# Supplementary material for: Use of intensity quotients and differences in absolute structure refinement
Source: Acta Crystallogr B Struct Sci Cryst Eng Mater. 2013 May 17;69(Pt 3):249–59. doi: 10.1107/S2052519213010014 (PMC3661305; doi:10.1107/S2052519213010014)
Supplement: Supplementary file 2 [file b-69-00249-sup2.zip]

Archive with 23 entries (23 files):
- A0034B_B.cif
- cholestane_B.cif
- FYO11D_B.cif
- FYO12D_B.cif
- FYO12E_B.cif
- gko02_b.cif
- glutamine_B.cif
- L_Alanine_B.cif
- L-Alanine_A.cif
- LRE01A_B.cif
- R-CYCLO_A.cif
- R-Mandelic acid_A.cif
- S-CYCLO_A.cif
- TWA16A_B.cif
- TWA16B_B.cif
- TWA17A_B.cif
- TWA17C_B.cif
- TWA18A_B.cif
- TWA20C_B.cif
- TWA21A_B.cif
- TWA22A_B.cif
- A0030a_B.cif
- A0034a_B.cif
