# Supplementary material for: Use of intensity quotients and differences in absolute structure refinement
Source: Acta Crystallogr B Struct Sci Cryst Eng Mater. 2013 May 17;69(Pt 3):249–59. doi: 10.1107/S2052519213010014 (PMC3661305; doi:10.1107/S2052519213010014)
Supplement: Supplementary file 2 [file b-69-00249-sup2.zip › A0034B_B.cif]

 
data_A0034B_B
 
_audit_creation_method            SHELXL-2012
_chemical_name_systematic
;
 ?
;
_chemical_name_common             ?
_chemical_melting_point           ?
_chemical_formula_moiety          ?
_chemical_formula_sum
 'C18 H25 O2.50' 
_chemical_formula_weight          281.38

loop_
 _atom_type_symbol
 _atom_type_description
 _atom_type_scat_dispersion_real
 _atom_type_scat_dispersion_imag
 _atom_type_scat_source
 'C'  'C'   0.0181   0.0091
 'International Tables Vol C Tables 4.2.6.8 and 6.1.1.4'
 'H'  'H'   0.0000   0.0000
 'International Tables Vol C Tables 4.2.6.8 and 6.1.1.4'
 'O'  'O'   0.0492   0.0322
 'International Tables Vol C Tables 4.2.6.8 and 6.1.1.4'
 
_space_group_crystal_system       orthorhombic
_space_group_IT_number            18
_space_group_name_H-M_alt         'P 21 21 2'
_space_group_name_Hall            'P 2 2ab'
 
_shelx_space_group_comment
;
The symmetry employed for this shelxl refinement is uniquely defined
by the following loop, which should always be used as a source of
symmetry information in preference to the above space-group names.
They are only intended as comments.
;
 
loop_
 _space_group_symop_operation_xyz
 'x, y, z'
 '-x, -y, z'
 '-x+1/2, y+1/2, -z'
 'x+1/2, -y+1/2, -z'
 
_cell_length_a                    12.056(4)
_cell_length_b                    19.225(7)
_cell_length_c                    6.519(2)
_cell_angle_alpha                 90
_cell_angle_beta                  90
_cell_angle_gamma                 90
_cell_volume                      1511.0(9)
_cell_formula_units_Z             4
_cell_measurement_temperature     100(2)
_cell_measurement_reflns_used     ? 
_cell_measurement_theta_min       ? 
_cell_measurement_theta_max       ? 
 
_exptl_crystal_description        ? 
_exptl_crystal_colour             ? 
_exptl_crystal_density_meas       ? 
_exptl_crystal_density_method     ?              
_exptl_crystal_density_diffrn     1.237          
_exptl_crystal_F_000              612
_exptl_transmission_factor_min    ?                                             
_exptl_transmission_factor_max    ?                                             
_exptl_crystal_size_max           0.220
_exptl_crystal_size_mid           0.200
_exptl_crystal_size_min           0.150
_exptl_absorpt_coefficient_mu     0.634
_shelx_estimated_absorpt_T_min    0.873
_shelx_estimated_absorpt_T_max    0.911
_exptl_absorpt_correction_type    ? 
_exptl_absorpt_correction_T_min   ? 
_exptl_absorpt_correction_T_max   ? 
_exptl_absorpt_process_details    ? 
 
_exptl_special_details
;
 ?
;
 
_diffrn_ambient_temperature       100(2)
_diffrn_radiation_wavelength      1.54178
_diffrn_radiation_type            CuK\a
_diffrn_source                    ?                       
_diffrn_measurement_device_type   ? 
_diffrn_measurement_method        ? 
_diffrn_detector_area_resol_mean  ? 
_diffrn_reflns_number             93243
_diffrn_reflns_av_unetI/netI      0.0100
_diffrn_reflns_av_R_equivalents   0.0391
_diffrn_reflns_limit_h_min        -14
_diffrn_reflns_limit_h_max        14
_diffrn_reflns_limit_k_min        -22
_diffrn_reflns_limit_k_max        22
_diffrn_reflns_limit_l_min        -7
_diffrn_reflns_limit_l_max        7
_diffrn_reflns_theta_min          4.329
_diffrn_reflns_theta_max          66.588
_diffrn_reflns_theta_full         67.679
_diffrn_measured_fraction_theta_max   0.999
_diffrn_measured_fraction_theta_full  0.975
_diffrn_reflns_Laue_measured_fraction_max    0.999
_diffrn_reflns_Laue_measured_fraction_full   0.975
_diffrn_reflns_point_group_measured_fraction_max   0.999
_diffrn_reflns_point_group_measured_fraction_full  0.974
_reflns_number_total              2673
_reflns_number_gt                 2659
_reflns_threshold_expression      'I > 2\s(I)'
_reflns_Friedel_coverage          0.705
_reflns_Friedel_fraction_max      1.000
_reflns_Friedel_fraction_full     0.974
 
_reflns_special_details
;
 Reflections were merged by SHELXL according to the crystal
 class for the calculation of statistics and refinement.
 
 _reflns_Friedel_fraction is defined as the number of unique
 Friedel pairs measured divided by the number that would be
 possible theoretically, ignoring centric projections and
 systematic absences.
;
 
_computing_data_collection        ?
_computing_cell_refinement        ?
_computing_data_reduction         ?
_computing_structure_solution     ?
_computing_structure_refinement   'SHELXL-2012 (Sheldrick, 2012)'
_computing_molecular_graphics     ?
_computing_publication_material   ?
 
_refine_special_details
;
 ?
;
_refine_ls_structure_factor_coef  Fsqd
_refine_ls_matrix_type            full
_refine_ls_weighting_scheme       calc
_refine_ls_weighting_details
;
 w=1/[\s^2^(Fo^2^)+(0.0400P)^2^+0.2398P]
 where P=(Fo^2^+2Fc^2^)/3
;
_atom_sites_solution_primary      ?
_atom_sites_solution_secondary    ?
_atom_sites_solution_hydrogens    difmap
_refine_ls_hydrogen_treatment     refall
_refine_ls_extinction_method      none
_refine_ls_extinction_coef        .
_refine_ls_abs_structure_details
;
 Flack x determined using 1102 quotients [(I+)-(I-)]/[(I+)+(I-)]
 (Parsons and Flack (2004), Acta Cryst. A60, s61).
;
_refine_ls_abs_structure_Flack    -0.02(3)
_chemical_absolute_configuration  ?
_refine_ls_number_reflns          2673
_refine_ls_number_parameters      298
_refine_ls_number_restraints      11
_refine_ls_R_factor_all           0.0267
_refine_ls_R_factor_gt            0.0267
_refine_ls_wR_factor_ref          0.0680
_refine_ls_wR_factor_gt           0.0680
_refine_ls_goodness_of_fit_ref    1.104
_refine_ls_restrained_S_all       1.107
_refine_ls_shift/su_max           0.002
_refine_ls_shift/su_mean          0.000
 
loop_
 _atom_site_label
 _atom_site_type_symbol
 _atom_site_fract_x
 _atom_site_fract_y
 _atom_site_fract_z
 _atom_site_U_iso_or_equiv
 _atom_site_adp_type
 _atom_site_occupancy
 _atom_site_site_symmetry_order  
 _atom_site_calc_flag
 _atom_site_refinement_flags_posn
 _atom_site_refinement_flags_adp
 _atom_site_refinement_flags_occupancy
 _atom_site_disorder_assembly
 _atom_site_disorder_group
O1 O 0.95971(10) 0.41115(7) 0.6652(2) 0.0308(3) Uani 1 1 d D . . . .
H1A H 0.985(3) 0.422(2) 0.550(5) 0.049(14) Uiso 0.5 1 d D . P . .
H1B H 0.963(3) 0.433(2) 0.780(5) 0.043(13) Uiso 0.5 1 d D . P . .
C2 C 0.87134(13) 0.36179(8) 0.6572(3) 0.0223(3) Uani 1 1 d D . . . .
H2 H 0.8910(15) 0.3288(10) 0.544(3) 0.020(5) Uiso 1 1 d . . . . .
C3 C 0.85783(14) 0.32159(9) 0.8603(3) 0.0261(4) Uani 1 1 d . . . . .
H3A H 0.8818(18) 0.3517(10) 0.979(3) 0.030(5) Uiso 1 1 d . . . . .
H3B H 0.9092(18) 0.2790(11) 0.856(4) 0.036(6) Uiso 1 1 d . . . . .
C4 C 0.73268(14) 0.30331(9) 0.8758(3) 0.0236(4) Uani 1 1 d . . . . .
H4A H 0.7207(17) 0.2526(11) 0.897(3) 0.028(5) Uiso 1 1 d . . . . .
H4B H 0.6987(16) 0.3283(11) 0.989(3) 0.026(5) Uiso 1 1 d . . . . .
C5 C 0.68529(13) 0.32769(8) 0.6692(2) 0.0192(3) Uani 1 1 d . . . . .
H5 H 0.7041(15) 0.2909(10) 0.560(3) 0.022(5) Uiso 1 1 d . . . . .
C6 C 0.56169(12) 0.34119(8) 0.6471(2) 0.0188(3) Uani 1 1 d . . . . .
H6 H 0.5411(14) 0.3825(9) 0.733(3) 0.011(4) Uiso 1 1 d . . . . .
C7 C 0.48945(13) 0.28111(8) 0.7190(3) 0.0221(3) Uani 1 1 d . . . . .
H7A H 0.5106(17) 0.2657(10) 0.858(3) 0.026(5) Uiso 1 1 d . . . . .
H7B H 0.5023(17) 0.2405(11) 0.629(3) 0.030(5) Uiso 1 1 d . . . . .
C8 C 0.36767(13) 0.30255(8) 0.7154(2) 0.0218(3) Uani 1 1 d . . . . .
H8A H 0.3162(18) 0.2607(11) 0.729(3) 0.029(5) Uiso 1 1 d . . . . .
H8B H 0.3497(16) 0.3312(10) 0.840(3) 0.026(5) Uiso 1 1 d . . . . .
C9 C 0.33496(13) 0.34382(8) 0.5271(2) 0.0189(3) Uani 1 1 d . . . . .
C10 C 0.22245(13) 0.35831(8) 0.4975(3) 0.0209(3) Uani 1 1 d . . . . .
H10 H 0.1671(17) 0.3437(10) 0.605(3) 0.025(5) Uiso 1 1 d . . . . .
C11 C 0.18642(13) 0.39461(8) 0.3266(3) 0.0213(3) Uani 1 1 d D . . . .
C12 C 0.26236(13) 0.41470(8) 0.1780(2) 0.0216(3) Uani 1 1 d . . . . .
H12 H 0.2363(16) 0.4385(10) 0.055(3) 0.021(5) Uiso 1 1 d . . . . .
C13 C 0.37419(14) 0.40182(8) 0.2099(2) 0.0216(3) Uani 1 1 d . . . . .
H13 H 0.4262(17) 0.4178(11) 0.111(3) 0.030(5) Uiso 1 1 d . . . . .
C14 C 0.41357(13) 0.36784(8) 0.3845(2) 0.0189(3) Uani 1 1 d . . . . .
C15 C 0.53764(13) 0.35696(8) 0.4198(2) 0.0194(3) Uani 1 1 d . . . . .
H15 H 0.5627(15) 0.3143(10) 0.338(3) 0.020(4) Uiso 1 1 d . . . . .
C16 C 0.60905(13) 0.41841(8) 0.3438(2) 0.0225(3) Uani 1 1 d . . . . .
H16A H 0.5968(17) 0.4247(12) 0.192(3) 0.034(5) Uiso 1 1 d . . . . .
H16B H 0.5821(16) 0.4626(10) 0.414(3) 0.026(5) Uiso 1 1 d . . . . .
C17 C 0.73371(13) 0.40840(9) 0.3855(2) 0.0219(3) Uani 1 1 d . . . . .
H17A H 0.7619(16) 0.3682(10) 0.298(3) 0.024(5) Uiso 1 1 d . . . . .
H17B H 0.7764(16) 0.4525(10) 0.341(3) 0.025(5) Uiso 1 1 d . . . . .
C18 C 0.75565(12) 0.39143(8) 0.6113(2) 0.0196(3) Uani 1 1 d . . . . .
C19 C 0.73476(14) 0.45496(8) 0.7471(3) 0.0227(4) Uani 1 1 d . . . . .
H19A H 0.6594(17) 0.4735(10) 0.735(3) 0.025(5) Uiso 1 1 d . . . . .
H19B H 0.7857(18) 0.4933(11) 0.710(3) 0.031(5) Uiso 1 1 d . . . . .
H19C H 0.7472(18) 0.4436(11) 0.892(4) 0.038(6) Uiso 1 1 d . . . . .
O20 O 0.07595(9) 0.41068(7) 0.30256(19) 0.0276(3) Uani 1 1 d D . . . .
H20A H 0.040(2) 0.410(2) 0.423(5) 0.039(12) Uiso 0.5 1 d D . P . .
H20B H 0.062(3) 0.436(2) 0.193(5) 0.035(11) Uiso 0.5 1 d D . P . .
O21 O 0.0000 0.5000 0.9994(3) 0.0303(4) Uani 1 2 d DS T P . .
H21A H 0.034(3) 0.4762(16) 1.088(4) 0.016(8) Uiso 0.5 1 d D . P . .
H21B H 0.029(3) 0.526(2) 0.907(5) 0.042(13) Uiso 0.5 1 d D . P . .
 
loop_
 _atom_site_aniso_label
 _atom_site_aniso_U_11
 _atom_site_aniso_U_22
 _atom_site_aniso_U_33
 _atom_site_aniso_U_23
 _atom_site_aniso_U_13
 _atom_site_aniso_U_12
O1 0.0203(6) 0.0416(7) 0.0304(7) 0.0042(6) -0.0012(5) -0.0077(5)
C2 0.0183(7) 0.0272(8) 0.0213(8) -0.0047(7) -0.0004(6) 0.0000(6)
C3 0.0237(8) 0.0303(9) 0.0243(8) 0.0006(7) -0.0040(7) 0.0011(7)
C4 0.0243(8) 0.0242(8) 0.0225(9) 0.0017(7) -0.0035(7) -0.0019(6)
C5 0.0214(7) 0.0182(7) 0.0179(8) -0.0013(6) -0.0008(6) -0.0010(6)
C6 0.0202(8) 0.0184(7) 0.0179(8) -0.0002(6) 0.0003(6) -0.0016(6)
C7 0.0222(8) 0.0214(8) 0.0225(8) 0.0044(6) -0.0027(7) -0.0031(6)
C8 0.0220(8) 0.0225(8) 0.0208(8) 0.0027(6) 0.0011(7) -0.0054(7)
C9 0.0230(8) 0.0152(7) 0.0184(8) -0.0029(6) 0.0004(6) -0.0021(6)
C10 0.0218(8) 0.0196(7) 0.0212(8) 0.0002(6) 0.0040(6) -0.0019(6)
C11 0.0200(7) 0.0188(7) 0.0252(8) -0.0019(7) 0.0006(6) 0.0011(6)
C12 0.0234(8) 0.0220(7) 0.0194(8) 0.0010(6) -0.0017(6) 0.0001(6)
C13 0.0217(7) 0.0243(8) 0.0189(7) 0.0004(6) 0.0019(6) -0.0020(6)
C14 0.0203(7) 0.0177(7) 0.0186(7) -0.0033(6) 0.0005(6) -0.0009(6)
C15 0.0199(7) 0.0208(8) 0.0175(7) -0.0010(6) 0.0002(6) -0.0001(6)
C16 0.0203(8) 0.0267(8) 0.0204(8) 0.0049(7) 0.0005(6) -0.0008(6)
C17 0.0193(7) 0.0268(8) 0.0196(7) 0.0018(7) 0.0016(6) -0.0008(6)
C18 0.0180(7) 0.0214(7) 0.0193(8) -0.0016(6) 0.0014(6) -0.0012(6)
C19 0.0215(8) 0.0216(8) 0.0251(9) -0.0035(6) 0.0023(7) -0.0026(7)
O20 0.0200(5) 0.0360(7) 0.0269(6) 0.0052(6) 0.0010(5) 0.0064(5)
O21 0.0385(10) 0.0281(9) 0.0244(9) 0.000 0.000 -0.0029(8)
 
_geom_special_details
;
 All esds (except the esd in the dihedral angle between two l.s. planes)
 are estimated using the full covariance matrix.  The cell esds are taken
 into account individually in the estimation of esds in distances, angles
 and torsion angles; correlations between esds in cell parameters are only
 used when they are defined by crystal symmetry.  An approximate (isotropic)
 treatment of cell esds is used for estimating esds involving l.s. planes.
;
 
loop_
 _geom_bond_atom_site_label_1
 _geom_bond_atom_site_label_2
 _geom_bond_distance
 _geom_bond_site_symmetry_2
 _geom_bond_publ_flag
O1 C2 1.428(2) . ?
O1 H1A 0.84(2) . ?
O1 H1B 0.85(2) . ?
C2 C18 1.536(2) . ?
C2 C3 1.542(2) . ?
C2 H2 0.999(19) . ?
C3 C4 1.552(2) . ?
C3 H3A 1.01(2) . ?
C3 H3B 1.03(2) . ?
C4 C5 1.536(2) . ?
C4 H4A 1.00(2) . ?
C4 H4B 0.97(2) . ?
C5 C6 1.519(2) . ?
C5 C18 1.538(2) . ?
C5 H5 1.030(19) . ?
C6 C7 1.521(2) . ?
C6 C15 1.540(2) . ?
C6 H6 1.003(17) . ?
C7 C8 1.525(2) . ?
C7 H7A 0.99(2) . ?
C7 H7B 0.99(2) . ?
C8 C9 1.514(2) . ?
C8 H8A 1.02(2) . ?
C8 H8B 1.01(2) . ?
C9 C10 1.398(2) . ?
C9 C14 1.406(2) . ?
C10 C11 1.385(2) . ?
C10 H10 1.01(2) . ?
C11 O20 1.376(2) . ?
C11 C12 1.388(2) . ?
C12 C13 1.386(2) . ?
C12 H12 0.97(2) . ?
C13 C14 1.396(2) . ?
C13 H13 0.95(2) . ?
C14 C15 1.528(2) . ?
C15 C16 1.544(2) . ?
C15 H15 1.025(19) . ?
C16 C17 1.539(2) . ?
C16 H16A 1.01(2) . ?
C16 H16B 1.02(2) . ?
C17 C18 1.530(2) . ?
C17 H17A 1.02(2) . ?
C17 H17B 1.03(2) . ?
C18 C19 1.529(2) . ?
C19 H19A 0.98(2) . ?
C19 H19B 0.99(2) . ?
C19 H19C 0.98(2) . ?
O20 H20A 0.89(2) . ?
O20 H20B 0.88(2) . ?
O21 H21A 0.84(2) . ?
O21 H21B 0.86(2) . ?
 
loop_
 _geom_angle_atom_site_label_1
 _geom_angle_atom_site_label_2
 _geom_angle_atom_site_label_3
 _geom_angle
 _geom_angle_site_symmetry_1
 _geom_angle_site_symmetry_3
 _geom_angle_publ_flag
C2 O1 H1A 114(3) . . ?
C2 O1 H1B 113(2) . . ?
H1A O1 H1B 130(4) . . ?
O1 C2 C18 115.99(13) . . ?
O1 C2 C3 112.36(13) . . ?
C18 C2 C3 104.92(13) . . ?
O1 C2 H2 105.7(11) . . ?
C18 C2 H2 107.9(11) . . ?
C3 C2 H2 109.8(11) . . ?
C2 C3 C4 105.77(13) . . ?
C2 C3 H3A 110.0(11) . . ?
C4 C3 H3A 111.0(12) . . ?
C2 C3 H3B 108.2(13) . . ?
C4 C3 H3B 114.0(12) . . ?
H3A C3 H3B 107.8(17) . . ?
C5 C4 C3 103.63(13) . . ?
C5 C4 H4A 111.5(12) . . ?
C3 C4 H4A 111.9(12) . . ?
C5 C4 H4B 110.9(12) . . ?
C3 C4 H4B 110.3(12) . . ?
H4A C4 H4B 108.6(17) . . ?
C6 C5 C4 120.01(13) . . ?
C6 C5 C18 112.44(13) . . ?
C4 C5 C18 104.68(12) . . ?
C6 C5 H5 105.5(10) . . ?
C4 C5 H5 108.4(10) . . ?
C18 C5 H5 104.8(10) . . ?
C5 C6 C7 113.75(13) . . ?
C5 C6 C15 108.04(13) . . ?
C7 C6 C15 109.78(13) . . ?
C5 C6 H6 109.0(10) . . ?
C7 C6 H6 106.7(10) . . ?
C15 C6 H6 109.5(9) . . ?
C6 C7 C8 109.96(13) . . ?
C6 C7 H7A 111.3(12) . . ?
C8 C7 H7A 110.1(12) . . ?
C6 C7 H7B 109.1(12) . . ?
C8 C7 H7B 110.8(12) . . ?
H7A C7 H7B 105.5(16) . . ?
C9 C8 C7 113.88(13) . . ?
C9 C8 H8A 108.9(12) . . ?
C7 C8 H8A 111.8(12) . . ?
C9 C8 H8B 108.2(11) . . ?
C7 C8 H8B 110.1(11) . . ?
H8A C8 H8B 103.4(16) . . ?
C10 C9 C14 119.83(15) . . ?
C10 C9 C8 117.97(14) . . ?
C14 C9 C8 122.20(14) . . ?
C11 C10 C9 121.05(15) . . ?
C11 C10 H10 119.5(12) . . ?
C9 C10 H10 119.4(11) . . ?
O20 C11 C10 120.57(14) . . ?
O20 C11 C12 119.76(15) . . ?
C10 C11 C12 119.68(15) . . ?
C13 C12 C11 119.15(15) . . ?
C13 C12 H12 121.4(11) . . ?
C11 C12 H12 119.4(11) . . ?
C12 C13 C14 122.45(15) . . ?
C12 C13 H13 118.9(13) . . ?
C14 C13 H13 118.7(13) . . ?
C13 C14 C9 117.64(14) . . ?
C13 C14 C15 121.33(14) . . ?
C9 C14 C15 121.03(14) . . ?
C14 C15 C6 110.87(12) . . ?
C14 C15 C16 113.14(13) . . ?
C6 C15 C16 110.76(13) . . ?
C14 C15 H15 108.6(10) . . ?
C6 C15 H15 106.9(10) . . ?
C16 C15 H15 106.3(10) . . ?
C17 C16 C15 113.09(13) . . ?
C17 C16 H16A 109.4(12) . . ?
C15 C16 H16A 109.0(13) . . ?
C17 C16 H16B 109.6(11) . . ?
C15 C16 H16B 108.4(11) . . ?
H16A C16 H16B 107.2(17) . . ?
C18 C17 C16 111.42(13) . . ?
C18 C17 H17A 108.7(11) . . ?
C16 C17 H17A 108.7(11) . . ?
C18 C17 H17B 110.9(11) . . ?
C16 C17 H17B 109.5(10) . . ?
H17A C17 H17B 107.4(15) . . ?
C19 C18 C17 110.98(13) . . ?
C19 C18 C2 109.45(13) . . ?
C17 C18 C2 115.05(13) . . ?
C19 C18 C5 113.79(13) . . ?
C17 C18 C5 108.11(13) . . ?
C2 C18 C5 99.05(12) . . ?
C18 C19 H19A 113.4(11) . . ?
C18 C19 H19B 110.5(12) . . ?
H19A C19 H19B 106.5(17) . . ?
C18 C19 H19C 110.7(13) . . ?
H19A C19 H19C 107.4(17) . . ?
H19B C19 H19C 107.9(18) . . ?
C11 O20 H20A 111(2) . . ?
C11 O20 H20B 113(2) . . ?
H20A O20 H20B 129(3) . . ?
H21A O21 H21B 126(3) . . ?
 
loop_
 _geom_torsion_atom_site_label_1
 _geom_torsion_atom_site_label_2
 _geom_torsion_atom_site_label_3
 _geom_torsion_atom_site_label_4
 _geom_torsion
 _geom_torsion_site_symmetry_1
 _geom_torsion_site_symmetry_2
 _geom_torsion_site_symmetry_3
 _geom_torsion_site_symmetry_4
 _geom_torsion_publ_flag
O1 C2 C3 C4 149.90(14) . . . . ?
C18 C2 C3 C4 23.03(17) . . . . ?
C2 C3 C4 C5 5.72(17) . . . . ?
C3 C4 C5 C6 -159.94(14) . . . . ?
C3 C4 C5 C18 -32.57(16) . . . . ?
C4 C5 C6 C7 -51.8(2) . . . . ?
C18 C5 C6 C7 -175.49(13) . . . . ?
C4 C5 C6 C15 -173.91(13) . . . . ?
C18 C5 C6 C15 62.37(17) . . . . ?
C5 C6 C7 C8 173.18(14) . . . . ?
C15 C6 C7 C8 -65.65(17) . . . . ?
C6 C7 C8 C9 42.16(18) . . . . ?
C7 C8 C9 C10 172.17(14) . . . . ?
C7 C8 C9 C14 -8.2(2) . . . . ?
C14 C9 C10 C11 1.6(2) . . . . ?
C8 C9 C10 C11 -178.71(14) . . . . ?
C9 C10 C11 O20 -177.75(15) . . . . ?
C9 C10 C11 C12 2.5(2) . . . . ?
O20 C11 C12 C13 176.22(14) . . . . ?
C10 C11 C12 C13 -4.0(2) . . . . ?
C11 C12 C13 C14 1.5(2) . . . . ?
C12 C13 C14 C9 2.6(2) . . . . ?
C12 C13 C14 C15 -177.48(15) . . . . ?
C10 C9 C14 C13 -4.1(2) . . . . ?
C8 C9 C14 C13 176.26(14) . . . . ?
C10 C9 C14 C15 175.97(14) . . . . ?
C8 C9 C14 C15 -3.7(2) . . . . ?
C13 C14 C15 C6 161.24(14) . . . . ?
C9 C14 C15 C6 -18.8(2) . . . . ?
C13 C14 C15 C16 36.1(2) . . . . ?
C9 C14 C15 C16 -143.97(14) . . . . ?
C5 C6 C15 C14 177.42(12) . . . . ?
C7 C6 C15 C14 52.87(17) . . . . ?
C5 C6 C15 C16 -56.12(16) . . . . ?
C7 C6 C15 C16 179.33(13) . . . . ?
C14 C15 C16 C17 178.22(13) . . . . ?
C6 C15 C16 C17 53.02(18) . . . . ?
C15 C16 C17 C18 -52.73(18) . . . . ?
C16 C17 C18 C19 -70.57(17) . . . . ?
C16 C17 C18 C2 164.48(13) . . . . ?
C16 C17 C18 C5 54.87(17) . . . . ?
O1 C2 C18 C19 -47.28(18) . . . . ?
C3 C2 C18 C19 77.33(15) . . . . ?
O1 C2 C18 C17 78.46(18) . . . . ?
C3 C2 C18 C17 -156.94(14) . . . . ?
O1 C2 C18 C5 -166.59(13) . . . . ?
C3 C2 C18 C5 -41.98(15) . . . . ?
C6 C5 C18 C19 62.01(18) . . . . ?
C4 C5 C18 C19 -69.87(16) . . . . ?
C6 C5 C18 C17 -61.75(17) . . . . ?
C4 C5 C18 C17 166.37(12) . . . . ?
C6 C5 C18 C2 178.04(13) . . . . ?
C4 C5 C18 C2 46.16(14) . . . . ?
 
loop_
 _geom_hbond_atom_site_label_D 
 _geom_hbond_atom_site_label_H 
 _geom_hbond_atom_site_label_A 
 _geom_hbond_distance_DH 
 _geom_hbond_distance_HA 
 _geom_hbond_distance_DA 
 _geom_hbond_angle_DHA 
 _geom_hbond_site_symmetry_A 
O21 H21B O1  0.86(2) 1.99(2) 2.811(2) 159(4) 2_665
O21 H21A O20  0.84(2) 1.95(2) 2.7734(19) 165(3) 1_556
O20 H20B O21  0.88(2) 1.92(2) 2.7734(19) 164(4) 1_554
O20 H20A O1  0.89(2) 1.86(2) 2.7484(19) 177(3) 1_455
O1 H1B O21  0.85(2) 1.98(2) 2.811(2) 163(4) 1_655
O1 H1A O20  0.84(2) 1.96(3) 2.7484(19) 156(5) 1_655
O21 H21B O1  0.86(2) 1.99(2) 2.811(2) 159(4) 2_665
O21 H21A O20  0.84(2) 1.95(2) 2.7734(19) 165(3) 1_556
O20 H20B O21  0.88(2) 1.92(2) 2.7734(19) 164(4) 1_554
O20 H20A O1  0.89(2) 1.86(2) 2.7484(19) 177(3) 1_455
O1 H1B O21  0.85(2) 1.98(2) 2.811(2) 163(4) 1_655
O1 H1A O20  0.84(2) 1.96(3) 2.7484(19) 156(5) 1_655
O21 H21B O1  0.86(2) 1.99(2) 2.811(2) 159(4) 2_665
O21 H21A O20  0.84(2) 1.95(2) 2.7734(19) 165(3) 1_556
O20 H20B O21  0.88(2) 1.92(2) 2.7734(19) 164(4) 1_554
O20 H20A O1  0.89(2) 1.86(2) 2.7484(19) 177(3) 1_455
O1 H1B O21  0.85(2) 1.98(2) 2.811(2) 163(4) 1_655
O1 H1A O20  0.84(2) 1.96(3) 2.7484(19) 156(5) 1_655
O1 H1A O20  0.84(2) 1.96(3) 2.7484(19) 156(5) 1_655
O1 H1B O21  0.85(2) 1.98(2) 2.811(2) 163(4) 1_655
O20 H20A O1  0.89(2) 1.86(2) 2.7484(19) 177(3) 1_455
O20 H20B O21  0.88(2) 1.92(2) 2.7734(19) 164(4) 1_554
O21 H21A O20  0.84(2) 1.95(2) 2.7734(19) 165(3) 1_556
O21 H21B O1  0.86(2) 1.99(2) 2.811(2) 159(4) 2_665
O1 H1A O20  0.84(2) 1.96(3) 2.7484(19) 156(5) 1_655
O1 H1B O21  0.85(2) 1.98(2) 2.811(2) 163(4) 1_655
O20 H20A O1  0.89(2) 1.86(2) 2.7484(19) 177(3) 1_455
O20 H20B O21  0.88(2) 1.92(2) 2.7734(19) 164(4) 1_554
O21 H21A O20  0.84(2) 1.95(2) 2.7734(19) 165(3) 1_556
O21 H21B O1  0.86(2) 1.99(2) 2.811(2) 159(4) 2_665
 
_refine_diff_density_max    0.160
_refine_diff_density_min   -0.174
_refine_diff_density_rms    0.034

_shelxl_version_number 2012-9

_shelx_res_file
;
TITL A0034b in P2(1)2(1)2 [#0034] [BA003205-NX-1] [ACN]
CELL 1.54178  12.056  19.225   6.519  90.000  90.000  90.000
ZERR    4.00   0.004   0.007   0.002   0.000   0.000   0.000
LATT -1
SYMM -X, -Y, Z
SYMM 0.5-X, 0.5+Y, -Z
SYMM 0.5+X, 0.5-Y, -Z
SFAC C  H  O
UNIT 72 100 10
L.S. 4
ACTA
BOND $H
FMAP 2
PLAN 5
HTAB O21 O1_$5
HTAB O21 O20_$4
HTAB O20 O21_$3
HTAB O20 O1_$2
HTAB O1 O21_$1
HTAB O1 O20_$1
HTAB O21 O1_$5
HTAB O21 O20_$4
HTAB O20 O21_$3
HTAB O20 O1_$2
HTAB O1 O21_$1
HTAB O1 O20_$1
HTAB O21 O1_$5
HTAB O21 O20_$4
HTAB O20 O21_$3
HTAB O20 O1_$2
HTAB O1 O21_$1
HTAB O1 O20_$1
HTAB
WPDB -1
CONF
SIZE 0.22 0.20 0.15
DFIX 0.88 O1 H1a O1 H1B
DFIX 1.48 H21a H21b
DFIX 0.90 O21 H21a O21 H21b O20 H20a O20 H20b
DFIX 1.9 C2 H1a C2 H1b c11 H20a C11 H20b
EQIV $1 x+1, y, z
HTAB O1 O20_$1
HTAB O1 O21_$1
EQIV $2 x-1, y, z
HTAB O20 O1_$2
EQIV $3 x, y, z-1
HTAB O20 O21_$3
EQIV $4 x, y, z+1
HTAB O21 O20_$4
EQIV $5 -x+1, -y+1, z
HTAB O21 O1_$5
HTAB O1 O20_$1
HTAB O1 O21_$1
HTAB O20 O1_$2
HTAB O20 O21_$3
HTAB O21 O20_$4
HTAB O21 O1_$5
TEMP -173
WGHT    0.040000    0.239800
FVAR       0.72168
O1    3    0.959715    0.411147    0.665230    11.00000    0.02027    0.04163 =
         0.03045    0.00415   -0.00121   -0.00771
H1A   2    0.985044    0.422130    0.549847    10.50000    0.04894
H1B   2    0.962685    0.432636    0.779821    10.50000    0.04284
C2    1    0.871336    0.361791    0.657203    11.00000    0.01834    0.02716 =
         0.02129   -0.00471   -0.00036   -0.00001
H2    2    0.891032    0.328800    0.544460    11.00000    0.02047
C3    1    0.857832    0.321585    0.860340    11.00000    0.02366    0.03029 =
         0.02425    0.00058   -0.00398    0.00108
H3A   2    0.881787    0.351713    0.979267    11.00000    0.02952
H3B   2    0.909248    0.278954    0.856140    11.00000    0.03631
C4    1    0.732683    0.303310    0.875777    11.00000    0.02429    0.02420 =
         0.02245    0.00169   -0.00348   -0.00191
H4A   2    0.720654    0.252570    0.896999    11.00000    0.02797
H4B   2    0.698699    0.328319    0.988601    11.00000    0.02592
C5    1    0.685291    0.327690    0.669239    11.00000    0.02137    0.01821 =
         0.01790   -0.00130   -0.00084   -0.00097
H5    2    0.704125    0.290936    0.559698    11.00000    0.02167
C6    1    0.561688    0.341188    0.647114    11.00000    0.02015    0.01838 =
         0.01792   -0.00023    0.00027   -0.00163
H6    2    0.541077    0.382494    0.732954    11.00000    0.01121
C7    1    0.489452    0.281110    0.719027    11.00000    0.02224    0.02142 =
         0.02251    0.00441   -0.00269   -0.00315
H7A   2    0.510622    0.265664    0.858387    11.00000    0.02633
H7B   2    0.502312    0.240543    0.629186    11.00000    0.02971
C8    1    0.367666    0.302550    0.715423    11.00000    0.02200    0.02249 =
         0.02084    0.00275    0.00114   -0.00539
H8A   2    0.316204    0.260732    0.728739    11.00000    0.02865
H8B   2    0.349656    0.331208    0.840260    11.00000    0.02566
C9    1    0.334958    0.343825    0.527135    11.00000    0.02303    0.01516 =
         0.01844   -0.00292    0.00040   -0.00210
C10   1    0.222450    0.358315    0.497540    11.00000    0.02175    0.01963 =
         0.02116    0.00017    0.00398   -0.00187
H10   2    0.167100    0.343716    0.604920    11.00000    0.02544
C11   1    0.186420    0.394614    0.326632    11.00000    0.01997    0.01881 =
         0.02520   -0.00186    0.00060    0.00110
C12   1    0.262358    0.414697    0.177988    11.00000    0.02336    0.02195 =
         0.01944    0.00098   -0.00167    0.00015
H12   2    0.236276    0.438525    0.055200    11.00000    0.02134
C13   1    0.374192    0.401817    0.209874    11.00000    0.02174    0.02430 =
         0.01887    0.00036    0.00191   -0.00202
H13   2    0.426205    0.417775    0.111098    11.00000    0.02982
C14   1    0.413570    0.367842    0.384512    11.00000    0.02034    0.01774 =
         0.01858   -0.00334    0.00050   -0.00089
C15   1    0.537638    0.356957    0.419822    11.00000    0.01991    0.02081 =
         0.01746   -0.00098    0.00022   -0.00007
H15   2    0.562683    0.314301    0.337565    11.00000    0.02039
C16   1    0.609054    0.418408    0.343825    11.00000    0.02027    0.02672 =
         0.02044    0.00494    0.00054   -0.00083
H16A  2    0.596753    0.424705    0.192472    11.00000    0.03426
H16B  2    0.582095    0.462609    0.414272    11.00000    0.02584
C17   1    0.733714    0.408397    0.385520    11.00000    0.01930    0.02679 =
         0.01961    0.00178    0.00163   -0.00077
H17A  2    0.761851    0.368229    0.297945    11.00000    0.02445
H17B  2    0.776393    0.452495    0.341247    11.00000    0.02502
C18   1    0.755654    0.391432    0.611277    11.00000    0.01799    0.02139 =
         0.01931   -0.00156    0.00142   -0.00122
C19   1    0.734761    0.454964    0.747078    11.00000    0.02146    0.02156 =
         0.02509   -0.00347    0.00234   -0.00258
H19A  2    0.659388    0.473533    0.735106    11.00000    0.02469
H19B  2    0.785670    0.493291    0.709927    11.00000    0.03130
H19C  2    0.747167    0.443562    0.892271    11.00000    0.03791
O20   3    0.075952    0.410681    0.302560    11.00000    0.01996    0.03602 =
         0.02688    0.00519    0.00101    0.00640
H20A  2    0.040330    0.410325    0.422683    10.50000    0.03941
H20B  2    0.062297    0.435953    0.192904    10.50000    0.03488
O21   3    0.000000    0.500000    0.999445    10.50000    0.03846    0.02812 =
         0.02436    0.00000    0.00000   -0.00288
H21A  2    0.034145    0.476169    1.088044    10.50000    0.01553
H21B  2    0.029478    0.526218    0.907045    10.50000    0.04156
HKLF 4

REM  A0034b in P2(1)2(1)2 [#0034] [BA003205-NX-1] [ACN]
REM R1 =  0.0267 for    2659 Fo > 4sig(Fo)  and  0.0267 for all    2673 data
REM    298 parameters refined using     11 restraints

END

WGHT      0.0401      0.2401

REM Instructions for potential hydrogen bonds
HTAB O1 O20_$1
HTAB O1 O21_$1
HTAB O20 O1_$2
HTAB O20 O21_$3
HTAB O21 O20_$4
HTAB O21 O1_$5

REM Highest difference peak  0.160,  deepest hole -0.174,  1-sigma level  0.034
Q1    1   0.6223  0.3333  0.6681  11.00000  0.05    0.16
Q2    1   0.3792  0.3571  0.4678  11.00000  0.05    0.13
Q3    1   0.7453  0.4015  0.5025  11.00000  0.05    0.13
Q4    1   0.4749  0.3639  0.4048  11.00000  0.05    0.13
Q5    1   0.6747  0.4136  0.3584  11.00000  0.05    0.12
;
_shelx_res_checksum   70605

_shelx_hkl_file
;
  -1   0   0  0.2086  0.1298
  -1   0   0  0.3209  0.2094
  -1   0   0  0.2797  0.1928
  -1   0   0  0.1308  0.1937
  -1   0   0  0.1762  0.2120
   1   0   0  0.1928  0.1645
   1   0   0 -0.1177  0.1982
  -1   0   0  0.0844  0.1846
  -1   0   0  0.1416  0.1778
   1   0   0  0.8992  0.2864
   1   0   0  0.2111  0.1439
  -1   0   0  0.1974  0.1802
  -2   0   0 1109.35   59.30
  -2   0   0 1088.76   56.96
   2   0   0 1036.73   51.64
   2   0   0 1042.08   51.94
   2   0   0 1079.60   55.59
  -2   0   0 1061.40   52.50
   2   0   0 1083.31   64.42
  -2   0   0 1056.74   53.81
  -2   0   0 1086.81   48.73
  -2   0   0 1078.10   58.39
   2   0   0 1058.34   53.41
  -3   0   0 -0.1519  0.4962
  -3   0   0 -0.4168  0.5466
   3   0   0  0.7331  0.6598
   3   0   0  0.5857  0.3027
  -3   0   0  1.3489  0.5755
   3   0   0 -0.1080  0.4347
   3   0   0  0.1031  0.7963
  -3   0   0  0.0962  0.4947
  -3   0   0  0.0120  0.5720
   3   0   0  0.0275  0.6161
   4   0   0  860.07   43.58
  -4   0   0  949.73   49.99
  -4   0   0  947.38   44.19
   4   0   0  908.45   55.69
  -4   0   0  933.74   50.89
   4   0   0  944.81   44.22
  -4   0   0  984.05   47.41
  -4   0   0  935.76   44.72
  -4   0   0  950.14   48.70
   4   0   0  920.05   46.65
  -5   0   0 -0.7947  0.5427
   5   0   0  0.5378  0.7881
  -5   0   0  0.0910  0.6261
  -5   0   0  0.3653  0.7386
  -5   0   0  0.9076  0.6848
  -5   0   0  1.1014  0.7254
   5   0   0  0.9360  0.9300
   5   0   0  1.9698  0.7031
  -5   0   0  1.4178  0.7666
   5   0   0  0.3420  0.8560
   6   0   0  776.86   41.35
   6   0   0  855.29   44.66
  -6   0   0  892.92   42.79
  -6   0   0  847.65   42.21
   6   0   0  981.59   53.43
  -6   0   0  942.77   46.79
   6   0   0  918.78   42.42
  -6   0   0  967.31   45.39
  -6   0   0  817.60   46.45
  -6   0   0  806.20   47.64
  -7   0   0  1.5914  0.9547
   7   0   0 -0.3777  0.9753
  -7   0   0  0.3679  0.3815
  -7   0   0  0.2701  0.6081
  -7   0   0 -0.0879  0.5123
   7   0   0 -0.1661  0.4402
  -7   0   0  0.6328  0.5033
  -7   0   0  0.2118  0.4956
  -7   0   0 -0.1678  0.7477
  -7   0   0  1.0063  0.8716
  -7   0   0  0.0115  0.3132
  -7   0   0 -0.3026  0.4597
  -7   0   0  0.4979  0.4867
  -7   0   0 -0.0545  0.3574
  -7   0   0  0.1237  0.8524
  -7   0   0  0.4314  0.4168
   7   0   0 -0.3320  0.6968
  -7   0   0  0.3312  0.5809
  -7   0   0  0.3635  0.4253
  -7   0   0  0.7413  0.8180
   7   0   0 -0.3156  0.9909
  -7   0   0  1.4713  0.8961
   7   0   0  0.1226  1.0904
  -8   0   0  373.43   17.97
  -8   0   0  347.00   23.26
  -8   0   0  419.01   20.97
  -8   0   0  399.34   22.91
  -8   0   0  358.60   21.02
  -8   0   0  441.07   19.63
  -8   0   0  455.99   22.47
  -8   0   0  357.22   15.06
   8   0   0  445.41   21.42
  -8   0   0  445.13   21.33
   8   0   0  417.06   22.52
  -8   0   0  374.50   19.39
   8   0   0  408.65   20.10
  -8   0   0  397.43   14.76
  -8   0   0  358.63   20.73
  -8   0   0  415.47   16.37
  -8   0   0  397.68   16.32
  -8   0   0  465.79   25.63
   8   0   0  418.88   17.08
  -8   0   0  456.14   21.76
  -8   0   0  464.09   22.48
  -8   0   0  363.13   18.85
  -8   0   0  455.59   17.10
  -8   0   0  434.85   17.63
  -8   0   0  386.41   15.84
  -8   0   0  395.79   15.63
   8   0   0  368.18   17.30
  -8   0   0  428.72   15.08
  -9   0   0  0.4626  0.7910
   9   0   0 -0.6720  1.6856
  -9   0   0  0.6659  0.6261
  -9   0   0  0.3278  0.5481
  -9   0   0  1.2685  0.7085
   9   0   0  0.1911  0.6847
  -9   0   0  0.0167  0.4254
  -9   0   0  0.3654  0.5986
  -9   0   0  1.2825  0.6036
   9   0   0  0.9860  1.4607
  -9   0   0 -0.2449  0.4945
   9   0   0  1.6393  1.8043
   9   0   0 -0.4653  0.5435
  -9   0   0  0.2741  0.6473
  -9   0   0  0.7314  0.6876
  -9   0   0  0.1579  0.4228
  -9   0   0  0.9576  1.4508
  -9   0   0  0.4780  1.1074
   9   0   0  2.7847  1.1621
  -9   0   0  0.5511  0.4735
  -9   0   0  0.6219  1.3349
  -9   0   0 -0.0200  0.7425
  -9   0   0  0.7955  0.5334
  -9   0   0  0.5283  0.7484
  -9   0   0  0.8564  0.8947
   9   0   0 -0.6824  1.1015
  -9   0   0  0.2207  0.5524
  -9   0   0  0.3781  1.0238
  -9   0   0  0.9350  0.6018
 -10   0   0  215.44   11.63
  10   0   0  161.00   14.28
 -10   0   0  183.48   11.84
 -10   0   0  215.74    9.71
 -10   0   0  204.78   11.78
 -10   0   0  182.51   11.03
  10   0   0  196.32   12.21
 -10   0   0  212.91    7.75
 -10   0   0  193.50    8.33
 -10   0   0  220.66   10.00
  10   0   0  182.20   13.51
 -10   0   0  200.79    8.77
  10   0   0  198.69    8.77
  10   0   0  206.58    8.87
  10   0   0  218.21   13.18
 -10   0   0  198.60    8.06
  10   0   0  214.25   13.72
 -10   0   0  202.99    9.05
 -10   0   0  218.15   10.77
 -10   0   0  210.80   12.84
 -10   0   0  188.83   11.43
 -10   0   0  208.69    7.58
 -10   0   0  183.70    9.93
 -10   0   0  162.85   11.92
 -10   0   0  216.26    8.03
 -10   0   0  166.96   12.88
 -10   0   0  209.21   10.58
 -10   0   0  206.23    9.18
 -11   0   0  0.3563  0.5394
  11   0   0  0.1471  0.9080
 -11   0   0  0.2098  0.6808
 -11   0   0  0.1178  0.6910
  11   0   0  0.3304  0.5628
 -11   0   0 -0.0187  0.6843
  11   0   0  0.0085  0.6554
 -11   0   0  0.3560  0.6914
 -11   0   0  0.9232  0.9827
 -11   0   0  0.3898  0.6403
 -11   0   0 -0.2786  0.6373
 -11   0   0  0.5521  0.8713
  11   0   0  0.0244  0.6360
 -11   0   0 -0.1996  0.5215
 -11   0   0  1.6278  1.4137
  11   0   0  -2.928   1.844
 -11   0   0  0.0326  0.5973
 -11   0   0  -1.041   0.796
 -11   0   0  0.3797  0.8584
 -11   0   0  0.0202  0.5477
 -11   0   0  1.7776  1.3992
 -11   0   0  0.7109  0.7064
  11   0   0  1.1912  1.3210
 -11   0   0  0.1854  0.8936
 -11   0   0  0.0354  0.6841
  11   0   0  0.5501  1.6837
 -12   0   0  5.2791  0.8682
  12   0   0  6.0611  1.3578
 -12   0   0  5.7938  0.7416
 -12   0   0  5.7246  0.7660
 -12   0   0  5.6567  1.0974
 -12   0   0  5.1562  0.9282
  12   0   0  7.4942  1.6533
  12   0   0  5.1653  0.9332
 -12   0   0  6.1136  0.7937
 -12   0   0  5.0487  1.0719
 -12   0   0  4.9555  0.9203
  12   0   0  5.9185  0.8066
  12   0   0  6.0081  0.8914
 -12   0   0  6.4522  1.1338
 -12   0   0  6.7067  1.3129
 -12   0   0  5.9618  1.1425
 -12   0   0  5.6117  0.7372
 -12   0   0  7.1825  0.9623
  12   0   0  6.2843  0.9885
 -12   0   0  5.7842  1.0708
 -12   0   0  5.7782  0.8231
 -13   0   0  0.2137  0.5979
 -13   0   0  0.4492  0.6449
 -13   0   0 -0.4217  0.8081
 -13   0   0  0.1338  0.5338
  13   0   0 -0.3949  0.9814
 -13   0   0  0.1373  0.5417
 -13   0   0  0.2258  0.5085
  13   0   0 -0.2478  0.7241
  13   0   0  0.1297  0.7499
  13   0   0 -0.4772  0.5456
 -13   0   0  0.1033  0.7632
 -13   0   0 -0.6152  0.6094
 -13   0   0  0.8650  0.8739
  13   0   0  0.3196  0.6442
  13   0   0 -0.6948  0.8482
  14   0   0  11.972   1.468
 -14   0   0  11.508   1.033
 -14   0   0  11.081   0.881
 -14   0   0  12.271   1.415
 -14   0   0  11.225   0.819
 -14   0   0  10.085   1.192
  14   0   0  11.877   1.081
 -14   0   0  11.077   1.060
  14   0   0  11.168   1.018
  14   0   0  12.500   1.550
  14   0   0  11.934   1.188
   0  -1   0  0.0144  0.0975
   0  -1   0  0.1791  0.1370
   0  -1   0  0.1742  0.1010
   0  -1   0  0.0978  0.1278
   0  -1   0  0.1519  0.1441
   0  -1   0  0.3974  0.1348
   0  -1   0  0.0853  0.0877
   0  -1   0 -0.0301  0.1346
   0  -1   0  0.1662  0.0937
   0  -1   0  0.0264  0.1176
   1  -1   0  4.8605  0.5213
  -1  -1   0  5.4293  0.4989
  -1   1   0  4.8327  0.5918
  -1  -1   0  5.4127  0.4334
  -1   1   0  4.8888  0.4882
  -1  -1   0  6.1901  0.5393
  -1   1   0  5.4781  0.4984
   1  -1   0  5.5610  0.5538
  -1   1   0  5.3963  0.5254
  -1  -1   0  5.7853  0.5799
  -1  -1   0  4.9361  0.5204
  -1  -1   0  5.7905  0.5143
  -1  -1   0  4.8218  0.6217
  -1  -1   0  4.9018  0.5953
  -1   1   0  6.3284  0.6202
  -1  -1   0  5.9250  0.5569
   1  -1   0  4.4780  0.6931
   1  -1   0  4.8294  0.6122
  -1  -1   0  5.6108  0.5462
   1  -1   0  5.3212  0.5069
   1  -1   0  5.4098  0.5147
  -1   1   0  4.8191  0.5097
  -1  -1   0  6.1803  0.5748
  -1  -1   0  5.9248  0.5165
  -2   1   0  478.06   24.97
  -2   1   0  456.21   21.11
   2   1   0  468.75   28.19
  -2  -1   0  476.65   22.63
   2  -1   0  478.77   22.36
  -2   1   0  475.21   22.65
   2  -1   0  440.68   22.11
  -2  -1   0  496.37   22.37
   2  -1   0  458.76   23.61
   2   1   0  462.52   22.67
  -2   1   0  452.98   25.23
   2   1   0  449.78   22.10
  -2  -1   0  450.36   25.48
  -2  -1   0  497.79   22.40
  -2   1   0  472.91   22.34
  -2  -1   0  521.96   24.08
   2   1   0  460.27   23.59
   2  -1   0  487.71   28.24
  -2   1   0  464.77   24.69
  -2  -1   0  481.45   25.36
  -2  -1   0  467.61   24.61
   2  -1   0  477.33   22.44
  -2   1   0  488.08   23.94
   3  -1   0  796.63   37.35
   3   1   0  753.08   47.05
   3  -1   0  761.31   38.71
  -3  -1   0  784.71   37.37
   3   1   0  799.30   39.42
  -3  -1   0  843.72   40.15
  -3  -1   0  769.76   42.55
   3  -1   0  767.12   36.94
  -3  -1   0  850.33   37.37
  -3  -1   0  796.95   37.82
  -3   1   0  755.33   35.23
  -3   1   0  796.60   37.84
  -3  -1   0  778.71   41.14
   3  -1   0  783.59   39.41
  -3   1   0  813.25   40.01
   3  -1   0  824.41   47.19
   3   1   0  739.62   36.89
  -3  -1   0  780.92   42.30
  -3   1   0  775.15   41.20
  -3   1   0  820.82   37.36
  -3   1   0  832.65   42.24
  -3   1   0  771.86   43.38
  -4  -1   0  13.885   1.469
   4   1   0  13.892   1.330
  -4  -1   0  12.518   1.338
  -4   1   0  13.411   1.472
   4   1   0  11.512   1.749
  -4  -1   0  15.576   1.762
   4  -1   0  11.560   1.085
   4  -1   0  13.229   1.285
  -4  -1   0  15.053   1.676
  -4   1   0  13.189   1.095
  -4  -1   0  11.284   1.532
   4   1   0  14.425   1.676
   4   1   0  13.146   1.601
   4  -1   0  13.747   1.714
  -4   1   0  16.231   1.482
  -4  -1   0  14.188   1.458
  -4   1   0  15.124   1.622
  -4   1   0  14.441   1.601
  -4   1   0  13.022   1.508
   4  -1   0  16.001   1.639
   4  -1   0  12.991   1.823
  -4   1   0  16.793   1.534
   5  -1   0  228.67   13.39
   5  -1   0  195.96   11.17
  -5   1   0  214.73   11.17
  -5   1   0  203.91   10.63
  -5  -1   0  193.89   10.49
   5   1   0  176.07    9.96
   5  -1   0  177.45   10.02
  -5   1   0  187.08   11.68
   5   1   0  191.45   11.15
   5  -1   0  207.20   10.60
   5   1   0  207.43   10.68
  -5   1   0  197.87   10.43
  -5  -1   0  186.54   11.40
   5   1   0  220.38   13.31
  -5  -1   0  211.43   10.66
  -5  -1   0  192.54   11.80
  -5  -1   0  213.15   11.27
  -5   1   0  194.09   11.51
  -5  -1   0  230.90   11.38
  -5   1   0  234.57   11.53
   6   1   0 2327.21  154.48
  -6  -1   0 2517.58  134.99
   6  -1   0 2575.77  157.02
   6   1   0 2543.85  118.72
  -6  -1   0 2537.87  127.38
  -6   1   0 2611.23  131.53
  -6   1   0 2564.43  125.95
  -6   1   0 2526.59  134.74
  -6   1   0 2526.77  134.24
  -6  -1   0 2660.02  127.77
  -6   1   0 2572.41  130.97
   6   1   0 2436.87  118.88
  -6  -1   0 2494.75  129.02
   6  -1   0 2523.75  119.61
  -6  -1   0 2324.99  132.16
   6  -1   0 2547.09  131.29
   6   1   0 2572.95  131.58
   6  -1   0 2540.29  123.80
  -6   1   0 2552.48  118.77
  -6  -1   0 2614.75  143.83
  -7  -1   0  10.253   1.105
  -7  -1   0  12.306   1.319
  -7  -1   0  11.294   1.376
  -7   1   0  12.013   0.950
  -7  -1   0  10.867   0.996
   7   1   0  10.086   1.856
  -7  -1   0  13.659   1.453
  -7  -1   0  11.607   0.981
  -7  -1   0  13.310   1.985
  -7   1   0  11.283   1.187
   7   1   0  13.786   2.130
   7  -1   0  14.676   2.228
  -7  -1   0  11.300   0.901
  -7   1   0  11.667   1.279
  -7  -1   0  11.159   1.058
  -7  -1   0  10.300   1.007
  -7   1   0  12.045   0.857
  -7  -1   0  12.411   1.941
  -7  -1   0  13.118   1.780
  -7   1   0  12.201   0.998
  -7   1   0  11.628   1.710
   7   1   0  13.018   2.261
  -7   1   0  12.930   1.319
  -7  -1   0  12.360   1.060
  -7  -1   0  11.671   0.847
  -7   1   0  13.651   1.801
  -7  -1   0  12.001   1.611
   7  -1   0  12.769   2.397
  -7   1   0  10.951   1.221
  -7   1   0  15.220   1.107
  -7  -1   0  13.293   1.781
  -7  -1   0  12.564   0.872
  -7   1   0  11.485   1.727
  -7   1   0  11.088   1.014
   7  -1   0  15.569   2.112
  -7  -1   0  10.874   0.876
   7  -1   0  12.559   1.459
  -7   1   0  10.953   0.845
   7  -1   0  10.322   2.059
   7  -1   0  12.439   1.809
  -7   1   0  12.597   2.012
   7  -1   0  13.547   1.078
  -7  -1   0  11.248   1.134
  -7   1   0  15.409   1.870
  -7   1   0  10.996   1.393
  -7  -1   0  13.451   1.929
  -7  -1   0  12.980   1.284
  -7  -1   0  11.769   1.104
  -7   1   0  10.421   0.945
  -7  -1   0  11.038   0.872
  -7  -1   0  10.283   1.174
  -8  -1   0  495.40   18.89
  -8  -1   0  476.54   18.91
   8  -1   0  436.59   30.36
  -8   1   0  462.16   25.03
  -8  -1   0  502.51   24.09
  -8  -1   0  465.88   30.40
  -8   1   0  457.63   24.29
   8   1   0  461.05   30.08
  -8   1   0  511.18   26.41
  -8   1   0  465.38   17.37
  -8   1   0  463.44   25.89
   8  -1   0  500.68   27.27
  -8  -1   0  460.58   26.15
  -8  -1   0  523.05   26.38
  -8  -1   0  477.59   22.42
  -8  -1   0  469.42   18.04
  -8   1   0  471.16   18.05
  -8  -1   0  453.52   25.06
  -8   1   0  509.03   24.03
   8   1   0  454.03   19.66
  -8   1   0  443.79   22.58
  -8   1   0  448.32   18.28
  -8  -1   0  480.73   21.82
  -8  -1   0  478.75   25.62
  -8   1   0  449.45   18.86
  -8   1   0  472.12   19.68
   8  -1   0  491.79   30.38
  -8   1   0  441.50   17.42
  -8   1   0  470.08   20.78
  -8  -1   0  477.21   19.70
  -8  -1   0  482.22   17.39
  -8   1   0  469.59   26.13
  -8  -1   0  468.78   24.34
  -8  -1   0  474.20   18.34
   8  -1   0  517.32   24.38
   8   1   0  547.83   25.93
  -8  -1   0  466.48   17.05
   8   1   0  499.13   24.33
  -8   1   0  475.08   21.81
   8   1   0  460.36   20.02
   8  -1   0  512.03   25.88
  -8  -1   0  452.15   22.63
  -8  -1   0  463.27   20.31
  -8  -1   0  452.24   25.87
  -8  -1   0  480.72   20.81
   8  -1   0  447.81   20.01
  -8   1   0  492.44   18.88
  -8   1   0  467.84   20.31
  -8  -1   0  471.90   23.98
  -8   1   0  437.36   29.43
  -8   1   0  482.46   25.41
  -8  -1   0  485.21   26.98
  -8   1   0  509.34   22.46
  -8   1   0  472.80   23.99
  -8  -1   0  432.56   29.44
   8  -1   0  462.14   19.69
   8  -1   0  430.02   23.18
  -8  -1   0  486.05   24.36
  -8   1   0  477.79   17.06
  -9   1   0  78.161   3.355
   9   1   0  93.705   6.845
  -9  -1   0  91.803   3.830
  -9   1   0  95.180   5.154
  -9  -1   0  97.665   6.572
   9   1   0  75.700   3.908
   9  -1   0  61.221   6.869
  -9  -1   0  77.526   3.662
  -9  -1   0  77.278   5.898
  -9   1   0  93.627   4.313
  -9  -1   0  89.579   4.102
   9  -1   0  94.339   7.020
  -9  -1   0  80.700   3.419
  -9  -1   0  69.379   6.081
  -9   1   0  99.379   6.741
  -9  -1   0  77.307   5.757
   9  -1   0  86.700   3.968
  -9   1   0  88.534   3.782
  -9   1   0  64.413   4.827
  -9   1   0  89.327   4.730
  -9   1   0  73.146   3.863
  -9   1   0  86.162   4.022
  -9   1   0  86.894   4.716
  -9   1   0  66.379   3.888
  -9  -1   0  81.040   3.555
  -9   1   0  80.132   3.529
   9  -1   0  95.931   5.545
  -9  -1   0  80.571   3.342
  -9  -1   0  66.131   4.342
   9   1   0  81.329   6.218
  -9  -1   0  84.555   3.542
   9   1   0  64.855   6.062
  -9   1   0  75.014   3.324
  -9   1   0  72.523   6.013
   9   1   0  85.782   3.949
  -9  -1   0  66.754   4.929
  -9  -1   0  72.928   3.862
  -9   1   0  73.946   5.777
  -9  -1   0  94.538   4.792
  -9   1   0  83.711   3.436
  -9  -1   0  66.405   4.839
   9  -1   0  84.677   6.665
  -9  -1   0  92.087   4.316
  -9  -1   0  89.445   4.659
  -9   1   0  71.714   3.615
  -9   1   0  80.770   3.506
  -9   1   0  64.439   4.974
   9  -1   0  75.936   3.932
  -9  -1   0  72.450   3.916
  -9  -1   0  95.292   5.168
  -9   1   0  86.305   5.894
  -9   1   0  90.438   4.457
   9  -1   0  84.081   6.239
 -10  -1   0  113.23    6.16
  10  -1   0  101.49    4.65
 -10  -1   0  95.479   5.226
 -10   1   0  109.06    4.91
  10   1   0  101.57    7.51
 -10   1   0  99.394   5.215
 -10   1   0  90.856   7.108
 -10  -1   0  94.764   6.227
 -10  -1   0  98.450   4.937
  10   1   0  103.00    8.92
 -10   1   0  94.663   5.678
  10   1   0  91.909   4.733
 -10   1   0  98.057   4.292
  10  -1   0  118.45    7.60
 -10   1   0  103.25    4.12
 -10  -1   0  92.558   7.192
  10  -1   0  112.21    9.05
 -10   1   0  99.024   4.446
 -10   1   0  110.67    6.07
  10  -1   0  96.985   7.872
 -10   1   0  98.979   7.128
 -10  -1   0  111.51    7.15
 -10   1   0  88.259   5.687
 -10  -1   0  96.497   5.431
 -10   1   0  118.09    6.36
 -10  -1   0  85.855   7.293
 -10  -1   0  104.45    7.24
 -10  -1   0  112.73    4.98
 -10  -1   0  104.10    4.17
 -10  -1   0  100.21    4.37
  10  -1   0  100.36    7.37
  10  -1   0  86.234   7.915
 -10   1   0  107.78    4.19
 -10  -1   0  89.530   5.613
 -10   1   0  105.39    5.35
  10   1   0  111.41    7.60
  10  -1   0  96.318   6.656
  10  -1   0  104.97    4.82
 -10   1   0  95.162   4.885
 -10  -1   0  102.48    4.37
 -10   1   0  91.460   6.165
 -10  -1   0  103.81    4.64
  10  -1   0  97.006   4.758
 -10  -1   0  100.50    4.50
 -10  -1   0  113.17    4.86
 -10   1   0  104.79    7.01
  10   1   0  92.483   7.937
 -10  -1   0  102.99    4.15
 -10  -1   0  93.339   6.868
 -10   1   0  89.734   7.447
 -10   1   0  112.84    4.83
  10   1   0  91.034   6.656
 -10   1   0  100.26    5.42
  10   1   0  91.691   8.148
 -10  -1   0  108.43    5.43
 -10  -1   0  109.40    6.27
  10   1   0  105.45    4.83
 -10  -1   0  88.899   5.724
 -10   1   0  91.934   6.814
 -10   1   0  96.754   4.311
  11   1   0  16.324   3.131
 -11  -1   0  16.337   1.564
 -11  -1   0  17.294   1.344
 -11  -1   0  17.581   1.497
 -11   1   0  17.198   1.594
 -11  -1   0  19.560   2.002
 -11   1   0  15.891   1.528
 -11   1   0  13.700   1.301
 -11   1   0  21.896   1.966
 -11   1   0  14.993   1.565
 -11   1   0  16.006   1.272
 -11   1   0  17.569   2.021
 -11   1   0  12.035   2.475
  11   1   0  16.500   1.446
 -11  -1   0  13.279   1.349
 -11  -1   0  16.264   1.288
 -11   1   0  15.035   1.294
 -11   1   0  15.994   1.599
 -11   1   0  14.758   1.163
 -11  -1   0  16.068   1.214
 -11  -1   0  19.273   1.870
  11  -1   0  11.396   2.962
 -11   1   0  16.868   1.853
 -11  -1   0  15.336   2.929
 -11  -1   0  12.620   2.403
  11  -1   0  16.236   2.275
  11   1   0  11.603   3.413
  11  -1   0  16.745   1.475
  11  -1   0  21.102   2.478
 -11  -1   0  15.617   2.764
 -11  -1   0  16.455   1.249
 -11  -1   0  16.885   1.280
 -11   1   0  17.395   1.277
  11   1   0  19.357   2.198
 -11   1   0  17.697   1.508
 -11  -1   0  14.556   1.543
 -11   1   0  14.210   2.600
  11  -1   0  15.259   1.310
 -11   1   0  15.467   1.267
 -11  -1   0  15.918   1.639
 -11  -1   0  16.712   1.486
  11  -1   0  14.244   2.764
  11  -1   0  16.508   1.576
  11   1   0  12.569   2.809
 -11  -1   0  15.779   1.644
 -11   1   0  13.327   1.750
 -11  -1   0  14.210   1.688
  11   1   0  20.052   2.620
  11   1   0  14.237   1.275
 -11  -1   0  18.609   2.012
 -11   1   0  13.521   1.639
 -12   1   0 -0.5126  0.4825
 -12   1   0  -1.229   0.516
 -12   1   0  0.1129  0.6593
  12   1   0  0.3029  1.1573
 -12   1   0 -0.0436  0.8864
 -12  -1   0 -0.0026  0.5992
 -12  -1   0  0.2658  0.5240
 -12  -1   0  0.2628  0.7928
 -12  -1   0  0.4703  0.5347
 -12   1   0  0.1576  0.9642
 -12   1   0  0.3863  0.8357
 -12  -1   0  1.1756  0.8978
 -12  -1   0 -0.1908  0.6998
 -12  -1   0  0.2798  0.7073
  12   1   0  0.1049  1.0304
  12   1   0 -0.4998  0.7244
  12  -1   0 -0.0639  0.5643
 -12   1   0  0.5915  0.7489
  12  -1   0  0.4372  0.5887
  12  -1   0 -0.0965  0.7973
  12   1   0 -0.1865  0.5864
 -12   1   0  1.1855  0.5723
 -12  -1   0  0.1652  0.6219
 -12  -1   0  0.3114  0.6641
  12  -1   0  1.1240  1.0832
 -12   1   0 -0.2579  0.5122
 -12  -1   0  0.0752  0.6415
 -12  -1   0  0.5059  0.9322
  12  -1   0  0.0292  0.6303
 -12  -1   0  0.6242  0.7024
  12  -1   0  0.2067  1.1834
 -12  -1   0 -0.4187  0.5472
 -12   1   0 -0.3408  0.5187
 -12   1   0  0.2312  0.6052
 -12  -1   0  0.2909  0.6172
 -12  -1   0  0.6721  0.9247
 -13  -1   0  9.3983  0.8609
  13   1   0  9.2264  1.7100
 -13  -1   0  7.9860  0.8210
 -13   1   0  8.9700  0.8624
  13  -1   0  9.2284  1.5686
  13   1   0  8.6710  0.9082
 -13  -1   0  8.0248  0.8736
  13   1   0  8.6936  1.3682
 -13  -1   0  8.8008  0.9882
 -13  -1   0  6.8534  1.2515
  13  -1   0  9.7355  1.3898
 -13  -1   0  8.1117  1.1991
 -13  -1   0  7.5538  0.8828
  13  -1   0  9.0613  1.1035
 -13   1   0  7.9205  1.0157
 -13   1   0  7.3165  1.1994
 -13  -1   0  8.1085  0.8300
 -13  -1   0  7.4044  1.1198
  13   1   0  7.9760  0.8754
 -13   1   0  6.9858  1.2142
 -13  -1   0  7.2494  1.2159
  13  -1   0  8.0689  0.9782
 -13   1   0  8.3302  0.9787
  13  -1   0  8.6482  1.0384
 -13   1   0  8.5044  1.1441
  13   1   0  8.9006  1.1814
 -13  -1   0  7.8123  1.0385
  13  -1   0  8.4180  0.8891
 -13  -1   0  7.8674  0.9369
  13  -1   0  8.2295  0.8355
 -13   1   0  8.7648  0.7964
  13   1   0  8.2008  1.0755
 -14  -1   0  0.7640  0.4191
 -14   1   0  0.6037  0.5025
  14  -1   0 -0.1616  0.5806
 -14   1   0 -0.5992  0.3984
  14  -1   0  0.0482  0.7081
 -14  -1   0 -0.3564  0.5205
 -14  -1   0  0.0333  0.5344
 -14  -1   0 -0.2145  0.5670
 -14  -1   0 -0.5509  0.7262
  14   1   0  1.4395  0.6239
  14  -1   0  0.5708  0.6309
  14   1   0  0.5000  0.6779
  14   1   0  0.1443  0.8329
  14  -1   0  0.5666  0.5915
  14   1   0  1.0968  0.7598
 -14   1   0  0.4473  0.5816
  14  -1   0  1.7786  0.4744
  14   1   0  0.0625  0.5269
 -14   1   0  0.2436  0.5575
 -14   1   0 -0.3626  0.5700
  14   1   0  0.1830  0.6372
 -14  -1   0  0.0758  0.4122
 -14   1   0 -0.2138  0.4737
   0  -2   0  28.378   1.527
   0  -2   0  26.939   1.598
   0  -2   0  26.342   1.465
   0  -2   0  27.210   1.431
   0  -2   0  26.928   1.507
   0  -2   0  25.360   1.576
   0  -2   0  26.196   1.625
   0  -2   0  27.238   1.952
   0  -2   0  25.229   1.541
   0  -2   0  27.769   1.757
   0  -2   0  28.178   1.497
   0  -2   0  32.413   1.731
   1  -2   0  424.77   23.55
  -1   2   0  412.32   20.43
  -1  -2   0  455.65   20.51
   1  -2   0  428.87   25.91
   1  -2   0  443.29   20.73
  -1  -2   0  447.59   23.24
  -1   2   0  411.99   20.74
   1  -2   0  442.98   20.47
   1  -2   0  425.60   20.38
  -1  -2   0  422.55   20.71
  -1  -2   0  442.26   25.87
  -1  -2   0  438.63   20.48
  -1  -2   0  426.64   22.90
  -1  -2   0  449.99   22.02
   1  -2   0  443.76   21.65
  -1   2   0  435.29   22.67
  -1  -2   0  429.44   19.46
  -1  -2   0  451.61   20.70
   1  -2   0  443.20   19.53
  -1  -2   0  431.03   20.35
  -1   2   0  438.54   22.63
  -1  -2   0  427.65   21.58
  -1   2   0  429.42   22.99
  -1  -2   0  422.73   22.56
  -2  -2   0  6.5216  0.7855
   2   2   0  6.0030  0.6848
  -2  -2   0  5.8235  0.5534
   2  -2   0  4.4185  0.7388
   2  -2   0  6.7234  0.7049
  -2  -2   0  6.9819  0.7676
  -2   2   0  6.7746  0.8926
  -2   2   0  5.8206  0.7152
   2  -2   0  4.3238  0.7111
  -2  -2   0  4.5465  0.6956
  -2  -2   0  5.9261  0.8265
   2  -2   0  3.8436  0.6677
  -2  -2   0  6.1593  0.6915
   2   2   0  7.5359  1.0873
  -2  -2   0  4.3496  0.8104
   2  -2   0  4.4502  0.6461
  -2   2   0  6.1058  0.7596
  -2  -2   0  4.7827  0.7168
  -2   2   0  3.9037  0.7518
  -2   2   0  4.8168  0.6041
   2  -2   0  3.6621  0.6941
  -2  -2   0  5.8406  0.5970
   2  -2   0  7.8241  1.0810
  -2  -2   0  5.5483  0.6591
  -3  -2   0  20.886   1.783
   3  -2   0  17.587   1.512
   3  -2   0  20.136   1.404
  -3  -2   0  19.240   1.640
  -3  -2   0  17.844   1.106
   3   2   0  17.564   1.257
  -3  -2   0  20.882   1.565
   3   2   0  19.303   1.755
  -3   2   0  20.964   1.565
  -3   2   0  17.404   1.763
  -3   2   0  20.652   1.610
   3   2   0  17.918   1.419
   3  -2   0  20.302   1.705
  -3   2   0  19.012   1.787
   3   2   0  20.055   2.009
   3  -2   0  17.680   1.845
  -3   2   0  19.245   1.368
  -3   2   0  18.752   1.464
  -3   2   0  17.659   1.557
  -3  -2   0  18.416   1.523
  -3  -2   0  17.720   1.848
  -3  -2   0  16.192   1.531
   3  -2   0  21.155   1.987
  -3  -2   0  19.561   1.609
  -4   2   0  462.65   21.74
  -4  -2   0  466.04   21.45
   4  -2   0  450.42   21.47
  -4   2   0  439.45   23.78
   4  -2   0  437.45   27.07
   4  -2   0  425.37   21.16
   4  -2   0  448.94   22.75
   4   2   0  430.84   22.63
  -4   2   0  449.66   22.78
  -4   2   0  436.20   23.61
  -4   2   0  429.37   21.31
  -4  -2   0  439.76   21.63
   4   2   0  438.71   26.97
  -4  -2   0  479.93   23.09
  -4  -2   0  470.21   21.51
  -4   2   0  413.22   19.93
   4  -2   0  420.76   21.04
  -4  -2   0  427.42   23.44
  -4  -2   0  489.64   24.39
   4   2   0  435.09   21.00
  -4   2   0  428.18   24.00
  -4  -2   0  421.85   23.49
  -5   2   0 1147.51   61.05
  -5  -2   0 1179.47   56.02
  -5  -2   0 1193.75   55.43
  -5   2   0 1099.85   51.98
   5  -2   0 1227.58   58.60
  -5  -2   0 1170.00   59.41
  -5   2   0 1208.42   55.32
  -5   2   0 1161.45   56.05
   5  -2   0 1208.59   55.42
  -5  -2   0 1291.65   62.92
  -5  -2   0 1159.86   60.90
  -5  -2   0 1081.65   61.34
   5   2   0 1186.38   58.45
   5   2   0 1134.94   54.57
  -5   2   0 1163.32   61.70
   5  -2   0 1090.21   55.17
   5  -2   0 1185.90   69.89
  -5   2   0 1210.02   59.22
   5   2   0 1201.56   55.50
   5   2   0 1078.59   69.66
   5  -2   0 1160.51   54.69
   6  -2   0  712.90   47.51
   6  -2   0  771.51   36.99
  -6  -2   0  762.22   40.44
  -6  -2   0  829.49   37.81
  -6   2   0  710.80   41.69
   6  -2   0  815.54   40.05
  -6  -2   0  677.79   41.31
  -6   2   0  817.47   37.68
   6  -2   0  772.76   42.56
   6  -2   0  745.38   37.70
  -6  -2   0  796.96   38.17
  -6  -2   0  869.92   42.85
   6   2   0  811.04   37.95
  -6   2   0  756.14   40.18
  -6  -2   0  872.98   41.52
   6   2   0  789.72   36.89
   6   2   0  725.54   47.34
  -6   2   0  829.92   41.67
   6   2   0  816.92   39.98
  -6   2   0  762.30   38.12
  -7  -2   0  3.9922  0.7880
  -7  -2   0  4.6618  0.8434
  -7   2   0  3.6862  0.7038
  -7  -2   0  3.6800  0.6675
   7  -2   0  3.6253  1.0270
  -7  -2   0  4.0362  0.5230
   7   2   0  5.7539  1.3574
  -7   2   0  4.4334  1.1904
  -7  -2   0  3.8872  0.5568
  -7  -2   0  5.2637  1.2549
  -7  -2   0  3.9580  0.6590
  -7  -2   0  3.0094  0.4662
  -7  -2   0  3.5003  0.7210
   7  -2   0  4.0145  0.6528
  -7  -2   0  4.1815  0.8860
   7  -2   0  3.1878  0.9677
  -7  -2   0  2.9047  0.5565
  -7  -2   0  3.4085  0.7886
  -7   2   0  3.6407  0.5686
  -7   2   0  5.0553  1.2793
  -7   2   0  3.5354  0.6369
   7  -2   0  3.2068  1.2973
  -7  -2   0  2.9590  1.1174
  -7   2   0  3.0402  0.5907
  -7  -2   0  3.5400  1.1800
  -7  -2   0  3.2976  0.5105
   7  -2   0  4.2405  1.5186
  -7   2   0  3.9685  0.7807
  -7  -2   0  3.5717  0.7950
  -7  -2   0  3.9830  0.6076
  -7   2   0  3.3312  1.3050
  -7   2   0  3.5677  0.7509
  -7  -2   0  3.3458  0.5795
  -7   2   0  4.8327  1.2426
  -7   2   0  4.3571  0.5822
  -7   2   0  4.3273  0.8707
  -7  -2   0  3.9079  0.7424
  -7   2   0  3.1217  1.1681
  -7  -2   0  4.0155  0.6244
  -7  -2   0  4.3181  0.6262
   7   2   0  3.7973  1.4597
   7  -2   0  3.6620  0.6249
  -7  -2   0  3.7655  0.5317
   7  -2   0  4.5103  1.6254
   7  -2   0  3.6956  1.4799
  -7  -2   0  3.8587  1.3126
  -7  -2   0  2.9101  0.9297
   7   2   0  2.4105  1.3583
  -7   2   0  4.4161  0.5234
  -7   2   0  4.0848  0.6903
  -7  -2   0  3.9481  1.3858
   8   2   0  3.3756  1.5246
  -8   2   0  4.3712  0.6482
  -8   2   0  3.2490  0.7437
  -8  -2   0  3.7488  0.5821
  -8   2   0  3.7400  1.4958
  -8  -2   0  4.2270  0.5996
  -8  -2   0  3.8317  0.5878
  -8  -2   0  3.5360  0.5987
   8   2   0  2.8837  0.6714
  -8   2   0  3.6269  0.8080
  -8  -2   0  4.2790  0.7057
  -8  -2   0  2.2174  1.1802
  -8  -2   0  4.5036  0.9273
  -8  -2   0  2.6676  0.7167
  -8   2   0  2.5493  1.1510
  -8   2   0  5.0912  0.6184
  -8  -2   0  4.8588  1.4895
  -8  -2   0  3.9077  1.0520
  -8   2   0  3.9778  0.8369
   8  -2   0  3.7300  1.6548
  -8   2   0  3.4152  0.7354
  -8  -2   0  4.9390  0.6748
   8  -2   0  2.9165  1.6879
  -8   2   0  4.1299  0.8248
  -8  -2   0  3.2551  0.7785
  -8   2   0  4.9166  1.0299
   8  -2   0  3.1432  0.7660
  -8  -2   0  2.4192  1.3004
  -8   2   0  3.4311  0.6154
   8  -2   0  3.1954  1.5200
   8  -2   0  2.9095  0.7664
  -8  -2   0  3.3806  0.7387
  -8   2   0  3.9745  0.9519
  -8  -2   0  5.6480  1.6247
  -8   2   0  3.7996  0.7146
  -8   2   0  4.1953  0.7700
  -8   2   0  4.2764  0.5578
  -8   2   0  3.2913  0.5605
  -8  -2   0  4.9582  1.5226
  -8   2   0  1.7475  1.0687
  -8   2   0  3.3548  0.6457
  -8  -2   0  2.6778  0.8623
  -8   2   0  4.1140  1.4959
   8   2   0  4.7021  1.8314
   8   2   0  4.0030  1.6500
  -8  -2   0  4.2105  1.0282
  -8   2   0  3.4525  0.6559
  -8  -2   0  3.9281  0.9788
  -8   2   0  3.3388  0.6262
  -8  -2   0  3.5115  0.6520
   8  -2   0  3.6925  0.9821
   8  -2   0  5.5298  2.0235
  -8  -2   0  4.0770  0.6521
   8  -2   0  5.1951  1.2294
   8  -2   0  3.6568  0.7095
  -8  -2   0  3.8927  0.6456
  -8  -2   0  4.0088  0.7336
  -8  -2   0  3.7029  0.7408
  -8  -2   0  4.1089  0.7449
  -8   2   0  3.4308  0.6173
  -8   2   0  2.8329  0.5077
  -9  -2   0  672.55   29.36
  -9  -2   0  669.70   25.46
  -9  -2   0  697.62   36.52
   9  -2   0  690.57   35.84
  -9   2   0  685.15   24.52
  -9  -2   0  684.09   24.51
  -9   2   0  690.13   27.76
  -9   2   0  670.14   33.38
   9  -2   0  681.63   42.25
   9  -2   0  670.02   33.73
  -9  -2   0  692.69   38.03
  -9   2   0  615.07   31.81
  -9   2   0  675.43   36.79
  -9  -2   0  683.02   27.77
  -9  -2   0  684.53   35.95
  -9  -2   0  685.66   24.07
  -9  -2   0  590.84   28.59
  -9   2   0  632.89   25.76
   9   2   0  661.08   38.19
  -9   2   0  676.05   35.30
   9  -2   0  687.64   27.79
   9  -2   0  689.89   26.66
  -9  -2   0  663.54   31.61
  -9  -2   0  666.25   34.37
  -9   2   0  637.37   34.24
   9  -2   0  631.51   37.60
  -9   2   0  657.61   33.83
  -9   2   0  666.30   24.03
  -9  -2   0  668.55   36.58
  -9   2   0  693.52   31.63
  -9   2   0  666.09   25.44
  -9   2   0  697.89   36.53
  -9   2   0  657.96   35.31
   9   2   0  656.13   35.65
  -9  -2   0  655.93   36.90
  -9   2   0  674.68   30.77
  -9  -2   0  677.43   26.58
  -9   2   0  651.76   26.60
   9  -2   0  683.30   38.10
  -9   2   0  641.73   29.26
   9   2   0  666.62   33.84
  -9  -2   0  683.96   26.68
  -9  -2   0  701.66   31.99
  -9  -2   0  693.16   41.63
  -9   2   0  645.09   24.61
   9   2   0  639.02   27.71
  -9  -2   0  661.69   33.50
  -9  -2   0  702.91   35.40
  -9  -2   0  676.54   33.94
   9   2   0  629.31   28.20
  -9   2   0  644.96   36.83
  -9   2   0  696.03   41.59
  -9  -2   0  674.09   30.78
  -9   2   0  668.02   28.64
   9  -2   0  682.40   42.86
  -9  -2   0  680.76   25.88
   9  -2   0  642.52   32.73
   9  -2   0  654.68   28.23
   9   2   0  692.45   42.16
 -10   2   0  0.5354  0.7070
  10  -2   0  0.0610  0.6197
  10   2   0  1.7350  1.9621
 -10  -2   0  0.8107  0.6612
 -10   2   0  0.6676  0.6256
  10  -2   0  0.8686  0.6188
 -10  -2   0  1.3514  0.7519
 -10  -2   0  0.5764  1.5331
 -10  -2   0  0.2486  1.1767
 -10   2   0  1.0556  0.6107
 -10  -2   0  1.0938  0.5380
 -10   2   0  1.2387  0.5487
 -10  -2   0  0.7641  0.6463
 -10  -2   0 -0.4719  1.0997
 -10  -2   0  1.6117  1.0312
 -10   2   0  0.7176  1.4055
 -10  -2   0  0.5320  0.5794
 -10  -2   0 -0.0199  0.7627
 -10   2   0  2.5490  1.7924
  10  -2   0  0.8875  0.9747
 -10   2   0  0.1911  0.5767
 -10  -2   0  1.7378  0.6047
 -10   2   0  1.0433  0.6319
 -10   2   0  0.6546  0.6695
 -10  -2   0  1.1151  0.7043
 -10   2   0  1.5855  0.7742
  10  -2   0  0.5664  1.5143
 -10  -2   0  0.7796  0.7006
  10  -2   0  1.2923  1.3463
 -10  -2   0  0.3384  0.7867
  10  -2   0  0.6008  0.6076
 -10   2   0  0.9922  0.9048
 -10  -2   0  0.1760  0.4846
 -10   2   0  0.7505  0.5350
 -10  -2   0  1.8965  0.7414
  10  -2   0  0.4586  1.5460
 -10  -2   0  0.5490  0.8050
  10   2   0  1.2421  0.6307
 -10  -2   0  1.1398  0.9235
  10   2   0  1.0242  1.6404
 -10   2   0  0.1662  0.4313
 -10   2   0  0.4673  0.9169
 -10   2   0 -0.0474  0.7436
 -10  -2   0  0.6439  0.6929
 -10  -2   0  0.0185  0.5382
 -10   2   0  0.0224  0.6666
  10   2   0  2.3027  2.0950
  10  -2   0 -0.0477  1.4545
  10   2   0  0.4788  1.7968
  10   2   0  0.9157  0.6108
  10  -2   0  0.5714  0.8222
 -10   2   0  0.3681  0.8247
 -10   2   0 -0.6181  1.0001
  10   2   0  1.2174  1.3987
 -10  -2   0  0.3672  0.6216
  11  -2   0  12.440   2.733
 -11   2   0  13.593   1.767
 -11  -2   0  10.463   2.482
 -11  -2   0  12.827   1.399
  11  -2   0  8.7810  2.4632
 -11  -2   0  11.458   1.174
 -11  -2   0  10.669   1.393
  11   2   0  11.902   2.765
  11   2   0  12.051   1.213
 -11   2   0  13.599   1.384
 -11  -2   0  12.834   1.573
 -11  -2   0  14.363   1.463
  11   2   0  13.463   1.346
 -11   2   0  13.481   1.513
 -11  -2   0  13.846   1.515
 -11  -2   0  14.756   1.413
 -11  -2   0  13.110   1.346
 -11   2   0  10.460   2.478
 -11  -2   0  14.629   1.951
 -11  -2   0  13.747   1.152
 -11   2   0  11.928   1.048
 -11   2   0  11.634   1.039
 -11   2   0  12.583   1.609
  11   2   0  14.810   2.455
 -11   2   0  15.139   1.490
 -11   2   0  13.898   2.527
 -11  -2   0  9.5864  2.1469
  11  -2   0  14.470   1.376
 -11   2   0  11.877   1.521
 -11   2   0  13.186   1.720
 -11   2   0  13.398   1.191
  11  -2   0  15.000   1.928
  11  -2   0  12.345   1.340
  11   2   0  14.575   1.986
  11   2   0  10.362   2.634
 -11   2   0  14.178   2.790
  11  -2   0  15.418   2.245
 -11  -2   0  13.497   1.317
 -11  -2   0  13.185   1.092
 -11  -2   0  10.682   2.593
 -11  -2   0  13.533   1.707
 -11  -2   0  14.325   1.900
  11  -2   0  13.939   1.322
 -11  -2   0  13.446   1.254
  11  -2   0  14.254   1.225
 -11   2   0  15.285   1.212
 -12   2   0  10.193   1.390
 -12   2   0  10.689   1.594
 -12  -2   0  11.400   1.542
 -12  -2   0  10.572   1.356
 -12   2   0  10.284   1.111
 -12  -2   0  9.3554  0.9711
 -12   2   0  10.659   1.064
 -12   2   0  12.430   1.566
 -12  -2   0  10.642   1.172
  12  -2   0  10.884   1.923
 -12  -2   0  11.741   1.148
  12  -2   0  11.942   1.164
 -12  -2   0  10.969   1.471
  12  -2   0  11.635   1.113
  12  -2   0  10.794   1.147
 -12  -2   0  9.4846  1.1579
  12   2   0  9.8344  1.6475
  12   2   0  10.978   1.134
  12  -2   0  10.548   1.477
  12   2   0  12.661   1.946
  12  -2   0  11.279   1.114
 -12  -2   0  10.496   1.167
 -12  -2   0  10.370   1.509
 -12  -2   0  10.418   1.333
 -12  -2   0  11.264   1.011
 -12   2   0  10.795   0.946
 -12   2   0  8.3105  1.1410
 -12  -2   0  9.8781  1.1464
 -12  -2   0  13.058   1.777
 -12  -2   0  9.8264  1.0219
  12   2   0  10.714   1.139
 -12   2   0  11.068   1.212
 -12  -2   0  10.776   1.010
 -13  -2   0  5.0714  0.7725
  13  -2   0  6.4633  1.0295
 -13  -2   0  4.9189  0.8802
 -13  -2   0  7.0028  0.9662
 -13  -2   0  5.8044  0.8321
  13   2   0  5.2071  0.7575
 -13  -2   0  5.0216  0.8002
  13  -2   0  6.1056  0.9037
 -13  -2   0  6.0131  1.0047
  13   2   0  4.8893  1.3339
 -13  -2   0  6.9050  1.0597
  13  -2   0  5.2188  0.8272
 -13  -2   0  4.7866  1.1370
 -13  -2   0  5.0629  0.8345
 -13  -2   0  7.0456  0.7958
 -13  -2   0  5.6470  0.7106
 -13   2   0  4.2565  0.8542
 -13   2   0  6.7331  0.8238
 -13   2   0  3.2954  0.9689
 -13   2   0  6.0205  0.8577
 -13   2   0  5.8164  0.7420
  13   2   0  6.2446  1.0007
  13   2   0  7.4975  0.9325
  13  -2   0  7.1546  1.2694
  13  -2   0  6.5677  0.7908
  13  -2   0  2.7783  1.2015
 -13  -2   0  3.9759  1.0874
  13   2   0  6.8570  1.3058
 -13   2   0  6.3229  0.9985
 -13  -2   0  4.9470  0.6878
  14   2   0  42.833   3.061
  14  -2   0  35.559   1.860
  14  -2   0  35.002   2.158
 -14   2   0  37.917   2.033
 -14  -2   0  36.549   2.831
 -14   2   0  36.532   2.472
 -14  -2   0  37.279   2.120
 -14  -2   0  34.307   1.804
  14   2   0  35.836   1.720
  14  -2   0  39.332   2.723
  14  -2   0  42.194   3.101
 -14  -2   0  41.160   2.065
 -14  -2   0  39.292   1.810
  14   2   0  38.452   2.745
  14   2   0  40.847   2.074
 -14  -2   0  35.758   1.653
  14  -2   0  37.509   1.961
  14  -2   0  38.855   1.930
 -14  -2   0  34.294   2.408
 -14   2   0  30.713   2.426
 -14   2   0  37.111   1.703
 -14   2   0  38.587   2.166
  14   2   0  38.967   2.288
  14   2   0  42.366   1.971
 -14  -2   0  37.152   2.549
 -14   2   0  37.082   1.760
   0  -3   0  0.2065  0.2997
   0  -3   0  0.0968  0.4351
   0  -3   0  0.2066  0.3636
   0  -3   0  0.3823  0.4207
   0  -3   0  0.6479  0.4873
   0  -3   0  0.1964  0.2835
   0  -3   0 -0.2158  0.3966
   0  -3   0  0.1955  0.2942
   0  -3   0  0.1607  0.4030
   0  -3   0  0.7318  0.3185
   0  -3   0  0.2038  0.3432
  -1   3   0 2743.78  143.96
   1  -3   0 2860.12  125.63
  -1   3   0 2789.79  145.74
  -1  -3   0 2833.62  131.52
  -1  -3   0 2667.69  139.51
  -1  -3   0 2672.77  130.45
  -1  -3   0 2680.33  131.74
   1  -3   0 2508.07  145.59
  -1  -3   0 2808.00  166.11
  -1   3   0 2545.68  129.13
  -1   3   0 2724.77  132.28
   1  -3   0 2810.34  133.47
  -1  -3   0 2642.55  129.84
  -1  -3   0 2719.88  130.08
  -1  -3   0 2730.52  143.60
   1  -3   0 2765.34  130.39
  -1  -3   0 2702.43  138.04
  -1  -3   0 2784.98  147.72
   1  -3   0 2786.59  164.50
  -1  -3   0 2744.67  124.11
   1  -3   0 2740.24  137.73
   1  -3   0 2610.89  130.77
  -1  -3   0 2804.82  145.72
   2  -3   0  412.36   19.45
  -2   3   0  390.88   20.40
  -2  -3   0  393.73   24.28
  -2  -3   0  384.49   21.13
  -2  -3   0  405.51   19.09
   2  -3   0  398.99   20.40
  -2   3   0  388.94   19.14
   2  -3   0  410.93   21.64
  -2  -3   0  376.17   21.39
  -2  -3   0  404.93   19.46
  -2  -3   0  427.98   19.31
  -2  -3   0  419.34   21.89
   2  -3   0  411.56   19.17
  -2  -3   0  389.15   19.24
  -2  -3   0  411.37   20.71
  -2  -3   0  409.65   18.20
   2  -3   0  419.65   18.36
  -2   3   0  393.28   21.62
   2  -3   0  412.77   19.26
  -2  -3   0  418.10   20.33
  -2  -3   0  413.35   19.37
  -2   3   0  404.55   21.34
  -2   3   0  401.02   19.50
   2  -3   0  393.37   24.42
   3   3   0  519.56   30.10
   3   3   0  493.71   23.50
   3  -3   0  492.99   30.14
  -3  -3   0  504.03   25.59
  -3  -3   0  493.70   24.04
   3  -3   0  519.43   25.28
  -3   3   0  486.05   26.31
  -3  -3   0  502.10   25.08
  -3   3   0  480.78   25.22
  -3   3   0  499.00   23.67
  -3  -3   0  492.41   26.09
  -3  -3   0  542.08   23.87
   3  -3   0  513.77   23.62
  -3  -3   0  506.88   27.01
  -3  -3   0  458.48   26.30
   3  -3   0  496.36   23.86
  -3   3   0  480.25   22.46
  -3   3   0  477.02   26.57
  -3   3   0  497.33   24.09
   3  -3   0  500.34   23.79
   3  -3   0  476.64   26.74
   3   3   0  494.66   23.73
  -3  -3   0  488.33   22.30
  -3  -3   0  526.68   23.85
  -4   3   0  0.4823  0.6113
   4  -3   0  1.6322  0.6225
   4   3   0  0.3585  0.4876
   4  -3   0  0.9313  0.8784
   4  -3   0 -0.1707  0.7952
   4   3   0  0.2166  0.6992
  -4  -3   0  0.2074  0.6517
   4  -3   0  0.0470  0.5073
  -4  -3   0  2.0300  0.6424
  -4  -3   0  1.1831  0.7752
  -4   3   0  0.8882  0.6697
  -4   3   0  0.7847  0.5376
  -4  -3   0  0.9264  0.6062
   4  -3   0  0.8771  0.7491
  -4   3   0  0.9892  0.6268
   4   3   0  0.3677  0.7497
   4   3   0  0.7801  0.6235
  -4   3   0  0.8706  0.7580
  -4  -3   0  2.1437  0.7553
  -4  -3   0  2.6233  0.8081
  -4   3   0  0.2251  0.7802
   4  -3   0  1.3444  0.7831
  -4  -3   0  0.7755  0.7672
  -5  -3   0  342.96   17.95
  -5  -3   0  320.40   15.85
  -5  -3   0  274.57   16.85
   5   3   0  302.75   19.69
  -5  -3   0  327.09   17.11
   5  -3   0  294.77   17.51
  -5   3   0  315.80   17.31
   5   3   0  329.50   16.76
   5  -3   0  323.43   15.38
  -5   3   0  309.36   17.33
   5  -3   0  323.80   15.81
   5  -3   0  288.53   19.79
   5  -3   0  345.92   16.95
  -5   3   0  319.10   15.91
  -5   3   0  318.58   15.58
  -5  -3   0  317.84   15.72
  -5  -3   0  306.83   16.84
   5  -3   0  305.86   15.26
  -5   3   0  287.51   14.34
  -5   3   0  314.49   16.53
   5   3   0  319.99   15.22
  -6   3   0  12.087   1.597
   6   3   0  15.344   2.044
   6  -3   0  8.0309  1.8803
  -6  -3   0  19.768   2.097
   6  -3   0  16.805   2.206
  -6   3   0  17.044   2.074
  -6  -3   0  6.9017  1.5496
   6  -3   0  15.092   1.630
   6   3   0  15.253   1.625
  -6  -3   0  11.006   1.578
   6   3   0  8.3470  1.9336
  -6  -3   0  13.517   1.747
   6  -3   0  18.480   2.269
   6  -3   0  11.843   1.793
  -6   3   0  10.914   1.620
  -6  -3   0  19.501   2.328
   6   3   0  10.958   1.654
   7  -3   0  2.7017  0.6339
   7  -3   0  3.8781  0.6415
   7   3   0  4.0371  1.4252
  -7  -3   0  3.1836  0.6585
  -7  -3   0  5.7558  0.5980
   7  -3   0  3.2857  1.4239
  -7  -3   0  2.9934  0.5809
  -7  -3   0  4.2365  0.5590
  -7   3   0  4.2081  1.2880
   7  -3   0  3.6965  1.0447
  -7   3   0  3.5343  0.4816
   7  -3   0  3.8953  1.3898
  -7  -3   0  4.0689  0.8208
  -7   3   0  3.9035  0.5136
  -7  -3   0  3.3951  1.1865
  -7  -3   0  3.5484  0.5390
  -7  -3   0  3.8835  0.8087
   7  -3   0  2.1863  1.1947
  -7  -3   0  3.8921  0.6352
  -7   3   0  3.3985  1.2425
  -7  -3   0  4.9926  1.4710
  -7   3   0  4.4707  0.6739
  -7  -3   0  3.5642  0.5729
  -7   3   0  3.1962  0.6693
  -7  -3   0  3.7968  1.1916
  -7  -3   0  2.9578  0.6489
  -7  -3   0  4.3423  0.7005
  -7  -3   0  3.7494  0.5331
   7   3   0  4.1891  1.6803
   7  -3   0  3.0278  1.4805
  -7   3   0  4.0007  0.5161
  -7  -3   0  5.8245  1.1324
  -7  -3   0  3.9001  0.5552
  -7  -3   0  3.9831  1.3193
  -7  -3   0  4.7392  0.6045
  -7   3   0  4.4895  0.6036
  -7   3   0  3.5389  1.0837
  -7  -3   0  4.9300  0.7377
  -7   3   0  2.8060  1.1014
  -7   3   0  2.7728  0.5778
   7  -3   0  3.7960  1.0681
   7  -3   0  4.5303  1.0873
   7   3   0  3.6334  1.4382
  -7  -3   0  3.2566  0.6994
  -7  -3   0  5.0357  0.8576
  -7   3   0  4.4144  0.8109
  -7   3   0  4.6037  1.1560
  -7  -3   0  4.1054  1.3272
  -7   3   0  3.3188  0.6812
  -7  -3   0  3.9706  0.5972
  -7   3   0  3.2699  0.6820
  -7  -3   0  4.6196  0.9004
  -8   3   0  116.17    5.90
  -8  -3   0  115.41    5.32
   8  -3   0  111.87    6.28
  -8   3   0  125.36    8.26
  -8   3   0  132.85    7.74
  -8  -3   0  118.82    5.66
  -8  -3   0  109.92    6.39
  -8  -3   0  111.72    7.04
  -8   3   0  115.31    7.03
  -8  -3   0  118.15    6.16
  -8  -3   0  122.52    4.90
  -8  -3   0  129.64    8.21
  -8   3   0  112.26    7.89
  -8  -3   0  127.10    8.58
   8  -3   0  114.39    8.16
  -8   3   0  119.24    5.37
   8  -3   0  125.71    9.56
  -8  -3   0  120.82    4.65
  -8  -3   0  124.34    7.61
  -8   3   0  123.54    7.68
  -8  -3   0  123.73    6.86
   8   3   0  126.76    9.52
  -8  -3   0  119.27    6.61
  -8   3   0  124.90    4.74
   8   3   0  126.51    8.19
   8  -3   0  119.28    5.39
  -8  -3   0  121.34    4.98
  -8   3   0  113.94    4.69
   8   3   0  113.02    5.39
  -8  -3   0  127.88    8.09
  -8  -3   0  128.15    7.61
  -8  -3   0  119.61    5.14
  -8  -3   0  128.33    8.03
  -8   3   0  108.11    5.03
  -8   3   0  116.58    6.50
  -8  -3   0  117.73    5.13
  -8  -3   0  120.25    7.33
  -8  -3   0  121.96    5.53
   8  -3   0  116.79    5.19
  -8  -3   0  120.82    4.72
  -8   3   0  110.68    4.57
  -8   3   0  121.27    7.35
  -8   3   0  109.31    6.72
  -8  -3   0  122.31    5.92
   8  -3   0  115.37    5.43
  -8  -3   0  122.32    6.15
   8  -3   0  118.25    7.41
  -8   3   0  119.57    7.08
  -8  -3   0  120.28    7.02
   8  -3   0  125.45    7.71
   8  -3   0  119.38    8.37
  -8  -3   0  123.56    5.40
   8   3   0  128.52    7.88
  -8  -3   0  117.82    8.31
  -8   3   0  114.87    5.50
  -8   3   0  120.88    6.09
  -8   3   0  117.02    4.87
   8  -3   0  130.06    8.37
   9  -3   0  77.277   3.696
  -9  -3   0  73.960   3.199
  -9   3   0  75.964   4.645
  -9  -3   0  68.518   5.474
  -9  -3   0  83.079   4.884
  -9   3   0  74.484   3.141
  -9   3   0  71.704   4.763
  -9   3   0  68.453   5.347
  -9  -3   0  74.566   3.545
   9  -3   0  72.514   5.733
  -9  -3   0  86.154   5.930
  -9  -3   0  74.657   3.865
  -9  -3   0  77.550   3.263
   9  -3   0  79.036   3.749
  -9   3   0  66.823   3.396
   9  -3   0  68.316   6.092
   9   3   0  67.902   3.671
   9  -3   0  67.380   3.675
  -9  -3   0  81.994   3.786
  -9  -3   0  73.962   4.202
  -9   3   0  81.204   4.938
   9  -3   0  78.463   7.218
  -9   3   0  75.251   3.235
   9   3   0  79.492   6.475
  -9  -3   0  74.918   4.089
  -9   3   0  75.895   4.185
  -9  -3   0  83.447   4.275
  -9  -3   0  72.152   5.109
  -9   3   0  82.031   3.862
  -9  -3   0  72.927   5.906
  -9  -3   0  75.370   3.369
   9  -3   0  70.159   4.262
   9  -3   0  86.624   6.054
  -9   3   0  70.042   4.014
  -9  -3   0  80.285   3.554
  -9  -3   0  77.005   3.793
  -9   3   0  74.824   6.203
   9   3   0  77.932   3.738
  -9   3   0  74.620   5.702
  -9  -3   0  87.945   6.364
  -9  -3   0  81.039   5.854
  -9  -3   0  82.550   3.479
  -9  -3   0  73.446   4.524
  -9   3   0  79.633   5.477
  -9   3   0  73.166   4.469
   9  -3   0  74.422   5.190
  -9  -3   0  83.451   5.634
   9   3   0  80.781   6.145
   9   3   0  75.838   7.092
  -9  -3   0  85.659   4.806
  -9   3   0  74.588   3.230
  -9   3   0  73.356   3.354
  -9  -3   0  74.235   4.880
 -10   3   0  58.332   2.620
 -10  -3   0  58.476   2.659
  10  -3   0  57.661   5.204
 -10  -3   0  52.250   3.216
  10  -3   0  57.739   3.016
 -10   3   0  49.160   5.174
  10  -3   0  57.898   3.010
  10  -3   0  55.125   3.014
 -10  -3   0  55.867   3.472
 -10   3   0  48.613   3.779
  10  -3   0  52.066   4.124
 -10  -3   0  51.688   3.935
 -10  -3   0  64.532   3.894
 -10   3   0  60.644   3.116
 -10   3   0  55.423   3.434
 -10  -3   0  56.491   2.736
 -10   3   0  55.278   4.999
  10  -3   0  67.169   6.513
 -10   3   0  57.764   2.725
 -10   3   0  66.020   3.957
 -10  -3   0  51.891   4.040
 -10  -3   0  64.451   3.112
  10   3   0  56.308   3.032
 -10   3   0  53.340   3.579
 -10   3   0  56.942   2.572
 -10   3   0  52.045   2.523
 -10  -3   0  64.672   3.127
 -10  -3   0  49.400   3.608
 -10  -3   0  65.385   3.527
 -10  -3   0  56.981   2.765
 -10  -3   0  60.860   2.898
 -10   3   0  50.826   4.649
 -10   3   0  60.195   3.753
 -10  -3   0  55.042   5.210
  10   3   0  48.041   5.914
  10   3   0  57.684   5.545
 -10  -3   0  56.430   4.981
  10  -3   0  60.283   3.072
 -10   3   0  64.099   4.425
 -10  -3   0  56.231   2.938
  10   3   0  51.553   2.937
 -10  -3   0  49.903   4.798
  10   3   0  60.107   5.461
 -10  -3   0  70.333   4.629
 -10   3   0  51.011   3.255
  10  -3   0  60.407   3.435
  10  -3   0  52.645   5.316
 -10  -3   0  60.389   2.635
 -10  -3   0  54.563   3.148
 -11  -3   0  75.277   4.790
 -11   3   0  78.876   3.859
 -11  -3   0  75.859   5.551
 -11  -3   0  72.942   3.379
 -11  -3   0  72.839   6.029
 -11   3   0  71.401   5.302
  11  -3   0  75.956   3.831
 -11   3   0  63.603   6.201
 -11   3   0  76.437   4.889
  11   3   0  76.479   3.735
  11  -3   0  73.758   3.577
 -11  -3   0  75.206   3.509
 -11   3   0  70.684   3.167
 -11   3   0  72.182   4.411
 -11  -3   0  79.906   3.849
 -11  -3   0  79.281   4.318
 -11   3   0  79.378   3.298
 -11  -3   0  76.470   4.580
 -11   3   0  73.339   3.319
 -11   3   0  69.126   5.880
 -11  -3   0  80.485   3.889
 -11  -3   0  69.899   3.806
  11  -3   0  73.992   4.267
  11  -3   0  75.459   3.715
  11  -3   0  78.638   5.890
 -11   3   0  78.126   4.125
  11  -3   0  66.952   6.368
  11  -3   0  77.476   3.769
 -11  -3   0  73.597   4.187
 -11  -3   0  77.228   4.960
 -11  -3   0  64.761   5.624
  11   3   0  71.165   3.649
 -11  -3   0  74.081   4.804
 -11   3   0  74.385   4.811
 -11  -3   0  78.529   3.399
  11   3   0  76.803   6.548
  11   3   0  71.014   5.168
  11  -3   0  58.823   5.849
 -11  -3   0  80.818   4.138
  11  -3   0  76.817   5.236
 -11  -3   0  64.039   5.973
  11   3   0  76.555   5.925
 -11  -3   0  77.095   3.276
  11   3   0  69.281   7.291
 -11   3   0  55.093   5.370
 -11  -3   0  81.471   3.288
 -11  -3   0  73.176   3.557
  11   3   0  71.385   6.628
 -12   3   0  4.2907  0.8356
 -12  -3   0  5.7476  1.0068
  12  -3   0  6.2509  0.9184
  12  -3   0  4.6017  0.7949
 -12  -3   0  4.3306  1.0906
  12  -3   0  4.2583  0.9329
 -12   3   0  5.0539  1.0842
 -12  -3   0  3.5076  1.0496
 -12   3   0  4.9397  0.7388
  12   3   0  5.4515  0.9984
 -12   3   0  4.8184  0.9086
 -12  -3   0  5.6273  0.7232
 -12  -3   0  4.3408  0.7453
  12   3   0  4.6547  0.7933
 -12  -3   0  5.1127  0.8943
  12  -3   0  4.0992  0.7727
 -12   3   0  4.9850  0.7397
  12   3   0  4.8987  1.6827
  12  -3   0  4.3778  1.2288
 -12  -3   0  4.2540  1.0558
 -12  -3   0  4.1050  0.7802
  12  -3   0  3.4774  0.9139
 -12  -3   0  4.0220  0.8254
 -12  -3   0  4.5261  0.7818
  12  -3   0  4.8080  1.3027
 -12  -3   0  4.3594  0.8923
 -12   3   0  4.0490  0.8595
 -12  -3   0  5.1982  1.2030
 -12  -3   0  6.3782  0.8099
  12   3   0  4.9073  1.3594
 -12   3   0  3.7965  0.9881
 -12  -3   0  5.2612  0.9957
 -12  -3   0  4.2592  0.8453
 -13   3   0  0.2581  0.4854
 -13   3   0  0.3665  0.5758
 -13  -3   0  0.2901  0.5089
  13  -3   0  0.3537  0.7124
 -13  -3   0  0.5206  0.5705
 -13  -3   0  0.1517  0.7900
 -13   3   0 -0.7883  0.4402
 -13   3   0  0.6771  0.5871
 -13  -3   0  0.6256  0.5711
 -13  -3   0 -0.6778  0.7182
 -13  -3   0  0.0930  0.6328
 -13  -3   0  -1.373   0.527
 -13  -3   0  0.3809  0.7013
  13   3   0  0.0622  0.6684
  13  -3   0  0.5790  0.6037
 -13  -3   0 -0.2632  0.4889
 -13   3   0 -0.4136  0.5701
  13   3   0  1.1732  1.1607
  13  -3   0  1.2602  0.7683
  13  -3   0  0.2313  0.5839
 -13  -3   0  0.9345  0.7116
 -13  -3   0  0.8792  0.8549
  13   3   0  0.1865  1.0404
 -13  -3   0  0.0246  0.5541
  13   3   0  1.1813  0.7926
 -13  -3   0  0.9726  0.5503
  13   3   0  0.5964  0.5573
  13  -3   0 -0.2201  0.8540
 -13   3   0  0.4334  0.7089
 -13   3   0  0.9620  0.8348
 -13  -3   0  0.1231  0.7480
  13  -3   0  0.7814  1.1702
 -14   3   0  7.1593  1.0497
  14   3   0  13.708   1.217
  14   3   0  11.727   0.938
  14  -3   0  8.4439  1.3984
 -14   3   0  12.949   0.833
 -14  -3   0  10.008   0.970
  14   3   0  6.2510  1.1885
 -14  -3   0  8.3390  0.6763
 -14  -3   0  11.595   0.856
 -14  -3   0  6.3356  1.0553
  14  -3   0  8.5696  0.7856
  14  -3   0  12.244   0.898
  14  -3   0  9.6046  0.8994
 -14  -3   0  7.4094  0.7629
 -14   3   0  10.162   0.913
  14   3   0  8.6965  0.9680
 -14   3   0  10.088   0.771
 -14  -3   0  8.4468  0.9528
 -14   3   0  12.393   1.002
  -1   4   0  85.119   4.514
  -1  -4   0  87.978   4.312
  -1  -4   0  89.379   4.460
   1  -4   0  81.933   4.745
   1  -4   0  76.922   4.362
  -1  -4   0  93.977   5.737
   1  -4   0  84.908   4.543
  -1  -4   0  90.436   4.627
  -1  -4   0  93.063   5.081
  -1  -4   0  82.475   4.488
   1  -4   0  87.176   4.646
   1  -4   0  91.298   5.809
   1  -4   0  87.305   4.414
  -1  -4   0  83.357   4.738
  -1  -4   0  89.339   4.744
  -1  -4   0  81.981   4.879
  -1   4   0  80.831   4.267
   1  -4   0  76.756   4.737
  -1  -4   0  84.696   4.378
  -1  -4   0  88.593   4.485
  -1   4   0  92.604   5.222
  -1   4   0  77.462   5.017
  -1  -4   0  84.161   5.010
  -2   4   0  515.16   25.48
  -2  -4   0  529.68   23.86
   2  -4   0  539.35   24.03
  -2  -4   0  527.33   25.38
  -2  -4   0  523.88   27.04
  -2   4   0  545.11   27.97
  -2  -4   0  535.69   26.57
   2  -4   0  529.22   31.94
  -2  -4   0  500.20   28.05
   2  -4   0  507.73   28.22
  -2  -4   0  520.47   25.15
  -2  -4   0  507.79   27.65
  -2   4   0  534.81   28.33
   2  -4   0  560.60   25.52
  -2  -4   0  544.15   31.81
   2  -4   0  522.49   25.08
  -2  -4   0  554.67   28.60
  -2  -4   0  540.46   25.18
  -2  -4   0  533.58   25.43
   2  -4   0  535.89   25.12
  -2  -4   0  530.55   25.00
   2  -4   0  549.91   26.68
  -2   4   0  492.87   24.96
  -3   4   0  142.67    7.35
  -3   4   0  144.54    7.37
  -3  -4   0  139.62    7.25
  -3   4   0  135.36    8.08
  -3  -4   0  128.88    7.78
  -3   4   0  146.04    8.17
  -3  -4   0  141.02    8.29
  -3   4   0  139.38    7.07
   3  -4   0  152.06    9.41
   3  -4   0  139.68    7.24
  -3  -4   0  142.00    7.85
   3  -4   0  137.44    7.76
  -3  -4   0  158.95    7.96
   3  -4   0  129.22    7.16
  -3  -4   0  145.86    7.71
  -3  -4   0  137.95    7.28
  -3  -4   0  136.05    6.62
   3  -4   0  144.84    7.28
  -3  -4   0  138.36    7.25
   3   4   0  133.37    7.12
   3  -4   0  128.82    7.90
   4   4   0  413.90   20.28
  -4  -4   0  405.09   22.63
  -4   4   0  417.95   22.84
  -4  -4   0  437.33   23.47
  -4   4   0  415.66   21.70
   4   4   0  411.62   20.35
  -4  -4   0  419.72   22.54
  -4  -4   0  424.28   20.66
   4  -4   0  455.34   26.31
  -4  -4   0  427.53   22.20
  -4   4   0  426.12   20.47
   4   4   0  431.32   21.89
  -4   4   0  389.65   22.98
  -4   4   0  437.43   20.93
   4  -4   0  431.21   20.66
   4  -4   0  432.51   21.98
  -4  -4   0  442.10   20.71
   4  -4   0  427.96   20.42
  -4   4   0  399.98   19.38
   4  -4   0  420.68   23.07
  -4  -4   0  436.79   20.85
   4   4   0  428.84   26.08
   4  -4   0  422.61   20.61
  -5  -4   0  3.4820  0.9118
  -5  -4   0  3.2176  0.9936
   5   4   0  2.9372  1.1557
  -5  -4   0  5.4766  1.2819
  -5   4   0  4.9009  0.9193
  -5   4   0  2.0801  0.7006
  -5  -4   0  3.4914  0.9636
   5   4   0  5.3241  0.9063
  -5   4   0  2.5073  0.7447
  -5  -4   0  2.6430  1.0230
  -5   4   0  3.1193  0.9469
   5  -4   0  3.4634  1.0196
  -5  -4   0  2.2307  0.7618
   5  -4   0  1.3382  1.0494
   5   4   0  5.2338  1.2266
   5  -4   0  4.2072  0.8887
  -5   4   0  2.0166  0.9941
   5  -4   0  4.7701  1.0809
   5  -4   0  4.2006  0.9735
   5  -4   0  4.0740  1.1805
  -5  -4   0  5.9134  1.1228
  -5   4   0  5.5266  1.2304
   6   4   0  837.41   42.37
  -6   4   0  888.09   47.79
  -6   4   0  903.86   45.83
  -6  -4   0  912.84   43.75
   6   4   0  896.70   45.77
   6  -4   0  854.19   42.58
  -6   4   0  962.75   43.90
  -6   4   0  931.92   48.18
  -6   4   0  849.39   42.95
   6  -4   0  892.05   43.21
   6  -4   0  795.57   48.46
   6   4   0  936.53   54.56
  -6  -4   0  894.04   49.01
  -6  -4   0  866.56   47.36
   6  -4   0  991.68   54.86
  -6  -4   0  985.47   46.67
   6  -4   0  845.84   45.70
  -6  -4   0  927.76   43.37
   6   4   0  921.57   43.52
  -7  -4   0  20.003   1.168
   7  -4   0  19.105   1.349
  -7   4   0  20.601   2.321
  -7  -4   0  15.225   2.074
  -7   4   0  17.990   1.454
  -7   4   0  22.776   2.414
  -7  -4   0  22.301   1.554
  -7  -4   0  21.157   1.603
  -7   4   0  24.076   2.370
  -7   4   0  16.222   1.777
  -7  -4   0  26.555   2.962
   7   4   0  17.749   2.773
  -7  -4   0  19.820   2.552
  -7   4   0  19.524   1.358
  -7  -4   0  22.100   1.705
  -7   4   0  19.565   1.149
  -7  -4   0  18.473   1.709
   7  -4   0  16.742   2.210
   7  -4   0  23.814   2.031
  -7  -4   0  21.889   1.424
   7  -4   0  20.514   1.345
  -7   4   0  21.575   1.474
   7   4   0  25.309   2.832
  -7  -4   0  22.445   2.432
  -7   4   0  24.295   2.782
   7  -4   0  20.182   1.367
  -7  -4   0  23.570   2.559
  -7   4   0  23.289   1.723
  -7  -4   0  20.597   1.188
  -7   4   0  19.349   1.119
  -7  -4   0  16.571   1.665
  -7  -4   0  19.031   1.111
  -7  -4   0  19.706   1.233
  -7  -4   0  17.162   1.931
   7  -4   0  24.483   2.707
  -7  -4   0  18.841   1.320
   7  -4   0  22.921   2.491
  -7   4   0  20.817   1.156
   7  -4   0  18.383   1.497
  -7  -4   0  21.359   1.403
  -7   4   0  20.578   1.602
  -7  -4   0  18.077   1.300
  -7  -4   0  19.825   1.276
  -7   4   0  18.482   2.428
   7  -4   0  17.901   2.877
  -7  -4   0  19.549   1.257
  -7  -4   0  20.182   1.365
  -7  -4   0  23.045   1.857
   7   4   0  26.830   2.898
  -7  -4   0  24.657   2.488
   7  -4   0  29.823   2.419
  -7  -4   0  19.888   1.282
  -7  -4   0  17.056   1.475
  -7   4   0  22.046   1.700
   7  -4   0  24.693   2.860
  -8  -4   0  97.333   3.768
   8  -4   0  92.277   6.374
  -8  -4   0  96.447   4.380
  -8  -4   0  87.675   5.608
  -8  -4   0  99.892   4.966
  -8  -4   0  92.822   4.445
  -8   4   0  90.819   4.433
   8  -4   0  88.117   5.043
   8  -4   0  97.730   6.033
  -8  -4   0  96.833   3.952
  -8   4   0  103.02    7.04
  -8  -4   0  96.882   4.028
   8   4   0  97.351   6.666
  -8   4   0  80.104   6.229
  -8  -4   0  94.142   5.894
  -8  -4   0  93.011   4.137
  -8   4   0  84.848   3.665
  -8   4   0  99.515   6.158
  -8  -4   0  97.217   6.611
   8   4   0  101.60    6.98
  -8  -4   0  99.865   6.411
  -8   4   0  93.371   3.799
  -8  -4   0  96.990   5.339
  -8   4   0  90.034   5.612
  -8   4   0  93.071   3.912
  -8  -4   0  93.487   4.969
  -8  -4   0  88.644   6.623
   8  -4   0  93.491   4.185
  -8   4   0  95.506   5.256
   8  -4   0  87.759   4.352
  -8  -4   0  94.057   3.790
  -8   4   0  84.363   4.645
   8  -4   0  91.712   6.825
  -8  -4   0  98.378   5.734
   8  -4   0  81.512   7.721
   8  -4   0  90.758   4.351
  -8  -4   0  94.762   6.477
  -8   4   0  97.702   4.786
  -8   4   0  87.940   6.516
  -8  -4   0  88.729   6.635
  -8  -4   0  89.050   4.289
  -8   4   0  96.810   3.812
   8   4   0  94.052   7.782
   8  -4   0  97.537   7.001
  -8   4   0  90.178   5.650
  -8  -4   0  95.408   4.144
  -8  -4   0  92.235   4.760
  -8  -4   0  99.713   7.251
  -8   4   0  91.865   4.889
  -8   4   0  96.157   6.382
  -8  -4   0  94.925   4.560
  -8  -4   0  96.384   5.547
   8  -4   0  87.490   4.337
  -8  -4   0  98.219   6.358
   9  -4   0  191.81    8.97
  -9  -4   0  186.32   11.61
  -9   4   0  191.96    8.03
  -9  -4   0  180.32   12.02
   9  -4   0  234.82   15.45
   9   4   0  230.25   14.87
   9  -4   0  219.69   10.41
  -9   4   0  174.26   10.62
  -9  -4   0  234.18   11.38
  -9  -4   0  178.57   11.62
   9  -4   0  194.84    8.48
  -9  -4   0  188.39    9.29
  -9  -4   0  224.20   12.98
   9  -4   0  211.26    8.87
  -9  -4   0  187.67   10.00
  -9  -4   0  196.00    8.07
  -9  -4   0  211.59    8.50
  -9   4   0  220.12    9.15
   9   4   0  202.66   12.79
  -9   4   0  185.77    9.73
  -9   4   0  205.01    7.80
  -9  -4   0  216.52    7.69
  -9   4   0  196.40    7.58
  -9  -4   0  202.01    8.45
  -9   4   0  232.24   11.68
   9  -4   0  189.28   12.58
  -9   4   0  205.68   11.98
  -9  -4   0  228.42   13.30
  -9   4   0  216.22   13.08
   9   4   0  177.31    8.87
   9  -4   0  208.34    8.88
   9   4   0  206.68   12.23
  -9   4   0  181.71   12.75
  -9  -4   0  227.61   11.57
  -9  -4   0  187.33    9.70
  -9  -4   0  204.30   11.92
  -9   4   0  189.64    7.76
  -9  -4   0  198.51    8.19
  -9  -4   0  223.30    8.89
  -9  -4   0  216.34    7.79
  -9  -4   0  219.85    9.14
  -9   4   0  187.08   11.37
   9  -4   0  177.40   12.09
  -9  -4   0  224.92   10.20
  -9  -4   0  185.82   10.85
   9  -4   0  177.81   11.56
 -10   4   0  174.99    6.82
 -10   4   0  187.96    9.69
 -10  -4   0  186.26    6.92
 -10  -4   0  163.55   11.43
 -10  -4   0  186.99    7.33
  10  -4   0  155.52   13.45
 -10  -4   0  179.32    7.98
 -10  -4   0  186.34    7.65
 -10   4   0  160.89   10.49
 -10  -4   0  189.58    8.83
 -10  -4   0  174.22   10.91
 -10   4   0  186.99    7.05
 -10   4   0  161.21   11.70
  10  -4   0  200.28   11.08
 -10   4   0  168.68   10.39
  10  -4   0  167.37    9.28
  10  -4   0  182.89    7.67
 -10   4   0  166.59   10.91
  10   4   0  167.57    7.99
 -10  -4   0  175.56   11.06
  10   4   0  176.24    7.95
 -10  -4   0  199.75   10.65
 -10  -4   0  183.73    9.17
  10  -4   0  155.59    8.98
  10  -4   0  178.53    8.03
 -10   4   0  190.40    7.29
 -10  -4   0  195.12   11.01
 -10   4   0  185.44    8.82
 -10  -4   0  191.95    7.45
 -10  -4   0  190.02    9.13
 -10  -4   0  184.54    8.24
  10  -4   0  184.46    8.11
 -10  -4   0  179.89   11.97
 -10   4   0  183.77   10.47
 -10  -4   0  184.77    7.66
  10  -4   0  184.53   12.03
 -10  -4   0  183.54   10.23
  10  -4   0  173.50   12.40
  10   4   0  174.75   11.41
 -10  -4   0  174.27   10.38
  10  -4   0  184.03    8.01
 -10  -4   0  185.67    9.87
  10   4   0  179.64   13.04
 -10   4   0  179.35   11.95
 -10   4   0  179.20    8.21
 -10  -4   0  194.35    8.49
  10   4   0  179.84   12.01
  10  -4   0  161.60   10.75
 -10   4   0  178.11    6.99
 -10  -4   0  181.66    7.01
 -11  -4   0  30.976   2.422
 -11  -4   0  25.481   1.943
  11  -4   0  32.496   2.848
 -11   4   0  31.177   2.263
 -11  -4   0  26.317   1.636
  11   4   0  19.385   2.925
  11  -4   0  24.330   1.863
 -11   4   0  29.139   1.986
 -11  -4   0  24.381   2.485
 -11  -4   0  25.616   1.733
 -11  -4   0  27.863   1.611
 -11  -4   0  27.436   1.591
 -11  -4   0  28.098   1.918
 -11  -4   0  29.038   2.816
  11   4   0  25.585   1.830
 -11   4   0  25.469   1.889
 -11  -4   0  23.321   2.086
 -11  -4   0  27.347   1.655
 -11  -4   0  31.618   2.195
 -11   4   0  31.320   2.410
 -11  -4   0  31.400   2.311
  11  -4   0  29.672   3.225
  11  -4   0  27.714   1.795
 -11   4   0  29.067   1.608
  11  -4   0  29.750   1.840
 -11  -4   0  29.095   1.884
  11  -4   0  30.828   2.166
 -11  -4   0  30.621   2.083
 -11   4   0  21.666   2.361
 -11   4   0  28.363   1.646
 -11  -4   0  31.982   1.963
  11  -4   0  26.382   1.852
 -12  -4   0  24.208   1.425
 -12  -4   0  22.036   1.485
  12  -4   0  28.862   2.822
 -12  -4   0  24.840   1.766
 -12  -4   0  25.249   1.798
 -12  -4   0  25.650   1.517
 -12  -4   0  23.867   1.530
 -12   4   0  25.861   2.167
 -12   4   0  19.308   1.813
 -12  -4   0  19.667   1.917
 -12  -4   0  22.800   1.480
 -12  -4   0  22.218   1.846
  12  -4   0  19.092   2.155
 -12  -4   0  26.811   2.485
  12   4   0  29.383   2.785
 -12  -4   0  20.304   2.044
  12  -4   0  21.630   1.610
 -12   4   0  17.910   1.876
  12   4   0  22.286   2.455
  12  -4   0  22.525   1.589
  12   4   0  22.139   1.573
  12  -4   0  18.013   1.838
 -12  -4   0  21.214   1.732
  12  -4   0  20.488   1.477
 -12  -4   0  25.660   2.236
 -12   4   0  24.793   1.447
 -12  -4   0  20.907   1.580
 -12  -4   0  25.069   1.677
 -12   4   0  21.170   1.445
 -12   4   0  20.055   1.731
 -12   4   0  25.209   1.687
  12  -4   0  24.852   1.653
  13  -4   0  48.021   3.445
  13  -4   0  47.363   2.443
  13   4   0  52.657   3.941
 -13  -4   0  45.807   2.862
  13   4   0  49.773   2.459
 -13  -4   0  49.091   3.219
 -13   4   0  49.332   3.223
 -13  -4   0  49.643   2.570
 -13  -4   0  45.038   2.250
 -13  -4   0  47.384   2.321
 -13  -4   0  45.654   2.667
  13  -4   0  48.543   2.398
  13   4   0  47.089   3.492
 -13   4   0  46.312   2.519
 -13  -4   0  47.584   2.149
 -13  -4   0  44.494   2.990
  13  -4   0  47.576   2.490
  13   4   0  49.227   2.623
  13  -4   0  53.883   3.955
 -13  -4   0  49.116   3.666
 -13  -4   0  44.557   3.196
 -13  -4   0  46.763   2.271
  13  -4   0  42.662   2.682
 -13  -4   0  44.403   2.548
 -13   4   0  44.369   2.200
 -13  -4   0  46.441   2.790
 -13   4   0  47.576   2.699
 -13   4   0  47.880   2.178
 -13   4   0  44.687   2.844
 -13  -4   0  44.033   2.089
  14  -4   0  62.161   4.398
  14   4   0  71.091   2.799
 -14   4   0  61.448   2.497
 -14   4   0  57.614   2.889
  14   4   0  53.004   4.264
  14  -4   0  67.587   3.963
  14   4   0  67.775   3.947
 -14  -4   0  58.125   2.899
 -14  -4   0  60.087   3.727
 -14  -4   0  59.470   3.080
 -14   4   0  63.902   3.139
 -14  -4   0  55.053   2.664
  14  -4   0  55.622   2.749
  14   4   0  61.383   2.930
 -14  -4   0  56.157   2.935
 -14  -4   0  52.789   4.169
  14  -4   0  63.035   2.725
  14   4   0  63.333   3.305
 -14  -4   0  62.577   2.611
 -14   4   0  56.006   3.643
   0  -5   0  0.2502  0.6282
   0   5   0 -0.2404  0.6836
   0  -5   0 -0.2270  0.5536
   0  -5   0  1.3139  0.4827
   0  -5   0 -0.0734  0.6227
   0   5   0  0.1251  0.5202
   0  -5   0  0.1236  0.4585
   0  -5   0  0.7043  0.4356
   0  -5   0  0.0069  0.4800
   0  -5   0 -0.6745  0.5547
   0  -5   0 -0.5803  0.6678
   1  -5   0  654.32   31.10
  -1  -5   0  660.77   30.94
  -1   5   0  630.41   30.40
  -1  -5   0  639.06   34.59
  -1  -5   0  661.89   30.51
  -1  -5   0  662.44   34.35
  -1  -5   0  625.80   38.67
   1  -5   0  575.63   34.31
  -1  -5   0  630.53   32.27
  -1  -5   0  647.20   30.50
  -1   5   0  630.37   34.45
  -1  -5   0  634.84   33.74
  -1  -5   0  682.07   29.26
   1  -5   0  649.95   30.55
  -1   5   0  670.05   33.96
  -1  -5   0  639.24   32.74
  -1  -5   0  689.95   31.09
  -1  -5   0  660.25   30.56
   1  -5   0  690.21   29.34
   1  -5   0  640.00   32.31
  -1   5   0  613.57   30.95
   1  -5   0  634.77   38.77
   1  -5   0  653.06   30.49
  -2  -5   0  639.54   31.87
  -2  -5   0  640.03   33.69
   2  -5   0  618.82   29.60
  -2  -5   0  636.57   31.34
   2  -5   0  625.01   28.37
   2  -5   0  623.81   30.12
   2  -5   0  614.91   29.60
  -2   5   0  596.94   29.45
  -2  -5   0  637.32   28.25
  -2  -5   0  642.19   37.54
  -2  -5   0  592.54   32.64
  -2  -5   0  663.95   30.05
  -2  -5   0  606.74   29.64
   2  -5   0  638.96   37.71
  -2  -5   0  615.93   33.18
  -2  -5   0  634.70   30.00
  -2   5   0  635.76   33.45
  -2   5   0  632.56   32.95
   2  -5   0  618.89   31.39
  -2  -5   0  595.38   29.50
  -2  -5   0  634.62   29.68
  -2   5   0  608.75   30.05
   3  -5   0  0.2483  0.5877
  -3  -5   0  0.5641  0.5987
   3  -5   0  0.9624  0.9167
   3  -5   0  0.2319  0.6012
  -3  -5   0 -0.2815  0.8181
  -3  -5   0  0.9606  0.6667
  -3  -5   0  0.1667  0.5600
  -3  -5   0  0.6598  0.6162
   3  -5   0 -0.0207  0.6875
  -3  -5   0  0.6390  0.5755
   3  -5   0 -0.3848  0.6525
  -3   5   0  0.4918  0.7803
  -3   5   0  0.9362  0.6868
  -3  -5   0  0.8121  0.5906
  -3   5   0  0.8920  0.4802
   3  -5   0  0.6359  0.6086
  -3  -5   0  1.1275  0.6867
  -3   5   0  0.1158  0.7529
  -3  -5   0  0.9452  0.6382
  -3  -5   0  0.8381  0.7407
  -3  -5   0  0.1557  0.5610
   3  -5   0  1.0140  0.7624
  -3  -5   0  0.0663  0.5054
  -4   5   0  42.129   3.679
  -4   5   0  48.596   3.150
  -4  -5   0  66.304   4.168
  -4   5   0  52.692   3.205
   4   5   0  47.313   3.118
  -4  -5   0  49.293   2.900
  -4  -5   0  58.886   3.498
  -4  -5   0  60.168   3.635
   4  -5   0  44.602   4.392
  -4  -5   0  45.197   3.428
   4  -5   0  46.657   3.287
   4  -5   0  57.338   3.622
   4  -5   0  59.983   3.480
   4  -5   0  54.844   3.447
  -4   5   0  49.312   3.433
  -4  -5   0  48.376   3.691
  -4   5   0  56.913   3.252
  -4  -5   0  52.267   3.361
   4  -5   0  60.695   3.958
   4   5   0  44.747   4.319
  -4  -5   0  56.651   3.661
  -4  -5   0  54.504   3.519
  -4   5   0  60.915   4.044
   4   5   0  61.241   3.378
   5   5   0  551.21   34.06
   5  -5   0  543.05   26.71
  -5  -5   0  514.44   29.57
  -5  -5   0  561.68   27.08
   5  -5   0  530.40   26.91
  -5   5   0  570.11   26.84
   5  -5   0  564.74   34.36
   5  -5   0  558.50   26.99
  -5   5   0  564.30   28.41
  -5   5   0  570.90   30.24
  -5  -5   0  589.35   27.16
  -5  -5   0  612.93   29.26
   5   5   0  563.73   28.72
   5   5   0  565.71   26.57
  -5   5   0  563.94   29.97
   5   5   0  493.91   26.53
   5  -5   0  525.09   30.13
  -5   5   0  560.31   27.41
   5  -5   0  574.85   28.76
  -5  -5   0  589.45   30.82
  -5   5   0  502.53   25.27
  -5  -5   0  563.90   27.29
  -5  -5   0  546.10   29.49
  -6  -5   0 1618.25   73.86
   6   5   0 1665.50   78.04
  -6  -5   0 1476.22   80.30
  -6   5   0 1717.49   82.57
  -6   5   0 1588.84   84.51
  -6  -5   0 1495.06   55.17
   6  -5   0 1657.08   73.74
  -6  -5   0 1460.24   61.40
  -6  -5   0 1349.27   85.81
  -6   5   0 1596.36   78.45
   6  -5   0 1545.28   83.01
  -6   5   0 1644.12   74.77
   6  -5   0 1700.73   93.44
  -6  -5   0 1536.64   64.20
  -6  -5   0 1508.44   59.34
  -6  -5   0 1683.04   74.70
   6  -5   0 1408.85   87.97
  -6  -5   0 1417.05   73.03
  -6   5   0 1434.42   79.16
   6   5   0 1575.06   72.78
  -6  -5   0 1514.60   81.87
  -6  -5   0 1542.10   80.98
   6  -5   0 1520.37  100.38
  -6  -5   0 1679.64   83.73
  -6  -5   0 1423.58   67.94
  -6  -5   0 1579.65   97.54
   6  -5   0 1612.06   73.05
   6  -5   0 1497.42   64.35
  -6  -5   0 1509.67   74.64
   6  -5   0 1689.01   78.10
  -6  -5   0 1488.44   61.82
  -6   5   0 1484.99   69.46
  -6   5   0 1674.16   81.59
  -6   5   0 1455.09   56.71
  -6   5   0 1650.88   73.56
   6   5   0 1596.84   93.00
  -7   5   0  223.15   11.05
   7  -5   0  192.12    8.65
  -7   5   0  179.75    9.43
   7  -5   0  197.30   11.87
  -7  -5   0  184.33   11.25
  -7  -5   0  208.80    8.08
  -7  -5   0  200.05    7.90
  -7  -5   0  203.96    9.13
  -7  -5   0  201.74    7.59
  -7  -5   0  201.27    8.64
  -7  -5   0  194.87    8.87
   7   5   0  222.48   12.18
  -7  -5   0  213.10   12.07
  -7  -5   0  199.55    9.82
   7  -5   0  222.04   12.20
   7  -5   0  203.65    8.32
  -7   5   0  204.79    7.63
   7  -5   0  198.09   13.40
   7  -5   0  188.15    8.62
  -7  -5   0  191.62   13.27
  -7  -5   0  195.59    9.52
  -7  -5   0  203.99   11.82
  -7  -5   0  228.11   12.93
  -7  -5   0  199.88   11.03
   7   5   0  219.80   14.12
  -7   5   0  202.37   10.53
   7  -5   0  228.77   14.54
  -7  -5   0  181.46    8.70
  -7   5   0  191.88    7.63
   7  -5   0  197.54    8.80
  -7  -5   0  203.67   11.47
  -7   5   0  232.11   11.51
  -7  -5   0  204.97    8.28
  -7   5   0  194.64    8.88
  -7   5   0  170.64    8.28
  -7   5   0  198.34   11.37
   7  -5   0  207.35   10.71
  -7  -5   0  203.11    8.31
  -7   5   0  213.93   12.41
  -7  -5   0  217.44   11.33
  -7   5   0  198.24    9.54
   7  -5   0  193.72   10.18
  -7  -5   0  205.29   12.99
  -7  -5   0  173.10    8.54
  -7  -5   0  232.83   11.42
   7   5   0  238.56   11.88
  -7   5   0  198.94    7.88
  -7  -5   0  208.30    7.52
  -7  -5   0  202.82   10.69
   7  -5   0  181.11    7.96
   7  -5   0  213.51   11.20
  -7   5   0  200.54   12.13
  -7  -5   0  204.05    9.95
  -7   5   0  188.24   11.35
  -7  -5   0  207.05   11.86
  -8  -5   0  61.448   3.720
  -8  -5   0  59.513   4.791
   8  -5   0  73.693   5.693
   8  -5   0  55.159   3.754
  -8  -5   0  77.446   6.008
  -8   5   0  68.428   2.885
   8  -5   0  77.116   4.668
   8  -5   0  56.311   5.076
   8  -5   0  61.657   2.932
  -8  -5   0  68.201   2.847
   8   5   0  72.341   5.485
  -8  -5   0  60.805   3.172
  -8  -5   0  73.322   4.491
  -8   5   0  69.856   4.820
  -8   5   0  65.025   2.828
  -8   5   0  64.577   5.020
   8  -5   0  61.727   6.438
  -8   5   0  71.988   5.693
  -8   5   0  55.924   5.026
  -8  -5   0  56.952   4.899
  -8  -5   0  64.854   5.310
  -8  -5   0  73.050   4.376
  -8  -5   0  64.459   4.163
  -8   5   0  62.679   3.323
  -8  -5   0  72.796   4.061
  -8  -5   0  58.581   4.181
  -8   5   0  69.557   4.211
  -8  -5   0  66.813   3.033
   8  -5   0  65.041   3.295
  -8   5   0  73.984   4.055
  -8  -5   0  72.468   3.485
  -8  -5   0  69.047   3.314
  -8  -5   0  66.616   5.010
  -8   5   0  57.060   3.485
  -8  -5   0  64.683   3.370
   8  -5   0  62.342   4.867
  -8   5   0  62.065   4.311
   8  -5   0  62.744   3.331
  -8  -5   0  71.496   2.986
  -8  -5   0  64.621   3.232
  -8  -5   0  69.926   2.869
  -8   5   0  68.889   2.944
  -8  -5   0  78.086   3.827
  -8  -5   0  71.234   5.115
   8   5   0  74.044   5.724
  -8   5   0  61.167   2.752
  -8  -5   0  67.832   3.133
  -8  -5   0  71.519   3.602
   8   5   0  61.020   6.138
   8  -5   0  69.392   3.344
   8  -5   0  68.494   3.185
  -8  -5   0  72.561   3.160
  -8   5   0  71.956   3.616
  -8  -5   0  74.626   5.297
   9  -5   0  240.56   10.47
   9  -5   0  261.67   10.66
  -9  -5   0  256.82    9.57
  -9   5   0  238.52   13.31
  -9  -5   0  206.08   13.51
  -9  -5   0  248.75   10.46
  -9   5   0  258.21   13.73
  -9  -5   0  278.17   12.99
   9  -5   0  235.95   13.59
  -9   5   0  241.07    9.20
  -9  -5   0  201.82   15.93
  -9  -5   0  275.01   11.95
  -9  -5   0  233.22   10.73
  -9  -5   0  252.43    9.07
  -9  -5   0  242.18    9.70
   9   5   0  195.94   16.58
   9   5   0  249.73   14.18
  -9  -5   0  252.36   11.02
  -9   5   0  254.03    9.21
  -9  -5   0  249.80   13.75
  -9   5   0  217.42   11.33
  -9  -5   0  214.45   15.54
  -9  -5   0  228.77   14.72
  -9  -5   0  240.93   10.01
  -9   5   0  262.64   15.23
   9  -5   0  260.71   10.05
   9  -5   0  219.00   12.20
   9  -5   0  250.26   11.85
  -9  -5   0  230.76   13.72
  -9   5   0  276.11   11.60
  -9  -5   0  217.67   10.31
  -9   5   0  229.20   13.70
  -9   5   0  226.83   10.67
  -9   5   0  214.06   13.64
  -9  -5   0  229.11    9.14
   9  -5   0  210.28   16.98
   9  -5   0  262.81   15.00
  -9  -5   0  268.31   11.58
  -9  -5   0  260.84   10.02
  -9  -5   0  274.84   14.34
  -9  -5   0  221.14   13.25
  -9   5   0  251.70    9.51
   9  -5   0  272.35   14.40
   9   5   0  247.19   14.74
  -9  -5   0  217.59   11.93
   9  -5   0  235.31   10.43
   9   5   0  240.36   10.53
  -9   5   0  264.36   12.72
   9  -5   0  210.79   16.05
 -10  -5   0  0.6916  0.5550
  10  -5   0  0.7466  1.0516
 -10   5   0  0.5214  0.5695
  10  -5   0  0.1881  0.6210
 -10  -5   0  0.3695  0.5834
 -10   5   0  0.2449  0.4755
 -10   5   0  0.4758  0.6635
  10  -5   0  1.3246  1.3553
  10   5   0  -1.233   1.888
 -10  -5   0  0.6227  0.8297
 -10  -5   0  0.6292  0.6047
 -10  -5   0  0.5773  0.6478
 -10   5   0  0.9645  0.7879
 -10  -5   0  0.0554  0.6330
  10  -5   0  0.8606  0.6397
 -10   5   0 -0.1069  0.5751
 -10  -5   0  1.1229  1.4702
 -10  -5   0 -0.0358  0.5992
 -10   5   0  0.8752  0.7292
 -10  -5   0 -0.7297  1.3376
 -10  -5   0  0.1394  0.8188
 -10  -5   0  0.3758  0.7959
 -10   5   0  0.7579  1.2795
  10  -5   0  0.1054  0.5701
  10  -5   0  0.6712  1.6171
  10  -5   0  0.1863  0.5689
  10  -5   0  0.4561  1.6940
 -10  -5   0  1.9130  0.7380
 -10  -5   0  0.4189  0.6606
 -10  -5   0  1.1546  0.7568
 -10  -5   0 -0.2785  0.6852
  10  -5   0  1.2080  1.4787
  10  -5   0  0.4287  0.6515
  10   5   0  1.3834  0.8100
  10   5   0  0.7334  1.6789
 -10   5   0  1.1707  1.6975
  10  -5   0  0.7853  0.7914
 -10   5   0  0.8889  0.9305
 -10  -5   0  1.1623  0.7703
 -10  -5   0  1.6652  0.6001
 -10   5   0  0.2006  0.6786
  10   5   0  0.4832  0.6810
 -10  -5   0  0.2530  1.2910
 -10  -5   0  0.3207  0.8248
 -10  -5   0  0.3614  0.5324
 -10  -5   0 -0.5772  0.9684
  10   5   0  0.5844  1.6896
 -11   5   0  1.3014  0.8118
 -11  -5   0  2.9745  1.1682
 -11   5   0  2.0895  0.6631
 -11  -5   0  1.7005  0.8150
  11  -5   0  0.9385  0.7671
 -11   5   0  1.7515  0.5439
 -11  -5   0  1.9283  0.7931
 -11   5   0  1.8936  0.6777
  11  -5   0  2.3190  0.7885
  11  -5   0  3.4170  0.8508
 -11  -5   0  1.5932  0.6866
 -11  -5   0  1.2056  0.8406
 -11  -5   0  2.6798  0.7322
 -11   5   0  2.7014  1.0355
  11  -5   0  3.5291  1.4129
 -11   5   0  1.0507  0.7644
  11  -5   0  1.6461  0.6688
  11  -5   0  1.6081  0.6601
  11   5   0  2.1043  1.4007
 -11  -5   0  1.7787  0.7183
 -11  -5   0  1.2664  0.6796
 -11  -5   0  1.4774  0.7273
  11   5   0  1.4033  0.7214
 -11   5   0  1.9238  0.7296
 -11   5   0  1.6032  0.7411
 -11  -5   0  2.4396  0.8985
 -11  -5   0  1.6643  0.5746
 -11  -5   0  1.1818  0.8578
 -11  -5   0  1.4719  0.9480
 -11  -5   0  0.9766  0.8961
 -11  -5   0  0.4247  0.7066
  11  -5   0  2.7397  0.8437
  11  -5   0  1.6762  1.0962
 -11  -5   0  2.6466  1.2041
  12   5   0  7.3967  1.6407
 -12  -5   0  11.405   1.337
 -12  -5   0  11.631   1.312
 -12  -5   0  12.197   1.248
  12  -5   0  9.8350  1.0859
  12  -5   0  10.972   1.035
  12  -5   0  7.6865  1.6692
 -12  -5   0  8.3614  1.0621
 -12  -5   0  12.423   1.123
 -12  -5   0  10.059   0.962
  12  -5   0  13.399   1.669
 -12  -5   0  12.087   1.515
 -12   5   0  10.481   1.122
 -12   5   0  11.458   1.046
  12   5   0  8.8322  1.0099
 -12  -5   0  8.9895  1.4254
 -12   5   0  11.004   1.276
 -12  -5   0  9.8987  1.0784
 -12   5   0  9.8380  1.3681
  12  -5   0  9.3547  1.0847
 -12  -5   0  9.0187  1.1690
  12   5   0  17.115   2.079
 -12   5   0  9.7372  0.9539
 -12   5   0  12.361   1.300
 -12  -5   0  12.951   1.241
 -12  -5   0  8.7937  0.9546
 -12  -5   0  7.1477  1.3721
 -12  -5   0  10.220   0.978
 -12  -5   0  10.587   0.984
  12  -5   0  10.957   1.095
 -13   5   0  3.2587  0.9297
 -13  -5   0  1.6306  1.0244
  13   5   0  2.3366  1.0989
  13  -5   0  2.1214  1.2085
  13  -5   0  4.2023  0.7001
 -13  -5   0  2.7810  0.6707
  13  -5   0  2.5828  0.6428
 -13   5   0  2.5518  0.6824
 -13  -5   0  2.9978  0.6757
  13  -5   0  2.3229  0.6360
 -13  -5   0  1.4082  0.6023
 -13   5   0  1.6290  0.6758
 -13  -5   0  1.7598  0.7733
 -13  -5   0  2.1818  0.5767
 -13  -5   0  1.9491  0.5815
 -13  -5   0  2.8700  0.7084
 -13  -5   0  2.2955  0.5085
 -13  -5   0  2.0961  0.9406
 -13  -5   0  3.1798  0.8495
 -13   5   0  1.8982  0.6060
 -13  -5   0  2.5394  0.8140
  13   5   0  3.7855  1.1631
 -13  -5   0  3.2668  0.8271
 -13   5   0  1.9892  0.7036
  13   5   0  2.9160  0.7358
 -13  -5   0  1.9684  0.7048
 -13   5   0  2.5434  0.6345
  13  -5   0  2.9995  0.9311
 -14  -5   0  50.415   3.009
  14  -5   0  46.075   2.127
 -14  -5   0  44.732   2.352
  14  -5   0  43.758   3.475
 -14  -5   0  47.986   2.070
 -14  -5   0  44.928   1.941
 -14   5   0  47.133   1.992
  14  -5   0  52.708   3.149
  14   5   0  49.552   2.661
 -14   5   0  41.232   2.888
 -14  -5   0  38.628   3.285
  14   5   0  49.248   2.215
  14   5   0  51.941   3.137
 -14  -5   0  43.873   2.307
 -14   5   0  40.561   2.248
  14   5   0  46.663   2.349
 -14   5   0  48.805   2.486
 -14  -5   0  44.431   2.147
   0  -6   0  230.17   12.03
   0  -6   0  240.33   11.05
   0   6   0  220.94   11.15
   0   6   0  239.09   12.69
   0   6   0  223.16   11.43
   0  -6   0  244.14   11.51
   0  -6   0  222.78   11.22
   0  -6   0  231.12   12.92
   0  -6   0  225.45   14.45
   0  -6   0  215.40   11.80
   0  -6   0  234.74   12.61
   0  -6   0  240.34   11.74
  -1   6   0 1102.46   56.12
   1  -6   0 1237.90   55.72
  -1  -6   0 1153.87   59.92
  -1  -6   0 1173.34   55.23
  -1  -6   0 1130.75   63.49
  -1  -6   0 1130.38   55.61
  -1  -6   0 1194.33   54.31
  -1  -6   0 1168.79   51.97
  -1  -6   0 1172.22   61.15
  -1  -6   0 1199.63   73.13
   1  -6   0 1174.12   69.00
  -1   6   0 1177.02   60.37
  -1  -6   0 1160.82   60.33
  -1  -6   0 1135.54   56.53
   1  -6   0 1167.23   59.24
   1  -6   0 1087.75   61.74
   1  -6   0 1201.85   57.53
   1  -6   0 1141.41   57.94
  -1   6   0 1164.17   57.37
  -1   6   0 1173.41   61.31
  -1  -6   0 1146.49   56.52
  -1  -6   0 1122.81   60.15
   1  -6   0 1152.21   56.19
  -2  -6   0  9.7919  1.2653
   2  -6   0  9.2429  1.2448
   2  -6   0  10.069   1.181
  -2   6   0  8.9287  1.3671
  -2  -6   0  9.3901  1.1070
  -2  -6   0  9.0389  1.0417
  -2  -6   0  6.6748  1.0923
  -2  -6   0  8.3768  1.3930
  -2   6   0  7.9007  0.9353
  -2  -6   0  7.1643  0.9985
  -2   6   0  7.2771  1.3765
  -2  -6   0  8.1011  1.2235
  -2  -6   0  9.0541  1.2346
   2  -6   0  7.6760  1.1386
  -2  -6   0  10.949   1.210
  -2  -6   0  10.595   1.214
   2  -6   0  8.1738  1.2140
  -2  -6   0  9.4180  1.2736
  -2   6   0  8.6664  1.0760
  -2  -6   0  8.4631  1.1486
   2  -6   0  10.314   1.268
  -3   6   0  357.51   20.47
  -3  -6   0  363.87   17.40
  -3  -6   0  389.05   18.50
   3  -6   0  390.93   19.72
  -3   6   0  373.37   18.13
  -3  -6   0  351.93   20.13
  -3  -6   0  370.11   18.30
  -3  -6   0  354.57   20.90
  -3  -6   0  389.11   19.87
  -3   6   0  368.70   18.65
  -3  -6   0  385.56   18.57
  -3   6   0  410.04   20.94
   3  -6   0  384.91   17.66
  -3  -6   0  393.66   20.51
   3  -6   0  389.94   18.75
   3  -6   0  404.79   23.66
  -3  -6   0  364.35   18.38
   3  -6   0  386.04   18.39
  -3  -6   0  383.71   23.32
  -3  -6   0  393.42   18.62
   3  -6   0  367.76   18.41
  -3  -6   0  342.86   19.39
  -4   6   0  522.45   24.44
  -4  -6   0  542.99   25.82
   4   6   0  549.37   32.69
  -4   6   0  538.21   28.95
   4   6   0  529.67   25.50
  -4   6   0  532.20   26.09
  -4  -6   0  535.10   27.21
   4  -6   0  524.94   25.59
  -4   6   0  536.25   28.62
  -4   6   0  519.10   25.41
   4  -6   0  548.32   25.99
  -4  -6   0  514.39   28.14
   4  -6   0  545.88   25.71
  -4  -6   0  526.63   29.22
   4  -6   0  542.42   27.43
   4  -6   0  528.98   32.72
  -4  -6   0  529.26   25.99
  -4  -6   0  549.65   27.76
  -4  -6   0  498.50   24.09
  -4  -6   0  515.87   28.42
   4   6   0  546.20   25.77
  -4  -6   0  507.97   25.69
  -5  -6   0  1.3888  0.7095
  -5  -6   0  0.9774  0.8136
   5  -6   0  1.1554  0.9815
   5   6   0  2.0463  1.0508
   5  -6   0  0.9728  0.7769
   5   6   0  1.5336  0.7201
   5  -6   0  4.2871  1.4662
  -5   6   0  2.4704  0.9243
   5  -6   0  2.0992  0.9159
   5   6   0  0.9297  0.7197
  -5   6   0  0.8412  0.7235
  -5   6   0  1.6977  0.7997
  -5  -6   0  0.0916  0.7593
  -5   6   0  2.8270  1.2277
  -5  -6   0  3.2228  0.9140
  -5   6   0  1.0103  0.9657
  -5  -6   0  1.0290  0.7823
   5  -6   0  1.1853  0.8339
  -5  -6   0  2.3495  1.0481
   5   6   0  4.0212  1.4635
  -6  -6   0 1178.58   42.44
   6   6   0 1332.15   60.49
   6  -6   0 1115.66   48.89
  -6  -6   0 1190.67   65.06
  -6  -6   0 1217.63   46.82
  -6   6   0 1153.21   43.88
   6   6   0 1227.83   56.19
  -6  -6   0 1330.92   57.25
  -6   6   0 1299.21   57.93
  -6  -6   0 1131.04   62.34
  -6   6   0 1109.97   43.50
   6  -6   0 1369.44   60.65
  -6  -6   0 1365.21   64.91
   6  -6   0 1132.58   49.82
   6  -6   0 1177.36   46.82
  -6   6   0 1158.61   63.64
  -6   6   0 1174.81   54.23
  -6  -6   0 1129.47   73.35
  -6  -6   0 1124.39   48.87
  -6  -6   0 1269.20   62.57
   6  -6   0 1275.96   56.53
  -6   6   0 1355.39   63.34
  -6  -6   0 1139.63   56.35
   6  -6   0 1231.06   56.91
   6  -6   0 1229.17   72.29
  -6  -6   0 1203.01   66.92
  -6  -6   0 1068.44   75.26
   6   6   0 1250.06   72.02
  -6  -6   0 1159.18   45.53
  -6  -6   0 1193.55   55.71
  -6   6   0 1247.96   56.70
   6  -6   0 1093.80   57.80
  -6  -6   0 1149.96   47.04
  -6  -6   0 1274.22   61.47
  -6  -6   0 1255.45   57.73
   6  -6   0 1142.60   66.92
  -6   6   0 1272.40   53.83
  -6   6   0 1033.56   53.85
   6  -6   0 1085.96   75.36
  -6  -6   0 1142.74   51.78
   6  -6   0 1172.57   57.01
  -6  -6   0 1248.25   45.68
  -6   6   0 1169.95   59.75
  -6  -6   0 1229.17   61.69
  -6  -6   0 1099.52   50.45
  -6   6   0 1074.72   64.36
  -7  -6   0  48.587   2.774
  -7  -6   0  50.145   3.620
  -7  -6   0  48.376   2.263
  -7  -6   0  45.923   3.257
   7   6   0  48.838   4.182
  -7  -6   0  47.065   2.310
  -7  -6   0  52.396   3.932
   7  -6   0  47.915   3.760
  -7  -6   0  45.847   2.215
  -7   6   0  44.153   2.141
  -7  -6   0  50.453   3.133
  -7  -6   0  45.868   2.097
   7   6   0  50.505   4.928
  -7  -6   0  44.367   3.123
  -7   6   0  41.928   2.257
  -7  -6   0  47.109   2.957
  -7  -6   0  48.112   2.441
  -7  -6   0  49.232   4.472
   7  -6   0  49.212   3.905
  -7   6   0  50.457   3.238
   7  -6   0  49.523   5.073
  -7   6   0  48.046   3.875
  -7   6   0  47.498   4.149
   7  -6   0  46.100   2.492
  -7  -6   0  50.025   2.807
   7   6   0  47.961   4.235
  -7  -6   0  45.634   2.611
  -7   6   0  44.627   2.971
   7  -6   0  43.506   2.317
  -7   6   0  48.869   3.642
  -7  -6   0  50.505   4.224
  -7  -6   0  47.625   2.323
   7  -6   0  48.546   2.477
  -7  -6   0  45.904   3.811
   7  -6   0  45.437   2.425
  -7  -6   0  46.228   2.520
  -7   6   0  46.389   2.613
  -7  -6   0  47.831   2.452
  -7   6   0  45.569   2.109
  -7  -6   0  48.586   3.708
  -7  -6   0  46.114   2.379
  -7   6   0  45.024   2.595
  -7  -6   0  47.551   3.833
  -7  -6   0  45.812   2.072
   7  -6   0  49.812   3.656
   7  -6   0  43.945   2.179
  -7   6   0  47.959   2.139
  -7  -6   0  43.845   3.050
   7  -6   0  48.404   2.911
  -7  -6   0  43.092   2.338
   7  -6   0  44.889   3.327
   7  -6   0  42.491   2.670
   7  -6   0  49.242   4.288
  -7   6   0  49.252   4.429
  -7   6   0  46.831   2.472
  -8  -6   0  63.351   3.667
   8  -6   0  65.600   5.010
  -8   6   0  63.199   4.087
  -8  -6   0  68.222   3.282
  -8   6   0  75.965   4.538
   8  -6   0  64.396   3.068
  -8  -6   0  70.996   3.339
   8   6   0  71.638   5.611
  -8   6   0  66.550   5.683
   8  -6   0  70.524   3.453
  -8  -6   0  64.028   4.144
   8  -6   0  73.264   4.053
  -8   6   0  70.647   3.710
  -8  -6   0  65.198   2.934
   8  -6   0  68.398   3.462
  -8  -6   0  75.494   3.479
   8  -6   0  79.935   5.508
  -8  -6   0  71.243   3.002
   8  -6   0  58.812   3.783
  -8  -6   0  65.319   4.309
  -8  -6   0  74.687   3.534
  -8  -6   0  67.946   3.085
  -8  -6   0  74.425   5.225
  -8  -6   0  73.826   3.951
   8  -6   0  76.128   6.872
   8  -6   0  64.106   4.672
   8  -6   0  72.621   5.781
  -8   6   0  66.790   3.033
  -8   6   0  73.057   5.567
   8   6   0  80.889   6.736
  -8   6   0  80.634   5.468
  -8  -6   0  67.566   3.577
  -8   6   0  73.317   3.017
  -8   6   0  64.383   4.774
   8  -6   0  62.667   3.237
   8  -6   0  72.157   3.431
   8   6   0  74.638   5.858
  -8  -6   0  74.699   5.714
  -8  -6   0  76.432   4.424
  -8  -6   0  69.269   6.001
  -8  -6   0  76.781   5.131
  -8  -6   0  70.204   3.167
  -8  -6   0  70.798   5.236
  -8  -6   0  60.656   3.340
  -8  -6   0  65.281   4.651
  -8  -6   0  69.251   3.882
  -8   6   0  71.021   3.741
  -8   6   0  67.067   2.968
  -8  -6   0  74.273   3.287
  -8   6   0  71.313   3.478
  -8  -6   0  70.004   4.501
  -8  -6   0  71.174   5.276
  -9  -6   0  361.33   21.17
  -9  -6   0  400.96   17.19
  -9  -6   0  384.25   16.41
   9  -6   0  347.36   23.94
   9  -6   0  394.71   21.32
   9   6   0  375.93   20.06
  -9   6   0  363.67   19.82
  -9  -6   0  339.54   15.38
   9  -6   0  333.05   19.18
  -9   6   0  353.50   20.39
  -9  -6   0  373.32   15.53
  -9  -6   0  362.46   17.87
  -9   6   0  378.31   21.61
  -9  -6   0  360.72   19.77
  -9   6   0  394.55   18.95
  -9   6   0  375.77   17.18
  -9   6   0  372.61   13.69
  -9  -6   0  387.29   21.22
  -9  -6   0  392.01   19.24
  -9  -6   0  380.47   14.46
  -9  -6   0  373.47   14.20
  -9   6   0  361.38   13.73
   9  -6   0  385.63   15.81
   9  -6   0  311.60   24.23
  -9   6   0  346.95   15.91
   9   6   0  309.16   23.98
  -9  -6   0  320.88   23.74
  -9  -6   0  341.79   23.20
  -9   6   0  338.00   16.95
  -9  -6   0  399.99   17.71
  -9  -6   0  372.34   16.01
  -9   6   0  355.91   20.37
   9  -6   0  383.22   21.08
  -9   6   0  363.69   14.14
  -9  -6   0  382.05   19.77
  -9  -6   0  378.50   14.84
  -9  -6   0  372.10   13.63
  -9  -6   0  418.51   20.71
   9  -6   0  347.33   15.45
   9  -6   0  384.19   14.90
  -9  -6   0  378.89   13.46
   9  -6   0  390.50   15.56
  -9  -6   0  315.66   20.16
   9  -6   0  355.60   17.55
  -9  -6   0  357.30   19.67
   9   6   0  389.58   21.06
   9  -6   0  344.28   18.23
  -9  -6   0  362.98   14.89
 -10  -6   0  0.9292  0.9962
 -10  -6   0  2.4370  1.6146
 -10  -6   0  1.1891  0.5804
 -10   6   0  1.3176  1.5783
  10   6   0  1.6006  0.7329
 -10  -6   0  3.2414  1.2014
 -10  -6   0  0.2742  0.5847
  10   6   0  0.6465  2.0463
  10   6   0  2.9950  1.8682
  10  -6   0  2.7028  0.7050
 -10   6   0  0.9190  0.7435
 -10   6   0  0.8793  0.6441
 -10  -6   0  1.6860  0.6941
 -10  -6   0  1.3845  0.6340
  10  -6   0  2.8433  0.7204
 -10   6   0  1.3765  1.5090
 -10  -6   0  0.9583  0.5773
  10  -6   0  2.8968  0.8077
 -10   6   0  1.3794  0.6238
 -10   6   0  2.8009  0.9341
  10  -6   0  1.8609  1.9140
  10  -6   0  0.8520  0.7261
  10  -6   0  2.0312  0.7101
 -10  -6   0  1.0215  0.7290
 -10  -6   0  4.7037  1.3984
 -10  -6   0  2.2383  0.8624
  10  -6   0 -0.0051  1.0188
 -10  -6   0  0.1093  0.7902
 -10  -6   0  2.2631  0.9250
  10   6   0  3.1359  2.2309
 -10  -6   0  0.8686  0.7339
 -10   6   0  1.0597  0.8165
  10  -6   0  0.3841  0.7608
  10  -6   0  3.9824  1.5311
 -10  -6   0  0.6158  0.6054
 -10  -6   0  2.3894  0.7189
 -10   6   0  3.2319  0.7779
 -10  -6   0 -0.0878  1.2221
 -10  -6   0  0.3084  1.6159
 -10  -6   0  1.7935  0.7728
 -10  -6   0  4.6438  1.0866
  10  -6   0  1.8632  1.5738
 -10  -6   0  1.0265  0.8766
 -10   6   0  1.3750  0.6633
 -10   6   0  0.6312  0.5295
 -11   6   0  26.776   1.469
  11   6   0  29.098   3.002
  11  -6   0  23.038   1.849
 -11  -6   0  24.446   1.484
 -11  -6   0  22.107   1.841
 -11  -6   0  19.726   2.138
 -11   6   0  27.452   2.289
 -11  -6   0  24.937   1.626
 -11   6   0  20.408   1.336
 -11  -6   0  20.604   1.688
 -11   6   0  20.987   1.952
 -11  -6   0  25.315   1.765
 -11  -6   0  25.959   1.910
 -11  -6   0  26.580   1.876
 -11  -6   0  20.429   1.526
 -11  -6   0  23.934   1.395
 -11  -6   0  19.153   2.147
 -11  -6   0  25.968   2.209
  11  -6   0  20.592   2.421
  11  -6   0  22.950   1.674
 -11   6   0  24.069   1.685
 -11  -6   0  20.980   2.018
 -11   6   0  21.809   1.393
  11  -6   0  28.277   2.938
 -11   6   0  21.769   1.804
  11   6   0  23.249   1.716
 -11  -6   0  20.483   1.634
  11  -6   0  24.820   1.747
 -11  -6   0  22.848   1.593
 -11  -6   0  20.198   1.865
  11  -6   0  21.926   1.600
 -11  -6   0  27.039   2.632
  11  -6   0  25.442   1.721
  12  -6   0  11.779   1.051
  12  -6   0  11.582   1.549
  12  -6   0  10.462   1.064
 -12  -6   0  12.161   1.270
 -12  -6   0  10.707   1.002
 -12  -6   0  13.597   1.509
  12   6   0  11.012   1.877
 -12  -6   0  12.023   1.796
 -12  -6   0  12.040   1.542
 -12   6   0  9.9851  1.0984
 -12   6   0  12.032   1.044
 -12   6   0  11.372   1.346
  12   6   0  10.318   1.099
 -12  -6   0  11.623   1.238
 -12   6   0  11.601   1.426
  12   6   0  14.314   1.943
 -12  -6   0  10.832   1.000
  12  -6   0  12.427   1.859
 -12  -6   0  11.925   1.197
  12  -6   0  9.8351  1.1100
 -12   6   0  11.430   1.532
 -12  -6   0  10.236   0.994
 -12  -6   0  12.368   1.538
 -12  -6   0  11.812   1.236
 -12  -6   0  11.825   1.093
  12  -6   0  10.601   1.164
 -12  -6   0  11.394   1.439
 -12   6   0  9.2254  0.9367
 -12  -6   0  10.834   1.188
  13  -6   0  8.7122  1.3773
 -13  -6   0  5.7959  0.9592
 -13  -6   0  6.8438  0.9804
 -13  -6   0  5.8792  0.8228
  13   6   0  5.7358  1.1711
 -13   6   0  7.0089  0.8454
  13   6   0  9.5853  1.4181
  13  -6   0  7.2402  0.8392
 -13  -6   0  7.0752  0.7300
 -13   6   0  7.3367  1.1425
  13  -6   0  5.3418  1.1020
  13  -6   0  6.4419  0.7744
 -13  -6   0  6.5318  0.7428
  13  -6   0  5.9887  0.8232
 -13  -6   0  7.6498  0.8768
 -13  -6   0  7.4064  0.8036
 -13  -6   0  8.1073  1.1558
 -13  -6   0  9.2611  1.3764
 -13  -6   0  5.8324  0.7977
 -13   6   0  5.5584  0.8546
 -13  -6   0  5.7874  0.9669
  13   6   0  6.9916  0.8826
 -13   6   0  6.1566  0.6800
 -13  -6   0  6.2535  0.7381
 -13   6   0  4.4248  0.8537
   0  -7   0  0.0918  0.4241
   0   7   0  1.6283  0.5772
   0  -7   0  0.1707  0.7040
   0  -7   0 -0.3159  0.5288
   0  -7   0  0.9670  0.6992
   0   7   0  0.2134  0.6516
   0  -7   0 -0.6461  0.6495
   0   7   0  0.2702  0.5898
   0  -7   0  0.0752  0.4590
   0  -7   0  0.0126  0.7444
   1  -7   0  27.602   1.984
  -1  -7   0  27.285   2.033
  -1  -7   0  27.963   2.306
  -1   7   0  24.540   1.793
  -1  -7   0  27.362   2.077
  -1  -7   0  27.222   1.896
   1  -7   0  30.411   2.469
   1  -7   0  25.864   1.936
  -1  -7   0  29.259   2.291
   1  -7   0  31.760   2.359
   1  -7   0  29.658   2.336
  -1  -7   0  28.252   2.244
  -1  -7   0  30.591   2.555
  -1  -7   0  28.692   2.271
  -1  -7   0  28.676   2.055
  -1  -7   0  30.482   2.425
  -1  -7   0  28.464   2.791
  -1   7   0  28.286   2.112
  -1   7   0  30.524   2.718
  -1   7   0  28.720   2.544
   1  -7   0  26.664   2.780
   1  -7   0  25.411   2.180
  -1  -7   0  29.517   2.203
  -2  -7   0  14.886   1.560
  -2  -7   0  14.316   1.601
  -2   7   0  14.714   1.875
  -2  -7   0  16.227   1.892
  -2  -7   0  16.389   1.708
  -2   7   0  14.959   1.576
   2  -7   0  17.766   2.246
   2  -7   0  15.269   1.794
  -2  -7   0  16.780   1.440
   2  -7   0  12.756   1.559
  -2  -7   0  14.832   1.973
   2  -7   0  15.060   1.452
  -2  -7   0  16.378   1.577
  -2   7   0  17.217   2.073
   2  -7   0  15.158   1.715
  -2  -7   0  14.042   1.456
  -2  -7   0  11.685   1.548
   2  -7   0  15.865   1.742
  -2  -7   0  16.502   1.682
  -2   7   0  14.007   1.239
  -2  -7   0  11.895   1.694
  -2  -7   0  12.663   1.559
   3  -7   0  591.52   28.01
   3  -7   0  576.98   27.39
  -3  -7   0  558.57   27.73
  -3   7   0  558.14   27.10
  -3  -7   0  535.28   30.62
  -3   7   0  618.35   30.70
  -3  -7   0  555.93   27.77
  -3  -7   0  567.99   26.11
  -3  -7   0  547.76   34.74
  -3  -7   0  570.63   27.47
  -3  -7   0  570.87   30.20
   3  -7   0  588.01   29.23
   3  -7   0  566.21   26.32
  -3  -7   0  579.65   31.20
  -3  -7   0  594.09   29.09
  -3  -7   0  571.75   29.59
  -3   7   0  554.43   27.82
  -3   7   0  576.15   31.09
  -3  -7   0  583.98   27.40
   3  -7   0  596.10   27.54
   3  -7   0  561.01   35.01
  -3  -7   0  544.68   27.46
  -4   7   0  66.233   4.983
  -4   7   0  66.069   4.067
  -4  -7   0  68.072   4.625
  -4   7   0  75.398   5.004
   4  -7   0  59.854   5.475
  -4   7   0  64.176   3.817
   4  -7   0  70.168   4.763
   4  -7   0  70.908   4.240
   4  -7   0  70.838   4.329
   4  -7   0  62.472   4.220
   4   7   0  71.807   4.291
   4   7   0  61.071   4.022
  -4  -7   0  66.990   4.403
  -4  -7   0  71.369   4.899
  -4  -7   0  64.814   3.779
  -4  -7   0  63.861   4.110
  -4  -7   0  58.827   4.367
  -4  -7   0  65.721   4.479
  -4  -7   0  69.695   4.306
  -4   7   0  66.782   4.273
  -4  -7   0  67.644   4.192
  -5  -7   0  213.84   12.05
  -5  -7   0  189.59   11.75
   5   7   0  216.17   11.96
   5   7   0  215.66   10.92
  -5  -7   0  216.89   12.75
  -5  -7   0  206.64   11.13
  -5   7   0  216.47   12.54
   5   7   0  197.68   10.68
  -5   7   0  204.08   10.68
  -5   7   0  218.00   11.30
  -5  -7   0  205.65   11.07
   5  -7   0  194.03    8.89
  -5   7   0  209.05   10.39
   5  -7   0  225.17   11.03
  -5   7   0  213.55   12.55
   5  -7   0  210.05   14.30
   5  -7   0  207.89   11.94
  -5  -7   0  209.56   11.91
  -5  -7   0  216.50   11.20
   5   7   0  208.22   14.13
   5  -7   0  227.49   11.15
  -5   7   0  193.85   10.83
   5  -7   0  209.36   11.10
   6  -7   0  257.98   11.40
   6  -7   0  260.45   11.17
  -6  -7   0  288.04   18.00
  -6  -7   0  251.92   11.83
  -6  -7   0  301.56   14.73
  -6  -7   0  279.01   10.14
  -6  -7   0  251.82   15.92
   6   7   0  312.94   18.58
  -6  -7   0  288.93   14.93
   6   7   0  282.59   15.62
  -6  -7   0  250.87   15.48
   6  -7   0  282.23   14.35
  -6   7   0  308.16   16.41
   6  -7   0  306.92   18.16
  -6  -7   0  262.41   10.68
  -6  -7   0  290.65   13.50
  -6   7   0  265.07   12.00
  -6  -7   0  285.25   11.24
  -6  -7   0  281.77   10.92
  -6  -7   0  290.73   17.53
   6  -7   0  327.48   18.95
   6  -7   0  291.18   14.33
  -6   7   0  285.68   16.29
  -6   7   0  268.03   10.31
   6  -7   0  309.81   14.56
  -6  -7   0  302.08   15.79
  -6  -7   0  265.47   11.64
  -6   7   0  258.89   10.37
  -6   7   0  261.64   12.91
  -6  -7   0  257.29   13.28
   6   7   0  271.20   14.03
  -6  -7   0  279.32   12.04
   6  -7   0  265.43   10.87
  -6  -7   0  258.26   14.44
   6  -7   0  265.46   11.67
  -6  -7   0  288.72   14.60
  -6   7   0  266.79   13.40
  -6   7   0  279.10   14.09
  -6  -7   0  255.92   12.87
  -6  -7   0  297.36   14.71
  -6  -7   0  281.13   11.19
  -6  -7   0  270.52   15.56
  -6   7   0  302.04   15.45
  -6  -7   0  277.48   16.52
   6  -7   0  282.24   13.84
  -6  -7   0  252.60   12.32
   6  -7   0  266.30   11.92
  -6  -7   0  280.88   11.69
   6  -7   0  258.53   16.01
   6  -7   0  287.10   11.74
   6  -7   0  297.85   15.68
  -6   7   0  262.02   14.27
  -7  -7   0  284.13   14.80
  -7  -7   0  273.70   10.65
  -7  -7   0  257.71   11.77
   7  -7   0  247.16   13.18
  -7  -7   0  277.02   10.10
  -7   7   0  287.67   15.00
  -7  -7   0  289.22   14.89
   7  -7   0  267.40   11.16
   7  -7   0  270.95   14.51
  -7   7   0  287.84   16.54
  -7   7   0  279.55   12.82
   7  -7   0  280.39   13.79
   7  -7   0  292.32   11.72
  -7  -7   0  288.91   11.21
  -7   7   0  273.44   11.98
  -7  -7   0  272.35   14.42
  -7   7   0  261.62   10.60
  -7   7   0  271.17   14.21
   7   7   0  284.91   18.57
  -7  -7   0  276.49   13.27
  -7   7   0  275.39   10.36
  -7  -7   0  281.48   13.42
  -7   7   0  262.46   12.85
   7  -7   0  293.13   18.94
   7  -7   0  276.82   14.38
  -7  -7   0  261.85   12.83
  -7  -7   0  255.09   10.20
  -7  -7   0  278.54   17.92
  -7  -7   0  292.61   11.67
  -7  -7   0  260.26   11.58
  -7  -7   0  292.38   15.95
   7  -7   0  263.43   11.60
  -7   7   0  254.41   11.26
   7   7   0  303.91   16.07
  -7  -7   0  257.37   15.86
  -7  -7   0  272.25   11.13
   7  -7   0  275.67   11.89
  -7  -7   0  277.82   14.81
   7  -7   0  285.47   18.06
   7  -7   0  259.74   10.80
  -7   7   0  291.67   15.40
  -7  -7   0  282.87   12.36
   7  -7   0  288.05   15.86
  -7  -7   0  261.51   15.43
   7  -7   0  248.22   13.38
  -7   7   0  262.86   14.19
   7   7   0  281.38   15.19
  -7  -7   0  278.02   12.00
  -7  -7   0  281.38   10.89
  -7  -7   0  286.88   17.49
   7  -7   0  261.37   15.94
  -7  -7   0  278.87   16.79
  -7   7   0  276.98   10.28
  -8  -7   0  21.459   1.481
  -8  -7   0  19.775   1.325
  -8  -7   0  21.222   1.588
  -8   7   0  20.387   1.532
  -8   7   0  18.420   1.219
  -8   7   0  20.876   2.035
  -8   7   0  18.969   1.286
  -8  -7   0  21.462   1.386
  -8  -7   0  18.162   1.372
   8  -7   0  20.395   1.420
   8  -7   0  19.398   1.544
   8  -7   0  18.895   1.550
  -8   7   0  19.398   2.782
  -8  -7   0  21.035   1.513
  -8  -7   0  20.441   1.886
  -8  -7   0  20.723   1.386
   8  -7   0  17.479   3.255
  -8  -7   0  19.914   1.656
  -8   7   0  17.647   1.342
  -8  -7   0  17.503   2.756
   8  -7   0  16.508   1.598
  -8  -7   0  21.906   3.135
  -8  -7   0  20.172   1.226
  -8   7   0  18.474   2.539
  -8   7   0  18.905   1.830
  -8  -7   0  19.805   2.299
   8  -7   0  19.578   2.584
  -8  -7   0  19.440   1.721
  -8   7   0  19.936   1.264
   8   7   0  21.004   3.035
   8  -7   0  19.540   2.860
  -8  -7   0  20.000   2.650
  -8  -7   0  21.507   1.964
   8  -7   0  18.759   2.630
  -8  -7   0  21.419   1.456
   8  -7   0  19.154   1.633
   8  -7   0  19.119   1.619
  -8  -7   0  18.487   2.477
  -8  -7   0  22.387   2.190
  -8  -7   0  19.319   1.827
  -8   7   0  19.483   1.447
  -8  -7   0  17.573   1.345
   8   7   0  20.771   3.343
  -8   7   0  18.842   2.945
  -8  -7   0  21.510   1.702
   8  -7   0  18.088   1.246
  -8  -7   0  19.663   1.294
  -8  -7   0  20.945   1.296
   8  -7   0  19.190   2.052
  -8   7   0  17.473   1.611
   8   7   0  24.176   3.140
   9  -7   0 1500.80   79.61
  -9  -7   0 1625.27   71.29
  -9  -7   0 1602.12   81.99
   9  -7   0 1643.07   88.05
  -9  -7   0 1535.27   76.23
  -9  -7   0 1573.95   99.01
  -9  -7   0 1652.02   76.33
  -9   7   0 1520.30   66.29
  -9  -7   0 1640.81   99.04
   9  -7   0 1611.42  101.96
  -9  -7   0 1577.05   59.98
   9   7   0 1548.08   79.73
   9  -7   0 1553.97   65.49
  -9   7   0 1536.95   58.40
   9  -7   0 1616.80   65.91
  -9   7   0 1636.72   87.27
  -9   7   0 1449.36   76.14
  -9  -7   0 1616.58   59.01
  -9  -7   0 1538.68   81.01
   9   7   0 1488.90   75.68
  -9   7   0 1543.05   71.27
  -9   7   0 1501.06   83.17
  -9  -7   0 1511.48   69.79
  -9  -7   0 1612.34   65.79
  -9  -7   0 1481.18   75.35
  -9  -7   0 1617.75   89.98
  -9   7   0 1578.21   80.31
  -9  -7   0 1603.22   66.37
  -9   7   0 1538.39   58.90
  -9   7   0 1579.97   70.81
  -9  -7   0 1592.69   63.05
   9  -7   0 1506.34   95.17
  -9  -7   0 1595.64   57.16
   9  -7   0 1450.36   59.75
  -9  -7   0 1530.79   64.16
  -9  -7   0 1635.39   81.76
  -9   7   0 1643.07   58.03
   9  -7   0 1572.06   75.98
   9  -7   0 1575.32   61.52
  -9  -7   0 1551.97   63.44
  -9  -7   0 1546.29   56.71
   9  -7   0 1456.03   73.07
  -9  -7   0 1593.76   73.23
  -9  -7   0 1617.67   85.55
 -10  -7   0  60.912   2.963
 -10  -7   0  63.161   3.409
 -10  -7   0  59.283   4.091
  10  -7   0  69.422   4.436
 -10  -7   0  57.799   2.667
 -10  -7   0  61.661   2.967
 -10  -7   0  53.237   5.005
 -10  -7   0  53.372   5.285
  10  -7   0  54.605   3.535
 -10  -7   0  63.680   3.284
  10  -7   0  48.783   6.145
  10  -7   0  56.350   4.832
 -10  -7   0  60.737   2.884
 -10   7   0  57.249   3.137
  10   7   0  58.548   6.401
  10   7   0  55.360   3.037
  10  -7   0  55.143   5.502
 -10  -7   0  60.127   3.586
 -10  -7   0  61.632   3.220
 -10  -7   0  55.412   4.653
 -10   7   0  58.377   2.700
 -10   7   0  59.109   5.085
 -10  -7   0  60.860   2.763
 -10   7   0  65.438   3.415
 -10  -7   0  66.600   4.148
 -10   7   0  58.897   2.752
 -10   7   0  62.318   5.902
  10  -7   0  62.165   3.130
 -10  -7   0  57.790   3.231
  10   7   0  54.051   5.406
 -10  -7   0  66.992   3.937
 -10   7   0  61.680   2.720
 -10   7   0  58.836   4.050
 -10  -7   0  62.888   3.561
  10  -7   0  60.455   3.174
 -10  -7   0  58.290   2.854
 -10   7   0  62.693   3.808
  10  -7   0  61.491   2.995
 -10  -7   0  52.598   4.715
 -10  -7   0  62.530   4.257
  10   7   0  58.598   5.853
 -10   7   0  50.593   3.267
  11  -7   0  90.164   5.682
 -11  -7   0  107.12    4.76
 -11   7   0  98.105   6.466
  11  -7   0  115.47    6.93
 -11   7   0  107.55    5.49
  11  -7   0  98.850   4.914
  11   7   0  97.854   4.897
 -11  -7   0  106.53    7.44
 -11  -7   0  107.39    6.40
 -11  -7   0  111.99    4.58
 -11  -7   0  105.81    5.73
 -11  -7   0  107.06    4.77
  11  -7   0  103.33    5.01
 -11  -7   0  103.93    5.12
 -11  -7   0  110.92    5.25
  11  -7   0  109.55    7.84
 -11  -7   0  114.67    5.71
 -11  -7   0  104.99    5.45
  11  -7   0  105.38    4.74
 -11   7   0  109.37    4.41
 -11   7   0  103.19    4.34
 -11  -7   0  109.57    4.63
  11  -7   0  110.39    5.03
 -11   7   0  110.66    6.05
 -11  -7   0  111.44    6.59
 -11  -7   0  109.16    5.01
 -11  -7   0  112.01    6.16
 -11   7   0  99.357   4.440
 -11  -7   0  115.86    4.41
 -11   7   0  102.84    5.07
  11   7   0  102.84    7.74
 -11  -7   0  110.16    6.81
 -12  -7   0 -0.0115  0.6434
 -12  -7   0  0.5484  0.5717
 -12   7   0 -0.0955  0.5195
  12   7   0  0.6023  0.9944
 -12  -7   0  1.3718  0.8533
  12  -7   0  0.4368  0.7372
 -12  -7   0  0.3424  0.6238
  12  -7   0  0.3953  0.4944
 -12  -7   0  0.4712  0.7608
 -12   7   0  0.9294  0.6624
 -12   7   0  0.1482  0.6796
 -12  -7   0  0.1577  0.6259
 -12  -7   0  0.0226  0.9033
  12  -7   0 -0.2507  0.5763
 -12  -7   0  0.6790  0.7007
  12   7   0  0.6410  1.1968
 -12  -7   0  0.1529  0.4642
  12  -7   0  0.0849  0.6856
 -12  -7   0  0.8523  0.5243
  12  -7   0  0.1379  0.6635
 -12  -7   0  0.1448  0.7440
 -12  -7   0  0.9706  0.7947
 -12  -7   0  1.2272  0.6097
 -12   7   0  0.8918  0.8365
 -12   7   0  0.4103  0.4396
  12  -7   0  0.2859  1.0302
 -12  -7   0  0.7661  0.7282
 -13  -7   0  42.283   2.090
 -13  -7   0  47.663   2.756
 -13  -7   0  46.183   2.317
 -13   7   0  38.745   2.194
  13  -7   0  37.879   2.090
 -13  -7   0  49.584   2.961
 -13   7   0  44.668   2.434
 -13  -7   0  36.423   2.771
  13  -7   0  44.234   2.103
  13   7   0  47.946   2.265
 -13  -7   0  36.942   3.229
  13  -7   0  39.434   2.171
  13  -7   0  39.172   2.104
 -13  -7   0  46.653   2.622
 -13   7   0  47.008   2.641
  13  -7   0  51.308   3.108
 -13  -7   0  37.735   2.474
 -13  -7   0  42.514   2.351
 -13  -7   0  42.745   1.933
  13  -7   0  38.313   3.395
 -13   7   0  37.563   2.869
 -13   7   0  44.565   1.963
 -13  -7   0  39.614   2.260
 -13  -7   0  45.053   2.038
 -13  -7   0  43.275   2.039
  13   7   0  36.239   3.279
   0  -8   0  74.311   4.526
   0   8   0  63.759   4.049
   0  -8   0  72.459   5.467
   0  -8   0  67.825   4.262
   0  -8   0  69.642   3.993
   0  -8   0  69.018   4.287
   0   8   0  67.128   3.792
   0   8   0  70.055   4.753
   0  -8   0  75.121   4.287
  -1   8   0  238.02   12.21
  -1  -8   0  251.73   13.81
  -1  -8   0  236.90   12.01
  -1  -8   0  246.82   12.28
  -1  -8   0  232.31   13.49
  -1  -8   0  231.25   11.83
   1  -8   0  237.46   12.86
   1  -8   0  251.62   11.86
   1  -8   0  227.42   11.90
  -1   8   0  245.53   13.66
   1   8   0  240.93   12.18
  -1   8   0  250.41   13.93
   1  -8   0  234.31   12.26
   1  -8   0  214.98   13.06
  -1  -8   0  256.38   12.59
  -1  -8   0  251.22   15.52
  -1  -8   0  244.86   11.78
  -1   8   0  225.58   11.64
  -1  -8   0  242.93   12.88
  -1  -8   0  242.99   12.73
   1   8   0  243.16   13.46
   1  -8   0  264.73   12.66
   1  -8   0  246.73   15.59
  -2  -8   0  378.06   18.86
  -2  -8   0  370.81   17.73
   2  -8   0  387.23   23.77
  -2  -8   0  365.32   20.34
   2  -8   0  369.33   18.30
  -2  -8   0  391.00   20.92
  -2  -8   0  361.80   19.66
  -2  -8   0  378.68   18.62
   2  -8   0  402.95   19.06
  -2   8   0  362.94   18.68
  -2  -8   0  378.10   19.60
  -2  -8   0  390.35   23.54
  -2   8   0  345.64   17.96
  -2  -8   0  368.71   18.44
   2  -8   0  388.77   18.70
  -2  -8   0  374.41   18.55
  -2   8   0  372.86   20.68
   2  -8   0  387.82   17.97
  -2  -8   0  379.74   18.37
   2  -8   0  374.12   19.69
  -2   8   0  398.13   21.16
  -2  -8   0  381.62   20.82
   3  -8   0  685.05   33.03
  -3   8   0  718.17   36.99
  -3  -8   0  711.72   33.15
  -3  -8   0  688.33   33.18
   3  -8   0  700.36   33.27
  -3  -8   0  668.99   35.55
  -3  -8   0  680.31   35.04
   3  -8   0  686.80   33.77
  -3  -8   0  687.45   37.08
  -3  -8   0  703.30   33.16
   3  -8   0  738.48   42.39
  -3   8   0  726.48   37.61
  -3  -8   0  678.79   36.51
   3  -8   0  703.63   35.29
  -3  -8   0  693.89   37.66
  -3   8   0  649.08   33.56
  -3  -8   0  663.25   31.54
  -3  -8   0  680.41   33.50
  -3  -8   0  675.77   33.59
  -3   8   0  665.15   32.67
  -3  -8   0  722.11   42.09
   4  -8   0  117.90    6.67
  -4  -8   0  115.75    6.28
  -4  -8   0  115.98    6.74
   4  -8   0  131.77    9.12
  -4  -8   0  117.13    7.28
  -4  -8   0  130.27    7.43
  -4  -8   0  112.98    6.73
   4  -8   0  124.99    7.03
  -4   8   0  123.26    6.71
  -4  -8   0  116.79    7.35
  -4  -8   0  119.78    6.88
  -4   8   0  114.45    6.31
  -4   8   0  119.34    7.89
  -4   8   0  118.84    6.88
  -4   8   0  125.36    7.87
  -4  -8   0  120.02    7.26
  -4  -8   0  128.06    8.78
   4  -8   0  118.56    7.41
   4   8   0  122.33    6.78
  -4  -8   0  114.00    7.71
   4  -8   0  126.13    7.07
   5  -8   0  23.897   1.803
  -5   8   0  26.035   2.413
   5  -8   0  26.090   1.574
  -5  -8   0  29.509   2.631
   5  -8   0  27.183   1.412
   5  -8   0  27.616   2.239
  -5  -8   0  27.142   2.524
   5   8   0  28.948   3.466
   5  -8   0  28.762   2.557
  -5   8   0  27.385   2.163
  -5  -8   0  25.536   1.704
  -5  -8   0  26.104   1.426
  -5  -8   0  24.807   1.373
   5  -8   0  28.127   2.577
  -5  -8   0  31.129   3.053
   5  -8   0  26.443   1.547
  -5  -8   0  24.255   1.494
   5   8   0  23.940   2.348
   5  -8   0  24.380   2.433
  -5  -8   0  24.542   1.708
  -5   8   0  30.587   3.066
  -5  -8   0  25.402   1.596
  -5  -8   0  26.632   1.843
  -5   8   0  24.868   1.375
  -5  -8   0  26.612   2.436
   5  -8   0  25.079   1.806
   5  -8   0  27.034   1.582
  -5  -8   0  24.092   1.443
  -5  -8   0  27.977   2.532
   5  -8   0  27.152   1.597
   5  -8   0  26.700   3.425
   5  -8   0  29.939   2.906
  -5  -8   0  24.813   1.995
  -5  -8   0  27.370   2.707
  -5  -8   0  25.416   2.020
  -5  -8   0  25.714   2.221
   5  -8   0  28.009   2.471
  -5   8   0  31.341   3.111
  -5  -8   0  25.363   1.311
  -5   8   0  23.494   1.979
  -5   8   0  28.326   1.940
   5   8   0  27.253   2.348
  -6  -8   0  43.664   2.309
  -6  -8   0  53.820   4.417
  -6  -8   0  47.372   2.227
  -6   8   0  49.813   2.071
   6  -8   0  44.113   2.810
   6  -8   0  42.950   2.289
  -6  -8   0  44.521   3.524
   6   8   0  49.797   4.189
  -6  -8   0  47.195   2.342
  -6  -8   0  46.466   2.218
  -6  -8   0  43.170   2.496
  -6  -8   0  45.437   3.696
  -6   8   0  46.244   3.150
  -6  -8   0  46.317   2.385
   6   8   0  46.091   3.418
  -6   8   0  47.045   4.210
  -6  -8   0  46.077   2.863
   6  -8   0  37.700   2.657
  -6   8   0  46.220   2.573
   6  -8   0  43.750   2.380
  -6  -8   0  43.594   3.614
   6  -8   0  45.849   3.693
   6  -8   0  43.081   2.128
  -6  -8   0  41.852   2.301
  -6  -8   0  44.580   2.680
   6  -8   0  41.988   2.640
   6  -8   0  45.031   3.551
   6  -8   0  44.888   2.299
  -6  -8   0  46.910   2.031
  -6  -8   0  48.259   3.652
  -6   8   0  42.623   2.333
  -6  -8   0  43.654   3.168
  -6  -8   0  45.596   2.663
  -6  -8   0  45.140   2.974
   6  -8   0  48.524   3.654
  -6  -8   0  45.830   2.124
   6  -8   0  48.881   4.940
   6  -8   0  45.285   2.145
  -6  -8   0  43.228   2.996
  -6   8   0  43.236   3.294
  -6  -8   0  46.692   3.467
  -6  -8   0  44.808   3.542
   6  -8   0  47.459   3.606
  -6   8   0  44.658   4.216
   6  -8   0  38.181   2.706
   6  -8   0  44.645   3.233
   6  -8   0  53.699   4.287
  -6  -8   0  45.671   3.942
   6   8   0  47.606   4.663
  -6   8   0  47.762   3.808
  -6  -8   0  47.638   2.454
   6  -8   0  45.846   2.366
  -6   8   0  45.287   2.871
  -6   8   0  44.772   2.069
  -6  -8   0  47.442   2.196
   6  -8   0  44.215   2.397
   7  -8   0  16.944   1.110
  -7   8   0  22.032   1.660
   7  -8   0  12.474   1.159
   7  -8   0  14.312   2.079
  -7   8   0  17.106   1.238
  -7  -8   0  19.303   1.227
  -7   8   0  16.807   2.374
  -7   8   0  19.199   1.430
  -7   8   0  13.738   1.634
  -7  -8   0  15.887   1.093
  -7  -8   0  15.570   2.407
   7  -8   0  20.608   2.796
  -7  -8   0  19.862   1.720
   7   8   0  11.112   2.592
  -7   8   0  21.654   2.870
  -7   8   0  16.120   1.186
  -7  -8   0  17.199   1.164
   7  -8   0  16.388   1.411
  -7  -8   0  16.691   1.183
  -7  -8   0  20.521   1.576
  -7  -8   0  17.938   2.304
  -7  -8   0  20.195   1.610
  -7  -8   0  23.816   3.015
  -7  -8   0  19.020   2.335
  -7  -8   0  14.517   1.200
  -7  -8   0  14.264   1.278
  -7  -8   0  13.916   1.402
   7  -8   0  20.144   1.352
  -7  -8   0  18.577   1.226
  -7  -8   0  19.043   1.348
  -7  -8   0  11.986   1.926
  -7   8   0  12.891   1.236
  -7  -8   0  11.476   1.714
  -7  -8   0  10.548   1.526
   7  -8   0  18.969   1.278
   7  -8   0  19.671   1.440
   7  -8   0  11.895   1.973
   7  -8   0  12.138   2.712
   7  -8   0  13.614   1.425
  -7   8   0  11.007   2.241
   7   8   0  18.778   2.663
  -7   8   0  14.626   1.385
   7   8   0  22.112   2.869
  -7  -8   0  13.977   1.250
  -7  -8   0  15.953   1.107
  -7   8   0  15.450   1.084
   7  -8   0  14.781   1.226
  -7  -8   0  16.521   1.214
   7  -8   0  21.546   2.486
  -8   8   0  5.0523  0.7662
  -8  -8   0  3.9523  0.7068
  -8  -8   0  5.8954  0.9081
  -8   8   0  2.9630  0.7248
  -8  -8   0  4.2471  0.6460
  -8  -8   0  5.4799  0.7109
  -8  -8   0  4.8474  0.7622
  -8  -8   0  1.4901  0.8327
  -8  -8   0  1.6515  1.5098
  -8  -8   0  6.0682  0.9068
  -8  -8   0  5.1765  1.6154
  -8   8   0  5.5123  1.7551
  -8  -8   0  1.6929  0.7186
   8  -8   0  3.0306  0.6876
  -8  -8   0  1.5284  0.8029
  -8  -8   0  5.2558  1.8535
  -8   8   0  1.3478  1.6777
   8  -8   0  2.7074  0.6692
  -8   8   0  2.4749  0.7637
  -8   8   0  6.9327  0.9446
  -8  -8   0  3.3046  0.6506
  -8  -8   0  1.8823  1.2860
   8  -8   0  6.1873  0.9010
  -8  -8   0  4.6480  0.7354
   8  -8   0  4.9154  0.7767
  -8   8   0  3.2267  0.6731
  -8  -8   0  3.3798  0.7415
   8   8   0  1.3982  1.5337
  -8  -8   0  3.1235  0.7265
  -8  -8   0  2.7366  0.6205
   8  -8   0  2.6497  1.6119
   8  -8   0  8.7380  2.4964
  -8   8   0  4.9405  0.6542
  -8  -8   0  3.1385  0.6958
   8  -8   0  4.0213  0.6384
   8  -8   0  6.3908  0.8696
  -8  -8   0  1.2778  0.7445
  -8   8   0  3.2304  0.6443
   8   8   0  2.8774  1.6988
  -8   8   0  6.5255  1.9982
   8  -8   0  1.4165  1.0376
   8   8   0  7.9158  2.4190
  -8   8   0  1.7286  0.8977
  -9  -8   0  9.6647  1.3515
  -9  -8   0  20.399   1.282
  -9  -8   0  10.925   2.243
  -9  -8   0  24.903   3.197
  -9  -8   0  18.634   1.351
  -9  -8   0  9.5944  1.4994
  -9  -8   0  11.112   1.412
   9   8   0  8.8713  2.4471
  -9   8   0  7.0173  2.2446
  -9   8   0  20.563   2.844
   9   8   0  17.730   3.049
  -9  -8   0  15.971   1.235
  -9   8   0  12.950   1.073
   9  -8   0  10.143   2.413
  -9   8   0  20.091   1.330
  -9   8   0  17.888   1.164
  -9  -8   0  13.726   1.351
   9  -8   0  14.904   1.249
   9  -8   0  13.569   1.370
   9  -8   0  17.124   1.226
  -9   8   0  12.001   1.428
  -9  -8   0  12.011   1.446
  -9  -8   0  12.894   1.210
  -9  -8   0  17.581   2.656
 -10  -8   0  59.492   5.405
 -10   8   0  62.701   6.137
  10  -8   0  52.982   6.546
 -10   8   0  70.538   2.997
 -10   8   0  70.418   3.018
 -10  -8   0  53.029   5.570
 -10  -8   0  65.582   5.028
  10  -8   0  62.648   3.886
 -10  -8   0  68.048   3.706
  10   8   0  72.973   7.105
 -10  -8   0  68.867   3.917
 -10   8   0  57.092   5.234
  10  -8   0  68.212   3.461
 -10  -8   0  65.778   3.253
  10  -8   0  69.586   3.436
 -10   8   0  59.262   2.917
 -10  -8   0  58.853   5.083
 -10  -8   0  70.820   4.504
 -10   8   0  68.083   4.501
  10   8   0  57.752   5.881
 -10  -8   0  70.338   4.655
 -10  -8   0  67.700   3.230
 -10  -8   0  70.283   2.964
 -10  -8   0  68.795   3.155
  10  -8   0  73.625   4.761
 -10  -8   0  68.064   3.474
 -10  -8   0  68.455   4.459
 -10  -8   0  70.400   3.930
 -10   8   0  66.952   3.459
 -10   8   0  67.121   4.116
  10  -8   0  67.611   5.423
 -10   8   0  62.256   3.634
 -10   8   0  67.365   3.679
 -10  -8   0  67.745   3.409
  10  -8   0  59.955   5.886
  10  -8   0  62.753   3.305
 -10  -8   0  71.426   3.136
  10   8   0  60.841   5.879
 -10  -8   0  72.077   4.262
  10  -8   0  67.323   3.216
 -10  -8   0  70.768   3.608
  11  -8   0  5.7034  1.5279
 -11   8   0  1.9486  0.6246
 -11  -8   0  2.8440  0.9128
 -11  -8   0 -0.1067  0.7028
 -11  -8   0  0.5044  0.8019
 -11  -8   0  3.9639  1.0762
  11  -8   0  0.6742  0.8001
  11  -8   0  1.7649  0.6846
  11  -8   0  1.2686  0.6764
 -11  -8   0  0.4138  0.6913
 -11  -8   0  1.7261  0.6878
 -11   8   0  3.5617  1.0452
 -11  -8   0  0.7502  0.5975
 -11   8   0  2.7292  0.7596
 -11  -8   0  0.4598  0.9412
  11  -8   0  1.8347  0.7584
 -11  -8   0  0.5226  0.8283
 -11  -8   0  2.2173  0.8497
 -11  -8   0  1.3231  0.6487
 -11   8   0  0.7729  0.7967
 -11  -8   0  1.5280  0.7603
 -11   8   0  1.2049  0.5572
 -11  -8   0  2.1275  0.6881
  11   8   0  4.0959  1.5649
 -11  -8   0  2.1491  0.7214
  11  -8   0  0.8513  0.5974
  11   8   0  1.1614  0.7226
 -11   8   0  0.4334  0.6405
  11  -8   0  2.4897  0.8115
 -11  -8   0  2.8444  1.1630
 -12  -8   0  1.8420  0.6752
 -12   8   0  2.6815  0.7779
 -12   8   0  1.8196  0.7017
 -12   8   0  1.0506  0.8124
 -12  -8   0  2.7471  0.7564
  12  -8   0  2.0880  0.5753
  12   8   0  2.6823  1.1470
 -12  -8   0  2.5285  0.7935
 -12  -8   0  2.5115  0.6777
 -12  -8   0  2.2620  0.8869
  12  -8   0  1.1984  0.8955
 -12   8   0  3.7455  0.9762
 -12  -8   0  2.7856  1.0419
 -12  -8   0  1.4455  0.7977
 -12  -8   0  2.3801  0.5613
 -12  -8   0  2.1024  0.6378
  12  -8   0  1.5078  0.6635
  12  -8   0  2.3345  0.7622
  12  -8   0  1.6221  0.5961
 -12  -8   0  1.9727  0.6104
 -12  -8   0  2.9682  0.8233
 -12  -8   0  2.1727  0.8223
 -12   8   0  1.0267  0.5409
 -12  -8   0  1.5789  0.8130
 -12  -8   0  2.2564  0.6233
  12  -8   0  2.2096  1.1359
 -12  -8   0  2.1934  0.6692
  12   8   0  2.3838  1.2263
 -12   8   0  2.0656  0.5855
  13  -8   0  62.082   2.869
 -13  -8   0  64.396   2.638
  13  -8   0  67.762   4.702
 -13  -8   0  62.502   2.889
  13   8   0  65.239   2.973
 -13  -8   0  63.565   3.187
 -13   8   0  69.710   4.031
 -13  -8   0  68.174   4.572
  13   8   0  61.758   4.143
 -13  -8   0  62.505   3.098
 -13   8   0  61.733   3.615
 -13  -8   0  65.924   3.897
  13  -8   0  65.336   4.170
 -13  -8   0  61.877   3.476
 -13  -8   0  66.935   2.782
 -13   8   0  65.731   2.681
 -13  -8   0  66.420   2.823
  13  -8   0  52.965   2.932
  13  -8   0  65.031   3.024
 -13   8   0  63.711   3.312
 -13  -8   0  63.585   3.477
 -13  -8   0  62.889   3.752
 -13   8   0  58.909   3.012
 -13  -8   0  65.811   4.006
   0  -9   0  2.7231  1.1527
   0  -9   0 -0.3153  0.6984
   0  -9   0  0.0497  0.5356
   0   9   0  0.2994  0.9547
   0  -9   0  0.7269  0.8441
   0   9   0  0.1715  0.6836
   0  -9   0 -0.1065  0.5570
   0  -9   0  0.5655  0.6771
   0   9   0  0.4501  0.5975
   0  -9   0 -0.2310  0.7886
   0   9   0  0.4481  0.7874
   1  -9   0  164.86    8.46
  -1  -9   0  169.26    9.23
  -1   9   0  169.31   10.09
   1   9   0  169.57    9.71
  -1  -9   0  160.73    9.01
  -1  -9   0  165.74    8.59
  -1  -9   0  167.99    8.51
  -1  -9   0  159.85    9.52
  -1  -9   0  155.20   11.06
   1  -9   0  170.97    8.67
   1  -9   0  169.00    9.30
  -1  -9   0  147.73    8.81
  -1  -9   0  166.81    8.86
   1  -9   0  167.50    9.15
   1   9   0  157.58    8.63
   1   9   0  161.58    8.43
  -1   9   0  163.41    9.81
   1  -9   0  167.47   11.24
  -1   9   0  160.41    8.70
   1  -9   0  172.21    8.95
  -2  -9   0  66.013   4.198
  -2  -9   0  58.133   4.276
  -2  -9   0  67.476   4.397
   2  -9   0  60.331   3.783
  -2  -9   0  60.615   3.756
  -2  -9   0  60.410   3.860
  -2  -9   0  64.145   5.196
  -2   9   0  62.466   3.996
   2  -9   0  65.721   4.343
  -2  -9   0  59.086   4.590
   2  -9   0  60.025   4.105
  -2  -9   0  74.520   4.079
  -2  -9   0  65.796   4.304
  -2   9   0  69.192   4.761
   2  -9   0  60.410   5.303
   2  -9   0  64.795   4.366
  -2  -9   0  57.366   4.292
   2  -9   0  64.795   4.291
  -2   9   0  64.053   4.927
  -2  -9   0  61.417   3.939
  -2  -9   0  63.608   4.178
   3  -9   0  29.879   3.319
  -3  -9   0  20.605   2.257
  -3  -9   0  24.233   2.377
  -3  -9   0  24.610   2.213
  -3  -9   0  25.970   2.372
  -3  -9   0  29.333   2.723
  -3  -9   0  28.242   2.551
  -3  -9   0  28.961   3.037
  -3   9   0  24.474   2.683
   3  -9   0  22.590   2.034
  -3  -9   0  23.647   2.148
   3  -9   0  24.979   2.526
  -3  -9   0  26.635   2.320
  -3  -9   0  25.699   2.449
   3  -9   0  27.814   2.612
  -3   9   0  28.219   2.984
  -3  -9   0  24.980   2.131
  -3  -9   0  21.913   2.469
   3  -9   0  23.008   2.416
  -3   9   0  25.519   2.271
  -4  -9   0  14.151   2.220
   4  -9   0  11.969   2.295
   4  -9   0  13.555   1.822
  -4   9   0  12.290   2.019
  -4   9   0  12.994   1.454
   4  -9   0  11.206   1.274
   4  -9   0  12.307   1.128
  -4   9   0  14.170   1.772
  -4  -9   0  14.069   1.841
   4  -9   0  12.025   1.290
   4  -9   0  12.302   1.381
  -4  -9   0  13.009   1.858
   4  -9   0  12.394   1.058
   4  -9   0  12.248   1.129
  -4  -9   0  16.708   1.808
  -4  -9   0  13.962   1.738
  -4  -9   0  14.806   2.078
   4  -9   0  14.631   2.021
  -4  -9   0  13.428   1.857
  -4   9   0  13.363   2.142
   4  -9   0  12.248   1.406
   4  -9   0  12.756   1.685
   4  -9   0  14.468   1.900
  -4   9   0  14.698   1.812
   4  -9   0  14.907   1.693
   4  -9   0  13.074   0.924
  -4  -9   0  13.554   1.862
   4  -9   0  12.451   1.035
  -4  -9   0  15.047   1.656
   5   9   0  247.13   15.69
  -5  -9   0  229.47   11.90
   5  -9   0  210.67    9.92
   5  -9   0  229.13    9.22
   5  -9   0  217.34   11.14
  -5  -9   0  215.04    9.17
  -5  -9   0  213.55   11.31
  -5  -9   0  226.02   10.92
   5  -9   0  223.83   13.20
  -5  -9   0  202.83    9.72
  -5  -9   0  210.62    8.75
  -5  -9   0  226.12    8.33
  -5  -9   0  201.76   12.65
   5  -9   0  219.96    9.59
  -5  -9   0  219.21    9.57
  -5  -9   0  229.05    9.23
  -5   9   0  258.49   13.88
   5  -9   0  223.57    8.34
  -5  -9   0  215.77   10.13
   5  -9   0  222.88    8.59
  -5   9   0  216.82   10.61
   5  -9   0  231.52   10.72
  -5  -9   0  232.55    8.97
  -5  -9   0  211.70    9.85
   5  -9   0  226.21   11.41
   5  -9   0  227.23    9.84
   5  -9   0  234.75   14.91
  -5   9   0  223.69   11.77
  -5  -9   0  219.99   11.03
   5   9   0  227.72   11.88
   5  -9   0  226.02    8.97
   5  -9   0  245.68   12.34
  -5  -9   0  235.21   12.10
   5  -9   0  224.33    9.65
  -5   9   0  229.90   12.68
   5  -9   0  246.69   12.33
  -5   9   0  221.36    8.48
  -5  -9   0  238.78   13.04
   5   9   0  236.15   12.04
   5  -9   0  227.25   11.24
  -5  -9   0  192.41   14.71
  -5  -9   0  226.77   12.24
  -5  -9   0  231.48   14.37
   5  -9   0  253.67   13.26
   5  -9   0  223.31   11.40
  -5  -9   0  250.63   14.03
  -5  -9   0  228.60    9.61
   5  -9   0  231.52    8.65
  -5  -9   0  240.33   12.26
   5  -9   0  226.51    9.45
  -5  -9   0  227.10   12.88
  -5   9   0  253.21   13.97
  -5  -9   0  235.38   12.11
  -5  -9   0  212.81   13.09
  -5   9   0  235.86   11.55
   5  -9   0  230.63   11.88
  -6   9   0  152.70    8.38
  -6  -9   0  143.40    6.14
   6  -9   0  142.30    7.78
   6  -9   0  146.78    6.73
   6  -9   0  169.68   10.59
  -6  -9   0  159.75   10.35
  -6  -9   0  157.56    6.33
   6  -9   0  158.43    9.76
   6  -9   0  170.96   11.97
  -6  -9   0  146.88    6.44
  -6   9   0  164.22    8.95
   6  -9   0  141.50    9.23
  -6  -9   0  152.41    6.72
   6  -9   0  158.69    8.97
  -6  -9   0  155.45    9.06
  -6   9   0  167.20    9.26
  -6  -9   0  158.26    5.87
  -6  -9   0  147.28    8.34
  -6   9   0  154.28    5.98
   6  -9   0  155.97    6.31
   6  -9   0  148.83    6.68
  -6  -9   0  167.80   10.46
  -6  -9   0  158.97    6.77
  -6  -9   0  163.04    9.78
  -6  -9   0  161.47    7.79
  -6   9   0  158.31    6.04
  -6  -9   0  138.83    6.80
  -6  -9   0  142.95    8.89
   6  -9   0  159.74    6.83
  -6   9   0  144.48    7.44
  -6  -9   0  161.02    8.65
   6   9   0  181.88   11.83
  -6  -9   0  152.44    7.15
   6  -9   0  158.43    7.92
   6  -9   0  158.82    8.78
   6  -9   0  157.92    8.99
   6  -9   0  152.35    6.92
   6  -9   0  154.60    6.51
  -6   9   0  150.88    6.92
   6  -9   0  158.85    8.01
  -6  -9   0  150.23    7.68
  -6  -9   0  138.53    9.16
  -6  -9   0  157.77    6.49
   6  -9   0  153.11    6.06
  -6   9   0  165.30   10.36
   6  -9   0  162.09    8.07
  -6   9   0  155.51   10.15
  -6  -9   0  141.52    7.38
   6   9   0  162.34    9.90
  -6   9   0  149.42    8.27
  -6  -9   0  152.17    6.91
  -6  -9   0  163.10    8.99
  -6  -9   0  159.60    9.04
  -6  -9   0  159.93   10.12
  -6  -9   0  144.66    7.91
   6   9   0  152.91    8.70
   7  -9   0  193.05   10.95
  -7  -9   0  197.09    8.43
  -7  -9   0  186.29    7.68
  -7  -9   0  194.19   11.13
   7   9   0  207.11   12.19
  -7  -9   0  205.53   13.00
   7  -9   0  198.80    8.11
  -7  -9   0  190.03    8.64
  -7   9   0  196.78   10.32
  -7  -9   0  191.92   11.15
  -7  -9   0  196.31    7.87
  -7  -9   0  193.73    8.05
  -7  -9   0  194.60    9.60
   7  -9   0  197.99    7.86
  -7  -9   0  202.72   12.24
   7  -9   0  193.29    8.61
  -7  -9   0  187.83    9.24
   7   9   0  198.30   14.08
   7  -9   0  186.80    7.50
   7  -9   0  190.37   11.56
  -7  -9   0  195.84    7.31
  -7  -9   0  208.65    9.76
  -7   9   0  192.28   11.25
  -7  -9   0  186.97   10.40
  -7   9   0  202.25   12.60
   7  -9   0  187.43    8.45
   7  -9   0  194.11   12.04
  -7   9   0  206.88   11.19
  -7  -9   0  178.41    8.48
  -7  -9   0  186.16   11.45
   7  -9   0  196.92   10.02
  -7   9   0  194.06    8.63
   7  -9   0  183.45    8.37
  -7  -9   0  184.48    8.36
  -7   9   0  200.32   12.51
  -7  -9   0  191.77    8.09
  -7   9   0  197.88    9.30
   7  -9   0  187.74    9.70
  -7  -9   0  191.37    8.89
  -7  -9   0  203.38   12.83
  -7  -9   0  193.50   10.78
  -7   9   0  199.27    7.44
  -7  -9   0  191.59   11.06
   7   9   0  195.83   11.60
  -7   9   0  201.04    9.33
  -7   9   0  201.99    7.52
  -7  -9   0  191.81   12.59
   7  -9   0  205.16   13.12
   7  -9   0  164.40   13.95
  -8  -9   0  368.45   16.77
  -8  -9   0  344.31   19.11
  -8  -9   0  340.75   20.49
   8  -9   0  346.89   23.46
   8  -9   0  346.30   14.10
  -8   9   0  373.57   16.84
  -8  -9   0  367.83   16.08
  -8  -9   0  359.91   19.40
   8   9   0  370.53   20.63
  -8  -9   0  375.10   14.21
  -8  -9   0  367.37   19.26
  -8  -9   0  367.23   17.52
  -8   9   0  342.48   19.23
   8  -9   0  343.82   17.96
  -8   9   0  369.04   13.43
  -8  -9   0  357.52   22.79
   8  -9   0  381.58   15.55
  -8   9   0  361.25   13.52
   8  -9   0  373.69   14.58
  -8  -9   0  336.90   15.34
   8  -9   0  366.16   15.25
  -8  -9   0  356.77   15.62
   8  -9   0  344.21   15.12
  -8  -9   0  345.32   15.10
  -8   9   0  380.29   18.61
  -8  -9   0  359.24   14.61
  -8   9   0  344.33   15.58
  -8   9   0  324.04   21.00
   8  -9   0  359.89   20.44
  -8   9   0  368.63   20.04
   8  -9   0  329.13   24.28
  -8  -9   0  365.62   15.20
  -8  -9   0  364.17   13.91
  -8  -9   0  328.51   23.30
  -8   9   0  369.90   21.38
  -8  -9   0  367.52   14.53
  -8   9   0  344.76   16.70
  -8  -9   0  373.99   20.19
  -8  -9   0  378.60   20.79
  -8   9   0  346.98   14.71
  -8  -9   0  362.74   18.83
  -8  -9   0  378.86   13.23
   8   9   0  341.77   19.53
  -8  -9   0  368.71   21.86
   8  -9   0  365.30   20.82
  -8  -9   0  374.63   17.34
  -9  -9   0  198.78    9.15
   9   9   0  184.78   11.83
  -9  -9   0  200.17    9.51
  -9   9   0  187.00    8.50
  -9  -9   0  188.08   11.32
  -9   9   0  199.51   11.04
  -9  -9   0  169.95    8.17
   9  -9   0  194.68    8.48
  -9   9   0  173.78    7.95
   9  -9   0  198.38    7.98
  -9   9   0  191.70    7.37
   9  -9   0  196.90    8.36
   9  -9   0  192.86    9.82
  -9  -9   0  173.45   12.39
  -9   9   0  202.15   10.19
   9  -9   0  181.46    7.65
   9  -9   0  189.07   12.89
  -9  -9   0  193.48    7.23
  -9  -9   0  194.65   11.01
  -9  -9   0  200.28    7.62
  -9  -9   0  161.19   11.87
   9  -9   0  178.63   12.03
  -9  -9   0  188.00    7.93
   9   9   0  185.26   12.29
  -9  -9   0  167.50   12.65
   9  -9   0  150.10   13.85
  -9   9   0  190.05   12.62
  -9   9   0  201.41    7.37
  -9   9   0  171.81   11.20
  -9  -9   0  180.01   10.58
  -9  -9   0  189.92    8.33
  -9  -9   0  173.34   11.14
  -9  -9   0  190.62    7.98
  -9   9   0  193.41    9.17
  -9  -9   0  203.08   10.34
  -9  -9   0  187.28    9.60
   9  -9   0  178.01    8.23
  -9  -9   0  198.76    7.79
   9  -9   0  203.71   11.45
  -9  -9   0  201.40    8.82
  -9  -9   0  200.62    8.57
  -9   9   0  183.84    9.10
 -10  -9   0  305.25   11.01
 -10  -9   0  300.36   14.45
 -10  -9   0  302.12   13.42
 -10   9   0  291.71   13.89
  10  -9   0  291.85   14.93
  10  -9   0  287.03   12.10
 -10  -9   0  276.14   19.41
 -10  -9   0  290.32   17.30
 -10  -9   0  311.94   16.23
 -10  -9   0  301.77   12.69
 -10   9   0  285.00   15.44
 -10  -9   0  291.83   15.68
 -10  -9   0  296.71   12.12
  10  -9   0  312.72   19.67
 -10  -9   0  317.38   14.67
 -10  -9   0  304.06   11.86
 -10   9   0  288.03   12.98
  10  -9   0  273.14   12.56
 -10  -9   0  301.04   13.05
 -10   9   0  286.72   11.23
 -10  -9   0  311.25   19.09
 -10   9   0  300.48   16.70
  10  -9   0  292.62   12.89
 -10  -9   0  301.20   11.62
 -10   9   0  306.88   11.22
 -10   9   0  272.75   13.96
  10  -9   0  311.87   12.76
 -10  -9   0  284.57   13.93
 -10  -9   0  303.00   16.86
 -10  -9   0  297.18   12.19
  10  -9   0  294.28   17.38
 -11   9   0  37.529   2.513
  11  -9   0  37.739   2.133
 -11  -9   0  31.781   2.095
 -11  -9   0  30.659   2.679
 -11  -9   0  32.816   2.391
  11  -9   0  36.236   2.871
 -11   9   0  35.373   1.820
  11   9   0  29.405   3.254
 -11  -9   0  36.086   2.149
 -11  -9   0  35.076   1.880
 -11  -9   0  37.748   2.356
 -11   9   0  35.905   2.223
 -11  -9   0  35.092   1.980
  11  -9   0  34.134   1.929
 -11  -9   0  36.970   1.912
 -11  -9   0  36.948   2.743
 -11  -9   0  33.737   2.116
 -11  -9   0  36.686   2.498
 -11   9   0  30.797   2.026
 -11  -9   0  35.655   1.988
  11  -9   0  30.852   3.267
  11  -9   0  37.025   2.076
 -11  -9   0  32.889   3.056
 -11   9   0  31.122   2.681
 -11  -9   0  34.675   2.769
  11  -9   0  30.533   2.292
 -11   9   0  34.857   1.803
 -11  -9   0  36.933   1.943
 -12  -9   0  44.914   2.781
 -12  -9   0  46.996   2.316
 -12  -9   0  44.527   3.141
 -12   9   0  44.703   2.116
 -12  -9   0  45.077   2.314
 -12   9   0  41.761   2.051
 -12  -9   0  47.122   2.264
 -12   9   0  41.410   2.379
 -12   9   0  47.585   2.652
 -12  -9   0  49.399   2.163
 -12   9   0  48.990   3.230
  12  -9   0  48.180   3.349
 -12  -9   0  48.780   3.016
 -12  -9   0  48.017   2.231
 -12  -9   0  46.195   3.155
 -12  -9   0  47.326   2.471
  12  -9   0  47.933   3.836
 -12  -9   0  48.721   2.575
 -12   9   0  46.908   2.897
 -12  -9   0  49.873   2.813
  12   9   0  41.215   3.684
  12   9   0  45.806   3.410
  12  -9   0  45.803   2.447
  12  -9   0  44.957   2.406
 -12  -9   0  47.134   3.650
 -12  -9   0  45.412   2.489
  12  -9   0  45.901   2.305
 -13   9   0  4.6658  0.9290
 -13  -9   0  6.6590  0.7639
  13   9   0  6.5918  0.9617
 -13  -9   0  6.1850  0.6907
 -13  -9   0  6.5035  0.6421
 -13  -9   0  4.2927  1.0422
 -13  -9   0  5.0800  1.0180
  13  -9   0  5.6669  1.1681
 -13  -9   0  6.5065  0.6723
 -13  -9   0  4.1670  0.6439
 -13  -9   0  8.3332  1.0378
  13  -9   0  7.2882  0.7081
 -13   9   0  7.9287  0.9298
 -13  -9   0  5.5167  0.8015
 -13  -9   0  8.4774  0.9966
 -13   9   0  7.9258  0.8214
 -13  -9   0  6.3704  0.6579
  13  -9   0  6.0903  0.6949
 -13  -9   0  8.0476  0.9413
  13  -9   0  8.8717  1.0699
   0 -10   0  722.23   43.32
   0 -10   0  740.60   34.84
   0  10   0  714.47   38.47
   0 -10   0  680.30   35.88
   0  10   0  698.52   34.29
   0 -10   0  712.32   32.77
   0  10   0  711.36   37.76
   0 -10   0  705.93   34.11
   0 -10   0  677.01   33.72
  -1 -10   0  69.661   4.263
  -1 -10   0  62.472   4.209
   1  10   0  74.731   5.352
   1 -10   0  75.481   4.669
  -1 -10   0  68.896   5.738
   1  10   0  66.682   4.963
  -1  10   0  70.699   5.118
   1 -10   0  76.231   4.889
   1  10   0  62.972   4.036
   1 -10   0  71.358   5.885
  -1 -10   0  73.820   4.667
  -1  10   0  68.428   4.316
   1  10   0  70.954   4.357
  -1 -10   0  63.006   4.545
   1 -10   0  65.855   4.131
  -1 -10   0  70.792   4.703
  -1 -10   0  72.549   4.586
   1 -10   0  73.890   4.910
   1 -10   0  72.276   4.661
  -1 -10   0  71.655   4.791
  -1  10   0  72.553   5.368
  -2  10   0  0.1708  0.7066
  -2 -10   0  0.7861  0.8602
  -2  10   0  0.0841  0.8957
   2 -10   0  0.1496  0.7606
   2 -10   0 -0.2852  0.8760
  -2 -10   0  0.3756  0.7069
   2 -10   0  0.0216  0.8351
   2 -10   0  0.6154  0.8539
  -2 -10   0  0.1457  0.6571
  -2 -10   0 -0.0939  0.9622
   2  10   0  0.4370  0.6947
  -2 -10   0  0.0257  0.6166
  -2 -10   0  0.1569  0.8030
   2 -10   0 -0.4829  0.5633
  -2  10   0  0.2880  1.0716
  -2 -10   0  0.2766  0.7067
   2  10   0  1.5200  0.9717
  -2 -10   0  0.4450  0.6387
  -2 -10   0  0.0293  0.9010
   2 -10   0  0.1678  0.9721
  -3 -10   0  143.41    7.35
   3 -10   0  119.95    5.31
  -3 -10   0  115.78    8.86
  -3 -10   0  119.40    6.85
  -3  10   0  116.60    6.96
   3 -10   0  114.39    4.79
   3 -10   0  116.27    4.65
  -3 -10   0  129.00    7.56
  -3 -10   0  131.75    6.84
   3 -10   0  121.47    6.70
   3 -10   0  121.37    5.06
   3 -10   0  126.17    7.46
   3 -10   0  144.61    7.50
  -3 -10   0  129.11    7.03
   3 -10   0  111.66    6.32
  -3  10   0  125.16    8.29
   3 -10   0  131.61    5.61
   3 -10   0  122.32    6.21
   3 -10   0  112.57    5.34
   3 -10   0  120.61    5.46
  -3 -10   0  132.57    7.53
  -3 -10   0  140.90    7.98
   3 -10   0  115.57    4.97
   3 -10   0  106.20    6.32
   3 -10   0  131.01    6.68
   3 -10   0  138.46    7.74
   3 -10   0  118.89    4.92
   3 -10   0  109.36    8.22
   3 -10   0  122.60    4.74
   3 -10   0  109.79    6.27
   3 -10   0  117.80    4.81
  -3 -10   0  111.44    7.75
  -3 -10   0  121.52    7.40
  -3  10   0  143.56    8.23
   3 -10   0  108.14    5.95
  -3 -10   0  124.01    7.23
  -3 -10   0  123.56    6.78
   3 -10   0  120.13    9.25
  -4  10   0  66.817   4.888
   4 -10   0  51.607   2.983
  -4  10   0  53.608   3.815
   4 -10   0  54.107   2.908
  -4 -10   0  46.081   2.497
   4 -10   0  50.648   4.122
   4 -10   0  46.344   2.337
   4 -10   0  50.331   2.521
  -4 -10   0  50.210   2.151
  -4 -10   0  49.661   3.886
  -4 -10   0  49.633   2.440
   4 -10   0  50.459   3.478
  -4 -10   0  45.099   2.775
   4 -10   0  51.974   2.277
  -4  10   0  49.511   4.350
  -4 -10   0  44.019   2.820
  -4 -10   0  42.213   2.947
  -4 -10   0  58.139   4.219
  -4 -10   0  50.823   3.941
   4  10   0  54.078   3.846
   4 -10   0  50.606   2.209
   4 -10   0  58.286   3.064
  -4 -10   0  40.501   2.307
  -4 -10   0  52.011   3.621
   4 -10   0  46.621   2.327
   4 -10   0  47.747   2.304
  -4 -10   0  49.085   3.126
  -4 -10   0  52.548   3.845
   4 -10   0  56.702   3.964
  -4 -10   0  56.817   4.081
   4 -10   0  50.516   2.203
   4 -10   0  55.893   3.066
   4 -10   0  51.039   2.331
  -4 -10   0  61.136   5.041
  -4 -10   0  48.587   2.438
  -4 -10   0  52.245   2.914
  -4 -10   0  45.494   4.051
   4 -10   0  43.818   3.090
   4 -10   0  54.888   4.026
  -4  10   0  51.755   3.259
  -4 -10   0  50.121   3.589
  -4 -10   0  54.998   3.804
  -4 -10   0  49.400   2.276
   4 -10   0  63.421   5.454
  -4 -10   0  45.707   2.734
   4 -10   0  44.838   2.563
   4 -10   0  47.218   2.589
  -4 -10   0  47.406   2.263
   4 -10   0  46.881   2.841
   4 -10   0  47.577   2.531
   4 -10   0  52.204   2.315
   4 -10   0  60.385   4.150
  -4  10   0  49.075   2.190
   4 -10   0  45.851   3.429
  -4 -10   0  44.866   3.296
  -4  10   0  56.494   3.826
  -5 -10   0  1.5847  0.5531
   5 -10   0  2.2817  0.5898
  -5 -10   0  2.0148  1.0302
  -5 -10   0  1.3282  0.6177
  -5 -10   0  1.6246  0.5409
  -5 -10   0  1.3817  0.7384
  -5 -10   0  0.9172  0.5656
   5 -10   0  1.1307  0.5100
   5 -10   0  2.9831  1.3050
  -5 -10   0  1.2868  0.5298
   5 -10   0  2.0947  0.6682
  -5 -10   0  2.7892  0.5208
   5  10   0  1.2805  1.0437
   5 -10   0  2.3236  0.8697
  -5  10   0  0.8458  1.1689
   5 -10   0  1.9225  0.5050
  -5 -10   0  0.7513  0.5114
  -5 -10   0  2.9631  0.7072
  -5 -10   0  2.4853  1.0718
   5  10   0  2.2355  1.1880
   5 -10   0  0.9577  0.6076
   5 -10   0  0.4499  1.1398
   5 -10   0  1.0050  0.5610
   5 -10   0  1.3512  0.8589
   5 -10   0  1.5753  0.4589
  -5  10   0  2.0998  1.3560
   5 -10   0  2.2086  0.5563
  -5  10   0  2.7324  1.1417
  -5 -10   0  2.0907  1.0617
  -5 -10   0  5.3751  1.2735
  -5 -10   0  0.7801  0.8534
  -5 -10   0  2.3459  0.5586
  -5  10   0  1.5609  0.5759
  -5 -10   0  1.0304  0.7518
  -5 -10   0  1.8339  0.4742
   5 -10   0  1.9966  1.2530
   5  10   0  1.7722  1.5187
  -5  10   0  1.6641  0.6896
  -5 -10   0  1.4478  0.6198
  -5 -10   0  0.5212  0.9715
  -5  10   0  1.5140  0.9885
   5 -10   0  1.4303  0.6041
   5 -10   0  1.8166  0.5315
   5 -10   0  1.6574  0.6293
   5 -10   0  1.8202  0.5352
  -5  10   0  1.1689  0.4906
   5 -10   0  1.3228  0.9147
   5 -10   0  1.6836  0.4844
   5 -10   0  3.5352  1.6440
  -5 -10   0  1.3867  0.4236
  -5 -10   0  1.7687  0.4819
  -5 -10   0  1.3868  0.5395
   5 -10   0  0.8230  0.5965
  -5 -10   0  0.7805  0.6515
  -5  10   0  1.3105  0.7919
   5 -10   0  1.5787  0.5674
   5 -10   0  1.2189  0.7240
  -5 -10   0  1.3955  1.0703
   5 -10   0  1.5131  0.5614
   5 -10   0  1.8549  0.8844
  -6 -10   0  16.124   1.529
  -6 -10   0  20.853   2.396
  -6 -10   0  17.908   1.991
   6 -10   0  21.454   1.371
   6 -10   0  18.890   1.446
  -6  10   0  23.609   3.038
   6 -10   0  23.042   1.538
   6 -10   0  19.874   1.281
   6 -10   0  22.015   1.737
   6 -10   0  28.384   2.853
  -6 -10   0  21.222   1.440
  -6 -10   0  24.263   1.815
   6 -10   0  22.944   1.608
   6 -10   0  19.184   2.502
  -6 -10   0  20.163   1.385
  -6 -10   0  24.546   2.917
   6 -10   0  17.593   1.680
  -6 -10   0  20.615   1.313
  -6 -10   0  22.560   2.422
  -6 -10   0  18.924   1.471
  -6 -10   0  19.458   1.396
   6 -10   0  20.405   1.445
  -6 -10   0  25.805   1.911
  -6  10   0  17.884   2.948
   6 -10   0  22.626   2.857
   6 -10   0  18.716   3.330
   6  10   0  26.897   3.121
  -6 -10   0  20.750   1.282
  -6 -10   0  23.063   1.271
   6 -10   0  23.666   1.694
   6 -10   0  16.175   1.792
  -6  10   0  23.771   1.592
  -6  10   0  22.237   2.552
   6 -10   0  27.347   2.214
  -6 -10   0  16.271   1.733
  -6 -10   0  24.676   1.740
  -6 -10   0  26.411   3.089
  -6  10   0  19.836   1.882
  -6  10   0  22.303   1.317
  -6 -10   0  15.415   2.000
   6  10   0  19.396   3.236
  -6  10   0  21.700   1.322
  -6 -10   0  20.563   1.326
  -6 -10   0  20.114   1.588
   6 -10   0  18.051   2.298
  -6 -10   0  20.286   1.412
  -6 -10   0  23.357   1.917
  -6  10   0  24.023   1.845
  -6  10   0  24.511   2.693
  -6 -10   0  20.454   1.301
  -6 -10   0  23.211   2.731
   6 -10   0  23.878   1.692
   6 -10   0  22.904   1.329
  -7  10   0  73.405   3.978
  -7  10   0  71.550   3.602
  -7 -10   0  71.370   5.278
  -7  10   0  75.568   6.248
  -7  10   0  76.829   3.264
   7 -10   0  82.291   3.468
  -7  10   0  72.477   3.140
  -7 -10   0  72.405   5.322
   7  10   0  69.890   6.842
  -7 -10   0  79.267   4.144
  -7  10   0  67.717   5.347
  -7 -10   0  74.620   6.292
   7  10   0  79.770   6.166
   7 -10   0  72.945   3.273
   7 -10   0  74.548   5.435
  -7 -10   0  67.086   5.446
   7 -10   0  67.112   4.188
  -7 -10   0  69.079   5.870
  -7 -10   0  79.383   3.172
  -7 -10   0  78.886   3.358
   7 -10   0  66.223   6.983
   7 -10   0  74.104   4.112
   7 -10   0  68.634   3.537
   7  10   0  73.483   5.854
  -7 -10   0  79.542   4.730
  -7  10   0  76.781   3.913
  -7 -10   0  75.816   4.428
  -7 -10   0  76.138   3.595
   7 -10   0  75.783   3.701
   7 -10   0  81.007   5.061
   7 -10   0  78.473   6.124
  -7 -10   0  69.145   3.636
  -7 -10   0  74.256   3.263
  -7 -10   0  70.983   3.530
  -7 -10   0  75.157   4.109
  -7 -10   0  87.953   4.989
   7 -10   0  76.569   3.359
   7 -10   0  77.402   3.675
   7 -10   0  63.018   4.125
  -7  10   0  72.544   6.252
  -7 -10   0  74.795   3.424
  -7 -10   0  70.933   3.576
  -7 -10   0  76.001   3.433
   7 -10   0  70.718   5.679
  -7 -10   0  72.450   3.868
   7 -10   0  71.499   4.264
  -7 -10   0  71.122   5.277
  -7  10   0  78.063   4.435
  -7 -10   0  77.075   3.803
  -7  10   0  72.983   4.756
  -7 -10   0  72.300   4.581
   8 -10   0  177.28    7.71
  -8 -10   0  198.93   12.17
   8 -10   0  172.19   11.07
  -8  10   0  189.40    8.93
  -8 -10   0  188.39    8.29
   8 -10   0  180.54   11.84
   8 -10   0  194.72    8.17
  -8 -10   0  173.23   10.98
  -8  10   0  182.40    8.92
  -8 -10   0  189.29    7.03
  -8  10   0  205.23   10.77
  -8  10   0  193.68    7.16
  -8 -10   0  170.83    8.80
  -8 -10   0  196.57    8.12
  -8 -10   0  185.32    9.23
  -8 -10   0  200.30   10.42
  -8  10   0  185.83    9.93
   8 -10   0  181.29    8.03
   8 -10   0  209.72   12.70
  -8 -10   0  187.26    7.74
  -8 -10   0  173.54    8.51
  -8  10   0  177.09   12.14
   8 -10   0  183.85    8.26
   8 -10   0  187.83   14.22
  -8 -10   0  183.58   10.01
  -8  10   0  187.37    7.21
  -8  10   0  173.36   12.22
  -8 -10   0  172.05   12.35
  -8  10   0  170.98    7.07
   8 -10   0  194.31    9.62
  -8 -10   0  179.31   10.70
  -8 -10   0  188.75    7.54
   8 -10   0  185.91    7.51
   8  10   0  175.50   11.75
  -8  10   0  170.38    7.80
  -8 -10   0  187.23    8.03
  -8 -10   0  169.50   11.57
   8 -10   0  169.41    9.24
  -8 -10   0  186.97    7.76
   8  10   0  176.44   11.36
  -8 -10   0  161.55   10.63
  -8 -10   0  194.62   12.45
  -8 -10   0  167.90    7.34
  -8 -10   0  205.74    9.38
  -8  10   0  167.78   10.85
  -8  10   0  181.88    8.26
  -9  10   0  46.935   2.237
  -9 -10   0  49.785   3.131
   9  10   0  44.524   4.985
   9 -10   0  40.511   5.543
  -9  10   0  43.620   4.758
  -9 -10   0  39.790   3.703
  -9 -10   0  39.266   4.218
  -9  10   0  41.394   4.279
  -9 -10   0  41.391   2.836
  -9  10   0  49.463   3.093
   9 -10   0  43.897   4.057
  -9 -10   0  36.395   3.664
   9 -10   0  40.480   4.637
  -9 -10   0  43.048   2.523
   9 -10   0  49.787   3.559
  -9  10   0  41.577   2.472
  -9  10   0  41.312   2.725
  -9 -10   0  46.527   2.419
  -9 -10   0  40.521   4.653
   9 -10   0  45.679   2.380
   9  10   0  42.239   4.741
  -9  10   0  46.860   2.264
   9 -10   0  47.309   2.534
  -9  10   0  45.006   3.386
   9 -10   0  44.296   2.508
  -9  10   0  44.403   2.410
   9 -10   0  41.929   2.915
  -9 -10   0  46.900   2.401
  -9 -10   0  48.275   2.668
  -9 -10   0  46.837   2.328
  -9 -10   0  46.071   2.272
  -9 -10   0  49.293   3.324
  -9 -10   0  44.170   2.566
   9 -10   0  43.523   2.266
  -9 -10   0  49.535   2.254
  -9 -10   0  44.665   3.302
  -9 -10   0  41.373   3.272
  -9 -10   0  47.326   2.894
  -9  10   0  45.532   2.715
 -10  10   0  6.0231  1.2023
 -10 -10   0  3.5442  0.7443
 -10 -10   0  0.5626  0.8301
  10 -10   0  0.3561  0.6186
 -10 -10   0  2.4139  0.7075
 -10  10   0  1.3229  0.6893
 -10 -10   0  2.4268  0.6741
 -10 -10   0  0.1816  0.7910
 -10 -10   0  1.3239  0.5921
  10 -10   0  2.4182  0.6698
  10 -10   0  0.1796  0.9147
 -10  10   0  1.3696  0.6155
 -10 -10   0  0.0905  0.8716
  10 -10   0  0.4435  0.5965
  10 -10   0  0.4062  0.4553
 -10  10   0  3.6621  0.7603
 -10 -10   0  0.6341  0.6693
 -10 -10   0  1.4805  0.6428
 -10 -10   0  1.0716  0.5740
 -10 -10   0  3.5166  0.8355
 -10 -10   0  0.8171  0.5467
 -10  10   0  3.8009  0.9487
  10 -10   0  4.9858  0.9116
 -10 -10   0  4.2600  0.8703
 -10  10   0  1.9981  0.6540
 -10  10   0  0.3426  0.8057
 -10 -10   0  2.8897  0.6361
 -10 -10   0  7.2481  1.2800
 -11  10   0  65.274   2.902
 -11 -10   0  64.230   4.950
 -11 -10   0  70.013   3.206
 -11  10   0  65.230   4.346
 -11 -10   0  68.009   4.458
 -11 -10   0  67.195   3.337
 -11 -10   0  68.858   3.156
 -11 -10   0  68.747   3.110
 -11 -10   0  69.941   3.514
 -11 -10   0  70.027   4.116
 -11 -10   0  66.552   3.783
  11 -10   0  64.572   5.167
 -11  10   0  67.738   2.892
  11 -10   0  71.146   4.580
  11  10   0  59.510   5.077
  11 -10   0  60.011   3.777
  11 -10   0  66.328   3.334
 -11 -10   0  70.519   3.017
 -11 -10   0  65.746   3.394
 -11  10   0  65.393   3.572
 -11  10   0  67.779   4.021
 -11 -10   0  74.281   3.839
 -11  10   0  57.910   3.251
  11 -10   0  64.777   3.309
 -11 -10   0  65.099   4.255
  11 -10   0  66.186   3.125
 -11 -10   0  70.826   4.350
 -11 -10   0  69.588   2.928
 -12 -10   0  2.7479  0.6696
  12 -10   0  3.7160  0.9010
 -12 -10   0  2.7792  0.6139
  12 -10   0  3.7152  0.6491
 -12 -10   0  2.2656  0.7853
 -12  10   0  2.0717  0.5546
 -12 -10   0  3.8066  0.6972
 -12  10   0  3.3880  0.8507
 -12 -10   0  2.4993  0.7338
  12  10   0  3.4515  1.0838
  12 -10   0  3.1672  0.6448
 -12  10   0  2.1331  0.5923
  12 -10   0  4.0679  0.6353
 -12 -10   0  3.0740  0.9451
 -12  10   0  3.0808  0.8904
 -12 -10   0  2.3241  0.7794
 -12 -10   0  1.2788  0.8952
 -12 -10   0  2.7882  0.6661
 -12 -10   0  2.7433  0.6234
 -12 -10   0  3.4500  0.8399
 -12  10   0  2.9915  0.7106
 -12 -10   0  2.5273  0.6315
   0 -11   0  0.1495  0.3790
   0  11   0  1.8380  0.9238
   0 -11   0 -0.1392  0.4041
   0 -11   0 -0.2142  0.3602
   0 -11   0  0.1719  0.4606
   0 -11   0 -0.2370  0.4507
   0 -11   0 -0.0016  0.4625
   0 -11   0 -0.1264  0.4484
   0  11   0  0.3332  1.1124
   0 -11   0  1.2039  0.9926
   0 -11   0 -0.2890  0.8844
   0 -11   0 -0.0742  0.4148
   0 -11   0 -0.9266  0.8011
   0 -11   0 -0.7881  0.3920
   0 -11   0 -0.8124  0.4344
   0 -11   0 -0.6011  0.4252
   0  11   0 -0.5128  0.9586
   0 -11   0 -0.4723  0.9181
   0 -11   0  0.1381  0.6089
   0 -11   0  1.2212  0.7489
   0 -11   0  0.1314  0.8512
   0 -11   0  0.6873  0.5478
   1 -11   0  653.89   26.50
  -1 -11   0  659.59   23.91
   1 -11   0  646.34   25.32
  -1 -11   0  626.18   27.63
  -1 -11   0  614.77   32.07
   1 -11   0  643.17   32.27
   1 -11   0  642.29   23.61
   1 -11   0  713.49   30.94
  -1 -11   0  707.44   40.77
  -1 -11   0  709.57   30.89
   1 -11   0  671.18   33.84
  -1 -11   0  624.79   23.60
  -1 -11   0  709.39   33.84
   1 -11   0  667.35   24.75
  -1 -11   0  629.32   32.25
   1 -11   0  615.86   27.64
   1 -11   0  640.76   41.78
   1 -11   0  684.65   32.16
   1 -11   0  621.62   32.09
   1  11   0  685.19   36.15
  -1  11   0  725.96   36.44
  -1  11   0  674.71   32.20
  -1  11   0  672.18   35.56
   1 -11   0  654.03   28.09
   1  11   0  660.44   32.13
   1 -11   0  717.61   40.98
  -1 -11   0  637.37   28.05
  -1 -11   0  628.52   25.59
  -1 -11   0  677.57   32.15
   1 -11   0  637.51   27.11
  -1 -11   0  636.92   31.66
   1 -11   0  663.24   23.93
  -1 -11   0  714.23   32.81
  -1 -11   0  627.62   31.49
   1 -11   0  652.81   24.15
   1 -11   0  621.49   31.49
  -1 -11   0  647.54   31.63
  -1 -11   0  644.28   24.70
   1 -11   0  714.16   32.83
   1  11   0  711.53   35.54
   1 -11   0  635.23   24.17
   1 -11   0  655.34   31.66
  -1 -11   0  635.72   25.30
   1 -11   0  650.60   25.61
  -1 -11   0  616.57   35.54
   1 -11   0  640.67   29.97
   1 -11   0  668.40   31.60
   2 -11   0  86.833   6.699
  -2 -11   0  73.387   4.142
  -2 -11   0  73.852   3.051
  -2 -11   0  80.722   4.248
  -2 -11   0  70.467   3.463
  -2 -11   0  72.074   3.106
  -2 -11   0  79.338   4.786
  -2 -11   0  73.988   5.123
  -2 -11   0  70.588   3.539
   2  11   0  82.720   5.733
   2 -11   0  72.728   4.085
  -2 -11   0  84.890   6.514
   2 -11   0  80.676   4.022
  -2 -11   0  69.710   5.114
   2 -11   0  77.871   5.409
  -2 -11   0  73.493   4.053
  -2 -11   0  85.428   5.392
   2 -11   0  79.182   3.254
  -2 -11   0  78.046   4.917
  -2 -11   0  78.186   3.220
   2 -11   0  73.586   5.253
   2  11   0  76.657   5.416
   2  11   0  73.488   4.630
   2 -11   0  76.640   3.139
  -2  11   0  76.022   4.794
  -2 -11   0  68.420   3.276
   2 -11   0  80.238   4.253
   2 -11   0  71.388   3.320
   2 -11   0  68.718   4.717
   2 -11   0  76.371   4.233
  -2 -11   0  74.350   4.141
  -2 -11   0  73.611   3.248
  -2 -11   0  80.689   5.395
  -2 -11   0  76.478   4.859
   2 -11   0  68.162   4.268
   2 -11   0  74.738   4.159
   2 -11   0  74.417   3.678
   2 -11   0  75.622   4.546
   2 -11   0  78.833   5.334
  -2  11   0  87.073   6.102
  -2  11   0  76.860   5.688
   2 -11   0  73.459   3.155
   2 -11   0  74.066   3.564
   2 -11   0  73.591   3.266
  -2 -11   0  78.238   5.094
   2 -11   0  74.155   3.182
  -2 -11   0  67.614   3.612
   2 -11   0  78.543   3.501
   2 -11   0  73.057   3.063
   2 -11   0  74.240   3.523
   2 -11   0  78.152   5.147
   2  11   0  79.492   4.799
   3 -11   0 1121.40   54.23
   3 -11   0 1190.45   69.31
  -3 -11   0 1072.79   55.46
   3 -11   0 1117.71   55.51
   3 -11   0 1159.51   56.87
  -3 -11   0 1073.86   42.47
  -3 -11   0 1081.53   71.89
  -3 -11   0 1164.29   55.24
  -3 -11   0 1162.03   61.49
   3 -11   0 1167.35   41.56
   3 -11   0 1144.79   57.16
   3 -11   0 1278.64   57.87
   3 -11   0 1159.62   41.65
   3 -11   0 1136.07   54.45
  -3  11   0 1251.36   52.36
  -3 -11   0 1052.03   46.62
  -3 -11   0 1158.58   54.14
   3 -11   0 1107.83   47.63
  -3  11   0 1085.94   41.23
  -3 -11   0 1078.18   63.84
   3 -11   0 1146.95   72.00
  -3 -11   0 1122.17   54.19
  -3  11   0 1231.22   61.64
   3 -11   0 1204.62   55.47
  -3 -11   0 1046.45   53.11
   3 -11   0 1168.65   42.53
  -3 -11   0 1153.26   54.34
  -3 -11   0 1192.22   47.60
  -3 -11   0 1116.76   58.06
   3 -11   0 1232.43   54.63
   3 -11   0 1122.16   43.57
  -3 -11   0 1062.73   41.07
  -3 -11   0 1026.87   40.44
   3 -11   0 1122.26   51.61
   3  11   0 1182.51   60.07
  -3 -11   0 1158.55   68.86
  -3 -11   0 1156.77   43.54
  -3  11   0 1241.83   60.61
   3 -11   0 1124.59   53.94
  -3 -11   0 1086.78   40.59
   3 -11   0 1139.99   40.63
  -3 -11   0 1090.22   44.66
   3 -11   0 1140.68   63.92
  -3 -11   0 1184.24   54.35
  -3 -11   0 1144.59   57.38
  -3 -11   0 1081.24   48.23
  -3 -11   0 1146.85   55.16
   3 -11   0 1101.89   46.69
   3 -11   0 1169.63   48.33
  -3 -11   0 1195.72   46.69
   3 -11   0 1142.54   44.06
   3 -11   0 1150.46   41.15
  -3  11   0 1179.85   54.99
  -3 -11   0 1081.96   44.00
   3 -11   0 1157.48   45.63
   3 -11   0 1060.92   44.65
   4 -11   0  247.40    9.93
   4 -11   0  253.99    9.33
   4 -11   0  247.99   12.80
   4 -11   0  247.35    9.05
   4 -11   0  255.02   16.10
   4 -11   0  247.17    9.81
  -4 -11   0  232.91   15.93
  -4 -11   0  237.30   12.72
  -4 -11   0  219.08   10.87
  -4 -11   0  239.02   13.72
  -4 -11   0  235.87    8.96
   4  11   0  250.64   13.26
  -4 -11   0  223.24   11.85
   4 -11   0  253.69   10.44
  -4 -11   0  265.81   16.72
   4  11   0  254.74   12.36
  -4 -11   0  225.61   14.62
  -4 -11   0  215.84    9.71
   4 -11   0  243.77   12.37
  -4  11   0  249.97   13.12
   4 -11   0  247.15   14.22
  -4 -11   0  228.26   12.29
   4 -11   0  252.89   10.80
  -4 -11   0  237.27    9.66
   4 -11   0  263.70    9.38
  -4 -11   0  257.84   13.85
   4 -11   0  258.60   13.36
   4 -11   0  251.18    9.73
  -4  11   0  281.97   15.31
  -4 -11   0  232.15   11.75
  -4 -11   0  239.11   10.34
  -4  11   0  239.33   13.65
  -4 -11   0  219.90    9.60
   4 -11   0  263.88   17.20
   4 -11   0  242.27    9.17
   4 -11   0  256.86   12.38
  -4 -11   0  267.20   13.18
   4 -11   0  251.44   13.49
   4 -11   0  242.41   12.07
  -4 -11   0  244.38   14.17
  -4 -11   0  232.58   13.15
  -4  11   0  264.77   12.85
  -4 -11   0  236.59    9.89
   4 -11   0  258.67   11.60
  -4 -11   0  236.55   10.33
   4 -11   0  260.14   10.26
  -4 -11   0  232.65    9.00
  -4  11   0  273.36   14.97
  -4 -11   0  245.36   10.57
  -4 -11   0  235.82   12.02
   4 -11   0  250.35   12.19
  -4 -11   0  229.20   12.76
  -4  11   0  222.26   11.41
   4 -11   0  266.34   14.14
  -4  11   0  238.32    9.13
  -4 -11   0  233.65   12.82
   4 -11   0  245.00   10.62
  -4 -11   0  237.57   12.26
   4 -11   0  251.88    9.48
  -5 -11   0  25.127   1.668
  -5 -11   0  26.421   2.815
  -5 -11   0  26.584   2.389
  -5 -11   0  28.357   1.582
   5 -11   0  26.213   1.494
  -5 -11   0  27.315   3.103
  -5  11   0  27.657   2.163
  -5 -11   0  27.194   1.396
   5 -11   0  27.715   1.576
   5 -11   0  28.184   1.711
  -5 -11   0  26.915   2.862
  -5 -11   0  25.244   1.616
   5 -11   0  25.585   1.638
  -5 -11   0  21.304   1.852
  -5  11   0  29.070   2.875
   5 -11   0  28.421   1.736
  -5  11   0  28.839   1.432
  -5 -11   0  25.237   2.536
  -5 -11   0  23.456   2.015
  -5 -11   0  27.474   1.581
   5 -11   0  27.423   1.951
   5 -11   0  27.738   3.161
   5  11   0  23.823   2.751
  -5 -11   0  26.998   2.614
   5 -11   0  29.324   2.662
   5 -11   0  30.732   4.030
   5 -11   0  25.259   2.232
   5  11   0  32.753   4.009
   5 -11   0  26.871   1.516
   5 -11   0  27.669   1.581
  -5 -11   0  25.367   2.149
  -5 -11   0  27.357   2.132
   5 -11   0  27.755   2.041
  -5  11   0  26.187   2.051
  -5 -11   0  25.433   1.784
  -5  11   0  25.735   2.833
   5 -11   0  27.749   1.542
  -5  11   0  26.719   3.406
   5 -11   0  30.142   3.019
   5 -11   0  26.340   1.469
  -5 -11   0  27.365   1.675
  -5 -11   0  26.672   1.489
  -5 -11   0  27.003   1.910
  -5 -11   0  25.482   1.792
  -5  11   0  26.052   1.793
   5 -11   0  27.710   3.039
  -5 -11   0  27.732   2.568
  -5 -11   0  29.335   2.825
   5 -11   0  28.107   1.770
  -5  11   0  27.986   3.334
   5 -11   0  28.507   2.016
  -5 -11   0  26.112   1.450
  -5 -11   0  26.721   1.517
   5 -11   0  31.574   2.141
   5 -11   0  27.725   1.978
   5 -11   0  26.622   1.802
  -6 -11   0  7.6978  0.7517
  -6  11   0  8.9734  1.8596
  -6  11   0  9.1531  2.1075
   6 -11   0  6.8146  0.9922
   6 -11   0  5.9225  1.1365
   6 -11   0  6.4975  1.0534
   6  11   0  7.1871  2.1985
  -6  11   0  8.6485  0.8216
  -6  11   0  7.0055  1.2048
   6 -11   0  6.0178  1.7829
   6 -11   0  6.7126  0.8651
  -6 -11   0  6.7433  0.7222
  -6 -11   0  7.9202  1.9520
   6 -11   0  9.7610  0.8797
   6 -11   0  6.5736  2.3318
  -6 -11   0  7.6784  0.8359
  -6 -11   0  7.2735  1.2500
  -6 -11   0  8.5977  1.1093
   6 -11   0  9.7677  1.1914
  -6 -11   0  7.5678  0.8687
  -6  11   0  6.8170  0.8814
   6 -11   0  9.0312  2.0140
   6 -11   0  7.8698  0.9287
  -6 -11   0  6.4728  0.7813
  -6 -11   0  7.1070  0.8919
  -6 -11   0  11.817   1.144
  -6 -11   0  9.0481  1.0900
  -6 -11   0  5.6812  1.2592
  -6 -11   0  6.8244  0.7827
   6 -11   0  6.6340  0.7282
   6 -11   0  7.0963  0.8119
   6 -11   0  7.5716  0.8296
  -6 -11   0  10.744   1.881
   6 -11   0  7.5029  0.9329
  -6  11   0  8.4963  0.7945
   6 -11   0  8.6870  1.0939
  -6 -11   0  9.3043  1.2460
  -6 -11   0  6.3951  1.6561
  -6  11   0  8.0024  2.2626
  -6 -11   0  6.4635  1.1588
   6 -11   0  6.9746  1.6964
  -6 -11   0  9.6099  1.8530
  -6  11   0  8.5405  1.0950
  -6 -11   0  7.1842  0.9348
   6 -11   0  8.8711  0.9188
  -6 -11   0  6.8441  0.9679
   6 -11   0  8.3986  0.7963
  -6  11   0  6.1373  1.6736
   6 -11   0  7.3041  1.4175
   6 -11   0  8.6712  0.8911
   6  11   0  5.0874  1.7961
  -6 -11   0  8.6889  0.8757
  -6 -11   0  8.1436  0.8633
  -7 -11   0  1.2247  0.5807
   7 -11   0  1.2196  1.4078
  -7  11   0  1.4805  1.4646
  -7 -11   0  1.7060  0.5356
   7 -11   0  0.3193  1.4770
  -7 -11   0  1.2595  1.3074
  -7 -11   0  0.9163  0.5793
  -7  11   0  1.7843  0.5807
  -7 -11   0  2.9139  0.7228
  -7 -11   0  1.4314  0.6587
  -7 -11   0  1.7436  0.5657
  -7  11   0  1.5885  0.6479
   7 -11   0  1.8240  0.6328
  -7  11   0  1.8987  0.9100
  -7 -11   0  1.4384  0.5794
  -7  11   0  0.4045  1.3666
   7 -11   0  0.9031  1.1868
   7  11   0 -0.0306  1.3561
  -7  11   0  0.7226  0.6818
  -7 -11   0  0.7137  0.9159
   7 -11   0  1.0399  0.8595
   7 -11   0  0.8500  0.6893
  -7 -11   0  1.2548  0.5498
   7 -11   0  1.7712  1.4640
   7  11   0  0.8999  1.7790
  -7 -11   0  0.3539  0.5956
   7 -11   0  0.6492  0.6295
  -7 -11   0  3.1368  1.8718
   7 -11   0  1.3919  0.6032
   7  11   0  1.3230  1.7430
   7 -11   0  1.1881  0.8015
  -7 -11   0  1.2268  0.9493
  -7  11   0  2.1611  0.6961
   7 -11   0  1.6286  0.7034
  -7  11   0  0.8628  1.7935
  -7 -11   0  0.7709  0.7505
  -7 -11   0  2.1193  0.8183
   7 -11   0  1.7663  0.5822
  -7 -11   0  1.1792  1.1741
  -7 -11   0  1.2126  0.5262
   7 -11   0 -0.3234  0.6571
   7 -11   0  2.1442  0.9855
  -7  11   0  0.8793  0.9187
  -7 -11   0  1.0744  0.5958
  -7 -11   0  1.9931  0.7768
  -8  11   0  12.629   2.494
  -8 -11   0  15.948   1.502
   8  11   0  14.581   2.834
  -8 -11   0  17.887   1.346
  -8  11   0  17.342   1.218
  -8  11   0  13.339   2.949
  -8  11   0  14.897   1.517
   8 -11   0  18.473   1.455
   8 -11   0  18.556   1.301
   8 -11   0  16.042   2.924
  -8 -11   0  15.288   1.242
  -8  11   0  18.102   1.277
  -8  11   0  22.550   2.078
  -8  11   0  19.649   1.715
  -8 -11   0  17.532   2.724
  -8 -11   0  15.821   1.742
  -8 -11   0  22.035   1.549
  -8 -11   0  13.804   1.822
  -8 -11   0  10.627   2.539
   8 -11   0  13.372   1.444
   8  11   0  15.710   2.871
   8 -11   0  23.169   4.071
  -8 -11   0  16.718   1.241
  -8 -11   0  19.214   1.328
  -8 -11   0  16.629   2.758
   8 -11   0  15.039   1.367
  -8  11   0  13.903   3.048
  -8 -11   0  18.529   1.303
  -8 -11   0  22.041   1.669
   8 -11   0  14.111   1.974
   8 -11   0  19.983   1.686
   8 -11   0  17.164   1.356
  -8  11   0  13.423   1.792
  -8 -11   0  19.933   1.462
  -8  11   0  16.148   1.351
  -8  11   0  19.586   1.292
  -8 -11   0  19.411   1.305
  -8 -11   0  17.720   1.491
  -8 -11   0  15.763   1.604
  -9  11   0  243.49    9.34
   9 -11   0  247.38   10.10
  -9 -11   0  247.11   14.04
   9 -11   0  249.71   14.50
  -9 -11   0  246.44    9.87
  -9  11   0  231.44   11.59
  -9  11   0  255.09   12.97
  -9 -11   0  247.19   12.03
   9 -11   0  255.69   10.67
  -9  11   0  239.19   10.23
  -9 -11   0  209.86   10.78
  -9 -11   0  247.02   12.19
  -9 -11   0  251.64    9.20
  -9 -11   0  247.50   15.86
  -9  11   0  256.59   14.03
  -9  11   0  242.39   11.64
  -9 -11   0  253.99   13.13
   9 -11   0  239.46    9.79
  -9 -11   0  226.90   16.16
  -9 -11   0  234.13   14.37
  -9  11   0  260.19    9.45
   9 -11   0  254.42   16.43
  -9 -11   0  246.54   10.57
   9 -11   0  255.51   10.85
  -9 -11   0  246.50   11.18
  -9 -11   0  250.79   13.55
  -9 -11   0  229.32   10.06
   9 -11   0  239.82   12.50
  -9 -11   0  248.63    9.67
  -9 -11   0  249.37   10.16
 -10 -11   0  24.994   1.759
  10 -11   0  27.202   1.796
 -10 -11   0  26.474   1.614
 -10 -11   0  26.170   2.149
  10 -11   0  22.913   1.988
 -10 -11   0  23.195   1.597
 -10 -11   0  26.114   1.988
 -10 -11   0  22.689   2.421
 -10  11   0  27.609   1.516
  10 -11   0  26.346   1.744
 -10  11   0  26.743   1.862
 -10  11   0  25.481   2.317
 -10  11   0  27.084   1.533
 -10  11   0  26.573   2.135
 -10 -11   0  26.041   1.759
  10 -11   0  24.737   1.581
 -10 -11   0  25.265   1.538
 -10 -11   0  27.360   1.649
 -10  11   0  26.735   1.855
 -10 -11   0  23.873   2.282
 -10 -11   0  24.308   1.999
  10 -11   0  23.262   2.731
 -10 -11   0  25.876   2.277
 -10 -11   0  26.074   1.677
  10 -11   0  28.475   2.432
  11 -11   0  93.257   5.319
  11  11   0  99.222   7.069
 -11 -11   0  93.392   4.334
 -11 -11   0  91.122   6.166
  11 -11   0  102.88    4.64
 -11  11   0  100.38    4.06
 -11  11   0  102.14    4.06
 -11 -11   0  101.86    4.19
  11 -11   0  101.62    4.68
  11 -11   0  106.22    7.17
 -11  11   0  106.12    6.09
  11 -11   0  94.790   6.238
 -11 -11   0  105.31    4.89
 -11 -11   0  107.72    5.95
 -11  11   0  100.31    5.60
 -11 -11   0  102.51    5.30
  11 -11   0  98.894   4.350
 -11 -11   0  102.85    4.01
 -11 -11   0  98.693   4.593
 -11  11   0  91.646   4.978
 -11 -11   0  104.42    4.44
 -11 -11   0  98.192   6.871
 -11 -11   0  100.80    5.24
 -11 -11   0  101.99    4.30
 -11  11   0  87.245   4.930
 -11 -11   0  99.490   5.672
 -11 -11   0  105.11    6.13
 -12 -11   0  1.7949  0.7029
  12 -11   0  1.6095  0.7512
  12 -11   0  2.9009  0.5390
 -12 -11   0  1.8355  0.8260
 -12 -11   0  2.1295  0.7912
 -12  11   0  2.0424  0.6157
 -12 -11   0  2.8491  0.6157
 -12  11   0  1.9719  0.5113
  12 -11   0  2.5018  0.9692
 -12 -11   0  2.0927  0.5373
 -12 -11   0  1.3746  0.8008
 -12 -11   0  2.0597  0.6913
 -12  11   0  2.4795  0.5496
 -12 -11   0  1.6412  0.6983
 -12  11   0  2.4796  0.6766
 -12 -11   0  2.4920  0.6365
  12 -11   0  1.3761  0.6063
 -12 -11   0  2.3193  0.5375
 -12 -11   0  2.4681  0.7846
 -12  11   0  2.5973  0.9148
 -12 -11   0  2.2650  0.6137
   0 -12   0  831.85   38.88
   0 -12   0  777.71   38.17
   0  12   0  850.53   43.05
   0 -12   0  752.11   32.84
   0 -12   0  708.67   30.77
   0 -12   0  800.96   40.09
   0  12   0  862.82   42.26
   0 -12   0  760.25   35.59
   0 -12   0  763.45   28.05
   0 -12   0  782.25   31.47
   0 -12   0  771.65   29.37
   0 -12   0  798.81   28.43
   0 -12   0  753.66   28.70
   0 -12   0  827.78   48.33
   0 -12   0  787.59   37.60
   0 -12   0  784.58   37.54
   0  12   0  763.19   38.03
   0 -12   0  804.05   28.69
   0 -12   0  781.81   37.47
   0 -12   0  764.56   30.42
   0 -12   0  768.64   38.36
   0 -12   0  794.76   30.09
   0 -12   0  812.73   33.40
   0 -12   0  861.41   38.24
   0 -12   0  762.49   32.20
   0 -12   0  718.48   44.02
   0 -12   0  719.08   49.59
  -1 -12   0  68.527   3.291
  -1  12   0  74.167   4.803
  -1  12   0  82.014   5.781
   1 -12   0  80.950   3.288
   1 -12   0  75.270   4.200
   1 -12   0  79.645   5.317
   1 -12   0  69.933   3.281
  -1 -12   0  77.754   3.177
  -1 -12   0  71.592   3.562
   1 -12   0  71.865   3.498
  -1 -12   0  65.035   4.243
  -1 -12   0  77.610   4.123
  -1  12   0  88.997   6.266
  -1 -12   0  78.017   3.158
   1 -12   0  79.301   6.713
   1 -12   0  81.411   5.542
   1 -12   0  72.170   4.226
   1  12   0  73.318   4.779
   1  12   0  79.796   5.918
  -1 -12   0  72.689   3.911
  -1 -12   0  78.485   3.414
  -1 -12   0  73.239   3.478
  -1 -12   0  69.321   4.738
   1 -12   0  70.462   5.420
  -1 -12   0  73.462   4.154
   1 -12   0  80.705   3.752
  -1 -12   0  73.375   3.241
   1 -12   0  72.970   3.287
  -1 -12   0  76.523   4.183
   1 -12   0  74.674   3.201
   1 -12   0  73.500   3.590
   1 -12   0  75.336   4.625
   1 -12   0  74.348   4.345
   1 -12   0  77.218   3.209
  -1 -12   0  86.929   5.399
   1 -12   0  80.626   3.136
  -1 -12   0  75.837   3.293
  -1 -12   0  75.889   3.703
   1 -12   0  76.463   3.957
   1  12   0  79.568   5.675
  -1 -12   0  74.564   4.702
   1 -12   0  83.442   5.461
   1 -12   0  75.580   4.121
  -1 -12   0  72.056   3.483
  -1 -12   0  76.366   5.287
   1 -12   0  75.121   3.166
   1 -12   0  74.144   4.752
   1 -12   0  80.812   3.534
   1 -12   0  76.301   3.384
  -1 -12   0  70.882   5.394
  -1 -12   0  83.444   6.699
   1 -12   0  76.763   4.233
   1 -12   0  70.052   4.616
  -1 -12   0  73.577   4.223
  -1 -12   0  79.972   3.123
  -1 -12   0  82.820   5.631
  -1 -12   0  71.812   3.112
   2 -12   0  78.743   5.531
   2 -12   0  77.908   3.289
  -2 -12   0  73.547   4.765
  -2  12   0  84.541   5.356
  -2 -12   0  77.280   3.158
   2 -12   0  71.294   4.692
  -2 -12   0  72.260   3.443
  -2 -12   0  70.374   5.373
  -2 -12   0  70.347   3.305
   2 -12   0  77.851   3.245
   2 -12   0  80.567   3.761
  -2 -12   0  76.391   6.577
   2 -12   0  75.376   3.169
   2 -12   0  77.832   3.534
  -2 -12   0  69.757   4.164
  -2 -12   0  74.062   3.356
  -2 -12   0  71.461   5.265
  -2 -12   0  82.910   5.452
  -2  12   0  87.499   6.300
  -2 -12   0  83.630   5.422
   2 -12   0  79.163   4.271
  -2 -12   0  73.152   3.100
  -2 -12   0  70.600   4.195
   2 -12   0  75.823   4.268
   2 -12   0  64.892   4.753
  -2 -12   0  74.831   4.801
   2  12   0  80.455   5.707
   2 -12   0  76.415   3.616
  -2  12   0  74.192   4.817
  -2 -12   0  66.017   3.413
  -2  12   0  88.096   6.019
  -2 -12   0  71.399   3.158
   2 -12   0  75.735   6.755
  -2 -12   0  64.038   3.831
   2 -12   0  74.072   3.987
   2 -12   0  77.996   3.158
   2 -12   0  71.373   5.489
   2 -12   0  79.444   4.156
   2 -12   0  79.590   5.354
  -2 -12   0  74.606   3.671
  -2 -12   0  73.928   3.570
   2 -12   0  79.720   3.344
  -2 -12   0  75.226   4.129
  -2 -12   0  75.194   3.532
   2 -12   0  73.504   3.337
   2 -12   0  83.025   5.589
  -2 -12   0  78.614   4.162
   2 -12   0  75.799   4.207
   2 -12   0  76.175   3.238
   2 -12   0  77.427   3.545
  -2 -12   0  73.301   3.300
   2  12   0  81.086   5.921
  -2 -12   0  78.102   5.425
   2 -12   0  79.031   3.407
  -2 -12   0  73.237   3.232
   2 -12   0  78.358   4.423
  -3 -12   0  575.22   37.85
   3 -12   0  619.03   29.33
   3 -12   0  610.70   24.11
  -3 -12   0  599.98   29.17
   3 -12   0  587.06   21.96
   3 -12   0  630.11   29.64
  -3 -12   0  542.69   27.92
   3 -12   0  618.81   21.73
   3 -12   0  635.66   37.75
  -3 -12   0  617.43   21.41
   3 -12   0  604.77   27.26
   3  12   0  616.84   32.91
  -3 -12   0  584.29   22.39
   3  12   0  586.23   32.26
  -3  12   0  566.65   21.68
  -3  12   0  631.17   32.86
   3 -12   0  611.06   30.19
  -3 -12   0  580.60   32.86
  -3  12   0  610.33   28.43
   3 -12   0  619.05   21.96
  -3 -12   0  610.06   29.26
  -3 -12   0  557.16   24.51
   3 -12   0  611.99   24.65
  -3 -12   0  562.02   21.64
   3 -12   0  635.77   30.22
   3 -12   0  605.22   22.45
   3 -12   0  601.82   25.51
  -3 -12   0  594.05   22.95
  -3 -12   0  556.98   25.39
  -3 -12   0  614.93   29.91
  -3 -12   0  588.12   30.90
  -3 -12   0  515.15   21.23
   3 -12   0  589.59   23.23
   3 -12   0  603.26   25.13
   3 -12   0  598.66   31.14
  -3 -12   0  616.35   37.26
   3 -12   0  614.59   28.78
  -3 -12   0  591.87   29.10
   3 -12   0  586.18   22.98
  -3 -12   0  578.54   24.56
  -3 -12   0  605.29   29.37
  -3  12   0  609.93   33.35
   3 -12   0  582.42   28.60
   3  12   0  623.44   28.13
   3 -12   0  591.70   33.68
   3 -12   0  586.78   23.52
  -3 -12   0  551.49   33.58
  -3 -12   0  573.89   28.55
  -3 -12   0  552.42   21.81
   3 -12   0  621.22   38.01
  -3 -12   0  567.52   23.19
  -3 -12   0  591.76   25.06
  -3  12   0  599.73   29.46
   3 -12   0  606.02   21.44
   3 -12   0  619.10   29.20
  -3 -12   0  579.77   23.50
  -3 -12   0  566.88   28.62
  -4 -12   0  26.145   2.367
  -4 -12   0  27.922   1.772
   4 -12   0  35.304   2.229
   4 -12   0  31.450   1.746
  -4  12   0  34.592   3.647
  -4 -12   0  25.991   1.946
  -4 -12   0  29.912   1.652
   4 -12   0  30.326   3.254
   4 -12   0  26.565   2.380
  -4 -12   0  26.985   3.041
   4  12   0  33.239   2.978
   4 -12   0  30.686   1.717
   4 -12   0  34.572   3.321
   4 -12   0  32.076   1.737
  -4 -12   0  27.955   1.500
   4 -12   0  31.248   1.831
  -4 -12   0  32.057   2.105
   4 -12   0  37.656   2.352
  -4 -12   0  28.555   1.651
   4 -12   0  29.056   1.900
  -4  12   0  33.270   3.330
   4 -12   0  33.551   2.199
  -4 -12   0  32.071   2.070
  -4 -12   0  30.602   3.812
  -4 -12   0  27.774   1.607
  -4  12   0  29.478   1.563
   4 -12   0  30.222   1.634
  -4  12   0  35.117   3.856
  -4 -12   0  27.476   3.047
   4 -12   0  34.556   2.234
  -4 -12   0  24.250   2.011
  -4  12   0  33.312   2.432
  -4 -12   0  32.247   1.792
  -4 -12   0  32.523   2.682
   4 -12   0  29.311   2.049
  -4 -12   0  25.120   1.515
   4 -12   0  29.855   1.846
   4 -12   0  31.348   1.744
   4 -12   0  29.349   1.660
  -4 -12   0  30.360   1.760
   4 -12   0  28.740   1.979
  -4 -12   0  25.880   2.002
  -4 -12   0  36.945   3.176
  -4 -12   0  26.913   1.688
   4  12   0  34.709   3.318
  -4 -12   0  29.410   2.858
  -4 -12   0  28.478   1.510
   4 -12   0  36.185   2.918
  -4 -12   0  30.989   2.233
   4 -12   0  28.479   1.587
   4 -12   0  28.968   3.069
  -4  12   0  32.098   2.951
   4 -12   0  28.421   1.720
   4 -12   0  39.190   4.421
  -5 -12   0  91.674   6.203
  -5 -12   0  89.973   6.551
  -5 -12   0  89.761   4.986
  -5 -12   0  93.772   4.394
   5 -12   0  95.968   5.288
   5 -12   0  99.766   6.111
   5 -12   0  96.468   3.944
   5 -12   0  99.645   4.203
   5 -12   0  100.50    4.23
   5 -12   0  101.29    4.49
  -5 -12   0  93.062   4.180
   5 -12   0  94.406   5.326
   5 -12   0  95.347   3.858
   5 -12   0  97.008   5.195
   5 -12   0  97.387   6.697
   5 -12   0  95.563   4.047
   5 -12   0  98.854   6.970
  -5 -12   0  92.868   5.391
  -5  12   0  98.579   3.910
  -5 -12   0  90.276   6.765
   5  12   0  96.683   6.424
  -5 -12   0  93.378   6.588
   5 -12   0  95.539   5.067
  -5 -12   0  101.39    7.16
  -5 -12   0  90.990   5.181
  -5  12   0  90.626   7.403
  -5 -12   0  92.113   3.799
  -5  12   0  93.265   4.835
  -5 -12   0  91.655   4.589
  -5  12   0  95.224   6.343
   5  12   0  101.14    8.40
   5 -12   0  96.908   4.244
  -5 -12   0  99.391   6.043
  -5 -12   0  95.265   4.978
  -5 -12   0  91.923   5.058
   5 -12   0  102.56    4.11
   5 -12   0  96.288   8.450
  -5 -12   0  91.907   4.057
  -5 -12   0  92.171   5.590
  -5  12   0  105.10    5.56
   5 -12   0  100.08    4.61
   5 -12   0  102.45    6.61
  -5  12   0  96.071   7.361
   5 -12   0  101.54    5.36
  -5 -12   0  92.495   6.051
  -5 -12   0  93.233   4.089
   5 -12   0  100.48    4.52
   5 -12   0  102.63    7.01
  -5  12   0  93.990   5.841
  -5 -12   0  91.142   4.157
  -5 -12   0  92.783   4.458
  -5 -12   0  92.018   4.357
  -5  12   0  93.467   6.123
   5 -12   0  98.844   4.640
   6 -12   0  8.9812  0.9825
  -6 -12   0  8.5890  0.7631
  -6 -12   0  9.3909  1.0819
  -6  12   0  8.5189  1.8712
  -6 -12   0  7.4692  0.8546
  -6  12   0  7.9861  0.9214
   6  12   0  6.2135  2.4489
  -6  12   0  7.6930  1.8834
  -6 -12   0  7.7930  0.8643
  -6 -12   0  8.8381  1.0974
  -6 -12   0  7.8066  0.8376
   6 -12   0  10.806   1.592
   6 -12   0  6.4756  1.1478
   6 -12   0  6.0606  1.7510
  -6  12   0  8.2231  2.2472
   6 -12   0  6.5657  0.9743
   6 -12   0  7.1116  1.0315
  -6 -12   0  7.0563  1.1752
   6 -12   0  7.9093  2.0265
   6  12   0  7.1825  2.1502
  -6  12   0  6.9086  2.0872
  -6 -12   0  6.8599  0.8380
  -6 -12   0  10.789   1.027
   6 -12   0  7.1381  0.9853
   6 -12   0  8.3873  0.8105
   6 -12   0  8.4576  1.0374
  -6 -12   0  9.8568  1.4948
   6 -12   0  10.326   1.211
  -6  12   0  10.853   0.984
  -6 -12   0  12.004   1.672
   6 -12   0  11.187   1.343
   6 -12   0  8.4182  2.0443
  -6 -12   0  9.4236  1.2309
  -6 -12   0  9.8596  1.9743
  -6 -12   0  9.8145  0.9745
   6 -12   0  8.1496  0.8338
   6 -12   0  9.8543  1.2341
   6 -12   0  11.774   2.843
   6 -12   0  7.8656  0.8862
   6 -12   0  6.6890  0.8528
   6 -12   0  8.6622  0.9064
  -6 -12   0  6.3948  1.0664
   6 -12   0  7.3026  0.8666
  -6 -12   0  7.1668  1.6896
  -6 -12   0  8.4722  1.0458
  -6 -12   0  4.8345  1.7745
  -6  12   0  7.1280  0.9218
  -6  12   0  11.548   1.425
  -7 -12   0  8.4305  0.8887
   7 -12   0  10.323   1.089
  -7 -12   0  6.3918  1.3345
  -7 -12   0  6.5036  1.3033
  -7  12   0  8.4212  0.8588
  -7 -12   0  7.9041  1.1257
   7 -12   0  5.9964  1.1784
  -7 -12   0  8.2017  1.0716
  -7  12   0  7.4115  1.0514
   7  12   0  7.0399  2.1229
   7 -12   0  6.5090  2.7212
  -7 -12   0  7.7719  0.7911
   7 -12   0  8.7256  0.9892
  -7 -12   0  8.3121  1.0365
  -7 -12   0  8.2700  0.9507
   7 -12   0  8.0617  2.0832
   7  12   0  6.8427  2.0618
  -7  12   0  4.9086  2.3743
  -7  12   0  7.5630  0.9906
  -7 -12   0  8.0430  0.9807
  -7 -12   0  9.0296  0.9592
  -7 -12   0  9.4648  2.2606
   7 -12   0  7.3145  0.8104
   7 -12   0  9.8575  1.2225
  -7 -12   0  6.1423  1.8427
  -7 -12   0  6.8871  1.1828
  -7 -12   0  6.4676  1.8957
  -7  12   0  7.0923  1.1962
  -7 -12   0  8.6971  0.8392
  -7  12   0  11.695   2.509
   7 -12   0  9.0077  1.2739
  -7 -12   0  6.8945  0.8667
  -7  12   0  9.3005  1.2825
   7 -12   0  6.5446  1.0260
   7 -12   0  7.5193  1.4610
  -7 -12   0  7.0543  0.7693
  -7  12   0  5.1419  1.7938
   7 -12   0  8.6920  0.8606
  -7 -12   0  9.6840  1.1373
   7 -12   0  8.3570  1.2183
   7 -12   0  8.0664  0.9842
  -7 -12   0  8.4348  1.2837
   7 -12   0  7.7838  2.1254
  -7  12   0  8.1256  0.8371
  -8 -12   0  97.622   4.583
  -8 -12   0  90.843   4.130
   8 -12   0  92.720   4.456
  -8  12   0  101.47    4.83
  -8 -12   0  91.311   3.785
  -8  12   0  102.28    5.42
   8 -12   0  84.724   6.698
   8 -12   0  100.21    4.54
   8 -12   0  75.463   8.227
  -8 -12   0  96.359   5.704
   8  12   0  80.294   7.097
  -8  12   0  96.991   3.921
   8 -12   0  90.650   7.212
  -8 -12   0  86.261   6.440
  -8  12   0  87.798   3.806
  -8 -12   0  87.081   4.087
  -8  12   0  70.169   7.139
  -8 -12   0  88.536   4.309
   8 -12   0  86.519   5.185
  -8 -12   0  93.687   4.040
  -8  12   0  97.351   4.246
  -8 -12   0  98.981   5.950
  -8 -12   0  98.100   5.415
  -8 -12   0  99.373   5.006
   8 -12   0  93.425   4.051
  -8  12   0  87.424   5.704
  -8  12   0  93.217   3.850
   8  12   0  73.471   6.630
   8 -12   0  93.511   4.968
  -8 -12   0  71.327   6.682
   8 -12   0  100.71    6.04
   8 -12   0  93.974   4.156
  -8 -12   0  96.022   3.932
  -8 -12   0  87.463   4.996
  -8 -12   0  83.750   5.534
  -8  12   0  92.961   7.551
  -8  12   0  88.079   4.827
  -9 -12   0  6.5750  1.0762
   9 -12   0  3.9982  0.7172
  -9 -12   0  4.6133  0.7804
  -9 -12   0  5.6649  0.8663
   9 -12   0  3.6047  0.7419
  -9 -12   0  2.9928  0.8904
  -9 -12   0  2.5645  0.9700
  -9  12   0  1.8199  0.9285
  -9  12   0  4.4486  0.7746
  -9 -12   0  1.4376  0.8726
  -9 -12   0  4.6762  0.7878
  -9 -12   0  1.5280  0.8221
   9 -12   0  2.6709  1.0211
  -9 -12   0  4.7892  0.6916
  -9 -12   0  2.6228  0.7766
  -9  12   0  3.9400  0.6922
  -9 -12   0  4.1313  0.7446
  -9  12   0  3.6290  0.7621
  -9 -12   0  3.1269  0.7157
   9 -12   0  4.6295  0.6935
  -9  12   0  3.1641  0.8301
 -10 -12   0  9.8483  1.6912
 -10 -12   0  14.811   1.117
  10 -12   0  9.7908  1.3039
 -10 -12   0  11.716   1.151
 -10 -12   0  9.2039  1.4705
 -10 -12   0  13.413   1.159
 -10 -12   0  17.712   1.584
  10 -12   0  16.862   1.732
 -10 -12   0  11.842   1.251
 -10  12   0  9.4814  1.4553
 -10 -12   0  12.134   1.429
 -10 -12   0  14.278   1.209
  10 -12   0  11.858   1.152
 -10 -12   0  15.027   1.443
 -10 -12   0  15.908   1.337
 -10 -12   0  15.187   1.121
 -10  12   0  13.008   1.123
 -10  12   0  16.359   1.605
  10 -12   0  14.947   1.207
 -10  12   0  11.033   1.294
 -10 -12   0  17.655   1.717
 -10  12   0  13.432   1.097
  10 -12   0  8.8328  1.7646
 -10 -12   0  16.672   1.711
  10 -12   0  15.963   1.209
 -10  12   0  16.308   1.318
 -11 -12   0  37.438   2.694
 -11 -12   0  47.184   2.159
 -11 -12   0  35.809   2.838
 -11 -12   0  40.702   1.921
 -11 -12   0  44.165   2.228
 -11  12   0  37.031   2.336
 -11 -12   0  40.324   1.991
  11 -12   0  39.577   2.040
 -11 -12   0  38.071   2.299
 -11 -12   0  39.850   2.109
 -11 -12   0  46.479   2.607
  11 -12   0  38.077   3.010
  11 -12   0  42.655   2.557
 -11  12   0  36.527   2.692
 -11 -12   0  42.708   2.073
 -11  12   0  41.673   1.936
 -11  12   0  48.611   2.979
 -11  12   0  41.834   1.965
  11 -12   0  43.216   2.243
 -11 -12   0  50.355   2.969
  11 -12   0  50.274   3.598
 -11 -12   0  37.966   2.544
  11 -12   0  38.581   2.197
  12 -12   0  0.4623  0.7814
 -12 -12   0  0.4841  0.5774
 -12  12   0  1.2161  0.4398
 -12 -12   0  1.2057  0.7409
 -12 -12   0  0.9240  0.8103
  12  12   0  0.8014  0.5050
 -12  12   0  0.9684  0.7348
 -12  12   0  0.4503  0.4480
 -12 -12   0  0.9925  0.8540
 -12 -12   0  1.3562  0.5115
  12 -12   0  0.9045  0.4649
 -12 -12   0  0.6146  0.5117
 -12 -12   0  1.5541  0.5045
 -12 -12   0  0.2019  0.5643
 -12 -12   0  0.7857  0.6705
  12 -12   0  1.2906  0.7045
 -12 -12   0  2.4056  0.4951
  12 -12   0  0.8844  0.4618
 -12  12   0  2.2080  0.6862
   0  13   0  -1.233   1.258
   0 -13   0 -0.0711  0.6739
   0 -13   0  1.2081  0.9959
   0 -13   0  1.5215  0.5159
   0 -13   0 -0.2530  0.9523
   0 -13   0 -0.2302  0.5786
   0 -13   0  0.5343  0.4926
   0 -13   0  0.6074  0.8477
   0  13   0  1.3172  1.3556
   0 -13   0 -0.0247  1.0704
   0 -13   0  0.4175  1.1690
   0 -13   0  0.0978  0.5602
   0 -13   0 -0.1177  0.5387
   0 -13   0  0.2367  0.6467
   0 -13   0  0.1949  0.4101
   0  13   0  1.7103  1.6297
   0 -13   0 -0.3490  0.5097
   0 -13   0 -0.4633  0.6150
   0 -13   0  0.3735  0.6006
   0 -13   0 -0.0971  0.6078
   0 -13   0  1.0211  0.4820
   0 -13   0  0.3936  0.7093
   0 -13   0 -0.4905  0.5628
   0 -13   0  0.5601  0.6514
   0 -13   0  0.6325  0.4567
   0 -13   0  0.4381  0.5529
  -1 -13   0  0.4510  0.4486
   1 -13   0  0.0367  0.5890
   1 -13   0  0.3261  0.5173
  -1 -13   0 -0.6047  0.6627
   1 -13   0  0.5753  1.1594
   1 -13   0 -0.0785  0.5156
   1 -13   0  0.0676  0.7466
  -1 -13   0  0.1324  1.1375
   1 -13   0  0.1201  0.5838
   1 -13   0  1.6028  1.4278
  -1  13   0 -0.0227  1.0807
  -1 -13   0 -0.4953  1.1701
   1 -13   0  1.1033  0.5615
   1  13   0 -0.1044  1.1451
   1 -13   0  0.2355  0.4318
  -1 -13   0  0.3244  0.5105
   1 -13   0  0.2021  0.5489
   1 -13   0  0.7857  0.4654
  -1 -13   0  0.1595  0.4228
   1 -13   0  0.0178  0.4650
  -1  13   0  0.2506  1.2877
   1 -13   0  0.0135  0.4708
   1 -13   0  0.5308  0.6505
   1 -13   0  0.1564  0.7175
  -1 -13   0  0.5913  0.9026
  -1 -13   0 -0.1969  0.7655
   1 -13   0  0.0052  0.6481
   1 -13   0 -0.2181  0.8133
  -1 -13   0  0.1127  0.5963
  -1 -13   0 -0.4036  0.5503
   1  13   0 -0.2159  1.2885
  -1 -13   0  2.5827  0.7579
  -1 -13   0  0.0370  0.5936
  -1 -13   0  0.1303  0.6078
  -1 -13   0  0.2987  0.8364
  -1 -13   0  0.4296  0.6059
   1 -13   0  0.3701  0.5408
  -1 -13   0  0.0717  0.4642
  -1 -13   0  1.2619  0.6904
  -1 -13   0  0.8953  0.5268
  -1 -13   0  0.0449  0.3892
   1  13   0  0.0200  1.3242
   1 -13   0  0.0657  0.4710
  -1 -13   0  0.1221  0.4361
  -1 -13   0  0.4390  0.9917
   1 -13   0 -0.1231  0.8128
  -1  13   0 -0.1231  1.0161
  -1 -13   0  0.3600  0.5147
   1 -13   0 -0.4984  0.9037
  -1 -13   0  0.3368  0.8055
  -1 -13   0 -0.0130  0.4420
   1 -13   0 -0.4034  0.4796
   1 -13   0 -0.2875  0.4155
   1 -13   0 -0.0889  0.5293
   1 -13   0  0.1157  0.5402
  -2 -13   0  107.00    5.00
  -2 -13   0  100.72    5.40
   2 -13   0  114.69    7.37
   2  13   0  116.20    6.89
  -2 -13   0  113.75    7.03
   2 -13   0  104.02    4.65
   2 -13   0  110.45    4.42
  -2 -13   0  111.66    5.16
   2  13   0  114.56    7.58
   2 -13   0  110.95    4.35
  -2 -13   0  98.723   7.466
   2 -13   0  115.43    9.19
   2 -13   0  113.38    5.07
  -2  13   0  108.37    8.18
   2 -13   0  117.03    5.23
   2 -13   0  109.02    4.63
   2  13   0  114.04    7.89
  -2 -13   0  113.47    5.84
  -2 -13   0  111.31    4.56
  -2 -13   0  108.18    4.82
   2 -13   0  111.67    4.45
   2 -13   0  111.94    5.90
   2 -13   0  111.50    7.13
  -2 -13   0  110.24    8.81
  -2 -13   0  109.21    5.90
  -2 -13   0  107.62    4.59
  -2 -13   0  109.43    4.71
   2 -13   0  112.40    4.58
   2 -13   0  106.78    7.61
  -2 -13   0  99.078   4.620
   2 -13   0  109.21    5.92
  -2 -13   0  105.38    4.30
   2 -13   0  102.32    6.49
   2 -13   0  109.25    5.89
  -2 -13   0  94.019   4.787
  -2 -13   0  104.93    4.88
  -2 -13   0  107.04    4.39
  -2 -13   0  109.62    4.37
  -2 -13   0  115.47    7.22
   2 -13   0  109.20    5.76
   2 -13   0  110.74    4.73
  -2 -13   0  106.41    6.65
   2 -13   0  110.50    5.56
  -2 -13   0  110.36    5.75
   2 -13   0  117.33    4.98
  -2 -13   0  106.89    7.11
   2 -13   0  113.05    6.73
   2 -13   0  110.92    4.98
   2 -13   0  108.35    6.12
  -2  13   0  113.44    7.79
  -2  13   0  111.63    6.98
   2 -13   0  105.70    4.46
  -2 -13   0  101.29    6.42
  -2 -13   0  102.14    5.81
   2 -13   0  108.95    7.31
   3 -13   0  23.094   1.692
   3 -13   0  21.384   2.749
   3 -13   0  23.606   1.611
  -3  13   0  26.783   3.494
   3 -13   0  23.556   1.435
   3 -13   0  26.510   1.948
  -3 -13   0  23.273   1.342
   3 -13   0  22.948   1.541
   3 -13   0  28.652   1.981
   3 -13   0  20.613   1.943
  -3 -13   0  21.969   2.775
  -3 -13   0  24.673   1.504
   3 -13   0  28.832   1.966
   3  13   0  24.214   2.847
  -3 -13   0  23.166   1.459
  -3 -13   0  21.022   1.801
  -3 -13   0  27.546   2.048
  -3 -13   0  29.073   2.081
  -3 -13   0  22.190   1.406
   3 -13   0  21.957   1.558
  -3 -13   0  26.464   1.823
   3 -13   0  29.139   1.614
   3 -13   0  20.969   2.010
   3 -13   0  27.200   3.122
  -3 -13   0  22.509   1.391
   3 -13   0  23.054   2.870
   3 -13   0  21.661   1.377
  -3 -13   0  28.130   3.672
   3  13   0  24.048   3.128
  -3 -13   0  21.119   1.341
  -3 -13   0  20.296   2.432
  -3 -13   0  25.252   1.437
   3 -13   0  27.754   3.798
   3 -13   0  22.198   1.483
  -3 -13   0  17.551   1.575
   3 -13   0  24.616   1.546
  -3 -13   0  18.203   1.415
  -3 -13   0  27.226   2.411
  -3 -13   0  19.176   1.601
  -3  13   0  19.571   2.918
  -3  13   0  25.505   1.334
  -3  13   0  24.630   2.867
   3 -13   0  19.852   1.729
  -3 -13   0  22.445   1.516
   3 -13   0  27.360   1.607
  -3 -13   0  20.645   2.593
   3 -13   0  26.802   1.507
   3 -13   0  20.995   1.652
  -3 -13   0  18.623   1.975
   3 -13   0  30.574   2.535
  -3 -13   0  22.313   1.550
  -4 -13   0  9.7676  0.8847
   4 -13   0  9.4144  2.5668
  -4 -13   0  7.7949  2.2506
  -4  13   0  10.717   2.380
   4 -13   0  11.030   1.091
  -4  13   0  11.246   2.008
   4 -13   0  12.148   1.241
  -4 -13   0  10.533   0.967
  -4  13   0  9.6056  0.8642
  -4 -13   0  9.8664  1.9701
   4 -13   0  11.607   0.995
   4 -13   0  11.222   1.288
   4 -13   0  10.767   1.014
   4 -13   0  13.149   1.243
  -4  13   0  12.252   2.401
  -4 -13   0  12.905   2.005
  -4 -13   0  9.1559  0.8374
  -4 -13   0  9.0614  0.9301
   4 -13   0  10.622   1.039
  -4 -13   0  9.4560  1.1598
   4 -13   0  10.501   2.238
   4 -13   0  9.4909  1.9364
   4 -13   0  11.476   2.086
   4 -13   0  11.061   1.322
  -4 -13   0  11.181   1.186
   4 -13   0  10.564   1.448
   4 -13   0  10.020   1.195
  -4 -13   0  10.434   0.975
  -4 -13   0  9.8741  0.9630
   4 -13   0  10.137   1.283
  -4 -13   0  8.7012  0.8702
  -4 -13   0  8.6481  1.2380
   4 -13   0  11.772   1.244
   4  13   0  9.1191  2.0399
  -4 -13   0  9.8772  1.0364
  -4 -13   0  9.2432  0.9628
   4 -13   0  10.636   0.998
  -4 -13   0  9.8266  1.9570
   4 -13   0  10.296   1.682
  -4 -13   0  10.938   1.236
  -4 -13   0  10.779   1.468
   4 -13   0  11.358   1.019
   4 -13   0  9.8844  1.0369
  -4 -13   0  8.4567  1.4314
   4 -13   0  10.548   0.985
   4 -13   0  12.164   1.001
   4 -13   0  11.906   1.117
  -4 -13   0  8.8006  1.1011
  -4  13   0  11.397   1.375
   4  13   0  9.1143  2.1176
   5 -13   0  13.994   1.195
   5 -13   0  17.146   1.842
  -5 -13   0  11.005   2.348
   5 -13   0  18.442   1.730
  -5 -13   0  13.567   1.622
  -5  13   0  16.797   2.934
   5  13   0  17.249   3.272
  -5  13   0  13.513   1.691
  -5 -13   0  13.209   1.063
   5 -13   0  18.254   2.141
  -5 -13   0  20.043   2.015
   5 -13   0  16.782   1.667
   5 -13   0  13.286   1.266
  -5 -13   0  15.057   1.339
  -5 -13   0  15.428   1.571
   5 -13   0  16.853   1.258
  -5 -13   0  14.225   1.234
   5 -13   0  16.294   1.451
   5 -13   0  12.913   1.406
   5 -13   0  17.934   1.693
   5 -13   0  15.024   2.481
  -5 -13   0  15.349   1.418
   5 -13   0  21.115   3.503
   5 -13   0  13.843   1.483
  -5  13   0  13.663   2.666
  -5 -13   0  12.641   1.358
  -5  13   0  11.622   2.142
   5 -13   0  13.561   1.282
  -5 -13   0  13.667   1.177
   5 -13   0  13.076   1.409
  -5  13   0  15.839   1.775
  -5 -13   0  14.848   1.189
  -5 -13   0  13.197   1.133
  -5 -13   0  12.720   1.062
  -5  13   0  14.495   1.102
   5 -13   0  14.224   1.169
   5 -13   0  14.982   2.386
  -5 -13   0  16.024   1.077
  -5 -13   0  11.386   2.085
   5 -13   0  14.557   2.444
   5 -13   0  13.530   1.205
  -5 -13   0  14.294   1.390
   5  13   0  10.471   2.156
   5 -13   0  12.915   1.273
   5 -13   0  14.371   1.183
  -5 -13   0  12.186   1.358
   5 -13   0  12.490   1.640
   6 -13   0  5.7582  0.7296
  -6 -13   0  5.2808  1.9795
  -6 -13   0  7.4355  1.0050
  -6 -13   0  4.8132  0.7086
  -6 -13   0  5.2289  1.2175
  -6  13   0  6.5371  0.8523
   6 -13   0  6.0962  1.0900
  -6 -13   0  6.4055  0.9493
  -6 -13   0  5.6276  0.8244
  -6 -13   0  5.1973  0.9395
   6  13   0  3.7997  2.2866
  -6  13   0  5.3787  0.7268
   6 -13   0  6.5598  1.2195
   6 -13   0  6.0564  1.8783
  -6  13   0  5.8681  2.3537
   6 -13   0  8.7375  1.0856
  -6 -13   0  5.0319  1.0849
   6  13   0  3.2762  1.8180
  -6 -13   0  4.7418  0.7836
  -6 -13   0  5.4986  0.7056
  -6 -13   0  5.4205  0.7021
   6 -13   0  6.3329  0.9730
   6 -13   0  5.6465  0.9147
   6 -13   0  5.7526  0.8182
  -6 -13   0  4.8958  0.8922
   6 -13   0  6.0415  1.9645
   6 -13   0  7.6290  1.4374
   6 -13   0  5.2457  0.9261
  -6  13   0  8.9292  0.9703
  -6 -13   0  6.2272  0.8686
   6 -13   0  6.6973  1.1467
  -6  13   0  4.8104  1.1027
   6 -13   0  5.4096  0.7624
   6 -13   0  5.8898  0.8274
   6 -13   0  7.3262  0.9875
   6 -13   0  5.3020  0.7607
   6 -13   0  4.8362  0.7658
   6 -13   0  5.3334  0.9879
   6 -13   0  7.1018  2.0595
  -6  13   0  5.9690  1.1868
   6 -13   0  5.8085  0.8495
  -6  13   0  4.4435  1.8161
  -6 -13   0  4.0369  1.8495
  -6  13   0  5.4903  2.1381
  -6 -13   0  5.2098  1.0662
   6 -13   0  5.0821  2.2590
  -6 -13   0  5.5207  1.0687
   7  13   0  4.5817  2.0251
   7 -13   0  2.0210  1.9567
  -7 -13   0  3.9661  1.0555
  -7 -13   0  5.1407  0.7292
   7 -13   0  2.4948  1.0264
  -7  13   0  3.1609  2.0445
  -7 -13   0  4.5011  0.9225
  -7 -13   0  4.5676  0.7248
   7 -13   0  4.2250  0.7789
   7 -13   0  6.3398  2.0697
  -7 -13   0  2.4632  1.9514
  -7  13   0  3.5902  1.0981
  -7 -13   0  0.3961  1.6889
   7 -13   0  3.9188  0.8707
   7 -13   0  5.6038  0.9005
   7 -13   0  4.7032  0.9095
  -7  13   0  3.8363  0.7906
   7 -13   0  3.9016  1.7446
  -7 -13   0  4.7592  0.7981
  -7  13   0  5.1190  0.7728
   7 -13   0  4.5583  0.7494
  -7 -13   0  5.3124  0.8297
  -7 -13   0  2.5286  1.1726
  -7 -13   0  3.7063  0.8800
  -7 -13   0  4.3716  0.7908
  -7  13   0  3.7231  0.6717
   7 -13   0  4.1827  0.8571
   7 -13   0  5.5319  1.0743
   7 -13   0  3.8367  0.7856
  -7 -13   0  6.3518  1.0712
   7 -13   0  4.1027  0.7263
  -7  13   0  5.9953  2.3277
   7  13   0  4.4622  2.2563
  -7 -13   0  3.3005  0.6717
  -7 -13   0  4.6287  0.7241
  -7  13   0  3.0804  0.9867
   7 -13   0  2.4319  0.8734
  -7 -13   0  2.9985  1.1247
   7 -13   0  2.5341  1.1395
  -7  13   0  5.1742  1.0943
   8 -13   0  52.349   2.777
  -8 -13   0  58.491   4.576
  -8  13   0  66.612   4.095
  -8 -13   0  50.525   3.948
  -8 -13   0  64.434   3.919
   8 -13   0  60.974   2.816
   8 -13   0  51.887   3.367
   8 -13   0  70.073   4.874
  -8  13   0  59.650   2.736
  -8  13   0  54.953   3.216
  -8 -13   0  59.146   3.406
  -8 -13   0  55.049   3.342
  -8  13   0  62.575   3.361
  -8 -13   0  53.796   2.792
   8 -13   0  54.542   4.105
   8 -13   0  62.340   3.611
  -8 -13   0  58.200   2.941
  -8  13   0  56.775   2.666
   8 -13   0  62.954   3.131
  -8  13   0  54.212   2.894
  -8 -13   0  57.599   2.843
  -8 -13   0  55.500   3.660
  -8 -13   0  52.830   3.098
   8 -13   0  61.443   3.069
  -8  13   0  61.368   2.650
  -8 -13   0  59.819   4.424
  -8 -13   0  59.590   2.620
  -8  13   0  58.973   3.781
  -8 -13   0  56.498   2.770
  -9 -13   0  64.508   4.481
  -9  13   0  71.661   3.054
  -9 -13   0  64.792   4.316
   9 -13   0  75.294   3.554
  -9 -13   0  68.853   3.236
  -9 -13   0  68.612   3.149
  -9 -13   0  67.624   3.892
   9 -13   0  70.557   4.044
   9 -13   0  68.071   3.102
  -9 -13   0  65.357   5.032
  -9  13   0  69.989   4.505
  -9  13   0  68.075   2.961
  -9 -13   0  67.590   3.812
   9 -13   0  65.354   3.170
   9 -13   0  73.134   4.682
  -9 -13   0  65.272   3.357
  -9 -13   0  68.433   4.166
  -9  13   0  68.429   3.757
  -9 -13   0  67.885   2.925
  -9  13   0  73.027   4.216
   9 -13   0  70.411   5.355
  -9 -13   0  65.205   4.356
   9 -13   0  70.297   3.472
  -9  13   0  68.314   3.663
  -9  13   0  66.839   3.287
  -9 -13   0  65.659   3.178
  10 -13   0  230.32   13.55
 -10 -13   0  235.46   10.48
 -10 -13   0  219.08   13.07
 -10  13   0  236.55    8.83
  10 -13   0  215.24    9.38
 -10 -13   0  222.99    9.86
 -10  13   0  237.36   12.13
  10 -13   0  244.62    9.99
 -10 -13   0  236.31   14.85
  10 -13   0  239.09   10.13
 -10 -13   0  230.64   12.62
 -10 -13   0  218.09    9.42
 -10 -13   0  246.59   11.45
 -10 -13   0  235.07    9.52
  10 -13   0  242.74   11.74
 -10  13   0  215.24   10.85
 -10 -13   0  217.61   12.22
  10 -13   0  248.28   15.39
 -10  13   0  244.51    8.75
 -10 -13   0  225.05    8.57
 -10 -13   0  232.60    9.24
 -10  13   0  252.56   13.13
 -10  13   0  225.66   10.89
 -10 -13   0  206.93   13.39
 -10 -13   0  221.14   11.24
 -11 -13   0  33.640   1.651
 -11 -13   0  26.859   2.769
 -11 -13   0  42.582   2.465
  11 -13   0  40.411   1.987
 -11 -13   0  33.042   1.800
 -11 -13   0  38.884   2.020
 -11  13   0  43.004   2.420
 -11 -13   0  29.732   2.418
 -11  13   0  30.648   2.476
 -11 -13   0  31.363   2.171
 -11  13   0  36.194   1.709
  11 -13   0  35.552   1.926
 -11 -13   0  35.346   1.811
 -11 -13   0  42.591   2.544
 -11  13   0  36.674   1.700
 -11  13   0  27.092   2.026
 -11 -13   0  40.917   2.210
 -11 -13   0  34.450   1.852
   0  14   0  35.214   3.565
   0 -14   0  39.258   2.074
   0 -14   0  35.272   2.442
   0 -14   0  37.983   2.818
   0 -14   0  38.115   3.641
   0 -14   0  38.580   1.928
   0  14   0  36.719   4.109
   0 -14   0  37.292   4.493
   0 -14   0  39.126   2.484
   0 -14   0  39.568   3.698
   0 -14   0  35.465   2.169
   0 -14   0  37.828   2.111
   0 -14   0  39.162   1.972
   0  14   0  36.716   3.855
   0 -14   0  33.233   2.510
   0 -14   0  34.695   1.896
   0 -14   0  36.540   3.243
   0 -14   0  36.345   1.971
   0 -14   0  37.185   1.938
   0 -14   0  36.581   2.551
   0 -14   0  39.709   2.515
   0 -14   0  39.260   3.918
   0 -14   0  40.156   2.283
   0 -14   0  37.630   2.702
   0 -14   0  36.165   1.912
   0 -14   0  38.803   2.146
   0 -14   0  37.465   2.014
   1  14   0  52.541   4.734
  -1 -14   0  47.871   2.488
  -1  14   0  57.810   5.354
  -1 -14   0  55.886   4.479
  -1 -14   0  55.243   5.580
   1 -14   0  56.008   4.801
   1 -14   0  56.233   2.817
   1 -14   0  50.434   2.529
  -1 -14   0  50.947   3.268
   1 -14   0  57.130   2.540
   1 -14   0  54.877   3.357
   1 -14   0  55.152   2.519
  -1 -14   0  54.383   2.633
   1  14   0  53.660   4.398
  -1 -14   0  50.655   3.049
   1 -14   0  50.587   3.654
   1 -14   0  54.680   4.584
  -1 -14   0  48.077   4.474
   1 -14   0  52.687   3.157
   1 -14   0  53.241   2.730
  -1 -14   0  51.778   2.434
  -1 -14   0  50.877   2.733
  -1 -14   0  48.188   4.105
   1 -14   0  47.819   3.330
  -1  14   0  50.000   4.770
  -1 -14   0  53.814   3.273
   1 -14   0  55.562   3.341
   1  14   0  55.077   5.141
  -1 -14   0  55.265   4.469
  -1 -14   0  48.942   3.569
   1 -14   0  55.178   2.488
   1 -14   0  55.099   4.507
   1 -14   0  56.375   2.576
  -1 -14   0  54.529   2.698
   1 -14   0  54.998   2.640
  -1  14   0  57.298   4.544
   1 -14   0  54.516   2.926
  -1 -14   0  53.872   2.548
  -1 -14   0  53.308   3.184
  -1 -14   0  55.660   2.493
   1 -14   0  47.874   3.532
  -1 -14   0  52.725   2.538
   1 -14   0  52.388   2.423
  -1 -14   0  54.342   2.882
  -1 -14   0  53.505   2.510
   1 -14   0  54.185   2.788
   1 -14   0  58.574   3.361
  -1 -14   0  49.053   2.700
   1 -14   0  49.609   2.504
   1 -14   0  55.756   3.234
   1 -14   0  51.943   4.222
  -1 -14   0  51.163   2.461
  -1 -14   0  54.077   3.280
   1 -14   0  49.451   5.546
  -2 -14   0  493.14   17.85
  -2 -14   0  499.00   24.27
   2 -14   0  477.64   25.07
   2 -14   0  492.72   32.01
  -2  14   0  511.33   24.28
  -2 -14   0  502.78   18.71
  -2 -14   0  507.54   20.49
   2 -14   0  492.66   18.28
   2 -14   0  505.81   18.74
  -2  14   0  499.16   28.34
   2 -14   0  463.56   19.53
  -2  14   0  500.46   27.69
   2 -14   0  501.92   22.72
  -2 -14   0  467.56   19.95
  -2 -14   0  476.45   25.40
  -2 -14   0  494.33   19.12
  -2 -14   0  488.14   25.02
   2 -14   0  513.18   19.19
   2 -14   0  514.35   25.31
   2 -14   0  510.90   31.63
  -2 -14   0  500.61   18.07
   2 -14   0  499.33   23.85
   2  14   0  494.29   23.99
  -2 -14   0  473.93   31.48
   2 -14   0  496.27   28.04
   2 -14   0  492.09   19.37
   2 -14   0  515.13   24.00
   2 -14   0  520.54   24.48
   2 -14   0  492.75   20.92
   2 -14   0  459.39   18.25
  -2 -14   0  480.50   20.87
   2 -14   0  510.60   24.35
   2 -14   0  522.90   17.92
   2  14   0  507.13   28.14
   2 -14   0  502.57   18.12
   2 -14   0  492.38   20.51
  -2 -14   0  476.18   26.09
  -2 -14   0  449.14   22.53
   2 -14   0  457.36   26.95
   2 -14   0  479.67   25.66
  -2 -14   0  478.39   18.21
   2 -14   0  493.11   21.26
   2 -14   0  514.85   26.46
  -2 -14   0  470.28   21.19
  -2 -14   0  441.34   19.49
  -2 -14   0  480.56   23.80
  -2 -14   0  467.54   27.93
  -2 -14   0  479.40   31.49
  -2 -14   0  503.43   23.92
   2 -14   0  506.92   20.11
  -2 -14   0  478.38   19.34
  -2 -14   0  496.07   24.40
   3 -14   0  241.73    9.44
  -3 -14   0  223.33    9.13
   3 -14   0  245.18    9.07
   3 -14   0  231.88    9.57
   3 -14   0  234.42   12.36
  -3 -14   0  227.29   11.94
   3 -14   0  241.59    9.56
  -3 -14   0  215.25   15.35
   3 -14   0  250.52    8.95
  -3 -14   0  224.05    8.84
   3 -14   0  242.31   10.12
   3 -14   0  242.56   10.31
  -3  14   0  221.96   13.14
   3 -14   0  247.27   11.27
  -3 -14   0  235.18   11.69
   3 -14   0  248.73    9.96
  -3  14   0  232.75   14.99
  -3 -14   0  208.92   12.47
   3 -14   0  238.03   13.94
   3 -14   0  245.80   13.78
  -3 -14   0  235.96    9.37
   3  14   0  240.35   12.50
   3 -14   0  231.31   12.01
  -3  14   0  215.92    8.78
   3 -14   0  240.11   12.00
  -3  14   0  238.70   14.60
  -3 -14   0  222.84    8.90
  -3 -14   0  228.89   13.66
  -3 -14   0  233.42    9.50
  -3 -14   0  230.80   10.38
  -3  14   0  241.77   12.94
  -3 -14   0  211.25   11.66
  -3 -14   0  219.23   13.38
   3 -14   0  242.51    8.82
   3 -14   0  243.34   10.53
   3 -14   0  239.19   11.85
   3 -14   0  249.13   11.78
   3 -14   0  241.39   15.57
  -3 -14   0  218.92   12.95
  -3 -14   0  210.34    9.91
  -3 -14   0  229.74   11.88
   3 -14   0  248.33    9.25
   3 -14   0  242.80   17.13
  -3 -14   0  225.37    8.73
   3 -14   0  238.63    9.04
   3 -14   0  236.34   13.67
   3 -14   0  240.31   13.32
   3  14   0  218.38   14.39
  -3 -14   0  232.79   10.02
  -3 -14   0  252.77   10.25
  -3 -14   0  221.91    9.52
  -4 -14   0  14.559   1.585
  -4  14   0  17.522   1.208
  -4 -14   0  15.937   1.378
  -4 -14   0  15.645   1.214
   4 -14   0  15.501   1.766
  -4 -14   0  18.611   1.540
   4 -14   0  17.210   1.309
   4 -14   0  17.588   1.560
  -4 -14   0  14.949   1.228
   4 -14   0  18.435   1.292
  -4  14   0  17.634   1.795
   4 -14   0  15.592   1.735
  -4 -14   0  15.707   1.287
   4 -14   0  16.912   1.318
   4 -14   0  16.124   2.515
  -4 -14   0  15.881   1.238
  -4  14   0  16.173   2.479
   4 -14   0  22.227   1.555
   4 -14   0  16.776   1.446
   4 -14   0  16.311   2.737
  -4 -14   0  13.315   2.147
  -4 -14   0  10.337   2.693
   4 -14   0  17.526   1.499
   4  14   0  16.888   2.696
   4 -14   0  17.679   1.373
   4 -14   0  18.951   1.687
   4  14   0  18.997   2.836
  -4  14   0  14.598   3.061
  -4 -14   0  14.612   2.400
  -4 -14   0  14.818   1.214
  -4 -14   0  14.912   1.272
  -4 -14   0  15.137   1.503
  -4 -14   0  15.750   1.189
  -4 -14   0  16.422   1.992
   4 -14   0  15.652   1.872
   4 -14   0  20.645   1.385
   4 -14   0  16.547   1.255
   4 -14   0  15.427   3.219
  -4 -14   0  15.338   1.122
   4 -14   0  15.610   1.594
  -4 -14   0  17.860   1.307
  -4 -14   0  17.010   1.758
  -4  14   0  17.457   1.754
   4 -14   0  15.877   2.590
   4 -14   0  18.150   1.344
   4 -14   0  15.940   2.262
  -4  14   0  17.882   3.047
   5 -14   0  0.1901  0.5567
  -5 -14   0 -0.0588  0.5633
   5 -14   0  0.1700  0.5375
  -5 -14   0  0.5166  0.6700
   5 -14   0 -0.3231  0.5828
   5 -14   0  0.5731  0.8629
   5 -14   0  0.8870  0.7759
   5 -14   0  1.0894  1.3507
   5 -14   0  0.1233  0.8260
  -5 -14   0  0.3592  0.6121
  -5 -14   0  0.1503  0.4587
  -5 -14   0  1.5239  0.8703
   5 -14   0  0.7761  1.4796
   5 -14   0  0.1978  0.7224
  -5 -14   0 -0.3504  0.4933
   5  14   0  2.1269  2.0680
  -5  14   0  0.0914  0.8272
  -5  14   0  0.2458  0.5363
   5 -14   0  0.3284  0.6341
   5 -14   0  0.0256  0.6711
  -5 -14   0 -0.1810  0.9737
   5 -14   0 -0.6188  0.4424
   5 -14   0  2.5590  1.2314
   5 -14   0  0.1619  0.6013
   5 -14   0 -0.1832  0.6324
  -5  14   0  0.2055  0.7027
  -5 -14   0  0.0157  0.4606
  -5 -14   0 -0.4665  0.6620
  -5  14   0  0.6064  0.5543
  -5 -14   0 -0.0844  0.5109
  -5 -14   0  1.3311  0.5969
   5 -14   0  0.6103  0.4956
   5 -14   0  0.3694  1.4828
   5 -14   0 -0.0865  0.6272
  -5  14   0 -0.4106  1.5781
   5 -14   0 -0.6771  0.6098
  -5  14   0  0.7431  1.5744
   5 -14   0  0.1897  1.5005
  -5  14   0  0.9178  1.5214
  -5 -14   0  0.0701  0.5304
   5 -14   0  0.7637  1.0195
   5 -14   0  0.8799  0.4892
  -5 -14   0  0.7860  0.6274
  -5 -14   0  0.7494  1.1778
   6 -14   0  5.1171  1.1277
  -6  14   0  2.4895  1.0006
   6 -14   0  3.0579  1.1769
  -6 -14   0  3.6663  0.9004
   6 -14   0  2.4285  0.8228
   6 -14   0  4.1120  0.8694
  -6  14   0  3.7345  2.0211
  -6  14   0  3.5490  0.9690
   6 -14   0  4.7432  0.7881
   6  14   0  3.7857  1.8291
  -6 -14   0  2.5540  0.5881
   6 -14   0  4.3178  0.7824
   6 -14   0  2.4906  0.7820
  -6 -14   0  4.0385  0.9953
  -6 -14   0  4.4238  0.6567
   6 -14   0  0.7401  1.6448
   6 -14   0  2.0342  1.0739
  -6 -14   0  4.6713  0.6609
  -6 -14   0  3.3233  0.7351
  -6  14   0  4.1980  1.0362
   6 -14   0  2.2190  1.9796
  -6  14   0  3.5144  2.0616
  -6  14   0  1.7874  2.0665
   6 -14   0  3.7706  0.8513
  -6  14   0  3.4794  0.7839
   6 -14   0  3.0180  0.7239
  -6 -14   0  2.9499  1.1601
  -6 -14   0  3.3758  0.7821
   6  14   0  1.4014  1.6583
   6 -14   0  3.6857  0.6714
  -6  14   0  3.6430  0.6838
  -6 -14   0  4.8693  1.0172
   6 -14   0  3.9294  0.9021
   6 -14   0  2.6687  0.7430
   6 -14   0  3.4996  0.6828
   6 -14   0  4.4460  1.0110
  -6 -14   0  4.7168  0.7230
   6 -14   0  3.2947  0.9436
   6 -14   0  5.7053  1.9506
   7 -14   0  24.350   1.417
  -7  14   0  24.631   1.504
   7 -14   0  30.909   2.844
  -7  14   0  29.124   2.152
  -7 -14   0  24.749   2.520
   7 -14   0  25.556   2.378
  -7 -14   0  24.382   1.887
  -7 -14   0  26.352   2.172
   7 -14   0  22.051   1.756
   7 -14   0  25.818   1.754
  -7  14   0  27.432   2.218
  -7 -14   0  25.119   1.531
  -7 -14   0  24.160   1.841
   7 -14   0  24.420   4.272
  -7 -14   0  24.119   1.551
  -7 -14   0  22.135   1.673
  -7 -14   0  22.944   1.989
   7 -14   0  27.598   1.670
  -7  14   0  29.050   2.393
   7 -14   0  27.868   2.148
   7 -14   0  27.820   2.185
  -7 -14   0  26.368   1.468
  -7  14   0  26.077   1.767
   7 -14   0  27.846   1.720
   7 -14   0  27.951   1.885
   7 -14   0  25.442   1.985
   7 -14   0  23.530   1.544
  -7 -14   0  25.802   1.674
  -7  14   0  24.746   3.936
  -7  14   0  24.517   3.708
  -7  14   0  28.123   1.655
  -7 -14   0  23.093   2.165
   7 -14   0  28.192   2.062
  -8 -14   0  19.259   1.362
  -8 -14   0  23.217   1.712
  -8  14   0  22.467   1.622
   8 -14   0  21.643   1.634
  -8 -14   0  21.703   1.439
  -8  14   0  19.042   1.312
  -8  14   0  18.188   1.320
  -8 -14   0  18.007   1.667
  -8 -14   0  21.472   1.982
  -8  14   0  20.239   1.926
   8 -14   0  22.074   1.828
  -8  14   0  21.327   1.798
   8 -14   0  21.133   1.994
  -8 -14   0  20.453   1.480
  -8 -14   0  19.270   1.415
  -8  14   0  20.546   1.432
   8 -14   0  21.758   1.599
  -8 -14   0  18.150   1.496
   8 -14   0  19.944   1.718
  -8 -14   0  20.716   1.368
   8 -14   0  22.148   1.392
  -8 -14   0  19.443   1.752
  -8  14   0  22.710   2.115
  -8 -14   0  20.485   2.032
   8 -14   0  20.886   2.527
  -9 -14   0  9.7554  0.8578
   9 -14   0  11.781   1.190
  -9  14   0  8.6426  0.8662
  -9 -14   0  10.140   1.191
  -9  14   0  8.8417  1.1519
  -9 -14   0  9.6232  1.3384
  -9  14   0  11.548   1.445
  -9 -14   0  8.3967  1.4276
  -9 -14   0  9.4945  1.0016
  -9 -14   0  11.225   1.341
   9 -14   0  10.146   1.460
  -9  14   0  12.130   1.184
   9 -14   0  10.324   1.700
   9 -14   0  9.8616  1.1976
  -9 -14   0  10.316   0.987
  -9 -14   0  10.574   1.176
  -9  14   0  10.185   0.941
  -9 -14   0  9.7001  0.9793
   9 -14   0  10.850   1.072
   9 -14   0  12.885   1.029
  -9 -14   0  9.3103  1.0628
  -9 -14   0  11.920   1.312
  -9  14   0  11.346   1.513
 -10 -14   0  22.046   1.713
 -10 -14   0  20.072   1.485
 -10 -14   0  26.464   1.719
 -10 -14   0  23.564   1.365
 -10  14   0  24.622   1.330
  10 -14   0  25.936   1.561
 -10 -14   0  24.815   1.403
 -10  14   0  25.223   2.129
 -10 -14   0  22.286   1.450
 -10 -14   0  26.393   1.624
 -10 -14   0  23.252   1.958
  10 -14   0  20.837   1.764
 -10  14   0  24.365   1.414
 -10  14   0  21.694   1.700
  10 -14   0  27.357   2.092
 -10  14   0  26.150   1.925
 -10 -14   0  27.591   1.890
  10 -14   0  18.456   2.297
  10 -14   0  25.667   1.566
  11 -14   0  36.901   2.617
 -11 -14   0  35.973   1.912
 -11 -14   0  35.344   1.672
 -11 -14   0  33.672   2.831
 -11 -14   0  36.960   2.236
 -11 -14   0  34.426   2.151
 -11  14   0  36.479   1.670
 -11  14   0  40.404   1.735
  11 -14   0  38.000   1.928
  11 -14   0  40.015   1.989
 -11 -14   0  37.431   2.495
 -11  14   0  40.447   2.606
 -11 -14   0  37.105   1.801
  11 -14   0  34.636   2.202
  11 -14   0  38.102   3.009
 -11 -14   0  37.210   2.048
 -11 -14   0  34.474   2.358
 -11  14   0  38.941   2.419
 -11 -14   0  37.327   1.843
 -11  14   0  42.966   2.121
   0 -15   0 -0.1140  0.5731
   0 -15   0 -0.5343  0.6858
   0 -15   0 -0.3382  0.5790
   0  15   0  1.5346  1.4837
   0 -15   0  0.2958  0.6166
   0 -15   0  0.8057  1.4786
   0 -15   0 -0.0053  0.4813
   0 -15   0 -0.5227  0.7411
   0 -15   0  0.4177  0.5948
   0 -15   0 -0.2954  0.5619
   0 -15   0 -0.2800  0.5329
   0 -15   0  0.0655  0.6666
   0 -15   0 -0.0184  1.2761
   0 -15   0  0.7390  0.5522
   0 -15   0 -0.4835  1.2022
   0 -15   0 -0.2471  0.4521
   0  15   0  0.8551  1.4833
   0 -15   0 -0.0466  0.4930
   0 -15   0  0.6211  1.2710
   0 -15   0  0.0070  0.5900
   0 -15   0  0.8199  0.9430
   0  15   0  0.4353  1.7400
   0 -15   0  1.1752  0.7675
   0 -15   0 -0.8580  0.7243
   0 -15   0 -0.4543  0.5250
  -1 -15   0  3.2322  0.7732
   1 -15   0  2.7015  0.6187
  -1 -15   0  1.7883  0.7966
  -1 -15   0  1.4201  0.7053
   1 -15   0  1.9890  0.6204
  -1 -15   0  2.1588  0.6280
  -1  15   0  2.5875  1.5570
   1 -15   0  1.4628  0.8152
   1  15   0  1.7280  1.6334
  -1 -15   0  2.0277  0.8099
  -1 -15   0  2.0685  0.6568
   1 -15   0  2.0497  0.8324
   1 -15   0  5.0708  0.7520
  -1 -15   0  1.7929  0.7139
   1 -15   0  3.1377  0.7308
   1 -15   0  1.9327  0.9618
  -1 -15   0  1.7598  0.5988
  -1 -15   0  2.7176  0.7891
   1 -15   0  2.9438  0.7004
   1 -15   0  2.7813  0.6161
  -1 -15   0  2.7892  0.6108
  -1 -15   0  2.9255  1.0850
   1 -15   0  1.8653  1.7298
  -1  15   0  2.2821  1.6380
   1 -15   0  1.7164  0.6074
  -1 -15   0  2.7684  1.4411
   1 -15   0  2.5789  0.9570
   1 -15   0  1.9478  0.7454
  -1 -15   0  1.8243  0.6793
   1 -15   0  2.2144  1.5449
  -1 -15   0  3.0438  1.7706
   1 -15   0  0.4702  1.3098
  -1 -15   0  2.4055  1.5061
  -1 -15   0  2.4126  0.6483
   1 -15   0  1.8060  1.0326
   1 -15   0  3.2777  1.5816
   1 -15   0  1.9535  0.7665
  -1 -15   0  2.3506  0.7165
  -1 -15   0  2.8018  0.9644
  -1 -15   0  3.8995  1.0872
   1 -15   0  2.7243  0.9508
   1  15   0  2.8276  1.7348
  -1 -15   0  1.2687  1.3278
   1 -15   0  2.2386  0.7385
   1 -15   0  2.8042  0.7741
  -1 -15   0  1.9212  0.5228
  -1  15   0  1.1919  1.7115
  -1 -15   0  2.0766  0.8517
  -2 -15   0  15.592   1.161
   2 -15   0  19.067   1.854
   2 -15   0  18.133   1.716
  -2 -15   0  16.628   2.389
   2 -15   0  14.351   2.538
   2 -15   0  19.203   1.862
   2 -15   0  13.147   1.782
  -2 -15   0  14.893   1.497
   2 -15   0  15.733   1.637
   2  15   0  15.512   2.627
  -2 -15   0  12.876   1.664
  -2 -15   0  18.347   1.830
   2 -15   0  15.111   2.492
   2 -15   0  18.115   1.253
  -2 -15   0  19.142   3.208
  -2  15   0  12.653   2.538
  -2 -15   0  14.485   1.478
   2 -15   0  16.317   1.241
  -2  15   0  19.341   3.319
   2 -15   0  15.101   3.160
  -2 -15   0  19.528   2.090
   2 -15   0  14.056   1.631
   2 -15   0  18.984   1.391
   2 -15   0  15.036   1.789
   2 -15   0  18.713   1.733
   2 -15   0  17.944   1.346
   2 -15   0  16.126   1.345
   2 -15   0  15.139   1.257
  -2 -15   0  17.292   1.655
   2  15   0  20.075   3.163
  -2 -15   0  15.876   1.605
   2 -15   0  19.046   2.262
   2 -15   0  14.551   1.375
  -2 -15   0  17.035   1.270
  -2 -15   0  14.971   1.317
  -2 -15   0  13.771   1.333
  -2  15   0  12.974   2.450
  -2 -15   0  14.519   1.352
  -2 -15   0  13.056   2.353
  -2 -15   0  17.633   1.343
  -2 -15   0  17.847   1.350
  -2 -15   0  16.224   1.186
   2 -15   0  14.234   1.375
  -2 -15   0  14.478   1.291
   2 -15   0  16.610   1.495
  -2 -15   0  19.749   1.715
  -2 -15   0  16.848   1.280
   2 -15   0  17.054   2.853
   2 -15   0  14.934   1.664
   3 -15   0  26.152   2.302
  -3 -15   0  26.115   1.836
   3 -15   0  27.536   2.132
   3 -15   0  27.802   2.085
   3 -15   0  29.614   1.872
  -3  15   0  26.358   3.156
  -3 -15   0  27.119   1.652
  -3 -15   0  27.432   1.614
   3 -15   0  28.787   1.650
  -3 -15   0  28.798   1.781
   3 -15   0  29.521   1.611
  -3 -15   0  26.980   2.133
  -3  15   0  30.767   4.212
   3 -15   0  27.930   3.316
  -3  15   0  25.476   2.315
   3 -15   0  30.032   2.170
   3 -15   0  28.514   2.194
   3 -15   0  27.509   4.153
   3 -15   0  25.652   1.568
  -3 -15   0  21.124   2.185
   3 -15   0  25.024   2.005
   3 -15   0  27.582   1.689
   3 -15   0  24.225   3.140
   3  15   0  23.075   3.157
   3 -15   0  27.549   1.722
  -3 -15   0  26.406   2.623
   3 -15   0  29.160   2.910
  -3 -15   0  25.766   1.580
  -3  15   0  17.986   3.042
   3 -15   0  28.298   1.766
  -3 -15   0  27.653   2.050
  -3 -15   0  24.454   3.829
  -3 -15   0  20.257   3.071
   3 -15   0  28.207   3.421
  -3 -15   0  24.422   1.550
   3 -15   0  29.753   2.111
  -3 -15   0  25.130   1.544
  -3 -15   0  24.178   3.160
  -3 -15   0  26.209   1.615
  -3 -15   0  33.503   1.817
  -3 -15   0  27.344   2.196
   3 -15   0  25.067   1.837
   3 -15   0  26.836   2.283
  -3 -15   0  26.005   1.693
  -3 -15   0  32.664   2.093
   3  15   0  23.494   3.056
   3 -15   0  28.597   1.764
   3 -15   0  29.620   1.722
  -4 -15   0  100.00    9.04
   4  15   0  92.637   7.275
  -4  15   0  108.39    6.10
  -4  15   0  103.67    8.45
  -4 -15   0  105.23    7.51
  -4 -15   0  100.25    4.80
   4 -15   0  105.87    7.79
  -4 -15   0  106.75    4.30
   4 -15   0  115.06    4.71
  -4  15   0  106.54    4.30
   4 -15   0  112.96    4.55
  -4 -15   0  91.523   7.220
  -4 -15   0  99.370   4.613
   4 -15   0  113.22    5.13
  -4 -15   0  101.13    4.64
  -4  15   0  109.06    8.19
  -4 -15   0  102.29    5.70
   4 -15   0  109.45    5.24
   4 -15   0  103.11    5.77
   4 -15   0  113.84    5.67
   4 -15   0  100.73    7.42
   4 -15   0  114.78    4.60
  -4 -15   0  105.18    5.80
  -4 -15   0  106.68    5.87
   4 -15   0  115.85    6.05
   4 -15   0  115.10    4.79
   4 -15   0  112.16    5.96
   4 -15   0  118.25    5.11
   4 -15   0  97.194   4.622
  -4 -15   0  99.455   4.456
   4  15   0  98.099   7.376
   4 -15   0  111.10    4.46
  -4 -15   0  103.30    4.88
   4 -15   0  113.31    7.74
   4 -15   0  111.47    6.81
   4 -15   0  107.90    7.47
  -4 -15   0  96.110   4.285
   4 -15   0  116.04    6.04
  -4  15   0  98.674   7.082
  -4 -15   0  105.96    5.00
  -4 -15   0  98.016   6.611
   4 -15   0  110.56    4.39
   4 -15   0  114.80    5.05
  -4 -15   0  104.18    4.58
  -4  15   0  108.47    6.46
   4 -15   0  106.18    9.57
   5 -15   0  52.045   5.159
   5 -15   0  56.042   4.727
   5 -15   0  66.680   4.160
  -5 -15   0  56.271   3.919
   5 -15   0  63.901   3.572
   5 -15   0  53.449   3.579
   5 -15   0  58.105   5.165
  -5  15   0  54.793   4.859
   5 -15   0  49.766   6.170
   5 -15   0  57.859   2.788
  -5  15   0  55.202   5.834
   5 -15   0  60.318   2.891
  -5  15   0  53.374   3.888
  -5  15   0  61.703   3.715
  -5  15   0  54.667   2.542
   5 -15   0  58.131   2.717
   5 -15   0  58.982   2.657
   5 -15   0  49.139   4.968
   5 -15   0  56.087   3.167
  -5  15   0  60.279   2.683
  -5 -15   0  55.739   2.929
   5 -15   0  63.094   3.045
  -5 -15   0  52.951   2.859
   5 -15   0  58.455   3.472
  -5 -15   0  52.062   2.647
   5 -15   0  62.570   3.165
   5 -15   0  59.196   2.848
  -5  15   0  59.036   5.657
   5 -15   0  60.096   2.662
   5 -15   0  53.111   3.526
  -5 -15   0  48.722   4.345
   5 -15   0  60.091   3.597
   5 -15   0  60.073   3.099
   6 -15   0  31.201   1.765
   6 -15   0  29.346   1.644
  -6 -15   0  27.966   2.069
   6 -15   0  28.916   1.874
  -6  15   0  30.469   1.788
  -6  15   0  23.031   3.369
   6 -15   0  32.057   2.664
  -6  15   0  25.548   3.797
   6 -15   0  35.873   2.429
  -6  15   0  30.392   1.626
  -6  15   0  35.443   2.338
   6 -15   0  29.352   1.924
   6 -15   0  24.339   3.481
   6 -15   0  30.525   2.038
  -6 -15   0  28.982   1.801
   6 -15   0  32.433   2.018
  -6  15   0  33.694   2.568
  -6  15   0  30.800   2.339
   6 -15   0  29.415   1.813
  -6 -15   0  28.731   1.706
   6 -15   0  31.985   1.945
   6 -15   0  26.522   4.467
  -6  15   0  24.352   3.644
   6 -15   0  31.574   1.822
   6 -15   0  31.239   2.262
  -6 -15   0  27.782   2.416
  -6 -15   0  27.773   1.574
   6 -15   0  34.021   2.372
   6 -15   0  32.415   1.724
   6 -15   0  32.712   3.118
   6 -15   0  31.159   2.448
   6 -15   0  24.615   3.634
  -7 -15   0  17.995   1.272
   7 -15   0  19.752   1.484
   7 -15   0  19.368   1.769
  -7  15   0  19.437   1.272
  -7  15   0  22.539   1.852
   7 -15   0  21.073   1.854
  -7  15   0  21.212   1.932
  -7 -15   0  16.504   1.521
   7 -15   0  21.204   1.415
  -7 -15   0  18.186   1.298
   7 -15   0  18.478   1.549
   7 -15   0  19.758   1.487
   7 -15   0  18.768   1.721
  -7  15   0  20.575   1.415
  -7  15   0  19.626   1.962
   7 -15   0  23.601   1.975
  -7 -15   0  19.506   1.417
   7 -15   0  19.812   1.573
  -7  15   0  22.689   1.581
   7 -15   0  18.152   2.018
   7 -15   0  23.712   2.389
  -7 -15   0  18.514   1.694
  -7 -15   0  19.468   1.823
   7 -15   0  18.341   1.259
  -8 -15   0  42.024   2.922
   8 -15   0  44.253   2.249
  -8  15   0  44.375   2.108
   8 -15   0  47.090   2.958
   8 -15   0  47.801   2.511
  -8  15   0  46.853   3.077
  -8  15   0  46.998   2.786
   8 -15   0  47.367   2.526
  -8 -15   0  43.651   2.190
  -8  15   0  47.542   2.238
   8 -15   0  45.739   3.337
   8 -15   0  43.112   2.760
  -8  15   0  44.755   2.433
  -8  15   0  45.589   2.175
  -8  15   0  47.131   3.275
   8 -15   0  46.729   3.866
  -8 -15   0  43.798   2.386
  -8 -15   0  42.510   2.659
  -8 -15   0  45.118   2.093
  -8 -15   0  44.349   3.080
  -8 -15   0  44.065   2.759
   9 -15   0  19.710   2.135
   9 -15   0  18.283   1.384
  -9  15   0  19.987   1.315
  -9 -15   0  19.547   1.580
  -9  15   0  17.856   1.169
  -9 -15   0  17.288   1.333
  -9  15   0  19.309   1.636
   9 -15   0  17.804   1.193
   9 -15   0  18.446   1.404
  -9  15   0  22.624   1.962
   9 -15   0  18.214   1.869
  -9 -15   0  17.946   1.636
  -9 -15   0  17.468   1.333
  -9 -15   0  19.805   1.214
   9 -15   0  19.761   1.612
  -9 -15   0  17.776   1.157
  -9  15   0  18.608   1.795
  -9  15   0  18.217   1.351
  -9 -15   0  18.978   1.780
  -9 -15   0  16.573   1.470
  10 -15   0  0.2094  0.5094
 -10 -15   0  0.2687  0.4760
 -10  15   0  0.1337  0.4801
  10 -15   0  0.2127  0.6646
 -10 -15   0 -0.8972  0.5311
  10 -15   0  0.2512  0.8135
 -10 -15   0 -0.3878  0.5893
 -10  15   0 -0.5165  0.4309
  10 -15   0  0.1301  0.5880
 -10  15   0 -0.3880  0.7109
 -10 -15   0  0.8328  0.5244
  10 -15   0 -0.1114  0.5556
 -10 -15   0  0.8559  0.9301
 -10 -15   0  0.2506  0.6127
 -10 -15   0  0.5670  0.7367
 -10  15   0  0.2128  0.6473
 -10 -15   0 -0.2969  0.5744
 -10 -15   0  0.3795  0.7278
 -10  15   0  0.9690  0.7662
   0 -16   0  494.50   20.93
   0 -16   0  461.29   26.71
   0  16   0  511.85   25.45
   0 -16   0  544.39   25.01
   0 -16   0  505.80   25.41
   0 -16   0  518.51   18.94
   0 -16   0  509.84   29.23
   0 -16   0  539.57   25.09
   0 -16   0  508.51   32.95
   0 -16   0  500.82   23.66
   0 -16   0  461.92   27.36
   0  16   0  479.54   29.46
   0 -16   0  531.75   22.26
   0 -16   0  540.36   19.15
   0 -16   0  474.13   26.09
   0 -16   0  537.57   19.62
   0 -16   0  501.53   19.06
   0 -16   0  531.23   21.89
   0 -16   0  539.77   20.06
   0 -16   0  516.26   20.28
   0 -16   0  537.57   25.60
   0 -16   0  496.79   26.45
   0 -16   0  519.44   18.71
   0 -16   0  528.86   21.44
   0 -16   0  491.36   33.28
   1 -16   0  136.05    6.93
  -1 -16   0  145.76    5.57
   1 -16   0  133.13    7.60
  -1 -16   0  137.34    5.70
   1 -16   0  138.17    5.55
  -1 -16   0  130.62    5.46
   1  16   0  129.69    8.47
  -1  16   0  125.58    8.48
   1 -16   0  141.99    7.29
  -1 -16   0  141.85    6.13
   1 -16   0  139.18    7.41
   1 -16   0  130.34    8.40
   1 -16   0  137.46    6.18
  -1 -16   0  142.99    6.34
  -1 -16   0  140.44    7.39
  -1 -16   0  121.72   10.86
   1 -16   0  125.91    9.00
   1 -16   0  136.98    9.05
   1 -16   0  139.93    9.59
   1 -16   0  142.54    7.43
  -1 -16   0  130.27    8.89
  -1 -16   0  131.55    6.85
   1 -16   0  146.58    5.49
   1 -16   0  144.16    7.51
  -1 -16   0  143.51    7.47
   1 -16   0  145.68    5.58
   1  16   0  134.07    9.82
  -1 -16   0  140.74    5.59
   1 -16   0  141.00    6.38
  -1 -16   0  133.81    7.26
  -1 -16   0  134.74    7.33
   1 -16   0  136.36   11.30
  -1 -16   0  142.43    5.84
  -1 -16   0  139.50    5.94
   1 -16   0  142.50    5.76
   1 -16   0  141.91    6.24
  -1 -16   0  135.88    5.44
   1 -16   0  141.06    5.63
   1 -16   0  144.17    6.57
  -1 -16   0  139.81    6.20
  -1 -16   0  125.41    8.74
   1 -16   0  122.05    8.84
  -1 -16   0  141.00    6.49
   1 -16   0  140.80    5.94
  -1 -16   0  129.12    8.35
   1 -16   0  144.09    5.89
  -1  16   0  124.30    9.37
  -1  16   0  138.08   10.07
  -1 -16   0  131.30    9.46
  -1 -16   0  133.35    9.15
  -2 -16   0  8.4796  0.9725
   2 -16   0  9.8099  1.0411
   2 -16   0  7.2025  0.9642
  -2 -16   0  6.0224  1.8641
  -2 -16   0  9.8291  0.9004
  -2 -16   0  9.0911  1.0294
   2 -16   0  10.951   1.538
   2 -16   0  8.5140  1.3094
  -2 -16   0  9.3518  1.5791
   2 -16   0  7.4634  2.4989
  -2 -16   0  9.0183  1.0017
  -2 -16   0  8.3874  0.9107
   2 -16   0  9.6949  2.2431
   2 -16   0  5.8687  1.9058
   2 -16   0  9.6666  1.1783
  -2 -16   0  8.8090  0.9247
  -2 -16   0  7.3004  2.3414
   2 -16   0  8.2944  1.2863
   2 -16   0  9.3027  1.0629
  -2 -16   0  9.0440  0.9606
   2  16   0  5.3265  2.3936
  -2 -16   0  8.4424  0.9426
   2 -16   0  9.0460  1.3603
   2 -16   0  10.003   1.036
   2  16   0  12.198   2.331
  -2  16   0  7.9192  2.6886
   2 -16   0  7.9191  1.1809
  -2 -16   0  6.4849  0.9007
   2 -16   0  8.9068  1.0379
  -2 -16   0  9.5612  1.1379
   2  16   0  5.8747  2.1704
  -2 -16   0  8.2052  1.1858
  -2 -16   0  7.5037  1.1965
   2 -16   0  7.8047  2.2245
   2 -16   0  9.7115  1.0248
  -2 -16   0  8.8876  1.0365
  -2 -16   0  8.7395  1.1797
  -2  16   0  8.1354  2.0936
   2 -16   0  8.8584  1.5103
  -2 -16   0  8.5152  1.2969
  -2  16   0  9.0005  2.3662
   2 -16   0  8.8736  1.0137
   2 -16   0  9.1453  1.1217
   2 -16   0  10.666   1.103
  -2 -16   0  7.4350  1.1244
   2 -16   0  9.5501  1.2166
  -2  16   0  8.2672  1.2561
   2 -16   0  8.8278  1.2583
   2 -16   0  8.9785  0.8808
   3 -16   0  134.01    5.13
   3 -16   0  133.87    6.70
   3 -16   0  128.20    5.17
  -3  16   0  114.56    7.89
  -3 -16   0  120.79    5.72
   3 -16   0  107.36    8.35
  -3  16   0  127.67    6.90
  -3 -16   0  121.80    5.33
   3 -16   0  127.97    5.71
  -3 -16   0  121.08    5.85
  -3 -16   0  118.60    7.59
  -3  16   0  121.07    7.35
  -3  16   0  111.78    8.89
   3 -16   0  130.40    7.74
  -3 -16   0  127.41    5.31
   3 -16   0  129.67    5.02
   3  16   0  105.20    7.55
   3 -16   0  132.60    5.73
   3 -16   0  133.05    5.48
   3 -16   0  126.58    5.12
   3 -16   0  116.10    8.45
  -3 -16   0  121.18    6.59
  -3 -16   0  105.43    7.82
  -3 -16   0  106.25   10.03
   3 -16   0  124.73    6.85
   3 -16   0  136.16    5.88
  -3 -16   0  105.56    4.96
  -3 -16   0  124.01    5.00
  -3 -16   0  126.78    6.60
   3 -16   0  120.93    8.36
  -3 -16   0  124.61    6.68
  -3 -16   0  119.68    5.58
   3 -16   0  127.83    6.41
   3 -16   0  127.08   10.68
   3 -16   0  131.13    6.00
  -3 -16   0  128.08    5.19
   3 -16   0  129.90    5.36
   3 -16   0  131.02    5.28
  -3 -16   0  120.37    6.75
   3  16   0  111.07    8.31
   3 -16   0  128.85    6.80
  -3 -16   0  122.09    4.95
   3 -16   0  128.16    6.79
  -3  16   0  112.37    9.36
  -3 -16   0  118.47    8.57
   3 -16   0  129.59    8.78
   4 -16   0  28.516   1.833
  -4 -16   0  26.006   1.528
   4 -16   0  22.781   4.334
   4 -16   0  27.186   1.747
  -4  16   0  29.498   2.304
  -4 -16   0  26.270   2.024
   4 -16   0  26.484   3.578
   4 -16   0  30.147   1.794
   4 -16   0  28.071   1.695
   4 -16   0  28.096   1.803
  -4 -16   0  26.909   1.771
  -4 -16   0  22.931   2.603
   4 -16   0  30.075   1.718
  -4 -16   0  25.396   1.576
   4 -16   0  25.965   3.354
   4 -16   0  28.605   2.179
   4  16   0  18.923   3.269
  -4  16   0  26.449   3.674
  -4  16   0  26.119   2.384
   4 -16   0  28.849   1.952
   4 -16   0  27.457   1.565
   4 -16   0  29.282   2.113
   4 -16   0  30.749   2.219
   4 -16   0  29.511   1.762
   4 -16   0  24.449   2.226
   4 -16   0  31.734   2.089
   4 -16   0  20.754   3.187
  -4 -16   0  25.147   2.088
  -4 -16   0  26.748   2.006
  -4  16   0  22.164   3.293
  -4 -16   0  26.880   2.329
  -4 -16   0  25.720   1.708
  -4  16   0  24.710   3.815
   4 -16   0  27.820   2.437
   4 -16   0  26.605   2.890
   4 -16   0  26.989   2.248
  -4 -16   0  24.505   1.701
   5 -16   0  51.858   2.597
   5 -16   0  47.585   4.638
  -5  16   0  43.864   5.199
   5 -16   0  47.878   5.988
   5 -16   0  49.666   3.714
  -5  16   0  53.281   2.466
   5 -16   0  52.348   2.846
   5 -16   0  49.058   2.417
   5 -16   0  51.604   3.257
   5 -16   0  50.335   2.644
   5 -16   0  56.796   4.438
  -5  16   0  43.618   4.593
   5 -16   0  54.291   2.912
  -5  16   0  53.811   3.634
   5 -16   0  53.460   3.321
  -5  16   0  52.489   3.411
   5 -16   0  47.474   2.457
  -5  16   0  46.843   5.156
   5 -16   0  55.800   3.427
   5 -16   0  51.423   2.967
   5 -16   0  48.247   2.529
   5 -16   0  55.889   2.851
   5 -16   0  53.889   3.476
   5 -16   0  52.277   2.575
   6 -16   0  6.3343  1.0051
  -6  16   0  8.5703  0.8466
   6 -16   0  7.4475  1.5617
   6 -16   0  7.4912  1.0249
   6 -16   0  6.1146  0.8598
  -6  16   0  7.0514  1.1706
   6 -16   0  8.6246  1.3411
   6 -16   0  6.8116  1.0627
   6 -16   0  6.1568  0.8271
   6 -16   0  6.4286  1.1169
   6 -16   0  7.1442  1.0888
   6 -16   0  8.2479  1.0514
   6 -16   0  5.9049  0.8414
   6 -16   0  7.1092  0.8249
  -6  16   0  8.5067  1.2572
   6 -16   0  6.0434  0.9666
   6 -16   0  7.5792  1.3426
   6 -16   0  7.4899  0.9202
  -6  16   0  7.6257  0.9182
  -6  16   0  7.3374  1.1592
   7 -16   0  77.469   4.336
   7 -16   0  74.205   3.363
  -7  16   0  73.502   4.384
  -7  16   0  77.934   3.258
   7 -16   0  73.826   4.871
  -7  16   0  71.366   3.085
   7 -16   0  74.407   5.573
  -7  16   0  72.176   4.643
   7 -16   0  65.073   3.631
  -7  16   0  75.601   3.527
   7 -16   0  72.626   4.277
   7 -16   0  77.450   3.724
   7 -16   0  75.374   3.618
   7 -16   0  68.682   4.161
   7 -16   0  62.232   2.997
  -7  16   0  75.670   3.994
   7 -16   0  73.315   4.113
  -8  16   0  18.835   1.681
   8 -16   0  12.375   2.067
  -8  16   0  18.723   1.160
   8 -16   0  16.939   1.275
   8 -16   0  20.385   1.828
  -8  16   0  12.581   1.446
  -8  16   0  13.432   1.055
   8 -16   0  14.216   1.318
   8 -16   0  16.641   1.425
   8 -16   0  13.689   1.489
   8 -16   0  14.669   1.176
  -8  16   0  17.162   1.301
  -8  16   0  17.193   1.205
   9 -16   0  0.7257  0.5916
   9 -16   0  1.6461  0.6641
  -9  16   0  1.9257  0.7408
   9 -16   0  1.0574  1.0378
   9 -16   0  1.2711  0.5506
  -9 -16   0  0.4090  0.5046
  -9  16   0  0.8520  0.8313
  -9 -16   0  1.4011  0.5460
  -9 -16   0  1.0412  0.6321
   9 -16   0  1.6968  0.7828
  -9  16   0  1.1677  0.5026
  -9 -16   0  1.2273  0.7025
  -9  16   0  1.3642  0.7030
  -9  16   0  1.9122  0.5597
  -9 -16   0  1.3655  0.8701
  -9  16   0  1.6442  0.6926
   9 -16   0  0.9240  0.5446
  10 -16   0  28.804   1.521
  10 -16   0  23.767   1.692
  10 -16   0  25.649   1.892
 -10 -16   0  19.921   1.839
 -10  16   0  29.380   1.358
  10 -16   0  25.583   1.447
 -10  16   0  23.533   1.631
 -10  16   0  30.184   1.866
  10 -16   0  23.368   2.231
   0 -17   0  0.1424  0.7135
   0 -17   0  0.2950  0.5202
   0 -17   0  2.6791  0.8943
   0 -17   0  0.5264  0.8464
   0 -17   0 -0.3316  0.5954
   0 -17   0 -0.5142  0.6472
   0  17   0  1.5071  1.8582
   0 -17   0 -0.0417  0.6220
   0 -17   0 -0.0732  0.5978
   0 -17   0  0.1619  1.0917
   0 -17   0  0.0232  0.5928
   0  17   0  1.3567  1.8613
   0 -17   0 -0.1119  0.5032
   0 -17   0 -0.1411  1.3773
   0 -17   0  0.5514  0.6670
   0 -17   0  0.0252  0.6251
   0 -17   0 -0.0532  1.0157
   0 -17   0  0.6306  0.8043
   0 -17   0  0.5340  0.8646
   0 -17   0  0.3466  2.0202
   0 -17   0  0.0465  0.6203
  -1  17   0  29.305   3.471
   1 -17   0  28.633   1.877
   1 -17   0  30.258   1.704
  -1 -17   0  26.910   2.731
  -1 -17   0  29.946   1.749
   1 -17   0  30.140   1.856
   1 -17   0  30.273   2.314
  -1 -17   0  30.441   2.184
  -1 -17   0  29.411   2.284
   1 -17   0  28.154   2.967
  -1 -17   0  29.358   2.091
   1 -17   0  31.301   1.801
  -1  17   0  27.061   4.164
  -1 -17   0  29.560   1.726
   1 -17   0  27.955   1.828
  -1 -17   0  31.856   1.967
  -1 -17   0  27.422   3.486
   1 -17   0  22.554   3.302
   1 -17   0  30.149   2.222
   1  17   0  23.186   3.877
   1 -17   0  29.424   2.046
   1 -17   0  22.332   3.328
  -1 -17   0  28.575   2.273
   1  17   0  25.980   3.497
  -1 -17   0  26.155   1.766
   1 -17   0  31.574   2.419
   1 -17   0  30.403   1.801
  -1 -17   0  27.969   1.688
  -1 -17   0  28.475   1.859
  -1 -17   0  30.662   1.838
   1 -17   0  30.749   2.239
   1 -17   0  30.192   1.835
  -1 -17   0  24.144   4.204
   1 -17   0  31.070   2.260
  -1 -17   0  30.394   1.849
  -1 -17   0  24.928   2.053
   1 -17   0  29.252   1.900
  -1 -17   0  22.650   2.269
   1 -17   0  27.736   4.424
   1 -17   0  29.168   1.811
  -1 -17   0  31.144   2.292
  -1 -17   0  28.120   2.028
   1 -17   0  29.980   2.055
   2 -17   0  40.428   2.166
   2 -17   0  46.625   2.338
   2 -17   0  42.331   2.404
   2 -17   0  46.393   2.191
  -2 -17   0  43.454   2.144
  -2 -17   0  36.745   2.310
   2 -17   0  40.643   2.495
   2 -17   0  39.183   2.817
  -2 -17   0  41.686   2.181
   2 -17   0  31.417   3.845
   2  17   0  38.847   4.173
  -2  17   0  33.350   3.829
   2 -17   0  38.309   2.744
   2 -17   0  40.948   2.191
   2 -17   0  40.786   2.691
  -2 -17   0  40.938   2.285
  -2 -17   0  40.342   2.122
  -2 -17   0  31.264   4.764
  -2  17   0  37.912   4.524
  -2 -17   0  41.830   2.711
   2 -17   0  42.301   2.869
  -2 -17   0  40.401   2.477
   2 -17   0  40.021   2.235
   2 -17   0  42.937   2.406
  -2 -17   0  39.947   2.778
  -2 -17   0  36.968   3.374
  -2 -17   0  39.189   2.190
   2 -17   0  45.409   2.442
  -2  17   0  35.961   4.557
  -2 -17   0  39.048   2.293
   2 -17   0  42.826   3.173
  -2 -17   0  38.000   2.800
   2 -17   0  33.739   4.078
  -2 -17   0  39.356   2.266
  -2 -17   0  41.872   2.751
  -2 -17   0  39.870   2.033
   2 -17   0  36.216   5.262
  -2 -17   0  36.678   3.966
   2 -17   0  38.935   2.883
   2 -17   0  43.778   2.156
   2 -17   0  45.646   2.393
   2  17   0  34.314   4.189
   2 -17   0  40.855   3.625
  -3  17   0  15.853   2.689
   3 -17   0  17.453   1.928
  -3  17   0  15.882   1.693
  -3 -17   0  14.820   1.251
   3 -17   0  17.881   1.673
  -3 -17   0  17.723   1.607
   3 -17   0  13.904   2.724
   3 -17   0  15.091   1.666
  -3 -17   0  16.574   1.415
   3 -17   0  15.204   1.436
   3 -17   0  16.477   1.612
   3 -17   0  17.009   1.366
  -3 -17   0  15.228   3.326
   3 -17   0  16.933   1.366
   3 -17   0  14.558   3.324
  -3 -17   0  16.007   1.228
  -3 -17   0  16.547   1.673
   3 -17   0  16.672   1.229
  -3 -17   0  15.922   1.567
  -3 -17   0  14.961   1.251
  -3 -17   0  14.286   1.520
   3 -17   0  16.690   1.539
  -3 -17   0  15.638   1.317
   3 -17   0  18.226   2.268
   3 -17   0  16.766   1.280
  -3 -17   0  15.135   2.010
   3 -17   0  17.729   1.859
  -3 -17   0  16.240   1.297
  -3 -17   0  17.657   1.752
   3 -17   0  16.152   1.850
   3 -17   0  14.546   2.781
   3 -17   0  17.421   1.325
   3  17   0  13.629   3.063
  -3  17   0  14.782   3.154
  -3  17   0  16.095   1.846
  -3 -17   0  14.868   1.142
   3 -17   0  15.877   1.365
   3 -17   0  17.496   1.858
  -3  17   0  17.548   3.237
   3 -17   0  16.563   1.392
   4 -17   0  0.9556  0.8772
  -4 -17   0  1.1398  0.6781
   4 -17   0  0.2442  0.7790
  -4 -17   0  1.3481  0.6383
   4 -17   0  1.9451  0.7733
  -4 -17   0  0.3109  0.4379
   4 -17   0  2.0808  1.1791
  -4  17   0  0.6965  0.5233
   4 -17   0  1.1530  0.6762
  -4 -17   0  0.1729  0.6192
   4 -17   0  1.4031  0.8694
   4 -17   0  1.8879  0.9843
   4 -17   0  1.8055  0.6159
   4 -17   0  1.8721  0.9471
   4 -17   0  0.8562  0.7550
   4 -17   0  0.9206  0.5510
  -4 -17   0  0.5496  0.5344
   4 -17   0  1.1565  0.7388
   4 -17   0  1.1027  0.5519
   4 -17   0  1.1508  0.8007
  -4 -17   0 -0.0239  0.5247
  -4 -17   0  0.2972  0.6710
  -4  17   0  1.0161  0.8217
   4 -17   0  1.1585  0.6980
   4 -17   0  0.4811  0.6913
  -4  17   0  1.3769  0.9155
  -4 -17   0 -0.2149  0.4116
  -4 -17   0  0.5651  0.7616
  -4 -17   0  0.2545  0.5513
  -4 -17   0  0.8501  0.6210
   4 -17   0  1.0037  0.6117
  -4 -17   0  0.1785  0.7094
  -5  17   0  1.7177  0.9581
   5 -17   0  2.6208  0.8673
   5 -17   0  1.9119  0.7022
   5 -17   0  2.8748  0.6764
   5 -17   0  2.1996  0.7448
   5 -17   0  1.4129  0.7382
   5 -17   0  1.5051  0.8693
   5 -17   0  2.0848  0.6907
  -5  17   0  1.9772  0.7048
   5 -17   0  1.4257  1.0814
   5 -17   0  1.6323  0.7334
  -5 -17   0  0.1136  0.4068
   5 -17   0  1.1356  0.7321
   5 -17   0  1.6085  0.6748
  -5 -17   0  0.1788  0.3682
   5 -17   0  1.9964  0.7178
  -5 -17   0  0.3446  0.5122
  -5  17   0  1.6551  0.8909
   5 -17   0  1.9673  1.1389
   5 -17   0  2.0991  0.7709
  -5 -17   0  0.0041  0.6287
  -5  17   0  2.6269  0.9137
   5 -17   0  1.6573  0.6188
  -5 -17   0  0.0550  0.4607
   5 -17   0  1.4930  0.6987
  -6  17   0  2.1926  0.8332
   6 -17   0  1.8210  0.6227
   6 -17   0  3.4984  0.7828
   6 -17   0  3.0152  0.9078
  -6  17   0  2.6237  1.0052
   6 -17   0  3.1475  0.7640
  -6  17   0  2.5033  0.8328
   6 -17   0  2.1410  0.7992
   6 -17   0  2.1441  0.8844
  -6  17   0  1.5866  0.5751
  -6  17   0  1.1942  0.8281
   6 -17   0  2.2073  0.7688
   6 -17   0  1.8558  0.7084
   6 -17   0  2.8663  0.7037
   6 -17   0  3.1488  1.0966
   6 -17   0  3.3391  1.3751
   6 -17   0  2.0628  0.6786
   6 -17   0  3.3856  0.8253
   6 -17   0  1.7203  0.9561
   6 -17   0  2.1309  0.6636
  -7  17   0  56.295   2.563
   7 -17   0  57.355   3.297
   7 -17   0  51.101   3.418
   7 -17   0  55.908   3.436
   7 -17   0  57.604   2.911
  -7  17   0  57.847   2.824
  -7  17   0  57.642   3.236
   7 -17   0  59.002   3.877
  -7  17   0  63.132   3.574
  -7  17   0  53.804   3.728
  -7  17   0  61.346   2.615
   7 -17   0  48.355   3.302
   7 -17   0  55.085   2.990
   7 -17   0  57.725   2.687
   7 -17   0  57.643   2.927
   7 -17   0  53.659   4.394
   8 -17   0  15.456   1.204
  -8  17   0  15.174   1.070
   8 -17   0  14.960   1.082
   8 -17   0  11.661   1.553
   8 -17   0  14.822   1.797
  -8  17   0  15.775   1.462
   8 -17   0  16.040   1.406
  -8  17   0  15.833   1.582
  -8  17   0  12.067   1.144
  -8  17   0  13.958   1.053
   8 -17   0  16.268   1.206
  -8  17   0  15.447   1.447
   8 -17   0  11.927   1.269
   9 -17   0  40.461   2.009
   9 -17   0  36.199   2.327
   9 -17   0  41.340   2.039
  -9  17   0  38.026   1.755
   9 -17   0  37.350   2.594
  -9  17   0  36.004   2.598
   9 -17   0  35.746   3.033
  -9  17   0  43.007   2.484
  -9  17   0  37.570   1.905
  -9  17   0  38.980   2.246
   9 -17   0  34.853   1.790
   0 -18   0  162.47    6.25
   0 -18   0  155.29    7.39
   0 -18   0  160.43    6.32
   0 -18   0  158.43    6.74
   0 -18   0  146.10    7.83
   0 -18   0  155.26   10.83
   0 -18   0  165.25    8.55
   0 -18   0  157.47    6.66
   0 -18   0  164.44    8.50
   0 -18   0  156.93    6.37
   0 -18   0  159.49    8.30
   0 -18   0  169.23    7.31
   0 -18   0  156.48    8.36
   0 -18   0  159.56    6.99
   0 -18   0  160.60    7.10
   0 -18   0  154.96    6.51
   1 -18   0  31.949   1.961
  -1 -18   0  31.539   2.310
  -1 -18   0  28.764   1.912
   1 -18   0  33.023   1.894
   1 -18   0  30.508   1.761
  -1 -18   0  28.904   1.824
   1 -18   0  31.553   1.988
  -1  18   0  26.156   2.191
   1 -18   0  30.649   1.885
  -1 -18   0  29.557   2.822
  -1 -18   0  26.962   2.271
  -1 -18   0  28.580   1.916
  -1 -18   0  30.275   2.089
   1 -18   0  32.132   2.187
   1 -18   0  30.354   2.289
  -1 -18   0  29.371   2.428
   1 -18   0  31.008   2.052
  -1 -18   0  28.653   1.931
   1 -18   0  32.082   2.300
  -1 -18   0  29.520   1.853
   1 -18   0  28.563   1.888
  -1 -18   0  30.025   2.294
  -1 -18   0  29.030   1.721
   1 -18   0  31.862   2.439
  -1 -18   0  28.320   1.800
   1 -18   0  32.590   1.735
   1 -18   0  31.649   1.947
   1 -18   0  27.386   2.850
   1 -18   0  29.547   2.419
   1 -18   0  29.632   1.745
  -1 -18   0  31.382   1.908
   1 -18   0  30.307   2.251
  -1 -18   0  30.614   1.693
   2 -18   0 -0.5180  0.4971
  -2 -18   0 -0.1676  0.6979
   2 -18   0  0.0145  0.7401
  -2 -18   0 -0.0407  0.6793
   2 -18   0 -0.3503  0.6124
  -2  18   0 -0.8154  0.6800
   2 -18   0 -0.6812  0.5762
   2 -18   0 -0.2983  0.6320
  -2 -18   0  0.3817  0.6900
   2 -18   0 -0.6903  1.0192
   2 -18   0  0.3519  0.6993
   2 -18   0 -0.0307  0.8400
   2 -18   0 -0.1013  0.6565
  -2 -18   0  0.4523  0.8449
  -2 -18   0  0.6710  0.6075
  -2 -18   0 -0.0620  0.5843
  -2 -18   0  0.1162  1.0563
   2 -18   0  0.5096  0.6534
   2 -18   0 -0.2819  0.5529
   2 -18   0 -0.1188  0.6013
  -2 -18   0 -0.3270  0.6121
   2 -18   0 -0.6689  0.9291
  -2 -18   0  1.3644  0.7929
   2 -18   0  0.2071  0.7814
   2 -18   0  0.0992  0.8416
  -2 -18   0  0.0070  0.7714
  -2 -18   0 -0.2880  0.6472
   2 -18   0  0.4583  0.6099
  -2 -18   0 -0.2475  0.6165
  -2 -18   0  0.0063  0.5675
  -2 -18   0  0.2012  0.5669
   2 -18   0 -0.0473  0.9035
  -2 -18   0 -0.2602  0.6324
   3 -18   0  20.515   1.505
  -3  18   0  21.330   1.824
   3 -18   0  20.688   1.816
   3 -18   0  20.412   2.378
  -3 -18   0  18.045   1.553
   3 -18   0  18.957   1.588
   3 -18   0  18.876   1.729
  -3 -18   0  19.008   1.316
  -3 -18   0  18.598   1.637
  -3 -18   0  16.868   1.780
   3 -18   0  21.664   1.991
   3 -18   0  22.553   1.666
   3 -18   0  21.275   2.171
   3 -18   0  20.872   1.522
  -3 -18   0  19.426   1.365
  -3 -18   0  19.585   1.367
   3 -18   0  21.097   1.870
   3 -18   0  20.403   1.464
  -3  18   0  20.395   1.376
  -3 -18   0  19.600   1.445
  -3 -18   0  18.942   1.435
   3 -18   0  20.524   1.476
  -3 -18   0  17.360   1.386
   3 -18   0  21.783   1.521
   3 -18   0  20.537   1.335
  -3 -18   0  20.390   1.724
   3 -18   0  18.653   1.743
   3 -18   0  20.393   1.886
  -3 -18   0  18.315   1.668
  -4  18   0  30.314   2.308
  -4 -18   0  26.360   2.073
  -4 -18   0  26.744   2.180
   4 -18   0  28.772   1.847
   4 -18   0  30.691   1.885
  -4 -18   0  26.971   1.596
   4 -18   0  30.588   2.339
  -4  18   0  27.496   2.372
   4 -18   0  28.906   2.075
   4 -18   0  28.243   1.664
  -4  18   0  28.380   1.653
  -4 -18   0  26.469   2.081
   4 -18   0  28.604   2.453
   4 -18   0  29.453   1.731
   4 -18   0  30.403   2.060
   4 -18   0  31.119   1.954
   4 -18   0  32.050   1.830
   4 -18   0  31.097   1.841
   4 -18   0  30.823   2.151
   4 -18   0  31.090   2.316
   4 -18   0  32.305   2.980
  -4 -18   0  25.499   1.634
   4 -18   0  31.383   1.960
   5 -18   0  372.86   18.95
  -5  18   0  363.05   19.39
   5 -18   0  378.65   14.88
   5 -18   0  383.56   18.52
   5 -18   0  383.46   14.26
   5 -18   0  370.37   13.86
   5 -18   0  361.31   14.48
   5 -18   0  370.71   14.04
   5 -18   0  384.51   15.96
   5 -18   0  374.98   18.63
   5 -18   0  379.31   18.91
  -5  18   0  387.89   17.61
   5 -18   0  389.90   24.55
   5 -18   0  380.83   16.53
   5 -18   0  375.31   15.01
  -5  18   0  360.11   20.83
   5 -18   0  396.46   16.30
  -5  18   0  382.83   14.18
   6 -18   0  274.07   10.68
   6 -18   0  273.06   13.57
   6 -18   0  266.16   13.37
   6 -18   0  260.39   11.80
   6 -18   0  270.17   11.67
   6 -18   0  274.46   13.28
   6 -18   0  283.41   11.49
  -6  18   0  279.16   10.19
  -6  18   0  279.82   12.66
  -6  18   0  274.04   13.94
   6 -18   0  277.76   17.60
   6 -18   0  274.85   10.22
  -6  18   0  256.91   14.92
   6 -18   0  253.51   10.71
   6 -18   0  255.43    9.88
  -6  18   0  276.57   11.17
   6 -18   0  250.57   10.00
   6 -18   0  247.62   10.33
   6 -18   0  256.15   13.52
  -7  18   0  26.711   1.382
  -7  18   0  21.118   1.926
   7 -18   0  23.548   1.538
  -7  18   0  22.793   1.369
   7 -18   0  21.544   1.601
   7 -18   0  24.921   1.514
  -7  18   0  22.163   1.719
  -7  18   0  27.700   1.978
  -7  18   0  25.824   1.530
   7 -18   0  20.071   1.734
   7 -18   0  20.962   2.300
   7 -18   0  25.518   1.754
   7 -18   0  21.535   1.913
   7 -18   0  24.254   1.387
   7 -18   0  18.709   1.792
   8 -18   0  39.823   2.391
  -8  18   0  35.927   1.758
  -8  18   0  39.202   1.837
  -8  18   0  44.135   2.361
  -8  18   0  40.137   2.041
   8 -18   0  36.436   1.831
   8 -18   0  40.477   2.045
   8 -18   0  39.093   2.085
  -8  18   0  37.784   2.591
  -8  18   0  38.880   2.480
   8 -18   0  38.574   3.127
   8 -18   0  31.480   2.225
   0 -19   0 -0.5428  0.5631
   0 -19   0 -0.2539  0.8873
   0 -19   0 -0.6303  0.5848
   0 -19   0 -0.3238  0.6059
   0 -19   0  0.4879  0.7954
   0 -19   0 -0.1989  0.6317
   0 -19   0  1.0100  0.8110
   0 -19   0  0.1602  0.5469
   0 -19   0  0.8756  0.9119
   0 -19   0 -0.1319  0.5873
   0 -19   0 -0.0655  0.7469
   0 -19   0  0.2041  0.5704
   0 -19   0  0.8642  0.7587
   0 -19   0  0.2738  0.6688
   0 -19   0  0.2172  0.9807
   0 -19   0  0.2307  0.9930
   1 -19   0  10.213   1.150
   1 -19   0  10.815   1.273
  -1 -19   0  10.933   1.113
  -1 -19   0  11.289   1.106
   1 -19   0  12.093   1.252
  -1 -19   0  10.544   1.302
  -1 -19   0  10.873   1.109
   1 -19   0  12.386   1.164
   1 -19   0  12.195   1.576
  -1 -19   0  10.632   1.127
  -1 -19   0  11.282   1.442
   1 -19   0  11.947   1.372
   1 -19   0  11.852   1.099
   1 -19   0  12.904   1.260
  -1 -19   0  9.9453  1.4233
  -1 -19   0  11.130   1.057
  -1 -19   0  10.774   1.384
   1 -19   0  11.829   1.045
   1 -19   0  11.276   1.358
   1 -19   0  11.891   1.147
   1 -19   0  10.305   1.122
  -1 -19   0  10.979   1.141
   1 -19   0  11.307   1.426
  -1 -19   0  10.162   1.159
  -1 -19   0  11.416   1.234
  -1 -19   0  10.538   1.097
   1 -19   0  11.540   1.201
   1 -19   0  10.897   1.802
   1 -19   0  10.145   1.414
  -1 -19   0  11.368   1.024
   2 -19   0  7.8005  0.9614
   2 -19   0  7.8675  1.1625
   2 -19   0  6.5440  0.9184
   2 -19   0  6.3211  1.0796
  -2 -19   0  5.3618  1.0216
   2 -19   0  5.7759  0.9533
   2 -19   0  8.1972  1.4098
  -2 -19   0  6.7560  0.8446
   2 -19   0  7.0775  0.8229
  -2 -19   0  6.8560  1.1998
  -2 -19   0  6.6809  0.8828
   2 -19   0  7.2720  1.0017
  -2 -19   0  6.7617  0.9226
  -2  19   0  6.7394  0.7837
   2 -19   0  7.8383  1.1017
  -2 -19   0  7.3382  1.1942
   2 -19   0  6.6925  0.8873
  -2 -19   0  5.8478  0.8780
   2 -19   0  7.7349  1.1498
  -2  19   0  6.2535  1.0980
  -2 -19   0  7.4928  0.9153
   2 -19   0  6.2395  1.0752
   2 -19   0  7.9971  1.2086
   2 -19   0  6.7404  0.9816
   2 -19   0  7.6674  1.5046
  -2 -19   0  7.0354  0.9837
  -2 -19   0  7.4926  1.1003
   2 -19   0  6.4971  0.8964
  -2 -19   0  7.1303  1.0790
   3 -19   0  1.3683  0.6484
   3 -19   0  0.9491  1.0995
  -3 -19   0  0.2421  0.7186
  -3 -19   0  1.3181  0.5810
   3 -19   0  1.0649  0.8410
   3 -19   0  2.2101  0.7423
   3 -19   0  1.1331  0.6329
  -3  19   0  1.6304  0.8162
  -3 -19   0  0.3537  0.5249
   3 -19   0  1.7428  0.8614
  -3 -19   0  1.4854  0.7446
  -3 -19   0  1.9147  0.6388
  -3 -19   0  1.3949  0.9374
   3 -19   0  1.8887  0.6319
  -3 -19   0  1.4704  0.8050
  -3 -19   0  1.5284  0.7064
   3 -19   0  0.9378  0.6537
   3 -19   0  1.4909  0.8360
  -3 -19   0  1.7484  0.7886
   3 -19   0  2.1561  0.7298
   3 -19   0  0.8531  0.7108
   3 -19   0  1.5439  0.5885
   3 -19   0  2.2175  0.9241
  -3 -19   0  0.3897  0.4295
   3 -19   0  1.8985  1.1151
  -3  19   0  1.7770  0.6798
   3 -19   0  2.2605  0.7253
  -3 -19   0  1.5640  0.6035
  -4  19   0  6.9801  0.7968
   4 -19   0  6.3357  0.8456
  -4  19   0  5.2496  1.0116
   4 -19   0  6.2147  1.0204
   4 -19   0  6.5022  0.8601
  -4  19   0  6.9312  1.0671
   4 -19   0  6.4814  0.8898
   4 -19   0  6.6358  0.8834
   4 -19   0  6.4373  0.9087
   4 -19   0  5.1065  1.2132
   4 -19   0  5.2139  1.0124
   4 -19   0  6.2272  0.7243
  -4 -19   0  2.8995  0.8591
   4 -19   0  6.5035  1.1174
   4 -19   0  6.1205  0.8389
   4 -19   0  7.5777  1.4740
  -4 -19   0  4.9179  0.9144
   4 -19   0  7.0787  1.1513
   4 -19   0  6.4425  0.9863
   4 -19   0  7.4682  0.8753
   5 -19   0  8.0237  1.4368
   5 -19   0  6.7615  1.0444
  -5  19   0  7.0158  1.0540
   5 -19   0  5.1381  0.7833
  -5  19   0  3.6304  0.8400
   5 -19   0  5.2290  0.8024
   5 -19   0  5.1435  0.8752
   5 -19   0  3.1366  0.8537
   5 -19   0  3.3891  0.8427
  -5  19   0  5.0442  0.7527
  -5  19   0  3.7875  0.9655
   5 -19   0  5.0600  0.7515
   5 -19   0  3.2647  0.8016
   5 -19   0  9.1255  1.2757
   5 -19   0  2.9339  0.8324
   5 -19   0  8.3310  1.1183
   6 -19   0  110.15    4.43
   6 -19   0  99.128   4.543
   6 -19   0  98.988   7.678
   6 -19   0  100.91    4.33
   6 -19   0  100.51    5.90
  -6  19   0  110.39    5.59
   6 -19   0  122.73    5.91
   6 -19   0  119.87    4.76
  -6  19   0  122.13    4.54
  -6  19   0  121.54    4.99
   6 -19   0  101.13    5.97
   6 -19   0  112.99    5.06
   6 -19   0  118.50    5.27
   6 -19   0  124.21    5.21
   6 -19   0  107.14    5.99
   6 -19   0  111.46    4.72
  -6  19   0  125.08    6.19
   7 -19   0  23.817   1.391
  -7  19   0  22.175   1.298
  -7  19   0  26.431   1.352
   7 -19   0  23.070   1.520
   7 -19   0  27.398   1.820
   7 -19   0  22.853   1.674
   7 -19   0  26.222   1.847
   7 -19   0  25.971   1.514
  -7  19   0  24.772   1.526
  -7  19   0  23.252   1.813
  -7  19   0  28.032   1.753
  -7  19   0  27.158   1.809
   7 -19   0  27.931   2.340
  -8  19   0  64.064   2.491
  -8  19   0  61.563   3.382
   8 -19   0  58.252   2.772
   8 -19   0  51.731   2.536
  -8  19   0  60.332   3.109
   8 -19   0  62.064   2.843
  -8  19   0  63.467   2.728
   8 -19   0  54.041   3.255
   0 -20   0  202.02    8.25
   0 -20   0  199.03    7.72
   0 -20   0  194.48    9.00
   0 -20   0  203.22   10.36
   0 -20   0  200.14   10.09
   0 -20   0  207.09   10.30
   0 -20   0  201.99    7.59
   0 -20   0  209.99    8.85
   0 -20   0  197.88    8.62
   0 -20   0  198.30    7.69
   0 -20   0  199.13    7.93
   0 -20   0  195.12   10.14
   0 -20   0  170.67    8.40
   0 -20   0  205.34    8.12
   1 -20   0  0.2765  0.6754
   1 -20   0  0.9237  0.6567
   1 -20   0 -0.3324  0.7870
   1 -20   0  0.2265  0.7677
   1 -20   0  1.2593  0.7422
   1 -20   0  0.4503  0.9678
  -1 -20   0  0.5968  0.7039
  -1 -20   0  1.2358  0.6348
  -1 -20   0  0.2117  0.5827
  -1 -20   0 -0.8743  0.8331
   1 -20   0  0.2864  0.5793
  -1 -20   0  0.2118  0.8090
  -1 -20   0  0.1177  0.6102
   1 -20   0  0.2381  0.7263
   1 -20   0  0.1897  0.5624
  -1 -20   0  0.1090  0.6984
   1 -20   0 -0.3176  0.8081
  -1 -20   0 -0.3369  0.6899
   1 -20   0  0.0380  0.5962
   1 -20   0  0.5914  0.8507
   1 -20   0 -0.3593  0.5066
   1 -20   0  0.5648  0.6830
  -1 -20   0  0.4091  0.6046
   1 -20   0 -0.0717  0.7538
  -1  20   0 -0.0812  0.5253
  -1 -20   0  0.0424  0.7199
  -1 -20   0  0.0144  0.6963
  -1 -20   0 -0.0318  0.6305
  -1 -20   0  0.1229  0.5691
  -1 -20   0  0.3175  0.6944
  -2 -20   0  53.081   3.182
  -2 -20   0  52.404   2.612
  -2 -20   0  51.730   2.736
   2 -20   0  54.413   2.507
   2 -20   0  56.880   2.838
   2 -20   0  52.870   2.773
   2 -20   0  55.325   3.403
   2 -20   0  52.935   2.938
   2 -20   0  55.792   2.604
   2 -20   0  52.131   3.344
   2 -20   0  49.272   4.082
  -2 -20   0  52.401   2.471
  -2 -20   0  51.642   3.283
   2 -20   0  51.713   3.291
  -2 -20   0  51.744   2.399
   2 -20   0  51.814   2.563
   2 -20   0  54.722   2.674
   2 -20   0  53.343   3.220
   2 -20   0  59.192   2.585
  -2 -20   0  49.265   2.486
  -2 -20   0  47.712   3.200
  -2 -20   0  52.327   2.552
  -2 -20   0  51.230   3.155
  -2  20   0  50.322   2.356
   2 -20   0  52.778   2.757
   2 -20   0  51.312   2.438
  -2 -20   0  48.635   2.795
  -3  20   0  1.7129  0.9078
   3 -20   0  1.6671  0.6708
   3 -20   0  1.6914  0.6202
  -3 -20   0  0.9244  0.7339
  -3 -20   0  0.9753  0.8556
   3 -20   0  1.0927  1.1235
  -3  20   0  1.9419  0.5604
  -3 -20   0  0.7589  0.6995
   3 -20   0  1.5681  0.9922
   3 -20   0  1.8094  0.7960
  -3 -20   0  1.2656  0.7336
   3 -20   0  1.2986  0.8025
   3 -20   0  1.7412  0.8911
   3 -20   0  0.9244  0.6640
   3 -20   0  1.2517  0.7871
   3 -20   0  1.4549  0.7383
  -3 -20   0  0.6906  0.6108
  -3 -20   0  2.4385  0.6031
  -3 -20   0 -0.1915  0.5357
  -3 -20   0  0.2347  0.4412
  -3 -20   0  1.8471  0.6135
  -3 -20   0  2.3200  0.6749
   3 -20   0  1.4465  0.7205
   3 -20   0  1.4087  0.7205
  -3  20   0  1.3560  0.8276
   3 -20   0  0.9747  0.7045
   3 -20   0  1.3638  0.6912
   3 -20   0  1.5048  0.6146
   4 -20   0  49.189   2.389
  -4  20   0  48.555   2.208
   4 -20   0  48.794   2.227
  -4  20   0  44.271   2.953
   4 -20   0  44.438   3.740
   4 -20   0  48.451   3.013
   4 -20   0  50.872   2.524
   4 -20   0  45.175   3.064
  -4  20   0  50.103   2.887
   4 -20   0  48.055   2.361
   4 -20   0  46.460   2.912
   4 -20   0  52.962   2.584
   4 -20   0  48.855   2.369
   4 -20   0  48.068   3.035
   4 -20   0  48.526   2.662
   4 -20   0  48.454   2.274
   4 -20   0  48.165   2.426
   5 -20   0  45.639   3.730
   5 -20   0  51.110   2.383
   5 -20   0  49.706   2.495
  -5  20   0  45.403   2.935
  -5  20   0  50.203   2.458
   5 -20   0  46.477   2.942
   5 -20   0  52.269   2.307
   5 -20   0  48.483   2.641
   5 -20   0  48.148   2.946
  -5  20   0  49.451   2.217
  -5  20   0  49.686   2.779
   5 -20   0  46.960   2.507
   5 -20   0  48.959   2.875
   5 -20   0  47.053   2.989
   5 -20   0  46.547   2.207
   5 -20   0  47.394   2.144
   5 -20   0  47.094   2.302
   6 -20   0  14.170   1.574
  -6  20   0  12.723   1.107
   6 -20   0  9.9005  0.9850
   6 -20   0  13.210   1.018
   6 -20   0  10.451   1.093
  -6  20   0  13.802   1.227
  -6  20   0  12.148   0.950
   6 -20   0  11.828   0.986
   6 -20   0  12.931   1.261
   6 -20   0  14.392   1.233
   6 -20   0  10.362   0.889
   6 -20   0  9.1068  0.9248
   6 -20   0  13.926   1.017
  -6  20   0  13.244   0.979
   6 -20   0  10.397   1.128
   6 -20   0  13.023   0.969
  -6  20   0  10.385   1.217
   0 -21   0  0.8162  0.5622
   0 -21   0 -0.3115  0.5532
   0 -21   0  0.6610  0.6942
   0 -21   0  0.7261  0.6912
   0 -21   0  0.0203  0.5457
   0 -21   0 -0.0040  0.9660
   0 -21   0  0.3860  0.7916
   0 -21   0  0.1025  0.6602
   0 -21   0  0.3854  0.7517
   0 -21   0  1.0445  0.5842
   0 -21   0  0.7836  0.5726
   0 -21   0  1.0328  0.6280
   0 -21   0 -0.6355  0.6684
   0 -21   0  0.4115  0.6083
   1 -21   0  33.528   1.912
   1 -21   0  34.367   2.063
   1 -21   0  30.770   1.890
  -1 -21   0  31.691   2.295
  -1 -21   0  30.191   1.690
   1 -21   0  34.463   1.758
  -1 -21   0  31.343   1.867
  -1 -21   0  31.077   1.691
   1 -21   0  33.573   1.849
  -1 -21   0  29.500   1.764
   1 -21   0  35.354   2.345
   1 -21   0  33.240   1.868
  -1 -21   0  30.088   2.191
  -1 -21   0  31.336   2.284
   1 -21   0  32.215   2.197
   1 -21   0  31.495   1.807
  -1 -21   0  30.341   2.189
  -1  21   0  29.944   2.013
   1 -21   0  30.408   1.762
   1 -21   0  32.695   1.695
   1 -21   0  34.639   2.265
  -1 -21   0  34.022   1.789
   1 -21   0  32.116   2.315
  -1 -21   0  31.378   1.877
  -1 -21   0  31.163   1.960
   1 -21   0  31.858   1.762
  -1 -21   0  32.001   1.666
  -2  21   0  0.5776  0.7283
   2 -21   0 -0.3138  0.6396
   2 -21   0 -0.0098  0.7637
   2 -21   0 -0.6338  0.5042
  -2  21   0  0.5442  0.5448
   2 -21   0  0.2452  0.5825
  -2 -21   0  0.0005  0.6665
   2 -21   0  0.3157  0.6820
   2 -21   0 -0.9303  0.5799
  -2 -21   0  0.3573  0.5196
  -2 -21   0 -0.2500  0.8641
   2 -21   0  0.2982  0.6156
  -2 -21   0  0.7259  0.8550
  -2 -21   0 -0.5287  0.5712
   2 -21   0  0.0881  0.4362
  -2 -21   0  0.1623  0.5332
  -2 -21   0 -0.4884  0.6613
  -2 -21   0 -0.6813  0.4984
   2 -21   0  0.3053  0.6358
  -2 -21   0 -0.3071  0.5713
   2 -21   0 -0.0703  0.8667
   2 -21   0 -0.3198  0.5638
   2 -21   0 -0.9675  0.5510
  -2 -21   0  0.6306  0.6751
  -2 -21   0  0.5437  0.7424
   2 -21   0 -0.2392  0.6278
  -3 -21   0  4.9733  0.7547
   3 -21   0  5.9005  0.7073
  -3  21   0  4.8344  0.7930
   3 -21   0  5.0322  1.0758
   3 -21   0  6.4784  0.8079
   3 -21   0  4.2527  0.7143
  -3  21   0  4.2076  0.6568
  -3 -21   0  3.2786  0.7099
  -3 -21   0  4.6796  0.6778
  -3 -21   0  3.6623  0.8354
  -3 -21   0  3.4728  0.7663
   3 -21   0  5.7938  0.7482
   3 -21   0  5.8506  0.9913
   3 -21   0  4.1852  0.7536
  -3 -21   0  3.7861  0.6927
   3 -21   0  4.7004  0.6963
   3 -21   0  4.1063  1.0263
  -3  21   0  4.5396  0.9025
  -3 -21   0  5.7475  0.9443
   3 -21   0  5.0214  0.6856
  -3 -21   0  4.2208  0.6705
   3 -21   0  5.3841  0.9141
   3 -21   0  5.0023  0.8702
  -4  21   0  26.614   1.652
   4 -21   0  26.355   1.893
   4 -21   0  29.039   2.044
   4 -21   0  27.553   1.718
   4 -21   0  26.018   1.440
   4 -21   0  27.779   2.022
  -4  21   0  28.939   1.803
  -4  21   0  29.482   1.439
   4 -21   0  28.204   1.557
   4 -21   0  22.853   2.289
   4 -21   0  27.659   1.497
   4 -21   0  29.764   1.649
   4 -21   0  25.961   1.475
   4 -21   0  26.298   1.593
   4 -21   0  27.842   1.977
   4 -21   0  26.436   1.406
   5 -21   0  11.527   0.862
   5 -21   0  12.174   0.927
   5 -21   0  11.607   0.999
  -5  21   0  13.272   0.975
   5 -21   0  11.400   0.965
   5 -21   0  12.908   0.978
  -5  21   0  11.864   0.875
   5 -21   0  13.108   1.180
   5 -21   0  11.355   1.137
   5 -21   0  11.090   0.949
  -5  21   0  12.609   1.068
   5 -21   0  13.379   1.379
   5 -21   0  10.465   0.963
  -5  21   0  13.813   1.219
   0 -22   0  222.88    8.34
   0 -22   0  223.14    9.69
   0 -22   0  224.06    9.91
   0 -22   0  228.47    8.45
   0 -22   0  226.37   11.29
   0 -22   0  223.22   11.11
   0 -22   0  237.75    8.94
   0 -22   0  207.49    8.46
   0 -22   0  235.05   11.42
   0 -22   0  216.03   11.13
   0 -22   0  225.08    8.73
   0 -22   0  223.90    9.05
  -1 -22   0  24.411   1.407
  -1 -22   0  27.257   1.380
  -1 -22   0  26.395   1.417
  -1 -22   0  22.976   1.472
  -1 -22   0  24.416   1.935
   1 -22   0  26.661   1.443
   1 -22   0  26.263   1.831
   1 -22   0  27.369   1.822
   1 -22   0  22.899   1.436
  -1 -22   0  23.709   1.448
   1 -22   0  25.607   1.458
  -1 -22   0  19.845   1.330
  -1 -22   0  25.325   1.530
  -1 -22   0  24.487   1.619
   1 -22   0  25.534   1.698
   1 -22   0  27.523   1.396
  -1 -22   0  26.137   1.922
   1 -22   0  28.196   1.584
   1 -22   0  26.794   1.421
   1 -22   0  26.650   1.904
  -1 -22   0  27.223   1.850
  -1 -22   0  27.559   1.832
   1 -22   0  24.885   1.439
   1 -22   0  28.511   1.596
   1 -22   0  26.687   1.918
  -2 -22   0  5.3263  0.8863
   2 -22   0  4.3750  0.7674
  -2 -22   0  3.0635  0.6322
  -2 -22   0  4.0569  0.6087
  -2 -22   0  3.6146  0.6798
  -2 -22   0  4.1170  0.7955
   2 -22   0  5.4206  0.9436
   2 -22   0  3.7263  0.7030
  -2 -22   0  3.5773  0.6479
   2 -22   0  4.4239  0.8335
   2 -22   0  4.8635  0.8601
   2 -22   0  4.6285  0.7039
  -2  22   0  3.4215  0.7689
   2 -22   0  4.9142  0.9436
   2 -22   0  3.6942  0.7045
   2 -22   0  4.6380  0.6741
  -2 -22   0  3.6259  0.5946
  -2 -22   0  2.8638  0.7100
   2 -22   0  4.4450  0.6684
  -2  22   0  4.2442  0.7861
  -2 -22   0  4.2841  0.7937
   2 -22   0  4.5304  0.7687
   2 -22   0  4.1084  0.6649
   2 -22   0  3.3846  0.6330
   3 -22   0  11.182   1.039
   3 -22   0  10.389   0.873
  -3  22   0  12.175   1.055
   3 -22   0  10.950   0.915
   3 -22   0  14.026   0.948
  -3 -22   0  8.5408  0.8885
   3 -22   0  9.6637  1.1805
   3 -22   0  8.3636  0.8376
  -3 -22   0  7.9872  0.7470
   3 -22   0  11.062   1.084
  -3  22   0  9.2226  1.0588
   3 -22   0  8.6874  1.1037
  -3 -22   0  6.7864  0.9109
   3 -22   0  10.572   0.986
   3 -22   0  10.728   1.117
   3 -22   0  10.049   0.817
   3 -22   0  11.461   0.941
  -3 -22   0  7.2731  1.0246
  -1   0   1  7.3744  0.8393
  -1   0  -1  8.5229  0.8410
  -1   0  -1  9.9405  0.9197
  -1   0  -1  6.9533  0.9215
   1   0   1  9.3255  1.2576
  -1   0  -1  8.4793  0.9395
  -1   0  -1  9.5227  0.8942
  -1   0   1  7.8373  0.8743
  -1   0   1  8.9098  0.8327
  -1   0  -1  6.6620  0.7134
   1   0   1  12.010   1.200
   1   0  -1  7.1838  0.8583
   1   0  -1  6.8645  0.8511
   1   0  -1  7.5615  0.9593
  -1   0  -1  11.863   1.160
   1   0  -1  10.175   1.051
   1   0   1  6.8198  0.8340
   1   0   1  8.8665  0.9796
   1   0  -1  11.806   1.293
   1   0  -1  11.323   0.941
  -1   0   1  9.5470  0.8631
   2   0  -1  4.2745  0.9597
  -2   0  -1  3.5897  0.6391
   2   0  -1  3.0884  0.7361
   2   0   1  4.5357  0.7307
  -2   0   1  3.6873  0.6003
   2   0  -1  4.3046  0.7728
   2   0   1  3.0176  0.7730
  -2   0  -1  4.2303  0.7987
  -2   0  -1  2.4587  0.6848
  -2   0   1  3.4224  0.6401
  -2   0   1  4.1782  0.7883
  -2   0   1  4.3780  0.6898
  -2   0  -1  3.4111  0.5765
  -2   0  -1  5.3721  0.8841
   2   0   1  4.3965  0.8810
   2   0  -1  4.4192  0.6050
   2   0  -1  3.3721  0.6370
  -2   0   1  3.3573  0.6982
   2   0  -1  3.3756  0.5103
  -2   0   1  3.3840  0.6953
  -2   0  -1  3.8784  0.6461
  -2   0  -1  3.7817  0.6275
   3   0  -1  3.7436  1.1066
  -3   0   1  3.4127  0.7747
  -3   0   1  3.6030  0.8310
   3   0   1  3.0935  1.0515
   3   0  -1  2.8743  0.7916
   3   0  -1  3.2225  0.7251
  -3   0  -1  3.3909  0.7033
   3   0  -1  4.5106  0.8989
  -3   0  -1  3.7645  0.6890
  -3   0   1  3.2025  0.6851
  -3   0   1  3.1343  0.7237
   3   0   1  3.3498  0.8430
   3   0  -1  3.4020  0.5039
  -3   0  -1  4.3568  0.7585
  -3   0  -1  3.4197  0.8278
   3   0   1  3.4672  0.8001
  -3   0  -1  4.2072  0.8385
   3   0   1  3.0570  0.9399
  -3   0   1  2.6327  0.6571
  -3   0   1  3.4372  0.6048
  -3   0   1  3.2826  0.8021
  -3   0  -1  2.9786  0.5005
  -3   0  -1  4.0163  0.9914
  -4   0   1  1.0721  0.6873
  -4   0  -1  0.8100  0.5644
  -4   0  -1  0.4551  0.5899
   4   0   1  1.0104  0.9573
  -4   0   1  0.9669  0.7289
   4   0  -1  0.6664  0.5234
  -4   0   1  1.4528  0.7678
  -4   0  -1  0.6794  0.6779
  -4   0  -1  0.7168  0.7002
   4   0  -1  0.9607  0.6788
   4   0  -1  1.7492  1.0019
  -4   0   1  0.9687  0.6817
  -4   0   1  1.2448  0.6232
   4   0   1  1.1889  0.7937
   4   0   1  1.3311  0.8836
   4   0  -1  1.1426  0.7793
  -4   0   1  1.6135  0.5414
  -4   0  -1  0.5398  0.6996
  -4   0   1  0.9928  0.6762
   4   0   1  1.1699  0.7807
  -4   0  -1  0.7160  0.6387
  -5   0  -1 1309.93   67.97
  -5   0  -1 1320.53   70.90
   5   0  -1 1401.38   62.98
   5   0   1 1397.35   67.01
  -5   0   1 1363.06   71.72
   5   0  -1 1247.86   63.50
  -5   0   1 1323.89   63.49
  -5   0   1 1302.34   68.02
   5   0  -1 1288.07   80.12
   5   0   1 1347.81   63.59
  -5   0  -1 1275.19   59.77
   5   0   1 1426.48   72.20
  -5   0  -1 1300.41   64.21
  -5   0   1 1330.57   64.23
  -5   0  -1 1396.59   63.47
   5   0   1 1271.36   79.65
   5   0  -1 1361.91   67.00
  -5   0  -1 1428.85   75.74
  -5   0   1 1415.19   69.80
   6   0  -1  165.96    9.20
   6   0  -1  155.66    8.85
   6   0   1  158.86   10.56
  -6   0  -1  165.83    9.05
  -6   0  -1  168.29   10.13
  -6   0   1  167.04    9.75
  -6   0   1  149.74   10.04
  -6   0  -1  174.24    9.28
  -6   0  -1  176.07    9.75
  -6   0   1  166.15    9.76
   6   0   1  176.93   11.26
   6   0  -1  159.27    9.76
   6   0   1  157.03    9.73
  -6   0  -1  183.34   10.10
   6   0  -1  177.83   11.79
  -6   0   1  160.23    9.08
  -6   0   1  166.06    9.24
   6   0   1  169.15    9.38
   7   0   1  175.07   11.17
  -7   0   1  172.21    9.56
  -7   0  -1  166.75    9.02
  -7   0  -1  164.73   10.93
  -7   0   1  192.52   10.39
  -7   0   1  188.04    9.78
  -7   0   1  162.05    7.51
   7   0   1  202.90   10.73
  -7   0   1  165.17    6.98
  -7   0  -1  172.59    8.36
  -7   0   1  169.23    8.30
  -7   0  -1  164.85    7.53
  -7   0  -1  164.12    6.44
  -7   0   1  159.33   10.90
  -7   0   1  166.58    7.01
  -7   0   1  156.59    8.06
  -7   0  -1  174.47   10.32
  -7   0   1  164.60    9.68
  -7   0   1  159.96    6.68
  -7   0   1  159.54    7.68
  -7   0  -1  179.50   10.16
  -7   0  -1  183.69    9.78
   7   0   1  156.27   11.25
  -7   0  -1  161.06    7.67
  -7   0   1  162.71    6.29
  -7   0   1  171.16   11.32
   7   0  -1  177.21    9.26
  -7   0   1  169.91    7.34
  -7   0   1  169.14    6.43
   7   0  -1  185.40    9.72
  -7   0  -1  184.74    9.56
  -7   0  -1  190.14   10.72
  -7   0   1  181.66   10.18
   7   0   1  167.90   11.65
  -7   0  -1  164.95    7.00
  -7   0  -1  167.16    6.46
   7   0  -1  186.44   10.42
  -7   0  -1  166.16    9.31
   7   0   1  180.94    9.94
   7   0  -1  165.78    7.47
  -7   0  -1  164.21    9.59
  -7   0  -1  169.26    6.99
  -7   0  -1  169.92    7.34
  -7   0   1  165.97    7.28
  -7   0   1  171.81   10.01
  -7   0  -1  170.20    8.40
  -7   0   1  155.54    8.33
   7   0  -1  182.89   12.45
  -7   0  -1  162.28    8.87
  -7   0  -1  166.03    6.78
  -7   0  -1  161.14    6.66
   7   0  -1  162.41    8.63
  -7   0   1  175.63   10.59
  -7   0  -1  169.08    9.66
  -7   0  -1  166.33    6.35
  -7   0  -1  165.72    8.06
   8   0  -1  244.80   12.55
  -8   0   1  210.74   12.37
  -8   0   1  220.62    8.67
  -8   0   1  231.93   13.15
  -8   0  -1  221.77    9.05
  -8   0   1  209.13   10.82
  -8   0  -1  226.69   12.13
   8   0   1  229.46   12.80
  -8   0  -1  231.92   13.58
  -8   0   1  216.86   10.46
  -8   0   1  223.65   12.97
   8   0  -1  203.31    8.74
  -8   0  -1  235.09   11.57
  -8   0  -1  216.82    8.79
  -8   0  -1  219.19    8.22
  -8   0   1  222.43    9.06
  -8   0  -1  217.44   12.43
  -8   0  -1  219.11    9.95
  -8   0  -1  243.88   12.35
   8   0   1  211.28   14.61
  -8   0  -1  226.70   11.73
  -8   0   1  218.84   10.74
   8   0   1  204.41    9.40
  -8   0  -1  225.85    8.68
   8   0  -1  217.64    9.49
  -8   0   1  215.80    8.78
   8   0  -1  218.99    9.65
  -8   0  -1  206.93   10.35
   8   0  -1  237.01   13.40
  -8   0   1  217.47   12.55
  -8   0  -1  222.01   13.01
  -8   0  -1  214.81   13.13
  -8   0  -1  220.91   10.47
  -8   0  -1  215.92    8.34
  -8   0   1  234.31   13.71
   8   0   1  248.44   14.46
  -8   0   1  210.77    8.14
  -8   0   1  218.20    9.96
  -8   0   1  209.77   11.99
  -8   0  -1  219.12    8.37
  -8   0  -1  223.79    9.77
  -8   0   1  229.93   12.48
  -8   0   1  208.25   11.59
  -8   0   1  232.28   12.41
  -8   0   1  221.63    8.33
   8   0  -1  230.88   11.84
   8   0   1  220.77   13.04
  -8   0   1  218.81   14.66
   8   0   1  208.56   14.86
  -8   0  -1  204.41   14.10
   8   0  -1  218.68   11.21
  -8   0   1  224.97   12.98
  -8   0   1  209.97   14.15
  -8   0   1  212.25    9.44
   8   0  -1  229.43   15.74
   8   0   1  235.36   13.37
  -8   0  -1  235.72   12.59
  -8   0  -1  239.99   12.57
  -8   0  -1  222.93   10.80
  -8   0  -1  216.86    9.49
  -8   0   1  214.64    9.06
  -8   0  -1  222.13    9.08
  -8   0   1  216.92    9.77
  -8   0  -1  216.42   10.84
  -9   0  -1  75.474   3.877
  -9   0  -1  75.535   4.219
  -9   0  -1  79.434   5.583
  -9   0  -1  80.709   6.361
   9   0  -1  78.191   3.837
  -9   0   1  72.771   4.175
  -9   0   1  76.886   3.544
  -9   0   1  74.742   4.824
  -9   0  -1  79.581   3.803
   9   0   1  71.695   6.154
  -9   0  -1  74.449   5.681
  -9   0   1  81.407   3.765
  -9   0  -1  76.784   4.937
  -9   0  -1  80.753   4.344
  -9   0  -1  81.314   4.143
  -9   0  -1  76.635   4.865
  -9   0   1  78.451   5.649
  -9   0   1  72.326   5.708
   9   0  -1  80.535   4.474
  -9   0  -1  70.649   4.000
   9   0   1  77.583   5.273
   9   0   1  82.257   5.955
   9   0  -1  73.999   3.397
  -9   0  -1  78.900   6.029
  -9   0   1  81.987   6.296
  -9   0  -1  78.252   4.932
  -9   0   1  79.822   4.276
   9   0  -1  77.954   3.814
  -9   0  -1  81.261   3.288
  -9   0   1  80.692   3.455
  -9   0  -1  74.170   3.861
  -9   0   1  74.649   4.725
   9   0   1  67.409   6.716
  -9   0   1  78.101   4.932
   9   0   1  81.677   3.758
  -9   0   1  79.873   3.198
  -9   0  -1  75.170   5.700
   9   0  -1  80.640   7.508
  -9   0  -1  81.898   3.569
  -9   0   1  79.049   3.607
  -9   0   1  74.830   4.112
  -9   0   1  76.890   3.899
  -9   0   1  73.389   5.650
  -9   0  -1  81.951   4.562
  -9   0   1  78.044   6.038
  -9   0  -1  80.607   3.297
  -9   0   1  72.904   3.367
  -9   0  -1  81.093   4.651
  -9   0  -1  77.811   3.439
  -9   0   1  76.429   5.153
   9   0  -1  77.536   6.405
   9   0   1  72.327   3.679
  -9   0  -1  73.513   3.265
  -9   0   1  77.895   3.287
  -9   0   1  76.902   3.838
   9   0  -1  77.140   5.894
   9   0   1  75.435   6.075
  -9   0  -1  81.441   3.418
  -9   0   1  72.938   4.502
 -10   0   1  19.803   2.830
 -10   0  -1  22.526   1.937
 -10   0   1  23.670   1.491
 -10   0  -1  23.955   1.527
 -10   0   1  22.900   1.444
 -10   0  -1  22.895   1.975
  10   0  -1  27.389   3.185
 -10   0   1  24.726   2.490
  10   0  -1  19.015   3.502
  10   0   1  18.150   3.415
 -10   0  -1  22.451   2.111
  10   0   1  21.204   1.641
 -10   0   1  24.485   1.451
  10   0   1  25.567   3.478
 -10   0  -1  22.015   1.926
  10   0   1  20.142   3.240
 -10   0  -1  24.153   1.462
 -10   0   1  23.752   1.731
 -10   0  -1  22.713   1.503
 -10   0   1  22.351   2.978
  10   0  -1  20.439   1.610
  10   0  -1  23.179   1.866
 -10   0  -1  21.092   2.934
 -10   0   1  22.686   1.657
 -10   0  -1  25.506   2.203
 -10   0  -1  23.024   1.755
 -10   0  -1  20.500   2.914
 -10   0  -1  22.920   1.816
 -10   0   1  25.612   1.836
 -10   0   1  17.897   2.991
  10   0  -1  23.439   3.589
 -10   0   1  19.629   1.808
 -10   0   1  24.921   1.771
 -10   0  -1  21.281   1.375
  10   0  -1  24.834   4.134
 -10   0  -1  22.232   1.661
 -10   0   1  22.972   1.784
 -10   0  -1  24.340   1.483
 -10   0  -1  18.401   3.034
  10   0   1  22.152   2.351
  10   0  -1  24.836   1.987
 -10   0  -1  24.688   1.762
  10   0   1  22.369   2.711
 -10   0   1  21.841   2.036
 -10   0  -1  21.558   2.362
 -10   0  -1  25.765   2.303
 -10   0   1  24.917   2.140
 -10   0   1  22.518   1.822
 -10   0   1  22.532   2.164
 -10   0  -1  21.361   1.385
 -10   0   1  19.551   1.407
  10   0  -1  18.207   3.020
 -10   0   1  23.792   1.752
  10   0   1  22.001   1.666
 -10   0  -1  20.836   3.215
 -10   0   1  22.506   1.458
 -11   0   1  244.01   14.34
 -11   0   1  246.32   12.36
 -11   0  -1  239.98   10.01
 -11   0  -1  227.61   14.26
  11   0  -1  209.05   14.19
 -11   0   1  268.77    9.58
  11   0   1  250.77   10.74
 -11   0   1  222.94   14.40
 -11   0  -1  257.73   12.03
 -11   0  -1  258.90    9.94
  11   0  -1  248.37   11.05
  11   0   1  271.10   10.99
 -11   0  -1  268.33   16.23
 -11   0  -1  246.28   13.37
 -11   0   1  252.50   10.37
  11   0  -1  257.18   12.78
 -11   0  -1  256.08   12.39
 -11   0   1  254.22   12.01
 -11   0  -1  244.83   10.32
 -11   0   1  264.06    9.96
 -11   0  -1  225.17   14.44
 -11   0   1  229.66   14.21
 -11   0  -1  216.71   15.56
 -11   0  -1  259.92    9.59
 -11   0  -1  246.15   13.18
  11   0  -1  293.16   17.04
 -11   0   1  272.39   16.32
 -11   0   1  246.27    9.33
  11   0   1  256.55   14.95
 -11   0   1  270.54   11.24
  11   0  -1  256.39   15.02
  11   0  -1  222.15   15.36
 -11   0  -1  224.04    9.51
  11   0   1  214.26   15.04
 -11   0   1  271.82   10.90
 -11   0   1  234.78   11.33
 -11   0  -1  233.92   11.32
 -11   0  -1  250.20   12.39
 -11   0  -1  283.96   14.36
 -11   0   1  230.96    9.96
  11   0  -1  266.36   10.93
  11   0   1  256.90   10.49
 -11   0  -1  269.52   11.21
 -11   0   1  268.32   13.76
  11   0   1  233.86   14.66
 -11   0   1  245.73   12.29
 -11   0  -1  217.42   14.06
 -11   0   1  257.64   14.14
 -11   0  -1  257.13   13.76
  11   0   1  272.45   16.79
 -11   0   1  232.06   13.22
 -11   0  -1  256.79    9.42
 -12   0  -1  0.5045  0.6214
 -12   0  -1  1.3383  0.7901
  12   0   1  0.4009  0.7531
  12   0  -1  0.8985  0.6336
 -12   0  -1 -0.2659  0.6334
 -12   0  -1  0.8934  0.9766
 -12   0  -1  0.2278  0.5712
  12   0  -1  0.3404  0.5889
 -12   0   1 -0.0444  0.5377
 -12   0  -1 -0.2268  0.7670
 -12   0   1  1.4561  0.7262
 -12   0  -1  0.6977  0.6609
 -12   0  -1  0.3420  0.5714
 -12   0   1  1.7119  0.7304
 -12   0   1  0.8668  0.8146
 -12   0   1  0.8698  0.7886
 -12   0  -1  0.9685  0.7695
 -12   0   1  1.6276  0.6516
 -12   0  -1  0.3421  0.7695
 -12   0   1  1.6742  0.7361
  12   0  -1  0.0053  0.5972
  12   0   1  0.3191  0.9670
  12   0   1  1.1358  0.8468
 -12   0   1  0.5484  0.5779
  12   0  -1 -0.0248  1.1950
 -12   0   1  0.5851  0.6384
  12   0  -1  0.2412  0.7065
  12   0   1  1.0869  1.2367
 -12   0  -1 -0.2818  0.8092
 -12   0  -1  1.2995  0.7221
 -12   0  -1  0.8482  0.4761
 -12   0  -1 -0.0028  0.7409
  12   0  -1  0.4306  1.0734
 -12   0   1  1.1505  0.5653
 -12   0  -1  1.6491  0.9304
 -12   0   1  1.6183  0.6564
 -12   0   1  0.3615  0.9433
  12   0   1  1.1254  0.7612
 -13   0  -1  86.587   3.632
  13   0  -1  86.231   3.840
  13   0  -1  91.588   6.320
  13   0  -1  85.805   4.015
 -13   0   1  88.113   3.654
 -13   0   1  84.131   5.235
  13   0  -1  89.841   5.579
 -13   0   1  81.665   3.435
  13   0  -1  81.293   4.507
 -13   0   1  81.354   5.871
 -13   0   1  78.303   3.704
  13   0   1  90.812   4.091
  13   0   1  89.208   5.498
  13   0   1  79.980   6.038
 -13   0  -1  85.606   5.217
 -13   0  -1  79.055   4.701
 -13   0  -1  86.007   3.519
  13   0  -1  85.054   3.995
 -13   0   1  89.237   4.145
 -13   0  -1  80.557   5.153
  13   0  -1  84.030   4.009
 -13   0  -1  77.068   5.764
  13   0   1  87.799   4.595
 -13   0   1  86.275   4.370
 -13   0  -1  77.351   4.784
  13   0   1  85.712   3.460
  13   0   1  83.660   3.848
 -13   0  -1  88.289   4.124
 -13   0  -1  87.834   4.419
  14   0  -1  45.751   3.665
  14   0   1  50.996   2.729
 -14   0   1  39.279   1.939
 -14   0  -1  47.567   2.125
 -14   0  -1  46.934   2.046
  14   0   1  51.511   2.285
 -14   0   1  48.809   2.126
  14   0   1  45.783   2.033
  14   0  -1  54.611   3.306
 -14   0  -1  50.714   2.600
  14   0   1  48.634   2.386
  14   0  -1  45.135   2.313
  14   0  -1  45.324   2.304
 -14   0   1  48.525   2.550
 -14   0  -1  45.972   2.386
 -14   0  -1  43.378   2.981
 -14   0   1  49.421   3.055
  14   0   1  50.032   3.184
 -14   0   1  45.654   2.410
  14   0  -1  49.267   2.268
 -14   0  -1  43.784   2.982
   0  -1  -1  19.729   1.482
   0   1   1  19.759   1.470
   0  -1  -1  19.979   1.540
   0  -1  -1  19.336   1.429
   0   1  -1  19.449   1.215
   0   1  -1  19.670   1.353
   0   1   1  21.935   1.628
   0   1  -1  19.597   1.369
   0   1  -1  21.019   1.507
   0  -1   1  22.435   1.561
   0  -1  -1  18.959   1.318
   0   1  -1  20.231   1.376
   0  -1   1  21.021   1.397
   0  -1  -1  19.578   1.546
   0   1  -1  22.114   1.586
   0  -1  -1  20.556   1.390
   0  -1  -1  19.265   1.342
   0   1   1  20.243   1.675
   0  -1   1  20.522   1.356
   0   1   1  19.372   1.227
   0  -1   1  21.170   1.591
   0  -1   1  19.950   1.637
   0  -1   1  24.907   1.440
   1   1  -1 3201.33  140.39
  -1   1   1 3152.47  148.95
  -1  -1  -1 3179.74  165.52
   1   1  -1 3095.67  163.30
  -1   1   1 3008.88  149.04
  -1  -1  -1 3227.60  148.44
   1  -1   1 3033.31  148.59
  -1  -1  -1 3051.55  140.35
  -1  -1  -1 3200.25  163.29
  -1   1   1 3094.45  159.44
   1  -1   1 3048.21  154.94
  -1   1   1 2966.58  166.60
   1  -1   1 3097.09  168.54
   1  -1   1 3224.64  185.14
   1   1  -1 3009.47  148.39
  -1  -1  -1 3119.18  150.07
  -1  -1  -1 2997.69  148.27
   1  -1   1 2935.67  158.58
  -1   1   1 3084.81  145.69
  -1  -1  -1 3002.88  144.95
   1   1  -1 3170.56  147.61
   1   1   1 3144.77  168.09
  -1   1  -1 3205.17  163.24
  -1  -1   1 3042.00  147.41
   1   1   1 2941.04  153.83
   1  -1  -1 3091.17  187.14
   1  -1  -1 3071.50  140.42
   1  -1  -1 2941.32  154.18
  -1   1  -1 3090.12  141.07
  -1   1  -1 3036.45  148.48
  -1   1  -1 3194.41  147.48
   1  -1  -1 2989.94  149.96
   1   1   1 3024.32  147.79
  -1  -1   1 3105.98  148.69
  -1  -1   1 3153.86  148.13
  -1   1  -1 3203.78  166.26
   1  -1  -1 3168.70  164.55
  -1  -1   1 3069.52  155.19
   1  -1  -1 3126.58  147.90
  -1  -1   1 3090.64  167.93
  -1  -1   1 2900.89  159.03
  -1   1  -1 3152.92  149.48
   1  -1  -1 2907.15  162.59
   1   1   1 3207.03  159.57
  -2  -1  -1  126.98    7.08
  -2  -1  -1  121.21    7.14
   2  -1   1  129.77    6.55
  -2  -1  -1  119.68    6.20
  -2   1   1  126.08    6.99
  -2  -1  -1  123.11    6.00
   2  -1   1  121.11    6.05
  -2   1   1  130.90    6.53
  -2  -1  -1  127.60    6.49
  -2   1   1  123.67    7.09
   2   1  -1  128.10    6.45
  -2  -1  -1  134.23    6.98
   2   1  -1  125.76    6.42
  -2  -1  -1  126.31    6.42
   2   1  -1  122.81    5.86
  -2   1   1  130.30    6.46
   2  -1   1  132.71    7.44
   2   1  -1  128.04    8.18
  -2   1   1  122.49    6.85
   2  -1   1  120.82    6.86
   2  -1   1  125.47    7.85
  -2   1   1  128.11    6.23
   2  -1   1  127.41    6.76
  -2  -1   1  124.75    6.73
  -2  -1   1  123.48    6.90
  -2   1  -1  130.00    6.41
  -2   1  -1  132.35    6.31
  -2   1  -1  125.79    7.06
   2   1   1  117.85    7.64
  -2  -1   1  129.60    6.39
   2   1   1  132.94    6.51
   2  -1  -1  120.97    6.41
  -2   1  -1  127.60    7.21
  -2   1  -1  127.57    6.09
   2  -1  -1  117.69    5.91
  -2  -1   1  131.36    6.38
  -2   1  -1  126.85    6.30
   2  -1  -1  124.48    8.16
   2  -1  -1  121.30    6.39
  -2  -1   1  129.34    6.43
  -2  -1   1  128.24    7.27
   2   1   1  125.54    6.64
   2  -1  -1  116.24    6.92
  -2  -1   1  123.33    6.73
   2  -1  -1  122.41    6.69
   2   1   1  133.64    7.49
   3   1  -1  97.833   5.218
  -3   1   1  100.81    5.74
   3  -1   1  93.403   5.362
   3  -1   1  96.067   6.329
  -3  -1  -1  95.043   5.731
  -3  -1  -1  94.613   4.755
  -3   1   1  104.70    5.58
  -3   1   1  102.63    5.31
  -3   1   1  99.605   5.636
   3   1  -1  91.143   5.057
   3  -1   1  99.709   5.588
  -3  -1  -1  101.47    5.24
  -3   1   1  90.422   5.455
  -3  -1  -1  99.641   5.620
  -3  -1  -1  95.162   5.257
   3   1  -1  91.774   4.499
   3   1  -1  94.979   6.738
  -3  -1  -1  94.745   5.778
   3  -1   1  94.082   4.704
  -3   1   1  102.06    5.06
   3  -1   1  99.300   6.016
  -3   1   1  98.095   5.253
   3   1  -1  93.065   5.532
   3  -1  -1  91.943   5.472
  -3   1  -1  101.21    5.56
  -3  -1   1  99.915   5.162
  -3  -1   1  96.653   5.432
   3  -1  -1  94.615   5.105
   3  -1  -1  93.464   5.194
  -3  -1   1  93.216   5.855
  -3   1  -1  95.639   5.184
  -3   1  -1  95.625   5.746
   3   1   1  98.972   5.512
   3  -1  -1  94.850   4.625
   3  -1  -1  96.677   6.694
   3   1   1  96.043   5.322
   3   1   1  88.483   6.145
  -3   1  -1  99.509   5.849
  -3  -1   1  96.441   5.629
  -3  -1   1  98.567   5.231
  -3   1  -1  91.760   4.865
  -3   1  -1  98.681   5.100
  -3   1  -1  99.747   4.857
   3   1   1  94.496   6.098
  -3  -1   1  99.847   5.196
   4   1  -1  373.72   20.03
   4  -1   1  346.22   18.16
  -4   1   1  396.59   19.22
   4   1  -1  380.69   18.76
  -4   1   1  377.40   18.93
   4   1  -1  392.39   18.84
  -4  -1  -1  392.66   18.94
  -4  -1  -1  382.50   20.91
   4  -1   1  408.38   19.21
  -4   1   1  386.78   20.67
  -4   1   1  383.87   21.25
  -4   1   1  383.42   20.74
  -4  -1  -1  416.81   20.36
   4  -1   1  371.24   20.04
   4  -1   1  372.57   21.55
  -4  -1  -1  368.26   17.62
  -4  -1  -1  385.89   21.09
   4   1  -1  435.77   24.20
  -4   1   1  412.00   20.28
  -4  -1  -1  402.09   19.22
   4  -1   1  390.21   23.64
  -4   1  -1  389.57   17.74
   4  -1  -1  409.09   24.13
   4   1   1  377.97   21.66
  -4  -1   1  390.56   19.12
  -4  -1   1  410.10   20.38
   4  -1  -1  373.48   19.98
   4  -1  -1  385.88   18.84
  -4   1  -1  382.43   18.83
  -4  -1   1  381.63   20.54
   4   1   1  376.98   19.94
  -4   1  -1  388.57   21.15
   4   1   1  381.10   23.46
   4   1   1  392.82   19.09
  -4  -1   1  388.43   21.42
  -4  -1   1  417.07   18.93
  -4   1  -1  407.63   20.25
  -4  -1   1  394.55   18.97
   4  -1  -1  367.54   18.75
  -4   1  -1  380.54   20.92
   4  -1  -1  356.90   17.43
  -4   1  -1  389.68   19.14
  -5   1   1  316.24   16.41
   5   1  -1  363.72   21.07
  -5   1   1  302.11   17.83
  -5   1   1  294.01   18.24
   5  -1   1  325.30   17.52
   5  -1   1  346.95   16.76
  -5   1   1  344.27   17.58
   5  -1   1  366.52   20.60
  -5  -1  -1  310.79   18.08
  -5  -1  -1  288.87   14.98
  -5   1   1  352.73   16.74
   5   1  -1  314.83   17.47
   5   1  -1  319.07   16.03
  -5  -1  -1  316.45   16.37
   5   1  -1  294.43   16.15
  -5  -1  -1  343.85   16.72
  -5  -1  -1  345.64   18.24
   5  -1   1  311.02   18.72
  -5  -1  -1  337.22   17.61
  -5   1  -1  322.04   18.17
  -5  -1   1  317.78   18.54
  -5   1  -1  326.66   15.17
  -5  -1   1  323.79   16.58
   5   1   1  322.84   17.36
  -5   1  -1  326.20   16.57
   5   1   1  345.15   16.68
   5  -1  -1  316.74   16.22
   5  -1  -1  362.80   21.05
   5   1   1  305.45   18.79
   5   1   1  353.43   20.42
  -5   1  -1  340.89   17.53
  -5  -1   1  348.47   16.44
   5  -1  -1  335.87   16.43
  -5  -1   1  343.45   17.70
  -5   1  -1  357.57   18.36
   5  -1  -1  325.96   17.43
   5  -1  -1  330.64   16.12
  -5  -1   1  312.90   16.41
  -5  -1   1  315.53   17.71
  -5   1  -1  344.16   16.40
   6  -1   1  504.08   28.59
   6  -1   1  491.17   31.29
  -6  -1  -1  538.15   25.14
  -6   1   1  522.01   25.15
   6   1  -1  515.82   26.67
  -6  -1  -1  500.64   27.78
   6   1  -1  490.52   24.69
  -6  -1  -1  524.32   26.89
  -6  -1  -1  510.98   25.43
   6   1  -1  520.72   31.88
  -6   1   1  507.43   28.15
  -6   1   1  508.35   26.79
   6  -1   1  528.77   25.47
  -6   1   1  508.09   25.40
  -6   1   1  512.98   27.45
   6  -1   1  514.37   26.70
  -6  -1  -1  505.63   27.64
   6  -1  -1  485.62   24.97
   6  -1  -1  458.53   24.52
  -6   1  -1  511.38   24.99
   6   1   1  540.56   25.47
   6  -1  -1  501.01   26.56
   6   1   1  504.58   26.56
   6  -1  -1  535.84   32.00
  -6  -1   1  520.44   25.40
   6   1   1  525.59   28.76
  -6  -1   1  500.83   26.89
  -6   1  -1  527.89   25.44
  -6  -1   1  509.30   27.29
  -6  -1   1  509.37   28.27
  -6  -1   1  510.50   25.17
  -6   1  -1  476.62   26.65
  -6   1  -1  528.95   27.97
  -6   1  -1  520.88   27.73
   6  -1  -1  490.29   24.71
   6   1   1  485.42   31.14
  -7   1   1  104.66    6.86
  -7   1   1  105.98    6.63
  -7  -1  -1  101.94    5.76
  -7   1   1  98.618   6.146
  -7   1   1  94.422   4.341
  -7  -1  -1  106.96    4.22
  -7  -1  -1  102.25    6.17
  -7  -1  -1  95.222   4.582
  -7  -1  -1  104.03    5.67
  -7   1   1  97.689   5.710
   7  -1   1  104.80    6.59
  -7   1   1  94.072   4.169
   7  -1   1  93.815   6.767
  -7   1   1  92.229   3.978
  -7  -1  -1  93.325   3.862
  -7  -1  -1  97.854   4.089
  -7  -1  -1  94.924   5.396
   7  -1   1  89.387   6.093
  -7   1   1  108.22    6.54
  -7  -1  -1  97.343   3.854
   7   1  -1  101.09    5.90
  -7  -1  -1  93.242   4.185
  -7   1   1  94.281   6.583
  -7  -1  -1  85.846   5.915
  -7   1   1  88.746   5.944
  -7  -1  -1  99.697   4.415
   7  -1   1  111.18    6.97
  -7  -1  -1  104.58    6.60
  -7  -1  -1  90.874   5.291
  -7  -1  -1  95.531   4.489
  -7  -1  -1  97.572   5.001
  -7   1   1  91.596   4.561
   7  -1   1  102.69    7.50
  -7   1   1  91.307   4.149
  -7  -1  -1  91.206   4.799
  -7  -1  -1  92.875   3.981
  -7  -1  -1  87.683   5.731
  -7   1   1  99.174   6.547
  -7  -1  -1  106.71    6.61
   7   1  -1  107.25    6.41
  -7  -1  -1  105.74    6.33
  -7   1   1  90.708   5.748
  -7   1   1  91.843   4.796
  -7   1   1  100.95    6.24
  -7   1   1  93.683   3.831
  -7  -1  -1  102.27    6.79
   7   1  -1  94.718   5.162
   7  -1   1  95.039   7.100
  -7   1   1  99.876   4.538
  -7  -1  -1  102.02    3.84
   7   1  -1  111.49    6.94
  -7  -1  -1  102.52    6.57
   7   1  -1  113.73    8.17
  -7  -1  -1  99.999   5.035
  -7   1   1  88.642   4.891
  -7   1  -1  92.017   3.847
   7  -1  -1  98.110   5.865
  -7  -1   1  96.101   4.395
   7  -1  -1  96.784   4.415
  -7  -1   1  91.926   4.594
  -7  -1   1  92.379   3.821
  -7  -1   1  102.60    5.57
  -7  -1   1  89.511   4.428
  -7  -1   1  96.502   3.999
   7  -1  -1  91.275   4.472
  -7  -1   1  108.57    6.30
  -7  -1   1  96.211   4.996
  -7   1  -1  90.159   5.293
  -7  -1   1  95.968   6.825
   7  -1  -1  95.831   5.180
  -7   1  -1  92.885   3.958
   7  -1  -1  110.86    8.14
  -7   1  -1  99.042   5.738
  -7  -1   1  95.366   5.354
   7   1   1  95.547   6.783
  -7  -1   1  92.056   4.931
   7  -1  -1  98.413   6.146
   7   1   1  104.20    7.40
  -7   1  -1  103.81    6.27
  -7  -1   1  93.544   3.783
  -7  -1   1  107.76    6.87
  -7  -1   1  91.173   5.961
  -7  -1   1  90.708   4.789
   7  -1  -1  87.708   4.006
  -7  -1   1  89.728   4.006
   7   1   1  111.85    7.63
  -7  -1   1  96.713   4.390
  -7   1  -1  95.798   3.806
  -7  -1   1  87.349   5.738
  -7   1  -1  92.552   5.736
  -7   1  -1  112.36    6.76
  -7  -1   1  95.597   4.481
   7   1   1  108.35    6.62
  -7   1  -1  103.10    5.62
  -7   1  -1  93.767   4.054
  -7  -1   1  100.44    6.18
   7  -1  -1  106.60    6.85
   7   1   1  97.936   6.662
  -7  -1   1  98.467   6.332
  -7  -1   1  92.035   4.176
  -7   1  -1  104.83    6.52
  -7   1  -1  104.38    6.85
  -7  -1   1  102.33    6.57
  -7  -1   1  103.85    6.58
  -7  -1   1  95.271   4.188
  -7   1  -1  94.997   4.997
  -7   1  -1  90.482   4.790
  -7   1  -1  93.164   4.477
  -7   1  -1  98.569   6.537
  -7   1  -1  98.560   4.818
  -7   1  -1  90.735   5.354
  -7   1  -1  99.613   4.426
  -7   1  -1  102.73    6.06
  -7   1  -1  91.613   3.829
  -8   1   1  30.668   2.115
  -8   1   1  23.553   2.883
   8   1  -1  22.720   1.396
  -8  -1  -1  31.792   2.175
  -8  -1  -1  23.200   1.395
  -8   1   1  19.145   1.909
  -8  -1  -1  24.569   1.384
  -8   1   1  19.802   2.681
  -8  -1  -1  21.983   1.820
   8  -1   1  26.234   1.627
  -8   1   1  26.871   1.608
  -8  -1  -1  21.054   1.853
  -8  -1  -1  22.647   1.385
  -8   1   1  25.047   1.354
  -8   1   1  26.867   1.513
  -8   1   1  23.143   1.604
   8  -1   1  19.995   2.333
   8   1  -1  26.338   3.190
  -8  -1  -1  26.074   1.748
  -8  -1  -1  20.197   1.858
   8  -1   1  28.686   3.450
   8  -1   1  26.353   3.167
  -8   1   1  21.320   1.643
  -8  -1  -1  30.160   2.393
  -8   1   1  24.051   2.668
  -8  -1  -1  27.282   1.702
  -8   1   1  19.748   1.772
  -8   1   1  22.209   1.388
   8  -1   1  30.782   2.812
  -8  -1  -1  23.410   1.555
   8   1  -1  28.727   1.880
  -8   1   1  25.211   1.370
  -8  -1  -1  30.431   3.093
   8   1  -1  21.788   2.476
  -8   1   1  25.827   2.833
  -8   1   1  21.005   1.688
   8   1  -1  32.853   4.020
  -8  -1  -1  26.955   1.622
  -8  -1  -1  31.319   2.206
  -8   1   1  26.848   1.776
  -8   1   1  23.047   1.395
   8  -1   1  21.150   3.144
  -8  -1  -1  20.083   1.952
  -8  -1  -1  22.473   1.569
  -8   1   1  22.013   2.145
   8  -1   1  21.908   1.574
  -8   1   1  28.375   1.625
  -8  -1  -1  25.170   2.983
  -8  -1  -1  23.013   1.737
  -8   1   1  19.267   1.762
  -8   1   1  24.187   1.596
  -8  -1  -1  32.088   3.022
   8   1  -1  25.602   2.951
  -8   1   1  26.781   2.941
  -8  -1  -1  25.075   1.527
  -8  -1  -1  28.089   2.944
  -8  -1  -1  24.466   1.362
  -8  -1  -1  28.432   1.830
   8   1  -1  23.219   1.605
   8  -1   1  24.256   3.096
  -8  -1  -1  25.344   1.446
  -8   1  -1  28.574   2.125
   8  -1  -1  20.846   2.984
  -8  -1   1  25.520   2.825
   8  -1  -1  35.562   4.161
  -8  -1   1  19.924   2.593
  -8  -1   1  20.277   2.088
  -8   1  -1  26.250   1.686
  -8  -1   1  23.887   1.402
   8  -1  -1  21.933   2.496
  -8  -1   1  21.360   1.620
  -8  -1   1  30.208   2.073
  -8   1  -1  33.025   3.048
  -8   1  -1  21.855   1.903
   8  -1  -1  28.466   2.958
   8   1   1  23.971   1.612
  -8  -1   1  23.488   1.654
  -8   1  -1  23.262   1.861
   8  -1  -1  23.257   1.620
  -8   1  -1  25.197   1.412
  -8   1  -1  24.513   1.473
  -8   1  -1  22.355   1.926
   8   1   1  30.235   3.556
  -8   1  -1  24.388   1.420
  -8  -1   1  25.512   1.520
  -8  -1   1  20.432   1.817
   8   1   1  27.100   3.289
   8  -1  -1  27.782   1.697
  -8  -1   1  26.077   1.398
   8   1   1  30.825   2.738
  -8   1  -1  31.076   2.283
   8  -1  -1  26.248   1.891
  -8  -1   1  23.561   1.731
  -8  -1   1  23.701   1.440
  -8  -1   1  20.620   2.787
  -8   1  -1  26.418   1.758
  -8  -1   1  29.484   2.090
  -8   1  -1  31.895   2.448
  -8   1  -1  21.421   1.941
  -8  -1   1  28.583   1.874
  -8  -1   1  25.209   1.578
   8   1   1  29.366   3.321
  -8   1  -1  22.099   1.592
  -8   1  -1  28.183   2.938
  -8   1  -1  26.673   1.610
   8  -1  -1  21.856   1.405
  -8  -1   1  28.824   1.724
   8   1   1  20.811   3.284
  -8   1  -1  26.279   1.434
  -8  -1   1  26.340   1.494
  -8  -1   1  36.936   3.280
  -8  -1   1  30.593   2.442
  -8   1  -1  26.690   2.994
  -8   1  -1  25.738   1.438
  -8   1  -1  24.416   1.391
  -8  -1   1  24.351   2.699
  -8  -1   1  24.086   1.332
  -8   1  -1  19.048   2.852
  -8   1  -1  22.623   2.558
  -8  -1   1  20.514   1.947
  -8  -1   1  26.884   1.703
  -8   1  -1  21.996   1.645
  -9  -1  -1  20.554   1.890
   9  -1   1  19.921   2.240
  -9   1   1  18.464   1.762
  -9  -1  -1  22.684   2.788
   9  -1   1  23.955   3.156
  -9  -1  -1  20.365   1.391
  -9  -1  -1  23.250   1.363
  -9  -1  -1  22.584   1.545
   9   1  -1  26.976   1.874
  -9  -1  -1  19.873   2.928
  -9   1   1  18.461   2.698
  -9   1   1  20.329   1.486
  -9   1   1  21.490   1.636
   9   1  -1  20.873   3.160
  -9   1   1  26.098   1.749
  -9   1   1  21.406   1.966
  -9  -1  -1  23.928   2.003
   9  -1   1  26.894   2.759
  -9  -1  -1  19.100   1.522
  -9  -1  -1  28.882   2.216
  -9   1   1  27.474   2.348
  -9   1   1  21.643   1.680
   9  -1   1  22.850   1.589
  -9  -1  -1  26.305   1.728
  -9  -1  -1  19.386   2.634
  -9  -1  -1  26.350   1.516
   9   1  -1  26.832   1.709
  -9  -1  -1  26.059   1.467
   9   1  -1  24.426   3.129
  -9  -1  -1  26.413   2.121
  -9  -1  -1  21.624   2.919
  -9   1   1  22.904   2.908
   9   1  -1  27.286   4.147
  -9   1   1  24.588   2.025
  -9  -1  -1  19.868   1.840
  -9   1   1  19.216   1.740
   9  -1   1  21.663   3.121
   9   1  -1  20.777   1.404
  -9  -1  -1  24.737   1.790
   9   1  -1  21.621   1.578
  -9   1   1  18.676   1.330
  -9  -1  -1  24.360   1.446
   9  -1   1  20.385   1.570
  -9   1   1  22.559   1.556
  -9   1   1  23.130   1.400
  -9   1   1  20.004   1.374
  -9  -1  -1  21.494   1.978
  -9   1   1  23.663   2.860
  -9   1   1  24.097   1.588
  -9   1   1  21.310   1.342
   9  -1   1  17.935   3.094
  -9   1   1  21.353   1.374
  -9  -1  -1  27.624   2.463
  -9   1   1  27.362   2.139
  -9  -1  -1  22.600   1.684
  -9  -1  -1  21.130   1.657
  -9   1   1  19.134   2.691
   9  -1  -1  18.074   3.052
   9   1   1  21.734   1.565
  -9  -1   1  21.480   1.823
   9  -1  -1  20.836   1.604
  -9   1  -1  20.224   1.334
  -9  -1   1  22.096   1.707
  -9   1  -1  16.935   1.572
  -9   1  -1  22.642   1.522
  -9  -1   1  26.559   2.029
  -9   1  -1  22.556   2.793
  -9   1  -1  22.434   2.991
  -9  -1   1  21.144   2.172
  -9  -1   1  19.611   1.802
  -9   1  -1  21.663   1.367
   9  -1  -1  19.033   3.122
  -9   1  -1  24.059   1.448
   9  -1  -1  22.975   1.924
   9  -1  -1  29.031   2.915
  -9   1  -1  20.916   1.428
  -9  -1   1  20.634   1.337
  -9  -1   1  23.487   2.809
  -9  -1   1  23.922   1.455
  -9  -1   1  22.432   2.795
  -9   1  -1  26.006   1.730
  -9  -1   1  22.877   1.340
  -9   1  -1  21.649   1.849
  -9   1  -1  20.206   1.409
   9  -1  -1  23.242   1.699
  -9  -1   1  25.637   1.655
   9   1   1  23.224   3.221
  -9  -1   1  22.180   1.697
  -9   1  -1  19.111   1.969
  -9  -1   1  21.699   1.306
  -9  -1   1  25.109   2.127
  -9  -1   1  20.046   1.523
  -9   1  -1  24.137   2.305
   9   1   1  17.853   3.294
  -9   1  -1  20.684   2.618
   9  -1  -1  21.322   2.999
  -9   1  -1  26.689   2.116
  -9  -1   1  23.070   3.053
  -9   1  -1  19.366   1.876
  -9  -1   1  25.267   1.696
  -9   1  -1  26.137   2.272
  -9   1  -1  19.421   1.543
   9   1   1  21.415   2.278
   9   1   1  27.961   2.611
  -9   1  -1  18.224   2.868
   9   1   1  20.611   3.151
   9  -1  -1  19.344   1.341
  -9  -1   1  20.832   1.437
  -9   1  -1  23.899   1.664
  -9  -1   1  15.933   1.945
  -9  -1   1  21.049   1.514
  -9   1  -1  19.877   1.807
   9  -1  -1  22.611   4.021
  -9  -1   1  17.581   2.800
  -9   1  -1  23.954   1.701
  10   1  -1  167.43    7.32
 -10  -1  -1  163.61   10.81
 -10   1   1  158.95    9.09
 -10   1   1  165.16    6.98
  10   1  -1  173.76   11.43
 -10  -1  -1  162.63    6.72
 -10  -1  -1  162.56    8.29
 -10  -1  -1  173.62    7.49
 -10  -1  -1  153.94   10.13
  10  -1   1  150.06   11.52
 -10   1   1  158.70    7.55
 -10   1   1  161.00   10.79
 -10  -1  -1  172.59    8.83
 -10   1   1  170.11    7.28
 -10   1   1  140.11   10.17
 -10  -1  -1  167.97    9.61
 -10  -1  -1  168.28   11.13
  10   1  -1  163.64    7.39
 -10   1   1  156.76    6.88
 -10   1   1  165.45    7.50
  10   1  -1  167.89   13.17
 -10   1   1  166.31    8.02
 -10   1   1  169.42    6.39
 -10   1   1  157.81    6.20
  10   1  -1  161.85    8.53
  10  -1   1  162.16   10.90
 -10  -1  -1  167.14    6.92
  10  -1   1  147.37   10.23
  10  -1   1  162.79    7.38
 -10  -1  -1  167.74    9.26
  10   1  -1  164.64   10.39
 -10  -1  -1  158.79    8.90
 -10  -1  -1  161.09    7.59
 -10  -1  -1  164.82    6.36
 -10  -1  -1  172.05    6.31
 -10  -1  -1  168.73    8.01
 -10   1   1  149.29   10.01
 -10   1   1  148.71    8.75
 -10  -1  -1  170.59    8.32
 -10   1   1  146.99    6.59
 -10  -1  -1  148.18    9.83
  10  -1   1  158.90   11.23
 -10   1   1  152.86    9.92
 -10   1   1  158.89    9.44
 -10  -1  -1  164.15    6.61
  10  -1   1  166.59   10.03
 -10  -1  -1  164.41    6.39
  10  -1   1  155.63    7.16
 -10   1   1  157.71    8.19
  10  -1   1  168.76    7.03
 -10   1   1  160.34    9.55
 -10  -1  -1  173.61    7.32
 -10  -1  -1  172.89    9.57
 -10   1   1  162.64    8.19
 -10   1   1  163.77    6.62
  10   1  -1  156.47   11.03
 -10  -1  -1  157.12   10.79
  10   1   1  152.26   10.73
 -10  -1   1  164.62    6.62
 -10   1  -1  162.18    8.79
 -10  -1   1  163.00   10.21
 -10   1  -1  149.55   10.67
 -10  -1   1  166.36    8.24
  10  -1  -1  158.31   10.00
 -10  -1   1  158.95    6.65
 -10  -1   1  168.80    9.63
  10  -1  -1  169.92   11.38
  10   1   1  165.22   11.25
  10  -1  -1  165.50    7.42
 -10   1  -1  162.67    6.29
 -10   1  -1  154.45    6.83
  10   1   1  169.62    7.07
 -10  -1   1  165.17    8.29
  10  -1  -1  145.38   10.03
 -10   1  -1  160.96    6.68
  10  -1  -1  155.95   12.85
 -10  -1   1  169.00    7.27
 -10  -1   1  172.66    7.52
  10  -1  -1  153.40    6.62
 -10  -1   1  166.06   10.82
 -10  -1   1  156.71   10.03
  10   1   1  157.20    7.15
 -10   1  -1  158.49    6.37
 -10  -1   1  154.37    9.38
 -10   1  -1  165.06    9.52
 -10   1  -1  167.24    8.02
  10   1   1  158.36   10.49
 -10   1  -1  143.57    9.69
 -10   1  -1  164.05    7.45
 -10   1  -1  165.86    6.61
 -10  -1   1  164.97    6.96
 -10  -1   1  175.03   10.01
 -10  -1   1  165.04    6.24
 -10   1  -1  168.83    9.25
 -10   1  -1  154.40    8.20
  10  -1  -1  160.64    8.52
 -10  -1   1  162.48    7.60
 -10   1  -1  164.94    6.39
 -10   1  -1  165.53    8.31
  10  -1  -1  165.71    7.34
  10  -1  -1  146.98   10.88
 -10   1  -1  157.28   10.98
 -10   1  -1  148.86    9.99
 -10  -1   1  160.51    9.14
 -10   1  -1  160.33    7.54
 -10  -1   1  172.87    6.97
 -10  -1   1  168.96    6.37
 -10  -1   1  160.72    8.86
 -10   1  -1  160.12    8.89
  10   1   1  169.79   10.01
 -10  -1   1  170.06    8.03
  10   1   1  157.97   11.70
 -10  -1   1  155.17   10.53
 -10   1  -1  158.20    9.52
 -11   1   1  95.499   4.311
 -11   1   1  101.72    5.21
 -11  -1  -1  94.966   5.889
 -11   1   1  98.620   4.015
 -11  -1  -1  83.084   6.700
  11  -1   1  102.38    4.51
 -11   1   1  95.667   4.615
 -11  -1  -1  103.90    5.55
  11   1  -1  97.226   4.671
 -11  -1  -1  106.89    5.12
 -11  -1  -1  97.969   4.228
 -11  -1  -1  101.69    6.04
 -11  -1  -1  96.760   5.590
 -11  -1  -1  102.08    4.00
  11   1  -1  83.523   7.263
 -11  -1  -1  90.481   5.942
 -11   1   1  99.912   4.724
 -11   1   1  99.436   3.910
  11   1  -1  99.949   8.147
  11  -1   1  101.66    4.72
  11  -1   1  107.66    6.38
 -11  -1  -1  100.02    4.77
 -11  -1  -1  99.099   4.205
 -11  -1  -1  97.417   4.757
 -11  -1  -1  78.920   6.817
 -11  -1  -1  103.34    4.06
  11  -1   1  92.973   7.547
 -11   1   1  90.142   5.860
 -11   1   1  89.630   6.873
  11   1  -1  80.278   8.649
  11  -1   1  90.670   7.081
 -11  -1  -1  86.472   5.112
  11   1  -1  90.920   7.288
  11   1  -1  85.336   5.249
 -11  -1  -1  92.490   4.313
 -11   1   1  99.229   4.754
  11   1  -1  96.854   4.697
 -11  -1  -1  90.582   6.860
 -11   1   1  86.859   6.754
 -11   1   1  104.77    6.06
  11  -1   1  91.471   4.462
  11   1  -1  107.86    6.56
  11  -1   1  83.817   7.026
 -11  -1  -1  108.22    5.36
 -11   1   1  107.58    5.12
 -11  -1  -1  96.689   7.687
 -11   1   1  105.16    4.25
 -11   1  -1  89.731   4.238
 -11  -1   1  94.511   4.157
  11  -1  -1  98.268   4.685
 -11   1  -1  106.31    5.57
  11  -1  -1  106.75    4.75
  11   1   1  82.849   7.925
  11   1   1  82.573   4.413
 -11  -1   1  98.023   3.999
 -11  -1   1  86.544   5.702
 -11   1  -1  92.224   7.628
  11   1   1  85.829   7.018
 -11  -1   1  97.422   4.754
 -11  -1   1  96.669   4.586
 -11   1  -1  108.42    5.12
 -11  -1   1  110.39    5.12
  11  -1  -1  94.243   7.301
 -11   1  -1  101.51    4.04
  11  -1  -1  87.551   5.300
 -11   1  -1  86.578   5.897
 -11   1  -1  97.620   4.720
  11  -1  -1  109.77    6.48
  11   1   1  106.71    6.42
 -11   1  -1  92.687   4.147
  11   1   1  89.637   7.283
 -11   1  -1  97.879   5.541
 -11  -1   1  91.062   6.783
 -11   1  -1  80.987   6.669
  11   1   1  103.14    4.80
 -11   1  -1  79.420   6.594
 -11   1  -1  100.20    3.98
  11  -1  -1  81.428   6.928
  11  -1  -1  100.29    4.51
 -11  -1   1  102.50    4.47
 -11   1  -1  94.435   5.851
  11   1   1  101.59    4.52
 -11   1  -1  102.92    4.08
 -11   1  -1  97.062   4.143
 -11   1  -1  94.765   4.685
 -11  -1   1  79.913   6.702
  11  -1  -1  92.857   7.648
 -11  -1   1  83.751   7.363
 -11  -1   1  93.253   6.915
 -11   1  -1  85.633   5.101
 -11  -1   1  97.441   3.937
 -11  -1   1  98.512   5.207
  11   1   1  89.358   7.423
 -11  -1   1  96.370   4.356
 -11  -1   1  110.59    6.12
 -11   1  -1  102.38    5.99
 -11   1  -1  87.332   6.996
  11  -1  -1  75.869   8.501
 -11  -1   1  102.29    4.23
 -11  -1   1  86.109   5.119
 -11  -1   1  99.057   5.541
 -11  -1   1  95.474   4.734
 -12  -1  -1  31.980   1.724
 -12  -1  -1  33.599   1.804
 -12  -1  -1  26.558   2.133
  12  -1   1  36.256   2.326
 -12   1   1  29.075   1.708
 -12  -1  -1  28.957   2.508
  12  -1   1  33.271   2.063
 -12  -1  -1  27.769   2.538
 -12  -1  -1  34.588   2.533
 -12   1   1  27.956   1.902
 -12  -1  -1  30.751   1.964
  12  -1   1  27.764   1.811
  12   1  -1  32.585   1.951
 -12   1   1  33.280   1.754
 -12  -1  -1  29.442   1.778
  12  -1   1  27.007   2.981
 -12  -1  -1  32.505   1.753
 -12  -1  -1  35.018   2.334
  12   1  -1  33.871   2.044
 -12  -1  -1  31.668   2.023
  12   1  -1  37.193   3.000
  12  -1   1  35.683   2.027
 -12  -1  -1  33.048   2.153
  12  -1   1  35.403   2.710
 -12   1   1  34.544   2.211
  12   1  -1  32.104   3.372
 -12   1   1  33.623   2.146
 -12   1   1  25.994   2.735
 -12  -1  -1  36.421   1.835
 -12   1   1  27.618   1.622
 -12  -1  -1  32.184   2.308
 -12  -1  -1  26.186   2.706
 -12   1   1  34.529   2.557
  12   1  -1  31.326   1.939
 -12   1   1  30.910   2.022
 -12   1   1  32.301   1.675
 -12  -1   1  33.544   2.018
  12  -1  -1  33.829   2.001
  12  -1  -1  34.836   2.771
 -12   1  -1  23.657   2.651
 -12   1  -1  29.788   2.319
 -12   1  -1  29.995   2.035
 -12  -1   1  30.068   1.675
 -12   1  -1  31.037   1.728
  12  -1  -1  27.256   2.125
 -12  -1   1  36.814   2.583
 -12  -1   1  29.055   1.638
 -12  -1   1  29.119   1.775
 -12  -1   1  25.032   2.772
  12  -1  -1  32.271   1.950
  12   1   1  33.744   1.917
 -12   1  -1  27.152   2.450
  12  -1  -1  31.038   2.016
 -12  -1   1  30.102   2.000
 -12   1  -1  32.866   2.441
 -12  -1   1  34.594   2.281
 -12   1  -1  33.840   2.095
 -12  -1   1  29.026   1.680
  12   1   1  34.318   2.108
 -12   1  -1  34.019   2.358
 -12  -1   1  33.282   1.811
 -12   1  -1  34.994   1.786
 -12  -1   1  35.033   2.158
 -12  -1   1  25.460   2.065
 -12  -1   1  26.151   2.413
 -12   1  -1  27.183   2.432
  12   1   1  34.059   2.774
  12   1   1  25.916   3.029
  12  -1  -1  28.720   3.097
 -12  -1   1  30.616   2.060
 -12  -1   1  33.248   2.238
 -13   1   1  9.8862  1.2375
 -13   1   1  6.9883  0.7826
 -13  -1  -1  6.9560  1.1869
 -13  -1  -1  7.5725  0.8205
 -13   1   1  6.6365  1.2643
  13   1  -1  8.2371  0.8775
 -13  -1  -1  6.5467  1.2806
 -13  -1  -1  7.6748  0.7798
 -13   1   1  7.9203  0.9396
  13   1  -1  7.3105  1.5339
 -13   1   1  7.9305  0.7623
 -13  -1  -1  7.9051  0.9246
  13  -1   1  9.5072  1.2476
  13  -1   1  9.0908  0.9193
 -13  -1  -1  4.5305  0.9194
  13   1  -1  7.4257  0.9904
 -13  -1  -1  7.9281  0.8004
  13   1  -1  9.5291  0.9774
  13   1  -1  9.5163  1.3002
  13  -1   1  5.9659  1.1994
 -13   1   1  5.6957  0.7639
  13  -1   1  7.1966  0.9954
  13   1  -1  7.9813  0.9608
 -13  -1  -1  8.0589  1.1119
  13  -1   1  11.157   1.559
  13  -1   1  9.6474  0.9586
 -13   1   1  7.6917  0.9369
 -13  -1  -1  8.4058  1.1422
 -13  -1  -1  7.7668  0.8148
 -13  -1  -1  7.4637  0.9491
 -13  -1  -1  8.6543  1.0346
 -13  -1  -1  6.5394  1.1833
  13  -1   1  6.3102  1.3949
 -13  -1   1  7.5790  0.9106
  13   1   1  5.2630  1.2836
 -13  -1   1  8.1387  0.7395
  13  -1  -1  8.6234  0.9156
 -13   1  -1  9.1377  1.1228
 -13  -1   1  8.8760  0.9880
  13  -1  -1  8.7173  1.3145
  13  -1  -1  7.7854  1.5826
 -13  -1   1  9.0288  0.8853
  13   1   1  8.8054  1.1715
 -13  -1   1  7.7367  0.8122
 -13   1  -1  7.7978  1.0864
  13   1   1  9.0718  1.3011
  13  -1  -1  8.1721  0.9855
  13   1   1  7.1921  1.0203
 -13  -1   1  8.1402  0.9186
  13   1   1  8.4354  0.8703
 -13  -1   1  7.2240  1.3415
  13  -1  -1  9.5207  1.1329
  13   1   1  6.7496  0.9053
 -13   1  -1  6.4666  1.1864
 -13   1  -1  6.5672  0.7800
 -13  -1   1  8.9641  1.2518
  13  -1  -1  7.9771  1.0120
 -13  -1   1  7.7126  0.7983
 -13   1  -1  8.6668  0.9777
 -13   1  -1  7.7234  0.9579
 -13   1  -1  8.4112  0.7938
  13  -1  -1  8.6872  0.9485
 -14  -1  -1  19.717   1.089
  14  -1   1  19.145   1.818
 -14  -1  -1  22.661   1.322
  14  -1   1  20.008   1.489
  14  -1   1  19.513   1.077
  14   1  -1  21.867   1.257
 -14   1   1  21.146   1.326
 -14  -1  -1  18.409   1.353
 -14   1   1  19.355   1.021
  14   1  -1  15.855   1.342
 -14  -1  -1  20.044   1.152
 -14  -1  -1  18.039   1.563
  14  -1   1  19.538   1.256
  14   1  -1  23.139   2.082
 -14  -1  -1  20.254   1.568
  14  -1   1  21.141   1.313
  14   1  -1  20.951   1.271
 -14   1   1  19.084   1.323
  14   1  -1  21.906   1.310
 -14   1   1  20.472   1.159
  14   1  -1  19.871   1.756
 -14   1   1  16.594   1.523
 -14  -1   1  19.321   1.806
 -14  -1   1  19.514   1.156
  14   1   1  18.044   1.499
 -14  -1   1  21.882   1.322
  14  -1  -1  19.908   1.237
  14  -1  -1  19.164   1.181
 -14   1  -1  20.425   1.625
  14   1   1  19.024   1.139
  14   1   1  17.227   1.652
 -14   1  -1  21.126   1.106
 -14  -1   1  17.115   1.290
  14   1   1  20.864   1.374
  14  -1  -1  17.679   1.725
 -14   1  -1  19.014   1.373
  14  -1  -1  20.611   1.230
 -14  -1   1  17.613   1.579
  14  -1  -1  22.825   2.056
  14   1   1  20.055   1.257
 -14   1  -1  20.066   1.136
 -14   1  -1  21.268   1.303
   0  -2   1  66.955   3.442
   0   2  -1  62.416   3.733
   0  -2   1  66.665   3.428
   0   2   1  60.675   3.112
   0  -2   1  58.584   4.213
   0  -2   1  63.092   3.640
   0  -2  -1  64.406   3.330
   0  -2  -1  61.497   3.448
   0  -2  -1  60.679   4.067
   0   2   1  64.710   3.702
   0  -2  -1  63.973   3.818
   0  -2   1  61.912   3.237
   0  -2  -1  64.721   3.480
   0   2  -1  66.497   3.244
   0  -2   1  64.014   3.567
   0   2   1  65.027   3.771
   0  -2   1  60.963   3.878
   0   2   1  65.265   3.508
   0  -2  -1  63.173   3.746
   0   2  -1  64.020   3.514
   0   2  -1  61.477   3.482
   0  -2  -1  59.647   3.220
   1   2  -1  930.95   46.05
   1  -2   1  924.36   57.47
   1   2  -1  956.97   45.39
  -1  -2  -1  903.86   44.42
  -1  -2  -1  907.00   49.91
  -1   2   1  842.83   50.63
   1   2  -1  911.57   50.33
   1  -2   1  906.11   48.33
  -1  -2  -1  944.49   45.60
   1   2  -1  928.29   41.57
  -1   2   1  972.26   44.44
  -1   2   1  934.93   45.55
   1  -2   1  935.61   47.89
  -1  -2  -1  990.99   45.76
  -1   2   1  919.71   44.38
  -1  -2  -1  954.88   46.39
   1  -2   1  919.97   44.45
  -1  -2  -1  933.94   49.08
  -1  -2  -1  912.13   55.98
  -1   2   1  922.96   49.47
   1  -2   1  936.04   51.63
  -1  -2  -1  926.32   44.13
   1  -2   1  951.83   45.53
   1   2   1  921.56   49.64
  -1   2  -1  965.49   45.48
  -1  -2   1  931.02   46.43
   1  -2  -1  934.93   45.25
  -1  -2   1  948.55   49.00
  -1   2  -1  905.35   43.03
  -1   2  -1  929.89   44.07
   1   2   1  885.55   47.09
  -1  -2   1  927.55   45.10
  -1  -2   1  934.85   51.67
  -1   2  -1  960.97   49.07
   1  -2  -1  960.40   47.23
   1  -2  -1  948.90   43.14
   1  -2  -1  911.31   45.63
  -1  -2   1  934.44   45.38
  -1   2  -1  951.96   45.91
  -1  -2   1  892.97   47.63
  -1   2  -1  925.38   51.42
   1   2   1  947.34   45.37
  -1  -2   1  946.46   59.04
   1   2   1  974.27   47.14
   1  -2  -1  939.50   50.28
   1  -2  -1  938.88   49.78
   1  -2  -1  934.90   55.20
   2   2  -1 1532.63   70.21
   2  -2   1 1450.75   80.49
  -2  -2  -1 1575.10   84.01
  -2  -2  -1 1577.85   75.57
   2  -2   1 1561.24   85.31
   2  -2   1 1591.17   76.37
  -2   2   1 1532.51   80.68
   2  -2   1 1522.48   79.48
  -2   2   1 1523.06   76.35
  -2  -2  -1 1441.63   71.55
   2   2  -1 1490.85   76.00
  -2  -2  -1 1514.37   70.43
   2   2  -1 1550.98   75.07
  -2  -2  -1 1507.07   74.78
  -2   2   1 1481.50   83.23
   2   2  -1 1569.43   93.73
  -2  -2  -1 1603.12   82.36
  -2   2   1 1490.13   73.73
   2  -2   1 1426.74   93.90
  -2  -2  -1 1536.90   77.26
  -2   2   1 1551.36   79.34
  -2  -2  -1 1620.32   84.63
   2  -2   1 1531.65   73.67
   2   2   1 1481.93   78.55
   2   2   1 1436.86   90.93
  -2  -2   1 1483.65   76.04
  -2  -2   1 1374.25   84.41
  -2   2  -1 1552.80   80.86
   2  -2  -1 1487.51   69.25
   2  -2  -1 1512.35   73.59
   2   2   1 1516.12   73.84
   2  -2  -1 1512.28   81.60
   2  -2  -1 1497.56   73.35
  -2  -2   1 1598.19   73.69
  -2   2  -1 1543.05   71.14
   2  -2  -1 1449.48   78.52
  -2   2  -1 1573.93   75.45
  -2   2  -1 1554.65   83.77
  -2  -2   1 1526.19   73.29
  -2   2  -1 1445.51   74.75
   2   2   1 1517.17   83.53
  -2   2  -1 1550.26   73.71
  -2  -2   1 1662.31   77.87
  -2  -2   1 1459.09   80.46
   2  -2  -1 1620.75   92.38
  -3   2   1  55.504   3.435
  -3   2   1  54.432   3.413
  -3   2   1  48.848   3.485
  -3  -2  -1  56.838   3.352
  -3  -2  -1  55.362   3.279
  -3  -2  -1  51.529   2.882
  -3   2   1  51.938   3.249
  -3   2   1  54.424   3.388
   3  -2   1  52.260   2.908
  -3  -2  -1  52.507   3.579
   3   2  -1  54.124   3.197
   3   2  -1  54.691   3.330
  -3  -2  -1  53.577   3.526
   3  -2   1  61.451   3.619
   3  -2   1  54.618   3.371
   3  -2   1  53.296   3.803
  -3   2   1  54.419   3.346
   3  -2   1  55.377   4.009
  -3  -2  -1  54.504   2.884
  -3  -2  -1  54.753   3.612
   3   2  -1  52.985   4.278
   3   2  -1  50.705   2.685
   3  -2  -1  53.984   3.417
   3   2   1  52.947   3.348
   3  -2  -1  53.891   3.081
  -3   2  -1  54.499   3.077
  -3   2  -1  55.097   3.388
   3   2   1  53.482   3.813
   3  -2  -1  50.500   3.133
  -3  -2   1  51.082   3.123
  -3   2  -1  57.298   3.282
  -3   2  -1  54.751   3.688
  -3   2  -1  57.352   3.092
  -3  -2   1  54.272   3.728
   3   2   1  54.093   3.421
   3  -2  -1  55.926   3.323
  -3   2  -1  51.075   3.003
  -3  -2   1  55.277   3.570
  -3  -2   1  52.420   3.223
  -3  -2   1  55.026   3.497
  -3   2  -1  52.731   3.595
   3  -2  -1  52.715   2.872
  -3  -2   1  55.055   3.265
   3   2   1  52.954   3.714
   3  -2  -1  57.903   4.339
  -3  -2   1  48.436   3.119
  -4  -2  -1  299.65   16.79
  -4   2   1  320.67   15.40
  -4  -2  -1  306.89   16.68
  -4  -2  -1  298.75   15.30
   4   2  -1  315.84   16.12
  -4   2   1  278.51   16.48
  -4   2   1  300.24   16.06
  -4  -2  -1  304.60   16.26
   4  -2   1  314.05   16.10
  -4   2   1  315.71   16.62
   4   2  -1  287.93   14.91
  -4   2   1  302.06   15.14
   4  -2   1  280.71   18.84
   4  -2   1  300.69   14.52
   4   2  -1  298.78   19.29
  -4   2   1  320.64   16.82
  -4  -2  -1  317.97   15.18
   4  -2   1  321.34   17.27
   4  -2   1  309.13   15.31
   4   2  -1  323.37   15.08
  -4  -2  -1  286.33   13.96
  -4   2  -1  320.23   14.99
   4  -2  -1  296.08   15.00
   4   2   1  278.90   18.58
  -4   2  -1  321.17   15.31
   4  -2  -1  302.98   19.25
   4   2   1  305.58   15.25
  -4  -2   1  324.61   15.17
   4  -2  -1  309.40   15.99
  -4  -2   1  309.24   15.20
  -4  -2   1  333.34   16.27
  -4   2  -1  305.61   16.71
  -4  -2   1  309.12   15.15
  -4   2  -1  279.28   14.69
   4   2   1  315.31   15.92
  -4  -2   1  322.24   17.19
   4  -2  -1  306.57   15.01
   4  -2  -1  309.83   14.97
   4  -2  -1  295.87   13.94
  -4   2  -1  287.71   14.13
  -4  -2   1  297.50   16.23
  -4   2  -1  305.51   16.05
  -4   2  -1  301.83   16.90
  -5  -2  -1  920.29   50.12
   5   2  -1  944.70   44.62
  -5  -2  -1  952.29   49.60
  -5  -2  -1  825.67   42.08
  -5  -2  -1  943.57   45.53
  -5  -2  -1  974.64   45.06
  -5   2   1  951.44   50.60
   5  -2   1  971.94   47.58
   5  -2   1  944.72   56.51
   5  -2   1  982.72   51.11
   5   2  -1  943.39   56.92
  -5   2   1  948.69   45.57
   5   2  -1  864.40   44.80
  -5  -2  -1  975.69   48.36
  -5   2   1  882.83   49.41
   5   2  -1  933.79   47.51
  -5   2   1  977.94   45.02
   5  -2   1 1000.10   45.24
  -5   2   1  931.83   48.07
  -5   2   1  895.09   49.75
  -5   2  -1  946.18   50.25
  -5  -2   1  994.51   45.12
  -5  -2   1  939.97   45.42
   5  -2  -1  930.09   56.84
  -5   2  -1  933.71   42.36
  -5  -2   1  961.63   48.34
   5   2   1  951.20   51.25
   5  -2  -1  966.45   44.64
   5  -2  -1  915.92   44.96
   5  -2  -1  898.49   44.75
  -5  -2   1  882.77   49.07
  -5   2  -1  959.14   44.82
  -5  -2   1  979.26   50.99
   5   2   1  911.32   56.24
  -5   2  -1  962.34   48.08
  -5  -2   1  967.67   44.93
   5   2   1  971.30   45.15
  -5   2  -1  945.06   45.50
   5  -2  -1  979.23   47.56
  -5   2  -1  944.28   49.65
   5   2   1  964.62   47.39
  -6  -2  -1  221.80   12.89
  -6  -2  -1  215.51   11.82
  -6   2   1  221.81   12.37
   6   2  -1  226.07   12.61
  -6  -2  -1  225.66   12.80
   6   2  -1  226.41   15.04
   6  -2   1  227.57   12.03
  -6  -2  -1  219.97   12.56
  -6  -2  -1  232.78   11.81
  -6   2   1  230.59   12.84
  -6   2   1  225.25   11.95
   6  -2   1  220.89   14.57
  -6   2   1  227.07   11.74
   6  -2   1  221.59   13.41
  -6   2   1  216.45   12.86
   6   2  -1  219.12   11.48
   6  -2   1  240.25   12.70
   6   2   1  225.97   13.70
  -6  -2   1  221.68   11.78
   6  -2  -1  190.76   11.08
  -6   2  -1  222.86   12.36
   6  -2  -1  199.88   11.41
   6   2   1  223.66   12.46
   6   2   1  225.60   12.01
  -6  -2   1  232.05   11.76
  -6  -2   1  210.03   12.37
  -6   2  -1  229.49   13.07
  -6  -2   1  221.64   13.22
   6  -2  -1  213.72   11.57
  -6  -2   1  227.38   12.64
   6   2   1  219.12   14.32
  -6  -2   1  219.95   11.74
   6  -2  -1  222.16   15.03
  -6   2  -1  222.00   12.97
  -6   2  -1  211.12   11.76
  -6   2  -1  230.96   11.63
   6  -2  -1  225.78   12.57
   7  -2   1  54.566   4.824
   7  -2   1  54.304   4.407
   7  -2   1  56.062   4.309
  -7   2   1  50.048   2.754
  -7   2   1  47.910   2.577
   7  -2   1  46.064   2.486
   7   2  -1  62.530   4.669
  -7   2   1  47.630   2.351
  -7  -2  -1  51.032   3.345
  -7  -2  -1  53.071   2.950
  -7  -2  -1  50.186   4.080
  -7  -2  -1  49.168   3.295
  -7  -2  -1  51.400   2.917
  -7  -2  -1  50.732   2.204
  -7  -2  -1  53.031   2.652
  -7  -2  -1  56.053   3.990
  -7  -2  -1  50.779   2.431
   7   2  -1  53.739   5.155
  -7   2   1  55.120   4.066
  -7  -2  -1  49.839   2.230
   7   2  -1  53.737   3.787
   7  -2   1  48.601   3.537
   7  -2   1  51.290   4.015
  -7  -2  -1  51.171   2.255
  -7   2   1  55.659   4.070
  -7   2   1  48.502   3.298
  -7   2   1  51.595   2.220
   7  -2   1  53.950   4.727
  -7   2   1  50.805   2.291
  -7  -2  -1  52.453   2.372
  -7  -2  -1  50.324   2.553
  -7   2   1  54.985   4.210
  -7   2   1  55.212   4.127
  -7  -2  -1  58.426   4.097
  -7  -2  -1  50.458   3.496
  -7   2   1  52.068   4.132
  -7  -2  -1  52.382   3.308
   7   2  -1  54.772   4.149
  -7  -2  -1  51.584   3.783
  -7   2   1  49.738   3.339
  -7  -2  -1  57.548   4.320
   7  -2   1  50.175   2.490
  -7  -2  -1  51.269   3.123
  -7   2   1  51.363   3.781
  -7  -2  -1  49.536   2.768
  -7   2   1  48.694   2.491
  -7  -2  -1  51.962   2.427
  -7   2   1  50.356   3.471
  -7  -2  -1  49.214   2.638
  -7  -2  -1  48.689   3.056
  -7   2   1  49.496   2.407
  -7  -2  -1  53.239   2.312
  -7  -2  -1  59.177   4.590
  -7  -2   1  46.922   3.281
  -7   2  -1  52.800   4.379
  -7  -2   1  51.724   2.650
   7  -2  -1  58.295   5.373
  -7   2  -1  49.126   3.309
   7  -2  -1  49.321   2.600
   7  -2  -1  45.890   2.321
  -7   2  -1  50.472   2.209
  -7   2  -1  48.847   3.305
  -7   2  -1  47.978   3.221
  -7   2  -1  46.763   2.720
  -7  -2   1  53.980   4.421
  -7   2  -1  50.797   2.216
  -7   2  -1  47.973   3.053
  -7  -2   1  47.440   2.185
  -7  -2   1  51.296   3.490
  -7  -2   1  50.511   2.610
   7  -2  -1  57.506   4.520
  -7  -2   1  52.234   3.207
  -7  -2   1  48.889   2.312
   7   2   1  58.000   4.457
  -7  -2   1  53.335   2.448
   7  -2  -1  49.667   3.645
  -7   2  -1  51.579   3.937
   7  -2  -1  48.226   2.989
  -7   2  -1  46.982   3.077
  -7  -2   1  48.965   3.817
  -7  -2   1  52.068   2.557
  -7   2  -1  59.259   4.351
  -7  -2   1  53.274   4.211
  -7   2  -1  54.805   2.314
  -7  -2   1  51.117   2.752
  -7  -2   1  49.347   2.872
  -7  -2   1  49.103   2.431
  -7  -2   1  50.470   2.177
  -7  -2   1  51.972   2.881
   7   2   1  55.839   4.376
  -7  -2   1  48.915   2.564
  -7  -2   1  50.420   3.926
  -7   2  -1  52.092   2.608
   7   2   1  52.451   4.658
  -7   2  -1  50.244   2.922
  -7  -2   1  49.997   2.571
  -7  -2   1  48.914   2.288
  -7   2  -1  50.092   3.755
  -7   2  -1  48.481   2.220
  -7   2  -1  50.949   2.803
   7  -2  -1  57.028   4.082
  -7  -2   1  61.957   4.151
   7  -2  -1  48.220   2.565
  -7   2  -1  47.944   2.579
  -7   2  -1  55.355   4.092
  -7  -2   1  51.043   3.786
  -7  -2   1  49.428   3.065
   7   2   1  55.675   4.925
  -7  -2   1  53.767   4.007
  -8  -2  -1  143.96    7.52
   8   2  -1  134.48   10.78
  -8  -2  -1  151.32    8.60
  -8   2   1  137.41    5.42
  -8  -2  -1  143.86    8.18
  -8   2   1  131.66    7.41
  -8  -2  -1  158.57    9.50
  -8  -2  -1  142.24    5.77
   8  -2   1  149.36    9.33
   8   2  -1  134.81    7.88
  -8   2   1  132.87    6.41
   8  -2   1  124.93    6.10
   8  -2   1  151.12    8.92
  -8  -2  -1  139.77    6.19
   8  -2   1  142.43    5.99
  -8   2   1  148.46    9.12
  -8  -2  -1  132.23    9.21
  -8   2   1  140.95    5.64
  -8  -2  -1  135.49    8.08
  -8  -2  -1  140.93    6.84
   8  -2   1  137.19   10.35
   8   2  -1  130.94    5.67
  -8  -2  -1  147.45    7.07
  -8  -2  -1  143.33    6.52
  -8   2   1  132.83    6.94
  -8   2   1  137.73    8.77
  -8   2   1  140.54    8.15
  -8   2   1  126.55    5.24
  -8  -2  -1  143.95    5.38
  -8  -2  -1  138.39    5.92
  -8  -2  -1  142.25    8.58
  -8   2   1  131.72    8.03
  -8  -2  -1  143.63    8.43
  -8  -2  -1  139.36    5.43
   8   2  -1  131.57    7.26
  -8  -2  -1  146.97    5.46
  -8  -2  -1  147.29    7.64
  -8  -2  -1  139.40    7.09
  -8  -2  -1  143.21    9.06
   8  -2   1  152.93    9.89
   8  -2   1  147.54    8.56
  -8   2   1  135.34    6.12
   8   2  -1  156.37    9.46
  -8   2   1  149.42    8.50
   8  -2   1  133.12    9.56
  -8  -2  -1  144.12    5.65
   8  -2   1  129.44    6.18
  -8   2   1  140.83    6.36
  -8   2   1  153.39    8.73
  -8   2   1  133.96    9.17
  -8  -2  -1  137.61    7.87
  -8  -2  -1  146.06    5.94
  -8   2   1  140.63    5.91
  -8   2   1  126.52    5.84
   8   2  -1  141.32    8.68
  -8   2   1  117.05    6.92
  -8  -2  -1  134.69    6.33
  -8   2   1  138.68    6.82
  -8   2  -1  131.94    8.66
  -8  -2   1  149.79    6.84
   8  -2  -1  135.95    9.65
  -8   2  -1  148.56    9.49
  -8   2  -1  141.38    6.80
  -8  -2   1  130.74    7.98
   8  -2  -1  142.19    6.33
  -8   2  -1  124.25    9.08
  -8   2  -1  131.92    7.81
  -8   2  -1  144.88    7.07
   8  -2  -1  136.90    6.23
   8   2   1  142.91    8.88
  -8  -2   1  141.67    7.58
  -8   2  -1  142.24    8.27
  -8  -2   1  139.14    6.35
   8  -2  -1  137.58    7.30
  -8  -2   1  130.72    9.20
  -8   2  -1  135.69    6.33
  -8   2  -1  135.28    5.44
  -8  -2   1  142.63    5.73
  -8  -2   1  147.19    7.06
  -8  -2   1  153.05    9.59
  -8  -2   1  135.70    9.54
   8   2   1  124.90    9.98
  -8   2  -1  131.24    6.99
   8  -2  -1  143.48    8.48
  -8   2  -1  128.31    5.81
   8   2   1  157.43   10.34
  -8  -2   1  141.11    9.01
  -8  -2   1  149.29    8.65
  -8   2  -1  135.99    6.75
  -8   2  -1  135.70    5.42
  -8  -2   1  146.83    5.93
  -8  -2   1  147.95    8.22
  -8  -2   1  136.73    5.40
  -8   2  -1  136.98    5.60
  -8  -2   1  136.25    7.84
  -8  -2   1  141.66    6.22
  -8   2  -1  147.55    8.61
   8   2   1  154.25    9.34
   8   2   1  124.12    9.50
  -8  -2   1  141.52    6.50
  -8   2  -1  138.37    8.10
   8  -2  -1  140.99   11.03
   8  -2  -1  141.98    8.07
   8  -2  -1  137.27    9.23
  -8   2  -1  138.42    5.34
  -8   2  -1  136.99    8.08
  -8   2  -1  134.33    6.42
  -8  -2   1  135.27    7.06
  -8  -2   1  139.55    5.33
  -8  -2   1  144.40    8.52
  -8  -2   1  139.41    5.64
  -8   2  -1  138.86    9.04
   8   2   1  119.45    6.07
  -8  -2   1  151.64    6.24
  -8   2  -1  130.41    5.66
  -8  -2   1  149.59    8.50
  -8   2  -1  150.83    7.57
   8  -2  -1  134.64    5.70
  -8  -2   1  139.25    5.91
  -8   2  -1  143.12    7.62
  -9   2   1  300.46   16.01
  -9   2   1  295.08   13.77
  -9   2   1  294.63   16.17
  -9   2   1  279.39   13.02
  -9  -2  -1  300.06   10.82
  -9   2   1  289.97   10.95
  -9  -2  -1  295.09   12.83
   9   2  -1  297.35   17.29
  -9  -2  -1  310.37   14.21
  -9  -2  -1  300.25   13.78
   9   2  -1  288.15   20.18
  -9  -2  -1  290.31   11.92
  -9  -2  -1  309.13   16.53
   9   2  -1  298.85   12.71
  -9  -2  -1  305.66   11.41
  -9  -2  -1  290.50   18.61
   9  -2   1  298.88   18.18
   9   2  -1  278.46   11.48
  -9  -2  -1  280.66   16.97
   9  -2   1  253.09   19.38
  -9   2   1  275.41   10.67
   9  -2   1  298.73   17.07
  -9   2   1  286.90   11.87
  -9  -2  -1  293.01   11.90
  -9  -2  -1  293.75   10.96
  -9   2   1  292.05   12.40
   9   2  -1  287.52   16.15
  -9   2   1  287.29   14.07
  -9   2   1  297.44   11.90
  -9  -2  -1  306.65   15.17
   9  -2   1  277.13   12.37
  -9  -2  -1  298.36   15.98
  -9  -2  -1  300.25   15.41
   9  -2   1  291.75   12.50
   9  -2   1  278.51   19.17
   9  -2   1  298.45   11.97
  -9   2   1  288.05   16.29
  -9   2   1  289.25   12.83
  -9  -2  -1  299.04   12.47
  -9  -2  -1  305.19   11.61
  -9   2   1  274.38   16.57
   9  -2   1  289.28   16.26
  -9  -2  -1  290.60   16.22
   9   2  -1  277.94   14.63
  -9  -2  -1  287.36   16.33
  -9  -2  -1  296.06   15.87
   9  -2   1  265.31   16.86
  -9   2   1  287.91   11.38
  -9  -2  -1  285.05   10.98
  -9   2   1  296.78   17.28
  -9   2   1  281.81   18.55
  -9  -2  -1  293.32   14.30
  -9   2   1  283.61   15.04
  -9  -2  -1  307.25   17.62
  -9   2   1  299.45   16.51
  -9  -2  -1  301.84   13.13
  -9  -2   1  313.83   17.12
  -9   2  -1  293.09   10.97
  -9   2  -1  281.06   16.67
  -9   2  -1  294.25   12.81
  -9   2  -1  303.38   14.21
  -9   2  -1  280.43   16.07
  -9  -2   1  297.55   16.02
  -9   2  -1  270.51   18.47
  -9  -2   1  296.40   16.51
  -9   2  -1  266.25   11.81
   9  -2  -1  287.97   19.32
  -9   2  -1  297.29   16.39
  -9  -2   1  292.79   13.12
  -9   2  -1  292.13   11.02
   9   2   1  270.82   12.33
  -9  -2   1  304.38   12.47
  -9  -2   1  300.45   12.84
   9  -2  -1  277.02   14.68
   9   2   1  273.37   19.12
  -9  -2   1  298.96   11.94
   9  -2  -1  305.71   17.43
  -9   2  -1  292.78   16.43
   9  -2  -1  299.29   12.72
  -9  -2   1  307.70   11.94
   9  -2  -1  283.80   12.48
   9  -2  -1  277.57   15.96
  -9   2  -1  289.48   15.81
   9   2   1  303.63   17.32
  -9   2  -1  269.67   14.15
  -9   2  -1  296.94   15.16
   9   2   1  305.22   16.63
  -9   2  -1  280.17   13.61
  -9  -2   1  304.45   11.42
  -9  -2   1  275.54   16.21
  -9  -2   1  288.43   11.54
   9  -2  -1  291.30   20.40
  -9  -2   1  304.66   13.78
  -9   2  -1  301.78   17.70
  -9   2  -1  279.48   13.02
  -9   2  -1  289.61   11.35
  -9  -2   1  312.77   18.11
   9   2   1  292.55   17.07
  -9  -2   1  300.95   19.26
  -9  -2   1  294.01   10.76
  -9  -2   1  302.64   15.35
   9  -2  -1  290.81   17.09
  -9   2  -1  291.21   10.77
  -9  -2   1  287.40   18.63
  -9   2  -1  280.98   15.64
  -9  -2   1  281.60   17.02
  -9   2  -1  284.64   13.73
  -9  -2   1  299.54   15.82
  -9  -2   1  289.96   14.28
   9  -2  -1  279.44   11.51
  -9   2  -1  289.61   15.31
   9   2   1  305.73   18.68
  -9   2  -1  283.63   11.50
  -9  -2   1  299.92   14.14
  -9  -2   1  300.62   10.94
  -9  -2   1  291.21   16.12
 -10  -2  -1  31.989   1.837
 -10   2   1  40.575   3.053
 -10   2   1  28.004   3.338
 -10  -2  -1  35.211   1.858
 -10   2   1  37.587   3.885
 -10  -2  -1  37.460   2.399
 -10   2   1  40.017   2.107
 -10  -2  -1  27.615   2.363
 -10  -2  -1  41.121   2.178
 -10  -2  -1  33.806   3.648
 -10   2   1  25.571   2.533
 -10  -2  -1  25.026   3.560
 -10  -2  -1  36.319   2.151
 -10  -2  -1  35.591   4.182
  10   2  -1  39.596   2.284
  10   2  -1  31.392   2.108
 -10  -2  -1  27.177   2.372
 -10   2   1  33.363   1.795
 -10   2   1  28.129   2.279
  10  -2   1  37.922   2.257
  10   2  -1  37.879   2.449
  10  -2   1  33.337   2.005
 -10   2   1  35.984   1.901
  10  -2   1  30.084   3.756
 -10  -2  -1  27.144   2.200
 -10   2   1  31.121   2.233
  10   2  -1  22.985   3.737
  10  -2   1  23.191   3.995
 -10  -2  -1  33.669   1.775
 -10  -2  -1  35.017   1.833
 -10   2   1  27.730   2.003
 -10  -2  -1  29.553   2.105
  10  -2   1  34.851   2.069
 -10  -2  -1  32.764   3.568
 -10  -2  -1  34.861   1.905
 -10  -2  -1  26.846   2.517
  10  -2   1  27.431   3.782
  10   2  -1  30.749   3.810
 -10  -2  -1  32.041   2.386
 -10   2   1  29.552   1.739
 -10   2   1  37.827   2.744
 -10  -2  -1  42.494   2.849
  10   2  -1  40.584   5.084
 -10   2   1  37.677   2.144
 -10  -2  -1  31.789   1.903
  10  -2   1  28.192   2.812
 -10   2   1  33.965   1.896
 -10  -2   1  40.518   2.252
  10   2   1  26.034   3.773
 -10  -2   1  34.175   2.085
  10   2   1  26.444   2.952
  10  -2  -1  34.263   2.131
  10   2   1  32.011   4.011
  10  -2  -1  28.801   3.945
 -10   2  -1  30.573   3.416
 -10   2  -1  29.724   1.844
 -10  -2   1  42.593   2.783
 -10  -2   1  34.387   1.863
 -10   2  -1  28.640   2.201
 -10  -2   1  32.025   2.049
 -10  -2   1  32.185   1.725
  10   2   1  35.481   1.977
 -10   2  -1  25.107   3.709
  10  -2  -1  39.247   2.497
  10  -2  -1  45.423   5.440
 -10  -2   1  31.093   3.555
 -10  -2   1  33.261   3.836
  10  -2  -1  31.045   2.117
 -10   2  -1  30.969   3.623
 -10  -2   1  36.937   1.846
 -10  -2   1  28.637   2.324
 -10  -2   1  41.214   2.438
 -10  -2   1  37.456   1.960
  10   2   1  25.335   4.136
 -10  -2   1  27.819   2.760
 -10   2  -1  30.989   1.850
 -10   2  -1  40.968   3.010
 -10   2  -1  33.802   1.773
 -10   2  -1  34.880   1.796
 -10  -2   1  35.715   3.827
  10  -2  -1  26.281   2.837
 -10  -2   1  29.651   2.239
 -10   2  -1  34.329   1.891
  10  -2  -1  30.719   1.754
 -10  -2   1  33.699   1.900
 -10   2  -1  29.466   2.433
 -10   2  -1  27.318   2.497
 -10   2  -1  42.176   2.845
 -10   2  -1  37.500   2.149
 -10   2  -1  35.405   2.252
 -10   2  -1  37.956   2.165
 -10   2  -1  30.380   1.803
 -10  -2   1  38.883   2.200
  10  -2  -1  31.342   3.911
 -10  -2   1  31.409   2.211
  10  -2  -1  38.043   2.193
 -10   2  -1  28.143   2.367
 -10  -2   1  25.564   2.582
  11  -2   1  11.994   1.256
  11  -2   1  14.308   1.437
 -11   2   1  11.052   0.997
 -11  -2  -1  12.316   1.436
  11   2  -1  9.7640  2.8069
 -11  -2  -1  10.416   1.433
 -11   2   1  10.575   1.040
  11  -2   1  11.235   1.425
 -11  -2  -1  11.048   1.586
  11   2  -1  12.092   2.763
  11  -2   1  7.4507  2.3726
  11   2  -1  12.754   1.294
 -11  -2  -1  13.631   1.163
  11  -2   1  11.383   1.596
 -11   2   1  12.816   1.107
 -11  -2  -1  12.177   1.075
 -11  -2  -1  11.783   1.086
 -11  -2  -1  14.256   1.393
 -11   2   1  16.023   1.922
 -11   2   1  12.951   1.422
  11  -2   1  12.533   1.281
 -11   2   1  13.283   1.153
 -11   2   1  11.773   2.514
 -11  -2  -1  11.384   1.264
 -11  -2  -1  9.7908  1.2938
 -11  -2  -1  15.755   1.935
 -11   2   1  14.764   1.636
 -11   2   1  10.421   1.447
 -11  -2  -1  11.381   1.069
  11   2  -1  14.408   1.491
 -11   2   1  7.7990  2.2665
 -11  -2  -1  12.155   2.568
  11  -2   1  11.025   2.578
 -11  -2  -1  12.482   1.159
 -11  -2  -1  17.068   1.801
 -11   2   1  10.697   1.263
  11  -2   1  15.758   2.236
 -11  -2  -1  16.216   1.994
 -11  -2  -1  9.9859  1.2253
 -11   2   1  14.208   1.382
 -11  -2  -1  11.160   1.495
  11   2  -1  18.475   2.683
 -11  -2  -1  7.7879  2.3555
 -11  -2   1  13.036   1.305
 -11  -2   1  9.8750  1.1369
 -11  -2   1  12.449   1.378
 -11  -2   1  8.3212  2.2662
 -11  -2   1  11.474   1.385
  11  -2  -1  12.475   1.282
  11   2   1  14.148   2.114
 -11  -2   1  13.178   1.430
 -11   2  -1  12.898   1.754
 -11  -2   1  16.096   1.420
 -11  -2   1  9.6273  1.2839
 -11   2  -1  12.959   1.729
 -11  -2   1  13.720   2.444
 -11  -2   1  10.719   1.013
 -11  -2   1  11.115   1.096
 -11  -2   1  11.421   1.077
  11  -2  -1  5.7237  2.2587
  11   2   1  9.7774  1.5366
  11  -2  -1  11.558   1.174
 -11   2  -1  10.237   1.347
 -11  -2   1  15.348   1.744
 -11  -2   1  13.972   1.137
 -11   2  -1  11.031   1.258
  11  -2  -1  13.414   1.424
 -11   2  -1  10.275   1.324
 -11  -2   1  15.096   1.833
  11  -2  -1  9.9240  1.5839
  11  -2  -1  12.852   1.312
 -11  -2   1  12.079   1.224
  11   2   1  6.4348  2.7499
  11   2   1  6.5817  2.3323
 -11   2  -1  11.124   1.019
 -11   2  -1  11.087   1.007
  11   2   1  11.813   1.272
 -11   2  -1  12.436   1.314
 -11   2  -1  9.2557  2.6414
  11  -2  -1  14.881   2.243
 -11   2  -1  14.415   1.815
 -11   2  -1  8.7361  1.2936
 -11  -2   1  11.344   1.663
 -11  -2   1  12.347   1.032
  11  -2  -1  11.190   1.215
 -11   2  -1  11.619   1.038
  12  -2   1  8.2129  1.3678
  12  -2   1  9.5734  1.0233
 -12  -2  -1  11.279   1.044
  12   2  -1  9.4300  1.0041
 -12   2   1  11.522   1.247
 -12   2   1  9.1345  0.9661
 -12  -2  -1  9.5272  1.1312
 -12  -2  -1  7.2061  1.2293
 -12  -2  -1  8.9002  0.9420
 -12   2   1  9.2682  1.1275
 -12  -2  -1  10.984   1.518
  12  -2   1  10.394   1.033
 -12   2   1  11.387   1.469
 -12  -2  -1  12.686   1.702
 -12   2   1  10.619   0.982
 -12  -2  -1  9.3055  0.9476
 -12  -2  -1  10.325   1.250
  12   2  -1  7.5222  1.5780
 -12   2   1  13.225   1.645
 -12   2   1  8.8944  0.9521
 -12  -2  -1  8.5516  1.1839
 -12  -2  -1  10.692   1.016
 -12  -2  -1  9.9338  1.0203
 -12  -2  -1  12.364   1.360
 -12  -2  -1  8.7364  1.1825
  12  -2   1  7.7974  1.2210
  12   2  -1  14.822   2.335
 -12  -2  -1  11.748   1.498
  12  -2   1  11.717   1.267
  12   2  -1  10.673   1.134
  12  -2   1  15.701   2.008
 -12  -2  -1  8.3228  1.0023
 -12   2   1  8.9012  1.2975
 -12   2  -1  10.225   0.933
 -12  -2   1  8.3877  1.3520
 -12  -2   1  10.188   0.968
  12   2   1  13.041   2.001
 -12  -2   1  7.4138  1.1037
  12  -2  -1  12.332   1.311
  12  -2  -1  15.335   2.337
 -12  -2   1  9.2534  1.0331
 -12  -2   1  13.048   1.788
 -12   2  -1  9.1437  1.1094
 -12  -2   1  7.8559  1.0557
  12  -2  -1  11.978   1.301
 -12   2  -1  8.2281  0.9401
 -12  -2   1  11.625   1.178
 -12   2  -1  8.2643  1.2193
 -12  -2   1  10.606   1.072
  12  -2  -1  10.774   1.078
 -12   2  -1  9.7689  1.2919
  12   2   1  12.590   1.310
  12  -2  -1  9.2487  1.0357
 -12   2  -1  13.891   1.633
 -12  -2   1  9.4134  0.9630
 -12  -2   1  9.2103  1.2431
 -12   2  -1  11.634   1.273
  12   2   1  10.489   1.135
 -12  -2   1  11.560   1.509
  12  -2  -1  12.068   1.190
 -12  -2   1  9.7179  1.2092
 -12  -2   1  8.9243  0.9520
 -12  -2   1  9.3634  0.9000
 -12  -2   1  13.107   1.281
  12   2   1  8.3589  1.4856
  12  -2  -1  8.3121  1.5265
  13  -2   1  6.2262  0.9285
 -13  -2  -1  8.0770  1.1217
 -13  -2  -1  6.2709  0.7526
 -13  -2  -1  8.2259  1.0011
 -13  -2  -1  6.2059  1.1002
 -13   2   1  5.0632  1.1268
 -13   2   1  7.3510  0.8270
 -13   2   1  7.3424  1.0431
 -13  -2  -1  7.2019  0.7692
 -13  -2  -1  7.1452  0.7354
 -13  -2  -1  7.3394  1.1059
 -13   2   1  6.0263  0.6579
 -13  -2  -1  5.9582  0.8965
  13   2  -1  7.6827  1.2872
  13  -2   1  8.5964  0.9348
 -13  -2  -1  6.2854  0.7850
 -13   2   1  8.0214  0.9930
  13   2  -1  7.4635  0.8909
  13   2  -1  9.0177  0.9534
 -13  -2  -1  7.5202  0.8817
  13  -2   1  5.0519  1.3464
  13   2  -1  7.2060  0.8253
 -13  -2  -1  6.8885  1.1541
 -13  -2  -1  7.7204  0.9021
  13   2  -1  6.2885  0.9587
  13  -2   1  8.3515  1.2466
  13   2  -1  8.3440  1.5528
  13  -2   1  8.2811  1.0578
  13  -2   1  6.5808  0.8091
 -13  -2  -1  5.6783  1.2275
 -13   2   1  6.7391  0.8802
 -13   2  -1  6.7275  1.2072
 -13  -2   1  7.6288  0.8738
  13  -2  -1  6.7362  1.4388
 -13  -2   1  8.9810  1.2247
 -13  -2   1  7.9242  0.8007
  13   2   1  5.3637  1.2484
 -13  -2   1  6.0975  0.7521
 -13  -2   1  7.1251  0.7727
 -13  -2   1  7.0572  1.2689
  13  -2  -1  5.8212  0.9058
 -13   2  -1  7.1228  0.8393
 -13   2  -1  6.1372  0.7046
 -13  -2   1  6.3713  0.9493
 -13   2  -1  8.6269  1.0216
 -13   2  -1  7.0489  1.0000
  13   2   1  6.2774  0.9922
 -13  -2   1  6.8287  0.8640
 -13  -2   1  7.2803  0.8961
 -13  -2   1  6.4842  0.7981
  13  -2  -1  7.3853  0.8559
 -13  -2   1  8.2927  0.9980
  13   2   1  6.9679  1.1667
  13  -2  -1  6.8368  0.9159
 -13  -2   1  5.5583  1.1303
 -13   2  -1  6.3703  0.9717
  13  -2  -1  6.7885  0.8253
  13  -2  -1  8.7820  1.3042
  13   2   1  8.2166  1.1047
 -13  -2   1  5.2319  0.8614
  13   2   1  8.3886  0.9118
 -13   2  -1  6.1214  0.8997
 -14   2   1  9.4641  0.8198
 -14   2   1  10.949   0.946
  14  -2   1  11.115   1.350
  14   2  -1  11.295   1.003
 -14  -2  -1  9.1595  1.2640
  14   2  -1  8.4757  1.3014
  14  -2   1  11.464   0.952
  14   2  -1  7.4144  0.9455
 -14   2   1  8.7413  0.9200
 -14  -2  -1  9.3743  0.9550
 -14  -2  -1  7.3232  1.0232
 -14  -2  -1  9.8239  0.7481
 -14   2   1  10.389   1.084
  14   2  -1  10.835   0.847
 -14  -2  -1  9.4539  0.8789
  14   2  -1  13.910   1.578
  14   2  -1  9.7506  0.8593
 -14  -2  -1  10.353   0.934
 -14   2   1  8.3113  0.6932
  14  -2   1  9.8809  1.0452
  14  -2   1  10.378   0.927
 -14  -2  -1  10.644   1.062
  14  -2   1  9.2561  1.2245
  14   2   1  11.052   1.006
 -14  -2   1  8.5201  1.1037
 -14  -2   1  8.5886  0.8167
  14  -2  -1  12.213   1.496
  14   2   1  10.110   0.909
  14   2   1  10.178   1.338
 -14   2  -1  8.2104  0.8032
 -14  -2   1  8.2715  0.7917
  14   2   1  9.0648  1.0994
  14   2   1  8.8744  1.1574
 -14   2  -1  10.553   0.798
  14   2   1  9.5950  0.8286
 -14  -2   1  8.1454  0.8576
 -14   2  -1  10.581   1.162
 -14  -2   1  9.3393  1.2367
 -14  -2   1  9.7763  0.9130
  14  -2  -1  9.2276  0.8489
  14  -2  -1  8.1138  1.2494
   0  -3   1 1832.08  105.60
   0  -3   1 1894.10   93.15
   0   3  -1 1879.28  105.00
   0  -3  -1 1927.48  104.26
   0  -3  -1 1854.09   95.87
   0   3   1 1912.37  104.03
   0  -3   1 1905.26  100.46
   0  -3  -1 1851.33  116.79
   0   3   1 1952.91   93.74
   0  -3   1 2048.09   93.11
   0  -3  -1 1934.08   95.01
   0   3  -1 1826.41  101.28
   0   3  -1 1959.34   95.16
   0  -3  -1 1952.67   94.04
   0  -3   1 1941.09   98.68
   0   3   1 1960.28  100.41
   0  -3  -1 1934.13  104.88
   0  -3   1 1820.70   91.65
   0   3  -1 1985.11   88.85
   0  -3  -1 2027.10   94.52
   0  -3  -1 1931.64   88.99
   0  -3   1 2003.20  118.86
   1  -3   1 2648.38  162.36
  -1  -3  -1 2594.86  144.62
  -1  -3  -1 2859.06  143.80
   1   3  -1 2727.20  131.38
  -1   3   1 2658.37  138.02
  -1   3   1 2567.86  128.89
   1  -3   1 2749.49  131.25
   1  -3   1 2767.77  129.71
  -1  -3  -1 2629.98  127.03
  -1  -3  -1 2807.47  132.25
   1  -3   1 2777.42  148.10
   1  -3   1 2555.66  126.88
  -1  -3  -1 2647.21  131.41
  -1   3   1 2505.20  143.45
   1  -3   1 2706.22  138.33
  -1  -3  -1 2746.46  123.99
   1   3  -1 2733.13  122.42
   1  -3   1 2773.37  138.37
  -1  -3  -1 2744.89  131.41
  -1  -3  -1 2560.50  133.57
  -1   3   1 2607.60  132.99
  -1  -3  -1 2627.79  160.65
   1   3  -1 2588.93  142.50
   1  -3  -1 2650.98  134.72
  -1   3  -1 2673.11  128.60
  -1   3  -1 2709.97  142.37
  -1  -3   1 2706.57  147.87
  -1   3  -1 2668.88  144.96
  -1  -3   1 2697.93  128.64
  -1  -3   1 2748.68  137.10
  -1  -3   1 2586.49  138.52
  -1   3  -1 2681.38  130.24
   1  -3  -1 2727.42  123.65
  -1  -3   1 2558.61  129.51
   1  -3  -1 2632.95  144.50
   1   3   1 2659.80  128.20
  -1   3  -1 2681.15  124.23
   1  -3  -1 2713.12  164.80
   1  -3  -1 2616.50  130.06
   1  -3  -1 2713.43  146.00
   1  -3  -1 2733.84  128.23
  -1  -3   1 2816.05  165.90
   1   3   1 2764.19  147.03
   2  -3   1  145.24    7.93
  -2   3   1  150.96    8.31
  -2  -3  -1  151.24    8.25
   2  -3   1  146.32    7.25
   2   3  -1  144.68    6.87
  -2   3   1  145.66    8.00
   2  -3   1  141.02    7.77
  -2   3   1  148.92    7.65
  -2  -3  -1  145.90    7.32
   2  -3   1  147.03    9.34
   2   3  -1  149.41    7.51
  -2  -3  -1  149.46    7.46
  -2  -3  -1  142.93    8.30
  -2  -3  -1  147.78    7.00
   2  -3   1  144.77    8.43
  -2  -3  -1  148.22    7.56
   2  -3   1  151.07    7.56
  -2   3   1  143.56    7.82
  -2   3   1  140.50    7.46
   2   3  -1  138.20    7.46
  -2   3  -1  146.41    7.12
  -2   3  -1  142.42    7.06
  -2  -3   1  155.01    7.92
   2  -3  -1  135.60    7.08
  -2  -3   1  140.82    7.22
   2   3   1  137.37    7.59
   2  -3  -1  142.68    7.51
  -2   3  -1  142.34    8.16
   2  -3  -1  141.93    8.27
   2   3   1  146.99    7.42
   2  -3  -1  150.37    7.80
  -2  -3   1  146.56    7.44
  -2   3  -1  145.27    8.36
  -2   3  -1  138.26    7.40
  -2  -3   1  144.12    7.98
  -2  -3   1  148.63    7.34
  -2  -3   1  151.60    9.52
   2  -3  -1  152.91    7.04
   2  -3  -1  146.99    7.47
   2  -3  -1  152.76    9.52
  -2   3  -1  148.59    7.35
  -2  -3   1  153.77    8.50
   3  -3   1  611.35   27.42
  -3   3   1  543.24   30.33
  -3  -3  -1  609.14   27.69
  -3   3   1  558.11   27.24
  -3  -3  -1  564.07   25.70
  -3  -3  -1  610.12   27.36
   3   3  -1  544.88   25.49
   3   3  -1  581.84   27.16
  -3  -3  -1  536.35   27.10
  -3  -3  -1  575.98   30.46
   3   3  -1  560.31   34.55
  -3  -3  -1  569.39   30.09
   3   3  -1  566.47   27.38
   3  -3   1  561.95   34.27
   3  -3   1  569.81   26.80
  -3   3   1  563.13   30.08
  -3   3   1  556.70   27.63
  -3   3   1  562.00   29.04
  -3  -3  -1  564.50   29.26
   3  -3   1  588.52   28.84
  -3   3   1  570.45   30.43
   3  -3   1  570.16   29.06
   3  -3   1  571.09   30.88
  -3  -3  -1  581.32   30.89
  -3   3  -1  566.03   27.46
  -3  -3   1  593.20   30.96
  -3  -3   1  518.56   29.50
  -3   3  -1  567.21   26.97
   3  -3  -1  566.50   27.11
  -3  -3   1  592.44   27.25
  -3   3  -1  567.60   25.82
   3   3   1  561.09   28.56
   3   3   1  578.02   27.28
   3  -3  -1  553.39   27.41
  -3  -3   1  555.00   27.19
   3  -3  -1  607.91   34.60
  -3   3  -1  571.07   30.08
   3  -3  -1  577.36   28.73
  -3   3  -1  574.62   30.55
  -3   3  -1  548.88   27.28
   3   3   1  571.40   33.96
  -3  -3   1  580.65   28.77
   3  -3  -1  561.29   26.95
   3  -3  -1  570.15   25.73
  -3  -3   1  572.36   29.28
  -3  -3   1  559.75   27.36
  -4  -3  -1  295.95   15.57
   4  -3   1  287.88   13.94
  -4   3   1  285.74   15.88
   4  -3   1  301.74   14.62
  -4   3   1  264.59   15.79
  -4   3   1  284.48   15.22
  -4   3   1  285.37   15.86
  -4  -3  -1  286.28   13.34
   4   3  -1  301.64   18.45
  -4  -3  -1  286.20   16.36
  -4  -3  -1  287.10   14.62
  -4   3   1  270.27   14.36
  -4   3   1  294.13   14.66
  -4  -3  -1  295.54   16.03
   4  -3   1  306.63   16.48
  -4  -3  -1  303.17   14.53
   4   3  -1  288.15   14.34
   4  -3   1  302.83   18.17
  -4  -3  -1  287.61   15.88
   4  -3   1  289.82   15.35
   4   3  -1  289.14   14.28
   4   3   1  303.09   14.59
   4  -3  -1  281.17   13.37
   4  -3  -1  284.47   14.20
  -4  -3   1  289.61   15.22
   4  -3  -1  264.79   14.27
  -4  -3   1  287.97   14.42
  -4   3  -1  275.31   13.50
   4  -3  -1  294.84   18.43
  -4  -3   1  295.28   14.43
  -4   3  -1  299.79   14.19
   4   3   1  283.96   17.73
  -4  -3   1  290.87   16.38
  -4   3  -1  288.44   16.15
   4  -3  -1  295.68   15.30
  -4  -3   1  323.36   14.57
   4   3   1  288.38   15.14
  -4   3  -1  308.17   15.25
  -4   3  -1  292.08   15.96
  -4   3  -1  254.78   14.04
  -4  -3   1  272.60   15.34
   4  -3  -1  292.93   14.39
  -4   3  -1  291.89   14.51
  -5  -3  -1  584.15   29.25
  -5  -3  -1  665.49   31.89
   5   3  -1  653.92   31.21
   5   3  -1  662.39   39.93
  -5   3   1  682.23   32.00
   5   3  -1  611.92   31.19
  -5  -3  -1  657.86   34.69
  -5  -3  -1  638.06   34.96
   5  -3   1  669.52   31.68
  -5   3   1  648.53   34.66
   5  -3   1  650.58   30.71
  -5   3   1  624.39   35.10
  -5   3   1  608.65   34.72
   5  -3   1  653.07   33.34
  -5  -3  -1  655.94   31.53
   5   3  -1  672.43   33.44
   5  -3   1  669.32   39.61
   5  -3   1  626.85   35.60
  -5   3   1  667.20   31.49
  -5   3   1  659.95   33.52
  -5  -3  -1  689.63   33.93
  -5  -3   1  678.13   35.75
  -5   3  -1  656.83   29.58
   5   3   1  660.03   31.64
  -5  -3   1  649.33   31.47
   5   3   1  661.39   33.16
   5   3   1  643.04   39.18
   5  -3  -1  647.31   33.29
   5  -3  -1  606.69   31.17
  -5  -3   1  690.90   31.51
  -5   3  -1  654.48   34.77
  -5  -3   1  655.83   33.83
  -5   3  -1  680.21   31.85
  -5   3  -1  654.73   31.22
  -5  -3   1  594.52   34.03
  -5   3  -1  673.45   33.49
  -5   3  -1  653.70   35.17
   5  -3  -1  651.87   39.93
   5  -3  -1  626.41   31.37
   5  -3  -1  663.09   31.23
  -5  -3   1  656.76   31.73
   6  -3   1  240.86   14.08
   6  -3   1  236.16   12.63
   6   3  -1  215.55   15.70
  -6  -3  -1  237.67   12.44
   6  -3   1  255.33   13.43
  -6   3   1  250.05   13.60
  -6   3   1  217.23   12.90
   6   3  -1  237.29   12.18
  -6  -3  -1  257.46   13.74
  -6   3   1  246.30   12.43
  -6  -3  -1  219.45   13.43
   6   3  -1  246.25   13.41
  -6   3   1  201.18   13.11
   6  -3   1  222.14   15.43
  -6   3   1  248.18   13.61
  -6  -3  -1  227.03   12.49
  -6  -3  -1  222.92   13.23
  -6   3  -1  241.70   12.19
  -6   3  -1  222.43   12.42
  -6  -3   1  242.48   12.46
  -6  -3   1  238.86   13.38
   6  -3  -1  251.38   13.38
   6  -3  -1  217.59   11.90
   6  -3  -1  229.76   15.84
   6   3   1  202.45   14.98
  -6   3  -1  229.51   13.69
  -6   3  -1  227.51   12.94
   6   3   1  239.79   12.65
   6   3   1  250.18   13.16
  -6  -3   1  231.22   12.40
  -6  -3   1  240.51   12.41
  -6  -3   1  266.97   14.25
  -6   3  -1  251.32   13.80
  -6   3  -1  235.59   11.25
   6   3   1  242.90   14.48
  -6  -3   1  237.13   13.04
   6  -3  -1  229.30   12.24
   6  -3  -1  245.56   12.26
   7   3  -1  21.426   2.301
  -7  -3  -1  20.574   1.197
  -7  -3  -1  23.295   1.438
  -7  -3  -1  21.030   1.255
  -7  -3  -1  23.978   2.487
  -7   3   1  17.941   1.201
   7  -3   1  24.071   1.972
   7  -3   1  15.805   2.659
   7  -3   1  24.108   2.816
  -7  -3  -1  22.287   2.414
   7  -3   1  20.696   2.581
   7   3  -1  20.634   2.569
  -7  -3  -1  22.323   1.901
  -7  -3  -1  20.418   1.347
  -7  -3  -1  22.454   1.766
   7  -3   1  21.654   1.363
   7  -3   1  17.852   2.288
   7   3  -1  13.246   2.708
  -7  -3  -1  19.516   1.144
  -7   3   1  15.753   1.775
  -7   3   1  17.908   1.327
  -7  -3  -1  19.332   1.266
  -7  -3  -1  24.486   2.643
  -7  -3  -1  19.330   1.166
  -7   3   1  21.788   1.217
  -7   3   1  23.392   1.794
  -7  -3  -1  17.020   1.662
  -7  -3  -1  17.417   1.523
   7   3  -1  19.376   1.212
  -7   3   1  20.799   1.163
  -7   3   1  23.469   2.518
  -7  -3  -1  23.200   1.593
   7  -3   1  17.469   1.363
  -7  -3  -1  20.973   2.576
  -7  -3  -1  21.391   1.224
  -7  -3  -1  14.664   1.860
   7  -3   1  27.042   3.155
  -7  -3  -1  22.955   1.600
   7  -3   1  17.474   1.416
  -7   3   1  22.769   2.476
   7   3  -1  26.282   2.906
  -7  -3  -1  24.127   1.485
  -7  -3  -1  15.466   2.095
  -7  -3  -1  18.271   1.332
  -7   3   1  17.868   1.377
  -7   3   1  16.354   2.102
  -7  -3  -1  19.259   1.374
  -7   3   1  23.564   2.649
  -7   3   1  20.561   1.373
  -7   3   1  23.574   1.656
  -7   3   1  24.829   1.567
  -7  -3  -1  15.031   1.703
  -7   3  -1  20.736   1.236
  -7   3  -1  14.906   1.649
  -7   3  -1  22.260   1.662
   7  -3  -1  19.920   2.404
  -7  -3   1  18.203   1.309
  -7  -3   1  16.840   2.058
  -7   3  -1  23.440   1.615
  -7  -3   1  24.066   1.642
  -7  -3   1  21.920   1.395
  -7  -3   1  21.879   1.406
  -7   3  -1  20.902   1.280
  -7  -3   1  15.915   1.634
   7  -3  -1  18.642   1.392
  -7   3  -1  22.757   1.226
  -7  -3   1  17.027   1.464
  -7  -3   1  23.166   2.344
  -7   3  -1  17.335   1.342
   7   3   1  28.535   3.430
  -7  -3   1  21.300   1.189
  -7   3  -1  22.647   2.259
   7   3   1  14.317   2.401
  -7  -3   1  24.864   1.570
  -7   3  -1  22.609   1.442
  -7   3  -1  17.230   1.692
  -7  -3   1  20.411   1.250
  -7  -3   1  23.397   2.496
  -7  -3   1  31.355   3.123
   7   3   1  27.515   2.832
   7  -3  -1  20.398   1.240
  -7  -3   1  19.188   1.318
  -7   3  -1  19.733   2.272
  -7   3  -1  18.158   1.152
  -7  -3   1  23.836   1.354
  -7  -3   1  19.693   1.142
  -7  -3   1  21.010   1.282
  -7  -3   1  24.718   1.845
   7   3   1  23.601   2.748
  -7  -3   1  19.923   1.247
   7  -3  -1  18.237   3.098
  -7  -3   1  19.266   1.347
  -7  -3   1  18.076   1.589
  -7   3  -1  16.001   1.482
   7  -3  -1  17.961   1.627
   7  -3  -1  25.955   2.438
   7  -3  -1  23.594   1.461
  -7   3  -1  18.546   2.534
  -7  -3   1  20.316   2.554
   7  -3  -1  26.981   2.987
  -7   3  -1  29.480   2.990
  -7   3  -1  24.408   1.663
  -7  -3   1  23.563   1.381
  -7   3  -1  20.321   1.170
  -8  -3  -1  155.37    7.98
  -8   3   1  143.83    7.85
  -8   3   1  154.97    9.24
  -8  -3  -1  157.08    6.69
  -8   3   1  140.51    7.26
  -8  -3  -1  169.91    8.11
   8   3  -1  157.07    8.27
  -8   3   1  160.29    9.37
  -8  -3  -1  154.94    7.73
   8  -3   1  166.27    7.08
  -8   3   1  159.76   10.17
   8  -3   1  143.61    7.03
  -8   3   1  158.46    9.70
   8  -3   1  163.31    9.76
  -8  -3  -1  152.98    6.39
   8   3  -1  157.41    9.69
  -8  -3  -1  163.78    6.73
  -8  -3  -1  160.89    6.53
  -8  -3  -1  162.39    6.09
  -8  -3  -1  172.75   10.53
   8   3  -1  144.95    6.44
  -8  -3  -1  161.00    8.69
  -8   3   1  148.57    8.44
   8   3  -1  172.45   10.50
  -8  -3  -1  164.82    9.63
  -8  -3  -1  155.48    8.49
  -8  -3  -1  166.52    7.25
  -8  -3  -1  156.32    9.38
  -8   3   1  160.98    7.25
  -8  -3  -1  161.25   10.14
  -8   3   1  158.08    6.69
  -8   3   1  162.30    6.19
  -8  -3  -1  152.86    9.29
  -8  -3  -1  172.22   10.53
  -8   3   1  149.00    7.71
  -8  -3  -1  145.54    9.52
  -8  -3  -1  167.40    8.98
  -8   3   1  151.23    6.64
   8  -3   1  178.98   10.96
  -8   3   1  165.79   10.45
  -8  -3  -1  161.01    6.18
  -8  -3  -1  156.05    6.16
   8  -3   1  159.07   10.19
  -8  -3  -1  164.31    7.04
  -8  -3  -1  158.85    7.39
   8  -3   1  153.32    6.98
   8   3  -1  176.44   12.38
   8  -3   1  154.11   10.67
   8  -3   1  158.88    6.77
   8  -3   1  171.64   11.84
  -8   3   1  159.88    6.40
  -8  -3  -1  168.89    9.25
   8  -3   1  151.41    9.62
  -8   3   1  166.66    9.22
  -8   3   1  165.54    7.00
   8  -3  -1  160.71    7.10
  -8  -3   1  153.98   10.03
   8  -3  -1  156.43    9.39
  -8   3  -1  161.19    8.88
   8  -3  -1  172.95   12.41
  -8  -3   1  160.27    7.42
  -8  -3   1  164.56    8.94
   8   3   1  163.79   10.18
  -8   3  -1  160.80    8.03
  -8  -3   1  159.07    7.72
  -8  -3   1  162.57    6.43
  -8  -3   1  162.02    9.51
  -8  -3   1  153.41    7.11
  -8  -3   1  166.94   10.53
   8  -3  -1  138.70    7.96
   8  -3  -1  150.83    6.47
  -8   3  -1  153.32   10.32
  -8   3  -1  144.08    9.15
  -8   3  -1  160.87    6.17
  -8  -3   1  156.10    6.49
  -8  -3   1  156.65   10.57
  -8   3  -1  159.28    6.21
   8  -3  -1  166.10    8.35
  -8  -3   1  153.41    9.26
  -8   3  -1  168.88    9.22
  -8  -3   1  163.89    7.03
  -8   3  -1  150.79    8.57
   8  -3  -1  173.56   11.00
  -8   3  -1  149.08    6.43
  -8   3  -1  163.54    7.69
  -8  -3   1  166.20    8.08
  -8   3  -1  145.20    6.70
  -8   3  -1  177.15   10.48
  -8   3  -1  168.29    9.82
  -8  -3   1  165.00    6.74
  -8   3  -1  169.46   10.50
  -8  -3   1  159.56    7.96
  -8   3  -1  154.37    8.50
   8  -3  -1  160.72   10.32
   8   3   1  172.48   11.39
  -8   3  -1  161.87    6.09
  -8  -3   1  170.83    7.26
  -8   3  -1  153.76    6.35
  -8  -3   1  156.51    6.12
  -8   3  -1  161.91    7.19
   8  -3  -1  155.00    9.03
  -8  -3   1  165.99    9.55
  -8   3  -1  156.06    9.12
   8  -3  -1  150.69    9.61
  -8  -3   1  171.08    7.03
   8   3   1  169.14   10.00
  -8   3  -1  157.93    9.51
  -8   3  -1  151.34    7.69
  -8  -3   1  178.65   10.92
  -8  -3   1  150.71    9.57
   8  -3  -1  159.26    7.18
  -8  -3   1  165.32    6.75
  -8  -3   1  158.89    6.05
  -8  -3   1  156.51    8.62
   9   3  -1  397.31   17.28
  -9  -3  -1  397.37   22.70
  -9   3   1  390.75   25.32
   9  -3   1  394.49   16.92
   9  -3   1  406.58   26.18
   9   3  -1  400.70   22.65
   9  -3   1  392.22   23.25
  -9   3   1  395.21   23.03
  -9   3   1  382.60   16.19
  -9  -3  -1  408.47   22.29
  -9   3   1  409.44   22.52
   9  -3   1  372.22   17.14
   9  -3   1  373.61   23.70
  -9  -3  -1  394.37   15.52
  -9  -3  -1  416.40   16.98
  -9   3   1  412.50   18.83
  -9   3   1  401.46   21.48
  -9  -3  -1  418.91   21.69
  -9  -3  -1  411.47   25.45
  -9  -3  -1  422.23   15.00
  -9  -3  -1  408.17   16.24
  -9   3   1  403.06   17.50
   9   3  -1  394.07   26.87
  -9  -3  -1  403.07   18.80
   9   3  -1  368.54   15.68
  -9  -3  -1  408.38   20.66
  -9  -3  -1  421.73   15.84
  -9   3   1  367.71   20.55
   9   3  -1  398.25   20.02
  -9   3   1  402.07   22.29
   9  -3   1  404.56   17.03
  -9  -3  -1  398.56   15.01
  -9  -3  -1  404.83   22.55
  -9   3   1  398.00   16.89
   9   3  -1  417.08   21.56
   9  -3   1  404.64   16.29
  -9  -3  -1  377.67   21.03
  -9   3   1  399.17   15.54
   9  -3   1  404.75   22.69
  -9   3   1  398.24   14.96
  -9  -3  -1  411.60   21.02
  -9  -3  -1  410.56   16.30
  -9  -3  -1  409.78   19.54
  -9  -3  -1  401.18   17.49
  -9  -3  -1  417.59   19.37
  -9  -3  -1  436.96   23.43
  -9  -3  -1  417.04   14.73
  -9   3   1  400.93   21.13
   9  -3   1  402.24   21.42
  -9   3   1  384.62   19.20
  -9  -3  -1  409.60   17.93
  -9  -3  -1  390.56   21.41
  -9  -3   1  416.74   22.87
  -9   3  -1  392.78   14.96
  -9  -3   1  412.97   19.32
  -9   3  -1  400.05   14.69
  -9  -3   1  424.19   26.25
  -9   3  -1  425.26   23.53
  -9   3  -1  415.58   20.73
  -9  -3   1  412.56   22.57
   9  -3  -1  421.79   17.34
  -9   3  -1  377.56   15.69
  -9   3  -1  395.45   21.57
   9   3   1  380.66   26.07
  -9  -3   1  405.62   23.92
  -9  -3   1  407.49   17.50
  -9   3  -1  367.64   25.21
   9  -3  -1  403.10   26.24
  -9   3  -1  369.26   20.68
  -9  -3   1  415.02   18.78
  -9  -3   1  407.04   21.45
  -9   3  -1  408.97   15.06
  -9  -3   1  419.65   21.62
  -9  -3   1  408.19   15.80
  -9   3  -1  375.82   20.85
  -9   3  -1  405.85   15.52
   9  -3  -1  405.68   17.03
   9   3   1  407.42   22.65
  -9  -3   1  409.16   15.55
   9  -3  -1  382.08   26.87
   9  -3  -1  367.70   20.90
   9  -3  -1  416.64   23.33
  -9  -3   1  406.98   14.71
  -9  -3   1  412.43   16.98
  -9   3  -1  390.49   22.41
  -9   3  -1  407.32   21.45
   9   3   1  404.62   24.62
   9  -3  -1  409.62   20.08
   9   3   1  411.09   21.74
  -9  -3   1  412.10   16.31
  -9  -3   1  415.80   16.99
  -9  -3   1  404.72   25.45
  -9  -3   1  402.82   14.92
  -9  -3   1  409.61   17.94
  -9   3  -1  410.99   17.48
   9  -3  -1  397.65   15.74
  -9  -3   1  415.32   23.24
  -9  -3   1  396.13   21.20
  -9  -3   1  404.19   16.24
  -9   3  -1  406.71   22.33
  -9  -3   1  407.05   19.52
  -9   3  -1  412.97   18.79
   9  -3  -1  414.21   22.81
  -9  -3   1  400.15   20.95
  -9   3  -1  396.13   18.62
   9  -3  -1  409.73   16.29
  10   3  -1  40.683   5.682
 -10  -3  -1  52.303   2.849
  10  -3   1  47.242   4.920
 -10  -3  -1  53.139   2.450
  10  -3   1  44.083   2.644
 -10  -3  -1  44.274   3.584
 -10  -3  -1  41.858   4.372
  10   3  -1  53.761   2.843
 -10   3   1  54.444   3.193
 -10  -3  -1  42.118   3.078
 -10  -3  -1  47.306   3.574
 -10  -3  -1  41.851   3.956
 -10  -3  -1  57.701   3.320
 -10  -3  -1  56.946   3.014
 -10   3   1  52.721   2.492
  10  -3   1  52.775   3.179
  10  -3   1  61.787   4.044
 -10  -3  -1  54.515   3.631
 -10  -3  -1  47.447   4.477
  10  -3   1  50.054   2.831
 -10  -3  -1  55.565   3.190
 -10   3   1  43.409   3.473
 -10   3   1  48.670   2.382
  10   3  -1  47.742   2.753
 -10   3   1  55.824   3.017
 -10  -3  -1  56.037   3.396
 -10   3   1  53.455   3.055
 -10   3   1  46.560   4.517
  10  -3   1  54.765   2.790
 -10   3   1  45.654   2.773
  10   3  -1  44.923   3.121
 -10   3   1  52.834   4.496
 -10  -3  -1  50.040   2.482
  10  -3   1  44.423   4.305
  10  -3   1  50.135   4.807
  10   3  -1  45.236   4.723
 -10  -3  -1  48.105   2.593
 -10  -3  -1  50.810   5.112
 -10  -3  -1  48.125   2.760
 -10   3   1  43.655   2.431
 -10  -3  -1  46.538   4.809
  10   3  -1  51.822   5.224
 -10   3   1  58.263   3.632
 -10  -3  -1  51.391   2.535
 -10  -3  -1  45.644   2.738
 -10  -3  -1  50.137   2.499
 -10   3  -1  47.547   2.711
 -10  -3   1  48.024   2.814
 -10  -3   1  50.138   4.589
 -10  -3   1  48.550   2.348
 -10   3  -1  39.533   3.360
 -10  -3   1  48.101   2.310
  10  -3  -1  51.613   2.791
 -10   3  -1  56.265   3.007
 -10  -3   1  46.302   2.787
 -10   3  -1  49.501   2.417
 -10  -3   1  44.572   3.011
 -10   3  -1  56.271   3.376
 -10  -3   1  43.030   4.061
 -10  -3   1  50.191   2.626
 -10  -3   1  44.821   4.446
 -10   3  -1  47.130   4.478
 -10  -3   1  48.907   4.573
  10  -3  -1  45.392   4.903
 -10  -3   1  55.634   3.123
  10  -3  -1  45.163   3.170
 -10  -3   1  52.314   2.476
 -10   3  -1  52.091   4.986
 -10   3  -1  41.394   3.527
  10   3   1  45.868   4.899
 -10   3  -1  49.773   2.407
  10   3   1  60.943   6.067
 -10  -3   1  52.358   2.826
 -10  -3   1  56.466   3.389
  10  -3  -1  55.716   2.891
  10  -3  -1  57.057   2.714
 -10  -3   1  60.139   3.898
  10  -3  -1  48.597   2.409
 -10  -3   1  55.648   3.659
 -10  -3   1  52.110   2.724
 -10   3  -1  49.806   2.362
 -10  -3   1  52.232   5.253
 -10  -3   1  48.629   2.516
  10   3   1  44.908   4.882
 -10   3  -1  46.235   2.911
 -10  -3   1  44.259   3.485
  10  -3  -1  43.639   4.305
 -10   3  -1  52.154   3.227
 -10   3  -1  48.036   4.342
 -10   3  -1  54.422   3.495
 -10  -3   1  57.588   3.049
 -10   3  -1  48.685   2.413
  10  -3  -1  60.680   3.991
  10  -3  -1  41.976   5.772
  10   3   1  57.391   3.900
  11  -3   1  22.426   2.963
 -11  -3  -1  26.310   1.965
  11  -3   1  26.427   1.957
  11   3  -1  33.917   2.029
 -11  -3  -1  31.080   1.745
 -11   3   1  24.582   2.350
 -11   3   1  31.845   1.706
 -11   3   1  31.866   2.481
  11  -3   1  27.168   1.810
 -11  -3  -1  27.374   1.732
 -11  -3  -1  27.106   1.952
 -11  -3  -1  21.813   2.522
 -11  -3  -1  35.231   2.123
  11  -3   1  33.177   2.041
 -11   3   1  28.593   1.670
  11   3  -1  21.965   2.036
  11  -3   1  25.343   1.677
 -11  -3  -1  35.405   2.597
 -11   3   1  23.558   1.605
  11   3  -1  27.911   2.048
 -11  -3  -1  34.372   2.329
 -11   3   1  26.489   1.889
 -11  -3  -1  35.927   2.412
  11  -3   1  35.400   2.849
 -11   3   1  33.452   2.157
  11  -3   1  35.184   2.378
 -11  -3  -1  31.233   1.797
 -11  -3  -1  21.354   2.061
 -11  -3  -1  32.051   1.963
 -11  -3  -1  28.543   1.777
 -11  -3  -1  23.227   2.417
 -11  -3  -1  31.008   1.715
 -11  -3  -1  33.486   2.423
 -11  -3  -1  21.657   2.609
 -11  -3   1  32.117   1.836
 -11   3  -1  30.980   1.706
 -11  -3   1  25.431   1.787
 -11  -3   1  27.360   1.720
 -11  -3   1  36.205   2.921
 -11   3  -1  22.533   2.440
 -11  -3   1  23.345   2.091
 -11  -3   1  27.546   2.031
 -11   3  -1  31.958   2.386
 -11   3  -1  28.020   1.697
 -11  -3   1  26.925   1.958
 -11   3  -1  29.361   1.662
 -11  -3   1  34.180   2.055
  11  -3  -1  36.898   2.822
  11  -3  -1  26.798   3.268
 -11  -3   1  29.596   1.697
 -11  -3   1  31.280   1.994
  11   3   1  32.223   1.942
 -11   3  -1  31.965   2.292
 -11   3  -1  34.392   2.182
 -11  -3   1  28.806   1.627
 -11   3  -1  24.883   1.953
 -11  -3   1  34.547   2.196
 -11   3  -1  33.977   2.335
 -11  -3   1  24.724   2.452
 -11  -3   1  31.244   2.294
 -11  -3   1  31.557   2.270
  11  -3  -1  32.688   1.960
  11  -3  -1  33.897   2.093
  11  -3  -1  31.423   1.988
  11  -3  -1  22.935   2.162
  11   3   1  36.846   2.967
 -12  -3  -1  16.738   1.300
 -12  -3  -1  18.683   1.847
 -12   3   1  17.044   1.295
 -12  -3  -1  19.297   1.662
 -12   3   1  18.029   1.769
  12  -3   1  21.447   2.517
 -12  -3  -1  17.525   1.324
  12  -3   1  18.367   2.154
 -12  -3  -1  17.530   1.651
 -12  -3  -1  17.846   1.585
 -12  -3  -1  18.687   1.525
  12  -3   1  20.153   1.303
 -12  -3  -1  18.491   1.277
 -12   3   1  17.584   1.982
 -12  -3  -1  17.242   1.463
  12  -3   1  19.863   1.650
 -12   3   1  19.551   1.885
 -12  -3  -1  17.314   1.860
  12  -3   1  17.870   1.780
 -12  -3  -1  19.018   1.969
  12   3  -1  19.854   1.553
 -12  -3  -1  18.408   1.799
  12   3  -1  19.613   2.661
 -12   3   1  17.928   1.568
 -12  -3  -1  17.818   1.269
  12  -3   1  17.526   1.368
  12   3  -1  17.125   2.278
 -12   3   1  19.909   1.542
 -12   3   1  19.199   1.263
 -12  -3  -1  19.586   1.346
  12   3  -1  17.402   1.443
 -12  -3  -1  19.991   2.160
  12  -3   1  19.495   1.426
 -12  -3   1  19.222   1.618
 -12  -3   1  17.707   1.282
 -12  -3   1  17.456   1.254
  12  -3  -1  20.784   2.441
 -12  -3   1  16.319   1.634
  12  -3  -1  20.388   1.581
  12   3   1  19.838   1.717
 -12  -3   1  19.943   2.206
  12   3   1  15.662   2.051
  12   3   1  17.794   1.530
 -12  -3   1  19.271   1.913
 -12   3  -1  18.296   1.571
  12  -3  -1  17.646   1.441
 -12  -3   1  20.889   1.541
 -12   3  -1  17.769   1.190
 -12  -3   1  20.304   1.621
 -12   3  -1  20.337   1.500
 -12  -3   1  19.225   1.723
 -12   3  -1  19.388   1.211
 -12  -3   1  17.336   1.250
 -12   3  -1  17.023   1.298
  12  -3  -1  18.582   1.620
 -12   3  -1  20.338   1.929
  12  -3  -1  17.558   1.464
  12  -3  -1  18.166   1.409
 -12   3  -1  14.303   1.650
  12   3   1  18.477   2.256
 -12  -3   1  17.738   1.355
 -12   3  -1  16.149   1.622
 -12  -3   1  17.373   1.492
  12  -3  -1  16.798   1.939
 -12  -3   1  18.716   1.477
 -12  -3   1  18.423   1.869
 -13  -3  -1  6.4892  0.9383
  13  -3   1  6.9226  1.0603
  13   3  -1  6.5395  0.9096
 -13   3   1  6.5796  0.8414
 -13  -3  -1  6.8985  0.8038
 -13  -3  -1  6.6606  0.7850
 -13  -3  -1  7.0333  0.7672
  13  -3   1  5.7279  0.7350
  13  -3   1  6.6485  0.9117
 -13  -3  -1  6.4042  1.0862
 -13  -3  -1  6.2885  0.7715
 -13  -3  -1  5.8106  0.7361
  13  -3   1  7.6511  1.2887
  13  -3   1  6.1612  1.3648
  13   3  -1  8.0828  1.5514
 -13  -3  -1  6.2054  1.1726
 -13  -3  -1  5.5624  0.9009
 -13  -3  -1  6.3904  0.9989
  13   3  -1  8.9480  0.8951
 -13   3   1  8.9419  1.0104
 -13   3   1  6.6137  0.7321
 -13  -3  -1  5.9618  1.1265
 -13  -3  -1  6.7943  0.9971
  13  -3   1  6.4011  0.8459
  13   3  -1  6.4891  1.2825
 -13   3   1  7.3967  1.0579
 -13   3   1  7.1315  0.8099
  13   3  -1  6.4703  0.7381
 -13  -3  -1  7.2925  0.9082
 -13  -3  -1  5.6504  0.8652
  13  -3  -1  6.7794  0.8570
  13   3   1  8.2617  1.1128
 -13  -3   1  5.4047  0.7011
 -13  -3   1  6.6930  0.9712
 -13   3  -1  7.2870  0.8835
  13   3   1  7.6727  0.8917
 -13  -3   1  4.9204  1.0730
 -13  -3   1  6.0100  0.7488
 -13   3  -1  7.1466  1.0948
  13  -3  -1  6.5833  0.8083
 -13  -3   1  7.0430  0.7699
 -13   3  -1  6.4620  0.7292
  13   3   1  7.2117  1.0062
  13   3   1  7.4263  1.1774
 -13  -3   1  5.7868  1.2100
 -13  -3   1  6.8461  1.0842
 -13   3  -1  6.5875  0.9797
 -13   3  -1  6.5539  0.7487
 -13  -3   1  7.2600  0.9340
  13  -3  -1  6.2178  0.7615
  13  -3  -1  5.4904  0.8645
 -13  -3   1  6.1840  0.7906
 -13  -3   1  7.1300  0.8887
 -13  -3   1  6.7853  0.9125
 -13  -3   1  5.8213  0.9484
 -13  -3   1  6.4276  0.9016
 -13   3  -1  6.4274  0.8450
  13  -3  -1  6.5856  1.2015
  13  -3  -1  7.5979  1.4509
  14  -3   1  23.831   1.295
 -14  -3  -1  23.776   1.231
  14  -3   1  18.457   1.912
 -14   3   1  22.581   1.216
 -14  -3  -1  22.418   1.138
  14   3  -1  21.308   1.524
  14   3  -1  24.281   1.346
  14   3  -1  20.342   1.241
 -14  -3  -1  23.366   1.744
  14  -3   1  20.962   1.469
  14   3  -1  25.899   1.924
 -14  -3  -1  23.834   1.449
 -14   3   1  21.916   1.428
  14  -3   1  23.973   1.840
 -14  -3  -1  17.158   1.822
  14   3  -1  22.346   2.118
 -14   3   1  22.668   1.400
 -14  -3  -1  21.692   1.361
  14   3  -1  21.389   1.392
 -14  -3  -1  20.523   1.637
 -14   3   1  21.140   1.114
  14  -3   1  23.962   1.394
 -14  -3   1  17.428   1.169
 -14   3  -1  20.282   1.684
 -14   3  -1  22.740   1.438
 -14  -3   1  24.007   1.748
  14  -3  -1  24.213   1.846
  14  -3  -1  23.350   1.248
  14  -3  -1  20.546   1.279
 -14  -3   1  20.909   1.341
 -14  -3   1  22.475   1.217
  14   3   1  22.941   1.408
 -14  -3   1  18.554   1.316
 -14   3  -1  22.771   1.158
  14  -3  -1  20.733   2.077
  14   3   1  24.621   1.583
 -14  -3   1  18.470   1.881
  14   3   1  23.332   1.239
  14   3   1  23.546   1.312
  14   3   1  22.107   1.750
 -14   3  -1  20.148   1.311
   0   4  -1 7539.59  346.49
   0  -4  -1 7844.03  368.88
   0  -4  -1 7848.36  457.38
   0   4   1 7420.07  408.81
   0  -4  -1 7980.98  347.45
   0  -4   1 7859.60  364.56
   0  -4   1 7549.90  458.57
   0  -4  -1 7541.47  361.18
   0   4   1 7977.58  365.45
   0  -4  -1 7385.83  379.29
   0   4  -1 7183.21  398.02
   0  -4   1 7756.91  412.49
   0  -4  -1 8022.60  409.91
   0  -4   1 7931.63  384.65
   0  -4   1 7809.69  388.85
   0  -4   1 8163.53  363.12
   0   4   1 7564.14  389.42
   0  -4  -1 7568.21  402.24
   0   4  -1 7840.08  406.96
   0   4  -1 7536.18  367.61
   0  -4  -1 6927.51  367.16
  -1   4   1 2825.36  132.80
  -1  -4  -1 2590.26  134.30
   1  -4   1 2717.47  138.90
  -1  -4  -1 2598.47  122.58
   1   4  -1 2452.53  140.01
   1  -4   1 2438.88  137.00
   1  -4   1 2768.40  146.75
  -1  -4  -1 2842.60  134.35
  -1   4   1 2661.45  130.61
   1  -4   1 2739.82  165.03
  -1  -4  -1 2639.49  129.19
   1   4  -1 2615.09  143.86
   1  -4   1 2724.95  130.28
   1   4  -1 2692.14  123.77
  -1  -4  -1 2681.96  162.77
   1   4  -1 2794.61  133.05
  -1  -4  -1 2767.11  146.36
  -1  -4  -1 2811.63  131.99
  -1   4   1 2654.03  139.22
  -1  -4  -1 2683.15  145.72
  -1  -4  -1 2723.95  132.00
   1  -4  -1 2665.39  126.09
   1  -4  -1 2648.37  135.08
  -1   4  -1 2714.00  147.37
  -1   4  -1 2638.50  128.79
  -1  -4   1 2843.98  131.21
  -1   4  -1 2669.45  142.94
   1   4   1 2682.12  148.15
  -1  -4   1 2867.64  166.51
  -1  -4   1 2785.95  140.66
   1  -4  -1 2644.04  131.09
  -1  -4   1 2773.75  138.38
  -1  -4   1 2549.24  145.47
   1  -4  -1 2655.24  132.26
  -1   4  -1 2846.53  125.59
   1  -4  -1 2628.41  147.60
  -1  -4   1 2708.68  129.81
  -1  -4   1 2552.37  128.49
   1  -4  -1 2721.52  166.48
   2  -4   1  37.566   2.631
   2  -4   1  36.006   2.528
  -2   4   1  39.646   2.866
  -2   4   1  31.891   2.458
  -2  -4  -1  38.504   2.464
   2   4  -1  38.234   2.616
   2   4  -1  37.532   2.217
   2  -4   1  33.480   2.976
   2  -4   1  36.147   2.373
   2  -4   1  34.422   2.708
  -2  -4  -1  32.748   2.648
  -2  -4  -1  33.793   2.143
  -2  -4  -1  35.935   2.365
   2   4  -1  32.296   2.263
  -2   4   1  34.607   2.564
   2   4  -1  34.918   2.472
   2  -4   1  31.277   2.311
  -2  -4  -1  37.170   2.472
  -2  -4  -1  38.543   2.696
   2  -4   1  35.429   2.543
  -2  -4  -1  36.910   2.626
  -2   4   1  32.586   2.344
  -2  -4  -1  33.700   2.213
  -2  -4  -1  34.698   2.684
  -2  -4  -1  35.417   2.650
  -2   4  -1  36.365   2.207
  -2   4  -1  37.653   2.397
  -2  -4   1  36.498   2.466
   2  -4  -1  32.947   1.991
   2   4   1  36.361   2.334
   2  -4  -1  35.608   2.764
   2  -4  -1  37.701   2.312
   2  -4  -1  39.953   2.478
  -2   4  -1  33.938   1.954
  -2  -4   1  37.722   3.181
  -2  -4   1  45.915   2.947
   2  -4  -1  36.212   3.150
   2  -4  -1  37.003   2.481
  -2  -4   1  35.658   2.088
  -2  -4   1  36.944   2.267
  -2   4  -1  35.337   2.794
   2  -4  -1  35.505   2.506
  -2  -4   1  41.955   2.692
  -2  -4   1  35.649   2.561
  -2   4  -1  34.994   2.582
  -3  -4  -1  303.72   14.20
  -3  -4  -1  289.15   14.56
   3  -4   1  303.67   14.82
   3  -4   1  306.84   17.05
   3   4  -1  308.13   15.11
  -3  -4  -1  320.32   15.22
   3  -4   1  301.38   19.01
   3  -4   1  315.35   16.08
   3  -4   1  304.39   15.22
  -3  -4  -1  318.00   15.38
  -3   4   1  285.06   16.46
  -3  -4  -1  305.87   17.13
  -3  -4  -1  310.54   16.26
  -3  -4  -1  305.42   16.86
  -3   4   1  298.97   15.90
   3   4  -1  294.33   13.99
  -3   4   1  308.69   15.12
  -3   4   1  308.91   16.89
  -3  -4  -1  287.14   14.90
   3   4  -1  322.01   15.19
  -3  -4  -1  306.41   16.69
  -3   4   1  312.59   16.81
  -3   4   1  314.63   15.44
   3  -4   1  295.70   15.88
   3  -4  -1  317.16   14.28
  -3   4  -1  318.22   16.99
  -3   4  -1  315.52   14.73
  -3  -4   1  269.26   16.01
   3  -4  -1  317.57   15.27
  -3  -4   1  318.69   15.07
  -3   4  -1  306.29   14.34
  -3   4  -1  310.42   16.69
  -3  -4   1  307.24   17.17
  -3  -4   1  314.60   16.26
   3   4   1  295.75   15.74
   3  -4  -1  328.21   19.34
  -3  -4   1  318.23   15.18
   3  -4  -1  307.72   15.11
   3   4   1  318.69   15.18
   3  -4  -1  305.50   15.95
  -3   4  -1  312.76   15.13
  -3  -4   1  309.39   16.01
   3   4   1  302.09   18.65
   3  -4  -1  289.30   14.75
  -3  -4   1  313.54   15.02
  -4  -4  -1  856.75   37.33
  -4  -4  -1  874.45   39.73
   4   4  -1  819.87   50.17
  -4   4   1  795.15   44.12
   4  -4   1  773.52   42.11
   4  -4   1  806.45   39.69
  -4   4   1  829.10   43.72
   4   4  -1  759.88   36.97
  -4  -4  -1  775.39   44.08
  -4   4   1  850.37   40.19
   4   4  -1  823.72   39.72
   4  -4   1  837.62   49.92
   4  -4   1  850.67   41.91
   4  -4   1  871.89   39.07
  -4   4   1  833.36   39.55
   4   4  -1  880.34   39.47
  -4  -4  -1  873.04   43.76
  -4  -4  -1  833.38   42.55
  -4  -4  -1  835.43   40.12
  -4   4   1  850.43   44.24
   4  -4   1  819.93   44.76
  -4   4   1  812.11   42.13
  -4  -4  -1  893.62   45.01
  -4   4  -1  874.43   43.82
  -4   4  -1  844.28   37.52
  -4  -4   1  812.15   39.82
  -4  -4   1  885.99   39.64
   4  -4  -1  841.91   39.42
  -4   4  -1  841.57   39.27
  -4  -4   1  850.82   44.96
  -4   4  -1  786.43   39.60
  -4  -4   1  893.60   41.92
   4   4   1  895.92   39.78
   4   4   1  772.09   38.69
   4  -4  -1  806.85   37.39
   4   4   1  778.56   49.42
  -4   4  -1  794.73   44.32
   4  -4  -1  822.09   41.80
   4   4   1  810.72   41.61
  -4  -4   1  787.19   43.03
  -4  -4   1  840.87   39.58
  -4  -4   1  847.79   42.59
   4  -4  -1  826.17   50.20
   4  -4  -1  793.03   39.81
  -4   4  -1  851.05   39.98
   4  -4  -1  787.46   39.27
   5  -4   1  17.275   2.203
   5   4  -1  20.740   2.338
  -5  -4  -1  19.020   1.536
  -5  -4  -1  21.180   2.189
  -5   4   1  22.568   2.134
  -5   4   1  23.122   2.144
   5  -4   1  20.055   1.802
   5   4  -1  19.492   2.049
  -5  -4  -1  19.469   2.058
  -5   4   1  16.425   1.994
   5   4  -1  18.214   2.607
   5   4  -1  20.349   1.785
   5  -4   1  20.743   2.547
  -5  -4  -1  19.650   1.915
  -5   4   1  20.665   2.332
  -5  -4  -1  20.685   2.279
  -5  -4  -1  21.935   2.295
   5  -4   1  22.240   2.401
  -5   4   1  21.443   1.899
  -5   4   1  18.335   1.926
   5  -4   1  20.752   2.216
  -5  -4  -1  22.384   2.120
  -5  -4   1  21.529   2.167
  -5  -4   1  21.635   1.948
   5  -4  -1  18.353   1.913
   5   4   1  21.004   2.248
  -5   4  -1  19.470   2.250
  -5   4  -1  22.015   2.382
  -5  -4   1  17.522   1.688
  -5  -4   1  23.444   2.172
   5   4   1  21.592   2.186
  -5  -4   1  22.636   2.480
   5  -4  -1  22.512   2.369
   5  -4  -1  22.071   2.893
  -5   4  -1  16.105   1.649
   5  -4  -1  21.107   1.868
   5  -4  -1  21.246   2.072
   5   4   1  19.244   2.288
  -5   4  -1  19.037   1.741
  -5   4  -1  17.248   1.764
  -5   4  -1  20.415   1.971
   5  -4  -1  17.685   1.661
  -5  -4   1  21.170   1.996
  -6  -4  -1  752.01   40.58
   6  -4   1  824.33   37.73
  -6  -4  -1  772.62   33.71
  -6   4   1  807.50   41.33
  -6  -4  -1  734.94   42.32
  -6  -4  -1  742.45   39.43
  -6   4   1  741.66   28.11
  -6   4   1  730.52   32.84
   6  -4   1  805.98   39.83
  -6  -4  -1  776.28   41.53
   6   4  -1  846.73   39.91
  -6  -4  -1  742.98   27.60
  -6   4   1  795.75   37.45
  -6  -4  -1  831.40   41.40
  -6  -4  -1  741.38   36.22
  -6  -4  -1  718.07   32.82
  -6  -4  -1  747.71   36.66
  -6  -4  -1  733.85   29.19
  -6  -4  -1  736.35   28.09
   6  -4   1  735.86   36.50
  -6  -4  -1  758.72   47.74
   6  -4   1  720.98   31.82
  -6  -4  -1  731.56   29.68
  -6  -4  -1  852.93   38.14
   6   4  -1  840.73   47.68
  -6  -4  -1  768.81   30.61
  -6  -4  -1  850.85   37.69
  -6   4   1  775.83   39.74
  -6  -4  -1  703.20   35.25
   6  -4   1  731.84   30.47
  -6   4   1  720.69   35.28
   6  -4   1  807.62   47.20
   6   4  -1  810.80   37.13
  -6  -4  -1  848.11   40.40
   6  -4   1  692.08   43.53
   6  -4   1  789.25   42.34
  -6   4   1  832.17   38.17
  -6   4   1  774.84   41.42
  -6  -4   1  832.87   37.69
  -6  -4   1  841.10   40.44
  -6   4  -1  827.66   41.96
   6  -4  -1  769.84   37.25
   6   4   1  804.63   46.73
   6  -4  -1  779.03   37.32
  -6  -4   1  858.29   37.93
  -6   4  -1  717.58   28.29
  -6   4  -1  785.70   35.11
  -6  -4   1  743.95   36.23
  -6   4  -1  843.75   38.01
  -6  -4   1  824.73   42.55
  -6  -4   1  770.24   43.56
  -6   4  -1  749.01   41.88
  -6   4  -1  726.21   38.83
   6  -4  -1  756.72   37.67
  -6  -4   1  738.22   29.68
  -6  -4   1  726.47   42.30
  -6  -4   1  726.87   36.66
   6  -4  -1  722.13   49.05
  -6  -4   1  744.26   40.55
  -6   4  -1  807.79   37.19
  -6  -4   1  831.97   37.54
  -6  -4   1  762.17   30.46
   6  -4  -1  832.79   47.74
   6   4   1  855.82   37.85
  -6  -4   1  710.94   33.66
   6  -4  -1  717.84   31.81
  -6  -4   1  764.21   30.61
  -6  -4   1  773.77   49.05
   6  -4  -1  723.49   32.42
  -6  -4   1  741.62   27.59
   6  -4  -1  821.46   39.82
   6   4   1  835.00   39.61
  -6  -4   1  734.59   31.79
  -6   4  -1  828.13   41.53
   6  -4  -1  805.97   37.24
  -6  -4   1  767.58   39.44
  -6  -4   1  765.84   47.75
  -7  -4  -1  376.70   20.72
   7   4  -1  381.45   18.68
  -7   4   1  343.90   18.88
  -7  -4  -1  376.02   23.29
   7  -4   1  380.00   15.58
  -7   4   1  349.85   23.16
  -7   4   1  341.24   15.43
  -7  -4  -1  359.95   20.38
  -7   4   1  370.16   20.42
  -7  -4  -1  367.37   16.42
  -7  -4  -1  349.39   13.74
  -7  -4  -1  368.69   13.70
  -7   4   1  372.71   13.71
   7   4  -1  413.32   20.66
   7  -4   1  374.30   19.26
   7  -4   1  362.16   15.50
  -7   4   1  369.65   17.21
  -7  -4  -1  374.06   15.52
  -7  -4  -1  373.64   17.68
  -7  -4  -1  379.75   13.47
   7  -4   1  374.59   23.97
  -7  -4  -1  367.98   16.01
  -7  -4  -1  391.43   20.59
  -7  -4  -1  351.66   18.89
  -7  -4  -1  378.63   17.91
  -7   4   1  364.51   16.01
  -7   4   1  391.91   19.05
  -7  -4  -1  378.05   20.66
  -7  -4  -1  347.93   17.17
   7  -4   1  362.68   14.88
   7  -4   1  364.32   21.28
  -7   4   1  329.47   13.70
   7   4  -1  379.41   24.31
  -7  -4  -1  369.14   19.80
   7  -4   1  408.36   20.63
  -7   4   1  367.42   19.86
  -7  -4  -1  380.28   14.94
  -7  -4  -1  346.39   21.15
  -7   4   1  376.23   20.98
   7  -4   1  345.09   15.73
  -7  -4  -1  383.43   14.50
  -7  -4  -1  352.82   14.82
  -7  -4  -1  348.42   23.81
  -7  -4  -1  376.09   19.25
  -7   4   1  359.50   14.22
  -7  -4  -1  392.86   19.19
   7  -4   1  390.40   23.91
  -7  -4  -1  401.50   19.48
   7  -4   1  373.25   21.45
  -7  -4  -1  364.52   14.23
  -7  -4  -1  376.22   20.94
  -7   4   1  357.19   20.58
   7  -4  -1  357.60   21.29
  -7   4  -1  378.70   20.44
  -7  -4   1  355.59   18.32
  -7  -4   1  373.56   19.23
  -7  -4   1  393.46   19.22
  -7   4  -1  408.70   19.40
  -7   4  -1  365.25   17.09
  -7  -4   1  367.31   16.00
  -7   4  -1  365.46   17.16
   7  -4  -1  395.64   18.86
  -7   4  -1  358.12   14.17
  -7  -4   1  411.41   19.30
  -7  -4   1  368.35   17.68
   7   4   1  359.77   23.34
  -7  -4   1  397.39   21.75
  -7   4  -1  370.66   19.75
   7  -4  -1  338.13   17.92
   7   4   1  429.77   22.47
  -7   4  -1  358.24   15.06
  -7   4  -1  392.55   18.76
  -7  -4   1  359.16   15.80
   7   4   1  402.41   19.58
  -7  -4   1  345.80   14.41
  -7   4  -1  359.64   13.69
   7  -4  -1  363.59   18.83
  -7   4  -1  364.82   13.45
  -7  -4   1  382.71   23.31
  -7  -4   1  370.58   14.23
  -7  -4   1  367.67   19.78
  -7  -4   1  370.81   14.86
  -7   4  -1  366.60   13.79
  -7  -4   1  362.54   20.62
  -7  -4   1  379.38   14.94
   7  -4  -1  346.13   14.43
  -7   4  -1  389.70   21.18
   7  -4  -1  397.02   24.56
  -7  -4   1  374.98   15.53
   7  -4  -1  379.52   24.04
   7   4   1  393.96   20.27
  -7  -4   1  375.67   14.48
   7  -4  -1  391.09   20.46
  -7  -4   1  385.35   17.91
  -7   4  -1  358.87   15.97
  -7   4  -1  401.54   21.22
  -7  -4   1  365.62   13.45
  -7  -4   1  358.65   21.23
  -7   4  -1  365.91   18.94
   7  -4  -1  379.93   15.86
  -7  -4   1  359.41   17.14
   7  -4  -1  366.08   18.37
  -7  -4   1  381.64   16.44
   7  -4  -1  362.70   15.56
  -7  -4   1  376.05   15.52
  -7  -4   1  381.37   23.97
  -7  -4   1  332.23   13.61
   8  -4   1  84.387   7.569
  -8   4   1  88.209   6.242
  -8  -4  -1  97.877   3.833
  -8  -4  -1  101.35    6.48
  -8  -4  -1  95.355   6.491
  -8   4   1  95.909   6.476
   8  -4   1  96.800   4.442
   8  -4   1  87.656   4.326
   8   4  -1  100.67    8.28
  -8   4   1  89.729   3.765
  -8   4   1  92.859   3.935
  -8   4   1  100.57    6.35
  -8  -4  -1  92.083   5.586
  -8  -4  -1  97.641   4.975
  -8   4   1  95.142   4.475
   8  -4   1  93.661   4.199
   8   4  -1  93.977   6.672
   8  -4   1  98.292   6.015
  -8  -4  -1  95.844   3.780
  -8  -4  -1  92.510   5.719
  -8  -4  -1  90.204   3.785
   8  -4   1  94.682   7.114
  -8   4   1  89.726   4.321
  -8  -4  -1  98.223   4.823
  -8  -4  -1  105.24    7.12
  -8  -4  -1  92.757   4.349
  -8  -4  -1  93.045   4.075
  -8  -4  -1  93.780   3.963
   8  -4   1  88.810   4.347
  -8  -4  -1  100.90    5.42
  -8  -4  -1  88.756   6.509
   8  -4   1  91.427   6.768
  -8   4   1  84.968   4.037
   8   4  -1  84.975   3.955
  -8  -4  -1  94.325   5.934
  -8  -4  -1  98.042   4.600
  -8   4   1  88.586   6.366
  -8   4   1  85.777   4.865
  -8  -4  -1  91.952   4.137
  -8  -4  -1  91.373   5.002
   8  -4   1  105.72    5.08
  -8  -4  -1  89.289   4.491
  -8   4   1  94.414   3.853
   8  -4   1  103.93    7.13
   8   4  -1  102.19    7.17
  -8   4   1  96.496   5.736
   8   4  -1  97.806   6.033
  -8  -4  -1  95.380   5.755
  -8   4   1  100.96    6.92
  -8   4   1  92.388   5.205
  -8  -4  -1  105.71    5.31
  -8   4   1  95.678   5.678
  -8  -4  -1  94.015   4.164
  -8  -4  -1  85.576   6.658
  -8  -4  -1  87.555   6.705
  -8   4   1  96.617   4.789
   8  -4   1  93.033   6.523
  -8   4  -1  92.912   3.807
   8  -4  -1  93.821   4.463
  -8   4  -1  95.596   3.866
  -8   4  -1  86.742   6.748
  -8   4  -1  89.929   4.759
   8  -4  -1  93.037   4.216
  -8   4  -1  88.629   4.417
  -8  -4   1  85.690   6.651
  -8   4  -1  93.090   6.380
  -8   4  -1  97.728   6.054
  -8  -4   1  90.728   6.494
  -8  -4   1  89.583   4.324
  -8  -4   1  94.360   6.865
  -8  -4   1  95.749   4.770
   8  -4  -1  90.370   4.395
  -8  -4   1  92.177   4.150
  -8  -4   1  93.602   4.043
   8   4   1  105.16    7.93
  -8   4  -1  96.999   3.791
  -8   4  -1  98.039   7.079
  -8  -4   1  97.769   5.360
   8  -4  -1  88.433   6.848
  -8  -4   1  96.606   4.380
  -8   4  -1  96.478   5.324
   8   4   1  106.27    7.10
  -8   4  -1  92.551   5.635
  -8  -4   1  90.550   4.987
  -8  -4   1  97.133   4.185
   8  -4  -1  92.730   6.038
  -8  -4   1  97.753   3.990
   8  -4  -1  88.341   5.128
  -8   4  -1  92.606   4.758
  -8   4  -1  85.752   5.472
   8  -4  -1  89.945   6.096
  -8  -4   1  90.150   5.523
  -8  -4   1  100.66    5.77
   8   4   1  100.89    6.86
  -8  -4   1  100.67    6.44
  -8  -4   1  102.79    6.03
   8  -4  -1  100.46    6.05
  -8   4  -1  89.314   5.722
  -8  -4   1  92.941   4.464
   8  -4  -1  91.974   6.870
  -8   4  -1  89.106   3.897
  -8  -4   1  96.392   4.452
  -8   4  -1  85.124   5.214
   8  -4  -1  88.150   4.908
   8  -4  -1  86.984   8.099
   8  -4  -1  88.628   3.984
  -8  -4   1  101.22    6.47
  -8  -4   1  98.776   4.600
  -8   4  -1  86.342   4.123
  -8  -4   1  93.886   7.089
  -8  -4   1  92.468   3.780
  -8  -4   1  88.931   3.747
  -8  -4   1  95.483   4.925
  -9  -4  -1  526.07   24.52
  -9   4   1  542.04   29.12
  -9  -4  -1  551.55   25.52
  -9  -4  -1  566.58   29.17
   9   4  -1  493.95   20.50
  -9   4   1  535.52   33.09
  -9   4   1  524.17   22.83
  -9  -4  -1  541.82   20.66
  -9  -4  -1  518.62   26.96
  -9  -4  -1  501.20   27.11
   9   4  -1  530.87   27.47
  -9   4   1  528.63   20.28
  -9   4   1  477.02   25.03
  -9  -4  -1  502.06   19.58
   9  -4   1  511.11   27.27
   9   4  -1  526.34   26.12
  -9   4   1  533.18   24.56
   9  -4   1  521.47   22.09
  -9  -4  -1  552.44   21.29
  -9   4   1  500.47   29.34
   9  -4   1  499.18   28.75
   9  -4   1  556.28   22.23
  -9  -4  -1  501.79   30.19
  -9   4   1  548.88   19.57
   9  -4   1  500.15   25.19
   9  -4   1  566.49   34.22
  -9  -4  -1  524.99   29.43
  -9  -4  -1  557.04   19.24
  -9  -4  -1  531.02   25.22
  -9  -4  -1  532.51   27.51
  -9  -4  -1  500.26   27.37
  -9  -4  -1  520.36   23.41
   9   4  -1  545.54   34.48
   9  -4   1  525.61   30.34
  -9   4   1  527.50   27.55
   9  -4   1  536.12   21.24
  -9  -4  -1  551.55   19.56
  -9  -4  -1  562.00   22.89
  -9   4   1  481.72   29.42
  -9  -4  -1  512.57   29.70
  -9  -4  -1  572.09   28.29
  -9   4   1  497.84   21.14
  -9  -4  -1  565.85   22.18
  -9   4   1  509.28   26.97
  -9  -4  -1  576.63   33.29
  -9  -4  -1  544.57   20.31
  -9   4   1  489.24   26.90
   9  -4   1  492.25   33.69
  -9  -4  -1  504.42   29.07
   9  -4   1  488.68   22.42
   9   4  -1  519.19   28.98
  -9  -4  -1  520.62   21.16
   9   4   1  524.65   31.42
  -9   4  -1  472.72   29.22
  -9  -4   1  566.85   33.27
   9  -4  -1  563.00   34.29
  -9  -4   1  547.79   21.22
  -9   4  -1  510.57   29.86
  -9   4  -1  545.06   19.56
  -9   4  -1  522.15   27.00
  -9  -4   1  522.93   29.20
  -9  -4   1  548.74   24.52
  -9  -4   1  545.85   20.32
  -9  -4   1  504.34   30.58
  -9  -4   1  508.46   29.40
  -9   4  -1  522.33   24.50
  -9   4  -1  506.27   27.29
  -9   4  -1  535.98   19.66
   9  -4  -1  538.46   22.18
   9  -4  -1  516.21   21.19
   9  -4  -1  533.48   34.58
   9  -4  -1  521.62   28.93
  -9  -4   1  555.68   22.17
  -9   4  -1  516.29   28.11
   9  -4  -1  521.03   22.58
  -9   4  -1  546.93   24.37
  -9  -4   1  585.52   34.24
  -9  -4   1  541.08   23.44
  -9  -4   1  567.93   28.25
   9   4   1  518.17   27.55
   9   4   1  548.05   34.13
  -9  -4   1  535.87   27.30
  -9  -4   1  548.76   19.20
  -9   4  -1  469.42   27.21
  -9  -4   1  522.74   27.38
  -9  -4   1  574.83   22.89
  -9   4  -1  522.76   20.24
   9  -4  -1  509.79   20.55
  -9  -4   1  539.03   25.24
  -9  -4   1  541.58   30.33
  -9   4  -1  480.35   26.50
   9  -4  -1  534.82   30.39
  -9   4  -1  554.40   22.84
  -9  -4   1  558.08   27.44
  -9   4  -1  546.32   29.13
   9   4   1  502.04   28.69
  -9  -4   1  514.88   19.46
  -9  -4   1  551.14   21.31
   9  -4  -1  482.84   26.70
  -9  -4   1  558.40   22.16
  -9  -4   1  554.57   20.66
   9  -4  -1  553.85   26.24
  -9  -4   1  558.72   25.53
 -10   4   1  276.81   15.91
  10   4  -1  273.16   17.09
 -10  -4  -1  292.54   14.77
 -10  -4  -1  287.72   13.45
  10   4  -1  278.33   14.30
  10   4  -1  279.23   16.17
 -10  -4  -1  290.87   11.63
 -10  -4  -1  280.52   12.53
 -10  -4  -1  303.32   16.17
 -10  -4  -1  289.16   15.98
 -10  -4  -1  273.96   17.26
 -10  -4  -1  295.42   11.15
 -10  -4  -1  287.80   11.32
  10  -4   1  257.34   12.20
 -10   4   1  259.95   17.00
 -10  -4  -1  299.19   13.87
  10  -4   1  264.46   15.87
 -10  -4  -1  294.74   10.75
  10  -4   1  291.77   16.67
 -10  -4  -1  253.98   16.81
 -10   4   1  261.34   17.99
  10  -4   1  273.48   10.51
 -10   4   1  281.95   12.52
  10  -4   1  289.38   13.88
 -10  -4  -1  286.96   12.18
  10   4  -1  283.29   12.35
 -10  -4  -1  297.09   10.57
 -10   4   1  281.62   14.71
 -10   4   1  284.70   11.10
 -10  -4  -1  284.05   13.98
 -10  -4  -1  287.42   15.97
 -10   4   1  289.31   16.08
 -10  -4  -1  280.02   18.22
  10  -4   1  285.83   18.80
 -10  -4  -1  286.10   15.53
  10  -4   1  276.52   12.09
  10  -4   1  290.46   12.20
  10  -4   1  297.35   11.72
  10   4  -1  245.25   19.64
 -10   4   1  249.99   15.41
 -10  -4  -1  287.85   11.67
 -10   4   1  271.73   16.06
 -10   4   1  276.55   10.70
 -10   4   1  298.04   13.48
 -10  -4  -1  294.78   12.86
 -10  -4  -1  305.07   15.11
  10  -4   1  270.06   16.95
 -10  -4  -1  257.92   15.92
 -10  -4   1  286.68   11.30
 -10  -4   1  268.20   10.62
 -10   4  -1  278.44   11.04
 -10  -4   1  284.17   13.97
  10   4   1  261.43   18.62
  10  -4  -1  307.61   16.77
 -10  -4   1  283.70   18.25
 -10  -4   1  256.22   17.61
 -10   4  -1  288.44   16.01
  10   4   1  290.85   16.69
 -10  -4   1  294.84   12.86
 -10  -4   1  279.89   15.90
 -10   4  -1  266.94   15.84
 -10  -4   1  286.33   11.68
 -10  -4   1  296.63   15.52
 -10  -4   1  270.94   15.83
 -10   4  -1  260.25   15.33
 -10  -4   1  284.31   15.01
  10  -4  -1  254.76   19.97
 -10  -4   1  301.58   11.18
 -10  -4   1  285.42   18.81
  10  -4  -1  286.08   12.39
 -10  -4   1  293.57   12.18
 -10   4  -1  294.52   13.45
  10   4   1  267.02   16.94
  10   4   1  280.84   18.50
 -10  -4   1  292.05   10.55
 -10  -4   1  255.99   16.75
  10  -4  -1  276.80   11.21
 -10   4  -1  298.52   14.82
 -10   4  -1  275.86   12.46
 -10  -4   1  303.59   16.69
 -10  -4   1  310.26   13.47
 -10   4  -1  295.56   10.73
  10  -4  -1  274.80   14.33
 -10  -4   1  300.31   13.85
 -10   4  -1  274.98   15.94
  10  -4  -1  266.46   16.88
 -10  -4   1  295.18   11.67
  10  -4  -1  288.90   12.22
 -10   4  -1  268.10   17.35
  10  -4  -1  284.90   18.85
  10  -4  -1  284.12   11.66
  10   4   1  270.84   16.39
 -10   4  -1  276.71   10.74
 -10  -4   1  300.88   16.20
  10  -4  -1  272.85   12.10
 -10   4  -1  267.62   13.26
 -10  -4   1  288.54   12.53
  11  -4   1  182.19    7.15
 -11   4   1  183.13   10.78
 -11  -4  -1  183.62    9.47
 -11   4   1  191.90    9.15
 -11  -4  -1  191.33   10.60
 -11  -4  -1  190.87    7.69
 -11  -4  -1  185.05   10.82
 -11  -4  -1  186.51   12.38
  11  -4   1  190.35    9.45
 -11  -4  -1  190.68    7.59
  11  -4   1  180.37   12.72
 -11   4   1  188.29    7.28
 -11   4   1  184.59    7.54
 -11  -4  -1  196.12    9.48
 -11  -4  -1  186.31   10.96
 -11  -4  -1  198.42    8.77
  11  -4   1  196.62   11.40
  11  -4   1  204.43    8.02
  11   4  -1  192.19   12.92
 -11   4   1  189.01    8.53
 -11  -4  -1  201.78   10.27
 -11  -4  -1  185.29    8.26
  11  -4   1  188.50    8.34
  11   4  -1  170.72    9.63
 -11   4   1  177.39   10.85
  11   4  -1  190.44    8.31
  11   4  -1  182.87    8.39
 -11  -4  -1  192.69    7.96
 -11  -4  -1  187.40    7.20
 -11   4   1  164.28   12.12
 -11  -4  -1  193.25    7.31
 -11  -4  -1  198.01    9.21
 -11  -4  -1  198.85    8.58
 -11  -4  -1  154.76    9.89
  11  -4   1  184.35    8.22
  11  -4  -1  180.16    7.88
  11   4   1  177.31   12.68
  11  -4  -1  185.02    8.42
 -11  -4   1  186.21    8.71
 -11   4  -1  187.93    9.15
 -11  -4   1  190.82    7.95
 -11  -4   1  188.08    7.68
 -11   4  -1  168.56   10.72
  11   4   1  186.90   11.35
 -11  -4   1  186.28   10.49
  11  -4  -1  181.47    9.71
 -11  -4   1  195.53    7.61
 -11  -4   1  200.86   11.05
 -11   4  -1  179.84    7.47
 -11   4  -1  182.14    7.28
  11  -4  -1  194.94    8.36
 -11  -4   1  186.64   10.18
 -11  -4   1  200.29    8.57
 -11  -4   1  196.13   11.40
  11  -4  -1  201.12   12.98
 -11  -4   1  180.83   12.36
 -11   4  -1  193.04   10.93
 -11  -4   1  194.10    9.46
 -11  -4   1  182.07    8.26
 -11  -4   1  189.26    9.11
 -11   4  -1  191.20    8.49
 -11  -4   1  190.40    7.93
 -11  -4   1  187.10    9.50
  11  -4  -1  180.69    8.22
  11  -4  -1  182.83   11.32
 -11   4  -1  189.01    7.29
 -11   4  -1  191.12   10.06
 -11  -4   1  182.43    7.12
  11   4   1  190.92    8.02
 -12   4   1  52.672   2.756
  12  -4   1  48.807   2.576
  12  -4   1  44.555   2.256
 -12  -4  -1  47.291   2.738
 -12  -4  -1  49.103   3.476
 -12   4   1  49.469   3.358
 -12  -4  -1  49.965   2.299
 -12  -4  -1  51.784   2.747
 -12  -4  -1  48.342   2.413
 -12  -4  -1  50.468   2.317
 -12  -4  -1  46.884   3.052
  12  -4   1  53.571   4.173
 -12  -4  -1  51.267   3.401
  12   4  -1  47.933   3.815
  12   4  -1  52.367   2.719
  12  -4   1  50.811   2.727
 -12   4   1  46.970   2.360
 -12  -4  -1  48.462   3.247
  12  -4   1  45.783   2.983
 -12   4   1  44.887   3.295
 -12  -4  -1  47.816   2.443
  12   4  -1  47.647   2.596
 -12  -4  -1  46.886   2.481
 -12  -4  -1  50.669   3.438
  12   4  -1  52.142   4.382
 -12  -4  -1  53.278   3.994
 -12  -4  -1  51.099   2.930
 -12   4   1  48.014   2.889
 -12  -4  -1  48.645   3.019
  12  -4   1  51.382   2.629
  12  -4   1  45.863   3.654
 -12   4   1  50.870   2.309
 -12  -4   1  43.674   3.106
 -12  -4   1  50.619   3.528
 -12   4  -1  47.504   3.130
 -12  -4   1  48.198   2.744
 -12  -4   1  49.320   2.409
  12  -4  -1  51.127   2.718
 -12  -4   1  49.172   2.413
 -12  -4   1  52.023   3.993
  12   4   1  46.929   4.017
  12   4   1  50.885   2.620
 -12  -4   1  48.762   2.287
  12   4   1  47.119   3.617
 -12  -4   1  51.100   2.732
 -12  -4   1  54.998   2.824
 -12  -4   1  51.299   2.610
 -12   4  -1  49.922   2.327
 -12   4  -1  52.221   3.495
 -12  -4   1  47.630   2.504
 -12  -4   1  50.755   3.012
  12  -4  -1  49.202   2.628
 -12   4  -1  49.105   2.336
 -12  -4   1  52.244   3.391
  12  -4  -1  44.804   2.953
  12  -4  -1  56.420   4.357
  12  -4  -1  49.481   2.537
 -12   4  -1  45.949   2.236
  12  -4  -1  46.665   2.599
 -12   4  -1  50.084   2.718
 -12  -4   1  48.190   3.015
 -12   4  -1  46.575   2.850
 -12  -4   1  48.488   2.843
  12   4   1  51.578   2.848
  12  -4  -1  44.991   3.531
 -13   4   1  7.9686  0.7724
  13   4  -1  7.5895  1.3543
 -13   4   1  7.8038  1.0747
 -13  -4  -1  6.7491  0.7580
  13  -4   1  7.1691  0.8666
 -13  -4  -1  7.6795  0.9668
  13   4  -1  6.6823  0.8930
 -13   4   1  6.9067  0.9007
  13   4  -1  8.2029  0.9506
 -13   4   1  6.9181  0.9963
 -13  -4  -1  8.5467  0.7954
  13  -4   1  8.9320  1.4523
  13  -4   1  8.0046  1.2283
 -13  -4  -1  6.7260  1.0503
 -13  -4  -1  6.5421  0.7466
  13   4  -1  10.329   1.742
 -13  -4  -1  8.0200  0.9418
  13  -4   1  7.2136  0.9240
  13  -4   1  7.7685  1.0363
 -13  -4  -1  8.3594  1.3428
 -13  -4  -1  7.5781  1.0998
 -13  -4  -1  6.7058  0.9174
 -13   4   1  6.7910  0.7990
 -13  -4  -1  7.9176  0.8171
 -13  -4  -1  8.4042  0.9544
 -13  -4  -1  7.5023  1.0426
 -13  -4  -1  7.5566  1.1983
 -13  -4  -1  6.9177  0.8407
 -13   4   1  8.6609  0.9583
  13  -4  -1  8.6510  1.4639
 -13  -4   1  7.1975  1.0699
 -13  -4   1  6.4664  0.8381
  13   4   1  7.8427  1.1545
 -13  -4   1  7.9278  1.1792
 -13  -4   1  7.9574  0.8718
 -13  -4   1  6.8562  0.8733
 -13   4  -1  8.5202  0.9948
  13   4   1  8.1331  1.0183
 -13  -4   1  7.9836  0.7760
  13  -4  -1  7.5408  0.8137
 -13  -4   1  8.3777  1.2862
  13  -4  -1  7.4614  0.8199
 -13  -4   1  8.1147  0.8094
 -13  -4   1  7.8276  0.7809
 -13  -4   1  8.3011  1.1207
 -13   4  -1  8.5575  0.7643
 -13  -4   1  6.3557  0.9895
 -13   4  -1  7.5857  0.7833
  13  -4  -1  8.3793  0.8965
 -13   4  -1  8.0809  1.1912
  13   4   1  7.1302  0.8659
  13  -4  -1  4.5978  0.7400
  13  -4  -1  6.4532  1.2070
 -13   4  -1  7.8089  0.8750
[truncated: 2,338,828 more chars]
