# Supplementary material for: Use of intensity quotients and differences in absolute structure refinement
Source: Acta Crystallogr B Struct Sci Cryst Eng Mater. 2013 May 17;69(Pt 3):249–59. doi: 10.1107/S2052519213010014 (PMC3661305; doi:10.1107/S2052519213010014)
Supplement: Supplementary file 2 [file b-69-00249-sup2.zip › cholestane_B.cif]

 
data_cholestane_B
 
_audit_creation_method            SHELXL-2012
_chemical_name_systematic
;
 ?
;
_chemical_name_common             ?
_chemical_melting_point           ?
_chemical_formula_moiety          ?
_chemical_formula_sum
 'C27 H48' 
_chemical_formula_weight          372.65

loop_
 _atom_type_symbol
 _atom_type_description
 _atom_type_scat_dispersion_real
 _atom_type_scat_dispersion_imag
 _atom_type_scat_source
 'C'  'C'   0.0181   0.0091
 'International Tables Vol C Tables 4.2.6.8 and 6.1.1.4'
 'H'  'H'   0.0000   0.0000
 'International Tables Vol C Tables 4.2.6.8 and 6.1.1.4'
 
_space_group_crystal_system       monoclinic
_space_group_IT_number            4
_space_group_name_H-M_alt         'P 21'
_space_group_name_Hall            'P 2yb'
 
_shelx_space_group_comment
;
The symmetry employed for this shelxl refinement is uniquely defined
by the following loop, which should always be used as a source of
symmetry information in preference to the above space-group names.
They are only intended as comments.
;
 
loop_
 _space_group_symop_operation_xyz
 'x, y, z'
 '-x, y+1/2, -z'
 
_cell_length_a                    11.375(3)
_cell_length_b                    10.878(3)
_cell_length_c                    19.501(3)
_cell_angle_alpha                 90
_cell_angle_beta                  104.237(11)
_cell_angle_gamma                 90
_cell_volume                      2338.9(10)
_cell_formula_units_Z             4
_cell_measurement_temperature     100(2)
_cell_measurement_reflns_used     ? 
_cell_measurement_theta_min       ? 
_cell_measurement_theta_max       ? 
 
_exptl_crystal_description        ? 
_exptl_crystal_colour             ? 
_exptl_crystal_density_meas       ? 
_exptl_crystal_density_method     ?              
_exptl_crystal_density_diffrn     1.058          
_exptl_crystal_F_000              840
_exptl_transmission_factor_min    ?                                             
_exptl_transmission_factor_max    ?                                             
_exptl_crystal_size_max           0.670
_exptl_crystal_size_mid           0.280
_exptl_crystal_size_min           0.050
_exptl_absorpt_coefficient_mu     0.420
_shelx_estimated_absorpt_T_min    0.766
_shelx_estimated_absorpt_T_max    0.979
_exptl_absorpt_correction_type    ? 
_exptl_absorpt_correction_T_min   ? 
_exptl_absorpt_correction_T_max   ? 
_exptl_absorpt_process_details    ? 
 
_exptl_special_details
;
 ?
;
 
_diffrn_ambient_temperature       100(2)
_diffrn_radiation_wavelength      1.54178
_diffrn_radiation_type            CuK\a
_diffrn_source                    ?                       
_diffrn_measurement_device_type   ? 
_diffrn_measurement_method        ? 
_diffrn_detector_area_resol_mean  ? 
_diffrn_reflns_number             145087
_diffrn_reflns_av_unetI/netI      0.0131
_diffrn_reflns_av_R_equivalents   0.0341
_diffrn_reflns_limit_h_min        -13
_diffrn_reflns_limit_h_max        13
_diffrn_reflns_limit_k_min        -12
_diffrn_reflns_limit_k_max        12
_diffrn_reflns_limit_l_min        -23
_diffrn_reflns_limit_l_max        23
_diffrn_reflns_theta_min          2.337
_diffrn_reflns_theta_max          66.707
_diffrn_reflns_theta_full         67.679
_diffrn_measured_fraction_theta_max   0.998
_diffrn_measured_fraction_theta_full  0.978
_diffrn_reflns_Laue_measured_fraction_max    0.998
_diffrn_reflns_Laue_measured_fraction_full   0.978
_diffrn_reflns_point_group_measured_fraction_max   0.998
_diffrn_reflns_point_group_measured_fraction_full  0.978
_reflns_number_total              8268
_reflns_number_gt                 8242
_reflns_threshold_expression      'I > 2\s(I)'
_reflns_Friedel_coverage          0.891
_reflns_Friedel_fraction_max      0.998
_reflns_Friedel_fraction_full     0.977
 
_reflns_special_details
;
 Reflections were merged by SHELXL according to the crystal
 class for the calculation of statistics and refinement.
 
 _reflns_Friedel_fraction is defined as the number of unique
 Friedel pairs measured divided by the number that would be
 possible theoretically, ignoring centric projections and
 systematic absences.
;
 
_computing_data_collection        ?
_computing_cell_refinement        ?
_computing_data_reduction         ?
_computing_structure_solution     ?
_computing_structure_refinement   'SHELXL-2012 (Sheldrick, 2012)'
_computing_molecular_graphics     ?
_computing_publication_material   ?
 
_refine_special_details
;
 ?
;
_refine_ls_structure_factor_coef  Fsqd
_refine_ls_matrix_type            full
_refine_ls_weighting_scheme       calc
_refine_ls_weighting_details
;
 w=1/[\s^2^(Fo^2^)+(0.0467P)^2^+0.3060P]
 where P=(Fo^2^+2Fc^2^)/3
;
_atom_sites_solution_primary      ?
_atom_sites_solution_secondary    ?
_atom_sites_solution_hydrogens    difmap
_refine_ls_hydrogen_treatment     refall
_refine_ls_extinction_method      none
_refine_ls_extinction_coef        .
_refine_ls_abs_structure_details
;
 Flack x determined using 3874 quotients [(I+)-(I-)]/[(I+)+(I-)]
 (Parsons and Flack (2004), Acta Cryst. A60, s61).
;
_refine_ls_abs_structure_Flack    -0.03(13)
_chemical_absolute_configuration  ?
_refine_ls_number_reflns          8268
_refine_ls_number_parameters      871
_refine_ls_number_restraints      1
_refine_ls_R_factor_all           0.0286
_refine_ls_R_factor_gt            0.0285
_refine_ls_wR_factor_ref          0.0744
_refine_ls_wR_factor_gt           0.0743
_refine_ls_goodness_of_fit_ref    1.068
_refine_ls_restrained_S_all       1.068
_refine_ls_shift/su_max           0.004
_refine_ls_shift/su_mean          0.001
 
loop_
 _atom_site_label
 _atom_site_type_symbol
 _atom_site_fract_x
 _atom_site_fract_y
 _atom_site_fract_z
 _atom_site_U_iso_or_equiv
 _atom_site_adp_type
 _atom_site_occupancy
 _atom_site_site_symmetry_order  
 _atom_site_calc_flag
 _atom_site_refinement_flags_posn
 _atom_site_refinement_flags_adp
 _atom_site_refinement_flags_occupancy
 _atom_site_disorder_assembly
 _atom_site_disorder_group
C1 C 1.07537(16) 0.62237(18) 0.64056(9) 0.0258(4) Uani 1 1 d . . . . .
H1A H 1.145(2) 0.640(2) 0.6195(12) 0.037(6) Uiso 1 1 d . . . . .
H1B H 1.035(2) 0.549(2) 0.6150(12) 0.034(6) Uiso 1 1 d . . . . .
H1C H 1.107(2) 0.600(2) 0.6899(14) 0.042(6) Uiso 1 1 d . . . . .
C2 C 0.99196(14) 0.73479(16) 0.63454(8) 0.0184(3) Uani 1 1 d . . . . .
C3 C 1.06139(16) 0.84649(17) 0.67260(9) 0.0242(4) Uani 1 1 d . . . . .
H3A H 1.007(2) 0.920(2) 0.6633(12) 0.032(5) Uiso 1 1 d . . . . .
H3B H 1.133(2) 0.868(2) 0.6564(12) 0.034(6) Uiso 1 1 d . . . . .
C4 C 1.10246(15) 0.82684(18) 0.75319(8) 0.0237(4) Uani 1 1 d . . . . .
H4A H 1.1397(19) 0.903(2) 0.7748(11) 0.025(5) Uiso 1 1 d . . . . .
H4B H 1.167(2) 0.759(2) 0.7642(12) 0.034(6) Uiso 1 1 d . . . . .
C5 C 0.99850(15) 0.79147(15) 0.78718(8) 0.0183(3) Uani 1 1 d . . . . .
H5 H 0.9422(16) 0.8626(17) 0.7804(9) 0.010(4) Uiso 1 1 d . . . . .
C6 C 1.03996(14) 0.77037(15) 0.86874(8) 0.0194(3) Uani 1 1 d . . . . .
C7 C 1.10001(16) 0.88798(16) 0.90551(9) 0.0240(4) Uani 1 1 d . . . . .
H7A H 1.175(2) 0.902(2) 0.8913(12) 0.035(6) Uiso 1 1 d . . . . .
H7B H 1.0485(18) 0.960(2) 0.8877(10) 0.022(5) Uiso 1 1 d . . . . .
C8 C 1.12558(17) 0.88316(18) 0.98654(9) 0.0280(4) Uani 1 1 d . . . . .
H8A H 1.1846(19) 0.819(2) 1.0047(11) 0.025(5) Uiso 1 1 d . . . . .
H8B H 1.161(2) 0.965(2) 1.0060(12) 0.031(5) Uiso 1 1 d . . . . .
C9 C 1.01045(19) 0.85545(18) 1.01050(9) 0.0307(4) Uani 1 1 d . . . . .
H9A H 1.027(2) 0.853(2) 1.0624(13) 0.038(6) Uiso 1 1 d . . . . .
H9B H 0.951(2) 0.926(2) 0.9971(12) 0.035(6) Uiso 1 1 d . . . . .
C10 C 0.94889(17) 0.73900(17) 0.97587(9) 0.0257(4) Uani 1 1 d . . . . .
H10A H 0.869(2) 0.726(2) 0.9890(11) 0.027(5) Uiso 1 1 d . . . . .
H10B H 0.999(2) 0.664(2) 0.9952(12) 0.028(5) Uiso 1 1 d . . . . .
C11 C 0.92363(15) 0.74572(15) 0.89494(8) 0.0205(3) Uani 1 1 d . . . . .
H11 H 0.8738(17) 0.8189(18) 0.8801(9) 0.014(4) Uiso 1 1 d . . . . .
C12 C 0.85179(15) 0.63624(16) 0.85848(8) 0.0231(3) Uani 1 1 d . . . . .
H12A H 0.777(2) 0.622(2) 0.8762(11) 0.030(5) Uiso 1 1 d . . . . .
H12B H 0.8994(19) 0.558(2) 0.8710(11) 0.027(5) Uiso 1 1 d . . . . .
C13 C 0.81577(15) 0.65286(16) 0.77817(8) 0.0224(3) Uani 1 1 d . . . . .
H13A H 0.7541(18) 0.7217(19) 0.7657(10) 0.019(5) Uiso 1 1 d . . . . .
H13B H 0.7737(17) 0.5785(19) 0.7539(10) 0.019(4) Uiso 1 1 d . . . . .
C14 C 0.92509(14) 0.68235(15) 0.74817(8) 0.0181(3) Uani 1 1 d . . . . .
H14 H 0.9777(18) 0.609(2) 0.7544(10) 0.022(5) Uiso 1 1 d . . . . .
C15 C 0.88567(14) 0.71196(15) 0.66916(8) 0.0181(3) Uani 1 1 d . . . . .
H15 H 0.8425(18) 0.7910(19) 0.6645(10) 0.017(4) Uiso 1 1 d . . . . .
C16 C 0.80466(15) 0.62037(17) 0.61997(9) 0.0245(4) Uani 1 1 d . . . . .
H16A H 0.719(2) 0.623(2) 0.6252(11) 0.029(5) Uiso 1 1 d . . . . .
H16B H 0.835(2) 0.533(2) 0.6305(12) 0.034(6) Uiso 1 1 d . . . . .
C17 C 0.81470(14) 0.66010(16) 0.54540(8) 0.0209(3) Uani 1 1 d . . . . .
H17A H 0.7387(19) 0.698(2) 0.5173(11) 0.024(5) Uiso 1 1 d . . . . .
H17B H 0.8335(18) 0.586(2) 0.5183(11) 0.025(5) Uiso 1 1 d . . . . .
C18 C 0.92104(14) 0.75373(15) 0.55597(8) 0.0193(3) Uani 1 1 d . . . . .
H18 H 0.8855(19) 0.838(2) 0.5521(10) 0.023(5) Uiso 1 1 d . . . . .
C19 C 0.99139(16) 0.74293(18) 0.49810(9) 0.0243(4) Uani 1 1 d . . . . .
H19 H 1.0227(19) 0.657(2) 0.4989(12) 0.028(5) Uiso 1 1 d . . . . .
C20 C 1.09637(19) 0.8345(3) 0.51016(10) 0.0421(6) Uani 1 1 d . . . . .
H20A H 1.135(3) 0.833(3) 0.4723(15) 0.057(8) Uiso 1 1 d . . . . .
H20B H 1.163(2) 0.816(2) 0.5542(13) 0.041(6) Uiso 1 1 d . . . . .
H20C H 1.062(3) 0.929(3) 0.5178(17) 0.070(9) Uiso 1 1 d . . . . .
C21 C 0.90748(15) 0.76041(17) 0.42389(8) 0.0235(4) Uani 1 1 d . . . . .
H21A H 0.837(2) 0.707(2) 0.4180(11) 0.031(5) Uiso 1 1 d . . . . .
H21B H 0.8782(19) 0.847(2) 0.4199(11) 0.026(5) Uiso 1 1 d . . . . .
C22 C 0.96958(16) 0.73446(18) 0.36402(9) 0.0257(4) Uani 1 1 d . . . . .
H22A H 1.039(2) 0.787(2) 0.3676(12) 0.032(6) Uiso 1 1 d . . . . .
H22B H 1.003(2) 0.651(3) 0.3692(13) 0.043(6) Uiso 1 1 d . . . . .
C23 C 0.88634(16) 0.74654(18) 0.29014(9) 0.0262(4) Uani 1 1 d . . . . .
H23A H 0.851(2) 0.832(2) 0.2846(12) 0.033(6) Uiso 1 1 d . . . . .
H23B H 0.819(2) 0.690(2) 0.2838(12) 0.040(6) Uiso 1 1 d . . . . .
C24 C 0.94898(15) 0.72292(16) 0.23004(9) 0.0222(3) Uani 1 1 d . . . . .
H24 H 0.9847(19) 0.638(2) 0.2370(11) 0.030(5) Uiso 1 1 d . . . . .
C25 C 1.04773(16) 0.81742(18) 0.22992(9) 0.0254(4) Uani 1 1 d . . . . .
H25A H 1.088(2) 0.802(2) 0.1914(12) 0.033(5) Uiso 1 1 d . . . . .
H25B H 1.112(2) 0.818(2) 0.2749(11) 0.028(5) Uiso 1 1 d . . . . .
H25C H 1.013(2) 0.901(2) 0.2220(12) 0.033(6) Uiso 1 1 d . . . . .
C26 C 0.85735(17) 0.7229(2) 0.15835(9) 0.0302(4) Uani 1 1 d . . . . .
H26A H 0.821(2) 0.806(2) 0.1469(12) 0.038(6) Uiso 1 1 d . . . . .
H26B H 0.791(2) 0.670(3) 0.1572(13) 0.045(7) Uiso 1 1 d . . . . .
H26C H 0.896(2) 0.700(2) 0.1188(13) 0.036(6) Uiso 1 1 d . . . . .
C27 C 1.13041(15) 0.66302(16) 0.88668(9) 0.0226(3) Uani 1 1 d . . . . .
H27A H 1.205(2) 0.685(2) 0.8757(11) 0.031(5) Uiso 1 1 d . . . . .
H27B H 1.0984(19) 0.585(2) 0.8610(11) 0.027(5) Uiso 1 1 d . . . . .
H27C H 1.149(2) 0.643(2) 0.9362(13) 0.035(6) Uiso 1 1 d . . . . .
C31 C 0.44202(15) 1.08984(17) 0.62374(9) 0.0241(4) Uani 1 1 d . . . . .
H31A H 0.367(2) 1.069(2) 0.5870(12) 0.034(6) Uiso 1 1 d . . . . .
H31B H 0.479(2) 1.160(2) 0.6075(12) 0.031(5) Uiso 1 1 d . . . . .
H31C H 0.417(2) 1.113(2) 0.6665(12) 0.033(6) Uiso 1 1 d . . . . .
C32 C 0.52876(14) 0.97944(15) 0.63762(8) 0.0185(3) Uani 1 1 d . . . . .
C33 C 0.46578(15) 0.86597(17) 0.65869(9) 0.0232(3) Uani 1 1 d . . . . .
H33A H 0.388(2) 0.846(2) 0.6220(11) 0.027(5) Uiso 1 1 d . . . . .
H33B H 0.522(2) 0.794(2) 0.6604(11) 0.030(5) Uiso 1 1 d . . . . .
C34 C 0.43597(15) 0.88167(17) 0.73078(9) 0.0231(3) Uani 1 1 d . . . . .
H34A H 0.403(2) 0.802(2) 0.7429(11) 0.031(5) Uiso 1 1 d . . . . .
H34B H 0.371(2) 0.948(2) 0.7267(11) 0.031(5) Uiso 1 1 d . . . . .
C35 C 0.54720(14) 0.91493(15) 0.79056(8) 0.0186(3) Uani 1 1 d . . . . .
H35 H 0.6031(17) 0.8480(18) 0.7938(9) 0.014(4) Uiso 1 1 d . . . . .
C36 C 0.52159(14) 0.92510(15) 0.86506(8) 0.0194(3) Uani 1 1 d . . . . .
C37 C 0.46957(15) 0.80279(16) 0.88438(9) 0.0231(3) Uani 1 1 d . . . . .
H37A H 0.3898(19) 0.7860(19) 0.8510(11) 0.023(5) Uiso 1 1 d . . . . .
H37B H 0.5210(18) 0.738(2) 0.8748(10) 0.020(5) Uiso 1 1 d . . . . .
C38 C 0.46130(16) 0.79614(17) 0.96153(9) 0.0266(4) Uani 1 1 d . . . . .
H38A H 0.403(2) 0.862(2) 0.9714(11) 0.029(5) Uiso 1 1 d . . . . .
H38B H 0.429(2) 0.717(2) 0.9696(12) 0.033(6) Uiso 1 1 d . . . . .
C39 C 0.58491(17) 0.81770(18) 1.01225(9) 0.0272(4) Uani 1 1 d . . . . .
H39A H 0.641(2) 0.751(2) 1.0074(13) 0.039(6) Uiso 1 1 d . . . . .
H39B H 0.578(2) 0.817(2) 1.0618(12) 0.031(5) Uiso 1 1 d . . . . .
C40 C 0.63810(17) 0.93992(17) 0.99598(9) 0.0272(4) Uani 1 1 d . . . . .
H40A H 0.721(2) 0.953(2) 1.0268(12) 0.033(6) Uiso 1 1 d . . . . .
H40B H 0.590(2) 1.008(2) 1.0076(13) 0.041(6) Uiso 1 1 d . . . . .
C41 C 0.64545(15) 0.94677(15) 0.91866(8) 0.0217(3) Uani 1 1 d . . . . .
H41 H 0.6979(18) 0.880(2) 0.9113(10) 0.021(5) Uiso 1 1 d . . . . .
C42 C 0.70629(16) 1.06438(17) 0.90203(9) 0.0256(4) Uani 1 1 d . . . . .
H42A H 0.787(2) 1.075(2) 0.9380(12) 0.031(5) Uiso 1 1 d . . . . .
H42B H 0.6545(18) 1.140(2) 0.9089(11) 0.025(5) Uiso 1 1 d . . . . .
C43 C 0.72715(15) 1.06066(16) 0.82743(9) 0.0231(3) Uani 1 1 d . . . . .
H43A H 0.792(2) 1.001(2) 0.8261(11) 0.026(5) Uiso 1 1 d . . . . .
H43B H 0.7615(18) 1.141(2) 0.8160(11) 0.025(5) Uiso 1 1 d . . . . .
C44 C 0.61212(14) 1.02914(14) 0.77028(8) 0.0186(3) Uani 1 1 d . . . . .
H44 H 0.5569(18) 1.098(2) 0.7653(10) 0.022(5) Uiso 1 1 d . . . . .
C45 C 0.64127(14) 1.00467(15) 0.69908(8) 0.0182(3) Uani 1 1 d . . . . .
H45 H 0.6888(18) 0.926(2) 0.7044(10) 0.020(5) Uiso 1 1 d . . . . .
C46 C 0.71411(15) 1.09920(17) 0.66909(9) 0.0230(3) Uani 1 1 d . . . . .
H46A H 0.8005(18) 1.1011(19) 0.6960(10) 0.021(5) Uiso 1 1 d . . . . .
H46B H 0.6787(19) 1.182(2) 0.6729(10) 0.024(5) Uiso 1 1 d . . . . .
C47 C 0.69556(14) 1.05945(16) 0.59097(9) 0.0211(3) Uani 1 1 d . . . . .
H47A H 0.772(2) 1.019(2) 0.5825(11) 0.032(5) Uiso 1 1 d . . . . .
H47B H 0.6733(18) 1.133(2) 0.5593(11) 0.025(5) Uiso 1 1 d . . . . .
C48 C 0.59098(14) 0.96355(15) 0.57507(8) 0.0195(3) Uani 1 1 d . . . . .
H48 H 0.6266(18) 0.879(2) 0.5816(11) 0.023(5) Uiso 1 1 d . . . . .
C49 C 0.51143(15) 0.97234(16) 0.49873(8) 0.0203(3) Uani 1 1 d . . . . .
H49 H 0.4772(17) 1.057(2) 0.4914(10) 0.018(4) Uiso 1 1 d . . . . .
C50 C 0.40810(16) 0.87933(19) 0.48560(9) 0.0279(4) Uani 1 1 d . . . . .
H50A H 0.363(2) 0.879(2) 0.4360(13) 0.038(6) Uiso 1 1 d . . . . .
H50B H 0.3484(19) 0.897(2) 0.5148(11) 0.029(5) Uiso 1 1 d . . . . .
H50C H 0.439(2) 0.795(3) 0.4983(13) 0.043(6) Uiso 1 1 d . . . . .
C51 C 0.58802(15) 0.95581(17) 0.44440(9) 0.0230(3) Uani 1 1 d . . . . .
H51A H 0.659(2) 1.014(2) 0.4550(12) 0.032(6) Uiso 1 1 d . . . . .
H51B H 0.623(2) 0.870(2) 0.4495(12) 0.035(6) Uiso 1 1 d . . . . .
C52 C 0.51812(16) 0.97833(18) 0.36772(9) 0.0245(4) Uani 1 1 d . . . . .
H52A H 0.447(2) 0.922(2) 0.3532(11) 0.030(5) Uiso 1 1 d . . . . .
H52B H 0.481(2) 1.061(2) 0.3637(12) 0.038(6) Uiso 1 1 d . . . . .
C53 C 0.59540(16) 0.96663(19) 0.31455(9) 0.0261(4) Uani 1 1 d . . . . .
H53A H 0.633(2) 0.882(3) 0.3173(13) 0.042(6) Uiso 1 1 d . . . . .
H53B H 0.662(2) 1.022(2) 0.3295(12) 0.037(6) Uiso 1 1 d . . . . .
C54 C 0.52842(16) 0.99341(16) 0.23768(9) 0.0236(4) Uani 1 1 d . . . . .
H54 H 0.490(2) 1.073(2) 0.2367(12) 0.032(6) Uiso 1 1 d . . . . .
C55 C 0.4305(2) 0.8989(2) 0.20811(11) 0.0353(4) Uani 1 1 d . . . . .
H55A H 0.389(3) 0.921(3) 0.1582(15) 0.054(7) Uiso 1 1 d . . . . .
H55B H 0.370(2) 0.895(2) 0.2373(13) 0.037(6) Uiso 1 1 d . . . . .
H55C H 0.469(2) 0.822(3) 0.2084(14) 0.050(7) Uiso 1 1 d . . . . .
C56 C 0.61879(19) 1.0007(2) 0.19135(10) 0.0336(4) Uani 1 1 d . . . . .
H56A H 0.658(2) 0.919(3) 0.1899(13) 0.048(7) Uiso 1 1 d . . . . .
H56B H 0.684(3) 1.066(3) 0.2095(15) 0.055(7) Uiso 1 1 d . . . . .
H56C H 0.578(2) 1.023(2) 0.1419(14) 0.045(7) Uiso 1 1 d . . . . .
C57 C 0.43071(16) 1.02858(17) 0.86683(9) 0.0257(4) Uani 1 1 d . . . . .
H57A H 0.350(2) 1.007(2) 0.8372(12) 0.036(6) Uiso 1 1 d . . . . .
H57B H 0.452(2) 1.108(2) 0.8494(12) 0.035(6) Uiso 1 1 d . . . . .
H57C H 0.4215(18) 1.042(2) 0.9144(11) 0.024(5) Uiso 1 1 d . . . . .
 
loop_
 _atom_site_aniso_label
 _atom_site_aniso_U_11
 _atom_site_aniso_U_22
 _atom_site_aniso_U_33
 _atom_site_aniso_U_23
 _atom_site_aniso_U_13
 _atom_site_aniso_U_12
C1 0.0222(8) 0.0360(10) 0.0191(8) 0.0005(7) 0.0049(6) 0.0080(7)
C2 0.0175(7) 0.0234(8) 0.0142(7) 0.0017(6) 0.0035(6) -0.0002(6)
C3 0.0246(8) 0.0306(10) 0.0175(8) 0.0004(7) 0.0052(6) -0.0091(7)
C4 0.0232(8) 0.0311(9) 0.0165(8) -0.0012(7) 0.0043(6) -0.0084(7)
C5 0.0196(8) 0.0185(8) 0.0167(7) 0.0013(6) 0.0045(6) 0.0006(6)
C6 0.0211(8) 0.0215(8) 0.0160(7) 0.0003(6) 0.0053(6) 0.0005(6)
C7 0.0288(9) 0.0245(9) 0.0192(8) -0.0011(7) 0.0067(7) -0.0043(7)
C8 0.0369(10) 0.0280(9) 0.0186(8) -0.0039(7) 0.0060(7) -0.0056(8)
C9 0.0426(11) 0.0320(10) 0.0198(8) -0.0034(7) 0.0120(8) -0.0022(8)
C10 0.0313(9) 0.0276(9) 0.0198(8) 0.0017(7) 0.0094(7) -0.0003(7)
C11 0.0238(8) 0.0211(8) 0.0176(8) 0.0017(6) 0.0073(6) 0.0025(7)
C12 0.0236(8) 0.0274(9) 0.0193(8) 0.0041(7) 0.0073(6) -0.0028(7)
C13 0.0213(8) 0.0265(9) 0.0198(8) 0.0012(7) 0.0059(6) -0.0032(7)
C14 0.0186(7) 0.0184(8) 0.0172(7) 0.0019(6) 0.0043(6) 0.0013(6)
C15 0.0177(7) 0.0183(8) 0.0185(8) 0.0018(6) 0.0047(6) 0.0000(6)
C16 0.0226(8) 0.0305(10) 0.0199(8) 0.0008(7) 0.0040(6) -0.0065(7)
C17 0.0188(7) 0.0251(8) 0.0180(7) -0.0003(7) 0.0030(6) -0.0025(7)
C18 0.0185(7) 0.0216(8) 0.0172(7) 0.0011(6) 0.0035(6) -0.0016(6)
C19 0.0203(8) 0.0348(10) 0.0176(8) 0.0020(7) 0.0045(6) -0.0017(7)
C20 0.0317(10) 0.0756(17) 0.0190(9) -0.0002(10) 0.0067(8) -0.0252(11)
C21 0.0219(8) 0.0308(10) 0.0176(8) 0.0016(7) 0.0045(6) -0.0030(7)
C22 0.0241(8) 0.0333(10) 0.0192(8) 0.0020(7) 0.0043(7) 0.0035(8)
C23 0.0229(8) 0.0371(10) 0.0185(8) 0.0007(7) 0.0048(7) -0.0022(8)
C24 0.0254(8) 0.0226(8) 0.0192(8) 0.0015(6) 0.0065(7) 0.0012(7)
C25 0.0274(9) 0.0267(9) 0.0231(8) 0.0010(7) 0.0078(7) -0.0002(7)
C26 0.0307(9) 0.0415(11) 0.0179(8) -0.0012(7) 0.0050(7) -0.0072(9)
C27 0.0228(8) 0.0275(9) 0.0167(8) 0.0013(7) 0.0033(6) 0.0025(7)
C31 0.0225(8) 0.0288(9) 0.0206(8) 0.0020(7) 0.0049(7) 0.0064(7)
C32 0.0176(7) 0.0204(8) 0.0165(7) -0.0007(6) 0.0027(6) -0.0015(6)
C33 0.0232(8) 0.0265(9) 0.0189(8) -0.0021(7) 0.0034(6) -0.0067(7)
C34 0.0206(8) 0.0288(9) 0.0199(8) -0.0004(7) 0.0050(6) -0.0069(7)
C35 0.0184(7) 0.0190(8) 0.0182(8) -0.0005(6) 0.0040(6) 0.0008(6)
C36 0.0195(8) 0.0200(8) 0.0180(8) 0.0003(6) 0.0033(6) -0.0004(6)
C37 0.0241(9) 0.0243(9) 0.0205(8) -0.0004(7) 0.0047(7) -0.0042(7)
C38 0.0300(9) 0.0274(9) 0.0231(8) 0.0019(7) 0.0079(7) -0.0065(7)
C39 0.0324(9) 0.0302(9) 0.0188(8) 0.0031(7) 0.0056(7) -0.0032(8)
C40 0.0315(9) 0.0297(9) 0.0193(8) -0.0001(7) 0.0042(7) -0.0063(8)
C41 0.0229(8) 0.0217(8) 0.0196(8) -0.0007(6) 0.0033(6) -0.0006(7)
C42 0.0281(8) 0.0279(9) 0.0187(8) -0.0016(7) 0.0015(7) -0.0085(7)
C43 0.0226(8) 0.0242(8) 0.0206(8) 0.0013(7) 0.0019(6) -0.0060(7)
C44 0.0193(7) 0.0176(8) 0.0178(7) 0.0005(6) 0.0026(6) -0.0003(6)
C45 0.0165(7) 0.0180(8) 0.0190(8) 0.0004(6) 0.0023(6) 0.0002(6)
C46 0.0210(8) 0.0272(9) 0.0204(8) 0.0001(7) 0.0044(6) -0.0055(7)
C47 0.0195(7) 0.0230(8) 0.0209(8) 0.0014(7) 0.0053(6) -0.0018(6)
C48 0.0189(7) 0.0193(8) 0.0200(8) 0.0011(6) 0.0040(6) 0.0016(6)
C49 0.0202(8) 0.0231(8) 0.0175(7) -0.0003(6) 0.0042(6) -0.0004(6)
C50 0.0267(9) 0.0370(11) 0.0193(8) -0.0018(7) 0.0046(7) -0.0081(8)
C51 0.0223(8) 0.0269(9) 0.0197(8) 0.0002(7) 0.0054(6) -0.0002(7)
C52 0.0232(8) 0.0298(9) 0.0209(8) 0.0023(7) 0.0065(7) 0.0030(7)
C53 0.0228(8) 0.0347(10) 0.0212(8) 0.0018(7) 0.0065(7) 0.0006(8)
C54 0.0283(9) 0.0219(9) 0.0205(8) 0.0009(6) 0.0057(7) 0.0033(7)
C55 0.0412(11) 0.0350(11) 0.0273(10) -0.0029(8) 0.0034(8) -0.0045(9)
C56 0.0406(11) 0.0401(11) 0.0234(9) 0.0058(8) 0.0142(8) 0.0067(9)
C57 0.0280(9) 0.0285(9) 0.0228(8) 0.0015(7) 0.0101(7) 0.0056(7)
 
_geom_special_details
;
 All esds (except the esd in the dihedral angle between two l.s. planes)
 are estimated using the full covariance matrix.  The cell esds are taken
 into account individually in the estimation of esds in distances, angles
 and torsion angles; correlations between esds in cell parameters are only
 used when they are defined by crystal symmetry.  An approximate (isotropic)
 treatment of cell esds is used for estimating esds involving l.s. planes.
;
 
loop_
 _geom_bond_atom_site_label_1
 _geom_bond_atom_site_label_2
 _geom_bond_distance
 _geom_bond_site_symmetry_2
 _geom_bond_publ_flag
C1 C2 1.534(2) . ?
C2 C3 1.537(2) . ?
C2 C15 1.543(2) . ?
C2 C18 1.560(2) . ?
C3 C4 1.540(2) . ?
C4 C5 1.540(2) . ?
C5 C14 1.540(2) . ?
C5 C6 1.561(2) . ?
C6 C27 1.539(2) . ?
C6 C7 1.542(2) . ?
C6 C11 1.555(2) . ?
C7 C8 1.536(2) . ?
C8 C9 1.525(3) . ?
C9 C10 1.523(3) . ?
C10 C11 1.535(2) . ?
C11 C12 1.519(2) . ?
C12 C13 1.529(2) . ?
C13 C14 1.533(2) . ?
C14 C15 1.529(2) . ?
C15 C16 1.525(2) . ?
C16 C17 1.548(2) . ?
C17 C18 1.556(2) . ?
C18 C19 1.540(2) . ?
C19 C20 1.528(3) . ?
C19 C21 1.537(2) . ?
C21 C22 1.532(2) . ?
C22 C23 1.523(2) . ?
C23 C24 1.536(2) . ?
C24 C25 1.523(3) . ?
C24 C26 1.524(2) . ?
C31 C32 1.535(2) . ?
C32 C33 1.533(2) . ?
C32 C45 1.548(2) . ?
C32 C48 1.563(2) . ?
C33 C34 1.535(2) . ?
C34 C35 1.538(2) . ?
C35 C44 1.546(2) . ?
C35 C36 1.554(2) . ?
C36 C57 1.534(2) . ?
C36 C37 1.540(2) . ?
C36 C41 1.552(2) . ?
C37 C38 1.532(2) . ?
C38 C39 1.525(3) . ?
C39 C40 1.526(3) . ?
C40 C41 1.532(2) . ?
C41 C42 1.527(2) . ?
C42 C43 1.531(2) . ?
C43 C44 1.534(2) . ?
C44 C45 1.528(2) . ?
C45 C46 1.525(2) . ?
C46 C47 1.547(2) . ?
C47 C48 1.555(2) . ?
C48 C49 1.543(2) . ?
C49 C50 1.524(2) . ?
C49 C51 1.539(2) . ?
C51 C52 1.531(2) . ?
C52 C53 1.521(2) . ?
C53 C54 1.533(2) . ?
C54 C55 1.521(3) . ?
C54 C56 1.528(2) . ?
 
loop_
 _geom_angle_atom_site_label_1
 _geom_angle_atom_site_label_2
 _geom_angle_atom_site_label_3
 _geom_angle
 _geom_angle_site_symmetry_1
 _geom_angle_site_symmetry_3
 _geom_angle_publ_flag
C1 C2 C3 111.01(14) . . ?
C1 C2 C15 112.00(14) . . ?
C3 C2 C15 106.31(13) . . ?
C1 C2 C18 109.94(13) . . ?
C3 C2 C18 116.75(14) . . ?
C15 C2 C18 100.33(12) . . ?
C2 C3 C4 111.95(14) . . ?
C5 C4 C3 113.67(13) . . ?
C4 C5 C14 111.12(13) . . ?
C4 C5 C6 113.81(13) . . ?
C14 C5 C6 112.41(13) . . ?
C27 C6 C7 109.21(14) . . ?
C27 C6 C11 111.71(13) . . ?
C7 C6 C11 107.81(13) . . ?
C27 C6 C5 111.15(13) . . ?
C7 C6 C5 109.89(13) . . ?
C11 C6 C5 106.98(13) . . ?
C8 C7 C6 113.60(14) . . ?
C9 C8 C7 111.25(15) . . ?
C10 C9 C8 111.37(15) . . ?
C9 C10 C11 111.46(14) . . ?
C12 C11 C10 112.79(14) . . ?
C12 C11 C6 112.64(13) . . ?
C10 C11 C6 112.76(14) . . ?
C11 C12 C13 111.40(14) . . ?
C12 C13 C14 112.18(13) . . ?
C15 C14 C13 111.36(13) . . ?
C15 C14 C5 108.92(12) . . ?
C13 C14 C5 111.40(13) . . ?
C16 C15 C14 118.55(13) . . ?
C16 C15 C2 104.31(13) . . ?
C14 C15 C2 114.05(13) . . ?
C15 C16 C17 103.63(13) . . ?
C16 C17 C18 107.03(13) . . ?
C19 C18 C17 112.34(13) . . ?
C19 C18 C2 118.25(13) . . ?
C17 C18 C2 103.96(12) . . ?
C20 C19 C21 110.19(15) . . ?
C20 C19 C18 111.39(15) . . ?
C21 C19 C18 111.48(14) . . ?
C22 C21 C19 113.51(14) . . ?
C23 C22 C21 114.15(14) . . ?
C22 C23 C24 114.23(15) . . ?
C25 C24 C26 109.67(14) . . ?
C25 C24 C23 111.65(15) . . ?
C26 C24 C23 111.04(14) . . ?
C33 C32 C31 110.77(14) . . ?
C33 C32 C45 106.69(13) . . ?
C31 C32 C45 111.77(13) . . ?
C33 C32 C48 116.82(14) . . ?
C31 C32 C48 110.09(13) . . ?
C45 C32 C48 100.19(12) . . ?
C32 C33 C34 112.27(14) . . ?
C33 C34 C35 113.24(13) . . ?
C34 C35 C44 110.54(13) . . ?
C34 C35 C36 114.64(13) . . ?
C44 C35 C36 113.15(13) . . ?
C57 C36 C37 109.07(14) . . ?
C57 C36 C41 112.24(14) . . ?
C37 C36 C41 107.84(13) . . ?
C57 C36 C35 110.82(13) . . ?
C37 C36 C35 109.80(13) . . ?
C41 C36 C35 107.01(13) . . ?
C38 C37 C36 113.64(14) . . ?
C39 C38 C37 111.11(14) . . ?
C38 C39 C40 110.40(15) . . ?
C39 C40 C41 111.55(14) . . ?
C42 C41 C40 112.77(13) . . ?
C42 C41 C36 111.60(13) . . ?
C40 C41 C36 113.27(14) . . ?
C41 C42 C43 111.34(14) . . ?
C42 C43 C44 113.10(14) . . ?
C45 C44 C43 111.23(13) . . ?
C45 C44 C35 108.46(13) . . ?
C43 C44 C35 111.68(13) . . ?
C46 C45 C44 119.40(14) . . ?
C46 C45 C32 104.27(13) . . ?
C44 C45 C32 114.31(13) . . ?
C45 C46 C47 103.52(13) . . ?
C46 C47 C48 107.23(13) . . ?
C49 C48 C47 112.89(13) . . ?
C49 C48 C32 118.38(13) . . ?
C47 C48 C32 103.96(12) . . ?
C50 C49 C51 110.52(14) . . ?
C50 C49 C48 111.47(14) . . ?
C51 C49 C48 111.10(13) . . ?
C52 C51 C49 114.07(14) . . ?
C53 C52 C51 113.84(14) . . ?
C52 C53 C54 114.79(14) . . ?
C55 C54 C56 110.30(16) . . ?
C55 C54 C53 112.56(15) . . ?
C56 C54 C53 110.06(15) . . ?
 
_refine_diff_density_max    0.156
_refine_diff_density_min   -0.154
_refine_diff_density_rms    0.031

_shelxl_version_number 2012-9

_shelx_res_file
;
TITL TWA23a in P2(1) [cholestane] [EtOH]
CELL 1.54178  11.375  10.878  19.501  90.000 104.237  90.000
ZERR    4.00   0.003   0.003   0.003   0.000   0.011   0.000
LATT -1
SYMM -X, 0.5+Y, -Z
SFAC C  H
UNIT 108 192
L.S. 4
ACTA
FMAP 2
PLAN 5
SIZE 0.05 0.28 0.67
TEMP -173
WGHT    0.046700    0.306000
FVAR       0.74703
C1    1    1.075368    0.622375    0.640555    11.00000    0.02217    0.03603 =
         0.01911    0.00050    0.00492    0.00804
H1A   2    1.144665    0.639859    0.619536    11.00000    0.03676
H1B   2    1.034902    0.549095    0.615027    11.00000    0.03368
H1C   2    1.107143    0.600093    0.689875    11.00000    0.04171
C2    1    0.991961    0.734790    0.634539    11.00000    0.01752    0.02339 =
         0.01418    0.00166    0.00348   -0.00024
C3    1    1.061392    0.846492    0.672599    11.00000    0.02462    0.03058 =
         0.01750    0.00037    0.00522   -0.00913
H3A   2    1.007298    0.920080    0.663329    11.00000    0.03242
H3B   2    1.133480    0.868476    0.656377    11.00000    0.03373
C4    1    1.102460    0.826845    0.753190    11.00000    0.02316    0.03112 =
         0.01650   -0.00120    0.00431   -0.00837
H4A   2    1.139701    0.902824    0.774833    11.00000    0.02494
H4B   2    1.167246    0.759109    0.764216    11.00000    0.03384
C5    1    0.998496    0.791470    0.787177    11.00000    0.01957    0.01853 =
         0.01667    0.00130    0.00450    0.00057
H5    2    0.942189    0.862639    0.780431    11.00000    0.00999
C6    1    1.039965    0.770373    0.868744    11.00000    0.02110    0.02150 =
         0.01604    0.00032    0.00530    0.00054
C7    1    1.100015    0.887977    0.905513    11.00000    0.02880    0.02449 =
         0.01918   -0.00110    0.00672   -0.00429
H7A   2    1.174552    0.901803    0.891290    11.00000    0.03518
H7B   2    1.048476    0.960461    0.887655    11.00000    0.02155
C8    1    1.125579    0.883160    0.986542    11.00000    0.03688    0.02802 =
         0.01864   -0.00388    0.00599   -0.00562
H8A   2    1.184555    0.819197    1.004749    11.00000    0.02489
H8B   2    1.160808    0.965173    1.006042    11.00000    0.03055
C9    1    1.010446    0.855450    1.010498    11.00000    0.04261    0.03198 =
         0.01980   -0.00336    0.01198   -0.00223
H9A   2    1.027193    0.852659    1.062394    11.00000    0.03770
H9B   2    0.951199    0.926241    0.997124    11.00000    0.03540
C10   1    0.948891    0.738999    0.975865    11.00000    0.03131    0.02757 =
         0.01978    0.00166    0.00935   -0.00032
H10A  2    0.869218    0.726417    0.988982    11.00000    0.02723
H10B  2    0.999121    0.663806    0.995191    11.00000    0.02846
C11   1    0.923633    0.745720    0.894944    11.00000    0.02380    0.02115 =
         0.01760    0.00167    0.00730    0.00249
H11   2    0.873829    0.818943    0.880089    11.00000    0.01424
C12   1    0.851789    0.636243    0.858477    11.00000    0.02363    0.02743 =
         0.01929    0.00412    0.00729   -0.00278
H12A  2    0.777371    0.622462    0.876171    11.00000    0.03049
H12B  2    0.899395    0.558481    0.871047    11.00000    0.02654
C13   1    0.815766    0.652856    0.778171    11.00000    0.02130    0.02654 =
         0.01976    0.00121    0.00587   -0.00316
H13A  2    0.754092    0.721650    0.765667    11.00000    0.01916
H13B  2    0.773737    0.578472    0.753932    11.00000    0.01886
C14   1    0.925095    0.682346    0.748167    11.00000    0.01857    0.01840 =
         0.01720    0.00192    0.00428    0.00126
H14   2    0.977666    0.608744    0.754355    11.00000    0.02215
C15   1    0.885667    0.711961    0.669156    11.00000    0.01772    0.01825 =
         0.01847    0.00176    0.00474    0.00005
H15   2    0.842469    0.790958    0.664474    11.00000    0.01746
C16   1    0.804660    0.620374    0.619974    11.00000    0.02260    0.03046 =
         0.01991    0.00080    0.00396   -0.00648
H16A  2    0.718858    0.623354    0.625232    11.00000    0.02923
H16B  2    0.834764    0.532632    0.630550    11.00000    0.03350
C17   1    0.814703    0.660096    0.545399    11.00000    0.01876    0.02507 =
         0.01797   -0.00025    0.00298   -0.00252
H17A  2    0.738712    0.698056    0.517317    11.00000    0.02422
H17B  2    0.833527    0.585801    0.518292    11.00000    0.02476
C18   1    0.921037    0.753728    0.555972    11.00000    0.01855    0.02161 =
         0.01719    0.00110    0.00355   -0.00160
H18   2    0.885489    0.838217    0.552073    11.00000    0.02348
C19   1    0.991392    0.742932    0.498100    11.00000    0.02030    0.03483 =
         0.01763    0.00205    0.00446   -0.00169
H19   2    1.022683    0.657410    0.498885    11.00000    0.02810
C20   1    1.096366    0.834465    0.510159    11.00000    0.03173    0.07563 =
         0.01903   -0.00017    0.00668   -0.02522
H20A  2    1.134694    0.832690    0.472282    11.00000    0.05737
H20B  2    1.162827    0.816062    0.554199    11.00000    0.04073
H20C  2    1.062347    0.929174    0.517794    11.00000    0.07039
C21   1    0.907485    0.760407    0.423892    11.00000    0.02191    0.03083 =
         0.01757    0.00156    0.00452   -0.00299
H21A  2    0.837147    0.706624    0.417991    11.00000    0.03096
H21B  2    0.878229    0.846805    0.419908    11.00000    0.02574
C22   1    0.969580    0.734456    0.364020    11.00000    0.02414    0.03334 =
         0.01920    0.00197    0.00429    0.00347
H22A  2    1.039177    0.786516    0.367614    11.00000    0.03176
H22B  2    1.003039    0.650539    0.369245    11.00000    0.04261
C23   1    0.886338    0.746537    0.290138    11.00000    0.02294    0.03713 =
         0.01853    0.00068    0.00485   -0.00223
H23A  2    0.850749    0.832236    0.284566    11.00000    0.03280
H23B  2    0.818857    0.690496    0.283848    11.00000    0.04018
C24   1    0.948976    0.722917    0.230039    11.00000    0.02537    0.02258 =
         0.01923    0.00150    0.00648    0.00117
H24   2    0.984666    0.637994    0.237039    11.00000    0.02963
C25   1    1.047726    0.817424    0.229923    11.00000    0.02741    0.02670 =
         0.02307    0.00104    0.00783   -0.00025
H25A  2    1.087710    0.801701    0.191427    11.00000    0.03297
H25B  2    1.111935    0.817705    0.274875    11.00000    0.02829
H25C  2    1.013275    0.900837    0.222026    11.00000    0.03327
C26   1    0.857355    0.722942    0.158346    11.00000    0.03066    0.04152 =
         0.01786   -0.00115    0.00500   -0.00719
H26A  2    0.821124    0.806417    0.146868    11.00000    0.03768
H26B  2    0.790677    0.670013    0.157207    11.00000    0.04504
H26C  2    0.896224    0.700312    0.118773    11.00000    0.03596
C27   1    1.130406    0.663024    0.886684    11.00000    0.02280    0.02750 =
         0.01667    0.00125    0.00332    0.00250
H27A  2    1.205461    0.684745    0.875657    11.00000    0.03121
H27B  2    1.098369    0.584626    0.860971    11.00000    0.02720
H27C  2    1.149469    0.642559    0.936165    11.00000    0.03473
C31   1    0.442016    1.089837    0.623740    11.00000    0.02253    0.02885 =
         0.02063    0.00204    0.00487    0.00635
H31A  2    0.366809    1.068730    0.587012    11.00000    0.03361
H31B  2    0.479247    1.159573    0.607492    11.00000    0.03109
H31C  2    0.417170    1.113294    0.666457    11.00000    0.03273
C32   1    0.528757    0.979436    0.637620    11.00000    0.01763    0.02043 =
         0.01654   -0.00075    0.00271   -0.00149
C33   1    0.465784    0.865967    0.658690    11.00000    0.02315    0.02650 =
         0.01893   -0.00211    0.00343   -0.00672
H33A  2    0.387713    0.845788    0.621964    11.00000    0.02719
H33B  2    0.521636    0.793670    0.660409    11.00000    0.03049
C34   1    0.435969    0.881670    0.730782    11.00000    0.02056    0.02882 =
         0.01987   -0.00040    0.00500   -0.00691
H34A  2    0.402618    0.801981    0.742897    11.00000    0.03083
H34B  2    0.371160    0.948255    0.726713    11.00000    0.03076
C35   1    0.547204    0.914935    0.790564    11.00000    0.01843    0.01896 =
         0.01816   -0.00051    0.00398    0.00083
H35   2    0.603086    0.847998    0.793760    11.00000    0.01426
C36   1    0.521593    0.925104    0.865064    11.00000    0.01952    0.02003 =
         0.01796    0.00028    0.00325   -0.00044
C37   1    0.469567    0.802785    0.884378    11.00000    0.02410    0.02427 =
         0.02052   -0.00041    0.00467   -0.00420
H37A  2    0.389801    0.785965    0.851019    11.00000    0.02291
H37B  2    0.520986    0.737568    0.874808    11.00000    0.02045
C38   1    0.461304    0.796136    0.961529    11.00000    0.02995    0.02744 =
         0.02310    0.00187    0.00792   -0.00650
H38A  2    0.402888    0.862341    0.971377    11.00000    0.02909
H38B  2    0.428882    0.717295    0.969630    11.00000    0.03265
C39   1    0.584907    0.817697    1.012246    11.00000    0.03241    0.03016 =
         0.01877    0.00315    0.00555   -0.00321
H39A  2    0.640565    0.751095    1.007428    11.00000    0.03859
H39B  2    0.577834    0.816598    1.061756    11.00000    0.03121
C40   1    0.638100    0.939919    0.995978    11.00000    0.03150    0.02974 =
         0.01930   -0.00008    0.00424   -0.00634
H40A  2    0.721141    0.952866    1.026781    11.00000    0.03288
H40B  2    0.589664    1.008274    1.007595    11.00000    0.04079
C41   1    0.645448    0.946771    0.918657    11.00000    0.02292    0.02166 =
         0.01956   -0.00069    0.00334   -0.00061
H41   2    0.697923    0.879678    0.911266    11.00000    0.02129
C42   1    0.706294    1.064385    0.902029    11.00000    0.02806    0.02789 =
         0.01872   -0.00158    0.00146   -0.00846
H42A  2    0.786894    1.074854    0.938047    11.00000    0.03054
H42B  2    0.654450    1.139553    0.908880    11.00000    0.02542
C43   1    0.727154    1.060656    0.827432    11.00000    0.02261    0.02424 =
         0.02062    0.00131    0.00188   -0.00600
H43A  2    0.791970    1.000856    0.826074    11.00000    0.02647
H43B  2    0.761539    1.140695    0.816026    11.00000    0.02508
C44   1    0.612124    1.029143    0.770281    11.00000    0.01929    0.01764 =
         0.01775    0.00049    0.00263   -0.00031
H44   2    0.556917    1.097991    0.765334    11.00000    0.02173
C45   1    0.641272    1.004672    0.699079    11.00000    0.01653    0.01800 =
         0.01905    0.00044    0.00226    0.00021
H45   2    0.688814    0.926294    0.704406    11.00000    0.02021
C46   1    0.714114    1.099198    0.669086    11.00000    0.02104    0.02718 =
         0.02043    0.00006    0.00440   -0.00548
H46A  2    0.800493    1.101050    0.696012    11.00000    0.02085
H46B  2    0.678692    1.182435    0.672897    11.00000    0.02395
C47   1    0.695559    1.059452    0.590967    11.00000    0.01950    0.02299 =
         0.02089    0.00138    0.00526   -0.00180
H47A  2    0.772154    1.019329    0.582535    11.00000    0.03189
H47B  2    0.673318    1.133273    0.559326    11.00000    0.02460
C48   1    0.590984    0.963553    0.575072    11.00000    0.01889    0.01932 =
         0.01998    0.00111    0.00397    0.00160
H48   2    0.626618    0.879143    0.581618    11.00000    0.02347
C49   1    0.511434    0.972341    0.498729    11.00000    0.02020    0.02305 =
         0.01747   -0.00027    0.00421   -0.00040
H49   2    0.477223    1.056581    0.491427    11.00000    0.01830
C50   1    0.408102    0.879327    0.485599    11.00000    0.02670    0.03702 =
         0.01926   -0.00176    0.00455   -0.00813
H50A  2    0.362909    0.878724    0.435956    11.00000    0.03751
H50B  2    0.348359    0.896812    0.514750    11.00000    0.02880
H50C  2    0.439089    0.795455    0.498349    11.00000    0.04333
C51   1    0.588022    0.955811    0.444402    11.00000    0.02234    0.02690 =
         0.01973    0.00020    0.00537   -0.00024
H51A  2    0.658609    1.013690    0.455000    11.00000    0.03228
H51B  2    0.623448    0.870019    0.449501    11.00000    0.03523
C52   1    0.518120    0.978334    0.367723    11.00000    0.02323    0.02982 =
         0.02090    0.00230    0.00646    0.00302
H52A  2    0.446651    0.921889    0.353234    11.00000    0.03019
H52B  2    0.480808    1.061412    0.363686    11.00000    0.03798
C53   1    0.595401    0.966634    0.314552    11.00000    0.02284    0.03468 =
         0.02120    0.00176    0.00649    0.00061
H53A  2    0.633011    0.882208    0.317305    11.00000    0.04223
H53B  2    0.661618    1.022076    0.329509    11.00000    0.03722
C54   1    0.528424    0.993408    0.237678    11.00000    0.02830    0.02186 =
         0.02054    0.00088    0.00575    0.00326
H54   2    0.489893    1.073441    0.236719    11.00000    0.03249
C55   1    0.430545    0.898925    0.208112    11.00000    0.04118    0.03499 =
         0.02725   -0.00286    0.00343   -0.00453
H55A  2    0.389027    0.920808    0.158218    11.00000    0.05390
H55B  2    0.370100    0.895428    0.237283    11.00000    0.03733
H55C  2    0.468716    0.821805    0.208355    11.00000    0.04951
C56   1    0.618786    1.000680    0.191354    11.00000    0.04055    0.04009 =
         0.02339    0.00581    0.01419    0.00669
H56A  2    0.657604    0.918781    0.189924    11.00000    0.04828
H56B  2    0.683902    1.066235    0.209513    11.00000    0.05520
H56C  2    0.578461    1.023470    0.141920    11.00000    0.04502
C57   1    0.430707    1.028579    0.866835    11.00000    0.02801    0.02850 =
         0.02277    0.00155    0.01012    0.00555
H57A  2    0.350337    1.006875    0.837238    11.00000    0.03606
H57B  2    0.451703    1.107885    0.849362    11.00000    0.03452
H57C  2    0.421481    1.041564    0.914352    11.00000    0.02401
HKLF 4

REM  TWA23a in P2(1) [cholestane] [EtOH]
REM R1 =  0.0285 for    8242 Fo > 4sig(Fo)  and  0.0286 for all    8268 data
REM    871 parameters refined using      1 restraints

END

WGHT      0.0463      0.3093

REM Highest difference peak  0.156,  deepest hole -0.154,  1-sigma level  0.031
Q1    1   0.9860  0.7537  0.8821  11.00000  0.05    0.16
Q2    1   0.9502  0.7487  0.5277  11.00000  0.05    0.15
Q3    1   0.5350  0.9238  0.8268  11.00000  0.05    0.15
Q4    1   0.6256  1.0228  0.7328  11.00000  0.05    0.15
Q5    1   0.9397  0.7254  0.6559  11.00000  0.05    0.14
;
_shelx_res_checksum   31579

_shelx_hkl_file
;
   1   0   0  39.408   2.156
  -1   0   0  37.162   1.992
   1   0   0  40.815   2.100
   1   0   0  38.493   1.863
  -1   0   0  38.003   1.951
   1   0   0  40.458   1.905
   1   0   0  37.660   2.094
   1   0   0  38.476   2.168
   1   0   0  40.203   1.992
   1   0   0  38.148   2.081
   1   0   0  37.444   2.152
  -3   0   0  232.46   11.85
  -3   0   0  240.61   12.09
  -3   0   0  249.42   12.35
   3   0   0  249.92   12.82
   3   0   0  230.25   12.00
   3   0   0  232.60   12.79
   3   0   0  257.19   12.46
   3   0   0  246.95   11.41
   3   0   0  239.74   12.44
   3   0   0  244.96   12.42
   3   0   0  254.62   12.94
  -3   0   0  225.06   11.23
   4   0   0  863.65   43.86
  -4   0   0  862.33   42.94
  -4   0   0  910.08   43.64
   4   0   0  853.13   40.38
   4   0   0  908.39   45.08
   4   0   0  917.19   45.47
   4   0   0  862.53   45.11
  -4   0   0  853.40   42.36
   4   0   0  852.29   43.74
  -4   0   0  907.56   43.76
   4   0   0  814.56   42.78
   5   0   0  20.459   1.926
   5   0   0  25.536   2.124
   5   0   0  21.829   1.668
  -5   0   0  20.769   1.633
  -5   0   0  21.043   1.999
   5   0   0  19.596   2.008
   5   0   0  22.011   2.105
  -5   0   0  19.669   1.442
   5   0   0  25.834   2.161
  -5   0   0  24.244   1.938
   6   0   0  126.02    7.26
   6   0   0  120.11    6.95
   6   0   0  110.52    6.16
   6   0   0  121.99    7.08
   6   0   0  119.58    7.25
  -6   0   0  122.13    6.84
   6   0   0  117.31    7.24
  -6   0   0  125.15    6.96
  -6   0   0  119.90    6.51
   7   0   0  73.932   3.529
   7   0   0  77.480   5.139
   7   0   0  73.598   3.095
   7   0   0  74.386   3.268
   7   0   0  79.616   5.345
   7   0   0  73.831   3.047
   7   0   0  79.768   3.411
   7   0   0  75.609   3.270
   7   0   0  74.455   3.286
   7   0   0  71.883   3.344
   7   0   0  78.081   3.285
   7   0   0  85.934   5.139
   7   0   0  79.280   3.136
   7   0   0  80.971   3.272
   7   0   0  65.040   3.221
   7   0   0  78.974   3.210
   7   0   0  76.012   3.121
   7   0   0  72.763   3.315
   7   0   0  77.427   3.239
  -7   0   0  83.863   5.041
   7   0   0  77.241   3.292
  -7   0   0  78.740   4.865
   7   0   0  76.311   3.226
   7   0   0  81.111   5.371
   7   0   0  79.742   3.279
  -7   0   0  81.227   4.547
   7   0   0  77.978   3.225
   7   0   0  76.718   3.259
   8   0   0  11.750   0.770
   8   0   0  11.593   0.747
   8   0   0  11.802   0.889
   8   0   0  12.263   0.800
   8   0   0  10.578   0.901
   8   0   0  11.410   0.865
   8   0   0  13.192   0.842
  -8   0   0  10.357   1.741
   8   0   0  11.129   0.777
   8   0   0  11.730   0.844
  -8   0   0  14.022   2.008
   8   0   0  12.074   2.074
   8   0   0  11.929   0.826
   8   0   0  11.110   0.760
   8   0   0  11.821   0.848
   8   0   0  12.118   1.908
   8   0   0  11.137   0.768
   8   0   0  12.404   1.938
   8   0   0  11.415   0.867
  -8   0   0  11.044   1.657
   8   0   0  11.671   0.837
   8   0   0  10.736   0.776
   8   0   0  10.414   0.779
   8   0   0  10.193   2.006
   8   0   0  12.156   0.839
   8   0   0  11.541   0.761
   8   0   0  12.340   0.780
   9   0   0  0.6773  0.4404
   9   0   0  0.5227  0.4503
   9   0   0  1.3803  0.4861
  -9   0   0  0.5594  1.1858
   9   0   0  1.0048  0.4917
   9   0   0  0.8344  0.4792
   9   0   0  0.2219  0.4615
   9   0   0  0.4010  0.4332
  -9   0   0 -0.4437  1.1167
   9   0   0  0.2732  0.4435
   9   0   0  0.7478  0.3740
   9   0   0  1.3070  0.4644
   9   0   0  0.1280  0.4295
   9   0   0  0.2177  0.3499
   9   0   0  0.2681  0.4352
   9   0   0  0.0934  0.3795
   9   0   0  0.5776  0.5081
   9   0   0 -0.0121  1.3567
   9   0   0  0.8142  0.4055
   9   0   0 -0.1794  0.3958
   9   0   0  0.7922  0.4883
   9   0   0 -0.0528  1.5435
   9   0   0  0.4540  0.5672
   9   0   0  0.4938  1.3881
   9   0   0  0.5760  1.2797
  -9   0   0  0.5904  1.0153
   9   0   0  0.1845  0.4519
  10   0   0  83.587   6.601
  10   0   0  96.105   3.850
  10   0   0  94.664   4.071
  10   0   0  84.188   6.622
  10   0   0  100.49    4.38
  10   0   0  99.937   3.997
  10   0   0  96.780   4.083
  10   0   0  96.423   4.013
  10   0   0  90.657   3.962
 -10   0   0  75.155   5.734
  10   0   0  97.724   4.084
  10   0   0  96.516   3.984
  10   0   0  85.551   6.404
  10   0   0  99.341   4.075
  10   0   0  82.434   3.958
  10   0   0  96.865   3.826
 -10   0   0  86.958   6.028
  10   0   0  95.155   3.979
  10   0   0  93.829   3.752
  10   0   0  97.878   3.991
 -10   0   0  87.952   4.075
  10   0   0  98.778   3.871
  10   0   0  99.788   4.220
  10   0   0  93.329   4.013
 -10   0   0  90.966   6.240
  11   0   0  128.23    5.23
  11   0   0  124.56    5.31
  11   0   0  124.99    5.30
  11   0   0  123.74    5.47
  11   0   0  120.63    5.23
  11   0   0  124.80    5.19
  11   0   0  130.22    5.73
  11   0   0  124.30    5.04
  11   0   0  125.80    5.04
  11   0   0  129.34    5.33
 -11   0   0  118.43    5.29
  11   0   0  126.27    5.34
  11   0   0  130.54    5.25
  11   0   0  130.65    5.02
  11   0   0  124.13    5.23
  11   0   0  121.44    4.90
  11   0   0  126.10    5.24
  12   0   0  11.419   0.724
  12   0   0  12.109   0.764
  12   0   0  13.164   0.814
  12   0   0  12.305   0.858
  12   0   0  10.510   0.907
  12   0   0  11.659   0.702
  12   0   0  14.743   0.900
 -12   0   0  10.913   0.713
  12   0   0  11.701   0.778
  12   0   0  13.044   0.823
  12   0   0  13.180   0.872
 -12   0   0  11.519   0.709
  12   0   0  9.6759  0.8210
  12   0   0  12.225   0.798
  12   0   0  11.995   0.762
  12   0   0  11.567   0.787
  13   0   0 -0.0540  0.3587
  13   0   0  0.0004  0.3884
  13   0   0 -0.2726  0.3288
  13   0   0 -0.4078  0.3631
  13   0   0  0.0934  0.2693
  13   0   0  0.0188  0.2854
  13   0   0  0.5376  0.2801
  13   0   0  0.2077  0.3221
  13   0   0 -0.0066  0.3214
 -13   0   0 -0.2056  0.2134
 -13   0   0 -0.2637  0.2570
  13   0   0  0.3381  0.3792
  13   0   0 -0.4775  0.3566
  13   0   0  0.0333  0.3639
   0  -1   0  0.5659  0.1095
   0  -1   0  0.0413  0.1969
   0  -1   0  0.0505  0.2423
   0  -1   0  0.2925  0.2088
   0  -1   0  0.8699  0.2003
   0  -1   0  1.1145  0.1747
   0  -1   0  0.2931  0.0942
   0   1   0  0.1782  0.1665
   0   1   0 -0.0034  0.1301
   0   1   0  0.1793  0.1477
  -1  -1   0 1330.60   67.18
   1  -1   0 1281.76   65.14
  -1  -1   0 1296.40   65.84
  -1  -1   0 1313.53   65.50
   1  -1   0 1280.40   65.86
   1  -1   0 1289.69   62.45
  -1  -1   0 1332.54   66.40
   1  -1   0 1325.59   66.79
  -1  -1   0 1291.16   66.87
  -1  -1   0 1325.43   62.27
   1  -1   0 1378.68   69.11
   1  -1   0 1375.01   67.04
   1  -1   0 1382.09   66.18
   1  -1   0 1326.55   69.40
   1  -1   0 1341.77   69.38
   1  -1   0 1282.55   67.04
   1  -1   0 1361.52   62.69
   1  -1   0 1348.84   67.46
   1   1   0 1340.40   69.63
   1   1   0 1330.34   69.45
   1   1   0 1329.52   67.79
   1   1   0 1324.75   62.15
   1   1   0 1296.16   67.11
   1   1   0 1347.98   69.35
   2  -1   0 9902.53  473.39
   2  -1   0 9907.65  474.77
   2  -1   0 9834.61  466.68
   2  -1   0 9117.06  465.67
  -2  -1   0 9390.35  472.54
   2  -1   0 9608.51  491.20
   2  -1   0 9051.12  488.01
   2  -1   0 9591.77  439.15
   2  -1   0 9826.49  438.95
   2   1   0 9003.79  474.92
   2   1   0 9999.00  491.87
   2   1   0 8628.88  488.25
   2   1   0 9599.40  473.72
  -3  -1   0  268.03   13.50
   3  -1   0  298.07   14.53
   3  -1   0  273.75   13.78
   3  -1   0  279.91   14.06
   3  -1   0  272.26   14.12
   3  -1   0  293.80   14.62
  -3  -1   0  273.66   14.01
   3  -1   0  276.71   13.51
   3  -1   0  255.73   12.87
   3  -1   0  284.34   14.51
  -3  -1   0  280.51   13.77
   3  -1   0  273.88   14.04
   3  -1   0  273.41   13.01
  -3  -1   0  266.62   14.05
   3   1   0  267.55   14.05
   3   1   0  279.54   14.52
   3   1   0  269.55   14.13
   3   1   0  262.07   12.89
   3   1   0  287.34   14.64
   3   1   0  260.12   14.55
   4  -1   0  441.89   20.37
  -4  -1   0  382.47   19.51
   4  -1   0  398.98   18.76
   4  -1   0  404.61   20.98
   4  -1   0  402.15   21.09
   4  -1   0  397.21   20.94
  -4  -1   0  408.57   19.89
  -4  -1   0  412.75   20.26
  -4  -1   0  411.91   20.32
   4  -1   0  387.43   20.38
   4  -1   0  387.34   19.84
   4  -1   0  358.25   18.55
  -4   1   0  400.87   19.80
   4   1   0  381.86   18.63
   4   1   0  401.84   20.33
   4   1   0  382.73   21.02
   4   1   0  422.21   21.16
   4   1   0  426.74   21.03
   4   1   0  407.46   20.45
  -4   1   0  396.14   20.18
  -4   1   0  362.11   19.47
  -5  -1   0  132.03    7.17
   5  -1   0  133.06    7.30
   5  -1   0  126.73    6.56
  -5  -1   0  120.76    6.59
   5  -1   0  138.03    7.55
   5  -1   0  126.94    7.46
   5  -1   0  134.85    7.53
   5  -1   0  121.36    6.83
  -5  -1   0  133.24    7.24
   5  -1   0  134.97    7.24
  -5  -1   0  128.25    6.89
  -5   1   0  137.89    7.24
  -5   1   0  123.96    6.80
   5   1   0  137.48    7.58
   5   1   0  127.20    6.45
   5   1   0  135.04    7.27
   5   1   0  126.88    7.56
   5   1   0  129.75    7.34
  -5   1   0  112.87    6.52
  -5   1   0  138.16    7.12
   5   1   0  129.25    7.54
   6  -1   0  335.84   17.82
   6  -1   0  327.87   16.33
   6  -1   0  344.16   18.46
   6  -1   0  345.38   18.45
   6  -1   0  355.18   18.53
  -6  -1   0  338.76   17.80
  -6  -1   0  333.76   17.69
   6  -1   0  340.91   17.91
  -6  -1   0  328.99   17.26
   6   1   0  354.08   18.06
  -6   1   0  331.99   17.17
   6   1   0  337.92   18.54
   6   1   0  305.03   16.13
   6   1   0  363.64   17.93
  -6   1   0  335.94   17.63
   6   1   0  344.56   18.51
  -6   1   0  350.32   17.79
   6   1   0  361.84   18.58
   7  -1   0  36.586   1.693
   7  -1   0  38.471   1.648
   7  -1   0  36.053   1.650
  -7  -1   0  42.093   3.113
   7  -1   0  36.823   1.637
   7  -1   0  32.545   1.632
   7  -1   0  38.644   1.661
   7  -1   0  37.109   2.772
   7  -1   0  37.032   1.658
   7  -1   0  42.365   3.357
   7  -1   0  35.696   1.809
   7  -1   0  37.297   1.641
   7  -1   0  36.613   1.586
  -7  -1   0  37.983   2.701
   7  -1   0  43.618   3.193
   7  -1   0  36.815   1.771
   7  -1   0  35.466   1.676
   7  -1   0  34.860   1.706
   7  -1   0  41.324   3.328
   7  -1   0  36.673   1.693
   7  -1   0  34.795   1.561
   7  -1   0  35.851   1.685
   7  -1   0  34.944   1.681
   7  -1   0  36.304   1.693
   7  -1   0  35.364   1.661
   7  -1   0  36.110   1.620
  -7  -1   0  38.910   2.972
   7   1   0  34.349   1.665
   7   1   0  35.780   1.650
   7   1   0  38.480   1.689
   7   1   0  33.544   1.709
   7   1   0  36.589   1.701
   7   1   0  34.279   1.689
   7   1   0  42.963   3.179
   7   1   0  40.948   3.268
   7   1   0  37.436   1.644
   7   1   0  38.061   1.625
  -7   1   0  39.590   3.039
   7   1   0  35.692   1.771
  -7   1   0  38.285   2.952
   7   1   0  38.228   1.664
   7   1   0  35.194   1.727
   7   1   0  37.048   1.698
   7   1   0  38.006   1.679
   7   1   0  35.264   1.683
   7   1   0  34.479   1.712
   7   1   0  34.627   1.824
   7   1   0  37.072   1.664
   7   1   0  36.842   1.583
   7   1   0  38.633   3.332
   7   1   0  36.390   1.646
   7   1   0  35.512   1.589
   7   1   0  38.474   3.287
   7   1   0  42.557   3.318
   7   1   0  36.792   1.692
   8  -1   0  2.8531  0.4860
   8  -1   0  1.9201  0.3823
   8  -1   0  0.9983  0.9418
   8  -1   0  1.6920  1.3389
   8  -1   0  1.9534  0.4241
   8  -1   0  1.3273  0.4758
   8  -1   0  2.0600  0.4976
   8  -1   0  1.8753  0.4230
  -8  -1   0  0.7709  0.9595
   8  -1   0  1.7944  0.4424
   8  -1   0  1.7802  0.4523
  -8  -1   0  2.4304  1.2686
   8  -1   0  1.1802  1.2364
   8  -1   0  1.4403  0.4438
   8  -1   0  1.9881  0.4462
   8  -1   0  2.1421  0.3704
   8  -1   0  1.4580  1.2017
   8  -1   0  1.9182  0.4356
   8  -1   0  2.0326  0.4746
  -8  -1   0  3.7309  1.2343
   8  -1   0  1.2965  0.4204
   8  -1   0  2.0285  0.3945
   8  -1   0  2.1861  0.4006
   8  -1   0  2.0231  0.4435
   8  -1   0  1.7450  0.4446
   8  -1   0  2.2094  0.4609
   8  -1   0  2.1290  0.5571
  -8  -1   0  2.8942  1.3306
   8   1   0  2.2313  0.4306
   8   1   0  1.8178  0.5312
   8   1   0  1.2429  0.4609
  -8   1   0  1.9322  1.1982
   8   1   0  2.0634  0.4883
   8   1   0  2.5180  0.4343
   8   1   0  1.5382  0.4050
   8   1   0  3.2743  0.4001
   8   1   0  1.5426  0.4712
   8   1   0  2.0350  1.2780
   8   1   0  1.7531  0.3495
   8   1   0  2.1172  0.4136
   8   1   0  1.7122  0.4108
   8   1   0  1.8135  0.4952
   8   1   0  1.9952  0.4405
   8   1   0  1.9527  0.4335
   8   1   0  3.6482  1.5346
   8   1   0  2.4667  0.4996
   8   1   0  1.9622  0.4218
   8   1   0  3.9638  1.4981
  -8   1   0  7.6042  1.4999
   8   1   0  2.0672  0.4036
   8   1   0  1.5936  1.4197
   8   1   0  1.7054  0.4894
  -8   1   0  2.3371  1.4621
   8   1   0  2.0383  0.3926
   8   1   0  1.6415  0.4622
   9  -1   0  107.27    4.48
   9  -1   0  112.45    4.46
   9  -1   0  108.89    4.29
   9  -1   0  91.675   6.675
   9  -1   0  108.29    4.32
   9  -1   0  108.71    4.55
   9  -1   0  115.20    4.22
   9  -1   0  97.164   6.821
   9  -1   0  104.49    4.48
   9  -1   0  101.03    4.87
   9  -1   0  107.55    4.53
   9  -1   0  103.65    7.22
   9  -1   0  114.09    4.56
   9  -1   0  109.61    4.46
  -9  -1   0  99.402   6.612
   9  -1   0  110.97    4.47
   9  -1   0  98.544   7.045
  -9  -1   0  102.78    6.52
   9  -1   0  94.703   4.541
   9  -1   0  108.99    4.29
  -9  -1   0  96.173   4.564
   9  -1   0  107.53    4.47
  -9  -1   0  106.02    6.95
   9  -1   0  108.57    4.53
   9  -1   0  111.04    4.70
   9  -1   0  108.07    4.47
   9  -1   0  101.42    4.50
  -9   1   0  98.612   6.929
   9   1   0  106.46    4.43
   9   1   0  102.15    7.29
  -9   1   0  107.02    6.63
   9   1   0  111.07    4.49
   9   1   0  102.09    6.87
   9   1   0  98.350   6.877
   9   1   0  109.07    4.56
   9   1   0  108.43    4.55
   9   1   0  105.88    4.51
   9   1   0  111.11    4.54
   9   1   0  112.69    4.49
   9   1   0  110.27    4.30
   9   1   0  100.21    7.33
   9   1   0  106.27    4.49
   9   1   0  110.71    4.49
   9   1   0  111.22    4.33
   9   1   0  97.520   4.207
   9   1   0  106.36    4.72
   9   1   0  110.43    4.33
   9   1   0  110.76    4.46
   9   1   0  103.62    4.49
   9   1   0  103.08    4.57
   9   1   0  111.05    4.91
   9   1   0  105.85    4.53
  -9   1   0  91.936   6.272
  10  -1   0  215.85    8.75
  10  -1   0  202.06    8.59
 -10  -1   0  198.60   11.78
  10  -1   0  216.16    8.57
  10  -1   0  216.11    9.47
  10  -1   0  215.09    8.67
  10  -1   0  193.51   12.50
  10  -1   0  225.50    9.05
 -10  -1   0  196.05   12.25
 -10  -1   0  175.46   11.53
  10  -1   0  213.42    8.66
  10  -1   0  214.46    8.35
  10  -1   0  198.79    8.77
  10  -1   0  203.60    8.69
 -10  -1   0  203.05    8.99
  10  -1   0  213.50    8.83
  10  -1   0  222.01    8.79
  10  -1   0  218.16    8.34
  10  -1   0  188.59   12.50
  10  -1   0  219.84    8.27
  10  -1   0  222.42    8.74
  10  -1   0  217.41    8.67
  10  -1   0  202.98    8.13
  10  -1   0  212.14    8.68
  10   1   0  196.06   12.15
  10   1   0  218.63    8.33
  10   1   0  203.50   12.87
 -10   1   0  186.01   11.67
  10   1   0  217.22    8.68
  10   1   0  214.86    8.17
  10   1   0  208.79    8.80
  10   1   0  220.35    8.68
  10   1   0  211.04    8.36
  10   1   0  223.70    9.49
  10   1   0  220.57    8.79
  10   1   0  221.27    8.77
  10   1   0  174.91   12.53
  10   1   0  215.21    8.71
  10   1   0  218.02    8.69
  10   1   0  218.78    8.58
  10   1   0  215.69    8.70
  10   1   0  221.02    9.08
  10   1   0  227.99    8.31
  10   1   0  211.87    8.74
  10   1   0  213.22    8.83
 -10   1   0  187.99   12.14
  11  -1   0  178.77    7.31
  11  -1   0  177.82    7.42
  11  -1   0  174.38    7.37
  11  -1   0  180.98    7.30
  11  -1   0  168.52    7.29
  11  -1   0  181.45    6.95
 -11  -1   0  166.86    7.54
 -11  -1   0  172.58    7.42
  11  -1   0  178.72    7.29
  11  -1   0  179.17    7.97
  11  -1   0  180.34    7.01
  11  -1   0  182.02    7.35
  11  -1   0  181.13    7.41
  11  -1   0  181.24    7.22
  11  -1   0  167.35    7.27
  11  -1   0  171.63    6.84
  11  -1   0  177.10    7.59
  11  -1   0  175.86    7.02
  11   1   0  175.24    7.38
  11   1   0  180.62    7.30
  11   1   0  181.90    7.32
  11   1   0  183.41    7.32
  11   1   0  180.05    7.64
  11   1   0  178.07    7.32
  11   1   0  172.57    7.03
  11   1   0  182.28    7.99
  11   1   0  167.78    6.85
  11   1   0  177.59    7.22
  11   1   0  181.44    7.01
  11   1   0  179.03    7.44
  11   1   0  175.97    7.30
  11   1   0  170.62    7.35
  11   1   0  179.46    7.38
  11   1   0  182.82    6.99
 -12  -1   0  163.81    6.48
  12  -1   0  155.84    7.06
  12  -1   0  158.50    6.60
  12  -1   0  161.02    6.48
  12  -1   0  156.73    6.48
 -12  -1   0  150.48    6.58
  12  -1   0  161.76    6.24
  12  -1   0  161.86    6.74
 -12  -1   0  159.41    6.55
  12  -1   0  157.57    6.15
  12  -1   0  160.94    6.50
  12  -1   0  163.01    6.51
  12  -1   0  160.21    6.42
  12  -1   0  151.57    6.46
  12  -1   0  150.77    6.23
  12  -1   0  161.43    6.56
  12  -1   0  162.02    6.58
  12   1   0  154.33    6.55
  12   1   0  149.48    6.23
  12   1   0  165.62    6.50
  12   1   0  157.67    6.60
  12   1   0  159.61    6.53
  12   1   0  159.23    6.41
  12   1   0  154.95    6.48
  12   1   0  159.03    6.76
  12   1   0  159.46    6.17
  12   1   0  140.02    6.54
  12   1   0  152.40    6.49
  12   1   0  165.28    7.10
  12   1   0  159.09    6.25
 -12   1   0  154.14    6.46
  12   1   0  162.19    6.49
  13  -1   0  25.035   1.113
  13  -1   0  24.196   1.111
  13  -1   0  24.702   1.085
  13  -1   0  24.608   1.142
  13  -1   0  23.996   1.154
  13  -1   0  22.119   1.205
  13  -1   0  24.829   1.136
  13  -1   0  24.283   1.096
 -13  -1   0  24.495   1.098
  13  -1   0  21.134   1.163
  13  -1   0  24.066   1.118
  13  -1   0  25.028   1.150
 -13  -1   0  23.781   1.079
 -13   1   0  21.711   1.067
  13   1   0  26.797   1.115
  13   1   0  23.695   1.124
  13   1   0  25.207   1.083
  13   1   0  24.066   1.131
  13   1   0  22.970   1.099
  13   1   0  24.704   1.133
  13   1   0  23.866   1.156
  13   1   0  22.538   1.179
  13   1   0  24.080   1.119
  13   1   0  26.245   1.163
  13   1   0  23.481   1.219
   0  -2   0 2037.62  105.41
   0  -2   0 1984.20  106.16
   0  -2   0 1888.91  106.12
   0  -2   0 2210.82   99.93
   0  -2   0 2220.61  106.18
   0  -2   0 2119.92  105.03
   0  -2   0 2215.61  100.31
   0   2   0 2152.96  106.46
   0   2   0 2240.91  110.36
   0   2   0 2163.13  107.78
   0   2   0 2133.57  110.46
   2  -2   0 9152.62  457.85
   2  -2   0 9488.17  425.62
  -2  -2   0 9207.21  451.31
  -2  -2   0 9428.21  424.63
   2  -2   0 9025.22  425.81
   2  -2   0 9086.44  455.87
   2  -2   0 9700.27  453.22
   2  -2   0 9203.41  457.20
   2  -2   0 8949.65  474.38
  -2  -2   0 9085.44  457.18
   2  -2   0 8959.80  472.04
   2  -2   0 8199.50  450.07
  -2  -2   0 9176.24  446.58
   2  -2   0 9206.31  471.28
  -2  -2   0 9038.77  457.20
   2  -2   0 9597.35  459.63
   2   2   0 8513.28  423.06
   2   2   0 9433.25  460.63
   2   2   0 9341.33  472.10
   2   2   0 9709.83  475.19
   2   2   0 9089.46  473.06
   2   2   0 9314.32  458.30
   3  -2   0  43.320   2.687
  -3  -2   0  41.175   2.619
   3  -2   0  40.340   2.435
   3  -2   0  43.515   2.694
  -3  -2   0  40.401   2.232
   3  -2   0  42.464   2.713
   3  -2   0  40.082   2.465
  -3  -2   0  42.427   2.558
   3  -2   0  41.910   2.548
   3  -2   0  42.347   2.726
   3  -2   0  40.593   2.521
  -3  -2   0  38.305   2.398
   3  -2   0  41.603   2.463
   3  -2   0  42.169   2.726
  -3  -2   0  43.706   2.653
   3  -2   0  44.590   2.712
   3  -2   0  40.152   2.557
   3   2   0  41.823   2.688
   3   2   0  41.416   2.875
   3   2   0  43.112   2.831
   3   2   0  40.074   2.427
   3   2   0  46.742   2.916
   3   2   0  44.091   3.005
   4  -2   0  257.91   13.25
   4  -2   0  266.15   13.18
   4  -2   0  240.98   12.07
  -4  -2   0  252.31   12.63
   4  -2   0  247.40   12.77
  -4  -2   0  256.85   13.14
   4  -2   0  260.63   12.25
  -4  -2   0  261.20   12.90
   4  -2   0  257.59   13.64
   4  -2   0  260.46   13.62
   4  -2   0  238.09   12.94
   4  -2   0  242.45   12.60
  -4  -2   0  263.66   13.17
   4  -2   0  248.19   13.59
   4   2   0  266.67   13.24
   4   2   0  255.74   13.70
   4   2   0  249.71   13.77
  -4   2   0  243.96   12.99
   4   2   0  255.29   13.70
   4   2   0  242.59   13.31
   4   2   0  255.73   12.08
  -5  -2   0  85.923   4.726
   5  -2   0  86.841   5.369
  -5  -2   0  85.924   5.180
   5  -2   0  83.087   5.315
   5  -2   0  84.449   5.086
   5  -2   0  78.322   4.533
  -5  -2   0  89.256   4.966
   5  -2   0  91.175   5.221
   5  -2   0  91.221   5.461
   5  -2   0  89.952   4.852
  -5  -2   0  86.836   5.159
   5  -2   0  89.727   5.289
  -5   2   0  89.770   4.822
   5   2   0  95.694   5.318
  -5   2   0  88.369   5.137
   5   2   0  91.293   5.560
   5   2   0  84.697   4.625
   5   2   0  100.34    5.56
  -5   2   0  88.975   5.051
   5   2   0  92.018   5.481
   5   2   0  86.029   5.614
   6  -2   0  200.21    8.32
   6  -2   0  224.15   11.61
   6  -2   0  201.45    8.36
   6  -2   0  198.40    8.31
   6  -2   0  197.01    8.34
   6  -2   0  198.12   10.72
  -6  -2   0  218.85   11.09
   6  -2   0  222.55   11.18
   6  -2   0  202.67    9.06
  -6  -2   0  214.99   10.75
   6  -2   0  196.69    7.98
  -6  -2   0  215.79   11.07
   6  -2   0  196.20    7.90
   6  -2   0  197.44    8.19
   6  -2   0  199.57    8.45
   6  -2   0  200.24    8.39
   6  -2   0  215.10   10.31
   6  -2   0  209.58    8.64
   6  -2   0  216.58   11.22
   6  -2   0  225.75   11.59
  -6   2   0  209.78   10.93
  -6   2   0  213.15   11.03
   6   2   0  194.24    8.45
   6   2   0  196.42    9.08
   6   2   0  194.22    8.67
   6   2   0  229.69   11.79
   6   2   0  191.05    8.34
  -6   2   0  197.03   10.51
   6   2   0  201.82    8.46
   6   2   0  199.74    8.01
   6   2   0  195.39    8.51
   6   2   0  193.75    7.92
   6   2   0  190.36    8.33
   6   2   0  201.40    8.32
   6   2   0  226.74   11.65
   6   2   0  189.64    8.65
   6   2   0  214.72   11.22
   6   2   0  201.57    8.37
   6   2   0  225.23   11.47
   6   2   0  193.44    8.39
   6   2   0  204.87    8.32
   6   2   0  226.63   11.89
   7  -2   0  17.025   2.127
   7  -2   0  14.999   0.993
   7  -2   0  16.975   0.879
   7  -2   0  14.677   0.866
   7  -2   0  13.269   1.840
   7  -2   0  13.159   0.847
   7  -2   0  15.515   0.825
   7  -2   0  15.579   0.878
  -7  -2   0  12.033   0.839
   7  -2   0  15.573   0.822
   7  -2   0  12.952   1.724
   7  -2   0  16.350   0.819
   7  -2   0  15.050   0.932
   7  -2   0  15.977   0.895
  -7  -2   0  13.289   1.530
   7  -2   0  13.628   0.885
   7  -2   0  14.404   0.884
   7  -2   0  15.820   0.822
   7  -2   0  14.033   0.986
   7  -2   0  14.955   0.883
   7  -2   0  15.592   0.944
   7  -2   0  14.489   0.805
   7  -2   0  13.470   1.910
  -7  -2   0  14.478   1.693
   7  -2   0  14.023   0.933
   7  -2   0  14.533   1.893
  -7  -2   0  16.069   1.859
   7  -2   0  14.282   0.867
   7  -2   0  13.612   0.839
   7   2   0  14.279   0.860
   7   2   0  15.976   1.061
   7   2   0  15.800   0.922
   7   2   0  15.359   0.833
   7   2   0  14.085   0.923
   7   2   0  16.252   2.199
   7   2   0  15.916   0.923
   7   2   0  15.294   0.878
   7   2   0  14.670   0.830
   7   2   0  15.042   0.862
   7   2   0  13.810   2.145
   7   2   0  14.345   0.838
   7   2   0  15.032   1.003
   7   2   0  15.491   0.895
   7   2   0  13.532   0.979
  -7   2   0  15.856   1.842
   7   2   0  14.129   0.891
  -7   2   0  13.963   1.733
  -7   2   0  15.559   2.085
   7   2   0  15.467   0.913
   7   2   0  14.577   0.895
   7   2   0  13.966   0.872
   7   2   0  13.479   0.871
   7   2   0  17.697   2.049
   7   2   0  16.761   2.327
   7   2   0  14.323   0.845
   8  -2   0  111.74    5.00
   8  -2   0  119.82    4.84
   8  -2   0  106.82    5.06
   8  -2   0  122.13    5.08
   8  -2   0  116.21    5.02
  -8  -2   0  126.49    7.63
  -8  -2   0  109.76    5.11
   8  -2   0  117.14    7.38
  -8  -2   0  121.84    7.30
   8  -2   0  119.58    4.82
   8  -2   0  122.21    5.10
  -8  -2   0  125.82    7.26
   8  -2   0  114.99    5.02
  -8  -2   0  116.34    5.18
   8  -2   0  125.87    4.97
   8  -2   0  119.76    7.66
   8  -2   0  128.51    7.54
   8  -2   0  121.78    4.80
   8  -2   0  120.08    5.11
   8  -2   0  126.56    5.49
   8  -2   0  123.25    7.69
   8  -2   0  123.23    5.08
   8  -2   0  120.71    5.02
  -8  -2   0  117.81    6.88
   8  -2   0  119.12    5.02
   8  -2   0  123.49    5.25
   8  -2   0  119.40    4.72
   8  -2   0  120.87    5.02
   8  -2   0  119.11    5.02
   8   2   0  120.32    5.12
   8   2   0  115.10    7.85
   8   2   0  115.53    5.04
   8   2   0  118.37    5.14
   8   2   0  122.36    7.96
   8   2   0  121.91    5.11
   8   2   0  126.39    4.83
   8   2   0  124.60    4.98
   8   2   0  123.41    5.31
   8   2   0  121.77    5.07
   8   2   0  126.03    5.02
   8   2   0  125.70    4.76
   8   2   0  123.22    4.86
  -8   2   0  112.41    6.98
   8   2   0  126.74    4.86
   8   2   0  119.42    5.51
   8   2   0  123.05    5.04
   8   2   0  125.90    5.03
   8   2   0  124.97    7.73
   8   2   0  120.51    5.08
  -8   2   0  119.31    7.49
  -8   2   0  121.35    7.18
   8   2   0  121.47    7.46
   8   2   0  123.29    5.10
   8   2   0  120.81    5.04
   8   2   0  124.88    5.09
   9  -2   0  227.99    9.12
  -9  -2   0  216.95    9.11
   9  -2   0  216.13    8.91
  -9  -2   0  202.74   11.85
   9  -2   0  219.80    8.76
   9  -2   0  221.77    8.78
   9  -2   0  219.26    8.84
   9  -2   0  214.76    8.82
   9  -2   0  206.64    8.78
   9  -2   0  218.76    8.87
   9  -2   0  216.63    8.65
  -9  -2   0  208.86   12.44
   9  -2   0  208.28    8.70
   9  -2   0  200.13   12.49
   9  -2   0  190.63   12.00
   9  -2   0  218.52    8.76
  -9  -2   0  203.11    9.01
   9  -2   0  198.80    8.74
   9  -2   0  208.03    8.74
   9  -2   0  199.88   12.53
   9  -2   0  217.47    8.34
   9  -2   0  202.53    9.54
  -9  -2   0  203.80   11.93
   9  -2   0  216.07    8.41
   9  -2   0  217.09    8.24
   9  -2   0  194.59    8.85
   9  -2   0  211.74    8.43
   9   2   0  213.43    8.42
   9   2   0  223.16    8.66
   9   2   0  212.52    8.92
   9   2   0  221.28    8.77
   9   2   0  203.50   12.17
   9   2   0  222.59    8.84
   9   2   0  225.10    9.60
   9   2   0  224.95    8.82
   9   2   0  222.68    8.91
  -9   2   0  198.95   11.77
  -9   2   0  209.27   12.31
   9   2   0  216.72    8.88
   9   2   0  222.22    8.78
   9   2   0  227.36    8.46
   9   2   0  223.13    8.80
   9   2   0  199.55   12.76
   9   2   0  210.86    8.73
   9   2   0  224.13    9.17
   9   2   0  201.84    8.26
   9   2   0  206.80    8.96
   9   2   0  219.77    8.76
   9   2   0  220.93    8.84
   9   2   0  205.55   12.95
   9   2   0  221.04    8.42
  10  -2   0  5.3324  1.6963
 -10  -2   0  7.9341  1.6138
  10  -2   0  7.3318  0.5838
  10  -2   0  6.2391  0.5669
  10  -2   0  4.0710  1.6042
  10  -2   0  6.5340  0.6058
 -10  -2   0  6.2018  1.4533
  10  -2   0  6.3167  0.5888
  10  -2   0  6.9457  0.6146
  10  -2   0  6.0900  0.5794
 -10  -2   0  7.1791  0.6330
  10  -2   0  7.0598  0.6561
 -10  -2   0  6.4070  1.5901
  10  -2   0  7.4779  0.5899
  10  -2   0  6.9525  0.6407
  10  -2   0  5.6511  0.5627
  10  -2   0  7.1750  0.6385
  10  -2   0  6.7369  0.5759
  10  -2   0  6.8924  0.6587
  10  -2   0  6.8401  0.5967
  10  -2   0  7.4715  0.6449
 -10  -2   0  6.5441  0.5820
  10  -2   0  6.4216  0.7170
 -10  -2   0  6.6291  0.6351
  10  -2   0  7.0715  0.6143
  10   2   0  6.0052  0.7119
  10   2   0  5.8299  1.9872
  10   2   0  6.2182  0.5678
  10   2   0  6.0415  0.6693
  10   2   0  6.3238  0.6184
  10   2   0  6.1689  0.6564
 -10   2   0  7.0355  1.4244
  10   2   0  6.9163  0.6258
  10   2   0  6.2634  0.5690
 -10   2   0  8.0957  1.4782
  10   2   0  5.4795  1.6478
  10   2   0  5.6984  0.6585
  10   2   0  6.8946  0.6114
  10   2   0  5.7786  0.7042
  10   2   0  6.3828  0.5623
  10   2   0  5.7220  0.6798
 -10   2   0  5.3884  1.4144
  10   2   0  6.1073  0.5440
  10   2   0  6.6140  0.6317
  10   2   0  6.5896  0.7474
  10   2   0  6.6138  0.5927
  10   2   0  5.4254  1.9204
  10   2   0  7.0053  0.5975
  11  -2   0  8.0527  0.7585
  11  -2   0  10.239   0.806
  11  -2   0  10.497   0.874
 -11  -2   0  11.324   0.746
  11  -2   0  10.691   0.822
  11  -2   0  10.079   0.736
  11  -2   0  11.569   0.874
  11  -2   0  11.108   0.809
  11  -2   0  8.2896  0.7275
 -11  -2   0  11.381   0.809
  11  -2   0  10.641   0.916
  11  -2   0  9.5630  0.6810
  11  -2   0  10.273   0.725
 -11  -2   0  11.977   0.804
  11  -2   0  10.312   0.818
  11  -2   0  10.184   0.813
  11  -2   0  12.202   0.865
  11  -2   0  9.2536  0.7318
  11  -2   0  10.372   0.893
  11   2   0  10.537   0.874
  11   2   0  11.273   0.797
  11   2   0  10.558   0.905
  11   2   0  11.129   0.775
  11   2   0  10.919   0.806
  11   2   0  11.064   0.885
  11   2   0  12.092   0.837
  11   2   0  10.403   0.824
  11   2   0  9.4123  0.7459
  11   2   0  10.276   0.820
  11   2   0  11.883   0.794
  11   2   0  11.251   0.917
  11   2   0  10.326   0.795
  11   2   0  10.119   0.804
  11   2   0  10.676   0.886
  12  -2   0  20.918   1.024
  12  -2   0  19.736   1.116
  12  -2   0  20.787   1.032
  12  -2   0  19.850   1.115
 -12  -2   0  20.258   1.018
  12  -2   0  20.479   1.097
  12  -2   0  19.092   1.012
  12  -2   0  19.745   1.004
  12  -2   0  20.204   1.076
  12  -2   0  19.252   1.008
  12  -2   0  19.946   1.046
 -12  -2   0  19.815   1.011
 -12  -2   0  19.918   1.040
  12  -2   0  18.844   0.969
  12  -2   0  21.544   1.055
  12  -2   0  19.240   1.066
  12   2   0  20.547   1.038
  12   2   0  19.422   1.015
  12   2   0  20.035   1.007
  12   2   0  20.004   1.001
  12   2   0  17.279   1.059
  12   2   0  19.383   1.156
  12   2   0  20.215   1.027
  12   2   0  19.889   1.104
  12   2   0  20.407   1.087
  12   2   0  19.929   1.043
  12   2   0  18.343   1.170
  12   2   0  19.589   1.010
  12   2   0  19.580   1.045
  12   2   0  21.712   1.098
   0  -3   0  0.4974  0.5929
   0  -3   0  0.2059  0.4828
   0  -3   0  0.2490  0.7825
   0  -3   0 -0.5921  0.6771
   0  -3   0  0.3915  0.3063
   0  -3   0  0.3045  0.4038
   0   3   0  0.0736  0.5284
   0   3   0  0.4406  0.6383
   0   3   0  0.1356  0.4436
   0   3   0  0.3786  0.4961
   1  -3   0 7464.72  366.34
   1  -3   0 6586.02  358.47
  -1  -3   0 7405.29  359.72
  -1  -3   0 7496.03  359.84
   1  -3   0 7267.42  340.46
  -1  -3   0 7540.90  340.20
   1  -3   0 7515.00  339.59
   1  -3   0 6858.54  355.74
   1  -3   0 7383.39  361.59
  -1  -3   0 7169.55  362.96
  -1  -3   0 7107.72  356.49
   1  -3   0 7052.00  362.46
  -1   3   0 7613.82  376.20
   1   3   0 7487.72  374.79
   1   3   0 7027.31  376.23
   1   3   0 7771.45  377.87
  -1   3   0 7230.15  374.74
   1   3   0 7544.04  366.55
   1   3   0 7057.71  363.61
   2  -3   0 3262.68  159.55
   2  -3   0 3081.54  163.62
  -2  -3   0 3059.32  156.06
  -2  -3   0 3145.27  158.21
  -2  -3   0 3101.58  154.88
   2  -3   0 3064.26  153.97
  -2  -3   0 3106.54  154.67
   2  -3   0 3047.64  145.84
   2  -3   0 3359.14  146.90
  -2  -3   0 3050.80  157.19
   2  -3   0 3006.84  155.62
   2  -3   0 3138.90  156.69
   2  -3   0 2902.76  155.20
  -2  -3   0 3144.08  146.37
   2  -3   0 2983.59  156.43
  -2   3   0 3392.54  163.06
  -2   3   0 2956.31  156.31
   2   3   0 3233.13  159.42
   2   3   0 3227.30  165.31
   2   3   0 3143.38  163.67
   2   3   0 3030.99  146.51
  -2   3   0 3125.39  162.29
   2   3   0 3284.48  161.95
   2   3   0 3065.19  158.45
   3  -3   0 4024.56  198.85
   3  -3   0 3918.20  198.51
  -3  -3   0 3951.48  184.75
   3  -3   0 3903.32  186.57
   3  -3   0 4146.00  202.23
   3  -3   0 4142.05  185.45
   3  -3   0 3706.11  194.65
   3  -3   0 3921.84  206.02
  -3  -3   0 3954.00  200.73
   3  -3   0 3815.87  195.55
   3  -3   0 4118.43  206.46
  -3  -3   0 3944.17  196.81
  -3  -3   0 3862.91  199.24
  -3  -3   0 3814.58  195.14
  -3   3   0 3961.28  206.36
   3   3   0 4117.10  204.85
   3   3   0 4025.47  200.58
   3   3   0 3926.60  206.83
   3   3   0 4122.74  205.58
   3   3   0 3798.92  183.67
   3   3   0 4047.50  201.50
   3   3   0 3698.93  194.58
   4  -3   0 3305.34  172.12
   4  -3   0 3521.90  181.33
   4  -3   0 3492.88  176.50
  -4  -3   0 3452.58  173.45
   4  -3   0 3594.84  161.45
   4  -3   0 3393.22  176.43
   4  -3   0 3319.50  163.61
  -4  -3   0 3611.74  176.62
   4  -3   0 3322.60  171.86
  -4  -3   0 3528.95  176.86
   4  -3   0 3450.09  183.12
   4  -3   0 3712.39  179.38
  -4  -3   0 3436.59  172.36
   4   3   0 3538.70  185.58
   4   3   0 3438.94  176.96
   4   3   0 3472.59  175.35
   4   3   0 3530.04  163.43
  -4   3   0 3432.34  181.81
  -4   3   0 3399.43  176.54
   4   3   0 3454.44  183.93
   4   3   0 3672.49  183.21
   5  -3   0  432.69   23.33
   5  -3   0  421.10   21.79
   5  -3   0  461.94   23.77
  -5  -3   0  456.31   23.56
   5  -3   0  460.93   22.03
   5  -3   0  462.43   24.38
   5  -3   0  450.81   22.81
  -5  -3   0  467.73   23.58
   5  -3   0  482.32   23.71
   5  -3   0  481.47   24.41
  -5  -3   0  452.58   22.83
  -5  -3   0  471.27   23.21
  -5   3   0  494.92   24.46
   5   3   0  473.31   24.55
   5   3   0  458.86   24.78
  -5   3   0  454.02   23.38
   5   3   0  462.47   23.71
   5   3   0  471.31   24.01
   5   3   0  437.02   21.71
  -5   3   0  479.00   23.53
   5   3   0  464.52   24.57
   6  -3   0  47.248   2.014
   6  -3   0  47.244   2.062
  -6  -3   0  46.637   2.080
   6  -3   0  42.433   1.987
   6  -3   0  45.008   1.898
   6  -3   0  45.769   2.054
   6  -3   0  46.971   2.011
  -6  -3   0  49.835   3.351
   6  -3   0  41.371   2.179
   6  -3   0  50.630   3.586
   6  -3   0  47.454   1.977
   6  -3   0  49.849   3.510
   6  -3   0  48.494   2.215
  -6  -3   0  47.953   2.916
  -6  -3   0  51.974   3.380
   6  -3   0  44.361   1.926
  -6  -3   0  50.080   3.204
   6  -3   0  46.888   2.078
   6  -3   0  46.158   2.063
   6  -3   0  47.410   2.135
   6  -3   0  45.377   2.033
   6  -3   0  51.096   3.502
   6  -3   0  48.361   3.428
   6  -3   0  44.350   2.128
   6  -3   0  51.388   3.451
  -6  -3   0  44.182   2.099
   6  -3   0  46.108   2.049
   6  -3   0  39.472   1.980
   6  -3   0  47.984   3.347
   6   3   0  46.878   2.018
   6   3   0  45.616   2.050
   6   3   0  46.655   2.022
   6   3   0  48.492   2.069
   6   3   0  45.874   2.116
   6   3   0  43.892   2.068
   6   3   0  47.699   2.269
   6   3   0  49.372   2.015
   6   3   0  48.402   2.207
   6   3   0  45.636   1.945
   6   3   0  51.364   3.765
   6   3   0  51.659   3.488
   6   3   0  45.112   1.960
   6   3   0  47.157   2.059
   6   3   0  46.102   2.137
   6   3   0  47.601   3.736
   6   3   0  46.762   2.030
   6   3   0  48.176   2.059
   6   3   0  46.309   2.096
   6   3   0  58.421   4.122
   6   3   0  52.726   3.653
   6   3   0  45.229   2.097
   6   3   0  47.586   2.094
   6   3   0  46.067   1.978
   6   3   0  46.951   2.030
  -6   3   0  51.645   3.421
  -6   3   0  47.982   3.222
  -6   3   0  45.019   3.127
   7  -3   0  439.60   23.59
   7  -3   0  443.50   17.84
  -7  -3   0  460.90   22.83
   7  -3   0  450.28   17.76
   7  -3   0  454.85   19.34
   7  -3   0  430.11   17.58
   7  -3   0  434.54   21.24
   7  -3   0  421.20   17.47
   7  -3   0  448.78   22.97
   7  -3   0  400.41   17.70
   7  -3   0  421.37   17.76
   7  -3   0  448.58   18.40
  -7  -3   0  424.46   18.17
   7  -3   0  441.27   23.02
   7  -3   0  435.94   17.75
   7  -3   0  443.00   16.84
  -7  -3   0  427.99   18.32
   7  -3   0  442.72   17.78
   7  -3   0  440.68   17.77
  -7  -3   0  394.94   18.24
   7  -3   0  432.59   16.68
   7  -3   0  434.01   23.63
   7  -3   0  425.83   17.05
  -7  -3   0  447.42   22.35
   7  -3   0  444.46   18.05
  -7  -3   0  446.88   22.81
   7  -3   0  426.83   17.05
   7  -3   0  409.31   18.44
   7  -3   0  442.42   17.89
   7  -3   0  401.57   18.31
   7   3   0  438.25   18.45
   7   3   0  447.76   17.79
   7   3   0  453.40   17.07
   7   3   0  432.20   17.79
   7   3   0  440.88   17.06
   7   3   0  435.76   18.05
   7   3   0  450.45   19.39
   7   3   0  427.24   17.84
   7   3   0  452.46   18.07
   7   3   0  442.59   17.76
   7   3   0  446.03   17.64
   7   3   0  433.94   16.89
  -7   3   0  449.92   22.71
   7   3   0  466.10   24.23
   7   3   0  462.96   23.45
   7   3   0  466.08   24.00
   7   3   0  430.50   18.16
  -7   3   0  465.66   23.65
   7   3   0  429.48   17.48
   7   3   0  445.76   17.90
   7   3   0  427.34   16.73
   7   3   0  473.04   23.12
   7   3   0  462.57   17.87
   7   3   0  435.86   17.73
   7   3   0  436.41   17.80
  -8  -3   0  151.65    8.57
  -8  -3   0  144.85    8.82
   8  -3   0  147.60    6.05
  -8  -3   0  139.36    6.19
   8  -3   0  157.73    6.32
   8  -3   0  149.84    6.61
   8  -3   0  141.44    6.07
   8  -3   0  140.97    5.76
   8  -3   0  141.05    5.83
   8  -3   0  146.11    5.99
   8  -3   0  139.70    8.68
   8  -3   0  143.50    6.03
   8  -3   0  150.82    5.83
   8  -3   0  128.02    8.82
  -8  -3   0  146.88    6.25
   8  -3   0  145.56    6.05
   8  -3   0  144.47    6.09
  -8  -3   0  144.28    8.51
   8  -3   0  137.62    8.83
   8  -3   0  144.49    6.06
   8  -3   0  149.88    6.13
   8  -3   0  138.09    6.04
  -8  -3   0  148.76    6.30
  -8  -3   0  142.92    8.17
   8  -3   0  135.83    6.30
   8  -3   0  148.19    6.17
   8  -3   0  149.04    6.15
   8  -3   0  143.92    5.69
   8   3   0  153.59    6.14
   8   3   0  143.89    9.14
   8   3   0  142.37    6.09
   8   3   0  145.45    6.06
  -8   3   0  150.68    8.81
   8   3   0  155.78    5.76
   8   3   0  149.90    6.20
   8   3   0  150.16    5.82
   8   3   0  155.71    9.56
   8   3   0  143.43    6.65
   8   3   0  154.86    5.87
   8   3   0  142.43    6.09
   8   3   0  146.88    6.09
   8   3   0  147.56    6.06
   8   3   0  152.31    8.85
   8   3   0  134.19    9.17
   8   3   0  151.82    6.08
   8   3   0  149.54    6.15
   8   3   0  154.05    5.86
   8   3   0  145.71    6.13
   8   3   0  150.96    6.38
  -8   3   0  148.74    8.44
   8   3   0  154.34    6.00
   8   3   0  149.83    6.16
   8   3   0  149.09    6.22
  -9  -3   0  182.05   11.24
  -9  -3   0  208.93    8.69
   9  -3   0  203.79    8.24
   9  -3   0  196.61    8.02
   9  -3   0  212.30    8.39
  -9  -3   0  205.36    8.53
   9  -3   0  189.73   11.91
  -9  -3   0  194.44   11.37
   9  -3   0  207.29    8.37
   9  -3   0  196.33    8.29
  -9  -3   0  203.19    8.59
   9  -3   0  178.22   11.47
   9  -3   0  209.41    8.02
  -9  -3   0  197.28    8.51
   9  -3   0  210.23    8.35
   9  -3   0  204.53    7.83
   9  -3   0  194.09   11.87
  -9  -3   0  192.73   11.77
   9  -3   0  215.02    8.46
   9  -3   0  205.93    7.94
   9  -3   0  193.71    8.35
   9  -3   0  214.74    9.11
   9  -3   0  212.48    8.68
   9  -3   0  200.19    8.33
   9  -3   0  208.19    8.43
   9  -3   0  213.33    8.50
   9  -3   0  193.53    8.32
   9   3   0  206.62    8.25
   9   3   0  216.59    8.45
  -9   3   0  179.08   11.12
   9   3   0  193.43   12.30
   9   3   0  206.40    8.36
   9   3   0  216.10    8.06
   9   3   0  208.54    8.02
  -9   3   0  189.47   11.61
   9   3   0  204.49    8.45
   9   3   0  193.71   11.69
   9   3   0  195.89    8.34
   9   3   0  212.40    8.40
   9   3   0  207.37    8.43
   9   3   0  190.64    7.88
   9   3   0  211.43    8.06
   9   3   0  188.57   12.36
  -9   3   0  185.71   11.16
   9   3   0  212.49    8.40
   9   3   0  208.19    8.35
   9   3   0  216.45    8.76
   9   3   0  207.83    8.35
   9   3   0  211.49    8.49
   9   3   0  208.14    8.51
   9   3   0  209.53    9.15
  10  -3   0  236.19    8.98
  10  -3   0  235.65    9.19
  10  -3   0  237.45    9.56
  10  -3   0  234.73    9.59
  10  -3   0  225.90    9.55
 -10  -3   0  241.66    9.95
  10  -3   0  209.05    9.51
  10  -3   0  241.79    9.66
  10  -3   0  242.10   10.42
  10  -3   0  238.47    9.72
 -10  -3   0  243.11    9.77
  10  -3   0  240.16    9.92
  10  -3   0  238.67    9.58
  10  -3   0  226.15    9.48
  10  -3   0  239.14    9.08
  10  -3   0  227.06    9.43
  10  -3   0  235.30    9.67
  10  -3   0  222.03    9.18
 -10  -3   0  220.12    9.83
  10   3   0  240.87   10.47
  10   3   0  243.27   10.02
  10   3   0  225.05    9.18
  10   3   0  240.01    9.17
  10   3   0  231.38    9.43
  10   3   0  238.03    9.03
  10   3   0  230.32    9.58
  10   3   0  221.90    9.60
  10   3   0  242.61    9.23
  10   3   0  223.52    9.61
  10   3   0  243.65    9.70
  10   3   0  236.05    9.64
  10   3   0  239.67    9.58
  10   3   0  231.35    9.55
  10   3   0  237.44    9.75
  10   3   0  227.29    9.63
  11  -3   0  172.71    7.07
  11  -3   0  171.73    7.00
  11  -3   0  174.11    7.70
  11  -3   0  161.62    7.06
 -11  -3   0  181.44    7.23
  11  -3   0  175.37    7.12
  11  -3   0  173.29    7.19
 -11  -3   0  158.36    7.26
  11  -3   0  168.27    6.72
  11  -3   0  163.59    6.63
  11  -3   0  173.81    7.10
  11  -3   0  176.06    7.17
 -11  -3   0  187.83    7.18
  11  -3   0  183.68    7.35
  11  -3   0  166.43    6.80
  11  -3   0  173.91    7.16
  11  -3   0  170.95    6.81
 -11  -3   0  175.63    7.35
  11   3   0  170.50    6.80
  11   3   0  172.43    7.18
  11   3   0  169.64    7.07
  11   3   0  171.66    6.83
  11   3   0  180.11    7.10
  11   3   0  170.54    6.99
  11   3   0  173.14    6.80
  11   3   0  175.40    7.12
  11   3   0  175.38    7.16
  11   3   0  173.08    7.22
  11   3   0  167.97    7.14
  11   3   0  181.76    7.45
  11   3   0  158.08    6.65
  11   3   0  166.54    7.08
  11   3   0  174.58    7.76
  12  -3   0  13.535   0.779
  12  -3   0  13.459   0.838
  12  -3   0  12.832   0.716
  12  -3   0  12.735   0.772
 -12  -3   0  13.490   0.790
  12  -3   0  13.008   0.775
  12  -3   0  13.410   0.831
 -12  -3   0  12.065   0.696
  12  -3   0  11.592   0.742
  12  -3   0  12.576   0.751
  12  -3   0  10.471   0.669
  12  -3   0  12.025   0.757
 -12  -3   0  14.092   0.743
  12  -3   0  12.327   0.809
 -12  -3   0  12.568   0.749
  12  -3   0  11.402   0.684
  12  -3   0  13.819   0.764
  12   3   0  13.079   0.793
  12   3   0  12.015   0.931
  12   3   0  13.110   0.821
  12   3   0  13.413   0.733
  12   3   0  13.083   0.820
  12   3   0  12.223   0.787
  12   3   0  11.680   0.759
  12   3   0  12.544   0.895
  12   3   0  11.975   0.739
  12   3   0  13.567   0.774
  12   3   0  12.319   0.719
  12   3   0  13.624   0.752
  12   3   0  12.302   0.751
   0  -4   0  176.43    8.62
   0  -4   0  163.98    8.92
   0  -4   0  172.99    8.96
   0  -4   0  180.52    8.70
   0  -4   0  168.64    9.21
   0  -4   0  157.56    8.88
   0   4   0  192.76    9.43
   0   4   0  170.50    8.95
   0   4   0  187.40    9.30
   0   4   0  181.93    9.46
  -1  -4   0  27.195   1.945
  -1  -4   0  27.813   1.829
  -1  -4   0  27.126   1.559
   1  -4   0  25.819   2.001
   1  -4   0  24.462   1.881
   1  -4   0  23.882   1.725
  -1  -4   0  26.144   2.236
  -1  -4   0  25.711   1.678
   1  -4   0  25.189   1.710
  -1  -4   0  24.794   1.812
   1  -4   0  24.159   2.234
   1  -4   0  24.151   1.831
  -1   4   0  23.731   1.943
  -1   4   0  27.574   1.942
  -1   4   0  26.198   1.732
   1   4   0  28.012   2.043
   1   4   0  27.440   2.085
   1   4   0  29.728   2.244
   1   4   0  24.128   1.788
   2  -4   0 1550.48   69.78
   2  -4   0 1584.35   69.60
  -2  -4   0 1318.44   75.15
   2  -4   0 1606.17   74.16
   2  -4   0 1441.50   74.51
   2  -4   0 1466.18   75.72
  -2  -4   0 1545.39   76.64
  -2  -4   0 1535.04   73.81
  -2  -4   0 1518.16   73.81
  -2  -4   0 1564.35   69.66
   2  -4   0 1602.03   77.26
  -2  -4   0 1536.47   73.15
   2  -4   0 1385.82   75.04
  -2   4   0 1391.96   77.90
  -2   4   0 1567.79   78.67
  -2   4   0 1319.43   74.98
   2   4   0 1562.91   77.43
   2   4   0 1557.12   75.25
   2   4   0 1532.27   74.88
  -2   4   0 1600.95   77.01
  -2   4   0 1431.86   76.23
   2   4   0 1505.43   69.36
   2   4   0 1447.98   77.44
   2   4   0 1544.96   77.17
  -3  -4   0 1011.47   48.90
   3  -4   0 1051.06   49.70
   3  -4   0  941.15   49.26
   3  -4   0  969.47   48.86
   3  -4   0  961.21   49.76
  -3  -4   0 1026.95   46.49
  -3  -4   0  968.38   49.34
   3  -4   0 1019.39   46.70
   3  -4   0 1034.41   51.58
   3  -4   0 1052.05   50.32
  -3  -4   0  990.33   49.88
  -3  -4   0 1089.27   49.98
  -3  -4   0  960.93   49.14
   3  -4   0 1008.84   46.61
   3   4   0  995.72   51.93
   3   4   0  944.59   46.34
   3   4   0 1004.60   51.78
  -3   4   0  933.10   49.74
  -3   4   0  981.48   49.84
   3   4   0 1021.11   51.72
  -3   4   0 1070.88   51.48
   3   4   0 1002.15   50.10
   3   4   0 1026.96   50.51
  -3   4   0  964.31   51.64
   4  -4   0  339.29   16.42
   4  -4   0  356.90   17.67
   4  -4   0  318.36   17.03
   4  -4   0  309.51   17.13
  -4  -4   0  332.04   15.99
   4  -4   0  354.31   17.57
  -4  -4   0  326.59   17.28
   4  -4   0  335.08   16.99
   4  -4   0  344.70   17.98
  -4  -4   0  338.60   16.99
  -4  -4   0  350.25   17.20
  -4  -4   0  359.23   17.43
   4  -4   0  331.50   16.30
   4   4   0  343.53   18.00
   4   4   0  332.84   18.42
  -4   4   0  342.60   17.85
   4   4   0  335.08   17.49
   4   4   0  357.18   18.25
   4   4   0  341.96   17.93
  -4   4   0  340.65   17.22
  -4   4   0  327.49   17.16
   4   4   0  328.19   16.15
   5  -4   0  101.10    5.79
   5  -4   0  93.798   4.075
   5  -4   0  108.11    5.80
   5  -4   0  93.065   4.130
  -5  -4   0  103.07    5.60
  -5  -4   0  92.456   4.018
  -5  -4   0  100.11    5.49
   5  -4   0  89.323   3.926
  -5  -4   0  90.727   4.050
   5  -4   0  90.724   5.812
   5  -4   0  93.955   3.724
   5  -4   0  94.826   3.676
   5  -4   0  92.988   3.909
   5  -4   0  92.212   3.901
  -5  -4   0  97.942   5.472
   5  -4   0  90.221   4.247
  -5  -4   0  101.80    5.36
   5  -4   0  101.66    5.79
   5  -4   0  90.456   3.928
  -5  -4   0  89.207   4.069
   5  -4   0  105.45    5.53
   5  -4   0  95.511   5.256
   5  -4   0  86.424   4.106
   5  -4   0  96.105   5.292
   5   4   0  94.480   3.947
   5   4   0  102.07    6.08
  -5   4   0  97.819   5.342
  -5   4   0  100.46    5.58
   5   4   0  102.69    5.74
   5   4   0  96.183   4.156
   5   4   0  99.907   6.121
   5   4   0  90.906   3.971
   5   4   0  89.788   4.315
   5   4   0  88.211   3.960
  -5   4   0  96.477   5.344
   5   4   0  89.886   3.727
   5   4   0  103.97    6.44
   5   4   0  93.477   3.809
   5   4   0  97.289   5.712
   5   4   0  91.034   4.017
   6  -4   0  104.96    4.42
  -6  -4   0  101.46    4.52
  -6  -4   0  111.75    5.96
   6  -4   0  112.37    6.52
  -6  -4   0  109.33    4.59
   6  -4   0  98.730   4.219
   6  -4   0  107.45    4.47
  -6  -4   0  118.80    6.23
   6  -4   0  107.13    4.48
  -6  -4   0  116.15    6.37
   6  -4   0  101.22    4.34
   6  -4   0  103.13    4.40
   6  -4   0  102.12    4.61
  -6  -4   0  115.77    6.27
   6  -4   0  106.09    4.45
   6  -4   0  106.22    4.43
  -6  -4   0  96.862   4.372
   6  -4   0  103.58    6.52
   6  -4   0  103.12    4.59
  -6  -4   0  103.23    4.52
  -6  -4   0  107.38    4.57
   6  -4   0  101.46    4.54
   6  -4   0  106.62    4.40
   6  -4   0  106.13    4.14
   6  -4   0  107.20    4.20
   6  -4   0  116.32    6.20
   6  -4   0  115.08    6.58
   6  -4   0  103.02    4.61
   6  -4   0  107.51    4.40
   6  -4   0  112.39    4.80
   6  -4   0  107.82    4.58
   6  -4   0  99.440   4.405
   6  -4   0  113.86    6.54
   6  -4   0  94.149   5.744
   6   4   0  100.28    4.49
   6   4   0  108.42    4.54
   6   4   0  102.33    4.23
   6   4   0  103.21    4.40
   6   4   0  106.92    4.43
  -6   4   0  114.93    6.37
   6   4   0  107.03    4.87
   6   4   0  104.48    4.47
   6   4   0  107.64    4.25
   6   4   0  105.36    4.45
   6   4   0  109.33    6.93
   6   4   0  102.34    4.39
   6   4   0  103.70    4.47
   6   4   0  101.43    4.35
   6   4   0  107.64    4.67
  -6   4   0  119.97    6.19
  -6   4   0  114.00    6.10
   6   4   0  111.93    6.87
   6   4   0  103.39    4.45
   6   4   0  106.10    4.19
   6   4   0  109.10    4.29
   6   4   0  110.73    4.49
   6   4   0  117.94    6.50
   6   4   0  103.01    4.47
   6   4   0  114.06    7.20
   6   4   0  108.78    4.43
   7  -4   0  272.78   11.43
  -7  -4   0  274.65   11.34
   7  -4   0  259.28   10.81
  -7  -4   0  283.10   14.50
   7  -4   0  271.35   10.97
  -7  -4   0  278.20   14.45
   7  -4   0  265.18   10.54
   7  -4   0  263.09   10.89
   7  -4   0  282.26   11.39
   7  -4   0  249.08   10.96
  -7  -4   0  263.95   14.94
   7  -4   0  264.79   13.70
   7  -4   0  288.83   11.96
   7  -4   0  245.38   11.29
   7  -4   0  271.45   10.99
  -7  -4   0  262.57   11.24
   7  -4   0  259.33   10.99
   7  -4   0  249.69   14.91
  -7  -4   0  278.22   11.46
   7  -4   0  260.51   10.98
   7  -4   0  246.78   14.39
   7  -4   0  259.95   11.37
   7  -4   0  273.41   11.05
   7  -4   0  265.76   10.42
   7  -4   0  274.78   14.77
  -7  -4   0  257.43   11.27
   7  -4   0  272.54   11.08
   7  -4   0  264.46   10.31
   7  -4   0  271.73   11.17
  -7  -4   0  278.00   14.24
   7  -4   0  259.26   14.93
   7   4   0  267.69   11.05
   7   4   0  271.55   10.97
   7   4   0  284.22   11.05
   7   4   0  281.44   10.38
   7   4   0  265.91   11.17
   7   4   0  283.69   15.77
   7   4   0  272.55   11.03
   7   4   0  266.75   10.49
   7   4   0  280.32   10.57
   7   4   0  267.82   10.82
   7   4   0  267.12   10.99
   7   4   0  265.13   10.54
   7   4   0  280.83   15.22
  -7   4   0  288.97   14.35
   7   4   0  279.08   10.98
   7   4   0  264.51   11.04
   7   4   0  271.12   10.96
   7   4   0  271.70   11.47
   7   4   0  280.23   11.10
   7   4   0  272.18   14.72
  -7   4   0  295.92   14.94
   7   4   0  270.62   15.44
   7   4   0  264.56   12.02
   7   4   0  274.79   11.17
   8  -4   0  300.87   12.29
   8  -4   0  320.55   13.25
  -8  -4   0  300.92   12.46
   8  -4   0  281.47   16.55
  -8  -4   0  282.60   16.50
   8  -4   0  299.03   11.55
   8  -4   0  300.07   12.19
   8  -4   0  325.52   11.71
  -8  -4   0  310.96   12.70
   8  -4   0  293.83   12.19
   8  -4   0  271.39   15.07
  -8  -4   0  303.84   16.05
   8  -4   0  288.49   16.31
   8  -4   0  305.75   12.26
   8  -4   0  299.30   12.37
  -8  -4   0  304.15   12.57
   8  -4   0  306.79   11.44
   8  -4   0  273.40   11.67
   8  -4   0  292.02   12.08
  -8  -4   0  290.40   15.94
   8  -4   0  309.86   12.19
  -8  -4   0  282.38   15.67
  -8  -4   0  302.73   12.44
   8  -4   0  299.60   12.17
   8  -4   0  310.18   12.63
   8  -4   0  292.31   11.99
  -8  -4   0  284.67   12.49
   8  -4   0  276.87   12.58
   8  -4   0  297.47   12.67
   8  -4   0  288.97   16.65
   8  -4   0  286.51   12.15
  -8   4   0  307.96   15.90
   8   4   0  307.26   12.17
   8   4   0  295.32   17.15
   8   4   0  295.31   12.16
   8   4   0  307.24   12.15
   8   4   0  299.94   11.50
   8   4   0  313.98   11.72
   8   4   0  298.99   12.24
  -8   4   0  282.90   16.39
   8   4   0  309.32   12.19
   8   4   0  302.35   12.30
   8   4   0  295.77   12.25
   8   4   0  294.87   16.82
   8   4   0  311.07   11.65
   8   4   0  310.02   12.25
   8   4   0  295.46   16.28
   8   4   0  279.82   17.21
   8   4   0  305.79   12.72
   8   4   0  314.08   13.34
   8   4   0  315.76   12.23
   8   4   0  299.57   11.69
   8   4   0  293.14   11.98
   8   4   0  303.95   12.38
   8   4   0  300.73   12.39
   9  -4   0  34.634   1.651
  -9  -4   0  38.691   1.724
   9  -4   0  36.886   1.707
   9  -4   0  37.843   1.658
  -9  -4   0  32.596   3.146
   9  -4   0  36.200   1.682
   9  -4   0  37.560   1.668
   9  -4   0  32.498   1.602
   9  -4   0  36.882   1.597
   9  -4   0  32.679   1.798
   9  -4   0  33.174   3.339
  -9  -4   0  35.274   1.717
  -9  -4   0  38.266   1.771
   9  -4   0  31.933   3.218
   9  -4   0  38.936   1.801
   9  -4   0  36.813   1.780
   9  -4   0  37.191   1.734
  -9  -4   0  37.786   1.740
   9  -4   0  37.142   1.656
   9  -4   0  38.063   1.719
   9  -4   0  35.087   1.722
  -9  -4   0  31.490   2.965
   9  -4   0  38.196   1.789
  -9  -4   0  33.239   2.938
   9  -4   0  36.610   1.809
   9  -4   0  36.488   1.706
   9   4   0  36.375   1.764
   9   4   0  30.209   1.741
  -9   4   0  31.347   3.023
   9   4   0  39.265   1.784
   9   4   0  38.409   1.896
   9   4   0  35.979   1.623
   9   4   0  33.241   1.663
   9   4   0  34.282   3.424
   9   4   0  31.160   3.577
   9   4   0  37.093   1.781
   9   4   0  37.494   1.721
   9   4   0  35.680   1.678
   9   4   0  38.181   1.935
   9   4   0  36.760   1.740
  -9   4   0  31.734   2.997
   9   4   0  37.156   3.848
   9   4   0  36.219   1.639
   9   4   0  37.945   1.762
   9   4   0  37.546   1.737
   9   4   0  36.285   1.629
   9   4   0  35.422   1.747
   9   4   0  37.181   1.695
  10  -4   0  13.598   0.932
  10  -4   0  13.739   0.924
  10  -4   0  12.719   0.793
  10  -4   0  12.736   0.857
  10  -4   0  13.415   0.809
  10  -4   0  13.568   0.837
  10  -4   0  12.751   0.766
  10  -4   0  13.212   0.926
 -10  -4   0  11.379   0.856
  10  -4   0  12.881   0.852
  10  -4   0  13.002   0.896
  10  -4   0  11.290   0.933
  10  -4   0  13.823   0.807
 -10  -4   0  14.091   0.949
 -10  -4   0  13.301   0.797
 -10  -4   0  13.556   0.881
  10  -4   0  13.649   0.872
 -10  -4   0  13.362   0.887
  10  -4   0  13.034   0.843
  10   4   0  12.983   0.893
  10   4   0  13.187   0.811
  10   4   0  13.291   0.883
  10   4   0  13.768   0.949
  10   4   0  11.586   0.831
  10   4   0  13.973   1.115
  10   4   0  12.847   0.992
  10   4   0  13.094   0.952
  10   4   0  12.863   0.922
  10   4   0  13.959   0.933
  10   4   0  13.609   1.095
  10   4   0  12.953   0.814
  10   4   0  13.059   0.873
  10   4   0  14.011   0.897
  11  -4   0  41.378   1.872
  11  -4   0  40.762   1.772
  11  -4   0  38.765   1.818
  11  -4   0  40.581   1.726
  11  -4   0  40.505   1.750
 -11  -4   0  44.533   1.866
  11  -4   0  38.812   1.789
  11  -4   0  40.704   1.933
  11  -4   0  38.202   1.679
  11  -4   0  39.813   1.835
 -11  -4   0  43.889   1.825
  11  -4   0  41.913   1.857
 -11  -4   0  44.244   1.799
 -11  -4   0  42.811   1.858
  11  -4   0  39.505   1.790
  11  -4   0  39.664   1.826
 -11  -4   0  37.296   1.832
  11  -4   0  35.956   1.747
  11   4   0  41.034   2.002
  11   4   0  39.667   1.834
  11   4   0  40.504   1.824
  11   4   0  40.353   1.790
  11   4   0  36.718   1.714
  11   4   0  41.122   2.006
  11   4   0  40.445   1.892
  11   4   0  39.096   1.817
  11   4   0  37.621   1.768
  11   4   0  39.054   1.771
  11   4   0  40.297   1.748
  11   4   0  38.912   1.723
  11   4   0  38.567   1.848
  11   4   0  41.269   1.829
  11   4   0  38.189   1.857
  12  -4   0  25.286   1.154
  12  -4   0  24.292   1.160
  12  -4   0  23.351   1.159
 -12  -4   0  26.394   1.142
  12  -4   0  23.121   1.097
  12  -4   0  24.959   1.116
 -12  -4   0  23.881   1.139
  12  -4   0  24.695   1.199
  12  -4   0  24.492   1.208
  12  -4   0  24.552   1.117
  12  -4   0  23.148   1.163
 -12  -4   0  26.444   1.202
 -12  -4   0  27.263   1.163
 -12  -4   0  26.032   1.148
  12  -4   0  23.294   1.072
  12  -4   0  22.814   1.101
  12   4   0  24.933   1.273
  12   4   0  24.350   1.195
  12   4   0  23.519   1.108
  12   4   0  25.725   1.166
  12   4   0  21.557   1.133
  12   4   0  23.137   1.174
  12   4   0  23.915   1.189
  12   4   0  23.393   1.290
   0  -5   0 -0.2848  0.5686
   0  -5   0  2.7976  0.9480
   0  -5   0  0.7361  0.9560
   0  -5   0  -1.049   0.689
   0  -5   0 -0.8249  0.7747
   0  -5   0  0.3231  0.6169
   0   5   0  0.7939  0.8832
   0   5   0  0.4817  0.8636
   0   5   0  0.8562  0.8707
   0   5   0 -0.1240  0.5487
  -1  -5   0  343.92   16.20
   1  -5   0  319.79   16.97
   1  -5   0  333.80   16.89
  -1  -5   0  328.44   16.99
   1  -5   0  321.68   16.23
   1  -5   0  339.77   16.90
   1  -5   0  347.29   16.21
  -1  -5   0  335.19   16.92
   1  -5   0  341.10   17.32
  -1  -5   0  322.08   16.91
  -1  -5   0  339.24   17.19
  -1   5   0  339.99   17.41
   1   5   0  350.18   17.99
   1   5   0  318.68   17.03
  -1   5   0  345.30   17.70
  -1   5   0  340.39   16.99
   1   5   0  332.69   17.77
  -1   5   0  343.97   17.81
   1   5   0  330.11   16.04
   1   5   0  345.67   17.48
  -2  -5   0 1240.40   61.45
   2  -5   0 1229.97   61.32
  -2  -5   0 1310.36   60.92
   2  -5   0 1217.39   58.12
   2  -5   0 1118.04   61.86
   2  -5   0 1168.31   61.70
  -2  -5   0 1257.80   61.39
  -2  -5   0 1245.25   58.00
   2  -5   0 1248.64   57.96
   2  -5   0 1289.87   60.92
  -2  -5   0 1283.76   62.03
  -2  -5   0 1195.12   61.89
   2  -5   0 1229.72   62.54
  -2   5   0 1286.32   64.23
  -2   5   0 1341.03   64.08
   2   5   0 1226.82   62.19
   2   5   0 1325.32   62.75
   2   5   0 1245.99   57.74
   2   5   0 1241.00   64.51
   2   5   0 1241.13   64.24
  -2   5   0 1256.75   62.13
   3  -5   0 4575.62  242.27
  -3  -5   0 4976.62  229.91
   3  -5   0 4629.79  242.64
  -3  -5   0 4643.69  244.84
   3  -5   0 5025.07  243.76
   3  -5   0 5076.07  231.24
  -3  -5   0 4910.18  246.46
   3  -5   0 4918.78  250.10
  -3  -5   0 4643.07  242.42
  -3  -5   0 4706.56  244.50
  -3  -5   0 5061.22  240.89
   3  -5   0 5166.41  231.74
  -3   5   0 5045.02  254.94
   3   5   0 4866.53  245.45
   3   5   0 4907.34  226.10
  -3   5   0 4542.50  245.53
   3   5   0 4948.84  248.60
   3   5   0 5014.07  256.98
  -3   5   0 5286.45  254.95
   3   5   0 4733.47  255.88
   4  -5   0 1323.99   58.28
   4  -5   0 1537.52   69.70
   4  -5   0 1456.57   64.66
   4  -5   0 1403.57   68.20
   4  -5   0 1285.31   56.30
   4  -5   0 1250.01   54.33
  -4  -5   0 1498.96   67.72
   4  -5   0 1291.70   52.92
   4  -5   0 1457.97   68.77
   4  -5   0 1345.17   56.20
  -4  -5   0 1298.75   56.46
  -4  -5   0 1456.75   64.29
  -4  -5   0 1323.00   57.58
  -4  -5   0 1537.46   68.39
   4  -5   0 1256.46   57.70
   4  -5   0 1303.89   58.86
   4  -5   0 1514.22   64.59
  -4  -5   0 1285.69   58.84
   4  -5   0 1290.76   55.94
   4  -5   0 1331.63   57.98
  -4  -5   0 1306.10   58.20
  -4  -5   0 1285.33   57.57
   4  -5   0 1315.68   56.51
  -4  -5   0 1317.32   58.14
  -4  -5   0 1558.22   69.16
   4  -5   0 1433.42   67.71
   4  -5   0 1274.68   57.48
  -4  -5   0 1496.86   69.04
   4  -5   0 1341.74   53.56
   4  -5   0 1344.71   61.44
   4  -5   0 1325.75   57.41
  -4   5   0 1411.52   71.47
  -4   5   0 1439.13   69.03
  -4   5   0 1548.83   71.35
   4   5   0 1357.46   58.61
   4   5   0 1534.66   71.75
   4   5   0 1342.47   52.85
   4   5   0 1324.50   56.38
   4   5   0 1446.91   70.00
   4   5   0 1342.39   53.47
   4   5   0 1431.63   64.27
   4   5   0 1360.39   61.05
   4   5   0 1460.03   69.35
   4   5   0 1537.08   72.10
   5  -5   0  621.94   26.44
   5  -5   0  643.85   28.88
   5  -5   0  630.38   32.31
   5  -5   0  578.16   26.97
  -5  -5   0  707.84   32.74
  -5  -5   0  615.09   26.51
   5  -5   0  667.54   27.14
   5  -5   0  607.94   26.38
  -5  -5   0  649.95   27.37
   5  -5   0  623.54   26.32
   5  -5   0  672.91   34.15
   5  -5   0  631.05   25.15
   5  -5   0  643.68   26.02
   5  -5   0  652.64   27.34
  -5  -5   0  636.79   27.12
   5  -5   0  672.61   26.29
   5  -5   0  654.65   26.96
   5  -5   0  562.77   25.87
  -5  -5   0  646.68   27.03
   5  -5   0  713.51   33.54
   5  -5   0  628.77   26.70
  -5  -5   0  647.20   27.53
   5  -5   0  640.45   25.33
  -5  -5   0  645.89   27.77
   5  -5   0  644.04   26.11
   5  -5   0  720.55   31.12
   5  -5   0  634.41   26.73
   5  -5   0  631.74   26.99
   5  -5   0  646.26   24.91
   5  -5   0  671.33   27.20
  -5  -5   0  624.92   26.28
   5  -5   0  680.56   31.11
  -5  -5   0  678.87   32.36
  -5  -5   0  672.92   32.93
   5  -5   0  687.21   33.20
   5  -5   0  641.03   26.40
  -5  -5   0  712.82   33.10
  -5   5   0  674.52   34.02
   5   5   0  665.58   28.70
  -5   5   0  671.24   32.89
   5   5   0  596.60   26.32
   5   5   0  653.90   26.74
   5   5   0  650.79   26.34
   5   5   0  579.02   26.45
   5   5   0  671.79   33.83
   5   5   0  682.57   33.26
   5   5   0  634.88   26.32
   5   5   0  649.16   27.30
  -5   5   0  684.47   34.16
   5   5   0  660.54   24.77
   5   5   0  744.62   35.12
   5   5   0  669.31   26.45
   5   5   0  652.67   25.00
   5   5   0  698.58   34.63
   5   5   0  649.79   26.89
   6  -5   0  37.001   1.697
   6  -5   0  33.229   1.659
  -6  -5   0  38.990   2.894
  -6  -5   0  37.088   1.746
  -6  -5   0  37.042   1.706
   6  -5   0  38.288   1.810
   6  -5   0  35.493   1.858
  -6  -5   0  37.777   2.829
   6  -5   0  34.043   1.719
   6  -5   0  33.882   3.264
   6  -5   0  35.576   1.711
   6  -5   0  34.446   1.792
  -6  -5   0  36.693   1.732
   6  -5   0  37.040   3.128
   6  -5   0  38.098   1.769
  -6  -5   0  36.429   1.743
   6  -5   0  35.870   1.636
   6  -5   0  38.049   1.704
   6  -5   0  42.768   1.746
   6  -5   0  36.095   1.868
   6  -5   0  34.342   2.861
  -6  -5   0  37.242   1.706
  -6  -5   0  37.520   2.813
   6  -5   0  37.938   1.619
   6  -5   0  33.212   1.660
   6  -5   0  36.794   1.677
   6  -5   0  36.380   3.150
   6  -5   0  33.915   1.688
  -6  -5   0  38.229   2.922
  -6  -5   0  35.523   1.610
   6  -5   0  34.834   2.947
   6  -5   0  35.627   1.758
   6   5   0  38.960   1.915
  -6   5   0  36.240   2.775
   6   5   0  35.570   3.044
   6   5   0  35.020   1.722
   6   5   0  36.105   1.867
   6   5   0  34.457   1.714
   6   5   0  35.295   1.588
   6   5   0  36.983   1.671
   6   5   0  38.627   1.676
   6   5   0  38.558   1.678
   6   5   0  33.679   1.803
   6   5   0  36.280   1.625
   6   5   0  33.759   1.687
   6   5   0  37.981   3.681
   6   5   0  35.960   1.729
  -6   5   0  39.645   2.804
   6   5   0  35.935   1.704
  -6   5   0  36.379   3.050
   6   5   0  39.410   3.498
   6   5   0  40.766   3.816
   6   5   0  35.976   1.706
  -7  -5   0  123.03    5.09
  -7  -5   0  124.86    5.09
   7  -5   0  131.05    5.03
   7  -5   0  124.51    5.38
   7  -5   0  119.24    4.72
   7  -5   0  122.20    4.99
   7  -5   0  112.55    7.40
  -7  -5   0  119.44    6.91
   7  -5   0  121.23    4.95
  -7  -5   0  120.12    5.09
   7  -5   0  124.15    5.02
  -7  -5   0  118.80    7.00
  -7  -5   0  120.13    5.13
  -7  -5   0  114.23    6.92
   7  -5   0  107.92    6.86
   7  -5   0  119.71    4.75
  -7  -5   0  126.46    5.16
   7  -5   0  122.13    5.00
   7  -5   0  113.77    5.20
   7  -5   0  117.23    4.97
   7  -5   0  115.27    4.94
   7  -5   0  117.70    4.98
   7  -5   0  126.01    5.23
   7  -5   0  116.00    5.01
   7  -5   0  109.97    5.10
   7  -5   0  118.27    5.14
  -7  -5   0  112.20    4.93
   7  -5   0  120.12    7.32
   7  -5   0  119.62    5.21
   7  -5   0  110.47    7.31
   7  -5   0  122.96    4.66
   7   5   0  124.01    7.92
  -7   5   0  108.88    7.39
   7   5   0  122.41    4.74
   7   5   0  119.53    5.08
   7   5   0  117.45    5.03
   7   5   0  119.02    7.77
   7   5   0  122.26    4.98
   7   5   0  116.78    4.77
   7   5   0  122.69    4.97
   7   5   0  113.74    5.00
   7   5   0  124.93    5.49
   7   5   0  119.83    8.17
   7   5   0  118.38    5.02
   7   5   0  114.32    7.24
   7   5   0  115.37    4.93
   7   5   0  125.11    5.29
  -7   5   0  121.71    6.89
   7   5   0  118.21    5.04
   7   5   0  117.58    5.05
   7   5   0  119.51    4.82
   8  -5   0  186.00    7.72
  -8  -5   0  189.55    7.91
   8  -5   0  194.68    7.70
   8  -5   0  179.28    7.39
   8  -5   0  175.09   10.81
   8  -5   0  186.99    7.68
  -8  -5   0  181.44   10.30
   8  -5   0  184.05    7.78
   8  -5   0  189.29    8.06
   8  -5   0  177.50   10.83
  -8  -5   0  188.51    7.92
   8  -5   0  195.74    8.38
  -8  -5   0  195.80    7.98
  -8  -5   0  197.96    7.91
   8  -5   0  188.85    7.73
   8  -5   0  187.69    7.32
  -8  -5   0  198.65    8.03
   8  -5   0  191.02    7.82
   8  -5   0  163.38   10.00
  -8  -5   0  180.90   10.48
  -8  -5   0  193.99    7.83
  -8  -5   0  178.60   10.33
   8  -5   0  188.70    7.78
   8  -5   0  187.39    7.99
   8  -5   0  188.48    7.74
   8  -5   0  179.57    8.02
   8  -5   0  197.03    7.25
   8  -5   0  179.80    7.98
   8   5   0  179.35    7.76
   8   5   0  193.35    7.87
   8   5   0  194.91    7.72
  -8   5   0  166.08   10.85
   8   5   0  181.75   11.74
   8   5   0  199.15    8.13
   8   5   0  182.35   11.51
   8   5   0  178.05    7.70
   8   5   0  192.30    7.75
   8   5   0  195.28    7.77
   8   5   0  199.44    7.77
   8   5   0  203.35    8.50
   8   5   0  190.05    7.81
   8   5   0  186.55    7.42
   8   5   0  191.41    7.32
   8   5   0  188.62    7.81
   8   5   0  180.00    7.68
  -8   5   0  181.90   10.34
   8   5   0  191.87    7.43
  -9  -5   0  65.675   2.745
   9  -5   0  63.070   2.716
   9  -5   0  62.527   2.488
   9  -5   0  56.489   2.697
  -9  -5   0  63.876   2.771
  -9  -5   0  67.138   2.702
   9  -5   0  63.765   2.701
   9  -5   0  58.727   2.805
  -9  -5   0  60.300   2.716
   9  -5   0  59.442   2.693
  -9  -5   0  63.749   2.736
   9  -5   0  59.577   2.702
   9  -5   0  58.016   2.557
   9  -5   0  61.997   2.621
   9  -5   0  60.618   2.773
   9  -5   0  59.822   2.650
   9  -5   0  61.905   2.538
   9  -5   0  64.724   2.866
   9  -5   0  62.327   2.722
   9   5   0  62.374   2.702
   9   5   0  58.152   3.002
   9   5   0  63.901   2.675
   9   5   0  61.507   2.768
   9   5   0  56.003   2.631
   9   5   0  65.109   2.902
   9   5   0  60.994   2.715
   9   5   0  60.466   2.638
   9   5   0  58.999   2.624
   9   5   0  60.239   2.742
   9   5   0  60.122   2.720
   9   5   0  64.966   2.581
   9   5   0  63.877   2.722
   9   5   0  58.353   2.571
  10  -5   0  27.598   1.345
  10  -5   0  28.888   1.411
 -10  -5   0  31.424   1.421
  10  -5   0  27.476   1.352
  10  -5   0  27.570   1.293
  10  -5   0  25.115   1.346
  10  -5   0  27.365   1.458
 -10  -5   0  30.998   1.369
 -10  -5   0  28.076   1.326
  10  -5   0  26.348   1.249
 -10  -5   0  30.622   1.400
  10  -5   0  27.842   1.312
  10  -5   0  26.613   1.355
 -10  -5   0  27.996   1.356
  10  -5   0  25.873   1.269
  10  -5   0  26.624   1.352
 -10  -5   0  29.908   1.390
  10  -5   0  28.201   1.422
  10  -5   0  25.465   1.299
  10   5   0  28.212   1.418
  10   5   0  25.335   1.396
  10   5   0  26.526   1.381
  10   5   0  25.784   1.279
  10   5   0  25.989   1.375
  10   5   0  30.362   1.519
  10   5   0  27.722   1.412
  10   5   0  27.930   1.400
  10   5   0  27.912   1.308
  10   5   0  27.736   1.353
  10   5   0  27.153   1.528
  11  -5   0 -0.4594  0.3252
 -11  -5   0  0.3068  0.3954
 -11  -5   0  0.0324  0.3373
 -11  -5   0  0.4650  0.4099
  11  -5   0 -0.2324  0.3782
  11  -5   0  0.0140  0.3377
  11  -5   0  0.1573  0.2947
  11  -5   0 -0.3876  0.2912
  11  -5   0  0.5082  0.3914
  11  -5   0 -0.1477  0.3657
  11  -5   0 -0.3122  0.3419
 -11  -5   0  0.3657  0.3421
 -11  -5   0 -0.1362  0.3310
  11  -5   0  0.1330  0.3487
  11  -5   0 -0.3694  0.3006
 -11  -5   0  0.1760  0.3563
  11   5   0 -0.2556  0.4522
  11   5   0 -0.7211  0.4473
  11   5   0  0.3534  0.4040
  11   5   0  0.3067  0.4229
  11   5   0  0.1512  0.2921
  11   5   0 -0.1746  0.4416
  11   5   0  0.0130  0.3892
  11   5   0 -0.4455  0.3986
 -12  -5   0  3.7911  0.3885
  12  -5   0  2.3190  0.3322
 -12  -5   0  3.9487  0.4134
  12  -5   0  2.5236  0.3511
 -12  -5   0  3.3322  0.3382
 -12  -5   0  3.3033  0.3258
 -12  -5   0  3.4671  0.3217
  12   5   0  2.5732  0.4243
  12   5   0  2.6790  0.4347
  12   5   0  2.2593  0.4034
  12   5   0  3.2332  0.3951
  12   5   0  2.4276  0.3729
   0  -6   0  75.717   4.518
   0  -6   0  72.664   4.822
   0  -6   0  80.598   4.442
   0  -6   0  71.358   4.317
   0  -6   0  81.428   4.505
   0  -6   0  74.703   4.593
   0   6   0  73.731   4.878
   0   6   0  78.104   4.744
   0   6   0  67.820   4.634
   1  -6   0  548.86   21.23
   1  -6   0  602.73   27.20
   1  -6   0  548.37   22.55
   1  -6   0  522.84   23.50
  -1  -6   0  548.03   21.65
  -1  -6   0  573.77   28.31
   1  -6   0  578.24   27.00
  -1  -6   0  588.24   28.72
   1  -6   0  529.70   23.51
  -1  -6   0  517.18   22.89
  -1  -6   0  552.64   21.70
  -1  -6   0  600.02   27.09
   1  -6   0  554.09   21.69
  -1  -6   0  535.37   23.69
   1  -6   0  607.42   28.36
   1  -6   0  598.14   28.42
   1  -6   0  552.71   22.66
   1  -6   0  552.58   23.06
   1  -6   0  589.01   28.90
  -1  -6   0  590.81   28.58
   1  -6   0  558.00   21.66
  -1  -6   0  616.37   28.43
  -1  -6   0  526.54   23.10
  -1   6   0  566.27   29.65
   1   6   0  568.68   26.82
   1   6   0  600.83   30.09
  -1   6   0  595.05   29.87
   1   6   0  594.36   29.23
  -1   6   0  584.27   29.12
   1   6   0  570.10   29.77
   2  -6   0  50.738   2.415
   2  -6   0  52.039   2.396
   2  -6   0  52.243   2.315
  -2  -6   0  50.104   2.280
  -2  -6   0  57.712   3.504
   2  -6   0  52.908   2.300
  -2  -6   0  54.936   3.581
   2  -6   0  51.545   2.129
   2  -6   0  49.259   2.312
  -2  -6   0  56.569   3.727
   2  -6   0  51.157   2.225
   2  -6   0  50.277   2.427
  -2  -6   0  51.730   2.313
  -2  -6   0  50.508   2.315
   2  -6   0  50.920   2.433
   2  -6   0  57.974   3.458
   2  -6   0  55.276   3.583
   2  -6   0  57.598   3.669
  -2  -6   0  53.392   2.331
  -2  -6   0  52.923   2.137
  -2  -6   0  52.204   2.247
   2  -6   0  49.541   3.955
  -2  -6   0  56.418   3.432
   2  -6   0  51.192   2.426
   2  -6   0  50.527   2.380
  -2  -6   0  47.539   3.201
  -2  -6   0  51.919   2.094
   2  -6   0  50.741   2.292
   2  -6   0  53.367   2.299
   2  -6   0  52.299   2.351
  -2  -6   0  55.234   2.321
   2  -6   0  49.985   2.101
   2  -6   0  51.877   2.405
   2  -6   0  58.589   3.722
   2  -6   0  52.499   2.170
  -2   6   0  62.032   3.839
  -2   6   0  56.808   3.271
   2   6   0  53.540   2.518
   2   6   0  55.179   3.956
   2   6   0  60.226   3.556
  -2   6   0  62.090   3.872
   2   6   0  52.196   2.249
   2   6   0  56.700   4.026
   2   6   0  64.430   4.262
  -2   6   0  61.789   3.675
   2   6   0  51.235   2.430
  -3  -6   0  590.85   27.31
   3  -6   0  695.52   32.22
  -3  -6   0  616.54   26.85
   3  -6   0  631.86   25.85
   3  -6   0  590.04   26.25
  -3  -6   0  690.87   32.17
   3  -6   0  615.89   26.72
   3  -6   0  705.07   30.84
   3  -6   0  635.41   26.85
   3  -6   0  614.32   26.17
   3  -6   0  615.86   26.23
   3  -6   0  647.03   26.47
  -3  -6   0  635.50   26.83
   3  -6   0  665.61   32.87
   3  -6   0  624.85   24.76
  -3  -6   0  629.84   24.13
   3  -6   0  635.05   26.74
   3  -6   0  619.12   27.05
   3  -6   0  611.44   24.13
  -3  -6   0  649.95   26.81
   3  -6   0  625.35   25.64
  -3  -6   0  702.88   32.33
  -3  -6   0  623.36   26.25
   3  -6   0  696.41   30.90
   3  -6   0  629.71   25.31
  -3  -6   0  664.54   32.53
  -3  -6   0  680.47   30.59
  -3  -6   0  622.04   26.28
   3  -6   0  652.59   26.69
   3  -6   0  632.15   28.66
   3  -6   0  638.76   25.76
  -3  -6   0  651.47   32.23
   3  -6   0  652.46   24.86
   3  -6   0  624.76   26.92
  -3  -6   0  593.78   26.56
   3   6   0  614.74   26.05
   3   6   0  644.65   24.51
  -3   6   0  713.46   33.91
   3   6   0  640.73   28.39
  -3   6   0  669.28   32.56
   3   6   0  700.77   34.43
   3   6   0  677.28   33.41
  -3   6   0  732.75   33.78
   3   6   0  661.90   34.03
   3   6   0  658.56   30.46
   3   6   0  645.54   24.72
   3   6   0  598.72   26.03
   3   6   0  679.27   27.02
   4  -6   0  204.66    7.98
   4  -6   0  200.88    8.22
   4  -6   0  213.73    8.97
   4  -6   0  210.18    8.28
   4  -6   0  187.03    8.34
   4  -6   0  200.67    8.20
   4  -6   0  207.08    7.76
  -4  -6   0  210.06    8.49
   4  -6   0  207.40   10.92
  -4  -6   0  202.30    8.24
   4  -6   0  211.49    8.24
  -4  -6   0  196.50    8.41
   4  -6   0  171.73    8.34
  -4  -6   0  185.17    8.35
   4  -6   0  197.78    8.54
   4  -6   0  213.21   10.64
  -4  -6   0  215.62   10.83
   4  -6   0  207.14    8.54
   4  -6   0  188.85    8.16
   4  -6   0  224.14   11.57
   4  -6   0  208.72    8.48
  -4  -6   0  189.59    8.33
   4  -6   0  192.34    8.23
  -4  -6   0  214.64   10.85
   4  -6   0  193.29    8.53
  -4  -6   0  200.60    8.51
  -4  -6   0  200.83    8.59
  -4  -6   0  210.06   10.83
  -4  -6   0  196.82    8.45
   4  -6   0  189.61    7.65
   4  -6   0  208.73   10.64
   4  -6   0  206.38    7.83
   4  -6   0  207.20    8.52
   4  -6   0  212.10    8.61
   4  -6   0  220.23   11.34
   4  -6   0  204.76    8.59
  -4  -6   0  199.09    7.64
   4   6   0  206.08    8.29
  -4   6   0  220.32   11.51
   4   6   0  202.63    7.82
   4   6   0  194.98    8.31
   4   6   0  208.39    9.05
  -4   6   0  218.22   11.36
   4   6   0  202.26   11.97
   4   6   0  209.60   11.73
   4   6   0  204.90    8.65
   4   6   0  198.80   10.32
  -4   6   0  207.80   10.81
   4   6   0  183.76    8.28
   4   6   0  187.35    8.25
   4   6   0  215.37   11.73
   4   6   0  198.91    8.40
   4   6   0  202.77    7.93
  -5  -6   0  149.38    8.03
   5  -6   0  129.67    5.85
   5  -6   0  146.97    5.89
   5  -6   0  150.36    6.18
   5  -6   0  149.69    6.12
   5  -6   0  148.07    6.40
   5  -6   0  124.39    5.45
   5  -6   0  134.81    8.56
   5  -6   0  147.87    6.12
   5  -6   0  139.85    5.89
  -5  -6   0  141.94    6.13
   5  -6   0  143.51    5.90
   5  -6   0  142.10    8.04
   5  -6   0  144.67    7.97
  -5  -6   0  151.12    6.07
   5  -6   0  151.20    8.10
  -5  -6   0  142.88    6.09
  -5  -6   0  145.11    8.00
   5  -6   0  142.50    5.60
  -5  -6   0  138.31    5.97
  -5  -6   0  142.55    5.88
  -5  -6   0  139.63    6.02
   5  -6   0  134.91    5.92
   5  -6   0  143.96    5.92
   5  -6   0  144.85    5.86
   5  -6   0  145.40    8.45
  -5  -6   0  137.52    5.95
   5  -6   0  141.25    5.96
  -5  -6   0  136.52    6.04
   5  -6   0  145.90    6.12
   5  -6   0  149.03    5.55
   5  -6   0  150.58    6.16
   5  -6   0  141.85    5.71
  -5  -6   0  150.05    8.08
   5  -6   0  147.21    6.18
   5  -6   0  136.18    6.12
   5   6   0  126.19    5.92
   5   6   0  136.81    6.01
  -5   6   0  138.26    7.89
   5   6   0  138.31    5.96
  -5   6   0  156.31    8.62
   5   6   0  150.81    6.51
   5   6   0  139.31    5.71
   5   6   0  147.75    6.24
  -5   6   0  145.24    8.44
   5   6   0  147.69    8.90
   5   6   0  159.87    9.36
   5   6   0  139.93    5.95
   5   6   0  146.89    5.96
   5   6   0  163.87    5.64
   5   6   0  137.71    8.78
  -6  -6   0  157.35    6.56
   6  -6   0  156.66    6.69
  -6  -6   0  157.86    6.48
   6  -6   0  160.31    6.73
  -6  -6   0  151.51    8.81
  -6  -6   0  164.31    6.71
   6  -6   0  170.06    6.50
   6  -6   0  156.38    6.49
   6  -6   0  158.31    6.11
  -6  -6   0  161.28    6.63
   6  -6   0  157.67    7.03
  -6  -6   0  146.49    8.65
   6  -6   0  171.80    6.84
   6  -6   0  165.38    6.54
   6  -6   0  149.38    8.56
  -6  -6   0  148.19    6.56
   6  -6   0  157.73    9.29
  -6  -6   0  167.15    6.69
  -6  -6   0  160.32    6.76
   6  -6   0  159.88    9.57
   6  -6   0  153.56    6.17
   6  -6   0  165.89    6.73
   6  -6   0  160.45    6.79
  -6  -6   0  155.51    6.67
   6  -6   0  157.15    6.46
   6  -6   0  153.65    6.29
   6  -6   0  159.37    6.80
   6  -6   0  165.83    6.50
   6  -6   0  153.33    6.53
   6  -6   0  155.60    6.58
   6  -6   0  152.86    8.76
   6  -6   0  142.79    6.71
  -6  -6   0  153.47    8.81
  -6   6   0  147.61    8.66
  -6   6   0  167.86    9.48
   6   6   0  157.67    6.58
   6   6   0  160.64    6.17
   6   6   0  152.03    9.59
   6   6   0  156.37    6.86
   6   6   0  154.22    6.54
   6   6   0  170.20    7.17
   6   6   0  158.67    6.29
  -6   6   0  154.18    9.31
   6   6   0  161.61    9.78
   6   6   0  163.53    6.55
   6   6   0  156.65   10.12
   6   6   0  143.64    6.55
   6   6   0  155.11    6.62
   7  -6   0  178.62    7.63
   7  -6   0  184.13    6.94
   7  -6   0  167.52    9.69
   7  -6   0  177.68    7.90
  -7  -6   0  191.76    7.48
  -7  -6   0  168.24    9.86
   7  -6   0  174.84    7.38
   7  -6   0  183.18    6.86
  -7  -6   0  188.86    7.59
  -7  -6   0  174.16    7.48
  -7  -6   0  188.18    7.45
   7  -6   0  183.42    7.56
   7  -6   0  178.86    7.31
   7  -6   0  179.09    7.25
   7  -6   0  174.95    7.28
   7  -6   0  168.45    7.03
   7  -6   0  156.00   10.28
  -7  -6   0  180.97    7.38
   7  -6   0  170.40    7.30
   7  -6   0  186.22    7.27
  -7  -6   0  179.03    7.26
   7  -6   0  186.29    7.64
   7  -6   0  178.17    7.28
  -7  -6   0  189.61    7.54
   7  -6   0  163.63   10.25
  -7  -6   0  175.75    9.84
   7  -6   0  176.80    7.34
   7  -6   0  180.83    7.59
   7  -6   0  172.28    7.49
   7   6   0  178.52    7.27
   7   6   0  163.56   10.72
   7   6   0  181.78    7.04
  -7   6   0  162.17   10.34
   7   6   0  179.51    7.36
   7   6   0  174.17   11.24
   7   6   0  183.53    7.34
   7   6   0  171.30    7.32
  -7   6   0  176.55   10.56
   7   6   0  164.52    7.34
   7   6   0  180.13    6.91
   7   6   0  173.62    7.42
   7   6   0  189.95    7.70
   7   6   0  172.41    8.01
   7   6   0  155.07   10.70
   8  -6   0  26.590   1.517
   8  -6   0  26.089   1.301
   8  -6   0  24.254   1.239
  -8  -6   0  21.267   2.361
   8  -6   0  24.905   1.270
   8  -6   0  15.308   2.626
   8  -6   0  25.328   1.259
   8  -6   0  25.648   1.219
   8  -6   0  26.482   1.214
   8  -6   0  26.404   1.222
  -8  -6   0  25.895   1.223
   8  -6   0  25.686   1.275
  -8  -6   0  25.079   1.301
  -8  -6   0  26.428   1.273
   8  -6   0  25.696   1.338
  -8  -6   0  26.381   1.319
   8  -6   0  25.571   1.301
   8  -6   0  20.592   2.573
  -8  -6   0  25.049   1.258
  -8  -6   0  21.716   2.359
   8  -6   0  23.886   1.515
   8  -6   0  24.195   1.303
   8  -6   0  26.692   1.364
   8  -6   0  26.060   1.401
  -8  -6   0  23.522   1.251
  -8  -6   0  27.428   1.343
   8   6   0  30.070   1.494
   8   6   0  25.966   1.319
   8   6   0  22.312   1.391
  -8   6   0  21.158   2.611
   8   6   0  24.263   1.280
   8   6   0  24.976   1.387
   8   6   0  26.463   1.266
   8   6   0  24.749   1.474
  -8   6   0  23.877   2.677
   8   6   0  25.140   1.246
   8   6   0  23.780   3.014
   8   6   0  25.221   1.344
   8   6   0  25.732   1.330
   8   6   0  31.072   3.500
   9  -6   0  57.056   2.471
   9  -6   0  54.664   2.479
  -9  -6   0  53.407   2.500
   9  -6   0  58.872   2.364
   9  -6   0  57.235   2.488
  -9  -6   0  57.905   2.549
   9  -6   0  55.910   2.527
   9  -6   0  55.524   2.626
  -9  -6   0  60.947   2.562
  -9  -6   0  59.903   2.500
   9  -6   0  58.681   2.658
   9  -6   0  60.092   2.436
   9  -6   0  53.171   2.677
  -9  -6   0  59.121   2.572
   9  -6   0  56.627   2.510
   9  -6   0  57.462   2.579
   9  -6   0  56.002   2.326
  -9  -6   0  56.671   2.456
  -9  -6   0  60.657   2.541
   9  -6   0  53.975   2.487
   9   6   0  54.906   2.387
   9   6   0  54.387   2.559
   9   6   0  53.047   2.498
   9   6   0  57.932   2.698
   9   6   0  56.852   2.539
   9   6   0  59.218   2.516
   9   6   0  57.757   2.548
   9   6   0  56.701   2.809
  10  -6   0  6.4137  0.6178
  10  -6   0  6.6739  0.6229
  10  -6   0  6.2228  0.6059
  10  -6   0  9.7814  0.6136
 -10  -6   0  8.0324  0.6861
 -10  -6   0  7.8387  0.6479
  10  -6   0  7.0779  0.6193
  10  -6   0  7.1435  0.6239
 -10  -6   0  7.4925  0.6413
 -10  -6   0  8.4307  0.6325
 -10  -6   0  7.6623  0.6405
  10  -6   0  7.4115  0.5342
  10  -6   0  8.5033  0.6642
 -10  -6   0  7.6013  0.5892
  10  -6   0  10.519   0.630
  10  -6   0  6.4989  0.6088
 -10  -6   0  7.5441  0.7179
  10  -6   0  6.2091  0.6047
  10   6   0  6.2954  0.6453
  10   6   0  7.0844  0.6238
  10   6   0  8.2645  0.7494
  10   6   0  6.8227  0.6133
  10   6   0  7.0024  0.7241
  10   6   0  8.0173  0.7144
  10   6   0  7.5792  0.6389
 -11  -6   0  7.4359  0.5844
  11  -6   0  7.2274  0.4770
 -11  -6   0  7.6936  0.6168
  11  -6   0  6.8162  0.5654
  11  -6   0  5.5951  0.5106
  11  -6   0  7.1349  0.5876
  11  -6   0  6.1766  0.5076
 -11  -6   0  7.2866  0.5283
 -11  -6   0  7.8373  0.6015
  11  -6   0  4.9965  0.4899
  11  -6   0  5.9725  0.5309
 -11  -6   0  7.5568  0.5886
  11  -6   0  5.9804  0.5397
 -11  -6   0  6.7988  0.4868
  11   6   0  7.5553  0.6931
  11   6   0  7.4491  0.6629
  11   6   0  7.0527  0.5802
   0  -7   0  0.3235  0.4599
   0  -7   0  0.0568  0.3223
   0  -7   0 -0.0303  0.3889
   0  -7   0 -0.5521  0.4708
   0  -7   0  0.4145  0.4589
   0  -7   0  0.3926  1.0387
   0  -7   0 -0.3540  1.2500
   0  -7   0  0.1303  0.3106
   0  -7   0 -0.1770  0.3456
   0  -7   0 -0.3146  0.3683
   0  -7   0 -0.5148  0.4305
   0  -7   0  0.1178  0.3881
   0  -7   0  0.0733  0.4116
   0  -7   0  0.1197  0.4232
   0  -7   0 -0.3794  0.4643
   0  -7   0  0.1273  0.4102
   0  -7   0 -0.1082  1.1036
   0  -7   0  0.3041  0.3258
   0  -7   0 -0.2344  0.4241
   0  -7   0  0.5006  0.3147
   0  -7   0  0.1174  0.4157
   0  -7   0 -0.1628  0.3355
   0  -7   0 -0.3036  0.8681
   0  -7   0 -0.1737  0.3716
   0   7   0 -0.2098  0.3204
   0   7   0  0.6764  1.2925
   0   7   0  0.2377  0.2953
   0   7   0 -0.1212  1.2092
   0   7   0 -0.2881  0.9400
   0   7   0 -0.3335  1.0026
   1  -7   0  52.293   2.391
  -1  -7   0  48.944   2.354
   1  -7   0  51.819   2.312
  -1  -7   0  50.229   2.199
   1  -7   0  53.453   2.142
  -1  -7   0  50.158   2.355
  -1  -7   0  53.547   2.251
  -1  -7   0  51.845   2.332
  -1  -7   0  58.275   3.808
   1  -7   0  53.985   2.197
   1  -7   0  50.065   2.425
   1  -7   0  49.524   3.463
  -1  -7   0  55.808   3.508
  -1  -7   0  51.799   2.305
   1  -7   0  52.884   2.397
  -1  -7   0  57.184   2.315
   1  -7   0  54.902   3.711
  -1  -7   0  52.262   2.208
   1  -7   0  49.574   2.310
  -1  -7   0  50.199   2.312
   1  -7   0  52.137   2.445
  -1  -7   0  48.178   2.310
   1  -7   0  51.597   2.252
   1  -7   0  52.158   2.228
  -1  -7   0  59.070   3.610
   1  -7   0  52.115   2.230
   1  -7   0  55.199   3.846
   1  -7   0  51.188   2.412
  -1  -7   0  51.078   2.399
   1  -7   0  60.631   4.257
  -1  -7   0  51.663   2.105
   1  -7   0  53.300   2.321
  -1  -7   0  54.221   2.150
  -1  -7   0  54.872   2.314
   1  -7   0  53.254   2.294
  -1  -7   0  49.705   2.286
  -1  -7   0  49.433   2.393
   1  -7   0  47.852   2.313
   1  -7   0  54.570   2.343
  -1  -7   0  49.797   2.436
  -1  -7   0  52.926   2.421
   1  -7   0  51.709   2.118
   1  -7   0  61.054   2.316
  -1  -7   0  56.162   3.916
   1  -7   0  50.808   2.418
   1  -7   0  56.424   3.828
  -1  -7   0  52.155   3.678
  -1  -7   0  51.112   2.311
   1  -7   0  50.404   2.369
   1   7   0  49.451   2.279
   1   7   0  59.327   4.294
  -1   7   0  56.883   3.852
  -1   7   0  52.935   3.758
  -1   7   0  56.122   4.018
  -1   7   0  48.100   2.268
   1   7   0  55.438   4.130
   1   7   0  50.168   2.271
   1   7   0  51.041   3.539
   1   7   0  53.073   2.518
   1   7   0  55.932   3.960
   1   7   0  52.604   2.440
   2  -7   0  630.20   26.01
  -2  -7   0  616.85   25.78
   2  -7   0  652.75   25.06
   2  -7   0  616.52   26.55
   2  -7   0  612.38   25.31
  -2  -7   0  632.75   31.69
  -2  -7   0  579.78   24.35
  -2  -7   0  618.05   26.11
  -2  -7   0  617.59   26.23
   2  -7   0  639.22   24.40
  -2  -7   0  649.83   25.06
   2  -7   0  597.64   26.06
   2  -7   0  627.11   27.88
   2  -7   0  658.83   30.05
  -2  -7   0  660.87   30.06
   2  -7   0  630.44   25.96
   2  -7   0  632.43   26.12
   2  -7   0  626.84   23.98
   2  -7   0  620.55   26.19
  -2  -7   0  637.00   23.47
   2  -7   0  657.08   32.16
  -2  -7   0  665.83   31.77
  -2  -7   0  610.82   24.93
   2  -7   0  622.46   26.01
   2  -7   0  623.75   25.13
   2  -7   0  630.46   23.48
  -2  -7   0  605.80   25.54
  -2  -7   0  594.86   25.97
   2  -7   0  639.85   24.95
   2  -7   0  640.87   25.56
  -2  -7   0  659.72   31.44
  -2  -7   0  580.14   25.89
  -2  -7   0  596.97   26.28
  -2  -7   0  623.16   25.32
   2  -7   0  653.94   30.22
  -2  -7   0  601.69   25.97
  -2  -7   0  685.07   31.57
  -2  -7   0  601.26   26.07
   2  -7   0  625.18   24.01
   2  -7   0  623.40   25.75
   2  -7   0  636.06   25.59
   2  -7   0  548.40   25.26
  -2  -7   0  614.43   23.99
   2  -7   0  669.27   31.55
  -2  -7   0  623.78   25.91
  -2  -7   0  604.99   26.42
   2  -7   0  655.59   31.50
  -2   7   0  655.04   33.17
   2   7   0  621.34   27.60
   2   7   0  648.59   32.65
   2   7   0  619.95   26.26
  -2   7   0  634.66   32.34
   2   7   0  635.58   33.17
   2   7   0  620.70   25.34
   2   7   0  591.49   25.32
   2   7   0  633.33   24.04
  -2   7   0  655.02   32.93
   2   7   0  658.85   33.58
   2   7   0  638.12   29.79
  -3  -7   0  314.90   15.79
   3  -7   0  303.73   12.76
   3  -7   0  292.00   12.31
   3  -7   0  280.40   12.28
   3  -7   0  302.64   12.69
   3  -7   0  312.29   15.34
   3  -7   0  313.17   12.22
  -3  -7   0  295.85   12.60
   3  -7   0  316.16   12.19
   3  -7   0  321.31   12.71
   3  -7   0  313.10   12.34
  -3  -7   0  300.69   12.31
  -3  -7   0  309.95   12.67
   3  -7   0  303.34   12.75
  -3  -7   0  292.72   12.31
   3  -7   0  318.88   15.98
  -3  -7   0  296.94   12.70
   3  -7   0  305.03   12.59
   3  -7   0  304.82   11.44
   3  -7   0  313.17   11.91
   3  -7   0  304.26   12.29
  -3  -7   0  319.61   15.91
   3  -7   0  305.83   12.68
   3  -7   0  326.55   15.46
  -3  -7   0  288.65   12.82
  -3  -7   0  280.24   12.55
  -3  -7   0  309.15   15.82
   3  -7   0  299.33   16.44
  -3  -7   0  278.40   12.65
   3  -7   0  301.87   12.82
  -3  -7   0  305.60   12.45
  -3  -7   0  278.29   12.78
  -3  -7   0  289.17   12.14
   3  -7   0  311.91   11.58
   3  -7   0  287.59   12.45
   3  -7   0  301.84   11.68
   3  -7   0  308.00   12.26
   3  -7   0  297.95   13.39
  -3  -7   0  298.77   11.41
  -3  -7   0  313.16   15.12
   3   7   0  301.82   11.77
  -3   7   0  312.69   16.42
   3   7   0  290.27   14.98
  -3   7   0  319.64   16.73
   3   7   0  305.31   16.79
   3   7   0  299.25   12.29
   3   7   0  314.31   13.47
   3   7   0  314.29   17.21
   3   7   0  302.45   16.86
   3   7   0  295.87   12.36
   3   7   0  314.32   12.86
  -3   7   0  325.14   16.58
   3   7   0  300.53   12.35
   3   7   0  303.05   11.63
  -4  -7   0  589.96   25.03
   4  -7   0  609.98   23.25
   4  -7   0  616.57   28.96
  -4  -7   0  600.47   24.34
   4  -7   0  610.49   24.95
  -4  -7   0  585.63   22.35
   4  -7   0  577.81   22.36
  -4  -7   0  617.29   30.19
   4  -7   0  581.29   30.10
  -4  -7   0  567.93   24.60
   4  -7   0  578.01   22.88
   4  -7   0  583.48   24.22
   4  -7   0  555.55   24.34
   4  -7   0  614.76   24.76
   4  -7   0  622.02   24.81
   4  -7   0  614.54   24.14
   4  -7   0  619.10   24.79
   4  -7   0  613.48   24.92
   4  -7   0  595.26   22.85
  -4  -7   0  596.43   24.88
   4  -7   0  602.28   25.08
   4  -7   0  603.83   28.85
   4  -7   0  616.79   23.89
   4  -7   0  622.08   24.57
   4  -7   0  554.65   24.06
  -4  -7   0  612.25   24.69
  -4  -7   0  603.56   30.04
  -4  -7   0  602.84   25.28
   4  -7   0  620.17   23.97
   4  -7   0  592.62   23.78
   4  -7   0  583.02   30.84
  -4  -7   0  584.68   30.32
   4  -7   0  594.31   26.58
  -4  -7   0  591.18   24.32
   4   7   0  607.42   26.33
   4   7   0  563.89   25.05
  -4   7   0  573.88   30.96
   4   7   0  558.04   24.16
   4   7   0  601.40   22.73
   4   7   0  592.16   24.16
   4   7   0  588.31   31.90
   4   7   0  602.08   31.47
   4   7   0  594.61   22.95
   4   7   0  609.47   32.38
  -4   7   0  617.53   31.72
  -4   7   0  593.52   31.43
   4   7   0  600.92   23.95
   4   7   0  628.22   24.17
   5  -7   0  16.709   1.093
   5  -7   0  19.111   2.403
  -5  -7   0  17.279   2.000
   5  -7   0  15.998   1.180
   5  -7   0  15.041   1.130
   5  -7   0  18.186   0.992
   5  -7   0  17.844   2.680
  -5  -7   0  16.178   0.932
   5  -7   0  15.228   0.907
  -5  -7   0  20.586   0.961
  -5  -7   0  18.081   1.043
  -5  -7   0  18.966   1.922
   5  -7   0  18.179   1.066
   5  -7   0  18.370   2.442
  -5  -7   0  16.060   1.072
   5  -7   0  15.535   0.887
  -5  -7   0  15.004   0.908
  -5  -7   0  17.897   1.012
  -5  -7   0  17.442   0.944
   5  -7   0  16.832   1.455
   5  -7   0  14.773   0.922
   5  -7   0  17.693   0.937
   5  -7   0  18.606   1.265
   5  -7   0  16.614   0.941
   5  -7   0  16.975   0.996
   5  -7   0  17.480   1.091
  -5  -7   0  17.404   0.994
   5  -7   0  15.607   1.219
   5  -7   0  16.458   1.042
   5  -7   0  18.589   1.161
  -5  -7   0  17.290   1.998
   5  -7   0  15.987   1.085
  -5  -7   0  18.813   0.972
   5   7   0  17.631   1.151
   5   7   0  17.847   2.743
  -5   7   0  17.283   2.094
   5   7   0  16.358   1.292
   5   7   0  17.809   2.570
   5   7   0  16.442   1.160
   5   7   0  16.655   1.070
  -5   7   0  18.687   2.244
   5   7   0  16.307   2.555
   5   7   0  17.208   1.091
   5   7   0  17.423   1.152
  -5   7   0  16.898   2.329
   5   7   0  17.554   1.012
   5   7   0  17.453   1.207
   5   7   0  17.677   1.029
   6  -7   0  41.757   2.004
  -6  -7   0  43.678   1.990
   6  -7   0  45.539   2.046
   6  -7   0  38.416   3.545
  -6  -7   0  39.798   1.974
   6  -7   0  41.262   1.883
   6  -7   0  42.987   1.872
   6  -7   0  45.311   1.829
  -6  -7   0  43.128   3.218
   6  -7   0  41.617   3.933
  -6  -7   0  43.707   3.327
   6  -7   0  43.408   1.929
  -6  -7   0  41.584   1.973
  -6  -7   0  45.041   2.051
   6  -7   0  44.494   2.006
   6  -7   0  41.761   1.906
   6  -7   0  43.956   2.110
   6  -7   0  44.054   2.137
   6  -7   0  45.285   2.016
  -6  -7   0  43.295   1.924
  -6  -7   0  44.178   1.966
   6  -7   0  38.449   1.973
   6  -7   0  43.282   2.069
  -6  -7   0  40.505   1.903
   6  -7   0  43.620   2.127
   6  -7   0  42.467   2.157
   6  -7   0  40.226   3.554
  -6  -7   0  42.386   2.002
   6  -7   0  41.918   1.877
   6  -7   0  46.279   2.206
   6  -7   0  42.661   2.127
   6   7   0  41.875   2.034
   6   7   0  38.330   4.144
   6   7   0  42.906   3.908
   6   7   0  43.725   2.028
   6   7   0  37.316   3.839
   6   7   0  45.421   2.224
   6   7   0  39.607   1.965
   6   7   0  45.553   2.197
   6   7   0  42.318   2.014
   6   7   0  44.085   1.903
  -6   7   0  39.939   3.474
  -6   7   0  44.620   3.668
   6   7   0  42.625   2.038
  -7  -7   0  21.695   1.209
   7  -7   0  20.648   0.997
   7  -7   0  21.257   1.255
   7  -7   0  20.559   1.032
   7  -7   0  19.419   1.057
  -7  -7   0  21.052   1.066
   7  -7   0  19.664   1.045
   7  -7   0  20.832   1.288
   7  -7   0  22.033   1.345
  -7  -7   0  18.950   2.122
  -7  -7   0  21.021   1.149
   7  -7   0  20.843   1.187
   7  -7   0  20.185   1.237
  -7  -7   0  20.795   1.112
   7  -7   0  22.206   1.369
   7  -7   0  21.808   1.196
  -7  -7   0  21.316   2.276
   7  -7   0  21.192   1.152
   7  -7   0  22.384   1.450
  -7  -7   0  22.117   1.095
  -7  -7   0  19.869   1.062
   7  -7   0  16.681   2.611
   7  -7   0  23.441   3.057
   7  -7   0  21.003   1.117
   7  -7   0  18.718   1.207
  -7  -7   0  21.354   1.147
   7  -7   0  21.344   1.141
  -7  -7   0  20.612   1.064
   7   7   0  22.243   1.154
   7   7   0  22.336   1.398
   7   7   0  19.767   1.198
  -7   7   0  17.661   2.460
   7   7   0  21.608   1.207
   7   7   0  15.907   2.814
  -7   7   0  17.232   2.356
   7   7   0  20.353   1.125
   7   7   0  19.780   1.297
   7   7   0  19.313   1.250
   7   7   0  17.889   2.809
   7   7   0  21.485   1.105
   8  -7   0  31.099   1.473
   8  -7   0  27.983   1.262
   8  -7   0  27.923   1.287
  -8  -7   0  27.425   1.332
   8  -7   0  29.774   1.246
  -8  -7   0  28.659   1.354
   8  -7   0  29.559   1.585
   8  -7   0  25.682   1.391
   8  -7   0  26.938   1.523
   8  -7   0  27.293   1.579
  -8  -7   0  28.629   1.375
   8  -7   0  28.304   1.416
  -8  -7   0  26.999   1.308
  -8  -7   0  27.649   1.374
  -8  -7   0  28.060   1.369
   8  -7   0  27.327   1.388
   8  -7   0  26.986   1.292
   8  -7   0  26.576   1.405
  -8  -7   0  25.432   1.282
   8  -7   0  26.005   1.523
   8  -7   0  24.977   1.302
   8   7   0  24.897   1.350
   8   7   0  27.655   1.395
   8   7   0  28.272   1.423
   8   7   0  25.919   1.402
   8   7   0  25.520   1.378
   8   7   0  26.333   1.516
   8   7   0  26.110   1.533
   9  -7   0  221.96    8.77
   9  -7   0  226.64   10.14
   9  -7   0  228.83    9.28
   9  -7   0  230.30    9.69
   9  -7   0  224.20    8.86
  -9  -7   0  237.48    9.48
   9  -7   0  226.58    9.67
   9  -7   0  227.28    9.32
   9  -7   0  229.69    9.36
  -9  -7   0  245.62    9.65
  -9  -7   0  253.95    9.75
   9  -7   0  204.16    9.60
   9  -7   0  220.51    9.45
  -9  -7   0  245.78    9.56
  -9  -7   0  231.15    9.60
   9  -7   0  228.18    9.31
  -9  -7   0  222.67    9.36
   9  -7   0  230.53    9.74
  -9  -7   0  232.90    9.57
   9   7   0  218.18    9.49
   9   7   0  223.55    8.95
   9   7   0  226.74    9.40
   9   7   0  236.68    9.39
   9   7   0  238.28    9.80
   9   7   0  231.73   10.25
   9   7   0  213.49    8.81
 -10  -7   0  13.540   0.754
 -10  -7   0  15.183   0.819
  10  -7   0  13.881   0.729
 -10  -7   0  16.149   0.863
  10  -7   0  13.713   0.854
  10  -7   0  13.400   0.862
  10  -7   0  13.570   0.904
  10  -7   0  13.640   0.829
 -10  -7   0  15.874   0.912
 -10  -7   0  14.744   0.824
  10  -7   0  13.339   0.763
 -10  -7   0  15.246   0.837
  10  -7   0  13.842   0.780
  10  -7   0  11.969   0.765
  10   7   0  13.976   0.958
  10   7   0  14.514   0.896
  10   7   0  13.954   0.903
  10   7   0  14.496   0.834
  10   7   0  13.329   0.790
  10   7   0  13.649   0.875
 -11  -7   0  18.094   0.886
 -11  -7   0  20.082   0.926
 -11  -7   0  18.617   0.904
 -11  -7   0  18.540   0.926
  11   7   0  16.690   0.917
  11   7   0  17.871   1.018
  11   7   0  17.559   0.897
  11   7   0  17.011   0.983
   0  -8   0  270.13   11.13
   0  -8   0  276.13   14.27
   0  -8   0  256.79   14.58
   0  -8   0  261.16   11.25
   0  -8   0  286.11   10.92
   0  -8   0  263.94   10.52
   0  -8   0  272.71   10.25
   0  -8   0  277.00   11.35
   0  -8   0  268.91   11.22
   0  -8   0  261.58   10.78
   0  -8   0  260.71   13.79
   0  -8   0  270.53   11.21
   0  -8   0  277.46   10.37
   0  -8   0  271.44   10.82
   0  -8   0  267.07   11.28
   0  -8   0  277.42   11.05
   0  -8   0  272.06   10.90
   0  -8   0  260.05   14.31
   0  -8   0  280.23   11.22
   0  -8   0  257.33   11.24
   0  -8   0  271.32   11.18
   0  -8   0  258.36   10.11
   0  -8   0  261.20   10.83
   0   8   0  254.68   10.91
   0   8   0  252.83   14.85
   0   8   0  266.96   15.30
   0   8   0  262.77   10.91
   0   8   0  270.99   11.90
   0   8   0  260.69   13.60
   0   8   0  274.12   14.95
   1  -8   0  259.79   10.71
   1  -8   0  248.73   10.28
   1  -8   0  250.69   10.67
  -1  -8   0  254.58   10.66
  -1  -8   0  261.87   10.77
   1  -8   0  270.64   13.35
   1  -8   0  261.69   10.38
   1  -8   0  263.51   10.80
  -1  -8   0  250.70   10.61
   1  -8   0  257.85   10.76
  -1  -8   0  263.01   13.59
   1  -8   0  253.86   10.62
   1  -8   0  259.89   10.68
  -1  -8   0  256.63   10.29
   1  -8   0  263.17   10.37
   1  -8   0  259.50   13.75
  -1  -8   0  253.58   13.68
   1  -8   0  260.35    9.85
  -1  -8   0  258.88   10.35
  -1  -8   0  247.83   13.86
  -1  -8   0  245.48   10.65
   1  -8   0  253.05   10.28
  -1  -8   0  265.94   10.37
   1  -8   0  256.80   10.74
  -1  -8   0  252.15   13.14
  -1  -8   0  246.35   10.56
  -1  -8   0  240.27    9.98
   1  -8   0  249.22    9.74
   1  -8   0  244.68   14.01
   1  -8   0  263.75   10.02
  -1  -8   0  259.79   10.66
  -1  -8   0  248.89   10.69
  -1  -8   0  252.09   10.71
  -1  -8   0  252.23   10.25
  -1  -8   0  266.36    9.63
   1  -8   0  253.81   10.31
   1  -8   0  250.52   10.59
  -1  -8   0  266.43    9.75
   1  -8   0  260.60    9.63
   1  -8   0  265.26   10.51
   1  -8   0  273.10   13.61
  -1  -8   0  263.33   10.71
   1  -8   0  269.56   11.29
  -1  -8   0  252.96   10.29
  -1  -8   0  239.73   10.48
   1  -8   0  248.44   10.67
   1   8   0  241.15   14.28
  -1   8   0  254.15   13.05
   1   8   0  255.45   11.33
   1   8   0  245.44   14.32
   1   8   0  235.79   10.38
  -1   8   0  256.61   14.56
   1   8   0  252.67   10.38
  -1   8   0  245.05   14.15
   1   8   0  248.90   12.95
   1   8   0  256.39   10.82
  -1   8   0  229.10   10.36
  -1   8   0  246.64   10.36
  -1   8   0  238.68   14.15
   1   8   0  238.89   14.66
   2  -8   0  320.41   13.33
  -2  -8   0  327.35   12.84
  -2  -8   0  321.26   16.67
  -2  -8   0  313.20   13.24
   2  -8   0  325.29   12.93
   2  -8   0  319.64   13.09
   2  -8   0  321.67   13.40
   2  -8   0  326.80   13.32
   2  -8   0  298.93   12.89
   2  -8   0  305.33   12.48
   2  -8   0  316.25   17.35
  -2  -8   0  317.31   12.77
  -2  -8   0  296.34   13.33
   2  -8   0  331.57   12.84
   2  -8   0  317.01   13.32
   2  -8   0  325.24   13.36
  -2  -8   0  314.38   13.42
   2  -8   0  319.60   16.20
  -2  -8   0  305.33   12.44
   2  -8   0  320.09   13.39
  -2  -8   0  322.69   13.34
  -2  -8   0  311.40   16.72
  -2  -8   0  311.79   13.31
  -2  -8   0  313.13   15.97
  -2  -8   0  298.20   16.83
   2  -8   0  323.34   12.95
  -2  -8   0  331.62   12.95
   2  -8   0  328.96   12.81
   2  -8   0  314.83   14.05
  -2  -8   0  306.40   13.25
   2  -8   0  317.43   13.22
   2  -8   0  318.76   13.45
  -2  -8   0  326.88   12.00
  -2  -8   0  302.40   13.27
  -2  -8   0  306.39   13.46
   2  -8   0  327.38   12.28
   2  -8   0  302.78   12.00
  -2  -8   0  328.66   12.93
   2  -8   0  328.06   16.90
  -2  -8   0  334.54   13.32
   2  -8   0  314.07   12.87
  -2  -8   0  323.03   13.08
   2  -8   0  329.60   12.16
   2   8   0  299.39   12.95
   2   8   0  297.29   17.57
   2   8   0  325.24   13.49
   2   8   0  313.80   18.15
   2   8   0  318.99   15.92
  -2   8   0  320.04   17.35
  -2   8   0  329.00   17.76
   2   8   0  322.40   12.36
   2   8   0  334.21   12.22
   2   8   0  319.21   12.96
   2   8   0  333.53   14.14
  -2   8   0  321.08   17.46
  -2   8   0  308.04   12.92
   2   8   0  328.14   17.68
   3  -8   0  30.698   1.591
   3  -8   0  33.226   1.656
  -3  -8   0  28.210   1.464
   3  -8   0  30.921   1.389
   3  -8   0  30.696   3.491
   3  -8   0  31.254   1.682
  -3  -8   0  32.334   1.614
   3  -8   0  29.985   1.640
   3  -8   0  29.513   1.605
   3  -8   0  31.710   1.696
  -3  -8   0  29.380   1.550
  -3  -8   0  27.660   1.584
  -3  -8   0  31.169   1.441
   3  -8   0  30.344   1.543
  -3  -8   0  28.045   1.613
  -3  -8   0  30.264   3.024
   3  -8   0  29.256   1.549
  -3  -8   0  31.062   1.494
  -3  -8   0  30.225   1.507
  -3  -8   0  31.833   1.355
   3  -8   0  31.834   1.514
  -3  -8   0  30.525   1.467
   3  -8   0  27.349   1.433
   3  -8   0  30.578   1.442
   3  -8   0  29.797   1.388
   3  -8   0  31.859   1.788
  -3  -8   0  33.133   2.755
   3  -8   0  28.062   1.429
   3  -8   0  28.281   2.941
  -3  -8   0  30.544   2.922
   3  -8   0  29.809   1.571
   3  -8   0  32.007   3.110
   3  -8   0  30.338   1.725
   3  -8   0  28.433   1.491
   3  -8   0  32.236   3.026
   3  -8   0  30.849   1.567
   3   8   0  31.311   1.654
  -3   8   0  27.467   3.113
   3   8   0  30.406   1.612
   3   8   0  28.751   1.508
   3   8   0  32.373   3.628
  -3   8   0  30.855   3.074
  -3   8   0  27.963   2.943
   3   8   0  28.948   1.537
   3   8   0  30.765   1.495
   3   8   0  24.814   2.968
   3   8   0  30.219   1.714
   3   8   0  32.281   1.717
   3   8   0  36.212   3.730
  -4  -8   0  28.616   1.524
  -4  -8   0  26.364   1.432
   4  -8   0  28.157   2.988
   4  -8   0  30.931   1.691
  -4  -8   0  28.562   1.399
   4  -8   0  27.417   1.464
   4  -8   0  26.865   2.836
   4  -8   0  29.499   3.327
   4  -8   0  31.629   1.472
  -4  -8   0  26.814   2.722
  -4  -8   0  30.785   1.379
  -4  -8   0  27.724   1.270
   4  -8   0  30.759   1.583
   4  -8   0  28.825   1.383
   4  -8   0  27.779   1.469
   4  -8   0  28.896   1.377
  -4  -8   0  27.180   2.637
   4  -8   0  28.923   1.643
  -4  -8   0  28.493   1.520
   4  -8   0  26.688   3.009
   4  -8   0  29.117   1.514
   4  -8   0  27.929   1.553
  -4  -8   0  27.206   2.521
  -4  -8   0  33.557   1.501
   4  -8   0  29.461   1.721
  -4  -8   0  26.017   1.382
   4  -8   0  27.480   1.588
   4  -8   0  29.429   1.688
   4  -8   0  31.535   1.397
  -4  -8   0  27.100   1.401
   4  -8   0  24.894   1.349
   4  -8   0  29.031   1.444
   4  -8   0  29.183   1.503
   4  -8   0  26.832   1.341
   4  -8   0  29.573   1.643
  -4   8   0  26.381   2.975
   4   8   0  30.400   3.616
   4   8   0  28.068   1.558
   4   8   0  27.537   1.666
   4   8   0  25.321   3.489
   4   8   0  27.706   1.427
   4   8   0  27.334   1.539
   4   8   0  26.729   3.009
   4   8   0  27.407   1.476
   4   8   0  28.739   1.645
  -4   8   0  28.832   3.095
  -4   8   0  25.076   2.817
   4   8   0  29.608   1.659
   4   8   0  28.122   1.542
   5  -8   0  77.316   3.430
  -5  -8   0  86.899   3.631
   5  -8   0  88.152   3.563
  -5  -8   0  79.345   3.545
   5  -8   0  74.951   3.453
  -5  -8   0  74.485   5.049
   5  -8   0  78.758   3.262
   5  -8   0  87.368   3.719
   5  -8   0  84.182   3.659
   5  -8   0  86.327   3.294
   5  -8   0  86.747   3.789
  -5  -8   0  82.149   3.237
  -5  -8   0  84.551   3.579
   5  -8   0  84.285   3.585
   5  -8   0  85.020   3.706
  -5  -8   0  83.417   3.471
   5  -8   0  71.494   5.870
   5  -8   0  84.965   3.538
   5  -8   0  84.280   3.666
  -5  -8   0  89.753   3.610
  -5  -8   0  73.977   5.264
   5  -8   0  79.588   5.497
   5  -8   0  84.232   3.742
   5  -8   0  79.017   3.774
   5  -8   0  82.834   3.460
  -5  -8   0  77.888   5.249
   5  -8   0  72.993   5.400
   5  -8   0  80.234   3.369
  -5  -8   0  84.608   3.560
  -5  -8   0  80.882   3.592
   5  -8   0  84.558   3.735
   5  -8   0  84.800   3.564
   5   8   0  70.201   5.829
   5   8   0  86.668   3.949
   5   8   0  87.295   3.500
   5   8   0  77.116   3.546
  -5   8   0  77.185   5.759
   5   8   0  79.024   6.071
   5   8   0  81.684   3.567
   5   8   0  85.682   3.793
   5   8   0  81.972   3.534
   5   8   0  84.087   3.386
  -5   8   0  80.826   5.791
   5   8   0  81.690   3.601
   5   8   0  81.084   6.444
   6  -8   0  23.779   1.257
  -6  -8   0  25.420   1.216
   6  -8   0  21.590   1.164
  -6  -8   0  23.921   1.248
  -6  -8   0  25.306   1.285
   6  -8   0  24.814   1.319
   6  -8   0  23.705   1.462
  -6  -8   0  25.132   1.264
   6  -8   0  20.120   2.753
  -6  -8   0  21.893   2.246
   6  -8   0  23.587   1.437
  -6  -8   0  24.673   1.242
  -6  -8   0  21.591   2.408
  -6  -8   0  24.670   1.252
   6  -8   0  23.245   1.566
   6  -8   0  21.126   1.142
   6  -8   0  28.447   1.277
   6  -8   0  22.330   1.253
  -6  -8   0  21.161   1.173
   6  -8   0  25.183   1.446
   6  -8   0  24.812   1.525
   6  -8   0  22.038   1.321
   6  -8   0  24.567   1.431
   6  -8   0  24.429   1.149
   6  -8   0  28.401   1.287
   6  -8   0  24.094   1.374
   6  -8   0  24.316   2.775
   6  -8   0  26.495   1.285
  -6  -8   0  23.619   1.274
   6  -8   0  22.119   3.211
   6   8   0  25.028   1.441
   6   8   0  25.718   1.362
   6   8   0  28.281   3.474
   6   8   0  23.003   1.286
   6   8   0  24.829   1.313
  -6   8   0  24.660   2.868
   6   8   0  22.935   1.284
   6   8   0  21.825   1.373
   6   8   0  23.820   1.517
   6   8   0  21.679   2.959
  -6   8   0  20.758   2.622
   7  -8   0  26.109   1.530
  -7  -8   0  24.195   1.225
   7  -8   0  27.616   1.589
  -7  -8   0  27.179   1.324
  -7  -8   0  26.942   1.309
   7  -8   0  26.791   1.317
   7  -8   0  23.144   1.196
   7  -8   0  26.138   1.191
   7  -8   0  24.730   1.308
   7  -8   0  26.234   1.508
   7  -8   0  24.197   1.346
   7  -8   0  27.107   1.430
   7  -8   0  24.033   1.219
   7  -8   0  27.205   1.570
  -7  -8   0  24.958   1.310
   7  -8   0  26.090   1.323
   7  -8   0  27.368   1.466
   7  -8   0  24.499   1.287
  -7  -8   0  26.073   1.244
  -7  -8   0  26.940   1.323
   7  -8   0  26.516   1.395
  -7  -8   0  26.509   1.298
   7   8   0  24.379   1.330
   7   8   0  25.290   1.352
   7   8   0  26.281   1.471
   7   8   0  25.786   1.303
   7   8   0  25.716   1.483
   7   8   0  26.149   1.314
   7   8   0  23.185   1.437
   8  -8   0  6.8384  0.7273
   8  -8   0  7.9526  0.6424
   8  -8   0  8.1702  0.7756
   8  -8   0  7.5472  0.7112
  -8  -8   0  7.8303  0.6361
  -8  -8   0  7.4633  0.6059
   8  -8   0  7.9891  0.5881
   8  -8   0  8.5668  0.7399
  -8  -8   0  8.3118  0.7033
   8  -8   0  7.3100  0.6569
  -8  -8   0  8.2664  0.6296
   8  -8   0  9.0810  0.8368
  -8  -8   0  8.6115  0.7477
  -8  -8   0  8.2886  0.7764
   8  -8   0  8.5146  0.8324
   8  -8   0  9.2833  0.8179
   8  -8   0  7.1597  0.5480
   8  -8   0  7.1141  0.6530
   8   8   0  8.0209  0.7195
   8   8   0  7.0532  0.7749
   8   8   0  7.6136  0.7251
   8   8   0  8.0926  0.6805
   8   8   0  7.4444  0.7680
   8   8   0  7.0436  0.6240
  -9  -8   0  19.013   1.010
  -9  -8   0  19.935   0.998
  -9  -8   0  19.560   1.045
   9  -8   0  18.366   1.125
  -9  -8   0  18.141   0.957
   9  -8   0  18.765   0.899
   9  -8   0  17.983   1.016
  -9  -8   0  17.614   0.948
   9  -8   0  19.724   1.150
   9  -8   0  18.578   1.031
   9  -8   0  18.912   0.955
   9  -8   0  17.946   1.044
   9  -8   0  20.530   1.041
   9  -8   0  18.136   1.099
  -9  -8   0  20.318   1.047
   9  -8   0  15.918   0.890
   9   8   0  19.865   1.003
   9   8   0  19.450   1.143
   9   8   0  17.589   1.000
   9   8   0  16.621   0.923
   9   8   0  18.848   1.151
   9   8   0  18.570   1.069
  10  -8   0  6.7567  0.6218
  10  -8   0  8.5988  0.5030
 -10  -8   0  8.7556  0.5524
 -10  -8   0  8.7298  0.5731
 -10  -8   0  8.5254  0.6090
 -10  -8   0  8.8797  0.6217
  10  -8   0  6.4276  0.6406
  10  -8   0  8.1315  0.5783
 -10  -8   0  9.4234  0.6299
  10   8   0  7.2540  0.6607
  10   8   0  8.7029  0.6000
  10   8   0  7.9176  0.6322
  10   8   0  7.9197  0.6678
   0  -9   0  1.0702  0.5766
   0  -9   0  0.7245  0.5803
   0  -9   0  0.3758  0.7271
   0  -9   0 -0.2742  0.4422
   0  -9   0 -0.1527  0.4370
   0  -9   0  2.9829  1.8240
   0  -9   0  0.7170  0.5696
   0  -9   0 -0.3838  0.5001
   0  -9   0 -0.0870  0.5289
   0  -9   0  1.3601  0.5390
   0  -9   0 -0.6931  0.5394
   0  -9   0 -0.5855  1.3369
   0  -9   0 -0.2732  0.5566
   0  -9   0  0.1882  0.5329
   0  -9   0 -0.6295  0.5162
   0  -9   0  0.9372  1.5156
   0  -9   0 -0.1127  0.5069
   0  -9   0 -0.7273  0.5175
   0  -9   0  0.1549  0.5444
   0  -9   0  0.6579  1.3564
   0  -9   0  0.0583  0.4217
   0  -9   0  0.4860  0.6441
   0   9   0  0.1059  1.6162
   0   9   0 -0.4945  0.6305
   0   9   0  1.0290  1.2972
   0   9   0  0.0424  0.5449
   0   9   0 -0.2869  0.5121
   0   9   0 -0.9411  1.5547
  -1  -9   0  259.40    9.42
  -1  -9   0  240.27   12.88
  -1  -9   0  243.29    9.93
  -1  -9   0  240.81   10.29
  -1  -9   0  247.00   10.36
   1  -9   0  224.68   13.76
  -1  -9   0  253.05   10.00
   1  -9   0  251.52    9.94
  -1  -9   0  242.43   10.32
   1  -9   0  254.02   10.38
  -1  -9   0  234.97   13.39
  -1  -9   0  252.48   10.30
  -1  -9   0  223.04   13.50
   1  -9   0  248.42   13.54
   1  -9   0  251.68   10.39
  -1  -9   0  240.51   10.28
   1  -9   0  249.07   10.35
   1  -9   0  249.60   10.31
   1  -9   0  253.15   10.30
  -1  -9   0  252.65   10.16
  -1  -9   0  218.92   13.18
   1  -9   0  244.23   10.30
   1  -9   0  256.36   10.16
   1  -9   0  222.50   12.89
   1  -9   0  241.25    9.95
   1  -9   0  253.16    9.30
   1  -9   0  246.71   10.41
  -1  -9   0  253.24    9.95
   1  -9   0  230.87    9.66
   1  -9   0  257.91    9.41
   1  -9   0  259.17    9.52
   1  -9   0  256.98    9.96
   1  -9   0  251.76   10.26
  -1  -9   0  249.37   10.40
  -1  -9   0  234.70    9.91
  -1  -9   0  255.48   10.27
  -1  -9   0  252.80    9.29
   1  -9   0  255.81   10.02
  -1  -9   0  235.36   10.32
  -1  -9   0  256.28   10.01
   1  -9   0  243.93   10.25
   1  -9   0  255.64   10.02
  -1  -9   0  235.67   10.20
  -1  -9   0  233.89    9.64
  -1   9   0  226.32   13.90
  -1   9   0  238.22   12.79
   1   9   0  239.22   10.02
   1   9   0  226.59   10.03
   1   9   0  237.83   14.60
  -1   9   0  230.89   14.27
   1   9   0  251.53   10.49
  -1   9   0  247.16   10.93
   1   9   0  244.97   10.94
   1   9   0  251.58    9.62
   1   9   0  226.85   14.11
  -1   9   0  236.99   10.00
   1   9   0  221.25   12.61
  -2  -9   0  46.053   2.312
   2  -9   0  46.001   2.242
  -2  -9   0  46.157   3.898
  -2  -9   0  47.787   2.200
   2  -9   0  51.321   2.315
   2  -9   0  49.228   2.212
   2  -9   0  37.915   4.054
   2  -9   0  51.683   2.207
   2  -9   0  47.872   2.145
  -2  -9   0  42.345   2.068
   2  -9   0  49.593   2.105
   2  -9   0  47.321   2.223
  -2  -9   0  45.890   3.744
   2  -9   0  52.280   2.444
   2  -9   0  46.788   2.028
   2  -9   0  50.234   2.338
   2  -9   0  43.711   3.888
  -2  -9   0  47.843   2.243
  -2  -9   0  50.941   2.156
  -2  -9   0  48.234   2.325
   2  -9   0  50.527   2.186
  -2  -9   0  45.185   2.301
   2  -9   0  48.627   2.465
   2  -9   0  49.145   2.042
   2  -9   0  47.198   2.416
   2  -9   0  46.804   2.376
   2  -9   0  44.394   3.952
  -2  -9   0  48.379   2.051
  -2  -9   0  47.205   2.217
  -2  -9   0  50.709   2.256
  -2  -9   0  43.542   2.258
  -2  -9   0  48.298   3.919
   2  -9   0  50.977   2.353
   2  -9   0  46.992   2.248
  -2  -9   0  47.598   2.162
   2  -9   0  48.101   2.290
  -2  -9   0  49.974   2.273
   2   9   0  46.330   4.604
   2   9   0  48.307   2.201
  -2   9   0  41.334   4.027
   2   9   0  49.304   2.159
  -2   9   0  43.792   4.351
  -2   9   0  46.071   3.813
   2   9   0  47.465   2.505
   2   9   0  49.783   2.241
   2   9   0  47.195   2.208
   2   9   0  53.986   2.428
  -2   9   0  46.037   2.165
   2   9   0  42.337   4.467
   3  -9   0  94.820   3.955
   3  -9   0  93.523   3.667
  -3  -9   0  86.702   4.062
  -3  -9   0  84.833   4.039
   3  -9   0  95.824   4.129
   3  -9   0  89.609   4.230
  -3  -9   0  89.115   4.011
   3  -9   0  95.340   4.110
  -3  -9   0  90.033   3.633
   3  -9   0  80.471   5.891
  -3  -9   0  83.534   5.926
   3  -9   0  95.713   3.674
   3  -9   0  93.995   3.932
  -3  -9   0  94.723   4.022
  -3  -9   0  96.038   4.020
   3  -9   0  92.677   4.084
  -3  -9   0  98.488   3.919
   3  -9   0  89.442   3.908
   3  -9   0  97.923   4.051
   3  -9   0  96.584   3.826
   3  -9   0  80.053   6.351
   3  -9   0  82.320   6.193
   3  -9   0  96.094   4.135
  -3  -9   0  94.480   3.926
   3  -9   0  93.159   3.923
   3  -9   0  92.087   4.060
   3  -9   0  99.028   4.147
   3  -9   0  95.441   4.144
  -3  -9   0  89.123   4.019
   3  -9   0  95.841   3.955
   3  -9   0  96.150   3.771
  -3  -9   0  94.833   4.012
  -3  -9   0  91.856   5.840
   3   9   0  91.328   3.952
   3   9   0  84.672   3.947
   3   9   0  97.008   4.207
  -3   9   0  89.765   6.414
   3   9   0  89.650   6.897
   3   9   0  94.269   3.785
  -3   9   0  89.805   5.893
   3   9   0  87.221   6.747
   3   9   0  91.689   4.362
   3   9   0  87.405   3.989
   3   9   0  84.944   4.015
   3   9   0  98.884   3.898
  -4  -9   0  2.8964  0.5311
   4  -9   0  3.3618  0.6238
   4  -9   0  3.0482  0.5134
  -4  -9   0  3.1600  0.5986
   4  -9   0  3.8070  0.5404
   4  -9   0  2.9846  0.5544
   4  -9   0  2.6510  0.5855
  -4  -9   0  2.9634  0.5246
   4  -9   0  4.1246  0.6065
  -4  -9   0  2.6166  0.4387
  -4  -9   0  1.8730  1.2433
   4  -9   0  2.7196  0.6878
   4  -9   0  2.9260  0.6586
  -4  -9   0  2.9962  0.5026
   4  -9   0  1.3741  1.4787
  -4  -9   0  3.0399  1.3803
  -4  -9   0  3.2540  0.4392
   4  -9   0  3.2473  0.7969
   4  -9   0  2.7591  0.5663
   4  -9   0  2.8919  0.6529
   4  -9   0  3.7328  0.7125
   4  -9   0  1.8832  2.1356
   4  -9   0  2.9378  0.4391
   4  -9   0  2.9571  0.5468
   4  -9   0  3.4162  0.6281
   4  -9   0  3.1386  0.5288
  -4  -9   0  2.7175  0.4542
   4  -9   0  2.6380  0.5436
  -4  -9   0  3.3223  0.5359
   4  -9   0  3.5079  0.6990
   4   9   0  2.4196  1.8354
   4   9   0  3.4183  0.6964
   4   9   0  3.4727  0.7055
  -4   9   0  4.4478  1.6543
  -4   9   0  2.8756  1.6532
   4   9   0  3.6150  0.5626
   4   9   0  4.3749  0.8033
   4   9   0  3.8457  0.6765
   4   9   0  3.8549  1.8973
   4   9   0  2.6107  0.5995
   4   9   0  2.8193  0.4733
   4   9   0  3.1568  0.6539
   5  -9   0  34.958   1.911
   5  -9   0  34.485   1.745
   5  -9   0  30.597   1.555
  -5  -9   0  34.716   1.681
   5  -9   0  36.010   1.700
  -5  -9   0  32.896   1.605
   5  -9   0  34.477   1.809
  -5  -9   0  35.308   1.614
   5  -9   0  34.744   1.500
   5  -9   0  31.847   1.706
  -5  -9   0  32.951   1.483
  -5  -9   0  33.313   1.619
   5  -9   0  33.994   1.717
   5  -9   0  32.795   1.724
   5  -9   0  34.481   1.528
   5  -9   0  35.361   1.808
   5  -9   0  36.049   1.693
  -5  -9   0  34.172   1.656
  -5  -9   0  35.735   1.694
   5  -9   0  34.755   1.788
   5  -9   0  34.526   1.667
   5  -9   0  34.073   1.554
   5  -9   0  36.476   1.684
  -5  -9   0  32.685   1.627
   5  -9   0  34.100   1.817
   5   9   0  33.998   1.895
   5   9   0  31.856   1.657
   5   9   0  31.050   1.813
   5   9   0  33.595   1.653
   5   9   0  36.847   1.740
   5   9   0  33.129   1.599
   5   9   0  32.893   1.778
   6  -9   0  40.468   1.817
  -6  -9   0  38.149   1.779
   6  -9   0  37.150   1.890
   6  -9   0  38.262   1.866
   6  -9   0  38.281   1.740
  -6  -9   0  39.030   1.868
   6  -9   0  39.025   2.042
  -6  -9   0  35.799   1.719
  -6  -9   0  40.186   1.789
  -6  -9   0  38.750   1.843
   6  -9   0  39.040   1.967
   6  -9   0  41.775   1.852
  -6  -9   0  43.311   1.843
   6  -9   0  35.909   1.705
   6  -9   0  36.944   1.876
  -6  -9   0  34.768   1.804
   6  -9   0  41.414   1.829
   6  -9   0  38.431   1.948
   6  -9   0  38.573   1.869
   6  -9   0  42.400   2.075
   6  -9   0  40.501   1.961
   6  -9   0  38.254   1.684
   6  -9   0  39.860   2.020
   6   9   0  37.536   1.812
   6   9   0  38.521   2.045
   6   9   0  36.410   1.812
   6   9   0  39.314   1.898
   6   9   0  38.693   1.981
   6   9   0  36.358   1.878
   6   9   0  38.146   1.718
  -7  -9   0  21.075   1.079
   7  -9   0  19.523   1.066
   7  -9   0  20.847   1.170
   7  -9   0  20.569   1.114
   7  -9   0  21.059   1.125
  -7  -9   0  21.891   1.107
   7  -9   0  20.439   1.312
   7  -9   0  21.218   1.190
   7  -9   0  20.655   1.344
   7  -9   0  20.997   1.239
   7  -9   0  21.119   1.020
   7  -9   0  20.274   1.138
   7  -9   0  18.672   1.109
   7  -9   0  18.248   1.120
  -7  -9   0  19.951   1.117
   7  -9   0  20.121   1.277
  -7  -9   0  20.400   1.079
  -7  -9   0  20.999   1.071
  -7  -9   0  22.439   1.191
   7  -9   0  18.856   0.985
   7   9   0  20.637   1.228
   7   9   0  17.692   1.076
   7   9   0  20.156   1.102
   7   9   0  19.312   1.126
   7   9   0  20.716   1.083
   7   9   0  18.968   1.186
   7   9   0  22.954   1.337
   8  -9   0  131.36    5.30
  -8  -9   0  136.17    5.74
  -8  -9   0  138.45    5.72
   8  -9   0  130.10    5.56
  -8  -9   0  141.56    5.82
  -8  -9   0  145.02    5.79
   8  -9   0  135.48    5.24
   8  -9   0  138.43    5.84
   8  -9   0  126.19    5.37
   8  -9   0  132.62    5.78
   8  -9   0  134.69    5.73
   8  -9   0  141.39    5.60
   8  -9   0  140.91    5.80
   8  -9   0  137.74    5.56
  -8  -9   0  134.32    5.73
   8  -9   0  144.32    5.84
   8  -9   0  119.76    6.04
   8   9   0  130.44    5.29
   8   9   0  145.54    5.90
   8   9   0  133.98    6.14
   8   9   0  133.37    5.60
   8   9   0  137.92    5.39
  -9  -9   0  25.665   1.174
  -9  -9   0  24.686   1.187
   9  -9   0  23.900   1.066
   9  -9   0  23.292   1.103
   9  -9   0  24.799   1.182
   9  -9   0  21.930   1.210
  -9  -9   0  26.483   1.229
  -9  -9   0  24.007   1.141
   9  -9   0  23.172   1.199
  -9  -9   0  28.135   1.220
   9  -9   0  24.007   1.219
   9  -9   0  23.563   1.241
   9  -9   0  24.340   1.155
   9   9   0  22.382   1.088
   9   9   0  24.887   1.159
   9   9   0  27.292   1.285
   9   9   0  24.361   1.170
   9   9   0  24.319   1.321
   0 -10   0  77.987   3.233
   0 -10   0  72.119   3.143
   0 -10   0  61.149   4.894
   0 -10   0  70.647   3.093
   0 -10   0  62.509   5.353
   0 -10   0  69.892   3.170
   0 -10   0  68.666   3.205
   0 -10   0  68.998   3.243
   0 -10   0  74.064   2.889
   0 -10   0  68.583   3.033
   0 -10   0  73.078   3.190
   0 -10   0  69.162   3.278
   0 -10   0  74.897   3.126
   0 -10   0  71.564   3.163
   0 -10   0  74.926   3.237
   0 -10   0  71.348   5.359
   0 -10   0  72.327   3.002
   0 -10   0  73.644   3.069
   0 -10   0  71.302   3.217
   0 -10   0  74.864   2.871
   0  10   0  58.401   4.720
   0  10   0  66.767   3.072
   0  10   0  72.866   3.309
   0  10   0  66.108   5.683
   0  10   0  69.834   3.424
   0  10   0  62.733   5.640
   0  10   0  69.183   3.048
  -1 -10   0  412.24   14.85
   1 -10   0  372.89   20.84
  -1 -10   0  411.20   16.01
   1 -10   0  412.56   14.86
   1 -10   0  422.36   16.21
   1 -10   0  410.02   16.50
   1 -10   0  420.44   15.87
  -1 -10   0  414.60   15.82
   1 -10   0  393.95   16.42
  -1 -10   0  388.68   16.45
   1 -10   0  404.94   15.04
  -1 -10   0  412.31   15.86
  -1 -10   0  390.93   16.26
   1 -10   0  412.85   15.44
  -1 -10   0  377.99   15.39
   1 -10   0  401.88   15.82
   1 -10   0  413.33   16.63
   1 -10   0  341.62   20.99
  -1 -10   0  421.04   16.01
   1 -10   0  398.77   15.89
  -1 -10   0  393.74   16.50
   1 -10   0  415.29   16.01
  -1 -10   0  420.22   16.40
   1 -10   0  415.23   16.01
  -1 -10   0  411.75   16.48
  -1 -10   0  381.48   15.85
  -1 -10   0  379.69   16.38
   1 -10   0  412.47   16.32
  -1 -10   0  386.89   16.60
  -1 -10   0  363.82   20.54
  -1 -10   0  357.75   20.66
  -1 -10   0  394.51   16.19
   1 -10   0  404.01   16.53
   1 -10   0  347.87   19.81
   1 -10   0  408.90   16.48
   1 -10   0  399.12   16.45
  -1 -10   0  334.52   19.62
  -1 -10   0  382.06   16.42
   1  10   0  418.54   15.11
  -1  10   0  355.91   22.02
  -1  10   0  385.85   17.45
   1  10   0  353.04   21.63
  -1  10   0  380.63   16.00
  -1  10   0  405.97   16.65
   1  10   0  344.09   22.10
   1  10   0  404.12   17.48
   1  10   0  402.61   15.28
   1  10   0  407.68   16.67
  -1  10   0  358.80   19.65
   1  10   0  378.64   16.01
  -1  10   0  343.90   21.43
   2 -10   0  10.772   0.824
   2 -10   0  10.620   0.981
   2 -10   0  11.854   0.964
   2 -10   0  10.298   0.986
   2 -10   0  10.733   1.013
   2 -10   0  10.588   1.037
  -2 -10   0  10.412   0.843
  -2 -10   0  12.731   1.025
  -2 -10   0  11.428   0.914
   2 -10   0  11.609   1.095
   2 -10   0  10.309   0.790
   2 -10   0  12.051   0.903
   2 -10   0  9.3534  0.8286
  -2 -10   0  9.9578  0.8368
   2 -10   0  11.397   0.987
  -2 -10   0  9.2334  0.8335
  -2 -10   0  9.6067  0.8410
  -2 -10   0  10.336   0.793
  -2 -10   0  9.0072  0.8509
   2 -10   0  10.843   0.966
   2 -10   0  9.9891  0.8773
   2 -10   0  10.617   0.860
   2 -10   0  10.712   0.830
  -2 -10   0  8.9756  0.8801
   2 -10   0  10.490   0.847
  -2 -10   0  10.879   0.781
   2 -10   0  9.9504  0.8817
  -2 -10   0  10.550   0.959
   2  10   0  10.484   0.888
   2  10   0  8.4693  0.8313
  -2  10   0  9.8535  1.0281
   2  10   0  12.003   1.031
   2  10   0  10.581   0.822
   2  10   0  10.897   1.018
  -2  10   0  8.5546  0.8101
   2  10   0  9.5493  0.9162
   3 -10   0  97.327   4.317
   3 -10   0  100.05    4.11
   3 -10   0  100.47    4.32
   3 -10   0  101.93    4.16
   3 -10   0  99.775   4.111
   3 -10   0  101.68    4.04
   3 -10   0  97.117   4.329
   3 -10   0  101.07    3.86
   3 -10   0  90.709   4.097
  -3 -10   0  94.748   3.798
   3 -10   0  99.296   3.856
  -3 -10   0  90.192   4.248
  -3 -10   0  94.943   4.104
   3 -10   0  95.133   4.282
   3 -10   0  91.371   4.295
   3 -10   0  99.968   4.143
   3 -10   0  100.21    4.28
  -3 -10   0  100.29    4.22
   3 -10   0  106.02    4.27
   3 -10   0  95.310   4.279
  -3 -10   0  98.698   4.211
  -3 -10   0  92.705   4.087
   3 -10   0  98.447   3.945
  -3 -10   0  95.006   4.235
  -3 -10   0  98.922   4.240
   3  10   0  92.037   4.117
   3  10   0  89.197   4.518
   3  10   0  102.64    4.00
   3  10   0  97.877   4.255
   3  10   0  97.978   4.053
  -3  10   0  91.465   4.094
   3  10   0  102.60    4.42
  -3  10   0  101.30    4.51
   3  10   0  96.988   4.180
   4 -10   0  49.449   2.219
   4 -10   0  42.986   2.188
  -4 -10   0  43.781   2.196
   4 -10   0  47.442   2.359
   4 -10   0  50.141   2.118
   4 -10   0  49.996   2.171
  -4 -10   0  49.435   2.231
  -4 -10   0  43.642   2.165
   4 -10   0  48.463   2.046
   4 -10   0  47.996   2.285
   4 -10   0  49.959   2.326
  -4 -10   0  50.228   2.142
   4 -10   0  46.999   2.026
  -4 -10   0  45.771   1.964
   4 -10   0  48.087   2.172
   4 -10   0  48.009   2.381
   4 -10   0  48.472   2.219
   4 -10   0  47.688   1.982
  -4 -10   0  47.554   2.160
  -4 -10   0  51.099   2.208
   4 -10   0  47.869   2.234
   4 -10   0  48.402   2.318
   4 -10   0  47.430   2.333
   4  10   0  48.490   2.200
   4  10   0  43.640   2.167
   4  10   0  44.526   2.136
   4  10   0  47.774   2.142
   4  10   0  47.439   2.314
   4  10   0  47.933   2.407
   4  10   0  46.336   2.423
  -4  10   0  46.628   2.131
   5 -10   0  31.453   1.637
   5 -10   0  32.431   1.723
   5 -10   0  32.837   1.552
   5 -10   0  33.585   1.700
   5 -10   0  30.125   1.524
   5 -10   0  29.915   1.567
   5 -10   0  32.150   1.738
  -5 -10   0  30.233   1.491
   5 -10   0  31.176   1.423
   5 -10   0  32.374   1.605
  -5 -10   0  29.632   1.598
  -5 -10   0  31.600   1.604
   5 -10   0  28.497   1.573
   5 -10   0  33.564   1.676
   5 -10   0  30.515   1.427
  -5 -10   0  31.284   1.531
   5 -10   0  31.666   1.413
   5 -10   0  32.389   1.593
  -5 -10   0  31.376   1.503
   5 -10   0  32.431   1.764
   5 -10   0  32.928   1.508
  -5 -10   0  31.187   1.466
   5  10   0  29.527   1.504
   5  10   0  31.941   1.738
  -5  10   0  29.130   1.452
   5  10   0  30.416   1.607
   5  10   0  31.798   1.762
   5  10   0  32.928   1.486
   5  10   0  33.544   1.595
   6 -10   0  0.8389  0.5866
  -6 -10   0 -0.1819  0.4655
   6 -10   0  0.2540  0.4326
  -6 -10   0 -0.1724  0.3417
   6 -10   0  0.9506  0.5369
  -6 -10   0  0.4717  0.3996
   6 -10   0  0.3804  0.6156
   6 -10   0 -0.1133  0.5136
   6 -10   0  0.1969  0.5482
   6 -10   0  0.4184  0.4786
   6 -10   0  0.0991  0.4038
   6 -10   0  0.3539  0.4950
  -6 -10   0 -0.3219  0.4482
   6 -10   0 -0.1285  0.3862
   6 -10   0  0.0707  0.6087
   6 -10   0  0.3845  0.5318
  -6 -10   0 -0.0296  0.3593
   6 -10   0  0.4169  0.5541
  -6 -10   0  0.2824  0.4950
   6 -10   0 -0.1262  0.4465
   6 -10   0 -0.2040  0.6590
   6  10   0 -0.0389  0.4460
   6  10   0  0.4407  0.4482
   6  10   0 -0.2749  0.3800
   6  10   0  0.0269  0.5243
   6  10   0 -0.3385  0.5336
   6  10   0 -0.4130  0.5502
   7 -10   0  20.358   1.209
   7 -10   0  21.890   1.056
   7 -10   0  20.490   0.962
   7 -10   0  19.297   1.111
   7 -10   0  19.935   1.087
   7 -10   0  21.935   1.153
  -7 -10   0  20.598   1.073
   7 -10   0  20.016   1.053
  -7 -10   0  20.576   1.051
   7 -10   0  21.635   1.203
   7 -10   0  21.534   1.186
  -7 -10   0  21.462   1.010
  -7 -10   0  20.492   1.101
  -7 -10   0  21.774   1.073
   7 -10   0  20.048   1.052
   7 -10   0  17.743   1.065
   7 -10   0  19.587   1.179
   7 -10   0  19.749   0.998
   7  10   0  20.627   1.205
   7  10   0  19.695   1.042
   7  10   0  19.227   1.009
   7  10   0  20.325   1.089
   7  10   0  19.583   1.184
   8 -10   0  2.6284  0.4163
   8 -10   0  2.5162  0.3568
  -8 -10   0  3.3658  0.4354
   8 -10   0  2.5319  0.4812
   8 -10   0  3.4308  0.4050
   8 -10   0  2.3296  0.4174
   8 -10   0  2.5456  0.4215
  -8 -10   0  2.9009  0.4162
   8 -10   0  2.9741  0.4184
   8 -10   0  3.3506  0.5116
   8 -10   0  3.0506  0.5127
  -8 -10   0  3.1652  0.3822
  -8 -10   0  3.1604  0.3680
   8 -10   0  1.9069  0.4453
   8  10   0  2.7294  0.3744
   8  10   0  3.2191  0.4751
   8  10   0  2.6369  0.3848
   8  10   0  3.1277  0.4483
   0 -11   0 -0.0331  0.4186
   0 -11   0 -0.3210  0.6091
   0 -11   0 -0.7450  0.5516
   0 -11   0 -0.5337  0.6329
   0 -11   0  1.9865  0.4956
   0 -11   0 -0.2496  0.5257
   0 -11   0 -0.5524  0.5429
   0 -11   0  0.7000  0.5167
   0 -11   0 -0.0319  0.5190
   0 -11   0  2.9045  0.5757
   0 -11   0 -0.2581  0.4945
   0 -11   0  0.3016  0.5576
   0 -11   0  0.6074  0.6314
   0 -11   0 -0.0507  0.5898
   0  11   0 -0.4236  0.5556
   0  11   0 -0.1491  0.5686
   0  11   0 -0.5487  0.6260
   0  11   0  0.0452  0.5158
   0  11   0  0.4097  0.4720
   1 -11   0  15.541   1.027
   1 -11   0  18.019   1.189
   1 -11   0  17.813   1.065
  -1 -11   0  18.308   1.174
  -1 -11   0  16.696   0.911
  -1 -11   0  15.731   1.111
   1 -11   0  16.615   1.040
   1 -11   0  16.862   0.935
  -1 -11   0  14.672   0.942
  -1 -11   0  15.744   1.059
   1 -11   0  19.152   1.183
  -1 -11   0  15.245   1.035
  -1 -11   0  15.739   1.037
   1 -11   0  17.781   1.202
  -1 -11   0  17.725   1.169
  -1 -11   0  15.700   1.127
   1 -11   0  16.399   1.084
   1 -11   0  17.001   1.259
   1 -11   0  15.564   1.024
   1 -11   0  17.016   1.162
   1 -11   0  15.291   1.111
  -1 -11   0  15.636   1.012
   1 -11   0  14.726   0.966
  -1 -11   0  13.070   1.081
   1 -11   0  15.036   1.022
  -1 -11   0  18.061   1.165
  -1 -11   0  16.916   1.025
   1 -11   0  15.684   1.163
   1  11   0  17.925   1.257
   1  11   0  14.728   0.932
   1  11   0  18.164   1.140
  -1  11   0  15.913   1.151
  -1  11   0  16.620   1.220
   1  11   0  14.983   1.160
  -1  11   0  17.246   1.220
  -1  11   0  15.151   0.976
   1  11   0  17.091   1.173
   1  11   0  15.590   1.157
   2 -11   0  24.546   1.490
   2 -11   0  24.643   1.358
   2 -11   0  24.530   1.371
   2 -11   0  23.665   1.255
   2 -11   0  24.803   1.345
   2 -11   0  23.728   1.185
  -2 -11   0  23.145   1.314
  -2 -11   0  23.918   1.230
  -2 -11   0  23.977   1.381
   2 -11   0  22.492   1.433
  -2 -11   0  24.551   1.291
   2 -11   0  24.872   1.427
   2 -11   0  22.938   1.426
   2 -11   0  24.079   1.426
  -2 -11   0  24.135   1.392
   2 -11   0  23.343   1.288
  -2 -11   0  26.737   1.351
   2 -11   0  24.171   1.172
  -2 -11   0  23.527   1.131
   2 -11   0  22.927   1.349
   2 -11   0  23.487   1.273
   2 -11   0  24.560   1.294
   2  11   0  23.308   1.445
   2  11   0  21.962   1.199
   2  11   0  24.485   1.505
   2  11   0  22.181   1.362
  -2  11   0  22.121   1.392
   2  11   0  24.909   1.378
   2  11   0  23.679   1.406
  -2  11   0  23.303   1.413
  -2  11   0  23.926   1.458
   2  11   0  26.042   1.378
   3 -11   0  97.850   4.129
   3 -11   0  97.278   4.155
   3 -11   0  93.569   3.830
  -3 -11   0  92.628   3.643
   3 -11   0  92.894   4.102
   3 -11   0  95.271   4.043
   3 -11   0  95.903   3.951
  -3 -11   0  89.255   3.913
   3 -11   0  99.925   3.991
  -3 -11   0  94.449   4.028
   3 -11   0  92.465   3.675
  -3 -11   0  90.053   4.045
  -3 -11   0  91.276   4.037
  -3 -11   0  94.463   3.933
  -3 -11   0  92.786   4.027
   3 -11   0  93.740   3.662
   3 -11   0  92.588   3.936
   3 -11   0  95.744   4.112
   3 -11   0  95.545   4.110
   3 -11   0  99.611   4.114
   3 -11   0  92.414   3.912
   3 -11   0  93.668   3.937
   3  11   0  92.191   3.793
  -3  11   0  90.499   4.293
   3  11   0  91.178   4.022
   3  11   0  85.738   3.922
   3  11   0  91.870   4.204
   3  11   0  97.364   3.876
  -3  11   0  95.966   4.143
   3  11   0  87.423   4.319
   3  11   0  88.356   3.983
   4 -11   0  9.7145  0.8620
   4 -11   0  9.8479  0.8449
  -4 -11   0  9.2683  0.6783
  -4 -11   0  9.5525  0.8338
   4 -11   0  10.705   0.980
   4 -11   0  9.0950  0.7750
   4 -11   0  9.2844  0.8067
   4 -11   0  9.6877  0.6841
   4 -11   0  9.2661  0.8429
   4 -11   0  9.0342  0.6990
  -4 -11   0  9.5005  0.7623
   4 -11   0  9.2870  0.8432
   4 -11   0  9.9863  0.8606
   4 -11   0  10.045   0.823
  -4 -11   0  9.5425  0.8254
   4 -11   0  9.3804  0.8063
  -4 -11   0  9.6198  0.7975
   4 -11   0  8.8503  0.7758
   4 -11   0  8.5681  0.8369
  -4 -11   0  9.4660  0.7548
   4 -11   0  10.451   0.788
   4  11   0  9.5355  0.7713
  -4  11   0  8.4452  0.8533
   4  11   0  10.055   0.888
   4  11   0  9.8113  0.8408
   4  11   0  10.137   0.831
   4  11   0  8.4937  0.6590
   4  11   0  10.349   0.952
   5 -11   0  4.5059  0.5711
  -5 -11   0  4.3984  0.4985
   5 -11   0  5.0353  0.6484
   5 -11   0  4.8040  0.5918
   5 -11   0  4.1657  0.7536
  -5 -11   0  4.5826  0.5456
  -5 -11   0  4.9364  0.4991
   5 -11   0  4.5931  0.5127
   5 -11   0  4.3057  0.4561
   5 -11   0  4.5032  0.5193
   5 -11   0  4.3956  0.6435
   5 -11   0  4.1004  0.5048
   5 -11   0  4.3308  0.6915
   5 -11   0  4.2522  0.6148
   5 -11   0  4.1188  0.5536
   5 -11   0  4.3580  0.6563
  -5 -11   0  4.6649  0.5670
  -5 -11   0  4.2366  0.5041
   5 -11   0  3.3506  0.4349
   5  11   0  4.0444  0.5657
   5  11   0  5.3484  0.6125
   5  11   0  4.3607  0.4947
   5  11   0  4.6054  0.6304
   5  11   0  4.3048  0.5113
  -5  11   0  3.6079  0.5504
   5  11   0  4.3915  0.6250
  -5  11   0  3.0983  0.5652
   6 -11   0  30.776   1.372
   6 -11   0  30.650   1.400
   6 -11   0  29.455   1.356
   6 -11   0  29.477   1.457
   6 -11   0  31.453   1.402
   6 -11   0  29.311   1.301
  -6 -11   0  28.991   1.351
   6 -11   0  30.897   1.531
   6 -11   0  29.019   1.471
  -6 -11   0  32.835   1.408
   6 -11   0  30.069   1.451
  -6 -11   0  30.100   1.449
  -6 -11   0  28.617   1.413
   6 -11   0  29.097   1.264
   6 -11   0  32.091   1.498
   6 -11   0  30.581   1.514
   6  11   0  31.092   1.403
  -6  11   0  28.783   1.476
   6  11   0  28.440   1.536
   6  11   0  24.429   1.331
   6  11   0  29.308   1.333
   6  11   0  30.113   1.520
   0 -12   0  146.27    5.91
   0 -12   0  151.09    5.50
   0 -12   0  138.05    5.67
   0 -12   0  141.23    6.09
   0 -12   0  149.25    6.12
   0 -12   0  147.55    5.88
   0 -12   0  133.99    6.05
   0 -12   0  138.30    6.07
   0 -12   0  156.09    6.04
   0 -12   0  135.65    6.00
   0 -12   0  142.65    6.13
   0 -12   0  128.67    5.82
   0 -12   0  131.73    6.04
   0  12   0  152.44    6.22
   0  12   0  154.94    5.72
   0  12   0  159.20    6.00
   0  12   0  148.94    5.62
   0  12   0  131.07    6.44
  -1 -12   0  65.592   2.685
   1 -12   0  58.930   2.383
   1 -12   0  63.900   2.677
   1 -12   0  57.253   2.638
  -1 -12   0  60.901   2.609
   1 -12   0  57.093   2.661
   1 -12   0  62.877   2.722
  -1 -12   0  53.506   2.605
  -1 -12   0  58.422   2.673
  -1 -12   0  59.959   2.396
   1 -12   0  59.993   2.556
   1 -12   0  62.096   2.624
   1 -12   0  58.975   2.555
   1 -12   0  57.142   2.651
   1 -12   0  59.697   2.657
   1 -12   0  57.309   2.672
   1 -12   0  54.474   2.528
  -1 -12   0  60.697   2.571
   1 -12   0  58.012   2.479
  -1 -12   0  58.151   2.619
   1  12   0  59.523   2.618
   1  12   0  60.844   2.542
   1  12   0  55.786   2.824
  -1  12   0  59.144   2.562
   1  12   0  64.827   2.789
   1  12   0  61.443   2.479
  -1  12   0  63.292   2.766
  -1  12   0  61.692   2.510
  -1  12   0  55.285   2.814
   1  12   0  60.507   2.690
   2 -12   0  13.331   0.854
   2 -12   0  11.728   0.938
   2 -12   0  12.148   0.811
  -2 -12   0  10.444   0.752
   2 -12   0  10.944   0.731
  -2 -12   0  10.815   0.810
   2 -12   0  10.298   0.762
   2 -12   0  11.329   0.914
  -2 -12   0  10.538   0.714
   2 -12   0  11.877   0.762
  -2 -12   0  12.290   0.799
   2 -12   0  10.978   0.917
   2 -12   0  12.170   0.872
   2 -12   0  14.614   0.785
   2 -12   0  13.431   0.883
   2 -12   0  10.175   0.828
  -2 -12   0  12.135   0.886
   2 -12   0  11.062   0.938
  -2 -12   0  11.596   0.818
   2 -12   0  12.756   0.918
   2  12   0  10.701   0.866
  -2  12   0  11.381   0.898
   2  12   0  9.8282  0.8549
  -2  12   0  11.981   0.819
  -2  12   0  10.293   0.854
  -2  12   0  10.631   0.783
   2  12   0  10.752   0.932
   2  12   0  11.692   0.936
   2  12   0  12.216   0.927
   2  12   0  10.099   0.878
   3 -12   0  62.541   2.660
  -3 -12   0  56.844   2.567
  -3 -12   0  60.125   2.501
  -3 -12   0  55.747   2.562
   3 -12   0  59.137   2.331
   3 -12   0  58.160   2.504
  -3 -12   0  57.514   2.306
   3 -12   0  56.856   2.593
   3 -12   0  57.847   2.632
   3 -12   0  59.162   2.486
  -3 -12   0  58.233   2.577
   3 -12   0  58.980   2.558
   3 -12   0  61.166   2.547
   3 -12   0  59.489   2.599
   3 -12   0  59.617   2.492
   3 -12   0  61.364   2.612
   3 -12   0  54.723   2.417
   3  12   0  59.024   2.680
   3  12   0  59.821   2.493
  -3  12   0  58.552   2.468
   3  12   0  58.576   2.403
  -3  12   0  51.336   2.714
   3  12   0  54.811   2.732
  -3  12   0  57.834   2.663
   4 -12   0  17.736   1.000
   4 -12   0  17.412   0.894
   4 -12   0  17.465   1.018
  -4 -12   0  16.288   0.903
   4 -12   0  17.730   0.962
   4 -12   0  16.406   0.893
   4 -12   0  17.032   0.946
  -4 -12   0  16.223   0.952
   4 -12   0  18.206   1.055
   4 -12   0  17.618   1.045
   4 -12   0  16.989   0.981
  -4 -12   0  16.457   0.785
  -4 -12   0  17.656   0.904
  -4 -12   0  17.425   0.954
   4 -12   0  16.977   0.912
   4 -12   0  16.945   0.829
   4 -12   0  16.559   0.992
   4  12   0  16.079   0.876
   4  12   0  17.056   1.061
   4  12   0  19.060   0.974
   4  12   0  16.362   0.991
  -4  12   0  15.731   1.003
  -4  12   0  16.303   1.005
   4  12   0  16.366   0.994
  13   0  -1  10.045   0.640
  13   0  -1  10.676   0.599
  13   0  -1  8.8914  0.7050
 -13   0   1  9.1286  0.5495
  13   0  -1  9.8187  0.5976
  13   0  -1  10.023   0.581
  13   0  -1  10.684   0.652
  13   0  -1  9.9698  0.6403
  13   0  -1  9.6337  0.6522
  13   0  -1  9.8948  0.6053
  13   0  -1  10.370   0.637
  13   0  -1  10.042   0.660
  13   0  -1  10.025   0.605
 -13   0   1  7.3203  0.5218
  12   0  -1  66.472   2.829
  12   0  -1  62.026   2.638
  12   0  -1  60.755   3.010
  12   0  -1  65.256   2.819
  12   0  -1  66.919   2.760
  12   0  -1  66.302   2.842
  12   0  -1  61.643   2.733
  12   0  -1  65.959   2.763
  12   0  -1  65.105   2.743
  12   0  -1  62.450   2.753
 -12   0   1  62.347   2.737
 -12   0   1  58.490   2.748
  12   0  -1  64.464   2.890
  12   0  -1  65.742   2.659
  12   0  -1  65.963   2.815
  12   0  -1  63.461   2.724
  12   0  -1  63.995   2.658
  11   0  -1  3.1913  0.5249
  11   0  -1  2.6586  0.5049
  11   0  -1  3.3138  0.6644
  11   0  -1  2.5439  0.4164
 -11   0   1  4.0392  0.4812
  11   0  -1  2.7738  0.4819
  11   0  -1  2.2250  0.5341
  11   0  -1  3.2620  0.5282
  11   0  -1  3.8897  0.4834
  11   0  -1  2.6291  0.4604
  11   0  -1  3.8038  0.6092
  11   0  -1  2.9625  0.5217
  11   0  -1  3.5610  0.5664
  11   0  -1  3.3094  0.5305
  11   0  -1  2.2940  0.5803
  11   0  -1  3.0258  0.5514
  11   0  -1  2.3946  0.5838
  10   0  -1  909.50   35.42
  10   0  -1  951.25   36.40
  10   0  -1  892.81   37.27
  10   0  -1  904.83   35.38
  10   0  -1  821.30   47.86
  10   0  -1  935.50   36.87
  10   0  -1  861.33   37.18
  10   0  -1  827.06   46.32
 -10   0   1  800.38   45.77
  10   0  -1  940.28   40.15
  10   0  -1  892.76   37.51
  10   0  -1 1001.88   37.79
  10   0  -1  941.07   37.13
  10   0  -1  950.25   37.05
  10   0  -1  956.76   34.56
 -10   0   1  835.15   47.80
 -10   0   1  855.68   46.05
  10   0  -1  938.16   36.37
  10   0  -1  929.52   36.48
  10   0  -1  824.96   47.82
  10   0  -1  933.67   36.94
  10   0  -1  907.25   34.24
  10   0  -1  938.99   37.29
  10   0  -1  881.16   37.73
   9   0  -1  17.261   2.514
   9   0  -1  16.710   1.036
   9   0  -1  17.244   1.090
   9   0  -1  18.549   1.067
   9   0  -1  19.131   1.071
   9   0  -1  17.530   1.033
   9   0  -1  17.036   2.330
   9   0  -1  21.370   1.072
   9   0  -1  20.266   1.122
  -9   0   1  18.530   2.178
   9   0  -1  18.447   1.020
  -9   0   1  18.991   2.438
   9   0  -1  18.132   1.100
   9   0  -1  16.953   2.744
   9   0  -1  20.564   1.130
   9   0  -1  23.621   1.165
   9   0  -1  17.822   1.072
   9   0  -1  18.858   1.276
   9   0  -1  19.154   1.120
   9   0  -1  17.810   1.101
   9   0  -1  16.886   1.177
   9   0  -1  19.006   1.033
   9   0  -1  17.957   1.065
  -9   0   1  19.542   2.315
   9   0  -1  22.522   1.070
   8   0  -1  87.415   5.705
   8   0  -1  85.187   3.454
   8   0  -1  90.683   3.601
   8   0  -1  86.713   3.493
   8   0  -1  87.777   3.660
   8   0  -1  83.133   3.701
   8   0  -1  84.515   3.400
   8   0  -1  80.382   3.726
   8   0  -1  86.860   3.577
   8   0  -1  77.909   3.579
  -8   0   1  85.670   5.590
   8   0  -1  85.787   3.669
   8   0  -1  84.068   5.539
   8   0  -1  75.142   3.678
   8   0  -1  86.989   3.664
   8   0  -1  83.229   3.786
   8   0  -1  88.654   3.657
   8   0  -1  91.654   6.059
   8   0  -1  85.833   3.933
   8   0  -1  88.772   3.651
  -8   0   1  87.036   5.488
   8   0  -1  84.711   3.609
   8   0  -1  90.272   3.637
   8   0  -1  85.986   3.640
  -8   0   1  78.125   5.062
   8   0  -1  88.013   3.479
   8   0  -1  79.988   5.864
   8   0  -1  84.869   3.594
   7   0  -1  108.89    4.67
   7   0  -1  101.52    4.82
   7   0  -1  113.63    4.72
   7   0  -1  115.93    4.63
   7   0  -1  115.81    4.70
   7   0  -1  106.30    4.86
   7   0  -1  107.17    4.74
   7   0  -1  122.01    7.14
   7   0  -1  124.17    6.90
   7   0  -1  112.32    4.47
  -7   0   1  116.57    6.69
   7   0  -1  116.21    4.68
   7   0  -1  108.33    4.74
   7   0  -1  121.50    6.83
   7   0  -1  108.90    4.39
  -7   0   1  118.46    6.39
   7   0  -1  108.12    5.09
   7   0  -1  110.06    4.73
   7   0  -1  107.90    4.87
   7   0  -1  116.05    4.52
   7   0  -1  112.99    4.49
   7   0  -1  107.27    4.78
   7   0  -1  112.41    4.72
   7   0  -1  119.70    7.17
  -7   0   1  117.23    6.83
   7   0  -1  116.35    4.68
   7   0  -1  113.40    4.69
   7   0  -1  123.00    7.15
  -6   0   1  134.45    7.48
   6   0  -1  137.74    7.91
   6   0  -1  127.37    7.49
  -6   0   1  118.06    6.79
   6   0  -1  133.61    7.55
  -6   0   1  134.86    7.18
  -6   0   1  141.04    7.62
   6   0  -1  136.35    7.82
   6   0  -1  125.88    6.61
   6   0  -1  137.23    7.83
   5   0  -1  59.692   3.759
   5   0  -1  58.503   3.888
   5   0  -1  61.460   3.756
  -5   0   1  59.011   3.306
  -5   0   1  63.033   3.784
  -5   0   1  58.729   3.552
   5   0  -1  60.688   3.894
   5   0  -1  54.896   3.225
   5   0  -1  65.123   4.047
   4   0  -1  0.4103  0.5639
   4   0  -1 -0.2091  0.6493
   4   0  -1 -0.5009  0.6896
   4   0  -1  0.7356  0.7001
  -4   0   1  0.4174  0.3625
   4   0  -1  0.5495  0.6366
  -4   0   1  0.9028  0.7121
   4   0  -1  0.2139  0.7518
  -4   0   1  0.4369  0.4635
   4   0  -1  0.7677  0.7299
   4   0  -1  0.2637  0.5496
   3   0  -1 2492.99  117.10
   3   0  -1 2499.24  132.16
   3   0  -1 2588.67  129.43
   3   0  -1 2753.36  128.67
  -3   0   1 2348.12  117.65
  -3   0   1 2550.22  125.98
   3   0  -1 2410.82  128.52
   3   0  -1 2525.26  124.50
   3   0  -1 2680.61  134.75
  -3   0   1 2462.73  124.55
   3   0  -1 2439.74  131.27
   2   0  -1  898.29   45.45
  -2   0   1  811.59   40.55
   2   0  -1  818.34   45.55
   2   0  -1  945.29   43.80
   2   0  -1  863.69   42.95
  -2   0   1  768.73   42.85
   2   0  -1  901.88   43.75
   2   0  -1  845.80   44.11
   2   0  -1  862.56   40.54
   2   0  -1  840.04   43.53
   2   0  -1  918.25   42.85
   1   0  -1  597.56   32.24
   1   0  -1  607.44   31.19
   1   0  -1  565.62   31.78
   1   0  -1  618.10   30.14
   1   0  -1  646.94   31.21
   1   0  -1  627.43   28.92
   1   0  -1  639.73   32.40
   1   0  -1  636.48   30.81
  -1   0   1  601.31   28.96
   1   0  -1  616.40   30.39
   1   0  -1  594.95   31.06
   0   0  -1  93.883   5.063
   0   0   1  93.276   4.543
   0   0  -1  96.404   4.876
   0   0   1  99.254   4.551
   0   0  -1  103.52    4.84
   0   0  -1  94.874   4.880
   0   0   1  94.459   4.831
   0   0   1  99.639   4.921
   0   0  -1  90.070   4.870
   0   0  -1  101.29    4.79
   0   0   1  100.63    5.08
   1   0   1  316.06   15.63
  -1   0  -1  319.21   15.49
   1   0   1  305.96   14.41
   1   0   1  307.45   16.04
  -1   0  -1  304.82   15.40
   1   0   1  319.62   15.31
   1   0   1  315.06   15.55
   1   0   1  321.01   16.01
   1   0   1  295.72   14.52
  -1   0  -1  301.35   15.51
  -2   0  -1  26.962   1.693
  -2   0  -1  23.615   1.333
   2   0   1  25.205   1.774
   2   0   1  25.579   1.779
   2   0   1  26.534   1.827
   2   0   1  26.890   1.762
   2   0   1  27.696   1.557
  -2   0  -1  25.412   1.600
   2   0   1  26.089   1.613
  -2   0  -1  24.171   1.468
   2   0   1  23.565   1.560
   3   0   1 3124.22  162.72
   3   0   1 3333.05  170.64
   3   0   1 3254.03  172.42
   3   0   1 3217.59  154.14
  -3   0  -1 3359.00  163.29
   3   0   1 3437.11  173.42
   3   0   1 3340.42  166.54
  -3   0  -1 3392.02  167.26
  -3   0  -1 3043.53  159.92
   3   0   1 3311.21  166.34
  -3   0  -1 3355.73  165.28
   4   0   1  413.36   21.96
   4   0   1  384.74   20.65
  -4   0  -1  375.84   20.28
   4   0   1  437.20   22.09
   4   0   1  444.43   21.30
   4   0   1  415.40   19.64
  -4   0  -1  416.95   20.70
   4   0   1  434.46   21.96
  -4   0  -1  437.36   21.24
  -4   0  -1  425.88   21.12
   4   0   1  411.81   21.40
  -5   0  -1  33.845   2.417
   5   0   1  29.802   2.179
   5   0   1  36.462   2.605
   5   0   1  33.689   2.301
   5   0   1  36.491   2.696
   5   0   1  34.732   2.721
  -5   0  -1  34.921   2.245
   5   0   1  34.489   2.726
  -5   0  -1  34.293   2.559
   5   0   1  35.018   2.713
   6   0   1  18.988   1.770
   6   0   1  16.576   1.943
   6   0   1  16.335   0.830
   6   0   1  16.420   0.829
  -6   0  -1  16.273   1.479
   6   0   1  16.305   0.844
   6   0   1  15.343   0.940
   6   0   1  15.581   0.871
   6   0   1  20.170   2.005
  -6   0  -1  17.528   1.885
   6   0   1  18.697   2.115
   6   0   1  15.063   0.877
   6   0   1  16.836   1.980
   6   0   1  16.425   0.834
   6   0   1  17.389   0.866
   6   0   1  16.399   0.882
   6   0   1  14.995   0.846
   6   0   1  15.793   0.952
  -6   0  -1  16.104   1.694
   6   0   1  16.383   0.875
   7   0   1  0.1509  0.4095
   7   0   1  0.3187  0.3852
  -7   0  -1  0.2193  1.0532
   7   0   1  0.7432  0.3988
   7   0   1  1.1007  1.0781
   7   0   1  1.1126  0.3362
   7   0   1 -0.2041  1.1168
   7   0   1  0.1415  0.3604
  -7   0  -1  1.2137  1.1079
   7   0   1  0.4425  0.3726
   7   0   1  0.3607  0.3583
   7   0   1  1.0044  1.1767
   7   0   1  0.4666  0.3199
   7   0   1  0.6224  0.3395
   7   0   1  0.7817  0.3011
   7   0   1  0.3169  0.3022
   7   0   1  0.9491  0.3608
   7   0   1 -0.5027  0.8848
   7   0   1  0.8399  0.3509
   7   0   1  0.2594  1.1297
   7   0   1 -0.0187  0.3788
   7   0   1  0.6737  0.3505
   7   0   1  0.0058  0.3873
   7   0   1  0.2996  0.3179
   7   0   1  2.1874  0.3912
   7   0   1  0.3631  0.3736
   7   0   1  0.7908  0.3100
  -7   0  -1  0.0326  0.9710
   7   0   1  0.7201  0.4175
   8   0   1  6.0453  0.5702
   8   0   1  5.3069  0.5203
   8   0   1  5.6691  1.7232
   8   0   1  5.4030  0.5432
   8   0   1  6.9546  0.6125
   8   0   1  5.8509  0.5498
   8   0   1  5.4704  0.5825
   8   0   1  5.1455  0.5393
   8   0   1  6.5467  0.6252
   8   0   1  6.5067  1.5725
   8   0   1  6.2226  0.5321
   8   0   1  6.7498  1.6956
   8   0   1  5.8544  0.6737
   8   0   1  6.0304  0.7253
   8   0   1  6.1274  0.5645
   8   0   1  5.9952  0.5852
   8   0   1  6.3310  0.5915
   8   0   1  6.9996  0.5892
   8   0   1  6.5896  0.5563
   8   0   1  5.1451  0.5110
  -8   0  -1  6.2307  1.5206
  -8   0  -1  6.4657  1.4126
   8   0   1  5.2903  0.4707
   8   0   1  5.2104  0.5303
   8   0   1  6.6967  1.7807
   8   0   1  6.5976  0.5924
   8   0   1  5.4695  0.5893
  -8   0  -1  4.2455  1.3295
   9   0   1  36.405   3.732
   9   0   1  42.119   2.019
   9   0   1  43.164   2.073
  -9   0  -1  43.346   3.597
   9   0   1  43.024   1.954
   9   0   1  41.812   1.977
  -9   0  -1  41.300   3.278
   9   0   1  43.801   4.021
   9   0   1  44.583   2.072
   9   0   1  44.492   2.191
   9   0   1  44.130   1.964
   9   0   1  39.582   2.006
   9   0   1  43.755   1.873
   9   0   1  42.514   1.970
   9   0   1  46.098   2.016
   9   0   1  42.895   2.029
   9   0   1  43.293   4.061
   9   0   1  45.563   1.977
   9   0   1  42.470   2.134
   9   0   1  39.567   1.992
   9   0   1  43.077   2.038
   9   0   1  43.137   1.909
  -9   0  -1  41.040   1.961
  -9   0  -1  42.113   3.427
   9   0   1  44.404   1.976
   9   0   1  42.149   3.732
   9   0   1  45.082   1.900
   9   0   1  43.822   1.977
  10   0   1  74.789   3.169
  10   0   1  75.153   2.992
  10   0   1  73.304   3.381
  10   0   1  64.794   5.415
 -10   0  -1  70.057   3.092
  10   0   1  72.586   3.072
  10   0   1  60.517   5.478
  10   0   1  75.819   3.310
  10   0   1  71.753   3.063
  10   0   1  70.276   3.042
  10   0   1  73.110   3.095
  10   0   1  71.046   3.132
  10   0   1  66.369   3.053
  10   0   1  71.768   3.058
  10   0   1  75.483   2.999
  10   0   1  71.126   2.907
  10   0   1  73.942   2.954
  10   0   1  67.583   3.078
 -10   0  -1  64.862   4.733
  10   0   1  68.085   3.103
  10   0   1  68.967   3.131
 -10   0  -1  64.435   4.879
  10   0   1  70.692   3.128
  11   0   1  8.2712  0.7786
  11   0   1  9.4437  0.7483
  11   0   1  8.8470  0.7512
  11   0   1  9.4655  0.8621
  11   0   1  9.7252  0.7014
  11   0   1  8.2216  0.7197
  11   0   1  9.1542  0.7526
  11   0   1  10.734   0.826
  11   0   1  8.8522  0.7517
  11   0   1  10.355   0.782
 -11   0  -1  8.0036  0.7224
  11   0   1  8.7280  0.7737
  11   0   1  9.2466  0.8392
  11   0   1  9.5470  0.7333
  11   0   1  8.8668  0.8185
 -11   0  -1  8.4134  0.6984
  11   0   1  9.7954  0.7838
  12   0   1  181.37    7.61
  12   0   1  194.14    7.56
  12   0   1  185.63    7.27
  12   0   1  189.57    7.18
  12   0   1  190.22    7.55
  12   0   1  171.62    7.07
  12   0   1  187.68    7.85
  12   0   1  185.25    8.23
  12   0   1  183.93    7.63
  12   0   1  185.69    7.68
  12   0   1  178.24    7.56
 -12   0  -1  182.67    7.54
  12   0   1  189.44    7.58
  12   0   1  188.41    7.26
 -12   0  -1  168.99    7.61
  12   0   1  189.10    7.46
 -13  -1   1  147.99    6.46
  13  -1  -1  158.24    6.31
  13  -1  -1  153.09    6.94
  13  -1  -1  155.23    6.39
  13  -1  -1  157.72    6.41
  13  -1  -1  162.67    6.45
  13  -1  -1  163.06    6.50
  13  -1  -1  162.32    6.46
 -13  -1   1  156.56    6.40
  13  -1  -1  158.31    6.14
  13  -1  -1  153.50    6.14
  13  -1  -1  157.50    6.40
  13  -1  -1  159.69    6.39
  13   1  -1  145.58    6.62
  13   1  -1  157.90    6.31
  13   1  -1  154.19    6.44
  13   1  -1  159.53    6.39
  13   1  -1  158.48    6.40
  13   1  -1  156.79    6.46
 -13   1   1  150.39    6.35
  13   1  -1  152.15    6.96
  13   1  -1  157.46    6.42
  13   1  -1  158.14    6.15
  13   1  -1  156.77    6.40
  13   1  -1  159.17    6.50
  13   1  -1  157.42    6.14
  12  -1  -1  378.11   15.10
  12  -1  -1  392.50   15.55
  12  -1  -1  373.38   14.42
  12  -1  -1  374.53   15.14
 -12  -1   1  390.96   15.24
  12  -1  -1  342.02   15.06
  12  -1  -1  386.36   16.35
  12  -1  -1  388.82   15.04
  12  -1  -1  377.58   14.79
  12  -1  -1  376.62   15.26
  12  -1  -1  349.94   14.20
  12  -1  -1  359.01   14.42
  12  -1  -1  377.83   15.04
  12  -1  -1  360.54   14.97
 -12  -1   1  365.61   15.29
  12  -1  -1  378.75   15.01
  12  -1  -1  363.60   15.01
  12   1  -1  374.56   14.42
  12   1  -1  370.95   15.05
  12   1  -1  366.31   16.36
  12   1  -1  375.12   14.43
  12   1  -1  370.80   15.14
  12   1  -1  376.07   15.27
  12   1  -1  382.23   15.02
  12   1  -1  380.43   15.57
  12   1  -1  348.46   14.22
  12   1  -1  366.69   15.09
 -12   1   1  344.60   15.21
  12   1  -1  362.55   14.78
  12   1  -1  360.52   15.03
  12   1  -1  364.26   14.98
  12   1  -1  359.45   15.08
  12   1  -1  375.99   15.02
 -11  -1   1  547.72   23.91
  11  -1  -1  523.23   23.30
 -11  -1   1  570.89   23.41
  11  -1  -1  579.39   22.60
  11  -1  -1  554.45   22.89
  11  -1  -1  569.11   22.95
  11  -1  -1  552.65   21.74
  11  -1  -1  579.70   22.05
  11  -1  -1  551.94   22.04
  11  -1  -1  507.23   23.04
  11  -1  -1  582.61   22.98
  11  -1  -1  584.01   23.33
  11  -1  -1  579.60   23.07
  11  -1  -1  577.27   23.77
  11  -1  -1  582.43   22.98
  11  -1  -1  575.14   23.13
  11   1  -1  582.10   22.05
  11   1  -1  588.72   22.97
  11   1  -1  591.41   23.00
  11   1  -1  560.49   23.32
  11   1  -1  577.29   22.96
  11   1  -1  565.46   22.04
  11   1  -1  576.06   22.90
  11   1  -1  582.51   22.60
  11   1  -1  585.03   25.02
  11   1  -1  578.98   23.12
  11   1  -1  583.99   21.78
  11   1  -1  558.60   23.80
 -11   1   1  516.43   23.38
  11   1  -1  548.37   23.32
  11   1  -1  545.35   23.06
  11   1  -1  589.42   22.98
  11   1  -1  566.93   23.06
  10  -1  -1  43.880   2.183
  10  -1  -1  40.884   1.860
  10  -1  -1  46.288   1.981
  10  -1  -1  47.696   1.985
 -10  -1   1  38.399   3.492
  10  -1  -1  41.287   1.975
  10  -1  -1  47.147   2.134
  10  -1  -1  43.853   2.095
 -10  -1   1  42.212   1.991
  10  -1  -1  39.890   3.888
  10  -1  -1  38.158   1.985
 -10  -1   1  40.777   1.999
 -10  -1   1  37.657   3.622
  10  -1  -1  41.942   1.982
  10  -1  -1  41.765   1.998
  10  -1  -1  45.173   2.053
  10  -1  -1  44.921   1.962
  10  -1  -1  44.518   1.912
  10  -1  -1  45.992   2.034
  10  -1  -1  41.992   1.915
  10  -1  -1  46.056   2.049
  10  -1  -1  43.432   2.060
 -10  -1   1  37.140   3.381
  10  -1  -1  38.161   3.896
  10  -1  -1  43.718   1.978
  10  -1  -1  36.873   3.865
  10   1  -1  44.880   1.985
  10   1  -1  46.113   1.965
  10   1  -1  47.195   2.078
  10   1  -1  37.266   3.978
  10   1  -1  44.760   2.215
 -10   1   1  40.623   3.653
  10   1  -1  42.205   2.000
  10   1  -1  41.693   1.888
  10   1  -1  46.375   2.023
  10   1  -1  41.868   2.044
  10   1  -1  45.833   2.100
  10   1  -1  43.633   4.250
  10   1  -1  39.073   3.860
  10   1  -1  42.918   2.080
  10   1  -1  41.034   1.976
  10   1  -1  45.540   2.058
  10   1  -1  44.331   1.966
  10   1  -1  42.836   1.999
 -10   1   1  41.813   3.542
  10   1  -1  44.888   2.125
  10   1  -1  45.582   2.176
  10   1  -1  44.992   1.994
  10   1  -1  44.865   1.938
   9  -1  -1  132.01    5.14
   9  -1  -1  121.18    5.45
   9  -1  -1  117.98    8.10
   9  -1  -1  129.28    5.29
   9  -1  -1  130.31    5.35
   9  -1  -1  132.95    5.42
   9  -1  -1  123.93    5.34
   9  -1  -1  125.30    5.33
   9  -1  -1  130.70    5.40
   9  -1  -1  125.76    5.44
   9  -1  -1  120.92    5.31
   9  -1  -1  138.26    5.42
   9  -1  -1  126.01    5.02
   9  -1  -1  130.35    5.11
  -9  -1   1  122.29    8.09
   9  -1  -1  123.88    5.36
   9  -1  -1  126.38    5.83
  -9  -1   1  130.03    7.87
   9  -1  -1  129.03    7.98
   9  -1  -1  128.03    5.16
  -9  -1   1  122.12    5.50
   9  -1  -1  132.00    5.43
   9  -1  -1  132.26    5.61
  -9  -1   1  118.73    7.63
   9  -1  -1  129.02    5.36
   9  -1  -1  115.65    8.19
  -9   1   1  123.11    8.03
   9   1  -1  129.50    8.01
   9   1  -1  139.77    5.56
   9   1  -1  128.75    5.43
   9   1  -1  132.34    5.30
   9   1  -1  126.67    5.46
   9   1  -1  121.80    5.46
   9   1  -1  135.36    5.38
   9   1  -1  123.48    5.04
   9   1  -1  132.81    5.14
   9   1  -1  121.83    8.39
  -9   1   1  119.58    7.62
   9   1  -1  134.58    5.38
   9   1  -1  131.55    5.35
   9   1  -1  122.67    5.42
   9   1  -1  129.09    5.35
   9   1  -1  128.32    5.36
   9   1  -1  134.35    5.15
  -9   1   1  124.43    7.75
   9   1  -1  136.58    5.42
   9   1  -1  130.50    5.85
   9   1  -1  119.22    8.38
   9   1  -1  133.55    5.43
   9   1  -1  129.79    5.62
   9   1  -1  132.33    5.18
   8  -1  -1  10.809   0.839
   8  -1  -1  10.236   0.821
  -8  -1   1  11.342   0.840
  -8  -1   1  11.242   1.808
   8  -1  -1  12.479   0.784
   8  -1  -1  10.959   0.828
   8  -1  -1  10.182   0.784
   8  -1  -1  10.265   0.766
   8  -1  -1  9.2361  1.8150
   8  -1  -1  10.569   0.828
   8  -1  -1  10.670   0.726
   8  -1  -1  12.927   0.861
   8  -1  -1  9.2404  0.7570
   8  -1  -1  10.331   0.776
  -8  -1   1  9.1086  1.6652
   8  -1  -1  9.9292  0.8364
   8  -1  -1  13.146   1.902
   8  -1  -1  11.003   0.722
   8  -1  -1  9.7657  0.8653
   8  -1  -1  10.298   0.771
   8  -1  -1  11.057   0.831
   8  -1  -1  9.7671  0.7801
  -8  -1   1  9.6444  1.5380
   8  -1  -1  10.046   1.687
   8  -1  -1  10.917   0.730
   8  -1  -1  8.8676  1.7945
   8  -1  -1  10.502   0.803
  -8   1   1  10.988   1.680
   8   1  -1  11.608   0.784
   8   1  -1  11.854   2.002
   8   1  -1  10.103   1.778
   8   1  -1  9.9522  0.8208
   8   1  -1  12.549   0.781
   8   1  -1  9.6734  1.9417
   8   1  -1  10.637   0.797
  -8   1   1  13.052   1.888
   8   1  -1  12.670   0.830
   8   1  -1  10.436   1.876
   8   1  -1  10.397   0.811
   8   1  -1  10.779   0.778
   8   1  -1  10.295   0.755
   8   1  -1  10.411   0.762
   8   1  -1  10.378   0.727
   8   1  -1  9.5726  0.7312
   8   1  -1  11.698   0.810
   8   1  -1  10.913   0.808
   8   1  -1  10.181   1.960
   8   1  -1  10.023   0.865
   8   1  -1  10.828   0.840
   8   1  -1  10.071   0.718
   8   1  -1  9.3328  0.7146
   8   1  -1  10.193   0.747
   7  -1  -1  59.613   2.636
   7  -1  -1  60.544   2.599
   7  -1  -1  59.805   2.599
   7  -1  -1  61.845   2.598
   7  -1  -1  59.367   2.626
   7  -1  -1  59.490   2.507
   7  -1  -1  55.949   2.700
   7  -1  -1  57.616   2.691
   7  -1  -1  61.001   4.168
   7  -1  -1  58.762   2.441
  -7  -1   1  63.995   4.312
   7  -1  -1  62.591   2.749
   7  -1  -1  63.136   4.480
   7  -1  -1  57.640   2.515
   7  -1  -1  59.110   2.637
   7  -1  -1  61.052   2.840
   7  -1  -1  61.958   2.535
   7  -1  -1  65.747   4.488
   7  -1  -1  59.616   2.638
   7  -1  -1  60.209   2.614
   7  -1  -1  56.592   2.597
   7  -1  -1  69.809   4.364
  -7  -1   1  67.877   3.989
   7  -1  -1  60.592   2.647
   7  -1  -1  60.544   2.591
   7  -1  -1  69.866   4.503
  -7  -1   1  68.855   4.261
   7  -1  -1  61.057   2.651
   7   1  -1  59.325   2.612
   7   1  -1  61.992   2.511
   7   1  -1  68.754   4.401
   7   1  -1  61.752   2.537
   7   1  -1  63.444   2.610
   7   1  -1  61.137   2.660
  -7   1   1  63.566   3.827
   7   1  -1  57.185   2.684
   7   1  -1  60.835   2.538
  -7   1   1  66.096   4.153
   7   1  -1  68.091   4.582
   7   1  -1  61.914   2.869
   7   1  -1  59.410   2.745
  -7   1   1  68.197   4.314
   7   1  -1  55.659   2.647
   7   1  -1  63.554   4.383
   7   1  -1  62.220   2.608
   7   1  -1  63.043   2.611
   7   1  -1  60.486   2.639
   7   1  -1  61.106   2.650
   7   1  -1  57.527   2.647
   7   1  -1  65.735   4.490
   7   1  -1  61.184   2.648
   7   1  -1  60.797   2.686
   7   1  -1  60.762   2.653
   7   1  -1  59.522   2.482
   7   1  -1  61.028   2.633
   7   1  -1  61.201   2.719
   7   1  -1  64.516   4.575
   7   1  -1  55.625   2.673
  -6  -1   1  175.76    9.75
   6  -1  -1  191.60   10.60
   6  -1  -1  178.26    9.18
   6  -1  -1  177.23   10.08
   6  -1  -1  191.12   10.56
   6  -1  -1  194.36   10.56
  -6  -1   1  190.52   10.22
  -6  -1   1  170.56    9.39
  -6  -1   1  186.19   10.09
  -6   1   1  162.55    9.34
  -6   1   1  195.25   10.24
   6   1  -1  201.41   10.72
   6   1  -1  189.25   10.22
   6   1  -1  190.14   10.64
   6   1  -1  192.15   10.29
  -6   1   1  181.43    9.71
   6   1  -1  188.67   10.62
  -6   1   1  195.12   10.10
   5  -1  -1  9.4859  1.2172
   5  -1  -1  10.047   1.320
   5  -1  -1  10.903   1.387
  -5  -1   1  9.0578  1.3187
   5  -1  -1  7.8562  1.0386
   5  -1  -1  9.8475  1.2629
  -5  -1   1  8.7751  1.0929
  -5  -1   1  8.9845  0.9565
   5  -1  -1  9.1588  1.0637
  -5  -1   1  9.1748  1.2687
   5  -1  -1  8.9425  1.1989
   5  -1  -1  7.9511  1.2249
   5   1  -1  10.100   1.393
  -5   1   1  8.8508  1.1918
   5   1  -1  9.4358  1.2867
  -5   1   1  8.8707  0.9346
  -5   1   1  9.7024  1.0417
   5   1  -1  9.8132  1.4046
   5   1  -1  10.091   1.428
   5   1  -1  9.3926  1.2152
  -5   1   1  9.0048  0.9974
   5   1  -1  8.4947  0.9438
  -4  -1   1  164.32    8.82
   4  -1  -1  154.88    8.50
  -4  -1   1  164.19    8.39
   4  -1  -1  173.72    8.84
  -4  -1   1  153.48    8.56
   4  -1  -1  175.95    8.89
   4  -1  -1  167.91    8.84
   4  -1  -1  171.49    9.22
   4  -1  -1  162.88    8.05
   4  -1  -1  164.85    7.98
   4  -1  -1  168.39    9.12
   4  -1  -1  166.04    9.10
   4   1  -1  181.71    8.94
  -4   1   1  167.64    8.54
   4   1  -1  166.71    8.88
   4   1  -1  165.34    8.87
   4   1  -1  167.68    9.23
   4   1  -1  166.68    9.17
   4   1  -1  163.36    9.19
   4   1  -1  158.05    7.91
   3  -1  -1 1607.67   80.82
   3  -1  -1 1643.12   81.45
  -3  -1   1 1523.18   78.78
   3  -1  -1 1582.80   74.74
   3  -1  -1 1643.85   83.49
  -3  -1   1 1621.02   79.97
   3  -1  -1 1610.58   83.40
   3  -1  -1 1488.15   74.01
   3  -1  -1 1589.95   83.88
  -3  -1   1 1435.01   73.71
  -3  -1   1 1620.75   79.08
   3  -1  -1 1588.61   79.25
   3  -1  -1 1619.96   81.69
   3  -1  -1 1642.83   79.17
   3  -1  -1 1684.76   79.96
   3  -1  -1 1609.51   78.77
   3   1  -1 1619.19   80.07
   3   1  -1 1471.73   73.28
   3   1  -1 1503.19   82.54
   3   1  -1 1468.92   80.76
   3   1  -1 1657.43   84.03
   3   1  -1 1568.53   80.99
   3   1  -1 1634.48   83.16
   2  -1  -1 2137.54  117.27
   2  -1  -1 2342.78  111.46
   2  -1  -1 2376.26  114.04
  -2  -1   1 2228.16  112.28
   2  -1  -1 2354.75  113.36
   2  -1  -1 2307.75  116.77
   2  -1  -1 2250.69  111.83
   2  -1  -1 2114.92  110.02
   2  -1  -1 2224.19  113.45
  -2  -1   1 2151.80  104.43
  -2  -1   1 2285.86  114.26
  -2  -1   1 2227.29  110.22
   2  -1  -1 2314.84  105.38
   2  -1  -1 2152.39  105.23
   2  -1  -1 2236.71  116.85
   2  -1  -1 2256.35  112.76
   2   1  -1 1991.82  103.93
   2   1  -1 2075.78  113.73
   2   1  -1 2400.34  114.16
   2   1  -1 2310.17  117.44
   2   1  -1 2274.63  114.03
   2   1  -1 2376.61  118.12
   2   1  -1 2192.94  116.26
  -1  -1   1 2314.56  113.86
   1  -1  -1 2591.71  127.21
   1  -1  -1 2524.00  128.37
   1  -1  -1 2435.49  120.78
   1  -1  -1 2417.70  123.21
   1  -1  -1 2416.04  115.20
   1  -1  -1 2350.07  121.56
   1  -1  -1 2582.59  122.39
  -1  -1   1 2384.50  120.73
   1  -1  -1 2389.26  126.93
  -1  -1   1 2449.65  121.52
   1  -1  -1 2553.56  123.93
   1  -1  -1 2479.28  123.39
  -1  -1   1 2360.92  114.59
   1  -1  -1 2426.46  123.40
  -1  -1   1 2467.19  123.60
   1  -1  -1 2535.04  114.82
  -1  -1   1 2396.57  121.89
   1   1  -1 2514.64  127.52
   1   1  -1 2538.36  123.66
   1   1  -1 2516.55  128.63
   1   1  -1 2437.69  127.32
   1   1  -1 2455.25  123.77
   1   1  -1 2501.86  123.51
   0  -1  -1 3135.32  167.02
   0  -1   1 3649.05  168.30
   0  -1  -1 3306.75  163.55
   0  -1   1 3369.08  163.71
   0  -1   1 3385.07  164.89
   0  -1  -1 3270.53  164.95
   0  -1   1 3399.18  165.62
   0  -1   1 3453.80  155.62
   0  -1  -1 3416.58  156.04
   0  -1   1 3284.30  155.94
   0  -1  -1 3433.44  165.57
   0  -1  -1 3004.00  166.69
   0   1   1 3427.02  172.65
   0   1   1 3647.82  168.27
   0   1  -1 3250.03  173.61
   0   1   1 3460.37  172.26
   0   1  -1 3447.48  172.36
   0   1  -1 3042.85  167.34
   0   1   1 3335.73  155.17
   0   1  -1 3334.01  172.33
   1  -1   1  733.45   37.16
   1  -1   1  703.55   37.31
  -1  -1  -1  738.30   37.43
   1  -1   1  799.36   34.68
  -1  -1  -1  763.71   38.05
   1  -1   1  744.93   34.72
   1  -1   1  750.27   37.42
   1  -1   1  763.73   39.10
  -1  -1  -1  756.10   37.06
  -1  -1  -1  742.22   37.96
  -1  -1  -1  725.43   35.37
   1  -1   1  754.42   37.48
   1  -1   1  835.78   38.49
  -1   1  -1  778.45   37.96
  -1   1  -1  743.20   38.94
   1   1   1  733.35   35.47
   1   1   1  756.96   39.36
   1   1   1  770.95   38.92
  -1   1  -1  712.00   38.20
   1   1   1  744.99   39.22
   1   1   1  761.12   37.52
   1   1   1  728.77   37.06
   1   1   1  732.95   38.08
   2  -1   1  74.657   4.120
   2  -1   1  78.922   4.178
  -2  -1  -1  81.079   4.027
   2  -1   1  75.257   4.292
   2  -1   1  79.173   3.945
  -2  -1  -1  74.241   3.898
   2  -1   1  71.996   3.870
   2  -1   1  81.447   4.389
   2  -1   1  77.969   3.788
  -2  -1  -1  77.556   4.155
  -2  -1  -1  77.473   4.140
   2  -1   1  76.709   4.285
  -2   1  -1  74.498   4.037
   2   1   1  78.877   4.325
   2   1   1  74.001   4.328
   2   1   1  76.246   3.949
   2   1   1  78.158   3.868
   2   1   1  79.623   4.445
   2   1   1  75.087   4.307
  -2   1  -1  75.106   4.104
   3  -1   1  557.16   28.37
   3  -1   1  603.60   30.26
   3  -1   1  623.41   31.77
   3  -1   1  629.67   30.77
   3  -1   1  602.34   28.51
   3  -1   1  624.68   30.92
  -3  -1  -1  619.97   30.20
  -3  -1  -1  594.12   29.77
  -3  -1  -1  638.18   30.74
   3  -1   1  634.02   31.72
   3  -1   1  581.59   29.76
  -3  -1  -1  631.58   30.67
   3  -1   1  620.70   31.91
   3   1   1  551.86   30.73
   3   1   1  615.03   30.08
   3   1   1  605.04   30.93
  -3   1  -1  640.18   30.61
   3   1   1  609.00   28.46
  -3   1  -1  635.27   30.72
   3   1   1  594.56   31.79
  -3   1  -1  595.42   30.10
   3   1   1  654.38   31.97
   3   1   1  637.68   31.73
  -4  -1  -1  168.10    8.59
   4  -1   1  152.42    8.19
   4  -1   1  178.56    9.56
  -4  -1  -1  177.44    9.12
   4  -1   1  176.38    9.56
   4  -1   1  173.11    9.33
  -4  -1  -1  169.28    8.85
   4  -1   1  164.88    8.92
   4  -1   1  177.01    9.54
  -4  -1  -1  178.84    9.19
   4  -1   1  178.33    9.20
   4  -1   1  165.09    8.48
   4   1   1  171.86    9.61
   4   1   1  181.72    9.37
  -4   1  -1  166.95    8.74
   4   1   1  175.22    9.21
   4   1   1  180.57    9.57
  -4   1  -1  174.88    9.05
  -4   1  -1  180.53    9.16
   4   1   1  168.56    8.45
   4   1   1  175.58    9.56
   5  -1   1  396.87   22.11
  -5  -1  -1  400.08   21.35
   5  -1   1  383.76   20.86
  -5  -1  -1  428.11   21.34
   5  -1   1  421.57   22.22
  -5  -1  -1  423.63   20.87
   5  -1   1  418.61   19.86
   5  -1   1  440.32   21.67
   5  -1   1  395.49   21.41
  -5   1  -1  431.13   21.39
  -5   1  -1  424.11   21.24
   5   1   1  441.39   22.32
   5   1   1  414.44   19.77
   5   1   1  408.52   22.21
  -5   1  -1  406.57   20.74
   5   1   1  428.80   21.47
   5   1   1  420.91   22.20
   5   1   1  434.79   21.71
   6  -1   1  90.829   3.946
   6  -1   1  94.423   3.980
   6  -1   1  96.494   5.883
  -6  -1  -1  93.721   5.246
   6  -1   1  93.558   3.756
   6  -1   1  103.56    6.08
   6  -1   1  95.591   3.911
   6  -1   1  94.617   3.906
   6  -1   1  92.563   3.946
   6  -1   1  93.119   3.775
   6  -1   1  91.842   3.753
  -6  -1  -1  100.76    5.61
   6  -1   1  102.49    6.06
   6  -1   1  91.400   4.094
  -6  -1  -1  101.52    5.70
   6  -1   1  97.088   5.729
   6  -1   1  91.477   3.866
   6  -1   1  91.158   3.916
   6  -1   1  90.927   4.265
   6  -1   1  91.819   5.225
   6  -1   1  98.611   3.972
   6   1   1  94.732   4.288
   6   1   1  89.830   3.959
   6   1   1  88.055   4.092
  -6   1  -1  92.267   5.105
   6   1   1  99.503   6.105
   6   1   1  93.314   3.913
   6   1   1  94.786   5.131
   6   1   1  90.830   3.977
   6   1   1  88.913   3.941
   6   1   1  92.022   3.947
   6   1   1  92.362   3.927
   6   1   1  89.388   3.975
   6   1   1  100.34    6.07
   6   1   1  95.277   3.783
   6   1   1  101.85    6.01
  -6   1  -1  104.80    5.56
  -6   1  -1  96.314   5.590
  -6   1  -1  104.35    5.91
   6   1   1  90.135   3.919
   6   1   1  90.732   3.767
   6   1   1  100.52    3.95
   6   1   1  103.58    5.79
   6   1   1  95.061   3.875
   6   1   1  91.311   3.752
   6   1   1  96.804   3.914
   7  -1   1  204.53    8.90
   7  -1   1  196.48    8.13
  -7  -1  -1  199.58   10.47
   7  -1   1  197.88    7.83
   7  -1   1  207.60    7.78
   7  -1   1  173.75    8.31
   7  -1   1  197.30    8.29
  -7  -1  -1  216.09   10.94
   7  -1   1  209.21   11.17
   7  -1   1  207.96   11.68
   7  -1   1  196.28   10.18
   7  -1   1  192.37    8.17
   7  -1   1  194.97    8.21
   7  -1   1  198.79    8.19
   7  -1   1  198.84    8.49
   7  -1   1  202.80    8.16
   7  -1   1  210.01   11.67
   7  -1   1  199.77    8.15
   7  -1   1  203.06    8.20
  -7  -1  -1  211.77   11.48
  -7  -1  -1  184.91    8.39
   7  -1   1  197.68    7.85
   7  -1   1  205.74   11.26
   7  -1   1  195.22    8.16
   7  -1   1  199.66    8.16
   7  -1   1  206.32    8.25
   7  -1   1  201.67    7.68
   7  -1   1  201.05    8.05
   7  -1   1  188.84    8.27
   7  -1   1  184.48    8.47
  -7  -1  -1  210.37   11.05
  -7   1  -1  211.37   11.42
   7   1   1  208.56    8.17
   7   1   1  184.64    8.16
   7   1   1  184.10    8.33
   7   1   1  209.58   11.48
   7   1   1  202.81    8.17
   7   1   1  199.18    8.50
   7   1   1  209.85   11.65
   7   1   1  201.29    7.80
   7   1   1  200.21    8.30
   7   1   1  197.98    8.05
   7   1   1  189.55    8.49
  -7   1  -1  209.65   10.82
   7   1   1  211.15   11.73
   7   1   1  202.85    7.84
   7   1   1  199.09    8.20
   7   1   1  198.72    8.24
   7   1   1  199.85    8.21
   7   1   1  197.14    7.69
   7   1   1  206.84   11.17
   7   1   1  198.01    8.29
   7   1   1  203.00    7.87
   7   1   1  199.61    8.91
  -7   1  -1  218.71   11.02
   7   1   1  195.74    8.21
   7   1   1  193.39    8.14
   7   1   1  201.75    8.16
   7   1   1  196.27    8.17
   8  -1   1  25.990   1.330
   8  -1   1  21.761   2.712
   8  -1   1  24.472   1.249
   8  -1   1  22.391   2.767
   8  -1   1  25.142   1.221
   8  -1   1  26.165   1.317
   8  -1   1  24.730   1.227
   8  -1   1  24.793   1.432
   8  -1   1  25.858   1.306
   8  -1   1  24.209   1.266
   8  -1   1  24.884   1.314
   8  -1   1  23.627   2.760
  -8  -1  -1  26.005   2.567
   8  -1   1  27.793   1.288
   8  -1   1  22.750   1.266
   8  -1   1  29.645   2.830
   8  -1   1  24.432   1.401
   8  -1   1  24.987   1.272
  -8  -1  -1  27.062   2.721
   8  -1   1  26.217   1.324
  -8  -1  -1  23.277   1.282
   8  -1   1  24.184   1.271
   8  -1   1  25.429   1.265
   8  -1   1  27.674   1.248
   8  -1   1  24.760   1.394
   8  -1   1  26.215   1.286
   8  -1   1  25.067   1.279
  -8  -1  -1  26.681   2.463
   8   1   1  22.501   1.317
   8   1   1  22.737   2.890
  -8   1  -1  25.933   2.510
   8   1   1  25.480   1.429
   8   1   1  26.258   1.245
   8   1   1  26.832   1.239
   8   1   1  26.838   1.249
   8   1   1  26.038   1.255
  -8   1  -1  24.318   2.323
   8   1   1  25.934   1.327
  -8   1  -1  24.515   2.613
   8   1   1  25.654   1.266
   8   1   1  24.802   1.336
   8   1   1  27.102   1.251
   8   1   1  24.047   1.311
   8   1   1  24.658   1.330
   8   1   1  27.598   1.347
   8   1   1  24.236   2.912
   8   1   1  26.436   1.346
   8   1   1  26.035   1.336
   8   1   1  23.951   2.672
   8   1   1  23.344   2.796
   8   1   1  25.463   1.381
   8   1   1  25.226   1.416
   8   1   1  25.788   1.333
   8   1   1  25.709   1.306
   8   1   1  24.569   1.321
   9  -1   1  48.966   2.227
   9  -1   1  45.927   2.243
   9  -1   1  47.966   2.152
   9  -1   1  46.943   2.145
   9  -1   1  46.620   2.205
  -9  -1  -1  49.359   2.192
   9  -1   1  48.131   2.037
   9  -1   1  45.804   2.149
   9  -1   1  42.550   4.072
  -9  -1  -1  44.091   3.629
   9  -1   1  42.003   4.020
   9  -1   1  48.643   2.373
   9  -1   1  49.332   2.387
   9  -1   1  50.568   2.126
  -9  -1  -1  45.975   3.940
   9  -1   1  48.842   2.160
   9  -1   1  40.778   2.176
   9  -1   1  48.947   2.217
   9  -1   1  48.705   2.220
  -9  -1  -1  43.093   3.573
   9  -1   1  48.073   2.160
   9  -1   1  47.953   2.115
   9  -1   1  45.949   3.930
   9  -1   1  48.153   2.118
   9  -1   1  48.583   2.264
   9  -1   1  47.350   2.181
   9  -1   1  49.527   2.156
   9  -1   1  41.438   3.892
   9   1   1  46.075   4.161
  -9   1  -1  46.623   3.628
   9   1   1  48.136   2.151
   9   1   1  42.543   4.136
   9   1   1  48.879   2.217
  -9   1  -1  47.727   3.824
   9   1   1  49.849   2.105
   9   1   1  48.797   2.233
   9   1   1  53.646   2.083
   9   1   1  46.785   2.185
   9   1   1  45.766   3.940
   9   1   1  52.135   2.449
   9   1   1  48.653   2.146
   9   1   1  49.507   2.220
   9   1   1  49.181   2.200
   9   1   1  49.638   2.164
   9   1   1  48.752   2.138
   9   1   1  50.079   2.084
   9   1   1  46.415   2.207
   9   1   1  51.281   2.196
   9   1   1  49.551   2.245
   9   1   1  46.697   2.215
   9   1   1  46.819   2.346
   9   1   1  45.332   4.334
 -10  -1  -1  66.780   4.987
  10  -1   1  77.669   3.381
  10  -1   1  68.243   5.643
 -10  -1  -1  67.756   5.214
  10  -1   1  74.108   3.347
 -10  -1  -1  81.946   3.406
  10  -1   1  79.099   3.444
  10  -1   1  73.862   3.336
  10  -1   1  80.025   3.168
  10  -1   1  81.954   3.576
 -10  -1  -1  74.112   3.404
  10  -1   1  79.723   3.337
  10  -1   1  80.984   3.345
  10  -1   1  76.530   3.446
  10  -1   1  71.375   5.711
  10  -1   1  73.484   3.324
  10  -1   1  80.854   3.239
  10  -1   1  81.308   3.678
  10  -1   1  77.801   3.230
  10  -1   1  79.012   3.357
  10  -1   1  79.748   3.419
  10  -1   1  80.357   3.223
  10  -1   1  78.406   3.408
  10  -1   1  81.780   3.343
 -10  -1  -1  69.128   5.091
  10   1   1  77.467   3.362
  10   1   1  78.621   3.420
  10   1   1  67.218   5.708
 -10   1  -1  72.028   5.055
  10   1   1  84.360   3.349
  10   1   1  81.726   3.198
  10   1   1  77.575   3.354
  10   1   1  80.417   3.248
  10   1   1  79.811   3.421
  10   1   1  81.931   3.248
 -10   1  -1  70.384   5.043
  10   1   1  70.132   5.441
  10   1   1  83.213   3.588
  10   1   1  81.589   3.275
  10   1   1  80.514   3.415
  10   1   1  78.982   3.373
 -10   1  -1  69.723   5.226
  10   1   1  70.460   5.914
  10   1   1  79.923   3.723
  10   1   1  78.096   3.397
  10   1   1  85.869   3.446
  10   1   1  78.594   3.368
  10   1   1  79.027   3.332
  11  -1   1  31.490   1.523
  11  -1   1  33.823   1.654
  11  -1   1  32.845   1.766
  11  -1   1  31.492   1.555
  11  -1   1  32.221   1.586
  11  -1   1  33.479   1.625
  11  -1   1  33.215   1.569
  11  -1   1  33.447   1.644
 -11  -1  -1  33.825   1.545
  11  -1   1  33.784   1.572
 -11  -1  -1  32.116   1.572
  11  -1   1  34.108   1.568
  11  -1   1  32.059   1.701
  11  -1   1  32.025   1.472
  11  -1   1  32.942   1.582
  11  -1   1  34.288   1.630
  11  -1   1  33.198   1.569
  11   1   1  33.682   1.667
  11   1   1  32.650   1.603
  11   1   1  33.613   1.597
  11   1   1  32.157   1.582
  11   1   1  31.562   1.735
  11   1   1  33.243   1.774
  11   1   1  33.175   1.600
  11   1   1  31.772   1.606
 -11   1  -1  29.697   1.497
  11   1   1  32.981   1.500
  11   1   1  33.128   1.551
  11   1   1  34.754   1.565
  11   1   1  32.467   1.553
  11   1   1  33.880   1.596
  11   1   1  33.969   1.574
  11   1   1  33.401   1.623
  12  -1   1  9.2150  0.7441
  12  -1   1  10.428   0.745
  12  -1   1  9.2113  0.7723
 -12  -1  -1  9.3209  0.6487
  12  -1   1  9.3948  0.7143
  12  -1   1  10.668   0.729
  12  -1   1  9.4716  0.6614
  12  -1   1  9.5310  0.6469
  12  -1   1  10.351   0.708
  12  -1   1  9.1620  0.6673
  12  -1   1  9.2093  0.6353
 -12  -1  -1  8.2947  0.6111
  12  -1   1  8.1159  0.6036
  12  -1   1  10.026   0.770
  12  -1   1  8.4032  0.6716
  12  -1   1  9.0963  0.6782
 -12  -1  -1  8.8233  0.6212
  12   1   1  9.1676  0.7928
  12   1   1  9.6389  0.6859
  12   1   1  8.6302  0.7030
  12   1   1  9.8390  0.6846
  12   1   1  9.9275  0.6795
  12   1   1  8.2151  0.8047
  12   1   1  13.011   0.773
 -12   1  -1  9.1944  0.5832
  12   1   1  8.8812  0.7455
  12   1   1  9.5663  0.6586
  12   1   1  9.2282  0.6513
  12   1   1  7.5604  0.6159
  12   1   1  7.9927  0.6852
  12   1   1  9.8971  0.7267
  13  -2  -1  21.036   1.020
  13  -2  -1  21.813   1.043
  13  -2  -1  20.196   0.968
  13  -2  -1  21.617   1.001
  13  -2  -1  22.191   0.979
  13  -2  -1  22.680   1.049
 -13  -2   1  22.619   0.993
  13  -2  -1  21.382   0.996
  13  -2  -1  20.938   1.031
 -13  -2   1  20.934   0.992
  13  -2  -1  19.502   1.059
 -13  -2   1  21.869   0.983
  13  -2  -1  22.359   0.989
  13   2  -1  21.567   0.967
  13   2  -1  19.041   1.131
  13   2  -1  20.283   0.994
  13   2  -1  21.870   1.041
  13   2  -1  21.479   0.971
  13   2  -1  18.377   1.075
  13   2  -1  21.083   1.066
  13   2  -1  21.465   1.035
  13   2  -1  21.263   1.004
  13   2  -1  20.396   0.998
  13   2  -1  21.847   0.986
  13   2  -1  20.622   1.028
  12  -2  -1  40.089   1.801
  12  -2  -1  41.764   2.032
  12  -2  -1  44.095   1.971
  12  -2  -1  42.525   1.883
  12  -2  -1  37.275   1.772
  12  -2  -1  43.308   1.915
  12  -2  -1  43.791   1.954
 -12  -2   1  38.725   1.879
  12  -2  -1  40.077   1.848
  12  -2  -1  43.331   1.891
 -12  -2   1  45.959   1.883
  12  -2  -1  43.056   1.820
  12  -2  -1  39.845   1.847
  12  -2  -1  43.244   1.918
  12  -2  -1  42.568   1.884
  12  -2  -1  43.623   1.939
 -12  -2   1  43.352   1.898
  12   2  -1  42.958   1.816
  12   2  -1  41.020   1.868
  12   2  -1  42.161   1.892
  12   2  -1  42.381   1.829
  12   2  -1  42.396   1.909
  12   2  -1  40.533   1.808
  12   2  -1  42.691   1.875
  12   2  -1  41.806   1.874
  12   2  -1  42.514   2.056
  12   2  -1  42.135   1.937
  12   2  -1  43.343   1.897
  12   2  -1  38.705   2.086
  12   2  -1  43.769   1.958
  12   2  -1  42.097   1.945
  11  -2  -1  422.38   17.29
  11  -2  -1  423.38   16.79
  11  -2  -1  417.52   16.71
 -11  -2   1  366.12   17.16
  11  -2  -1  402.32   15.80
  11  -2  -1  395.86   16.64
 -11  -2   1  426.13   17.04
  11  -2  -1  397.29   16.02
  11  -2  -1  414.54   16.03
  11  -2  -1  421.19   16.69
 -11  -2   1  401.95   17.38
  11  -2  -1  411.05   16.70
  11  -2  -1  423.69   16.84
  11  -2  -1  413.93   16.44
  11  -2  -1  425.66   18.17
  11  -2  -1  389.42   16.67
  11  -2  -1  420.11   16.97
  11  -2  -1  376.17   16.73
  11   2  -1  419.85   16.98
  11   2  -1  408.08   16.78
  11   2  -1  397.78   16.66
  11   2  -1  404.61   16.02
  11   2  -1  421.88   16.05
  11   2  -1  408.00   16.74
  11   2  -1  435.97   16.73
  11   2  -1  407.13   16.43
  11   2  -1  427.65   16.85
  11   2  -1  418.17   15.87
  11   2  -1  419.59   16.69
  11   2  -1  406.75   16.77
  11   2  -1  403.48   16.70
  11   2  -1  414.58   17.35
  11   2  -1  432.80   18.22
  10  -2  -1  79.677   3.352
 -10  -2   1  73.849   5.269
 -10  -2   1  74.466   5.604
 -10  -2   1  74.778   3.455
  10  -2  -1  77.876   3.388
 -10  -2   1  79.905   3.487
  10  -2  -1  79.908   3.442
  10  -2  -1  81.890   3.683
  10  -2  -1  76.593   3.147
  10  -2  -1  73.422   3.359
  10  -2  -1  84.773   3.278
  10  -2  -1  81.729   3.474
  10  -2  -1  78.920   3.240
  10  -2  -1  66.057   5.445
  10  -2  -1  80.695   3.531
  10  -2  -1  78.344   3.236
  10  -2  -1  81.647   3.382
 -10  -2   1  71.420   5.189
  10  -2  -1  80.095   3.373
  10  -2  -1  75.599   5.789
  10  -2  -1  70.065   3.376
  10  -2  -1  76.287   3.355
  10  -2  -1  84.686   3.495
  10  -2  -1  81.964   3.451
  10   2  -1  77.405   3.390
  10   2  -1  79.140   3.177
  10   2  -1  72.470   5.939
  10   2  -1  78.841   3.477
  10   2  -1  83.846   3.387
 -10   2   1  72.146   5.366
  10   2  -1  81.896   3.444
  10   2  -1  84.151   3.389
  10   2  -1  80.704   3.273
  10   2  -1  78.604   3.411
 -10   2   1  73.041   5.175
  10   2  -1  81.111   3.266
  10   2  -1  80.934   3.459
  10   2  -1  78.463   3.603
  10   2  -1  82.313   3.731
  10   2  -1  78.336   3.383
  10   2  -1  70.537   5.989
  10   2  -1  68.431   5.440
  10   2  -1  77.732   3.451
  10   2  -1  83.698   3.417
  10   2  -1  82.437   3.304
  10   2  -1  80.948   3.434
   9  -2  -1  554.97   22.34
  -9  -2   1  551.42   29.83
   9  -2  -1  569.28   22.43
   9  -2  -1  543.80   22.26
  -9  -2   1  551.14   23.01
   9  -2  -1  540.59   20.95
   9  -2  -1  566.24   21.97
   9  -2  -1  488.22   28.59
   9  -2  -1  529.61   21.43
   9  -2  -1  550.08   21.44
   9  -2  -1  566.84   22.35
   9  -2  -1  503.36   22.66
   9  -2  -1  589.79   23.12
   9  -2  -1  516.17   22.05
   9  -2  -1  575.03   22.49
   9  -2  -1  525.78   22.29
   9  -2  -1  549.42   22.31
  -9  -2   1  531.17   28.57
   9  -2  -1  508.32   29.67
   9  -2  -1  540.51   22.42
  -9  -2   1  540.96   28.68
   9  -2  -1  556.41   28.96
   9  -2  -1  546.85   29.72
  -9  -2   1  509.50   22.80
   9  -2  -1  545.57   22.67
   9  -2  -1  558.83   21.15
   9   2  -1  536.32   30.13
   9   2  -1  528.49   28.90
   9   2  -1  574.33   22.43
   9   2  -1  562.75   22.35
   9   2  -1  583.43   21.46
   9   2  -1  562.55   22.35
   9   2  -1  573.60   22.49
   9   2  -1  578.75   22.33
   9   2  -1  557.63   20.99
   9   2  -1  532.91   30.02
  -9   2   1  526.67   28.55
   9   2  -1  573.08   23.18
   9   2  -1  562.09   21.44
   9   2  -1  560.70   22.79
   9   2  -1  578.83   21.98
   9   2  -1  552.08   22.69
   9   2  -1  563.18   22.37
   9   2  -1  586.55   21.22
   9   2  -1  583.81   24.35
   9   2  -1  539.90   22.80
   9   2  -1  541.39   22.68
  -9   2   1  528.98   29.67
   9   2  -1  580.63   22.29
   8  -2  -1  86.011   3.678
  -8  -2   1  78.054   5.530
   8  -2  -1  84.475   3.489
   8  -2  -1  91.633   3.601
   8  -2  -1  89.681   3.773
   8  -2  -1  88.243   3.784
  -8  -2   1  92.007   5.786
   8  -2  -1  89.515   3.721
   8  -2  -1  84.597   5.993
   8  -2  -1  95.405   5.876
   8  -2  -1  88.556   5.777
   8  -2  -1  87.375   3.739
  -8  -2   1  84.674   5.296
  -8  -2   1  83.588   3.806
   8  -2  -1  86.709   3.746
   8  -2  -1  90.525   4.058
   8  -2  -1  80.742   3.811
   8  -2  -1  81.231   3.756
   8  -2  -1  87.073   3.711
   8  -2  -1  88.980   3.707
   8  -2  -1  87.896   3.564
   8  -2  -1  89.530   3.892
   8  -2  -1  83.455   3.716
   8  -2  -1  80.204   3.699
   8  -2  -1  91.853   5.977
   8  -2  -1  95.123   3.804
   8  -2  -1  86.437   3.553
   8  -2  -1  88.997   3.764
   8   2  -1  91.669   3.611
   8   2  -1  78.506   3.764
   8   2  -1  89.914   6.260
   8   2  -1  90.136   3.725
  -8   2   1  87.413   5.637
   8   2  -1  91.300   3.530
   8   2  -1  90.960   5.898
   8   2  -1  87.093   3.872
   8   2  -1  88.440   3.748
   8   2  -1  88.955   3.694
  -8   2   1  92.107   5.553
  -8   2   1  93.126   5.961
   8   2  -1  89.216   3.798
   8   2  -1  90.520   3.576
   8   2  -1  88.052   3.820
   8   2  -1  88.137   3.756
   8   2  -1  95.333   3.635
   8   2  -1  94.704   3.801
   8   2  -1  85.926   6.215
   8   2  -1  91.535   3.721
   8   2  -1  89.352   3.963
   8   2  -1  85.464   3.768
   8   2  -1  89.064   3.802
   8   2  -1  92.236   4.113
   8   2  -1  89.437   5.988
   8   2  -1  87.900   3.755
   7  -2  -1  10.509   0.656
  -7  -2   1  10.213   0.675
   7  -2  -1  11.630   0.774
  -7  -2   1  10.640   1.493
  -7  -2   1  10.322   1.543
   7  -2  -1  11.679   0.678
   7  -2  -1  9.1652  0.7749
   7  -2  -1  12.446   1.697
   7  -2  -1  10.496   0.729
   7  -2  -1  9.9366  0.7171
   7  -2  -1  11.344   1.733
  -7  -2   1  11.432   1.670
   7  -2  -1  9.5233  0.7358
   7  -2  -1  10.778   1.441
   7  -2  -1  11.160   0.739
   7  -2  -1  11.635   0.692
   7  -2  -1  11.273   0.763
   7  -2  -1  9.0094  1.5083
   7  -2  -1  8.8292  0.6622
   7  -2  -1  9.4062  0.6969
   7  -2  -1  11.195   0.761
   7  -2  -1  11.539   0.710
   7  -2  -1  11.691   0.731
   7  -2  -1  8.4711  1.5715
   7  -2  -1  10.877   0.711
  -7  -2   1  10.131   0.847
   7  -2  -1  11.065   0.733
   7  -2  -1  11.221   0.724
   7  -2  -1  9.9873  0.7720
   7  -2  -1  10.439   0.763
   7   2  -1  9.6491  0.8590
   7   2  -1  10.964   0.714
   7   2  -1  11.434   0.693
   7   2  -1  10.853   0.759
   7   2  -1  10.603   0.692
   7   2  -1  9.3261  0.8205
   7   2  -1  10.563   1.732
   7   2  -1  12.119   0.723
   7   2  -1  11.404   1.891
   7   2  -1  9.6925  0.7498
   7   2  -1  12.662   1.975
  -7   2   1  10.561   1.606
   7   2  -1  10.564   0.768
   7   2  -1  10.452   0.839
   7   2  -1  10.205   0.782
   7   2  -1  10.816   0.744
  -7   2   1  10.121   1.594
   7   2  -1  11.368   1.928
   7   2  -1  9.0553  0.8084
   7   2  -1  10.602   0.789
   7   2  -1  9.6660  0.7043
   7   2  -1  11.345   0.809
   7   2  -1  12.174   0.803
   7   2  -1  11.943   0.788
   7   2  -1  9.7818  0.8136
   7   2  -1  12.151   1.916
   7   2  -1  11.556   0.731
  -6  -2   1  306.47   15.35
   6  -2  -1  308.76   16.22
   6  -2  -1  313.72   15.76
   6  -2  -1  311.82   16.32
   6  -2  -1  299.84   15.70
   6  -2  -1  279.10   15.20
  -6  -2   1  317.28   15.74
   6  -2  -1  318.69   16.33
   6  -2  -1  295.67   14.44
  -6  -2   1  308.20   15.76
  -6  -2   1  294.08   14.94
   6   2  -1  319.51   15.88
   6   2  -1  308.84   16.38
   6   2  -1  281.77   12.27
   6   2  -1  319.65   16.46
   6   2  -1  315.32   15.95
   6   2  -1  276.41   12.54
   6   2  -1  320.27   16.58
   6   2  -1  291.48   12.15
   6   2  -1  282.29   12.07
   6   2  -1  278.77   12.09
   6   2  -1  282.05   12.17
  -6   2   1  324.99   15.66
  -6   2   1  309.64   15.72
  -6   2   1  304.84   15.19
   6   2  -1  289.67   12.11
   6   2  -1  280.89   12.35
   6   2  -1  280.50   12.61
   6   2  -1  281.46   12.29
   6   2  -1  282.88   13.17
  -5  -2   1  91.020   4.972
   5  -2  -1  84.877   5.073
   5  -2  -1  80.615   4.496
   5  -2  -1  89.428   5.332
   5  -2  -1  86.806   5.080
   5  -2  -1  78.507   4.945
   5  -2  -1  88.401   5.098
   5  -2  -1  85.276   4.670
   5  -2  -1  80.606   4.737
   5  -2  -1  87.725   5.294
  -5  -2   1  86.015   5.058
   5  -2  -1  89.989   5.298
  -5  -2   1  96.633   5.229
  -5  -2   1  86.215   4.719
   5   2  -1  85.104   5.401
   5   2  -1  94.495   5.382
   5   2  -1  81.079   4.386
   5   2  -1  85.824   5.491
   5   2  -1  87.039   5.381
   5   2  -1  90.426   5.221
  -5   2   1  88.618   5.014
  -5   2   1  85.688   4.789
   4  -2  -1  145.07    8.14
  -4  -2   1  150.48    7.72
   4  -2  -1  148.20    7.83
   4  -2  -1  146.43    7.30
   4  -2  -1  142.29    7.86
   4  -2  -1  147.97    8.12
  -4  -2   1  154.43    7.88
  -4  -2   1  137.22    6.96
   4  -2  -1  148.32    7.88
  -4  -2   1  143.64    7.53
   4  -2  -1  152.48    7.56
   4  -2  -1  137.27    8.14
   4  -2  -1  143.23    7.21
   4  -2  -1  132.86    7.69
  -4  -2   1  154.86    7.96
   4  -2  -1  156.09    7.90
   4  -2  -1  143.18    7.64
   4   2  -1  153.92    8.28
   4   2  -1  158.63    8.03
   4   2  -1  146.34    8.36
   4   2  -1  144.55    8.28
   4   2  -1  141.63    7.06
   4   2  -1  143.95    7.96
  -3  -2   1  741.17   36.56
   3  -2  -1  737.91   38.23
   3  -2  -1  755.57   37.10
  -3  -2   1  783.29   37.09
   3  -2  -1  740.00   36.54
   3  -2  -1  744.54   38.49
  -3  -2   1  755.17   36.15
  -3  -2   1  734.68   34.31
   3  -2  -1  742.72   37.08
   3  -2  -1  743.59   36.63
   3  -2  -1  718.20   38.16
   3  -2  -1  707.97   34.43
   3  -2  -1  735.63   34.40
   3  -2  -1  727.83   36.99
   3  -2  -1  746.79   37.18
   3  -2  -1  705.17   36.14
   3   2  -1  766.12   38.43
   3   2  -1  698.66   37.24
   3   2  -1  733.31   34.22
   3   2  -1  741.69   37.19
   3   2  -1  779.95   38.58
   3   2  -1  771.29   38.33
   2  -2  -1  429.38   20.93
   2  -2  -1  424.82   21.06
   2  -2  -1  413.10   20.97
   2  -2  -1  418.48   20.96
   2  -2  -1  438.35   21.61
   2  -2  -1  424.64   21.64
   2  -2  -1  403.39   20.49
  -2  -2   1  407.49   20.72
  -2  -2   1  421.48   20.49
  -2  -2   1  408.37   20.58
   2  -2  -1  417.31   20.68
  -2  -2   1  414.98   19.47
   2  -2  -1  407.25   21.74
   2  -2  -1  409.34   19.56
  -2  -2   1  416.17   20.98
   2  -2  -1  435.23   20.84
   2  -2  -1  419.97   19.53
   2   2  -1  434.09   21.84
   2   2  -1  431.73   21.13
   2   2  -1  409.43   21.70
   2   2  -1  396.21   19.34
   2   2  -1  435.07   21.01
   2   2  -1  420.38   21.77
   2   2  -1  394.40   21.03
   1  -2  -1 4837.92  234.57
  -1  -2   1 4624.70  216.47
  -1  -2   1 4774.22  230.91
  -1  -2   1 4860.13  230.60
   1  -2  -1 4717.27  233.04
  -1  -2   1 4860.09  228.94
   1  -2  -1 4858.56  231.79
  -1  -2   1 4634.10  217.79
   1  -2  -1 4653.51  233.22
   1  -2  -1 4431.57  241.47
   1  -2  -1 4681.16  228.60
   1  -2  -1 4234.62  230.02
   1  -2  -1 4810.66  217.12
  -1  -2   1 4661.49  233.07
   1  -2  -1 4664.51  218.25
  -1   2   1 4481.87  239.63
   1   2  -1 4772.68  242.13
   1   2  -1 4713.31  234.10
   1   2  -1 4850.26  234.56
   1   2  -1 4734.08  241.18
   1   2  -1 4667.03  241.42
  -1   2   1 4686.61  240.51
  -1   2   1 4189.65  232.18
   0  -2   1  953.11   42.76
   0  -2  -1  968.47   44.76
   0  -2   1  899.91   46.06
   0  -2  -1  824.19   46.39
   0  -2   1  964.39   44.77
   0  -2   1  885.46   45.87
   0  -2   1  945.86   42.18
   0  -2  -1  943.26   44.90
   0  -2  -1  898.76   46.50
   0  -2   1  916.81   44.78
   0  -2   1  819.27   45.62
   0  -2  -1  945.08   42.03
   0  -2  -1  919.74   42.16
   0  -2  -1  869.08   45.49
   0   2  -1  899.04   47.72
   0   2  -1  927.77   48.71
   0   2  -1  900.95   46.83
   0   2   1  936.73   46.12
   0   2  -1  905.33   47.91
   0   2   1  869.43   45.74
   0   2   1  927.45   46.55
   0   2   1  921.21   47.72
  -1  -2  -1 2388.34  115.24
   1  -2   1 2196.07  116.70
  -1  -2  -1 2332.40  117.35
  -1  -2  -1 2360.56  117.89
   1  -2   1 2414.05  110.42
   1  -2   1 2281.36  110.04
   1  -2   1 2133.42  115.69
  -1  -2  -1 2364.41  116.42
  -1  -2  -1 2345.41  117.01
   1  -2   1 2228.03  115.38
   1  -2   1 2407.48  122.58
   1  -2   1 2482.26  117.73
   1  -2   1 2560.56  119.76
  -1  -2  -1 2349.60  109.77
   1   2   1 2320.37  120.74
  -1   2  -1 2449.71  122.29
   1   2   1 2373.88  110.12
  -1   2  -1 2230.26  121.55
   1   2   1 2419.54  119.33
   1   2   1 2315.69  117.66
   1   2   1 2437.77  122.95
  -1   2  -1 2179.73  117.29
  -1   2  -1 2293.13  116.87
   2  -2   1 1009.31   48.96
   2  -2   1  873.39   47.26
   2  -2   1  872.15   47.35
   2  -2   1  954.08   49.02
   2  -2   1  977.86   47.71
  -2  -2  -1  971.84   48.26
  -2  -2  -1  935.15   44.45
  -2  -2  -1  947.68   46.97
  -2  -2  -1  946.07   47.41
  -2  -2  -1  940.55   46.81
   2  -2   1  997.58   44.16
   2  -2   1 1001.67   47.01
   2  -2   1  938.93   44.18
   2  -2   1  929.96   47.94
   2   2   1  998.72   48.98
  -2   2  -1  934.65   47.88
   2   2   1  985.12   47.82
   2   2   1  919.48   46.73
   2   2   1  952.02   44.05
   2   2   1  979.28   49.28
  -2   2  -1  944.99   49.89
   2   2   1  971.90   47.54
   2   2   1  957.59   49.12
   3  -2   1  688.30   34.81
   3  -2   1  640.48   31.30
   3  -2   1  621.76   32.76
   3  -2   1  697.06   34.88
  -3  -2  -1  676.24   33.68
   3  -2   1  690.04   33.10
  -3  -2  -1  674.48   33.21
   3  -2   1  704.77   33.97
  -3  -2  -1  677.77   33.72
   3  -2   1  664.85   33.78
  -3  -2  -1  661.92   32.80
   3  -2   1  688.69   33.40
   3  -2   1  662.20   31.37
  -3  -2  -1  614.24   31.10
   3   2   1  665.25   34.82
  -3   2  -1  655.55   33.65
   3   2   1  669.68   31.28
   3   2   1  660.65   34.01
   3   2   1  658.08   33.03
  -3   2  -1  660.59   33.54
  -3   2  -1  700.11   34.98
   3   2   1  701.37   35.04
   3   2   1  729.92   35.07
   3   2   1  703.20   33.81
   4  -2   1  474.06   23.76
  -4  -2  -1  466.44   22.90
   4  -2   1  455.81   23.42
   4  -2   1  427.58   21.85
  -4  -2  -1  475.50   23.27
   4  -2   1  453.01   22.07
   4  -2   1  491.90   24.57
   4  -2   1  479.80   23.93
   4  -2   1  426.17   22.83
  -4  -2  -1  479.15   23.70
   4  -2   1  487.14   24.54
  -4  -2  -1  475.92   23.66
   4   2   1  466.64   23.99
   4   2   1  480.29   24.57
  -4   2  -1  453.24   23.49
  -4   2  -1  430.68   23.05
   4   2   1  468.86   21.96
   4   2   1  480.30   23.79
   4   2   1  507.40   24.68
  -4   2  -1  469.17   24.55
  -4   2  -1  457.62   23.61
   4   2   1  481.70   24.73
   5  -2   1  16.979   1.823
  -5  -2  -1  18.850   1.747
   5  -2   1  18.861   1.958
  -5  -2  -1  14.913   1.326
   5  -2   1  16.499   1.711
  -5  -2  -1  16.965   1.508
   5  -2   1  18.987   1.839
   5  -2   1  16.729   1.950
   5  -2   1  18.143   1.497
  -5  -2  -1  16.937   1.763
   5  -2   1  17.916   1.955
   5   2   1  15.604   1.780
   5   2   1  16.318   1.944
  -5   2  -1  19.255   1.717
   5   2   1  17.096   1.970
  -5   2  -1  16.121   1.347
  -5   2  -1  18.220   1.581
   5   2   1  17.357   1.847
   5   2   1  17.242   1.962
  -5   2  -1  16.883   1.780
   5   2   1  16.320   1.596
   6  -2   1  88.892   5.056
   6  -2   1  89.179   4.009
   6  -2   1  92.721   5.673
   6  -2   1  87.186   3.705
   6  -2   1  87.072   3.457
   6  -2   1  96.383   5.700
   6  -2   1  88.502   3.703
   6  -2   1  87.504   3.720
   6  -2   1  80.743   3.671
   6  -2   1  87.597   3.515
  -6  -2  -1  101.20    5.32
   6  -2   1  89.334   3.667
   6  -2   1  96.983   5.500
   6  -2   1  84.031   3.512
   6  -2   1  93.233   5.586
   6  -2   1  85.949   5.159
  -6  -2  -1  91.180   5.046
  -6  -2  -1  97.135   5.400
   6  -2   1  88.393   3.665
   6  -2   1  84.800   3.534
   6  -2   1  85.199   3.620
   6  -2   1  83.847   3.672
   6  -2   1  86.772   3.728
   6  -2   1  85.112   3.650
   6  -2   1  89.957   3.842
   6   2   1  88.879   3.664
  -6   2  -1  93.748   5.523
   6   2   1  85.752   3.705
   6   2   1  85.650   3.769
   6   2   1  85.621   3.862
   6   2   1  87.991   3.666
   6   2   1  84.888   3.712
   6   2   1  101.19    5.92
   6   2   1  96.087   5.972
   6   2   1  86.568   3.721
  -6   2  -1  92.400   5.143
   6   2   1  86.065   4.030
   6   2   1  85.810   3.684
   6   2   1  100.24    5.55
   6   2   1  88.956   3.683
   6   2   1  84.725   3.705
   6   2   1  87.961   3.677
   6   2   1  84.118   3.803
   6   2   1  90.038   3.548
   6   2   1  89.062   3.530
  -6   2  -1  87.746   5.278
   6   2   1  89.225   3.646
   6   2   1  82.878   3.534
   6   2   1  83.332   3.730
   6   2   1  92.682   4.902
   6   2   1  97.381   5.806
   6   2   1  83.756   3.479
  -7  -2  -1  29.790   2.752
   7  -2   1  27.663   2.769
   7  -2   1  25.439   1.438
   7  -2   1  27.281   2.785
   7  -2   1  27.523   1.406
   7  -2   1  30.224   2.920
   7  -2   1  27.594   1.538
   7  -2   1  29.855   1.432
   7  -2   1  31.278   1.438
   7  -2   1  29.661   1.377
  -7  -2  -1  28.518   1.419
   7  -2   1  28.553   1.364
   7  -2   1  27.025   1.614
  -7  -2  -1  32.157   2.615
   7  -2   1  30.648   1.541
  -7  -2  -1  32.488   2.679
   7  -2   1  30.663   1.383
   7  -2   1  30.613   1.513
   7  -2   1  30.933   1.411
   7  -2   1  28.779   1.377
  -7  -2  -1  30.540   2.377
   7  -2   1  27.900   1.316
   7  -2   1  29.999   2.571
   7  -2   1  33.330   2.887
   7  -2   1  30.359   1.439
  -7  -2  -1  23.922   1.404
   7  -2   1  30.962   1.451
   7  -2   1  30.525   1.343
   7  -2   1  29.628   1.416
   7  -2   1  28.790   1.456
   7  -2   1  29.398   1.360
   7   2   1  28.999   1.591
  -7   2  -1  29.198   2.510
   7   2   1  30.511   1.449
   7   2   1  31.509   1.378
   7   2   1  30.977   3.029
   7   2   1  31.204   1.407
   7   2   1  29.078   1.435
   7   2   1  30.729   1.422
  -7   2  -1  31.387   2.434
   7   2   1  28.327   1.433
   7   2   1  29.384   1.431
   7   2   1  26.168   1.444
   7   2   1  31.744   1.403
   7   2   1  33.276   3.133
   7   2   1  31.346   1.439
   7   2   1  29.708   1.451
   7   2   1  31.159   1.346
   7   2   1  29.503   1.377
  -7   2  -1  36.936   2.852
   7   2   1  29.014   1.438
   7   2   1  29.502   1.409
   7   2   1  29.120   1.569
   7   2   1  29.847   2.915
   7   2   1  30.908   1.512
   7   2   1  28.577   1.438
   7   2   1  30.015   1.379
   8  -2   1  22.465   1.129
   8  -2   1  19.503   2.617
   8  -2   1  22.074   2.530
   8  -2   1  19.970   2.396
   8  -2   1  19.954   1.119
   8  -2   1  20.778   1.134
   8  -2   1  21.007   1.236
   8  -2   1  21.209   1.081
  -8  -2  -1  21.455   1.105
  -8  -2  -1  22.820   2.458
   8  -2   1  20.728   1.157
   8  -2   1  22.410   1.073
   8  -2   1  20.903   1.092
  -8  -2  -1  19.394   1.146
  -8  -2  -1  19.137   2.229
   8  -2   1  22.009   1.209
   8  -2   1  18.823   1.078
   8  -2   1  20.971   1.174
   8  -2   1  21.890   1.291
   8  -2   1  22.114   1.243
   8  -2   1  19.297   1.250
   8  -2   1  19.973   1.056
   8  -2   1  22.279   2.645
  -8  -2  -1  20.469   2.334
   8  -2   1  20.862   1.115
   8  -2   1  20.745   1.169
   8  -2   1  20.881   1.107
   8  -2   1  21.771   1.131
   8   2   1  20.674   2.634
   8   2   1  20.043   1.140
   8   2   1  20.373   1.281
   8   2   1  22.409   2.797
   8   2   1  22.987   2.540
   8   2   1  20.097   1.145
   8   2   1  20.986   1.086
   8   2   1  21.669   1.099
   8   2   1  19.431   2.647
   8   2   1  21.205   1.162
   8   2   1  21.956   1.125
   8   2   1  21.843   1.091
   8   2   1  22.576   1.188
  -8   2  -1  20.656   2.183
   8   2   1  20.993   1.335
   8   2   1  21.616   1.166
   8   2   1  20.047   1.163
   8   2   1  21.788   1.221
   8   2   1  21.501   1.285
   8   2   1  20.745   1.240
   8   2   1  19.920   1.150
  -8   2  -1  21.113   2.349
   8   2   1  20.686   1.115
   8   2   1  21.523   1.151
   8   2   1  21.446   1.123
   9  -2   1  0.7830  1.6122
   9  -2   1  2.5718  0.4758
  -9  -2  -1  3.9856  1.2807
   9  -2   1  2.9252  0.5146
   9  -2   1  3.0506  0.4833
   9  -2   1  2.8111  0.4681
   9  -2   1  2.5836  0.4135
   9  -2   1  3.1546  1.7471
   9  -2   1  2.5295  0.4729
   9  -2   1  4.0092  0.6173
   9  -2   1  2.7060  0.4434
   9  -2   1  3.2484  0.5389
   9  -2   1  2.2012  0.4692
   9  -2   1  3.1199  0.4433
  -9  -2  -1  2.9799  0.3790
   9  -2   1  2.5818  0.6304
   9  -2   1  2.7297  0.4021
   9  -2   1  2.8290  0.5416
  -9  -2  -1  2.3398  1.2366
   9  -2   1  2.5691  0.6270
   9  -2   1  0.7232  1.2781
   9  -2   1  2.3760  0.4331
  -9  -2  -1  2.4990  0.4474
   9  -2   1  3.2751  0.5337
  -9  -2  -1  1.7588  1.1136
   9  -2   1  2.5810  0.4926
  -9  -2  -1  2.5407  0.5240
   9   2   1  3.0093  0.6103
   9   2   1  2.5543  0.6539
   9   2   1  0.5611  1.4623
   9   2   1  2.8429  0.5044
   9   2   1  4.0922  1.7743
   9   2   1  3.4279  0.5806
  -9   2  -1  1.8450  1.2028
  -9   2  -1  3.2714  1.2334
   9   2   1  2.8681  0.4690
   9   2   1  2.2548  0.4604
   9   2   1  2.8076  0.4868
   9   2   1  2.4163  0.4279
   9   2   1  2.8107  0.4233
   9   2   1  3.0993  0.5005
  -9   2  -1  2.0776  1.0918
   9   2   1  2.2582  0.4545
   9   2   1  3.0469  0.4642
   9   2   1  2.8595  0.4515
   9   2   1  2.8016  0.5014
   9   2   1  2.7676  0.5007
   9   2   1  3.1170  0.5659
   9   2   1  2.7263  1.4296
   9   2   1  3.0292  0.5029
   9   2   1  3.1975  1.9217
   9   2   1  3.1712  0.5117
  10  -2   1  67.425   2.832
  10  -2   1  64.353   3.014
  10  -2   1  62.909   2.743
  10  -2   1  64.191   2.830
  10  -2   1  62.002   2.717
  10  -2   1  63.129   2.731
  10  -2   1  64.219   2.775
  10  -2   1  64.940   2.633
  10  -2   1  62.569   2.640
 -10  -2  -1  64.557   2.788
  10  -2   1  65.609   2.634
  10  -2   1  63.031   2.788
  10  -2   1  62.493   2.719
  10  -2   1  66.695   2.888
  10  -2   1  63.765   2.555
  10  -2   1  55.005   2.700
  10  -2   1  58.971   2.761
 -10  -2  -1  62.010   2.774
  10  -2   1  56.077   2.692
  10   2   1  64.453   2.622
  10   2   1  58.831   2.770
  10   2   1  62.352   2.811
  10   2   1  62.278   2.743
  10   2   1  62.411   3.014
  10   2   1  60.872   2.641
  10   2   1  57.177   2.773
  10   2   1  63.131   2.743
  10   2   1  66.558   2.719
  10   2   1  62.671   2.673
  10   2   1  59.496   2.748
  10   2   1  66.128   2.818
  10   2   1  61.027   2.737
  10   2   1  63.494   2.801
  10   2   1  64.913   2.710
  10   2   1  62.131   2.819
  10   2   1  63.807   2.949
  11  -2   1  288.96   11.77
 -11  -2  -1  303.54   11.94
  11  -2   1  293.94   11.17
 -11  -2  -1  275.53   12.23
  11  -2   1  288.68   11.97
  11  -2   1  294.93   11.81
 -11  -2  -1  293.80   12.00
  11  -2   1  280.93   11.77
  11  -2   1  295.40   11.90
  11  -2   1  276.44   11.30
  11  -2   1  291.29   11.32
  11  -2   1  280.70   11.05
  11  -2   1  299.34   12.22
  11  -2   1  261.80   11.72
  11  -2   1  292.98   11.80
  11  -2   1  287.59   11.61
  11  -2   1  294.43   11.87
  11   2   1  286.54   11.77
  11   2   1  296.26   11.62
  11   2   1  287.13   11.97
  11   2   1  290.34   11.89
  11   2   1  280.55   11.79
  11   2   1  279.12   11.31
  11   2   1  289.22   11.33
  11   2   1  296.45   12.27
  11   2   1  286.07   11.85
  11   2   1  293.90   11.08
  11   2   1  292.06   11.84
  11   2   1  288.74   12.86
  11   2   1  295.82   11.23
  11   2   1  293.50   11.78
  11   2   1  299.66   11.80
  12  -2   1  0.9840  0.3335
  12  -2   1  1.1327  0.3640
  12  -2   1  1.4159  0.3272
  12  -2   1  1.4081  0.3823
  12  -2   1  0.6650  0.4354
 -12  -2  -1  0.9681  0.3550
  12  -2   1  0.8338  0.3739
  12  -2   1  0.6587  0.3336
 -12  -2  -1  0.7938  0.3377
  12  -2   1  1.2800  0.3836
  12  -2   1 -0.0733  0.4005
  12  -2   1  0.8625  0.4280
  12  -2   1  0.7508  0.3884
  12  -2   1  0.2356  0.4213
 -12  -2  -1  1.0591  0.3604
  12  -2   1  0.4108  0.4066
  12  -2   1  0.4038  0.3346
 -12  -2  -1  0.9425  0.3695
  12   2   1  1.1090  0.4189
  12   2   1  0.9493  0.4242
  12   2   1  0.9298  0.4219
 -12   2  -1  0.6580  0.2944
  12   2   1  0.4430  0.4089
  12   2   1 -0.0089  0.3260
  12   2   1  1.0747  0.3725
  12   2   1  0.3863  0.4034
  12   2   1  0.6689  0.3640
  12   2   1  0.4516  0.4811
  12   2   1  1.0394  0.4110
  12   2   1  1.0711  0.4210
  12   2   1  0.8412  0.3958
  12   2   1  0.2722  0.4684
  12   2   1  0.8065  0.3489
  12  -3  -1  32.466   1.494
  12  -3  -1  36.321   1.556
  12  -3  -1  35.975   1.594
 -12  -3   1  37.542   1.592
  12  -3  -1  36.127   1.532
  12  -3  -1  35.139   1.686
  12  -3  -1  33.532   1.582
  12  -3  -1  33.392   1.635
  12  -3  -1  35.603   1.624
 -12  -3   1  34.104   1.592
 -12  -3   1  36.170   1.632
  12  -3  -1  32.983   1.545
  12  -3  -1  35.755   1.637
  12  -3  -1  34.790   1.605
 -12  -3   1  37.980   1.575
  12  -3  -1  35.271   1.583
  12   3  -1  35.565   1.663
  12   3  -1  34.774   1.606
  12   3  -1  34.578   1.568
  12   3  -1  35.236   1.607
  12   3  -1  34.868   1.623
  12   3  -1  35.704   1.534
  12   3  -1  35.218   1.720
  12   3  -1  33.933   1.633
  12   3  -1  34.132   1.559
  12   3  -1  35.370   1.639
  12   3  -1  32.629   1.555
  12   3  -1  35.056   1.542
  12   3  -1  34.487   1.587
  12   3  -1  33.993   1.772
  11  -3  -1  28.672   1.438
  11  -3  -1  28.927   1.463
 -11  -3   1  30.417   1.414
  11  -3  -1  29.778   1.373
  11  -3  -1  27.266   1.342
  11  -3  -1  27.173   1.328
  11  -3  -1  28.824   1.375
 -11  -3   1  29.282   1.405
 -11  -3   1  27.264   1.418
  11  -3  -1  26.249   1.313
  11  -3  -1  30.236   1.511
  11  -3  -1  27.663   1.391
 -11  -3   1  30.565   1.380
  11  -3  -1  30.280   1.439
  11  -3  -1  24.807   1.344
  11  -3  -1  28.037   1.419
  11  -3  -1  29.637   1.489
  11  -3  -1  29.284   1.384
  11   3  -1  30.042   1.566
  11   3  -1  27.658   1.383
  11   3  -1  28.315   1.539
  11   3  -1  27.539   1.474
  11   3  -1  30.328   1.429
  11   3  -1  29.802   1.436
  11   3  -1  29.028   1.359
  11   3  -1  29.044   1.430
  11   3  -1  28.217   1.408
  11   3  -1  29.186   1.472
  11   3  -1  27.582   1.373
  11   3  -1  26.637   1.453
  11   3  -1  30.022   1.384
  11   3  -1  29.674   1.440
  11   3  -1  29.625   1.439
 -10  -3   1  48.178   2.095
  10  -3  -1  43.862   1.883
  10  -3  -1  48.453   2.228
  10  -3  -1  43.292   1.963
  10  -3  -1  43.629   1.991
  10  -3  -1  42.123   2.025
  10  -3  -1  45.450   2.088
 -10  -3   1  45.958   2.118
  10  -3  -1  46.549   2.047
  10  -3  -1  45.631   2.142
  10  -3  -1  46.216   2.092
  10  -3  -1  40.312   1.995
  10  -3  -1  45.925   2.130
  10  -3  -1  44.707   2.075
 -10  -3   1  39.797   2.048
  10  -3  -1  44.128   1.936
  10  -3  -1  42.217   1.915
  10  -3  -1  46.902   2.021
 -10  -3   1  45.401   2.093
  10   3  -1  49.858   2.341
  10   3  -1  44.798   2.038
  10   3  -1  45.892   2.127
  10   3  -1  46.584   2.087
  10   3  -1  46.013   2.022
  10   3  -1  44.053   2.035
  10   3  -1  45.433   1.970
  10   3  -1  42.980   2.068
  10   3  -1  46.976   2.078
  10   3  -1  43.226   2.100
  10   3  -1  42.347   2.097
  10   3  -1  46.104   2.281
  10   3  -1  43.480   1.941
  10   3  -1  45.478   2.069
  10   3  -1  44.074   2.036
  10   3  -1  42.381   2.048
  10   3  -1  45.357   1.995
   9  -3  -1  197.06    8.36
   9  -3  -1  192.54    7.68
   9  -3  -1  185.18    7.69
   9  -3  -1  188.33    7.81
   9  -3  -1  188.79    7.38
   9  -3  -1  170.85    7.68
  -9  -3   1  185.24   11.06
   9  -3  -1  190.97    7.71
   9  -3  -1  191.74    7.77
  -9  -3   1  182.11    7.84
  -9  -3   1  167.14   10.18
  -9  -3   1  179.42   10.61
  -9  -3   1  191.62    8.00
   9  -3  -1  179.88    7.66
   9  -3  -1  181.49    7.66
   9  -3  -1  182.90    7.38
   9  -3  -1  177.63   11.08
   9  -3  -1  188.25    7.58
   9  -3  -1  179.15    7.61
   9  -3  -1  188.32    7.78
   9  -3  -1  168.60   10.60
   9  -3  -1  180.96   11.00
  -9  -3   1  187.12    7.93
   9  -3  -1  184.21    7.20
  -9  -3   1  173.53   10.56
   9  -3  -1  195.70    7.98
   9  -3  -1  195.10    7.31
   9   3  -1  190.38    7.79
   9   3  -1  189.19    7.38
   9   3  -1  192.07    7.26
   9   3  -1  193.25    7.81
   9   3  -1  193.89    7.88
   9   3  -1  175.37   11.45
   9   3  -1  190.05    7.76
   9   3  -1  192.12    7.60
   9   3  -1  192.73    7.41
   9   3  -1  184.46   11.59
   9   3  -1  179.76    7.69
   9   3  -1  190.48    7.72
   9   3  -1  195.15    8.07
   9   3  -1  192.16    7.68
   9   3  -1  193.85    7.73
  -9   3   1  173.65   10.41
   9   3  -1  174.06   10.81
   9   3  -1  194.49    7.39
   9   3  -1  194.72    7.76
  -9   3   1  183.16   10.43
   9   3  -1  193.14    8.44
  -9   3   1  169.86   10.80
   9   3  -1  188.96    7.82
   9   3  -1  193.34    7.70
   8  -3  -1  35.361   1.618
   8  -3  -1  32.973   1.589
   8  -3  -1  31.798   1.610
  -8  -3   1  34.937   1.682
  -8  -3   1  38.470   3.154
   8  -3  -1  36.971   1.630
  -8  -3   1  33.556   2.825
   8  -3  -1  33.024   1.665
  -8  -3   1  33.049   3.025
  -8  -3   1  32.593   1.628
   8  -3  -1  32.845   1.657
   8  -3  -1  34.527   1.621
   8  -3  -1  34.224   1.701
   8  -3  -1  36.801   1.792
   8  -3  -1  35.143   3.082
  -8  -3   1  36.783   1.776
   8  -3  -1  34.404   1.599
   8  -3  -1  34.930   3.147
   8  -3  -1  36.124   1.587
   8  -3  -1  35.762   1.571
   8  -3  -1  35.430   1.516
   8  -3  -1  34.832   1.703
   8  -3  -1  37.038   1.739
   8  -3  -1  35.312   1.688
   8  -3  -1  36.068   1.689
   8  -3  -1  36.869   1.732
   8  -3  -1  33.916   3.121
   8  -3  -1  32.885   3.189
   8   3  -1  35.430   3.646
   8   3  -1  33.910   1.678
  -8   3   1  37.356   2.989
  -8   3   1  39.043   3.202
   8   3  -1  37.614   1.761
   8   3  -1  34.919   1.664
   8   3  -1  33.758   3.477
   8   3  -1  36.051   1.649
   8   3  -1  34.331   1.700
   8   3  -1  34.834   1.616
   8   3  -1  37.997   1.711
   8   3  -1  35.192   1.575
   8   3  -1  35.939   3.252
   8   3  -1  36.419   1.593
   8   3  -1  34.718   3.541
   8   3  -1  34.907   1.633
   8   3  -1  36.401   1.605
   8   3  -1  35.058   1.685
   8   3  -1  37.252   1.749
   8   3  -1  33.200   1.707
   8   3  -1  35.243   1.831
   8   3  -1  38.630   1.902
   8   3  -1  35.595   1.707
   8   3  -1  37.652   1.784
   7  -3  -1  381.96   15.78
   7  -3  -1  399.30   16.28
  -7  -3   1  397.09   19.91
   7  -3  -1  369.61   18.81
   7  -3  -1  374.67   15.71
   7  -3  -1  393.33   15.71
   7  -3  -1  360.64   15.54
   7  -3  -1  368.03   15.70
   7  -3  -1  381.92   15.73
  -7  -3   1  376.00   16.08
   7  -3  -1  382.20   14.90
   7  -3  -1  352.21   15.67
   7  -3  -1  395.56   15.73
   7  -3  -1  377.19   15.09
  -7  -3   1  407.53   20.36
   7  -3  -1  415.20   17.12
   7  -3  -1  366.00   15.79
   7  -3  -1  399.61   21.06
   7  -3  -1  370.41   15.46
  -7  -3   1  368.88   16.15
   7  -3  -1  362.77   16.31
   7  -3  -1  411.15   20.49
  -7  -3   1  393.85   20.34
   7  -3  -1  391.98   14.76
  -7  -3   1  383.96   16.22
   7  -3  -1  386.78   15.97
   7  -3  -1  362.38   15.08
   7  -3  -1  395.97   20.41
   7  -3  -1  395.57   20.96
   7  -3  -1  378.15   15.82
   7   3  -1  394.14   16.34
  -7   3   1  413.84   21.12
   7   3  -1  413.50   20.83
   7   3  -1  394.45   16.41
   7   3  -1  385.80   15.74
   7   3  -1  381.70   15.98
   7   3  -1  395.55   15.99
   7   3  -1  390.16   15.11
   7   3  -1  394.75   15.72
   7   3  -1  391.59   14.80
   7   3  -1  397.90   17.16
   7   3  -1  381.54   15.60
   7   3  -1  370.13   15.83
  -7   3   1  405.55   20.29
  -7   3   1  400.55   20.16
   7   3  -1  412.41   21.27
   7   3  -1  387.22   15.48
   7   3  -1  408.27   15.82
   7   3  -1  406.71   20.56
   7   3  -1  388.14   14.95
   7   3  -1  385.76   21.52
   7   3  -1  385.93   15.76
   7   3  -1  378.54   16.07
   7   3  -1  384.55   15.69
   7   3  -1  397.90   15.74
   7   3  -1  386.04   15.10
   7   3  -1  397.71   15.81
   7   3  -1  408.06   21.36
   6  -3  -1  11.393   0.683
   6  -3  -1  10.478   0.616
   6  -3  -1  11.761   1.582
   6  -3  -1  11.464   0.676
   6  -3  -1  10.031   0.624
   6  -3  -1  10.489   1.447
   6  -3  -1  9.1913  0.6614
   6  -3  -1  11.348   1.537
   6  -3  -1  11.712   1.552
   6  -3  -1  11.381   0.688
  -6  -3   1  11.259   0.750
   6  -3  -1  10.574   0.633
  -6  -3   1  11.467   1.452
  -6  -3   1  12.401   1.388
   6  -3  -1  11.002   0.792
  -6  -3   1  12.819   1.597
   6  -3  -1  13.597   1.582
   6  -3  -1  13.535   1.663
   6  -3  -1  10.012   0.711
   6  -3  -1  11.513   0.722
   6  -3  -1  10.823   0.651
   6  -3  -1  10.627   0.683
  -6  -3   1  12.219   1.537
   6  -3  -1  10.599   0.682
   6  -3  -1  8.6705  1.2541
   6   3  -1  12.382   0.664
   6   3  -1  12.988   1.781
   6   3  -1  10.847   0.765
  -6   3   1  12.238   1.436
   6   3  -1  9.3445  0.7207
   6   3  -1  13.115   1.904
   6   3  -1  11.248   0.719
   6   3  -1  10.538   0.705
   6   3  -1  10.802   1.597
   6   3  -1  12.248   0.740
   6   3  -1  10.230   0.663
   6   3  -1  10.611   0.676
   6   3  -1  10.714   0.763
   6   3  -1  10.995   0.660
   6   3  -1  12.280   1.828
   6   3  -1  10.513   0.735
   6   3  -1  10.647   0.672
   6   3  -1  10.721   0.722
   6   3  -1  12.472   0.700
  -6   3   1  10.946   1.282
  -6   3   1  10.273   1.528
   6   3  -1  12.873   1.934
   6   3  -1  10.791   0.678
   6   3  -1  11.850   0.695
   6   3  -1  11.316   0.830
   6   3  -1  10.738   0.739
   6   3  -1  10.188   0.827
   5  -3  -1  302.50   16.91
  -5  -3   1  328.33   16.40
   5  -3  -1  318.02   16.90
  -5  -3   1  319.28   15.85
   5  -3  -1  321.63   15.85
  -5  -3   1  317.90   16.13
   5  -3  -1  309.86   16.36
   5  -3  -1  308.62   16.23
   5  -3  -1  303.92   15.98
  -5  -3   1  310.47   16.37
   5  -3  -1  318.36   16.87
   5  -3  -1  306.25   15.14
   5  -3  -1  312.93   16.45
   5  -3  -1  312.45   15.26
   5   3  -1  327.09   16.68
   5   3  -1  318.36   17.07
   5   3  -1  322.68   17.14
   5   3  -1  318.75   17.29
   5   3  -1  311.13   16.49
   4  -3  -1 2146.70  105.25
   4  -3  -1 2250.62  114.66
  -4  -3   1 2298.90  112.15
   4  -3  -1 2240.83  105.24
  -4  -3   1 2240.75  104.40
   4  -3  -1 2226.08  111.98
  -4  -3   1 2146.11  111.11
   4  -3  -1 2061.86  111.33
   4  -3  -1 2282.76  112.92
   4  -3  -1 2267.14  118.22
   4  -3  -1 2104.98  118.07
   4  -3  -1 2334.05  113.81
   4  -3  -1 2310.48  116.69
  -4  -3   1 2256.25  114.61
   4  -3  -1 2237.24  113.71
  -4  -3   1 2413.30  115.39
   4  -3  -1 2124.68  112.12
   4   3  -1 2340.08  118.90
   4   3  -1 2192.29  111.79
   4   3  -1 2422.43  117.83
   4   3  -1 2297.56  114.99
   4   3  -1 2256.85  120.12
   3  -3  -1 1445.41   65.15
   3  -3  -1 1496.05   69.23
   3  -3  -1 1394.78   70.19
  -3  -3   1 1394.11   69.58
  -3  -3   1 1377.26   64.98
  -3  -3   1 1443.36   71.31
  -3  -3   1 1360.08   70.99
   3  -3  -1 1379.40   71.69
   3  -3  -1 1375.85   69.92
   3  -3  -1 1371.06   70.28
   3  -3  -1 1482.37   73.29
   3  -3  -1 1368.21   70.95
  -3  -3   1 1368.75   69.09
  -3  -3   1 1449.79   70.50
   3  -3  -1 1478.46   65.02
   3  -3  -1 1351.31   71.01
   3  -3  -1 1332.03   73.46
   3  -3  -1 1396.88   72.11
   3   3  -1 1500.39   72.46
   3   3  -1 1398.28   70.34
   3   3  -1 1422.94   72.67
   3   3  -1 1250.48   64.73
   3   3  -1 1457.31   72.23
   3   3  -1 1462.95   70.15
   2  -3  -1 1996.89   95.71
  -2  -3   1 1797.98   93.32
  -2  -3   1 1719.91   93.75
   2  -3  -1 1907.08   92.30
  -2  -3   1 1887.16   93.59
   2  -3  -1 1957.81   97.92
   2  -3  -1 1790.42   92.65
  -2  -3   1 1943.85   92.44
   2  -3  -1 1814.23   93.61
  -2  -3   1 1857.10   87.74
   2  -3  -1 1907.42   86.68
   2  -3  -1 1743.17   96.57
   2  -3  -1 1836.41   86.57
   2  -3  -1 1838.33   92.76
  -2  -3   1 1833.07   94.16
   2  -3  -1 1830.50   93.84
  -2   3   1 1648.07   93.41
   2   3  -1 1829.68   98.59
   2   3  -1 1843.50   97.13
   2   3  -1 1871.99   94.84
   2   3  -1 1892.76   87.14
   2   3  -1 1863.78   94.51
  -2   3   1 1938.01   95.93
   2   3  -1 1887.14   96.10
   1  -3  -1 1422.71   66.24
   1  -3  -1 1419.71   63.45
   1  -3  -1 1212.48   67.58
  -1  -3   1 1255.60   67.89
   1  -3  -1 1294.94   68.86
  -1  -3   1 1320.83   67.60
   1  -3  -1 1343.41   62.37
   1  -3  -1 1344.26   67.07
  -1  -3   1 1384.63   68.32
  -1  -3   1 1376.22   66.12
  -1  -3   1 1404.56   62.94
  -1  -3   1 1362.51   64.30
   1  -3  -1 1355.93   65.43
  -1  -3   1 1408.56   67.50
   1   3  -1 1361.62   68.91
   1   3  -1 1393.07   71.28
  -1   3   1 1336.09   67.66
  -1   3   1 1340.07   69.00
   1   3  -1 1339.66   69.95
  -1   3   1 1379.24   71.06
   1   3  -1 1368.07   70.44
   1   3  -1 1244.75   70.03
   0  -3  -1  8.8251  0.9663
   0  -3  -1  8.0005  0.8644
   0  -3  -1  7.4381  0.9736
   0  -3   1  8.1188  1.0098
   0  -3  -1  8.5786  1.0384
   0  -3   1  9.4047  1.0128
   0  -3  -1  8.9787  0.9801
   0  -3   1  11.173   1.222
   0  -3   1  9.3610  1.0326
   0  -3  -1  10.453   1.202
   0  -3  -1  10.319   0.928
   0  -3   1  7.8627  0.7496
   0  -3   1  8.4399  0.9590
   0   3  -1  10.733   1.184
   0   3  -1  7.4607  0.8685
   0   3  -1  11.823   1.227
   0   3   1  7.5886  0.8758
   0   3  -1  8.9038  0.8551
   0   3   1  9.8567  0.9909
   0   3   1  10.141   1.043
   0   3   1  10.907   1.109
  -1  -3  -1  488.12   24.22
  -1  -3  -1  478.80   24.41
  -1  -3  -1  497.04   24.04
  -1  -3  -1  503.70   24.48
   1  -3   1  518.42   24.51
  -1  -3  -1  516.64   24.33
   1  -3   1  499.41   23.01
   1  -3   1  510.57   24.75
   1  -3   1  501.96   22.96
   1  -3   1  461.55   24.36
  -1  -3  -1  462.53   25.41
   1  -3   1  446.99   24.11
  -1  -3  -1  488.61   22.92
   1  -3   1  481.12   24.02
  -1   3  -1  482.54   24.50
   1   3   1  490.28   22.84
  -1   3  -1  526.59   25.39
   1   3   1  500.37   25.48
  -1   3  -1  447.50   25.57
  -1   3  -1  493.01   25.31
   1   3   1  510.36   24.80
   1   3   1  480.61   24.50
   1   3   1  493.93   25.32
   2  -3   1  251.09   11.67
   2  -3   1  228.49   12.12
  -2  -3  -1  248.31   12.30
   2  -3   1  251.84   12.55
  -2  -3  -1  235.28   11.46
  -2  -3  -1  243.18   12.14
   2  -3   1  230.18   12.03
  -2  -3  -1  243.17   12.07
   2  -3   1  229.63   12.02
   2  -3   1  247.78   11.61
  -2  -3  -1  235.87   12.23
  -2  -3  -1  250.52   12.20
   2  -3   1  244.90   12.79
   2  -3   1  246.02   12.48
  -2   3  -1  241.73   12.63
   2   3   1  239.85   12.62
  -2   3  -1  229.18   12.11
   2   3   1  240.47   12.82
  -2   3  -1  243.87   12.72
   2   3   1  243.65   12.33
  -2   3  -1  247.35   12.23
   2   3   1  240.67   12.99
   2   3   1  243.17   11.54
  -3  -3  -1  621.50   31.45
  -3  -3  -1  586.47   29.12
   3  -3   1  642.03   29.43
  -3  -3  -1  653.38   31.08
   3  -3   1  666.96   32.51
   3  -3   1  634.34   31.75
   3  -3   1  575.21   30.65
   3  -3   1  590.85   30.91
  -3  -3  -1  607.84   30.70
  -3  -3  -1  659.70   31.49
   3  -3   1  619.99   29.38
   3  -3   1  662.79   31.38
   3  -3   1  669.04   32.61
   3   3   1  667.20   32.86
  -3   3  -1  638.95   31.41
  -3   3  -1  608.89   31.34
  -3   3  -1  598.92   31.24
   3   3   1  645.74   31.58
   3   3   1  581.65   30.88
   3   3   1  641.34   32.61
  -3   3  -1  638.94   32.58
   3   3   1  602.39   29.29
   3   3   1  642.38   32.67
   3   3   1  614.75   31.91
   4  -3   1  76.015   4.436
  -4  -3  -1  71.228   4.115
   4  -3   1  71.455   4.390
   4  -3   1  61.808   3.836
   4  -3   1  69.272   3.910
  -4  -3  -1  72.334   4.172
   4  -3   1  64.945   3.886
   4  -3   1  73.195   4.336
  -4  -3  -1  68.267   3.906
  -4  -3  -1  75.637   4.086
   4  -3   1  72.413   4.141
   4  -3   1  67.667   4.338
  -4   3  -1  70.519   4.199
   4   3   1  71.860   4.308
   4   3   1  67.749   3.914
  -4   3  -1  69.901   4.005
   4   3   1  70.780   4.446
   4   3   1  73.649   4.520
   4   3   1  69.710   4.720
  -4   3  -1  70.516   3.922
   4   3   1  68.687   4.190
   5  -3   1  20.670   2.125
   5  -3   1  20.303   2.092
  -5  -3  -1  18.441   1.577
   5  -3   1  20.268   2.027
  -5  -3  -1  19.233   1.734
  -5  -3  -1  20.840   1.865
  -5  -3  -1  18.394   1.845
   5  -3   1  18.631   1.676
   5  -3   1  19.555   2.007
   5  -3   1  18.982   2.014
  -5   3  -1  20.434   1.619
   5   3   1  19.287   1.737
   5   3   1  19.150   2.159
   5   3   1  17.410   2.180
  -5   3  -1  19.359   1.749
  -5   3  -1  22.398   1.915
   5   3   1  17.687   1.849
   5   3   1  21.207   2.223
   6  -3   1  80.836   3.421
   6  -3   1  81.682   3.216
  -6  -3  -1  77.775   4.794
   6  -3   1  84.480   4.921
   6  -3   1  78.504   3.280
  -6  -3  -1  92.763   5.097
   6  -3   1  88.105   5.380
   6  -3   1  81.806   3.272
   6  -3   1  85.126   3.734
   6  -3   1  82.305   3.475
   6  -3   1  81.018   3.369
   6  -3   1  76.248   3.585
  -6  -3  -1  90.420   5.085
   6  -3   1  84.818   3.465
  -6  -3  -1  79.453   3.524
   6  -3   1  73.612   3.273
   6  -3   1  77.756   3.586
   6  -3   1  79.624   3.427
  -6  -3  -1  78.437   3.540
   6  -3   1  82.971   3.424
   6  -3   1  88.224   5.348
   6  -3   1  81.775   3.606
   6  -3   1  85.498   5.336
   6  -3   1  76.593   3.422
   6  -3   1  76.288   3.386
   6  -3   1  89.369   3.590
   6  -3   1  83.347   3.450
   6  -3   1  82.198   3.496
  -6  -3  -1  87.294   5.280
  -6  -3  -1  79.114   3.504
   6  -3   1  75.769   5.046
   6   3   1  78.900   3.279
   6   3   1  89.257   5.784
   6   3   1  81.600   3.429
   6   3   1  80.993   3.402
   6   3   1  91.589   5.648
   6   3   1  80.960   3.477
   6   3   1  84.688   3.469
   6   3   1  82.658   3.300
   6   3   1  81.185   3.507
   6   3   1  81.214   3.463
   6   3   1  81.593   3.470
   6   3   1  81.309   3.631
   6   3   1  80.428   3.440
   6   3   1  79.201   3.463
   6   3   1  80.272   3.409
   6   3   1  90.709   5.620
  -6   3  -1  90.230   5.242
   6   3   1  80.665   3.457
   6   3   1  81.940   3.388
   6   3   1  80.731   3.255
   6   3   1  77.982   3.496
  -6   3  -1  83.893   4.852
   6   3   1  82.571   3.438
   6   3   1  83.092   3.327
   6   3   1  82.322   3.773
   6   3   1  77.706   5.142
   7  -3   1  25.251   2.449
   7  -3   1  24.045   1.181
  -7  -3  -1  24.279   2.572
   7  -3   1  24.652   1.142
   7  -3   1  23.006   1.168
   7  -3   1  24.563   1.298
   7  -3   1  24.164   1.215
   7  -3   1  23.623   1.265
   7  -3   1  23.601   1.391
   7  -3   1  22.662   1.167
  -7  -3  -1  23.982   2.130
   7  -3   1  25.212   1.235
   7  -3   1  24.713   1.295
   7  -3   1  23.244   1.243
   7  -3   1  22.212   1.148
   7  -3   1  22.838   1.422
   7  -3   1  24.977   1.230
  -7  -3  -1  21.768   1.217
   7  -3   1  23.781   2.564
   7  -3   1  28.120   1.190
   7  -3   1  21.437   2.463
   7  -3   1  26.252   1.142
  -7  -3  -1  24.328   2.369
  -7  -3  -1  22.129   1.195
   7  -3   1  23.461   2.553
   7  -3   1  24.469   1.316
  -7  -3  -1  20.185   2.293
  -7  -3  -1  24.605   1.219
   7  -3   1  24.523   1.181
   7   3   1  23.296   1.263
   7   3   1  22.147   1.265
   7   3   1  24.560   1.393
   7   3   1  22.869   1.139
   7   3   1  23.888   1.213
  -7   3  -1  26.105   2.306
   7   3   1  25.695   2.527
   7   3   1  24.671   1.245
   7   3   1  23.157   1.218
  -7   3  -1  25.972   2.538
   7   3   1  26.587   2.975
   7   3   1  24.270   1.167
   7   3   1  23.324   1.246
   7   3   1  24.537   1.213
   7   3   1  24.623   1.194
   7   3   1  24.575   1.204
   7   3   1  24.820   1.216
   7   3   1  23.094   1.217
   7   3   1  24.196   2.826
   7   3   1  24.632   1.232
   7   3   1  23.143   1.362
   7   3   1  22.931   2.761
   7   3   1  23.711   1.341
   7   3   1  23.524   1.236
  -7   3  -1  25.060   2.297
   7   3   1  23.460   1.251
   7   3   1  24.360   1.200
   8  -3   1  117.88    5.30
   8  -3   1  124.79    5.14
   8  -3   1  114.41    7.66
  -8  -3  -1  123.23    5.26
   8  -3   1  130.62    5.32
   8  -3   1  118.90    5.08
   8  -3   1  115.07    5.04
   8  -3   1  122.54    5.05
   8  -3   1  120.64    5.06
   8  -3   1  119.22    5.00
   8  -3   1  127.12    5.16
   8  -3   1  120.94    4.76
  -8  -3  -1  124.15    7.25
   8  -3   1  111.34    5.28
   8  -3   1  125.94    4.87
   8  -3   1  122.42    5.06
   8  -3   1  123.35    4.84
   8  -3   1  107.24    6.92
  -8  -3  -1  121.69    7.51
   8  -3   1  116.60    5.07
  -8  -3  -1  113.37    7.14
  -8  -3  -1  117.05    5.20
   8  -3   1  125.86    5.54
  -8  -3  -1  117.79    5.16
   8  -3   1  125.09    5.16
   8  -3   1  125.31    7.72
   8  -3   1  124.79    5.12
  -8  -3  -1  115.35    6.93
  -8  -3  -1  121.18    5.17
   8  -3   1  114.57    7.50
   8  -3   1  119.84    4.87
   8   3   1  124.19    5.15
   8   3   1  118.98    5.13
   8   3   1  119.43    5.13
   8   3   1  128.00    5.59
   8   3   1  121.53    8.04
   8   3   1  125.14    5.10
   8   3   1  110.32    8.00
   8   3   1  121.99    4.86
   8   3   1  123.97    5.10
   8   3   1  122.32    5.13
  -8   3  -1  118.26    7.09
   8   3   1  128.32    5.07
   8   3   1  122.92    5.07
  -8   3  -1  129.21    7.21
   8   3   1  125.41    5.36
   8   3   1  125.28    4.89
  -8   3  -1  120.45    7.38
   8   3   1  127.10    4.93
   8   3   1  115.44    7.43
   8   3   1  126.28    5.14
   8   3   1  119.73    5.16
   8   3   1  122.71    4.84
   8   3   1  121.17    7.96
   8   3   1  123.98    5.01
   8   3   1  123.43    5.09
   9  -3   1  115.46    4.92
  -9  -3  -1  108.87    7.23
   9  -3   1  125.74    5.00
   9  -3   1  118.09    4.71
   9  -3   1  115.14    4.60
   9  -3   1  125.18    5.35
   9  -3   1  110.26    4.87
   9  -3   1  95.996   7.292
   9  -3   1  112.23    4.91
   9  -3   1  103.99    7.40
   9  -3   1  112.94    4.88
   9  -3   1  112.41    4.71
   9  -3   1  119.21    4.94
   9  -3   1  123.59    5.12
   9  -3   1  120.86    4.99
   9  -3   1  126.68    5.01
   9  -3   1  120.64    4.92
   9  -3   1  121.23    4.92
  -9  -3  -1  124.14    5.03
  -9  -3  -1  111.46    7.06
   9  -3   1  107.19    5.10
   9  -3   1  121.46    4.68
   9  -3   1  116.14    4.86
  -9  -3  -1  114.68    5.02
   9  -3   1  110.15    7.51
  -9  -3  -1  117.47    5.07
  -9  -3  -1  109.09    7.01
   9   3   1  117.73    4.97
   9   3   1  121.41    4.94
  -9   3  -1  109.98    7.01
   9   3   1  117.66    4.94
   9   3   1  110.50    7.87
   9   3   1  125.45    5.23
   9   3   1  116.86    4.90
  -9   3  -1  109.31    7.24
   9   3   1  120.22    4.72
   9   3   1  116.00    4.96
   9   3   1  114.65    4.98
   9   3   1  110.34    7.39
   9   3   1  120.19    5.02
   9   3   1  119.99    4.89
   9   3   1  115.45    4.85
   9   3   1  120.91    4.75
   9   3   1  117.62    8.22
   9   3   1  123.75    4.79
   9   3   1  121.32    5.41
   9   3   1  123.00    5.01
   9   3   1  123.99    4.68
   9   3   1  120.52    4.93
  10  -3   1  148.46    5.86
  10  -3   1  143.21    6.62
  10  -3   1  150.50    6.34
  10  -3   1  143.04    6.07
  10  -3   1  148.12    6.10
  10  -3   1  147.00    6.09
  10  -3   1  148.86    6.03
 -10  -3  -1  141.21    6.25
  10  -3   1  150.57    6.17
  10  -3   1  132.01    6.05
 -10  -3  -1  146.97    6.31
  10  -3   1  150.75    6.13
 -10  -3  -1  156.12    6.23
  10  -3   1  157.78    5.82
 -10  -3  -1  158.37    6.17
  10  -3   1  152.06    6.18
  10  -3   1  140.69    5.85
  10  -3   1  132.94    6.08
  10  -3   1  150.57    6.19
  10  -3   1  146.42    5.71
  10  -3   1  144.64    6.08
  10   3   1  147.28    6.18
  10   3   1  144.95    6.16
  10   3   1  151.67    5.90
  10   3   1  146.94    5.84
  10   3   1  151.62    5.78
  10   3   1  153.74    6.45
  10   3   1  153.53    6.13
  10   3   1  149.74    6.17
  10   3   1  150.00    6.11
  10   3   1  147.73    5.88
  10   3   1  142.45    6.08
  10   3   1  143.91    6.09
  10   3   1  144.24    6.21
  10   3   1  141.46    6.11
  10   3   1  145.16    6.69
  10   3   1  144.63    6.02
  11  -3   1  0.3455  0.4855
 -11  -3  -1  0.4888  0.4273
  11  -3   1  0.5105  0.3931
  11  -3   1  0.7832  0.5351
  11  -3   1  1.0124  0.3865
  11  -3   1  0.4254  0.4548
 -11  -3  -1 -0.1598  0.4047
  11  -3   1  0.4024  0.3988
  11  -3   1  0.4549  0.4262
  11  -3   1  1.0704  0.3599
  11  -3   1 -0.2510  0.4397
 -11  -3  -1  0.0157  0.3533
  11  -3   1 -0.0133  0.3657
  11  -3   1  0.1276  0.4097
 -11  -3  -1  0.1792  0.4553
  11  -3   1  0.5361  0.4351
  11  -3   1  0.6658  0.4897
  11   3   1  0.3440  0.4356
  11   3   1 -0.0668  0.3737
  11   3   1  0.2953  0.3791
  11   3   1  0.3640  0.4589
  11   3   1 -0.0753  0.4476
  11   3   1 -0.1997  0.4658
  11   3   1 -0.0041  0.4240
  11   3   1 -0.0780  0.5219
  11   3   1  0.3503  0.3688
  11   3   1 -0.0636  0.4069
  11   3   1  0.5727  0.4269
  11   3   1  0.0275  0.4246
  11   3   1  0.5470  0.4034
  12  -3   1  4.7816  0.4857
  12  -3   1  4.9988  0.4802
 -12  -3  -1  4.4286  0.4562
  12  -3   1  4.5627  0.4200
 -12  -3  -1  4.9605  0.4498
  12  -3   1  5.5573  0.4767
  12  -3   1  5.1197  0.4718
  12  -3   1  5.3862  0.4840
  12  -3   1  5.4462  0.4481
  12  -3   1  4.8139  0.4843
 -12  -3  -1  5.5765  0.4665
  12  -3   1  6.4470  0.5455
 -12  -3  -1  5.6644  0.5108
  12  -3   1  5.1890  0.4685
  12  -3   1  6.2503  0.5188
  12  -3   1  4.5499  0.5267
  12  -3   1  5.3500  0.4360
 -12   3  -1  3.9143  0.3543
  12   3   1  5.4162  0.5161
  12   3   1  4.6640  0.4758
  12   3   1  5.1018  0.5708
  12   3   1  4.9449  0.5181
  12   3   1  5.1940  0.5806
  12   3   1  4.9868  0.5232
  12   3   1  5.7962  0.4899
  12   3   1  5.5970  0.4805
  12   3   1  5.2031  0.4648
  12   3   1  5.0903  0.4365
  12   3   1  5.9005  0.5250
  12  -4  -1  17.183   0.915
 -12  -4   1  17.814   0.952
  12  -4  -1  17.228   0.854
  12  -4  -1  17.596   0.921
  12  -4  -1  16.223   0.852
  12  -4  -1  16.514   0.924
  12  -4  -1  15.686   0.909
 -12  -4   1  17.473   0.883
 -12  -4   1  18.367   0.900
  12  -4  -1  16.395   0.861
  12  -4  -1  17.399   0.843
 -12  -4   1  17.924   0.891
 -12  -4   1  18.584   0.929
  12   4  -1  19.980   0.843
  12   4  -1  20.204   0.877
  12   4  -1  16.667   0.874
  12   4  -1  17.169   0.955
  12   4  -1  16.733   0.959
  12   4  -1  17.165   1.013
  12   4  -1  16.690   0.923
  12   4  -1  18.419   0.940
  12   4  -1  17.552   0.928
  12   4  -1  15.248   0.890
  12   4  -1  16.142   0.848
  12   4  -1  18.051   1.035
  11  -4  -1  25.144   1.282
  11  -4  -1  24.872   1.194
  11  -4  -1  23.743   1.224
  11  -4  -1  24.398   1.209
  11  -4  -1  23.991   1.271
  11  -4  -1  22.598   1.145
  11  -4  -1  20.991   1.139
 -11  -4   1  27.062   1.279
 -11  -4   1  25.345   1.235
  11  -4  -1  23.746   1.233
  11  -4  -1  23.146   1.206
  11  -4  -1  23.814   1.163
  11  -4  -1  23.654   1.192
 -11  -4   1  24.163   1.225
 -11  -4   1  28.948   1.236
  11  -4  -1  24.050   1.259
  11   4  -1  23.854   1.226
  11   4  -1  24.733   1.399
  11   4  -1  25.164   1.326
  11   4  -1  23.119   1.171
  11   4  -1  24.369   1.416
  11   4  -1  24.507   1.224
  11   4  -1  23.700   1.175
  11   4  -1  23.609   1.269
  11   4  -1  23.675   1.252
  11   4  -1  23.388   1.202
  11   4  -1  24.605   1.259
  11   4  -1  23.278   1.164
  11   4  -1  25.350   1.177
  11   4  -1  26.843   1.286
  10  -4  -1  206.05    8.75
  10  -4  -1  203.90    8.47
  10  -4  -1  196.35    8.43
  10  -4  -1  212.74    8.56
  10  -4  -1  201.64    8.01
  10  -4  -1  177.73    8.36
  10  -4  -1  211.07    8.54
 -10  -4   1  212.46    8.73
  10  -4  -1  199.17    8.33
  10  -4  -1  211.27    8.44
  10  -4  -1  206.89    9.18
  10  -4  -1  201.23    7.93
 -10  -4   1  218.27    8.81
  10  -4  -1  206.20    8.12
  10  -4  -1  207.42    8.48
  10  -4  -1  205.41    8.58
 -10  -4   1  199.37    8.63
 -10  -4   1  214.87    8.65
  10   4  -1  198.07    7.97
  10   4  -1  207.97    8.12
  10   4  -1  203.50    8.46
  10   4  -1  212.32    8.62
  10   4  -1  196.14    8.44
  10   4  -1  208.22    8.57
  10   4  -1  206.72    8.34
  10   4  -1  206.11    8.53
  10   4  -1  211.33    8.51
  10   4  -1  205.05    8.12
  10   4  -1  211.30    8.52
  10   4  -1  216.22    8.89
  10   4  -1  213.84    8.47
  10   4  -1  203.47    8.15
  10   4  -1  213.24    9.28
  10   4  -1  215.83    8.55
   9  -4  -1  112.49    4.69
   9  -4  -1  113.51    4.41
   9  -4  -1  115.01    4.66
   9  -4  -1  93.689   6.793
  -9  -4   1  104.96    4.71
   9  -4  -1  114.79    4.72
  -9  -4   1  116.72    4.80
  -9  -4   1  120.29    4.75
   9  -4  -1  112.09    4.62
  -9  -4   1  108.34    7.06
  -9  -4   1  100.93    6.66
   9  -4  -1  109.58    4.62
   9  -4  -1  107.57    4.63
   9  -4  -1  113.25    4.62
  -9  -4   1  115.06    4.75
   9  -4  -1  113.64    4.71
   9  -4  -1  106.91    4.59
   9  -4  -1  113.88    5.02
   9  -4  -1  102.09    4.43
  -9  -4   1  102.43    6.60
   9  -4  -1  103.31    4.44
   9  -4  -1  97.968   6.892
   9  -4  -1  108.01    4.57
   9  -4  -1  112.47    4.80
  -9  -4   1  98.108   6.694
  -9  -4   1  114.58    4.81
   9  -4  -1  110.08    4.32
   9   4  -1  110.37    4.44
   9   4  -1  113.49    4.41
   9   4  -1  114.71    4.48
   9   4  -1  114.88    4.70
   9   4  -1  113.20    4.62
   9   4  -1  113.31    4.92
   9   4  -1  115.51    4.54
   9   4  -1  112.59    4.58
   9   4  -1  113.25    4.63
   9   4  -1  102.09    7.07
   9   4  -1  113.41    4.66
   9   4  -1  116.92    5.13
   9   4  -1  110.37    4.72
   9   4  -1  114.41    4.66
   9   4  -1  111.36    4.70
   9   4  -1  103.31    7.56
  -9   4   1  99.224   6.505
  -9   4   1  102.05    6.82
   9   4  -1  108.08    7.71
   9   4  -1  117.64    4.74
   9   4  -1  107.58    4.70
   9   4  -1  112.70    4.70
   8  -4  -1  903.16   39.38
   8  -4  -1  987.39   39.22
  -8  -4   1  955.21   40.61
  -8  -4   1  994.48   41.98
   8  -4  -1  956.49   40.76
   8  -4  -1  938.14   37.66
  -8  -4   1  945.67   51.17
   8  -4  -1  958.15   38.59
  -8  -4   1  931.96   40.83
   8  -4  -1  953.49   38.80
  -8  -4   1 1006.23   48.63
   8  -4  -1  947.17   39.63
   8  -4  -1  977.54   37.41
   8  -4  -1  963.85   40.14
   8  -4  -1  924.35   50.80
  -8  -4   1  982.39   40.94
   8  -4  -1  937.57   38.17
  -8  -4   1  967.11   49.34
   8  -4  -1  929.72   50.78
   8  -4  -1  975.08   40.50
  -8  -4   1 1004.44   49.38
   8  -4  -1  966.04   39.63
   8  -4  -1  985.10   40.59
   8  -4  -1  997.06   39.50
   8  -4  -1  999.11   43.30
   8  -4  -1  949.52   49.59
   8  -4  -1  979.90   39.39
   8  -4  -1  960.89   37.40
   8   4  -1  910.60   51.35
  -8   4   1  985.70   51.07
   8   4  -1  957.08   40.68
   8   4  -1 1009.86   40.24
   8   4  -1 1014.22   37.81
   8   4  -1 1003.66   39.55
   8   4  -1  996.97   38.60
   8   4  -1  996.68   39.76
   8   4  -1  979.55   37.87
   8   4  -1  987.88   39.79
   8   4  -1  995.58   39.78
   8   4  -1 1016.25   41.40
   8   4  -1  977.35   39.91
   8   4  -1 1005.85   51.78
   8   4  -1  990.86   43.75
  -8   4   1  961.07   49.12
   8   4  -1 1024.38   37.58
   8   4  -1  966.41   40.76
   8   4  -1  974.11   49.68
   8   4  -1 1014.48   37.69
   8   4  -1  974.43   39.40
   8   4  -1  950.13   39.73
   7  -4  -1  325.80   13.70
   7  -4  -1  317.33   14.15
   7  -4  -1  337.05   18.01
   7  -4  -1  337.80   13.71
   7  -4  -1  328.01   13.77
   7  -4  -1  350.87   13.71
   7  -4  -1  327.70   14.23
  -7  -4   1  327.60   14.08
  -7  -4   1  340.50   14.03
   7  -4  -1  317.84   13.14
  -7  -4   1  358.40   17.89
   7  -4  -1  333.73   12.98
   7  -4  -1  334.34   16.71
   7  -4  -1  338.53   13.81
  -7  -4   1  351.32   17.57
  -7  -4   1  340.47   17.80
   7  -4  -1  354.40   14.91
   7  -4  -1  337.20   18.37
   7  -4  -1  327.07   13.57
  -7  -4   1  340.67   14.30
   7  -4  -1  310.37   14.06
   7  -4  -1  337.86   12.87
   7  -4  -1  343.85   14.18
   7  -4  -1  326.60   13.47
   7  -4  -1  331.08   13.91
   7  -4  -1  340.23   18.37
   7  -4  -1  315.10   13.68
   7  -4  -1  349.25   13.69
   7  -4  -1  302.23   17.55
  -7  -4   1  321.85   13.66
  -7  -4   1  341.26   14.15
   7   4  -1  363.63   15.00
   7   4  -1  342.37   13.75
   7   4  -1  344.37   13.72
   7   4  -1  348.68   13.18
   7   4  -1  341.01   13.70
   7   4  -1  313.84   18.75
   7   4  -1  347.10   14.29
   7   4  -1  346.50   13.95
   7   4  -1  332.54   13.49
   7   4  -1  342.73   14.03
   7   4  -1  336.89   13.06
   7   4  -1  330.82   13.15
   7   4  -1  346.50   18.09
   7   4  -1  332.63   13.76
   7   4  -1  336.08   13.68
   7   4  -1  358.32   18.48
   7   4  -1  339.06   13.79
  -7   4   1  347.78   18.39
  -7   4   1  360.03   17.68
  -7   4   1  322.57   17.63
   7   4  -1  351.73   12.93
   7   4  -1  328.08   13.62
   7   4  -1  342.68   13.83
   7   4  -1  344.42   13.94
   7   4  -1  354.50   13.79
   7   4  -1  356.40   19.21
   6  -4  -1  107.77    5.03
  -6  -4   1  125.02    6.59
   6  -4  -1  116.39    4.62
  -6  -4   1  113.44    4.99
   6  -4  -1  116.08    4.90
  -6  -4   1  127.92    6.94
   6  -4  -1  107.43    4.97
   6  -4  -1  114.74    5.04
  -6  -4   1  108.41    4.83
   6  -4  -1  117.89    4.85
   6  -4  -1  114.85    4.91
  -6  -4   1  129.22    6.81
   6  -4  -1  106.12    4.64
   6  -4  -1  114.21    4.87
   6  -4  -1  114.29    4.93
   6  -4  -1  116.17    5.28
   6  -4  -1  128.58    7.09
  -6  -4   1  122.11    5.00
   6  -4  -1  118.49    4.87
   6  -4  -1  134.42    6.64
   6  -4  -1  113.53    4.86
   6  -4  -1  116.35    6.36
   6  -4  -1  114.29    4.56
   6  -4  -1  115.20    5.09
   6  -4  -1  122.87    7.06
  -6  -4   1  128.87    6.92
   6  -4  -1  107.81    4.84
  -6  -4   1  118.37    5.04
   6  -4  -1  109.41    4.78
   6  -4  -1  119.88    5.09
   6  -4  -1  117.08    4.85
   6  -4  -1  118.67    6.96
   6  -4  -1  123.01    7.02
   6   4  -1  129.95    7.80
   6   4  -1  122.95    4.95
   6   4  -1  122.90    4.72
  -6   4   1  134.54    6.70
   6   4  -1  128.99    7.09
   6   4  -1  121.22    5.15
   6   4  -1  127.99    7.37
   6   4  -1  121.43    5.37
   6   4  -1  114.85    4.67
   6   4  -1  116.45    4.97
   6   4  -1  110.67    4.85
   6   4  -1  118.77    4.99
   6   4  -1  127.52    7.20
   6   4  -1  114.71    4.80
   6   4  -1  116.09    4.61
  -6   4   1  126.77    7.04
   6   4  -1  123.05    4.95
   6   4  -1  118.17    4.87
   6   4  -1  118.86    4.94
   6   4  -1  117.20    4.92
   6   4  -1  114.16    4.87
   6   4  -1  114.99    4.91
   6   4  -1  115.12    4.68
   6   4  -1  112.44    4.90
   6   4  -1  116.74    4.89
  -6   4   1  124.98    6.74
   6   4  -1  125.69    7.48
  -5  -4   1  123.44    6.40
  -5  -4   1  120.32    6.58
   5  -4  -1  107.01    6.30
   5  -4  -1  111.13    6.15
  -5  -4   1  112.26    4.85
   5  -4  -1  109.92    6.34
   5  -4  -1  116.38    6.74
   5  -4  -1  122.57    6.76
   5  -4  -1  122.27    6.36
   5  -4  -1  119.81    6.72
  -5  -4   1  121.12    6.47
   5  -4  -1  126.49    6.76
  -5  -4   1  107.08    4.84
  -5  -4   1  104.98    4.89
  -5  -4   1  115.90    6.47
   5   4  -1  123.66    7.14
   5   4  -1  125.11    7.42
   5   4  -1  116.65    6.91
   5   4  -1  111.33    4.84
  -5   4   1  118.87    6.32
   5   4  -1  119.07    6.70
   5   4  -1  109.32    4.98
  -5   4   1  117.65    6.64
   5   4  -1  106.94    4.77
   5   4  -1  110.75    5.20
   5   4  -1  113.04    4.57
   5   4  -1  119.15    6.84
  -5   4   1  117.80    6.40
   5   4  -1  112.46    4.93
   5   4  -1  112.03    4.76
  -4  -4   1 1136.69   52.81
   4  -4  -1 1146.15   53.09
  -4  -4   1 1162.07   56.90
   4  -4  -1 1180.45   53.03
   4  -4  -1 1155.24   57.20
  -4  -4   1 1135.36   56.22
  -4  -4   1 1130.43   56.87
   4  -4  -1 1172.68   56.47
   4  -4  -1 1145.88   58.66
   4  -4  -1 1126.76   56.77
   4  -4  -1 1060.67   55.60
  -4  -4   1 1149.18   55.64
   4  -4  -1 1113.56   56.15
   4   4  -1 1189.29   57.16
  -4   4   1 1125.02   56.75
  -4   4   1 1122.32   58.92
   4   4  -1 1038.83   52.66
   4   4  -1 1147.14   57.47
   4   4  -1 1151.12   59.17
   4   4  -1 1192.25   58.98
   4   4  -1 1147.45   59.11
  -3  -4   1  613.44   32.75
  -3  -4   1  647.25   32.31
  -3  -4   1  654.24   32.51
  -3  -4   1  688.96   32.88
   3  -4  -1  645.52   32.23
   3  -4  -1  679.16   33.13
   3  -4  -1  596.58   32.70
   3  -4  -1  647.07   30.79
   3  -4  -1  660.28   30.73
  -3  -4   1  676.54   32.24
   3  -4  -1  623.68   32.75
   3  -4  -1  621.87   32.46
  -3  -4   1  665.44   30.63
   3  -4  -1  678.96   32.80
   3   4  -1  665.46   34.30
  -3   4   1  636.20   32.68
   3   4  -1  646.73   33.02
  -3   4   1  761.53   33.89
   3   4  -1  654.77   33.29
  -3   4   1  637.93   33.91
   3   4  -1  661.95   34.10
   3   4  -1  669.80   34.13
   3   4  -1  630.79   30.44
   2  -4  -1  503.94   25.62
   2  -4  -1  457.57   25.51
   2  -4  -1  517.80   24.17
   2  -4  -1  510.62   24.10
   2  -4  -1  517.68   25.24
  -2  -4   1  530.49   25.49
  -2  -4   1  533.00   25.46
  -2  -4   1  484.37   25.53
   2  -4  -1  550.35   25.99
   2  -4  -1  474.18   25.36
  -2  -4   1  513.74   25.28
  -2  -4   1  509.31   25.64
  -2  -4   1  529.48   24.07
   2  -4  -1  515.24   25.72
   2   4  -1  533.88   26.74
   2   4  -1  521.10   26.84
   2   4  -1  516.50   26.00
  -2   4   1  520.82   25.53
  -2   4   1  538.36   26.58
   2   4  -1  487.47   26.55
  -2   4   1  540.44   26.48
   2   4  -1  502.39   23.85
  -2   4   1  456.21   26.37
   2   4  -1  517.51   25.82
  -1  -4   1  998.40   51.26
  -1  -4   1 1090.21   50.42
  -1  -4   1 1067.65   50.95
   1  -4  -1  919.93   51.25
  -1  -4   1 1029.98   48.03
   1  -4  -1 1064.07   47.92
  -1  -4   1  881.75   51.37
   1  -4  -1 1024.07   52.51
   1  -4  -1 1056.68   50.39
   1  -4  -1 1059.57   48.09
   1  -4  -1 1021.76   50.76
  -1  -4   1 1069.26   50.79
  -1  -4   1 1082.42   47.83
   1  -4  -1 1080.24   51.06
   1   4  -1  998.89   51.70
  -1   4   1 1093.38   53.12
  -1   4   1 1027.66   52.89
  -1   4   1 1024.90   52.02
   1   4  -1 1031.57   51.49
   1   4  -1 1084.28   53.10
   1   4  -1 1031.42   53.22
  -1   4   1 1068.12   51.74
   1   4  -1  964.58   53.39
   0  -4   1  138.32    6.65
   0  -4  -1  126.60    7.09
   0  -4  -1  131.44    6.66
   0  -4   1  126.09    6.75
   0  -4   1  127.79    6.87
   0  -4  -1  128.17    6.86
   0  -4  -1  134.12    6.62
   0  -4   1  130.12    6.66
   0  -4  -1  127.53    6.82
   0  -4   1  128.74    6.71
   0  -4  -1  125.63    6.79
   0  -4   1  133.27    7.12
   0   4   1  130.87    7.11
   0   4  -1  131.31    6.84
   0   4   1  138.10    7.13
   0   4  -1  137.35    7.27
   0   4  -1  136.08    7.09
   0   4  -1  131.48    7.17
   0   4   1  136.16    7.26
   0   4   1  119.95    6.71
  -1  -4  -1  539.51   26.27
   1  -4   1  485.30   26.30
   1  -4   1  556.53   26.80
  -1  -4  -1  522.96   25.05
   1  -4   1  496.75   26.54
   1  -4   1  541.05   25.17
   1  -4   1  528.50   26.26
   1  -4   1  560.62   27.05
  -1  -4  -1  507.55   26.59
  -1  -4  -1  533.56   26.43
  -1  -4  -1  531.88   26.68
   1  -4   1  544.18   25.09
  -1  -4  -1  541.83   26.59
  -1   4  -1  562.97   27.73
   1   4   1  516.21   26.67
  -1   4  -1  492.06   27.53
  -1   4  -1  540.08   26.77
   1   4   1  534.43   24.96
   1   4   1  526.12   27.63
   1   4   1  562.59   27.10
   1   4   1  567.27   27.87
  -1   4  -1  552.85   27.64
   2  -4   1  547.56   25.66
  -2  -4  -1  540.12   25.82
  -2  -4  -1  509.93   25.91
   2  -4   1  471.87   25.79
   2  -4   1  529.54   26.37
   2  -4   1  527.25   26.14
   2  -4   1  516.59   25.54
  -2  -4  -1  511.36   25.56
  -2  -4  -1  467.59   26.78
  -2  -4  -1  525.92   26.01
  -2  -4  -1  512.06   25.74
   2  -4   1  510.83   24.45
  -2  -4  -1  535.74   24.37
   2  -4   1  520.16   24.51
   2   4   1  554.80   26.57
   2   4   1  534.48   27.26
   2   4   1  514.44   27.00
  -2   4  -1  478.85   26.79
  -2   4  -1  511.93   25.98
  -2   4  -1  540.62   26.99
   2   4   1  518.16   24.30
   2   4   1  509.60   26.05
  -2   4  -1  544.23   26.94
   3  -4   1  352.24   18.72
  -3  -4  -1  378.76   18.79
  -3  -4  -1  365.40   18.94
  -3  -4  -1  352.13   19.71
   3  -4   1  373.99   18.06
   3  -4   1  397.34   19.52
   3  -4   1  403.07   19.89
   3  -4   1  385.64   19.37
  -3  -4  -1  384.46   19.07
   3  -4   1  384.87   18.16
  -3  -4  -1  379.88   17.81
  -3  -4  -1  387.26   19.16
   3  -4   1  367.33   18.83
   3   4   1  379.55   17.95
   3   4   1  374.73   19.20
   3   4   1  354.63   18.81
   3   4   1  377.60   20.01
  -3   4  -1  360.53   18.86
  -3   4  -1  390.12   19.81
   3   4   1  397.90   20.28
  -3   4  -1  386.57   19.06
   3   4   1  380.11   19.72
  -3   4  -1  366.52   19.68
   4  -4   1  297.83   15.50
  -4  -4  -1  297.80   14.76
  -4  -4  -1  294.05   14.57
   4  -4   1  298.31   15.22
  -4  -4  -1  298.01   14.94
  -4  -4  -1  273.15   14.80
   4  -4   1  301.67   14.26
   4  -4   1  259.47   14.48
   4  -4   1  300.73   15.25
  -4  -4  -1  272.41   15.33
   4  -4   1  282.90   14.05
  -4   4  -1  301.25   15.31
   4   4   1  290.07   15.53
  -4   4  -1  277.40   14.64
  -4   4  -1  295.26   14.81
   4   4   1  289.94   15.00
   4   4   1  285.88   15.94
   4   4   1  289.79   15.71
   4   4   1  279.24   13.97
  -5  -4  -1  516.76   24.40
   5  -4   1  446.71   19.11
   5  -4   1  463.69   18.24
   5  -4   1  503.35   25.28
   5  -4   1  469.06   22.72
   5  -4   1  498.93   24.74
  -5  -4  -1  499.93   23.71
   5  -4   1  449.43   19.26
  -5  -4  -1  480.66   25.17
   5  -4   1  466.48   19.25
   5  -4   1  464.90   19.25
   5  -4   1  489.64   20.96
  -5  -4  -1  464.83   19.87
   5  -4   1  465.09   20.02
   5  -4   1  451.43   19.06
   5  -4   1  448.14   19.87
   5  -4   1  466.52   18.09
  -5  -4  -1  436.28   19.70
   5  -4   1  450.81   19.33
   5  -4   1  515.73   23.06
   5  -4   1  476.16   24.39
  -5  -4  -1  514.78   24.08
   5  -4   1  458.79   19.74
   5  -4   1  475.60   19.93
   5  -4   1  455.78   19.55
   5  -4   1  460.92   19.38
  -5  -4  -1  446.24   20.10
  -5  -4  -1  508.34   24.32
   5  -4   1  512.35   25.27
   5   4   1  462.01   18.31
   5   4   1  487.41   25.48
   5   4   1  479.35   19.36
   5   4   1  471.68   19.28
   5   4   1  471.50   18.14
  -5   4  -1  494.12   24.13
   5   4   1  523.57   24.56
  -5   4  -1  513.41   25.14
   5   4   1  517.80   25.86
   5   4   1  440.38   19.09
   5   4   1  444.96   19.27
   5   4   1  465.58   19.59
   5   4   1  489.27   20.01
   5   4   1  505.97   25.05
   5   4   1  472.86   21.01
  -5   4  -1  505.48   24.28
   5   4   1  487.15   22.66
   6  -4   1  148.84    6.12
   6  -4   1  147.29    6.09
   6  -4   1  151.66    6.09
   6  -4   1  151.58    5.78
   6  -4   1  144.35    6.34
   6  -4   1  126.30    6.27
   6  -4   1  149.55    6.06
  -6  -4  -1  141.79    6.26
  -6  -4  -1  144.17    6.21
  -6  -4  -1  141.79    6.21
   6  -4   1  145.76    6.05
   6  -4   1  133.49    6.22
   6  -4   1  148.16    6.14
   6  -4   1  139.36    6.05
   6  -4   1  146.76    6.16
   6  -4   1  151.52    5.71
  -6  -4  -1  148.98    6.20
   6  -4   1  141.38    5.82
  -6  -4  -1  161.88    8.18
   6  -4   1  150.65    8.68
  -6  -4  -1  154.36    8.32
  -6  -4  -1  149.16    6.32
   6  -4   1  153.81    8.13
   6  -4   1  157.69    6.61
   6  -4   1  135.16    5.96
   6  -4   1  158.63    8.75
  -6  -4  -1  163.87    8.29
   6  -4   1  153.61    8.63
   6  -4   1  145.38    6.07
   6  -4   1  158.96    6.31
   6  -4   1  148.70    6.35
   6  -4   1  135.41    8.46
  -6  -4  -1  147.75    8.47
   6   4   1  141.52    5.97
   6   4   1  144.67    6.19
   6   4   1  159.80    8.53
  -6   4  -1  163.48    8.47
  -6   4  -1  145.51    8.03
   6   4   1  139.03    6.06
   6   4   1  143.62    6.12
   6   4   1  146.68    6.15
   6   4   1  162.27    9.39
   6   4   1  149.09    6.10
   6   4   1  147.49    5.85
   6   4   1  152.21    6.18
   6   4   1  149.44    5.76
   6   4   1  139.24    6.10
   6   4   1  150.87    6.39
   6   4   1  149.08    6.07
   6   4   1  141.41    5.82
  -6   4  -1  165.23    8.24
   6   4   1  158.19    9.04
   6   4   1  151.00    8.99
   6   4   1  147.24    6.67
   6   4   1  144.49    6.05
   6   4   1  149.98    5.84
   6   4   1  141.72    6.11
   6   4   1  147.56    6.12
   6   4   1  153.27    6.11
   7  -4   1  209.75   12.11
  -7  -4  -1  217.15    8.99
   7  -4   1  213.40    8.85
  -7  -4  -1  214.73   11.58
   7  -4   1  224.79    8.74
   7  -4   1  208.23    8.66
   7  -4   1  208.35    8.58
   7  -4   1  195.48    8.65
   7  -4   1  202.43    8.99
  -7  -4  -1  221.03   12.05
  -7  -4  -1  219.70   11.68
   7  -4   1  224.20    9.05
   7  -4   1  206.59    9.05
   7  -4   1  219.93    8.71
  -7  -4  -1  209.39    8.90
   7  -4   1  223.37    9.49
  -7  -4  -1  209.12    8.91
   7  -4   1  184.33    8.36
   7  -4   1  205.98   11.18
   7  -4   1  208.95   11.99
   7  -4   1  220.29    8.79
   7  -4   1  220.52    8.28
   7  -4   1  213.93    9.08
  -7  -4  -1  218.16    9.07
   7  -4   1  208.60    8.72
  -7  -4  -1  202.09    8.93
   7  -4   1  217.70    8.82
   7  -4   1  208.35   12.17
   7  -4   1  192.36    8.68
   7  -4   1  211.09    8.18
  -7  -4  -1  217.08   11.42
   7  -4   1  219.65    8.75
   7   4   1  213.32    8.24
   7   4   1  211.41    8.77
   7   4   1  219.17   12.90
   7   4   1  214.85    8.72
   7   4   1  213.18    8.72
   7   4   1  213.24    8.87
   7   4   1  222.52    8.72
   7   4   1  215.71    8.36
   7   4   1  218.70    8.39
   7   4   1  212.46    9.55
   7   4   1  218.38    8.86
   7   4   1  202.81    8.74
   7   4   1  211.26    8.77
  -7   4  -1  234.41   11.61
   7   4   1  220.20    8.76
   7   4   1  215.44   12.46
   7   4   1  212.79    8.75
   7   4   1  227.04   11.95
   7   4   1  212.29    8.70
   7   4   1  211.84    8.35
  -7   4  -1  228.28   12.00
   7   4   1  214.72    8.80
   7   4   1  210.57   12.56
   7   4   1  211.01    8.58
   7   4   1  205.90    9.12
   8  -4   1  388.90   15.46
   8  -4   1  347.80   20.23
   8  -4   1  344.35   18.75
  -8  -4  -1  380.65   15.84
   8  -4   1  378.14   15.23
  -8  -4  -1  365.50   20.53
  -8  -4  -1  369.16   19.83
  -8  -4  -1  391.31   16.02
   8  -4   1  392.94   14.58
  -8  -4  -1  361.76   19.85
   8  -4   1  387.38   14.44
   8  -4   1  387.61   15.92
   8  -4   1  357.35   15.34
  -8  -4  -1  394.92   15.69
   8  -4   1  378.02   15.61
  -8  -4  -1  365.01   15.70
   8  -4   1  362.51   15.88
   8  -4   1  368.52   15.98
   8  -4   1  390.64   15.39
   8  -4   1  371.51   20.68
   8  -4   1  379.35   15.36
   8  -4   1  390.29   16.73
   8  -4   1  396.62   15.50
   8  -4   1  363.84   15.12
   8  -4   1  382.10   14.76
  -8  -4  -1  355.84   19.45
   8  -4   1  395.94   15.40
   8  -4   1  378.18   15.38
   8   4   1  389.16   15.36
   8   4   1  380.22   15.13
   8   4   1  353.43   20.77
   8   4   1  383.36   15.63
   8   4   1  370.16   21.44
   8   4   1  392.56   14.77
   8   4   1  379.35   14.75
   8   4   1  353.94   21.07
   8   4   1  380.70   15.37
   8   4   1  380.37   14.50
  -8   4  -1  379.47   19.80
   8   4   1  393.02   16.02
   8   4   1  389.88   15.41
   8   4   1  395.98   15.46
   8   4   1  399.92   16.81
   8   4   1  388.96   15.50
   8   4   1  385.47   15.43
   8   4   1  360.73   20.15
   8   4   1  379.38   15.44
  -8   4  -1  369.32   20.44
   8   4   1  396.65   15.36
   8   4   1  348.04   14.64
   8   4   1  385.70   15.30
   9  -4   1  74.611   3.111
   9  -4   1  78.640   3.050
   9  -4   1  78.573   3.213
   9  -4   1  69.967   3.417
   9  -4   1  74.530   3.187
  -9  -4  -1  74.693   3.320
  -9  -4  -1  78.251   3.321
   9  -4   1  75.949   3.229
   9  -4   1  75.083   3.308
   9  -4   1  77.505   3.087
  -9  -4  -1  71.134   3.268
   9  -4   1  75.387   3.261
   9  -4   1  70.850   5.320
   9  -4   1  76.264   3.284
  -9  -4  -1  70.295   4.864
   9  -4   1  79.906   3.389
  -9  -4  -1  78.922   3.250
  -9  -4  -1  79.118   3.299
   9  -4   1  80.278   3.301
   9  -4   1  67.849   5.399
   9  -4   1  79.588   3.527
   9  -4   1  79.538   3.273
  -9  -4  -1  64.861   4.818
   9  -4   1  76.970   3.294
   9  -4   1  74.331   3.196
   9   4   1  76.698   3.306
   9   4   1  79.882   3.260
   9   4   1  73.744   3.215
  -9   4  -1  70.171   4.848
   9   4   1  76.053   3.586
   9   4   1  73.145   3.313
   9   4   1  76.711   3.216
   9   4   1  72.085   5.835
   9   4   1  74.561   3.319
   9   4   1  75.900   3.321
   9   4   1  61.678   5.197
  -9   4  -1  64.530   4.976
   9   4   1  75.997   3.284
   9   4   1  80.038   3.478
   9   4   1  69.840   5.708
  -9   4  -1  67.239   5.157
   9   4   1  76.140   3.202
   9   4   1  75.937   3.093
   9   4   1  73.959   3.087
   9   4   1  78.495   3.210
   9   4   1  77.748   3.278
   9   4   1  75.852   3.131
   9   4   1  78.634   3.266
  10  -4   1  66.605   2.864
  10  -4   1  62.582   2.849
 -10  -4  -1  69.030   2.892
 -10  -4  -1  65.930   2.903
  10  -4   1  67.534   2.872
  10  -4   1  70.154   2.963
  10  -4   1  61.776   2.786
 -10  -4  -1  64.911   2.884
  10  -4   1  63.724   2.815
  10  -4   1  63.494   2.629
  10  -4   1  64.770   2.810
 -10  -4  -1  71.218   2.854
  10  -4   1  66.824   2.855
  10  -4   1  62.423   2.716
 -10  -4  -1  69.225   2.811
  10  -4   1  65.041   3.063
  10  -4   1  66.269   2.875
  10  -4   1  65.885   2.685
  10  -4   1  64.282   2.826
  10  -4   1  63.579   2.855
  10   4   1  63.851   2.800
  10   4   1  69.166   3.052
  10   4   1  65.485   2.883
  10   4   1  68.886   2.866
  10   4   1  66.113   3.162
  10   4   1  66.250   2.920
  10   4   1  58.087   2.875
  10   4   1  62.807   2.809
  10   4   1  66.318   2.798
  10   4   1  64.410   2.888
  10   4   1  64.806   2.791
  10   4   1  64.295   2.706
  10   4   1  68.780   2.855
  10   4   1  63.015   2.710
  10   4   1  65.079   2.733
  11  -4   1  68.842   3.056
  11  -4   1  72.921   3.132
 -11  -4  -1  72.148   3.101
  11  -4   1  72.945   3.056
 -11  -4  -1  76.738   3.051
  11  -4   1  70.786   3.049
 -11  -4  -1  77.195   3.093
  11  -4   1  70.223   3.036
  11  -4   1  70.021   2.988
  11  -4   1  70.890   2.981
  11  -4   1  73.748   2.881
  11  -4   1  67.119   3.017
 -11  -4  -1  65.681   3.076
 -11  -4  -1  76.358   3.008
  11  -4   1  70.598   3.008
  11  -4   1  70.895   2.818
  11  -4   1  70.596   2.890
 -11  -4  -1  74.413   3.018
  11  -4   1  64.927   2.971
  11  -4   1  69.542   3.260
  11   4   1  71.954   3.240
  11   4   1  71.457   3.082
  11   4   1  68.522   3.069
  11   4   1  73.468   3.329
  11   4   1  73.472   2.921
  11   4   1  70.286   2.997
  11   4   1  68.877   3.047
  11   4   1  68.529   2.997
  11   4   1  68.349   2.876
  11   4   1  68.614   2.977
  11   4   1  72.657   3.086
  11   4   1  70.104   2.866
  11   4   1  72.336   2.940
  11   4   1  72.659   3.053
  12  -4   1  88.691   3.639
  12  -4   1  84.613   3.481
  12  -4   1  78.868   3.563
 -12  -4  -1  95.231   3.705
  12  -4   1  87.114   3.948
  12  -4   1  88.858   3.684
  12  -4   1  88.284   3.462
 -12  -4  -1  95.666   3.646
  12  -4   1  88.565   3.650
  12  -4   1  88.076   3.675
  12  -4   1  89.849   3.701
 -12  -4  -1  95.014   3.659
 -12  -4  -1  88.599   3.492
  12  -4   1  92.675   3.783
 -12  -4  -1  94.573   3.731
 -12  -4  -1  84.815   3.772
  12  -4   1  90.818   3.629
  12   4   1  91.153   3.661
  12   4   1  81.595   3.485
  12   4   1  89.223   3.685
  12   4   1  85.618   3.708
  12   4   1  88.952   3.839
  12   4   1  82.552   3.619
  12   4   1  88.304   4.010
  12   4   1  75.055   3.662
 -12  -5   1  1.5523  0.3119
 -12  -5   1  1.9252  0.3682
  12  -5  -1  0.7705  0.3166
 -12  -5   1  0.9277  0.3035
 -12  -5   1  1.5747  0.2945
  12  -5  -1  1.0715  0.2592
  12  -5  -1  0.4662  0.2931
  12  -5  -1  0.3951  0.2923
 -12  -5   1  1.1008  0.2224
 -12  -5   1  2.1966  0.3995
  12   5  -1  1.1693  0.3289
  12   5  -1  1.1971  0.3415
  12   5  -1  2.1010  0.3833
  12   5  -1  1.7664  0.4111
  12   5  -1  1.5953  0.4530
  12   5  -1  0.6527  0.3237
 -11  -5   1  7.4490  0.6291
  11  -5  -1  7.4320  0.5870
  11  -5  -1  7.8802  0.5997
  11  -5  -1  7.3438  0.5551
  11  -5  -1  8.5219  0.5741
 -11  -5   1  7.6096  0.6931
  11  -5  -1  8.1115  0.5786
  11  -5  -1  8.6614  0.5911
 -11  -5   1  7.9796  0.6572
  11  -5  -1  7.8411  0.6341
 -11  -5   1  9.2610  0.7101
  11  -5  -1  6.8433  0.5800
 -11  -5   1  7.8828  0.6261
  11  -5  -1  8.5840  0.6692
  11   5  -1  8.7016  0.7360
  11   5  -1  7.8872  0.7246
  11   5  -1  7.9631  0.6444
  11   5  -1  8.2204  0.7885
  11   5  -1  7.7615  0.6181
  11   5  -1  7.8099  0.6934
  11   5  -1  8.0696  0.5873
  11   5  -1  7.8790  0.6760
  11   5  -1  6.9522  0.5338
  11   5  -1  8.7312  0.6672
 -10  -5   1  82.972   3.489
 -10  -5   1  78.434   3.432
  10  -5  -1  82.236   3.382
  10  -5  -1  77.516   3.219
 -10  -5   1  86.463   3.410
  10  -5  -1  73.789   3.344
  10  -5  -1  80.177   3.374
  10  -5  -1  78.677   3.389
  10  -5  -1  78.867   3.395
  10  -5  -1  76.345   3.140
  10  -5  -1  78.714   3.612
  10  -5  -1  77.340   3.199
 -10  -5   1  85.306   3.482
  10  -5  -1  79.974   3.326
  10  -5  -1  77.288   3.477
  10  -5  -1  77.881   3.399
 -10  -5   1  84.157   3.444
  10   5  -1  76.936   3.338
  10   5  -1  83.271   3.392
  10   5  -1  78.961   3.456
  10   5  -1  84.779   3.634
  10   5  -1  76.304   3.308
  10   5  -1  80.516   3.459
  10   5  -1  73.805   3.334
  10   5  -1  75.003   3.424
  10   5  -1  77.656   3.412
  10   5  -1  82.074   3.215
  10   5  -1  81.405   3.415
  10   5  -1  77.954   3.754
  10   5  -1  78.323   3.244
  -9  -5   1  31.901   1.464
   9  -5  -1  27.582   1.344
  -9  -5   1  25.042   2.498
  -9  -5   1  29.456   1.518
   9  -5  -1  28.822   1.449
   9  -5  -1  28.186   1.331
  -9  -5   1  31.818   1.479
   9  -5  -1  30.855   1.452
   9  -5  -1  29.340   1.490
   9  -5  -1  27.737   1.581
   9  -5  -1  29.941   1.519
   9  -5  -1  31.382   1.388
   9  -5  -1  28.491   1.467
   9  -5  -1  28.677   1.491
  -9  -5   1  24.527   2.719
  -9  -5   1  30.244   1.450
  -9  -5   1  27.155   2.606
   9  -5  -1  28.165   1.391
  -9  -5   1  32.259   1.497
  -9  -5   1  30.389   1.409
   9  -5  -1  28.453   1.445
   9  -5  -1  28.933   1.429
   9  -5  -1  28.658   1.391
   9   5  -1  29.665   1.515
   9   5  -1  29.640   1.371
   9   5  -1  29.596   1.511
   9   5  -1  27.235   1.327
   9   5  -1  31.864   1.374
   9   5  -1  28.414   1.461
   9   5  -1  30.187   1.496
   9   5  -1  30.018   1.492
   9   5  -1  29.033   1.473
   9   5  -1  31.627   1.634
   9   5  -1  27.767   3.341
   9   5  -1  29.572   1.375
   9   5  -1  31.839   1.456
   9   5  -1  28.252   1.410
   9   5  -1  29.978   1.644
   9   5  -1  26.758   1.378
   9   5  -1  27.048   3.434
   9   5  -1  30.205   1.478
   8  -5  -1  120.96    4.64
  -8  -5   1  129.68    5.17
   8  -5  -1  97.808   6.709
   8  -5  -1  121.60    5.35
  -8  -5   1  127.14    5.07
   8  -5  -1  105.95    7.25
  -8  -5   1  109.00    7.03
   8  -5  -1  122.57    4.99
   8  -5  -1  119.08    4.97
   8  -5  -1  118.88    5.13
   8  -5  -1  123.15    4.91
   8  -5  -1  116.80    4.73
   8  -5  -1  116.56    4.93
   8  -5  -1  122.25    4.97
  -8  -5   1  121.38    5.06
   8  -5  -1  115.33    4.93
  -8  -5   1  118.27    5.09
   8  -5  -1  114.02    7.34
  -8  -5   1  107.40    6.91
   8  -5  -1  112.38    5.15
   8  -5  -1  122.63    5.18
   8  -5  -1  111.75    5.17
  -8  -5   1  121.93    7.13
   8  -5  -1  123.87    4.72
   8  -5  -1  115.22    4.99
  -8  -5   1  120.99    5.12
   8  -5  -1  118.89    5.01
   8   5  -1  111.84    7.27
   8   5  -1  131.52    5.50
   8   5  -1  127.17    4.98
   8   5  -1  122.72    5.04
   8   5  -1  105.81    8.05
   8   5  -1  126.24    4.73
   8   5  -1  116.42    8.00
   8   5  -1  120.97    4.81
   8   5  -1  117.51    4.91
   8   5  -1  119.17    5.25
   8   5  -1  112.44    4.86
   8   5  -1  117.80    4.99
   8   5  -1  119.41    5.05
   8   5  -1  120.64    4.97
   8   5  -1  116.21    4.93
   8   5  -1  119.49    4.76
   8   5  -1  124.41    5.02
  -8   5   1  108.95    7.40
   8   5  -1  118.37    5.03
  -8   5   1  108.77    6.85
   7  -5  -1  199.41    8.65
   7  -5  -1  193.02    8.36
  -7  -5   1  205.46   11.29
   7  -5  -1  185.92    8.56
  -7  -5   1  198.04    8.34
   7  -5  -1  212.48    8.34
  -7  -5   1  206.53    8.60
   7  -5  -1  202.29    8.48
   7  -5  -1  197.86    8.44
  -7  -5   1  209.84   11.17
   7  -5  -1  213.27    7.95
  -7  -5   1  205.09   11.17
   7  -5  -1  204.01    8.71
   7  -5  -1  211.55    8.40
   7  -5  -1  208.38    7.87
   7  -5  -1  188.52   11.33
   7  -5  -1  204.75    8.66
  -7  -5   1  204.78    8.66
   7  -5  -1  198.24   11.51
   7  -5  -1  188.47    8.32
  -7  -5   1  213.91    8.59
   7  -5  -1  209.93    9.09
   7  -5  -1  213.33    8.36
  -7  -5   1  213.23    8.74
   7  -5  -1  208.54    8.39
   7  -5  -1  196.00   11.55
   7  -5  -1  202.07    8.74
  -7  -5   1  210.64    8.57
   7  -5  -1  198.72    8.42
   7  -5  -1  195.33   10.74
   7   5  -1  207.85   11.58
   7   5  -1  212.12   12.34
   7   5  -1  214.24    8.52
   7   5  -1  209.26    8.42
   7   5  -1  207.61    8.44
   7   5  -1  198.94    8.35
   7   5  -1  207.88    9.20
   7   5  -1  208.55   12.56
   7   5  -1  193.40    8.37
   7   5  -1  202.64    8.38
   7   5  -1  207.18    8.05
  -7   5   1  189.38   11.58
   7   5  -1  218.01    8.81
   7   5  -1  207.56    8.46
   7   5  -1  207.97    8.05
  -7   5   1  205.71   11.02
   7   5  -1  206.77    8.48
   7   5  -1  207.30    8.54
   7   5  -1  202.91   11.95
   7   5  -1  208.67    8.37
   7   5  -1  207.64    8.42
   7   5  -1  204.99    7.92
   6  -5  -1  44.005   2.041
   6  -5  -1  40.188   1.968
  -6  -5   1  37.459   1.997
   6  -5  -1  40.756   1.962
   6  -5  -1  44.894   1.972
   6  -5  -1  43.400   1.858
   6  -5  -1  43.733   2.026
   6  -5  -1  45.260   1.905
   6  -5  -1  44.197   2.219
  -6  -5   1  45.527   2.019
  -6  -5   1  44.137   2.046
  -6  -5   1  44.164   1.937
   6  -5  -1  46.659   3.509
  -6  -5   1  44.281   3.089
   6  -5  -1  41.304   3.221
  -6  -5   1  44.297   2.028
   6  -5  -1  43.259   1.971
   6  -5  -1  45.556   2.095
  -6  -5   1  47.398   3.345
  -6  -5   1  45.100   1.982
   6  -5  -1  41.219   2.016
   6  -5  -1  44.960   1.961
   6  -5  -1  46.138   2.081
  -6  -5   1  46.559   3.176
  -6  -5   1  41.527   3.091
   6  -5  -1  45.706   3.418
   6  -5  -1  43.884   1.820
   6  -5  -1  41.253   1.886
   6  -5  -1  42.983   2.197
   6  -5  -1  44.686   3.414
   6  -5  -1  43.932   2.037
   6  -5  -1  44.011   3.843
   6  -5  -1  43.728   2.126
   6   5  -1  44.248   2.034
   6   5  -1  43.940   1.999
   6   5  -1  45.140   1.993
   6   5  -1  47.603   4.127
   6   5  -1  47.006   1.965
   6   5  -1  45.496   1.895
  -6   5   1  44.494   3.050
   6   5  -1  47.683   1.975
   6   5  -1  42.057   2.021
   6   5  -1  42.717   2.158
   6   5  -1  46.610   3.555
   6   5  -1  47.474   3.930
  -6   5   1  45.042   3.487
   6   5  -1  45.796   2.226
   6   5  -1  43.959   2.055
   6   5  -1  42.533   3.705
   6   5  -1  40.397   1.862
   6   5  -1  44.183   1.977
   6   5  -1  42.442   1.987
   6   5  -1  42.813   2.021
   5  -5  -1 1273.58   55.57
  -5  -5   1 1147.71   49.68
   5  -5  -1 1119.19   45.77
   5  -5  -1 1083.45   47.00
   5  -5  -1 1129.84   50.00
   5  -5  -1 1034.85   44.28
   5  -5  -1 1169.30   47.96
  -5  -5   1 1284.78   59.40
   5  -5  -1 1158.57   49.00
  -5  -5   1 1170.99   50.59
  -5  -5   1 1141.77   48.55
   5  -5  -1 1253.25   55.62
   5  -5  -1 1139.34   48.54
   5  -5  -1 1101.25   48.03
  -5  -5   1 1306.66   59.50
   5  -5  -1 1086.95   49.15
  -5  -5   1 1300.22   58.25
  -5  -5   1 1138.39   50.19
   5  -5  -1 1012.66   47.76
  -5  -5   1 1146.78   49.98
   5  -5  -1 1173.91   49.95
   5  -5  -1 1152.36   49.72
  -5  -5   1 1309.27   58.84
   5  -5  -1 1302.75   59.94
   5  -5  -1 1279.94   59.21
   5  -5  -1 1158.68   49.07
   5  -5  -1 1199.76   52.69
   5  -5  -1 1154.81   46.59
   5  -5  -1 1174.86   45.36
   5  -5  -1 1139.00   48.09
   5  -5  -1 1171.64   47.93
   5  -5  -1 1213.75   50.29
   5  -5  -1 1184.85   49.14
   5  -5  -1 1184.73   58.21
  -5  -5   1 1123.32   48.23
  -5   5   1 1346.34   61.34
   5   5  -1 1241.12   61.70
   5   5  -1 1147.35   47.30
   5   5  -1 1150.71   48.10
   5   5  -1 1328.97   62.24
   5   5  -1 1184.72   46.31
   5   5  -1 1173.97   49.25
   5   5  -1 1109.93   45.40
  -5   5   1 1280.82   59.30
  -5   5   1 1239.19   61.43
   5   5  -1 1281.68   59.79
   5   5  -1 1177.07   48.64
   5   5  -1 1188.72   48.61
   5   5  -1 1146.47   48.25
   5   5  -1 1224.75   60.22
   5   5  -1 1142.19   49.18
   5   5  -1 1154.19   50.29
   5   5  -1 1191.44   52.85
   5   5  -1 1327.64   61.88
  -4  -5   1  450.59   21.63
  -4  -5   1  410.71   18.13
   4  -5  -1  413.26   17.25
  -4  -5   1  415.15   17.88
  -4  -5   1  448.07   21.96
   4  -5  -1  423.69   16.73
  -4  -5   1  407.01   17.36
   4  -5  -1  465.24   22.27
   4  -5  -1  453.85   20.80
   4  -5  -1  423.84   16.45
   4  -5  -1  409.11   17.92
   4  -5  -1  419.72   16.31
  -4  -5   1  410.81   17.78
  -4  -5   1  444.56   21.80
   4  -5  -1  423.89   21.72
  -4  -5   1  414.61   17.92
   4  -5  -1  420.19   17.38
  -4  -5   1  445.41   20.47
   4  -5  -1  434.54   20.74
   4  -5  -1  458.82   22.31
  -4  -5   1  434.75   21.79
   4  -5  -1  412.14   17.67
   4  -5  -1  406.33   17.81
   4  -5  -1  418.95   17.19
   4  -5  -1  415.61   18.05
   4  -5  -1  436.27   21.67
   4  -5  -1  403.10   17.83
   4   5  -1  409.02   16.36
   4   5  -1  465.75   23.18
   4   5  -1  424.07   17.40
  -4   5   1  482.25   22.83
  -4   5   1  472.01   22.70
   4   5  -1  424.60   17.40
   4   5  -1  417.10   18.04
  -4   5   1  452.42   21.73
   4   5  -1  408.31   20.41
   4   5  -1  458.16   23.30
   4   5  -1  432.82   18.96
   4   5  -1  418.41   16.52
   4   5  -1  447.92   22.63
   4   5  -1  447.09   22.16
   4   5  -1  426.26   22.65
   3  -5  -1 1047.90   48.62
   3  -5  -1 1122.01   51.78
   3  -5  -1 1081.09   52.29
  -3  -5   1 1069.98   50.89
  -3  -5   1 1032.13   51.78
   3  -5  -1 1013.95   50.87
   3  -5  -1  953.45   51.69
  -3  -5   1  971.94   51.65
  -3  -5   1 1039.33   51.17
   3  -5  -1 1021.00   51.25
  -3  -5   1 1044.00   51.29
  -3  -5   1 1052.21   48.42
   3  -5  -1 1022.45   48.44
  -3   5   1 1084.68   53.63
   3   5  -1 1050.42   53.79
  -3   5   1 1091.22   53.44
   3   5  -1  986.25   48.12
   3   5  -1 1057.62   52.48
  -3   5   1 1053.24   51.72
   3   5  -1 1006.84   52.03
   3   5  -1 1009.98   54.00
  -2  -5   1  548.20   25.68
  -2  -5   1  518.28   24.33
  -2  -5   1  515.81   25.75
   2  -5  -1  530.33   24.49
   2  -5  -1  503.50   25.62
  -2  -5   1  497.77   25.77
  -2  -5   1  456.10   25.57
   2  -5  -1  477.67   25.76
   2  -5  -1  539.32   25.56
   2  -5  -1  493.25   24.34
  -2  -5   1  537.81   25.56
   2  -5  -1  475.78   25.97
  -2   5   1  536.17   26.70
   2   5  -1  510.71   25.98
   2   5  -1  513.37   26.99
   2   5  -1  520.11   24.13
  -2   5   1  494.44   26.17
   2   5  -1  508.33   27.13
   2   5  -1  527.10   26.32
  -2   5   1  537.78   25.78
  -2   5   1  541.95   26.86
   1  -5  -1  236.70   11.98
  -1  -5   1  231.40   12.17
   1  -5  -1  227.48   11.93
  -1  -5   1  234.58   11.91
   1  -5  -1  227.60   11.55
   1  -5  -1  231.80   12.02
   1  -5  -1  239.13   12.35
  -1  -5   1  233.56   11.89
   1  -5  -1  238.92   11.51
  -1  -5   1  229.02   11.48
  -1  -5   1  229.41   11.97
  -1  -5   1  243.33   11.40
   1   5  -1  234.22   12.62
  -1   5   1  244.16   12.60
   1   5  -1  224.75   12.02
   1   5  -1  227.04   12.71
  -1   5   1  219.82   11.81
   1   5  -1  240.41   12.34
  -1   5   1  234.58   12.35
  -1   5   1  235.42   12.41
   0  -5  -1 1352.01   64.90
   0  -5  -1 1311.64   63.64
   0  -5   1 1277.10   64.73
   0  -5   1 1305.14   60.72
   0  -5  -1 1328.12   60.72
   0  -5   1 1380.37   63.69
   0  -5   1 1299.45   60.46
   0  -5   1 1291.78   64.43
   0  -5  -1 1289.88   64.13
   0  -5  -1 1361.92   64.47
   0  -5   1 1246.68   64.05
   0   5   1 1169.82   64.78
   0   5  -1 1306.25   64.95
   0   5   1 1309.51   67.16
   0   5  -1 1282.22   67.15
   0   5  -1 1313.87   65.34
   0   5   1 1329.35   65.40
   0   5   1 1310.00   66.92
   0   5  -1 1335.51   66.99
  -1  -5  -1  129.26    6.75
   1  -5   1  127.96    6.82
  -1  -5  -1  124.48    6.98
   1  -5   1  121.14    6.66
   1  -5   1  121.65    7.18
  -1  -5  -1  122.10    6.71
   1  -5   1  126.49    6.68
  -1  -5  -1  125.28    6.61
   1  -5   1  113.04    6.53
  -1  -5  -1  131.83    6.64
   1  -5   1  131.98    6.69
  -1  -5  -1  130.47    6.87
  -1   5  -1  127.82    7.01
   1   5   1  129.59    7.21
   1   5   1  128.90    7.37
  -1   5  -1  132.56    6.76
   1   5   1  115.47    6.61
  -1   5  -1  131.17    7.21
   1   5   1  130.32    6.55
   1   5   1  125.38    7.13
  -1   5  -1  132.27    7.14
  -2  -5  -1  466.34   23.46
  -2  -5  -1  446.47   23.38
   2  -5   1  453.62   23.22
   2  -5   1  437.47   22.20
  -2  -5  -1  465.10   23.23
  -2  -5  -1  475.02   23.55
  -2  -5  -1  464.83   23.34
   2  -5   1  466.55   23.23
   2  -5   1  432.33   23.76
   2  -5   1  486.67   22.36
   2  -5   1  448.45   23.90
  -2  -5  -1  472.49   22.15
   2   5   1  456.52   23.52
   2   5   1  479.24   24.17
  -2   5  -1  502.90   24.58
  -2   5  -1  476.51   24.42
   2   5   1  469.73   24.56
   2   5   1  467.32   22.09
  -2   5  -1  496.62   23.65
   2   5   1  465.65   24.80
   3  -5   1  9.2095  1.1794
  -3  -5  -1  10.119   1.149
  -3  -5  -1  10.823   1.338
   3  -5   1  9.3119  1.7326
  -3  -5  -1  9.1068  0.9764
   3  -5   1  7.1671  1.4245
  -3  -5  -1  7.8470  1.1723
  -3  -5  -1  8.5290  1.2329
   3  -5   1  9.4587  1.2327
   3  -5   1  8.3653  1.4046
   3  -5   1  8.5228  1.4212
  -3   5  -1  6.9018  0.9038
   3   5   1  9.4255  1.5156
   3   5   1  4.8030  1.5598
   3   5   1  9.1389  1.3873
   3   5   1  7.9467  1.1298
   3   5   1  8.7603  1.2336
   3   5   1  8.2887  1.3977
  -3   5  -1  8.2417  1.3657
   4  -5   1  355.76   14.88
   4  -5   1  356.91   17.27
  -4  -5  -1  363.93   18.03
   4  -5   1  330.13   14.69
  -4  -5  -1  350.79   14.71
   4  -5   1  322.66   14.69
  -4  -5  -1  329.62   14.51
   4  -5   1  347.36   17.86
  -4  -5  -1  338.29   14.63
   4  -5   1  342.59   13.78
   4  -5   1  337.45   14.68
  -4  -5  -1  366.64   17.88
   4  -5   1  386.48   18.64
   4  -5   1  341.13   14.57
   4  -5   1  353.56   14.79
  -4  -5  -1  335.93   14.58
   4  -5   1  336.56   14.51
   4  -5   1  359.10   15.55
  -4  -5  -1  342.96   14.91
  -4  -5  -1  375.65   18.19
   4  -5   1  345.55   14.21
  -4  -5  -1  376.40   18.02
   4  -5   1  349.42   13.55
   4  -5   1  350.09   14.16
   4  -5   1  349.67   14.78
   4  -5   1  351.41   14.29
  -4  -5  -1  336.15   14.28
   4  -5   1  382.00   18.65
  -4  -5  -1  347.54   14.75
   4  -5   1  358.56   13.44
   4  -5   1  399.65   17.51
   4  -5   1  348.98   14.31
   4  -5   1  356.79   14.28
   4   5   1  360.81   19.14
   4   5   1  391.19   19.58
   4   5   1  360.72   17.13
   4   5   1  346.21   14.87
   4   5   1  344.49   14.22
   4   5   1  350.78   13.62
   4   5   1  375.71   19.04
   4   5   1  353.49   13.49
  -4   5  -1  360.59   18.57
   4   5   1  337.32   14.32
  -4   5  -1  364.20   18.07
  -4   5  -1  373.68   18.92
   4   5   1  368.47   18.27
   4   5   1  348.56   15.61
  -5  -5  -1  120.23    4.99
   5  -5   1  115.90    4.95
  -5  -5  -1  126.54    6.67
  -5  -5  -1  119.47    5.05
   5  -5   1  104.66    5.04
   5  -5   1  107.01    4.87
   5  -5   1  116.00    4.91
   5  -5   1  120.29    4.90
   5  -5   1  115.79    5.11
   5  -5   1  122.83    6.84
  -5  -5  -1  122.80    6.59
   5  -5   1  119.78    4.88
  -5  -5  -1  114.44    5.01
  -5  -5  -1  116.39    4.87
   5  -5   1  116.92    4.92
  -5  -5  -1  120.28    6.69
   5  -5   1  129.34    7.14
   5  -5   1  111.50    5.06
   5  -5   1  116.93    7.31
   5  -5   1  111.79    4.92
   5  -5   1  116.11    5.08
   5  -5   1  121.02    5.15
  -5  -5  -1  128.71    6.81
   5  -5   1  120.53    5.07
  -5  -5  -1  117.18    5.01
  -5  -5  -1  115.53    4.95
   5  -5   1  118.10    4.65
  -5  -5  -1  120.07    5.08
   5  -5   1  118.92    4.89
   5  -5   1  114.30    4.75
   5  -5   1  114.42    5.15
   5  -5   1  122.06    4.60
   5  -5   1  121.95    5.31
   5  -5   1  120.90    7.14
   5  -5   1  117.94    4.92
   5  -5   1  119.14    6.55
   5   5   1  121.74    4.76
  -5   5  -1  121.61    7.14
   5   5   1  117.82    4.66
   5   5   1  120.75    4.94
   5   5   1  115.36    4.89
   5   5   1  121.91    7.45
   5   5   1  120.12    4.97
   5   5   1  122.84    5.40
   5   5   1  128.49    6.94
   5   5   1  111.85    4.93
   5   5   1  121.51    4.91
  -5   5  -1  126.18    6.65
   5   5   1  124.71    7.47
   5   5   1  115.14    4.94
   5   5   1  114.10    4.98
   5   5   1  129.29    7.90
   5   5   1  119.25    5.18
  -5   5  -1  123.81    6.73
   6  -5   1  258.36   10.96
  -6  -5  -1  267.01   10.85
   6  -5   1  268.13   14.46
  -6  -5  -1  270.74   13.78
   6  -5   1  265.13   10.08
  -6  -5  -1  253.92   10.59
  -6  -5  -1  262.99   10.97
   6  -5   1  277.19   11.55
  -6  -5  -1  261.72   10.78
   6  -5   1  265.22    9.98
   6  -5   1  254.47   10.68
   6  -5   1  267.36   11.00
   6  -5   1  258.88   10.59
   6  -5   1  266.50   10.61
  -6  -5  -1  263.53   13.91
   6  -5   1  241.31   14.25
  -6  -5  -1  260.71   11.07
   6  -5   1  262.81   10.64
   6  -5   1  263.39   10.71
   6  -5   1  263.07   11.07
  -6  -5  -1  259.47   10.92
   6  -5   1  264.70   11.03
   6  -5   1  252.77   13.11
  -6  -5  -1  265.20   13.73
   6  -5   1  262.16   10.79
   6  -5   1  263.12   10.65
   6  -5   1  262.13   14.33
   6  -5   1  244.10   10.62
  -6  -5  -1  260.12   10.87
   6  -5   1  270.22   13.50
   6  -5   1  254.31   10.86
   6  -5   1  241.33   10.24
   6  -5   1  258.05   10.55
   6   5   1  257.68   10.17
   6   5   1  251.92   10.67
   6   5   1  260.06   11.10
   6   5   1  270.19   10.68
   6   5   1  241.83   10.65
  -6   5  -1  254.90   14.46
   6   5   1  256.88   10.66
   6   5   1  258.35   14.05
  -6   5  -1  279.12   13.83
   6   5   1  276.93   14.83
  -6   5  -1  269.58   14.18
   6   5   1  261.81   10.62
   6   5   1  261.00   10.61
   6   5   1  276.68   15.32
   6   5   1  260.37   10.20
   6   5   1  266.79   11.64
   6   5   1  252.31   10.71
   6   5   1  255.35   10.81
   6   5   1  263.33   10.04
   6   5   1  269.70   14.94
   7  -5   1  281.12   15.21
   7  -5   1  305.58   12.10
   7  -5   1  305.45   12.27
   7  -5   1  284.02   11.67
   7  -5   1  306.78   12.16
   7  -5   1  286.32   16.29
   7  -5   1  299.14   16.54
   7  -5   1  305.07   12.63
  -7  -5  -1  305.07   12.44
   7  -5   1  294.92   12.18
   7  -5   1  307.91   12.70
  -7  -5  -1  300.39   12.56
  -7  -5  -1  299.04   12.50
   7  -5   1  288.12   11.43
  -7  -5  -1  318.55   12.70
  -7  -5  -1  296.22   15.88
   7  -5   1  326.36   12.26
   7  -5   1  306.82   12.36
   7  -5   1  305.37   11.55
  -7  -5  -1  309.80   12.35
   7  -5   1  305.25   12.54
   7  -5   1  296.13   12.19
   7  -5   1  312.10   12.61
   7  -5   1  284.41   12.41
  -7  -5  -1  302.41   15.70
   7  -5   1  274.26   16.14
  -7  -5  -1  275.04   15.69
   7  -5   1  286.24   12.10
   7  -5   1  296.89   13.23
   7  -5   1  308.16   12.19
  -7  -5  -1  302.90   12.46
   7   5   1  298.66   12.23
  -7   5  -1  306.29   15.82
   7   5   1  301.88   11.69
   7   5   1  293.41   12.15
   7   5   1  312.48   12.73
   7   5   1  292.76   17.32
   7   5   1  307.34   11.65
   7   5   1  298.99   11.51
   7   5   1  295.84   12.15
   7   5   1  297.25   12.21
   7   5   1  281.14   16.70
   7   5   1  307.30   12.16
   7   5   1  294.24   12.27
   7   5   1  282.23   16.95
   7   5   1  311.12   13.33
   7   5   1  294.32   12.38
  -7   5  -1  276.14   16.50
   7   5   1  304.16   12.24
   8  -5   1  126.54    5.08
   8  -5   1  121.20    5.11
   8  -5   1  116.19    4.83
  -8  -5  -1  127.23    5.16
  -8  -5  -1  117.79    5.14
   8  -5   1  124.38    5.33
   8  -5   1  119.87    5.05
   8  -5   1  124.87    5.31
  -8  -5  -1  117.29    7.16
  -8  -5  -1  114.85    7.03
   8  -5   1  129.78    5.49
   8  -5   1  123.16    4.76
  -8  -5  -1  129.48    5.12
   8  -5   1  124.32    4.82
   8  -5   1  121.39    5.11
   8  -5   1  117.68    5.30
   8  -5   1  125.67    5.03
  -8  -5  -1  123.98    5.20
   8  -5   1  112.63    7.54
  -8  -5  -1  129.81    5.24
   8  -5   1  120.47    5.07
   8  -5   1  109.45    7.18
  -8  -5  -1  124.27    5.17
   8  -5   1  122.22    5.24
   8  -5   1  123.54    5.11
  -8  -5  -1  118.93    7.07
   8  -5   1  120.79    5.05
   8  -5   1  114.95    4.97
   8  -5   1  110.06    7.43
   8   5   1  118.71    5.02
   8   5   1  121.36    5.06
   8   5   1  124.78    4.92
   8   5   1  128.55    5.37
   8   5   1  126.26    5.58
   8   5   1  127.88    5.16
   8   5   1  116.88    5.10
  -8   5  -1  111.49    7.57
   8   5   1  113.43    5.08
   8   5   1  123.09    5.14
   8   5   1  113.75    7.98
   8   5   1  121.38    8.31
   8   5   1  122.07    4.87
   8   5   1  106.47    7.86
   8   5   1  123.37    4.83
  -8   5  -1  113.68    7.08
   8   5   1  114.99    5.10
   8   5   1  124.21    5.11
   9  -5   1  157.24    6.41
   9  -5   1  150.10    6.26
   9  -5   1  141.98    6.44
   9  -5   1  147.56    5.79
  -9  -5  -1  149.06    6.29
  -9  -5  -1  155.43    6.41
   9  -5   1  154.49    5.88
   9  -5   1  145.31    6.16
   9  -5   1  142.21    5.91
   9  -5   1  147.39    6.19
   9  -5   1  153.00    6.18
   9  -5   1  150.47    6.20
   9  -5   1  147.94    6.22
  -9  -5  -1  147.94    6.30
   9  -5   1  153.44    6.70
   9  -5   1  151.54    6.23
   9  -5   1  151.25    6.15
  -9  -5  -1  156.31    6.18
  -9  -5  -1  144.81    6.35
   9  -5   1  148.58    6.45
  -9  -5  -1  154.20    6.24
   9   5   1  144.59    6.24
   9   5   1  144.70    6.25
   9   5   1  153.04    5.98
   9   5   1  150.64    6.81
   9   5   1  143.64    6.14
   9   5   1  148.58    5.94
   9   5   1  149.81    5.87
   9   5   1  151.42    6.19
   9   5   1  140.48    6.20
   9   5   1  146.81    6.20
   9   5   1  156.49    6.24
   9   5   1  149.28    6.29
   9   5   1  153.00    6.53
 -10  -5  -1  39.063   1.736
  10  -5   1  38.201   1.745
 -10  -5  -1  41.720   1.775
 -10  -5  -1  37.461   1.693
  10  -5   1  36.659   1.777
  10  -5   1  36.318   1.642
  10  -5   1  38.651   1.684
 -10  -5  -1  37.828   1.764
 -10  -5  -1  39.585   1.725
  10  -5   1  39.382   1.804
  10  -5   1  38.838   1.739
 -10  -5  -1  40.519   1.783
  10  -5   1  38.446   1.742
  10  -5   1  38.770   1.820
  10  -5   1  36.830   1.750
  10  -5   1  36.419   1.738
  10  -5   1  36.440   1.658
  10  -5   1  35.941   1.682
  10  -5   1  38.018   1.620
  10   5   1  34.637   1.755
  10   5   1  36.003   1.671
  10   5   1  34.619   1.740
  10   5   1  39.248   1.942
  10   5   1  37.670   1.812
  10   5   1  35.828   1.661
  10   5   1  37.740   1.766
  10   5   1  35.312   1.672
  10   5   1  37.866   1.899
  10   5   1  38.635   1.783
  11  -5   1  9.7967  0.7077
  11  -5   1  10.889   0.727
 -11  -5  -1  10.775   0.671
  11  -5   1  9.6642  0.7736
 -11  -5  -1  9.8701  0.6951
  11  -5   1  10.317   0.644
 -11  -5  -1  9.6618  0.5891
  11  -5   1  9.6539  0.6374
 -11  -5  -1  11.026   0.727
  11  -5   1  8.1895  0.5840
  11  -5   1  10.065   0.619
  11  -5   1  10.094   0.695
  11  -5   1  8.9885  0.6485
 -11  -5  -1  10.287   0.674
 -11  -5  -1  11.552   0.706
 -11  -5  -1  11.504   0.656
  11  -5   1  10.093   0.695
  11  -5   1  10.302   0.672
  11  -5   1  10.321   0.711
  11   5   1  10.627   0.820
  11   5   1  9.6078  0.6952
  11   5   1  10.784   0.777
  11   5   1  10.952   0.856
  11   5   1  9.4693  0.7150
  11   5   1  11.075   0.783
  11   5   1  9.8190  0.6843
 -11  -6   1  19.517   0.964
  11  -6  -1  16.140   0.926
 -11  -6   1  18.324   0.923
  11  -6  -1  15.190   0.852
 -11  -6   1  19.354   0.945
  11  -6  -1  15.814   0.852
  11  -6  -1  17.632   0.834
 -11  -6   1  16.998   0.925
 -11  -6   1  15.922   0.838
  11  -6  -1  16.406   0.925
 -11  -6   1  18.628   0.916
 -11  -6   1  18.017   0.874
  11   6  -1  17.662   1.048
  11   6  -1  18.795   0.974
  11   6  -1  18.216   1.048
  11   6  -1  17.169   0.953
  11   6  -1  18.997   1.016
  11   6  -1  17.786   0.940
 -10  -6   1  107.39    4.48
 -10  -6   1  105.55    4.36
  10  -6  -1  101.49    4.35
  10  -6  -1  97.467   4.387
 -10  -6   1  113.51    4.49
  10  -6  -1  103.63    4.15
 -10  -6   1  102.17    4.33
  10  -6  -1  104.77    4.72
  10  -6  -1  98.760   4.087
 -10  -6   1  116.20    4.56
 -10  -6   1  113.65    4.53
 -10  -6   1  108.37    4.42
  10  -6  -1  97.753   4.399
  10  -6  -1  102.54    4.33
  10  -6  -1  99.377   4.358
  10  -6  -1  101.76    4.52
  10   6  -1  110.78    4.46
  10   6  -1  106.49    4.46
  10   6  -1  108.55    4.42
  10   6  -1  101.95    4.64
  10   6  -1  99.855   4.422
  10   6  -1  107.46    4.84
  10   6  -1  109.78    4.27
   9  -6  -1  75.638   3.323
   9  -6  -1  79.292   3.513
   9  -6  -1  80.343   3.513
   9  -6  -1  83.285   3.448
  -9  -6   1  90.606   3.646
  -9  -6   1  86.579   3.528
   9  -6  -1  80.303   3.479
   9  -6  -1  82.529   3.277
  -9  -6   1  82.768   3.571
   9  -6  -1  78.437   3.507
  -9  -6   1  84.732   3.585
  -9  -6   1  84.873   3.482
   9  -6  -1  82.576   3.530
  -9  -6   1  84.018   3.615
   9  -6  -1  79.587   3.676
   9  -6  -1  77.613   3.612
   9  -6  -1  81.373   3.758
  -9  -6   1  82.923   3.596
   9   6  -1  82.149   3.892
   9   6  -1  85.818   3.589
   9   6  -1  78.723   3.543
   9   6  -1  84.184   3.339
   9   6  -1  84.610   3.499
   9   6  -1  84.428   3.776
   9   6  -1  84.261   3.434
   9   6  -1  83.732   3.567
   9   6  -1  87.904   3.559
   8  -6  -1  35.616   1.545
   8  -6  -1  36.128   1.713
   8  -6  -1  32.273   1.868
   8  -6  -1  33.716   1.650
   8  -6  -1  35.097   1.692
  -8  -6   1  39.141   1.741
  -8  -6   1  33.882   2.918
   8  -6  -1  32.024   3.283
   8  -6  -1  35.492   1.764
   8  -6  -1  34.237   1.857
   8  -6  -1  35.722   1.714
   8  -6  -1  36.007   1.612
   8  -6  -1  36.616   1.839
  -8  -6   1  36.974   1.728
   8  -6  -1  34.888   1.722
   8  -6  -1  35.180   1.667
   8  -6  -1  36.721   1.637
  -8  -6   1  37.786   1.710
  -8  -6   1  37.047   1.670
  -8  -6   1  39.047   1.794
   8  -6  -1  37.802   1.735
  -8  -6   1  35.789   3.018
   8  -6  -1  28.198   3.136
  -8  -6   1  36.397   1.671
  -8  -6   1  35.663   1.623
   8   6  -1  35.099   1.687
   8   6  -1  32.234   3.743
   8   6  -1  37.477   3.974
  -8   6   1  33.952   3.199
   8   6  -1  35.796   1.797
   8   6  -1  38.376   1.681
   8   6  -1  36.060   1.681
   8   6  -1  36.943   1.750
  -8   6   1  30.491   3.244
   8   6  -1  36.658   1.769
   8   6  -1  37.140   1.888
   8   6  -1  38.297   1.931
   8   6  -1  37.863   1.734
   7  -6  -1  236.45   10.77
   7  -6  -1  256.44   14.24
   7  -6  -1  272.66   10.96
   7  -6  -1  259.13   10.86
   7  -6  -1  240.25   10.11
   7  -6  -1  255.64   10.83
   7  -6  -1  248.85   10.55
  -7  -6   1  241.68   13.77
   7  -6  -1  247.37   13.36
   7  -6  -1  258.41   10.48
  -7  -6   1  246.35   13.71
   7  -6  -1  259.52    9.95
  -7  -6   1  257.58   10.47
  -7  -6   1  267.10   10.76
  -7  -6   1  255.78   10.64
   7  -6  -1  257.13   11.38
   7  -6  -1  263.85   10.45
   7  -6  -1  261.97   10.52
  -7  -6   1  267.88   10.79
  -7  -6   1  276.96   10.95
   7  -6  -1  270.08    9.86
   7  -6  -1  236.20   14.17
  -7  -6   1  268.48   10.85
   7  -6  -1  259.03   10.90
   7  -6  -1  252.73   10.64
   7  -6  -1  265.62   10.43
  -7  -6   1  244.04   10.71
   7  -6  -1  263.09   10.46
   7  -6  -1  249.24   10.72
   7   6  -1  247.47   10.59
   7   6  -1  274.97   11.02
  -7   6   1  245.60   14.37
   7   6  -1  271.76   10.56
   7   6  -1  269.22   11.52
   7   6  -1  257.20   10.57
   7   6  -1  247.25   15.25
   7   6  -1  238.18   14.93
   7   6  -1  260.55    9.92
  -7   6   1  263.86   14.57
   7   6  -1  256.87   10.47
   7   6  -1  259.09   10.07
   7   6  -1  253.34   10.47
   7   6  -1  259.43   10.69
  -6  -6   1  281.07   11.57
  -6  -6   1  293.16   11.43
  -6  -6   1  266.64   14.41
   6  -6  -1  266.50   13.88
   6  -6  -1  282.07   10.53
   6  -6  -1  277.63   11.46
   6  -6  -1  271.97   11.02
   6  -6  -1  284.03   12.05
   6  -6  -1  242.21   10.70
   6  -6  -1  249.72   11.42
   6  -6  -1  272.31   11.36
   6  -6  -1  273.40   11.48
   6  -6  -1  286.80   11.57
   6  -6  -1  277.34   11.05
   6  -6  -1  266.98   14.95
  -6  -6   1  269.77   11.25
   6  -6  -1  246.67   10.95
  -6  -6   1  280.29   11.38
  -6  -6   1  282.92   11.47
  -6  -6   1  270.10   11.08
   6  -6  -1  264.41   11.07
   6  -6  -1  269.69   11.25
   6  -6  -1  265.37   14.87
   6  -6  -1  272.26   14.00
   6  -6  -1  276.98   11.42
   6  -6  -1  271.11   11.06
   6  -6  -1  277.95   11.52
   6  -6  -1  287.67   11.12
   6  -6  -1  288.18   10.44
  -6  -6   1  270.40   14.49
  -6  -6   1  279.47   11.33
  -6  -6   1  275.62   14.34
  -6  -6   1  257.67   11.20
   6   6  -1  256.03   15.16
   6   6  -1  259.33   10.62
   6   6  -1  276.68   12.17
   6   6  -1  287.19   11.16
   6   6  -1  273.23   15.97
   6   6  -1  270.24   10.49
   6   6  -1  256.22   11.19
   6   6  -1  273.29   15.69
  -6   6   1  269.49   15.06
   6   6  -1  251.79   11.04
   6   6  -1  279.69   11.31
  -6   6   1  281.70   15.21
   6   6  -1  281.78   11.15
   6   6  -1  285.14   11.63
   6   6  -1  281.03   11.18
  -5  -6   1  9.6363  0.7617
  -5  -6   1  11.320   0.808
  -5  -6   1  8.7780  1.5019
   5  -6  -1  12.009   0.899
   5  -6  -1  9.0826  0.6862
   5  -6  -1  10.895   1.860
  -5  -6   1  9.7656  0.7063
  -5  -6   1  10.859   0.817
  -5  -6   1  10.708   0.694
   5  -6  -1  10.665   0.698
   5  -6  -1  10.865   0.911
   5  -6  -1  9.2277  0.6592
   5  -6  -1  13.095   0.746
   5  -6  -1  9.3109  0.8195
   5  -6  -1  11.001   1.815
   5  -6  -1  9.9950  0.7346
   5  -6  -1  10.251   0.839
   5  -6  -1  9.0040  1.9627
   5  -6  -1  10.191   0.821
   5  -6  -1  10.104   1.664
  -5  -6   1  10.852   1.610
   5  -6  -1  11.067   0.927
   5  -6  -1  9.6940  0.7314
  -5  -6   1  9.4230  0.6524
   5  -6  -1  13.070   0.871
   5  -6  -1  9.6600  1.6878
   5  -6  -1  11.715   1.006
   5  -6  -1  10.278   0.639
  -5  -6   1  10.422   0.878
   5  -6  -1  9.1754  0.7643
  -5  -6   1  9.4314  0.7003
   5  -6  -1  11.958   1.016
  -5  -6   1  8.7578  1.3626
   5  -6  -1  10.432   0.849
  -5  -6   1  10.119   0.697
   5   6  -1  9.5920  0.9218
   5   6  -1  10.282   0.885
  -5   6   1  12.199   1.745
   5   6  -1  12.479   2.016
   5   6  -1  8.8554  0.7365
   5   6  -1  11.316   0.926
   5   6  -1  10.619   2.189
   5   6  -1  9.7628  0.7795
   5   6  -1  8.2456  1.9221
   5   6  -1  10.834   1.632
   5   6  -1  10.587   0.843
   5   6  -1  10.934   0.947
  -5   6   1  8.3615  1.5167
   5   6  -1  10.187   0.821
   4  -6  -1  85.255   4.939
  -4  -6   1  82.266   4.663
   4  -6  -1  77.522   3.270
   4  -6  -1  83.621   4.942
  -4  -6   1  81.714   4.844
  -4  -6   1  75.063   2.994
   4  -6  -1  78.254   3.169
   4  -6  -1  71.186   3.216
   4  -6  -1  86.237   4.987
  -4  -6   1  75.422   3.347
  -4  -6   1  79.347   4.672
  -4  -6   1  75.995   3.350
   4  -6  -1  77.330   3.260
   4  -6  -1  75.457   3.430
  -4  -6   1  82.528   4.787
   4  -6  -1  79.099   3.454
  -4  -6   1  72.500   3.225
   4  -6  -1  74.793   3.273
   4  -6  -1  77.479   3.427
  -4  -6   1  68.549   3.243
   4  -6  -1  80.363   5.381
  -4  -6   1  75.151   3.301
   4  -6  -1  79.969   3.457
   4  -6  -1  76.876   3.014
   4  -6  -1  77.850   3.359
   4  -6  -1  76.243   3.405
  -4  -6   1  79.029   3.333
   4  -6  -1  77.951   3.047
  -4  -6   1  78.555   3.341
   4  -6  -1  77.547   3.490
   4  -6  -1  72.170   3.240
  -4  -6   1  77.010   3.233
   4  -6  -1  79.036   4.779
   4  -6  -1  77.823   3.092
   4  -6  -1  77.661   3.280
   4  -6  -1  71.423   3.325
   4  -6  -1  74.478   3.193
   4  -6  -1  76.929   3.388
  -4  -6   1  77.902   3.306
   4   6  -1  65.569   3.282
   4   6  -1  86.060   5.504
   4   6  -1  76.965   3.315
   4   6  -1  72.713   3.304
   4   6  -1  81.304   3.626
   4   6  -1  75.311   3.116
   4   6  -1  78.886   3.211
   4   6  -1  80.471   3.367
  -4   6   1  85.203   5.088
  -4   6   1  84.050   4.941
   4   6  -1  82.860   5.679
   4   6  -1  84.159   3.319
   4   6  -1  77.617   3.479
   4   6  -1  80.017   4.842
   4   6  -1  80.253   5.444
  -3  -6   1  136.05    5.85
   3  -6  -1  139.19    5.69
   3  -6  -1  152.45    7.88
   3  -6  -1  139.13    5.89
   3  -6  -1  127.11    5.67
  -3  -6   1  144.73    7.56
   3  -6  -1  137.31    5.91
  -3  -6   1  128.83    5.93
   3  -6  -1  154.16    7.63
   3  -6  -1  140.51    5.95
   3  -6  -1  137.02    5.71
  -3  -6   1  151.66    7.72
  -3  -6   1  129.64    5.68
   3  -6  -1  138.63    5.37
   3  -6  -1  140.60    5.97
   3  -6  -1  136.73    5.94
  -3  -6   1  151.33    7.81
  -3  -6   1  134.56    5.70
   3  -6  -1  137.51    5.92
   3  -6  -1  132.80    6.19
  -3  -6   1  136.72    5.79
   3  -6  -1  137.78    5.73
   3  -6  -1  127.56    5.71
   3  -6  -1  137.91    5.43
   3  -6  -1  135.97    5.96
   3  -6  -1  136.18    5.31
  -3  -6   1  136.12    5.30
   3  -6  -1  152.66    7.67
  -3  -6   1  130.37    5.89
  -3  -6   1  130.40    5.66
   3  -6  -1  132.28    5.80
   3  -6  -1  141.72    7.68
  -3  -6   1  140.78    7.69
   3  -6  -1  148.01    8.28
   3  -6  -1  139.96    5.54
  -3  -6   1  149.31    7.45
   3  -6  -1  136.38    5.70
  -3  -6   1  140.99    5.88
   3   6  -1  152.97    8.38
   3   6  -1  136.64    5.42
   3   6  -1  142.63    6.00
   3   6  -1  144.28    6.29
   3   6  -1  149.31    8.42
  -3   6   1  147.77    8.08
   3   6  -1  139.04    5.51
   3   6  -1  139.50    7.25
  -3   6   1  150.65    8.08
  -3   6   1  152.08    8.01
   3   6  -1  143.88    7.75
   3   6  -1  138.25    5.77
   3   6  -1  139.31    5.75
   3   6  -1  153.88    8.70
  -2  -6   1  430.00   20.58
   2  -6  -1  399.33   16.20
   2  -6  -1  397.87   15.56
  -2  -6   1  404.31   16.42
  -2  -6   1  395.32   15.44
   2  -6  -1  417.99   20.62
   2  -6  -1  398.58   16.44
   2  -6  -1  392.87   16.26
   2  -6  -1  400.79   16.86
   2  -6  -1  387.77   16.31
   2  -6  -1  390.10   15.23
  -2  -6   1  403.48   15.23
  -2  -6   1  400.43   16.91
   2  -6  -1  392.15   17.07
   2  -6  -1  394.00   15.83
   2  -6  -1  393.55   16.96
   2  -6  -1  379.24   16.58
  -2  -6   1  430.73   20.80
   2  -6  -1  401.86   15.43
   2  -6  -1  424.61   19.72
  -2  -6   1  424.88   20.62
   2  -6  -1  412.27   21.08
   2  -6  -1  398.86   16.88
  -2  -6   1  386.64   16.58
   2  -6  -1  400.69   16.99
   2  -6  -1  425.49   19.79
  -2  -6   1  413.25   19.64
   2  -6  -1  380.46   16.88
   2  -6  -1  435.46   20.65
  -2  -6   1  447.10   20.64
   2  -6  -1  392.51   16.72
  -2  -6   1  388.65   16.81
  -2   6   1  417.95   21.41
   2   6  -1  398.43   17.05
   2   6  -1  397.30   20.76
   2   6  -1  423.29   21.33
  -2   6   1  417.57   21.15
   2   6  -1  443.49   22.08
   2   6  -1  410.63   21.77
   2   6  -1  402.23   17.92
  -2   6   1  432.84   21.65
   2   6  -1  446.02   19.51
   2   6  -1  395.08   16.44
   1  -6  -1  23.408   2.119
   1  -6  -1  17.742   0.947
   1  -6  -1  17.321   1.831
   1  -6  -1  18.884   2.206
   1  -6  -1  18.160   1.755
   1  -6  -1  16.632   0.865
  -1  -6   1  16.600   0.931
   1  -6  -1  18.297   1.040
  -1  -6   1  17.520   0.890
  -1  -6   1  18.838   1.977
   1  -6  -1  20.023   1.805
  -1  -6   1  17.298   0.849
   1  -6  -1  19.527   1.665
   1  -6  -1  17.552   1.134
   1  -6  -1  18.511   1.021
  -1  -6   1  19.566   2.160
   1  -6  -1  17.323   1.001
   1  -6  -1  18.753   0.996
  -1  -6   1  18.263   0.974
  -1  -6   1  17.964   1.932
  -1  -6   1  17.852   1.484
  -1  -6   1  17.810   1.669
   1  -6  -1  18.160   0.878
  -1  -6   1  16.698   1.006
   1   6  -1  18.235   2.033
  -1   6   1  19.399   1.826
   1   6  -1  16.700   1.763
  -1   6   1  17.632   1.990
   1   6  -1  22.383   2.200
   1   6  -1  19.267   1.824
  -1   6   1  17.375   1.963
   1   6  -1  19.421   2.269
   0  -6   1  37.015   1.477
   0  -6  -1  32.331   2.663
   0  -6   1  41.975   3.109
   0  -6  -1  36.640   2.578
   0  -6  -1  39.292   3.025
   0  -6  -1  31.953   1.622
   0  -6   1  37.007   2.764
   0  -6  -1  38.839   2.618
   0  -6   1  37.394   2.576
   0  -6  -1  33.837   2.737
   0  -6   1  34.230   2.761
   0  -6   1  38.122   2.728
   0   6  -1  33.642   2.922
   0   6   1  36.509   2.677
   0   6   1  36.898   2.987
   0   6  -1  36.761   2.731
   0   6  -1  33.093   2.770
   0   6  -1  31.864   2.467
   0   6   1  36.545   2.695
   0   6   1  36.404   2.805
   1  -6   1  129.48    5.78
  -1  -6  -1  131.22    5.89
   1  -6   1  138.56    5.80
  -1  -6  -1  153.07    7.61
   1  -6   1  146.33    7.64
  -1  -6  -1  149.54    8.03
   1  -6   1  136.22    5.41
   1  -6   1  142.19    7.80
   1  -6   1  136.03    5.64
  -1  -6  -1  137.66    5.55
  -1  -6  -1  137.32    5.80
   1  -6   1  135.72    5.84
   1  -6   1  159.56    7.69
  -1  -6  -1  154.54    7.89
   1  -6   1  142.41    6.02
  -1  -6  -1  150.43    7.72
  -1  -6  -1  139.89    5.99
   1  -6   1  140.93    5.48
   1  -6   1  144.91    7.69
   1  -6   1  140.94    5.55
   1  -6   1  133.85    5.98
  -1  -6  -1  133.17    5.82
   1  -6   1  135.96    6.04
   1  -6   1  150.91    8.26
   1  -6   1  132.28    6.03
  -1  -6  -1  153.79    7.77
  -1  -6  -1  145.33    5.49
  -1   6  -1  146.05    8.09
   1   6   1  142.36    7.47
  -1   6  -1  159.53    8.32
  -1   6  -1  144.77    8.12
   1   6   1  153.97    8.29
   1   6   1  149.86    8.29
  -1   6  -1  149.33    7.65
   1   6   1  154.28    8.51
   2  -6   1  182.56    7.42
   2  -6   1  193.15    7.21
   2  -6   1  195.54    9.90
   2  -6   1  187.40    7.98
   2  -6   1  184.77    7.61
   2  -6   1  185.79    7.66
   2  -6   1  181.84    7.70
  -2  -6  -1  198.86   10.19
   2  -6   1  201.68   10.12
   2  -6   1  177.70    7.65
   2  -6   1  180.18    7.12
   2  -6   1  177.52    7.29
  -2  -6  -1  179.66    7.86
   2  -6   1  186.90    8.00
   2  -6   1  170.45    7.76
   2  -6   1  199.83    9.83
  -2  -6  -1  181.10    7.91
   2  -6   1  182.03    7.95
  -2  -6  -1  183.07    7.62
   2  -6   1  194.62    9.85
   2  -6   1  179.91    7.86
   2  -6   1  187.22    7.63
  -2  -6  -1  189.31    7.89
  -2  -6  -1  180.22    7.66
   2  -6   1  191.10    7.92
  -2  -6  -1  183.09    7.68
  -2  -6  -1  188.35    7.12
  -2  -6  -1  204.41    9.66
  -2  -6  -1  200.99   10.00
   2  -6   1  181.14    7.93
  -2  -6  -1  217.98   10.07
  -2  -6  -1  197.46   10.08
   2  -6   1  205.12   10.63
  -2  -6  -1  175.93    7.98
   2  -6   1  182.63    8.34
  -2  -6  -1  173.68    7.76
   2  -6   1  172.58    7.92
   2   6   1  210.19   11.00
   2   6   1  186.61    7.35
   2   6   1  203.40   10.77
   2   6   1  197.62    9.61
  -2   6  -1  206.82   10.52
   2   6   1  187.08    8.40
   2   6   1  197.03   10.68
  -2   6  -1  198.54   10.39
   2   6   1  185.06    8.01
  -2   6  -1  198.16    9.97
  -2   6  -1  208.33   10.68
  -3  -6  -1  166.75    7.40
  -3  -6  -1  169.96    7.10
   3  -6   1  171.89    7.08
   3  -6   1  174.14    7.08
   3  -6   1  174.58    7.14
   3  -6   1  168.93    7.36
   3  -6   1  178.26    7.32
   3  -6   1  176.97    6.90
  -3  -6  -1  167.71    7.28
  -3  -6  -1  191.57    9.42
   3  -6   1  178.66    7.11
   3  -6   1  168.54    7.37
  -3  -6  -1  190.55    9.48
   3  -6   1  172.54    7.43
  -3  -6  -1  172.22    7.33
   3  -6   1  168.31    6.75
   3  -6   1  156.11    7.19
   3  -6   1  178.60    6.69
   3  -6   1  171.99    7.72
  -3  -6  -1  178.21    7.26
   3  -6   1  187.08    9.31
  -3  -6  -1  157.09    7.38
   3  -6   1  163.33    7.05
   3  -6   1  168.92    7.09
   3  -6   1  182.49    9.44
  -3  -6  -1  158.81    7.10
   3  -6   1  174.35    7.41
  -3  -6  -1  168.48    7.19
  -3  -6  -1  174.54    7.31
   3  -6   1  180.67   10.00
  -3  -6  -1  169.64    6.59
   3  -6   1  186.80    9.32
   3  -6   1  168.73    6.60
   3  -6   1  171.87    7.34
   3  -6   1  177.09    7.37
   3  -6   1  187.56    9.83
   3   6   1  183.72   10.11
   3   6   1  175.60    6.84
   3   6   1  165.85    7.13
   3   6   1  171.55    7.13
   3   6   1  185.41   10.23
   3   6   1  185.62   10.46
  -3   6  -1  187.99    9.43
  -3   6  -1  200.12   10.01
   3   6   1  171.68    6.74
  -3   6  -1  195.89    9.92
   3   6   1  163.31    7.14
   3   6   1  181.59    9.02
   3   6   1  174.73    7.46
   3   6   1  166.35    9.29
   3   6   1  180.39    7.81
   4  -6   1  62.512   2.915
   4  -6   1  66.249   2.868
   4  -6   1  65.071   2.904
   4  -6   1  67.019   2.956
  -4  -6  -1  71.562   4.094
  -4  -6  -1  66.934   2.836
   4  -6   1  69.180   4.851
   4  -6   1  57.735   2.524
   4  -6   1  63.143   2.677
   4  -6   1  64.203   2.901
   4  -6   1  67.056   4.525
  -4  -6  -1  62.150   2.776
   4  -6   1  64.379   2.683
   4  -6   1  64.708   2.796
   4  -6   1  63.938   2.779
   4  -6   1  63.085   2.758
   4  -6   1  65.360   4.236
   4  -6   1  71.353   4.487
   4  -6   1  63.056   2.606
   4  -6   1  69.803   4.339
   4  -6   1  61.687   2.722
  -4  -6  -1  63.173   2.716
   4  -6   1  64.449   2.564
  -4  -6  -1  62.002   2.783
  -4  -6  -1  63.115   2.807
   4  -6   1  64.643   2.825
   4  -6   1  65.522   2.720
   4  -6   1  62.859   2.942
   4  -6   1  62.392   2.769
  -4  -6  -1  58.030   2.503
  -4  -6  -1  64.233   4.132
  -4  -6  -1  65.764   2.806
  -4  -6  -1  60.448   2.725
  -4  -6  -1  63.376   2.781
  -4  -6  -1  64.971   4.024
   4  -6   1  64.947   2.946
   4  -6   1  59.668   2.722
   4   6   1  55.727   2.886
   4   6   1  65.084   2.649
   4   6   1  71.025   5.045
  -4   6  -1  68.952   4.506
  -4   6  -1  67.300   4.171
   4   6   1  65.847   5.048
   4   6   1  64.582   2.830
   4   6   1  66.332   4.622
   4   6   1  65.608   2.957
  -4   6  -1  73.791   4.503
   4   6   1  65.041   2.731
   4   6   1  64.097   2.778
   4   6   1  64.590   3.043
   4   6   1  65.629   4.174
   4   6   1  63.105   2.775
   4   6   1  61.127   2.784
   5  -6   1  449.01   17.87
  -5  -6  -1  400.80   17.20
  -5  -6  -1  406.12   21.60
   5  -6   1  433.40   17.14
  -5  -6  -1  426.58   17.13
  -5  -6  -1  418.67   17.50
   5  -6   1  432.77   20.95
  -5  -6  -1  418.24   17.41
   5  -6   1  428.64   17.00
   5  -6   1  437.51   17.76
  -5  -6  -1  420.16   21.84
   5  -6   1  402.54   17.24
   5  -6   1  434.34   16.12
  -5  -6  -1  430.08   17.56
  -5  -6  -1  438.48   17.65
   5  -6   1  430.41   22.39
   5  -6   1  426.37   20.80
   5  -6   1  424.98   16.54
  -5  -6  -1  398.79   17.29
   5  -6   1  441.41   17.07
  -5  -6  -1  436.20   21.49
   5  -6   1  442.52   17.18
   5  -6   1  408.24   17.63
   5  -6   1  437.42   17.75
   5  -6   1  413.28   17.40
   5  -6   1  427.92   17.12
  -5  -6  -1  418.49   17.89
  -5  -6  -1  407.58   21.61
   5  -6   1  387.23   16.90
   5  -6   1  436.00   17.50
   5  -6   1  434.50   17.64
   5  -6   1  434.07   18.65
   5  -6   1  385.58   22.21
   5  -6   1  428.41   17.63
   5  -6   1  425.67   16.25
  -5  -6  -1  440.95   17.70
   5   6   1  420.52   22.77
   5   6   1  434.79   23.56
   5   6   1  427.29   16.36
   5   6   1  424.71   17.07
   5   6   1  392.62   17.42
   5   6   1  403.93   17.18
  -5   6  -1  449.08   22.92
   5   6   1  431.46   16.18
   5   6   1  430.11   17.86
  -5   6  -1  436.34   22.78
  -5   6  -1  413.34   21.85
   5   6   1  398.13   17.18
   5   6   1  435.73   18.75
   5   6   1  429.15   23.12
   5   6   1  422.46   17.19
  -6  -6  -1  350.07   14.31
   6  -6   1  336.14   13.80
  -6  -6  -1  340.65   13.95
   6  -6   1  317.13   18.38
   6  -6   1  338.07   18.54
  -6  -6  -1  360.56   18.05
  -6  -6  -1  357.06   14.51
   6  -6   1  344.91   13.21
   6  -6   1  345.17   14.40
  -6  -6  -1  351.77   14.26
  -6  -6  -1  319.97   17.71
   6  -6   1  357.13   14.37
  -6  -6  -1  354.81   17.87
   6  -6   1  351.33   13.91
   6  -6   1  324.58   17.25
   6  -6   1  351.62   14.12
   6  -6   1  356.38   13.89
   6  -6   1  357.15   13.95
   6  -6   1  350.17   14.23
  -6  -6  -1  356.20   14.37
   6  -6   1  354.46   15.13
   6  -6   1  295.26   16.94
  -6  -6  -1  346.11   14.13
   6  -6   1  351.59   13.87
   6  -6   1  332.34   14.00
   6  -6   1  335.91   14.31
  -6  -6  -1  334.55   13.89
   6  -6   1  351.43   14.51
   6  -6   1  348.06   13.08
   6  -6   1  354.81   14.44
   6  -6   1  348.24   13.44
  -6  -6  -1  349.46   14.20
   6  -6   1  324.92   13.95
   6   6   1  337.02   13.96
   6   6   1  347.17   14.53
   6   6   1  353.15   13.31
  -6   6  -1  342.07   17.95
  -6   6  -1  356.05   18.93
   6   6   1  343.82   13.14
   6   6   1  326.21   14.14
   6   6   1  332.59   19.53
   6   6   1  347.84   15.23
   6   6   1  335.26   19.14
   6   6   1  350.46   13.88
   6   6   1  320.00   18.78
   6   6   1  320.24   13.95
  -6   6  -1  325.93   18.75
   6   6   1  343.43   13.96
   7  -6   1  378.20   15.12
   7  -6   1  345.19   19.97
  -7  -6  -1  392.20   15.45
  -7  -6  -1  384.93   15.18
   7  -6   1  365.10   14.57
  -7  -6  -1  386.39   15.35
  -7  -6  -1  398.69   15.78
   7  -6   1  383.91   15.65
   7  -6   1  400.41   16.44
  -7  -6  -1  356.95   19.29
   7  -6   1  377.80   15.01
   7  -6   1  334.93   15.03
   7  -6   1  359.78   15.16
   7  -6   1  390.19   15.68
   7  -6   1  385.36   14.22
  -7  -6  -1  385.60   15.55
   7  -6   1  348.02   18.70
   7  -6   1  357.17   15.11
  -7  -6  -1  392.66   15.61
   7  -6   1  382.91   14.35
   7  -6   1  371.00   15.22
  -7  -6  -1  373.79   15.48
  -7  -6  -1  349.91   15.08
   7  -6   1  380.06   15.09
   7  -6   1  389.44   15.16
   7  -6   1  384.93   15.59
   7  -6   1  372.87   15.35
   7  -6   1  399.22   15.77
   7  -6   1  361.25   15.42
   7  -6   1  339.28   19.85
  -7  -6  -1  351.54   19.50
  -7   6  -1  363.04   20.46
   7   6   1  375.04   15.18
   7   6   1  389.25   15.81
  -7   6  -1  353.15   19.48
   7   6   1  388.46   14.46
   7   6   1  387.59   16.55
   7   6   1  346.92   20.53
   7   6   1  369.45   15.18
  -7   6  -1  344.16   20.34
   7   6   1  373.19   15.08
   7   6   1  379.36   14.28
   7   6   1  350.08   20.78
   7   6   1  356.73   21.16
   7   6   1  362.74   15.37
  -8  -6  -1  9.8969  0.7590
   8  -6   1  9.5724  0.7447
  -8  -6  -1  10.584   0.688
   8  -6   1  8.1934  1.8867
  -8  -6  -1  10.021   0.811
   8  -6   1  10.791   0.939
   8  -6   1  9.7728  0.6735
  -8  -6  -1  9.7925  0.7478
   8  -6   1  9.0509  0.7192
   8  -6   1  9.2351  0.8329
   8  -6   1  11.217   1.033
   8  -6   1  8.3738  0.6288
   8  -6   1  9.5403  2.0211
   8  -6   1  9.6058  0.6236
   8  -6   1  9.4538  0.6745
  -8  -6  -1  9.8653  0.7054
   8  -6   1  9.2799  0.7579
   8  -6   1  9.7200  0.8178
   8  -6   1  13.997   0.827
  -8  -6  -1  8.0818  1.6782
   8  -6   1  9.9333  0.7573
   8  -6   1  10.395   0.920
  -8  -6  -1  8.4702  1.5319
  -8  -6  -1  10.205   0.753
   8  -6   1  9.2697  0.7208
  -8  -6  -1  9.8253  0.7053
   8  -6   1  9.2462  0.9878
   8   6   1  8.5932  0.8243
   8   6   1  9.9729  0.8386
   8   6   1  9.3168  0.8331
   8   6   1  6.9769  2.0769
   8   6   1  11.708   0.785
   8   6   1  9.9457  2.2903
   8   6   1  10.218   0.838
   8   6   1  9.2010  0.8926
   8   6   1  12.493   0.885
  -8   6  -1  8.6043  1.9654
  -8   6  -1  5.0526  1.6952
   8   6   1  10.240   0.916
   9  -6   1  41.243   1.906
   9  -6   1  41.084   1.933
   9  -6   1  41.179   1.910
  -9  -6  -1  43.986   1.898
   9  -6   1  42.325   1.827
   9  -6   1  42.376   2.039
  -9  -6  -1  42.610   1.956
  -9  -6  -1  45.354   1.991
   9  -6   1  43.462   1.959
   9  -6   1  43.375   1.810
  -9  -6  -1  41.689   1.960
   9  -6   1  42.094   1.999
   9  -6   1  40.912   2.104
  -9  -6  -1  43.613   1.904
   9  -6   1  40.227   1.923
  -9  -6  -1  44.764   1.978
   9  -6   1  42.612   1.864
   9  -6   1  42.684   1.966
  -9  -6  -1  40.309   1.881
   9  -6   1  43.240   2.078
   9   6   1  44.406   1.964
   9   6   1  41.187   1.983
   9   6   1  42.597   1.870
   9   6   1  40.979   1.936
   9   6   1  41.730   1.946
   9   6   1  43.934   2.163
   9   6   1  44.266   2.214
  10  -6   1  90.314   4.040
  10  -6   1  97.387   4.056
  10  -6   1  98.703   4.183
  10  -6   1  96.354   3.782
  10  -6   1  94.235   4.068
  10  -6   1  98.495   4.361
  10  -6   1  93.952   4.051
 -10  -6  -1  92.468   3.998
 -10  -6  -1  97.970   4.163
 -10  -6  -1  97.565   4.028
  10  -6   1  92.604   4.221
 -10  -6  -1  95.214   4.116
 -10  -6  -1  105.17    4.09
 -10  -6  -1  102.42    4.18
 -10  -6  -1  105.63    4.15
  10  -6   1  95.719   3.993
  10  -6   1  99.496   3.845
  10  -6   1  94.976   4.019
  10  -6   1  93.068   4.050
  10   6   1  96.626   4.089
  10   6   1  94.540   4.098
  10   6   1  89.473   3.904
  10   6   1  100.06    4.08
  10   6   1  99.950   4.295
  10   6   1  101.67    4.47
  10   6   1  92.511   3.826
  11  -6   1  58.108   2.662
  11  -6   1  61.755   2.850
 -11  -6  -1  69.223   2.734
 -11  -6  -1  63.395   2.649
  11  -6   1  59.670   2.633
  11  -6   1  63.119   2.612
  11  -6   1  58.773   2.645
  11  -6   1  64.375   2.748
 -11  -6  -1  63.188   2.730
 -11  -6  -1  69.717   2.767
  11  -6   1  65.507   2.530
  11  -6   1  58.813   2.475
 -11  -6  -1  58.796   2.624
 -11  -6  -1  68.265   2.700
  11   6   1  61.754   2.694
  11   6   1  63.485   2.678
  11   6   1  60.861   2.577
  11   6   1  62.449   2.922
  11   6   1  66.271   2.855
 -11  -7   1  10.373   0.662
 -11  -7   1  9.7905  0.6005
 -11  -7   1  9.8867  0.6593
 -11  -7   1  11.028   0.619
  11   7  -1  11.094   0.687
  11   7  -1  9.9083  0.6982
  11   7  -1  9.9740  0.6121
  11   7  -1  10.056   0.745
  11   7  -1  8.4162  0.6273
  10  -7  -1  36.867   1.748
 -10  -7   1  40.659   1.682
  10  -7  -1  34.464   1.663
 -10  -7   1  39.391   1.725
  10  -7  -1  34.974   1.819
 -10  -7   1  39.851   1.796
 -10  -7   1  42.604   1.783
 -10  -7   1  41.527   1.803
 -10  -7   1  40.926   1.779
  10   7  -1  37.915   1.740
  10   7  -1  40.438   1.902
  10   7  -1  35.191   1.755
  10   7  -1  38.045   1.765
  10   7  -1  39.352   1.807
  10   7  -1  38.814   1.951
   9  -7  -1  213.05    8.57
   9  -7  -1  200.98    8.59
   9  -7  -1  209.01    8.93
  -9  -7   1  225.21    8.92
  -9  -7   1  223.92    8.82
   9  -7  -1  202.88    9.35
   9  -7  -1  209.08    8.18
  -9  -7   1  196.36    8.62
   9  -7  -1  212.56    8.63
   9  -7  -1  206.35    8.98
  -9  -7   1  212.34    8.86
   9  -7  -1  204.68    8.09
  -9  -7   1  213.10    8.74
   9  -7  -1  205.30    8.94
   9  -7  -1  203.88    8.58
  -9  -7   1  223.33    8.84
  -9  -7   1  222.15    8.99
   9   7  -1  211.02    8.70
   9   7  -1  204.59    8.14
   9   7  -1  204.15    8.77
   9   7  -1  217.86    9.48
   9   7  -1  213.86    8.28
   9   7  -1  215.51    8.68
   9   7  -1  218.18    9.05
  -8  -7   1  32.335   1.469
   8  -7  -1  31.747   1.421
   8  -7  -1  33.451   1.567
   8  -7  -1  34.150   1.609
  -8  -7   1  33.121   1.552
   8  -7  -1  30.132   1.622
  -8  -7   1  29.539   1.444
   8  -7  -1  30.122   1.418
   8  -7  -1  31.283   1.657
   8  -7  -1  30.514   1.576
   8  -7  -1  31.653   1.468
   8  -7  -1  30.308   1.570
  -8  -7   1  35.158   1.608
   8  -7  -1  30.812   1.467
  -8  -7   1  32.597   1.492
  -8  -7   1  29.744   1.447
   8  -7  -1  31.583   1.715
  -8  -7   1  33.969   1.517
   8  -7  -1  31.302   1.703
   8  -7  -1  30.133   1.557
  -8  -7   1  32.721   1.514
   8   7  -1  30.225   1.602
   8   7  -1  31.433   1.490
   8   7  -1  33.849   1.771
   8   7  -1  31.052   1.546
   8   7  -1  32.776   1.547
   8   7  -1  33.022   1.552
   8   7  -1  29.720   1.710
  -7  -7   1  80.526   5.213
  -7  -7   1  77.238   3.435
   7  -7  -1  81.349   3.445
   7  -7  -1  77.793   3.553
   7  -7  -1  81.730   3.682
   7  -7  -1  77.867   3.389
   7  -7  -1  85.558   3.676
  -7  -7   1  84.947   3.528
  -7  -7   1  88.551   3.561
   7  -7  -1  71.942   5.242
   7  -7  -1  83.757   3.641
   7  -7  -1  80.026   3.343
  -7  -7   1  73.285   3.370
  -7  -7   1  81.472   3.500
  -7  -7   1  85.340   3.549
   7  -7  -1  81.927   3.211
  -7  -7   1  74.488   5.063
   7  -7  -1  82.679   3.451
  -7  -7   1  86.358   3.525
   7  -7  -1  83.401   3.470
   7  -7  -1  70.948   5.794
   7  -7  -1  77.343   3.363
   7  -7  -1  73.576   3.593
   7  -7  -1  82.538   3.643
   7  -7  -1  82.038   3.267
   7  -7  -1  79.303   3.537
  -7  -7   1  82.165   3.404
   7   7  -1  81.276   3.384
   7   7  -1  82.934   6.198
  -7   7   1  77.027   5.493
   7   7  -1  82.062   3.505
   7   7  -1  81.347   3.295
   7   7  -1  77.540   6.259
   7   7  -1  82.553   3.506
  -7   7   1  76.773   5.561
   7   7  -1  82.265   3.527
   7   7  -1  83.131   3.862
   7   7  -1  82.194   3.709
   7   7  -1  73.246   3.496
  -6  -7   1  104.04    4.77
   6  -7  -1  106.43    4.61
  -6  -7   1  116.62    4.61
   6  -7  -1  104.52    6.65
   6  -7  -1  105.68    4.56
   6  -7  -1  111.80    4.39
  -6  -7   1  109.26    4.70
   6  -7  -1  106.50    4.82
  -6  -7   1  104.50    4.63
  -6  -7   1  116.23    4.75
   6  -7  -1  115.84    4.34
   6  -7  -1  110.38    7.36
  -6  -7   1  112.69    4.75
  -6  -7   1  102.75    6.55
   6  -7  -1  113.76    4.51
   6  -7  -1  101.45    6.62
   6  -7  -1  107.44    4.78
   6  -7  -1  113.60    4.78
   6  -7  -1  116.62    4.90
   6  -7  -1  113.20    4.88
  -6  -7   1  107.93    6.66
   6  -7  -1  115.61    4.66
   6  -7  -1  110.95    4.90
   6  -7  -1  111.33    4.62
  -6  -7   1  117.49    4.77
  -6  -7   1  107.13    6.50
   6  -7  -1  115.23    4.99
   6  -7  -1  100.46    4.57
   6  -7  -1  112.31    4.84
   6  -7  -1  114.01    4.64
  -6  -7   1  111.31    4.69
   6   7  -1  111.93    4.94
   6   7  -1  112.84    4.41
   6   7  -1  112.03    4.70
   6   7  -1  111.82    4.67
   6   7  -1  104.89    4.67
  -6   7   1  102.64    6.91
   6   7  -1  118.56    5.13
  -6   7   1  110.09    7.07
   6   7  -1  101.10    7.36
   6   7  -1  113.58    4.53
   6   7  -1  98.351   7.293
   6   7  -1  113.41    4.72
   6   7  -1  108.05    7.80
  -6   7   1  112.96    7.09
   5  -7  -1  20.114   1.256
   5  -7  -1  20.630   1.091
  -5  -7   1  22.214   1.130
   5  -7  -1  19.134   2.404
   5  -7  -1  19.942   1.202
   5  -7  -1  21.578   1.035
  -5  -7   1  19.321   1.065
   5  -7  -1  23.214   1.386
   5  -7  -1  20.375   1.166
   5  -7  -1  24.079   1.420
  -5  -7   1  19.336   1.055
   5  -7  -1  20.819   1.030
   5  -7  -1  20.497   1.535
   5  -7  -1  18.874   1.291
   5  -7  -1  18.070   1.039
   5  -7  -1  21.245   1.359
   5  -7  -1  24.004   2.629
  -5  -7   1  21.379   2.386
  -5  -7   1  21.427   1.084
   5  -7  -1  20.522   1.175
  -5  -7   1  19.383   1.227
   5  -7  -1  20.123   1.142
  -5  -7   1  18.960   1.202
   5  -7  -1  18.087   1.207
  -5  -7   1  22.156   1.114
   5  -7  -1  24.708   2.885
  -5  -7   1  19.386   1.988
   5  -7  -1  21.881   1.344
  -5  -7   1  20.745   1.016
   5  -7  -1  20.612   2.429
   5  -7  -1  20.860   1.152
   5  -7  -1  22.947   1.218
   5  -7  -1  22.082   1.046
  -5  -7   1  21.776   1.187
  -5  -7   1  21.152   2.220
   5   7  -1  20.581   1.156
  -5   7   1  23.649   2.345
   5   7  -1  23.141   3.092
   5   7  -1  21.082   1.338
   5   7  -1  20.159   1.273
   5   7  -1  22.237   1.353
  -5   7   1  24.163   2.478
   5   7  -1  22.303   2.857
   5   7  -1  20.585   1.186
   5   7  -1  21.334   1.240
  -5   7   1  20.122   2.500
   5   7  -1  21.127   1.171
   5   7  -1  21.276   2.652
   5   7  -1  19.114   1.249
   4  -7  -1  230.51   10.01
  -4  -7   1  251.25    9.32
  -4  -7   1  255.08   13.13
   4  -7  -1  258.97   13.88
   4  -7  -1  252.38   10.39
   4  -7  -1  253.72   12.87
  -4  -7   1  254.82   10.19
   4  -7  -1  253.44   10.37
   4  -7  -1  255.48   13.38
   4  -7  -1  257.35    9.45
  -4  -7   1  233.30    9.91
   4  -7  -1  253.95   10.31
   4  -7  -1  245.88   10.40
  -4  -7   1  249.07   10.46
   4  -7  -1  246.13    9.54
  -4  -7   1  254.21   10.05
   4  -7  -1  245.78    9.35
   4  -7  -1  241.83   10.19
   4  -7  -1  248.78    9.99
  -4  -7   1  250.77   10.30
   4  -7  -1  216.20   10.01
   4  -7  -1  247.75   10.49
   4  -7  -1  249.84    9.96
  -4  -7   1  252.12   10.37
   4  -7  -1  258.90   10.03
   4  -7  -1  252.54   12.77
  -4  -7   1  247.49   13.18
   4  -7  -1  254.10    9.74
   4  -7  -1  235.52   10.06
   4  -7  -1  257.34   10.08
   4  -7  -1  248.28   10.41
  -4  -7   1  220.12   10.23
  -4  -7   1  248.28   10.34
   4  -7  -1  247.58   10.46
   4  -7  -1  245.98   10.92
  -4  -7   1  246.38   13.02
   4   7  -1  244.64   14.45
   4   7  -1  226.30   10.09
   4   7  -1  247.96   10.13
   4   7  -1  248.34   10.53
  -4   7   1  257.39   13.86
   4   7  -1  247.70    9.52
   4   7  -1  248.86   10.10
   4   7  -1  250.46    9.65
  -4   7   1  234.60   13.59
  -4   7   1  250.65   13.62
   4   7  -1  238.49   10.22
   4   7  -1  261.85   11.05
   4   7  -1  247.76   14.20
   4   7  -1  235.17   10.04
   4   7  -1  242.79   14.04
   3  -7  -1  43.191   1.935
  -3  -7   1  37.950   1.846
  -3  -7   1  35.649   1.772
   3  -7  -1  39.241   1.861
  -3  -7   1  40.985   1.844
   3  -7  -1  37.462   1.815
  -3  -7   1  33.536   1.873
   3  -7  -1  39.856   1.689
   3  -7  -1  38.405   1.738
  -3  -7   1  39.796   1.820
   3  -7  -1  38.920   3.288
   3  -7  -1  41.660   3.340
   3  -7  -1  39.653   1.857
   3  -7  -1  35.933   1.841
  -3  -7   1  39.506   2.987
   3  -7  -1  41.534   3.810
   3  -7  -1  39.132   1.684
  -3  -7   1  41.304   1.780
   3  -7  -1  38.638   1.935
   3  -7  -1  40.701   1.872
  -3  -7   1  39.841   3.164
   3  -7  -1  42.725   1.988
   3  -7  -1  36.772   1.741
  -3  -7   1  43.184   3.262
  -3  -7   1  38.918   1.943
  -3  -7   1  41.602   1.663
  -3  -7   1  40.430   1.791
  -3  -7   1  38.652   2.730
   3  -7  -1  39.570   1.998
  -3  -7   1  41.804   1.921
   3  -7  -1  38.588   3.303
   3  -7  -1  41.513   1.836
   3  -7  -1  39.610   1.805
   3  -7  -1  37.336   3.086
  -3  -7   1  38.260   1.822
   3  -7  -1  39.916   1.946
   3  -7  -1  41.841   1.862
   3  -7  -1  39.030   2.014
   3  -7  -1  43.710   1.948
   3  -7  -1  38.230   1.965
   3   7  -1  41.136   3.913
   3   7  -1  42.165   1.788
   3   7  -1  41.929   1.864
   3   7  -1  39.291   1.988
   3   7  -1  40.844   1.858
  -3   7   1  42.223   3.168
   3   7  -1  43.118   3.815
   3   7  -1  39.237   3.008
   3   7  -1  38.767   1.850
  -3   7   1  43.479   3.329
   3   7  -1  40.372   1.833
  -3   7   1  46.134   3.455
   3   7  -1  39.659   3.526
   3   7  -1  40.803   2.128
   2  -7  -1  163.60    6.29
  -2  -7   1  162.36    8.52
   2  -7  -1  148.44    6.44
  -2  -7   1  149.70    6.67
   2  -7  -1  164.99    9.36
   2  -7  -1  164.40    8.92
   2  -7  -1  165.53    8.68
   2  -7  -1  156.38    6.67
  -2  -7   1  156.64    6.49
   2  -7  -1  158.79    6.73
  -2  -7   1  166.29    8.66
   2  -7  -1  161.08    6.76
   2  -7  -1  153.21    6.48
  -2  -7   1  141.06    6.72
  -2  -7   1  150.03    6.74
  -2  -7   1  164.41    8.51
   2  -7  -1  160.28    6.59
  -2  -7   1  157.53    6.10
   2  -7  -1  157.55    7.04
  -2  -7   1  153.51    6.69
   2  -7  -1  164.90    6.10
  -2  -7   1  147.44    6.25
  -2  -7   1  159.01    8.89
  -2  -7   1  164.63    8.89
   2  -7  -1  158.41    6.76
   2  -7  -1  161.63    6.45
   2  -7  -1  157.58    6.72
   2  -7  -1  156.39    6.49
  -2  -7   1  148.13    6.66
  -2  -7   1  155.72    6.02
  -2  -7   1  167.01    6.48
   2  -7  -1  149.47    6.65
  -2  -7   1  156.21    6.58
  -2  -7   1  154.91    6.43
  -2  -7   1  157.83    6.63
   2  -7  -1  156.30    6.02
   2  -7  -1  169.47    8.62
   2  -7  -1  162.08    6.17
  -2  -7   1  161.13    6.66
  -2  -7   1  153.33    6.44
   2  -7  -1  162.58    6.50
   2  -7  -1  162.00    6.48
   2  -7  -1  163.55    6.71
   2  -7  -1  157.30    6.68
  -2  -7   1  146.75    6.71
   2  -7  -1  164.18    8.76
   2  -7  -1  158.33    6.73
   2   7  -1  160.95    8.37
  -2   7   1  168.36    9.31
   2   7  -1  144.42    6.59
   2   7  -1  153.31    6.50
   2   7  -1  170.07    9.55
   2   7  -1  158.42    6.54
   2   7  -1  160.83    6.81
   2   7  -1  171.45    9.44
  -2   7   1  165.40    9.14
   2   7  -1  159.80    6.24
   2   7  -1  159.67    9.67
  -2   7   1  161.20    8.99
   2   7  -1  162.79    7.12
   1  -7  -1  37.570   1.751
   1  -7  -1  34.370   1.736
   1  -7  -1  43.494   1.733
  -1  -7   1  33.883   1.708
  -1  -7   1  36.367   1.654
   1  -7  -1  35.989   1.830
   1  -7  -1  34.881   1.844
   1  -7  -1  37.133   1.742
  -1  -7   1  35.143   1.803
   1  -7  -1  38.420   1.804
   1  -7  -1  37.983   1.827
  -1  -7   1  44.050   1.745
   1  -7  -1  38.951   1.591
  -1  -7   1  38.284   1.688
   1  -7  -1  36.813   1.847
   1  -7  -1  37.283   1.730
   1  -7  -1  37.189   1.758
  -1  -7   1  42.433   3.316
   1  -7  -1  38.086   1.640
   1  -7  -1  35.091   1.728
   1  -7  -1  36.738   3.084
   1  -7  -1  42.067   3.128
  -1  -7   1  35.764   1.720
  -1  -7   1  37.157   1.590
   1  -7  -1  35.893   1.744
   1  -7  -1  40.719   3.382
  -1  -7   1  33.871   1.758
  -1  -7   1  36.356   1.687
  -1  -7   1  36.563   1.651
  -1  -7   1  35.435   1.803
  -1  -7   1  38.515   3.036
   1  -7  -1  37.579   1.669
  -1  -7   1  40.371   2.797
  -1  -7   1  35.931   1.561
  -1  -7   1  35.313   1.672
  -1  -7   1  42.464   3.104
  -1  -7   1  35.805   1.696
   1  -7  -1  37.893   1.702
   1  -7  -1  37.385   1.788
  -1  -7   1  36.004   1.742
   1  -7  -1  42.325   2.901
  -1  -7   1  38.429   1.714
  -1  -7   1  32.790   1.808
   1  -7  -1  37.002   1.852
  -1  -7   1  36.006   1.848
  -1  -7   1  35.294   1.808
   1  -7  -1  35.667   1.564
   1  -7  -1  35.998   1.667
   1   7  -1  39.224   1.890
  -1   7   1  39.765   3.237
  -1   7   1  39.724   3.084
   1   7  -1  44.885   2.939
   1   7  -1  37.375   3.433
  -1   7   1  39.824   3.304
   1   7  -1  37.844   1.694
   1   7  -1  33.042   1.703
   1   7  -1  38.146   3.109
  -1   7   1  35.426   2.926
   1   7  -1  35.375   1.703
   1   7  -1  37.684   3.177
   0  -7  -1  416.62   16.58
   0  -7   1  412.37   18.22
   0  -7   1  409.01   16.90
   0  -7   1  423.88   16.75
   0  -7   1  414.96   15.52
   0  -7  -1  405.09   16.12
   0  -7  -1  419.79   15.52
   0  -7   1  402.21   16.62
   0  -7   1  388.55   17.15
   0  -7  -1  439.25   21.16
   0  -7   1  472.48   21.19
   0  -7  -1  398.59   17.02
   0  -7   1  406.01   17.19
   0  -7   1  400.77   17.28
   0  -7  -1  401.98   16.61
   0  -7  -1  422.42   17.39
   0  -7   1  406.99   16.57
   0  -7  -1  383.88   17.26
   0  -7  -1  405.91   17.27
   0  -7   1  412.36   20.26
   0  -7  -1  404.21   17.19
   0  -7  -1  409.67   16.91
   0  -7  -1  396.01   17.20
   0  -7  -1  438.33   15.74
   0  -7  -1  422.13   16.73
   0  -7  -1  413.86   17.33
   0  -7  -1  421.83   20.27
   0  -7   1  396.22   16.12
   0  -7   1  423.06   15.73
   0  -7  -1  426.30   15.88
   0  -7  -1  408.76   17.22
   0  -7   1  397.44   17.03
   0  -7   1  417.40   15.87
   0  -7   1  403.18   17.21
   0  -7   1  447.96   21.19
   0  -7  -1  432.53   21.11
   0  -7   1  412.23   17.22
   0  -7  -1  396.13   17.13
   0  -7   1  420.24   17.33
   0  -7   1  399.63   17.12
   0  -7   1  433.36   21.59
   0  -7   1  413.73   16.51
   0  -7   1  401.22   16.72
   0  -7  -1  409.87   17.17
   0  -7  -1  397.70   16.50
   0  -7  -1  421.34   21.49
   0  -7  -1  426.36   16.75
   0  -7   1  412.40   17.39
   0   7   1  431.37   21.89
   0   7   1  427.86   20.12
   0   7   1  415.19   22.07
   0   7  -1  446.76   22.49
   0   7   1  385.22   16.72
   0   7  -1  373.67   16.98
   0   7  -1  405.69   16.74
   0   7  -1  438.91   22.23
   0   7   1  436.84   22.46
   0   7   1  411.06   18.23
   0   7  -1  417.45   16.74
   0   7  -1  436.62   21.82
  -1  -7  -1  47.668   2.292
   1  -7   1  58.246   2.218
   1  -7   1  49.586   2.232
   1  -7   1  50.268   2.373
  -1  -7  -1  47.438   2.310
  -1  -7  -1  55.988   3.511
  -1  -7  -1  49.093   2.011
  -1  -7  -1  47.587   2.250
   1  -7   1  50.651   2.226
   1  -7   1  51.623   3.379
   1  -7   1  50.794   2.211
  -1  -7  -1  51.480   2.234
  -1  -7  -1  51.020   2.210
   1  -7   1  47.036   2.378
  -1  -7  -1  51.116   2.350
   1  -7   1  47.085   2.128
  -1  -7  -1  49.457   2.148
  -1  -7  -1  45.857   2.334
  -1  -7  -1  51.263   2.216
  -1  -7  -1  47.575   2.122
   1  -7   1  51.796   3.581
  -1  -7  -1  53.213   3.599
   1  -7   1  50.598   2.186
  -1  -7  -1  50.979   2.223
   1  -7   1  49.263   2.145
   1  -7   1  55.481   3.716
   1  -7   1  48.333   2.130
  -1  -7  -1  50.215   2.342
  -1  -7  -1  48.719   2.218
  -1  -7  -1  46.801   2.155
   1  -7   1  47.176   3.982
   1  -7   1  50.970   2.307
   1  -7   1  46.513   2.336
   1  -7   1  49.935   2.340
   1  -7   1  50.414   3.566
  -1  -7  -1  46.768   2.214
  -1  -7  -1  51.079   2.051
   1  -7   1  48.433   2.217
   1  -7   1  49.905   2.098
   1  -7   1  46.523   2.289
  -1  -7  -1  49.331   2.203
   1  -7   1  51.200   2.044
   1  -7   1  51.127   2.277
  -1  -7  -1  51.870   3.953
  -1  -7  -1  54.221   3.464
  -1  -7  -1  53.433   3.654
   1  -7   1  48.214   2.019
   1   7   1  52.142   4.081
   1   7   1  50.523   3.845
   1   7   1  51.531   4.112
  -1   7  -1  44.139   2.174
  -1   7  -1  46.483   3.748
   1   7   1  53.404   2.347
   1   7   1  52.560   3.666
   1   7   1  46.353   2.191
   1   7   1  47.197   2.400
  -1   7  -1  52.697   3.763
  -1   7  -1  52.240   3.884
   2  -7   1  49.272   2.391
   2  -7   1  51.252   2.137
  -2  -7  -1  49.946   2.266
  -2  -7  -1  45.335   2.137
   2  -7   1  50.921   2.211
   2  -7   1  52.780   2.264
  -2  -7  -1  46.891   2.304
  -2  -7  -1  51.217   2.312
   2  -7   1  49.392   2.405
   2  -7   1  51.063   2.346
  -2  -7  -1  55.468   3.578
   2  -7   1  49.431   2.374
   2  -7   1  50.436   3.355
   2  -7   1  51.172   2.272
   2  -7   1  56.216   3.878
  -2  -7  -1  49.067   2.249
  -2  -7  -1  53.466   3.675
  -2  -7  -1  49.446   2.257
   2  -7   1  55.058   3.746
  -2  -7  -1  50.104   3.512
   2  -7   1  53.849   4.282
   2  -7   1  50.023   2.158
   2  -7   1  50.988   2.392
   2  -7   1  52.358   2.352
  -2  -7  -1  48.363   2.304
  -2  -7  -1  47.728   2.319
  -2  -7  -1  53.274   2.248
  -2  -7  -1  45.409   2.223
   2  -7   1  53.621   2.084
  -2  -7  -1  52.763   2.222
  -2  -7  -1  52.115   2.049
  -2  -7  -1  47.884   2.357
  -2  -7  -1  49.133   2.221
   2  -7   1  50.725   2.187
   2  -7   1  55.466   3.826
   2  -7   1  45.914   2.243
  -2  -7  -1  51.718   2.296
   2  -7   1  51.262   2.356
  -2  -7  -1  51.154   2.186
   2  -7   1  47.018   2.192
  -2  -7  -1  51.470   2.248
   2  -7   1  53.094   2.242
  -2  -7  -1  53.621   3.377
  -2  -7  -1  56.416   3.860
  -2  -7  -1  45.482   2.198
   2  -7   1  51.458   2.388
   2  -7   1  50.711   2.251
   2  -7   1  51.324   2.279
   2  -7   1  49.621   2.056
   2   7   1  51.733   4.276
   2   7   1  53.005   2.526
   2   7   1  49.957   2.219
   2   7   1  46.840   2.240
   2   7   1  49.266   3.540
  -2   7  -1  52.716   3.770
   2   7   1  55.897   4.410
   2   7   1  50.950   2.232
   2   7   1  51.559   2.402
  -2   7  -1  54.176   3.959
  -2   7  -1  55.140   3.775
   2   7   1  51.978   3.842
   3  -7   1  36.647   1.695
  -3  -7  -1  33.081   1.784
   3  -7   1  40.671   1.794
  -3  -7  -1  33.970   1.658
  -3  -7  -1  38.181   1.698
   3  -7   1  38.362   1.838
  -3  -7  -1  36.755   1.538
  -3  -7  -1  36.520   2.704
  -3  -7  -1  38.825   1.703
   3  -7   1  35.575   1.748
   3  -7   1  38.060   1.765
   3  -7   1  37.756   1.757
   3  -7   1  39.438   1.590
   3  -7   1  38.388   1.764
  -3  -7  -1  34.312   1.719
  -3  -7  -1  35.031   2.871
  -3  -7  -1  34.937   1.726
   3  -7   1  40.628   1.875
   3  -7   1  34.470   1.779
   3  -7   1  37.987   3.240
   3  -7   1  43.585   3.817
   3  -7   1  39.112   3.272
   3  -7   1  35.458   1.558
   3  -7   1  34.385   1.608
  -3  -7  -1  36.720   1.680
   3  -7   1  33.697   1.653
  -3  -7  -1  34.214   1.777
  -3  -7  -1  36.741   2.961
   3  -7   1  36.374   1.720
   3  -7   1  33.417   1.644
  -3  -7  -1  37.443   2.991
   3  -7   1  36.746   1.897
   3  -7   1  38.452   1.896
   3  -7   1  37.784   1.638
   3  -7   1  39.270   1.842
  -3  -7  -1  36.288   1.725
   3  -7   1  32.581   1.656
   3  -7   1  38.442   3.076
   3  -7   1  36.645   1.914
   3   7   1  39.367   1.700
  -3   7  -1  37.352   3.287
   3   7   1  35.034   1.901
   3   7   1  36.397   1.773
   3   7   1  41.894   3.501
   3   7   1  35.454   3.676
   3   7   1  35.291   1.883
  -3   7  -1  38.663   3.242
  -3   7  -1  37.802   3.102
   3   7   1  34.496   3.084
   3   7   1  36.528   1.696
   3   7   1  35.110   1.732
   3   7   1  34.562   3.404
   3   7   1  39.356   1.989
   4  -7   1  128.72    5.29
   4  -7   1  129.57    5.33
   4  -7   1  131.53    5.33
  -4  -7  -1  136.26    5.45
   4  -7   1  126.82    5.30
   4  -7   1  131.09    5.54
   4  -7   1  134.86    5.51
   4  -7   1  124.51    7.50
  -4  -7  -1  116.10    5.33
   4  -7   1  124.69    5.56
  -4  -7  -1  134.11    5.40
   4  -7   1  119.45    5.39
  -4  -7  -1  128.70    7.30
   4  -7   1  121.74    5.57
   4  -7   1  133.63    5.54
  -4  -7  -1  129.55    5.47
   4  -7   1  131.41    5.06
   4  -7   1  134.02    5.19
  -4  -7  -1  129.40    5.29
  -4  -7  -1  126.08    5.39
   4  -7   1  132.88    4.99
  -4  -7  -1  126.79    4.91
   4  -7   1  116.79    5.34
   4  -7   1  126.76    5.27
   4  -7   1  130.28    5.31
   4  -7   1  130.17    8.17
   4  -7   1  124.50    5.56
  -4  -7  -1  119.86    5.45
  -4  -7  -1  131.35    5.50
   4  -7   1  122.24    4.93
   4  -7   1  126.39    5.74
   4  -7   1  134.91    7.52
  -4  -7  -1  133.71    7.41
  -4  -7  -1  129.07    7.30
   4  -7   1  134.04    7.52
   4  -7   1  128.46    5.52
   4   7   1  122.20    5.35
   4   7   1  116.49    5.57
   4   7   1  124.06    8.49
   4   7   1  138.83    5.65
   4   7   1  129.16    5.38
   4   7   1  130.66    5.17
   4   7   1  124.78    5.07
   4   7   1  132.02    8.39
  -4   7  -1  132.93    7.88
   4   7   1  134.78    5.86
  -4   7  -1  130.97    7.76
  -4   7  -1  132.51    7.92
   4   7   1  127.80    5.36
   4   7   1  126.89    5.33
   4   7   1  128.05    8.07
   5  -7   1  178.10    6.95
  -5  -7  -1  171.86    9.41
   5  -7   1  167.76    6.91
   5  -7   1  167.80    6.62
   5  -7   1  165.30    9.33
   5  -7   1  168.68    7.22
   5  -7   1  174.59    7.31
  -5  -7  -1  176.83    6.95
   5  -7   1  178.30    7.02
   5  -7   1  173.83    7.22
   5  -7   1  160.09   10.11
   5  -7   1  177.93    6.98
  -5  -7  -1  164.62    7.03
   5  -7   1  169.67    6.94
   5  -7   1  171.83    7.24
  -5  -7  -1  164.24    7.09
  -5  -7  -1  159.69    7.02
   5  -7   1  170.80    7.19
   5  -7   1  170.24    7.25
   5  -7   1  173.94    7.54
  -5  -7  -1  163.63    9.37
   5  -7   1  163.18    7.02
   5  -7   1  172.73    6.54
  -5  -7  -1  177.22    7.15
  -5  -7  -1  172.91    7.13
   5  -7   1  169.14    9.45
   5  -7   1  165.23    6.92
  -5  -7  -1  170.85    7.23
   5  -7   1  156.95    6.96
  -5  -7  -1  164.58    9.39
   5  -7   1  153.32    6.44
   5  -7   1  170.42    6.76
   5  -7   1  177.12    7.33
  -5  -7  -1  173.15    7.18
   5   7   1  161.82   10.70
   5   7   1  161.74   10.25
   5   7   1  172.75    7.66
  -5   7  -1  166.77    9.97
   5   7   1  161.69    7.00
   5   7   1  170.05    6.62
   5   7   1  163.31   10.32
   5   7   1  163.52    7.01
   5   7   1  171.83    7.05
   5   7   1  167.13    6.99
  -5   7  -1  171.51   10.08
   5   7   1  172.32    6.74
   5   7   1  181.25    7.37
  -6  -7  -1  77.121   5.273
   6  -7   1  81.074   5.597
   6  -7   1  86.027   3.882
  -6  -7  -1  88.512   3.693
  -6  -7  -1  87.037   3.668
  -6  -7  -1  78.473   3.530
   6  -7   1  86.611   3.560
   6  -7   1  84.363   3.608
   6  -7   1  80.794   3.581
  -6  -7  -1  81.395   3.541
   6  -7   1  81.801   3.765
   6  -7   1  87.671   3.361
   6  -7   1  85.542   3.827
   6  -7   1  83.885   3.845
   6  -7   1  77.287   3.557
   6  -7   1  84.660   3.517
  -6  -7  -1  88.210   3.675
   6  -7   1  85.810   3.750
  -6  -7  -1  90.219   3.708
  -6  -7  -1  87.409   3.658
   6  -7   1  85.113   3.520
   6  -7   1  85.693   3.709
   6  -7   1  83.635   6.135
  -6  -7  -1  78.841   5.265
   6  -7   1  89.630   3.799
   6  -7   1  89.730   3.627
   6  -7   1  89.322   3.824
   6  -7   1  85.900   3.649
   6  -7   1  86.485   3.443
   6   7   1  76.072   3.621
  -6   7  -1  83.479   5.801
   6   7   1  83.670   3.609
   6   7   1  81.640   3.655
   6   7   1  82.796   6.461
   6   7   1  86.674   3.548
   6   7   1  78.331   5.961
  -6   7  -1  79.127   5.665
   6   7   1  77.048   6.049
   6   7   1  87.699   3.867
   6   7   1  85.639   3.971
   6   7   1  82.008   3.634
   6   7   1  84.044   3.430
   7  -7   1  54.124   2.557
   7  -7   1  52.014   2.214
   7  -7   1  54.467   2.448
  -7  -7  -1  51.626   2.256
   7  -7   1  53.943   2.308
   7  -7   1  50.239   2.247
   7  -7   1  50.368   2.237
   7  -7   1  51.414   2.346
   7  -7   1  47.454   4.016
   7  -7   1  53.154   2.480
   7  -7   1  40.181   4.442
  -7  -7  -1  53.386   2.317
  -7  -7  -1  53.579   2.339
   7  -7   1  51.117   2.244
  -7  -7  -1  46.657   3.648
  -7  -7  -1  51.294   2.217
   7  -7   1  51.158   2.171
  -7  -7  -1  48.867   2.220
  -7  -7  -1  49.870   2.295
   7  -7   1  53.017   2.371
  -7  -7  -1  52.291   2.304
   7  -7   1  53.161   2.437
  -7  -7  -1  50.319   3.730
   7  -7   1  54.232   2.358
  -7  -7  -1  53.080   2.322
   7  -7   1  51.674   2.122
   7  -7   1  50.764   2.395
   7  -7   1  49.956   2.249
   7   7   1  42.181   4.181
   7   7   1  54.727   2.561
   7   7   1  48.783   2.327
   7   7   1  53.981   2.314
   7   7   1  43.277   4.392
  -7   7  -1  42.281   4.063
  -7   7  -1  48.790   4.113
   7   7   1  53.817   2.207
   7   7   1  45.754   4.609
   7   7   1  50.924   2.323
   7   7   1  47.969   2.347
   7   7   1  50.392   2.497
  -8  -7  -1  10.568   0.782
  -8  -7  -1  9.9921  0.7544
   8  -7   1  10.486   0.728
   8  -7   1  11.828   1.086
   8  -7   1  11.889   1.085
   8  -7   1  10.141   0.854
  -8  -7  -1  9.7336  0.7252
   8  -7   1  9.8741  0.7044
   8  -7   1  10.179   0.694
   8  -7   1  10.381   0.834
   8  -7   1  9.9086  0.8815
  -8  -7  -1  10.533   0.747
   8  -7   1  11.034   0.889
  -8  -7  -1  10.483   0.835
   8  -7   1  11.438   1.021
  -8  -7  -1  11.046   0.766
   8  -7   1  9.8127  0.6664
   8  -7   1  10.722   0.690
   8  -7   1  10.952   0.850
   8  -7   1  10.198   0.731
   8  -7   1  11.479   0.712
  -8  -7  -1  10.294   0.742
   8   7   1  10.632   0.908
   8   7   1  9.9099  0.7447
   8   7   1  10.789   0.806
   8   7   1  8.4188  0.8040
   8   7   1  9.9754  0.8309
   8   7   1  10.820   0.967
   8   7   1  10.697   1.000
   9  -7   1  9.5850  0.7737
   9  -7   1  9.9539  0.6637
  -9  -7  -1  10.079   0.774
  -9  -7  -1  7.6201  0.6706
  -9  -7  -1  9.2884  0.7063
   9  -7   1  8.0200  0.7235
   9  -7   1  8.2868  0.6355
   9  -7   1  8.9036  0.7285
  -9  -7  -1  9.9574  0.7591
   9  -7   1  10.816   0.899
   9  -7   1  8.3766  0.6174
   9  -7   1  8.3235  0.5949
   9  -7   1  8.1093  0.5831
   9  -7   1  8.2382  0.6808
   9  -7   1  8.4451  0.8054
  -9  -7  -1  10.622   0.670
   9  -7   1  8.7665  0.7407
   9  -7   1  9.0228  0.8133
  -9  -7  -1  9.1009  0.7426
   9   7   1  9.1534  0.7370
   9   7   1  9.1062  0.7092
   9   7   1  7.7831  0.7029
   9   7   1  9.0970  0.8957
   9   7   1  8.4984  0.8007
   9   7   1  10.286   0.883
 -10  -7  -1  49.701   2.196
 -10  -7  -1  54.481   2.248
  10  -7   1  44.885   2.242
  10  -7   1  45.190   2.131
  10  -7   1  49.786   2.163
  10  -7   1  49.979   2.219
 -10  -7  -1  46.179   2.123
 -10  -7  -1  54.912   2.233
  10  -7   1  47.849   2.176
  10  -7   1  48.778   2.119
  10  -7   1  49.865   2.307
 -10  -7  -1  52.957   2.178
  10  -7   1  51.307   2.007
  10  -7   1  51.639   2.053
  10  -7   1  49.318   2.102
 -10  -7  -1  56.216   2.238
  10   7   1  50.692   2.322
  10   7   1  48.967   2.387
  10   7   1  50.455   2.141
  10   7   1  49.888   2.168
  10   7   1  48.063   2.178
  10   7   1  44.548   2.039
 -10  -8   1  12.372   0.721
 -10  -8   1  12.985   0.771
 -10  -8   1  11.291   0.649
 -10  -8   1  12.952   0.782
 -10  -8   1  12.483   0.726
  10   8  -1  12.648   0.788
  10   8  -1  10.933   0.838
  10   8  -1  11.399   0.816
  10   8  -1  11.139   0.739
  10   8  -1  11.408   0.693
   9  -8  -1  7.7898  0.5982
   9  -8  -1  6.7520  0.6027
  -9  -8   1  8.9959  0.6311
   9  -8  -1  7.0114  0.6787
   9  -8  -1  7.3469  0.6865
  -9  -8   1  8.2614  0.6937
  -9  -8   1  6.8821  0.5694
  -9  -8   1  8.4723  0.6321
   9  -8  -1  7.3152  0.6924
  -9  -8   1  8.6753  0.6247
   9  -8  -1  6.5778  0.7014
   9  -8  -1  8.0453  0.7052
   9  -8  -1  6.5311  0.6054
   9  -8  -1  7.1755  0.6761
  -9  -8   1  7.4530  0.5708
   9   8  -1  7.8139  0.6956
   9   8  -1  7.8831  0.6618
   9   8  -1  7.5234  0.7254
   9   8  -1  7.9887  0.7180
   9   8  -1  6.7063  0.5674
   9   8  -1  7.8043  0.6780
  -8  -8   1  8.1700  0.6688
  -8  -8   1  8.0057  0.6786
   8  -8  -1  9.3789  0.8231
  -8  -8   1  9.8048  0.7870
   8  -8  -1  8.7030  0.7327
  -8  -8   1  8.2942  0.6486
   8  -8  -1  8.3722  0.7181
   8  -8  -1  9.4904  0.8386
   8  -8  -1  9.8157  0.7675
   8  -8  -1  7.6326  0.7210
   8  -8  -1  9.1335  0.7645
   8  -8  -1  7.4405  0.5557
  -8  -8   1  9.7500  0.6858
  -8  -8   1  8.3502  0.7195
   8  -8  -1  9.8370  0.8225
   8  -8  -1  9.6452  0.6743
   8  -8  -1  9.2845  0.8457
   8  -8  -1  8.3342  0.7805
  -8  -8   1  9.9424  0.7215
   8  -8  -1  5.9489  0.6025
   8   8  -1  8.3576  0.8179
   8   8  -1  8.6623  0.7662
   8   8  -1  8.9956  0.7464
   8   8  -1  7.7292  0.7364
   8   8  -1  8.4214  0.7207
   8   8  -1  9.3190  0.7007
   7  -8  -1  83.955   3.587
   7  -8  -1  78.099   3.185
   7  -8  -1  76.676   3.496
   7  -8  -1  81.090   3.545
   7  -8  -1  81.623   3.385
   7  -8  -1  71.660   3.283
  -7  -8   1  82.185   3.446
   7  -8  -1  80.368   3.479
  -7  -8   1  85.557   3.441
  -7  -8   1  81.270   3.436
  -7  -8   1  83.817   3.460
  -7  -8   1  69.049   3.328
   7  -8  -1  81.183   3.363
   7  -8  -1  79.135   3.147
  -7  -8   1  76.563   3.398
   7  -8  -1  78.813   3.389
   7  -8  -1  79.612   3.291
   7  -8  -1  75.955   3.591
   7  -8  -1  75.833   3.523
  -7  -8   1  78.000   3.320
   7  -8  -1  81.015   3.543
   7  -8  -1  81.263   3.555
   7   8  -1  80.364   3.646
   7   8  -1  79.216   3.329
   7   8  -1  75.232   3.182
   7   8  -1  77.127   3.420
   7   8  -1  81.412   3.412
   7   8  -1  72.497   3.377
   7   8  -1  77.387   3.726
   6  -8  -1  17.736   1.073
  -6  -8   1  13.872   1.873
  -6  -8   1  15.558   0.905
   6  -8  -1  16.001   0.923
   6  -8  -1  15.555   1.091
   6  -8  -1  16.690   1.137
   6  -8  -1  15.819   0.930
   6  -8  -1  17.157   1.024
  -6  -8   1  16.127   1.073
   6  -8  -1  16.162   1.026
   6  -8  -1  14.876   2.454
   6  -8  -1  14.352   0.832
   6  -8  -1  17.429   1.080
  -6  -8   1  15.750   1.965
  -6  -8   1  15.313   0.920
   6  -8  -1  18.234   1.288
  -6  -8   1  16.735   0.979
   6  -8  -1  13.671   0.902
   6  -8  -1  13.041   2.162
   6  -8  -1  15.948   1.024
   6  -8  -1  14.962   1.078
   6  -8  -1  16.236   1.188
  -6  -8   1  14.684   0.916
  -6  -8   1  15.833   0.942
   6  -8  -1  15.484   1.170
  -6  -8   1  16.292   0.949
   6  -8  -1  14.943   2.546
   6  -8  -1  16.084   1.191
  -6  -8   1  12.685   1.893
   6  -8  -1  14.669   0.923
  -6   8   1  12.732   2.222
   6   8  -1  15.426   1.118
   6   8  -1  12.977   2.290
   6   8  -1  17.233   1.081
   6   8  -1  14.792   1.028
   6   8  -1  15.866   0.968
   6   8  -1  13.926   2.615
   6   8  -1  15.142   1.147
   6   8  -1  14.984   1.081
   6   8  -1  15.029   1.018
   6   8  -1  13.664   0.921
  -6   8   1  14.663   2.350
   5  -8  -1  127.68    8.01
  -5  -8   1  144.68    5.92
   5  -8  -1  149.37    6.07
   5  -8  -1  135.84    8.18
  -5  -8   1  138.68    6.02
   5  -8  -1  143.03    5.84
   5  -8  -1  148.25    6.07
  -5  -8   1  142.82    6.01
   5  -8  -1  143.92    5.54
   5  -8  -1  145.92    5.83
  -5  -8   1  130.61    8.14
   5  -8  -1  148.51    6.10
  -5  -8   1  147.11    5.82
  -5  -8   1  133.18    5.91
   5  -8  -1  139.51    6.30
  -5  -8   1  134.47    8.06
   5  -8  -1  145.87    5.85
   5  -8  -1  144.39    5.48
   5  -8  -1  144.60    6.08
  -5  -8   1  125.36    7.91
   5  -8  -1  145.89    6.11
  -5  -8   1  145.82    5.97
   5  -8  -1  149.33    6.09
   5  -8  -1  135.85    5.93
   5  -8  -1  141.24    5.43
   5  -8  -1  130.64    5.76
   5  -8  -1  145.44    5.66
   5  -8  -1  146.67    5.82
  -5  -8   1  140.81    5.39
   5  -8  -1  132.90    8.87
  -5  -8   1  148.18    5.99
   5  -8  -1  138.69    6.02
   5   8  -1  129.68    8.93
  -5   8   1  132.56    8.59
  -5   8   1  139.17    8.71
   5   8  -1  145.05    6.19
   5   8  -1  138.82    5.67
   5   8  -1  133.83    5.88
   5   8  -1  145.89    6.46
   5   8  -1  148.45    5.90
   5   8  -1  137.31    5.55
   5   8  -1  126.79    8.91
   5   8  -1  137.99    9.42
   5   8  -1  127.71    5.91
   5   8  -1  132.19    5.86
   4  -8  -1  168.24    6.69
   4  -8  -1  167.57    6.70
   4  -8  -1  159.09    9.17
  -4  -8   1  158.79    6.89
  -4  -8   1  165.90    6.81
   4  -8  -1  169.51    7.00
   4  -8  -1  170.42    6.99
  -4  -8   1  151.99    6.64
   4  -8  -1  160.18    6.95
   4  -8  -1  160.94    9.43
   4  -8  -1  166.36    6.72
  -4  -8   1  160.34    6.87
   4  -8  -1  161.95    6.97
   4  -8  -1  170.72    6.51
   4  -8  -1  160.71    9.85
   4  -8  -1  155.05    6.65
   4  -8  -1  156.54    9.05
   4  -8  -1  163.36    7.02
  -4  -8   1  166.90    6.69
   4  -8  -1  171.83    6.94
   4  -8  -1  156.72    7.26
   4  -8  -1  168.75    6.93
   4  -8  -1  158.95    6.70
   4  -8  -1  168.60    6.24
  -4  -8   1  164.63    6.22
   4  -8  -1  165.24    6.39
  -4  -8   1  158.70    9.29
  -4  -8   1  170.98    6.89
   4  -8  -1  158.00    6.83
  -4  -8   1  158.83    9.11
   4  -8  -1  159.07    6.29
   4  -8  -1  169.97    6.71
  -4  -8   1  157.05    6.94
  -4   8   1  154.48    9.67
   4   8  -1  148.02    9.99
   4   8  -1  171.72    7.39
   4   8  -1  165.09    6.38
   4   8  -1  158.41    6.75
  -4   8   1  156.06    9.77
   4   8  -1  165.54    7.09
   4   8  -1  159.21    6.77
   4   8  -1  156.96   10.09
   4   8  -1  168.65    6.50
   4   8  -1  170.42    6.76
   4   8  -1  148.91   10.31
   4   8  -1  147.66    6.74
  -3  -8   1  122.54    4.70
   3  -8  -1  126.33    4.95
   3  -8  -1  122.22    5.24
   3  -8  -1  117.95    5.20
   3  -8  -1  123.40    4.75
   3  -8  -1  121.25    7.28
   3  -8  -1  121.96    7.80
   3  -8  -1  125.68    5.08
  -3  -8   1  118.82    5.04
   3  -8  -1  124.81    5.07
   3  -8  -1  123.13    5.17
  -3  -8   1  121.73    7.09
   3  -8  -1  121.92    5.07
  -3  -8   1  111.46    5.25
  -3  -8   1  127.27    5.19
   3  -8  -1  125.11    4.84
   3  -8  -1  127.13    5.32
   3  -8  -1  115.34    7.39
  -3  -8   1  113.69    5.22
   3  -8  -1  117.66    5.46
  -3  -8   1  118.68    7.30
   3  -8  -1  120.52    5.27
  -3  -8   1  117.87    5.20
  -3  -8   1  123.13    5.18
   3  -8  -1  127.79    5.26
   3  -8  -1  123.05    5.09
  -3  -8   1  119.12    7.00
  -3  -8   1  129.26    5.05
   3  -8  -1  124.60    5.29
  -3  -8   1  112.98    5.05
   3  -8  -1  126.83    5.32
  -3  -8   1  121.01    5.16
   3  -8  -1  107.42    5.00
   3  -8  -1  125.28    5.06
   3  -8  -1  125.95    4.71
   3  -8  -1  126.93    5.30
  -3  -8   1  116.50    5.23
   3   8  -1  123.75    5.37
  -3   8   1  114.94    7.56
   3   8  -1  119.34    8.22
  -3   8   1  120.60    7.65
   3   8  -1  123.64    5.59
   3   8  -1  123.58    5.11
   3   8  -1  126.95    4.94
   3   8  -1  113.03    7.91
   3   8  -1  122.70    4.83
   3   8  -1  121.69    5.11
   3   8  -1  114.11    7.78
   3   8  -1  120.51    5.13
   2  -8  -1  234.36    9.62
  -2  -8   1  204.76   12.36
   2  -8  -1  222.96    8.95
  -2  -8   1  230.96    9.27
   2  -8  -1  234.81    9.60
   2  -8  -1  231.69    9.54
  -2  -8   1  220.86    9.61
  -2  -8   1  216.25    9.50
   2  -8  -1  228.85   11.97
  -2  -8   1  227.82    9.39
   2  -8  -1  229.34    9.18
   2  -8  -1  231.21    9.29
  -2  -8   1  227.04    9.20
   2  -8  -1  225.63    9.57
   2  -8  -1  226.56    9.49
  -2  -8   1  224.91   11.84
  -2  -8   1  232.56    9.25
   2  -8  -1  205.14    9.54
   2  -8  -1  236.23   12.31
   2  -8  -1  225.13    8.79
   2  -8  -1  224.04    9.50
   2  -8  -1  242.17   12.56
   2  -8  -1  220.02   12.77
  -2  -8   1  220.87    9.57
  -2  -8   1  215.58    8.91
  -2  -8   1  226.90    9.54
  -2  -8   1  236.50   12.20
   2  -8  -1  236.53    9.61
  -2  -8   1  223.62    8.59
  -2  -8   1  228.44    9.52
   2  -8  -1  224.48   10.06
   2  -8  -1  241.37    8.71
  -2  -8   1  227.98    9.55
   2  -8  -1  229.38    9.20
  -2  -8   1  229.31    9.48
  -2  -8   1  230.03    9.18
   2  -8  -1  231.35    9.40
  -2  -8   1  224.85   12.36
   2  -8  -1  225.67    9.22
   2  -8  -1  233.01    9.27
   2  -8  -1  231.01    8.60
   2  -8  -1  221.47    9.65
  -2   8   1  231.11   11.89
   2   8  -1  222.16   13.06
  -2   8   1  231.19   12.89
   2   8  -1  232.55   10.15
   2   8  -1  211.38   13.01
  -2   8   1  206.96   12.63
   2   8  -1  226.42    9.69
   2   8  -1  227.04   13.48
   2   8  -1  227.75    9.29
   2   8  -1  222.27   11.66
  -2   8   1  229.52   13.04
   2   8  -1  231.00    8.88
   2   8  -1  217.42    9.29
  -1  -8   1  42.295   1.876
  -1  -8   1  43.709   2.046
   1  -8  -1  43.800   1.947
   1  -8  -1  41.824   1.994
   1  -8  -1  42.686   1.855
   1  -8  -1  41.681   3.522
  -1  -8   1  39.139   2.031
  -1  -8   1  40.847   1.895
   1  -8  -1  41.108   1.966
   1  -8  -1  41.809   2.059
   1  -8  -1  44.581   2.035
  -1  -8   1  42.760   2.058
  -1  -8   1  41.236   1.872
   1  -8  -1  44.521   1.794
  -1  -8   1  44.165   3.646
   1  -8  -1  39.966   2.060
   1  -8  -1  41.133   2.170
  -1  -8   1  41.107   2.023
   1  -8  -1  41.832   1.892
  -1  -8   1  41.268   1.771
  -1  -8   1  44.448   1.918
   1  -8  -1  41.630   3.539
   1  -8  -1  41.660   1.883
  -1  -8   1  39.939   3.265
  -1  -8   1  41.149   1.960
   1  -8  -1  42.146   1.948
  -1  -8   1  41.528   3.157
  -1  -8   1  39.186   1.922
   1  -8  -1  42.364   1.782
   1  -8  -1  39.352   3.237
  -1  -8   1  43.895   1.910
   1  -8  -1  39.746   2.125
  -1  -8   1  42.075   2.037
  -1  -8   1  41.655   1.883
  -1  -8   1  43.816   1.805
   1  -8  -1  39.709   1.923
  -1  -8   1  40.175   1.951
  -1  -8   1  41.571   2.111
   1  -8  -1  43.381   2.017
   1  -8  -1  43.740   1.918
  -1  -8   1  38.359   1.928
   1  -8  -1  38.850   2.033
   1  -8  -1  44.504   3.851
  -1  -8   1  37.769   2.047
   1  -8  -1  42.884   2.149
  -1  -8   1  36.638   3.353
   1   8  -1  42.267   3.814
   1   8  -1  40.599   2.070
  -1   8   1  41.503   3.766
  -1   8   1  40.272   3.750
   1   8  -1  40.478   1.955
   1   8  -1  37.927   1.916
  -1   8   1  39.052   1.863
   1   8  -1  41.083   3.255
  -1   8   1  39.436   3.306
   1   8  -1  42.132   3.679
   1   8  -1  43.919   2.147
   1   8  -1  45.862   4.072
   0  -8   1  668.54   27.96
   0  -8   1  680.89   25.93
   0  -8  -1  681.21   34.04
   0  -8   1  673.48   28.04
   0  -8  -1  673.24   27.02
   0  -8  -1  680.67   27.97
   0  -8  -1  664.34   25.31
   0  -8  -1  666.09   28.03
   0  -8  -1  681.09   27.30
   0  -8   1  673.60   28.04
   0  -8  -1  668.00   27.74
   0  -8  -1  690.10   27.56
   0  -8   1  694.61   28.27
   0  -8   1  689.02   27.30
   0  -8   1  669.34   27.75
   0  -8  -1  656.35   28.04
   0  -8  -1  697.27   25.99
   0  -8   1  684.05   28.62
   0  -8  -1  666.88   27.96
   0  -8  -1  641.32   34.42
   0  -8   1  656.97   27.08
   0  -8   1  670.34   25.88
   0  -8   1  683.92   28.15
   0  -8   1  670.46   27.31
   0  -8   1  692.22   27.02
   0  -8  -1  702.89   26.24
   0  -8  -1  651.68   28.17
   0  -8   1  670.32   34.02
   0  -8  -1  727.19   34.22
   0  -8   1  684.75   28.11
   0  -8  -1  690.41   32.60
   0  -8   1  693.17   34.06
   0  -8  -1  670.47   26.90
   0  -8   1  664.64   26.90
   0  -8   1  636.39   34.47
   0  -8  -1  705.13   28.15
   0  -8   1  703.99   27.57
   0  -8  -1  663.90   28.36
   0  -8   1  652.59   25.31
   0  -8   1  656.53   32.55
   0  -8   1  675.23   26.29
   0  -8  -1  701.19   28.34
   0  -8  -1  670.07   27.09
   0  -8   1  664.94   27.94
   0  -8  -1  698.17   27.60
   0  -8  -1  690.88   26.30
   0   8   1  674.39   35.15
   0   8   1  676.84   29.75
   0   8  -1  687.09   27.57
   0   8  -1  655.57   35.72
   0   8   1  653.83   32.29
   0   8  -1  688.76   35.13
   0   8  -1  664.13   32.24
   0   8   1  669.74   36.06
   0   8  -1  687.29   27.31
   0   8   1  712.70   28.31
   0   8   1  641.49   35.58
   0   8  -1  658.94   36.06
   0   8   1  664.29   27.30
   0   8  -1  674.78   29.75
  -1  -8  -1  489.52   20.48
  -1  -8  -1  508.13   20.21
   1  -8   1  515.18   22.31
  -1  -8  -1  524.64   25.90
  -1  -8  -1  522.35   24.76
   1  -8   1  518.55   20.70
  -1  -8  -1  494.71   20.69
  -1  -8  -1  509.67   20.33
  -1  -8  -1  525.75   21.10
  -1  -8  -1  504.44   21.05
   1  -8   1  456.16   19.24
   1  -8   1  520.23   20.88
  -1  -8  -1  498.13   21.04
  -1  -8  -1  523.36   21.29
   1  -8   1  524.96   25.93
   1  -8   1  505.71   20.48
  -1  -8  -1  509.16   20.99
  -1  -8  -1  488.52   26.08
  -1  -8  -1  526.03   20.30
   1  -8   1  526.36   19.76
  -1  -8  -1  502.78   25.83
   1  -8   1  517.66   19.01
  -1  -8  -1  497.52   20.83
   1  -8   1  521.12   20.23
  -1  -8  -1  512.95   21.13
  -1  -8  -1  478.93   21.37
   1  -8   1  516.65   20.29
   1  -8   1  506.19   21.09
   1  -8   1  505.83   20.35
  -1  -8  -1  523.92   20.50
   1  -8   1  510.60   26.44
   1  -8   1  521.61   20.50
   1  -8   1  482.31   21.07
  -1  -8  -1  529.62   19.01
   1  -8   1  520.24   25.76
   1  -8   1  512.33   21.22
   1  -8   1  474.04   24.78
  -1  -8  -1  503.74   19.73
   1  -8   1  514.57   21.30
  -1  -8  -1  520.84   20.99
   1  -8   1  521.25   21.16
   1  -8   1  507.32   19.43
   1  -8   1  515.03   21.07
  -1  -8  -1  468.63   19.25
  -1  -8  -1  442.45   21.13
   1  -8   1  501.45   21.02
   1   8   1  519.62   19.50
   1   8   1  462.39   26.97
   1   8   1  530.27   21.29
  -1   8  -1  490.89   27.03
  -1   8  -1  512.46   20.50
   1   8   1  502.21   27.57
  -1   8  -1  520.95   26.72
  -1   8  -1  524.05   27.43
   1   8   1  512.88   22.35
   1   8   1  490.49   20.49
  -1   8  -1  498.36   20.49
   1   8   1  497.29   24.53
   1   8   1  499.55   26.90
  -2  -8  -1  284.28   11.56
   2  -8   1  276.43   10.74
   2  -8   1  286.01   10.56
   2  -8   1  272.03   11.45
  -2  -8  -1  277.87   11.12
  -2  -8  -1  265.08   11.47
   2  -8   1  281.45   11.54
  -2  -8  -1  267.51   11.46
   2  -8   1  263.47   11.09
  -2  -8  -1  267.09   14.52
  -2  -8  -1  286.07   11.43
   2  -8   1  287.60   11.03
  -2  -8  -1  281.33   11.11
   2  -8   1  277.05   12.08
   2  -8   1  272.99   11.10
   2  -8   1  274.21   11.43
  -2  -8  -1  276.78   10.30
  -2  -8  -1  251.66   10.69
  -2  -8  -1  265.26   13.86
  -2  -8  -1  261.92   11.57
  -2  -8  -1  268.13   10.97
  -2  -8  -1  275.02   11.38
   2  -8   1  277.89   11.40
   2  -8   1  271.33   11.07
  -2  -8  -1  260.51   11.41
  -2  -8  -1  274.40   14.47
   2  -8   1  283.88   11.26
   2  -8   1  260.22   15.11
   2  -8   1  279.22   10.45
  -2  -8  -1  252.56   11.01
   2  -8   1  282.38   11.49
  -2  -8  -1  270.38   11.43
   2  -8   1  282.91   10.33
  -2  -8  -1  277.35   11.04
   2  -8   1  261.75   11.02
   2  -8   1  272.26   14.19
  -2  -8  -1  286.61   11.25
  -2  -8  -1  260.10   11.40
   2  -8   1  277.61   11.13
   2  -8   1  278.08   14.70
   2  -8   1  285.52   11.49
   2  -8   1  266.44   14.00
   2  -8   1  256.10   11.55
   2  -8   1  279.09   11.52
  -2   8  -1  276.59   15.44
   2   8   1  267.01   13.92
   2   8   1  284.17   12.16
   2   8   1  280.14   15.48
   2   8   1  269.46   11.13
  -2   8  -1  268.91   11.12
  -2   8  -1  252.49   14.99
   2   8   1  264.22   15.79
  -2   8  -1  269.00   15.23
   2   8   1  248.02   15.16
   2   8   1  279.02   11.61
   2   8   1  279.80   10.51
   2   8   1  278.56   10.64
  -3  -8  -1  333.02   18.15
   3  -8   1  329.35   14.03
   3  -8   1  352.71   14.01
  -3  -8  -1  334.33   14.51
   3  -8   1  345.26   17.63
   3  -8   1  348.31   14.64
  -3  -8  -1  359.25   14.52
  -3  -8  -1  357.41   14.06
  -3  -8  -1  340.40   13.88
  -3  -8  -1  367.64   14.48
   3  -8   1  331.15   14.21
   3  -8   1  349.00   18.28
   3  -8   1  362.52   14.40
   3  -8   1  356.75   13.96
   3  -8   1  324.00   14.03
  -3  -8  -1  328.01   18.05
   3  -8   1  346.22   14.48
   3  -8   1  349.75   14.57
  -3  -8  -1  346.64   13.04
   3  -8   1  353.73   13.06
   3  -8   1  353.63   15.29
   3  -8   1  347.47   18.88
   3  -8   1  362.38   14.60
  -3  -8  -1  325.48   14.34
   3  -8   1  364.18   13.22
   3  -8   1  360.35   14.53
  -3  -8  -1  358.48   18.14
  -3  -8  -1  341.91   14.65
   3  -8   1  361.78   13.94
  -3  -8  -1  352.39   14.22
   3  -8   1  331.30   17.40
   3  -8   1  364.48   13.59
   3  -8   1  351.10   14.09
  -3  -8  -1  342.31   14.60
   3  -8   1  339.70   14.06
   3  -8   1  358.75   14.49
   3  -8   1  342.93   13.34
  -3  -8  -1  360.69   14.41
   3   8   1  322.40   19.59
   3   8   1  351.25   15.38
   3   8   1  320.10   14.08
  -3   8  -1  324.14   19.07
   3   8   1  358.78   14.05
  -3   8  -1  324.43   18.88
   3   8   1  331.50   19.21
   3   8   1  356.22   13.30
   3   8   1  369.66   13.47
   3   8   1  306.85   18.97
   3   8   1  355.86   14.69
   3   8   1  349.99   14.10
   3   8   1  332.55   17.32
  -3   8  -1  332.41   18.72
   4  -8   1  74.014   5.757
   4  -8   1  73.544   3.212
  -4  -8  -1  80.904   3.332
   4  -8   1  83.297   3.548
   4  -8   1  75.265   3.125
   4  -8   1  77.992   3.340
  -4  -8  -1  69.778   4.893
   4  -8   1  72.556   5.218
   4  -8   1  74.674   5.186
   4  -8   1  80.066   3.509
  -4  -8  -1  70.252   4.798
  -4  -8  -1  79.495   3.389
   4  -8   1  79.360   3.035
   4  -8   1  80.538   3.352
  -4  -8  -1  80.019   3.352
  -4  -8  -1  76.794   3.317
   4  -8   1  77.811   3.567
   4  -8   1  81.055   3.073
   4  -8   1  78.671   3.533
   4  -8   1  68.102   3.206
   4  -8   1  71.697   3.344
   4  -8   1  80.241   3.460
  -4  -8  -1  73.187   3.226
  -4  -8  -1  75.875   3.346
   4  -8   1  83.297   3.271
   4  -8   1  78.790   3.435
  -4  -8  -1  76.576   3.016
   4  -8   1  75.703   5.253
   4  -8   1  73.102   3.404
   4  -8   1  66.779   3.235
   4  -8   1  85.241   3.328
  -4  -8  -1  68.505   3.298
  -4  -8  -1  71.290   5.007
   4  -8   1  79.446   3.298
   4  -8   1  78.331   3.470
   4   8   1  69.937   3.281
   4   8   1  71.236   5.880
   4   8   1  69.362   5.897
   4   8   1  67.841   3.427
   4   8   1  82.518   3.649
  -4   8  -1  75.861   5.488
   4   8   1  78.202   3.410
  -4   8  -1  72.778   5.183
   4   8   1  75.652   3.306
   4   8   1  79.575   3.180
   4   8   1  75.746   3.527
   4   8   1  73.292   3.348
   4   8   1  80.239   3.288
  -4   8  -1  77.293   5.503
   5  -8   1  122.94    5.31
  -5  -8  -1  117.03    5.18
   5  -8   1  125.91    5.11
   5  -8   1  115.23    7.30
  -5  -8  -1  113.39    7.20
   5  -8   1  127.43    5.35
  -5  -8  -1  113.30    7.12
  -5  -8  -1  126.27    5.07
  -5  -8  -1  126.47    5.22
  -5  -8  -1  126.77    5.28
   5  -8   1  130.52    5.35
   5  -8   1  127.69    5.10
   5  -8   1  121.72    5.50
   5  -8   1  122.81    5.32
   5  -8   1  117.45    4.72
   5  -8   1  110.29    5.10
   5  -8   1  124.11    4.78
   5  -8   1  120.76    5.27
  -5  -8  -1  129.05    5.23
  -5  -8  -1  121.66    7.25
   5  -8   1  117.19    8.02
   5  -8   1  132.43    5.15
   5  -8   1  126.54    5.34
   5  -8   1  114.07    7.30
   5  -8   1  119.57    5.03
   5  -8   1  115.04    5.05
   5  -8   1  128.09    5.37
  -5  -8  -1  111.16    5.11
   5  -8   1  130.33    5.12
  -5  -8  -1  118.72    5.15
   5  -8   1  130.94    4.96
   5  -8   1  124.14    4.85
  -5  -8  -1  126.66    5.26
  -5   8  -1  122.49    7.84
   5   8   1  109.70    8.32
   5   8   1  128.76    4.87
  -5   8  -1  119.29    7.72
   5   8   1  115.52    5.13
   5   8   1  122.11    5.19
   5   8   1  109.74    8.04
   5   8   1  126.10    5.43
   5   8   1  124.00    5.12
   5   8   1  126.85    5.62
   5   8   1  112.00    5.11
  -5   8  -1  112.20    7.68
   5   8   1  124.22    4.99
   6  -8   1  115.91    4.97
   6  -8   1  100.35    7.45
  -6  -8  -1  117.11    4.94
   6  -8   1  116.50    4.81
  -6  -8  -1  118.46    4.95
  -6  -8  -1  118.39    4.75
   6  -8   1  120.66    4.81
   6  -8   1  104.95    4.79
  -6  -8  -1  117.26    4.86
   6  -8   1  114.13    4.55
  -6  -8  -1  109.38    6.83
   6  -8   1  119.22    5.01
   6  -8   1  118.52    5.04
  -6  -8  -1  118.17    4.90
   6  -8   1  113.93    4.99
   6  -8   1  121.49    4.83
   6  -8   1  111.90    4.73
   6  -8   1  117.81    4.49
   6  -8   1  120.18    5.03
  -6  -8  -1  96.803   6.705
   6  -8   1  122.54    5.06
  -6  -8  -1  118.44    4.92
   6  -8   1  108.50    6.97
  -6  -8  -1  110.90    4.83
   6  -8   1  116.46    5.16
   6  -8   1  117.41    4.95
  -6  -8  -1  111.05    4.80
   6  -8   1  119.08    4.65
   6  -8   1  112.06    4.74
   6   8   1  119.97    4.58
   6   8   1  108.64    4.81
  -6   8  -1  104.68    7.34
   6   8   1  107.10    8.01
   6   8   1  113.23    4.81
  -6   8  -1  106.11    7.36
   6   8   1  111.44    4.86
   6   8   1  121.34    4.71
   6   8   1  96.913   7.515
   6   8   1  115.49    5.28
   6   8   1  104.20    4.80
   6   8   1  117.53    5.10
   7  -8   1  42.745   2.158
   7  -8   1  44.984   2.094
   7  -8   1  45.992   1.925
   7  -8   1  46.800   2.229
   7  -8   1  47.381   2.100
   7  -8   1  39.261   1.966
   7  -8   1  47.015   2.277
   7  -8   1  47.020   2.082
  -7  -8  -1  43.290   1.999
  -7  -8  -1  49.230   2.125
  -7  -8  -1  46.409   2.093
   7  -8   1  47.239   2.297
  -7  -8  -1  45.994   2.056
  -7  -8  -1  46.706   2.093
   7  -8   1  45.531   2.042
   7  -8   1  43.997   2.133
   7  -8   1  45.041   1.964
   7  -8   1  46.522   2.237
   7  -8   1  47.155   2.071
  -7  -8  -1  46.018   2.076
  -7  -8  -1  43.770   1.975
   7  -8   1  45.314   1.941
   7  -8   1  44.377   1.986
   7   8   1  45.676   1.997
   7   8   1  44.133   2.063
   7   8   1  42.211   2.047
   7   8   1  44.436   2.237
   7   8   1  43.166   2.313
   7   8   1  42.646   2.133
   7   8   1  49.206   2.077
  -8  -8  -1  11.483   0.797
   8  -8   1  10.383   0.957
   8  -8   1  10.596   0.816
  -8  -8  -1  11.898   0.763
   8  -8   1  10.920   0.728
   8  -8   1  12.223   0.916
   8  -8   1  10.970   0.854
   8  -8   1  9.6989  0.6423
   8  -8   1  11.159   0.719
  -8  -8  -1  10.161   0.768
   8  -8   1  10.676   0.796
  -8  -8  -1  11.149   0.742
   8  -8   1  10.201   0.782
   8  -8   1  9.8745  0.7513
  -8  -8  -1  10.522   0.753
   8  -8   1  12.645   1.029
   8  -8   1  11.042   1.003
  -8  -8  -1  10.849   0.703
   8  -8   1  9.3801  0.8476
   8   8   1  9.9184  0.7649
   8   8   1  10.739   0.855
   8   8   1  10.118   0.951
   8   8   1  9.7234  0.8199
   8   8   1  11.185   0.781
   8   8   1  10.064   0.797
   9  -8   1  5.0611  0.5731
   9  -8   1  4.9333  0.5004
   9  -8   1  4.6338  0.4152
   9  -8   1  3.7881  0.6194
   9  -8   1  4.7637  0.6202
   9  -8   1  5.0976  0.4993
  -9  -8  -1  5.4489  0.5199
   9  -8   1  3.8872  0.4560
   9  -8   1  5.5692  0.4531
  -9  -8  -1  4.8453  0.4645
  -9  -8  -1  4.8004  0.5514
   9  -8   1  4.0137  0.4613
   9  -8   1  4.3175  0.5556
   9  -8   1  5.3916  0.6580
  -9  -8  -1  4.9559  0.5033
  -9  -8  -1  4.8317  0.4826
   9   8   1  5.1475  0.6152
   9   8   1  3.9279  0.4668
   9   8   1  4.2450  0.5765
   9   8   1  4.8021  0.5845
   9   8   1  4.0979  0.5064
   9   8   1  5.5980  0.4941
 -10  -8  -1  54.200   2.269
  10  -8   1  53.635   2.076
 -10  -8  -1  56.544   2.275
  10  -8   1  52.825   2.037
  10  -8   1  52.089   2.264
  10  -8   1  45.801   2.341
  10  -8   1  47.363   2.175
 -10  -8  -1  55.307   2.261
 -10  -8  -1  52.554   2.217
  10  -8   1  48.433   2.189
  10   8   1  50.512   2.127
  10   8   1  48.616   2.186
  10   8   1  52.734   2.344
  10   8   1  50.365   2.401
   9  -9  -1  27.724   1.303
  -9  -9   1  28.460   1.322
  -9  -9   1  28.963   1.331
   9  -9  -1  28.429   1.399
   9  -9  -1  27.080   1.255
   9  -9  -1  28.620   1.332
   9  -9  -1  27.540   1.378
   9  -9  -1  26.706   1.206
  -9  -9   1  29.739   1.338
  -9  -9   1  32.107   1.377
   9  -9  -1  23.996   1.356
   9   9  -1  28.750   1.335
   9   9  -1  32.251   1.457
   9   9  -1  28.879   1.479
   9   9  -1  30.259   1.326
  -8  -9   1  138.46    5.83
   8  -9  -1  140.62    5.65
   8  -9  -1  143.60    5.93
  -8  -9   1  140.15    5.66
   8  -9  -1  137.51    5.39
   8  -9  -1  127.93    5.86
   8  -9  -1  131.38    5.47
   8  -9  -1  138.24    5.82
  -8  -9   1  139.69    5.91
  -8  -9   1  152.46    5.85
   8  -9  -1  140.74    5.69
   8  -9  -1  124.32    6.13
   8  -9  -1  138.12    5.32
  -8  -9   1  148.20    5.88
   8  -9  -1  138.02    5.87
   8  -9  -1  139.03    5.65
   8  -9  -1  138.08    5.92
  -8  -9   1  132.46    5.79
   8   9  -1  148.01    6.00
   8   9  -1  139.38    5.71
   8   9  -1  130.37    5.70
   8   9  -1  137.28    6.24
   8   9  -1  131.01    5.37
   8   9  -1  139.24    5.47
   7  -9  -1  2.3470  0.6265
   7  -9  -1  3.0664  0.5925
  -7  -9   1  2.5355  0.4572
   7  -9  -1  3.3577  0.6844
   7  -9  -1  3.1403  0.5203
   7  -9  -1  2.0700  0.6025
  -7  -9   1  2.8959  0.4407
   7  -9  -1  2.6653  0.4455
   7  -9  -1  2.0642  0.4759
  -7  -9   1  2.6314  0.4235
   7  -9  -1  2.9342  0.6714
  -7  -9   1  1.9154  0.4477
   7  -9  -1  2.9072  0.7156
   7  -9  -1  2.4845  0.4186
   7  -9  -1  3.1797  0.4563
  -7  -9   1  2.2640  0.5373
  -7  -9   1  1.8419  0.4205
   7  -9  -1  2.3618  0.4822
   7  -9  -1  2.2585  0.5907
   7  -9  -1  2.0996  0.5202
   7   9  -1  2.3043  0.5057
   7   9  -1  2.6988  0.5603
   7   9  -1  1.7543  0.4699
   7   9  -1  2.3503  0.4481
   7   9  -1  2.3067  0.5072
   7   9  -1  1.9617  0.5199
  -6  -9   1  9.6610  0.7220
  -6  -9   1  9.8195  0.8182
   6  -9  -1  10.290   0.728
  -6  -9   1  10.190   0.786
   6  -9  -1  11.343   1.086
   6  -9  -1  10.191   0.986
  -6  -9   1  10.349   0.762
  -6  -9   1  9.2184  0.7497
   6  -9  -1  10.922   0.905
   6  -9  -1  10.346   0.975
   6  -9  -1  9.4818  0.8326
   6  -9  -1  9.8514  0.6754
   6  -9  -1  9.8449  0.8692
   6  -9  -1  10.589   0.868
   6  -9  -1  10.284   0.986
  -6  -9   1  10.524   0.841
   6  -9  -1  10.636   0.832
   6  -9  -1  9.1960  0.7569
   6  -9  -1  9.8701  0.7955
   6  -9  -1  10.167   0.820
  -6  -9   1  9.3173  0.8684
   6  -9  -1  11.350   0.975
   6   9  -1  9.5216  0.8463
   6   9  -1  9.7620  0.8753
   6   9  -1  10.227   0.939
   6   9  -1  11.535   0.857
   6   9  -1  11.157   1.033
   6   9  -1  13.993   0.786
   6   9  -1  9.2813  0.8411
   5  -9  -1  10.267   0.841
   5  -9  -1  8.2317  0.7559
   5  -9  -1  9.8511  0.8572
   5  -9  -1  11.037   0.802
  -5  -9   1  9.1043  0.7375
   5  -9  -1  10.181   0.789
   5  -9  -1  8.4166  0.6372
   5  -9  -1  10.279   0.994
   5  -9  -1  10.674   0.890
   5  -9  -1  10.167   0.700
  -5  -9   1  10.268   0.892
   5  -9  -1  9.0697  0.8196
   5  -9  -1  11.676   0.972
  -5  -9   1  10.281   0.698
  -5  -9   1  10.435   0.717
   5  -9  -1  9.2017  0.8240
  -5  -9   1  10.577   0.882
   5  -9  -1  10.238   0.953
  -5  -9   1  9.4986  0.6929
   5  -9  -1  10.103   0.753
   5  -9  -1  11.432   0.912
  -5  -9   1  9.6027  0.7032
   5  -9  -1  8.4155  0.8246
   5  -9  -1  9.9356  0.8957
   5  -9  -1  10.458   0.888
   5   9  -1  10.768   0.948
   5   9  -1  9.0613  0.7643
   5   9  -1  10.814   0.954
   5   9  -1  9.9075  0.8844
   5   9  -1  9.4760  0.9329
   5   9  -1  11.401   0.841
   5   9  -1  8.6117  0.8059
   4  -9  -1  46.890   4.069
   4  -9  -1  50.131   2.059
   4  -9  -1  48.950   2.182
  -4  -9   1  46.202   2.213
   4  -9  -1  52.075   2.353
   4  -9  -1  52.163   2.166
  -4  -9   1  44.995   3.643
  -4  -9   1  47.650   2.039
  -4  -9   1  45.916   2.221
   4  -9  -1  51.105   2.071
  -4  -9   1  48.967   2.287
  -4  -9   1  46.074   3.842
   4  -9  -1  47.069   2.351
   4  -9  -1  51.224   2.290
   4  -9  -1  49.239   2.280
   4  -9  -1  51.056   2.385
   4  -9  -1  49.699   2.243
  -4  -9   1  50.312   2.258
   4  -9  -1  51.529   2.503
   4  -9  -1  53.602   2.425
   4  -9  -1  49.350   2.255
  -4  -9   1  47.867   2.265
   4  -9  -1  48.979   2.205
   4  -9  -1  49.909   2.455
  -4  -9   1  49.906   2.268
   4  -9  -1  47.191   4.394
   4  -9  -1  48.904   2.238
  -4  -9   1  50.332   2.209
   4  -9  -1  47.377   2.325
   4  -9  -1  52.441   2.412
   4  -9  -1  43.607   3.927
   4   9  -1  45.557   2.291
   4   9  -1  52.579   2.296
   4   9  -1  46.996   2.279
   4   9  -1  42.836   4.563
   4   9  -1  47.994   2.380
  -4   9   1  45.887   4.086
   4   9  -1  45.931   4.801
   4   9  -1  51.123   2.553
   4   9  -1  49.287   2.173
   4   9  -1  48.552   2.222
  -4   9   1  44.335   3.913
  -4   9   1  46.365   4.199
   4   9  -1  50.283   2.459
   3  -9  -1  43.814   1.971
   3  -9  -1  48.752   2.176
   3  -9  -1  43.383   2.240
   3  -9  -1  46.509   1.934
  -3  -9   1  43.494   2.129
  -3  -9   1  44.394   2.191
   3  -9  -1  46.447   2.100
   3  -9  -1  46.941   1.947
   3  -9  -1  43.955   4.165
   3  -9  -1  47.609   2.192
  -3  -9   1  44.060   2.142
   3  -9  -1  46.787   2.186
  -3  -9   1  42.855   3.709
   3  -9  -1  41.201   3.834
  -3  -9   1  45.812   2.106
   3  -9  -1  47.927   2.124
   3  -9  -1  47.734   2.140
  -3  -9   1  47.091   2.085
   3  -9  -1  46.534   2.102
  -3  -9   1  43.515   2.077
   3  -9  -1  44.254   2.132
   3  -9  -1  48.079   2.296
   3  -9  -1  44.838   2.253
  -3  -9   1  46.354   1.947
   3  -9  -1  46.505   2.214
   3  -9  -1  45.474   2.088
  -3  -9   1  47.516   2.147
   3  -9  -1  47.445   2.360
   3  -9  -1  40.280   3.774
  -3  -9   1  47.119   2.037
  -3  -9   1  36.144   3.324
   3  -9  -1  44.858   2.237
  -3  -9   1  42.397   2.063
   3  -9  -1  46.290   2.108
   3   9  -1  43.124   2.120
   3   9  -1  48.402   2.411
  -3   9   1  42.557   2.030
  -3   9   1  37.654   3.891
  -3   9   1  39.849   3.904
   3   9  -1  43.618   4.198
  -3   9   1  38.301   3.606
   3   9  -1  45.158   4.643
   3   9  -1  47.905   2.061
   3   9  -1  42.376   4.447
   3   9  -1  47.146   2.163
   3   9  -1  43.121   2.288
   3   9  -1  44.973   2.304
   3   9  -1  45.657   2.128
   2  -9  -1  194.00    7.18
  -2  -9   1  176.93    8.00
  -2  -9   1  181.57    7.93
   2  -9  -1  196.39    8.06
   2  -9  -1  195.19    7.70
   2  -9  -1  192.21    7.74
   2  -9  -1  189.44    8.02
   2  -9  -1  195.62    7.70
  -2  -9   1  175.80   10.16
   2  -9  -1  196.42    8.02
   2  -9  -1  191.13    7.73
  -2  -9   1  181.72    7.95
  -2  -9   1  191.20    7.93
  -2  -9   1  194.07    7.86
   2  -9  -1  191.02    7.47
   2  -9  -1  187.07   10.82
   2  -9  -1  193.57    7.96
   2  -9  -1  188.63    7.98
   2  -9  -1  195.42    7.94
  -2  -9   1  178.31   10.39
   2  -9  -1  187.63    7.85
   2  -9  -1  191.99    7.25
  -2  -9   1  187.48    7.67
  -2  -9   1  177.93    7.42
   2  -9  -1  193.73    7.34
  -2  -9   1  186.95    7.72
  -2  -9   1  191.19    7.68
  -2  -9   1  186.75    7.70
  -2  -9   1  198.57    7.19
   2  -9  -1  177.11   11.01
   2  -9  -1  191.23    7.99
   2  -9  -1  189.51    7.68
  -2  -9   1  187.88    7.90
   2  -9  -1  179.34   10.36
  -2  -9   1  180.61    7.96
   2  -9  -1  187.77    8.02
  -2  -9   1  180.15    7.97
  -2  -9   1  185.27   10.66
  -2   9   1  175.65   10.21
   2   9  -1  163.80   11.07
   2   9  -1  190.07    7.76
   2   9  -1  193.54    8.50
   2   9  -1  196.83    8.12
   2   9  -1  182.49    7.76
   2   9  -1  195.79    7.33
   2   9  -1  196.24    7.46
  -2   9   1  173.81    7.69
   2   9  -1  179.81   11.71
  -2   9   1  176.70   11.13
  -2   9   1  189.45    8.43
  -2   9   1  177.87   11.29
   2   9  -1  179.97   11.38
  -1  -9   1  330.92   13.73
   1  -9  -1  342.24   13.53
  -1  -9   1  339.96   13.74
  -1  -9   1  329.26   12.87
   1  -9  -1  336.75   12.68
  -1  -9   1  332.45   13.22
   1  -9  -1  334.62   13.28
   1  -9  -1  337.76   13.22
  -1  -9   1  348.99   12.57
  -1  -9   1  324.82   13.35
  -1  -9   1  330.90   13.87
   1  -9  -1  346.65   13.26
  -1  -9   1  304.42   17.62
   1  -9  -1  332.57   13.70
   1  -9  -1  322.63   12.87
   1  -9  -1  303.49   16.73
   1  -9  -1  344.76   13.76
   1  -9  -1  311.29   17.77
  -1  -9   1  319.77   13.60
  -1  -9   1  326.61   13.25
   1  -9  -1  312.93   13.80
  -1  -9   1  324.40   13.70
  -1  -9   1  333.02   13.80
   1  -9  -1  347.35   13.37
  -1  -9   1  343.69   13.35
   1  -9  -1  316.06   17.34
  -1  -9   1  346.75   12.41
  -1  -9   1  318.28   17.26
   1  -9  -1  334.01   13.77
  -1  -9   1  346.44   13.53
   1  -9  -1  331.85   13.63
   1  -9  -1  350.11   12.41
   1  -9  -1  343.12   12.56
  -1  -9   1  324.24   13.77
   1  -9  -1  324.21   13.72
   1  -9  -1  325.04   17.55
   1  -9  -1  312.06   13.35
  -1  -9   1  279.89   16.52
  -1  -9   1  335.16   13.68
  -1  -9   1  321.92   13.24
   1  -9  -1  342.21   13.89
  -1  -9   1  304.55   17.37
   1  -9  -1  327.45   13.73
  -1   9   1  314.58   16.62
   1   9  -1  331.51   13.37
   1   9  -1  347.99   12.77
   1   9  -1  306.55   13.38
  -1   9   1  307.29   18.48
   1   9  -1  305.48   16.47
   1   9  -1  296.74   18.21
  -1   9   1  326.80   14.56
   1   9  -1  328.81   18.32
  -1   9   1  315.42   18.14
   1   9  -1  316.74   18.76
   1   9  -1  330.75   14.59
   1   9  -1  347.82   13.94
  -1   9   1  320.55   13.35
   0  -9  -1  9.4083  1.7461
   0  -9   1  9.2317  0.8915
   0  -9   1  9.9887  0.8194
   0  -9  -1  9.9334  0.8399
   0  -9   1  9.8005  0.7864
   0  -9   1  8.6451  0.8519
   0  -9   1  9.8765  0.7697
   0  -9  -1  8.9942  0.7535
   0  -9  -1  10.012   0.915
   0  -9  -1  9.2581  0.8292
   0  -9  -1  9.6912  0.7682
   0  -9   1  10.593   0.850
   0  -9   1  8.9004  0.9118
   0  -9   1  8.8302  0.6756
   0  -9  -1  9.8857  0.9395
   0  -9  -1  10.606   0.904
   0  -9  -1  9.4852  0.8109
   0  -9  -1  9.3830  0.7830
   0  -9  -1  8.7253  0.7552
   0  -9  -1  9.8278  0.7953
   0  -9  -1  8.6755  0.7957
   0  -9  -1  8.6531  1.8420
   0  -9  -1  10.035   0.787
   0  -9  -1  9.5482  0.7881
   0  -9   1  9.4982  0.7744
   0  -9   1  9.2017  0.7860
   0  -9   1  9.3894  1.5987
   0  -9   1  8.6497  0.6702
   0  -9  -1  9.3159  0.9118
   0  -9   1  6.4565  1.9680
   0  -9   1  10.437   0.951
   0  -9  -1  10.228   0.914
   0  -9   1  9.6456  0.8002
   0  -9   1  7.4766  1.7990
   0  -9  -1  6.9919  1.8333
   0  -9   1  10.248   0.935
   0  -9   1  10.716   0.802
   0  -9   1  12.092   2.197
   0  -9   1  10.813   0.902
   0  -9   1  10.350   0.907
   0  -9  -1  8.8740  2.2562
   0  -9  -1  9.3752  0.8866
   0  -9   1  10.082   0.782
   0  -9  -1  8.5707  0.7959
   0   9   1  8.3471  0.7048
   0   9  -1  9.4339  0.7678
   0   9   1  7.6468  2.1109
   0   9   1  10.444   1.943
[truncated: 3,849,786 more chars]
