# Supplementary material for: Use of intensity quotients and differences in absolute structure refinement
Source: Acta Crystallogr B Struct Sci Cryst Eng Mater. 2013 May 17;69(Pt 3):249–59. doi: 10.1107/S2052519213010014 (PMC3661305; doi:10.1107/S2052519213010014)
Supplement: Supplementary file 2 [file b-69-00249-sup2.zip › FYO11D_B.cif]

 
data_FYO11D_B
 
_audit_creation_method            SHELXL-2012
_chemical_name_systematic
;
 ?
;
_chemical_name_common             ?
_chemical_melting_point           ?
_chemical_formula_moiety          ?
_chemical_formula_sum
 'C21 H22 N2' 
_chemical_formula_weight          302.40

loop_
 _atom_type_symbol
 _atom_type_description
 _atom_type_scat_dispersion_real
 _atom_type_scat_dispersion_imag
 _atom_type_scat_source
 'C'  'C'   0.0181   0.0091
 'International Tables Vol C Tables 4.2.6.8 and 6.1.1.4'
 'H'  'H'   0.0000   0.0000
 'International Tables Vol C Tables 4.2.6.8 and 6.1.1.4'
 'N'  'N'   0.0311   0.0180
 'International Tables Vol C Tables 4.2.6.8 and 6.1.1.4'
 
_space_group_crystal_system       orthorhombic
_space_group_IT_number            19
_space_group_name_H-M_alt         'P 21 21 21'
_space_group_name_Hall            'P 2ac 2ab'
 
_shelx_space_group_comment
;
The symmetry employed for this shelxl refinement is uniquely defined
by the following loop, which should always be used as a source of
symmetry information in preference to the above space-group names.
They are only intended as comments.
;
 
loop_
 _space_group_symop_operation_xyz
 'x, y, z'
 '-x+1/2, -y, z+1/2'
 '-x, y+1/2, -z+1/2'
 'x+1/2, -y+1/2, -z'
 
_cell_length_a                    8.542(4)
_cell_length_b                    11.087(5)
_cell_length_c                    17.349(7)
_cell_angle_alpha                 90
_cell_angle_beta                  90
_cell_angle_gamma                 90
_cell_volume                      1643.0(13)
_cell_formula_units_Z             4
_cell_measurement_temperature     100(2)
_cell_measurement_reflns_used     ? 
_cell_measurement_theta_min       ? 
_cell_measurement_theta_max       ? 
 
_exptl_crystal_description        ? 
_exptl_crystal_colour             ? 
_exptl_crystal_density_meas       ? 
_exptl_crystal_density_method     ?              
_exptl_crystal_density_diffrn     1.223          
_exptl_crystal_F_000              648
_exptl_transmission_factor_min    ?                                             
_exptl_transmission_factor_max    ?                                             
_exptl_crystal_size_max           0.160
_exptl_crystal_size_mid           0.060
_exptl_crystal_size_min           0.030
_exptl_absorpt_coefficient_mu     0.547
_shelx_estimated_absorpt_T_min    0.918
_shelx_estimated_absorpt_T_max    0.984
_exptl_absorpt_correction_type    ? 
_exptl_absorpt_correction_T_min   ? 
_exptl_absorpt_correction_T_max   ? 
_exptl_absorpt_process_details    ? 
 
_exptl_special_details
;
 ?
;
 
_diffrn_ambient_temperature       100(2)
_diffrn_radiation_wavelength      1.54178
_diffrn_radiation_type            CuK\a
_diffrn_source                    ?                       
_diffrn_measurement_device_type   ? 
_diffrn_measurement_method        ? 
_diffrn_detector_area_resol_mean  ? 
_diffrn_reflns_number             51492
_diffrn_reflns_av_unetI/netI      0.0113
_diffrn_reflns_av_R_equivalents   0.0295
_diffrn_reflns_limit_h_min        -9
_diffrn_reflns_limit_h_max        9
_diffrn_reflns_limit_k_min        -13
_diffrn_reflns_limit_k_max        13
_diffrn_reflns_limit_l_min        -20
_diffrn_reflns_limit_l_max        20
_diffrn_reflns_theta_min          4.733
_diffrn_reflns_theta_max          66.591
_diffrn_reflns_theta_full         67.679
_diffrn_measured_fraction_theta_max   0.991
_diffrn_measured_fraction_theta_full  0.969
_diffrn_reflns_Laue_measured_fraction_max    0.991
_diffrn_reflns_Laue_measured_fraction_full   0.969
_diffrn_reflns_point_group_measured_fraction_max   0.992
_diffrn_reflns_point_group_measured_fraction_full  0.969
_reflns_number_total              2887
_reflns_number_gt                 2845
_reflns_threshold_expression      'I > 2\s(I)'
_reflns_Friedel_coverage          0.728
_reflns_Friedel_fraction_max      0.994
_reflns_Friedel_fraction_full     0.970
 
_reflns_special_details
;
 Reflections were merged by SHELXL according to the crystal
 class for the calculation of statistics and refinement.
 
 _reflns_Friedel_fraction is defined as the number of unique
 Friedel pairs measured divided by the number that would be
 possible theoretically, ignoring centric projections and
 systematic absences.
;
 
_computing_data_collection        ?
_computing_cell_refinement        ?
_computing_data_reduction         ?
_computing_structure_solution     ?
_computing_structure_refinement   'SHELXL-2012 (Sheldrick, 2012)'
_computing_molecular_graphics     ?
_computing_publication_material   ?
 
_refine_special_details
;
 ?
;
_refine_ls_structure_factor_coef  Fsqd
_refine_ls_matrix_type            full
_refine_ls_weighting_scheme       calc
_refine_ls_weighting_details
;
 w=1/[\s^2^(Fo^2^)+(0.0429P)^2^+0.2137P]
 where P=(Fo^2^+2Fc^2^)/3
;
_atom_sites_solution_primary      ?
_atom_sites_solution_secondary    ?
_atom_sites_solution_hydrogens    difmap
_refine_ls_hydrogen_treatment     refall
_refine_ls_extinction_method      none
_refine_ls_extinction_coef        .
_refine_ls_abs_structure_details
;
 Flack x determined using 1203 quotients [(I+)-(I-)]/[(I+)+(I-)]
 (Parsons and Flack (2004), Acta Cryst. A60, s61).
;
_refine_ls_abs_structure_Flack    0.05(5)
_chemical_absolute_configuration  ?
_refine_ls_number_reflns          2887
_refine_ls_number_parameters      296
_refine_ls_number_restraints      0
_refine_ls_R_factor_all           0.0259
_refine_ls_R_factor_gt            0.0254
_refine_ls_wR_factor_ref          0.0676
_refine_ls_wR_factor_gt           0.0669
_refine_ls_goodness_of_fit_ref    1.089
_refine_ls_restrained_S_all       1.089
_refine_ls_shift/su_max           0.004
_refine_ls_shift/su_mean          0.001
 
loop_
 _atom_site_label
 _atom_site_type_symbol
 _atom_site_fract_x
 _atom_site_fract_y
 _atom_site_fract_z
 _atom_site_U_iso_or_equiv
 _atom_site_adp_type
 _atom_site_occupancy
 _atom_site_site_symmetry_order  
 _atom_site_calc_flag
 _atom_site_refinement_flags_posn
 _atom_site_refinement_flags_adp
 _atom_site_refinement_flags_occupancy
 _atom_site_disorder_assembly
 _atom_site_disorder_group
C1 C 0.2205(2) 0.26458(16) 0.09438(10) 0.0271(4) Uani 1 1 d . . . . .
H1A H 0.128(2) 0.2485(19) 0.1266(12) 0.034(5) Uiso 1 1 d . . . . .
H1B H 0.220(2) 0.2071(19) 0.0485(12) 0.031(5) Uiso 1 1 d . . . . .
H1C H 0.212(2) 0.3484(19) 0.0740(11) 0.031(5) Uiso 1 1 d . . . . .
N2 N 0.36080(15) 0.25423(11) 0.14188(7) 0.0212(3) Uani 1 1 d . . . . .
C3 C 0.50009(18) 0.28506(14) 0.09707(9) 0.0219(3) Uani 1 1 d . . . . .
H3A H 0.515(2) 0.2317(17) 0.0507(11) 0.025(4) Uiso 1 1 d . . . . .
H3B H 0.483(2) 0.3700(19) 0.0758(11) 0.029(5) Uiso 1 1 d . . . . .
C4 C 0.64576(18) 0.28321(13) 0.14767(9) 0.0201(3) Uani 1 1 d . . . . .
H4A H 0.742(2) 0.3012(17) 0.1137(10) 0.021(4) Uiso 1 1 d . . . . .
H4B H 0.638(2) 0.3480(16) 0.1858(10) 0.022(4) Uiso 1 1 d . . . . .
C5 C 0.66442(17) 0.16119(12) 0.19018(8) 0.0171(3) Uani 1 1 d . . . . .
C6 C 0.68417(18) 0.06346(13) 0.12831(8) 0.0172(3) Uani 1 1 d . . . . .
C7 C 0.83231(18) 0.03842(13) 0.09843(8) 0.0183(3) Uani 1 1 d . . . . .
H7 H 0.926(2) 0.0820(17) 0.1188(11) 0.026(5) Uiso 1 1 d . . . . .
C8 C 0.85180(18) -0.04780(13) 0.04063(8) 0.0187(3) Uani 1 1 d . . . . .
C9 C 0.72284(19) -0.11043(13) 0.01133(8) 0.0210(3) Uani 1 1 d . . . . .
H9 H 0.737(2) -0.1743(18) -0.0283(11) 0.028(5) Uiso 1 1 d . . . . .
C10 C 0.57581(19) -0.08445(14) 0.04053(9) 0.0211(3) Uani 1 1 d . . . . .
H10 H 0.484(2) -0.1273(17) 0.0203(10) 0.025(5) Uiso 1 1 d . . . . .
C11 C 0.55416(18) 0.00229(13) 0.09811(8) 0.0185(3) Uani 1 1 d . . . . .
C12 C 0.38932(17) 0.02641(14) 0.12608(9) 0.0209(3) Uani 1 1 d . . . . .
H12A H 0.352(2) -0.0467(17) 0.1559(11) 0.024(5) Uiso 1 1 d . . . . .
H12B H 0.319(2) 0.0335(17) 0.0810(11) 0.023(5) Uiso 1 1 d . . . . .
C13 C 0.37316(17) 0.13589(13) 0.18004(8) 0.0188(3) Uani 1 1 d . . . . .
H13 H 0.271(2) 0.1248(16) 0.2108(10) 0.018(4) Uiso 1 1 d . . . . .
C14 C 0.51154(17) 0.13686(13) 0.23646(8) 0.0180(3) Uani 1 1 d . . . . .
H14 H 0.521(2) 0.0552(15) 0.2581(10) 0.016(4) Uiso 1 1 d . . . . .
C15 C 0.48544(18) 0.22469(15) 0.30297(9) 0.0228(3) Uani 1 1 d . . . . .
H15A H 0.396(2) 0.1945(18) 0.3350(11) 0.030(5) Uiso 1 1 d . . . . .
H15B H 0.581(2) 0.2308(17) 0.3365(11) 0.029(5) Uiso 1 1 d . . . . .
H15C H 0.451(2) 0.3067(18) 0.2845(11) 0.031(5) Uiso 1 1 d . . . . .
C16 C 1.00700(19) -0.07264(13) 0.01177(8) 0.0214(3) Uani 1 1 d . . . . .
N17 N 1.13096(17) -0.09052(12) -0.01137(8) 0.0278(3) Uani 1 1 d . . . . .
C18 C 0.80459(18) 0.16004(13) 0.24501(8) 0.0179(3) Uani 1 1 d . . . . .
C19 C 0.90057(18) 0.25991(14) 0.25688(8) 0.0215(3) Uani 1 1 d . . . . .
H19 H 0.879(2) 0.3331(16) 0.2311(10) 0.018(4) Uiso 1 1 d . . . . .
C20 C 1.02676(19) 0.25532(15) 0.30776(9) 0.0256(3) Uani 1 1 d . . . . .
H20 H 1.097(2) 0.3247(17) 0.3143(10) 0.023(4) Uiso 1 1 d . . . . .
C21 C 1.05947(19) 0.15064(15) 0.34800(9) 0.0251(4) Uani 1 1 d . . . . .
H21 H 1.145(2) 0.1497(16) 0.3847(11) 0.025(5) Uiso 1 1 d . . . . .
C22 C 0.96478(18) 0.05022(14) 0.33702(9) 0.0221(3) Uani 1 1 d . . . . .
H22 H 0.985(2) -0.0237(17) 0.3664(11) 0.027(5) Uiso 1 1 d . . . . .
C23 C 0.83928(18) 0.05438(13) 0.28608(9) 0.0198(3) Uani 1 1 d . . . . .
H23 H 0.774(2) -0.0179(18) 0.2796(11) 0.026(5) Uiso 1 1 d . . . . .
 
loop_
 _atom_site_aniso_label
 _atom_site_aniso_U_11
 _atom_site_aniso_U_22
 _atom_site_aniso_U_33
 _atom_site_aniso_U_23
 _atom_site_aniso_U_13
 _atom_site_aniso_U_12
C1 0.0236(9) 0.0288(9) 0.0288(8) 0.0037(7) -0.0026(7) 0.0062(7)
N2 0.0196(6) 0.0219(6) 0.0220(6) 0.0026(5) 0.0006(5) 0.0027(5)
C3 0.0237(8) 0.0203(7) 0.0217(7) 0.0049(6) 0.0020(6) 0.0025(6)
C4 0.0229(8) 0.0158(7) 0.0215(7) 0.0019(6) 0.0030(6) -0.0005(6)
C5 0.0191(7) 0.0155(7) 0.0167(6) -0.0004(6) 0.0013(6) -0.0015(5)
C6 0.0218(7) 0.0153(6) 0.0146(6) 0.0020(5) -0.0006(5) 0.0005(5)
C7 0.0214(8) 0.0172(7) 0.0165(7) 0.0016(5) -0.0010(6) -0.0002(6)
C8 0.0231(7) 0.0173(7) 0.0159(7) 0.0028(5) 0.0011(6) 0.0023(6)
C9 0.0284(8) 0.0181(7) 0.0166(6) -0.0012(6) -0.0007(6) 0.0007(6)
C10 0.0248(8) 0.0205(7) 0.0181(7) -0.0003(6) -0.0026(6) -0.0033(6)
C11 0.0225(7) 0.0168(7) 0.0162(7) 0.0031(5) -0.0013(6) -0.0005(6)
C12 0.0196(8) 0.0218(7) 0.0214(7) -0.0012(6) -0.0020(6) -0.0017(6)
C13 0.0187(7) 0.0198(7) 0.0177(7) 0.0008(6) 0.0008(6) -0.0001(6)
C14 0.0188(7) 0.0181(7) 0.0170(7) 0.0006(6) 0.0018(6) -0.0011(6)
C15 0.0221(8) 0.0277(8) 0.0185(7) -0.0032(6) 0.0025(6) -0.0009(7)
C16 0.0281(9) 0.0185(7) 0.0177(7) -0.0030(6) -0.0004(6) 0.0009(6)
N17 0.0269(8) 0.0294(7) 0.0272(7) -0.0072(6) 0.0022(6) 0.0025(6)
C18 0.0176(7) 0.0200(7) 0.0160(7) -0.0037(6) 0.0033(6) 0.0003(5)
C19 0.0243(8) 0.0213(7) 0.0189(7) -0.0025(6) 0.0036(6) -0.0028(6)
C20 0.0257(8) 0.0304(8) 0.0208(7) -0.0055(6) 0.0025(6) -0.0100(7)
C21 0.0196(8) 0.0396(9) 0.0162(7) -0.0046(6) 0.0014(6) -0.0033(7)
C22 0.0221(8) 0.0272(8) 0.0171(7) -0.0007(6) 0.0011(6) 0.0022(6)
C23 0.0210(7) 0.0192(7) 0.0191(7) -0.0025(6) 0.0015(5) -0.0007(6)
 
_geom_special_details
;
 All esds (except the esd in the dihedral angle between two l.s. planes)
 are estimated using the full covariance matrix.  The cell esds are taken
 into account individually in the estimation of esds in distances, angles
 and torsion angles; correlations between esds in cell parameters are only
 used when they are defined by crystal symmetry.  An approximate (isotropic)
 treatment of cell esds is used for estimating esds involving l.s. planes.
;
 
loop_
 _geom_bond_atom_site_label_1
 _geom_bond_atom_site_label_2
 _geom_bond_distance
 _geom_bond_site_symmetry_2
 _geom_bond_publ_flag
C1 N2 1.459(2) . ?
C1 H1A 0.98(2) . ?
C1 H1B 1.02(2) . ?
C1 H1C 1.00(2) . ?
N2 C3 1.462(2) . ?
N2 C13 1.473(2) . ?
C3 C4 1.523(2) . ?
C3 H3A 1.007(19) . ?
C3 H3B 1.02(2) . ?
C4 C5 1.549(2) . ?
C4 H4A 1.027(19) . ?
C4 H4B 0.979(18) . ?
C5 C18 1.529(2) . ?
C5 C6 1.534(2) . ?
C5 C14 1.5565(19) . ?
C6 C7 1.395(2) . ?
C6 C11 1.403(2) . ?
C7 C8 1.395(2) . ?
C7 H7 1.00(2) . ?
C8 C9 1.398(2) . ?
C8 C16 1.444(2) . ?
C9 C10 1.384(2) . ?
C9 H9 0.99(2) . ?
C10 C11 1.399(2) . ?
C10 H10 0.98(2) . ?
C11 C12 1.513(2) . ?
C12 C13 1.539(2) . ?
C12 H12A 1.013(19) . ?
C12 H12B 0.989(19) . ?
C13 C14 1.535(2) . ?
C13 H13 1.031(17) . ?
C14 C15 1.526(2) . ?
C14 H14 0.983(17) . ?
C15 H15A 1.00(2) . ?
C15 H15B 1.01(2) . ?
C15 H15C 1.01(2) . ?
C16 N17 1.150(2) . ?
C18 C19 1.393(2) . ?
C18 C23 1.403(2) . ?
C19 C20 1.394(2) . ?
C19 H19 0.945(18) . ?
C20 C21 1.383(2) . ?
C20 H20 0.984(19) . ?
C21 C22 1.389(2) . ?
C21 H21 0.97(2) . ?
C22 C23 1.390(2) . ?
C22 H22 0.980(19) . ?
C23 H23 0.98(2) . ?
 
loop_
 _geom_angle_atom_site_label_1
 _geom_angle_atom_site_label_2
 _geom_angle_atom_site_label_3
 _geom_angle
 _geom_angle_site_symmetry_1
 _geom_angle_site_symmetry_3
 _geom_angle_publ_flag
N2 C1 H1A 108.8(12) . . ?
N2 C1 H1B 113.1(11) . . ?
H1A C1 H1B 109.3(16) . . ?
N2 C1 H1C 109.5(12) . . ?
H1A C1 H1C 108.2(17) . . ?
H1B C1 H1C 107.8(16) . . ?
C1 N2 C3 110.49(12) . . ?
C1 N2 C13 112.50(12) . . ?
C3 N2 C13 112.89(11) . . ?
N2 C3 C4 110.82(12) . . ?
N2 C3 H3A 113.2(11) . . ?
C4 C3 H3A 110.2(10) . . ?
N2 C3 H3B 107.1(11) . . ?
C4 C3 H3B 109.6(11) . . ?
H3A C3 H3B 105.7(15) . . ?
C3 C4 C5 111.73(12) . . ?
C3 C4 H4A 108.5(10) . . ?
C5 C4 H4A 111.1(11) . . ?
C3 C4 H4B 109.1(11) . . ?
C5 C4 H4B 109.0(10) . . ?
H4A C4 H4B 107.2(15) . . ?
C18 C5 C6 110.07(11) . . ?
C18 C5 C4 112.58(12) . . ?
C6 C5 C4 107.16(12) . . ?
C18 C5 C14 109.55(12) . . ?
C6 C5 C14 109.31(11) . . ?
C4 C5 C14 108.10(12) . . ?
C7 C6 C11 118.88(13) . . ?
C7 C6 C5 120.01(13) . . ?
C11 C6 C5 121.04(13) . . ?
C8 C7 C6 120.77(14) . . ?
C8 C7 H7 119.4(11) . . ?
C6 C7 H7 119.8(11) . . ?
C7 C8 C9 120.50(14) . . ?
C7 C8 C16 119.31(14) . . ?
C9 C8 C16 120.19(14) . . ?
C10 C9 C8 118.59(14) . . ?
C10 C9 H9 120.6(11) . . ?
C8 C9 H9 120.7(11) . . ?
C9 C10 C11 121.61(14) . . ?
C9 C10 H10 119.5(11) . . ?
C11 C10 H10 118.9(11) . . ?
C10 C11 C6 119.63(14) . . ?
C10 C11 C12 118.26(13) . . ?
C6 C11 C12 122.11(13) . . ?
C11 C12 C13 114.70(12) . . ?
C11 C12 H12A 108.3(11) . . ?
C13 C12 H12A 107.0(10) . . ?
C11 C12 H12B 109.0(10) . . ?
C13 C12 H12B 111.3(11) . . ?
H12A C12 H12B 106.1(15) . . ?
N2 C13 C14 109.60(12) . . ?
N2 C13 C12 115.80(12) . . ?
C14 C13 C12 108.93(11) . . ?
N2 C13 H13 106.2(10) . . ?
C14 C13 H13 108.8(9) . . ?
C12 C13 H13 107.3(10) . . ?
C15 C14 C13 111.97(12) . . ?
C15 C14 C5 113.70(12) . . ?
C13 C14 C5 108.57(11) . . ?
C15 C14 H14 108.1(10) . . ?
C13 C14 H14 107.4(10) . . ?
C5 C14 H14 106.8(10) . . ?
C14 C15 H15A 108.5(11) . . ?
C14 C15 H15B 111.2(11) . . ?
H15A C15 H15B 108.6(15) . . ?
C14 C15 H15C 112.2(11) . . ?
H15A C15 H15C 105.0(16) . . ?
H15B C15 H15C 111.1(16) . . ?
N17 C16 C8 178.93(17) . . ?
C19 C18 C23 117.67(14) . . ?
C19 C18 C5 123.10(13) . . ?
C23 C18 C5 119.23(13) . . ?
C18 C19 C20 121.31(14) . . ?
C18 C19 H19 119.8(11) . . ?
C20 C19 H19 118.8(11) . . ?
C21 C20 C19 120.43(14) . . ?
C21 C20 H20 118.3(10) . . ?
C19 C20 H20 121.2(10) . . ?
C20 C21 C22 119.05(14) . . ?
C20 C21 H21 119.5(11) . . ?
C22 C21 H21 121.4(11) . . ?
C21 C22 C23 120.64(15) . . ?
C21 C22 H22 119.9(11) . . ?
C23 C22 H22 119.4(11) . . ?
C22 C23 C18 120.90(14) . . ?
C22 C23 H23 119.0(11) . . ?
C18 C23 H23 120.1(11) . . ?
 
loop_
 _geom_torsion_atom_site_label_1
 _geom_torsion_atom_site_label_2
 _geom_torsion_atom_site_label_3
 _geom_torsion_atom_site_label_4
 _geom_torsion
 _geom_torsion_site_symmetry_1
 _geom_torsion_site_symmetry_2
 _geom_torsion_site_symmetry_3
 _geom_torsion_site_symmetry_4
 _geom_torsion_publ_flag
C1 N2 C3 C4 175.95(12) . . . . ?
C13 N2 C3 C4 -57.10(16) . . . . ?
N2 C3 C4 C5 54.42(16) . . . . ?
C3 C4 C5 C18 -176.58(12) . . . . ?
C3 C4 C5 C6 62.27(15) . . . . ?
C3 C4 C5 C14 -55.45(15) . . . . ?
C18 C5 C6 C7 -36.70(17) . . . . ?
C4 C5 C6 C7 86.02(15) . . . . ?
C14 C5 C6 C7 -157.06(13) . . . . ?
C18 C5 C6 C11 146.52(13) . . . . ?
C4 C5 C6 C11 -90.76(15) . . . . ?
C14 C5 C6 C11 26.16(17) . . . . ?
C11 C6 C7 C8 -1.4(2) . . . . ?
C5 C6 C7 C8 -178.21(13) . . . . ?
C6 C7 C8 C9 0.3(2) . . . . ?
C6 C7 C8 C16 -179.15(13) . . . . ?
C7 C8 C9 C10 0.4(2) . . . . ?
C16 C8 C9 C10 179.83(13) . . . . ?
C8 C9 C10 C11 0.0(2) . . . . ?
C9 C10 C11 C6 -1.1(2) . . . . ?
C9 C10 C11 C12 179.19(14) . . . . ?
C7 C6 C11 C10 1.8(2) . . . . ?
C5 C6 C11 C10 178.59(13) . . . . ?
C7 C6 C11 C12 -178.55(13) . . . . ?
C5 C6 C11 C12 -1.7(2) . . . . ?
C10 C11 C12 C13 -171.08(12) . . . . ?
C6 C11 C12 C13 9.2(2) . . . . ?
C1 N2 C13 C14 -173.06(12) . . . . ?
C3 N2 C13 C14 61.06(15) . . . . ?
C1 N2 C13 C12 63.25(16) . . . . ?
C3 N2 C13 C12 -62.63(16) . . . . ?
C11 C12 C13 N2 82.83(16) . . . . ?
C11 C12 C13 C14 -41.20(16) . . . . ?
N2 C13 C14 C15 65.35(15) . . . . ?
C12 C13 C14 C15 -167.01(12) . . . . ?
N2 C13 C14 C5 -61.01(14) . . . . ?
C12 C13 C14 C5 66.63(14) . . . . ?
C18 C5 C14 C15 55.79(15) . . . . ?
C6 C5 C14 C15 176.47(12) . . . . ?
C4 C5 C14 C15 -67.21(15) . . . . ?
C18 C5 C14 C13 -178.86(11) . . . . ?
C6 C5 C14 C13 -58.18(14) . . . . ?
C4 C5 C14 C13 58.14(14) . . . . ?
C6 C5 C18 C19 121.62(15) . . . . ?
C4 C5 C18 C19 2.15(19) . . . . ?
C14 C5 C18 C19 -118.16(15) . . . . ?
C6 C5 C18 C23 -58.76(17) . . . . ?
C4 C5 C18 C23 -178.23(13) . . . . ?
C14 C5 C18 C23 61.46(16) . . . . ?
C23 C18 C19 C20 0.0(2) . . . . ?
C5 C18 C19 C20 179.62(13) . . . . ?
C18 C19 C20 C21 -0.1(2) . . . . ?
C19 C20 C21 C22 0.0(2) . . . . ?
C20 C21 C22 C23 0.3(2) . . . . ?
C21 C22 C23 C18 -0.4(2) . . . . ?
C19 C18 C23 C22 0.3(2) . . . . ?
C5 C18 C23 C22 -179.36(13) . . . . ?
 
loop_
 _geom_hbond_atom_site_label_D 
 _geom_hbond_atom_site_label_H 
 _geom_hbond_atom_site_label_A 
 _geom_hbond_distance_DH 
 _geom_hbond_distance_HA 
 _geom_hbond_distance_DA 
 _geom_hbond_angle_DHA 
 _geom_hbond_site_symmetry_A 
C12 H12B N17  0.989(19) 2.653(19) 3.498(2) 143.5(14) 1_455
C12 H12B N17  0.989(19) 2.653(19) 3.498(2) 143.5(14) 1_455
 
_refine_diff_density_max    0.099
_refine_diff_density_min   -0.172
_refine_diff_density_rms    0.039

_shelxl_version_number 2012-9

_shelx_res_file
;
TITL FYO11d in P2(1)2(1)2(1) [#2946] [NVC-KCC451-NX-3] [MeOH]
CELL 1.54178   8.542  11.087  17.349  90.000  90.000  90.000
ZERR    4.00   0.004   0.005   0.007   0.000   0.000   0.000
LATT -1
SYMM 0.5-X, -Y, 0.5+Z
SYMM -X, 0.5+Y, 0.5-Z
SYMM 0.5+X, 0.5-Y, -Z
SFAC C  H  N
UNIT 84 88 8
L.S. 4
ACTA
BOND $H
FMAP 2
PLAN 5
HTAB C12 N17_$1
EQIV $1 x-1, y, z
SIZE 0.16 0.06 0.03
CONF
WPDB -1
HTAB
HTAB C12 N17_$1
TEMP -173
WGHT    0.042900    0.213700
FVAR       0.89458
C1    1    0.220461    0.264576    0.094382    11.00000    0.02355    0.02880 =
         0.02880    0.00373   -0.00257    0.00616
H1A   2    0.128491    0.248503    0.126596    11.00000    0.03386
H1B   2    0.220285    0.207086    0.048540    11.00000    0.03076
H1C   2    0.211825    0.348445    0.073952    11.00000    0.03093
N2    3    0.360805    0.254227    0.141877    11.00000    0.01961    0.02193 =
         0.02197    0.00262    0.00057    0.00268
C3    1    0.500094    0.285058    0.097074    11.00000    0.02374    0.02031 =
         0.02171    0.00489    0.00198    0.00246
H3A   2    0.515461    0.231679    0.050691    11.00000    0.02539
H3B   2    0.483305    0.369958    0.075771    11.00000    0.02924
C4    1    0.645761    0.283211    0.147673    11.00000    0.02290    0.01581 =
         0.02151    0.00190    0.00299   -0.00048
H4A   2    0.741530    0.301189    0.113733    11.00000    0.02116
H4B   2    0.638390    0.348044    0.185813    11.00000    0.02177
C5    1    0.664417    0.161187    0.190180    11.00000    0.01913    0.01555 =
         0.01667   -0.00040    0.00131   -0.00148
C6    1    0.684174    0.063456    0.128311    11.00000    0.02177    0.01525 =
         0.01464    0.00203   -0.00056    0.00051
C7    1    0.832305    0.038415    0.098426    11.00000    0.02139    0.01718 =
         0.01645    0.00159   -0.00099   -0.00015
H7    2    0.925755    0.081997    0.118831    11.00000    0.02632
C8    1    0.851801   -0.047803    0.040627    11.00000    0.02312    0.01727 =
         0.01585    0.00279    0.00109    0.00230
C9    1    0.722840   -0.110428    0.011334    11.00000    0.02840    0.01813 =
         0.01657   -0.00119   -0.00074    0.00067
H9    2    0.736718   -0.174261   -0.028337    11.00000    0.02800
C10   1    0.575810   -0.084453    0.040529    11.00000    0.02479    0.02049 =
         0.01814   -0.00033   -0.00256   -0.00331
H10   2    0.484093   -0.127342    0.020261    11.00000    0.02514
C11   1    0.554159    0.002289    0.098107    11.00000    0.02249    0.01677 =
         0.01618    0.00315   -0.00131   -0.00050
C12   1    0.389320    0.026408    0.126076    11.00000    0.01955    0.02180 =
         0.02139   -0.00124   -0.00202   -0.00171
H12A  2    0.352151   -0.046707    0.155894    11.00000    0.02444
H12B  2    0.318929    0.033506    0.081026    11.00000    0.02350
C13   1    0.373158    0.135886    0.180043    11.00000    0.01872    0.01979 =
         0.01774    0.00082    0.00079   -0.00011
H13   2    0.270980    0.124820    0.210833    11.00000    0.01797
C14   1    0.511540    0.136860    0.236457    11.00000    0.01875    0.01810 =
         0.01701    0.00062    0.00179   -0.00111
H14   2    0.520798    0.055159    0.258062    11.00000    0.01574
C15   1    0.485439    0.224689    0.302969    11.00000    0.02211    0.02772 =
         0.01846   -0.00322    0.00247   -0.00091
H15A  2    0.396475    0.194456    0.334953    11.00000    0.02991
H15B  2    0.581058    0.230818    0.336495    11.00000    0.02919
H15C  2    0.451104    0.306672    0.284463    11.00000    0.03078
C16   1    1.007002   -0.072641    0.011770    11.00000    0.02808    0.01849 =
         0.01768   -0.00297   -0.00038    0.00086
N17   3    1.130959   -0.090517   -0.011374    11.00000    0.02685    0.02936 =
         0.02722   -0.00717    0.00225    0.00252
C18   1    0.804591    0.160042    0.245012    11.00000    0.01761    0.01995 =
         0.01603   -0.00375    0.00328    0.00028
C19   1    0.900570    0.259908    0.256883    11.00000    0.02431    0.02128 =
         0.01887   -0.00247    0.00357   -0.00275
H19   2    0.878981    0.333108    0.231051    11.00000    0.01839
C20   1    1.026760    0.255316    0.307759    11.00000    0.02567    0.03042 =
         0.02084   -0.00554    0.00248   -0.00996
H20   2    1.097494    0.324678    0.314261    11.00000    0.02348
C21   1    1.059473    0.150638    0.348001    11.00000    0.01960    0.03959 =
         0.01616   -0.00458    0.00142   -0.00329
H21   2    1.145333    0.149696    0.384673    11.00000    0.02525
C22   1    0.964779    0.050216    0.337016    11.00000    0.02213    0.02720 =
         0.01711   -0.00072    0.00113    0.00215
H22   2    0.984518   -0.023731    0.366353    11.00000    0.02668
C23   1    0.839281    0.054384    0.286082    11.00000    0.02096    0.01925 =
         0.01907   -0.00246    0.00153   -0.00069
H23   2    0.773579   -0.017891    0.279591    11.00000    0.02578
HKLF 4

REM  FYO11d in P2(1)2(1)2(1) [#2946] [NVC-KCC451-NX-3] [MeOH]
REM R1 =  0.0254 for    2845 Fo > 4sig(Fo)  and  0.0259 for all    2887 data
REM    296 parameters refined using      0 restraints

END

WGHT      0.0428      0.2133

REM Instructions for potential hydrogen bonds
HTAB C12 N17_$1

REM Highest difference peak  0.099,  deepest hole -0.172,  1-sigma level  0.039
Q1    1   0.2349  0.1052 -0.0179  11.00000  0.05    0.10
Q2    1   0.2222 -0.1834  0.1210  11.00000  0.05    0.10
Q3    1   0.6726  0.1037  0.1555  11.00000  0.05    0.09
Q4    1   1.0812 -0.1381  0.3785  11.00000  0.05    0.09
Q5    1   1.0854 -0.0215  0.1732  11.00000  0.05    0.09
;
_shelx_res_checksum   65651

_shelx_hkl_file
;
  -1   0   0 -0.5903  0.6330
  -1   0   0 -0.3354  0.6466
  -1   0   0 -0.3784  0.6057
  -1   0   0 -0.1162  0.6532
  -1   0   0 -0.0641  0.5034
  -1   0   0  0.2023  0.4961
  -2   0   0 1980.00   92.07
  -2   0   0 1970.67   91.38
  -2   0   0 2034.62   96.40
  -2   0   0 2056.53   92.99
  -2   0   0 2046.48   89.75
  -2   0   0 1957.86   91.69
  -3   0   0  1.0143  1.1869
  -3   0   0 -0.4552  1.3093
  -3   0   0  1.4608  1.2501
  -3   0   0 -0.7815  1.2399
  -3   0   0  0.8608  1.2523
  -3   0   0  -1.024   1.177
  -4   0   0  197.73    9.14
  -4   0   0  204.87    9.52
  -4   0   0  209.21    9.93
  -4   0   0  199.71    9.46
  -4   0   0  203.36    9.32
  -4   0   0  195.26    9.67
  -5   0   0  -1.170   1.294
  -5   0   0  1.3583  1.3314
  -5   0   0  4.0683  1.3690
  -5   0   0 -0.1405  1.3069
  -5   0   0  0.5527  1.3257
  -5   0   0  0.1609  1.3273
  -6   0   0 1737.12   60.47
  -6   0   0 1796.52   59.63
  -6   0   0 1747.86   60.37
  -6   0   0 1766.53   82.70
  -6   0   0 1809.42   78.53
  -6   0   0 1710.29   62.37
   6   0   0 1816.32   80.13
  -6   0   0 1709.68   58.47
  -6   0   0 1870.39   77.77
  -6   0   0 1765.30   59.47
  -6   0   0 1784.55   58.35
  -6   0   0 1730.14   58.69
  -6   0   0 1757.19   59.91
  -6   0   0 1865.91   79.27
  -7   0   0  -1.445   0.651
  -7   0   0  0.2471  0.7087
  -7   0   0  -1.625   0.639
  -7   0   0 -0.8972  0.6463
  -7   0   0  -1.687   0.790
  -7   0   0 -0.5441  0.6444
   0  -1   0  0.6528  0.3383
   0   1   0 -0.2855  0.4284
   0   1   0 -0.0700  0.3897
   0   1   0 -0.2285  0.3646
   0   1   0  0.4540  0.3499
   0  -1   0  0.1667  0.4094
   1   1   0 4029.50  183.02
  -1   1   0 4266.09  184.98
  -1  -1   0 3958.15  188.87
  -1  -1   0 4319.64  183.36
   1   1   0 3804.90  175.90
  -1   1   0 3947.80  175.59
  -1   1   0 4190.27  191.56
  -1  -1   0 3852.27  180.18
  -1   1   0 3914.70  177.44
  -1  -1   0 4127.83  179.63
  -2   1   0  797.30   35.97
  -2  -1   0  781.73   38.29
  -2  -1   0  801.83   36.41
  -2   1   0  864.41   36.43
  -2  -1   0  826.47   36.07
  -2   1   0  821.25   37.18
  -2   1   0  818.07   36.67
  -2   1   0  832.14   35.42
  -2  -1   0  851.95   36.76
  -2   1   0  844.13   38.42
  -2  -1   0  836.26   35.44
  -3  -1   0  236.73   10.72
  -3   1   0  236.79   11.29
  -3   1   0  236.56   10.65
  -3  -1   0  229.84   10.58
  -3  -1   0  239.54   10.30
  -3   1   0  229.67   10.63
  -3  -1   0  220.24   10.56
  -3  -1   0  222.96   11.03
  -3   1   0  227.89   10.40
  -3   1   0  226.29   10.83
  -3   1   0  235.33   10.27
  -4   1   0  18.261   1.629
  -4   1   0  20.944   2.111
  -4  -1   0  20.878   1.982
  -4   1   0  19.217   1.675
  -4   1   0  21.412   1.889
  -4  -1   0  20.557   1.842
  -4  -1   0  19.358   1.776
  -4   1   0  19.962   1.706
  -4  -1   0  19.915   1.893
   4   1   0  17.665   1.639
  -4  -1   0  19.708   1.637
  -4   1   0  20.233   2.008
  -5  -1   0  84.629   3.248
  -5   1   0  94.426   4.911
  -5   1   0  92.139   4.679
  -5  -1   0  90.877   4.868
  -5  -1   0  87.313   3.122
  -5  -1   0  87.841   4.780
   5   1   0  88.262   4.795
  -5  -1   0  87.164   3.152
  -5  -1   0  88.895   3.246
   5   1   0  92.311   4.775
  -5   1   0  97.833   5.117
  -5  -1   0  89.648   3.226
  -5  -1   0  90.847   4.979
  -5  -1   0  88.186   3.168
  -5   1   0  92.031   4.728
  -5  -1   0  85.144   3.233
  -5   1   0  97.112   5.233
  -5  -1   0  91.420   4.871
  -5   1   0  93.564   4.907
  -6   1   0  300.31   14.33
  -6  -1   0  323.72   14.89
  -6   1   0  309.53   10.51
  -6   1   0  309.10   10.70
  -6   1   0  302.83   11.37
  -6   1   0  321.52   15.05
  -6  -1   0  323.92   10.82
  -6   1   0  298.68   10.76
   6   1   0  314.46   14.34
  -6  -1   0  319.36   10.44
  -6  -1   0  334.20   10.53
  -6  -1   0  305.16   14.59
  -6  -1   0  331.74   10.44
  -6  -1   0  309.52   10.70
  -6  -1   0  324.59   10.64
  -6  -1   0  326.42   14.58
  -6   1   0  312.68   10.81
  -6   1   0  299.33   10.69
  -6   1   0  303.13   11.20
  -6  -1   0  315.73   10.84
  -6  -1   0  308.73   10.71
  -6  -1   0  309.41   11.21
  -6   1   0  317.15   15.45
  -6   1   0  321.06   10.56
  -6   1   0  316.30   14.22
   7   1   0 1058.24   46.92
  -7  -1   0 1104.43   34.88
  -7  -1   0 1057.99   35.87
  -7  -1   0 1060.05   36.00
  -7  -1   0 1036.59   35.53
  -7  -1   0 1025.49   37.17
  -7  -1   0 1049.65   35.55
  -7  -1   0 1070.75   34.61
  -7  -1   0 1080.51   34.59
  -7  -1   0 1058.12   35.26
  -7  -1   0 1009.46   47.63
  -8  -1   0  81.921   3.115
  -8  -1   0  80.008   3.060
  -8  -1   0  82.174   2.971
  -8  -1   0  84.924   3.113
  -8  -1   0  83.303   3.028
  -8  -1   0  82.035   3.043
   0   2   0  469.75   21.23
   0   2   0  494.78   20.94
   0  -2   0  462.34   21.64
   0  -2   0  498.21   21.52
   0   2   0  506.75   21.94
   1   2   0  238.04   10.16
  -1   2   0  218.24   10.15
   1   2   0  226.82   10.51
  -1   2   0  232.46   10.12
  -1   2   0  227.39   11.03
  -1  -2   0  229.21   10.81
  -1  -2   0  242.04   10.31
   1  -2   0  222.72   10.36
  -1  -2   0  241.02   10.52
  -1  -2   0  230.70   10.40
   1  -2   0  228.78   10.40
  -1   2   0  236.22   10.67
  -2   2   0  106.81    5.43
  -2  -2   0  95.503   5.016
   2   2   0  98.801   4.903
   2  -2   0  96.833   4.837
  -2  -2   0  106.46    5.00
  -2  -2   0  107.65    5.05
   2  -2   0  105.24    5.02
  -2   2   0  100.93    4.78
  -2  -2   0  107.03    5.14
   2   2   0  102.32    4.91
  -2   2   0  106.44    5.24
  -2   2   0  102.32    4.93
  -3   2   0  66.239   3.510
  -3  -2   0  70.905   3.834
  -3   2   0  71.325   3.999
   3  -2   0  72.349   3.630
   3   2   0  69.061   3.626
  -3  -2   0  70.037   3.665
  -3   2   0  69.460   4.104
  -3  -2   0  70.807   3.893
  -3  -2   0  65.788   3.876
  -3   2   0  69.672   3.725
   3   2   0  70.481   3.703
   4   2   0  334.62   15.65
  -4  -2   0  350.86   15.80
  -4   2   0  356.05   16.02
  -4   2   0  354.90   16.50
  -4  -2   0  321.98   16.06
   4   2   0  346.82   15.15
  -4  -2   0  348.43   15.45
  -4   2   0  333.24   15.10
  -4  -2   0  330.82   15.55
  -4   2   0  336.34   15.19
  -5  -2   0  11.684   1.951
   5   2   0  9.2819  1.5495
  -5   2   0  11.996   0.902
  -5  -2   0  12.956   0.854
  -5  -2   0  12.856   0.855
  -5   2   0  12.414   0.919
  -5  -2   0  12.465   0.803
  -5   2   0  11.244   0.986
  -5  -2   0  12.624   0.936
  -5   2   0  13.261   1.695
   5  -2   0  13.270   1.616
   5  -2   0  13.559   1.728
  -5  -2   0  12.377   0.864
  -5  -2   0  11.720   0.854
  -5  -2   0  11.461   0.763
  -5   2   0  11.407   0.766
  -5   2   0  15.362   1.879
  -5   2   0  12.096   0.834
  -5   2   0  9.6134  1.8412
  -5  -2   0  12.349   1.946
  -5  -2   0  12.114   0.769
  -5   2   0  11.733   1.358
  -5   2   0  12.266   0.845
  -5  -2   0  13.420   1.740
  -5   2   0  12.228   0.872
  -5  -2   0  12.922   0.930
  -5   2   0  12.259   0.817
  -6  -2   0  5.3408  1.6040
  -6  -2   0  2.4646  0.7289
  -6   2   0  2.6580  0.7847
  -6   2   0  2.5248  1.8106
  -6   2   0  3.7660  0.7049
  -6  -2   0  4.8268  0.6511
  -6   2   0  4.1362  0.7336
  -6  -2   0  3.2079  0.7812
  -6  -2   0  3.5880  0.6374
  -6  -2   0  2.3588  0.6287
   6   2   0  4.8289  1.7692
  -6   2   0  2.2098  0.8826
  -6   2   0  3.9060  0.6966
  -6  -2   0  3.7755  0.6444
  -6  -2   0  3.5147  0.8047
  -6  -2   0  2.9867  1.5554
  -6  -2   0  2.9750  0.7467
  -6   2   0  1.9422  1.3979
  -6   2   0  3.8392  0.7341
  -6  -2   0  3.2134  1.4691
  -6   2   0  3.0511  0.7865
  -6   2   0  2.1507  1.8570
  -6  -2   0  3.0098  0.7489
  -6   2   0  3.7343  0.7629
   6  -2   0  2.7276  1.4128
  -7   2   0  737.96   35.86
  -7  -2   0  746.25   35.49
  -7   2   0  781.25   27.86
  -7  -2   0  809.79   26.63
  -7  -2   0  806.67   25.60
  -7  -2   0  821.18   25.59
  -7   2   0  778.31   26.55
  -7   2   0  773.27   25.80
   7  -2   0  735.83   37.11
  -7   2   0  752.55   26.02
  -7   2   0  796.47   25.89
   7   2   0  730.97   34.18
  -7  -2   0  812.29   26.54
  -7  -2   0  786.99   27.49
  -7  -2   0  800.40   25.80
  -7  -2   0  785.79   26.27
  -7   2   0  777.85   26.43
  -7   2   0  762.68   26.22
  -7  -2   0  797.51   26.08
  -7  -2   0  774.62   26.29
   7   2   0  768.68   34.98
  -8  -2   0  251.45    8.85
  -8  -2   0  247.28    8.67
  -8  -2   0  259.33    8.57
  -8  -2   0  249.69    8.49
  -8  -2   0  243.13    8.70
  -8  -2   0  264.42    8.52
  -8  -2   0  260.93    8.83
  -9  -2   0  143.52    4.83
  -9  -2   0  143.61    5.00
  -9  -2   0  136.04    4.82
  -9  -2   0  143.29    4.87
   0  -3   0  0.1112  1.0193
   0   3   0 -0.1566  0.9586
   0  -3   0 -0.6965  0.9812
   0   3   0 -0.2782  0.8553
   0   3   0  0.4581  1.1456
   0  -3   0 -0.3492  1.0063
  -1   3   0  287.06   13.30
  -1  -3   0  282.82   12.66
   1   3   0  275.77   12.68
  -1   3   0  290.05   12.86
  -1   3   0  267.52   12.21
   1  -3   0  268.11   12.49
  -1   3   0  279.08   12.22
  -1  -3   0  269.32   12.55
  -1  -3   0  290.25   12.42
   1   3   0  272.28   12.23
   1  -3   0  281.27   12.57
  -1  -3   0  274.97   13.05
   2  -3   0 1122.58   55.70
  -2  -3   0 1261.72   55.53
  -2   3   0 1168.17   54.64
   2   3   0 1261.64   53.56
   2  -3   0 1220.86   55.00
  -2   3   0 1312.65   58.09
  -2  -3   0 1283.47   57.06
  -2  -3   0 1345.16   57.05
  -2   3   0 1322.88   56.22
  -2   3   0 1242.71   53.50
   2   3   0 1199.19   55.94
   3   3   0 1447.86   66.38
  -3   3   0 1477.14   63.53
  -3   3   0 1560.70   66.76
   3  -3   0 1438.39   65.30
   3   3   0 1460.61   63.57
   3  -3   0 1434.33   65.63
  -3  -3   0 1500.91   65.30
  -3   3   0 1456.23   68.94
  -3   3   0 1422.50   64.37
  -3  -3   0 1540.03   65.96
  -3  -3   0 1544.83   64.72
  -4   3   0 -0.3770  1.4288
  -4   3   0  2.6242  1.3689
  -4  -3   0  0.0719  1.3067
   4  -3   0 -0.1810  0.9959
  -4  -3   0  -1.216   1.380
  -4  -3   0  -1.054   1.525
   4  -3   0 -0.2385  1.1259
  -4   3   0 -0.3254  1.4853
   4   3   0 -0.4399  1.4891
  -5   3   0  0.8573  0.8873
  -5  -3   0  0.7012  0.7478
  -5   3   0  0.1369  0.6830
  -5   3   0  1.6365  0.6148
  -5   3   0  1.8867  1.9547
  -5  -3   0  0.6299  0.6914
  -5  -3   0 -0.2819  0.5511
  -5  -3   0  0.5530  0.6105
  -5   3   0  1.3845  0.7092
  -5  -3   0  0.2494  0.6615
  -5  -3   0  0.3390  1.5048
  -5   3   0  0.4505  0.6655
  -5   3   0  0.7243  0.6331
  -5   3   0  0.3947  0.5375
  -5   3   0  2.7136  1.4314
  -5  -3   0  -1.323   1.670
   5  -3   0  2.9617  1.4906
  -5  -3   0  1.0835  0.5707
  -5  -3   0  -1.143   1.596
  -5   3   0  2.4972  1.8980
  -5   3   0  2.2993  0.7774
  -5  -3   0  1.6612  0.7048
  -5  -3   0  0.3086  0.6990
  -5  -3   0  0.6992  0.5618
  -5   3   0 -0.2972  0.7100
  -5  -3   0  0.6589  0.5742
   5   3   0 -0.0201  1.5867
  -5   3   0  0.7976  0.7786
   6  -3   0  80.941   4.729
  -6   3   0  83.147   3.126
  -6   3   0  79.859   3.102
  -6  -3   0  83.250   3.146
  -6   3   0  84.122   5.291
  -6  -3   0  75.142   4.922
  -6   3   0  83.002   3.121
  -6  -3   0  84.547   3.099
  -6   3   0  87.558   3.218
  -6  -3   0  79.937   3.133
  -6   3   0  79.639   4.610
  -6  -3   0  86.306   3.138
  -6  -3   0  84.146   3.073
  -6  -3   0  84.689   3.323
  -6   3   0  81.064   3.067
  -6   3   0  79.423   3.160
  -6   3   0  84.388   3.091
   6   3   0  88.903   4.984
  -6  -3   0  84.481   5.131
  -6  -3   0  81.861   3.150
  -6  -3   0  86.246   3.091
  -6   3   0  81.635   3.126
  -6   3   0  86.359   3.401
  -6  -3   0  91.191   3.076
  -7   3   0  65.317   2.762
  -7  -3   0  69.595   2.645
  -7   3   0  68.559   2.694
  -7  -3   0  72.301   2.820
  -7  -3   0  71.040   2.746
  -7  -3   0  70.957   2.733
   7  -3   0  68.555   5.062
  -7   3   0  68.145   2.739
   7   3   0  61.386   4.401
  -7  -3   0  72.223   2.719
  -7  -3   0  77.222   2.736
  -7  -3   0  67.049   4.716
  -7  -3   0  67.902   2.866
  -7   3   0  71.251   2.785
  -7   3   0  70.040   2.714
  -7   3   0  67.273   4.817
  -7  -3   0  71.165   2.699
  -7   3   0  69.123   2.819
  -7   3   0  71.341   2.975
   7   3   0  62.573   4.847
  -7  -3   0  68.893   2.821
  -8  -3   0  1.5448  0.7765
  -8  -3   0 -0.8949  0.7346
  -8  -3   0  1.8576  0.7676
  -8   3   0  0.0292  0.8737
  -8  -3   0  1.1265  0.7686
  -8  -3   0 -0.7990  0.7402
  -8   3   0  0.3420  0.7522
  -8   3   0  0.1284  0.8814
  -8   3   0 -0.8162  0.8294
  -8  -3   0  0.0985  0.7227
  -8  -3   0 -0.7339  0.7838
  -8  -3   0  1.0681  0.6888
  -8   3   0  0.0048  0.9710
  -9  -3   0  90.635   3.265
  -9  -3   0  89.975   3.156
  -9  -3   0  87.053   3.205
  -9  -3   0  91.126   3.170
  -9  -3   0  86.763   3.271
  -9  -3   0  89.454   3.200
   0  -4   0 1349.29   61.59
   0  -4   0 1265.42   62.25
   0   4   0 1326.55   59.20
   0  -4   0 1323.72   59.57
   0   4   0 1426.20   60.33
   0   4   0 1362.83   59.85
  -1  -4   0  71.533   3.644
  -1  -4   0  70.163   3.804
   1  -4   0  69.269   3.793
  -1   4   0  70.909   4.113
  -1   4   0  67.339   3.357
   1   4   0  66.724   3.712
  -1  -4   0  72.472   3.860
  -1   4   0  73.824   3.692
   1   4   0  68.635   3.666
  -1   4   0  65.683   3.862
   1   4   0  70.065   3.669
   1  -4   0  64.531   3.502
   2   4   0  485.69   20.60
   2  -4   0  480.09   21.13
  -2   4   0  457.99   20.55
  -2  -4   0  494.51   20.96
  -2   4   0  473.14   22.35
   2   4   0  450.27   21.33
  -2   4   0  474.73   21.66
  -2  -4   0  484.68   21.35
   2  -4   0  434.48   21.02
  -2  -4   0  475.94   21.15
  -3  -4   0  60.772   3.514
  -3  -4   0  59.075   3.544
  -3   4   0  60.341   3.929
   3  -4   0  62.284   3.475
  -3   4   0  65.240   3.854
  -3   4   0  60.344   3.413
  -3  -4   0  56.445   3.615
   3   4   0  57.786   3.498
  -4   4   0  29.690   2.527
  -4   4   0  25.388   1.385
  -4  -4   0  26.871   1.328
  -4  -4   0  27.533   1.246
  -4  -4   0  25.046   1.398
  -4  -4   0  22.754   2.256
  -4  -4   0  25.382   1.289
  -4  -4   0  27.503   1.264
   4  -4   0  27.817   2.551
  -4  -4   0  27.301   1.283
  -4   4   0  26.439   1.297
  -4  -4   0  28.978   2.662
  -4  -4   0  28.535   2.459
  -4   4   0  27.667   1.251
  -4  -4   0  27.344   1.388
  -4   4   0  24.867   2.712
  -4   4   0  27.072   2.762
  -4   4   0  27.405   1.624
  -4   4   0  27.767   1.439
  -4   4   0  26.545   1.312
   4   4   0  29.506   2.496
  -4  -4   0  25.300   1.249
  -4  -4   0  26.677   1.326
  -4   4   0  26.613   1.302
  -4   4   0  24.914   1.342
  -4   4   0  26.641   1.359
  -5  -4   0  16.438   1.089
  -5   4   0  13.722   1.048
  -5  -4   0  15.567   1.020
  -5   4   0  16.860   1.102
  -5   4   0  16.281   2.579
  -5  -4   0  18.461   2.152
  -5   4   0  14.938   0.978
  -5  -4   0  17.462   1.058
  -5  -4   0  16.152   1.031
  -5   4   0  17.324   1.241
  -5  -4   0  14.172   1.013
  -5   4   0  16.649   1.159
  -5  -4   0  15.351   1.082
  -5   4   0  18.072   1.182
  -5  -4   0  15.680   1.006
  -5   4   0  17.534   1.190
  -5   4   0  17.466   1.206
  -5  -4   0  16.910   1.109
  -5  -4   0  16.496   2.093
   5   4   0  18.667   2.248
  -5   4   0  17.532   2.544
  -5   4   0  16.089   1.136
   5  -4   0  16.557   2.036
  -5  -4   0  14.237   1.066
  -5  -4   0  15.466   1.022
  -5   4   0  15.624   1.077
  -5   4   0  15.867   1.951
  -6   4   0  34.427   1.628
  -6   4   0  27.863   2.601
   6   4   0  38.233   3.415
  -6  -4   0  36.875   1.641
  -6   4   0  31.758   1.636
  -6   4   0  37.083   1.721
  -6   4   0  32.410   1.775
  -6  -4   0  34.495   1.737
   6  -4   0  32.723   2.885
  -6   4   0  33.615   1.815
  -6  -4   0  33.369   2.979
  -6  -4   0  35.303   1.616
   6   4   0  36.991   3.260
  -6  -4   0  35.549   1.737
  -6   4   0  36.363   1.846
  -6  -4   0  36.044   1.766
   6  -4   0  33.793   3.325
  -6  -4   0  37.102   1.850
  -6   4   0  35.212   1.749
  -6   4   0  32.683   3.205
  -6  -4   0  37.602   1.764
  -6  -4   0  34.043   1.646
  -6  -4   0  31.094   2.938
  -6  -4   0  35.860   1.630
  -6   4   0  35.861   1.728
  -6   4   0  36.871   1.970
  -7  -4   0  67.841   2.524
  -7   4   0  67.733   2.592
  -7  -4   0  63.229   2.596
  -7   4   0  65.516   2.723
  -7  -4   0  66.323   2.639
  -7   4   0  67.499   2.658
   7   4   0  58.788   4.440
  -7   4   0  66.950   2.585
  -7  -4   0  68.794   2.623
  -7  -4   0  64.216   2.718
  -7  -4   0  67.092   2.513
   7  -4   0  59.437   4.853
  -7   4   0  65.065   2.580
  -7   4   0  61.133   2.556
  -7   4   0  56.217   4.616
  -7   4   0  65.860   2.864
  -7  -4   0  66.247   2.500
  -7   4   0  61.993   2.616
  -7  -4   0  66.388   2.704
  -7  -4   0  59.313   4.319
  -7  -4   0  61.380   2.563
  -8   4   0  32.155   1.794
  -8   4   0  30.994   1.723
  -8   4   0  33.739   1.710
  -8  -4   0  36.189   1.664
  -8  -4   0  35.289   1.746
  -8   4   0  31.360   1.701
  -8  -4   0  35.208   1.719
  -8  -4   0  37.507   1.743
  -8  -4   0  33.660   1.652
  -8  -4   0  34.774   1.663
  -8   4   0  34.355   1.896
  -8  -4   0  34.050   1.625
  -8  -4   0  31.803   1.754
  -8   4   0  39.399   1.832
  -8   4   0  34.340   1.727
  -9  -4   0  57.455   2.195
  -9  -4   0  59.195   2.217
  -9  -4   0  56.878   2.146
  -9  -4   0  58.096   2.133
  -9   4   0  51.124   2.154
  -9  -4   0  53.639   2.145
  -9  -4   0  56.528   2.154
   0  -5   0 -0.0534  1.1651
   0  -5   0 -0.6038  1.1433
   0   5   0  0.3731  0.9182
   0  -5   0  2.0201  1.1092
   0   5   0  4.3798  1.2294
   0   5   0  0.3746  1.3170
   1   5   0  7.2568  1.3152
   1   5   0  6.8227  1.2562
  -1   5   0  6.2825  1.2921
  -1  -5   0  7.0452  1.3618
   1   5   0  6.5541  1.3416
   1  -5   0  6.8496  1.1420
   1  -5   0  6.7643  1.3606
  -1  -5   0  6.4442  1.0802
   1  -5   0  6.7105  1.6170
  -1  -5   0  7.2641  1.4121
  -1   5   0  7.0919  1.7287
   2   5   0  850.14   39.78
  -2   5   0  882.54   40.14
  -2   5   0  905.65   38.23
   2   5   0  911.24   38.23
  -2  -5   0  890.06   39.30
   2  -5   0  891.64   39.33
   2   5   0  851.50   38.81
  -2  -5   0  880.49   39.62
  -3   5   0  1.8209  0.7341
   3   5   0  2.7911  1.3855
  -3  -5   0  2.6359  0.6922
  -3   5   0  2.3752  1.5599
  -3  -5   0  1.7299  0.5868
  -3  -5   0  1.3433  0.5595
   3   5   0  4.7712  1.7100
  -3  -5   0  0.4494  1.2903
  -3   5   0  2.4331  0.6382
  -3   5   0  4.1865  1.9795
  -3  -5   0  2.6646  0.6452
  -3   5   0  1.3604  0.6017
  -3   5   0  1.1222  1.2314
  -3  -5   0  1.1357  0.5772
  -3  -5   0  1.2399  0.6334
  -3  -5   0  2.0415  0.5458
  -3   5   0  3.3472  0.7858
   3  -5   0  2.1742  1.5879
  -3   5   0  1.2351  0.6369
  -3   5   0  1.7800  0.5895
  -3  -5   0  1.3228  0.6889
  -3   5   0  0.3925  0.7169
  -3  -5   0  2.2979  1.6342
  -3   5   0  2.5684  0.7377
  -3   5   0  2.4515  0.7278
  -4   5   0  550.28   19.12
  -4   5   0  563.02   19.07
  -4   5   0  540.76   20.28
  -4  -5   0  546.57   19.23
  -4  -5   0  559.59   18.90
   4  -5   0  582.41   26.01
  -4  -5   0  579.06   19.67
  -4  -5   0  576.04   19.42
  -4  -5   0  555.07   19.91
  -4  -5   0  569.65   18.88
  -4  -5   0  575.42   19.59
  -4   5   0  580.34   19.39
  -4  -5   0  575.27   19.40
   4   5   0  602.38   25.36
  -4   5   0  569.76   20.60
  -4  -5   0  575.01   19.04
  -4   5   0  592.15   25.32
  -4   5   0  577.48   19.24
  -4  -5   0  577.24   20.29
  -4   5   0  565.08   19.53
  -4   5   0  559.81   19.90
  -4  -5   0  579.66   19.25
  -4   5   0  593.87   19.62
   4   5   0  596.58   25.92
  -4  -5   0  593.06   26.04
  -4   5   0  579.42   19.24
  -4   5   0  586.41   26.69
  -4  -5   0  589.44   26.33
   5  -5   0  15.024   2.558
  -5  -5   0  16.082   1.111
  -5  -5   0  15.103   1.001
  -5   5   0  16.009   1.019
  -5   5   0  16.482   1.117
  -5   5   0  16.882   1.197
  -5  -5   0  16.191   1.182
  -5  -5   0  16.876   2.265
   5   5   0  15.602   2.014
  -5   5   0  15.706   1.060
  -5   5   0  14.721   1.159
  -5  -5   0  17.929   1.160
  -5  -5   0  13.847   2.107
  -5   5   0  16.159   1.175
  -5   5   0  17.034   1.115
  -5   5   0  15.639   2.417
  -5  -5   0  16.127   1.075
  -5   5   0  15.764   1.128
  -5   5   0  15.337   1.054
  -5   5   0  15.232   2.033
  -5  -5   0  16.367   1.100
   5   5   0  14.727   2.218
  -5  -5   0  15.258   1.110
  -5  -5   0  16.073   1.175
   5  -5   0  17.683   2.214
  -5  -5   0  16.517   1.114
  -5  -5   0  18.672   1.306
  -5   5   0  15.692   1.010
  -6  -5   0  58.746   2.574
  -6  -5   0  60.222   2.458
  -6  -5   0  59.107   2.476
  -6  -5   0  63.317   2.540
  -6  -5   0  60.663   2.566
  -6   5   0  56.236   2.533
   6  -5   0  51.294   4.051
   6   5   0  60.559   4.165
  -6  -5   0  59.997   2.546
  -6   5   0  59.104   2.594
  -6   5   0  63.935   2.589
   6  -5   0  57.016   4.563
  -6  -5   0  64.037   2.420
  -6  -5   0  63.554   2.382
  -6   5   0  59.139   2.409
  -6   5   0  59.575   2.499
  -6   5   0  58.251   4.343
  -6  -5   0  58.850   2.437
  -6  -5   0  62.637   2.367
  -6   5   0  62.173   2.408
  -6   5   0  59.814   2.753
  -6   5   0  61.729   2.500
  -6  -5   0  57.483   4.397
   6   5   0  56.313   4.274
  -6   5   0  59.018   2.414
  -7   5   0  16.985   1.235
  -7  -5   0  19.880   1.488
  -7   5   0  20.329   1.396
  -7   5   0  22.099   1.441
  -7  -5   0  20.215   1.236
  -7   5   0  19.400   1.257
  -7   5   0  19.655   1.369
  -7  -5   0  19.712   1.410
  -7  -5   0  17.685   1.152
  -7   5   0  18.634   1.300
  -7   5   0  18.972   1.441
  -7  -5   0  18.513   1.250
  -7  -5   0  18.661   1.189
  -7  -5   0  18.615   1.241
  -7   5   0  20.709   1.314
  -7  -5   0  21.847   1.479
  -7  -5   0  18.430   1.299
  -8   5   0  161.50    5.62
  -8  -5   0  157.00    5.42
  -8  -5   0  159.43    5.63
  -8   5   0  157.26    5.49
  -8   5   0  157.32    5.94
  -8  -5   0  162.28    5.44
  -8   5   0  150.79    5.54
  -8  -5   0  160.91    5.66
  -8   5   0  155.38    5.49
  -8  -5   0  160.10    5.47
  -8   5   0  161.29    5.68
  -8  -5   0  163.71    5.61
  -8  -5   0  159.31    5.54
  -8   5   0  148.45    5.49
  -9   5   0  14.461   0.971
  -9  -5   0  17.147   1.067
  -9   5   0  16.417   0.973
  -9  -5   0  16.424   0.949
  -9  -5   0  16.584   0.997
  -9  -5   0  13.689   0.991
  -9   5   0  14.306   0.901
  -9  -5   0  17.401   0.955
  -9   5   0  14.689   1.031
  -9  -5   0  15.351   1.009
   0  -6   0 1578.63   72.38
   0  -6   0 1707.77   72.89
   0   6   0 1605.58   71.36
   0   6   0 1629.08   70.44
   0  -6   0 1603.69   76.12
   0   6   0 1707.73   73.83
   1  -6   0  38.861   2.769
   1   6   0  38.789   1.559
  -1   6   0  42.972   2.735
  -1  -6   0  37.763   1.640
  -1   6   0  35.862   1.556
   1   6   0  35.279   1.643
   1   6   0  34.185   2.619
  -1   6   0  35.930   1.565
   1   6   0  34.989   2.657
   1  -6   0  39.675   2.468
  -1   6   0  37.277   3.104
   1  -6   0  38.018   2.788
  -1  -6   0  38.333   2.738
   1   6   0  39.204   2.729
   1  -6   0  34.768   1.723
  -1  -6   0  37.190   2.816
  -2  -6   0  73.675   2.845
  -2   6   0  74.427   2.893
   2   6   0  76.029   3.050
  -2   6   0  76.710   3.066
  -2  -6   0  74.170   2.921
  -2  -6   0  74.072   2.867
  -2   6   0  79.094   3.105
  -2  -6   0  84.030   4.499
  -2  -6   0  75.736   2.869
  -2  -6   0  75.794   2.796
   2   6   0  79.606   4.348
  -2  -6   0  74.887   2.810
  -2   6   0  78.982   2.848
   2  -6   0  89.479   5.002
  -2   6   0  77.790   2.824
  -2   6   0  79.084   2.981
  -2   6   0  78.832   4.606
  -2   6   0  74.883   2.884
  -2  -6   0  86.368   4.423
  -2   6   0  80.783   2.869
   2  -6   0  83.932   4.643
  -2   6   0  75.356   2.864
  -2   6   0  76.650   2.818
   2   6   0  85.008   4.364
  -2   6   0  79.708   2.838
  -3  -6   0  11.477   0.788
   3  -6   0  13.262   2.054
  -3   6   0  11.669   1.672
   3   6   0  12.161   1.992
  -3  -6   0  9.7524  0.9015
  -3  -6   0  10.932   2.047
  -3  -6   0  12.304   0.828
  -3  -6   0  10.617   0.766
  -3   6   0  11.435   0.941
  -3   6   0  10.928   0.980
  -3   6   0  10.978   0.835
  -3   6   0  10.996   0.844
  -3   6   0  12.156   0.834
  -3  -6   0  11.652   0.820
  -3   6   0  11.957   0.977
  -3   6   0  10.300   1.088
  -3  -6   0  10.532   0.712
  -3  -6   0  11.345   0.861
  -3   6   0  11.952   0.832
  -3  -6   0  10.729   0.816
  -3   6   0  13.261   0.843
   3  -6   0  9.6016  1.7507
   3   6   0  11.133   0.765
  -3  -6   0  12.305   0.882
  -3   6   0  9.9619  0.8201
  -3   6   0  11.651   0.846
  -3   6   0  11.935   2.045
   3   6   0  11.171   1.756
  -3  -6   0  11.396   2.012
  -3  -6   0  10.110   0.930
  -4  -6   0 -0.0271  0.7247
  -4  -6   0 -0.3338  0.6611
  -4  -6   0  0.3716  0.6294
  -4  -6   0  0.2670  0.7223
  -4   6   0  0.9818  0.9058
  -4  -6   0  0.8967  0.6863
  -4   6   0  0.9053  0.6910
  -4   6   0  0.1350  0.6457
  -4  -6   0  0.2679  1.4095
  -4  -6   0  0.3267  0.6276
  -4  -6   0  0.1377  0.6341
  -4  -6   0  0.9823  0.5880
  -4   6   0  0.3273  0.8275
  -4   6   0  1.5166  0.9005
  -4  -6   0  1.1392  0.8202
  -4   6   0 -0.5363  1.3155
   4  -6   0  0.8311  1.4251
  -4   6   0  0.3008  0.7928
  -4   6   0 -0.2676  0.6829
   4  -6   0  2.2709  1.8192
  -4   6   0 -0.6241  0.8518
  -4  -6   0  0.7679  0.6492
  -4   6   0 -0.0574  0.6739
  -4  -6   0 -0.3492  0.6663
   4   6   0  1.0339  1.5324
  -4  -6   0  1.1546  1.5004
  -4   6   0  0.2128  0.7274
  -4   6   0  -2.179   1.765
   4   6   0 -0.8348  1.7261
  -4   6   0 -0.0274  0.8170
   5   6   0  0.1393  1.6968
  -5  -6   0  2.8879  0.7282
  -5  -6   0  4.0407  0.7726
  -5   6   0  3.3339  2.0443
   5  -6   0  3.3709  1.9862
  -5   6   0  2.8848  0.7688
  -5   6   0  3.2341  0.7432
   5  -6   0  2.0050  1.8309
  -5  -6   0  2.8127  1.9454
  -5  -6   0  2.8522  0.8800
  -5  -6   0  2.8801  1.7277
  -5   6   0  2.6857  0.9961
  -5   6   0  3.6439  0.9440
  -5  -6   0  1.8882  0.9542
   5   6   0  2.0189  1.9070
  -5  -6   0  3.6874  0.8836
  -5  -6   0  2.6398  1.0146
  -5   6   0  1.2416  1.6633
  -5   6   0  2.9503  0.8171
  -5   6   0  4.6532  0.8634
  -5   6   0  2.2300  0.9488
  -5  -6   0  3.5542  0.7041
  -5   6   0  3.3934  0.9539
  -5  -6   0  2.8700  0.7258
  -5   6   0  2.8497  0.7904
  -5  -6   0  2.4181  0.8739
  -5  -6   0  4.7167  0.8534
  -5   6   0  2.2666  0.9281
  -6  -6   0  42.184   2.061
  -6  -6   0  47.780   1.929
  -6   6   0  44.055   1.953
  -6   6   0  39.009   3.672
   6   6   0  41.800   3.597
  -6  -6   0  44.476   1.892
  -6   6   0  43.334   2.051
  -6  -6   0  42.316   1.893
  -6   6   0  44.705   2.068
  -6   6   0  44.167   2.058
  -6  -6   0  43.093   2.118
   6  -6   0  44.120   3.857
  -6  -6   0  42.745   2.063
  -6  -6   0  43.340   1.984
   6   6   0  35.046   3.298
  -6  -6   0  40.604   3.522
  -6   6   0  42.651   2.112
  -6  -6   0  43.793   2.109
  -6   6   0  43.847   2.151
  -6   6   0  41.082   2.034
  -6   6   0  41.588   1.940
  -6  -6   0  45.357   1.870
  -6   6   0  45.268   2.149
  -7   6   0  367.91   12.96
   7   6   0  372.01   13.39
  -7  -6   0  377.53   12.99
  -7   6   0  391.62   12.66
  -7  -6   0  369.63   12.57
  -7   6   0  362.26   12.68
  -7   6   0  380.22   12.92
  -7   6   0  348.89   12.67
  -7   6   0  381.34   12.81
  -7   6   0  371.34   12.61
  -7  -6   0  374.26   12.94
  -7  -6   0  379.18   12.71
  -7   6   0  386.07   13.62
  -7  -6   0  378.77   12.48
  -7  -6   0  390.88   12.86
  -7  -6   0  370.02   12.46
  -8   6   0  217.21    7.49
  -8   6   0  207.56    7.35
  -8   6   0  214.51    7.31
  -8   6   0  213.67    7.34
  -8  -6   0  222.27    7.46
  -8  -6   0  219.38    7.50
  -8   6   0  205.23    7.39
  -8   6   0  224.59    7.51
  -8  -6   0  212.84    7.24
  -8   6   0  212.38    7.88
  -8  -6   0  213.09    7.29
  -8  -6   0  220.87    7.54
   8   6   0  211.75    7.43
  -8  -6   0  211.85    7.24
  -9  -6   0  62.111   2.282
  -9  -6   0  63.534   2.204
  -9  -6   0  61.849   2.178
  -9   6   0  53.964   2.219
  -9  -6   0  62.160   2.285
  -9   6   0  59.258   2.246
  -9  -6   0  62.749   2.208
   0   7   0 -0.3535  0.6078
   0  -7   0  0.9867  1.1354
   0   7   0 -0.7629  0.5393
   0   7   0 -0.3976  1.2847
   0  -7   0  0.2113  0.6429
   0  -7   0  1.2058  0.5764
   0   7   0  0.1243  0.7332
   0   7   0  1.3082  0.5447
   0   7   0  0.8114  0.5565
   0   7   0  0.4115  1.7520
   0  -7   0 -0.7546  0.7392
   0  -7   0  -1.614   1.635
   0  -7   0 -0.4992  1.3604
   1   7   0  33.698   1.519
   1   7   0  32.874   1.489
  -1  -7   0  34.348   1.525
   1   7   0  32.343   2.345
  -1   7   0  32.486   1.743
  -1   7   0  32.102   1.608
   1   7   0  33.303   2.714
  -1  -7   0  33.296   1.539
   1   7   0  35.388   2.900
   1  -7   0  31.511   1.473
  -1  -7   0  33.282   1.706
   1   7   0  33.661   1.521
   1  -7   0  34.573   1.564
   1   7   0  35.403   1.724
  -1  -7   0  32.632   1.492
  -1   7   0  32.926   1.637
  -1   7   0  30.580   1.472
  -1   7   0  35.920   3.102
  -1   7   0  37.481   2.818
   1  -7   0  32.590   1.537
  -1   7   0  33.682   1.507
  -1  -7   0  30.230   1.518
   1  -7   0  34.483   2.847
   1  -7   0  36.651   2.919
  -1   7   0  32.574   1.485
  -1   7   0  34.395   1.579
  -1  -7   0  35.204   2.847
  -1  -7   0  39.706   2.745
  -2   7   0  232.37    7.79
   2   7   0  225.63    7.86
   2  -7   0  226.54    8.04
   2  -7   0  240.83   10.99
  -2  -7   0  237.52   11.04
  -2   7   0  242.67   10.74
  -2   7   0  234.21    8.34
  -2   7   0  235.03    7.81
  -2   7   0  230.73    7.87
  -2   7   0  225.92    7.84
  -2   7   0  246.57   11.33
   2   7   0  235.40    8.20
  -2   7   0  227.52    7.73
   2  -7   0  232.50   11.52
  -2   7   0  223.26    8.22
  -2   7   0  219.98    7.73
  -2  -7   0  225.16    7.92
  -2  -7   0  227.87    8.04
   2   7   0  240.50   10.71
   2   7   0  225.25   10.66
  -2   7   0  227.19    7.92
  -2  -7   0  218.87    7.83
   2  -7   0  204.49    7.79
  -2  -7   0  240.82   11.06
  -2  -7   0  216.69    7.62
  -2  -7   0  229.16    7.77
   2   7   0  218.51    7.79
  -2  -7   0  228.28    7.76
  -2   7   0  219.35    7.88
  -2  -7   0  214.20    7.57
   3   7   0  30.183   2.739
   3   7   0  24.568   1.320
  -3   7   0  26.815   2.395
  -3  -7   0  28.762   1.363
  -3   7   0  28.709   1.631
   3  -7   0  27.685   2.750
  -3   7   0  25.556   1.412
  -3  -7   0  28.073   2.631
   3   7   0  28.282   1.681
  -3  -7   0  25.188   1.386
  -3   7   0  27.083   1.756
  -3   7   0  28.355   1.595
  -3   7   0  29.550   1.460
  -3   7   0  27.059   1.467
  -3   7   0  28.083   1.460
  -3   7   0  29.530   1.759
  -3  -7   0  27.960   2.810
   3  -7   0  28.326   2.670
  -3  -7   0  28.262   1.611
  -3  -7   0  28.817   1.427
  -3  -7   0  27.116   1.348
  -3  -7   0  29.023   1.403
  -3  -7   0  26.016   1.508
  -3   7   0  26.149   1.617
  -3  -7   0  28.209   1.354
   3   7   0  24.252   2.495
  -3   7   0  25.396   1.474
  -3  -7   0  28.503   1.562
  -4  -7   0  0.9431  0.7773
  -4   7   0  0.2644  0.8960
  -4  -7   0  0.5551  0.8901
  -4   7   0 -0.5091  1.7334
  -4  -7   0  0.0854  1.5001
  -4  -7   0  0.1409  0.6936
  -4   7   0  0.2927  0.7376
  -4   7   0  2.2241  0.7702
  -4   7   0  1.2066  0.8808
  -4   7   0 -0.6081  0.7616
  -4  -7   0 -0.1981  0.7294
   4   7   0  0.3253  1.9335
  -4   7   0 -0.8020  0.8231
  -4  -7   0  0.6205  0.8736
   4  -7   0 -0.5924  1.7142
  -4  -7   0  1.6328  0.9103
   4  -7   0  0.5676  1.8066
  -4  -7   0  -1.141   1.885
  -4  -7   0 -0.3603  0.7237
  -4   7   0  2.4965  2.4185
  -4   7   0 -0.9494  0.7349
  -4  -7   0  0.8232  0.6647
  -4  -7   0 -0.2013  0.8899
  -4   7   0  0.5256  1.1277
  -4   7   0  -1.132   0.910
   4   7   0 -0.9129  1.8790
  -4   7   0  0.0355  0.7902
   4   7   0  -1.063   0.907
  -4   7   0 -0.6228  0.7889
  -4  -7   0  0.2035  0.9030
  -5  -7   0  1.9991  1.9454
  -5   7   0  1.7330  0.8314
  -5   7   0  2.6349  0.9564
   5   7   0  1.7698  0.9772
   5   7   0  1.0760  1.9215
  -5  -7   0  1.6252  0.8201
  -5   7   0  3.1000  0.9888
  -5   7   0 -0.2266  0.8529
   5  -7   0  2.1585  1.8157
  -5   7   0  0.8449  0.9228
  -5  -7   0  1.6000  0.7097
  -5  -7   0  2.4999  0.9224
  -5   7   0  0.5014  2.4363
  -5  -7   0  1.3733  0.7895
  -5  -7   0  1.1999  0.7311
   5   7   0 -0.0040  1.6914
  -5   7   0  0.8145  0.9505
  -5  -7   0  0.9752  1.0525
  -5   7   0  2.2755  0.9646
  -5   7   0  3.0066  1.0066
  -5  -7   0  1.4110  0.8616
  -5  -7   0  0.8834  0.9343
  -5   7   0  2.1989  1.0218
  -5  -7   0  0.9741  0.9385
  -5  -7   0  0.1533  1.9198
  -5   7   0 -0.0021  1.6569
  -5   7   0  1.6074  0.9543
   5  -7   0 -0.8895  1.7395
  -6   7   0  222.88    7.72
  -6   7   0  222.04    7.59
  -6   7   0  221.11    7.65
  -6  -7   0  224.44    7.52
  -6  -7   0  229.39    7.85
  -6  -7   0  207.58    7.88
  -6  -7   0  215.64    7.53
  -6   7   0  221.89    8.17
  -6  -7   0  225.77    7.62
  -6  -7   0  224.58    7.46
  -6   7   0  203.97    7.55
  -6   7   0  226.49    7.75
  -6  -7   0  216.92    7.73
  -6   7   0  220.05    7.61
   6   7   0  221.41    8.07
  -6  -7   0  232.85    7.76
  -6   7   0  217.70    7.78
   7   7   0  20.335   1.503
  -7  -7   0  20.262   1.426
  -7  -7   0  18.260   1.334
  -7   7   0  21.545   1.352
  -7   7   0  17.807   1.256
  -7   7   0  17.346   1.393
  -7  -7   0  19.644   1.358
  -7   7   0  17.139   1.225
  -7  -7   0  17.583   1.172
  -7  -7   0  18.954   1.340
  -7  -7   0  17.652   1.128
   7   7   0  21.397   1.374
  -7   7   0  17.736   1.206
  -7   7   0  19.683   1.353
  -7  -7   0  19.338   1.175
  -7   7   0  21.087   1.436
  -8   7   0  9.1225  0.8937
  -8  -7   0  9.4169  0.8728
  -8  -7   0  8.6035  0.7463
  -8  -7   0  9.9440  0.9298
  -8  -7   0  8.5176  0.7754
   8   7   0  7.7435  0.8550
  -8  -7   0  8.1247  0.7582
  -8  -7   0  10.138   0.769
  -8   7   0  8.9601  0.8591
  -8   7   0  8.4381  0.8595
  -8   7   0  8.2894  0.8278
  -8   7   0  8.5260  0.9341
  -8   7   0  8.4872  0.8809
  -8   7   0  8.3831  1.0173
  -8  -7   0  9.8900  0.8931
   0   8   0  97.855   3.575
   0   8   0  99.954   5.333
   0   8   0  93.476   3.507
   0   8   0  94.211   3.448
   0  -8   0  92.069   3.519
   0  -8   0  98.499   5.732
   0   8   0  96.164   3.488
   0  -8   0  101.13    3.72
   0  -8   0  98.327   3.551
   0  -8   0  98.622   3.527
   0   8   0  95.897   5.544
   0   8   0  98.592   3.768
  -1  -8   0  5.0497  1.7149
   1  -8   0  6.2370  1.6578
  -1   8   0  5.1802  0.7999
   1   8   0  7.5074  0.8416
  -1   8   0  5.0372  0.8156
  -1  -8   0  5.9275  0.8823
   1   8   0  6.5177  1.9210
   1   8   0  5.7318  0.6164
   1  -8   0  7.1716  0.7526
  -1   8   0  6.5436  0.8433
  -1  -8   0  6.5572  0.7637
   1  -8   0  6.2566  0.6593
   1   8   0  5.9903  0.9098
  -1   8   0  5.6199  0.9014
  -1   8   0  5.6870  2.1148
  -1   8   0  6.1228  0.7562
   1  -8   0  6.0660  0.7724
  -1   8   0  4.4364  1.6693
  -1  -8   0  4.9904  1.7280
  -1  -8   0  4.4270  0.8197
  -1  -8   0  6.7841  0.8714
   1  -8   0  6.2362  1.7506
   1   8   0  7.9953  0.7447
  -1  -8   0  6.0916  0.9367
   2   8   0  68.895   2.678
  -2  -8   0  70.172   4.506
   2  -8   0  70.495   2.854
  -2   8   0  73.784   2.704
  -2  -8   0  70.535   2.782
   2   8   0  69.773   2.930
  -2  -8   0  66.476   2.650
   2  -8   0  71.082   2.813
  -2  -8   0  69.120   4.377
  -2   8   0  66.701   2.780
   2  -8   0  69.177   4.476
   2   8   0  71.047   4.328
   2  -8   0  68.242   2.631
  -2   8   0  71.678   2.741
  -2   8   0  71.008   2.732
  -2  -8   0  69.775   2.766
  -2   8   0  70.643   2.911
  -2  -8   0  72.217   2.887
  -2   8   0  74.646   4.853
  -2   8   0  71.871   2.928
   2  -8   0  69.466   4.627
  -2   8   0  76.153   4.360
  -2   8   0  70.481   2.744
   2   8   0  70.706   2.694
  -2   8   0  65.913   2.714
  -2   8   0  71.063   2.768
  -2  -8   0  67.429   2.619
   3  -8   0  35.837   1.814
   3   8   0  31.898   2.966
  -3   8   0  30.393   1.707
  -3  -8   0  29.862   1.568
  -3   8   0  34.219   1.649
  -3  -8   0  33.142   1.741
   3  -8   0  33.164   3.252
  -3  -8   0  35.498   1.572
  -3  -8   0  33.433   1.503
  -3  -8   0  32.409   1.821
  -3   8   0  33.233   1.821
  -3   8   0  32.273   1.822
  -3   8   0  33.507   1.650
  -3  -8   0  31.692   3.065
   3   8   0  32.851   1.763
  -3  -8   0  32.445   1.620
   3   8   0  33.648   1.640
  -3   8   0  31.785   1.668
  -3  -8   0  26.672   2.836
  -3   8   0  33.409   1.768
   3   8   0  31.274   2.908
  -3   8   0  32.642   1.707
   3  -8   0  31.624   3.036
  -3  -8   0  33.995   1.693
  -3   8   0  36.629   1.913
  -3   8   0  31.052   3.354
  -3  -8   0  29.692   1.606
  -3   8   0  33.926   2.973
   3   8   0  30.176   1.877
  -4   8   0  17.796   1.103
   4  -8   0  14.270   2.403
  -4  -8   0  14.825   1.006
   4  -8   0  15.118   1.154
  -4   8   0  12.775   1.170
   4   8   0  15.848   1.177
  -4  -8   0  13.778   2.449
  -4   8   0  16.070   1.247
  -4  -8   0  16.187   1.020
  -4  -8   0  15.696   1.091
  -4   8   0  16.098   1.080
  -4   8   0  18.347   2.973
   4   8   0  15.091   1.223
  -4   8   0  15.988   1.207
  -4  -8   0  14.467   1.063
   4   8   0  10.883   2.280
  -4  -8   0  13.501   0.977
   4   8   0  15.407   2.420
  -4  -8   0  11.386   2.307
  -4  -8   0  15.896   1.178
  -4  -8   0  16.341   1.122
  -4  -8   0  15.607   1.045
  -4   8   0  13.978   1.252
  -4  -8   0  14.382   1.214
   4  -8   0  12.747   2.320
  -4   8   0  14.279   2.308
  -4   8   0  17.740   1.234
  -4   8   0  15.826   1.373
  -5   8   0  100.43    4.11
  -5  -8   0  109.14    3.93
  -5  -8   0  106.86    3.85
  -5  -8   0  102.80    4.04
  -5   8   0  105.02    4.25
  -5  -8   0  104.31    3.92
  -5   8   0  104.64    3.94
  -5  -8   0  103.15    3.81
  -5  -8   0  103.95    4.00
  -5  -8   0  105.15    4.03
  -5   8   0  108.64    3.94
   5   8   0  109.29    3.98
  -5   8   0  108.86    4.03
  -5   8   0  108.09    3.87
  -5  -8   0  106.49    3.80
   5   8   0  102.44    4.14
   5  -8   0  107.37    4.02
  -5   8   0  111.98    3.91
  -6  -8   0  238.56    8.15
  -6   8   0  243.57    8.89
   6   8   0  236.11    8.73
  -6  -8   0  235.63    8.09
  -6   8   0  240.15    8.23
  -6   8   0  242.65    8.41
  -6  -8   0  232.69    8.37
  -6   8   0  238.68    8.21
  -6  -8   0  244.75    8.38
  -6  -8   0  241.58    8.26
   6   8   0  251.12    8.34
  -6   8   0  241.58    8.35
  -6   8   0  250.95    8.29
  -6  -8   0  236.57    8.43
   6  -8   0  230.11    8.52
  -6  -8   0  241.38    8.09
  -6   8   0  236.04    8.44
   6  -8   0  245.29    8.26
  -7  -8   0  58.337   2.282
  -7   8   0  59.985   2.554
  -7  -8   0  52.872   2.226
  -7  -8   0  61.555   2.241
  -7   8   0  56.003   2.372
   7  -8   0  53.247   2.268
   7   8   0  59.925   2.384
  -7   8   0  58.755   2.397
  -7  -8   0  58.989   2.438
  -7  -8   0  55.806   2.364
  -7   8   0  60.495   2.381
  -7  -8   0  55.478   2.257
  -7   8   0  59.532   2.316
   7   8   0  60.057   2.525
  -7  -8   0  55.816   2.330
  -7   8   0  58.748   2.425
  -7   8   0  62.459   2.323
  -8   8   0  81.240   2.838
  -8  -8   0  78.660   2.796
  -8   8   0  79.874   3.064
  -8   8   0  80.037   2.828
  -8  -8   0  81.865   2.787
  -8   8   0  78.493   2.903
  -8  -8   0  82.687   2.819
  -8   8   0  78.641   2.883
  -8  -8   0  77.975   2.892
  -8  -8   0  83.809   2.924
  -8  -8   0  80.492   2.884
   8  -8   0  74.000   2.822
   8   8   0  73.591   2.860
   8   8   0  81.197   2.854
   0   9   0  0.0629  0.8406
   0  -9   0  0.5155  0.8098
   0  -9   0 -0.4439  0.7351
   0  -9   0  -2.284   0.929
   0  -9   0  -3.027   1.842
   0   9   0 -0.8843  0.7124
   0   9   0  1.2668  0.7848
   0  -9   0 -0.3939  0.7201
   0   9   0 -0.1052  0.8468
   0   9   0  0.7098  0.9229
   0   9   0 -0.6781  1.5607
   1  -9   0  493.65   16.78
  -1  -9   0  493.71   16.33
  -1  -9   0  481.22   16.18
  -1  -9   0  460.56   16.12
  -1   9   0  480.48   16.30
  -1   9   0  481.10   16.03
  -1  -9   0  481.64   16.77
   1  -9   0  490.87   16.20
   1   9   0  464.85   21.56
   1  -9   0  484.04   16.15
  -1   9   0  474.71   16.07
  -1   9   0  490.88   16.30
  -1   9   0  488.82   17.09
   1  -9   0  478.89   16.30
  -1  -9   0  472.91   16.51
  -1  -9   0  477.96   22.29
   1   9   0  462.60   16.15
   1   9   0  503.95   16.31
   1  -9   0  473.46   22.31
   1   9   0  484.91   16.29
  -1   9   0  474.00   21.59
   1   9   0  499.01   17.09
  -1   9   0  444.27   22.60
   2  -9   0  70.353   2.780
   2   9   0  60.535   4.226
  -2  -9   0  66.042   2.687
  -2   9   0  64.911   2.859
  -2  -9   0  64.140   4.491
   2   9   0  63.230   2.522
   2  -9   0  65.164   2.608
  -2  -9   0  70.501   2.752
  -2   9   0  67.171   2.763
  -2   9   0  66.927   4.465
  -2   9   0  66.336   2.663
  -2  -9   0  65.970   2.604
  -2   9   0  65.859   2.868
   2   9   0  68.323   2.639
   2  -9   0  64.393   4.695
  -2   9   0  71.109   2.668
   2   9   0  69.917   2.756
   2   9   0  72.600   2.905
   2  -9   0  67.005   2.815
  -2  -9   0  65.073   2.563
  -2   9   0  66.633   4.736
  -2   9   0  67.971   2.621
   2  -9   0  67.902   4.566
  -2  -9   0  66.730   2.732
  -3  -9   0  39.586   1.901
  -3   9   0  39.994   2.049
   3  -9   0  42.035   1.886
  -3   9   0  40.639   1.959
  -3   9   0  36.112   3.360
  -3  -9   0  43.191   1.874
   3  -9   0  34.126   3.217
  -3   9   0  39.876   1.933
  -3  -9   0  42.874   1.972
  -3   9   0  40.939   2.043
   3   9   0  40.283   1.891
  -3  -9   0  36.826   3.339
  -3   9   0  39.876   1.894
  -3   9   0  43.487   2.041
   3  -9   0  35.073   3.564
   3   9   0  42.303   2.126
   3   9   0  40.764   1.865
  -3   9   0  38.490   1.979
  -3   9   0  40.091   1.883
  -3   9   0  41.212   1.848
   3  -9   0  38.460   2.026
  -3  -9   0  41.373   1.995
   3   9   0  33.592   3.130
   3   9   0  38.111   1.853
  -3   9   0  38.691   3.729
  -3  -9   0  41.077   1.908
  -4   9   0  157.19    5.50
   4  -9   0  156.37    5.69
  -4  -9   0  151.48    5.46
  -4  -9   0  157.34    5.56
   4  -9   0  159.06    5.50
  -4   9   0  158.39    5.92
  -4   9   0  159.92    5.52
   4   9   0  162.49    5.58
  -4   9   0  157.17    5.82
  -4  -9   0  149.06    5.31
  -4   9   0  150.53    5.65
   4   9   0  160.40    5.84
  -4   9   0  161.53    5.51
  -4  -9   0  157.50    5.65
  -4  -9   0  152.20    5.38
  -4   9   0  155.59    5.55
  -4  -9   0  144.84    5.36
  -4   9   0  153.78    5.58
   5   9   0  768.96   26.60
  -5  -9   0  702.89   25.60
   5  -9   0  747.30   26.09
   5  -9   0  756.82   25.22
  -5  -9   0  758.04   24.76
  -5   9   0  766.39   25.58
  -5   9   0  783.04   25.08
  -5   9   0  745.81   25.68
  -5  -9   0  730.33   24.90
  -5  -9   0  719.77   26.10
  -5  -9   0  736.34   24.71
  -5   9   0  774.53   25.42
  -5   9   0  766.09   25.22
   5   9   0  763.74   25.42
  -5   9   0  768.77   25.01
   6   9   0  211.34    7.13
  -6   9   0  201.63    7.17
  -6  -9   0  200.94    6.90
   6  -9   0  208.17    7.07
  -6   9   0  206.90    7.58
  -6  -9   0  203.25    7.22
  -6  -9   0  204.59    6.93
  -6   9   0  214.99    7.10
  -6  -9   0  199.92    6.95
   6   9   0  210.43    7.07
  -6   9   0  206.21    7.03
   6  -9   0  199.87    7.28
  -6   9   0  203.77    7.02
  -6   9   0  201.42    7.20
   6   9   0  207.86    7.46
  -6  -9   0  198.59    7.15
  -6   9   0  208.61    7.16
  -7   9   0  154.26    5.26
  -7  -9   0  153.13    5.37
  -7  -9   0  148.04    5.19
  -7  -9   0  156.39    5.19
  -7   9   0  161.50    5.34
  -7  -9   0  153.60    5.40
  -7  -9   0  151.43    5.16
   7   9   0  166.78    5.32
   7  -9   0  137.46    5.25
  -7   9   0  153.28    5.28
   7  -9   0  155.78    5.29
  -7   9   0  152.66    5.68
  -7  -9   0  147.71    5.34
  -7   9   0  155.61    5.38
   7   9   0  159.98    5.35
   7   9   0  144.73    5.58
  -7   9   0  154.32    5.39
   0 -10   0 1209.82   39.96
   0  10   0 1177.86   51.79
   0 -10   0 1233.67   41.01
   0 -10   0 1180.68   39.54
   0 -10   0 1149.70   53.21
   0  10   0 1230.59   41.80
   0  10   0 1037.63   39.85
   0  10   0 1216.22   39.92
   0 -10   0 1220.04   39.62
   0  10   0 1200.19   39.21
   1  10   0  20.509   1.261
   1 -10   0  22.705   1.635
  -1 -10   0  24.629   1.476
   1 -10   0  22.670   1.428
  -1 -10   0  21.107   1.345
  -1  10   0  21.059   1.372
  -1 -10   0  24.633   1.678
  -1  10   0  21.810   1.448
   1  10   0  20.921   2.667
   1 -10   0  20.871   1.468
   1  10   0  20.966   1.399
   1 -10   0  22.480   1.344
   1  10   0  22.772   1.443
  -1  10   0  21.992   1.583
  -1  10   0  22.846   2.687
  -1 -10   0  21.016   2.853
  -1  10   0  22.280   1.398
   1  10   0  25.133   1.541
   1 -10   0  24.141   2.899
   2 -10   0  17.071   1.139
   2  10   0  14.709   1.008
  -2 -10   0  16.867   1.253
  -2 -10   0  17.059   1.200
  -2  10   0  16.773   1.146
  -2  10   0  17.265   1.255
  -2 -10   0  13.803   1.120
   2  10   0  15.769   1.048
   2 -10   0  16.633   1.084
   2 -10   0  16.604   1.287
  -2  10   0  14.689   1.321
   2  10   0  16.177   1.248
  -2  10   0  16.138   1.188
  -2 -10   0  16.362   1.162
  -2  10   0  17.915   1.284
   2  10   0  14.896   1.055
  -3  10   0  64.439   2.730
  -3 -10   0  69.911   2.727
  -3 -10   0  67.947   2.572
  -3  10   0  69.738   2.713
   3  10   0  67.945   2.613
  -3 -10   0  63.573   2.649
  -3  10   0  70.169   2.920
  -3 -10   0  66.911   2.817
  -3  10   0  66.819   2.868
   3  10   0  64.333   2.611
  -3  10   0  66.020   2.676
   3 -10   0  71.199   2.856
   3 -10   0  69.356   2.784
  -3  10   0  64.698   2.655
  -3 -10   0  66.375   2.772
  -3  10   0  63.933   2.693
   3  10   0  71.173   2.932
   3  10   0  70.542   2.665
   3 -10   0  67.103   2.737
  -4  10   0  81.692   3.354
   4 -10   0  91.147   3.333
   4  10   0  88.729   3.240
  -4  10   0  84.168   3.237
  -4 -10   0  84.667   3.186
  -4  10   0  85.397   3.190
  -4  10   0  79.783   3.442
   4 -10   0  84.897   3.158
   4  10   0  83.564   3.132
  -4  10   0  76.081   3.205
  -4  10   0  87.156   3.259
   4  10   0  92.290   3.422
  -4 -10   0  82.852   3.294
  -4 -10   0  77.740   3.082
  -4  10   0  81.406   3.212
  -4 -10   0  84.702   3.302
   5 -10   0  101.73    3.59
  -5 -10   0  94.954   3.440
   5 -10   0  100.54    3.59
  -5  10   0  94.002   3.576
  -5  10   0  94.768   3.612
   5 -10   0  97.300   3.714
  -5  10   0  95.815   3.807
   5  10   0  106.01    3.62
  -5 -10   0  95.431   3.620
  -5  10   0  99.389   3.558
  -5 -10   0  91.293   3.404
   5  10   0  98.286   3.838
  -5  10   0  94.975   3.611
  -5 -10   0  101.90    3.65
   5  10   0  102.78    3.54
  -5 -10   0  94.574   3.723
  -5  10   0  97.388   3.621
   6 -10   0  345.68   11.20
   6  10   0  329.01   11.80
  -6  10   0  333.02   11.11
  -6 -10   0  320.11   10.96
  -6  10   0  328.29   11.10
  -6  10   0  316.71   11.32
  -6 -10   0  338.13   11.32
  -6  10   0  331.13   11.96
   6  10   0  346.44   11.19
  -6  10   0  322.05   11.37
   6 -10   0  328.36   11.18
  -6 -10   0  323.06   11.42
  -6  10   0  329.16   11.28
   6  10   0  350.75   11.28
   0  11   0  -1.294   0.923
   0 -11   0 -0.6133  0.8761
   0 -11   0  0.2900  0.9945
   0 -11   0  -1.175   0.775
   0  11   0  -1.493   0.823
   0  11   0  0.0010  0.8108
   0 -11   0  -1.128   0.881
   1  11   0  20.626   1.526
  -1  11   0  22.428   1.429
  -1 -11   0  24.340   1.462
   1 -11   0  23.410   1.499
  -1  11   0  21.729   1.505
  -1  11   0  24.009   1.755
   1  11   0  25.437   1.607
  -1 -11   0  26.786   1.660
   1  11   0  25.170   1.679
   1 -11   0  22.394   1.394
  -1  11   0  23.657   1.529
  -1 -11   0  23.786   1.478
   1 -11   0  23.496   1.663
   1 -11   0  22.540   1.377
   2  11   0  2.0504  0.7638
   2 -11   0  2.3888  0.9772
  -2 -11   0  0.4715  0.9283
  -2  11   0  2.1906  0.9152
   2  11   0  1.8160  0.8112
   2  11   0  2.9933  0.9484
  -2 -11   0  0.2305  0.8805
  -2 -11   0  3.4675  0.9757
  -2  11   0  1.6398  0.9274
   2 -11   0  1.4934  0.8960
  -2  11   0  1.5475  1.0358
  -2  11   0  2.7586  0.9151
   2  11   0  3.1824  1.1218
   2 -11   0  0.7803  0.8037
  -3 -11   0  97.511   3.752
  -3  11   0  96.538   3.606
   3 -11   0  99.717   3.802
   3  11   0  103.67    3.69
  -3 -11   0  93.294   3.690
  -3  11   0  101.02    3.66
   3  11   0  98.381   3.593
   3  11   0  101.15    3.95
  -3 -11   0  101.56    3.83
  -3  11   0  99.385   3.847
   3 -11   0  100.85    3.64
  -3 -11   0  92.670   3.612
   3 -11   0  106.88    3.70
  -3  11   0  102.00    3.70
  -4  11   0  17.201   1.203
   4  11   0  16.162   1.267
  -4  11   0  16.559   1.210
  -4 -11   0  18.085   1.228
   4  11   0  16.735   1.181
   4 -11   0  19.465   1.428
   4  11   0  19.319   1.384
   4 -11   0  20.270   1.262
  -4 -11   0  19.960   1.420
  -4  11   0  17.257   1.273
  -4 -11   0  20.787   1.440
   4 -11   0  19.996   1.296
  -4  11   0  17.605   1.201
  -4  11   0  16.567   1.241
  -5  11   0  80.546   2.784
   5 -11   0  76.171   2.816
  -5  11   0  77.096   2.766
  -5  11   0  78.188   2.856
   5  11   0  80.267   2.981
  -5 -11   0  77.912   2.877
  -5  11   0  66.156   2.742
  -5 -11   0  69.093   2.803
   5  11   0  81.205   2.806
  -5  11   0  70.041   2.931
   5 -11   0  75.227   2.919
   5 -11   0  80.694   2.798
   5  11   0  77.025   2.761
   0 -12   0  12.712   1.010
   0  12   0  16.597   1.191
   0  12   0  13.500   1.048
   0 -12   0  16.303   1.138
   0  12   0  15.633   1.020
   0 -12   0  12.355   1.025
   1  12   0  17.255   1.215
   1  12   0  19.698   1.398
  -1  12   0  17.426   1.180
  -1  12   0  19.504   1.460
   1 -12   0  20.091   1.409
   1 -12   0  16.048   1.071
   1 -12   0  19.606   1.261
  -1 -12   0  19.403   1.193
  -1 -12   0  20.589   1.374
  -1 -12   0  16.802   1.116
   1  12   0  18.479   1.204
  -1  12   0  17.003   1.106
  -2 -12   0  3.8539  0.7974
  -2  12   0  5.7432  1.0335
   2  12   0  3.9935  0.7553
   2  12   0  6.3435  0.8993
   2 -12   0  6.6537  0.8029
  -2 -12   0  4.2827  0.8809
   2 -12   0  5.7985  1.0090
  -2 -12   0  4.8348  0.7930
  -2  12   0  3.5444  0.8162
   2 -12   0  4.3347  0.8022
  -3 -12   0  3.7811  0.8700
   3  12   0  3.9633  0.6972
   3 -12   0  4.5431  0.7698
  -3  12   0  4.4513  0.7548
  -3  12   0  5.1172  0.9030
  -3 -12   0  4.3304  0.7360
   3  12   0  3.2285  0.9146
  -3  12   0  5.8732  0.8627
   3 -12   0  5.5264  0.9190
   3 -12   0  5.2718  0.7560
  -4 -12   0  1.1677  0.6941
   4 -12   0 -0.0907  0.6967
   4 -12   0  2.3695  0.7637
   4  12   0  0.6943  0.6484
  -4  12   0 -0.2207  0.6820
   4  12   0  1.2826  0.7424
   4 -12   0 -0.1031  0.6112
  -4  12   0  0.7859  0.5832
   0  13   0  -1.388   0.620
   0  13   0  0.1533  0.6366
   0 -13   0  1.1178  0.6772
   0  13   0 -0.1897  0.7391
   0 -13   0 -0.5056  0.8021
   1  13   0  0.4829  0.7455
   1  13   0  0.2845  0.6371
   1 -13   0  0.8548  0.7883
  -1  13   0 -0.2071  0.6758
   1 -13   0  1.0432  0.6861
  -1 -13   0  0.0879  0.6592
  -1 -13   0  0.8871  0.7681
  -1  13   0  0.5950  0.7793
   0   0   1 -0.2343  0.2689
   0   0   1  1.0447  0.2706
   0   0   1  0.1986  0.2294
   0   0  -1  0.2004  0.2297
   0   0  -1  0.3910  0.2401
   0   0  -1  0.2009  0.2226
  -1   0   1 1175.58   50.67
  -1   0  -1 1119.79   52.12
  -1   0   1 1097.17   53.49
  -1   0  -1 1129.16   52.39
  -1   0   1 1189.97   51.74
  -1   0   1 1171.27   54.92
  -1   0  -1 1128.46   52.63
  -1   0  -1 1152.96   54.25
  -1   0   1 1173.90   53.83
  -1   0   1 1144.38   52.81
  -1   0  -1 1198.52   51.69
  -2   0   1  290.74   13.32
  -2   0  -1  290.00   13.29
  -2   0  -1  297.50   12.90
  -2   0  -1  300.28   13.53
  -2   0  -1  292.74   13.88
  -2   0  -1  294.15   13.15
  -2   0   1  303.43   13.08
  -2   0  -1  294.08   13.08
  -2   0   1  302.74   13.26
  -2   0   1  286.89   12.80
  -2   0   1  291.91   13.91
  -2   0   1  289.07   13.43
  -3   0  -1  1.2212  1.0901
  -3   0   1 -0.1951  1.0587
  -3   0   1 -0.4310  1.0413
  -3   0   1  1.0998  1.0026
  -3   0   1  -1.741   1.051
  -3   0   1 -0.9921  1.4288
  -3   0  -1 -0.9822  1.2382
  -3   0   1 -0.0229  1.1549
  -3   0  -1  0.6250  1.1092
  -3   0  -1  0.8019  1.1747
  -3   0  -1 -0.9088  1.1147
  -3   0  -1 -0.2360  1.3128
  -4   0   1  1.1986  1.1535
  -4   0   1  0.5206  1.3508
  -4   0  -1 -0.7059  0.9308
  -4   0   1 -0.1272  1.2299
  -4   0   1 -0.7607  1.0847
  -4   0  -1  0.4921  1.1460
  -4   0   1  1.8683  1.5041
  -4   0  -1  3.0487  1.4247
  -4   0  -1 -0.4333  1.3924
  -4   0  -1 -0.4432  1.3268
  -4   0  -1  1.5091  1.3499
  -5   0  -1  6.2838  0.5931
  -5   0  -1  6.0674  1.3491
  -5   0   1  8.2254  1.5980
  -5   0  -1  6.2440  1.5271
  -5   0  -1  5.4842  0.5964
  -5   0   1  4.3965  1.6640
  -5   0  -1  5.6578  1.5481
  -5   0  -1  6.2931  1.5463
  -5   0  -1  5.5286  0.7405
  -5   0  -1  7.6888  1.6692
  -5   0  -1  6.3552  1.4942
  -5   0  -1  6.2829  0.6623
  -5   0   1  5.9125  1.3340
  -5   0   1  6.1143  1.4343
  -5   0   1  7.3904  1.5713
  -5   0   1  6.0266  1.3200
  -6   0  -1  553.42   18.85
  -6   0   1  575.04   18.94
  -6   0   1  553.06   25.13
  -6   0  -1  548.06   18.55
  -6   0  -1  554.36   24.84
   6   0   1  572.82   25.62
  -6   0  -1  539.05   18.18
  -6   0   1  561.87   25.30
  -6   0   1  555.79   26.40
  -6   0   1  558.87   18.18
  -6   0   1  562.05   18.70
  -6   0  -1  542.91   18.18
  -6   0  -1  555.33   19.57
  -6   0   1  556.67   18.86
  -6   0   1  532.32   18.52
  -6   0   1  528.02   18.53
  -6   0  -1  551.96   18.34
  -6   0   1  553.75   18.33
  -6   0  -1  548.82   18.35
  -6   0  -1  549.89   25.25
  -6   0  -1  550.99   18.66
  -6   0   1  559.50   18.20
  -6   0  -1  539.77   18.69
   6   0  -1  567.18   24.40
  -6   0  -1  570.68   24.44
  -6   0   1  544.90   19.19
  -7   0   1  703.34   23.55
  -7   0  -1  727.59   23.56
   7   0   1  690.19   31.39
  -7   0  -1  714.33   23.36
  -7   0  -1  702.43   23.96
  -7   0  -1  708.25   24.01
  -7   0  -1  728.58   25.14
  -7   0  -1  682.43   31.78
  -7   0   1  736.68   24.33
  -7   0  -1  724.77   24.22
  -7   0   1  708.43   23.35
  -7   0   1  707.93   23.38
  -7   0   1  717.67   24.22
  -7   0  -1  709.08   23.83
  -7   0   1  705.51   24.02
  -8   0  -1  43.941   1.882
  -8   0  -1  43.625   1.915
  -8   0  -1  45.017   1.855
  -8   0  -1  45.272   1.988
   0   1   1  177.13    8.00
   0  -1   1  174.66    7.64
   0   1  -1  176.51    7.74
   0  -1   1  145.45    7.98
   0  -1  -1  168.40    7.65
   0  -1   1  170.48    7.59
   0   1   1  180.42    7.76
   0  -1  -1  167.86    7.59
   0   1  -1  165.81    7.52
   0   1  -1  165.26    7.38
   0   1   1  173.80    7.39
   0  -1  -1  175.88    7.49
  -1  -1  -1  542.05   24.59
  -1   1   1  590.18   26.02
  -1   1   1  583.02   24.67
  -1  -1  -1  549.29   24.85
  -1  -1  -1  598.84   24.00
  -1   1   1  527.62   23.92
  -1   1   1  554.97   25.13
  -1  -1  -1  568.50   24.40
   1   1  -1  527.62   23.93
  -1   1   1  549.00   24.84
   1  -1   1  537.96   24.59
  -1   1  -1  587.54   25.17
  -1  -1   1  566.48   24.65
  -1  -1   1  573.86   24.87
  -1   1  -1  535.72   24.33
   1   1   1  554.03   25.11
  -1   1  -1  570.06   26.00
  -1   1  -1  546.43   23.97
  -1  -1   1  585.73   24.39
   1  -1  -1  521.38   24.81
  -1  -1   1  549.76   25.92
  -2   1   1 1923.07   89.93
  -2   1   1 1952.67   87.15
  -2   1   1 2030.42   89.93
  -2  -1  -1 1988.52   88.80
  -2  -1  -1 1966.43   90.02
  -2   1   1 1999.36   88.10
  -2  -1  -1 1928.88   92.73
  -2  -1  -1 2040.41   87.63
   2   1  -1 1864.66   86.81
  -2   1   1 1893.79   91.46
  -2   1   1 1875.56   95.35
  -2  -1  -1 1890.67   89.28
  -2  -1   1 2009.32   89.53
   2   1   1 1912.40   89.51
  -2   1  -1 1895.73   86.90
  -2  -1   1 2022.46   91.16
  -2   1  -1 2062.85   91.46
  -2   1  -1 1913.86   88.75
  -2  -1   1 1759.44   93.14
  -2   1  -1 1904.29   88.88
  -2   1  -1 2027.51   92.91
  -2  -1   1 2022.07   87.77
  -2   1  -1 1845.32   88.43
  -2  -1   1 2141.85   90.02
  -3  -1  -1  192.42    8.78
  -3   1   1  196.35    8.98
  -3   1   1  196.29    9.48
  -3  -1  -1  202.10    8.91
  -3  -1  -1  192.04    9.09
  -3  -1  -1  184.71    9.25
  -3   1   1  182.88    8.96
  -3   1   1  190.00    8.76
  -3  -1  -1  196.03    8.89
  -3   1   1  192.00    8.63
  -3   1   1  193.70    9.19
  -3   1  -1  184.94    8.78
  -3   1  -1  203.63    9.53
  -3   1  -1  191.35    8.77
  -3  -1   1  207.12    9.07
  -3  -1   1  183.95    9.30
  -3  -1   1  199.07    8.92
  -3   1  -1  192.40    9.18
  -3  -1   1  183.56    8.99
   3   1   1  185.41    9.07
  -3   1  -1  185.44    8.87
  -3   1  -1  200.01    8.91
  -3  -1   1  195.81    9.07
  -4   1   1  368.98   17.08
  -4   1   1  349.38   16.19
  -4  -1  -1  345.20   16.05
  -4  -1  -1  365.77   15.73
  -4  -1  -1  337.58   16.78
   4   1  -1  345.40   15.69
  -4  -1  -1  341.51   16.25
  -4   1   1  349.61   15.63
  -4  -1  -1  362.78   16.03
  -4   1   1  373.29   16.52
  -4   1   1  373.15   16.25
  -4   1   1  358.97   15.88
   4   1   1  344.78   16.37
  -4   1  -1  360.70   16.49
  -4   1  -1  351.84   15.71
  -4   1  -1  344.91   16.13
  -4   1  -1  358.20   16.07
  -4  -1   1  352.30   16.21
  -4  -1   1  362.09   15.99
  -4  -1   1  364.82   16.33
  -4  -1   1  350.10   16.89
  -4   1  -1  349.20   15.90
  -4   1  -1  362.22   17.03
  -5   1   1  309.81   11.04
  -5  -1  -1  323.70   11.65
  -5   1   1  309.02   11.81
  -5  -1  -1  327.56   11.23
  -5   1   1  349.67   15.97
  -5  -1  -1  351.11   15.01
  -5   1   1  338.82   14.61
  -5  -1  -1  324.88   10.91
  -5  -1  -1  323.97   10.84
  -5  -1  -1  325.25   11.12
   5   1  -1  320.01   15.17
  -5  -1  -1  344.62   15.28
  -5  -1  -1  314.58   11.26
  -5   1   1  312.25   11.04
  -5   1   1  334.59   15.15
  -5  -1  -1  327.75   10.84
  -5   1   1  333.34   14.81
  -5  -1  -1  333.90   14.99
  -5   1   1  330.74   15.38
  -5   1   1  346.13   15.18
  -5  -1  -1  314.85   11.05
   5   1  -1  353.96   14.74
  -5   1  -1  338.50   14.89
  -5  -1   1  325.38   10.83
  -5   1  -1  339.07   15.43
  -5   1  -1  315.90   11.10
  -5  -1   1  324.72   11.22
  -5   1  -1  333.07   14.69
  -5   1  -1  340.37   15.11
  -5   1  -1  318.13   10.93
  -5   1  -1  312.31   11.64
   5   1   1  348.08   15.33
  -5   1  -1  338.00   15.00
  -5   1  -1  305.40   11.11
  -5  -1   1  334.06   15.15
  -5  -1   1  335.97   15.75
  -5  -1   1  327.53   14.95
  -5  -1   1  329.59   10.92
  -5  -1   1  322.75   11.28
  -5   1  -1  309.75   10.95
  -5   1  -1  339.29   15.92
  -5  -1   1  314.56   11.03
  -5  -1   1  331.52   15.27
  -5  -1   1  314.84   10.83
  -5  -1   1  329.77   11.13
  -6   1   1  233.74    8.53
  -6   1   1  247.31    8.51
  -6  -1  -1  251.94    8.30
  -6   1   1  243.10    8.70
  -6  -1  -1  251.33   11.89
  -6   1   1  254.96   12.40
  -6  -1  -1  252.04    8.39
  -6   1   1  228.99    8.54
  -6   1   1  242.92   11.28
  -6  -1  -1  251.94    8.24
  -6   1   1  244.50    9.00
   6  -1   1  250.74   12.40
  -6  -1  -1  245.46   11.70
  -6   1   1  248.21   11.79
  -6   1   1  241.92    8.38
  -6  -1  -1  247.77    8.86
  -6  -1  -1  248.83    8.24
  -6   1   1  237.26    8.39
  -6   1   1  245.51   11.98
   6   1  -1  267.38   11.48
  -6  -1  -1  250.69    8.47
  -6  -1  -1  255.71    8.55
  -6  -1  -1  238.01    8.56
  -6  -1  -1  238.40    8.42
  -6   1   1  235.54    8.44
  -6   1  -1  244.35    8.33
  -6  -1   1  242.75    8.45
  -6  -1   1  252.72    8.58
  -6   1  -1  247.08    8.54
  -6  -1   1  238.73    8.69
  -6   1  -1  241.39    8.49
  -6   1  -1  245.15    8.31
  -6  -1   1  238.85    8.38
   6   1   1  257.17   11.65
  -6  -1   1  255.07    8.30
  -6   1  -1  235.26    8.44
  -6  -1   1  241.85    8.38
  -6   1  -1  268.38   12.10
  -6   1  -1  242.32   11.54
  -6   1  -1  252.76    8.45
  -6  -1   1  249.89    8.23
  -6   1  -1  259.18   11.48
  -6   1  -1  243.86    8.85
  -6  -1   1  242.63   11.77
  -6  -1   1  258.91    8.54
  -6  -1   1  250.99    8.22
  -6  -1   1  252.59   11.89
  -6  -1   1  236.71    8.45
  -6   1  -1  245.73    8.38
  -7  -1  -1  577.40   28.75
   7   1  -1  641.35   28.42
  -7  -1  -1  651.73   21.26
  -7   1   1  609.81   21.07
  -7  -1  -1  636.93   20.69
  -7  -1  -1  616.29   28.31
  -7  -1  -1  621.63   21.52
  -7  -1  -1  626.82   22.24
  -7  -1  -1  645.09   20.87
  -7  -1  -1  631.17   20.69
  -7  -1  -1  644.29   21.10
  -7  -1  -1  655.95   21.46
  -7   1   1  602.98   21.06
  -7  -1   1  620.58   28.84
  -7   1  -1  619.52   21.22
  -7  -1   1  641.02   20.68
  -7  -1   1  635.55   21.27
  -7  -1   1  621.49   21.07
  -7   1  -1  636.65   22.24
  -7   1  -1  608.01   21.07
  -7   1  -1  623.43   20.87
  -7  -1   1  646.90   20.86
  -7   1  -1  622.05   20.93
  -7  -1   1  645.27   21.54
  -7  -1   1  639.72   21.46
  -7   1  -1  622.42   21.24
  -7  -1   1  639.09   20.70
   7   1   1  616.77   27.89
  -8  -1  -1  35.182   1.699
  -8  -1  -1  37.031   1.674
  -8  -1  -1  35.534   1.715
  -8  -1  -1  33.616   1.865
  -8  -1  -1  37.173   1.599
  -8  -1  -1  34.679   1.649
  -8  -1   1  35.637   1.640
  -8  -1   1  35.185   1.584
  -8  -1   1  34.801   1.592
  -8  -1   1  32.416   1.700
  -8  -1   1  35.143   1.679
  -8  -1   1  35.380   1.557
  -9  -1  -1  109.61    3.81
  -9  -1  -1  111.48    3.85
   0   2  -1 8709.50  367.68
   0  -2   1 7506.09  379.53
   0   2  -1 7903.43  355.83
   0  -2  -1 8003.42  363.31
   0   2   1 8215.76  367.79
   0   2   1 8149.18  350.79
   0  -2  -1 7848.38  360.79
   0  -2   1 8376.89  360.97
   0   2  -1 8345.62  351.52
   0   2   1 8098.15  379.39
  -1   2   1  271.67   11.88
   1  -2   1  277.73   12.20
   1   2  -1  266.06   12.34
   1   2  -1  253.03   11.91
  -1  -2  -1  267.92   12.23
  -1  -2  -1  287.01   12.13
  -1   2   1  273.50   12.52
  -1   2   1  284.59   12.97
  -1  -2  -1  270.47   12.35
   1   2   1  273.05   12.42
  -1  -2   1  276.45   12.79
  -1   2  -1  270.36   11.92
  -1   2  -1  281.65   12.96
  -1  -2   1  269.21   12.25
   1  -2  -1  273.59   12.26
   1  -2  -1  259.93   12.27
  -1  -2   1  286.04   12.36
  -1   2  -1  268.02   12.01
   1   2   1  260.53   11.93
  -1   2  -1  287.20   12.58
  -2  -2  -1  9.8884  1.3105
  -2   2   1  7.3508  1.5080
   2  -2   1  9.4571  0.9743
  -2   2   1  6.8056  1.3992
   2   2  -1  7.2296  1.1368
  -2  -2  -1  8.9657  1.3363
  -2   2   1  7.7710  1.1123
   2  -2   1  8.4572  1.2153
  -2  -2  -1  8.9518  1.1972
  -2   2   1  8.4571  0.9779
   2   2  -1  9.5562  0.8947
  -2   2  -1  9.3500  1.5156
  -2  -2   1  10.362   1.291
  -2  -2   1  9.7794  1.3524
  -2   2  -1  8.4138  1.1143
   2  -2  -1  7.6684  1.0703
  -2  -2   1  10.710   1.619
  -2  -2   1  10.075   1.069
   2   2   1  8.4921  1.2933
   2   2   1  9.3725  1.0822
  -2   2  -1  8.5896  1.5184
  -2   2  -1  8.7799  1.2414
  -3   2   1  73.586   3.830
  -3  -2  -1  78.987   4.215
   3   2  -1  73.774   3.872
   3  -2   1  72.747   4.030
  -3   2   1  77.637   3.933
  -3   2   1  78.611   4.504
  -3   2   1  75.653   4.305
   3   2  -1  79.442   4.092
  -3  -2  -1  74.081   4.090
  -3  -2  -1  86.047   4.400
  -3   2   1  80.247   4.224
  -3   2  -1  76.789   3.921
   3   2   1  82.946   4.180
  -3  -2   1  81.131   4.236
  -3   2  -1  76.888   4.014
  -3   2  -1  85.120   4.613
  -3  -2   1  80.665   4.165
  -3  -2   1  76.229   4.095
  -3  -2   1  85.325   4.213
   3  -2  -1  76.313   3.990
   3   2   1  75.568   4.054
  -3   2  -1  80.506   4.480
  -4   2   1  793.57   34.66
   4   2  -1  760.44   35.66
  -4  -2  -1  795.56   35.58
  -4   2   1  801.10   36.03
   4  -2   1  793.89   35.18
  -4   2   1  792.21   34.22
  -4   2   1  821.44   35.31
  -4  -2  -1  754.13   35.16
  -4   2   1  796.30   37.24
  -4  -2  -1  834.42   34.99
   4   2  -1  802.51   34.29
  -4  -2   1  718.39   35.55
   4   2   1  815.53   34.39
  -4   2  -1  803.11   34.31
  -4   2  -1  813.16   36.05
   4  -2  -1  758.33   35.41
  -4   2  -1  824.19   37.22
  -4  -2   1  802.69   34.92
  -4  -2   1  821.52   35.31
  -4  -2   1  736.74   36.89
  -4   2  -1  780.16   34.72
   4   2   1  797.23   35.82
  -5   2   1  266.00    9.11
  -5   2   1  269.42    9.12
  -5   2   1  243.41   13.27
  -5   2   1  260.86    9.42
  -5   2   1  265.41    9.05
  -5  -2  -1  273.74    8.93
  -5  -2  -1  261.14    9.16
   5   2  -1  288.46   12.29
  -5  -2  -1  273.35    9.30
  -5  -2  -1  270.96    8.95
  -5   2   1  269.26    9.76
  -5  -2  -1  268.03    9.26
  -5  -2  -1  272.79    9.17
  -5   2   1  283.30   12.96
  -5   2   1  253.91    9.14
  -5  -2  -1  260.53    9.10
  -5  -2  -1  279.28   12.79
  -5   2   1  261.51    9.24
  -5  -2  -1  284.22   12.52
  -5  -2  -1  300.99   12.60
  -5   2   1  280.07   12.20
  -5   2   1  263.25    9.29
  -5  -2  -1  269.48    9.59
  -5   2   1  261.83    9.01
   5  -2   1  281.10   12.51
  -5  -2  -1  276.31    9.01
  -5   2  -1  262.37    9.17
  -5  -2   1  249.65    9.09
   5   2   1  262.76   12.62
   5   2   1  279.70   12.33
  -5   2  -1  266.67    9.03
  -5  -2   1  267.07    9.18
  -5   2  -1  286.58   13.00
  -5  -2   1  259.19    9.08
  -5  -2   1  257.23    9.16
  -5  -2   1  269.06   12.58
  -5  -2   1  270.59    8.93
  -5  -2   1  268.50    8.94
  -5   2  -1  272.13    9.27
  -5  -2   1  259.60   12.46
  -5  -2   1  277.60    9.28
  -5   2  -1  263.17    9.16
  -5   2  -1  257.18    9.09
  -5   2  -1  259.45    9.05
  -5   2  -1  268.70    9.75
  -5  -2   1  275.69   12.77
  -5   2  -1  292.32   13.38
  -5   2  -1  280.62   12.27
  -5  -2   1  269.54    9.30
  -5  -2   1  259.97    9.58
  -5   2  -1  260.87    9.23
  -5   2  -1  271.14   12.26
   5  -2  -1  291.47   12.57
  -5   2  -1  253.51    9.60
  -5  -2   1  266.82    9.00
  -6   2   1  384.42   13.33
  -6  -2  -1  408.60   13.34
  -6   2   1  395.91   13.47
   6   2  -1  415.00   17.98
  -6   2   1  404.62   19.57
  -6   2   1  399.41   18.88
  -6   2   1  376.67   13.54
  -6  -2  -1  410.60   13.50
  -6   2   1  405.86   13.38
  -6   2   1  395.53   13.94
  -6   2   1  400.64   13.68
  -6  -2  -1  410.21   13.73
   6  -2   1  438.96   19.69
  -6  -2  -1  404.70   14.22
  -6  -2  -1  407.53   18.38
  -6   2   1  404.02   14.43
  -6   2   1  401.92   13.48
  -6   2   1  404.86   13.74
  -6  -2  -1  388.16   13.59
  -6  -2  -1  381.36   18.64
  -6  -2  -1  406.64   13.24
  -6  -2  -1  406.59   13.24
  -6  -2  -1  399.86   13.59
  -6  -2  -1  402.04   13.77
  -6   2  -1  396.24   14.41
   6   2   1  408.17   18.07
  -6   2  -1  388.57   13.57
  -6  -2   1  378.28   13.94
  -6  -2   1  378.28   14.19
  -6   2  -1  401.86   13.66
  -6   2  -1  401.44   13.74
  -6  -2   1  412.08   13.33
  -6   2  -1  413.34   18.97
  -6  -2   1  399.11   13.47
  -6   2  -1  398.03   13.34
  -6   2  -1  388.74   14.20
  -6  -2   1  373.70   18.49
  -6  -2   1  417.16   13.24
  -6  -2   1  411.89   13.73
  -6  -2   1  398.46   18.70
  -6   2  -1  403.03   13.40
  -6   2  -1  382.82   13.57
  -6  -2   1  413.70   13.24
  -6   2  -1  401.62   17.99
   6  -2  -1  405.77   18.54
  -6   2  -1  387.05   13.46
  -6  -2   1  391.04   13.60
  -6  -2   1  406.38   13.77
  -6  -2   1  394.30   13.57
  -7   2   1  844.84   28.88
  -7   2   1  864.59   29.15
  -7  -2  -1  862.42   30.78
  -7  -2  -1  877.47   29.80
  -7  -2  -1  879.75   29.41
  -7   2   1  851.35   28.96
  -7  -2  -1  935.27   28.90
  -7  -2  -1  914.08   29.71
  -7  -2  -1  904.13   28.64
  -7   2   1  844.36   30.18
  -7   2   1  874.06   29.17
  -7   2   1  884.25   29.59
  -7  -2  -1  895.65   28.66
  -7   2   1  878.53   31.20
  -7  -2  -1  894.96   29.20
  -7   2   1  873.06   29.71
   7   2  -1  865.51   39.03
  -7  -2  -1  795.89   39.60
  -7  -2  -1  838.40   29.41
  -7  -2   1  904.54   28.64
  -7  -2   1  859.08   29.39
   7   2   1  831.72   38.25
  -7  -2   1  865.30   29.18
  -7  -2   1  891.94   28.87
  -7  -2   1  895.13   29.82
  -7   2  -1  869.15   29.58
  -7  -2   1  896.17   29.70
  -7   2  -1  851.64   28.97
  -7  -2   1  855.55   39.66
  -7   2  -1  852.09   29.70
  -7   2  -1  880.11   31.19
  -7  -2   1  879.17   29.44
  -7   2  -1  861.29   30.77
  -7  -2   1  902.93   28.66
  -7   2  -1  878.40   28.90
  -7   2  -1  839.00   29.39
  -7   2  -1  892.03   29.38
   7  -2  -1  862.25   41.58
  -8  -2  -1  46.598   1.979
  -8  -2  -1  48.058   1.990
  -8  -2  -1  41.516   1.832
  -8  -2  -1  43.930   1.970
  -8  -2  -1  40.826   2.082
  -8  -2  -1  45.896   1.957
  -8  -2  -1  45.469   1.894
  -8  -2  -1  43.498   1.966
  -8  -2   1  41.465   1.911
  -8  -2   1  43.578   1.851
  -8  -2   1  43.288   1.979
  -8   2  -1  43.811   1.899
  -8  -2   1  46.098   1.956
  -8  -2   1  44.282   1.870
  -8   2  -1  43.588   1.906
  -8   2  -1  40.283   1.908
  -8   2  -1  43.436   1.881
  -8  -2   1  43.299   1.948
  -8  -2   1  43.509   1.878
  -9  -2  -1  48.475   1.918
  -9  -2  -1  46.116   1.851
  -9  -2  -1  47.285   1.920
  -9  -2  -1  47.122   1.882
  -9  -2   1  44.217   1.820
  -9  -2   1  46.472   1.900
  -9  -2   1  46.547   1.847
  -9  -2   1  45.973   1.920
  -9  -2   1  44.177   1.817
   0   3  -1 7410.74  325.51
   0   3   1 7653.56  351.86
   0  -3  -1 7240.94  334.76
   0  -3   1 7872.95  336.02
   0  -3   1 7439.70  352.07
   0   3  -1 7564.55  329.31
   0   3   1 7660.09  341.85
   0  -3  -1 7144.72  335.97
   0   3   1 7418.08  325.75
   0   3  -1 7485.59  340.58
   0  -3   1 7323.02  334.96
  -1   3   1  630.54   26.87
   1   3  -1  599.17   28.04
   1   3  -1  623.09   26.88
  -1  -3  -1  600.93   27.61
  -1   3   1  679.49   29.22
   1  -3   1  564.60   27.68
  -1  -3  -1  623.18   27.89
   1  -3   1  646.26   29.21
  -1  -3  -1  613.04   29.22
  -1   3   1  624.04   28.22
  -1  -3  -1  690.96   27.37
   1  -3   1  599.80   27.62
   1   3  -1  607.10   27.33
  -1  -3   1  627.25   27.65
   1  -3  -1  622.12   27.76
  -1   3  -1  635.64   28.23
  -1  -3   1  632.82   27.86
  -1   3  -1  629.69   27.22
  -1   3  -1  628.49   26.91
   1  -3  -1  631.10   27.65
   1   3   1  616.64   26.90
   1   3   1  617.03   28.12
  -1  -3   1  594.34   28.99
  -2  -3  -1  254.90   11.22
  -2  -3  -1  260.68   11.30
  -2   3   1  254.08   12.04
  -2  -3  -1  249.35   11.47
   2  -3   1  233.12   11.21
   2   3  -1  247.89   11.02
  -2   3   1  246.13   10.95
  -2   3   1  243.06   11.60
  -2   3  -1  250.65   12.00
  -2   3  -1  227.39   10.94
  -2  -3   1  251.48   11.48
   2   3   1  252.62   11.05
  -2   3  -1  258.61   11.02
  -2   3  -1  242.65   11.60
   2  -3  -1  246.15   11.32
  -2  -3   1  256.53   11.21
  -2  -3   1  247.31   11.31
   2  -3  -1  239.21   11.21
  -2  -3   1  238.91   11.65
   2   3   1  242.44   11.36
  -3   3   1  482.53   21.89
  -3  -3  -1  502.56   21.65
   3  -3   1  482.48   21.31
  -3   3   1  496.18   22.64
   3  -3   1  433.24   21.17
   3   3  -1  459.53   20.75
  -3   3   1  485.83   20.72
  -3  -3  -1  495.24   21.19
  -3  -3  -1  459.84   21.26
  -3  -3   1  486.97   21.62
   3   3   1  466.98   21.57
  -3   3  -1  456.14   20.87
  -3  -3   1  478.70   21.40
  -3   3  -1  473.28   20.78
  -3  -3   1  436.74   22.16
  -3   3  -1  490.14   21.88
  -3   3  -1  483.47   22.59
   3  -3  -1  484.86   21.38
   3  -3  -1  458.61   21.30
  -3  -3   1  492.09   21.16
   3   3   1  482.73   20.82
  -4  -3  -1  52.132   1.980
   4   3  -1  54.171   3.229
   4  -3   1  56.819   3.235
  -4  -3  -1  53.939   3.299
  -4  -3  -1  56.610   3.435
  -4   3   1  56.734   3.733
  -4   3   1  54.905   3.153
  -4  -3  -1  57.004   3.709
  -4   3   1  57.838   3.553
  -4  -3  -1  50.983   2.011
   4  -3  -1  48.165   3.024
  -4   3  -1  53.768   3.211
  -4  -3   1  50.507   1.981
  -4  -3   1  50.172   2.005
  -4   3  -1  53.435   3.898
   4   3   1  51.595   3.160
  -4   3  -1  50.166   2.907
  -4  -3   1  51.536   3.438
  -4   3  -1  56.410   3.650
   4   3   1  56.784   3.600
  -4  -3   1  60.400   3.445
   4  -3  -1  54.060   3.360
  -4  -3   1  51.663   3.334
  -5   3   1  34.450   1.667
  -5   3   1  33.485   1.520
  -5   3   1  36.160   3.263
  -5   3   1  34.122   1.606
  -5  -3  -1  38.645   3.130
  -5   3   1  32.103   1.558
  -5  -3  -1  29.617   1.435
  -5   3   1  33.143   1.565
  -5   3   1  31.716   1.595
  -5  -3  -1  35.089   1.517
   5  -3   1  36.873   2.587
  -5   3   1  33.474   3.032
  -5  -3  -1  33.118   1.481
  -5  -3  -1  33.223   2.669
  -5  -3  -1  34.066   1.517
  -5   3   1  34.172   1.792
  -5  -3  -1  32.499   1.458
  -5  -3  -1  31.143   1.512
  -5  -3  -1  31.824   1.658
  -5  -3  -1  34.127   1.696
   5   3  -1  35.216   2.647
  -5   3   1  33.157   1.546
  -5  -3  -1  34.654   1.485
  -5  -3  -1  33.372   2.804
  -5   3   1  31.921   2.512
  -5  -3  -1  33.221   1.539
  -5   3   1  32.553   1.446
  -5  -3   1  33.388   2.706
  -5  -3   1  31.810   1.506
  -5  -3   1  34.935   1.603
  -5  -3   1  34.320   1.503
  -5  -3   1  34.561   1.486
  -5  -3   1  32.060   2.816
   5   3   1  36.272   3.118
  -5   3  -1  33.075   1.499
  -5   3  -1  32.044   1.485
  -5   3  -1  34.197   1.542
  -5   3  -1  30.575   1.514
  -5   3  -1  33.746   1.489
  -5   3  -1  31.914   1.621
  -5   3  -1  34.211   1.564
  -5  -3   1  32.894   1.471
  -5   3  -1  34.964   1.581
  -5  -3   1  31.041   1.608
  -5  -3   1  36.421   1.581
  -5   3  -1  33.892   1.759
  -5   3  -1  37.681   2.856
   5  -3  -1  31.915   2.630
  -5   3  -1  36.231   3.028
  -5  -3   1  35.353   1.487
  -5  -3   1  34.011   1.557
  -5  -3   1  33.992   1.453
  -5   3  -1  35.372   1.643
  -5  -3   1  32.978   1.524
  -6  -3  -1  10.186   0.921
  -6   3   1  11.015   0.865
  -6  -3  -1  10.527   0.971
  -6   3   1  8.7757  1.1149
   6   3  -1  10.405   1.935
  -6   3   1  9.9194  2.3330
  -6  -3  -1  10.155   1.824
  -6  -3  -1  10.933   0.822
   6  -3   1  8.1830  2.0264
  -6  -3  -1  10.189   0.805
  -6   3   1  9.0392  0.9069
  -6  -3  -1  9.7725  0.8178
  -6  -3  -1  9.8991  0.7980
  -6   3   1  10.075   0.903
  -6  -3  -1  11.288   0.951
  -6  -3  -1  10.846   0.827
  -6   3   1  10.955   0.961
  -6   3   1  9.8512  0.8785
  -6   3   1  9.8286  0.8600
  -6  -3  -1  10.533   0.854
  -6   3   1  9.5163  0.7839
  -6   3   1  8.9036  2.2548
   6   3  -1  12.325   2.124
  -6  -3  -1  10.118   2.144
  -6   3   1  9.7446  0.8688
  -6  -3   1  10.816   0.921
  -6  -3   1  9.6832  0.8509
  -6  -3   1  9.2536  0.9452
  -6   3  -1  9.0469  0.9839
  -6   3  -1  10.069   0.811
  -6   3  -1  10.389   1.902
  -6   3  -1  11.385   0.904
  -6  -3   1  8.3068  0.9219
  -6   3  -1  9.2377  0.8139
  -6  -3   1  9.0937  0.9207
   6   3   1  11.094   2.126
  -6   3  -1  7.6525  0.9040
  -6   3  -1  10.017   0.840
   6  -3  -1  7.4644  1.8886
  -6  -3   1  9.8510  0.9124
  -6  -3   1  11.246   2.042
  -6  -3   1  10.351   0.858
  -6  -3   1  10.409   0.977
  -6  -3   1  9.8615  0.8569
  -6   3  -1  9.8006  0.9161
  -6   3  -1  11.409   0.993
  -6   3  -1  10.550   1.076
  -6  -3   1  10.353   0.899
  -6  -3   1  12.151   2.284
  -6   3  -1  10.865   2.053
  -7   3   1  646.09   22.11
  -7   3   1  662.60   22.54
  -7   3   1  655.28   22.12
  -7  -3  -1  669.16   22.30
  -7  -3  -1  660.24   21.72
  -7   3   1  666.37   23.67
  -7  -3  -1  684.72   22.62
  -7  -3  -1  679.47   22.15
  -7  -3  -1  656.93   23.34
  -7   3   1  672.46   22.45
  -7  -3  -1  663.27   22.52
   7  -3   1  619.54   31.66
  -7  -3  -1  661.87   22.31
  -7  -3  -1  688.18   21.74
  -7  -3  -1  651.51   21.90
  -7   3   1  675.15   21.91
   7   3  -1  652.90   29.89
  -7  -3  -1  626.53   30.34
  -7   3   1  667.50   21.98
  -7   3   1  610.92   30.59
  -7   3   1  634.87   22.87
  -7   3  -1  656.54   23.33
   7  -3  -1  601.14   31.74
  -7  -3   1  688.55   22.34
  -7  -3   1  685.63   21.73
  -7   3  -1  686.06   21.99
  -7  -3   1  686.57   22.62
  -7   3  -1  666.02   23.67
  -7  -3   1  674.68   22.13
  -7   3  -1  623.83   30.67
  -7   3  -1  655.11   22.43
  -7   3  -1  638.09   22.08
  -7   3  -1  672.17   21.92
   7   3   1  635.07   29.25
  -7  -3   1  707.80   21.91
  -7   3  -1  650.59   22.27
  -7  -3   1  677.27   21.74
  -7   3  -1  671.24   22.54
  -7  -3   1  690.12   22.54
  -7  -3   1  612.34   30.28
  -7  -3   1  628.40   22.26
  -8  -3  -1  225.63    7.61
  -8  -3  -1  208.19    7.32
  -8   3   1  209.70    7.45
  -8  -3  -1  223.26    7.60
  -8  -3  -1  207.71    7.47
  -8  -3  -1  187.30    7.35
  -8   3   1  226.81    7.61
  -8   3   1  218.53    8.00
  -8   3   1  208.58    7.38
  -8  -3  -1  223.32    7.46
  -8   3   1  216.52    7.55
  -8  -3  -1  207.74    7.83
  -8  -3  -1  219.12    7.32
  -8  -3   1  225.04    7.54
  -8   3  -1  216.22    7.41
  -8   3  -1  217.69    7.39
  -8  -3   1  223.88    7.38
  -8  -3   1  229.32    7.63
  -8  -3   1  222.12    7.57
  -8  -3   1  214.56    7.42
  -8   3  -1  214.19    7.59
  -8  -3   1  213.10    7.30
  -8  -3   1  232.59    7.35
  -8   3  -1  212.90    7.49
  -8   3  -1  212.15    7.98
  -8   3  -1  218.82    7.56
  -9  -3  -1  87.812   3.163
  -9  -3  -1  81.856   3.074
  -9  -3  -1  86.401   3.075
  -9  -3  -1  83.698   3.018
  -9  -3  -1  84.800   3.033
  -9  -3   1  87.127   3.163
  -9  -3   1  82.848   3.037
  -9  -3   1  87.190   3.155
  -9  -3   1  84.380   3.021
  -9  -3   1  85.307   3.060
   0  -4   1  650.34   29.23
   0   4   1  641.09   28.76
   0   4   1  664.43   28.45
   0   4   1  657.22   29.80
   0  -4   1  652.75   30.74
   0   4  -1  658.27   29.78
   0   4  -1  632.40   28.81
   0  -4  -1  704.01   29.27
   0   4  -1  672.37   28.46
   0  -4   1  657.87   29.37
   0  -4  -1  649.27   29.41
   1  -4   1  34.218   2.592
  -1  -4  -1  30.950   2.539
   1   4  -1  30.968   2.330
  -1   4   1  32.967   2.532
   1  -4   1  28.795   2.044
   1   4  -1  34.472   2.256
  -1  -4  -1  39.068   2.449
  -1  -4  -1  34.404   2.109
  -1   4   1  29.581   2.273
   1   4  -1  33.240   2.316
   1  -4   1  29.300   2.615
  -1  -4  -1  34.495   2.227
  -1   4   1  33.996   2.806
   1  -4  -1  31.562   2.398
  -1  -4   1  30.540   2.482
  -1   4  -1  34.022   2.785
  -1   4  -1  36.521   2.367
   1   4   1  31.041   2.310
  -1  -4   1  32.596   2.224
  -1  -4   1  31.500   2.147
   1   4   1  31.616   2.457
   1  -4  -1  27.955   2.136
  -1   4  -1  31.077   2.084
   2  -4   1  371.59   17.06
   2   4  -1  364.18   16.87
  -2  -4  -1  400.03   16.91
  -2  -4  -1  378.31   17.02
   2   4  -1  371.37   16.56
  -2   4   1  390.30   18.08
  -2  -4  -1  367.58   17.19
  -2   4   1  384.82   17.53
  -2   4   1  380.85   16.57
   2   4   1  368.85   17.21
   2  -4  -1  342.69   16.93
  -2   4  -1  395.87   17.50
  -2  -4   1  377.75   17.21
   2   4   1  363.16   16.59
  -2  -4   1  384.50   17.09
   2  -4  -1  379.90   17.06
  -2   4  -1  389.73   16.62
  -3  -4  -1  103.81    5.42
  -3   4   1  98.258   5.528
  -3   4   1  110.69    5.80
  -3  -4  -1  102.88    5.30
   3  -4   1  100.28    5.27
   3   4  -1  103.14    5.16
  -3   4   1  101.76    5.15
  -3  -4  -1  101.26    5.34
  -3  -4   1  97.033   5.307
   3   4   1  102.93    5.27
  -3   4  -1  110.31    5.20
   3   4   1  103.43    5.14
  -3  -4   1  108.65    5.41
   3  -4  -1  96.664   4.980
   3  -4  -1  108.22    5.47
  -3   4  -1  97.154   5.530
  -4  -4  -1  287.01   13.25
  -4   4   1  283.57   10.33
  -4  -4  -1  312.56   13.36
  -4  -4  -1  309.34   13.54
   4   4  -1  306.44   12.99
  -4   4   1  277.24    9.57
  -4   4   1  316.30   14.26
  -4  -4  -1  278.97   10.16
  -4   4   1  273.56    9.70
  -4  -4  -1  286.76    9.64
  -4  -4  -1  283.28    9.47
  -4  -4  -1  286.44    9.83
  -4   4   1  268.26    9.58
   4  -4   1  306.77   13.27
  -4   4   1  282.66    9.65
  -4   4   1  276.02    9.96
  -4   4   1  281.24    9.85
  -4   4   1  284.59    9.79
  -4  -4  -1  280.57    9.87
  -4   4   1  294.07   13.72
  -4  -4  -1  286.47    9.54
  -4  -4  -1  278.60    9.72
  -4  -4  -1  282.71    9.47
  -4  -4  -1  274.79    9.71
  -4   4   1  281.29    9.65
  -4   4   1  280.78   12.84
  -4  -4   1  287.31    9.54
   4  -4  -1  295.64   13.31
  -4  -4   1  289.65   13.35
  -4   4  -1  277.68    9.61
  -4   4  -1  314.69   13.83
  -4   4  -1  294.03    9.84
  -4  -4   1  286.00    9.64
  -4  -4   1  269.98    9.85
  -4   4  -1  269.89    9.72
   4   4   1  303.25   13.04
  -4  -4   1  276.57    9.46
  -4   4  -1  302.91   12.99
  -4  -4   1  277.61    9.98
  -4  -4   1  282.55   13.46
  -4   4  -1  286.86   10.32
  -4   4  -1  272.70   10.17
  -4  -4   1  284.00    9.45
  -4  -4   1  289.40   10.17
  -4   4  -1  271.33    9.62
  -4   4  -1  283.61    9.79
  -4   4  -1  281.10    9.58
  -4  -4   1  278.52    9.80
  -4  -4   1  279.32    9.72
  -4  -4   1  285.10    9.75
  -4   4  -1  282.46    9.63
  -5   4   1  167.60    5.88
  -5  -4  -1  175.21    6.06
  -5   4   1  180.02    9.12
  -5  -4  -1  170.32    8.42
  -5   4   1  170.46    8.90
   5   4  -1  165.62    8.26
   5  -4   1  175.44    9.22
  -5   4   1  173.00    5.90
  -5   4   1  169.19    5.93
  -5  -4  -1  185.14    6.03
  -5  -4  -1  166.00    5.95
  -5  -4  -1  177.12    6.23
   5  -4   1  174.57    8.37
  -5  -4  -1  178.36    5.86
  -5  -4  -1  177.29    5.79
  -5   4   1  165.84    5.89
  -5  -4  -1  168.69    5.91
  -5   4   1  168.43    6.37
  -5  -4  -1  165.39    8.39
  -5   4   1  162.06    8.12
  -5  -4  -1  173.86    5.81
  -5   4   1  170.70    6.02
   5   4  -1  182.40    8.64
  -5   4   1  169.22    6.10
  -5   4   1  168.18    5.83
  -5  -4  -1  169.26    5.95
  -5   4   1  169.51    5.99
  -5  -4  -1  168.53    8.61
  -5   4  -1  170.44    5.87
  -5  -4   1  172.99    5.88
   5  -4  -1  169.78    8.51
  -5  -4   1  169.21    6.19
  -5  -4   1  168.08    5.76
  -5   4  -1  156.28    6.04
  -5   4  -1  156.12    8.73
  -5   4  -1  169.20    5.86
  -5   4  -1  166.81    6.21
  -5   4  -1  169.97    6.34
  -5  -4   1  164.79    5.87
  -5  -4   1  177.62    5.99
  -5   4  -1  171.96    5.98
   5   4   1  179.11    8.37
  -5  -4   1  169.74    5.97
  -5  -4   1  163.76    8.56
  -5  -4   1  174.59    8.67
  -5  -4   1  170.74    5.93
  -5   4  -1  157.28    5.93
  -5   4  -1  172.34    6.01
  -5  -4   1  167.95    6.10
  -5  -4   1  168.38    5.78
  -5   4  -1  164.88    5.86
  -5   4  -1  172.23    5.87
  -5  -4   1  177.39    5.82
  -5   4  -1  161.80    8.17
  -5   4  -1  165.44    5.92
  -5  -4   1  169.30    6.06
  -6  -4  -1  169.81    5.79
  -6   4   1  166.08    6.04
  -6  -4  -1  164.45    5.94
  -6   4   1  171.75    5.95
   6   4  -1  167.17    8.66
  -6   4   1  169.35    5.82
  -6   4   1  173.05    5.85
  -6  -4  -1  164.58    6.17
  -6  -4  -1  176.45    5.99
   6   4  -1  165.10    8.31
  -6   4   1  165.48    8.97
  -6  -4  -1  164.50    5.73
  -6  -4  -1  173.98    5.92
  -6   4   1  171.24    6.03
  -6   4   1  170.53    5.85
  -6  -4  -1  171.31    5.85
  -6  -4  -1  177.78    5.76
   6  -4   1  175.83    9.28
  -6   4   1  162.75    5.84
  -6  -4  -1  160.48    8.66
  -6  -4  -1  170.27    5.87
  -6   4   1  169.62    6.28
  -6   4   1  166.78    5.88
  -6   4  -1  173.72    5.86
  -6   4  -1  160.31    5.82
  -6  -4   1  169.59    5.88
  -6   4  -1  161.22    6.17
  -6  -4   1  154.95    8.54
  -6  -4   1  165.98    5.95
  -6  -4   1  162.43    5.97
  -6  -4   1  161.18    6.15
  -6  -4   1  171.87    5.76
  -6   4  -1  154.13    5.86
  -6   4  -1  171.19    6.32
  -6   4  -1  166.58    5.85
   6  -4  -1  159.77    8.50
  -6  -4   1  158.48    8.66
  -6  -4   1  172.24    5.83
  -6   4  -1  176.17    5.94
  -6   4  -1  159.93    8.29
  -6   4  -1  172.25    5.92
  -6  -4   1  169.19    5.94
  -6   4  -1  174.08    5.80
  -6  -4   1  162.02    6.04
   6   4   1  166.23    8.39
  -6  -4   1  170.62    5.84
  -6   4  -1  157.72    8.96
  -6   4  -1  175.35    6.02
  -6  -4   1  168.80    5.73
  -7   4   1  11.845   1.102
  -7   4   1  11.275   0.964
  -7  -4  -1  13.358   1.044
  -7  -4  -1  12.919   0.926
  -7   4   1  11.488   1.035
  -7  -4  -1  9.9752  2.3627
  -7   4   1  8.7406  2.4831
  -7  -4  -1  13.364   0.967
  -7   4   1  13.975   1.027
  -7  -4  -1  14.029   0.923
  -7  -4  -1  12.893   0.916
   7  -4   1  12.233   2.513
  -7  -4  -1  12.166   1.026
  -7   4   1  10.595   1.019
   7   4  -1  12.655   2.212
  -7   4   1  12.090   1.106
  -7  -4  -1  12.392   1.084
  -7   4   1  13.362   1.035
  -7   4   1  11.485   1.037
  -7   4   1  13.188   1.243
  -7  -4  -1  13.850   1.014
  -7  -4  -1  10.049   0.995
  -7   4  -1  12.381   1.038
  -7  -4   1  11.802   0.996
  -7   4  -1  14.104   1.033
  -7  -4   1  11.214   2.301
  -7   4  -1  12.472   1.068
   7  -4  -1  9.5871  2.2876
  -7   4  -1  8.5056  2.5102
  -7  -4   1  11.206   0.883
  -7   4  -1  11.692   0.970
  -7  -4   1  11.901   0.894
  -7  -4   1  10.015   0.990
   7   4   1  9.5767  2.2307
  -7   4  -1  12.080   1.205
  -7   4  -1  10.946   1.104
  -7  -4   1  11.775   1.050
  -7  -4   1  13.607   1.095
  -7  -4   1  12.751   1.083
   7   4   1  10.308   2.207
  -7  -4   1  11.564   0.951
  -7   4  -1  12.303   1.120
  -7  -4   1  12.275   0.939
  -7   4  -1  12.157   1.088
  -8  -4  -1  9.0193  1.0365
  -8   4   1  10.858   1.084
  -8  -4  -1  9.3365  0.9070
  -8   4   1  10.111   0.952
  -8   4   1  9.6278  1.0618
  -8  -4  -1  9.3607  0.8979
  -8   4   1  9.0299  0.9649
  -8  -4  -1  9.3769  1.0123
  -8  -4  -1  8.6814  1.0122
  -8   4   1  9.4059  0.9117
  -8  -4  -1  8.7627  0.7822
  -8  -4  -1  9.9804  0.9612
  -8  -4  -1  10.742   0.959
  -8  -4  -1  9.9233  0.9235
  -8   4   1  9.2912  1.0532
  -8  -4   1  8.1034  0.8869
  -8  -4   1  9.2499  0.9161
  -8  -4   1  10.600   0.949
  -8   4  -1  8.1604  0.9606
  -8  -4   1  9.4018  1.0165
  -8  -4   1  9.8266  0.8986
  -8   4  -1  7.5739  1.1425
  -8   4  -1  9.9370  0.9364
  -8   4  -1  10.097   0.895
  -8  -4   1  9.3760  0.9150
  -8   4  -1  8.8977  0.9277
  -8  -4   1  8.9955  0.9514
  -8   4  -1  8.4483  0.9252
  -8  -4   1  9.1129  0.9463
  -9   4   1  23.311   1.190
  -9  -4  -1  24.264   1.229
  -9  -4  -1  24.640   1.251
  -9  -4  -1  23.547   1.303
  -9   4   1  23.158   1.204
  -9  -4  -1  22.829   1.219
  -9  -4  -1  23.770   1.251
  -9  -4  -1  24.087   1.216
  -9  -4   1  21.607   1.171
  -9   4  -1  22.893   1.183
  -9  -4   1  23.496   1.278
  -9  -4   1  22.690   1.181
  -9  -4   1  24.176   1.242
  -9  -4   1  25.663   1.300
  -9  -4   1  24.389   1.248
  -9   4  -1  22.175   1.161
   0   5  -1  53.963   2.956
   0   5   1  52.911   3.328
   0  -5  -1  54.741   3.071
   0  -5  -1  53.605   3.224
   0   5  -1  53.372   3.369
   0  -5   1  52.591   3.230
   0   5  -1  54.059   3.165
   0  -5   1  50.442   3.094
   0   5   1  53.428   3.361
   0   5   1  51.020   2.825
   0  -5   1  52.063   3.241
   0  -5  -1  51.399   3.136
  -1   5   1  0.4765  1.4631
   1   5  -1  2.6104  1.2273
   1   5  -1  3.6877  1.2477
  -1   5   1  2.6339  1.3548
   1  -5   1  3.2740  1.0384
  -1  -5  -1  1.7585  1.2180
   1   5  -1  3.8151  1.2166
  -1  -5  -1  3.3454  1.3312
   1  -5   1  3.1067  1.2498
  -1  -5  -1  2.6313  0.8972
  -1   5   1  4.3687  1.1539
   1  -5   1  2.5005  1.1650
   1   5   1  1.0947  1.2597
  -1  -5   1  2.1718  1.2713
  -1   5  -1  3.1090  1.3121
  -1  -5   1  4.9236  1.2888
  -1  -5   1  2.6954  0.9458
   1  -5  -1  3.2814  1.1511
  -1   5  -1  2.2957  0.8780
   1   5   1  3.2696  1.2001
   1   5   1  2.2834  1.1740
   1  -5  -1  1.9662  1.2366
  -1   5  -1  3.3684  1.2244
  -2   5   1  612.61   28.04
  -2  -5  -1  616.45   27.68
  -2  -5  -1  632.88   27.44
  -2   5   1  643.22   28.97
   2   5  -1  605.28   26.64
   2  -5   1  601.44   28.96
   2   5  -1  618.25   27.09
  -2   5   1  601.32   26.62
   2  -5   1  599.74   27.42
  -2   5  -1  613.86   26.72
   2  -5  -1  632.52   27.45
  -2   5  -1  610.00   28.03
   2   5   1  626.82   26.68
  -2  -5   1  630.83   27.66
   2  -5  -1  571.95   27.32
  -2  -5   1  590.87   27.42
   2   5   1  588.71   27.73
  -3  -5  -1  227.27    8.07
  -3   5   1  236.62    8.61
  -3   5   1  233.47    8.03
  -3   5   1  230.27    8.06
  -3  -5  -1  231.15    8.08
  -3   5   1  238.71    8.14
  -3   5   1  243.53   10.81
  -3   5   1  240.19    8.01
  -3   5   1  234.54    8.19
  -3   5   1  224.54    7.93
  -3   5   1  250.83   11.58
  -3  -5  -1  243.05   11.28
  -3  -5  -1  232.38    7.84
  -3  -5  -1  231.41    8.43
  -3  -5  -1  231.58    8.01
   3   5  -1  257.16   10.92
   3  -5   1  241.54   11.89
  -3  -5  -1  237.83    8.14
  -3   5   1  227.11    8.27
  -3  -5  -1  243.26   11.00
  -3   5   1  255.10   11.90
   3   5  -1  238.58   11.05
  -3  -5  -1  248.90   11.12
  -3  -5  -1  223.11    8.17
  -3  -5  -1  229.06    7.87
   3  -5   1  254.84   11.14
  -3  -5  -1  232.00    7.90
  -3   5   1  220.94    7.97
  -3  -5   1  232.46    7.85
  -3  -5   1  231.63    8.00
  -3  -5   1  230.25    7.91
  -3   5  -1  225.52    8.43
  -3  -5   1  225.03    8.27
  -3   5  -1  235.17    7.99
  -3   5  -1  242.48    8.13
  -3   5  -1  235.96    8.01
  -3  -5   1  253.42   11.23
  -3  -5   1  235.30    8.17
  -3   5  -1  239.28   11.49
  -3   5  -1  223.88    7.93
   3  -5  -1  250.00   11.17
   3   5   1  251.78   10.91
  -3   5  -1  240.96   10.86
  -3  -5   1  229.97    8.09
  -3   5  -1  240.61    8.19
  -3   5  -1  238.00    8.60
  -3  -5   1  230.46    8.12
  -3  -5   1  229.88    8.06
  -3  -5   1  230.78    7.83
  -3  -5   1  252.54   11.34
  -3   5  -1  224.94    8.08
  -3   5  -1  232.13    7.96
  -3  -5   1  234.69    8.45
  -4   5   1  50.562   2.174
  -4   5   1  52.640   2.239
  -4   5   1  54.071   2.202
  -4  -5  -1  58.256   3.571
   4   5  -1  56.093   3.907
  -4   5   1  54.934   3.417
  -4   5   1  53.314   2.106
  -4  -5  -1  50.652   2.261
  -4  -5  -1  54.385   2.066
   4  -5   1  52.126   3.944
  -4  -5  -1  56.128   3.617
  -4   5   1  52.793   2.287
  -4  -5  -1  53.208   2.129
  -4   5   1  46.988   2.217
  -4   5   1  54.471   2.088
   4   5  -1  51.343   3.331
  -4   5   1  52.149   2.137
  -4   5   1  54.469   2.158
   4  -5   1  51.631   3.537
  -4  -5  -1  50.931   2.157
  -4  -5  -1  53.480   2.083
  -4  -5  -1  54.327   2.013
  -4  -5  -1  51.068   2.171
  -4   5   1  60.304   3.909
  -4   5   1  55.504   2.208
  -4  -5  -1  52.614   2.114
  -4   5   1  57.206   3.930
  -4  -5  -1  53.236   2.040
  -4  -5  -1  49.227   2.149
  -4  -5   1  50.248   2.147
  -4   5  -1  52.013   2.101
  -4   5  -1  51.147   3.381
   4  -5  -1  57.636   3.717
  -4  -5   1  51.476   2.123
  -4   5  -1  52.116   2.090
  -4   5  -1  54.046   2.243
  -4  -5   1  52.330   3.523
  -4  -5   1  54.557   2.078
  -4   5  -1  50.163   2.014
  -4   5  -1  49.469   2.096
  -4   5  -1  52.601   2.241
  -4   5  -1  54.253   2.126
  -4  -5   1  51.759   2.214
  -4  -5   1  51.919   2.116
  -4  -5   1  53.197   3.584
  -4  -5   1  51.698   2.083
  -4  -5   1  50.678   2.081
  -4   5  -1  51.898   2.268
  -4   5  -1  49.704   2.098
  -4  -5   1  52.145   2.173
  -4  -5   1  52.040   2.219
  -4   5  -1  51.231   2.079
  -4   5  -1  57.055   3.842
   4   5   1  52.641   3.727
  -4   5  -1  51.564   2.141
  -4  -5   1  50.246   2.019
  -4  -5   1  52.444   2.082
   4   5   1  45.972   2.011
  -5   5   1  70.610   2.694
   5  -5   1  69.467   4.326
  -5   5   1  72.485   2.768
  -5  -5  -1  69.887   2.638
  -5   5   1  69.730   4.669
  -5   5   1  69.323   4.104
  -5   5   1  68.410   4.724
  -5  -5  -1  73.753   2.886
  -5  -5  -1  69.648   2.630
  -5  -5  -1  69.682   2.679
  -5   5   1  68.335   2.650
  -5   5   1  69.220   2.688
  -5   5   1  71.541   2.673
  -5   5   1  69.414   2.747
  -5  -5  -1  72.744   2.836
  -5   5   1  72.604   2.771
   5   5  -1  73.615   4.557
  -5  -5  -1  65.193   4.411
  -5   5   1  76.779   3.047
  -5  -5  -1  66.641   4.324
  -5   5   1  66.499   2.784
  -5  -5  -1  69.686   2.686
  -5  -5  -1  70.187   2.712
  -5  -5  -1  70.737   2.609
   5  -5   1  71.000   4.883
   5   5  -1  69.729   4.154
  -5  -5  -1  72.131   2.677
   5   5   1  63.126   2.595
  -5   5  -1  67.620   2.802
   5   5   1  67.289   4.481
  -5  -5   1  68.790   2.883
  -5   5  -1  67.436   2.722
  -5  -5   1  70.762   2.707
  -5  -5   1  68.531   2.775
  -5   5  -1  72.762   2.676
  -5  -5   1  73.901   2.711
  -5   5  -1  69.715   4.338
  -5  -5   1  72.026   2.745
  -5   5  -1  72.502   2.764
  -5   5  -1  68.314   4.658
  -5  -5   1  69.075   2.683
  -5  -5   1  66.478   4.541
  -5   5  -1  65.831   2.848
  -5   5  -1  72.591   2.779
  -5   5  -1  65.998   2.732
   5  -5  -1  72.595   4.481
  -5  -5   1  74.044   2.682
  -5  -5   1  67.312   2.746
  -5  -5   1  72.789   2.857
  -5  -5   1  72.837   2.706
  -5   5  -1  70.445   2.695
  -5   5  -1  71.876   2.760
  -5  -5   1  65.820   4.655
  -5   5  -1  72.089   3.011
  -5   5  -1  66.624   2.665
  -5  -5   1  66.857   2.888
  -6  -5  -1  42.495   1.821
  -6  -5  -1  38.555   1.767
  -6  -5  -1  39.038   1.907
  -6   5   1  39.248   1.939
   6  -5   1  36.172   3.574
  -6   5   1  39.959   1.784
  -6   5   1  40.214   1.842
  -6   5   1  40.119   1.882
   6   5  -1  38.603   3.264
  -6  -5  -1  40.193   1.857
  -6   5   1  43.319   1.987
  -6  -5  -1  38.986   1.946
  -6   5   1  37.724   1.980
  -6   5   1  36.033   1.963
  -6   5   1  38.580   2.015
  -6  -5  -1  40.235   1.807
  -6  -5  -1  40.774   1.769
  -6  -5  -1  40.863   1.777
  -6   5   1  40.633   3.729
  -6  -5  -1  34.495   3.295
  -6  -5  -1  39.170   1.752
   6   5  -1  33.588   3.209
  -6   5   1  40.993   2.163
   6   5   1  36.069   3.249
  -6  -5   1  38.323   1.869
   6  -5  -1  39.570   3.939
  -6  -5   1  41.238   1.856
  -6   5  -1  41.641   1.790
  -6  -5   1  39.632   1.741
  -6  -5   1  37.589   1.934
  -6   5  -1  37.690   1.997
  -6  -5   1  35.414   3.405
  -6  -5   1  38.839   1.989
  -6  -5   1  36.430   1.907
  -6   5  -1  40.423   1.881
  -6  -5   1  36.392   1.838
  -6  -5   1  41.917   1.912
  -6   5  -1  36.572   1.778
  -6   5  -1  37.673   1.986
  -6   5  -1  38.333   3.230
  -6   5  -1  34.773   3.583
   6   5   1  36.127   3.300
  -6   5  -1  40.697   1.852
  -6  -5   1  40.234   1.947
   6  -5  -1  34.972   3.237
  -6  -5   1  37.393   3.588
  -6  -5   1  39.849   1.887
  -6   5  -1  39.243   1.911
  -6   5  -1  38.820   1.924
  -7  -5  -1  10.032   1.007
  -7  -5  -1  10.387   0.982
  -7   5   1  10.230   1.038
  -7   5   1  12.210   0.956
  -7  -5  -1  9.6276  1.0205
  -7  -5  -1  8.6702  0.9584
  -7   5   1  10.604   1.020
  -7  -5  -1  9.2011  1.0425
  -7  -5  -1  10.529   0.930
  -7   5   1  9.5401  1.0038
  -7  -5  -1  11.202   1.032
  -7  -5  -1  12.600   1.034
  -7   5   1  10.170   1.248
  -7   5   1  10.043   1.005
  -7   5   1  8.5864  0.9207
  -7   5   1  11.065   1.051
  -7  -5  -1  9.3926  0.9973
  -7   5   1  8.3627  1.0732
  -7  -5   1  11.280   1.005
  -7  -5   1  10.503   0.852
  -7   5  -1  9.3134  0.9745
  -7   5  -1  9.1189  1.0933
  -7  -5   1  10.293   0.924
  -7   5  -1  9.4550  0.9438
  -7  -5   1  11.360   0.886
  -7  -5   1  11.251   0.863
  -7   5  -1  11.208   1.208
  -7   5  -1  11.759   1.122
  -7   5  -1  11.738   1.051
  -7   5  -1  9.2758  1.0460
  -7  -5   1  10.669   1.066
  -7  -5   1  10.863   1.087
  -7  -5   1  9.8872  1.0489
  -8  -5  -1  23.329   1.404
  -8   5   1  24.230   1.476
  -8  -5  -1  26.840   1.489
  -8   5   1  26.065   1.492
  -8  -5  -1  26.631   1.426
  -8  -5  -1  24.003   1.357
  -8   5   1  26.677   1.504
  -8   5   1  25.177   1.487
  -8  -5  -1  26.615   1.402
  -8   5   1  26.553   1.731
  -8  -5  -1  24.201   1.392
  -8  -5  -1  24.813   1.334
  -8  -5  -1  27.416   1.469
  -8   5   1  21.098   1.442
  -8  -5   1  26.937   1.433
  -8   5  -1  25.568   1.427
  -8  -5   1  23.613   1.415
  -8  -5   1  26.516   1.471
  -8  -5   1  23.331   1.579
  -8  -5   1  25.070   1.359
  -8   5  -1  26.542   1.469
  -8   5  -1  26.451   1.528
  -8   5  -1  23.987   1.485
  -8   5  -1  25.569   1.485
  -8  -5   1  27.021   1.419
  -8   5  -1  27.393   1.667
  -8   5  -1  22.540   1.409
  -8  -5   1  24.777   1.462
  -9   5   1  13.376   0.945
  -9  -5  -1  15.862   0.973
  -9  -5  -1  13.723   0.997
  -9   5   1  13.511   1.026
  -9   5   1  14.461   0.947
  -9  -5  -1  15.787   0.976
  -9  -5  -1  15.101   0.957
  -9  -5  -1  15.888   0.983
  -9  -5  -1  16.105   0.994
  -9   5  -1  15.252   0.917
  -9  -5   1  13.789   1.003
  -9  -5   1  14.928   0.967
  -9  -5   1  17.081   1.025
   9   5   1  12.275   0.878
  -9   5  -1  12.330   0.897
  -9   5  -1  13.688   0.932
  -9  -5   1  13.981   1.029
  -9  -5   1  16.128   0.956
  -9   5  -1  15.852   0.942
  -9  -5   1  14.405   0.872
  -9  -5   1  16.005   0.976
   0   6  -1  93.906   4.665
   0  -6   1  87.764   4.574
   0  -6  -1  87.025   4.767
   0  -6   1  86.487   4.878
   0   6   1  89.441   4.609
   0  -6   1  83.300   4.767
   0   6  -1  92.806   4.907
   0  -6  -1  87.932   4.580
   0   6   1  84.096   4.854
   0   6  -1  81.626   4.285
   0  -6  -1  89.169   4.748
   1   6  -1  141.87    6.53
  -1   6   1  136.03    4.70
  -1   6   1  151.38    6.64
  -1   6   1  149.76    7.10
  -1  -6  -1  132.04    4.74
  -1  -6  -1  142.97    6.78
   1   6  -1  127.67    4.96
   1   6  -1  122.28    4.70
  -1  -6  -1  127.04    4.88
  -1  -6  -1  134.71    6.79
   1   6  -1  142.84    6.63
   1   6  -1  144.61    6.73
   1  -6   1  137.37    7.05
   1  -6   1  148.45    6.83
  -1   6   1  129.05    4.71
   1  -6   1  127.88    4.83
   1  -6   1  128.36    4.69
   1   6   1  140.29    6.81
   1   6   1  133.38    6.45
  -1   6  -1  144.75    6.68
   1   6   1  149.57    6.65
  -1   6  -1  141.78    6.98
   1   6   1  129.67    4.71
  -1  -6   1  128.83    4.69
  -1  -6   1  144.34    6.85
   1  -6  -1  136.92    6.56
  -1  -6   1  145.00    6.74
  -1   6  -1  133.46    4.95
   1  -6  -1  131.91    7.11
  -1   6  -1  134.69    4.69
  -1  -6   1  128.88    4.85
  -1  -6   1  131.19    6.74
   1  -6  -1  143.99    6.83
   1   6   1  130.26    4.93
  -1   6  -1  127.85    4.71
  -2   6   1  312.41   10.32
   2   6  -1  320.69   13.80
  -2   6   1  297.18   10.88
  -2  -6  -1  302.02   10.12
  -2   6   1  301.59   10.38
  -2  -6  -1  304.36   10.39
  -2  -6  -1  294.91   10.39
  -2   6   1  299.94   10.46
  -2   6   1  330.54   14.62
  -2  -6  -1  336.47   14.25
  -2  -6  -1  321.52   14.36
  -2   6   1  313.76   10.31
   2  -6   1  312.58   14.17
   2  -6   1  307.03   14.97
  -2  -6  -1  300.43   10.29
  -2   6   1  295.73   10.51
  -2  -6  -1  289.08   10.65
   2   6  -1  302.42   10.38
  -2   6   1  303.43   11.02
  -2   6   1  322.92   13.85
  -2  -6  -1  286.55   10.28
  -2   6   1  300.04   10.22
   2   6  -1  321.10   13.95
  -2  -6  -1  291.64   10.52
  -2   6   1  306.83   10.67
   2   6  -1  290.36   10.87
  -2   6   1  296.35   10.25
   2   6   1  313.94   14.21
  -2   6  -1  298.31   10.51
  -2   6  -1  302.12   10.40
   2   6   1  318.62   13.83
  -2   6  -1  297.50   10.38
  -2   6  -1  317.04   10.32
  -2   6  -1  310.37   11.05
  -2   6  -1  295.95   10.24
  -2   6  -1  330.70   14.58
   2   6   1  306.53   13.94
  -2  -6   1  294.49   10.66
  -2  -6   1  297.08   10.30
  -2   6  -1  297.24   10.23
   2   6   1  282.38   10.34
  -2   6  -1  330.64   13.89
  -2  -6   1  346.43   14.33
   2  -6  -1  321.41   14.23
  -2  -6   1  300.58   10.39
  -2  -6   1  302.48   14.28
  -2   6  -1  308.81   10.32
  -2   6  -1  303.36   10.45
  -2  -6   1  295.82   10.51
  -2  -6   1  292.36   10.32
  -2   6  -1  292.07   10.89
   3   6  -1  383.11   16.47
  -3  -6  -1  355.13   12.09
   3   6  -1  367.65   16.76
  -3  -6  -1  370.42   12.41
  -3   6   1  357.57   12.73
  -3   6   1  374.86   12.32
  -3  -6  -1  358.67   12.99
  -3   6   1  387.23   16.46
   3   6  -1  353.71   12.99
  -3  -6  -1  361.16   12.73
  -3  -6  -1  350.90   12.57
  -3  -6  -1  379.39   16.92
  -3  -6  -1  385.63   17.18
  -3  -6  -1  349.25   12.30
   3  -6   1  386.72   17.98
  -3  -6  -1  359.06   12.44
  -3   6   1  371.74   12.32
  -3   6   1  365.32   12.41
  -3   6   1  371.34   17.38
  -3   6   1  377.79   12.50
  -3  -6  -1  351.75   12.51
  -3  -6  -1  359.18   12.17
   3  -6   1  371.58   16.87
  -3   6   1  365.04   12.24
  -3   6   1  369.84   12.23
  -3  -6  -1  361.59   12.31
  -3   6   1  368.50   12.57
  -3   6   1  349.95   12.98
  -3   6   1  366.39   13.20
  -3  -6  -1  356.25   12.06
  -3   6  -1  378.11   12.51
  -3  -6   1  360.42   12.59
  -3  -6   1  358.44   12.31
  -3  -6   1  373.93   12.75
  -3  -6   1  365.20   17.03
  -3   6  -1  358.33   12.41
  -3  -6   1  358.68   12.08
  -3   6  -1  371.92   17.35
  -3   6  -1  358.16   12.32
   3   6   1  344.60   12.36
  -3  -6   1  369.47   12.32
   3  -6  -1  325.11   12.36
  -3   6  -1  369.02   12.25
  -3   6  -1  378.39   16.48
  -3   6  -1  368.87   12.57
  -3   6  -1  366.48   13.01
  -3   6  -1  362.35   12.42
  -3  -6   1  348.47   12.49
  -3   6  -1  366.24   12.31
   3  -6  -1  383.36   16.99
  -3  -6   1  388.26   17.02
  -3   6  -1  371.41   12.23
  -3   6  -1  375.08   13.20
  -3  -6   1  344.81   12.06
  -3  -6   1  363.71   12.43
   3   6   1  399.51   16.80
  -3  -6   1  356.97   12.16
   3   6   1  380.67   16.49
  -3  -6   1  372.85   12.43
  -3   6  -1  345.94   12.73
  -4  -6  -1  3.6064  0.7159
  -4  -6  -1  2.4048  1.9560
  -4   6   1  3.6359  1.0703
  -4   6   1  4.0956  0.8699
  -4  -6  -1  3.3357  0.7429
  -4  -6  -1  4.6314  0.8349
  -4  -6  -1  2.5469  0.7154
  -4  -6  -1  2.8686  0.6786
  -4  -6  -1  4.7008  0.8241
  -4   6   1  2.6657  0.7805
  -4  -6  -1  4.0801  1.8139
   4  -6   1  4.1061  1.8540
  -4  -6  -1  2.4675  0.7712
  -4   6   1  3.3234  0.7620
  -4   6   1  3.5521  0.8846
  -4   6   1  2.0897  1.5693
  -4   6   1  3.6637  2.4223
  -4   6   1  1.7093  0.7003
  -4   6   1  2.7777  0.8619
  -4   6   1  3.4429  0.7005
  -4  -6  -1  2.6187  0.8082
  -4  -6  -1  2.1549  0.7927
  -4   6   1  3.6119  0.7661
   4  -6   1  3.8175  1.8104
  -4  -6  -1  3.6889  0.7236
   4   6  -1  2.8657  1.7480
  -4   6   1  4.7538  0.7315
   4   6  -1  1.0999  1.6212
  -4  -6   1  3.4355  0.6290
  -4  -6   1  4.0034  0.8127
   4   6   1  4.0938  2.0470
  -4   6  -1  4.1554  0.7660
  -4  -6   1  0.9186  1.6426
  -4   6  -1  3.9411  1.9153
  -4  -6   1  2.8128  0.8221
  -4   6  -1  3.3456  0.9037
  -4   6  -1  3.1644  0.7482
   4   6   1  2.0823  1.5286
  -4  -6   1  4.2833  0.8533
   4  -6  -1  2.5056  1.5878
  -4  -6   1  2.3634  0.6174
  -4   6  -1  2.3032  1.8001
   4   6   1  2.6568  0.7462
  -4   6  -1  3.4768  0.8578
  -4  -6   1  2.4621  0.6517
  -4   6  -1  2.6078  0.7127
  -4   6  -1  2.5963  0.6708
  -4   6  -1  3.8950  0.7261
  -4   6  -1  4.3334  0.7559
  -4  -6   1  2.2100  1.6419
  -4   6  -1  3.4602  0.7956
  -4  -6   1  2.1275  0.7206
  -4  -6   1  2.7377  0.6562
  -4  -6   1  2.7285  0.7322
  -4  -6   1  2.6403  0.6870
  -4   6  -1  2.8750  1.0520
  -4   6  -1  3.3287  0.9128
  -5  -6  -1  54.960   2.322
   5  -6   1  53.620   3.895
  -5  -6  -1  57.937   2.311
   5   6  -1  56.357   4.068
  -5   6   1  53.717   2.422
  -5   6   1  57.673   2.532
  -5   6   1  55.989   2.456
  -5  -6  -1  56.798   2.322
  -5  -6  -1  54.723   2.446
  -5   6   1  57.710   2.427
  -5   6   1  58.045   2.337
  -5  -6  -1  58.980   2.526
  -5   6   1  58.529   2.664
   5   6  -1  53.153   3.703
  -5  -6  -1  57.508   2.312
   5  -6   1  61.261   4.674
  -5  -6  -1  55.960   2.280
  -5   6   1  60.003   2.506
  -5   6   1  50.828   4.494
  -5   6   1  56.991   2.277
  -5  -6  -1  57.699   2.451
  -5   6   1  59.417   2.462
  -5  -6  -1  58.926   4.056
  -5  -6  -1  56.432   2.381
  -5  -6  -1  46.616   3.868
  -5  -6  -1  55.493   2.335
  -5   6  -1  57.805   2.338
  -5  -6   1  58.847   2.322
  -5  -6   1  57.102   2.401
  -5  -6   1  58.378   2.250
  -5   6  -1  55.150   4.266
  -5  -6   1  61.042   2.470
  -5   6  -1  56.070   2.478
   5  -6  -1  54.022   4.091
  -5   6  -1  53.493   2.351
   5   6   1  56.216   4.050
  -5   6  -1  55.166   2.306
   5   6   1  56.709   3.837
  -5  -6   1  53.045   3.968
  -5   6  -1  58.313   2.421
  -5  -6   1  55.703   4.214
  -5  -6   1  61.589   2.453
  -5   6  -1  56.650   2.244
   5  -6  -1  59.306   4.568
  -5  -6   1  60.743   2.518
  -5   6  -1  55.826   2.382
  -5  -6   1  53.748   2.400
  -5   6  -1  58.988   2.549
  -5   6  -1  57.042   3.987
  -5  -6   1  58.006   2.300
  -5   6  -1  54.964   2.585
  -5  -6   1  58.140   2.264
  -5  -6   1  58.484   2.235
  -5   6  -1  59.388   2.355
  -5   6  -1  58.387   2.398
  -6   6   1  4.7109  1.0175
  -6  -6  -1  4.0406  0.9123
  -6   6   1  5.5050  1.0211
  -6  -6  -1  7.7805  2.2265
  -6  -6  -1  5.2292  0.9633
   6   6  -1  3.6712  1.7847
  -6   6   1  4.3440  1.0507
  -6  -6  -1  5.3140  0.8679
  -6  -6  -1  5.4339  0.9472
   6   6  -1  5.2364  0.9651
  -6   6   1  4.9458  0.8947
   6   6  -1  1.8589  1.7884
  -6  -6  -1  5.8914  0.9685
  -6   6   1  5.5782  0.9566
  -6  -6  -1  6.1362  0.7762
  -6   6   1 -0.1061  2.4311
  -6  -6  -1  4.3617  0.9341
  -6  -6  -1  4.2599  0.8250
   6  -6   1  6.0116  2.4110
  -6  -6  -1  4.6156  0.9359
  -6   6   1  5.3571  0.8589
  -6   6   1  4.3104  1.0354
  -6   6   1  4.6439  1.0004
  -6   6   1  4.2758  0.7573
   6   6   1  4.8776  2.2960
   6  -6  -1  3.4213  2.0447
  -6  -6   1  5.5726  0.9596
  -6  -6   1  5.3685  0.7466
  -6  -6   1  3.4158  0.8297
  -6   6  -1  4.7443  0.9917
  -6  -6   1  5.0216  0.9060
  -6  -6   1  5.5056  0.9510
  -6   6  -1  5.0807  2.4339
  -6   6  -1  6.0404  0.9888
  -6  -6   1  4.8300  0.7498
   6  -6  -1  1.8660  1.8578
  -6   6  -1  3.9238  0.8745
  -6   6  -1  4.3420  0.9701
  -6   6  -1  4.5859  0.8434
  -6   6  -1  5.2945  1.0680
   6   6   1  4.4438  2.0692
  -6  -6   1  4.5184  0.7863
  -6  -6   1  3.4809  1.7738
  -6  -6   1  4.7485  0.8503
  -6   6  -1  3.5865  0.9651
  -6  -6   1  4.3924  0.9567
  -6   6  -1  3.9957  1.1324
  -6   6  -1  5.6336  0.9971
  -6   6  -1  4.7697  0.8772
  -7  -6  -1  11.299   0.934
  -7  -6  -1  11.269   1.019
   7   6  -1  13.970   1.203
  -7   6   1  14.051   1.292
  -7  -6  -1  12.303   0.973
  -7  -6  -1  13.354   1.032
  -7  -6  -1  11.867   1.078
  -7  -6  -1  11.066   0.979
  -7   6   1  10.584   1.143
  -7   6   1  10.984   1.184
  -7  -6  -1  11.580   1.000
  -7   6   1  12.987   1.131
  -7   6   1  10.994   1.110
  -7   6   1  12.828   1.065
  -7   6   1  9.8674  0.9885
  -7   6   1  11.246   1.056
  -7   6   1  12.345   1.082
  -7  -6  -1  12.800   1.031
  -7   6  -1  9.5009  1.0509
  -7   6  -1  12.619   1.152
  -7  -6   1  11.743   1.036
  -7  -6   1  9.1549  0.9783
  -7  -6   1  11.028   0.992
  -7   6  -1  10.813   1.048
  -7  -6   1  10.790   0.941
  -7   6  -1  9.9019  1.0902
  -7  -6   1  12.515   1.059
  -7  -6   1  11.181   1.001
  -7   6  -1  14.194   1.046
  -7   6  -1  12.292   1.253
  -7   6  -1  12.739   1.097
  -7   6  -1  11.148   1.076
  -7  -6   1  12.778   1.122
  -8  -6  -1  161.34    5.48
  -8   6   1  164.58    5.68
  -8   6   1  154.30    5.54
  -8  -6  -1  156.74    5.52
  -8   6   1  159.17    5.57
  -8   6   1  158.00    6.01
  -8  -6  -1  168.37    5.50
  -8   6   1  155.70    5.57
  -8  -6  -1  166.67    5.72
  -8  -6  -1  161.80    5.58
  -8   6   1  162.02    5.73
  -8  -6  -1  158.35    5.68
  -8  -6  -1  161.40    5.64
   8   6  -1  151.60    5.60
  -8  -6   1  166.02    5.75
  -8  -6   1  166.62    5.70
  -8   6  -1  158.74    5.58
  -8   6  -1  158.84    5.62
  -8  -6   1  163.12    5.49
   8   6   1  151.06    5.89
  -8  -6   1  162.67    5.52
  -8   6  -1  162.82    5.67
  -8   6  -1  160.04    5.97
  -8  -6   1  160.90    5.58
  -8   6  -1  158.89    5.53
  -8   6  -1  164.89    5.72
  -8  -6   1  168.30    5.68
  -8  -6   1  155.42    5.47
  -9  -6  -1  28.554   1.306
   9   6  -1  27.328   1.248
  -9  -6  -1  31.656   1.276
  -9  -6  -1  31.119   1.327
  -9  -6  -1  32.528   1.287
  -9   6   1  28.260   1.276
  -9  -6  -1  29.987   1.270
  -9  -6   1  28.786   1.249
  -9   6  -1  28.969   1.274
  -9  -6   1  30.427   1.262
  -9  -6   1  30.287   1.324
  -9  -6   1  31.198   1.279
  -9  -6   1  31.158   1.316
   0  -7  -1  145.71    5.44
   0   7  -1  158.93    7.54
   0  -7   1  148.45    5.34
   0   7  -1  145.48    5.31
   0  -7   1  158.70    5.60
   0  -7   1  153.34    5.41
   0  -7   1  147.82    5.40
   0   7  -1  156.68    5.40
   0   7   1  148.59    5.32
   0   7   1  156.47    5.40
   0   7   1  166.50    7.57
   0  -7  -1  158.33    5.37
   0   7  -1  154.74    5.39
   0  -7  -1  157.32    5.56
   0  -7  -1  162.44    7.65
   0   7   1  148.59    5.68
   0  -7   1  166.55    7.85
   0   7   1  164.50    7.92
   0   7   1  153.50    5.39
   0   7  -1  155.82    5.66
   0  -7  -1  159.05    7.80
   0   7  -1  159.41    7.85
   0  -7  -1  156.70    7.82
   0  -7   1  158.87    7.96
   0   7  -1  155.66    5.35
   0   7   1  158.11    5.34
   0  -7  -1  155.59    5.39
  -1  -7  -1 1309.56   43.99
   1   7  -1 1482.13   58.19
   1   7  -1 1319.40   45.11
  -1   7   1 1370.18   44.52
   1   7  -1 1309.42   47.29
   1   7  -1 1357.37   58.86
  -1   7   1 1371.68   44.79
  -1   7   1 1362.16   45.18
   1  -7   1 1305.45   46.84
  -1  -7  -1 1284.20   46.27
   1  -7   1 1297.25   45.19
  -1   7   1 1377.01   60.98
   1  -7   1 1305.51   44.83
  -1   7   1 1329.93   47.73
  -1  -7  -1 1334.00   45.77
  -1  -7  -1 1295.86   44.82
  -1  -7  -1 1417.33   59.80
  -1  -7  -1 1420.04   60.21
   1  -7   1 1417.53   62.88
  -1   7   1 1309.29   45.13
  -1   7   1 1510.30   58.15
  -1  -7  -1 1248.23   46.87
   1   7  -1 1318.12   46.22
   1  -7   1 1377.55   59.75
   1   7  -1 1282.43   45.17
  -1   7   1 1319.68   44.89
  -1  -7   1 1297.64   45.72
   1   7   1 1450.46   58.20
  -1  -7   1 1488.90   59.87
  -1   7  -1 1356.42   44.40
  -1   7  -1 1271.47   45.64
  -1   7  -1 1457.84   58.21
  -1   7  -1 1255.72   47.29
  -1   7  -1 1335.77   47.90
  -1  -7   1 1323.92   45.88
   1   7   1 1289.97   47.79
  -1  -7   1 1295.12   44.76
  -1   7  -1 1475.00   61.01
   1   7   1 1313.82   45.12
  -1  -7   1 1314.08   45.77
  -1  -7   1 1275.38   47.50
  -1   7  -1 1338.22   44.51
  -1   7  -1 1278.39   45.41
  -1   7  -1 1296.37   44.81
  -1   7  -1 1373.29   44.80
   1   7   1 1307.81   45.18
   1  -7  -1 1291.21   45.20
  -1  -7   1 1462.68   60.16
  -1   7  -1 1332.88   46.04
   1  -7  -1 1404.18   59.79
   1   7   1 1286.32   44.37
   1  -7  -1 1328.46   47.52
   1  -7  -1 1389.74   62.85
   2  -7   1  36.264   1.594
  -2  -7  -1  31.693   1.709
  -2   7   1  35.045   1.792
   2   7  -1  36.331   2.859
  -2   7   1  35.294   1.592
  -2   7   1  36.989   3.088
  -2   7   1  36.059   2.788
  -2  -7  -1  35.560   1.632
  -2  -7  -1  33.937   3.176
   2   7  -1  33.609   2.763
  -2   7   1  36.250   1.596
  -2  -7  -1  32.077   2.738
   2   7  -1  33.227   1.524
  -2   7   1  33.293   1.635
  -2   7   1  37.122   1.614
  -2  -7  -1  32.403   1.480
  -2   7   1  34.963   1.577
  -2  -7  -1  33.848   1.574
   2   7  -1  34.329   1.766
   2  -7   1  34.272   2.847
  -2   7   1  34.419   1.631
   2  -7   1  39.961   3.068
  -2  -7  -1  34.772   1.572
  -2   7   1  33.850   1.608
  -2  -7  -1  33.552   1.597
   2   7  -1  35.290   1.563
  -2   7   1  35.710   1.815
  -2   7   1  35.720   1.682
  -2  -7   1  38.289   3.036
  -2   7  -1  36.579   1.729
  -2  -7   1  34.554   1.553
  -2   7  -1  35.884   1.615
  -2   7  -1  37.344   3.404
  -2   7  -1  35.194   1.707
  -2  -7   1  36.961   1.660
  -2  -7   1  34.035   1.596
  -2  -7   1  33.817   1.570
   2   7   1  37.049   2.903
  -2   7  -1  39.007   2.932
  -2   7  -1  36.394   1.817
   2   7   1  37.161   2.861
   2   7   1  33.711   1.561
  -2  -7   1  32.817   1.692
  -2  -7   1  31.563   1.668
  -2   7  -1  34.162   1.648
  -2   7  -1  35.130   1.687
  -2   7  -1  32.242   1.825
   2  -7  -1  34.642   3.326
  -2   7  -1  34.798   1.640
  -2   7  -1  35.183   1.694
   2  -7  -1  38.670   3.254
   2   7   1  34.604   1.674
   2   7   1  35.589   1.717
  -2  -7   1  33.151   2.839
  -2  -7   1  31.959   1.516
   2  -7  -1  31.844   1.510
  -2  -7   1  35.836   1.654
  -3  -7  -1  48.570   2.083
  -3   7   1  52.401   2.185
  -3   7   1  50.798   2.118
   3  -7   1  48.862   3.452
  -3   7   1  53.879   2.227
  -3  -7  -1  52.664   2.217
  -3   7   1  50.194   2.201
  -3   7   1  49.643   2.219
  -3   7   1  49.904   2.236
  -3  -7  -1  47.715   2.089
   3   7  -1  50.644   3.452
  -3   7   1  50.271   2.204
  -3  -7  -1  50.981   2.086
   3  -7   1  53.365   4.121
   3   7  -1  52.855   3.443
  -3   7   1  45.520   4.020
  -3  -7  -1  50.984   3.808
   3   7  -1  50.759   2.087
  -3   7   1  52.856   2.185
  -3  -7  -1  52.254   2.079
  -3   7   1  50.479   2.370
  -3  -7  -1  51.052   2.008
  -3  -7  -1  55.980   2.156
   3  -7   1  49.684   2.100
  -3  -7  -1  52.578   2.119
  -3  -7  -1  49.708   2.204
  -3  -7  -1  52.423   3.599
  -3   7   1  52.414   2.244
  -3   7   1  46.722   3.527
   3   7  -1  48.662   2.168
  -3  -7  -1  49.812   1.993
  -3  -7   1  51.441   2.154
   3   7   1  50.887   2.034
  -3  -7   1  52.133   2.187
   3  -7  -1  49.055   2.036
   3  -7  -1  48.464   4.169
  -3  -7   1  52.580   3.708
  -3   7  -1  50.938   2.168
  -3  -7   1  48.602   3.644
  -3   7  -1  49.152   2.095
  -3   7  -1  50.962   2.198
  -3  -7   1  46.029   2.078
  -3   7  -1  52.190   2.316
  -3  -7   1  50.826   1.951
  -3   7  -1  49.422   2.219
  -3   7  -1  52.531   2.100
  -3  -7   1  49.924   2.065
  -3   7  -1  46.617   4.053
   3   7   1  48.250   3.494
  -3  -7   1  50.475   2.146
  -3  -7   1  48.958   2.155
  -3   7  -1  52.227   2.087
  -3   7  -1  48.035   3.456
   3  -7  -1  53.948   3.634
   3   7   1  51.442   2.337
  -3  -7   1  49.183   2.060
  -3   7  -1  52.978   2.126
  -3   7  -1  54.157   2.383
  -3   7  -1  48.437   2.196
  -3  -7   1  51.848   1.953
   3   7   1  51.255   3.579
  -4  -7  -1  53.228   2.199
  -4  -7  -1  53.993   2.223
  -4   7   1  56.738   2.429
   4  -7   1  52.607   2.363
  -4  -7  -1  57.527   2.401
  -4   7   1  51.146   3.757
   4   7  -1  53.696   3.674
  -4   7   1  55.152   2.398
  -4   7   1  54.396   2.269
  -4   7   1  54.812   2.421
   4   7  -1  55.715   4.010
  -4   7   1  57.632   2.596
  -4   7   1  56.573   2.309
  -4  -7  -1  55.194   2.407
  -4  -7  -1  57.294   2.461
  -4   7   1  51.115   4.412
   4  -7   1  53.374   4.187
  -4  -7  -1  59.859   2.424
  -4   7   1  60.259   2.268
  -4  -7  -1  61.184   2.257
  -4  -7  -1  46.381   3.976
   4  -7   1  49.507   3.854
  -4  -7  -1  54.815   2.206
  -4  -7  -1  56.097   2.298
  -4   7   1  56.327   2.411
   4   7  -1  55.908   2.473
  -4   7   1  58.339   2.416
  -4  -7  -1  54.355   4.034
  -4   7   1  52.648   2.448
  -4  -7   1  55.243   2.221
  -4  -7   1  46.497   3.941
  -4  -7   1  53.977   2.309
  -4   7  -1  54.138   2.284
  -4   7  -1  59.353   2.481
  -4   7  -1  55.385   2.354
  -4   7  -1  53.093   2.460
  -4   7  -1  55.699   2.274
  -4   7  -1  57.115   2.419
  -4  -7   1  54.098   2.285
  -4  -7   1  54.651   2.444
   4   7   1  55.263   4.014
   4  -7  -1  60.680   4.389
  -4  -7   1  54.014   2.288
  -4   7  -1  57.036   2.297
  -4  -7   1  55.114   2.181
  -4   7  -1  55.176   2.284
   4  -7  -1  56.529   4.165
  -4   7  -1  53.112   4.467
  -4   7  -1  54.903   2.408
  -4  -7   1  55.175   2.154
  -4   7  -1  54.173   2.382
  -4  -7   1  55.729   2.342
   4   7   1  51.539   3.995
  -4  -7   1  55.973   2.323
   4   7   1  51.793   2.163
  -4  -7   1  52.307   4.145
   4   7   1  59.602   2.568
   5   7  -1  45.827   3.478
  -5   7   1  50.585   2.256
  -5  -7  -1  52.089   2.148
  -5   7   1  56.540   2.212
  -5  -7  -1  46.072   2.274
  -5  -7  -1  50.129   2.306
  -5   7   1  48.428   4.440
  -5   7   1  49.079   2.294
   5  -7   1  44.682   3.603
  -5   7   1  51.556   2.291
  -5  -7  -1  52.203   2.293
  -5  -7  -1  50.790   2.200
   5  -7   1  51.614   4.407
  -5  -7  -1  53.400   2.248
  -5   7   1  51.755   2.183
  -5   7   1  54.496   2.550
   5  -7   1  50.931   2.308
  -5   7   1  50.253   2.278
  -5  -7  -1  52.088   2.046
  -5  -7  -1  55.225   2.233
  -5   7   1  53.825   2.126
   5   7  -1  49.322   2.469
  -5  -7  -1  50.094   2.187
  -5   7   1  51.271   2.350
   5   7  -1  47.078   3.703
  -5  -7   1  47.095   3.991
  -5   7  -1  47.246   2.168
  -5   7  -1  50.681   2.329
   5  -7  -1  44.366   3.603
  -5   7  -1  43.006   3.719
  -5   7  -1  50.074   2.200
  -5  -7   1  47.340   2.154
  -5  -7   1  50.247   2.296
  -5   7  -1  50.384   2.317
  -5   7  -1  47.421   4.010
  -5  -7   1  51.763   2.078
  -5  -7   1  51.340   2.326
  -5  -7   1  46.978   2.188
   5   7   1  46.376   3.570
  -5  -7   1  52.999   2.147
  -5   7  -1  49.308   2.435
  -5   7  -1  49.355   2.199
  -5   7  -1  51.809   2.223
  -5  -7   1  51.941   2.308
   5   7   1  46.087   3.963
  -5  -7   1  55.178   2.137
  -5   7  -1  47.868   2.350
   5  -7  -1  50.171   4.482
  -5  -7   1  53.738   2.166
  -5   7  -1  49.250   2.149
  -5   7  -1  48.581   2.288
   6  -7   1  65.630   2.890
  -6   7   1  77.514   2.861
  -6  -7  -1  72.731   2.839
  -6   7   1  76.000   3.015
  -6   7   1  72.788   2.924
  -6   7   1  73.582   2.942
  -6  -7  -1  70.878   2.804
  -6  -7  -1  74.938   2.965
  -6   7   1  71.523   2.974
  -6  -7  -1  66.328   2.796
  -6  -7  -1  71.069   2.769
   6   7  -1  72.847   2.916
  -6   7   1  75.959   2.990
  -6   7   1  75.519   3.211
  -6  -7  -1  73.289   2.909
  -6   7   1  71.903   2.780
   6   7  -1  71.035   3.002
  -6  -7  -1  74.878   2.915
  -6   7   1  78.073   2.845
  -6  -7  -1  74.696   2.817
  -6  -7   1  71.071   2.757
  -6   7  -1  75.770   2.960
  -6  -7   1  66.944   2.856
  -6   7  -1  72.670   3.055
  -6   7  -1  71.741   2.897
  -6   7  -1  78.671   2.928
  -6  -7   1  74.230   2.832
  -6   7  -1  72.937   2.909
  -6   7  -1  75.148   3.176
  -6  -7   1  68.701   2.815
  -6  -7   1  78.167   2.890
  -6   7  -1  73.394   2.897
  -6   7  -1  68.330   2.792
  -6  -7   1  73.103   2.836
  -6   7  -1  73.702   2.824
  -6  -7   1  75.029   2.897
   6   7   1  79.278   3.095
  -6  -7   1  71.261   3.034
  -7  -7  -1  612.02   20.17
  -7   7   1  631.27   20.37
  -7  -7  -1  603.89   20.90
   7   7  -1  584.42   21.63
  -7   7   1  617.60   20.69
  -7   7   1  595.08   20.94
   7  -7   1  580.39   20.50
  -7  -7  -1  637.05   21.01
  -7   7   1  603.40   21.97
  -7  -7  -1  625.11   20.54
   7   7  -1  618.66   20.69
  -7   7   1  638.35   20.54
  -7   7   1  604.76   20.41
  -7   7   1  605.01   20.84
  -7  -7  -1  634.08   20.16
  -7  -7  -1  601.79   20.31
  -7   7   1  577.01   20.52
  -7  -7  -1  638.11   20.76
  -7   7  -1  624.42   20.94
   7   7   1  625.97   21.67
  -7   7  -1  610.16   20.42
  -7  -7   1  610.25   20.54
  -7   7  -1  634.72   20.70
  -7   7  -1  609.87   20.52
  -7  -7   1  618.54   20.18
  -7  -7   1  637.26   21.00
   7  -7  -1  566.37   21.21
  -7  -7   1  601.94   20.31
  -7  -7   1  623.39   20.16
  -7   7  -1  615.97   20.37
  -7   7  -1  595.10   20.84
  -7  -7   1  596.70   20.89
  -7   7  -1  618.86   21.97
  -8  -7  -1  251.53    8.68
   8   7  -1  233.71    8.57
  -8   7   1  239.52    8.52
  -8   7   1  254.75    8.47
  -8   7   1  245.00    8.48
  -8  -7  -1  260.40    8.74
  -8  -7  -1  255.03    8.53
  -8   7   1  254.75    8.70
  -8  -7  -1  263.79    8.40
  -8  -7  -1  248.07    8.44
  -8   7   1  249.96    9.15
  -8  -7  -1  247.31    8.61
  -8  -7  -1  249.75    8.37
  -8   7   1  253.87    8.67
   8   7   1  251.69    8.60
  -8  -7   1  257.26    8.74
  -8  -7   1  259.87    8.40
  -8   7  -1  252.66    8.66
  -8  -7   1  256.64    8.38
  -8   7  -1  255.36    8.71
  -8   7  -1  251.38    9.14
  -8  -7   1  245.81    8.45
   8   7   1  232.50    8.99
  -8  -7   1  260.74    8.64
  -8   7  -1  254.20    8.50
  -8   7  -1  250.94    8.60
  -8  -7   1  247.08    8.68
  -8   7  -1  258.12    8.48
   0  -8   1 1885.17   80.25
   0   8   1 1827.43   59.78
   0  -8  -1 1728.36   64.88
   0  -8  -1 1722.47   62.55
   0   8  -1 1683.86   62.34
   0  -8  -1 1726.09   61.47
   0   8  -1 1788.54   60.22
   0   8   1 1852.03   60.10
   0  -8  -1 1750.98   60.82
   0  -8   1 1737.55   60.98
   0   8  -1 1758.76   62.65
   0   8   1 1830.03   77.95
   0   8  -1 1801.23   66.00
   0   8   1 1872.84   81.72
   0  -8   1 1775.30   62.22
   0  -8  -1 1953.16   80.27
   0  -8  -1 1797.25   61.26
   0   8  -1 1982.71   78.07
   0  -8   1 1761.82   64.48
   0   8  -1 1826.43   59.63
   0   8   1 1837.60   62.70
   0   8   1 1810.86   64.40
   0  -8   1 1796.00   62.05
   0   8   1 1862.95   62.68
   1  -8   1  122.40    4.28
  -1  -8  -1  117.33    4.33
   1   8  -1  120.00    4.29
   1   8  -1  127.99    6.33
  -1   8   1  123.06    4.30
  -1   8   1  124.80    6.73
   1  -8   1  116.88    6.47
  -1   8   1  117.77    4.21
   1   8  -1  121.76    4.28
  -1  -8  -1  119.02    4.45
  -1   8   1  121.25    4.30
   1  -8   1  116.78    6.58
  -1  -8  -1  121.57    6.60
   1   8  -1  121.69    4.55
  -1  -8  -1  121.51    4.24
  -1   8   1  120.85    6.26
   1  -8   1  114.31    4.28
  -1   8   1  118.47    4.25
  -1   8   1  121.33    4.34
  -1   8   1  120.19    4.53
   1  -8   1  116.05    4.45
   1   8  -1  119.02    4.20
  -1  -8  -1  113.14    6.31
  -1  -8  -1  124.49    4.35
  -1  -8   1  115.61    4.31
  -1  -8   1  119.65    4.31
   1   8   1  124.81    4.54
   1  -8  -1  121.34    4.28
  -1   8  -1  119.60    4.50
  -1   8  -1  126.69    4.30
   1   8   1  117.80    4.32
   1   8   1  117.76    4.22
   1  -8  -1  122.56    4.27
   1  -8  -1  117.52    6.59
  -1   8  -1  120.72    6.32
  -1  -8   1  114.73    4.24
   1   8   1  123.23    4.31
   1   8   1  127.42    6.29
   1  -8  -1  120.30    6.60
  -1   8  -1  114.18    4.20
   1  -8  -1  120.76    4.45
   1   8   1  114.04    4.21
  -1   8  -1  113.96    4.51
  -1   8  -1  121.61    6.61
  -1  -8   1  119.81    4.47
  -1  -8   1  121.87    6.67
  -1   8  -1  119.94    4.25
  -1   8  -1  117.19    4.23
  -1   8  -1  119.79    4.31
  -1  -8   1  121.99    4.27
  -2  -8  -1  39.676   1.969
  -2  -8  -1  39.464   1.790
   2   8  -1  36.820   3.068
   2  -8   1  45.226   1.845
   2   8  -1  41.778   2.033
  -2   8   1  41.295   1.862
  -2  -8  -1  40.703   3.300
  -2   8   1  37.930   1.999
  -2   8   1  39.557   1.984
  -2   8   1  37.856   3.728
   2  -8   1  42.357   1.838
   2  -8   1  39.305   3.171
  -2  -8  -1  39.995   3.262
   2   8  -1  38.730   1.803
  -2   8   1  41.339   1.811
  -2   8   1  42.672   3.151
  -2   8   1  43.941   2.036
   2   8  -1  36.632   3.113
  -2  -8  -1  41.902   1.765
  -2   8   1  40.941   1.964
  -2   8   1  38.068   1.829
  -2   8   1  42.769   1.917
  -2  -8  -1  41.191   1.783
   2   8  -1  41.678   1.793
  -2  -8  -1  41.308   1.900
   2  -8   1  42.968   3.511
   2   8  -1  38.735   1.748
  -2   8   1  40.168   1.819
  -2  -8   1  38.729   3.118
  -2   8  -1  39.103   1.963
  -2   8  -1  41.837   1.886
   2   8   1  40.736   1.836
   2   8   1  43.540   2.080
   2   8   1  40.736   3.218
  -2   8  -1  40.202   1.802
  -2   8  -1  39.678   3.190
  -2  -8   1  39.889   1.854
  -2   8  -1  40.844   2.016
   2  -8  -1  35.960   3.452
  -2   8  -1  40.527   1.931
  -2  -8   1  39.903   1.918
   2  -8  -1  41.833   3.313
  -2  -8   1  43.435   1.930
  -2   8  -1  36.855   1.813
  -2   8  -1  39.659   1.836
  -2  -8   1  42.621   3.367
  -2   8  -1  39.631   1.971
  -2   8  -1  44.241   3.681
  -2   8  -1  44.248   1.904
  -2  -8   1  41.501   1.900
   2  -8  -1  42.585   1.870
   2   8   1  39.867   1.797
  -2  -8   1  40.534   1.719
   2  -8  -1  39.136   1.759
  -3  -8  -1  21.655   1.364
   3   8  -1  25.490   1.540
  -3  -8  -1  21.841   1.352
  -3  -8  -1  22.299   2.609
   3   8  -1  23.047   2.636
  -3  -8  -1  20.479   1.238
  -3  -8  -1  20.420   1.423
   3   8  -1  24.122   2.384
  -3   8   1  21.974   1.496
   3  -8   1  29.196   2.948
  -3   8   1  24.057   1.408
  -3   8   1  22.791   1.606
  -3  -8  -1  24.083   1.542
  -3   8   1  24.552   1.633
  -3   8   1  20.887   3.084
   3  -8   1  21.133   2.601
  -3   8   1  22.798   1.672
  -3   8   1  23.570   1.466
   3   8  -1  21.663   1.612
  -3  -8  -1  24.020   1.562
  -3   8   1  23.619   1.575
   3  -8   1  21.504   1.483
  -3  -8  -1  18.459   2.385
   3  -8   1  23.538   1.414
  -3   8   1  22.906   1.397
  -3  -8  -1  22.067   1.391
  -3  -8  -1  22.689   1.291
  -3   8   1  23.838   1.542
  -3   8   1  23.503   2.505
  -3  -8   1  21.573   1.237
  -3   8  -1  24.283   1.389
   3   8   1  20.582   2.404
   3  -8  -1  22.158   2.810
  -3  -8   1  23.989   1.532
  -3  -8   1  21.930   1.595
   3   8   1  21.206   2.316
  -3  -8   1  19.984   2.446
  -3  -8   1  18.012   2.746
  -3  -8   1  22.043   1.255
   3   8   1  24.433   1.688
   3  -8  -1  22.240   2.443
  -3   8  -1  24.368   1.345
  -3   8  -1  22.224   1.454
  -3   8  -1  22.728   1.602
  -3   8  -1  25.581   3.050
  -3   8  -1  22.763   1.524
   3  -8  -1  22.532   1.216
  -3   8  -1  23.641   1.621
  -3   8  -1  23.415   1.688
   3   8   1  21.946   1.311
  -3  -8   1  23.426   1.506
  -3   8  -1  22.743   2.450
  -3  -8   1  22.463   1.327
  -3  -8   1  24.905   1.360
  -3   8  -1  20.131   1.403
   3   8   1  23.191   1.571
   3  -8  -1  23.806   1.614
  -3   8  -1  23.263   1.479
  -4  -8  -1  78.544   3.108
  -4  -8  -1  85.125   3.026
  -4   8   1  79.795   3.065
   4   8  -1  80.178   3.282
  -4   8   1  87.089   3.094
   4   8  -1  72.836   4.883
  -4   8   1  81.641   3.191
  -4  -8  -1  75.180   3.100
   4  -8   1  69.372   4.903
  -4  -8  -1  78.125   3.182
  -4   8   1  71.610   5.180
  -4  -8  -1  75.034   5.071
  -4   8   1  85.075   3.199
  -4   8   1  85.441   3.066
   4   8  -1  83.096   3.150
  -4  -8  -1  80.743   2.969
   4   8  -1  74.659   4.746
  -4   8   1  82.629   3.166
  -4   8   1  81.351   3.165
  -4   8   1  78.995   3.281
  -4  -8  -1  82.403   3.048
  -4  -8  -1  80.280   3.091
  -4  -8  -1  72.653   5.035
   4  -8   1  81.339   3.062
  -4   8   1  82.316   3.264
   4  -8   1  78.551   5.275
  -4  -8  -1  79.669   2.948
   4  -8   1  80.519   3.172
   4  -8  -1  73.624   5.258
  -4   8  -1  79.422   3.271
   4  -8  -1  81.516   3.146
  -4   8  -1  79.174   3.045
  -4   8  -1  80.689   3.090
  -4   8  -1  80.251   3.124
  -4   8  -1  84.887   3.120
   4   8   1  81.098   3.173
  -4  -8   1  77.081   3.081
  -4  -8   1  81.371   3.013
   4   8   1  77.499   5.053
  -4   8  -1  82.703   3.393
   4   8   1  79.368   3.024
   4   8   1  70.712   4.948
  -4   8  -1  82.514   3.082
  -4  -8   1  82.681   3.028
   4  -8  -1  79.273   4.912
  -4  -8   1  77.379   3.044
  -4  -8   1  73.408   5.169
  -4   8  -1  81.396   3.182
  -4   8  -1  79.430   3.094
  -4   8  -1  75.994   5.234
  -4  -8   1  82.810   2.988
   4   8   1  85.396   3.334
  -4  -8   1  76.614   3.233
  -4  -8   1  78.919   3.109
  -4  -8   1  80.027   2.967
  -4  -8   1  79.174   3.086
  -5  -8  -1  31.179   1.702
  -5   8   1  32.574   1.835
  -5   8   1  33.858   1.844
   5   8  -1  33.828   1.859
   5   8  -1  33.997   1.788
   5  -8   1  32.024   1.815
  -5   8   1  33.058   1.832
  -5  -8  -1  31.783   1.602
  -5   8   1  33.399   1.666
  -5   8   1  30.958   1.857
  -5   8   1  34.629   2.016
  -5  -8  -1  33.071   1.626
  -5   8   1  32.082   1.660
   5  -8   1  34.672   1.779
  -5  -8  -1  33.962   1.824
  -5  -8  -1  32.504   1.758
  -5  -8  -1  29.447   1.887
  -5  -8  -1  32.974   1.710
  -5  -8  -1  31.278   1.680
  -5   8   1  32.174   1.873
  -5  -8   1  37.352   1.786
  -5  -8   1  33.926   1.649
   5   8   1  33.497   1.841
  -5  -8   1  34.688   1.868
  -5   8  -1  30.388   1.801
  -5   8  -1  31.395   1.835
  -5  -8   1  31.763   1.664
  -5  -8   1  31.472   1.825
  -5   8  -1  31.919   1.856
  -5  -8   1  35.707   1.703
   5  -8  -1  31.982   1.791
   5   8   1  36.336   1.942
  -5  -8   1  33.650   1.815
  -5  -8   1  31.531   1.628
  -5   8  -1  37.546   2.068
  -5   8  -1  33.426   1.822
  -5   8  -1  33.589   1.882
  -5  -8   1  29.460   1.765
  -5   8  -1  31.142   1.840
  -5   8  -1  35.944   1.836
  -6   8   1  91.867   3.550
  -6  -8  -1  92.221   3.446
   6  -8   1  82.762   3.491
  -6   8   1  88.389   3.427
  -6  -8  -1  91.372   3.505
  -6   8   1  94.450   3.665
  -6  -8  -1  94.917   3.383
   6  -8   1  93.816   3.402
  -6   8   1  92.258   3.445
   6   8  -1  92.189   3.453
  -6   8   1  91.614   3.474
  -6   8   1  93.898   3.481
  -6  -8  -1  90.920   3.414
  -6  -8  -1  90.560   3.328
  -6  -8  -1  91.417   3.393
   6   8  -1  92.615   3.637
  -6   8  -1  92.591   3.735
  -6  -8   1  89.742   3.512
  -6   8  -1  88.234   3.636
   6   8   1  93.891   3.488
  -6   8  -1  93.429   3.434
  -6   8  -1  93.379   3.455
  -6  -8   1  83.215   3.555
  -6  -8   1  91.122   3.430
  -6   8  -1  92.767   3.455
  -6  -8   1  96.830   3.331
  -6   8  -1  93.639   3.452
  -6  -8   1  89.006   3.339
  -6  -8   1  92.641   3.419
  -6  -8   1  88.571   3.346
  -6   8  -1  89.103   3.515
   6   8   1  94.136   3.705
   6  -8  -1  91.806   3.497
  -6  -8   1  90.414   3.506
  -6   8  -1  91.777   3.491
  -7  -8  -1  186.56    6.33
  -7   8   1  194.78    6.51
  -7   8   1  193.25    6.44
  -7   8   1  193.14    6.97
  -7  -8  -1  193.54    6.38
   7  -8   1  170.74    6.43
  -7   8   1  189.14    6.59
  -7  -8  -1  194.46    6.65
  -7  -8  -1  179.46    6.56
   7   8  -1  174.56    6.82
   7   8  -1  193.55    6.54
  -7  -8  -1  178.85    6.39
  -7   8   1  195.22    6.49
  -7  -8  -1  190.51    6.48
  -7   8   1  186.61    6.53
  -7   8   1  186.57    6.61
  -7  -8   1  186.80    6.36
   7  -8  -1  185.93    6.47
  -7  -8   1  190.21    6.36
  -7   8  -1  190.43    6.59
  -7  -8   1  195.48    6.58
  -7   8  -1  194.20    6.46
  -7   8  -1  187.52    6.46
  -7   8  -1  190.11    6.98
  -7  -8   1  195.44    6.64
  -7  -8   1  179.62    6.56
  -7   8  -1  187.69    6.61
   7   8   1  190.76    6.53
  -7   8  -1  186.90    6.50
  -7  -8   1  191.30    6.40
  -7   8  -1  188.86    6.56
   7  -8  -1  169.90    6.68
   7   8   1  191.00    6.87
   8   8  -1  24.693   1.214
  -8  -8  -1  25.968   1.160
  -8  -8  -1  25.834   1.223
  -8  -8  -1  27.437   1.266
  -8   8   1  25.854   1.346
  -8  -8  -1  25.881   1.166
  -8   8   1  27.699   1.215
  -8   8   1  25.087   1.234
  -8   8   1  25.432   1.233
  -8  -8  -1  26.547   1.186
  -8  -8   1  25.422   1.253
  -8   8  -1  26.546   1.237
  -8  -8   1  27.676   1.219
  -8   8  -1  24.817   1.223
   8   8   1  27.054   1.256
  -8  -8   1  27.126   1.213
  -8  -8   1  26.576   1.149
   8   8   1  24.774   1.262
  -8   8  -1  24.684   1.302
  -8  -8   1  25.486   1.296
  -8  -8   1  26.467   1.166
  -8   8  -1  25.881   1.219
  -8   8  -1  26.529   1.213
   0   9  -1  536.14   18.53
   0  -9  -1  528.54   17.56
   0   9   1  522.38   17.38
   0   9  -1  526.94   23.45
   0  -9   1  544.69   18.20
   0  -9   1  520.66   17.52
   0  -9   1  505.42   24.09
   0   9   1  498.61   23.29
   0  -9  -1  481.65   17.49
   0   9   1  516.55   17.66
   0   9  -1  529.11   17.69
   0  -9   1  528.57   17.56
   0   9  -1  539.53   17.69
   0   9   1  527.42   18.52
   0  -9   1  514.10   17.70
   0  -9  -1  539.12   17.71
   0   9  -1  504.01   17.51
   0  -9  -1  533.54   18.19
   0  -9  -1  501.60   24.03
   0   9   1  527.10   17.68
  -1   9   1  52.327   2.239
  -1  -9  -1  51.351   2.283
  -1   9   1  50.929   3.889
  -1   9   1  52.453   4.082
   1  -9   1  46.386   2.212
  -1   9   1  53.588   2.442
  -1  -9  -1  54.169   2.220
  -1   9   1  53.137   2.194
  -1   9   1  54.765   2.347
   1  -9   1  53.546   3.881
   1   9  -1  53.687   2.287
   1   9  -1  55.062   2.346
  -1  -9  -1  53.218   3.893
   1  -9   1  54.392   2.186
   1   9  -1  50.628   3.699
   1  -9   1  52.288   2.174
  -1   9   1  52.748   2.254
  -1  -9  -1  53.662   2.274
   1   9  -1  53.919   2.235
   1   9  -1  56.682   2.164
   1  -9   1  53.818   2.309
  -1  -9  -1  52.752   2.397
   1   9   1  54.304   2.283
  -1  -9   1  57.352   2.457
  -1   9  -1  54.008   2.353
  -1   9  -1  53.478   2.193
  -1   9  -1  54.633   2.332
   1   9   1  53.365   2.290
  -1  -9   1  52.238   2.298
  -1  -9   1  50.911   2.195
   1  -9  -1  52.826   4.193
  -1  -9   1  53.831   2.276
   1  -9  -1  55.707   2.418
   1  -9  -1  54.478   2.213
   1   9   1  47.222   3.608
  -1   9  -1  51.955   2.333
   1  -9  -1  53.302   2.220
  -1   9  -1  51.489   2.234
  -1   9  -1  50.368   3.676
   1   9   1  54.103   2.463
   1  -9  -1  49.479   2.239
  -1  -9   1  49.901   4.170
   1   9   1  49.718   2.145
   2   9  -1  11.047   0.953
   2  -9   1  13.149   0.964
   2  -9   1  12.263   1.046
   2   9  -1  10.133   1.972
  -2   9   1  12.792   1.126
  -2   9   1  9.7298  1.1326
  -2   9   1  10.887   0.923
   2   9  -1  11.997   1.161
  -2  -9  -1  9.7413  2.3335
  -2   9   1  8.5989  2.1718
  -2  -9  -1  10.326   0.877
  -2   9   1  11.381   1.038
   2   9  -1  11.441   0.928
   2  -9   1  12.454   1.144
   2  -9   1  11.618   2.092
   2   9  -1  9.4630  0.9846
  -2  -9  -1  13.152   1.131
  -2  -9  -1  11.877   0.903
  -2  -9  -1  9.3039  0.9280
   2  -9   1  11.061   2.130
  -2   9   1  11.970   0.908
  -2   9   1  11.321   2.157
  -2   9   1  11.172   1.091
  -2  -9  -1  10.409   0.985
  -2   9   1  12.181   1.071
   2   9   1  11.449   1.116
  -2   9  -1  9.0559  2.3981
  -2   9  -1  10.679   0.916
   2   9   1  7.8183  1.9113
  -2  -9   1  10.833   0.959
  -2  -9   1  10.807   1.049
  -2  -9   1  11.493   1.179
  -2  -9   1  10.263   0.898
   2   9   1  9.7840  0.8932
  -2   9  -1  13.275   2.322
   2  -9  -1  11.373   0.895
   2   9   1  11.151   1.053
  -2   9  -1  10.654   0.983
   2  -9  -1  10.435   2.451
   2  -9  -1  10.793   1.128
  -2   9  -1  8.8785  1.1679
  -2   9  -1  9.8264  0.9822
  -2  -9   1  10.356   2.371
  -2   9  -1  11.125   1.093
  -2   9  -1  11.036   1.015
   2  -9  -1  10.924   0.928
   2   9   1  11.123   0.980
  -2   9  -1  11.037   0.950
  -3   9   1  15.373   1.060
   3  -9   1  13.974   2.473
  -3   9   1  17.652   1.190
  -3  -9  -1  15.935   1.143
  -3  -9  -1  14.501   1.197
   3   9  -1  16.154   1.172
  -3  -9  -1  15.772   1.209
  -3  -9  -1  14.832   1.063
   3   9  -1  13.728   1.016
  -3  -9  -1  16.087   2.321
  -3   9   1  16.811   1.217
   3   9  -1  16.134   2.152
   3  -9   1  16.593   1.180
  -3   9   1  15.238   1.217
  -3   9   1  17.297   1.284
   3   9  -1  17.952   1.339
  -3   9   1  16.449   1.081
  -3   9   1  14.268   2.264
  -3  -9  -1  14.797   2.469
  -3   9   1  14.275   1.100
  -3   9   1  15.764   1.250
   3  -9   1  14.566   1.185
   3  -9   1  15.121   2.465
  -3  -9  -1  15.067   1.032
  -3   9   1  12.529   2.765
   3   9   1  16.230   1.256
   3   9   1  15.889   1.074
  -3   9  -1  15.707   1.092
  -3   9  -1  16.538   1.087
  -3  -9   1  15.279   1.083
  -3   9  -1  16.705   1.399
  -3   9  -1  15.367   2.144
   3  -9  -1  11.733   2.153
  -3   9  -1  13.208   1.106
   3   9   1  15.782   1.031
   3   9   1  14.561   1.143
  -3   9  -1  15.353   1.037
  -3  -9   1  14.288   1.108
  -3   9  -1  14.765   1.134
  -3  -9   1  14.853   1.146
  -3  -9   1  15.006   2.565
  -3   9  -1  16.777   2.764
   3  -9  -1  16.008   1.079
  -3  -9   1  14.079   1.059
   3   9   1  15.359   2.194
  -3   9  -1  16.753   1.288
  -3  -9   1  14.306   1.036
  -3   9  -1  15.609   1.080
   3  -9  -1  17.278   1.255
   3  -9  -1  15.876   2.435
  -3  -9   1  17.197   1.250
  -3   9  -1  19.093   1.365
   4   9  -1  99.638   3.584
  -4  -9  -1  91.885   3.604
  -4   9   1  100.50    3.63
  -4  -9  -1  100.62    3.68
  -4   9   1  99.407   3.600
  -4  -9  -1  100.38    3.55
   4  -9   1  93.587   3.790
   4  -9   1  102.99    3.69
   4   9  -1  98.041   3.859
  -4   9   1  98.554   3.716
  -4   9   1  97.670   3.685
  -4   9   1  95.035   3.808
  -4  -9  -1  91.581   3.474
  -4  -9  -1  97.507   3.657
  -4   9   1  92.625   3.994
  -4  -9  -1  93.459   3.739
  -4   9   1  94.565   3.651
   4   9  -1  101.51    3.71
  -4   9  -1  100.61    3.66
  -4  -9   1  95.564   3.504
   4  -9  -1  98.323   3.790
  -4  -9   1  100.34    3.73
  -4   9  -1  101.49    3.66
  -4   9  -1  101.14    3.95
  -4   9  -1  96.576   3.697
   4   9   1  92.413   3.607
  -4   9  -1  103.02    3.92
  -4   9  -1  102.98    3.67
   4   9   1  97.665   3.697
  -4  -9   1  96.078   3.616
  -4  -9   1  95.589   3.524
   4  -9  -1  98.403   3.621
  -4  -9   1  99.424   3.730
  -4   9  -1  97.151   3.631
  -4   9  -1  102.98    3.75
  -4  -9   1  88.360   3.495
  -4   9  -1  94.378   3.691
   4   9   1  101.67    3.89
  -4  -9   1  96.477   3.793
  -5   9   1  13.701   1.162
  -5  -9  -1  14.609   1.037
   5   9  -1  14.809   1.111
  -5   9   1  14.610   1.294
  -5  -9  -1  14.888   1.032
  -5   9   1  15.006   1.339
  -5  -9  -1  12.374   1.252
  -5   9   1  15.217   1.191
  -5   9   1  14.708   1.159
   5  -9   1  15.635   1.095
  -5   9   1  14.543   1.135
   5   9  -1  14.075   1.128
  -5  -9  -1  13.016   0.970
  -5  -9  -1  13.968   1.156
   5  -9   1  13.521   1.173
  -5  -9  -1  14.056   1.005
  -5  -9  -1  11.847   1.027
   5   9  -1  13.263   1.254
  -5   9   1  12.494   1.136
  -5  -9   1  12.893   0.918
  -5   9  -1  13.999   1.303
  -5   9  -1  15.054   1.134
  -5   9  -1  13.945   1.134
  -5   9  -1  14.873   1.181
   5  -9  -1  16.106   1.153
   5   9   1  15.078   1.185
   5   9   1  12.913   1.117
  -5  -9   1  13.592   1.053
  -5   9  -1  12.636   0.988
  -5  -9   1  14.134   1.022
  -5  -9   1  10.841   1.021
  -5   9  -1  14.244   1.209
  -5  -9   1  12.766   1.283
  -5  -9   1  14.836   0.964
  -5   9  -1  13.795   1.150
  -5   9  -1  16.404   1.174
  -5  -9   1  15.806   1.129
   5  -9  -1  15.883   1.145
  -6   9   1  3.5010  0.9158
   6  -9   1  4.4768  0.8885
  -6  -9  -1  3.3466  0.8680
  -6   9   1  3.8674  0.9631
  -6   9   1  4.1581  0.8727
  -6   9   1  3.5789  0.8464
  -6   9   1  3.2128  1.0053
   6   9  -1  2.8317  0.9308
  -6  -9  -1  2.4574  0.8671
  -6  -9  -1  3.7571  0.7809
  -6   9   1  3.1258  1.0094
  -6   9   1  4.7783  0.9666
  -6  -9  -1  3.3427  0.7686
   6   9  -1  3.3850  0.9372
  -6  -9  -1  3.5011  0.7596
  -6  -9  -1  3.3377  0.7364
   6   9  -1  1.9819  0.8178
  -6   9  -1  3.9426  0.8573
  -6  -9   1  4.3596  0.7343
   6   9   1  3.7720  1.0157
  -6  -9   1  3.2318  0.8226
  -6  -9   1  5.6306  0.8132
  -6  -9   1  3.2664  0.8963
   6  -9  -1  3.0717  0.8913
   6   9   1  3.5680  0.9458
  -6   9  -1  3.3162  0.8459
   6  -9  -1  4.2603  0.8203
  -6  -9   1  2.4862  0.7441
  -6  -9   1  3.1180  1.0950
  -6  -9   1  2.8435  0.7761
  -6   9  -1  4.6559  0.8557
  -6   9  -1  3.6708  1.0058
  -6   9  -1  3.5015  0.9763
  -6   9  -1  3.1929  1.0174
  -7  -9  -1  68.861   2.736
  -7  -9  -1  74.029   2.652
   7  -9   1  75.770   2.769
  -7  -9  -1  76.295   2.718
  -7   9   1  76.491   2.997
  -7  -9  -1  77.653   2.832
   7   9  -1  77.717   2.779
  -7  -9  -1  69.380   2.666
  -7   9   1  74.351   2.757
  -7   9   1  75.649   2.815
   7   9  -1  76.999   2.766
  -7  -9  -1  74.857   2.805
  -7   9   1  76.516   2.771
  -7   9   1  75.425   2.819
  -7   9   1  72.842   2.773
  -7  -9   1  75.807   2.795
   7   9   1  79.215   2.765
  -7  -9   1  79.805   2.839
  -7   9  -1  75.105   2.720
  -7   9  -1  72.778   2.783
  -7   9  -1  76.486   2.801
  -7  -9   1  75.914   2.668
  -7   9  -1  76.180   2.818
   7  -9  -1  71.462   2.763
   7   9   1  74.623   2.933
  -7  -9   1  72.105   2.670
  -7   9  -1  75.953   2.761
  -7  -9   1  71.544   2.747
  -7  -9   1  75.304   2.708
  -7   9  -1  76.979   2.983
   7   9   1  79.421   2.744
   0 -10   1  25.245   1.463
   0  10   1  24.787   1.518
   0  10  -1  22.813   2.518
   0 -10  -1  22.605   1.531
   0  10   1  24.931   1.538
   0  10   1  26.234   2.809
   0  10  -1  25.806   1.798
   0 -10   1  28.948   1.694
   0 -10   1  24.692   1.509
   0  10   1  26.026   1.735
   0 -10  -1  27.429   1.762
   0  10  -1  25.800   1.615
   0 -10   1  24.580   2.721
   0  10   1  26.672   1.451
   0 -10  -1  23.743   1.617
   0 -10  -1  24.829   1.522
   0 -10  -1  26.133   2.972
   0  10  -1  22.105   1.427
   0 -10   1  27.246   1.569
   0  10  -1  25.632   1.581
   1 -10   1  233.73    7.86
  -1  10   1  235.61    7.92
  -1 -10  -1  221.14    7.95
  -1  10   1  229.03    7.85
  -1 -10  -1  212.81    8.11
  -1 -10  -1  206.09   11.34
  -1 -10  -1  235.16    7.81
  -1  10   1  204.34   10.91
  -1  10   1  225.40    8.26
   1  10  -1  219.09    7.76
  -1 -10  -1  225.12    7.88
   1  10  -1  205.70   10.92
   1 -10   1  241.89    8.16
   1  10  -1  236.92    7.89
   1 -10   1  224.48   11.42
  -1  10   1  225.33    7.75
   1 -10   1  235.18    7.82
   1  10  -1  243.86    8.30
   1 -10   1  217.90    7.85
   1  10  -1  226.28    7.88
  -1  10   1  226.23    7.75
   1 -10  -1  231.66    7.82
  -1 -10   1  205.97   11.37
   1  10   1  233.45    8.29
  -1  10  -1  230.94    8.28
  -1 -10   1  239.50    8.16
   1  10   1  210.02   10.84
  -1  10  -1  226.16    7.88
   1  10   1  235.84    7.89
  -1 -10   1  227.79    7.84
   1 -10  -1  216.15   11.37
   1 -10  -1  233.41    7.80
   1 -10  -1  239.71    8.15
   1 -10  -1  229.12    7.88
  -1  10  -1  226.35    7.75
  -1 -10   1  230.43    7.89
  -1 -10   1  218.62    7.78
   1  10   1  233.02    7.88
  -1  10  -1  206.91   10.89
  -1  10  -1  229.20    7.91
  -2  10   1  476.54   16.93
   2  10  -1  502.34   16.98
   2  10  -1  484.49   16.93
   2 -10   1  507.58   17.45
  -2 -10  -1  501.14   16.84
  -2  10   1  516.27   16.71
  -2 -10  -1  508.65   17.01
  -2 -10  -1  494.00   17.19
  -2  10   1  502.55   16.74
  -2  10   1  488.68   17.75
   2 -10   1  504.31   16.85
   2 -10   1  525.08   16.83
  -2  10   1  490.41   16.97
  -2 -10  -1  506.76   17.45
   2  10  -1  495.37   16.81
   2  10  -1  515.78   17.79
  -2 -10   1  495.67   16.99
   2  10   1  508.65   16.98
  -2 -10   1  495.01   17.46
   2 -10  -1  498.55   16.82
   2  10   1  480.54   16.79
  -2  10  -1  512.59   17.79
   2 -10  -1  476.38   16.95
   2 -10  -1  527.84   16.88
  -2  10  -1  492.84   16.71
  -2  10  -1  506.33   16.70
   2  10   1  487.90   16.93
   2 -10  -1  512.81   17.47
  -2 -10   1  492.19   16.85
  -2  10  -1  498.87   16.98
  -2  10  -1  485.71   16.97
   2  10   1  526.34   17.79
  -2 -10   1  476.53   17.17
   3 -10   1  12.365   1.151
   3  10  -1  12.550   1.008
   3  10  -1  11.689   1.147
   3 -10   1  13.280   0.990
  -3 -10  -1  10.031   1.221
  -3 -10  -1  12.559   1.047
  -3  10   1  11.188   1.021
  -3  10   1  13.873   1.163
  -3  10   1  12.596   1.091
  -3 -10  -1  13.267   0.978
   3 -10   1  11.519   1.074
  -3  10   1  9.8175  1.1760
  -3 -10  -1  13.381   1.132
   3  10  -1  13.442   1.104
  -3  10   1  11.687   1.072
  -3  10   1  10.890   1.032
  -3 -10  -1  11.657   1.037
  -3  10   1  12.921   1.149
  -3  10  -1  11.876   1.012
  -3  10  -1  12.743   1.115
   3  10   1  12.699   0.958
   3  10   1  13.482   1.088
  -3  10  -1  12.458   1.052
   3  10   1  12.676   1.167
   3  10   1  12.545   1.030
  -3  10  -1  11.476   1.037
   3 -10  -1  11.246   0.969
  -3 -10   1  12.189   1.111
  -3  10  -1  13.202   1.072
  -3 -10   1  12.578   1.111
  -3  10  -1  13.219   1.135
  -3 -10   1  12.732   1.144
  -3 -10   1  11.341   1.041
  -3  10  -1  13.481   1.267
   3 -10  -1  13.279   1.168
  -4  10   1  12.631   1.076
  -4 -10  -1  15.820   1.145
  -4 -10  -1  11.838   1.005
   4 -10   1  13.495   1.211
   4 -10   1  12.539   1.063
   4  10  -1  13.835   1.007
  -4 -10  -1  13.257   1.079
  -4 -10  -1  13.586   1.180
  -4  10   1  12.174   1.089
  -4  10   1  13.601   1.109
   4  10  -1  16.540   1.103
   4 -10   1  11.956   1.045
  -4  10   1  9.8707  1.2363
   4  10  -1  11.998   1.137
  -4  10   1  13.605   1.107
  -4  10   1  11.520   1.120
  -4  10   1  11.762   1.092
  -4 -10   1  12.853   1.078
  -4 -10   1  10.640   1.268
   4  10   1  10.193   1.041
  -4 -10   1  12.953   1.106
  -4 -10   1  13.764   1.144
  -4 -10   1  11.182   0.950
  -4  10  -1  11.127   1.122
   4 -10  -1  15.601   0.994
  -4  10  -1  14.927   1.134
  -4  10  -1  11.235   1.159
   4  10   1  13.516   1.167
   4  10   1  12.556   0.951
   4 -10  -1  12.548   1.173
  -4  10  -1  11.715   0.989
  -4  10  -1  11.871   1.156
  -4  10  -1  10.100   1.027
  -4  10  -1  13.457   1.079
   5 -10   1  68.334   2.713
  -5  10   1  65.686   2.569
  -5  10   1  63.373   2.546
  -5  10   1  67.571   2.665
   5 -10   1  67.088   2.565
  -5 -10  -1  61.763   2.501
   5  10  -1  67.275   2.771
  -5  10   1  64.445   2.727
  -5 -10  -1  66.336   2.646
  -5 -10  -1  64.638   2.673
   5 -10   1  72.520   2.608
  -5  10   1  63.983   2.537
   5  10  -1  69.799   2.608
  -5  10   1  63.932   2.597
   5  10  -1  69.910   2.548
   5  10   1  68.765   2.680
  -5  10  -1  61.319   2.801
  -5  10  -1  62.311   2.573
  -5  10  -1  63.801   2.540
  -5  10  -1  62.181   2.571
  -5 -10   1  61.654   2.678
  -5  10  -1  67.433   2.621
   5 -10  -1  68.319   2.652
  -5  10  -1  61.133   2.773
   5  10   1  66.848   2.562
   5  10   1  69.957   2.817
  -5 -10   1  67.337   2.631
  -5  10  -1  65.687   2.552
  -5 -10   1  63.869   2.613
  -5 -10   1  63.937   2.474
   5 -10  -1  68.018   2.592
  -5 -10   1  60.233   2.410
   6  10  -1  40.043   1.621
  -6  10   1  36.653   1.796
  -6  10   1  36.956   1.625
   6  10  -1  39.391   1.861
  -6  10   1  37.810   1.689
  -6  10   1  35.220   1.653
  -6 -10  -1  35.389   1.644
   6 -10   1  39.038   1.716
  -6 -10  -1  38.850   1.689
  -6 -10  -1  37.667   1.601
  -6  10   1  40.438   1.702
  -6  10   1  36.809   1.667
   6 -10   1  40.402   1.725
   6  10  -1  39.894   1.647
  -6  10  -1  39.722   1.725
  -6  10  -1  36.192   1.688
  -6 -10   1  36.672   1.627
   6  10   1  40.600   1.596
  -6 -10   1  37.530   1.675
  -6  10  -1  39.246   1.675
   6  10   1  39.266   1.895
  -6 -10   1  35.356   1.519
  -6 -10   1  36.710   1.580
   6 -10  -1  37.024   1.792
   6 -10  -1  39.415   1.633
  -6  10  -1  38.909   1.654
   6 -10  -1  39.835   1.730
   6  10   1  41.676   1.738
  -6  10  -1  39.468   1.670
  -6  10  -1  37.405   1.800
   0  11   1  41.972   2.000
   0  11   1  42.369   2.096
   0 -11  -1  38.765   1.899
   0  11   1  39.730   1.957
   0 -11   1  43.161   1.974
   0  11  -1  44.246   2.140
   0 -11   1  39.770   1.927
   0 -11  -1  39.722   1.885
   0  11  -1  41.493   1.939
   0 -11   1  42.386   2.136
   0  11  -1  45.026   1.934
   0 -11   1  36.780   1.900
   0 -11  -1  42.797   2.086
  -1 -11  -1  116.07    4.15
   1  11  -1  115.39    4.51
   1 -11   1  110.22    4.20
  -1  11   1  115.17    4.39
  -1  11   1  110.33    4.14
  -1  11   1  115.41    4.12
   1 -11   1  117.86    4.18
   1 -11   1  118.13    4.36
  -1 -11  -1  113.74    4.34
   1  11  -1  111.57    4.18
  -1  11   1  120.76    4.23
   1  11  -1  110.96    4.19
  -1 -11  -1  114.97    4.24
   1  11  -1  110.86    4.08
   1 -11  -1  109.90    4.16
  -1  11  -1  114.46    4.16
   1 -11  -1  117.55    4.19
  -1 -11   1  118.14    4.18
   1  11   1  116.47    4.17
   1  11   1  113.33    4.17
  -1  11  -1  111.30    4.19
   1 -11  -1  114.94    4.13
   1 -11  -1  119.12    4.37
  -1 -11   1  114.36    4.36
  -1  11  -1  110.00    4.39
   1  11   1  120.55    4.43
  -1 -11   1  116.62    4.18
  -2  11   1  438.21   14.64
  -2  11   1  424.07   15.31
  -2 -11  -1  407.89   14.79
   2  11  -1  426.53   14.49
   2 -11   1  437.07   14.52
   2 -11   1  430.99   15.05
   2 -11   1  447.91   14.55
  -2  11   1  426.14   14.39
  -2 -11  -1  430.90   15.04
  -2 -11  -1  412.72   14.49
   2  11  -1  400.78   14.57
  -2 -11  -1  429.40   14.66
   2  11  -1  445.63   15.34
   2  11  -1  445.79   14.64
  -2  11   1  403.39   14.39
  -2  11  -1  418.08   14.37
  -2  11  -1  424.36   14.61
   2  11   1  429.01   14.59
  -2 -11   1  454.54   14.67
   2  11   1  433.80   14.62
   2 -11  -1  451.23   15.06
   2 -11  -1  438.61   14.54
  -2  11  -1  436.36   14.64
  -2  11  -1  436.36   15.34
  -2 -11   1  433.55   15.06
  -2 -11   1  426.01   14.52
   2 -11  -1  425.70   14.49
   2  11   1  429.99   15.32
   3  11  -1  7.3634  0.9922
   3  11  -1  6.6224  0.8625
  -3  11   1  5.0433  1.0109
   3  11  -1  6.9625  0.9034
   3 -11   1  6.0030  0.8952
   3 -11   1  6.5157  0.9333
  -3  11   1  4.9310  0.8990
  -3  11   1  7.1897  1.0190
  -3 -11  -1  6.4868  0.9080
  -3  11   1  4.4810  0.9171
   3 -11   1  6.0118  0.9698
  -3 -11  -1  7.4065  1.0381
  -3 -11  -1  5.7730  0.9316
   3 -11  -1  7.1968  0.8828
   3  11   1  4.8305  0.8754
   3 -11  -1  6.4599  0.9935
   3 -11  -1  7.3502  0.9354
  -3  11  -1  6.8389  0.9474
   3  11   1  5.7587  0.9871
  -3  11  -1  5.8523  0.8697
   3  11   1  4.2910  0.8643
  -3 -11   1  7.6196  1.0070
  -3  11  -1  6.7278  0.8621
  -3  11  -1  6.2691  1.0614
  -3  11  -1  7.8795  1.0449
   3  11   1  5.2048  0.8542
  -3 -11   1  7.2680  0.9147
  -3 -11   1  5.1614  0.9476
   4  11  -1  12.158   0.860
  -4 -11  -1  10.801   1.071
   4 -11   1  11.607   1.056
  -4 -11  -1  12.412   0.975
   4 -11   1  13.036   0.959
   4  11  -1  9.7001  0.9197
  -4  11   1  9.6084  0.9816
  -4  11   1  12.926   0.980
  -4 -11  -1  12.081   0.981
   4  11  -1  11.683   1.121
  -4  11   1  12.829   0.946
   4 -11   1  12.483   0.947
  -4  11   1  9.8809  1.0479
   4 -11  -1  11.938   0.990
   4  11   1  12.763   1.038
  -4  11  -1  11.792   0.902
  -4  11  -1  11.833   0.965
   4  11   1  10.970   1.017
   4  11   1  9.9800  0.8671
  -4 -11   1  11.322   0.876
  -4 -11   1  10.351   1.082
   4 -11  -1  12.125   0.935
  -4  11  -1  13.218   1.052
  -4  11  -1  11.716   0.930
   4 -11  -1  11.341   1.110
  -4  11  -1  11.878   1.061
  -4 -11   1  12.026   1.097
   5  11  -1  24.195   1.133
   5 -11   1  21.417   1.296
  -5 -11  -1  21.619   1.064
  -5  11   1  19.608   1.086
   5 -11   1  24.957   1.227
   5  11  -1  24.424   1.428
  -5  11   1  22.029   1.281
   5 -11   1  24.233   1.284
  -5 -11  -1  25.865   1.255
   5  11  -1  23.227   1.204
  -5  11   1  25.149   1.189
  -5  11   1  20.552   1.237
  -5  11   1  19.576   1.081
  -5  11   1  22.138   1.197
  -5 -11  -1  22.985   1.209
   5  11   1  26.594   1.526
  -5 -11   1  24.507   1.331
  -5  11  -1  21.286   1.246
  -5  11  -1  21.200   1.099
  -5 -11   1  20.634   1.146
   5 -11  -1  23.212   1.315
  -5  11  -1  21.911   1.232
   5  11   1  22.371   1.176
  -5  11  -1  21.389   1.215
  -5 -11   1  20.884   1.324
   5  11   1  25.017   1.294
   5 -11  -1  24.193   1.302
  -5  11  -1  21.776   1.153
   5 -11  -1  24.591   1.314
   0  12   1  75.161   2.960
   0  12   1  77.305   2.955
   0  12   1  80.303   3.181
   0  12  -1  79.807   3.194
   0 -12   1  80.585   3.182
   0 -12   1  77.438   2.968
   0 -12  -1  82.424   2.959
   0  12  -1  80.162   2.992
   0 -12  -1  75.615   2.965
   0 -12  -1  79.520   3.162
   0  12  -1  77.816   2.976
   1 -12   1  59.748   2.400
   1 -12   1  52.729   2.213
   1 -12   1  54.435   2.254
  -1 -12  -1  57.883   2.456
   1  12  -1  53.491   2.227
  -1 -12  -1  51.629   2.235
  -1  12   1  49.488   2.221
  -1  12   1  56.750   2.412
   1  12  -1  59.158   2.495
  -1 -12  -1  58.130   2.299
   1  12  -1  56.352   2.230
  -1  12   1  55.883   2.325
  -1  12  -1  55.001   2.301
  -1 -12   1  55.143   2.240
  -1 -12   1  58.593   2.389
   1  12   1  53.706   2.264
   1  12   1  56.946   2.393
   1 -12  -1  55.986   2.241
  -1  12  -1  57.071   2.382
   1  12   1  54.270   2.255
  -1 -12   1  56.470   2.242
  -1  12  -1  53.254   2.285
   1 -12  -1  59.111   2.381
   2  12  -1  123.36    4.58
  -2 -12  -1  122.93    4.36
  -2  12   1  109.41    4.20
  -2  12   1  119.95    4.53
   2 -12   1  130.49    4.51
   2  12  -1  128.98    4.32
  -2  12   1  123.31    4.32
   2 -12   1  125.25    4.31
  -2 -12  -1  111.60    4.25
  -2 -12  -1  116.85    4.46
   2 -12   1  122.53    4.28
  -2 -12   1  119.86    4.32
  -2 -12   1  118.10    4.29
  -2  12  -1  125.96    4.54
  -2 -12   1  119.90    4.45
   2 -12  -1  125.96    4.33
   2  12   1  110.14    4.27
   2 -12  -1  119.19    4.25
   2 -12  -1  126.53    4.46
   2  12   1  119.33    4.32
   2  12   1  121.99    4.52
  -2  12  -1  118.69    4.34
   3  12  -1  78.619   2.988
   3 -12   1  74.487   2.769
  -3 -12  -1  75.866   2.781
  -3 -12  -1  72.471   2.889
  -3  12   1  72.728   2.729
   3 -12   1  74.412   2.898
  -3  12   1  75.451   2.782
   3 -12   1  75.155   2.754
   3  12  -1  79.201   2.779
   3  12   1  74.701   2.747
   3  12   1  77.928   2.920
  -3 -12   1  67.409   2.753
  -3  12  -1  68.644   2.673
  -3 -12   1  74.376   2.948
  -3  12  -1  74.841   2.820
   3 -12  -1  75.957   2.759
  -3 -12   1  73.818   2.814
   3 -12  -1  76.610   2.921
   3 -12  -1  72.382   2.734
  -3  12  -1  70.629   2.962
   4  12  -1  26.571   1.208
   4  12  -1  28.855   1.331
  -4 -12  -1  28.978   1.338
   4 -12   1  24.257   1.380
  -4  12   1  28.296   1.336
   4  12  -1  27.633   1.488
   4 -12   1  26.948   1.303
  -4  12   1  26.431   1.256
   4 -12   1  26.551   1.315
   4 -12  -1  26.812   1.291
  -4 -12   1  26.663   1.370
   4  12   1  30.193   1.485
   4 -12  -1  26.912   1.319
   4  12   1  28.275   1.312
   4 -12  -1  28.826   1.375
  -4  12  -1  25.975   1.332
  -4 -12   1  27.262   1.309
   0  13   1  6.2142  0.7595
   0  13   1  7.6358  0.8768
   0 -13   1  7.5583  0.9598
   0  13  -1  5.4805  0.8269
   0 -13   1  8.2933  0.7909
   0  13  -1  7.5722  0.7753
   0 -13  -1  5.1334  0.7734
   0 -13  -1  7.0486  0.8624
   1 -13   1  23.357   1.231
  -1  13   1  22.033   1.221
  -1  13   1  22.608   1.296
   1  13  -1  22.963   1.309
   1 -13   1  25.463   1.325
  -1 -13  -1  25.253   1.290
   1  13  -1  21.099   1.175
   1  13   1  22.902   1.332
  -1  13  -1  19.936   1.161
   1 -13  -1  22.954   1.293
   1 -13  -1  20.638   1.171
   1  13   1  20.557   1.119
  -1  13  -1  23.138   1.319
  -1 -13   1  21.812   1.218
  -1 -13   1  25.659   1.312
   0   0   2 1618.67   78.74
   0   0   2 1608.24   76.08
   0   0  -2 1711.83   72.20
   0   0  -2 1656.60   75.47
   0   0  -2 1596.82   73.50
   0   0   2 1681.88   74.22
  -1   0  -2  382.22   15.89
  -1   0   2  384.27   16.46
  -1   0   2  373.73   16.34
  -1   0   2  358.06   16.57
   1   0  -2  352.54   16.10
  -1   0   2  369.90   17.19
  -1   0  -2  362.91   16.13
   1   0   2  362.73   17.13
  -1   0  -2  359.95   16.38
  -2   0  -2  673.03   29.72
   2   0   2  664.56   31.59
  -2   0  -2  678.83   30.66
  -2   0   2  723.91   30.34
  -2   0   2  668.89   30.57
  -2   0   2  689.67   30.09
  -2   0   2  677.39   29.11
  -2   0  -2  672.86   30.24
  -2   0  -2  661.04   29.91
  -2   0   2  678.26   31.68
  -3   0   2  307.85   13.69
  -3   0   2  301.60   13.79
  -3   0  -2  294.90   13.46
  -3   0   2  289.70   13.09
  -3   0   2  297.26   13.39
  -3   0   2  299.61   14.34
  -3   0  -2  300.53   13.94
  -3   0  -2  300.44   13.50
  -3   0   2  301.34   13.73
  -3   0  -2  305.81   13.65
  -3   0  -2  298.84   13.28
  -4   0   2  57.879   3.568
  -4   0  -2  54.354   3.243
  -4   0  -2  53.392   3.183
   4   0   2  53.378   3.312
  -4   0   2  54.153   3.389
  -4   0  -2  50.558   2.997
  -4   0  -2  56.287   3.346
  -4   0  -2  53.407   3.213
  -4   0   2  52.964   3.023
  -4   0   2  53.813   3.255
  -4   0   2  53.848   3.235
  -4   0   2  53.084   3.276
  -5   0   2  31.887   1.373
  -5   0   2  31.780   1.459
  -5   0   2  31.216   1.409
  -5   0  -2  31.355   1.397
  -5   0   2  33.686   2.504
  -5   0   2  33.206   1.405
  -5   0  -2  33.093   2.715
  -5   0  -2  31.733   1.426
  -5   0   2  32.132   1.502
  -5   0  -2  31.807   2.535
  -5   0   2  34.459   2.844
  -5   0  -2  32.840   1.506
  -5   0   2  30.966   1.484
  -5   0  -2  33.162   1.439
  -5   0   2  33.139   2.644
  -5   0  -2  30.438   1.467
   5   0  -2  28.610   2.437
  -5   0   2  34.198   1.421
  -5   0   2  31.826   2.564
   5   0   2  29.024   2.628
  -5   0  -2  31.908   2.264
   5   0   2  36.872   2.870
  -5   0  -2  31.969   2.552
  -5   0  -2  30.689   1.407
  -5   0  -2  34.661   1.586
  -6   0   2  235.80    8.53
  -6   0  -2  241.68    8.14
  -6   0   2  238.85    8.31
  -6   0  -2  248.58    8.30
  -6   0   2  259.24   11.73
  -6   0   2  248.45    8.42
  -6   0  -2  241.86    8.29
  -6   0  -2  240.76    8.08
  -6   0  -2  242.22   11.39
  -6   0   2  233.66    8.36
  -6   0  -2  246.43    8.24
   6   0  -2  246.25   11.52
  -6   0   2  244.39    8.25
  -6   0  -2  247.17   11.27
  -6   0  -2  251.00   11.59
  -6   0   2  234.50    8.23
  -6   0  -2  245.68    8.70
  -6   0   2  242.20   12.12
   6   0   2  236.90   11.83
  -6   0   2  249.35   11.70
  -6   0   2  223.60    8.04
  -6   0  -2  236.95    8.14
  -6   0  -2  235.44    8.34
  -6   0   2  240.30    8.08
  -6   0  -2  239.46    8.16
  -6   0   2  244.48    8.14
  -7   0   2  686.71   22.73
  -7   0  -2  683.32   22.56
   7   0  -2  664.59   31.44
  -7   0  -2  654.86   30.75
  -7   0  -2  694.05   24.28
  -7   0  -2  693.67   23.15
  -7   0   2  678.23   23.01
  -7   0  -2  702.21   23.03
  -7   0  -2  689.53   22.77
  -7   0   2  699.50   22.58
   7   0   2  666.85   30.41
  -7   0   2  676.82   23.38
  -7   0  -2  669.48   23.39
  -7   0   2  705.45   23.21
  -7   0   2  711.61   23.50
  -7   0   2  649.70   31.12
  -7   0  -2  725.34   23.21
  -7   0   2  698.50   23.82
  -7   0  -2  687.30   22.75
  -8   0   2  7.2356  0.7894
  -8   0  -2  7.1947  0.8266
  -8   0  -2  7.5595  0.8016
  -8   0  -2  7.1504  1.0131
  -8   0  -2  6.4794  0.7743
  -8   0  -2  6.0127  0.8727
  -8   0   2  7.3778  0.8517
  -8   0   2  5.9636  0.8263
   0   1   2 3453.81  152.57
   0   1   2 3346.72  156.70
   0  -1   2 3151.18  148.65
   0   1   2 3236.63  144.25
   0  -1   2 3430.98  149.51
   0   1  -2 3253.38  144.62
   0  -1   2 3332.32  157.53
   0   1  -2 3357.78  151.35
   0  -1  -2 3284.93  146.71
   0  -1  -2 3346.03  150.49
   0   1  -2 3351.66  147.87
   0  -1  -2 3312.76  148.98
   1  -1   2 4248.26  199.90
  -1  -1  -2 4538.33  199.91
   1  -1   2 4489.88  213.32
  -1   1   2 4472.31  205.84
  -1   1   2 4440.79  194.16
  -1  -1  -2 4727.56  197.63
  -1   1   2 4610.16  213.98
  -1  -1  -2 4673.92  200.52
  -1  -1  -2 4433.86  203.63
   1   1  -2 4359.90  199.90
  -1   1   2 4708.74  202.75
   1   1  -2 4298.40  194.90
  -1   1  -2 4546.55  196.64
  -1   1  -2 4454.39  199.67
  -1   1  -2 4486.48  201.22
  -1  -1   2 4589.13  202.83
   1  -1  -2 4457.69  203.37
  -1  -1   2 4505.03  212.35
   1  -1  -2 4382.61  197.45
   1   1   2 4529.25  206.29
  -1   1  -2 4505.58  206.33
   1   1   2 4215.72  210.15
  -1  -1   2 4926.03  204.75
  -2  -1  -2  538.24   22.74
   2  -1   2  545.38   24.22
  -2  -1  -2  497.32   22.80
   2   1  -2  494.45   22.21
  -2   1   2  532.48   23.00
  -2   1   2  528.01   23.37
  -2   1   2  513.93   22.19
  -2  -1  -2  529.79   22.36
  -2   1   2  524.32   24.23
  -2  -1  -2  528.79   23.14
   2  -1   2  497.40   22.80
   2   1   2  509.13   23.36
   2  -1  -2  489.50   22.56
  -2  -1   2  509.80   24.10
  -2   1  -2  536.82   23.46
  -2   1  -2  537.25   22.38
  -2  -1   2  535.92   23.17
  -2  -1   2  533.72   23.00
  -2  -1   2  483.94   23.22
  -2   1  -2  489.85   22.97
   2   1   2  485.44   23.98
  -2   1  -2  516.63   22.67
  -3  -1  -2  235.56   10.62
  -3  -1  -2  222.08   10.36
  -3   1   2  221.88   10.06
  -3   1   2  232.87   10.72
  -3   1   2  228.86   10.25
  -3   1   2  237.75   11.18
  -3  -1  -2  239.50   10.30
   3   1  -2  221.48   10.09
  -3   1   2  235.58   10.60
  -3  -1  -2  239.27   10.47
  -3   1   2  230.16   10.60
  -3  -1   2  230.47   10.59
   3   1   2  224.73   10.70
  -3  -1   2  219.01   10.42
  -3  -1   2  216.92   10.99
  -3  -1   2  228.91   10.62
  -3   1  -2  226.26   10.76
   3   1   2  217.41   10.84
  -3   1  -2  231.85   10.43
  -3   1  -2  233.21   10.37
  -3   1  -2  223.10   10.25
  -3  -1   2  223.90   10.49
  -4  -1  -2  832.18   38.08
  -4   1   2  876.24   37.08
  -4   1   2  816.20   38.27
  -4   1   2  854.78   40.37
  -4  -1  -2  862.75   38.57
   4   1  -2  852.88   37.10
  -4  -1  -2  896.88   37.94
  -4   1   2  845.81   38.97
  -4   1   2  884.53   38.56
  -4  -1  -2  893.38   37.27
  -4   1  -2  850.07   37.25
  -4   1  -2  861.84   37.82
  -4  -1   2  902.92   38.35
  -4  -1   2  886.03   37.85
  -4  -1   2  861.39   40.24
  -4  -1   2  803.51   38.77
  -4  -1   2  912.29   38.68
  -4   1  -2  854.21   38.41
   4   1   2  816.50   40.06
  -4   1  -2  828.41   39.05
   4   1   2  882.06   39.01
  -5   1   2  77.055   2.884
  -5  -1  -2  87.319   4.566
  -5   1   2  79.685   4.715
  -5   1   2  82.987   4.091
  -5   1   2  76.684   3.142
  -5   1   2  76.324   2.868
  -5   1   2  75.045   2.943
  -5  -1  -2  78.072   2.813
   5   1  -2  81.066   4.243
  -5  -1  -2  76.363   2.826
  -5   1   2  77.743   2.984
  -5  -1  -2  77.972   2.919
  -5  -1  -2  80.003   2.964
  -5   1   2  78.037   2.887
  -5   1   2  77.170   2.834
  -5  -1  -2  77.954   2.875
   5  -1   2  83.676   4.324
  -5   1   2  81.958   4.538
  -5  -1  -2  83.207   4.467
  -5   1   2  80.589   4.663
  -5  -1  -2  79.938   2.945
  -5  -1  -2  77.310   4.195
  -5  -1  -2  78.994   2.880
   5  -1   2  83.885   4.726
  -5   1   2  78.244   2.910
  -5  -1  -2  81.585   3.094
  -5  -1  -2  90.214   4.425
  -5   1  -2  78.967   3.075
  -5  -1   2  78.604   2.798
  -5  -1   2  79.168   2.871
  -5  -1   2  80.835   2.929
   5  -1  -2  83.783   4.355
  -5   1  -2  76.641   2.960
  -5  -1   2  81.405   2.908
  -5   1  -2  77.529   2.933
  -5  -1   2  88.885   4.743
  -5   1  -2  79.589   2.899
  -5   1  -2  75.829   2.884
   5   1   2  83.621   4.502
  -5  -1   2  78.186   2.825
  -5   1  -2  80.148   2.901
  -5  -1   2  79.257   4.543
  -5   1  -2  81.896   4.508
  -5  -1   2  78.785   2.980
  -5  -1   2  77.840   3.034
  -5   1  -2  80.622   2.881
  -5   1  -2  87.685   4.855
  -5   1  -2  83.802   4.285
  -5  -1   2  76.146   2.910
  -5  -1   2  81.232   4.599
  -5   1  -2  79.185   4.236
  -6  -1  -2  30.948   1.486
   6  -1   2  26.572   2.745
  -6  -1  -2  31.522   1.600
  -6   1   2  30.848   1.571
  -6   1   2  29.668   1.557
  -6   1   2  27.910   1.406
  -6   1   2  31.155   1.496
   6   1  -2  33.188   2.785
  -6  -1  -2  29.237   1.452
  -6  -1  -2  29.833   1.405
  -6   1   2  26.611   1.445
  -6  -1  -2  28.553   2.768
  -6   1   2  31.157   1.637
  -6  -1  -2  29.752   1.440
  -6  -1  -2  27.863   2.629
  -6  -1  -2  29.916   1.462
  -6   1   2  28.905   1.506
  -6   1   2  31.948   1.492
  -6  -1  -2  31.265   1.463
  -6   1   2  30.307   2.897
  -6   1   2  30.541   2.709
  -6   1   2  32.093   3.001
  -6  -1  -2  28.932   1.411
  -6  -1  -2  28.560   1.515
  -6  -1  -2  31.630   1.520
  -6   1   2  28.192   1.488
  -6   1  -2  28.846   1.439
  -6  -1   2  30.883   1.421
  -6  -1   2  31.569   1.539
  -6   1  -2  28.413   1.502
  -6  -1   2  28.795   1.442
  -6  -1   2  27.437   1.542
  -6   1  -2  30.727   1.454
  -6  -1   2  28.734   1.486
   6   1   2  30.810   2.760
  -6   1  -2  28.362   1.443
   6   1   2  30.997   2.853
   6  -1  -2  33.596   2.915
  -6   1  -2  27.027   2.535
  -6   1  -2  29.349   2.586
  -6   1  -2  28.660   1.561
  -6   1  -2  29.256   1.373
  -6  -1   2  31.196   2.958
  -6  -1   2  31.818   3.010
  -6  -1   2  31.130   1.443
  -6   1  -2  27.091   1.346
  -6   1  -2  28.087   1.575
  -6  -1   2  30.472   1.516
  -6  -1   2  30.068   1.472
  -6  -1   2  30.643   1.436
  -6   1  -2  27.389   1.499
  -7   1   2  587.56   19.84
  -7  -1  -2  596.77   20.19
  -7   1   2  604.04   20.25
  -7   1   2  587.45   20.01
  -7  -1  -2  585.82   19.97
  -7  -1  -2  607.95   20.96
  -7   1   2  581.94   19.46
   7   1  -2  579.59   26.74
  -7   1   2  591.70   21.23
  -7   1   2  605.27   20.55
  -7  -1  -2  617.16   19.49
  -7   1   2  595.18   19.85
  -7  -1  -2  567.16   26.67
  -7  -1  -2  609.64   20.02
  -7  -1  -2  580.68   19.47
  -7  -1  -2  624.52   19.87
   7  -1   2  551.21   27.48
  -7  -1  -2  613.57   19.65
  -7  -1   2  607.86   19.50
  -7  -1   2  602.00   19.86
  -7   1  -2  583.34   19.84
  -7  -1   2  549.80   27.00
  -7   1  -2  604.08   20.01
  -7   1  -2  544.82   26.17
  -7   1  -2  563.93   19.44
  -7   1  -2  604.20   20.95
  -7  -1   2  597.55   19.47
  -7  -1   2  614.87   20.20
   7  -1  -2  535.09   26.91
  -7  -1   2  591.72   19.62
  -7   1  -2  594.96   19.71
   7   1   2  575.85   26.35
  -7  -1   2  597.19   20.56
  -7  -1   2  602.42   20.03
  -7   1  -2  599.57   19.66
  -7  -1   2  579.53   27.23
  -7   1  -2  596.36   19.98
  -7  -1   2  615.55   20.29
  -8  -1  -2  74.265   2.979
  -8  -1  -2  72.818   2.856
  -8  -1  -2  75.116   2.765
  -8  -1  -2  77.331   2.728
  -8  -1  -2  73.008   2.776
  -8  -1  -2  73.512   2.849
  -8   1  -2  69.264   2.727
  -8  -1   2  69.037   2.692
  -8   1  -2  71.504   2.796
  -8  -1   2  75.959   2.812
  -8   1  -2  72.457   3.012
  -8   1  -2  71.157   2.772
  -8  -1   2  73.420   2.838
  -8  -1   2  74.843   2.710
  -8  -1   2  69.603   2.700
  -8   1  -2  73.147   2.789
  -8  -1   2  71.461   2.831
  -9  -1  -2  54.422   2.033
  -9  -1  -2  53.592   2.126
  -9  -1  -2  51.586   2.038
   0   2   2 6950.30  334.72
   0   2  -2 7440.80  323.95
   0   2   2 7438.71  325.81
   0   2   2 7269.19  309.86
   0  -2   2 6838.49  335.75
   0  -2   2 7246.02  319.65
   0  -2  -2 7252.38  318.67
   0  -2   2 6823.27  318.26
   0   2  -2 7002.86  314.73
   0  -2  -2 7196.85  321.28
   0   2  -2 7158.32  310.24
  -1  -2  -2  742.58   33.26
   1   2  -2  754.15   32.05
  -1   2   2  773.16   34.81
   1  -2   2  745.24   34.77
   1  -2   2  736.64   32.92
  -1  -2  -2  776.27   32.64
  -1   2   2  757.08   32.02
   1   2  -2  729.36   32.65
  -1   2   2  771.52   33.68
  -1  -2  -2  705.84   32.90
   1   2   2  753.15   33.61
  -1  -2   2  792.80   33.27
  -1   2  -2  737.07   32.10
   1   2   2  721.16   32.10
  -1   2  -2  737.38   32.58
  -1   2  -2  747.26   33.67
  -1  -2   2  763.10   34.71
   1  -2  -2  730.80   33.22
   1  -2  -2  740.39   33.01
  -1  -2   2  717.18   32.98
   2  -2   2 1014.51   49.44
   2  -2   2 1104.44   52.31
  -2  -2  -2 1076.37   50.39
  -2   2   2 1183.41   49.64
  -2   2   2 1076.34   48.87
   2   2  -2 1130.31   48.19
  -2  -2  -2 1109.01   50.01
  -2   2   2 1168.16   50.60
   2   2  -2 1068.27   49.08
  -2   2   2 1242.26   52.37
  -2  -2  -2 1166.75   49.12
  -2  -2   2 1119.19   49.59
  -2  -2   2 1126.11   52.15
   2  -2  -2  996.54   49.36
   2  -2  -2 1122.92   49.94
  -2   2  -2 1087.64   50.00
   2   2   2 1171.56   48.30
  -2  -2   2 1229.84   50.07
   2   2   2 1196.01   50.53
  -2   2  -2 1090.74   48.25
  -2   2  -2 1107.59   50.62
  -3   2   2  609.98   25.77
  -3   2   2  624.14   27.23
   3  -2   2  581.78   26.47
  -3  -2  -2  643.80   26.43
  -3  -2  -2  587.62   26.49
  -3   2   2  615.51   28.16
   3   2  -2  609.68   25.84
  -3  -2  -2  595.45   26.87
  -3   2   2  613.84   26.69
   3   2   2  614.45   25.99
  -3  -2   2  630.76   26.95
  -3   2  -2  573.34   26.56
  -3   2  -2  602.16   26.25
   3  -2  -2  564.66   26.10
  -3  -2   2  581.37   26.69
   3  -2  -2  580.78   26.74
   3   2   2  576.11   27.05
  -3  -2   2  594.75   27.91
  -3   2  -2  536.15   27.22
  -3   2  -2  603.13   25.93
  -4   2   2  455.09   21.65
   4  -2   2  443.89   20.28
  -4   2   2  483.34   20.61
  -4   2   2  456.56   20.88
  -4  -2  -2  474.26   20.33
   4   2  -2  464.58   19.83
  -4  -2  -2  476.91   20.72
  -4   2   2  440.04   19.72
  -4  -2  -2  429.46   20.27
  -4   2  -2  442.65   20.30
  -4   2  -2  420.60   20.93
  -4   2  -2  471.69   19.98
  -4  -2   2  433.75   20.48
   4   2   2  460.65   20.75
  -4  -2   2  455.77   21.37
  -4  -2   2  430.63   20.66
   4   2   2  466.40   20.06
   4  -2  -2  452.29   20.53
  -4   2  -2  447.36   20.10
   4  -2  -2  446.35   19.99
   5   2  -2  60.347   3.735
  -5  -2  -2  55.094   2.135
  -5  -2  -2  48.706   2.116
  -5  -2  -2  55.274   2.128
   5   2  -2  62.476   3.468
  -5   2   2  55.668   3.813
  -5   2   2  55.164   2.315
  -5   2   2  54.843   2.145
  -5  -2  -2  55.797   2.142
  -5   2   2  53.556   2.226
  -5   2   2  55.884   2.176
  -5   2   2  55.324   2.201
  -5  -2  -2  56.452   2.088
  -5   2   2  54.396   2.143
  -5  -2  -2  52.447   3.199
  -5  -2  -2  60.070   3.621
  -5   2   2  56.597   3.128
  -5   2   2  53.276   2.105
   5  -2   2  54.891   3.235
  -5   2   2  54.264   2.181
  -5  -2  -2  52.351   2.156
  -5  -2  -2  55.407   2.162
  -5   2   2  58.300   3.603
  -5   2   2  53.532   2.158
  -5  -2  -2  55.150   3.701
  -5   2   2  61.563   3.835
  -5  -2  -2  54.842   2.241
  -5  -2  -2  52.636   2.140
   5  -2   2  60.114   4.045
  -5  -2  -2  55.694   2.170
  -5   2   2  50.097   2.134
  -5   2  -2  58.909   3.462
  -5   2  -2  53.613   2.165
   5   2   2  63.294   3.685
  -5  -2   2  55.871   2.091
  -5  -2   2  58.967   3.813
  -5  -2   2  56.446   2.145
  -5   2  -2  53.599   2.109
  -5   2  -2  56.592   3.278
   5  -2  -2  54.623   3.450
  -5   2  -2  57.247   3.741
  -5   2  -2  54.149   2.120
  -5  -2   2  63.275   3.720
  -5   2  -2  53.183   2.127
  -5   2  -2  56.289   2.235
  -5   2  -2  52.617   2.127
  -5   2  -2  54.833   2.298
   5   2   2  58.462   3.514
  -5  -2   2  54.376   2.265
  -5  -2   2  56.049   2.169
  -5  -2   2  57.381   2.080
  -5  -2   2  55.701   2.095
  -5  -2   2  56.415   2.166
  -5  -2   2  57.112   2.186
  -5  -2   2  53.687   2.189
  -5   2  -2  54.427   2.259
  -5   2  -2  56.463   2.132
  -5   2  -2  54.848   2.109
  -5  -2   2  57.008   2.098
  -6   2   2  54.581   2.129
  -6   2   2  52.751   2.242
  -6   2   2  52.955   2.146
   6  -2   2  53.940   4.024
  -6  -2  -2  52.975   2.135
  -6   2   2  53.550   3.985
  -6  -2  -2  57.412   2.258
  -6  -2  -2  55.391   2.181
  -6   2   2  54.112   2.291
  -6  -2  -2  55.053   2.104
  -6   2   2  53.132   2.100
  -6  -2  -2  55.002   2.229
  -6  -2  -2  50.995   3.599
  -6   2   2  51.961   2.259
  -6   2   2  52.689   2.188
  -6  -2  -2  54.443   2.160
  -6  -2  -2  56.231   2.193
  -6  -2  -2  56.678   2.355
  -6   2   2  50.003   4.057
  -6   2   2  51.664   2.408
  -6  -2  -2  51.088   3.813
  -6  -2  -2  55.937   2.246
   6   2  -2  55.848   4.117
  -6   2   2  53.047   2.150
   6   2  -2  53.101   3.457
   6   2   2  55.872   3.702
  -6  -2   2  54.814   3.647
  -6   2  -2  54.377   2.304
  -6   2  -2  55.474   4.078
  -6   2  -2  55.319   2.179
  -6   2  -2  54.326   2.140
  -6   2  -2  53.489   2.208
  -6  -2   2  55.965   2.363
  -6   2  -2  54.049   2.208
  -6  -2   2  55.776   2.207
  -6  -2   2  57.456   2.290
   6  -2  -2  52.167   3.537
   6  -2  -2  54.610   3.624
  -6  -2   2  53.367   2.168
  -6   2  -2  51.449   2.174
  -6   2  -2  54.326   2.361
  -6  -2   2  56.965   2.174
  -6   2  -2  54.600   2.192
  -6   2  -2  53.227   2.255
  -6  -2   2  52.554   2.267
  -6  -2   2  52.942   2.097
  -6   2  -2  54.912   3.684
  -6  -2   2  53.676   3.958
  -6  -2   2  53.097   2.179
  -6  -2   2  52.947   2.184
  -7  -2  -2  20.700   1.400
  -7  -2  -2  17.969   1.202
   7   2  -2  18.041   2.631
  -7   2   2  20.285   1.389
  -7  -2  -2  23.273   1.416
   7  -2   2  22.483   2.601
  -7  -2  -2  20.166   1.246
  -7   2   2  23.247   1.562
  -7   2   2  19.137   1.334
  -7  -2  -2  18.878   1.314
  -7   2   2  20.627   1.367
  -7   2   2  18.616   1.234
  -7   2   2  17.527   1.354
  -7  -2  -2  19.089   1.217
  -7  -2  -2  21.411   1.429
  -7   2   2  22.415   1.382
  -7  -2  -2  21.855   1.650
  -7  -2  -2  20.136   2.706
  -7  -2  -2  18.122   2.178
  -7  -2  -2  21.478   1.236
  -7   2   2  23.954   2.676
  -7  -2   2  20.764   1.302
  -7  -2   2  18.467   2.626
  -7   2  -2  18.300   1.309
  -7   2  -2  18.864   1.313
  -7   2  -2  21.208   1.312
  -7   2  -2  18.114   2.234
  -7   2  -2  19.955   1.251
  -7  -2   2  22.617   1.548
   7  -2  -2  18.865   2.363
  -7   2  -2  17.296   1.323
  -7   2  -2  21.567   1.321
  -7  -2   2  21.125   1.293
  -7   2  -2  19.583   1.300
  -7  -2   2  20.386   1.339
  -7   2  -2  20.608   1.357
  -7  -2   2  19.774   1.434
  -7  -2   2  20.481   1.416
  -7  -2   2  22.531   2.601
   7   2   2  19.542   2.285
  -7  -2   2  20.761   1.260
  -7  -2   2  21.953   1.400
  -7   2  -2  20.396   1.318
  -7  -2   2  22.088   1.330
  -8  -2  -2  82.712   3.089
  -8   2   2  81.066   3.343
  -8   2   2  76.833   3.141
  -8   2   2  80.557   3.109
  -8  -2  -2  85.484   3.031
  -8   2   2  80.219   3.071
  -8  -2  -2  80.274   3.275
  -8  -2  -2  79.775   3.140
  -8  -2  -2  85.164   3.049
  -8  -2  -2  83.368   3.081
  -8  -2  -2  85.040   3.085
  -8   2  -2  83.690   3.118
  -8   2  -2  82.215   3.070
  -8   2  -2  81.602   3.291
  -8  -2   2  83.323   2.991
  -8  -2   2  83.703   3.155
  -8   2  -2  77.337   3.049
  -8  -2   2  83.985   3.108
  -8  -2   2  85.878   3.146
  -8  -2   2  86.882   3.033
  -8   2  -2  75.748   3.096
  -8  -2   2  82.742   3.032
  -9  -2  -2  82.466   3.177
  -9  -2  -2  88.210   3.101
  -9  -2  -2  85.872   3.144
  -9  -2  -2  89.170   3.077
  -9  -2  -2  88.583   3.184
  -9  -2   2  85.860   3.067
  -9  -2   2  84.818   3.178
  -9  -2   2  81.842   3.025
  -9  -2   2  90.620   3.226
  -9  -2   2  87.920   3.082
   0   3   2 3341.21  147.46
   0   3   2 3286.71  155.26
   0  -3  -2 3244.25  152.73
   0   3   2 3198.26  158.20
   0  -3   2 3371.71  151.51
   0  -3   2 3476.40  153.21
   0   3  -2 3269.71  149.02
   0   3  -2 3411.95  152.81
   0  -3  -2 3501.86  153.02
   0  -3   2 3133.99  158.96
   0  -3  -2 3406.32  148.02
   0   3  -2 3311.92  147.83
  -1   3   2  12.828   1.517
  -1  -3  -2  13.377   1.417
  -1  -3  -2  13.159   1.572
   1   3  -2  12.293   1.281
   1  -3   2  11.836   1.405
   1   3  -2  11.988   1.228
  -1  -3  -2  17.053   1.442
  -1   3   2  11.452   1.278
  -1   3   2  15.373   1.543
   1  -3   2  13.014   1.491
   1   3  -2  11.811   1.330
  -1   3  -2  13.912   1.415
   1  -3  -2  12.181   1.295
  -1   3  -2  11.946   1.286
   1  -3  -2  12.953   1.468
  -1   3  -2  12.220   1.507
   1   3   2  14.071   1.425
  -1  -3   2  13.414   1.276
  -1  -3   2  13.403   1.294
  -1  -3   2  10.281   1.383
   1   3   2  11.504   1.263
  -2   3   2  715.96   32.78
  -2   3   2  729.19   31.13
   2  -3   2  731.16   33.90
   2   3  -2  716.17   31.19
   2   3  -2  708.89   31.77
  -2  -3  -2  714.63   32.38
   2  -3   2  705.09   32.00
  -2   3   2  742.48   33.92
  -2  -3  -2  762.15   32.02
  -2  -3  -2  746.11   31.81
  -2  -3   2  738.56   32.39
  -2  -3   2  695.82   33.64
   2  -3  -2  715.43   32.11
   2  -3  -2  726.45   32.25
   2   3   2  702.93   32.63
  -2  -3   2  713.78   32.10
  -2   3  -2  706.65   31.59
   2   3   2  710.65   31.26
  -2   3  -2  724.01   32.79
  -2   3  -2  749.31   31.26
   3   3  -2  9.9083  1.4379
   3  -3   2  10.894   1.348
  -3   3   2  8.5975  1.6905
  -3  -3  -2  9.2940  1.4933
  -3  -3  -2  8.5153  1.3095
  -3   3   2  8.4923  1.6258
  -3  -3  -2  8.9982  1.5082
   3  -3   2  10.976   1.800
  -3   3   2  8.5540  1.3256
   3   3  -2  10.610   1.580
   3  -3  -2  12.797   1.386
   3   3   2  9.2649  1.5204
  -3  -3   2  10.265   1.787
   3   3   2  10.651   1.377
   3  -3  -2  9.0582  1.6054
  -3   3  -2  11.838   1.723
  -3  -3   2  8.9541  1.2389
  -3  -3   2  8.7368  1.4859
  -3   3  -2  11.483   1.177
  -3   3  -2  11.061   1.485
  -4  -3  -2  126.95    4.40
  -4  -3  -2  124.38    4.64
  -4   3   2  123.71    4.49
  -4   3   2  122.78    4.43
  -4  -3  -2  135.15    6.56
   4  -3   2  130.53    6.93
   4   3  -2  138.98    6.69
   4  -3   2  132.39    6.22
  -4   3   2  147.19    7.14
  -4  -3  -2  139.69    6.55
  -4   3   2  123.81    4.54
  -4  -3  -2  125.78    4.49
  -4   3   2  122.00    4.78
   4   3  -2  128.47    6.12
  -4   3   2  125.00    6.73
  -4  -3  -2  120.04    4.31
  -4  -3  -2  127.85    4.45
  -4  -3  -2  129.87    6.27
  -4   3   2  127.76    6.02
  -4  -3  -2  126.14    4.41
  -4  -3  -2  123.03    4.35
  -4   3  -2  129.34    6.25
  -4  -3   2  136.77    6.65
  -4   3  -2  124.94    4.37
  -4   3  -2  127.78    4.54
  -4  -3   2  124.16    4.51
   4  -3  -2  127.55    6.28
   4   3   2  126.24    6.28
  -4  -3   2  125.04    4.34
  -4  -3   2  120.11    4.32
  -4  -3   2  124.01    4.47
  -4   3  -2  124.72    4.47
  -4   3  -2  122.91    4.39
  -4   3  -2  130.54    6.66
  -4  -3   2  122.96    4.45
   4   3   2  132.24    6.36
  -4  -3   2  128.83    4.35
  -4   3  -2  118.95    4.43
  -4  -3   2  126.44    6.51
  -4   3  -2  126.66    6.06
   4  -3  -2  130.05    6.50
  -5  -3  -2  137.50    4.69
  -5   3   2  135.52    4.79
   5  -3   2  136.89    6.71
  -5   3   2  129.81    4.80
   5  -3   2  142.57    7.70
  -5  -3  -2  136.55    4.80
  -5  -3  -2  138.37    4.79
  -5   3   2  132.69    6.57
  -5   3   2  133.80    4.92
  -5  -3  -2  136.72    5.08
  -5  -3  -2  144.46    4.87
  -5  -3  -2  135.45    4.83
  -5   3   2  135.46    4.94
  -5  -3  -2  138.08    4.88
  -5  -3  -2  140.02    4.92
  -5  -3  -2  134.41    4.70
  -5   3   2  140.13    4.79
  -5  -3  -2  148.32    7.09
  -5  -3  -2  138.12    4.74
  -5   3   2  147.08    7.38
   5   3  -2  147.91    6.83
  -5  -3  -2  144.23    7.15
   5   3  -2  150.76    7.17
  -5   3   2  140.13    4.81
  -5   3   2  126.03    4.79
  -5   3   2  137.34    5.19
  -5   3   2  133.99    4.87
  -5   3   2  138.22    4.76
  -5   3   2  147.03    7.59
  -5  -3  -2  132.80    6.73
  -5   3  -2  139.12    4.78
  -5  -3   2  137.83    7.13
  -5   3  -2  134.97    4.85
  -5   3  -2  136.15    5.08
  -5   3  -2  134.41    4.84
  -5  -3   2  136.41    4.90
   5  -3  -2  142.22    6.85
  -5  -3   2  135.60    7.05
  -5  -3   2  126.41    5.03
  -5   3  -2  135.99    4.92
  -5   3  -2  123.63    4.77
  -5  -3   2  134.95    4.95
  -5  -3   2  132.77    4.80
  -5  -3   2  139.35    4.73
  -5  -3   2  141.61    4.69
  -5   3  -2  140.27    4.82
  -5   3  -2  132.43    4.77
  -5   3  -2  132.40    5.11
  -5   3  -2  142.14    7.40
   5   3   2  148.26    7.11
  -5   3  -2  142.69    4.81
  -5  -3   2  134.95    4.87
  -5  -3   2  138.73    4.83
  -5  -3   2  141.13    4.71
  -5  -3   2  133.21    4.77
  -5   3  -2  138.92    6.85
  -5  -3   2  134.90    4.81
   5  -3  -2  147.52    7.15
  -6  -3  -2  8.8474  0.7985
  -6   3   2  8.2689  0.9703
  -6   3   2  7.5567  0.8988
  -6  -3  -2  7.6655  0.9395
  -6   3   2  8.3132  0.7649
  -6   3   2  8.7968  0.8702
  -6   3   2  7.2762  0.9120
  -6  -3  -2  8.5084  1.7828
  -6   3   2  7.5162  0.8308
  -6  -3  -2  7.9087  0.7383
  -6  -3  -2  9.5366  0.8459
  -6  -3  -2  7.2445  0.9180
   6   3  -2  6.6374  1.8107
   6  -3   2  8.6585  2.2243
  -6  -3  -2  6.8176  0.7556
   6   3  -2  8.5547  1.9637
  -6  -3  -2  8.6491  1.8599
  -6  -3  -2  7.5840  0.7726
  -6   3   2  9.2449  2.0491
  -6   3   2  5.7328  2.1295
  -6  -3  -2  6.1256  0.9159
  -6   3   2  7.9250  0.9375
  -6   3   2  7.7953  0.8214
  -6  -3  -2  8.1018  0.7560
  -6  -3  -2  7.0817  0.7814
  -6   3   2  7.6056  0.9606
  -6  -3   2  8.2061  0.8448
  -6   3  -2  8.6809  0.9154
  -6   3  -2  7.5478  1.0058
  -6   3  -2  8.1862  0.8935
  -6   3  -2  4.7203  1.5862
  -6   3  -2  7.5030  0.9484
  -6   3  -2  8.2736  0.8415
  -6   3  -2  4.6086  1.8701
   6   3   2  8.5685  2.1420
  -6  -3   2  6.6542  0.7495
  -6  -3   2  8.9649  0.8947
  -6  -3   2  7.9915  2.0471
  -6   3  -2  8.5857  0.8174
  -6  -3   2  7.7878  0.8122
   6  -3  -2  7.5139  1.6835
  -6  -3   2  9.3235  2.1944
  -6   3  -2  10.778   0.951
  -6  -3   2  8.5814  0.7829
  -6   3  -2  7.3147  0.7849
  -6  -3   2  8.5707  1.0705
  -6  -3   2  6.9874  0.8405
  -6  -3   2  8.5751  0.9543
  -6  -3   2  8.3198  0.8219
  -6   3  -2  7.1869  0.8958
  -6  -3   2  9.6795  0.9002
  -7   3   2  213.07    7.43
   7   3  -2  218.18   10.90
  -7   3   2  220.88    7.46
  -7   3   2  218.17    7.39
  -7   3   2  218.70    7.72
  -7  -3  -2  222.57    7.61
  -7  -3  -2  202.82   10.66
  -7  -3  -2  221.97    7.40
  -7   3   2  214.93    8.00
  -7  -3  -2  223.60    7.34
  -7  -3  -2  224.63    7.33
  -7  -3  -2  211.98    7.49
   7  -3   2  211.56   11.36
  -7  -3  -2  196.82   10.83
  -7   3   2  195.60   10.86
  -7  -3  -2  219.29    7.44
  -7  -3  -2  219.57    7.51
  -7   3   2  215.72    7.60
  -7  -3  -2  214.88    7.86
  -7   3   2  214.77    7.35
  -7  -3  -2  214.91    7.61
  -7   3   2  216.38    7.58
  -7  -3   2  218.67    7.43
  -7  -3   2  222.11    7.31
  -7  -3   2  215.78    7.70
  -7  -3   2  216.42    7.35
  -7  -3   2  225.02    7.55
  -7   3  -2  227.18    7.57
  -7  -3   2  221.73    7.31
  -7   3  -2  214.48    7.60
  -7  -3   2  224.51    7.61
   7  -3  -2  190.32   10.58
   7   3   2  211.41   10.58
  -7  -3   2  201.60   10.84
  -7   3  -2  218.92    7.51
  -7   3  -2  219.28    7.41
  -7  -3   2  218.18    7.57
  -7   3  -2  186.94   10.26
  -7   3  -2  215.97    7.99
  -7   3  -2  225.67    7.40
  -7   3  -2  219.31    7.87
  -7   3  -2  213.73    7.50
  -8   3   2  179.04    6.84
  -8   3   2  185.99    6.49
  -8  -3  -2  190.12    6.43
  -8  -3  -2  185.47    6.26
  -8  -3  -2  181.82    6.30
  -8  -3  -2  183.50    6.71
  -8  -3  -2  187.30    6.47
  -8  -3  -2  183.49    6.24
  -8   3   2  173.84    6.32
  -8   3   2  181.42    6.44
  -8  -3  -2  186.88    6.49
  -8  -3  -2  182.59    6.36
  -8   3   2  182.28    6.36
  -8  -3   2  185.60    6.25
  -8   3  -2  185.31    6.33
  -8  -3   2  185.80    6.29
  -8   3  -2  179.27    6.47
  -8  -3   2  184.24    6.44
  -8   3  -2  177.53    6.43
  -8   3  -2  174.86    6.79
  -8  -3   2  193.48    6.43
  -8  -3   2  179.59    6.31
  -8   3  -2  182.64    6.40
  -8  -3   2  184.57    6.50
  -8   3  -2  182.26    6.31
  -8  -3   2  185.60    6.25
  -9  -3  -2  18.982   1.182
  -9  -3  -2  19.183   1.189
  -9  -3  -2  20.314   1.175
  -9  -3  -2  20.351   1.182
  -9  -3  -2  19.130   1.077
  -9  -3  -2  19.889   1.195
  -9  -3   2  17.895   1.199
  -9  -3   2  18.931   1.110
  -9  -3   2  19.945   1.076
  -9  -3   2  19.702   1.161
  -9  -3   2  18.710   1.244
  -9  -3   2  19.365   1.182
   0  -4   2  253.60   12.61
   0  -4  -2  276.64   12.07
   0   4   2  275.03   12.60
   0   4   2  266.70   11.67
   0   4   2  240.79   12.21
   0  -4  -2  265.20   12.06
   0  -4   2  260.76   11.96
   0  -4   2  264.93   12.03
   0   4  -2  273.97   11.71
   0   4  -2  251.37   12.18
   0   4  -2  266.30   11.78
   1   4  -2 1819.35   81.70
  -1   4   2 1910.21   85.93
  -1  -4  -2 1723.32   84.60
  -1  -4  -2 1694.28   82.66
  -1   4   2 1818.90   80.82
  -1   4   2 1920.30   81.23
  -1  -4  -2 1848.39   83.17
   1  -4   2 1742.68   88.59
   1  -4   2 1611.83   83.21
   1   4  -2 1781.97   83.57
  -1  -4  -2 1782.90   80.25
  -1   4  -2 1777.41   81.60
   1   4   2 1852.25   83.92
  -1   4  -2 1906.98   81.20
   1  -4  -2 1765.61   84.17
   1   4   2 1971.49   79.56
  -1  -4   2 1900.81   84.95
  -1   4  -2 1862.64   77.44
  -1  -4   2 1594.81   81.91
   1  -4  -2 1801.12   83.98
  -1  -4   2 1786.32   82.04
   2  -4   2  250.50   12.26
  -2  -4  -2  265.31   11.40
   2   4  -2  249.48   11.17
  -2  -4  -2  253.50   11.65
  -2   4   2  253.17   11.84
  -2  -4  -2  258.63   11.46
  -2   4   2  258.01   11.16
   2  -4   2  207.97   11.37
  -2   4   2  253.26   12.25
   2   4  -2  239.48   11.40
   2   4   2  263.29   11.29
  -2   4  -2  253.84   11.25
  -2  -4   2  257.55   11.61
   2  -4  -2  242.11   11.42
  -2  -4   2  237.17   11.87
   2  -4  -2  254.34   11.56
  -2   4  -2  255.75   11.84
  -2  -4   2  263.49   11.68
  -2   4  -2  240.97   11.12
   2   4   2  241.27   11.61
  -3   4   2  2.7221  1.5068
   3  -4   2  1.4262  1.4695
   3   4  -2  1.0683  1.3007
  -3  -4  -2  1.0501  1.2475
   3   4  -2  1.0711  1.3042
   3  -4   2  3.3504  1.3431
  -3  -4  -2  0.5566  1.2555
  -3   4   2  3.3350  1.5801
  -3   4   2  1.8278  1.1486
  -3  -4  -2  1.9847  1.3124
   3   4   2  0.9938  1.3480
  -3   4  -2  0.7514  0.8333
  -3  -4   2  2.2733  1.2968
  -3   4  -2  1.2543  1.2722
   3   4   2  2.2459  1.1542
   3  -4  -2  1.9097  1.3382
  -3   4  -2 -0.2473  1.4672
   3  -4  -2  1.5565  1.0712
  -3  -4   2  3.3806  1.3963
  -4   4   2  37.802   3.060
  -4   4   2  39.083   1.605
  -4   4   2  39.253   2.507
  -4   4   2  36.949   1.774
  -4   4   2  36.461   1.750
  -4  -4  -2  34.792   1.576
  -4  -4  -2  36.468   1.679
  -4  -4  -2  40.565   2.787
  -4  -4  -2  37.219   1.574
   4   4  -2  39.082   3.054
  -4   4   2  34.554   1.636
  -4   4   2  34.980   1.564
  -4   4   2  35.806   1.507
  -4   4   2  37.031   1.781
  -4  -4  -2  35.130   1.560
  -4  -4  -2  36.903   1.725
   4   4  -2  40.359   2.645
  -4  -4  -2  39.038   1.636
  -4   4   2  38.072   3.254
  -4  -4  -2  37.230   1.588
   4  -4   2  39.723   3.302
  -4   4   2  35.840   1.598
  -4  -4  -2  37.944   1.631
  -4   4   2  38.675   1.788
  -4  -4  -2  36.888   1.542
   4  -4   2  36.172   2.662
  -4  -4  -2  38.558   2.951
  -4   4   2  33.905   1.687
  -4  -4  -2  40.840   2.897
  -4  -4  -2  38.810   1.552
  -4   4  -2  40.584   2.844
  -4   4  -2  36.056   1.755
  -4   4  -2  36.929   1.653
  -4  -4   2  36.103   2.907
  -4   4  -2  39.718   1.615
  -4  -4   2  37.988   1.593
  -4  -4   2  38.479   1.545
  -4   4  -2  35.914   1.578
  -4  -4   2  37.405   3.200
  -4  -4   2  37.808   1.585
  -4  -4   2  37.583   1.644
  -4   4  -2  37.072   1.601
  -4   4  -2  35.738   1.746
   4  -4  -2  37.860   2.571
  -4   4  -2  37.065   1.624
  -4   4  -2  36.331   1.627
  -4  -4   2  38.531   1.696
  -4   4  -2  36.169   1.657
  -4  -4   2  38.115   1.541
  -4  -4   2  34.351   1.628
  -4   4  -2  43.923   3.226
   4  -4  -2  36.686   3.112
   4   4   2  36.061   2.599
  -4  -4   2  40.258   1.604
  -4  -4   2  35.260   1.649
   4   4   2  41.785   2.986
  -4   4  -2  35.073   1.725
  -4  -4   2  38.732   1.545
  -4  -4   2  35.817   1.648
  -5  -4  -2  37.941   1.583
  -5   4   2  31.845   1.631
  -5   4   2  36.693   1.705
   5  -4   2  36.810   3.319
  -5  -4  -2  36.396   1.832
  -5   4   2  34.213   1.797
   5   4  -2  31.911   2.849
  -5   4   2  37.351   1.813
  -5   4   2  34.705   3.303
  -5  -4  -2  38.210   3.022
  -5   4   2  35.056   1.745
   5   4  -2  36.187   3.168
  -5  -4  -2  35.835   1.660
  -5  -4  -2  34.255   3.000
  -5   4   2  35.569   1.763
   5  -4   2  30.394   2.607
  -5   4   2  36.907   3.542
  -5  -4  -2  35.056   1.591
  -5  -4  -2  35.584   1.554
  -5  -4  -2  35.707   1.757
  -5   4   2  36.321   1.644
  -5  -4  -2  34.925   1.654
  -5  -4  -2  37.783   1.649
  -5   4   2  34.757   1.679
  -5  -4  -2  35.406   1.584
  -5   4   2  37.189   1.655
  -5  -4  -2  34.828   1.559
  -5   4   2  35.494   1.589
  -5   4  -2  33.398   1.672
  -5   4  -2  35.338   1.627
  -5  -4   2  37.035   3.388
  -5  -4   2  33.383   1.561
  -5  -4   2  36.893   1.636
  -5   4  -2  33.374   1.742
  -5  -4   2  35.943   1.765
  -5   4  -2  34.692   1.771
  -5   4  -2  35.062   1.715
  -5   4  -2  34.031   1.657
   5   4   2  38.143   3.054
  -5   4  -2  35.610   1.805
  -5   4  -2  36.459   1.772
  -5  -4   2  34.543   1.641
  -5  -4   2  35.013   3.253
  -5   4  -2  36.074   1.610
  -5   4  -2  38.378   3.600
  -5  -4   2  34.740   1.660
  -5   4  -2  36.420   1.603
  -5   4  -2  31.026   2.797
  -5  -4   2  37.502   1.577
  -5  -4   2  34.310   1.649
  -5  -4   2  34.837   1.696
   5  -4  -2  39.342   3.226
  -5  -4   2  38.525   1.574
  -5  -4   2  35.505   1.669
  -5  -4   2  34.647   1.618
  -6   4   2  127.28    4.75
  -6   4   2  138.10    4.68
  -6   4   2  128.51    7.46
  -6  -4  -2  132.30    4.73
  -6  -4  -2  126.90    4.64
  -6   4   2  135.97    4.68
   6  -4   2  127.73    7.46
  -6   4   2  125.63    7.37
  -6   4   2  131.37    4.83
  -6   4   2  133.76    4.80
  -6  -4  -2  135.99    4.61
  -6  -4  -2  132.04    4.76
  -6  -4  -2  128.49    7.23
  -6   4   2  122.12    4.64
  -6  -4  -2  133.47    4.93
  -6  -4  -2  136.11    4.66
  -6  -4  -2  137.66    4.68
  -6   4   2  130.52    4.65
   6   4  -2  125.00    6.66
  -6  -4  -2  134.85    4.57
  -6   4   2  135.15    5.02
  -6  -4  -2  130.53    4.69
  -6   4   2  130.50    4.63
  -6  -4  -2  130.02    4.68
   6   4  -2  128.62    7.28
  -6  -4  -2  119.75    6.84
  -6  -4   2  138.71    4.78
   6  -4  -2  121.76    6.90
  -6   4  -2  121.79    7.40
  -6   4  -2  135.70    5.05
  -6  -4   2  130.12    4.67
  -6   4  -2  126.58    4.71
  -6  -4   2  129.20    4.83
  -6   4  -2  138.05    4.67
  -6   4  -2  129.20    4.63
  -6   4  -2  132.91    4.68
  -6  -4   2  131.39    4.56
  -6   4  -2  132.30    4.72
  -6  -4   2  125.93    4.87
  -6   4  -2  136.86    4.77
  -6  -4   2  125.33    7.10
  -6  -4   2  129.58    4.75
  -6   4  -2  129.63    4.92
  -6  -4   2  131.80    4.75
  -6  -4   2  131.69    4.63
  -6  -4   2  133.02    4.66
  -6  -4   2  132.30    4.59
  -6   4  -2  125.94    6.88
   6   4   2  128.17    6.90
  -6   4  -2  128.92    4.68
  -6  -4   2  130.80    7.16
  -6  -4   2  129.69    4.65
  -7  -4  -2  789.99   26.12
  -7  -4  -2  822.31   27.54
  -7   4   2  679.30   35.99
  -7   4   2  793.86   25.93
  -7  -4  -2  791.15   25.62
   7   4  -2  734.83   35.03
  -7  -4  -2  778.96   26.56
  -7  -4  -2  809.32   26.31
  -7  -4  -2  829.65   25.66
  -7  -4  -2  696.83   35.59
  -7   4   2  775.78   26.99
  -7  -4  -2  793.34   25.83
  -7   4   2  789.97   25.85
  -7   4   2  768.31   26.08
  -7  -4  -2  784.69   26.32
   7  -4   2  724.30   37.23
  -7   4   2  795.45   26.60
  -7   4   2  799.32   26.48
  -7  -4  -2  817.62   26.68
  -7   4   2  792.19   26.09
  -7   4   2  810.22   27.94
  -7   4  -2  812.69   25.94
   7  -4  -2  729.04   37.43
  -7   4  -2  734.62   36.09
  -7  -4   2  777.55   27.01
  -7   4  -2  783.98   26.47
  -7  -4   2  784.81   26.10
  -7   4  -2  757.53   27.52
   7   4   2  752.39   34.43
  -7  -4   2  801.83   26.68
  -7  -4   2  797.30   26.56
  -7   4  -2  782.84   27.90
  -7   4  -2  792.39   26.29
  -7   4  -2  758.79   26.05
  -7  -4   2  810.98   25.61
  -7   4  -2  788.86   26.59
  -7   4  -2  808.36   25.87
  -7   4  -2  762.29   26.29
  -7  -4   2  782.13   25.64
  -7  -4   2  783.62   25.82
   7   4   2  743.49   35.15
  -7  -4   2  728.35   35.68
  -7  -4   2  795.53   26.36
  -8  -4  -2  70.513   2.846
  -8   4   2  66.782   3.002
  -8   4   2  69.125   2.750
  -8  -4  -2  70.747   2.711
  -8  -4  -2  70.448   2.649
  -8  -4  -2  72.040   2.778
  -8  -4  -2  71.249   2.681
  -8   4   2  69.084   2.749
  -8   4   2  72.695   2.825
  -8  -4  -2  69.349   2.746
  -8   4   2  67.417   2.667
  -8  -4  -2  71.236   2.673
  -8  -4  -2  68.956   2.789
  -8   4   2  64.964   2.664
  -8  -4   2  67.579   2.637
  -8  -4   2  70.391   2.637
  -8   4  -2  70.944   2.669
  -8  -4   2  70.702   2.675
  -8  -4   2  71.602   2.662
  -8   4  -2  67.999   2.670
  -8   4  -2  69.638   2.696
  -8   4  -2  68.775   2.725
  -8  -4   2  71.210   2.772
  -8   4  -2  67.620   2.923
  -8  -4   2  70.391   2.765
  -8  -4   2  73.076   2.753
  -8   4  -2  65.022   2.762
  -9   4   2  30.382   1.405
  -9  -4  -2  29.777   1.366
  -9  -4  -2  29.566   1.486
  -9  -4  -2  32.612   1.429
  -9  -4  -2  32.535   1.396
  -9  -4  -2  32.273   1.485
  -9  -4  -2  30.789   1.369
  -9  -4   2  34.765   1.432
  -9  -4   2  29.113   1.365
  -9   4  -2  28.736   1.371
  -9  -4   2  32.183   1.484
  -9  -4   2  31.073   1.462
  -9   4  -2  29.647   1.391
  -9  -4   2  32.371   1.437
  -9   4  -2  27.361   1.354
  -9  -4   2  31.529   1.406
   0  -5   2  374.83   18.19
   0   5   2  384.92   17.68
   0  -5   2  396.01   17.33
   0   5  -2  388.21   17.62
   0  -5  -2  383.65   17.35
   0   5   2  373.91   16.84
   0   5  -2  397.37   16.91
   0   5  -2  388.13   17.01
   0   5   2  357.03   16.85
   0  -5   2  397.17   17.39
   0  -5  -2  373.58   17.41
   1   5  -2  165.34    7.52
  -1  -5  -2  161.98    7.66
  -1   5   2  165.20    8.13
   1   5  -2  156.68    7.42
   1  -5   2  155.10    7.61
  -1   5   2  154.82    7.81
  -1   5   2  165.74    7.40
  -1  -5  -2  156.02    7.69
   1  -5   2  160.74    8.02
   1   5  -2  142.26    7.55
  -1  -5   2  158.03    7.66
  -1   5  -2  152.93    7.75
  -1  -5   2  159.80    7.68
   1  -5  -2  165.32    7.74
   1   5   2  159.08    7.72
  -1   5  -2  168.11    7.51
  -1  -5   2  158.54    7.83
  -1   5  -2  156.49    7.31
   1   5   2  160.13    7.45
   1  -5  -2  152.92    7.53
  -2   5   2  203.78    9.11
  -2  -5  -2  197.76    9.24
   2  -5   2  196.88    9.35
  -2  -5  -2  201.22    9.52
  -2   5   2  202.55    9.75
   2   5  -2  199.71    9.14
  -2   5   2  202.65   10.04
   2  -5   2  203.54   10.09
   2   5  -2  206.48    9.33
  -2  -5  -2  209.12    9.48
  -2   5  -2  195.11    9.68
  -2  -5   2  195.09    9.47
   2   5   2  189.73    9.39
   2  -5  -2  184.87    9.21
  -2  -5   2  199.80    9.51
   2  -5  -2  190.87    9.44
   2   5   2  207.49    9.24
  -2   5  -2  193.14    9.21
  -3   5   2  217.68   10.44
  -3  -5  -2  192.77    7.05
  -3   5   2  202.57   10.04
   3  -5   2  211.77   10.38
  -3   5   2  197.58    7.17
  -3  -5  -2  223.02    9.66
  -3   5   2  208.07    7.03
  -3  -5  -2  203.34    7.03
  -3  -5  -2  201.07    6.84
  -3  -5  -2  200.15    6.98
  -3  -5  -2  204.61    6.93
   3   5  -2  210.08    9.46
  -3  -5  -2  210.59    9.94
  -3   5   2  195.23    6.86
   3  -5   2  218.40    9.71
  -3   5   2  212.28    9.36
  -3  -5  -2  194.46    6.79
  -3   5   2  200.93    6.91
  -3  -5  -2  196.92    6.76
  -3  -5  -2  214.26    9.64
  -3   5   2  203.91    6.95
   3   5  -2  211.24    9.66
  -3   5   2  205.16    7.42
  -3   5   2  197.06    6.98
  -3   5   2  197.74    6.85
  -3   5   2  203.60    7.06
  -3  -5  -2  199.55    7.28
  -3  -5  -2  205.93    6.96
   3  -5  -2  213.71    9.78
   3   5   2  191.45    9.59
  -3  -5   2  203.59    6.78
  -3  -5   2  196.19    7.02
  -3  -5   2  206.84    9.87
  -3   5  -2  197.86    7.01
  -3  -5   2  203.14    6.90
  -3  -5   2  197.72    6.77
  -3  -5   2  199.65    9.77
  -3  -5   2  198.59    6.97
  -3   5  -2  204.15    7.41
  -3   5  -2  201.48    6.96
  -3  -5   2  199.81    6.83
  -3  -5   2  202.40    7.08
  -3   5  -2  197.69    6.90
  -3   5  -2  198.77    6.88
   3   5   2  207.21    9.50
  -3   5  -2  195.99    7.31
  -3  -5   2  198.00    7.15
  -3   5  -2  203.93    6.97
  -3   5  -2  198.04    7.07
  -3   5  -2  194.57    6.88
  -3   5  -2  214.66    9.53
  -3   5  -2  200.15    6.89
  -3   5  -2  214.26   10.05
   3   5   2  199.47    6.94
  -3  -5   2  195.33    6.91
  -3  -5   2  198.29    6.97
   4  -5   2  88.066   4.830
   4   5  -2  91.537   5.205
  -4  -5  -2  87.894   3.230
  -4  -5  -2  86.554   4.809
  -4   5   2  80.931   3.128
  -4   5   2  89.539   4.614
  -4  -5  -2  84.042   3.307
   4  -5   2  88.401   5.366
  -4  -5  -2  87.869   3.071
  -4   5   2  87.455   3.158
  -4  -5  -2  85.387   3.141
   4   5  -2  88.932   4.659
  -4  -5  -2  89.765   4.873
  -4  -5  -2  86.062   3.086
  -4  -5  -2  87.377   5.012
  -4   5   2  85.210   3.170
  -4   5   2  82.835   3.241
  -4  -5  -2  84.910   3.171
  -4   5   2  84.421   3.218
  -4   5   2  88.270   3.260
  -4   5   2  93.620   5.445
  -4   5   2  82.437   5.401
  -4  -5  -2  82.084   3.216
  -4   5   2  87.150   3.234
  -4   5   2  88.977   3.148
  -4  -5  -2  87.561   3.169
  -4   5   2  84.886   3.179
  -4   5   2  85.507   3.425
  -4  -5  -2  86.293   3.262
  -4  -5   2  87.151   3.231
  -4  -5   2  86.634   4.984
  -4   5  -2  89.240   4.836
  -4   5  -2  86.452   3.161
  -4  -5   2  86.887   3.180
  -4  -5   2  90.320   3.152
  -4  -5   2  84.231   3.193
  -4   5  -2  85.924   3.146
  -4   5  -2  83.852   3.203
  -4  -5   2  81.891   3.302
   4   5   2  90.928   4.913
  -4   5  -2  85.164   3.143
  -4   5  -2  78.751   3.213
  -4  -5   2  87.221   3.249
  -4  -5   2  87.107   3.260
  -4  -5   2  86.835   3.147
  -4  -5   2  89.794   3.123
   4  -5  -2  89.848   4.914
  -4   5  -2  85.909   3.230
  -4  -5   2  88.534   3.096
  -4  -5   2  87.392   3.079
  -4   5  -2  86.587   3.411
  -4  -5   2  90.904   5.009
  -4   5  -2  88.438   3.213
  -4   5  -2  86.668   5.235
  -4   5  -2  84.630   3.184
  -4   5  -2  85.720   3.372
  -4   5  -2  88.986   3.150
   5   5  -2  65.124   4.452
  -5   5   2  61.470   4.376
  -5  -5  -2  59.476   2.477
  -5  -5  -2  61.453   2.447
   5  -5   2  51.886   3.852
  -5   5   2  55.834   4.250
  -5  -5  -2  60.512   2.343
  -5   5   2  60.670   2.473
  -5  -5  -2  61.395   2.571
  -5  -5  -2  60.786   2.340
  -5  -5  -2  58.183   4.072
  -5  -5  -2  57.113   3.880
  -5   5   2  59.651   2.442
   5   5  -2  58.333   3.841
  -5  -5  -2  59.015   2.412
  -5   5   2  64.459   2.528
  -5  -5  -2  61.179   2.467
  -5   5   2  60.247   2.450
  -5  -5  -2  61.404   2.398
  -5  -5  -2  63.752   2.328
   5  -5   2  59.900   4.358
  -5   5   2  57.226   2.516
  -5   5   2  55.984   2.353
  -5   5   2  60.280   2.500
  -5   5   2  64.431   2.575
  -5   5   2  58.625   2.608
  -5   5   2  61.325   2.560
  -5  -5   2  60.943   2.398
  -5   5  -2  64.056   2.513
  -5   5  -2  61.211   2.381
  -5   5  -2  56.907   4.023
  -5  -5   2  62.185   2.392
  -5  -5   2  61.211   2.542
   5   5   2  58.466   4.204
  -5   5  -2  64.038   2.733
  -5   5  -2  59.438   2.473
  -5  -5   2  57.192   4.048
  -5   5  -2  61.390   2.533
  -5  -5   2  60.112   2.406
  -5  -5   2  61.283   2.363
  -5  -5   2  59.659   2.429
  -5   5  -2  56.783   2.439
  -5  -5   2  59.916   2.326
  -5  -5   2  59.616   2.335
  -5   5  -2  58.921   2.576
   5  -5  -2  53.040   4.039
  -5  -5   2  63.208   2.333
  -5   5  -2  58.652   2.338
  -5   5  -2  58.286   2.420
  -5   5  -2  58.624   2.424
  -5  -5   2  55.983   4.264
  -5   5  -2  61.051   4.593
  -5  -5   2  62.423   2.454
  -5  -5   2  59.334   2.472
  -6  -5  -2  53.393   2.208
  -6  -5  -2  53.004   2.243
  -6   5   2  50.880   2.275
  -6  -5  -2  54.367   2.377
   6   5  -2  47.296   3.556
  -6  -5  -2  51.333   2.154
  -6   5   2  51.007   2.228
  -6   5   2  52.064   2.388
  -6   5   2  49.739   2.523
  -6   5   2  50.981   2.186
  -6   5   2  48.747   2.333
   6   5  -2  58.287   4.282
  -6  -5  -2  50.457   4.115
  -6  -5  -2  50.565   2.131
  -6  -5  -2  52.202   2.166
   6  -5   2  54.007   4.139
  -6  -5  -2  51.627   2.229
  -6  -5  -2  52.915   2.189
  -6   5   2  56.077   2.321
  -6   5   2  51.865   2.207
  -6   5   2  50.725   2.243
  -6  -5  -2  51.016   2.153
  -6   5   2  44.866   4.310
  -6   5  -2  50.899   2.158
  -6  -5   2  51.602   2.195
  -6  -5   2  50.691   2.179
  -6  -5   2  57.570   2.211
  -6   5  -2  47.803   4.333
  -6   5  -2  52.437   2.215
  -6  -5   2  50.565   2.204
  -6   5  -2  52.769   2.286
  -6   5  -2  52.678   2.477
   6  -5  -2  50.427   3.864
  -6   5  -2  52.938   2.213
  -6   5  -2  53.177   3.874
  -6   5  -2  52.500   2.280
  -6  -5   2  49.391   3.993
  -6  -5   2  50.639   2.159
  -6  -5   2  53.268   2.241
   6   5   2  47.228   2.118
  -6   5  -2  50.811   2.355
  -6  -5   2  52.156   2.118
  -6   5  -2  50.742   2.253
  -6  -5   2  55.504   2.213
  -6  -5   2  51.124   2.120
  -6   5  -2  51.511   2.325
  -6   5  -2  48.473   2.140
  -6  -5   2  53.133   4.095
   6   5   2  54.294   4.001
  -6  -5   2  52.276   2.332
  -7  -5  -2  151.58    5.09
  -7   5   2  146.23    5.35
  -7  -5  -2  148.98    5.29
  -7  -5  -2  146.92    5.15
  -7   5   2  145.53    5.19
  -7   5   2  147.33    5.36
  -7   5   2  149.67    5.20
  -7   5   2  140.31    5.21
  -7  -5  -2  151.95    5.37
  -7  -5  -2  144.17    5.12
  -7   5   2  146.56    5.23
  -7  -5  -2  150.98    5.48
  -7   5   2  149.27    5.18
  -7  -5  -2  147.27    5.29
  -7   5   2  148.07    5.33
  -7  -5  -2  144.19    5.23
  -7  -5  -2  147.13    5.25
  -7   5   2  148.56    5.64
  -7  -5   2  145.40    5.32
  -7   5  -2  150.52    5.32
  -7  -5   2  144.44    5.40
  -7  -5   2  143.52    5.21
  -7  -5   2  149.46    5.26
  -7   5  -2  150.05    5.28
  -7   5  -2  140.81    5.19
  -7  -5   2  137.71    5.10
  -7  -5   2  147.09    5.35
  -7   5  -2  142.62    5.48
  -7   5  -2  144.80    5.61
  -7  -5   2  149.91    5.18
  -7   5  -2  147.07    5.35
  -7  -5   2  151.38    5.10
  -7   5  -2  153.92    5.23
  -7   5  -2  147.79    5.19
  -7  -5   2  147.19    5.16
  -8   5   2  80.080   3.114
  -8  -5  -2  87.245   3.112
  -8  -5  -2  87.723   3.126
  -8  -5  -2  81.435   3.147
  -8  -5  -2  84.183   3.229
  -8   5   2  83.033   3.145
  -8   5   2  86.978   3.228
  -8  -5  -2  84.706   3.097
  -8   5   2  82.342   3.408
  -8   5   2  79.067   3.111
  -8  -5  -2  88.359   3.229
  -8  -5  -2  83.105   3.151
  -8   5   2  84.485   3.139
  -8   5   2  84.673   3.284
  -8  -5   2  84.719   3.113
  -8   5  -2  87.984   3.138
  -8   5  -2  84.150   3.404
  -8  -5   2  84.640   3.232
  -8  -5   2  88.640   3.279
  -8   5  -2  81.089   3.190
  -8   5  -2  87.481   3.152
  -8  -5   2  86.250   3.087
  -8  -5   2  84.595   3.218
  -8   5  -2  84.266   3.204
  -8  -5   2  84.890   3.141
  -8   5  -2  84.577   3.172
  -8  -5   2  89.361   3.134
  -9  -5  -2  72.474   2.515
  -9   5   2  67.071   2.561
  -9  -5  -2  68.423   2.544
  -9  -5  -2  71.847   2.535
  -9  -5  -2  65.338   2.564
   9   5  -2  62.249   2.484
  -9  -5  -2  69.835   2.488
  -9  -5  -2  73.833   2.584
  -9   5  -2  65.139   2.553
  -9  -5   2  71.779   2.592
  -9  -5   2  74.522   2.513
  -9  -5   2  72.418   2.606
  -9  -5   2  70.647   2.477
  -9  -5   2  66.173   2.584
  -9  -5   2  68.078   2.503
   0   6  -2  990.57   42.30
   0   6  -2  997.24   42.83
   0   6   2 1005.06   44.34
   0  -6   2  973.53   43.60
   0   6   2 1044.68   42.33
   0   6   2  908.36   32.80
   0  -6  -2  935.46   45.59
   0  -6  -2  925.32   33.73
   0  -6   2 1033.80   45.75
   0   6  -2  952.15   32.85
   0  -6  -2 1009.33   43.77
   0   6  -2 1035.48   44.28
   0  -6   2 1011.27   43.55
   0   6  -2  935.06   34.39
   0  -6   2  913.97   32.60
   0  -6  -2 1046.69   43.53
   0  -6   2  920.09   33.73
  -1   6   2  322.45   11.10
   1  -6   2  334.13   15.21
  -1   6   2  326.76   11.01
  -1  -6  -2  337.34   15.28
   1   6  -2  307.41   11.17
   1  -6   2  307.43   11.48
   1  -6   2  342.97   15.99
  -1   6   2  322.37   11.19
   1   6  -2  315.03   11.08
  -1  -6  -2  310.53   11.48
  -1  -6  -2  324.14   11.20
  -1   6   2  364.71   14.82
  -1   6   2  325.74   11.49
  -1   6   2  349.35   15.56
   1   6  -2  345.80   14.89
   1   6  -2  307.69   11.69
   1  -6   2  316.63   11.09
  -1  -6  -2  358.67   15.24
   1   6  -2  343.66   14.78
   1   6   2  349.60   15.42
  -1   6  -2  316.51   11.19
  -1  -6   2  315.16   11.48
  -1  -6   2  321.11   11.10
   1   6   2  324.57   14.76
   1   6   2  303.15   11.69
  -1   6  -2  322.94   11.09
  -1  -6   2  330.53   15.17
  -1  -6   2  352.90   15.27
  -1  -6   2  342.54   15.74
  -1   6  -2  317.55   11.17
  -1   6  -2  326.39   11.72
   1  -6  -2  348.40   15.26
  -1   6  -2  347.01   15.53
  -1   6  -2  358.82   14.87
   1   6   2  314.21   11.16
   1   6   2  328.30   14.76
   1  -6  -2  355.79   15.14
  -2  -6  -2  101.79    3.67
  -2  -6  -2  103.69    3.72
   2   6  -2  103.52    3.83
  -2   6   2  103.65    3.78
  -2   6   2  113.20    5.39
  -2   6   2  105.11    3.66
  -2  -6  -2  103.36    3.66
  -2   6   2  103.95    3.73
  -2   6   2  101.97    3.97
  -2   6   2  106.01    3.71
  -2   6   2  102.05    3.63
   2   6  -2  103.68    3.67
  -2   6   2  93.588   3.860
  -2  -6  -2  101.83    5.46
  -2  -6  -2  96.220   3.557
  -2   6   2  111.56    5.78
   2   6  -2  103.31    5.27
  -2   6   2  101.04    3.62
  -2   6   2  107.93    3.67
  -2   6   2  112.82    5.85
   2  -6   2  98.492   5.364
  -2  -6  -2  113.98    5.63
  -2  -6  -2  100.81    3.80
   2  -6   2  95.390   3.732
   2   6  -2  112.18    5.49
  -2   6   2  102.09    3.72
  -2  -6  -2  100.10    3.67
   2  -6   2  113.65    5.87
  -2   6  -2  104.82    5.64
  -2  -6   2  101.77    3.53
  -2  -6   2  96.259   3.779
   2   6   2  100.95    5.39
  -2   6  -2  101.13    3.63
  -2   6  -2  98.576   3.670
  -2   6  -2  110.13    5.44
   2  -6  -2  117.23    5.66
  -2  -6   2  111.78    5.54
  -2  -6   2  98.072   3.670
   2  -6  -2  97.491   3.654
  -2  -6   2  99.932   3.737
  -2  -6   2  111.64    5.61
  -2   6  -2  100.81    3.62
   2  -6  -2  101.18    5.15
  -2  -6   2  101.53    3.65
  -2   6  -2  101.35    3.70
  -2   6  -2  103.35    3.91
  -2  -6   2  106.63    3.64
   2   6   2  108.14    5.35
   2   6   2  98.182   3.631
  -2   6  -2  99.060   3.911
  -2   6  -2  104.74    3.70
   2   6   2  110.24    5.41
  -2   6  -2  97.603   3.727
  -2   6  -2  104.92    3.66
  -3   6   2  105.14    4.10
  -3   6   2  114.71    6.34
  -3   6   2  111.57    3.88
  -3  -6  -2  116.70    3.90
  -3  -6  -2  107.59    3.75
  -3   6   2  109.14    4.06
   3   6  -2  106.00    4.05
  -3  -6  -2  107.15    3.89
   3  -6   2  110.70    5.70
  -3  -6  -2  107.69    3.95
   3   6  -2  113.67    5.88
  -3  -6  -2  106.69    3.91
  -3  -6  -2  110.49    4.08
  -3  -6  -2  114.13    5.89
  -3  -6  -2  105.32    3.82
  -3  -6  -2  109.03    3.85
   3  -6   2  110.10    6.23
  -3   6   2  107.27    4.01
  -3   6   2  109.93    5.63
  -3   6   2  109.70    3.90
  -3  -6  -2  106.27    4.00
   3   6  -2  114.65    5.63
  -3   6   2  110.70    3.89
  -3   6   2  109.67    3.91
  -3   6   2  108.39    4.17
  -3   6   2  112.78    3.91
  -3  -6  -2  111.42    6.04
  -3   6   2  107.69    6.23
  -3  -6  -2  106.82    3.78
  -3   6   2  107.19    4.00
  -3  -6   2  109.67    3.95
  -3   6  -2  108.91    3.93
  -3   6  -2  103.68    4.08
  -3   6  -2  111.04    3.88
   3   6   2  109.64    5.71
  -3  -6   2  107.93    4.01
  -3   6  -2  114.40    6.14
  -3   6  -2  109.17    4.16
  -3  -6   2  107.91    3.79
  -3  -6   2  107.68    3.77
  -3   6  -2  106.73    3.90
  -3  -6   2  103.55    3.88
  -3  -6   2  108.20    5.94
  -3  -6   2  109.23    3.87
  -3   6  -2  106.71    3.94
  -3   6  -2  112.77    3.87
   3   6   2  103.65    3.86
  -3   6  -2  109.26    3.92
  -3  -6   2  106.85    3.90
   3  -6  -2  100.25    3.85
  -3   6  -2  107.99    3.90
  -3  -6   2  111.18    5.96
  -3   6  -2  107.88    5.73
  -3   6  -2  109.48    3.86
   3  -6  -2  118.36    5.94
  -3  -6   2  106.50    3.78
  -3  -6   2  112.04    3.86
  -4  -6  -2  47.424   3.549
  -4  -6  -2  48.916   3.466
  -4   6   2  45.613   3.333
  -4   6   2  45.055   1.993
   4   6  -2  49.436   3.497
  -4   6   2  45.814   2.110
  -4  -6  -2  46.885   2.050
   4  -6   2  44.765   3.726
  -4  -6  -2  48.086   2.062
  -4  -6  -2  43.857   1.855
   4   6  -2  45.163   2.116
  -4   6   2  47.749   3.792
  -4   6   2  48.887   2.114
  -4   6   2  50.810   4.167
  -4   6   2  47.415   2.189
  -4  -6  -2  44.905   2.091
  -4  -6  -2  47.589   2.015
  -4  -6  -2  48.489   2.095
  -4   6   2  45.904   2.028
  -4  -6  -2  44.172   1.887
  -4   6   2  49.505   2.174
  -4   6   2  49.842   2.108
  -4   6   2  48.007   2.072
   4  -6   2  48.532   3.387
  -4  -6  -2  43.916   1.994
  -4   6   2  45.420   2.144
  -4  -6  -2  48.458   1.957
   4   6  -2  46.034   3.189
  -4  -6  -2  49.203   1.986
  -4   6  -2  46.352   2.002
  -4  -6   2  45.732   2.105
  -4  -6   2  47.278   2.048
  -4  -6   2  46.537   1.886
  -4   6  -2  45.490   2.112
  -4  -6   2  47.187   3.789
  -4  -6   2  47.355   1.871
  -4  -6   2  44.796   2.011
  -4   6  -2  46.643   2.042
  -4  -6   2  45.555   2.047
  -4   6  -2  45.355   2.019
   4   6   2  43.833   1.931
  -4   6  -2  48.245   2.070
  -4   6  -2  46.235   3.401
  -4  -6   2  48.470   1.959
  -4   6  -2  46.979   1.987
  -4   6  -2  46.061   3.728
  -4  -6   2  39.496   3.351
  -4   6  -2  49.208   2.100
  -4  -6   2  46.631   2.138
  -4  -6   2  46.872   1.880
  -4  -6   2  47.515   2.006
   4   6   2  45.236   3.443
  -4   6  -2  47.300   2.076
   4  -6  -2  43.722   3.405
  -4   6  -2  48.229   2.020
  -4   6  -2  47.903   2.278
  -5   6   2  44.599   1.998
  -5  -6  -2  40.338   3.485
   5   6  -2  44.373   3.899
  -5   6   2  46.302   2.327
  -5   6   2  42.392   2.113
  -5   6   2  48.914   2.178
   5  -6   2  40.699   3.748
   5   6  -2  43.944   2.098
  -5  -6  -2  47.300   2.043
  -5  -6  -2  46.166   2.165
  -5  -6  -2  41.127   1.860
  -5  -6  -2  44.592   2.009
  -5   6   2  45.046   2.038
  -5   6   2  44.633   3.791
  -5  -6  -2  45.078   2.085
   5   6  -2  41.199   3.375
  -5  -6  -2  45.728   1.922
   5  -6   2  41.798   3.242
  -5   6   2  45.248   1.998
  -5  -6  -2  43.749   2.070
  -5   6   2  44.545   2.081
  -5  -6  -2  46.354   2.080
  -5  -6  -2  45.304   2.088
  -5   6   2  43.099   2.090
  -5   6   2  43.155   1.927
  -5   6  -2  46.715   2.177
  -5  -6   2  43.395   2.133
  -5   6  -2  46.608   2.014
  -5  -6   2  43.265   1.924
  -5   6  -2  48.734   2.139
  -5  -6   2  42.933   1.923
   5  -6  -2  42.085   3.387
  -5  -6   2  42.413   2.020
  -5  -6   2  45.422   1.889
   5   6   2  45.080   3.597
  -5  -6   2  47.176   1.991
  -5   6  -2  41.437   3.355
  -5  -6   2  42.393   3.565
  -5   6  -2  41.736   2.012
  -5   6  -2  45.905   1.986
  -5   6  -2  42.940   1.961
   5   6   2  41.261   1.879
  -5  -6   2  37.622   3.674
  -5   6  -2  42.694   2.079
  -5   6  -2  44.427   2.017
   5   6   2  43.710   3.482
  -5  -6   2  45.709   1.897
  -5   6  -2  47.044   1.934
  -5  -6   2  44.703   2.022
  -5   6  -2  45.047   2.145
  -5  -6   2  46.344   2.013
  -5  -6   2  48.373   2.016
  -5   6  -2  49.273   4.190
  -6  -6  -2  67.968   2.734
  -6  -6  -2  67.014   2.567
  -6  -6  -2  67.177   2.710
  -6   6   2  66.588   2.699
  -6  -6  -2  63.654   4.457
  -6   6   2  66.606   2.665
  -6  -6  -2  62.655   2.533
  -6   6   2  62.661   5.014
   6   6  -2  62.710   2.812
  -6   6   2  67.547   2.825
  -6  -6  -2  68.871   2.836
  -6   6   2  69.324   2.693
  -6   6   2  66.622   2.972
  -6  -6  -2  68.395   2.741
  -6  -6  -2  63.503   2.680
  -6   6   2  70.027   2.690
  -6  -6  -2  65.675   2.553
  -6   6   2  68.440   2.741
   6  -6   2  71.714   4.818
  -6   6   2  60.642   2.710
  -6  -6  -2  66.462   2.707
   6   6  -2  68.815   4.532
  -6   6  -2  57.488   4.857
  -6   6  -2  63.529   2.627
  -6  -6   2  64.060   2.673
  -6   6  -2  52.666   4.432
  -6   6  -2  67.098   2.584
  -6   6  -2  66.645   2.974
  -6   6  -2  67.012   2.918
  -6  -6   2  70.893   2.791
   6  -6  -2  65.608   5.145
   6  -6  -2  54.518   4.402
  -6  -6   2  72.913   2.642
  -6   6  -2  60.188   2.653
  -6  -6   2  68.695   2.667
  -6   6  -2  69.047   2.739
   6   6   2  61.389   4.478
  -6   6  -2  64.190   2.664
  -6   6  -2  67.573   2.689
  -6  -6   2  69.245   2.679
  -6  -6   2  68.971   2.560
  -6  -6   2  63.645   4.656
  -6  -6   2  66.401   2.565
  -6   6  -2  67.417   2.710
   6   6   2  69.097   4.519
  -6  -6   2  65.382   2.625
  -6  -6   2  57.326   4.351
  -6  -6   2  62.543   2.658
  -6   6  -2  69.515   2.711
  -7  -6  -2  70.598   2.691
  -7  -6  -2  68.292   2.696
  -7  -6  -2  69.214   2.660
  -7   6   2  69.005   2.670
  -7  -6  -2  67.086   2.676
  -7   6   2  66.142   2.765
  -7   6   2  68.983   2.646
  -7  -6  -2  66.933   2.547
  -7   6   2  65.382   2.676
  -7  -6  -2  69.552   2.750
  -7  -6  -2  70.569   2.795
   7   6  -2  63.569   2.691
  -7   6   2  61.206   2.730
  -7   6   2  63.097   2.665
  -7   6   2  66.653   2.700
  -7  -6  -2  68.514   2.643
  -7   6   2  68.550   2.964
  -7   6   2  66.592   2.788
  -7   6  -2  65.234   2.770
  -7  -6   2  69.458   2.632
  -7  -6   2  65.605   2.715
  -7   6  -2  66.676   2.701
  -7   6  -2  63.842   2.821
  -7  -6   2  67.161   2.758
  -7  -6   2  69.672   2.676
  -7   6  -2  68.968   2.712
  -7  -6   2  63.845   2.777
  -7  -6   2  66.748   2.659
  -7  -6   2  65.068   2.639
  -7   6  -2  72.239   2.734
  -7  -6   2  65.392   2.625
  -7   6  -2  66.847   2.687
  -7   6  -2  62.911   2.920
  -7   6  -2  69.664   2.774
  -8  -6  -2  23.121   1.346
  -8   6   2  22.170   1.323
  -8  -6  -2  21.798   1.297
  -8   6   2  22.414   1.468
  -8  -6  -2  24.439   1.319
  -8  -6  -2  22.526   1.286
  -8  -6  -2  23.236   1.393
  -8  -6  -2  20.951   1.280
  -8   6   2  19.855   1.242
  -8   6   2  23.669   1.448
  -8   6   2  23.006   1.469
  -8   6   2  23.322   1.384
  -8  -6  -2  23.480   1.358
  -8   6   2  24.558   1.359
  -8  -6  -2  22.776   1.375
  -8   6  -2  22.022   1.416
  -8  -6   2  23.248   1.297
  -8   6  -2  25.742   1.420
  -8  -6   2  25.825   1.365
  -8   6  -2  26.436   1.512
   8   6   2  25.541   1.504
  -8   6  -2  23.899   1.423
  -8  -6   2  21.476   1.338
  -8   6  -2  20.350   1.418
  -8  -6   2  25.711   1.324
  -8  -6   2  23.756   1.317
  -8  -6   2  27.149   1.284
  -8   6  -2  24.435   1.327
  -8  -6   2  23.399   1.497
  -9  -6  -2  7.7734  0.5995
  -9  -6  -2  6.9112  0.6312
  -9  -6  -2  6.6918  0.6538
  -9   6   2  5.5278  0.7141
  -9  -6  -2  7.4245  0.6024
  -9   6   2  7.5235  0.6078
  -9  -6  -2  6.4874  0.6153
  -9  -6   2  8.3461  0.6700
  -9  -6   2  6.3079  0.5617
  -9  -6   2  6.4157  0.6074
  -9  -6   2  6.8700  0.6088
  -9  -6   2  6.6227  0.6642
  -9   6  -2  7.1995  0.6115
   0   7  -2  644.04   22.18
   0  -7  -2  662.40   22.97
   0   7   2  609.79   22.15
   0   7   2  643.06   23.41
   0  -7   2  723.15   30.01
   0   7  -2  654.90   22.37
   0   7   2  668.04   22.36
   0  -7  -2  657.22   22.19
   0   7   2  660.28   22.35
   0  -7  -2  634.97   22.65
   0  -7   2  689.51   31.35
   0  -7  -2  699.06   29.94
   0  -7   2  675.95   22.21
   0  -7  -2  646.67   22.38
   0   7  -2  681.21   30.36
   0  -7   2  653.98   22.17
   0  -7   2  641.79   22.38
   0  -7   2  646.74   22.98
   0   7  -2  685.46   23.43
   0   7   2  646.43   21.98
   0   7   2  676.87   29.05
   0   7  -2  721.54   29.16
   0  -7  -2  699.06   30.03
   0   7  -2  655.04   22.34
   0   7   2  634.74   22.03
   1   7  -2  42.457   1.808
  -1   7   2  40.929   1.832
  -1  -7  -2  49.270   3.193
  -1   7   2  49.622   3.352
  -1   7   2  42.991   1.882
  -1   7   2  46.508   3.292
   1   7  -2  44.333   1.750
   1   7  -2  44.840   2.894
  -1  -7  -2  45.090   1.795
   1   7  -2  41.980   1.812
  -1  -7  -2  40.419   1.727
  -1   7   2  44.550   1.786
  -1  -7  -2  43.456   1.791
  -1  -7  -2  44.267   3.492
  -1   7   2  43.567   1.880
   1  -7   2  44.586   1.968
  -1   7   2  43.953   1.909
  -1   7   2  44.574   1.997
   1  -7   2  50.424   3.218
   1  -7   2  45.023   1.826
  -1  -7  -2  44.415   1.952
  -1  -7  -2  46.093   1.769
   1  -7   2  48.581   3.256
   1   7  -2  41.948   1.889
  -1   7   2  42.651   1.818
   1   7  -2  45.727   3.100
  -1  -7  -2  46.619   1.799
  -1  -7   2  50.527   3.596
  -1   7  -2  41.568   1.808
  -1   7  -2  42.894   1.917
   1   7   2  43.066   2.010
   1   7   2  42.128   1.834
   1  -7  -2  43.467   2.973
  -1   7  -2  39.323   1.832
   1   7   2  40.851   1.791
  -1   7  -2  43.454   1.957
   1   7   2  45.621   3.354
  -1  -7   2  42.077   1.826
   1  -7  -2  41.724   1.735
   1   7   2  44.352   3.038
  -1   7  -2  42.546   1.825
   1  -7  -2  48.828   3.290
   1  -7  -2  37.081   1.807
  -1   7  -2  48.364   3.505
   1  -7  -2  44.950   1.994
  -1  -7   2  43.159   1.873
   1   7   2  45.248   1.868
  -1   7  -2  43.648   1.818
  -1  -7   2  42.997   1.998
   1  -7  -2  48.476   3.271
  -1   7  -2  46.005   3.349
  -1   7  -2  42.265   1.852
  -1   7  -2  41.415   2.048
  -1  -7   2  44.754   3.149
  -1  -7   2  41.123   1.778
  -2   7   2  167.40    6.10
  -2   7   2  163.91    5.74
  -2  -7  -2  175.78    5.83
  -2  -7  -2  164.12    8.32
   2  -7   2  162.72    8.33
   2   7  -2  163.33    6.06
   2  -7   2  182.88    8.79
   2   7  -2  174.07    8.08
  -2   7   2  171.76    8.73
   2   7  -2  153.40    5.71
  -2   7   2  168.38    5.82
  -2  -7  -2  176.68    8.34
  -2   7   2  169.02    8.00
  -2   7   2  163.49    5.69
   2   7  -2  168.48    5.80
   2  -7   2  165.87    5.94
  -2  -7  -2  160.42    5.72
  -2   7   2  164.65    5.76
  -2   7   2  169.05    6.16
   2   7  -2  164.10    8.05
  -2  -7  -2  164.54    5.88
  -2   7   2  162.85    5.86
  -2  -7  -2  161.51    5.91
  -2   7   2  165.82    5.77
   2  -7   2  173.65    5.74
  -2   7   2  180.55    5.80
  -2  -7  -2  163.46    5.61
  -2  -7  -2  164.76    5.73
  -2   7   2  170.10    5.98
  -2  -7   2  159.66    8.30
  -2  -7   2  177.82    8.54
  -2   7  -2  172.62    5.79
  -2  -7   2  155.95    5.57
   2   7   2  154.83    8.00
   2   7   2  168.02    8.11
  -2  -7   2  166.17    5.98
   2   7   2  161.62    5.76
  -2   7  -2  165.04    5.73
  -2   7  -2  166.60    8.50
  -2  -7   2  155.43    5.62
  -2   7  -2  175.31    6.18
   2   7   2  162.17    6.04
  -2   7  -2  163.02    6.05
  -2  -7   2  158.98    5.60
  -2   7  -2  164.37    8.11
  -2   7  -2  163.15    5.70
   2  -7  -2  170.38    8.37
  -2  -7   2  166.49    5.73
   2  -7  -2  157.83    5.74
  -2   7  -2  166.67    5.72
   2   7   2  153.93    5.63
  -2  -7   2  162.78    5.78
  -2   7  -2  161.68    5.79
  -2  -7   2  172.33    5.78
  -2  -7   2  165.49    5.85
  -2   7  -2  170.88    5.78
  -2   7  -2  162.98    5.83
  -2   7  -2  167.97    5.82
   2  -7  -2  159.92    8.81
  -3  -7  -2  8.8056  0.8878
  -3  -7  -2  9.9998  0.7897
  -3   7   2  7.1649  2.0651
  -3   7   2  7.5928  1.7887
  -3  -7  -2  12.680   2.094
  -3   7   2  10.594   0.858
   3   7  -2  8.9252  0.9477
  -3  -7  -2  9.8042  0.9630
   3  -7   2  10.378   1.977
   3   7  -2  8.4411  2.0294
  -3   7   2  7.6718  0.8687
  -3   7   2  9.8014  0.8517
  -3  -7  -2  9.7505  0.9354
   3  -7   2  9.6845  0.9039
  -3   7   2  8.8704  0.8519
  -3   7   2  9.5632  0.9945
  -3  -7  -2  8.6338  0.8405
  -3  -7  -2  9.3758  0.7695
  -3  -7  -2  8.3873  0.7637
   3   7  -2  10.065   0.795
  -3   7   2  8.9083  0.8239
  -3   7   2  10.234   0.860
  -3   7   2  8.5023  0.8857
  -3   7   2  9.0695  0.9585
  -3  -7  -2  10.856   2.137
   3  -7   2  12.937   2.067
  -3   7   2  8.9817  0.8804
  -3  -7  -2  8.9246  0.8233
  -3  -7  -2  10.469   0.959
   3   7  -2  9.9299  1.7620
  -3  -7   2  8.0185  1.8868
  -3   7  -2  9.7197  1.0201
   3   7   2  9.1202  1.9309
   3   7   2  5.9049  2.0371
  -3   7  -2  10.334   1.844
  -3  -7   2  7.9031  0.7164
  -3  -7   2  9.7276  0.7155
   3  -7  -2  7.2265  0.7686
  -3   7  -2  8.0605  0.9484
  -3   7  -2  7.9417  0.9626
  -3  -7   2  8.6576  0.8059
  -3  -7   2  9.7295  0.8864
  -3   7  -2  7.5875  1.0022
   3  -7  -2  11.790   2.173
  -3   7  -2  7.3215  2.3666
   3   7   2  9.4520  1.0554
   3  -7  -2  8.8608  1.8978
  -3   7  -2  8.6022  0.9479
  -3  -7   2  10.135   0.841
  -3  -7   2  9.5902  0.8327
  -3   7  -2  9.6642  0.8590
  -3  -7   2  10.275   0.917
  -3  -7   2  8.5725  1.9420
  -3  -7   2  8.9318  0.8035
  -3   7  -2  7.7809  0.7960
   3   7   2  9.4574  0.8501
  -3   7  -2  8.9850  0.9956
  -3  -7   2  9.0679  0.8212
  -3   7  -2  10.280   0.971
   4  -7   2  10.778   1.796
  -4  -7  -2  12.186   1.119
   4  -7   2  11.375   2.588
  -4   7   2  13.367   0.989
  -4  -7  -2  12.737   0.971
  -4  -7  -2  14.248   1.111
  -4  -7  -2  11.205   2.162
   4  -7   2  14.300   1.019
  -4  -7  -2  14.405   0.939
  -4  -7  -2  12.784   0.914
  -4   7   2  12.063   1.158
  -4  -7  -2  12.115   0.837
  -4   7   2  11.651   1.136
  -4   7   2  11.364   1.131
   4   7  -2  13.983   1.079
  -4  -7  -2  14.171   0.955
  -4   7   2  14.097   1.177
   4   7  -2  13.944   2.132
  -4  -7  -2  13.672   0.983
  -4  -7  -2  13.269   0.946
  -4  -7  -2  12.275   2.412
   4   7  -2  11.969   0.933
  -4   7   2  13.926   1.126
   4   7  -2  15.128   2.218
  -4   7   2  12.342   1.013
  -4   7   2  12.799   2.824
  -4   7   2  13.052   1.287
  -4   7   2  13.384   1.014
  -4   7  -2  12.752   1.118
   4   7   2  12.883   0.944
  -4   7  -2  12.663   1.269
  -4   7  -2  13.637   1.031
  -4  -7   2  12.630   0.925
  -4  -7   2  14.912   0.991
  -4  -7   2  14.458   2.226
  -4  -7   2  13.427   0.994
  -4   7  -2  13.614   2.406
  -4  -7   2  12.529   1.003
  -4  -7   2  13.150   1.001
  -4   7  -2  10.431   1.115
   4  -7  -2  16.408   2.502
  -4   7  -2  13.809   1.150
   4   7   2  14.029   2.133
  -4  -7   2  13.495   0.988
  -4   7  -2  12.586   0.965
   4  -7  -2  12.304   0.865
  -4   7  -2  13.036   0.999
  -4  -7   2  11.025   2.202
  -4  -7   2  11.852   1.079
  -4   7  -2  13.707   1.140
   4  -7  -2  12.263   2.397
   4   7   2  12.392   2.295
  -4  -7   2  14.285   1.096
  -4   7  -2  14.605   2.481
  -4  -7   2  11.826   1.163
  -5   7   2  7.8522  0.8826
   5  -7   2  7.8159  0.9690
  -5  -7  -2  6.3385  0.8597
  -5  -7  -2  7.4098  0.8488
  -5   7   2  6.4798  0.9154
  -5   7   2  5.5767  1.0061
  -5  -7  -2  6.0384  0.9530
   5  -7   2  5.4023  2.3684
  -5  -7  -2  6.6867  0.8820
  -5  -7  -2  8.9708  1.9680
  -5   7   2  4.8134  1.0768
  -5   7   2  7.0638  2.6383
   5   7  -2  3.6490  1.8725
  -5  -7  -2  6.4684  0.8703
  -5   7   2  7.9173  1.0579
   5   7  -2  5.6435  1.0699
  -5   7   2  5.1696  0.8845
   5   7  -2  7.0819  1.9937
  -5   7   2  4.6289  1.2263
  -5   7   2  5.6237  1.0189
   5   7  -2  5.8082  0.9167
  -5   7   2  5.8305  1.0321
  -5  -7  -2  7.4457  0.9408
  -5  -7  -2  5.7608  0.8820
  -5  -7  -2  7.6038  1.0116
   5  -7  -2  7.1921  2.1845
   5   7   2  8.3992  2.2798
  -5  -7   2  5.7954  0.7840
  -5   7  -2  4.2856  0.9887
  -5   7  -2  5.5771  1.0326
  -5   7  -2  6.4167  0.8695
  -5   7  -2  3.1767  2.0367
  -5   7  -2  8.1676  1.0390
   5  -7  -2  8.5413  2.2256
  -5   7  -2  7.0560  1.2196
   5   7   2  7.0643  0.8765
  -5  -7   2  5.2970  1.7388
  -5   7  -2  6.8660  1.0147
  -5  -7   2  7.6528  1.0942
  -5  -7   2  4.2328  2.2397
  -5  -7   2  6.7266  0.9529
  -5  -7   2  6.3769  1.0542
  -5  -7   2  7.4656  1.0135
   5   7   2  6.6616  2.2353
  -5  -7   2  5.5670  0.7516
  -5   7  -2  6.9117  1.0704
  -5   7  -2  5.6538  0.8736
  -5   7  -2  8.9149  2.6509
  -5  -7   2  7.4436  0.9476
  -5  -7   2  6.0088  0.9172
  -5   7  -2  7.4809  1.1004
  -5  -7   2  7.0076  0.9198
  -6  -7  -2  95.155   3.538
  -6   7   2  97.847   3.637
  -6   7   2  100.26    3.70
  -6   7   2  97.651   3.652
  -6  -7  -2  102.46    3.64
  -6  -7  -2  98.977   3.669
  -6   7   2  97.719   3.773
  -6  -7  -2  101.60    3.73
  -6  -7  -2  95.977   3.566
  -6   7   2  100.46    4.02
   6   7  -2  99.551   3.735
  -6   7   2  100.45    3.71
   6   7  -2  98.991   3.856
  -6  -7  -2  100.77    3.75
  -6  -7  -2  98.506   3.708
  -6   7   2  97.921   3.795
  -6   7   2  96.341   3.752
  -6   7   2  95.828   3.673
  -6  -7  -2  93.624   3.701
   6  -7   2  95.117   3.582
  -6  -7   2  97.538   3.550
  -6   7  -2  100.00    3.78
  -6  -7   2  93.735   3.592
  -6  -7   2  103.46    3.60
  -6   7  -2  95.621   3.762
  -6  -7   2  92.080   3.630
  -6   7  -2  95.692   3.721
  -6  -7   2  97.103   3.589
  -6   7  -2  100.45    3.68
  -6  -7   2  96.277   3.756
  -6  -7   2  101.27    3.68
  -6  -7   2  96.307   3.874
  -6   7  -2  101.45    3.93
  -6   7  -2  96.505   3.672
  -6  -7   2  101.88    3.71
  -6   7  -2  102.21    3.68
  -6   7  -2  98.503   3.998
  -7   7   2  73.046   3.104
  -7   7   2  70.921   2.851
  -7   7   2  72.363   2.923
  -7  -7  -2  76.093   2.755
  -7  -7  -2  76.474   2.843
  -7   7   2  72.034   2.849
  -7  -7  -2  74.435   2.832
  -7  -7  -2  75.004   2.885
  -7  -7  -2  72.882   2.882
  -7   7   2  73.674   2.856
  -7   7   2  73.924   2.954
  -7   7   2  77.380   2.917
   7   7  -2  72.039   2.862
  -7  -7  -2  74.930   2.798
  -7  -7  -2  74.410   2.938
  -7   7  -2  74.273   2.915
  -7  -7   2  72.450   2.775
   7   7   2  75.157   3.100
  -7  -7   2  74.311   2.891
  -7   7  -2  73.277   2.922
  -7   7  -2  69.926   2.837
  -7  -7   2  71.558   2.803
  -7  -7   2  78.129   2.802
  -7  -7   2  75.173   2.924
  -7   7  -2  73.128   3.092
  -7   7  -2  76.536   2.859
  -7   7  -2  76.708   2.896
  -7  -7   2  68.940   2.976
  -7  -7   2  72.828   2.798
  -7   7  -2  71.291   2.871
  -7  -7   2  72.934   2.905
  -8   7   2  183.39    6.41
  -8  -7  -2  181.18    6.31
  -8   7   2  180.92    6.77
  -8  -7  -2  185.49    6.46
  -8   7   2  180.56    6.30
  -8  -7  -2  183.12    6.41
  -8  -7  -2  193.54    6.21
  -8  -7  -2  171.85    6.35
  -8   7   2  181.54    6.25
  -8  -7  -2  182.85    6.23
  -8   7   2  185.07    6.44
   8   7  -2  188.53    6.31
  -8  -7  -2  183.98    6.18
  -8   7   2  190.15    6.28
   8   7   2  187.74    6.37
  -8  -7   2  187.36    6.18
  -8   7  -2  191.87    6.44
  -8   7  -2  188.64    6.29
   8   7   2  173.97    6.65
  -8  -7   2  180.57    6.19
  -8   7  -2  180.40    6.39
  -8  -7   2  193.99    6.40
  -8   7  -2  181.84    6.35
  -8  -7   2  176.46    6.22
  -8  -7   2  194.12    6.47
  -8  -7   2  183.24    6.40
  -8   7  -2  188.29    6.27
   8  -7  -2  173.39    6.27
  -8   7  -2  180.49    6.75
   0   8   2  228.97    8.06
   0  -8   2  228.52    8.42
   0   8   2  243.50    8.18
   0  -8  -2  239.24   11.56
   0  -8  -2  221.53    8.07
   0  -8  -2  247.97    8.45
   0   8  -2  231.68    8.56
   0  -8   2  244.24   11.64
   0  -8  -2  242.09    8.14
   0   8  -2  244.38    8.21
   0   8   2  239.14    8.57
   0   8   2  231.08    8.16
   0  -8   2  244.99    8.16
   0   8  -2  231.18    8.09
   0   8  -2  244.73    8.19
   0   8  -2  249.21   11.26
   0  -8  -2  221.61    8.25
   0   8   2  242.48   11.81
   0  -8   2  241.13    8.10
   0   8   2  240.49   11.10
   0  -8   2  236.02    8.18
   0   8   2  235.19    8.03
   0  -8  -2  241.68    8.18
   1  -8   2  394.58   13.30
  -1   8   2  399.42   13.28
  -1   8   2  406.98   14.02
  -1   8   2  398.46   18.77
  -1   8   2  390.43   13.37
  -1  -8  -2  398.23   18.33
   1  -8   2  406.31   18.38
   1   8  -2  399.38   13.27
  -1  -8  -2  391.58   13.75
  -1  -8  -2  394.10   13.29
  -1  -8  -2  386.34   13.02
   1   8  -2  393.19   14.01
  -1  -8  -2  381.31   18.37
  -1   8   2  389.19   13.16
   1   8  -2  400.26   17.80
  -1   8   2  396.94   13.40
  -1   8   2  409.37   17.81
  -1  -8  -2  381.59   13.55
   1  -8   2  376.88   19.12
  -1  -8  -2  390.02   13.40
   1  -8   2  400.66   13.29
   1  -8   2  394.30   13.77
   1   8  -2  379.35   13.35
  -1   8   2  394.48   13.20
   1   8  -2  404.89   13.40
  -1  -8   2  402.30   13.76
   1  -8  -2  391.16   13.39
   1   8   2  371.92   13.23
  -1   8  -2  396.00   13.17
  -1   8  -2  380.62   14.19
  -1   8  -2  402.00   13.40
   1   8   2  380.88   13.15
   1   8   2  390.84   14.01
  -1  -8   2  396.15   13.30
   1  -8  -2  392.96   13.77
  -1   8  -2  370.29   18.57
   1   8   2  393.36   13.37
   1  -8  -2  413.07   13.30
  -1   8  -2  409.11   13.41
  -1  -8   2  409.88   13.42
  -1   8  -2  398.91   14.03
  -1  -8   2  395.97   13.28
  -1   8  -2  395.75   17.85
   1  -8  -2  397.56   18.35
   1   8   2  397.91   17.78
  -1   8  -2  387.29   13.26
  -1  -8   2  414.91   18.43
   1   8   2  387.00   13.37
   1   8   2  381.48   18.52
  -1   8  -2  379.40   13.19
  -2  -8  -2  331.29   11.29
   2  -8   2  315.39   15.70
  -2   8   2  333.69   11.92
   2   8  -2  311.88   11.33
   2  -8   2  351.20   11.72
  -2   8   2  318.51   11.37
   2   8  -2  328.11   11.93
  -2  -8  -2  328.99   11.71
  -2   8   2  336.19   11.45
  -2   8   2  349.60   15.33
  -2   8   2  340.66   11.33
  -2   8   2  327.76   12.08
  -2   8   2  346.79   11.26
  -2  -8  -2  340.95   15.82
  -2  -8  -2  344.00   11.44
   2   8  -2  345.31   11.42
  -2  -8  -2  336.36   11.56
   2   8  -2  318.78   15.31
  -2   8   2  340.71   11.24
   2   8  -2  325.21   15.31
  -2   8   2  345.63   11.43
  -2   8   2  336.26   11.51
  -2   8   2  335.90   16.24
  -2  -8  -2  336.00   11.10
   2  -8   2  335.28   11.31
   2  -8   2  344.56   16.60
   2   8  -2  337.50   11.29
  -2  -8  -2  346.57   11.29
  -2  -8  -2  328.37   15.85
   2   8   2  325.96   15.29
  -2  -8   2  325.21   15.83
  -2   8  -2  316.23   16.04
  -2  -8   2  298.05   15.63
  -2   8  -2  325.38   11.48
   2  -8  -2  332.17   11.38
  -2  -8   2  328.37   11.40
  -2  -8   2  314.19   11.04
  -2   8  -2  339.59   12.09
  -2   8  -2  337.35   11.41
  -2  -8   2  339.62   11.54
  -2   8  -2  338.04   15.36
   2  -8  -2  331.55   11.72
  -2  -8   2  329.57   11.71
  -2   8  -2  334.73   11.22
   2  -8  -2  338.37   15.78
   2   8   2  332.03   11.36
  -2   8  -2  345.25   11.42
  -2   8  -2  347.01   11.26
  -2  -8   2  348.17   11.32
  -2   8  -2  325.79   11.44
   2   8   2  330.70   11.92
   2   8   2  339.93   11.40
  -2  -8   2  323.55   11.28
  -2   8  -2  345.54   11.97
   2  -8  -2  322.92   16.47
  -3  -8  -2  27.392   1.461
  -3   8   2  32.671   1.750
  -3  -8  -2  29.416   1.560
  -3  -8  -2  23.324   2.806
   3  -8   2  29.330   1.544
  -3  -8  -2  28.924   1.507
  -3  -8  -2  31.178   1.685
  -3  -8  -2  28.126   1.558
  -3  -8  -2  29.307   1.581
  -3   8   2  27.046   1.619
   3  -8   2  31.718   1.656
  -3  -8  -2  28.947   2.899
  -3  -8  -2  29.420   1.669
  -3   8   2  28.429   1.714
  -3   8   2  32.320   1.600
   3   8  -2  33.065   2.903
  -3  -8  -2  31.558   1.579
   3   8  -2  30.899   1.768
   3  -8   2  30.423   3.043
  -3   8   2  28.731   3.336
  -3   8   2  30.256   1.813
  -3   8   2  27.815   1.829
   3  -8   2  28.766   2.843
  -3   8   2  30.729   1.740
  -3   8   2  28.303   1.766
   3   8  -2  30.723   1.551
   3   8  -2  34.244   3.115
  -3   8   2  26.692   2.637
  -3   8   2  31.262   1.786
   3   8  -2  30.656   1.655
  -3   8  -2  28.603   1.690
  -3   8  -2  29.674   1.668
   3   8   2  31.108   2.820
  -3   8  -2  31.161   3.274
  -3  -8   2  30.160   1.448
   3  -8  -2  35.642   3.463
  -3  -8   2  25.948   2.861
   3   8   2  28.414   1.508
  -3   8  -2  31.272   1.628
   3   8   2  31.309   1.853
  -3   8  -2  29.616   2.732
  -3  -8   2  31.388   1.723
  -3  -8   2  26.457   1.629
  -3   8  -2  32.342   1.600
  -3   8  -2  27.951   1.815
   3  -8  -2  27.870   1.436
  -3  -8   2  29.101   1.508
  -3   8  -2  28.711   1.743
  -3   8  -2  31.889   1.862
   3   8   2  30.550   1.567
  -3  -8   2  29.715   1.623
  -3  -8   2  29.275   2.896
  -3  -8   2  30.926   1.500
   3  -8  -2  31.751   2.995
  -3   8  -2  31.413   1.685
  -3   8  -2  30.869   1.695
  -3  -8   2  28.910   1.537
   3  -8  -2  31.806   1.808
  -4  -8  -2  20.545   1.382
   4  -8   2  19.184   2.546
  -4   8   2  21.196   1.402
  -4   8   2  25.182   1.609
  -4  -8  -2  21.127   2.773
   4   8  -2  22.087   1.519
  -4  -8  -2  20.595   1.367
  -4   8   2  21.150   1.368
  -4  -8  -2  21.174   1.266
  -4  -8  -2  15.481   2.546
  -4   8   2  23.095   1.604
  -4   8   2  22.159   1.409
  -4  -8  -2  21.516   1.466
   4   8  -2  21.691   1.581
  -4   8   2  22.326   1.415
  -4   8   2  19.591   1.331
   4   8  -2  20.948   2.549
  -4  -8  -2  21.352   1.562
   4  -8   2  21.944   1.356
  -4   8   2  22.377   2.823
  -4  -8  -2  20.441   1.394
  -4   8   2  22.491   1.746
  -4  -8  -2  23.918   1.336
   4  -8   2  19.410   1.390
   4   8  -2  20.040   2.461
  -4  -8  -2  21.888   1.350
  -4  -8   2  18.775   2.763
  -4   8  -2  22.742   1.604
   4  -8  -2  19.549   1.187
  -4  -8   2  21.730   1.542
  -4   8  -2  21.856   1.567
  -4   8  -2  22.941   1.597
  -4  -8   2  20.488   2.570
  -4  -8   2  22.230   1.331
   4  -8  -2  21.198   2.930
  -4   8  -2  22.418   1.500
   4   8   2  24.735   1.743
  -4   8  -2  21.465   1.368
  -4  -8   2  23.695   1.627
  -4  -8   2  20.950   1.385
   4  -8  -2  21.365   2.486
   4   8   2  19.624   1.278
  -4   8  -2  21.922   1.524
  -4  -8   2  22.798   1.297
  -4  -8   2  21.210   1.379
  -4   8  -2  21.578   1.399
   4   8   2  25.058   2.558
   4   8   2  19.817   2.445
  -4   8  -2  23.760   2.512
  -4  -8   2  22.653   1.495
  -4   8  -2  19.466   1.495
  -4   8  -2  23.279   3.103
  -4   8  -2  20.442   1.321
  -4  -8   2  21.385   1.313
   5   8  -2  397.77   13.48
  -5   8   2  412.99   14.37
  -5  -8  -2  384.59   13.60
  -5  -8  -2  376.16   13.11
  -5   8   2  412.52   13.42
   5  -8   2  382.24   13.37
  -5   8   2  402.37   13.52
  -5   8   2  401.11   13.29
  -5   8   2  393.44   13.34
   5   8  -2  389.25   14.10
  -5  -8  -2  398.22   13.54
  -5  -8  -2  413.85   13.39
  -5  -8  -2  375.25   13.21
  -5  -8  -2  397.89   13.17
   5  -8   2  382.19   13.82
  -5   8   2  396.45   13.40
   5   8   2  359.65   13.41
  -5   8  -2  388.05   13.49
  -5   8  -2  397.38   13.53
  -5   8  -2  406.88   14.36
  -5   8  -2  389.48   13.65
  -5  -8   2  398.74   13.23
  -5  -8   2  383.66   13.59
   5   8   2  420.03   14.16
  -5  -8   2  395.89   13.11
  -5   8  -2  401.66   13.30
  -5   8  -2  393.56   13.33
  -5  -8   2  401.60   13.90
  -5   8  -2  401.50   13.41
  -5  -8   2  406.64   13.70
  -5   8  -2  395.91   13.61
  -5  -8   2  395.06   13.40
  -5  -8   2  396.99   13.15
  -5   8  -2  391.04   14.14
  -5  -8   2  403.48   13.56
   6  -8   2  27.811   1.585
   6   8  -2  28.042   1.566
  -6  -8  -2  28.025   1.522
  -6  -8  -2  27.194   1.562
  -6   8   2  24.015   1.593
  -6   8   2  29.879   1.656
  -6  -8  -2  28.717   1.649
  -6   8   2  27.692   1.622
  -6  -8  -2  25.528   1.434
   6   8  -2  26.538   1.679
  -6   8   2  28.854   1.449
  -6  -8  -2  28.050   1.556
  -6  -8  -2  24.930   1.550
  -6   8   2  27.228   1.694
  -6   8   2  26.028   1.662
  -6   8   2  26.944   1.812
  -6  -8   2  27.699   1.485
  -6  -8   2  27.434   1.601
  -6  -8   2  27.805   1.513
  -6   8  -2  24.379   1.486
  -6  -8   2  27.299   1.484
   6   8   2  28.183   1.899
  -6   8  -2  25.544   1.596
  -6   8  -2  27.124   1.726
  -6  -8   2  28.438   1.754
   6  -8  -2  28.736   1.733
  -6   8  -2  28.178   1.635
  -6   8  -2  28.921   1.625
  -6  -8   2  26.097   1.519
  -6  -8   2  28.078   1.664
  -6   8  -2  24.741   1.611
  -6   8  -2  30.544   1.814
  -6   8  -2  29.560   1.658
   6   8   2  29.018   1.664
  -7  -8  -2  178.01    6.14
  -7  -8  -2  175.36    6.09
  -7   8   2  179.63    6.22
  -7  -8  -2  174.00    6.30
   7   8  -2  173.86    6.25
  -7   8   2  176.63    6.32
   7   8  -2  185.60    6.22
  -7   8   2  173.95    6.67
  -7   8   2  181.77    6.19
  -7  -8  -2  181.56    6.31
  -7  -8  -2  174.63    6.10
  -7   8   2  178.30    6.35
  -7   8   2  183.14    6.18
   7  -8   2  177.92    6.18
  -7   8   2  178.53    6.26
  -7  -8  -2  185.31    6.21
  -7  -8   2  176.44    6.29
  -7  -8   2  181.51    6.08
  -7   8  -2  185.11    6.30
  -7   8  -2  181.50    6.31
  -7   8  -2  184.15    6.19
  -7   8  -2  183.17    6.17
   7   8   2  182.08    6.61
  -7   8  -2  186.41    6.69
   7   8   2  183.62    6.29
  -7  -8   2  179.05    6.10
   7  -8  -2  175.30    6.42
  -7  -8   2  180.93    6.13
  -7  -8   2  182.33    6.37
  -7   8  -2  179.29    6.33
  -8   8   2  106.63    3.95
  -8  -8  -2  104.40    3.59
  -8   8   2  108.22    3.75
  -8   8   2  98.802   3.684
  -8  -8  -2  112.01    3.63
  -8  -8  -2  104.84    3.72
   8   8  -2  106.81    3.68
  -8   8   2  101.61    3.73
  -8  -8  -2  104.21    3.76
  -8  -8  -2  100.50    3.62
  -8  -8   2  110.01    3.61
  -8   8  -2  101.19    3.72
   8   8   2  102.94    3.72
  -8  -8   2  105.40    3.75
  -8   8  -2  105.84    3.94
  -8  -8   2  108.68    3.61
  -8  -8   2  107.70    3.73
  -8  -8   2  103.69    3.73
  -8  -8   2  103.46    3.62
  -8   8  -2  106.27    3.66
  -8   8  -2  108.28    3.65
  -8   8  -2  105.23    3.75
   0   9  -2  229.89    8.00
   0   9   2  232.81    7.97
   0  -9  -2  228.04   11.39
   0   9  -2  235.50    8.39
   0   9  -2  229.18   11.19
   0   9   2  228.89    7.96
   0   9  -2  217.05    7.87
   0  -9  -2  236.58    7.91
   0  -9   2  229.06    7.92
   0  -9  -2  233.97    8.23
   0   9   2  232.15    7.85
   0  -9   2  241.13    7.94
   0  -9   2  231.34    7.98
   0  -9   2  232.50   11.42
   0   9   2  224.69    7.85
   0  -9  -2  233.30    7.97
   0   9   2  232.70    8.37
   0  -9  -2  228.77    8.05
   0   9  -2  231.72    7.98
   0  -9   2  235.83    8.21
   0  -9  -2  219.74    7.88
   0   9   2  219.72   11.00
  -1  -9  -2  508.84   17.50
  -1   9   2  513.30   17.22
  -1  -9  -2  512.58   17.33
   1   9  -2  517.44   17.31
   1   9  -2  525.03   17.50
  -1  -9  -2  492.08   23.73
   1   9  -2  490.08   23.07
   1   9  -2  548.81   18.33
  -1  -9  -2  516.97   17.95
   1  -9   2  528.40   17.35
   1   9  -2  516.10   17.45
  -1   9   2  460.14   24.14
  -1   9   2  496.36   17.46
  -1   9   2  521.96   17.48
  -1   9   2  504.12   23.05
   1  -9   2  504.09   23.83
   1  -9   2  526.97   17.98
  -1   9   2  534.42   17.21
  -1  -9  -2  506.21   17.70
  -1   9   2  518.06   18.29
   1  -9   2  543.46   17.37
   1   9   2  499.05   17.15
  -1  -9   2  515.91   23.88
  -1   9  -2  522.08   17.50
   1  -9  -2  531.95   17.96
   1  -9  -2  490.67   23.80
   1   9   2  527.53   18.31
   1  -9  -2  513.09   17.36
  -1  -9   2  527.04   17.99
  -1  -9   2  526.57   17.38
  -1  -9   2  530.21   17.51
  -1  -9   2  499.95   17.31
   1   9   2  514.42   17.47
  -1   9  -2  488.43   17.30
  -1   9  -2  543.34   17.49
  -1   9  -2  513.95   17.17
   1   9   2  522.31   17.48
   1   9   2  499.33   23.10
  -1   9  -2  518.48   23.18
  -1   9  -2  511.04   18.32
   1  -9  -2  524.82   17.50
   2   9  -2  400.36   14.30
  -2  -9  -2  426.25   14.56
   2  -9   2  458.16   14.30
   2  -9   2  402.88   20.63
  -2   9   2  408.75   15.20
  -2   9   2  405.34   14.32
  -2  -9  -2  438.47   14.39
  -2  -9  -2  417.62   19.78
  -2  -9  -2  415.28   14.23
  -2   9   2  435.83   14.15
   2  -9   2  437.21   14.24
  -2  -9  -2  406.02   13.97
  -2   9   2  427.69   14.25
  -2   9   2  440.59   14.39
   2   9  -2  436.67   15.05
   2   9  -2  429.77   14.24
  -2   9   2  434.07   15.02
  -2   9   2  388.41   19.02
  -2  -9  -2  433.78   14.76
   2  -9   2  418.09   14.74
   2  -9   2  409.67   19.72
   2   9  -2  452.70   14.37
  -2   9   2  421.96   14.17
  -2  -9  -2  384.73   19.71
  -2   9   2  391.88   20.16
   2   9  -2  402.94   19.10
  -2  -9   2  412.28   19.86
  -2   9  -2  423.52   15.03
   2   9   2  440.62   15.05
   2  -9  -2  440.50   14.76
  -2   9  -2  444.38   14.37
  -2   9  -2  362.68   19.99
  -2   9  -2  420.60   14.15
  -2   9  -2  416.70   15.22
  -2  -9   2  410.46   14.20
  -2  -9   2  414.00   14.53
   2  -9  -2  424.61   14.35
  -2   9  -2  389.86   19.15
   2   9   2  423.06   14.32
   2  -9  -2  436.41   14.26
   2   9   2  434.57   14.37
  -2   9  -2  430.72   14.36
   2   9   2  409.55   19.13
  -2   9  -2  440.73   14.13
  -2  -9   2  424.49   14.78
   2   9   2  419.04   14.20
   2  -9  -2  421.95   19.76
  -2  -9   2  425.39   14.39
  -2  -9   2  438.44   14.29
  -2   9  -2  408.14   14.41
  -3   9   2  7.7162  2.6498
  -3  -9  -2  10.936   0.979
  -3   9   2  10.111   1.095
  -3  -9  -2  10.397   0.941
  -3   9   2  10.212   1.120
   3   9  -2  10.938   1.099
  -3  -9  -2  8.5250  1.0172
  -3   9   2  8.8371  1.0654
  -3  -9  -2  9.7258  1.0435
   3  -9   2  8.6504  0.9036
   3  -9   2  7.2493  1.8719
  -3  -9  -2  10.742   2.253
  -3   9   2  7.2702  1.0627
   3   9  -2  8.9097  1.0384
  -3  -9  -2  7.1358  2.0294
  -3   9   2  7.4017  1.0220
   3  -9   2  8.5472  1.0625
  -3  -9  -2  8.9199  1.0573
   3   9  -2  9.4240  2.2264
  -3   9   2  9.9887  1.1230
   3  -9   2  8.5395  2.1322
  -3   9   2  8.3116  1.0435
  -3   9   2  8.9341  1.0584
   3   9  -2  9.4064  0.8377
   3  -9  -2  11.947   2.119
   3  -9  -2  9.3536  1.1090
  -3  -9   2  9.8662  0.8223
  -3   9  -2  10.563   1.109
  -3   9  -2  8.1247  1.0693
  -3   9  -2  10.099   1.301
   3   9   2  9.3529  1.1141
  -3   9  -2  9.8668  1.0498
  -3   9  -2  10.648   1.134
   3   9   2  7.6546  0.9939
  -3  -9   2  9.0440  0.9679
  -3  -9   2  7.1751  2.3581
  -3   9  -2  9.4028  2.4496
  -3   9  -2  9.0515  1.9314
   3  -9  -2  10.284   2.235
  -3  -9   2  9.2144  1.1290
  -3   9  -2  8.5753  0.9256
  -3  -9   2  9.1150  1.0250
   3   9   2  6.2778  1.9099
  -3  -9   2  8.5662  0.8665
   3   9   2  8.4046  0.9921
  -3   9  -2  9.4768  0.9730
   3  -9  -2  9.6384  1.0582
  -3  -9   2  10.548   0.933
   3  -9  -2  10.379   0.853
  -3   9  -2  9.0672  0.9934
   4   9  -2  12.745   0.958
  -4   9   2  12.900   1.200
  -4   9   2  14.620   1.269
  -4  -9  -2  13.326   1.060
  -4  -9  -2  14.712   1.194
  -4   9   2  12.416   1.232
  -4  -9  -2  13.596   1.038
  -4  -9  -2  12.519   1.005
  -4   9   2  11.129   1.095
  -4  -9  -2  13.825   1.181
   4  -9   2  12.954   1.211
  -4   9   2  15.248   1.059
   4   9  -2  13.553   1.162
   4   9  -2  13.321   1.132
  -4   9   2  13.810   1.172
  -4   9   2  15.112   1.163
  -4  -9  -2  13.007   1.189
   4  -9   2  14.852   1.131
  -4  -9  -2  11.137   0.978
  -4   9  -2  13.042   1.143
  -4   9  -2  12.598   1.200
  -4  -9   2  13.909   0.979
   4   9   2  14.079   1.224
   4   9   2  14.266   1.155
  -4   9  -2  14.980   1.137
  -4  -9   2  14.040   1.170
  -4   9  -2  14.268   1.188
   4  -9  -2  13.389   1.187
  -4   9  -2  15.303   1.125
  -4  -9   2  14.528   1.222
   4   9   2  13.569   0.952
  -4   9  -2  12.963   1.102
  -4  -9   2  12.853   0.969
  -4   9  -2  11.413   1.281
  -4  -9   2  14.326   1.107
  -4   9  -2  14.117   1.036
  -4  -9   2  14.798   0.944
  -4  -9   2  13.987   1.237
  -5   9   2  251.49    8.56
  -5  -9  -2  255.57    8.60
  -5  -9  -2  242.51    8.46
  -5  -9  -2  247.17    8.72
  -5  -9  -2  238.81    8.39
  -5   9   2  255.44    9.24
  -5   9   2  259.99    8.65
   5  -9   2  246.25    8.63
   5   9  -2  250.01    8.61
  -5   9   2  260.46    8.60
   5   9  -2  255.39    9.07
  -5  -9  -2  254.31    8.46
  -5   9   2  254.70    8.79
   5   9  -2  263.62    8.69
   5  -9   2  247.73    8.90
  -5  -9  -2  247.23    8.82
  -5  -9  -2  232.30    8.71
  -5   9   2  255.11    8.70
   5  -9  -2  265.68    8.66
  -5  -9   2  248.36    8.43
  -5  -9   2  250.89    8.79
  -5  -9   2  246.82    8.94
  -5  -9   2  253.88    8.72
  -5  -9   2  243.58    8.46
  -5   9  -2  247.79    8.78
  -5   9  -2  229.80    8.64
  -5  -9   2  237.64    8.60
  -5  -9   2  249.37    8.42
   5  -9  -2  266.48    8.92
  -5   9  -2  257.99    8.69
  -5   9  -2  258.09    8.56
  -5  -9   2  234.98    8.68
  -5   9  -2  251.42    8.59
   5   9   2  259.43    9.14
  -5   9  -2  253.75    9.24
   5   9   2  258.39    8.70
  -5   9  -2  258.07    9.11
  -5   9  -2  251.51    8.74
   6  -9   2  353.92   11.11
  -6  -9  -2  309.53   10.93
   6  -9   2  316.82   11.07
  -6  -9  -2  312.54   10.89
  -6  -9  -2  329.29   10.85
  -6  -9  -2  318.23   11.25
  -6   9   2  331.52   11.02
  -6   9   2  331.14   11.26
   6   9  -2  349.82   11.11
  -6   9   2  320.59   11.88
   6   9  -2  323.76   11.68
  -6   9   2  333.39   11.04
  -6   9   2  333.65   11.19
  -6   9   2  322.68   11.10
   6   9  -2  327.75   11.17
   6   9   2  341.64   11.20
  -6   9  -2  336.22   11.20
  -6   9  -2  318.77   11.02
   6  -9  -2  339.88   11.11
  -6  -9   2  315.99   10.87
   6   9   2  342.51   11.73
  -6  -9   2  329.87   11.23
  -6  -9   2  311.90   11.24
  -6   9  -2  320.14   11.70
  -6  -9   2  318.31   11.34
  -6   9  -2  332.72   11.88
  -6  -9   2  324.23   10.86
  -6   9  -2  323.67   11.02
  -6   9  -2  331.00   11.26
  -6  -9   2  319.40   11.49
  -6  -9   2  320.18   10.95
   6  -9  -2  341.26   11.49
  -6   9  -2  328.66   11.30
  -7  -9  -2  47.542   1.939
   7   9  -2  49.488   1.871
  -7   9   2  45.891   1.903
  -7   9   2  42.797   1.836
  -7  -9  -2  48.528   1.836
   7  -9   2  47.080   1.860
  -7  -9  -2  44.867   1.742
   7   9  -2  46.178   1.877
  -7  -9  -2  44.129   1.812
  -7   9   2  47.861   1.872
  -7  -9  -2  43.901   1.741
  -7   9   2  47.375   1.860
  -7   9   2  46.645   2.045
  -7   9   2  44.557   1.891
  -7   9   2  47.514   1.876
  -7  -9  -2  46.736   1.936
  -7   9  -2  46.721   1.868
  -7   9  -2  48.653   1.902
  -7  -9   2  45.927   1.889
  -7   9  -2  47.558   1.867
   7   9   2  47.107   2.031
   7   9   2  48.341   1.887
  -7  -9   2  45.323   1.776
  -7  -9   2  45.884   1.923
  -7   9  -2  45.366   1.840
  -7  -9   2  45.162   1.767
   7  -9  -2  41.169   1.958
   7  -9  -2  46.643   1.854
   7   9   2  46.941   1.908
  -7   9  -2  43.910   2.039
  -7  -9   2  43.550   1.806
  -7  -9   2  47.053   1.800
  -7   9  -2  45.600   1.887
   0  10   2  990.45   33.85
   0  10   2 1007.52   32.33
   0 -10   2 1015.04   33.24
   0  10   2  991.84   31.78
   0  10   2  962.22   32.32
   0 -10  -2  987.41   32.10
   0 -10   2  989.48   32.05
   0 -10   2  929.92   32.35
   0 -10   2  900.87   43.30
   0  10  -2 1028.60   32.32
   0 -10  -2  867.53   32.36
   0 -10   2  979.18   32.10
   0  10  -2  922.02   42.11
   0  10  -2  941.78   32.05
   0 -10  -2  970.03   33.22
   0 -10  -2  892.50   43.23
   0  10  -2 1005.78   32.36
   0  10   2  866.19   41.95
  -1  10   2  261.85    9.57
  -1  10   2  249.86    8.97
  -1 -10  -2  264.22    9.39
   1  10  -2  280.44    9.15
  -1  10   2  258.93    9.09
   1 -10   2  268.95    9.41
  -1 -10  -2  243.33   12.93
   1  10  -2  260.77    9.11
   1  10  -2  274.31    9.59
  -1  10   2  240.11   12.44
  -1 -10  -2  252.55    9.22
  -1  10   2  271.56    9.15
   1 -10   2  264.18    9.05
  -1  10   2  275.98    8.98
   1  10  -2  272.75    9.02
   1 -10   2  275.47    9.11
   1  10  -2  243.05   12.50
   1 -10   2  245.51   12.89
  -1 -10  -2  268.28    9.15
  -1 -10  -2  260.28    9.04
  -1  10  -2  239.82   12.54
   1  10   2  256.67    8.94
  -1  10  -2  280.88    9.60
  -1 -10   2  261.17    9.02
  -1  10  -2  271.15    9.11
  -1 -10   2  252.01   13.03
   1  10   2  280.07    9.58
   1 -10  -2  248.19   12.93
  -1  10  -2  255.45    8.95
   1  10   2  241.64   12.41
   1  10   2  266.58    9.11
  -1 -10   2  276.67    9.08
   1 -10  -2  287.63    9.43
   1  10   2  265.80    9.12
   1 -10  -2  258.18    9.04
  -1 -10   2  273.46    9.42
   1 -10  -2  267.50    9.12
  -1  10  -2  274.13    9.15
   1 -10  -2  261.74    9.03
  -1 -10   2  279.39    9.16
  -2  10   2  279.49    9.50
   2 -10   2  275.34    9.38
   2 -10   2  292.73    9.44
  -2 -10  -2  260.05    9.17
   2 -10   2  280.10    9.75
  -2  10   2  274.99    9.35
  -2 -10  -2  265.75    9.36
  -2  10   2  266.90    9.89
  -2 -10  -2  271.71    9.60
   2  10  -2  281.35    9.37
   2  10  -2  284.79    9.94
  -2 -10  -2  270.62    9.73
  -2 -10  -2  277.04    9.48
   2  10  -2  276.77    9.49
  -2  10   2  273.23    9.33
   2  10   2  294.43    9.94
   2 -10  -2  266.59    9.36
   2 -10  -2  291.18    9.77
  -2  10  -2  267.62    9.92
   2  10   2  276.87    9.47
  -2  10  -2  282.75    9.49
   2 -10  -2  267.53    9.43
  -2  10  -2  256.58   10.00
   2  10   2  251.46    9.31
  -2  10  -2  261.90    9.29
  -2 -10   2  277.65    9.77
  -2  10  -2  280.44    9.46
   2 -10  -2  263.87    9.38
  -2 -10   2  275.46    9.49
   2  10   2  276.32    9.45
  -2 -10   2  285.17    9.43
  -2  10  -2  280.02    9.30
   3  10  -2  95.376   3.524
   3  10  -2  81.577   3.414
   3 -10   2  96.367   3.523
  -3  10   2  92.803   3.479
   3  10  -2  96.370   3.723
  -3 -10  -2  91.587   3.616
  -3  10   2  91.659   3.687
  -3  10   2  84.337   3.667
   3 -10   2  95.984   3.527
  -3  10   2  97.069   3.492
  -3  10   2  90.134   3.499
  -3  10   2  95.023   3.548
   3 -10   2  96.506   3.621
  -3 -10  -2  94.936   3.486
  -3 -10  -2  95.653   3.541
  -3 -10  -2  94.393   3.349
  -3 -10   2  93.113   3.649
  -3  10  -2  89.796   3.425
   3  10   2  97.477   3.528
  -3 -10   2  90.655   3.509
  -3  10  -2  89.308   3.750
  -3  10  -2  96.858   3.457
   3 -10  -2  85.167   3.429
  -3  10  -2  96.600   3.555
   3  10   2  100.37    3.72
  -3  10  -2  82.494   3.671
   3 -10  -2  95.588   3.537
  -3  10  -2  95.726   3.454
   3  10   2  89.139   3.468
   3 -10  -2  97.203   3.643
  -3 -10   2  92.259   3.487
  -3  10  -2  95.360   3.529
   3  10   2  87.247   3.399
  -3 -10   2  95.575   3.479
   4 -10   2  173.62    5.91
  -4 -10  -2  164.41    6.09
  -4 -10  -2  174.35    5.98
   4  10  -2  175.65    5.95
  -4  10   2  166.21    5.97
  -4  10   2  163.71    5.94
  -4  10   2  161.40    5.89
   4 -10   2  167.22    6.10
  -4  10   2  162.50    5.94
  -4 -10  -2  169.81    6.02
   4  10  -2  169.31    5.83
   4 -10   2  178.87    5.92
   4  10  -2  172.46    6.25
  -4  10   2  164.69    6.29
  -4 -10  -2  166.39    5.76
  -4  10   2  169.63    5.86
  -4  10  -2  158.70    5.94
   4 -10  -2  171.84    5.91
  -4  10  -2  173.00    6.24
   4  10   2  175.49    5.94
  -4 -10   2  159.28    5.68
  -4 -10   2  172.03    5.97
  -4  10  -2  165.44    6.30
   4 -10  -2  176.21    6.11
  -4  10  -2  168.95    5.83
  -4 -10   2  164.44    5.96
  -4  10  -2  161.91    5.89
  -4 -10   2  161.42    5.72
   4  10   2  176.48    6.23
   4  10   2  167.18    5.88
  -4  10  -2  166.77    5.82
  -4  10  -2  170.26    5.96
  -4 -10   2  162.84    6.11
   4  10   2  164.54    5.82
  -4  10  -2  161.12    5.93
  -4 -10   2  172.06    5.91
   5 -10   2  152.58    5.09
  -5  10   2  143.88    5.04
   5  10  -2  141.99    5.06
   5  10  -2  149.50    5.02
  -5  10   2  149.26    5.10
  -5 -10  -2  141.08    4.93
   5 -10   2  137.87    5.18
   5 -10   2  146.03    5.05
  -5  10   2  142.11    5.06
  -5  10   2  141.59    5.10
  -5  10   2  138.01    5.37
  -5  10   2  142.02    5.00
  -5  10   2  147.36    5.05
   5  10  -2  143.34    5.31
  -5  10  -2  135.00    5.08
   5 -10  -2  147.69    5.04
   5  10   2  147.49    5.35
   5  10   2  151.79    5.08
  -5  10  -2  140.31    5.29
  -5 -10   2  138.34    4.88
  -5  10  -2  146.53    5.02
  -5 -10   2  138.50    5.08
  -5 -10   2  132.43    4.86
  -5  10  -2  139.56    5.00
   5 -10  -2  150.43    5.20
  -5  10  -2  141.43    5.09
  -5  10  -2  139.56    5.37
  -5 -10   2  143.07    5.13
  -5  10  -2  143.88    5.08
   5  10   2  141.21    5.01
  -5 -10   2  137.56    5.22
  -6 -10  -2  32.998   1.572
  -6  10   2  32.586   1.487
  -6 -10  -2  33.922   1.558
  -6  10   2  33.459   1.464
  -6  10   2  33.125   1.504
  -6  10   2  32.408   1.626
  -6  10   2  32.655   1.474
   6 -10   2  35.241   1.499
   6 -10   2  29.032   1.492
   6  10  -2  30.929   1.626
   6  10  -2  35.321   1.464
  -6  10   2  32.183   1.509
  -6 -10  -2  32.419   1.429
   6  10  -2  34.342   1.525
  -6 -10   2  31.910   1.627
   6 -10  -2  33.733   1.563
  -6 -10   2  32.992   1.502
   6 -10  -2  31.317   1.640
  -6  10  -2  33.318   1.659
  -6 -10   2  33.261   1.471
  -6  10  -2  31.393   1.444
  -6  10  -2  33.273   1.490
  -6  10  -2  32.377   1.491
   6  10   2  34.481   1.497
  -6  10  -2  34.448   1.487
   6  10   2  32.876   1.667
   6  10   2  32.362   1.451
  -6  10  -2  34.847   1.506
  -6 -10   2  31.178   1.401
   0  11   2  123.36    4.76
   0  11  -2  123.47    4.54
   0 -11   2  125.72    4.49
   0  11   2  123.20    4.52
   0  11  -2  128.08    4.79
   0 -11   2  123.51    4.46
   0 -11  -2  128.36    4.69
   0  11   2  131.00    4.57
   0 -11  -2  120.60    4.48
   0 -11   2  130.36    4.74
   0  11  -2  129.46    4.55
   0  11   2  118.31    4.46
   0 -11  -2  126.23    4.57
  -1  11   2  66.347   2.903
   1  11  -2  65.369   2.678
  -1  11   2  69.165   2.786
   1  11  -2  64.869   2.628
   1 -11   2  72.678   2.897
  -1  11   2  62.999   2.678
  -1  11   2  64.651   2.720
   1 -11   2  68.938   2.704
   1  11  -2  70.795   2.957
   1  11  -2  67.919   2.743
  -1 -11  -2  72.516   2.676
   1 -11   2  71.778   2.759
  -1 -11  -2  72.618   2.939
  -1 -11  -2  67.677   2.727
  -1 -11   2  65.664   2.663
  -1  11  -2  66.576   2.795
   1  11   2  71.622   2.889
  -1 -11   2  71.744   2.889
  -1 -11   2  71.434   2.746
   1 -11  -2  69.510   2.730
   1 -11  -2  68.449   2.735
   1  11   2  70.885   2.728
   1  11   2  67.862   2.667
   1 -11  -2  64.734   2.694
  -1  11  -2  69.378   2.906
  -1  11  -2  65.360   2.686
   1 -11  -2  67.704   2.858
  -1 -11   2  68.880   2.731
   2 -11   2  146.55    4.99
  -2  11   2  137.83    4.92
   2 -11   2  145.29    5.01
   2  11  -2  141.06    5.28
  -2  11   2  137.78    5.03
  -2 -11  -2  144.82    5.05
  -2 -11  -2  138.87    5.04
   2 -11   2  147.35    5.17
  -2  11   2  135.36    5.22
  -2 -11  -2  136.31    5.18
   2  11  -2  133.36    4.92
  -2 -11  -2  135.55    4.93
   2  11  -2  143.79    5.02
  -2  11   2  133.20    4.93
   2 -11  -2  137.90    4.91
  -2  11  -2  133.00    4.90
   2  11   2  143.44    5.26
  -2 -11   2  145.91    5.02
  -2 -11   2  141.15    5.19
   2 -11  -2  137.54    4.97
   2 -11  -2  143.31    5.00
   2  11   2  134.85    4.99
  -2  11  -2  133.29    5.01
   2  11   2  142.15    4.98
  -2  11  -2  142.59    5.01
  -2  11  -2  138.42    5.30
   2 -11  -2  149.66    5.19
  -2 -11   2  141.84    4.99
  -3 -11  -2  47.162   2.083
  -3  11   2  43.538   2.144
   3  11  -2  45.824   1.924
   3  11  -2  47.723   2.049
  -3  11   2  45.753   2.025
  -3 -11  -2  44.339   2.086
   3 -11   2  44.808   2.183
   3 -11   2  48.896   2.039
   3 -11   2  49.143   1.969
  -3  11   2  49.158   2.076
  -3  11   2  49.143   2.022
  -3 -11  -2  47.021   2.067
   3  11  -2  47.869   2.293
   3 -11  -2  49.102   2.182
  -3  11  -2  42.891   1.918
  -3  11  -2  46.917   2.053
   3  11   2  47.073   2.173
   3 -11  -2  46.876   1.961
  -3  11  -2  47.895   2.238
  -3  11  -2  45.632   2.011
   3  11   2  49.173   2.013
   3  11   2  43.551   2.026
  -3 -11   2  47.546   2.129
   3 -11  -2  49.863   1.986
  -3 -11   2  46.581   2.003
  -3 -11   2  47.891   2.239
   3  11   2  40.436   1.908
  -3  11  -2  44.595   2.046
  -4 -11  -2  149.01    5.81
  -4  11   2  165.20    5.73
   4 -11   2  166.10    5.87
   4 -11   2  168.81    5.66
  -4  11   2  163.86    5.61
   4 -11   2  164.16    5.68
   4  11  -2  168.84    5.69
  -4  11   2  160.76    5.62
   4  11  -2  169.99    5.99
  -4 -11  -2  162.61    5.77
  -4 -11  -2  151.23    5.49
  -4 -11  -2  167.67    5.72
   4  11  -2  160.87    5.64
  -4 -11   2  152.43    5.64
  -4  11  -2  160.02    5.59
   4 -11  -2  172.42    5.67
  -4  11  -2  162.70    5.96
  -4  11  -2  151.83    6.00
   4  11   2  168.75    5.97
  -4  11  -2  142.68    5.65
   4 -11  -2  179.27    5.89
   4  11   2  161.91    5.71
  -4 -11   2  167.08    5.72
  -4  11  -2  166.98    5.71
  -4  11  -2  157.26    5.57
  -4 -11   2  166.67    5.89
   4 -11  -2  166.95    5.66
  -5  11   2  147.13    5.09
  -5 -11  -2  154.20    5.20
  -5  11   2  149.44    5.09
  -5 -11  -2  147.46    5.22
   5 -11   2  143.69    5.11
   5  11  -2  148.97    5.40
   5  11  -2  152.30    5.11
   5 -11   2  156.96    5.12
   5  11  -2  151.17    5.14
  -5 -11  -2  137.04    4.98
  -5  11   2  151.71    5.17
  -5  11  -2  130.63    5.13
   5 -11  -2  148.20    5.31
   5 -11  -2  155.41    5.13
  -5 -11   2  150.51    5.19
  -5 -11   2  138.18    5.30
   5  11   2  151.79    5.16
   5  11   2  155.06    5.43
   5 -11  -2  153.65    5.13
  -5  11  -2  150.46    5.16
  -5  11  -2  145.77    5.06
  -5  11  -2  138.41    5.05
   0  12  -2  -1.072   0.826
   0 -12  -2 -0.3376  0.7894
   0  12   2 -0.0459  0.7454
   0  12   2  0.3349  0.7533
   0  12   2  0.3631  0.9211
   0  12  -2 -0.9078  0.8523
   0 -12  -2 -0.2498  0.8512
   0 -12  -2  1.6253  0.9911
   0  12  -2  0.6599  0.7356
   0 -12   2  0.6086  0.7975
   0 -12   2 -0.3070  0.7982
   0 -12   2 -0.4450  0.8689
  -1  12   2  16.912   1.181
  -1  12   2  16.077   1.125
  -1 -12  -2  15.918   1.120
  -1 -12  -2  15.858   1.104
   1  12  -2  16.958   1.213
  -1  12   2  16.734   1.179
   1 -12   2  18.148   1.289
   1  12  -2  15.376   1.148
   1 -12   2  18.222   1.345
  -1 -12  -2  15.064   1.025
   1 -12   2  14.987   1.031
  -1 -12   2  15.844   1.051
   1 -12  -2  16.066   1.125
  -1 -12   2  16.147   1.152
   1  12   2  15.993   1.186
   1 -12  -2  17.555   1.178
   1 -12  -2  17.283   1.239
  -1  12  -2  17.061   1.219
  -1  12  -2  17.512   1.309
  -1  12  -2  15.752   1.069
  -1 -12   2  14.736   1.017
   1  12   2  14.682   1.012
   1  12   2  19.233   1.260
   2 -12   2  135.05    4.61
   2  12  -2  137.57    4.91
   2 -12   2  135.11    4.57
  -2  12   2  126.34    4.55
  -2 -12  -2  129.00    4.76
   2  12  -2  136.74    4.67
   2  12  -2  120.24    4.51
   2 -12   2  132.28    4.77
  -2  12   2  130.64    4.64
  -2 -12  -2  135.28    4.65
  -2  12  -2  129.34    4.87
   2 -12  -2  119.79    4.54
  -2  12  -2  128.81    4.61
   2  12   2  130.05    4.62
   2  12   2  139.58    4.90
   2 -12  -2  137.13    4.79
  -2 -12   2  129.51    4.64
   2  12   2  123.05    4.59
   2 -12  -2  133.39    4.63
  -2 -12   2  127.08    4.62
  -2  12  -2  126.98    4.62
  -2 -12   2  133.29    4.83
  -3  12   2  107.17    3.85
   3 -12   2  110.49    4.04
   3  12  -2  114.20    4.18
   3  12  -2  111.92    3.94
   3 -12   2  110.04    3.89
  -3 -12  -2  112.83    3.93
  -3 -12  -2  101.89    4.01
  -3  12   2  113.08    3.95
   3 -12   2  111.01    3.89
   3  12  -2  107.31    3.85
   3  12   2  112.11    4.14
  -3  12  -2  109.66    4.14
   3 -12  -2  109.10    3.88
  -3 -12   2  106.13    3.92
  -3  12  -2  111.75    3.91
  -3 -12   2  109.11    4.07
   3 -12  -2  104.61    3.85
   3  12   2  111.93    3.92
   3 -12  -2  117.43    4.08
  -3 -12   2  104.44    3.90
   4  12  -2  17.495   0.946
   4 -12   2  17.244   1.053
  -4  12   2  17.981   1.003
   4 -12   2  13.630   0.974
   4  12  -2  17.432   1.051
  -4  12   2  17.318   1.063
   4  12  -2  18.086   1.176
  -4 -12  -2  19.359   1.105
   4 -12  -2  16.123   1.064
   4 -12  -2  15.378   0.978
  -4 -12   2  17.309   1.113
   4  12   2  17.417   1.031
   4 -12  -2  17.818   1.206
  -4  12  -2  16.395   1.052
   4  12   2  18.307   1.221
  -4 -12   2  15.773   1.061
   0  13  -2  17.069   1.080
   0  13   2  17.723   1.172
   0  13   2  14.342   1.077
   0  13  -2  17.687   1.198
   0 -13  -2  14.234   1.004
   0 -13   2  17.469   1.185
   0 -13  -2  19.086   1.226
   0 -13   2  17.339   1.108
   1  13  -2  74.553   2.887
   1 -13   2  74.515   2.838
  -1 -13  -2  72.298   2.783
  -1 -13  -2  67.784   2.680
   1  13  -2  69.918   2.669
   1 -13   2  73.424   2.661
  -1  13   2  71.845   2.675
   1  13   2  75.029   2.848
  -1 -13   2  73.945   2.851
   1 -13  -2  70.524   2.669
  -1  13  -2  75.855   2.866
  -1 -13   2  75.386   2.707
   1 -13  -2  77.529   2.830
   0   0   3  0.3355  0.7881
   0   0   3  2.1082  0.7959
   0   0  -3  0.8132  0.7237
   0   0   3  0.4823  0.6884
   0   0  -3  0.2199  0.6477
   0   0  -3  0.2607  0.6860
   1   0  -3 1597.34   74.64
  -1   0  -3 1641.41   74.67
   1   0   3 1586.78   75.61
  -1   0   3 1754.84   75.40
  -1   0   3 1597.92   79.58
   1   0  -3 1617.46   75.39
  -1   0  -3 1747.31   75.00
   1   0   3 1538.37   77.72
  -1   0  -3 1741.55   74.19
  -1   0   3 1572.06   75.87
  -2   0   3  939.01   38.66
  -2   0  -3  887.40   38.55
  -2   0  -3  916.88   37.32
  -2   0  -3  836.57   37.89
  -2   0   3  865.35   40.38
  -2   0   3  820.93   38.95
   2   0   3  863.99   40.27
  -2   0   3  903.90   38.37
   2   0  -3  797.32   37.32
   2   0  -3  836.12   37.83
  -3   0   3  190.16    8.71
   3   0   3  179.95    8.87
  -3   0  -3  169.20    8.29
   3   0  -3  173.91    8.45
  -3   0   3  191.72    8.67
  -3   0  -3  187.70    8.59
  -3   0  -3  198.85    8.48
  -3   0  -3  187.89    8.50
   3   0  -3  171.85    8.12
  -3   0   3  183.61    8.61
  -3   0   3  185.25    9.07
   4   0   3  617.26   29.68
  -4   0  -3  602.32   28.04
  -4   0   3  651.54   29.89
   4   0  -3  603.12   27.35
  -4   0   3  678.60   28.66
  -4   0   3  633.20   28.74
  -4   0  -3  625.91   28.04
  -4   0  -3  637.55   28.46
  -4   0  -3  625.48   27.61
  -4   0   3  639.90   28.43
   4   0  -3  654.27   28.00
  -5   0   3  268.52    9.21
  -5   0  -3  270.60    9.52
   5   0  -3  297.95   12.86
  -5   0  -3  272.91    9.37
  -5   0  -3  276.72    9.20
  -5   0  -3  275.13    9.91
  -5   0  -3  297.57   12.69
  -5   0   3  275.24    9.73
  -5   0   3  287.38   13.10
  -5   0  -3  269.24    9.25
  -5   0  -3  285.33    9.44
  -5   0   3  271.14    9.45
  -5   0   3  284.49   13.68
  -5   0   3  257.31   10.02
  -5   0   3  268.32    9.25
  -5   0  -3  262.86    9.26
  -5   0   3  274.66    9.51
  -5   0   3  274.59    9.38
  -5   0   3  267.47    9.38
  -5   0   3  281.22    9.57
  -5   0   3  290.78   13.09
  -5   0  -3  276.07    9.31
  -5   0  -3  287.97   12.90
  -5   0  -3  282.52   12.86
  -5   0   3  277.91   12.96
  -5   0  -3  278.15    9.46
   5   0   3  283.31   13.29
   5   0   3  281.04   13.43
  -6   0   3  112.24    6.36
  -6   0   3  107.07    4.40
  -6   0   3  118.52    4.32
  -6   0  -3  116.40    4.08
  -6   0   3  114.93    4.16
  -6   0  -3  109.92    6.16
  -6   0  -3  115.60    4.08
  -6   0  -3  115.26    4.05
  -6   0  -3  122.25    4.15
  -6   0   3  117.84    4.04
  -6   0  -3  110.36    4.16
  -6   0   3  109.47    6.45
   6   0  -3  116.02    6.14
  -6   0  -3  118.08    4.17
  -6   0  -3  120.66    6.08
  -6   0   3  116.66    4.16
  -6   0  -3  112.81    6.07
  -6   0   3  117.42    4.18
  -6   0   3  112.85    4.14
  -6   0   3  118.82    4.24
  -6   0  -3  120.96    4.20
  -6   0   3  118.01    4.07
  -6   0  -3  118.26    4.39
   6   0   3  121.61    6.35
  -6   0  -3  116.84    4.04
  -7   0  -3  64.056   2.449
  -7   0  -3  64.883   2.638
  -7   0  -3  62.943   2.377
  -7   0   3  60.939   2.395
  -7   0   3  51.395   4.182
  -7   0  -3  55.661   2.411
  -7   0   3  62.749   2.485
  -7   0  -3  62.230   2.488
  -7   0  -3  59.391   4.046
   7   0  -3  55.360   4.131
  -7   0  -3  59.578   2.450
  -7   0  -3  61.127   2.383
  -7   0  -3  60.621   2.451
  -7   0   3  61.735   2.640
  -7   0   3  62.688   2.434
  -7   0   3  64.572   2.507
   7   0   3  67.827   4.479
  -7   0   3  60.327   2.391
  -7   0   3  58.531   2.447
  -7   0  -3  62.194   2.373
  -7   0   3  63.289   2.428
  -8   0   3  267.77    9.24
  -8   0  -3  268.82    9.26
  -8   0  -3  276.35    8.99
  -8   0  -3  272.79    9.69
  -8   0   3  268.63    9.34
  -8   0  -3  265.89    9.19
  -8   0  -3  271.86    9.22
  -8   0   3  270.56    9.50
  -8   0  -3  264.50    9.04
  -8   0   3  267.05    8.99
  -8   0   3  263.88    9.15
  -9   0  -3  0.1119  0.7258
  -9   0  -3  0.5210  0.7245
  -9   0  -3 -0.9940  0.7742
   0   1  -3 3983.42  169.20
   0  -1   3 3714.86  176.89
   0  -1   3 4020.64  184.93
   0   1   3 3967.98  173.69
   0  -1  -3 3920.59  172.12
   0  -1   3 3830.46  174.04
   0   1   3 3674.10  168.51
   0  -1  -3 3984.63  176.46
   0   1  -3 3719.20  172.77
   0   1   3 4036.16  184.21
   0   1  -3 3788.40  174.79
   0   1   3 3911.40  177.89
  -1  -1  -3 7838.79  347.32
  -1   1   3 7720.78  370.19
   1  -1   3 7953.89  369.91
  -1   1   3 8304.76  357.98
  -1  -1  -3 8137.37  342.16
  -1  -1  -3 7668.24  353.06
  -1   1   3 8059.77  351.04
   1   1  -3 8046.91  347.41
   1  -1   3 7154.23  347.40
   1  -1  -3 7600.04  344.53
  -1  -1   3 8203.47  354.67
  -1   1  -3 7709.92  347.25
  -1  -1   3 7395.63  369.56
  -1  -1   3 7829.99  351.13
  -1   1  -3 8322.52  358.80
   1   1   3 7808.24  358.28
   1   1   3 7877.16  367.26
   1  -1  -3 7914.41  354.17
  -1   1  -3 7958.75  341.75
  -2  -1  -3 2965.67  128.74
  -2   1   3 2861.11  122.22
   2  -1   3 2587.68  125.58
  -2   1   3 2727.14  129.21
  -2  -1  -3 2856.53  130.75
   2   1  -3 2842.37  127.89
   2   1  -3 2622.13  122.73
  -2  -1  -3 3048.33  128.69
  -2   1   3 2926.41  129.64
   2  -1   3 2795.19  136.14
  -2  -1  -3 2735.69  125.39
  -2   1   3 2821.30  137.93
  -2   1  -3 2792.60  127.32
  -2   1  -3 2821.82  126.09
   2   1   3 2730.19  133.11
   2   1   3 2766.71  129.56
  -2  -1   3 2821.32  128.92
  -2   1  -3 2791.67  127.08
  -2  -1   3 2736.31  136.57
  -2   1  -3 2936.23  132.39
   2  -1  -3 2843.40  130.53
  -2  -1   3 2894.18  129.51
   2  -1  -3 2791.25  125.53
  -3  -1  -3  343.42   14.74
  -3  -1  -3  342.94   14.97
   3   1  -3  330.43   14.49
   3   1  -3  336.96   14.98
  -3   1   3  326.44   15.97
  -3   1   3  345.03   15.19
   3  -1   3  316.03   14.82
  -3  -1  -3  329.76   15.15
  -3   1   3  341.64   15.36
   3  -1   3  333.95   15.88
  -3   1   3  323.14   14.43
  -3  -1  -3  323.99   14.84
  -3   1  -3  322.78   15.00
  -3  -1   3  315.53   15.11
  -3   1  -3  337.27   14.88
   3   1   3  324.98   15.62
  -3  -1   3  344.58   15.20
  -3  -1   3  334.79   15.26
  -3  -1   3  326.64   15.82
   3   1   3  342.95   15.42
   3  -1  -3  321.65   14.76
  -3   1  -3  355.21   15.53
  -3   1  -3  339.79   14.74
  -4   1   3 1550.09   70.30
  -4  -1  -3 1628.28   69.58
   4   1  -3 1644.40   68.30
  -4  -1  -3 1596.13   67.19
  -4   1   3 1638.98   69.10
  -4   1   3 1492.90   66.86
  -4  -1  -3 1505.14   68.72
   4  -1   3 1448.02   68.70
   4   1  -3 1531.09   66.94
   4  -1   3 1545.27   72.67
  -4  -1  -3 1558.77   68.33
  -4   1   3 1595.07   72.80
  -4  -1   3 1670.42   69.68
   4   1   3 1428.32   70.33
  -4   1  -3 1537.10   68.23
   4  -1  -3 1477.81   68.10
  -4   1  -3 1584.14   69.38
  -4   1  -3 1638.24   70.47
  -4   1  -3 1627.12   67.22
  -4  -1   3 1597.39   72.68
  -4  -1   3 1592.20   69.09
   4   1   3 1487.37   72.42
  -5   1   3  23.750   1.285
   5   1  -3  25.118   2.261
   5  -1   3  24.773   2.420
  -5   1   3  26.326   2.351
  -5   1   3  21.777   1.306
   5   1  -3  23.983   2.267
  -5   1   3  22.364   1.226
  -5  -1  -3  26.370   2.350
  -5  -1  -3  22.188   1.187
  -5  -1  -3  22.758   1.207
  -5   1   3  25.423   2.273
  -5   1   3  25.350   1.247
  -5  -1  -3  24.429   1.218
  -5  -1  -3  23.622   2.107
  -5  -1  -3  23.322   1.181
  -5  -1  -3  21.780   1.166
  -5  -1  -3  23.185   1.274
  -5  -1  -3  23.642   1.268
  -5  -1  -3  23.180   1.190
  -5  -1  -3  21.313   1.149
  -5   1   3  25.819   2.543
  -5   1   3  22.298   1.349
  -5   1   3  21.078   1.177
  -5   1   3  23.240   1.197
  -5  -1  -3  23.421   1.157
  -5  -1  -3  24.461   2.149
  -5   1   3  22.792   1.260
  -5   1   3  22.996   1.322
  -5   1  -3  22.642   2.013
  -5   1  -3  22.965   1.153
   5   1   3  25.918   2.294
  -5  -1   3  24.062   1.274
  -5  -1   3  21.913   2.134
  -5   1  -3  20.763   1.173
  -5  -1   3  20.706   2.136
  -5   1  -3  24.831   1.339
  -5  -1   3  24.077   1.199
  -5  -1   3  22.682   1.130
  -5  -1   3  23.357   1.195
  -5   1  -3  23.195   1.290
  -5   1  -3  22.338   1.204
  -5  -1   3  23.009   2.267
  -5   1  -3  27.476   2.414
  -5   1  -3  27.034   2.546
  -5  -1   3  22.006   1.197
  -5   1  -3  22.501   1.186
  -5   1  -3  21.400   1.139
   5  -1  -3  26.446   2.321
   5  -1  -3  23.429   1.931
  -5  -1   3  23.671   1.314
  -5  -1   3  23.018   1.221
  -5  -1   3  22.644   1.185
  -5  -1   3  23.398   1.171
  -5   1  -3  27.632   2.433
  -5   1  -3  22.174   1.275
  -5   1  -3  21.459   1.253
  -5   1  -3  24.233   1.162
  -6  -1  -3  375.22   17.31
  -6  -1  -3  376.81   12.92
   6   1  -3  394.54   17.38
  -6   1   3  373.29   12.87
  -6  -1  -3  373.73   12.58
   6  -1   3  391.86   17.95
  -6  -1  -3  397.54   12.58
  -6   1   3  374.54   12.79
  -6   1   3  370.28   17.52
  -6  -1  -3  379.24   12.80
  -6  -1  -3  387.30   12.71
  -6   1   3  378.99   12.94
  -6  -1  -3  377.76   12.55
  -6   1   3  374.58   13.59
  -6  -1  -3  388.24   13.41
   6  -1   3  374.33   18.23
  -6  -1  -3  379.82   12.78
  -6   1   3  370.47   13.15
  -6  -1  -3  369.23   12.44
  -6   1   3  375.39   12.44
  -6  -1  -3  351.67   17.47
  -6  -1  -3  384.80   12.46
  -6   1   3  368.77   12.69
  -6   1   3  376.11   12.71
  -6   1   3  364.22   12.92
  -6   1   3  364.49   18.42
   6  -1  -3  388.83   17.62
  -6   1  -3  373.22   12.91
  -6   1  -3  368.70   17.00
  -6   1  -3  376.89   12.70
   6   1   3  381.64   17.80
  -6  -1   3  385.36   12.55
  -6  -1   3  381.61   12.92
  -6  -1   3  381.42   12.47
  -6  -1   3  366.78   13.15
  -6  -1   3  373.13   17.54
  -6  -1   3  358.37   12.68
  -6   1  -3  348.71   12.52
  -6   1  -3  379.57   12.60
  -6  -1   3  387.34   12.97
  -6   1  -3  389.25   13.40
  -6  -1   3  387.95   17.70
  -6   1  -3  380.75   12.58
  -6  -1   3  375.35   12.80
  -6   1  -3  390.95   12.79
  -6   1  -3  376.30   12.80
  -6  -1   3  372.94   12.43
  -6   1  -3  355.47   12.42
  -6  -1   3  371.56   12.70
  -6   1  -3  364.10   17.19
  -7   1   3  355.96   12.25
  -7   1   3  352.53   12.17
  -7  -1  -3  364.41   12.21
  -7   1   3  320.17   17.56
  -7   1   3  348.53   12.01
  -7   1   3  359.75   12.02
  -7  -1  -3  364.95   11.79
  -7   1   3  351.59   12.10
  -7  -1  -3  361.89   12.10
   7  -1   3  320.61   16.91
  -7   1   3  364.40   11.78
  -7   1   3  356.93   12.44
  -7  -1  -3  366.88   12.04
  -7   1   3  360.35   12.86
  -7  -1  -3  354.60   11.88
  -7  -1  -3  368.59   12.69
  -7  -1  -3  346.46   16.53
   7   1  -3  350.35   16.52
  -7  -1  -3  351.40   12.07
  -7  -1  -3  355.15   11.86
  -7   1  -3  355.18   12.09
  -7  -1   3  363.29   11.78
  -7   1  -3  352.03   11.76
  -7  -1   3  358.99   12.44
  -7  -1   3  372.64   12.28
  -7  -1   3  371.59   12.22
  -7  -1   3  352.27   12.01
  -7  -1   3  347.42   11.74
  -7   1  -3  339.20   12.20
   7  -1  -3  322.86   16.66
  -7  -1   3  359.83   11.86
  -7   1  -3  361.09   12.01
  -7   1  -3  370.35   12.12
  -7  -1   3  363.68   12.13
  -7   1  -3  359.55   11.92
  -7   1  -3  349.29   11.88
  -7   1  -3  342.68   16.25
  -7  -1   3  335.02   16.74
  -7  -1   3  345.77   12.00
  -7   1  -3  370.07   12.69
   7   1   3  340.82   16.36
  -8  -1  -3  164.77    6.06
  -8  -1  -3  164.86    5.79
  -8  -1  -3  168.05    5.60
  -8  -1  -3  165.87    5.64
  -8   1   3  160.56    5.72
  -8  -1  -3  157.72    5.71
  -8  -1  -3  170.77    5.72
  -8   1   3  163.50    5.74
  -8   1   3  160.04    5.72
  -8   1   3  163.66    5.92
  -8  -1  -3  162.89    5.79
  -8  -1   3  173.33    5.61
  -8  -1   3  158.81    5.72
  -8  -1   3  169.11    5.76
  -8   1  -3  163.41    6.05
  -8   1  -3  157.29    5.64
  -8  -1   3  164.09    5.62
  -8  -1   3  170.06    5.83
  -8   1  -3  158.79    5.72
  -8   1  -3  163.71    5.71
  -8   1  -3  163.75    5.77
  -8  -1   3  158.47    5.55
  -8  -1   3  161.94    5.77
  -8   1  -3  164.24    5.65
  -8  -1   3  161.94    5.95
  -9  -1  -3  43.564   1.790
  -9  -1  -3  43.794   1.744
  -9  -1  -3  40.671   1.719
  -9  -1  -3  42.098   1.937
  -9  -1  -3  42.818   1.836
  -9  -1   3  43.590   1.730
  -9  -1   3  43.369   1.824
  -9  -1   3  40.199   1.802
   0  -2   3 2658.06  119.05
   0  -2   3 2695.78  127.92
   0   2  -3 2653.55  116.62
   0   2   3 2569.48  125.27
   0   2   3 2764.77  122.77
   0   2  -3 2681.76  120.25
   0  -2  -3 2471.30  119.67
   0   2   3 2556.36  115.57
   0  -2  -3 2714.73  122.66
   0  -2   3 2655.88  120.75
   0   2  -3 2562.74  120.95
   0  -2  -3 2644.96  118.18
   1   2  -3  302.43   13.26
  -1   2   3  313.66   14.07
  -1  -2  -3  304.90   13.60
  -1   2   3  300.56   13.21
   1  -2   3  306.45   14.48
   1   2  -3  308.96   13.60
   1  -2   3  268.89   13.58
  -1   2   3  317.18   14.52
  -1  -2  -3  300.86   13.82
  -1  -2  -3  313.38   13.55
  -1   2  -3  310.45   13.37
  -1   2  -3  319.95   14.02
  -1   2  -3  319.88   13.53
   1   2   3  296.26   13.37
   1   2   3  314.91   13.98
  -1  -2   3  312.49   14.41
   1  -2  -3  281.47   13.35
   1  -2  -3  298.99   13.79
  -1  -2   3  294.51   13.73
  -1  -2   3  316.69   13.84
   2   2  -3  100.19    5.01
  -2  -2  -3  97.392   5.007
  -2   2   3  99.123   5.125
   2  -2   3  96.784   4.771
  -2   2   3  94.107   4.630
   2  -2   3  98.632   5.283
  -2  -2  -3  105.37    5.00
   2   2  -3  98.670   4.740
  -2   2   3  103.54    5.44
  -2  -2  -3  100.14    4.80
  -2   2   3  102.16    5.23
  -2   2  -3  106.91    5.24
   2  -2  -3  96.916   4.919
   2   2   3  96.317   4.959
  -2  -2   3  104.71    5.20
   2  -2  -3  93.420   4.564
  -2   2  -3  106.87    4.94
   2   2   3  100.11    5.00
  -2  -2   3  101.61    5.09
  -2  -2   3  102.21    5.11
  -2   2  -3  102.59    4.89
  -3  -2  -3  330.23   15.74
   3  -2   3  366.71   16.89
   3   2  -3  347.62   15.38
  -3   2   3  359.79   16.30
  -3   2   3  355.21   16.05
  -3   2   3  356.99   16.94
  -3   2   3  348.07   15.29
  -3  -2  -3  377.03   15.90
  -3  -2  -3  358.93   16.10
   3   2  -3  349.59   15.90
   3  -2   3  333.26   15.72
   3  -2  -3  328.71   15.50
  -3  -2   3  363.02   16.07
   3   2   3  355.85   16.24
  -3   2  -3  354.92   15.59
  -3  -2   3  355.46   16.72
  -3   2  -3  358.81   15.70
  -3  -2   3  363.00   16.14
   3  -2  -3  335.29   16.00
  -3   2  -3  349.43   16.36
  -4  -2  -3  372.53   16.35
  -4  -2  -3  366.53   16.58
   4  -2   3  341.91   16.12
  -4   2   3  366.29   16.54
   4  -2   3  374.45   17.37
  -4   2   3  355.52   15.71
  -4  -2  -3  331.71   16.14
  -4   2   3  355.97   16.78
  -4   2   3  375.11   17.46
   4   2  -3  356.22   15.83
   4   2  -3  372.46   16.34
  -4   2  -3  366.26   16.06
  -4  -2   3  345.28   17.17
  -4   2  -3  369.90   16.87
   4   2   3  353.68   16.68
   4  -2  -3  363.87   16.50
  -4  -2   3  383.86   16.68
  -4   2  -3  352.45   16.15
   4  -2  -3  330.86   15.93
  -4  -2   3  368.01   16.54
  -5  -2  -3  225.03    7.86
  -5   2   3  227.64    7.97
  -5  -2  -3  233.23    8.42
  -5  -2  -3  231.68    8.13
  -5   2   3  230.96    7.97
  -5  -2  -3  226.03    7.80
  -5   2   3  235.98    8.03
  -5   2   3  221.03    8.12
  -5   2   3  249.53   11.35
  -5   2   3  229.26    8.53
  -5   2   3  218.58    7.89
  -5   2   3  232.65   11.36
  -5   2   3  235.07    8.27
  -5  -2  -3  251.59   11.26
  -5   2   3  244.95   11.89
   5   2  -3  242.84   11.12
  -5  -2  -3  237.30    8.03
  -5   2   3  232.65    8.08
  -5  -2  -3  236.83    7.84
  -5  -2  -3  236.55    7.97
  -5  -2  -3  236.60    8.12
  -5  -2  -3  224.21    8.00
  -5   2   3  225.60    8.11
   5  -2   3  242.83   11.74
  -5  -2  -3  236.59    7.88
  -5  -2  -3  258.59   11.25
  -5   2   3  224.11    7.79
   5   2  -3  239.25   10.68
  -5  -2   3  239.25    7.83
  -5  -2   3  236.47    7.82
  -5  -2   3  234.52    7.87
  -5   2  -3  233.45    7.91
  -5  -2   3  219.12    7.96
  -5   2  -3  227.31   10.85
  -5  -2   3  248.37   11.28
  -5  -2   3  232.52    8.27
  -5  -2   3  239.78   11.51
  -5  -2   3  233.55    8.14
  -5  -2   3  250.53   11.36
  -5  -2   3  223.72    7.96
  -5   2  -3  228.91    7.95
   5   2   3  236.52   11.01
   5  -2  -3  253.69   11.18
   5   2   3  243.30   11.24
  -5   2  -3  233.54    8.02
  -5   2  -3  230.83    8.52
  -5  -2   3  233.97    8.06
  -5  -2   3  221.92    7.94
  -5   2  -3  227.56    8.02
  -5  -2   3  233.25    8.10
  -5   2  -3  222.23    8.39
  -5   2  -3  251.85   10.95
  -5   2  -3  240.21   11.46
  -5   2  -3  229.53    7.89
  -5   2  -3  244.97    8.14
  -5   2  -3  231.23    8.08
  -6   2   3  260.51    9.35
   6   2  -3  280.57   12.86
  -6  -2  -3  269.49    9.24
  -6  -2  -3  271.29    9.38
  -6  -2  -3  274.71    9.35
  -6  -2  -3  277.32    9.72
  -6   2   3  273.39    9.19
  -6  -2  -3  265.35   12.98
  -6   2   3  266.93    9.12
  -6   2   3  267.33    9.37
  -6  -2  -3  285.30    9.21
  -6  -2  -3  276.74    9.27
  -6   2   3  265.36    9.86
   6  -2   3  273.75   13.59
  -6   2   3  262.56    9.25
  -6   2   3  270.43    9.53
  -6   2   3  275.99    9.35
  -6  -2  -3  274.65    9.12
  -6  -2  -3  270.14   12.90
  -6   2   3  250.26    8.97
  -6   2   3  259.02   13.61
  -6  -2  -3  285.44    9.05
  -6   2   3  269.54   13.12
  -6   2   3  273.41    9.22
  -6  -2  -3  262.55    9.07
  -6  -2  -3  272.43    9.02
  -6   2  -3  262.32   12.53
  -6  -2   3  271.07    9.01
  -6   2  -3  270.26    9.37
  -6   2  -3  260.30   12.53
  -6   2  -3  272.28    9.14
  -6  -2   3  267.86   13.01
  -6   2  -3  255.74    9.30
  -6   2  -3  265.26    9.81
  -6  -2   3  268.87    9.07
  -6   2  -3  271.39    9.12
  -6   2  -3  275.34    9.28
   6  -2  -3  260.04   12.80
  -6  -2   3  274.90    9.03
  -6   2  -3  258.96    9.18
  -6  -2   3  261.44    9.19
  -6  -2   3  278.80   13.13
  -6  -2   3  263.55    9.16
  -6  -2   3  279.82    9.42
  -6   2  -3  269.98    9.28
  -6  -2   3  272.64    9.30
  -6  -2   3  273.18    9.54
  -6   2  -3  284.36   13.33
  -6   2  -3  273.94    9.71
  -6  -2   3  280.65    9.37
  -6  -2   3  265.03    9.20
   6   2   3  269.13   12.72
   7  -2   3  334.40   17.03
   7   2  -3  345.42   16.57
  -7   2   3  355.28   12.82
  -7  -2  -3  364.41   11.86
  -7  -2  -3  333.27   16.47
  -7   2   3  364.99   11.98
  -7  -2  -3  354.87   11.74
  -7   2   3  354.68   12.39
  -7   2   3  347.54   12.14
  -7  -2  -3  365.01   12.08
  -7   2   3  351.00   12.18
  -7   2   3  360.80   12.05
  -7   2   3  363.74   11.98
  -7  -2  -3  354.87   12.02
  -7  -2  -3  311.61   16.69
  -7  -2  -3  361.30   11.74
  -7   2   3  318.87   17.50
  -7  -2  -3  348.82   12.19
  -7  -2  -3  368.05   12.64
  -7  -2  -3  352.43   12.18
  -7  -2   3  361.92   12.09
  -7  -2   3  367.72   12.19
  -7  -2   3  336.69   16.70
  -7  -2   3  358.75   11.84
  -7   2  -3  364.16   11.86
  -7   2  -3  358.40   11.96
  -7   2  -3  312.86   16.07
  -7   2  -3  351.97   12.12
  -7   2  -3  362.46   12.66
  -7   2  -3  362.80   12.06
  -7  -2   3  334.81   16.81
  -7   2  -3  348.89   12.06
   7   2   3  347.20   16.35
  -7   2  -3  356.01   12.19
   7  -2  -3  333.19   16.72
  -7  -2   3  347.50   11.92
  -7  -2   3  352.74   12.42
  -7  -2   3  370.50   12.25
  -7   2  -3  357.63   11.89
  -7  -2   3  361.86   11.98
  -7  -2   3  355.68   11.72
  -7  -2   3  373.55   11.77
  -8  -2  -3  115.61    4.19
  -8  -2  -3  115.61    4.26
  -8   2   3  113.63    4.22
  -8   2   3  115.42    4.51
  -8   2   3  117.94    4.35
  -8  -2  -3  113.01    4.08
  -8   2   3  112.36    4.19
  -8  -2  -3  123.12    4.23
  -8  -2  -3  118.41    4.41
  -8  -2  -3  120.95    4.15
  -8  -2  -3  117.33    4.11
  -8   2   3  115.66    4.27
  -8   2  -3  117.29    4.44
  -8  -2   3  114.48    4.24
  -8  -2   3  118.35    4.24
  -8  -2   3  119.21    4.11
  -8   2  -3  117.34    4.22
  -8  -2   3  121.29    4.28
  -8  -2   3  117.88    4.11
  -8   2  -3  115.29    4.12
  -8   2  -3  111.80    4.24
  -8  -2   3  115.69    4.39
  -8   2  -3  117.66    4.24
  -8  -2   3  114.29    4.09
  -8   2  -3  115.11    4.17
  -9  -2  -3  151.55    5.24
  -9  -2  -3  146.95    5.21
  -9  -2  -3  149.29    5.10
  -9  -2  -3  149.50    5.46
  -9  -2  -3  150.32    5.17
  -9  -2  -3  151.86    5.07
  -9  -2   3  148.97    5.06
  -9  -2   3  152.11    5.27
  -9  -2   3  145.74    5.23
  -9  -2   3  139.77    5.06
  -9  -2   3  150.10    5.19
   0  -3  -3 4142.69  184.39
   0   3  -3 3980.06  182.51
   0   3   3 4271.39  179.84
   0  -3  -3 4193.05  186.98
   0   3  -3 4160.54  187.15
   0   3  -3 3619.26  177.60
   0   3   3 4018.56  189.15
   0  -3   3 4039.43  183.40
   0  -3   3 3955.58  193.25
   0  -3  -3 4194.74  180.57
   0   3   3 4125.45  192.76
   0  -3   3 3943.29  185.32
  -1   3   3  466.35   21.56
  -1  -3  -3  479.89   21.29
   1   3  -3  455.69   20.88
  -1   3   3  463.94   20.43
   1  -3   3  461.82   21.02
  -1   3   3  487.31   22.29
  -1  -3  -3  525.26   20.90
   1  -3   3  446.87   22.25
  -1  -3  -3  480.81   21.02
   1   3  -3  465.64   20.51
  -1  -3   3  469.60   21.14
   1   3   3  473.54   20.54
  -1   3  -3  481.10   21.58
  -1   3  -3  474.37   20.81
   1   3   3  463.70   21.52
  -1   3  -3  464.46   20.55
  -1  -3   3  486.79   21.27
   1  -3  -3  468.60   21.13
   1   3   3  451.13   22.02
  -1  -3   3  489.88   22.20
   1  -3  -3  471.39   21.24
  -2   3   3  428.71   18.68
   2   3  -3  431.78   18.75
   2  -3   3  410.79   19.22
  -2   3   3  435.90   20.50
  -2  -3  -3  419.18   19.52
  -2   3   3  411.95   19.80
  -2  -3  -3  438.14   19.22
   2  -3   3  437.13   20.45
   2   3  -3  433.70   19.18
  -2  -3  -3  452.14   19.18
  -2   3  -3  429.00   19.03
   2   3   3  438.47   18.88
   2  -3  -3  428.02   19.44
   2  -3  -3  416.95   19.41
  -2  -3   3  428.44   19.41
  -2   3  -3  445.83   19.88
  -2  -3   3  423.96   20.28
  -2   3  -3  451.66   18.88
   2   3   3  428.85   19.65
  -2  -3   3  427.23   19.53
  -3  -3  -3  260.66   11.95
   3  -3   3  244.51   11.59
   3   3  -3  265.28   11.72
   3  -3   3  262.17   12.49
  -3   3   3  255.94   12.15
  -3   3   3  258.06   12.54
  -3   3   3  249.63   11.23
  -3  -3  -3  241.66   11.55
  -3  -3  -3  266.54   11.73
   3   3  -3  257.86   11.35
   3  -3  -3  250.97   11.84
   3   3   3  250.88   11.87
  -3  -3   3  253.16   11.84
  -3   3  -3  251.55   11.50
  -3  -3   3  242.91   12.19
   3  -3  -3  261.02   11.79
  -3  -3   3  259.17   11.92
   3   3   3  257.34   11.52
  -3   3  -3  251.84   12.11
  -3   3  -3  246.31   11.45
   4   3  -3  342.61   14.39
  -4  -3  -3  315.62   11.09
  -4   3   3  333.64   15.29
  -4  -3  -3  311.54   14.65
  -4  -3  -3  317.77   10.98
   4  -3   3  313.18   14.65
  -4  -3  -3  325.44   10.80
  -4   3   3  318.46   11.07
  -4  -3  -3  339.56   15.12
   4   3  -3  352.65   14.90
   4  -3   3  319.31   15.84
  -4   3   3  318.23   10.91
  -4   3   3  336.03   15.86
  -4   3   3  322.54   10.91
  -4   3   3  325.52   11.71
  -4  -3  -3  324.04   11.50
  -4  -3  -3  360.48   14.91
  -4  -3  -3  318.48   10.69
  -4  -3  -3  303.49   10.69
  -4   3   3  314.88   14.21
  -4  -3  -3  328.12   10.91
  -4   3   3  316.40   11.13
  -4  -3  -3  316.37   11.14
  -4   3   3  319.55   11.30
  -4  -3   3  310.02   11.28
  -4  -3   3  311.64   11.01
  -4  -3   3  321.92   10.69
  -4   3  -3  308.00   10.99
  -4   3  -3  324.15   14.57
  -4   3  -3  351.58   14.64
  -4  -3   3  303.25   10.69
  -4   3  -3  312.55   11.05
  -4   3  -3  319.74   10.80
  -4  -3   3  315.86   10.92
  -4   3  -3  303.67   11.49
  -4   3  -3  320.22   11.67
  -4   3  -3  345.30   15.36
  -4   3  -3  317.03   10.83
   4   3   3  346.24   14.64
  -4  -3   3  316.82   15.44
  -4  -3   3  324.92   11.14
  -4  -3   3  317.33   10.78
   4  -3  -3  341.48   14.92
  -4  -3   3  339.81   15.04
   4  -3  -3  331.31   15.08
  -4   3  -3  317.67   10.98
  -4   3  -3  322.77   11.11
   4   3   3  332.00   15.07
  -4  -3   3  320.30   11.08
  -4  -3   3  339.26   15.12
  -5   3   3  54.491   2.254
  -5  -3  -3  57.827   2.220
  -5  -3  -3  56.316   3.714
  -5  -3  -3  58.446   2.175
  -5   3   3  58.272   2.383
   5   3  -3  54.882   3.384
  -5  -3  -3  56.686   2.165
  -5  -3  -3  54.713   2.325
  -5   3   3  53.150   2.197
  -5  -3  -3  54.262   2.187
  -5  -3  -3  51.378   2.198
  -5   3   3  57.096   2.434
  -5  -3  -3  57.415   2.246
  -5   3   3  58.538   4.057
  -5   3   3  58.040   2.359
   5   3  -3  57.817   3.854
  -5   3   3  54.108   2.206
  -5   3   3  58.504   2.223
  -5  -3  -3  56.729   2.417
  -5   3   3  55.363   2.252
  -5  -3  -3  58.901   2.265
  -5   3   3  56.622   2.354
  -5  -3  -3  62.089   4.055
  -5   3   3  57.497   2.243
  -5   3   3  57.863   4.050
  -5  -3  -3  57.619   2.242
   5  -3   3  62.122   4.261
   5  -3  -3  57.073   3.488
  -5  -3   3  58.911   2.161
  -5   3  -3  58.025   2.435
   5   3   3  59.194   3.708
  -5   3  -3  61.235   4.263
  -5  -3   3  56.365   2.212
  -5   3  -3  51.677   3.283
  -5   3  -3  56.395   2.268
   5  -3  -3  60.092   3.852
  -5  -3   3  54.136   2.248
  -5   3  -3  55.583   2.280
   5   3   3  63.130   3.844
  -5  -3   3  61.581   4.079
  -5  -3   3  62.537   3.891
  -5   3  -3  50.279   2.174
  -5  -3   3  57.785   2.378
  -5   3  -3  55.442   2.211
  -5  -3   3  56.500   2.317
  -5   3  -3  58.198   2.225
  -5  -3   3  57.238   2.238
  -5   3  -3  57.964   3.679
  -5  -3   3  61.909   2.191
  -5  -3   3  50.845   2.218
  -5  -3   3  57.142   2.175
  -5   3  -3  56.357   2.230
  -5   3  -3  59.379   2.383
  -5  -3   3  55.232   2.261
  -5   3  -3  57.452   2.218
  -5   3  -3  57.616   2.188
  -5  -3   3  57.873   2.166
  -6  -3  -3  24.827   2.665
  -6   3   3  24.215   2.753
  -6   3   3  27.244   1.451
  -6   3   3  23.189   1.534
  -6   3   3  23.256   1.400
  -6   3   3  22.999   1.479
  -6  -3  -3  24.270   1.334
  -6  -3  -3  24.118   1.354
  -6  -3  -3  24.033   1.612
  -6   3   3  21.015   2.905
  -6  -3  -3  24.672   1.361
  -6  -3  -3  26.432   1.531
  -6   3   3  24.164   1.372
  -6  -3  -3  21.863   1.444
  -6  -3  -3  26.234   2.538
   6   3  -3  26.174   2.881
  -6  -3  -3  26.974   1.511
  -6  -3  -3  25.696   1.398
  -6  -3  -3  25.080   1.327
  -6   3   3  22.733   1.347
  -6   3   3  23.818   1.552
  -6   3   3  24.597   1.721
  -6  -3  -3  26.859   1.360
  -6   3   3  25.710   1.553
   6  -3   3  27.299   2.665
  -6  -3   3  25.719   2.572
  -6  -3   3  23.927   1.545
  -6  -3   3  25.421   1.442
  -6   3  -3  26.985   1.565
  -6  -3   3  27.399   1.413
  -6   3  -3  25.225   1.577
  -6  -3   3  23.883   1.334
  -6  -3   3  25.736   2.575
   6   3   3  26.577   2.618
  -6   3  -3  25.356   1.342
  -6   3  -3  21.562   2.601
  -6  -3   3  27.057   1.457
  -6  -3   3  25.287   1.393
  -6   3  -3  27.571   2.765
  -6   3  -3  26.741   1.380
   6  -3  -3  27.704   2.866
  -6   3  -3  23.075   1.348
  -6   3  -3  25.679   1.626
  -6   3  -3  24.329   1.363
  -6   3  -3  25.743   1.496
  -6   3  -3  24.191   1.474
  -6  -3   3  26.062   1.456
  -6  -3   3  26.788   1.555
  -6  -3   3  26.414   1.300
  -7  -3  -3  53.526   2.273
  -7   3   3  43.041   4.111
  -7   3   3  52.921   2.259
  -7  -3  -3  54.559   2.323
  -7   3   3  55.100   2.520
  -7  -3  -3  51.896   3.987
  -7   3   3  54.188   2.314
  -7  -3  -3  55.428   2.223
  -7   3   3  52.828   2.424
   7  -3   3  47.799   4.129
  -7   3   3  52.535   2.311
   7   3  -3  48.062   4.177
  -7  -3  -3  48.740   3.894
  -7  -3  -3  56.780   2.528
  -7  -3  -3  56.297   2.188
  -7  -3  -3  55.029   2.273
  -7  -3  -3  50.391   2.202
  -7  -3  -3  53.107   2.307
  -7   3   3  56.543   2.253
  -7  -3  -3  53.766   2.190
  -7   3   3  54.056   2.232
  -7   3   3  54.170   2.321
  -7   3  -3  51.789   2.397
   7   3   3  52.871   4.167
  -7  -3   3  52.738   2.423
  -7   3  -3  57.043   2.312
  -7   3  -3  57.951   2.276
  -7   3  -3  51.081   2.223
  -7   3  -3  54.873   2.255
  -7  -3   3  42.262   3.885
  -7   3  -3  51.256   2.375
  -7  -3   3  53.955   2.327
   7  -3  -3  49.110   3.719
  -7   3  -3  53.896   2.305
  -7  -3   3  54.725   2.162
  -7  -3   3  54.515   2.342
  -7   3  -3  49.312   2.183
  -7  -3   3  49.422   4.030
  -7  -3   3  56.107   2.199
  -7   3  -3  53.938   2.278
  -7  -3   3  55.409   2.241
  -7  -3   3  55.506   2.250
  -7   3  -3  48.799   3.753
  -7  -3   3  53.488   2.308
  -7  -3   3  55.662   2.339
  -8   3   3  52.543   2.414
  -8  -3  -3  53.480   2.121
  -8  -3  -3  52.394   2.074
  -8   3   3  48.781   2.143
  -8  -3  -3  50.490   2.106
  -8   3   3  51.341   2.239
  -8  -3  -3  54.014   2.147
  -8   3   3  50.641   2.168
  -8  -3  -3  50.509   2.318
  -8   3   3  52.895   2.155
  -8  -3  -3  50.375   2.142
  -8   3   3  47.667   2.218
  -8  -3  -3  51.155   2.122
  -8  -3  -3  50.252   2.204
  -8   3  -3  50.279   2.142
  -8   3  -3  50.909   2.184
  -8  -3   3  53.664   2.183
  -8  -3   3  54.113   2.176
  -8   3  -3  52.209   2.319
  -8  -3   3  47.042   2.034
  -8  -3   3  50.384   2.193
  -8  -3   3  53.549   2.082
  -8   3  -3  50.112   2.197
  -8  -3   3  49.339   2.054
  -8  -3   3  49.016   2.242
  -8   3  -3  50.454   2.087
  -8   3  -3  50.279   2.164
  -8   3  -3  49.064   2.179
  -8  -3   3  47.296   2.098
  -9  -3  -3  83.213   3.339
  -9  -3  -3  90.462   3.140
  -9  -3  -3  87.968   3.184
  -9  -3  -3  91.106   3.120
  -9  -3  -3  86.294   3.177
  -9  -3  -3  90.329   3.229
  -9   3  -3  83.448   3.106
  -9  -3   3  91.507   3.121
  -9  -3   3  92.707   3.223
  -9  -3   3  81.969   3.083
  -9  -3   3  90.148   3.238
  -9   3  -3  84.115   3.116
  -9  -3   3  84.533   3.050
  -9  -3   3  90.299   3.216
  -9   3  -3  84.404   3.189
   0   4   3  799.73   37.13
   0  -4  -3  784.04   34.74
   0  -4   3  801.55   37.18
   0   4  -3  803.42   34.35
   0   4  -3  800.81   34.88
   0   4   3  815.66   36.05
   0  -4   3  795.86   35.44
   0  -4  -3  775.34   35.57
   0  -4   3  770.10   35.30
   0  -4  -3  811.59   35.31
   0   4   3  793.39   34.31
   0   4  -3  799.67   35.92
  -1   4   3 1663.24   71.18
   1   4  -3 1592.36   70.88
  -1  -4  -3 1601.09   73.05
  -1  -4  -3 1629.85   70.47
   1  -4   3 1491.33   71.70
   1  -4   3 1490.00   73.45
  -1   4   3 1658.06   73.50
  -1   4   3 1551.80   69.32
  -1  -4  -3 1455.45   69.62
   1   4  -3 1609.07   70.10
   1   4  -3 1524.55   71.07
   1   4   3 1631.22   71.08
   1   4   3 1507.72   67.81
   1  -4  -3 1567.99   69.71
  -1  -4   3 1572.37   75.01
  -1  -4   3 1556.53   72.91
  -1   4  -3 1579.33   70.40
  -1   4  -3 1638.21   70.74
  -1   4  -3 1658.83   71.13
   1  -4  -3 1580.31   71.98
  -1  -4   3 1635.82   70.26
  -2  -4  -3  608.27   26.24
  -2   4   3  569.31   25.46
   2  -4   3  563.51   27.76
   2   4  -3  576.57   26.06
   2  -4   3  565.95   26.20
  -2   4   3  608.33   26.97
   2   4  -3  584.07   25.55
  -2  -4  -3  583.24   26.03
  -2   4   3  589.73   27.80
  -2  -4  -3  575.54   26.56
  -2   4  -3  571.98   25.85
   2  -4  -3  583.65   26.40
  -2  -4   3  577.50   26.34
  -2   4  -3  609.78   26.91
  -2  -4   3  587.09   27.56
  -2   4  -3  604.27   25.66
   2  -4  -3  608.04   26.37
  -2  -4   3  604.42   26.55
   2   4   3  593.12   25.65
   2   4   3  598.40   26.76
  -3  -4  -3  444.37   20.49
   3  -4   3  452.00   21.85
   3  -4   3  446.64   20.52
   3   4  -3  454.21   20.02
  -3   4   3  439.18   19.90
  -3   4   3  474.51   21.95
  -3  -4  -3  453.34   20.87
  -3  -4  -3  462.34   20.49
   3   4  -3  457.21   20.51
  -3   4   3  463.49   21.19
   3  -4  -3  467.62   20.76
   3   4   3  452.13   20.91
  -3   4  -3  435.76   20.17
  -3   4  -3  483.21   20.21
  -3   4  -3  479.20   21.28
   3  -4  -3  432.31   20.62
   3   4   3  480.16   20.22
  -3  -4   3  429.92   21.47
  -3  -4   3  460.74   20.76
  -3  -4   3  467.98   20.93
  -4   4   3  127.10    6.81
  -4   4   3  126.27    6.07
  -4   4   3  130.72    4.53
  -4   4   3  122.24    4.46
  -4   4   3  126.90    4.66
  -4  -4  -3  130.56    6.74
  -4  -4  -3  137.58    4.59
  -4  -4  -3  131.03    4.46
   4  -4   3  127.59    6.41
  -4   4   3  129.29    4.50
   4   4  -3  134.62    6.32
  -4  -4  -3  126.42    4.75
  -4  -4  -3  132.20    6.35
  -4  -4  -3  129.46    4.52
  -4   4   3  124.95    4.54
  -4   4   3  129.80    4.55
   4   4  -3  140.07    6.85
  -4   4   3  125.34    4.66
  -4  -4  -3  140.07    6.64
  -4   4   3  129.73    4.60
  -4  -4  -3  129.54    4.58
  -4  -4  -3  130.36    4.42
  -4   4   3  132.19    4.93
  -4  -4  -3  128.34    4.63
   4  -4   3  141.87    7.15
  -4  -4  -3  129.51    4.50
  -4   4   3  131.80    4.48
  -4  -4  -3  130.54    4.54
  -4  -4  -3  123.27    4.41
  -4   4   3  139.23    7.20
  -4  -4   3  127.54    4.47
  -4   4  -3  131.09    4.57
  -4   4  -3  130.49    4.84
  -4  -4   3  125.02    4.41
  -4   4  -3  132.86    4.48
   4  -4  -3  128.85    6.69
  -4   4  -3  130.81    4.64
   4   4   3  128.14    6.49
  -4   4  -3  128.54    4.49
  -4  -4   3  127.38    4.70
   4  -4  -3  127.13    6.40
  -4   4  -3  125.07    4.53
  -4  -4   3  114.88    4.72
  -4  -4   3  129.20    4.49
  -4   4  -3  124.02    4.56
  -4   4  -3  127.93    6.57
  -4  -4   3  129.26    4.51
  -4  -4   3  129.17    4.65
  -4  -4   3  119.85    4.50
  -4   4  -3  120.72    4.48
  -4   4  -3  129.56    6.89
  -4   4  -3  125.28    4.50
  -4   4  -3  124.77    4.79
  -4  -4   3  123.36    4.52
  -4  -4   3  128.97    4.55
   4   4   3  140.14    6.61
  -4  -4   3  134.91    6.89
  -4  -4   3  129.14    4.57
  -4  -4   3  129.59    4.43
  -4  -4   3  138.36    6.77
  -5   4   3  164.98    5.71
  -5   4   3  164.56    5.68
  -5  -4  -3  160.14    8.24
  -5   4   3  162.09    6.14
  -5   4   3  161.25    5.76
  -5   4   3  160.83    5.84
  -5   4   3  157.01    5.72
  -5  -4  -3  169.88    5.62
  -5   4   3  166.57    8.56
  -5  -4  -3  168.25    5.69
  -5  -4  -3  170.23    5.76
  -5   4   3  166.42    5.94
  -5   4   3  164.53    5.73
  -5   4   3  172.97    8.97
  -5  -4  -3  170.53    5.85
   5   4  -3  164.31    7.88
  -5  -4  -3  161.85    5.76
  -5  -4  -3  164.73    5.72
  -5  -4  -3  165.00    6.02
  -5   4   3  165.38    5.68
  -5  -4  -3  165.08    5.86
  -5   4   3  167.54    5.82
   5  -4   3  172.98    8.88
  -5  -4  -3  162.42    8.43
   5   4  -3  172.32    8.41
  -5  -4  -3  157.39    5.59
  -5  -4  -3  167.58    5.79
  -5  -4   3  164.27    5.88
  -5   4  -3  169.19    5.80
  -5  -4   3  158.65    5.74
  -5  -4   3  162.84    5.71
  -5  -4   3  166.39    5.64
  -5   4  -3  163.57    6.15
  -5   4  -3  160.30    5.68
  -5   4  -3  163.31    5.75
  -5  -4   3  167.57    5.80
  -5   4  -3  158.11    5.68
  -5  -4   3  171.39    5.67
   5  -4  -3  162.78    8.47
  -5   4  -3  160.94    5.66
  -5  -4   3  169.06    5.59
  -5   4  -3  167.49    5.88
  -5  -4   3  163.73    5.80
  -5   4  -3  161.50    5.78
  -5   4  -3  163.32    6.06
   5   4   3  162.77    8.20
  -5  -4   3  165.10    5.69
  -5   4  -3  164.76    8.12
  -5  -4   3  162.83    5.95
  -5   4  -3  159.42    5.69
  -5  -4   3  163.97    8.52
  -5   4  -3  152.52    8.56
  -5  -4   3  161.86    8.54
  -6  -4  -3  172.95    6.15
  -6   4   3  173.99    6.09
  -6   4   3  160.20    6.04
  -6   4   3  177.57    5.98
  -6   4   3  176.37    6.20
   6  -4   3  161.73    9.30
  -6   4   3  171.77    6.25
  -6  -4  -3  168.78    9.03
  -6   4   3  180.96    6.03
  -6  -4  -3  174.31    5.94
   6   4  -3  176.50    9.00
  -6   4   3  176.19    6.18
  -6  -4  -3  166.91    6.06
  -6   4   3  174.69    6.48
  -6  -4  -3  174.58    6.06
  -6   4   3  157.96    9.37
  -6  -4  -3  173.40    5.94
  -6  -4  -3  172.56    8.94
  -6  -4  -3  182.30    6.39
  -6   4   3  167.50    6.04
  -6   4   3  162.54    9.17
  -6  -4  -3  178.03    6.14
  -6  -4  -3  164.96    6.00
  -6  -4  -3  177.31    5.97
  -6  -4  -3  175.81    6.06
  -6  -4   3  171.21    5.94
  -6  -4   3  176.77    6.02
  -6   4  -3  171.58    6.47
  -6  -4   3  163.68    8.96
   6   4   3  171.58    8.81
  -6  -4   3  165.02    6.03
  -6   4  -3  157.87    8.54
  -6  -4   3  180.17    6.28
  -6   4  -3  172.33    6.11
  -6  -4   3  177.90    5.93
  -6  -4   3  177.71    5.96
  -6  -4   3  180.34    6.13
  -6   4  -3  165.69    9.20
  -6  -4   3  177.42    6.13
  -6  -4   3  174.85    6.16
  -6   4  -3  171.93    5.97
  -6  -4   3  175.05    6.04
  -6   4  -3  180.22    6.44
  -6   4  -3  180.27    6.11
  -6   4  -3  175.07    6.03
  -6  -4   3  162.56    8.99
  -6   4  -3  167.24    5.98
   6  -4  -3  170.22    8.82
  -6   4  -3  174.09    6.18
  -6   4  -3  173.36    6.11
  -7  -4  -3  136.81    4.77
  -7  -4  -3  124.60    4.74
  -7  -4  -3  143.09    4.90
  -7  -4  -3  137.88    4.78
  -7   4   3  132.19    4.84
  -7   4   3  136.72    4.71
  -7   4   3  135.07    4.74
  -7  -4  -3  133.91    4.67
  -7   4   3  140.23    4.79
  -7   4   3  131.94    4.81
  -7  -4  -3  121.58    7.37
  -7   4   3  137.30    4.91
   7   4  -3  124.43    7.22
   7  -4   3  121.53    7.63
  -7  -4  -3  139.41    4.91
  -7   4   3  141.30    5.13
  -7  -4  -3  142.65    4.74
  -7   4   3  134.98    4.98
  -7   4   3  121.83    7.47
  -7  -4  -3  136.26    4.80
  -7  -4  -3  128.96    4.80
  -7  -4  -3  133.31    5.09
  -7  -4   3  135.66    4.74
  -7  -4   3  141.26    4.90
  -7  -4   3  109.97    7.21
   7  -4  -3  119.29    7.19
  -7   4  -3  136.97    4.78
  -7  -4   3  127.58    4.64
  -7  -4   3  118.38    7.32
  -7   4  -3  136.77    5.09
  -7  -4   3  138.76    4.92
  -7  -4   3  136.36    5.00
  -7   4  -3  138.41    4.90
  -7   4  -3  141.83    4.88
  -7  -4   3  140.29    4.88
   7   4   3  124.25    7.07
  -7   4  -3  112.37    6.97
  -7  -4   3  138.36    4.71
  -7  -4   3  131.42    4.79
  -7   4  -3  133.35    4.84
  -7   4  -3  135.58    4.72
  -7   4  -3  134.33    5.12
  -7   4  -3  130.19    4.82
  -7  -4   3  144.17    4.75
  -8  -4  -3  22.773   1.434
  -8  -4  -3  21.700   1.402
  -8   4   3  21.885   1.544
  -8   4   3  22.449   1.415
  -8  -4  -3  22.084   1.413
  -8   4   3  24.157   1.376
  -8   4   3  20.419   1.508
  -8  -4  -3  20.408   1.340
  -8  -4  -3  22.582   1.344
  -8  -4  -3  19.560   1.368
  -8   4   3  20.786   1.354
  -8   4   3  20.176   1.403
  -8  -4  -3  21.927   1.502
  -8  -4  -3  21.376   1.354
  -8   4  -3  22.452   1.315
  -8  -4   3  20.438   1.369
  -8  -4   3  22.487   1.388
  -8   4  -3  21.059   1.574
  -8   4  -3  20.870   1.443
  -8  -4   3  21.015   1.547
  -8   4  -3  20.698   1.360
  -8   4  -3  20.777   1.424
  -8  -4   3  22.347   1.287
  -8  -4   3  20.549   1.542
  -8   4  -3  21.692   1.483
  -8  -4   3  20.894   1.211
  -8  -4   3  20.019   1.289
  -8  -4   3  20.371   1.364
  -8   4  -3  19.936   1.448
  -9  -4  -3  53.696   2.090
  -9  -4  -3  59.018   2.100
  -9  -4  -3  57.856   2.083
  -9  -4  -3  56.295   2.176
  -9  -4  -3  52.815   2.029
  -9  -4   3  56.909   2.132
  -9  -4   3  53.767   2.061
  -9   4  -3  55.409   2.093
  -9  -4   3  57.652   2.092
  -9   4  -3  49.115   2.112
  -9  -4   3  53.362   2.133
  -9  -4   3  52.576   2.026
  -9  -4   3  56.912   2.184
  -9   4  -3  52.625   2.092
  -9   4  -3  52.947   2.078
   0   5   3  45.991   2.844
   0  -5   3  51.641   3.043
   0  -5   3  45.210   2.802
   0   5  -3  47.496   2.972
   0  -5  -3  47.543   3.219
   0   5  -3  42.958   2.814
   0  -5  -3  45.092   2.816
   0   5   3  41.942   2.540
   0   5  -3  43.296   2.974
   0  -5   3  50.418   3.201
   0   5   3  47.272   3.037
   0   5   3  48.785   3.057
   1  -5   3  412.75   20.51
   1  -5   3  425.99   19.43
  -1  -5  -3  415.80   19.12
  -1  -5  -3  448.58   19.48
   1   5  -3  446.46   18.95
  -1  -5  -3  430.49   19.68
   1   5  -3  408.19   19.20
  -1   5   3  460.27   20.58
  -1   5   3  428.37   19.93
  -1   5   3  453.52   18.93
   1  -5  -3  413.72   19.50
   1  -5  -3  442.14   19.60
   1   5   3  435.80   19.85
  -1  -5   3  419.28   20.36
   1   5   3  415.19   18.92
  -1  -5   3  420.04   19.52
  -1  -5   3  436.29   19.53
  -1   5  -3  437.75   19.10
  -1   5  -3  429.31   19.01
  -1   5  -3  440.17   19.89
   2  -5   3  235.55   11.28
  -2   5   3  244.67   10.97
  -2   5   3  252.87   12.14
  -2  -5  -3  238.82   11.46
   2  -5   3  250.60   12.04
   2   5  -3  240.83   10.98
   2   5  -3  241.61   11.24
  -2  -5  -3  251.84   11.20
  -2   5   3  238.41   11.68
  -2  -5  -3  249.47   11.29
  -2   5  -3  240.84   11.10
   2   5   3  235.76   11.43
  -2  -5   3  243.98   11.43
   2  -5  -3  238.42   11.28
   2  -5  -3  245.89   11.42
  -2  -5   3  242.86   11.72
   2   5   3  241.68   11.08
  -2   5  -3  241.54   11.64
  -2  -5   3  238.49   11.41
   3   5  -3  146.16    5.83
  -3  -5  -3  163.13    5.67
   3   5  -3  174.67    7.94
  -3  -5  -3  160.15    5.59
  -3  -5  -3  157.75    5.59
  -3   5   3  165.41    7.57
  -3   5   3  156.89    5.56
   3  -5   3  164.75    7.76
  -3   5   3  161.69    5.75
  -3  -5  -3  165.80    7.83
  -3   5   3  159.60    5.65
  -3  -5  -3  158.04    5.45
  -3   5   3  155.71    5.68
  -3  -5  -3  149.49    5.43
  -3  -5  -3  164.81    8.07
  -3  -5  -3  166.88    5.51
  -3   5   3  157.15    5.56
  -3  -5  -3  157.99    5.53
  -3   5   3  180.77    8.59
  -3   5   3  163.05    6.01
  -3   5   3  160.51    5.57
  -3   5   3  160.23    5.59
  -3   5   3  164.04    5.56
  -3   5   3  170.29    8.41
   3   5  -3  162.01    7.61
   3  -5   3  168.28    8.50
  -3  -5  -3  171.80    7.88
  -3  -5  -3  163.05    5.85
  -3   5   3  160.95    5.55
  -3  -5  -3  159.42    5.64
  -3   5  -3  163.83    5.64
  -3   5  -3  158.58    5.53
  -3   5  -3  154.98    5.54
   3   5   3  157.88    7.87
   3  -5  -3  153.36    7.68
  -3   5  -3  154.55    5.59
  -3   5  -3  158.88    5.95
  -3  -5   3  160.10    5.43
  -3  -5   3  156.29    5.78
  -3  -5   3  161.01    5.49
  -3   5  -3  160.62    5.60
   3  -5  -3  168.54    8.01
  -3  -5   3  149.93    5.42
  -3  -5   3  160.74    5.56
  -3   5  -3  160.46    5.56
  -3  -5   3  165.55    8.06
  -3  -5   3  156.54    5.62
  -3   5  -3  164.23    5.66
  -3  -5   3  163.74    5.55
  -3   5  -3  165.26    5.52
  -3   5  -3  164.85    7.83
  -3   5  -3  181.95    8.44
  -3  -5   3  152.65    5.60
  -3  -5   3  157.94    5.70
   3   5   3  179.64    7.89
  -3  -5   3  165.89    8.03
  -3   5  -3  157.69    5.86
  -4   5   3  419.38   14.01
  -4   5   3  416.62   14.21
  -4  -5  -3  408.21   14.07
  -4   5   3  414.27   13.88
  -4   5   3  408.46   14.47
  -4  -5  -3  404.41   13.73
  -4  -5  -3  425.53   14.24
  -4  -5  -3  426.60   14.10
  -4   5   3  423.39   14.00
   4   5  -3  416.95   18.48
  -4  -5  -3  414.33   13.83
  -4   5   3  414.24   14.28
  -4  -5  -3  438.04   19.43
  -4   5   3  413.55   13.92
   4   5  -3  430.14   19.02
  -4   5   3  411.53   14.99
  -4   5   3  402.88   14.08
  -4   5   3  433.59   19.75
  -4   5   3  399.85   14.08
  -4  -5  -3  417.40   18.96
  -4  -5  -3  411.22   14.76
  -4  -5  -3  405.28   14.30
   4   5  -3  387.22   14.72
   4  -5   3  434.62   20.32
  -4  -5  -3  411.77   14.00
  -4  -5  -3  408.08   14.11
  -4  -5  -3  398.40   13.71
  -4   5   3  449.59   20.41
  -4  -5   3  429.85   13.85
  -4   5  -3  427.48   18.73
  -4  -5   3  407.90   13.71
  -4   5  -3  413.52   13.91
  -4  -5   3  406.15   14.29
  -4   5  -3  422.76   13.89
  -4  -5   3  410.80   13.73
  -4   5  -3  417.00   19.65
   4  -5  -3  432.06   19.23
  -4  -5   3  411.06   14.12
  -4  -5   3  429.59   19.42
  -4   5  -3  423.12   14.98
  -4  -5   3  392.55   13.96
  -4  -5   3  419.39   13.99
   4   5   3  463.84   18.81
  -4   5  -3  412.53   14.27
  -4   5  -3  401.79   14.77
  -4  -5   3  413.51   19.31
  -4   5  -3  404.42   13.96
  -4   5  -3  415.10   14.11
  -4   5  -3  392.21   13.97
  -4   5  -3  405.36   13.98
  -4  -5   3  412.83   14.00
  -4  -5   3  425.47   14.10
  -4  -5   3  419.20   14.50
  -4  -5   3  415.35   14.23
  -4   5  -3  414.63   14.12
  -5  -5  -3  52.484   2.209
  -5   5   3  52.383   2.325
   5   5  -3  50.935   2.322
  -5  -5  -3  54.376   2.244
  -5   5   3  52.224   2.257
  -5  -5  -3  54.468   2.166
  -5   5   3  52.151   3.975
  -5   5   3  54.323   2.373
  -5   5   3  52.191   2.349
  -5   5   3  52.390   2.542
  -5  -5  -3  55.339   2.202
  -5  -5  -3  54.624   2.241
  -5  -5  -3  52.558   4.088
  -5   5   3  49.828   2.116
  -5  -5  -3  54.592   2.236
  -5  -5  -3  53.031   3.721
  -5   5   3  52.840   2.253
  -5   5   3  55.382   2.216
   5  -5   3  52.638   4.069
   5   5  -3  51.288   3.846
  -5  -5  -3  51.069   2.083
  -5  -5  -3  51.719   2.119
  -5  -5  -3  53.106   2.369
  -5   5   3  47.766   4.054
  -5   5   3  49.911   2.193
  -5  -5  -3  50.039   2.142
   5   5  -3  48.501   3.396
  -5   5   3  53.429   2.177
  -5   5  -3  49.382   3.600
  -5   5  -3  51.653   2.101
  -5   5  -3  52.877   2.189
  -5   5  -3  51.837   2.474
  -5  -5   3  52.074   2.157
   5  -5  -3  50.187   3.917
  -5  -5   3  51.815   4.153
  -5  -5   3  53.866   2.262
  -5  -5   3  51.510   2.284
  -5  -5   3  50.946   2.313
  -5  -5   3  53.550   2.109
  -5  -5   3  52.166   3.808
  -5   5  -3  50.328   2.387
  -5   5  -3  55.405   2.332
   5   5   3  52.498   3.783
  -5  -5   3  52.086   2.087
  -5   5  -3  53.592   2.231
  -5  -5   3  51.911   2.098
  -5   5  -3  51.998   3.957
  -5   5  -3  54.013   2.188
  -5   5  -3  51.989   2.151
  -5  -5   3  55.659   2.356
  -5   5  -3  48.646   2.237
  -5   5  -3  53.274   2.164
  -5  -5   3  53.553   2.177
  -5  -5   3  55.283   2.132
  -6  -5  -3  56.547   4.330
   6  -5   3  69.258   4.731
  -6   5   3  67.317   2.620
   6   5  -3  63.719   4.436
  -6  -5  -3  61.261   4.275
  -6   5   3  67.441   2.735
  -6  -5  -3  68.977   2.578
  -6   5   3  69.913   2.776
  -6   5   3  68.227   2.975
  -6  -5  -3  59.443   2.672
  -6  -5  -3  66.714   2.524
  -6   5   3  62.295   2.506
  -6   5   3  66.812   2.633
  -6  -5  -3  67.351   2.534
  -6   5   3  67.168   2.553
  -6   5   3  55.380   4.811
  -6   5   3  65.032   2.649
  -6  -5  -3  66.285   2.611
  -6  -5  -3  65.121   2.629
  -6   5   3  62.826   4.860
  -6   5   3  65.467   2.669
  -6   5   3  69.871   2.775
  -6  -5  -3  67.015   2.758
  -6  -5  -3  65.471   2.643
  -6  -5  -3  65.291   2.786
  -6   5  -3  68.683   2.661
   6   5   3  59.976   4.259
  -6   5  -3  65.140   2.583
  -6   5  -3  64.046   2.789
  -6  -5   3  67.188   2.506
  -6  -5   3  64.995   2.605
  -6   5  -3  66.353   2.739
  -6  -5   3  64.984   2.636
  -6  -5   3  59.397   2.541
   6  -5  -3  56.715   4.380
  -6  -5   3  68.900   2.628
  -6   5  -3  63.185   2.684
  -6   5  -3  65.540   2.703
  -6  -5   3  61.514   4.344
  -6  -5   3  64.305   2.773
  -6  -5   3  66.831   2.701
  -6  -5   3  63.465   2.703
  -6  -5   3  63.739   2.612
  -6  -5   3  64.343   2.526
  -6  -5   3  58.601   4.563
  -6   5  -3  60.391   4.786
  -6   5  -3  65.523   2.639
  -6   5  -3  64.968   2.641
  -6   5  -3  63.327   4.445
  -6   5  -3  67.100   2.894
  -7   5   3  897.56   30.59
  -7   5   3  912.47   30.15
  -7   5   3  891.79   31.19
  -7  -5  -3  912.67   30.41
  -7   5   3  907.35   30.72
  -7  -5  -3  941.15   30.40
  -7   5   3  918.68   30.14
  -7  -5  -3  891.76   30.17
  -7   5   3  923.26   32.26
  -7  -5  -3  906.27   30.69
  -7  -5  -3  893.75   29.59
   7   5  -3  858.11   30.34
  -7  -5  -3  898.04   31.81
  -7   5   3  890.07   29.86
  -7  -5  -3  933.23   29.85
  -7   5   3  927.18   29.96
  -7   5  -3  932.74   30.57
  -7   5  -3  888.14   29.95
  -7  -5   3  900.99   29.58
  -7   5  -3  894.50   29.88
  -7  -5   3  907.65   30.14
  -7   5  -3  884.38   31.81
  -7   5  -3  902.97   32.23
  -7  -5   3  863.77   30.14
  -7  -5   3  905.34   29.82
  -7  -5   3  870.63   29.61
  -7   5  -3  953.58   30.39
  -7   5  -3  931.60   30.72
  -7  -5   3  925.80   30.44
  -7  -5   3  870.16   30.66
  -7  -5   3  898.15   31.22
  -7   5  -3  873.01   30.09
  -7  -5   3  875.89   30.80
  -7   5  -3  858.17   30.37
  -8   5   3  27.336   1.490
  -8  -5  -3  30.448   1.505
  -8  -5  -3  31.788   1.589
  -8  -5  -3  29.069   1.640
  -8   5   3  31.468   1.858
  -8  -5  -3  29.687   1.504
  -8   5   3  30.354   1.664
  -8  -5  -3  27.653   1.474
  -8   5   3  27.808   1.544
  -8   5   3  32.795   1.628
  -8   5   3  26.884   1.581
  -8  -5  -3  29.578   1.615
  -8  -5  -3  29.260   1.505
  -8   5   3  33.018   1.684
  -8  -5  -3  31.825   1.528
  -8  -5   3  28.829   1.438
  -8   5  -3  29.796   1.575
  -8  -5   3  30.006   1.484
  -8   5  -3  30.499   1.533
  -8  -5   3  31.565   1.584
  -8  -5   3  29.953   1.375
  -8   5  -3  28.763   1.649
  -8   5  -3  26.972   1.522
  -8   5  -3  28.617   1.509
  -8   5  -3  29.578   1.505
  -8  -5   3  26.002   1.553
  -8  -5   3  28.518   1.513
  -8   5  -3  28.463   1.671
  -8  -5   3  27.740   1.537
  -9   5   3  14.192   0.904
  -9  -5  -3  14.642   0.954
  -9  -5  -3  13.501   0.941
  -9  -5  -3  15.966   0.986
  -9  -5  -3  15.565   0.932
  -9   5   3  12.995   1.027
  -9  -5  -3  15.266   0.882
  -9  -5  -3  15.614   0.969
  -9   5   3  13.745   0.947
  -9  -5   3  15.159   1.042
  -9  -5   3  15.163   0.910
  -9  -5   3  15.530   0.997
  -9  -5   3  16.195   0.982
  -9   5  -3  13.491   0.905
   9   5   3  10.793   0.902
  -9  -5   3  15.219   0.940
  -9   5  -3  13.997   0.924
  -9   5  -3  15.063   0.932
  -9   5  -3  11.463   0.844
  -9  -5   3  14.750   0.866
   0  -6  -3  56.695   3.318
   0   6  -3  53.770   3.168
   0   6  -3  55.206   2.030
   0   6  -3  50.038   1.998
   0  -6  -3  49.544   2.131
   0   6   3  52.388   1.987
   0   6   3  49.534   1.963
   0  -6   3  49.016   2.137
   0   6  -3  51.946   3.392
   0   6  -3  49.275   3.215
   0   6   3  54.051   3.411
   0  -6  -3  49.559   1.974
   0  -6   3  54.809   3.386
   0   6  -3  46.238   2.101
   0  -6  -3  51.526   3.133
   0  -6  -3  56.268   3.349
   0  -6   3  59.438   3.468
   0  -6   3  49.150   1.985
   0  -6   3  51.814   2.011
   0   6   3  57.949   3.253
  -1   6   3  171.63    6.15
   1  -6   3  174.16    6.16
  -1  -6  -3  191.00    8.85
   1   6  -3  191.24    8.49
   1  -6   3  178.33    9.15
  -1   6   3  199.36    9.12
  -1   6   3  181.13    6.17
  -1  -6  -3  167.47    6.37
  -1  -6  -3  167.21    8.75
   1  -6   3  200.82    8.79
   1   6  -3  173.27    6.51
  -1  -6  -3  170.74    6.21
  -1  -6  -3  177.46    6.31
  -1  -6  -3  178.27    6.06
   1   6  -3  188.64    8.53
  -1   6   3  194.30    9.19
  -1   6   3  177.45    6.11
  -1   6   3  178.72    6.21
   1   6  -3  180.09    6.15
  -1   6   3  179.92    6.39
  -1   6   3  184.77    8.45
   1  -6   3  178.58    6.40
   1   6  -3  171.93    6.23
   1   6   3  193.46    8.60
  -1  -6   3  165.41    6.14
  -1   6  -3  191.14    8.91
   1  -6  -3  197.13    8.86
  -1   6  -3  173.98    6.15
  -1   6  -3  190.27    8.36
  -1  -6   3  173.80    6.38
  -1   6  -3  171.80    6.54
  -1   6  -3  191.14    8.57
  -1  -6   3  194.47    8.83
   1  -6  -3  187.19    8.66
   1   6   3  190.29    8.89
  -1   6  -3  175.86    6.21
   1   6   3  179.13    6.22
  -1  -6   3  185.98    8.64
  -1  -6   3  177.49    6.18
  -1  -6   3  192.15    8.95
   1   6   3  168.37    6.52
   1   6   3  181.44    8.36
   1   6   3  170.14    6.10
  -1   6  -3  181.55    6.24
   1  -6  -3  172.44    6.20
  -2  -6  -3  135.96    5.02
   2  -6   3  137.99    7.65
   2  -6   3  158.50    7.33
  -2  -6  -3  143.19    5.06
  -2   6   3  147.82    7.73
  -2   6   3  163.66    7.82
  -2   6   3  142.20    5.03
  -2  -6  -3  142.68    5.11
  -2   6   3  147.93    5.19
   2   6  -3  148.95    7.20
  -2   6   3  147.97    5.10
  -2   6   3  145.09    5.14
  -2   6   3  145.92    5.04
  -2   6   3  144.22    5.25
   2   6  -3  145.91    5.08
  -2  -6  -3  138.14    5.20
  -2  -6  -3  139.59    5.31
  -2   6   3  152.02    6.97
   2   6  -3  139.13    5.30
  -2  -6  -3  151.11    7.46
  -2  -6  -3  144.12    5.10
  -2   6   3  145.72    5.00
  -2  -6  -3  138.70    4.95
   2   6  -3  147.70    7.03
  -2  -6  -3  155.76    7.16
  -2   6   3  145.56    5.04
  -2   6   3  142.71    5.39
  -2  -6  -3  139.12    5.13
   2  -6   3  137.57    5.19
   2  -6   3  140.90    5.02
  -2  -6  -3  152.77    7.25
  -2  -6   3  139.96    4.93
   2   6   3  158.37    7.16
  -2  -6   3  142.76    4.92
  -2   6  -3  150.10    5.14
  -2   6  -3  150.29    7.59
  -2   6  -3  140.47    5.02
  -2   6  -3  142.77    5.36
   2   6   3  151.34    7.36
  -2   6  -3  147.37    7.16
  -2   6  -3  145.60    5.14
  -2  -6   3  155.89    7.32
  -2   6  -3  149.24    5.04
   2  -6  -3  142.33    5.04
   2  -6  -3  162.99    7.47
   2   6   3  133.41    4.95
  -2  -6   3  144.69    5.02
  -2  -6   3  156.28    7.54
   2   6   3  138.21    5.04
  -2   6  -3  146.75    5.03
  -2  -6   3  141.58    5.07
  -2   6  -3  143.57    5.07
  -2  -6   3  147.55    5.02
  -2   6  -3  142.65    5.11
  -2  -6   3  142.83    5.11
   2  -6  -3  144.81    7.09
  -2   6  -3  146.26    4.99
  -2  -6   3  147.90    5.27
  -2  -6   3  142.54    5.04
  -2   6  -3  148.46    5.43
  -3  -6  -3  34.836   1.599
   3   6  -3  33.571   3.100
  -3   6   3  33.747   1.706
  -3  -6  -3  33.341   1.507
  -3   6   3  33.035   1.556
  -3   6   3  32.885   1.590
   3   6  -3  32.357   1.653
  -3  -6  -3  29.018   1.576
  -3   6   3  34.779   2.602
  -3  -6  -3  34.997   2.842
  -3  -6  -3  31.367   1.470
  -3   6   3  32.597   1.660
   3   6  -3  36.624   2.615
   3   6  -3  33.297   1.599
   3  -6   3  32.005   2.714
  -3  -6  -3  33.619   1.433
   3  -6   3  30.788   1.533
  -3   6   3  33.664   1.741
  -3  -6  -3  32.229   1.550
  -3  -6  -3  34.068   1.517
  -3   6   3  31.650   1.599
  -3   6   3  35.079   3.209
  -3   6   3  33.418   1.535
  -3  -6  -3  31.979   1.498
  -3  -6  -3  36.168   3.184
  -3   6   3  32.425   3.145
   3  -6   3  37.359   3.109
  -3  -6  -3  32.753   1.738
  -3   6   3  34.237   1.546
  -3   6   3  35.498   1.870
  -3  -6  -3  34.961   1.672
  -3  -6  -3  32.647   2.757
   3   6   3  36.848   3.256
  -3  -6   3  31.228   2.954
  -3  -6   3  34.297   1.427
   3   6   3  33.852   1.471
  -3  -6   3  32.316   1.518
  -3   6  -3  29.206   1.507
  -3  -6   3  33.121   1.550
  -3   6  -3  34.329   1.558
  -3  -6   3  32.755   1.535
   3   6   3  32.011   2.666
   3  -6  -3  36.159   2.923
  -3   6  -3  34.515   3.068
  -3  -6   3  31.361   1.581
   3   6   3  30.404   1.501
  -3   6  -3  34.701   1.686
  -3  -6   3  32.495   1.603
  -3   6  -3  31.830   1.539
  -3   6  -3  33.046   1.566
  -3   6  -3  35.565   1.542
  -3   6  -3  33.151   1.574
  -3  -6   3  32.053   2.960
  -3   6  -3  34.730   1.691
  -3  -6   3  31.776   1.680
  -3   6  -3  33.181   1.788
  -3   6  -3  34.690   1.539
  -3  -6   3  31.485   1.447
  -3  -6   3  33.459   1.519
  -3   6  -3  34.055   2.860
  -3  -6   3  34.601   1.520
   4   6  -3  11.165   0.942
  -4   6   3  13.141   0.977
  -4  -6  -3  13.303   0.906
  -4   6   3  14.690   1.005
   4   6  -3  12.976   2.029
  -4  -6  -3  11.042   1.839
  -4   6   3  12.398   0.931
  -4  -6  -3  11.693   0.972
  -4   6   3  11.414   1.067
  -4   6   3  13.353   1.002
  -4  -6  -3  11.828   0.901
  -4  -6  -3  10.199   1.992
  -4  -6  -3  13.063   1.065
  -4   6   3  12.626   2.262
  -4   6   3  12.211   2.242
   4   6  -3  11.717   1.971
  -4  -6  -3  11.458   0.861
  -4  -6  -3  12.887   0.843
   4  -6   3  11.152   0.949
  -4  -6  -3  11.694   1.042
  -4  -6  -3  12.748   0.905
  -4   6   3  13.693   1.100
   4  -6   3  14.387   1.876
   4  -6   3  13.426   2.160
   4   6  -3  12.703   0.960
  -4  -6  -3  14.777   2.401
  -4  -6  -3  13.669   0.943
  -4   6   3  14.045   1.095
  -4   6   3  14.244   0.910
  -4   6   3  12.874   0.922
  -4  -6   3  12.833   0.911
  -4  -6   3  12.135   0.948
  -4  -6   3  11.491   1.916
  -4  -6   3  11.800   2.059
  -4   6  -3  11.458   0.939
  -4   6  -3  11.178   1.042
  -4   6  -3  11.284   0.912
  -4  -6   3  12.221   0.956
   4   6   3  12.818   0.921
  -4   6  -3  10.331   0.882
  -4  -6   3  14.030   0.986
  -4   6  -3  10.667   1.219
  -4  -6   3  11.447   0.960
  -4   6  -3  12.942   1.085
  -4   6  -3  11.781   1.038
   4  -6  -3  11.683   2.019
  -4  -6   3  12.832   0.869
  -4  -6   3  13.816   0.931
  -4   6  -3  13.670   2.006
   4   6   3  12.314   2.019
  -4   6  -3  11.421   0.929
  -4   6  -3  9.8146  2.1710
  -4   6  -3  10.838   0.948
  -4  -6   3  12.048   0.922
  -4   6  -3  13.174   0.971
  -4  -6   3  11.772   0.843
  -5  -6  -3  191.51    6.43
  -5   6   3  188.82    6.55
   5   6  -3  178.88    6.83
  -5   6   3  176.89   10.11
  -5   6   3  190.47    7.03
  -5   6   3  189.71    6.55
  -5  -6  -3  181.14    6.63
  -5   6   3  187.81    6.73
  -5  -6  -3  197.01    6.53
  -5  -6  -3  199.83    6.62
  -5   6   3  193.40    6.54
  -5   6   3  190.14    6.66
  -5  -6  -3  192.63    6.45
   5  -6   3  181.38   10.11
  -5   6   3  191.70    6.53
   5   6  -3  183.52    6.57
  -5  -6  -3  188.98    6.43
  -5   6   3  186.56    6.56
   5   6  -3  165.47    9.02
  -5  -6  -3  186.53    6.72
   5   6  -3  182.30    9.47
  -5  -6  -3  192.06    6.91
  -5   6   3  170.52    9.91
  -5   6   3  189.36    6.79
  -5  -6  -3  196.54    6.63
  -5   6  -3  184.76    9.45
   5   6   3  179.20    6.52
  -5   6  -3  192.60    6.71
  -5  -6   3  192.38    6.65
  -5  -6   3  192.15    6.58
  -5   6  -3  193.22    7.05
  -5   6  -3  184.99    6.50
  -5   6  -3  188.77    6.49
  -5  -6   3  192.43    6.51
  -5  -6   3  181.67    6.42
   5  -6  -3  184.54    9.62
  -5  -6   3  195.98    6.40
  -5  -6   3  188.59    6.67
  -5   6  -3  191.51    6.64
  -5  -6   3  183.54    6.61
  -5   6  -3  196.49    6.65
  -5   6  -3  173.04    9.76
  -5   6  -3  193.75    6.62
  -5  -6   3  173.10    9.63
  -5   6  -3  194.53    6.94
  -5  -6   3  191.89    6.82
  -5  -6   3  187.33    6.48
  -5   6  -3  188.75    6.54
   5   6   3  177.04    9.38
  -6  -6  -3  16.452   1.152
  -6  -6  -3  14.840   1.106
   6  -6   3  16.771   2.538
  -6   6   3  17.599   3.042
  -6  -6  -3  17.313   1.248
   6   6  -3  19.452   2.817
  -6  -6  -3  17.312   1.233
   6   6  -3  16.249   1.170
  -6   6   3  18.849   1.227
  -6   6   3  18.500   1.338
  -6  -6  -3  19.907   1.218
  -6  -6  -3  18.198   1.218
  -6   6   3  16.729   1.310
  -6  -6  -3  17.516   1.235
  -6   6   3  17.305   1.291
  -6   6   3  18.020   1.251
  -6   6   3  16.694   1.305
  -6  -6  -3  17.108   1.105
   6   6  -3  18.637   1.328
  -6   6   3  17.418   1.258
  -6  -6  -3  15.990   1.265
  -6   6   3  18.319   1.256
  -6  -6  -3  13.896   2.280
  -6   6   3  18.383   1.321
  -6  -6   3  16.465   1.175
  -6  -6   3  15.651   2.512
  -6   6  -3  14.247   2.873
  -6  -6   3  17.772   1.157
  -6   6  -3  17.949   1.264
  -6   6  -3  17.043   1.141
  -6   6  -3  17.247   1.119
  -6   6  -3  16.010   1.380
  -6  -6   3  18.479   1.291
   6   6   3  16.112   2.338
  -6   6  -3  14.779   2.156
  -6  -6   3  18.085   1.133
  -6  -6   3  17.531   1.276
  -6  -6   3  18.207   1.164
  -6   6  -3  18.110   1.178
  -6  -6   3  20.199   1.457
   6   6   3  18.026   1.184
  -6   6  -3  17.899   1.259
  -6   6  -3  17.777   1.298
  -6  -6   3  18.327   1.168
   6  -6  -3  15.101   2.515
  -6  -6   3  20.482   2.809
  -6   6  -3  17.415   1.296
  -6  -6   3  16.895   1.191
   6   6   3  16.427   2.736
  -6   6  -3  17.762   1.143
  -7   6   3  117.94    4.17
  -7   6   3  117.14    4.24
  -7  -6  -3  113.03    4.14
  -7  -6  -3  114.74    4.07
  -7  -6  -3  114.61    4.07
  -7   6   3  114.04    4.11
  -7  -6  -3  113.53    4.07
  -7  -6  -3  116.46    4.15
  -7   6   3  111.60    4.09
  -7   6   3  113.44    4.46
  -7  -6  -3  109.39    3.99
  -7   6   3  108.50    4.24
  -7  -6  -3  112.84    4.17
   7   6  -3  107.63    4.08
  -7   6   3  116.48    4.09
  -7   6   3  116.28    4.22
  -7  -6   3  115.80    4.20
  -7   6  -3  116.24    4.13
  -7  -6   3  113.10    4.19
  -7   6  -3  118.78    4.19
  -7  -6   3  110.25    4.01
  -7  -6   3  108.25    4.29
  -7   6  -3  108.41    4.08
  -7  -6   3  114.94    4.16
  -7   6  -3  112.74    4.49
  -7   6  -3  111.25    4.21
  -7   6  -3  115.76    4.20
  -7  -6   3  109.62    3.99
  -7  -6   3  114.93    4.08
  -7   6  -3  112.03    4.33
  -7   6  -3  118.61    4.10
  -7   6  -3  105.67    4.11
  -7  -6   3  110.57    4.06
  -8  -6  -3  39.199   1.825
  -8   6   3  40.786   1.824
  -8  -6  -3  44.304   1.779
  -8  -6  -3  41.016   1.860
  -8  -6  -3  42.196   1.742
  -8   6   3  43.104   1.877
  -8  -6  -3  44.006   1.840
  -8   6   3  38.212   1.738
  -8   6   3  38.787   1.909
   8   6  -3  39.873   1.711
  -8   6   3  39.240   1.956
  -8   6   3  39.453   1.893
  -8  -6  -3  41.598   1.862
  -8  -6  -3  40.704   1.747
  -8  -6   3  44.337   1.850
  -8   6  -3  43.251   1.853
  -8   6  -3  39.760   1.775
  -8  -6   3  43.189   1.814
  -8   6  -3  42.574   1.809
  -8  -6   3  40.997   1.764
  -8   6  -3  40.274   1.844
  -8   6  -3  40.720   1.974
  -8   6  -3  40.832   1.809
  -8  -6   3  40.874   1.726
  -8  -6   3  42.568   1.838
  -8  -6   3  42.567   1.751
   0   7  -3  124.20    5.15
   0  -7   3  146.49    7.15
   0   7   3  135.69    5.07
   0  -7  -3  148.90    7.27
   0   7   3  145.28    6.86
   0  -7  -3  133.11    4.93
   0   7  -3  143.42    4.88
   0  -7  -3  139.68    4.83
   0   7  -3  137.03    4.84
   0  -7   3  130.32    4.86
   0  -7  -3  143.18    7.03
   0  -7  -3  142.08    5.04
   0  -7   3  140.31    4.85
   0  -7  -3  135.58    4.72
   0   7   3  135.08    4.86
   0   7   3  145.38    4.91
   0   7  -3  146.58    7.08
   0   7   3  123.87    4.82
   0  -7   3  143.04    7.28
   0  -7   3  138.43    4.87
   0   7  -3  138.45    4.89
   0   7   3  138.85    4.83
   0  -7   3  138.45    5.01
   0   7   3  143.59    4.83
   0   7  -3  139.84    5.15
   0  -7  -3  143.81    4.87
   0   7  -3  146.16    6.74
   0   7   3  143.50    7.33
  -1   7   3  236.56    8.57
  -1   7   3  214.41    8.16
  -1   7   3  230.81    8.12
   1   7  -3  240.13    8.12
  -1  -7  -3  246.67   11.51
   1  -7   3  241.65    8.13
  -1   7   3  224.21    8.29
   1   7  -3  238.84   11.06
  -1   7   3  247.41   11.81
  -1   7   3  247.45    8.11
  -1   7   3  250.76    8.10
  -1  -7  -3  237.55    8.41
   1   7  -3  236.02    8.58
  -1   7   3  246.44    8.20
  -1  -7  -3  255.05   11.45
   1   7  -3  232.72   11.04
  -1   7   3  244.79    8.15
   1  -7   3  229.29    8.40
  -1   7   3  255.92   11.13
  -1  -7  -3  229.97    8.13
  -1  -7  -3  233.01    7.96
   1   7  -3  238.65    8.20
   1  -7   3  253.69   11.98
   1   7  -3  229.31    8.16
   1  -7   3  250.72    8.15
  -1  -7  -3  239.56    8.30
   1  -7   3  248.98   11.44
  -1  -7  -3  242.67    8.21
   1  -7  -3  241.51    8.45
  -1   7  -3  264.68   11.24
   1   7   3  226.70    8.07
   1   7   3  223.74    8.05
  -1  -7   3  241.89    8.21
   1   7   3  244.84   11.60
  -1   7  -3  243.08    8.20
   1  -7  -3  229.30    8.18
   1   7   3  242.72    8.20
  -1   7  -3  231.56    8.69
  -1  -7   3  214.07    7.92
  -1   7  -3  236.38    8.59
   1   7   3  231.84    8.17
  -1   7  -3  254.33   11.61
  -1  -7   3  259.44   11.63
   1  -7  -3  247.91   11.35
  -1  -7   3  235.54    8.45
   1   7   3  251.77   11.19
  -1   7  -3  227.10    8.05
   1  -7  -3  260.22   11.51
   1  -7  -3  221.86    8.27
  -1   7  -3  222.05    8.21
  -1  -7   3  239.54    8.17
  -1  -7   3  243.24    8.12
   1  -7  -3  240.60   11.90
  -1   7  -3  246.50    8.24
   1   7   3  243.96    8.60
  -1   7  -3  237.78    8.11
  -2   7   3  45.585   2.014
   2   7  -3  44.338   1.851
  -2  -7  -3  46.382   3.455
  -2  -7  -3  42.715   3.397
   2  -7   3  43.602   1.853
  -2   7   3  44.544   2.000
   2  -7   3  42.479   1.909
   2   7  -3  45.841   3.116
   2  -7   3  47.694   3.438
  -2   7   3  47.485   3.241
   2   7  -3  41.702   1.913
  -2   7   3  48.510   2.054
   2   7  -3  49.395   3.222
  -2   7   3  45.372   1.870
  -2  -7  -3  44.407   1.884
  -2   7   3  47.216   1.894
  -2   7   3  43.670   1.877
  -2  -7  -3  43.004   1.963
  -2  -7  -3  42.952   1.928
   2  -7   3  46.603   3.447
  -2   7   3  44.223   1.869
  -2   7   3  44.520   1.940
  -2   7   3  45.763   3.541
  -2  -7  -3  46.008   1.955
   2   7  -3  44.975   1.844
  -2  -7  -3  43.829   1.987
  -2   7   3  44.817   1.865
  -2   7   3  42.680   2.081
  -2  -7  -3  43.403   1.851
   2  -7  -3  40.114   1.776
  -2   7  -3  45.007   1.892
  -2   7  -3  42.436   3.597
  -2   7  -3  41.459   1.888
   2   7   3  43.689   1.888
  -2  -7   3  41.970   1.866
   2   7   3  44.899   3.228
   2   7   3  42.544   2.911
  -2   7  -3  47.926   1.912
  -2  -7   3  45.944   3.400
   2   7   3  42.898   2.094
  -2   7  -3  44.943   1.928
  -2   7  -3  43.846   1.981
  -2  -7   3  41.223   1.760
  -2   7  -3  46.378   2.111
   2  -7  -3  48.967   3.449
  -2  -7   3  43.045   1.923
  -2   7  -3  44.655   1.935
  -2  -7   3  43.209   1.768
   2   7   3  42.895   1.821
  -2   7  -3  47.608   1.925
  -2   7  -3  48.369   3.347
  -2  -7   3  48.475   3.384
  -2  -7   3  41.075   1.769
  -2  -7   3  44.147   1.903
  -2  -7   3  46.258   1.864
  -2  -7   3  43.341   1.962
   2   7   3  48.501   3.348
  -2   7  -3  44.595   1.999
  -2   7  -3  43.816   1.793
  -3   7   3  3.3377  1.7354
  -3   7   3  5.4505  0.9793
  -3  -7  -3  3.9753  0.6932
   3   7  -3  4.8363  1.7958
  -3  -7  -3  7.2218  1.8352
  -3   7   3  3.8411  2.3673
  -3  -7  -3  4.6861  0.6781
   3  -7   3  2.1815  1.6343
  -3   7   3  4.1202  1.0473
   3   7  -3  3.4871  0.8465
   3   7  -3  3.8861  1.5369
  -3  -7  -3  5.2227  0.8169
  -3   7   3  5.0442  0.9194
  -3   7   3  3.8364  0.8789
  -3  -7  -3  4.0442  0.6754
  -3  -7  -3  5.0144  0.7992
  -3   7   3  5.0507  0.9007
   3  -7   3  3.5252  0.7657
  -3   7   3  4.7903  1.0037
  -3   7   3  6.1282  0.9631
   3   7  -3  4.1408  0.7040
  -3  -7  -3  3.9288  1.9748
   3  -7   3  5.1766  1.8058
   3  -7   3  3.7644  0.6890
  -3  -7  -3  5.2298  0.7393
  -3   7   3  4.6055  0.7589
  -3   7   3  5.3920  0.8088
  -3  -7  -3  4.9945  0.8918
  -3  -7  -3  5.7189  0.7589
  -3  -7  -3  5.0492  0.6741
  -3  -7   3  4.8572  0.6279
   3  -7  -3  3.8564  0.7353
   3  -7  -3  4.9547  1.7796
  -3   7  -3  3.5675  1.6661
  -3   7  -3  2.8301  1.8302
   3   7   3  4.6039  1.7120
  -3  -7   3  4.0845  0.8080
   3   7   3  4.9202  0.7989
  -3  -7   3  4.9428  0.6378
  -3   7  -3  4.2272  0.8653
  -3   7  -3  4.9589  0.8010
  -3  -7   3  4.6126  0.7209
  -3   7  -3  3.3747  0.7586
  -3   7  -3  3.1336  0.9271
  -3  -7   3  5.3656  0.6238
  -3   7  -3  5.1237  0.7237
  -3   7  -3  4.3934  0.8819
  -3   7  -3  4.0853  0.8659
  -3  -7   3  3.8967  0.8875
  -3   7  -3  4.5632  0.7523
  -3  -7   3  3.6797  1.7291
  -3  -7   3  3.7664  0.6916
  -3   7  -3  4.6895  0.9707
  -3   7  -3  4.7159  0.8846
  -3  -7   3  5.5378  0.9232
  -3  -7   3  2.9570  0.8835
   3   7   3  2.8947  1.6789
  -3  -7   3  3.6455  1.7034
  -4  -7  -3  11.337   1.085
  -4  -7  -3  13.622   1.035
  -4  -7  -3  12.708   0.995
   4   7  -3  13.639   1.044
  -4  -7  -3  11.823   1.057
   4  -7   3  12.165   1.956
  -4   7   3  10.692   0.995
  -4   7   3  11.620   1.122
  -4   7   3  13.459   1.163
  -4   7   3  11.200   0.981
  -4   7   3  12.156   1.068
   4  -7   3  12.258   0.953
   4   7  -3  11.255   2.019
  -4   7   3  13.379   1.015
  -4  -7  -3  12.212   2.098
  -4  -7  -3  11.700   0.975
  -4  -7  -3  14.091   0.915
   4  -7   3  14.843   2.321
  -4  -7  -3  14.423   0.969
  -4   7   3  12.953   1.105
  -4  -7  -3  12.046   0.912
  -4   7   3  10.905   1.127
  -4  -7  -3  11.760   0.915
   4   7  -3  12.806   0.908
  -4   7   3  11.898   0.981
  -4   7   3  11.606   2.444
   4  -7   3  11.761   0.986
   4   7  -3  12.340   2.091
  -4   7  -3  14.622   1.145
  -4   7  -3  8.6459  2.2947
  -4  -7   3  13.039   1.095
   4   7   3  10.486   1.939
  -4   7  -3  11.026   0.949
  -4  -7   3  11.722   0.861
  -4  -7   3  11.099   1.164
  -4  -7   3  8.0636  2.4267
  -4  -7   3  12.537   0.969
  -4  -7   3  12.258   1.073
   4   7   3  9.7358  2.0479
  -4   7  -3  10.167   2.267
  -4  -7   3  13.502   2.205
  -4   7  -3  14.505   1.174
  -4   7  -3  11.865   1.062
  -4  -7   3  13.450   0.864
  -4   7  -3  12.933   0.991
   4   7   3  12.895   0.982
  -4  -7   3  13.184   0.971
   4  -7  -3  11.625   2.162
  -4   7  -3  11.769   1.115
  -4   7  -3  12.715   1.101
  -4   7  -3  11.393   1.137
  -4   7  -3  11.527   1.110
  -4  -7   3  11.595   0.964
   4  -7  -3  11.793   0.985
  -4  -7   3  12.534   0.928
  -5  -7  -3  139.36    4.81
  -5   7   3  120.02    7.54
  -5  -7  -3  135.68    4.76
   5  -7   3  122.09    7.65
  -5   7   3  133.73    5.15
  -5   7   3  137.17    4.93
   5   7  -3  134.68    5.06
  -5   7   3  137.94    4.85
  -5  -7  -3  138.03    4.96
  -5   7   3  136.71    4.81
  -5  -7  -3  135.39    4.76
  -5  -7  -3  119.76    7.44
  -5   7   3  139.58    4.79
  -5  -7  -3  133.70    4.72
  -5  -7  -3  132.66    4.83
   5   7  -3  126.68    7.17
  -5  -7  -3  133.01    4.68
   5  -7   3  128.29    4.79
   5   7  -3  131.38    4.81
  -5   7   3  134.79    4.86
  -5  -7  -3  135.70    5.08
  -5   7   3  142.19    4.94
  -5  -7  -3  139.43    4.89
  -5   7   3  135.96    4.96
  -5   7   3  142.58    4.83
   5   7  -3  116.80    6.85
  -5   7  -3  140.39    4.87
  -5   7  -3  125.87    7.24
  -5  -7   3  128.68    4.64
  -5  -7   3  132.12    4.67
  -5   7  -3  134.57    4.85
  -5   7  -3  135.71    5.12
  -5  -7   3  137.09    4.88
  -5   7  -3  136.26    4.76
  -5   7  -3  141.44    4.89
  -5   7  -3  136.86    5.14
   5   7   3  130.85    4.78
  -5  -7   3  120.34    7.32
  -5  -7   3  139.37    5.04
  -5  -7   3  140.45    4.77
   5  -7  -3  130.18    8.13
   5   7   3  118.35    7.19
  -5   7  -3  137.12    4.81
  -5   7  -3  137.52    4.82
  -5  -7   3  137.65    4.84
   5  -7  -3  126.95    4.74
   5   7   3  127.48    7.06
  -5   7  -3  129.03    7.73
  -5  -7   3  132.95    4.83
  -5   7  -3  137.51    4.84
  -5  -7   3  124.24    7.36
  -5  -7   3  134.17    4.74
  -5  -7   3  131.71    4.81
  -6   7   3  43.287   2.229
  -6  -7  -3  43.266   2.019
  -6  -7  -3  40.214   1.920
   6   7  -3  42.527   1.894
   6  -7   3  38.485   1.848
  -6  -7  -3  40.645   1.942
  -6  -7  -3  42.166   1.881
  -6  -7  -3  38.138   1.864
  -6   7   3  39.067   2.054
  -6   7   3  41.449   1.879
  -6  -7  -3  39.684   2.069
  -6   7   3  39.548   1.825
  -6   7   3  41.119   2.001
  -6   7   3  41.352   1.985
  -6  -7  -3  41.030   1.989
  -6   7   3  38.709   2.061
  -6   7   3  40.746   2.019
  -6   7   3  40.349   2.022
  -6  -7  -3  42.047   1.951
   6   7  -3  38.085   2.069
  -6   7  -3  42.609   1.927
  -6   7  -3  39.766   2.077
  -6  -7   3  41.152   1.872
  -6   7  -3  39.378   2.021
  -6  -7   3  40.401   1.886
  -6   7  -3  40.965   2.200
  -6  -7   3  42.766   1.898
  -6  -7   3  40.884   1.785
  -6  -7   3  36.653   1.969
  -6  -7   3  41.341   1.929
  -6   7  -3  42.501   1.971
  -6  -7   3  43.595   2.004
  -6   7  -3  40.111   1.981
  -6  -7   3  41.457   2.056
  -6   7  -3  40.069   2.051
  -6  -7   3  39.404   1.875
  -6   7  -3  38.678   1.952
   6   7   3  37.926   1.854
  -6   7  -3  37.217   2.024
  -7   7   3  18.120   1.371
  -7  -7  -3  19.983   1.327
  -7   7   3  17.362   1.231
  -7   7   3  21.334   1.375
   7   7  -3  19.516   1.292
  -7   7   3  19.982   1.271
  -7   7   3  18.564   1.213
  -7  -7  -3  19.331   1.322
  -7  -7  -3  19.460   1.340
  -7  -7  -3  17.997   1.232
  -7   7   3  17.203   1.241
  -7   7   3  19.037   1.394
  -7  -7  -3  17.718   1.302
  -7   7   3  16.488   1.145
  -7  -7  -3  20.268   1.263
  -7  -7  -3  17.838   1.237
  -7  -7  -3  20.356   1.394
  -7   7   3  21.989   1.460
  -7   7  -3  20.642   1.393
  -7  -7   3  19.114   1.224
  -7   7  -3  19.016   1.449
  -7   7  -3  19.170   1.363
   7   7   3  20.480   1.485
  -7  -7   3  17.599   1.289
  -7   7  -3  17.835   1.277
  -7  -7   3  18.142   1.254
  -7  -7   3  17.582   1.325
  -7  -7   3  18.366   1.306
  -7   7  -3  18.404   1.317
  -7   7  -3  20.108   1.340
  -7   7  -3  18.493   1.336
  -7  -7   3  18.274   1.107
  -7  -7   3  21.201   1.266
  -8  -7  -3  28.797   1.324
  -8  -7  -3  30.290   1.319
  -8   7   3  27.796   1.403
  -8  -7  -3  30.171   1.366
  -8   7   3  28.867   1.564
  -8   7   3  27.674   1.425
  -8   7   3  27.851   1.360
  -8  -7  -3  29.174   1.328
   8   7  -3  26.409   1.326
  -8   7   3  28.479   1.412
  -8  -7  -3  31.023   1.371
  -8   7   3  26.275   1.322
  -8  -7  -3  27.704   1.413
  -8  -7   3  28.725   1.362
  -8   7  -3  28.320   1.527
  -8   7  -3  27.673   1.408
  -8   7  -3  26.393   1.368
  -8  -7   3  29.228   1.369
  -8   7  -3  28.396   1.428
   8   7   3  30.690   1.447
   8   7   3  28.590   1.574
  -8   7  -3  27.522   1.333
  -8  -7   3  28.563   1.302
  -8  -7   3  29.446   1.324
  -8  -7   3  30.380   1.469
  -8   7  -3  27.618   1.391
  -8  -7   3  29.547   1.346
   0   8   3  85.719   3.146
   0  -8   3  85.639   3.139
   0   8  -3  84.072   3.147
   0  -8  -3  88.796   3.139
   0   8  -3  82.029   3.131
   0  -8   3  81.645   4.904
   0   8  -3  85.875   3.179
   0   8   3  88.840   5.237
   0  -8  -3  81.320   3.275
   0   8  -3  81.517   4.997
   0   8   3  85.843   3.335
   0   8   3  85.902   4.760
   0  -8  -3  78.581   4.889
   0   8   3  84.050   3.145
   0  -8   3  85.226   5.175
   0  -8  -3  81.667   3.179
   0   8  -3  86.372   3.404
   0   8   3  83.301   3.120
   0  -8   3  84.171   3.325
   0  -8  -3  86.825   3.113
   0  -8   3  86.095   3.164
   0  -8   3  84.591   3.198
   0   8   3  84.682   3.089
   0  -8  -3  87.920   5.071
  -1  -8  -3  58.589   2.396
  -1  -8  -3  59.153   2.349
  -1  -8  -3  61.221   3.962
  -1  -8  -3  58.014   2.344
   1   8  -3  57.601   2.349
  -1   8   3  60.250   4.000
  -1   8   3  61.291   4.376
   1   8  -3  60.502   3.845
   1   8  -3  58.710   2.298
   1  -8   3  60.399   2.379
   1  -8   3  58.049   2.449
  -1   8   3  60.990   2.407
   1  -8   3  60.082   4.219
  -1   8   3  58.236   2.460
   1  -8   3  60.850   4.108
  -1   8   3  56.575   2.368
  -1   8   3  57.185   2.525
   1  -8   3  61.755   2.509
  -1   8   3  59.624   2.327
   1   8  -3  62.913   2.363
  -1  -8  -3  58.018   2.294
  -1   8   3  60.126   2.333
  -1  -8  -3  58.031   2.392
   1   8  -3  58.737   2.592
  -1  -8  -3  61.579   3.966
  -1  -8   3  60.923   2.392
   1  -8  -3  61.799   2.451
   1   8   3  59.062   2.318
  -1   8  -3  55.970   2.521
  -1   8  -3  58.607   2.334
  -1  -8   3  64.085   2.403
   1   8   3  64.766   3.870
  -1   8  -3  58.451   2.373
  -1   8  -3  59.302   2.522
   1   8   3  60.786   2.466
   1  -8  -3  56.363   2.339
   1   8   3  58.887   2.355
   1  -8  -3  60.155   4.086
   1  -8  -3  61.988   2.390
   1   8   3  63.893   2.360
  -1   8  -3  58.990   3.924
   1   8   3  57.074   2.332
  -1  -8   3  60.114   2.563
  -1   8  -3  59.385   2.280
  -1   8  -3  53.503   4.114
  -1   8  -3  61.135   2.453
  -1  -8   3  60.389   2.420
   1  -8  -3  58.253   2.439
  -1  -8   3  59.283   4.320
   2  -8   3  509.90   16.60
  -2   8   3  510.91   16.72
  -2  -8  -3  484.16   17.16
  -2  -8  -3  474.74   16.56
   2   8  -3  516.35   17.52
  -2  -8  -3  494.36   22.92
   2  -8   3  506.36   16.58
  -2   8   3  516.94   16.62
   2   8  -3  498.53   16.58
  -2  -8  -3  500.32   16.29
   2  -8   3  478.64   22.68
  -2   8   3  477.23   16.81
  -2  -8  -3  470.09   16.56
  -2   8   3  492.88   16.59
   2   8  -3  500.69   16.72
  -2  -8  -3  508.61   16.77
  -2   8   3  484.78   16.90
  -2   8   3  495.87   16.45
  -2   8   3  494.70   22.00
   2  -8   3  492.98   17.17
   2   8  -3  465.92   22.24
  -2   8   3  489.03   23.34
   2   8  -3  469.40   22.03
   2  -8   3  479.13   23.85
  -2  -8  -3  510.54   16.96
  -2   8   3  490.98   17.73
  -2   8   3  490.55   17.49
  -2  -8  -3  507.53   22.70
  -2   8   3  500.80   16.50
   2   8   3  493.33   16.69
  -2   8  -3  491.34   17.52
  -2   8  -3  468.55   23.17
  -2   8  -3  506.23   16.45
  -2   8  -3  478.25   16.87
  -2   8  -3  480.34   16.48
   2   8   3  490.07   16.72
  -2  -8   3  500.35   17.20
  -2   8  -3  510.67   16.73
   2   8   3  502.41   17.52
  -2   8  -3  503.19   17.72
   2  -8  -3  489.09   23.85
  -2  -8   3  482.20   16.92
   2   8   3  479.32   22.05
  -2  -8   3  517.38   16.62
  -2  -8   3  473.67   16.24
   2  -8  -3  502.10   22.81
  -2   8  -3  494.23   16.73
  -2   8  -3  495.93   16.79
  -2  -8   3  483.11   16.57
  -2   8  -3  479.38   16.56
  -2   8  -3  522.03   22.27
  -2  -8   3  491.70   22.82
  -2  -8   3  489.29   16.75
   2   8   3  478.03   16.41
   2  -8  -3  509.05   17.19
   2  -8  -3  476.08   16.71
   3  -8   3  14.416   2.251
  -3  -8  -3  12.869   0.867
   3   8  -3  13.979   1.085
   3  -8   3  10.974   2.133
  -3  -8  -3  13.511   1.000
  -3   8   3  11.757   1.206
  -3  -8  -3  12.165   1.104
  -3   8   3  11.325   0.979
  -3   8   3  13.693   1.121
  -3  -8  -3  12.633   1.025
  -3   8   3  11.468   2.441
   3  -8   3  13.006   1.046
  -3  -8  -3  14.702   2.445
  -3  -8  -3  11.967   2.313
  -3   8   3  13.460   0.990
   3   8  -3  13.481   0.939
  -3   8   3  12.631   1.065
   3   8  -3  13.742   2.228
   3   8  -3  13.616   2.142
  -3   8   3  12.043   1.159
  -3  -8  -3  13.291   1.150
  -3  -8  -3  12.646   1.027
  -3   8   3  12.875   1.035
  -3   8   3  10.189   1.047
   3  -8   3  14.327   1.080
   3   8  -3  14.646   0.962
  -3   8   3  13.637   1.121
  -3   8  -3  14.147   1.092
  -3   8  -3  12.561   1.074
   3   8   3  14.494   1.187
  -3   8  -3  12.672   0.972
  -3   8  -3  12.419   2.576
  -3  -8   3  12.406   1.036
   3   8   3  12.898   0.999
  -3   8  -3  15.042   1.135
  -3  -8   3  13.531   0.987
  -3  -8   3  12.406   0.928
  -3  -8   3  12.518   0.997
  -3  -8   3  12.805   1.122
  -3  -8   3  10.055   1.933
   3   8   3  12.938   0.953
   3  -8  -3  13.563   0.964
   3   8   3  12.211   2.368
  -3   8  -3  12.908   1.195
  -3  -8   3  14.077   1.182
   3  -8  -3  11.496   2.162
  -3   8  -3  14.149   1.103
  -3  -8   3  15.734   1.072
   3  -8  -3  12.344   2.105
  -3  -8   3  11.589   2.223
  -3  -8   3  12.112   0.970
  -3   8  -3  14.049   1.053
  -3   8  -3  11.901   2.351
  -3   8  -3  15.748   1.098
   4   8  -3  101.56    5.85
  -4  -8  -3  115.12    3.97
  -4   8   3  113.17    4.30
   4   8  -3  118.86    4.01
  -4   8   3  113.47    4.16
  -4  -8  -3  106.09    3.89
   4  -8   3  106.46    4.11
  -4   8   3  114.65    4.10
   4  -8   3  114.36    4.03
  -4  -8  -3  102.65    6.42
   4  -8   3  100.71    6.57
  -4   8   3  114.26    4.02
  -4   8   3  115.57    4.06
  -4   8   3  111.51    4.00
  -4   8   3  111.65    4.10
  -4   8   3  110.93    4.12
  -4  -8  -3  107.79    3.99
   4   8  -3  109.10    4.27
  -4  -8  -3  111.07    4.10
  -4  -8  -3  109.40    4.04
  -4   8   3  102.48    6.54
   4   8  -3  99.362   6.092
   4  -8   3  97.569   6.048
  -4  -8  -3  106.30    4.13
  -4  -8  -3  104.92    3.89
  -4  -8  -3  113.33    4.13
  -4   8   3  112.66    4.22
   4   8  -3  112.07    4.01
  -4  -8   3  112.55    3.92
  -4  -8   3  117.81    4.08
  -4  -8   3  113.95    3.92
  -4   8  -3  115.02    4.12
  -4  -8   3  96.014   6.154
  -4   8  -3  112.83    4.06
  -4  -8   3  114.35    3.91
   4  -8  -3  104.60    6.66
   4   8   3  94.633   6.006
  -4  -8   3  111.08    4.12
  -4   8  -3  105.47    6.13
   4   8   3  103.79    3.97
  -4   8  -3  112.11    3.97
   4  -8  -3  100.18    3.97
  -4   8  -3  92.126   6.288
  -4   8  -3  114.06    4.12
   4   8   3  114.40    4.31
  -4   8  -3  112.18    3.98
  -4   8  -3  118.19    4.32
   4   8   3  106.28    6.26
   4  -8  -3  103.56    6.38
  -4  -8   3  101.44    6.32
  -4   8  -3  110.03    4.38
  -4  -8   3  113.27    4.11
  -4   8  -3  116.84    4.03
  -4  -8   3  112.20    4.24
  -4  -8   3  107.56    4.01
  -4   8  -3  111.83    4.07
  -5   8   3  296.86   10.52
  -5  -8  -3  281.34   10.30
  -5  -8  -3  309.01   10.40
  -5   8   3  294.97   10.19
  -5   8   3  300.91   10.37
  -5   8   3  299.52   10.11
   5  -8   3  294.25   10.15
  -5  -8  -3  292.54    9.94
   5   8  -3  299.62   10.17
   5   8  -3  302.75   10.24
  -5   8   3  299.53   10.91
   5   8  -3  284.21   10.69
  -5  -8  -3  297.12   10.01
  -5  -8  -3  290.24   10.15
  -5  -8  -3  287.91   10.01
  -5   8   3  302.50   10.26
  -5   8   3  309.36   10.17
  -5  -8  -3  299.65   10.27
  -5   8   3  293.95   10.13
  -5   8  -3  299.34   10.90
  -5   8  -3  308.95   10.19
  -5   8  -3  307.44   10.33
  -5   8  -3  302.23   10.10
  -5   8  -3  298.30   10.28
  -5   8  -3  303.29   10.24
  -5  -8   3  303.97   10.57
  -5   8  -3  291.72   10.36
  -5  -8   3  295.61   10.20
  -5  -8   3  303.63    9.97
  -5   8  -3  299.91   10.77
  -5  -8   3  292.28   10.29
  -5  -8   3  301.16   10.26
   5   8   3  304.02   10.74
  -5  -8   3  294.82    9.95
  -5  -8   3  304.16   10.03
  -5  -8   3  290.07   10.38
  -5   8  -3  293.81   10.11
   5   8   3  279.72   10.16
  -6   8   3  13.296   1.150
   6   8  -3  12.599   1.135
  -6   8   3  12.902   1.296
  -6   8   3  12.737   0.990
  -6   8   3  11.240   1.111
  -6  -8  -3  12.832   1.070
   6   8  -3  13.577   1.004
   6   8  -3  16.615   1.110
  -6  -8  -3  14.612   0.959
  -6  -8  -3  11.207   0.904
  -6  -8  -3  14.899   1.148
  -6   8   3  14.600   1.139
  -6  -8  -3  12.319   0.939
  -6  -8  -3  12.630   1.024
   6  -8   3  11.821   0.984
  -6   8   3  12.613   1.088
  -6   8   3  14.683   1.108
  -6  -8  -3  12.114   1.112
  -6   8  -3  12.886   1.082
  -6   8  -3  12.704   1.276
  -6   8  -3  13.957   1.125
   6   8   3  13.435   1.173
  -6  -8   3  13.127   1.003
  -6   8  -3  14.140   1.073
  -6  -8   3  13.734   0.990
  -6  -8   3  11.803   0.987
  -6  -8   3  12.387   0.972
  -6  -8   3  15.276   1.087
  -6   8  -3  12.511   1.109
  -6   8  -3  14.808   1.096
  -6   8  -3  13.607   1.120
  -6  -8   3  15.717   1.098
  -6  -8   3  14.843   1.001
  -6   8  -3  13.702   1.230
  -6  -8   3  13.676   1.287
  -7  -8  -3  45.860   1.920
  -7   8   3  46.873   1.918
   7   8  -3  44.037   1.962
  -7  -8  -3  46.717   2.003
   7   8  -3  49.925   1.917
  -7  -8  -3  44.585   1.900
  -7   8   3  46.210   2.154
  -7   8   3  45.314   1.992
   7  -8   3  43.866   1.934
  -7   8   3  47.873   1.966
  -7   8   3  50.050   2.013
  -7  -8  -3  44.317   1.891
  -7  -8  -3  46.285   1.998
  -7   8   3  45.408   2.004
  -7  -8  -3  45.963   1.889
  -7   8   3  45.913   1.913
  -7  -8  -3  45.461   1.907
  -7  -8   3  47.384   1.865
   7   8   3  46.838   2.049
  -7   8  -3  46.723   1.984
  -7  -8   3  48.586   1.924
   7  -8  -3  44.764   2.074
  -7  -8   3  48.225   1.993
  -7   8  -3  45.104   1.967
  -7  -8   3  44.370   2.124
  -7   8  -3  42.961   2.068
  -7   8  -3  46.832   1.967
  -7  -8   3  44.880   1.962
  -7  -8   3  44.556   1.948
  -7   8  -3  46.072   2.185
  -7   8  -3  49.283   1.932
  -7  -8   3  46.067   1.969
  -7   8  -3  46.143   1.927
   7   8   3  47.358   2.151
   0   9   3  28.528   2.784
   0   9   3  28.205   1.726
   0  -9  -3  28.626   2.772
   0   9   3  28.174   3.146
   0  -9  -3  30.644   1.633
   0  -9  -3  27.437   1.558
   0   9  -3  30.909   1.755
   0  -9  -3  29.277   1.478
   0  -9   3  29.063   2.837
   0  -9   3  29.317   1.473
   0   9   3  30.709   1.629
   0   9  -3  28.530   1.678
   0  -9   3  29.340   1.782
   0  -9   3  28.432   1.660
   0   9  -3  27.661   2.688
   0   9  -3  30.827   1.883
   0   9   3  30.874   1.546
   0   9   3  27.177   1.624
   0  -9  -3  28.751   1.526
   0   9  -3  30.024   1.546
   0  -9   3  30.362   1.768
   0   9   3  26.748   1.588
  -1   9   3  687.55   30.25
  -1   9   3  676.24   22.78
  -1   9   3  671.91   24.17
  -1  -9  -3  696.63   23.15
  -1  -9  -3  685.89   23.42
  -1   9   3  702.11   23.10
  -1  -9  -3  659.31   22.90
   1  -9   3  702.45   23.76
   1  -9   3  671.31   31.16
  -1   9   3  619.29   31.73
  -1   9   3  686.89   22.72
  -1   9   3  645.47   23.07
   1   9  -3  675.69   30.33
   1   9  -3  653.96   23.06
  -1  -9  -3  648.37   31.08
   1  -9   3  694.93   22.94
  -1  -9  -3  669.41   22.49
   1  -9   3  712.57   22.93
   1   9  -3  706.64   23.12
   1   9  -3  701.25   22.93
  -1  -9  -3  678.89   23.72
   1   9  -3  731.56   24.22
   1  -9  -3  681.60   31.20
  -1   9  -3  711.31   23.11
   1   9   3  670.31   30.26
  -1  -9   3  680.39   22.90
   1   9   3  686.04   22.70
  -1   9  -3  717.95   24.22
  -1  -9   3  701.97   23.77
   1   9   3  673.14   23.09
  -1   9  -3  674.80   22.69
   1  -9  -3  700.72   22.93
   1  -9  -3  687.40   23.14
  -1   9  -3  682.69   23.12
  -1   9  -3  656.33   24.48
   1  -9  -3  674.59   23.74
  -1   9  -3  653.54   30.30
  -1  -9   3  725.70   22.97
   1   9   3  677.34   24.19
  -1   9  -3  671.31   22.90
  -1  -9   3  673.95   31.22
  -1  -9   3  696.39   23.13
   1   9   3  709.68   23.10
  -2  -9  -3  158.99    5.95
   2  -9   3  167.68    5.72
  -2  -9  -3  164.57    5.82
   2  -9   3  148.11    8.37
  -2   9   3  161.27    5.67
  -2  -9  -3  163.38    5.77
   2   9  -3  165.58    5.79
  -2  -9  -3  154.45    5.66
   2   9  -3  153.52    8.16
  -2  -9  -3  163.39    5.60
   2   9  -3  170.33    6.08
   2   9  -3  171.79    5.72
   2  -9   3  169.50    5.77
  -2   9   3  161.60    5.73
  -2   9   3  159.89    5.82
  -2  -9  -3  140.92    8.41
  -2   9   3  162.80    6.00
  -2   9   3  163.10    5.77
  -2   9   3  155.56    8.10
   2  -9   3  162.21    5.94
   2  -9   3  150.74    8.82
  -2   9   3  159.32    8.71
  -2   9   3  166.97    5.72
  -2  -9  -3  155.70    8.51
  -2   9  -3  162.10    5.67
   2  -9  -3  170.71    5.97
  -2   9  -3  169.76    5.77
  -2   9  -3  172.99    6.11
   2   9   3  147.61    8.14
   2   9   3  172.85    6.07
  -2   9  -3  163.81    6.15
  -2  -9   3  171.95    6.01
  -2  -9   3  155.68    8.70
   2   9   3  167.12    5.77
  -2   9  -3  158.21    5.67
  -2  -9   3  164.00    5.70
  -2   9  -3  168.70    5.80
   2  -9  -3  166.52    8.69
  -2   9  -3  163.37    5.67
  -2  -9   3  166.19    5.77
   2  -9  -3  171.46    5.73
   2   9   3  162.94    5.72
  -2   9  -3  158.70    5.74
   2   9   3  161.46    5.66
   2  -9  -3  154.58    5.73
  -2   9  -3  158.39    8.29
   2   9   3  158.07    5.61
  -2  -9   3  169.06    5.79
   3   9  -3  32.847   1.786
  -3   9   3  33.167   1.799
   3  -9   3  26.593   2.676
  -3   9   3  31.253   1.596
  -3   9   3  27.104   1.707
  -3   9   3  31.676   1.718
   3  -9   3  33.410   1.639
  -3  -9  -3  31.582   1.619
  -3  -9  -3  31.995   1.644
   3   9  -3  28.315   2.861
   3   9  -3  33.595   1.562
   3  -9   3  30.714   3.095
  -3  -9  -3  32.801   1.679
  -3   9   3  32.605   1.809
   3  -9   3  34.275   1.630
  -3  -9  -3  31.152   1.759
  -3   9   3  31.180   1.598
  -3   9   3  27.873   3.113
  -3  -9  -3  26.322   2.960
  -3  -9  -3  25.842   2.863
  -3   9   3  30.828   1.813
  -3   9   3  28.839   1.927
   3  -9   3  33.407   1.866
   3   9  -3  35.755   1.845
  -3   9  -3  31.403   1.596
   3   9   3  29.340   1.505
  -3   9  -3  31.728   1.733
   3   9   3  31.582   1.915
  -3   9  -3  34.389   1.669
  -3  -9   3  31.338   1.574
   3  -9  -3  31.115   1.695
   3   9   3  29.615   3.061
  -3  -9   3  30.831   1.760
   3  -9  -3  28.762   2.855
  -3   9  -3  32.133   1.639
   3  -9  -3  30.437   3.062
  -3  -9   3  31.654   1.612
  -3  -9   3  26.456   1.579
   3  -9  -3  30.040   1.537
  -3  -9   3  32.184   1.904
  -3  -9   3  25.083   3.135
  -3   9  -3  25.271   2.959
  -3   9  -3  33.594   1.707
  -3   9  -3  31.295   1.880
  -3   9  -3  25.618   3.085
   3   9   3  34.678   1.739
  -3   9  -3  30.809   1.846
  -3   9  -3  30.717   1.785
  -4  -9  -3  222.78    8.57
  -4   9   3  242.41    8.26
   4   9  -3  253.17    8.41
  -4   9   3  236.43    8.91
  -4   9   3  248.65    8.32
   4   9  -3  243.23    8.33
  -4  -9  -3  247.48    8.42
  -4   9   3  240.51    8.49
   4  -9   3  242.62    8.62
  -4   9   3  250.70    8.43
   4  -9   3  254.83    8.35
  -4  -9  -3  247.73    8.19
  -4  -9  -3  247.88    8.54
   4  -9   3  251.96    8.36
  -4   9   3  244.24    8.32
  -4  -9  -3  226.31    8.39
   4   9  -3  254.18    8.82
  -4  -9  -3  241.64    8.30
  -4   9  -3  243.01    8.93
  -4   9  -3  247.26    8.43
  -4   9  -3  236.70    8.46
  -4  -9   3  234.12    8.13
  -4   9  -3  236.04    8.29
  -4   9  -3  242.23    8.27
  -4   9  -3  240.51    8.45
  -4  -9   3  237.71    8.35
   4  -9  -3  250.52    8.65
   4   9   3  239.46    8.34
  -4   9  -3  242.29    8.42
  -4  -9   3  242.84    8.44
   4   9   3  243.37    8.81
   4   9   3  242.90    8.40
  -4  -9   3  247.35    8.13
  -4  -9   3  234.42    8.48
  -4  -9   3  231.16    8.18
  -4   9  -3  248.36    8.82
   4  -9  -3  225.63    8.33
  -5   9   3  216.09    7.29
   5   9  -3  222.19    7.41
  -5  -9  -3  210.08    7.22
   5   9  -3  214.30    7.75
  -5   9   3  214.60    7.35
  -5  -9  -3  206.07    7.42
  -5  -9  -3  217.03    7.55
  -5  -9  -3  203.55    7.21
   5   9  -3  221.86    7.33
  -5  -9  -3  216.24    7.34
  -5   9   3  222.29    7.43
   5  -9   3  218.68    7.37
   5  -9   3  212.65    7.33
  -5  -9  -3  202.51    7.15
  -5   9   3  212.50    7.37
   5  -9  -3  219.14    7.63
  -5  -9   3  217.23    7.66
  -5   9  -3  218.29    7.46
   5   9   3  220.76    7.79
  -5   9  -3  215.70    7.31
  -5   9  -3  216.68    7.32
  -5  -9   3  217.95    7.50
  -5  -9   3  201.81    7.21
   5   9   3  198.28    7.33
  -5  -9   3  200.10    7.41
  -5   9  -3  207.45    7.39
  -5  -9   3  212.72    7.45
  -5   9  -3  210.32    7.48
  -5  -9   3  210.66    7.17
   5   9   3  215.28    7.42
  -5  -9   3  210.63    7.20
  -5   9  -3  211.63    7.44
  -5   9  -3  213.75    7.89
  -5  -9   3  207.08    7.37
  -5   9  -3  218.27    7.77
   6  -9   3  3.0553  0.7929
  -6  -9  -3  2.4971  0.9711
  -6  -9  -3  1.6192  0.6843
  -6  -9  -3  1.6231  0.6770
  -6   9   3  2.3781  0.8281
  -6   9   3  2.1438  0.9334
  -6  -9  -3  1.4550  0.8339
  -6   9   3  1.2920  0.8395
  -6   9   3  3.4650  1.1884
  -6  -9  -3  1.9903  0.7048
  -6   9   3  1.4094  0.8733
   6   9  -3  3.0723  0.8457
   6  -9   3  1.3949  0.7227
  -6  -9  -3  1.0533  0.7543
  -6   9   3  0.2730  0.9385
   6   9  -3  2.5350  0.9321
   6   9  -3  2.2124  0.7835
  -6  -9  -3  3.6181  0.8223
  -6   9   3  2.8979  0.8458
  -6   9  -3  1.8011  0.9656
  -6  -9   3  1.6090  0.7817
  -6   9  -3  1.5687  0.7771
   6   9   3  1.2623  0.8940
  -6  -9   3  3.5657  0.8547
   6  -9  -3  2.0442  0.8184
  -6   9  -3  2.7575  0.7576
  -6   9  -3  2.1610  0.7936
  -6  -9   3  2.6153  0.8353
  -6  -9   3  1.3834  0.7319
  -6   9  -3  1.2913  0.9417
  -6  -9   3  2.3016  0.6699
  -6  -9   3  2.8783  1.0928
  -6  -9   3  1.1218  0.6688
  -6   9  -3  3.2158  0.8226
   6  -9  -3  0.7850  0.9433
   6   9   3  3.2706  0.8053
  -6   9  -3  1.8964  0.8129
  -7  -9  -3  95.298   3.226
  -7   9   3  95.702   3.331
  -7   9   3  96.961   3.539
   7  -9   3  91.495   3.274
  -7  -9  -3  83.104   3.158
  -7   9   3  93.924   3.268
  -7  -9  -3  90.293   3.332
  -7  -9  -3  87.016   3.289
   7   9  -3  96.488   3.293
  -7   9   3  94.153   3.347
  -7  -9  -3  82.433   3.186
  -7   9   3  96.104   3.364
  -7   9   3  95.709   3.288
  -7  -9  -3  95.482   3.364
   7  -9  -3  83.905   3.401
  -7  -9   3  90.047   3.210
  -7   9  -3  91.541   3.267
   7   9   3  94.593   3.264
  -7  -9   3  89.301   3.203
  -7  -9   3  85.319   3.282
  -7   9  -3  96.509   3.275
  -7  -9   3  91.140   3.341
   7  -9  -3  93.446   3.288
  -7   9  -3  92.945   3.342
  -7   9  -3  94.547   3.329
  -7  -9   3  90.134   3.350
   7   9   3  97.677   3.524
   7   9   3  97.327   3.339
  -7   9  -3  91.734   3.341
  -7   9  -3  92.404   3.540
  -7  -9   3  95.736   3.215
   0 -10   3 -0.1011  0.9378
   0 -10  -3  3.6833  0.9760
   0 -10  -3  0.2535  0.8104
   0 -10  -3  1.2663  0.8779
   0 -10  -3  1.2735  1.6043
   0  10  -3  0.5138  0.8957
   0  10  -3  -1.715   0.694
   0 -10   3  1.6667  0.8504
   0  10   3  1.8321  1.5583
   0  10   3  1.7149  0.8269
   0  10  -3  0.9992  1.9104
   0  10   3  1.8146  0.9118
   0 -10   3  2.8233  2.1135
   0 -10   3  1.1546  1.0225
   0  10  -3  1.6409  0.9871
   0  10   3  1.3233  0.8378
   0  10  -3  2.3285  0.8201
   0  10   3  1.5497  0.8181
   0 -10  -3  0.5122  0.8088
   0  10   3  1.0738  0.8780
   1 -10   3  119.46    4.13
  -1  10   3  107.65    4.06
  -1  10   3  120.20    4.20
   1  10  -3  112.35    4.06
  -1  10   3  113.02    4.09
  -1 -10  -3  108.32    4.24
   1 -10   3  116.37    4.15
  -1 -10  -3  108.48    4.05
  -1 -10  -3  117.37    4.13
  -1  10   3  109.98    4.08
   1  10  -3  102.94    6.15
  -1 -10  -3  115.16    4.15
   1 -10   3  102.23    6.47
   1  10  -3  120.19    4.42
   1 -10   3  119.78    4.31
   1  10  -3  115.38    4.18
  -1  10   3  113.48    4.35
   1  10  -3  105.73    4.10
  -1  10  -3  114.73    4.15
  -1 -10   3  109.69    4.15
   1  10   3  109.59    4.01
  -1  10  -3  99.615   6.122
   1 -10  -3  112.49    4.12
  -1  10  -3  111.03    4.02
   1 -10  -3  107.26    6.39
  -1 -10   3  114.13    4.34
  -1 -10   3  106.57    6.56
   1  10   3  114.59    4.14
   1  10   3  117.38    4.16
   1 -10  -3  119.43    4.08
   1  10   3  114.25    4.35
  -1 -10   3  114.10    4.10
  -1  10  -3  114.71    4.16
   1  10   3  102.70    6.21
  -1  10  -3  113.08    4.39
  -1 -10   3  113.65    4.08
   1 -10  -3  110.04    4.02
   1 -10  -3  114.79    4.30
  -2 -10  -3  28.155   1.602
  -2  10   3  27.957   1.585
  -2 -10  -3  27.955   1.784
  -2  10   3  30.603   1.685
   2  10  -3  27.294   1.666
   2 -10   3  29.706   1.739
   2  10  -3  27.066   1.823
  -2  10   3  30.392   1.573
  -2 -10  -3  30.680   1.710
  -2 -10  -3  27.957   1.563
   2 -10   3  32.871   1.607
   2  10  -3  28.513   1.568
  -2 -10  -3  26.428   1.528
  -2  10   3  26.042   1.784
   2 -10   3  28.156   1.709
   2  10   3  29.952   1.815
   2 -10  -3  30.433   1.849
  -2  10  -3  26.292   1.816
  -2  10  -3  26.873   1.739
  -2 -10   3  29.906   1.714
   2 -10  -3  28.537   1.612
  -2 -10   3  28.695   1.847
  -2 -10   3  28.249   1.612
  -2  10  -3  29.852   1.652
  -2 -10   3  28.634   1.605
  -2  10  -3  28.013   1.634
   2 -10  -3  30.540   1.546
  -2  10  -3  28.847   1.665
   2  10   3  28.183   1.590
   2  10   3  27.710   1.618
  -3  10   3  85.618   3.289
   3  10  -3  85.661   3.482
  -3  10   3  79.268   3.449
   3 -10   3  88.304   3.374
  -3 -10  -3  87.437   3.330
   3  10  -3  87.167   3.235
  -3  10   3  88.772   3.274
  -3  10   3  81.583   3.281
   3  10  -3  88.890   3.322
  -3  10   3  91.943   3.335
  -3  10   3  85.645   3.275
  -3 -10  -3  83.798   3.199
   3 -10   3  88.822   3.239
   3 -10   3  87.900   3.225
  -3 -10  -3  83.433   3.348
  -3 -10  -3  84.250   3.355
  -3  10  -3  88.160   3.320
  -3  10  -3  87.656   3.282
   3 -10  -3  90.859   3.435
  -3 -10   3  88.773   3.303
  -3  10  -3  85.614   3.269
  -3 -10   3  84.123   3.443
  -3  10  -3  86.098   3.532
   3 -10  -3  87.014   3.298
   3 -10  -3  83.486   3.215
   3  10   3  79.598   3.148
  -3  10  -3  84.187   3.213
  -3 -10   3  85.614   3.298
  -3  10  -3  84.279   3.200
   3  10   3  89.772   3.300
   3  10   3  86.448   3.289
   3  10   3  85.049   3.473
  -4 -10  -3  227.31    7.65
  -4  10   3  206.36    7.61
  -4 -10  -3  225.84    7.72
  -4  10   3  215.79    7.51
   4  10  -3  228.59    7.54
   4  10  -3  221.77    7.60
   4 -10   3  219.58    7.81
  -4  10   3  221.97    7.61
   4 -10   3  228.98    7.53
  -4  10   3  217.62    7.50
   4  10  -3  215.76    7.97
  -4  10   3  206.58    8.03
  -4 -10  -3  220.95    7.39
   4 -10   3  221.56    7.54
  -4  10   3  212.68    7.66
  -4 -10   3  216.27    7.55
  -4  10  -3  204.76    7.62
  -4  10  -3  214.28    7.61
   4  10   3  236.10    7.98
   4  10   3  217.06    7.50
  -4  10  -3  221.85    7.49
   4  10   3  223.68    7.60
   4  10   3  211.22    7.55
   4 -10  -3  226.99    7.83
  -4  10  -3  211.73    7.48
  -4  10  -3  210.95    7.62
  -4  10  -3  214.22    8.05
  -4  10  -3  226.95    8.00
  -4 -10   3  223.18    7.62
   4 -10  -3  225.94    7.56
  -4 -10   3  210.70    7.67
  -4  10  -3  214.26    7.58
   5 -10   3  60.275   2.334
  -5  10   3  55.990   2.340
  -5  10   3  58.017   2.300
  -5  10   3  59.901   2.305
   5  10  -3  59.871   2.303
  -5  10   3  57.423   2.309
   5  10  -3  60.029   2.454
  -5  10   3  60.402   2.510
   5 -10   3  57.551   2.324
  -5 -10  -3  57.363   2.345
  -5 -10  -3  57.497   2.268
   5  10  -3  60.788   2.294
  -5  10   3  60.100   2.313
  -5 -10   3  53.201   2.294
  -5  10  -3  56.436   2.330
   5 -10  -3  56.532   2.321
  -5  10  -3  56.318   2.542
   5  10   3  58.689   2.214
   5  10   3  60.624   2.465
  -5  10  -3  56.866   2.479
  -5 -10   3  51.810   2.154
  -5 -10   3  56.207   2.485
   5 -10  -3  61.032   2.490
  -5  10  -3  56.436   2.294
  -5 -10   3  54.157   2.277
   5  10   3  60.443   2.410
  -5 -10   3  46.931   2.297
  -5  10  -3  59.738   2.347
  -5  10  -3  54.483   2.297
  -6 -10  -3  40.012   1.679
  -6  10   3  39.090   1.783
  -6  10   3  37.624   1.650
  -6  10   3  37.999   1.669
  -6 -10  -3  39.555   1.717
  -6  10   3  39.860   1.625
  -6 -10  -3  39.179   1.617
   6  10  -3  37.626   1.531
  -6  10   3  39.331   1.680
  -6  10   3  37.128   1.646
   6 -10   3  41.251   1.682
   6  10  -3  41.010   1.621
   6  10  -3  39.452   1.651
  -6 -10   3  35.577   1.505
  -6 -10   3  35.775   1.617
   6 -10  -3  42.908   1.773
  -6  10  -3  40.992   1.666
  -6  10  -3  40.386   1.635
  -6  10  -3  38.322   1.623
   6  10   3  40.201   1.727
  -6 -10   3  36.094   1.761
   6  10   3  39.513   1.612
   6  10   3  42.309   1.824
  -6  10  -3  33.205   1.757
   6 -10  -3  43.299   1.656
  -6  10  -3  39.562   1.638
  -6 -10   3  39.628   1.727
  -6  10  -3  41.485   1.783
  -6 -10   3  35.860   1.528
  -6  10  -3  40.329   1.646
   0 -11  -3  2.6699  0.8450
   0 -11   3  0.3591  0.9196
   0  11   3  0.8615  0.7717
   0  11  -3  2.4625  0.8853
   0  11   3  0.2918  0.8480
   0 -11  -3  1.6411  0.9077
   0  11  -3  2.3750  0.8647
   0 -11  -3  1.6638  0.7974
   0  11  -3  1.5980  0.9759
   0  11  -3  2.5565  0.7583
   0  11   3  0.5288  0.8890
   0 -11   3  1.4676  0.9837
   0 -11   3  1.5067  0.9576
   0  11   3  1.8844  0.8941
  -1  11   3  121.07    4.64
   1  11  -3  139.25    4.78
  -1 -11  -3  133.55    4.77
  -1  11   3  128.44    4.65
  -1 -11  -3  122.79    4.77
  -1  11   3  130.06    4.96
   1 -11   3  137.58    4.92
  -1 -11  -3  132.11    4.87
  -1 -11  -3  125.13    4.65
   1 -11   3  135.98    4.71
   1  11  -3  128.08    4.66
   1  11  -3  137.26    5.08
  -1  11   3  136.85    4.78
   1 -11   3  138.77    4.76
   1 -11  -3  126.26    4.76
  -1 -11   3  134.68    4.70
   1  11   3  130.06    4.71
   1 -11  -3  135.59    4.70
  -1  11  -3  136.00    5.00
   1 -11  -3  135.28    4.90
  -1 -11   3  124.91    4.68
  -1 -11   3  128.22    4.72
  -1  11  -3  129.40    4.71
   1  11   3  135.09    4.74
  -1  11  -3  132.26    4.74
  -1 -11   3  137.75    4.95
   1  11   3  130.66    5.01
   2 -11   3  100.35    3.54
  -2  11   3  95.414   3.573
  -2  11   3  93.617   3.505
  -2  11   3  88.625   3.691
   2 -11   3  95.891   3.732
   2 -11   3  95.013   3.487
   2  11  -3  96.891   3.839
   2  11  -3  94.643   3.458
  -2 -11  -3  97.506   3.576
  -2 -11  -3  94.533   3.671
  -2 -11  -3  90.446   3.562
   2  11  -3  101.50    3.58
  -2  11   3  95.722   3.504
   2  11   3  94.974   3.510
   2  11   3  94.223   3.806
  -2  11  -3  96.558   3.739
   2 -11  -3  93.662   3.522
   2 -11  -3  89.502   3.472
  -2  11  -3  95.301   3.523
  -2 -11   3  91.270   3.527
  -2  11  -3  93.672   3.545
   2 -11  -3  95.993   3.535
   2 -11  -3  101.13    3.69
  -2 -11   3  101.74    3.73
  -2 -11   3  92.511   3.551
   2  11   3  95.112   3.545
  -3  11   3  15.039   1.161
   3 -11   3  15.691   1.193
   3 -11   3  15.801   1.095
  -3 -11  -3  12.209   0.941
   3  11  -3  15.554   1.250
   3 -11   3  15.377   1.107
   3  11  -3  16.517   1.162
  -3 -11  -3  16.433   1.126
  -3 -11  -3  15.857   1.112
  -3  11   3  15.962   1.041
   3  11  -3  17.218   1.096
   3 -11   3  13.218   1.051
  -3 -11  -3  13.570   1.159
  -3  11   3  13.823   1.081
   3 -11  -3  16.234   1.078
  -3  11  -3  16.032   1.068
  -3  11  -3  16.929   1.184
   3 -11  -3  17.240   1.174
   3  11   3  16.179   1.144
  -3  11  -3  16.854   1.197
  -3 -11   3  17.867   1.241
  -3  11  -3  17.572   1.162
   3 -11  -3  16.008   1.125
   3  11   3  14.720   1.097
   3  11   3  16.342   1.199
  -3 -11   3  16.362   1.077
  -3 -11   3  15.892   1.193
  -4 -11  -3  14.858   1.058
  -4  11   3  16.904   1.148
  -4  11   3  16.533   1.148
   4 -11   3  17.509   1.098
   4 -11   3  15.172   1.098
  -4 -11  -3  14.457   1.035
   4  11  -3  15.594   1.084
   4 -11   3  16.928   1.111
  -4  11   3  15.712   1.069
   4  11  -3  15.861   1.128
   4  11  -3  15.498   1.078
  -4 -11  -3  15.830   1.086
   4  11   3  13.660   0.994
   4  11   3  13.263   0.984
   4 -11  -3  16.440   1.187
   4 -11  -3  17.202   1.053
   4  11   3  16.873   1.263
  -4  11  -3  15.431   1.008
   4 -11  -3  15.956   1.121
  -4  11  -3  15.793   1.120
  -4  11  -3  16.980   1.140
  -4  11  -3  15.207   1.024
   4  11   3  15.654   1.142
  -4  11  -3  13.239   0.973
  -4  11  -3  13.085   1.015
  -4 -11   3  15.438   1.210
  -4 -11   3  16.405   1.175
  -4 -11   3  15.937   1.142
  -5 -11  -3  25.460   1.213
  -5  11   3  28.733   1.323
   5  11  -3  27.447   1.465
  -5  11   3  28.450   1.291
   5 -11   3  28.961   1.359
  -5 -11  -3  29.596   1.326
   5  11  -3  29.895   1.369
   5  11  -3  27.304   1.322
   5 -11   3  28.158   1.395
  -5  11   3  26.837   1.337
  -5  11   3  22.852   1.185
   5 -11   3  27.789   1.346
  -5 -11  -3  28.201   1.334
  -5  11  -3  30.083   1.398
   5  11   3  27.829   1.478
   5 -11  -3  29.124   1.362
   5 -11  -3  29.666   1.316
  -5 -11   3  29.381   1.373
   5 -11  -3  30.649   1.474
  -5  11  -3  25.430   1.262
  -5  11  -3  25.241   1.234
   5  11   3  29.430   1.372
  -5  11  -3  24.734   1.204
  -5 -11   3  28.026   1.485
   0  12  -3  211.96    7.47
   0 -12  -3  199.56    7.05
   0  12   3  208.50    7.14
   0 -12  -3  202.31    7.34
   0 -12   3  197.42    7.04
   0 -12  -3  207.02    7.14
   0  12  -3  202.36    7.11
   0 -12   3  213.22    7.38
   0 -12   3  206.34    7.09
   0  12   3  207.63    7.44
   1 -12   3  123.54    4.22
  -1 -12  -3  125.08    4.25
  -1  12   3  112.22    4.12
  -1  12   3  112.50    4.41
   1 -12   3  120.59    4.20
   1  12  -3  107.00    4.12
  -1 -12  -3  115.60    4.36
   1  12  -3  117.72    4.25
   1  12  -3  121.21    4.44
  -1 -12  -3  108.10    4.14
   1 -12   3  123.58    4.41
  -1  12   3  121.26    4.27
  -1  12  -3  119.41    4.49
   1  12   3  115.27    4.19
   1  12   3  118.21    4.45
  -1 -12   3  124.95    4.39
  -1  12  -3  118.52    4.25
   1  12   3  114.34    4.20
   1 -12  -3  118.72    4.24
   1 -12  -3  117.38    4.19
  -1  12  -3  116.92    4.22
   1 -12  -3  122.93    4.36
  -1 -12   3  119.06    4.26
   2  12  -3  78.105   2.893
   2 -12   3  78.705   2.903
  -2 -12  -3  72.737   2.928
  -2  12   3  76.466   2.897
   2  12  -3  74.359   2.750
  -2  12   3  71.808   2.783
   2  12  -3  77.748   3.060
  -2 -12  -3  80.222   2.910
   2 -12   3  75.661   2.965
   2 -12   3  76.082   2.847
   2  12   3  70.369   2.813
  -2  12  -3  76.447   3.031
   2 -12  -3  75.550   2.794
  -2 -12   3  78.140   2.825
  -2  12  -3  71.085   2.827
   2  12   3  75.912   3.023
  -2  12  -3  71.640   2.813
  -2 -12   3  67.350   2.802
   2 -12  -3  84.093   2.955
  -2 -12   3  82.681   2.976
   2  12   3  72.294   2.800
   3 -12   3  21.014   1.260
   3  12  -3  22.815   1.302
  -3 -12  -3  24.891   1.252
  -3  12   3  20.704   1.131
  -3  12   3  22.021   1.214
   3 -12   3  20.623   1.326
  -3  12   3  24.100   1.310
   3 -12   3  23.063   1.292
   3  12  -3  22.564   1.138
   3  12  -3  22.040   1.364
  -3  12  -3  21.601   1.424
  -3  12  -3  19.204   1.206
   3  12   3  22.816   1.382
  -3  12  -3  22.642   1.246
   3  12   3  19.096   1.172
   3  12   3  21.248   1.189
   3 -12  -3  22.926   1.186
   3 -12  -3  22.732   1.388
  -3 -12   3  22.358   1.224
   3 -12  -3  19.765   1.120
  -3 -12   3  21.780   1.243
  -3 -12   3  22.497   1.394
   0  13  -3  5.6854  0.8081
   0  13   3  6.4855  0.7108
   0  13  -3  6.4740  0.7479
   0 -13   3  7.5992  0.7680
   0 -13  -3  6.8031  0.8429
   0 -13   3  6.0539  0.9077
   0   0  -4  130.02    6.06
   0   0   4  136.05    6.09
   0   0  -4  128.65    6.27
   0   0   4  129.56    6.31
   0   0  -4  130.78    5.90
   0   0   4  137.43    6.50
   1   0  -4  455.63   20.24
   1   0   4  456.82   20.93
  -1   0   4  472.11   21.63
   1   0   4  460.37   21.56
  -1   0  -4  476.75   20.61
  -1   0   4  478.09   20.53
  -1   0  -4  437.56   20.26
  -1   0  -4  462.30   19.93
   1   0  -4  441.49   20.65
  -1   0   4  464.34   20.82
   2   0   4  3.6847  1.1481
   2   0   4  4.8491  1.3078
  -2   0   4  4.5381  1.1476
  -2   0  -4  3.3639  1.1693
  -2   0   4  3.6802  1.3892
  -2   0  -4  2.3977  1.2112
  -2   0  -4  3.8681  1.0163
   2   0  -4  4.6627  0.9773
  -2   0   4  6.0714  1.3350
  -3   0  -4  698.35   29.63
   3   0  -4  667.20   29.95
  -3   0   4  695.72   32.05
  -3   0   4  666.85   30.80
   3   0   4  656.34   31.86
  -3   0   4  724.29   30.68
   3   0  -4  612.80   29.23
  -3   0   4  708.55   30.48
  -3   0  -4  687.04   30.51
   3   0   4  695.54   31.03
  -3   0  -4  694.82   30.08
  -4   0  -4  468.42   21.57
  -4   0   4  471.05   22.75
  -4   0  -4  472.82   21.04
  -4   0   4  466.37   21.76
   4   0   4  501.97   22.06
   4   0   4  456.71   22.50
   4   0  -4  472.94   21.23
  -4   0   4  486.80   21.76
  -4   0   4  492.44   21.69
  -4   0  -4  484.90   21.35
  -5   0  -4  287.73    9.63
  -5   0  -4  282.41    9.73
  -5   0  -4  285.16    9.77
  -5   0  -4  282.88    9.61
  -5   0   4  268.53    9.82
  -5   0  -4  287.60    9.79
  -5   0   4  293.45    9.71
  -5   0  -4  288.69   13.31
   5   0   4  306.33   13.82
  -5   0  -4  279.96    9.85
  -5   0  -4  297.67   13.30
  -5   0  -4  279.61    9.86
  -5   0   4  284.78    9.71
  -5   0  -4  296.84   13.13
  -5   0   4  286.64    9.51
  -5   0   4  282.11    9.84
  -5   0   4  290.70    9.79
  -5   0  -4  283.66    9.51
  -5   0  -4  280.96    9.58
  -5   0   4  293.23   13.56
  -5   0   4  276.25    9.56
   5   0   4  290.82   13.87
  -5   0   4  286.74    9.90
   5   0  -4  300.95   13.20
  -5   0   4  282.32   10.05
  -5   0   4  288.66   14.13
  -5   0   4  283.83   10.39
  -5   0  -4  289.57   10.26
  -6   0  -4  0.5504  0.5814
  -6   0   4 -0.8308  0.8233
  -6   0   4  0.9803  0.8102
  -6   0  -4  -1.029   0.692
  -6   0  -4  0.3775  0.8400
  -6   0   4  0.7569  0.7875
  -6   0   4  1.1708  0.6169
  -6   0   4 -0.1902  1.5378
  -6   0  -4  0.0772  0.6681
   6   0   4  -1.173   1.729
  -6   0   4 -0.4206  1.6690
  -6   0   4  0.6279  0.8744
  -6   0  -4  1.1861  1.3798
  -6   0  -4  0.0349  0.6747
  -6   0   4  0.1973  0.5586
  -6   0  -4 -0.1224  0.7816
  -6   0  -4  0.7130  0.6832
  -6   0   4 -0.7579  0.6068
  -6   0  -4  1.3029  0.6416
   6   0  -4  2.2270  1.4718
  -6   0  -4  0.5338  0.6128
   6   0  -4  0.3040  1.8788
  -6   0   4  0.8063  0.6960
  -6   0  -4  0.2133  1.3940
  -6   0   4  -1.739   0.808
  -7   0  -4  67.199   2.543
  -7   0   4  67.685   2.650
  -7   0   4  69.353   2.680
  -7   0   4  68.272   2.764
  -7   0  -4  66.058   2.612
  -7   0  -4  65.652   2.643
  -7   0  -4  62.059   2.658
  -7   0  -4  67.903   2.644
  -7   0   4  70.035   2.577
  -7   0  -4  66.420   2.794
   7   0   4  63.455   4.429
  -7   0  -4  64.738   2.626
  -7   0   4  63.778   2.594
  -7   0   4  67.400   2.679
  -7   0  -4  68.295   2.569
  -7   0   4  61.115   4.531
  -7   0  -4  61.428   4.302
  -7   0  -4  67.749   2.550
  -7   0   4  71.407   2.657
   7   0  -4  68.469   4.508
  -8   0   4  68.572   2.747
  -8   0   4  69.432   2.713
  -8   0   4  67.273   2.649
  -8   0  -4  67.613   2.918
  -8   0  -4  68.089   2.618
  -8   0  -4  68.116   2.713
  -8   0  -4  65.974   2.625
  -8   0   4  66.985   2.844
  -8   0  -4  72.925   2.714
  -8   0   4  69.751   2.575
  -8   0   4  72.613   2.738
  -8   0  -4  73.499   2.699
  -8   0   4  69.596   2.681
  -8   0  -4  67.736   2.616
  -9   0   4  1.5267  0.7177
  -9   0  -4  1.6385  0.7655
  -9   0  -4  0.7155  0.7917
  -9   0  -4  1.8334  0.8431
   0  -1  -4 2666.72  123.74
   0  -1   4 2861.91  133.37
   0   1   4 2968.12  132.95
   0   1  -4 2733.13  121.33
   0   1  -4 2768.70  124.85
   0   1   4 2695.16  123.43
   0  -1   4 2687.69  127.41
   0  -1  -4 2798.03  127.20
   0   1   4 2760.56  126.98
   0   1  -4 2515.75  124.62
   0  -1   4 2752.26  123.25
  -1  -1  -4 1369.67   64.29
   1   1  -4 1362.72   62.75
  -1   1   4 1467.88   64.79
  -1  -1  -4 1346.03   62.15
  -1   1   4 1481.67   63.94
   1  -1   4 1390.40   67.28
   1  -1   4 1332.03   62.41
  -1  -1  -4 1371.23   64.13
  -1   1   4 1387.76   67.50
  -1  -1  -4 1459.91   62.89
   1   1  -4 1357.91   60.74
  -1  -1   4 1391.08   64.04
  -1   1  -4 1295.96   62.89
  -1  -1   4 1421.79   63.93
  -1   1  -4 1431.43   60.52
   1  -1  -4 1283.85   66.46
  -1  -1   4 1404.31   66.18
   1   1   4 1270.26   66.09
   1  -1  -4 1354.08   62.71
   1   1   4 1416.44   67.22
  -1  -1   4 1511.53   65.50
  -1   1  -4 1470.61   60.98
  -2  -1  -4 1980.41   89.38
  -2   1   4 1976.31   86.93
  -2  -1  -4 1943.74   83.56
   2   1  -4 1925.01   87.89
  -2  -1  -4 1962.59   86.54
  -2   1   4 1895.90   89.65
   2   1  -4 1760.35   81.95
  -2   1   4 1884.23   85.32
   2  -1   4 1893.77   91.79
   2   1   4 1736.25   89.57
  -2   1  -4 1874.77   89.62
  -2  -1   4 1836.18   93.40
  -2   1  -4 1892.27   86.45
   2   1   4 1791.08   85.98
   2  -1  -4 1863.97   88.24
  -2   1  -4 1953.42   84.84
  -2  -1   4 1959.52   87.18
  -2  -1   4 1968.69   85.28
   2  -1  -4 1793.49   84.69
  -2  -1   4 1818.69   85.51
  -2   1  -4 1804.98   84.53
  -3  -1  -4 1753.51   73.41
   3   1  -4 1645.57   72.43
   3  -1   4 1528.96   73.99
  -3   1   4 1702.09   74.18
   3   1  -4 1571.65   73.27
  -3   1   4 1712.16   78.19
  -3  -1  -4 1717.63   74.70
  -3   1   4 1670.64   75.51
  -3  -1  -4 1669.53   75.17
   3  -1   4 1755.83   78.06
  -3  -1   4 1742.26   74.80
  -3   1  -4 1649.11   74.52
  -3   1  -4 1642.94   72.13
  -3  -1   4 1688.63   74.17
   3   1   4 1658.97   78.60
  -3  -1   4 1662.04   75.32
  -3   1  -4 1716.67   76.06
  -3  -1   4 1648.60   78.08
  -3   1  -4 1764.37   78.83
   3  -1  -4 1622.35   73.16
   3  -1  -4 1727.93   74.76
   3   1   4 1742.00   75.63
  -4   1   4  86.366   4.730
  -4  -1  -4  96.847   4.815
   4  -1   4  86.491   4.812
  -4  -1  -4  89.245   4.749
  -4   1   4  90.152   5.148
   4   1  -4  83.847   4.308
  -4  -1  -4  88.571   4.749
  -4   1   4  93.123   4.953
   4   1  -4  89.190   4.864
   4   1   4  99.251   5.015
  -4   1  -4  92.126   4.694
  -4  -1   4  86.445   4.934
   4  -1  -4  85.634   4.504
  -4  -1   4  85.215   4.815
  -4  -1   4  89.281   4.945
  -4   1  -4  88.828   4.946
  -4   1  -4  87.718   4.726
   4   1   4  84.254   4.609
  -4   1  -4  81.486   4.415
   4  -1  -4  90.008   4.770
  -5  -1  -4  34.430   2.811
  -5   1   4  34.446   1.579
  -5   1   4  35.419   1.756
  -5  -1  -4  35.194   2.777
  -5  -1  -4  37.508   1.532
  -5   1   4  33.995   1.681
  -5  -1  -4  32.703   1.535
  -5   1   4  38.311   3.029
  -5  -1  -4  34.320   1.501
  -5   1   4  34.936   1.540
  -5   1   4  36.464   1.570
   5   1  -4  39.745   3.118
   5  -1   4  37.093   2.888
  -5  -1  -4  34.569   1.617
  -5  -1  -4  34.015   1.505
  -5  -1  -4  35.635   1.783
  -5  -1  -4  36.336   1.681
  -5   1   4  34.097   1.553
  -5  -1  -4  35.060   1.524
  -5   1   4  35.472   1.720
  -5   1   4  32.652   2.776
   5  -1   4  34.917   3.236
  -5  -1  -4  36.357   1.558
  -5   1   4  35.744   1.552
  -5   1   4  35.149   1.820
  -5   1   4  34.339   1.571
  -5  -1  -4  40.247   2.860
  -5   1   4  38.713   3.047
  -5  -1  -4  34.450   1.481
  -5   1  -4  33.206   1.756
  -5  -1   4  32.904   1.653
   5   1   4  37.931   2.964
  -5   1  -4  33.267   2.855
   5  -1  -4  36.549   2.657
  -5  -1   4  35.888   2.961
  -5   1  -4  35.337   1.513
  -5  -1   4  35.798   1.571
  -5  -1   4  35.012   1.760
  -5   1  -4  33.779   1.612
  -5  -1   4  36.165   1.562
  -5  -1   4  35.823   1.567
  -5  -1   4  34.327   1.671
  -5   1  -4  35.015   2.890
  -5  -1   4  35.875   1.534
  -5  -1   4  35.306   1.510
  -5   1  -4  37.242   1.649
   5  -1  -4  36.144   3.002
  -5  -1   4  34.073   1.546
  -5   1  -4  36.665   1.545
  -5   1  -4  34.994   1.588
  -5  -1   4  40.082   2.918
  -5   1  -4  36.851   1.617
  -5   1  -4  36.889   1.661
  -5   1  -4  35.204   1.528
  -5  -1   4  37.919   2.996
  -5   1  -4  36.502   1.603
  -6  -1  -4  122.72    4.27
  -6  -1  -4  122.05    4.34
  -6   1   4  116.84    4.44
  -6  -1  -4  119.93    4.52
  -6  -1  -4  120.11    4.34
  -6  -1  -4  123.65    4.33
   6   1  -4  127.60    6.54
  -6   1   4  120.98    4.34
   6  -1   4  124.04    6.78
  -6   1   4  121.15    4.65
  -6   1   4  118.11    4.37
  -6   1   4  121.62    4.31
  -6  -1  -4  120.20    4.28
  -6   1   4  116.94    4.34
  -6   1   4  123.28    4.32
  -6  -1  -4  121.79    4.24
  -6   1   4  121.03    4.21
  -6   1   4  123.87    6.59
  -6  -1  -4  120.74    6.41
  -6  -1  -4  116.90    4.24
  -6  -1  -4  123.13    4.20
  -6   1   4  117.13    4.34
  -6  -1  -4  113.42    6.41
  -6   1   4  119.08    6.94
  -6   1   4  114.46    4.38
  -6  -1   4  121.06    6.57
  -6  -1   4  122.10    4.21
  -6   1  -4  117.32    4.20
  -6   1  -4  121.81    6.44
  -6   1  -4  120.52    4.36
  -6  -1   4  122.76    4.39
  -6  -1   4  117.73    6.64
  -6   1  -4  121.79    4.32
  -6   1  -4  117.98    6.35
  -6  -1   4  122.39    4.25
  -6   1  -4  124.06    4.24
  -6  -1   4  113.93    6.60
  -6  -1   4  127.66    4.44
  -6  -1   4  121.12    4.37
  -6  -1   4  123.92    4.19
  -6   1  -4  123.75    4.29
  -6   1  -4  114.41    4.20
   6   1   4  119.40    6.58
  -6  -1   4  123.89    4.45
  -6  -1   4  124.08    4.30
  -6   1  -4  124.29    4.58
  -6   1  -4  122.36    4.32
   6  -1  -4  119.55    6.52
  -6   1  -4  125.02    4.34
  -6  -1   4  121.03    4.33
  -7  -1  -4  121.72    4.29
  -7  -1  -4  124.52    4.41
  -7  -1  -4  119.58    4.28
  -7   1   4  120.76    4.71
  -7   1   4  125.02    4.37
  -7   1   4  119.36    4.42
  -7  -1  -4  117.66    4.27
  -7  -1  -4  123.11    4.41
  -7  -1  -4  123.21    4.36
  -7   1   4  115.12    4.24
  -7   1   4  120.42    4.40
  -7   1   4  121.50    4.37
  -7   1   4  104.29    6.89
  -7  -1  -4  113.22    6.56
   7   1  -4  119.82    6.88
  -7   1   4  118.84    4.37
   7  -1   4  109.02    6.78
  -7  -1  -4  126.85    4.61
  -7  -1  -4  124.78    4.28
  -7  -1  -4  123.20    4.38
  -7   1   4  124.75    4.53
  -7   1  -4  127.79    4.40
  -7  -1   4  125.71    4.54
  -7   1  -4  122.19    4.40
  -7   1  -4  124.95    4.42
  -7  -1   4  121.32    4.20
  -7   1  -4  113.88    4.24
  -7  -1   4  122.36    4.42
  -7  -1   4  128.91    4.46
  -7   1  -4  123.78    4.31
  -7   1  -4  123.25    4.62
   7   1   4  113.80    6.55
  -7  -1   4  119.40    6.81
  -7  -1   4  119.56    4.34
  -7   1  -4  115.75    6.50
  -7   1  -4  113.08    6.52
  -7  -1   4  123.77    4.28
  -7   1  -4  116.30    4.23
  -7  -1   4  122.16    4.40
   7  -1  -4  108.71    6.55
  -7   1  -4  124.87    4.36
  -7  -1   4  124.96    4.26
  -7   1  -4  124.93    4.30
  -7  -1   4  123.91    4.38
  -8   1   4  225.23    8.04
  -8   1   4  226.90    7.72
  -8  -1  -4  235.30    7.98
  -8  -1  -4  227.83    7.92
  -8   1   4  230.30    8.20
  -8  -1  -4  233.74    7.84
  -8  -1  -4  230.85    8.03
  -8  -1  -4  235.46    7.93
  -8   1   4  235.27    7.97
  -8  -1  -4  234.48    8.34
  -8   1   4  229.52    7.92
  -8  -1  -4  234.02    7.76
  -8   1   4  221.62    7.92
  -8  -1   4  232.29    8.19
  -8   1  -4  228.53    7.83
  -8  -1   4  227.58    7.92
  -8   1  -4  226.29    7.83
  -8   1  -4  233.46    7.97
  -8  -1   4  233.74    7.98
  -8  -1   4  222.85    7.78
  -8   1  -4  231.74    7.97
  -8  -1   4  227.79    7.75
  -8   1  -4  232.64    7.90
  -8  -1   4  236.88    8.07
  -8  -1   4  227.69    8.03
  -8   1  -4  230.15    8.37
  -9  -1  -4  44.395   1.814
  -9  -1  -4  47.331   1.840
  -9  -1  -4  45.771   1.900
  -9  -1  -4  46.835   2.051
  -9  -1  -4  43.858   1.893
  -9  -1   4  48.419   1.932
  -9   1  -4  44.764   1.887
  -9   1  -4  43.542   2.049
  -9   1  -4  43.960   1.914
  -9  -1   4  43.215   1.792
  -9  -1   4  48.999   1.948
   0   2  -4  54.212   3.012
   0   2  -4  55.351   2.879
   0  -2   4  52.229   3.095
   0   2   4  58.948   3.202
   0   2   4  55.911   2.861
   0   2   4  54.629   3.275
   0  -2  -4  52.463   3.033
   0  -2  -4  53.627   3.331
   0  -2  -4  54.538   2.897
   0  -2   4  60.294   3.277
   0   2  -4  59.904   3.119
   1   2  -4 4346.22  194.52
  -1   2   4 4458.92  192.85
  -1  -2  -4 4487.54  199.53
   1  -2   4 4467.11  214.07
  -1  -2  -4 4339.38  198.60
   1  -2   4 4349.71  199.76
   1   2  -4 4566.26  200.77
  -1   2   4 4354.14  204.05
  -1  -2  -4 4360.04  203.80
  -1   2   4 4497.94  212.38
   1   2   4 4385.71  209.84
   1  -2  -4 4581.14  203.44
  -1   2  -4 4444.74  199.45
   1  -2  -4 4134.93  195.71
  -1  -2   4 4568.22  202.53
  -1  -2   4 4576.11  203.53
   1   2   4 4553.18  196.76
  -1   2  -4 4469.05  196.53
  -1   2  -4 4472.11  204.59
  -1  -2   4 4413.14  212.01
  -1  -2   4 4511.06  201.00
   1   2   4 4357.87  205.03
  -2  -2  -4  176.47    8.07
   2  -2   4  179.30    8.57
  -2  -2  -4  171.22    8.16
  -2   2   4  181.04    8.30
  -2   2   4  181.53    8.72
  -2  -2  -4  169.47    7.84
   2   2  -4  175.38    8.07
   2  -2   4  161.58    7.85
  -2   2   4  162.07    7.59
  -2   2   4  182.83    8.23
   2   2  -4  167.46    7.69
   2  -2  -4  178.97    8.25
  -2   2  -4  182.66    8.48
  -2  -2   4  179.58    8.21
   2   2   4  175.19    8.26
  -2  -2   4  176.60    8.21
   2  -2  -4  164.67    7.74
  -2   2  -4  175.18    7.96
  -2  -2   4  174.08    8.54
  -2   2  -4  173.20    7.96
   2   2   4  153.42    8.18
  -3  -2  -4 1410.29   64.94
  -3   2   4 1485.16   68.87
  -3  -2  -4 1525.38   64.63
   3   2  -4 1518.24   64.59
  -3  -2  -4 1549.88   63.55
  -3   2   4 1549.10   66.59
   3   2  -4 1461.62   63.27
  -3   2   4 1524.98   65.33
  -3  -2  -4 1350.09   65.76
   3  -2   4 1385.48   64.95
  -3   2   4 1421.31   63.17
  -3  -2   4 1550.33   65.34
   3  -2  -4 1448.03   65.75
   3   2   4 1496.56   66.54
  -3  -2   4 1460.66   65.84
  -3   2  -4 1558.62   64.54
  -3   2  -4 1468.08   63.53
  -3   2  -4 1509.24   66.64
  -3  -2   4 1457.25   68.70
   3  -2  -4 1430.30   64.27
  -4  -2  -4  26.332   2.232
   4  -2   4  26.508   2.429
  -4   2   4  23.742   1.230
  -4  -2  -4  23.857   1.217
  -4  -2  -4  23.625   1.222
  -4   2   4  24.961   2.366
  -4   2   4  23.531   1.290
  -4   2   4  23.296   1.280
  -4  -2  -4  21.900   1.276
  -4   2   4  23.094   2.238
   4   2  -4  25.239   2.350
  -4  -2  -4  25.789   2.411
  -4  -2  -4  24.754   1.199
  -4  -2  -4  22.875   1.325
   4   2  -4  23.262   2.059
  -4  -2  -4  23.661   1.167
  -4   2   4  23.155   1.365
  -4   2   4  21.476   2.196
  -4  -2   4  22.608   1.190
  -4   2  -4  26.781   2.514
  -4  -2   4  25.031   2.267
  -4  -2   4  25.166   1.285
  -4  -2   4  23.619   1.192
  -4   2  -4  25.669   2.270
  -4   2  -4  24.728   2.102
  -4   2  -4  22.151   1.196
  -4  -2   4  26.655   2.438
   4  -2  -4  25.016   2.166
  -4   2  -4  23.148   1.322
  -4  -2   4  24.894   2.234
  -4  -2   4  23.528   1.161
   4   2   4  24.942   2.177
  -4   2  -4  21.506   1.420
  -4   2  -4  23.309   1.283
  -4  -2   4  22.931   1.205
  -4   2  -4  23.522   1.232
  -5  -2  -4  72.178   2.762
  -5  -2  -4  70.173   4.401
  -5  -2  -4  72.867   2.732
  -5   2   4  69.478   2.814
  -5  -2  -4  68.145   2.654
  -5  -2  -4  73.867   2.757
  -5   2   4  72.085   2.649
  -5   2   4  74.845   2.837
  -5  -2  -4  75.881   2.803
  -5   2   4  81.914   4.798
  -5   2   4  73.756   2.963
  -5  -2  -4  74.590   2.936
  -5  -2  -4  73.598   2.717
  -5   2   4  72.726   2.772
  -5   2   4  72.434   2.825
  -5   2   4  77.381   4.524
   5   2  -4  79.545   4.609
  -5   2   4  66.062   2.727
[truncated: 1,121,292 more chars]
