# Supplementary material for: Use of intensity quotients and differences in absolute structure refinement
Source: Acta Crystallogr B Struct Sci Cryst Eng Mater. 2013 May 17;69(Pt 3):249–59. doi: 10.1107/S2052519213010014 (PMC3661305; doi:10.1107/S2052519213010014)
Supplement: Supplementary file 2 [file b-69-00249-sup2.zip › FYO12D_B.cif]

 
data_FYO12D_B
 
_audit_creation_method            SHELXL-2012
_chemical_name_systematic
;
 ?
;
_chemical_name_common             ?
_chemical_melting_point           ?
_chemical_formula_moiety          ?
_chemical_formula_sum
 'C21 H22 N2' 
_chemical_formula_weight          302.40

loop_
 _atom_type_symbol
 _atom_type_description
 _atom_type_scat_dispersion_real
 _atom_type_scat_dispersion_imag
 _atom_type_scat_source
 'C'  'C'   0.0181   0.0091
 'International Tables Vol C Tables 4.2.6.8 and 6.1.1.4'
 'H'  'H'   0.0000   0.0000
 'International Tables Vol C Tables 4.2.6.8 and 6.1.1.4'
 'N'  'N'   0.0311   0.0180
 'International Tables Vol C Tables 4.2.6.8 and 6.1.1.4'
 
_space_group_crystal_system       orthorhombic
_space_group_IT_number            19
_space_group_name_H-M_alt         'P 21 21 21'
_space_group_name_Hall            'P 2ac 2ab'
 
_shelx_space_group_comment
;
The symmetry employed for this shelxl refinement is uniquely defined
by the following loop, which should always be used as a source of
symmetry information in preference to the above space-group names.
They are only intended as comments.
;
 
loop_
 _space_group_symop_operation_xyz
 'x, y, z'
 '-x+1/2, -y, z+1/2'
 '-x, y+1/2, -z+1/2'
 'x+1/2, -y+1/2, -z'
 
_cell_length_a                    8.540(2)
_cell_length_b                    11.085(3)
_cell_length_c                    17.344(4)
_cell_angle_alpha                 90
_cell_angle_beta                  90
_cell_angle_gamma                 90
_cell_volume                      1641.9(7)
_cell_formula_units_Z             4
_cell_measurement_temperature     100(2)
_cell_measurement_reflns_used     ? 
_cell_measurement_theta_min       ? 
_cell_measurement_theta_max       ? 
 
_exptl_crystal_description        ? 
_exptl_crystal_colour             ? 
_exptl_crystal_density_meas       ? 
_exptl_crystal_density_method     ?              
_exptl_crystal_density_diffrn     1.223          
_exptl_crystal_F_000              648
_exptl_transmission_factor_min    ?                                             
_exptl_transmission_factor_max    ?                                             
_exptl_crystal_size_max           0.340
_exptl_crystal_size_mid           0.150
_exptl_crystal_size_min           0.030
_exptl_absorpt_coefficient_mu     0.548
_shelx_estimated_absorpt_T_min    0.836
_shelx_estimated_absorpt_T_max    0.984
_exptl_absorpt_correction_type    ? 
_exptl_absorpt_correction_T_min   ? 
_exptl_absorpt_correction_T_max   ? 
_exptl_absorpt_process_details    ? 
 
_exptl_special_details
;
 ?
;
 
_diffrn_ambient_temperature       100(2)
_diffrn_radiation_wavelength      1.54178
_diffrn_radiation_type            CuK\a
_diffrn_source                    ?                       
_diffrn_measurement_device_type   ? 
_diffrn_measurement_method        ? 
_diffrn_detector_area_resol_mean  ? 
_diffrn_reflns_number             101034
_diffrn_reflns_av_unetI/netI      0.0104
_diffrn_reflns_av_R_equivalents   0.0409
_diffrn_reflns_limit_h_min        -10
_diffrn_reflns_limit_h_max        9
_diffrn_reflns_limit_k_min        -13
_diffrn_reflns_limit_k_max        13
_diffrn_reflns_limit_l_min        -20
_diffrn_reflns_limit_l_max        20
_diffrn_reflns_theta_min          4.734
_diffrn_reflns_theta_max          66.580
_diffrn_reflns_theta_full         67.679
_diffrn_measured_fraction_theta_max   0.999
_diffrn_measured_fraction_theta_full  0.976
_diffrn_reflns_Laue_measured_fraction_max    0.999
_diffrn_reflns_Laue_measured_fraction_full   0.976
_diffrn_reflns_point_group_measured_fraction_max   0.999
_diffrn_reflns_point_group_measured_fraction_full  0.975
_reflns_number_total              2900
_reflns_number_gt                 2834
_reflns_threshold_expression      'I > 2\s(I)'
_reflns_Friedel_coverage          0.726
_reflns_Friedel_fraction_max      1.000
_reflns_Friedel_fraction_full     0.974
 
_reflns_special_details
;
 Reflections were merged by SHELXL according to the crystal
 class for the calculation of statistics and refinement.
 
 _reflns_Friedel_fraction is defined as the number of unique
 Friedel pairs measured divided by the number that would be
 possible theoretically, ignoring centric projections and
 systematic absences.
;
 
_computing_data_collection        ?
_computing_cell_refinement        ?
_computing_data_reduction         ?
_computing_structure_solution     ?
_computing_structure_refinement   'SHELXL-2012 (Sheldrick, 2012)'
_computing_molecular_graphics     ?
_computing_publication_material   ?
 
_refine_special_details
;
 ?
;
_refine_ls_structure_factor_coef  Fsqd
_refine_ls_matrix_type            full
_refine_ls_weighting_scheme       calc
_refine_ls_weighting_details
;
 w=1/[\s^2^(Fo^2^)+(0.0401P)^2^+0.2255P]
 where P=(Fo^2^+2Fc^2^)/3
;
_atom_sites_solution_primary      ?
_atom_sites_solution_secondary    ?
_atom_sites_solution_hydrogens    difmap
_refine_ls_hydrogen_treatment     refall
_refine_ls_extinction_method      none
_refine_ls_extinction_coef        .
_refine_ls_abs_structure_details
;
 Flack x determined using 1188 quotients [(I+)-(I-)]/[(I+)+(I-)]
 (Parsons and Flack (2004), Acta Cryst. A60, s61).
;
_refine_ls_abs_structure_Flack    0.11(10)
_chemical_absolute_configuration  ?
_refine_ls_number_reflns          2900
_refine_ls_number_parameters      296
_refine_ls_number_restraints      0
_refine_ls_R_factor_all           0.0254
_refine_ls_R_factor_gt            0.0246
_refine_ls_wR_factor_ref          0.0653
_refine_ls_wR_factor_gt           0.0645
_refine_ls_goodness_of_fit_ref    1.071
_refine_ls_restrained_S_all       1.071
_refine_ls_shift/su_max           0.001
_refine_ls_shift/su_mean          0.000
 
loop_
 _atom_site_label
 _atom_site_type_symbol
 _atom_site_fract_x
 _atom_site_fract_y
 _atom_site_fract_z
 _atom_site_U_iso_or_equiv
 _atom_site_adp_type
 _atom_site_occupancy
 _atom_site_site_symmetry_order  
 _atom_site_calc_flag
 _atom_site_refinement_flags_posn
 _atom_site_refinement_flags_adp
 _atom_site_refinement_flags_occupancy
 _atom_site_disorder_assembly
 _atom_site_disorder_group
C1 C 0.7795(2) 0.73537(16) 0.90556(10) 0.0280(4) Uani 1 1 d . . . . .
H1A H 0.872(2) 0.7520(17) 0.8730(11) 0.029(5) Uiso 1 1 d . . . . .
H1B H 0.780(2) 0.7926(19) 0.9512(12) 0.031(5) Uiso 1 1 d . . . . .
H1C H 0.788(2) 0.651(2) 0.9260(12) 0.034(5) Uiso 1 1 d . . . . .
N2 N 0.63923(16) 0.74573(12) 0.85817(7) 0.0220(3) Uani 1 1 d . . . . .
C3 C 0.50003(19) 0.71486(14) 0.90287(9) 0.0228(3) Uani 1 1 d . . . . .
H3A H 0.484(2) 0.7691(17) 0.9484(11) 0.024(4) Uiso 1 1 d . . . . .
H3B H 0.516(2) 0.6303(19) 0.9247(11) 0.030(5) Uiso 1 1 d . . . . .
C4 C 0.35438(19) 0.71679(13) 0.85240(9) 0.0210(3) Uani 1 1 d . . . . .
H4A H 0.258(2) 0.6987(17) 0.8861(10) 0.021(4) Uiso 1 1 d . . . . .
H4B H 0.362(2) 0.6524(17) 0.8139(11) 0.024(5) Uiso 1 1 d . . . . .
C5 C 0.33562(17) 0.83879(13) 0.80981(8) 0.0178(3) Uani 1 1 d . . . . .
C6 C 0.31584(18) 0.93663(13) 0.87164(8) 0.0179(3) Uani 1 1 d . . . . .
C7 C 0.16778(18) 0.96165(13) 0.90153(9) 0.0190(3) Uani 1 1 d . . . . .
H7 H 0.074(2) 0.9201(17) 0.8813(11) 0.025(4) Uiso 1 1 d . . . . .
C8 C 0.14813(19) 1.04784(13) 0.95941(8) 0.0197(3) Uani 1 1 d . . . . .
C9 C 0.27733(19) 1.11046(14) 0.98861(9) 0.0219(3) Uani 1 1 d . . . . .
H9 H 0.264(2) 1.1746(18) 1.0272(10) 0.025(5) Uiso 1 1 d . . . . .
C10 C 0.42406(19) 1.08443(14) 0.95950(9) 0.0221(3) Uani 1 1 d . . . . .
H10 H 0.517(2) 1.1260(17) 0.9794(10) 0.023(4) Uiso 1 1 d . . . . .
C11 C 0.44609(18) 0.99770(13) 0.90190(9) 0.0193(3) Uani 1 1 d . . . . .
C12 C 0.61077(17) 0.97361(14) 0.87392(9) 0.0218(3) Uani 1 1 d . . . . .
H12A H 0.648(2) 1.0480(17) 0.8439(11) 0.025(5) Uiso 1 1 d . . . . .
H12B H 0.682(2) 0.9662(17) 0.9191(11) 0.023(5) Uiso 1 1 d . . . . .
C13 C 0.62682(17) 0.86413(13) 0.82001(8) 0.0197(3) Uani 1 1 d . . . . .
H13 H 0.728(2) 0.8750(15) 0.7896(9) 0.014(4) Uiso 1 1 d . . . . .
C14 C 0.48845(17) 0.86315(13) 0.76356(8) 0.0188(3) Uani 1 1 d . . . . .
H14 H 0.479(2) 0.9448(15) 0.7420(10) 0.015(4) Uiso 1 1 d . . . . .
C15 C 0.51465(19) 0.77526(15) 0.69711(9) 0.0235(3) Uani 1 1 d . . . . .
H15A H 0.603(2) 0.8039(18) 0.6651(11) 0.032(5) Uiso 1 1 d . . . . .
H15B H 0.420(2) 0.7698(17) 0.6634(11) 0.030(5) Uiso 1 1 d . . . . .
H15C H 0.548(2) 0.6920(18) 0.7162(11) 0.029(5) Uiso 1 1 d . . . . .
C16 C -0.00698(19) 1.07260(14) 0.98829(9) 0.0221(3) Uani 1 1 d . . . . .
N17 N -0.13081(17) 1.09058(13) 1.01137(8) 0.0286(3) Uani 1 1 d . . . . .
C18 C 0.19538(18) 0.83997(13) 0.75496(8) 0.0187(3) Uani 1 1 d . . . . .
C19 C 0.09955(18) 0.74007(14) 0.74309(9) 0.0220(3) Uani 1 1 d . . . . .
H19 H 0.120(2) 0.6671(16) 0.7692(10) 0.019(4) Uiso 1 1 d . . . . .
C20 C -0.02673(19) 0.74475(15) 0.69225(9) 0.0260(3) Uani 1 1 d . . . . .
H20 H -0.096(2) 0.6749(17) 0.6862(11) 0.027(5) Uiso 1 1 d . . . . .
C21 C -0.05934(19) 0.84936(16) 0.65199(9) 0.0257(4) Uani 1 1 d . . . . .
H21 H -0.148(2) 0.8507(16) 0.6154(11) 0.026(5) Uiso 1 1 d . . . . .
C22 C 0.03543(18) 0.94965(14) 0.66304(9) 0.0231(3) Uani 1 1 d . . . . .
H22 H 0.015(2) 1.0242(17) 0.6336(12) 0.029(5) Uiso 1 1 d . . . . .
C23 C 0.16071(18) 0.94562(13) 0.71386(9) 0.0204(3) Uani 1 1 d . . . . .
H23 H 0.227(2) 1.0189(18) 0.7209(11) 0.030(5) Uiso 1 1 d . . . . .
 
loop_
 _atom_site_aniso_label
 _atom_site_aniso_U_11
 _atom_site_aniso_U_22
 _atom_site_aniso_U_33
 _atom_site_aniso_U_23
 _atom_site_aniso_U_13
 _atom_site_aniso_U_12
C1 0.0249(9) 0.0296(9) 0.0293(9) 0.0037(7) -0.0022(7) 0.0056(7)
N2 0.0208(6) 0.0223(6) 0.0228(6) 0.0020(5) 0.0006(5) 0.0030(5)
C3 0.0252(8) 0.0209(7) 0.0223(7) 0.0051(6) 0.0019(6) 0.0025(6)
C4 0.0241(8) 0.0170(7) 0.0219(8) 0.0019(6) 0.0030(6) -0.0005(6)
C5 0.0197(7) 0.0163(7) 0.0173(7) -0.0005(6) 0.0011(6) -0.0014(5)
C6 0.0222(7) 0.0161(7) 0.0156(7) 0.0023(6) -0.0006(6) 0.0002(6)
C7 0.0221(8) 0.0182(7) 0.0167(7) 0.0019(6) -0.0012(6) -0.0006(6)
C8 0.0243(7) 0.0181(7) 0.0166(7) 0.0027(6) 0.0013(6) 0.0026(6)
C9 0.0293(8) 0.0194(8) 0.0169(7) -0.0014(6) -0.0006(6) 0.0003(6)
C10 0.0258(8) 0.0222(8) 0.0184(7) -0.0009(6) -0.0029(6) -0.0034(6)
C11 0.0234(7) 0.0176(7) 0.0169(7) 0.0032(6) -0.0016(6) -0.0001(6)
C12 0.0203(7) 0.0232(8) 0.0218(7) -0.0009(6) -0.0024(6) -0.0016(6)
C13 0.0191(7) 0.0210(7) 0.0190(7) 0.0006(6) 0.0007(6) -0.0003(6)
C14 0.0206(7) 0.0185(7) 0.0172(7) 0.0007(6) 0.0019(6) -0.0010(6)
C15 0.0225(7) 0.0290(8) 0.0189(7) -0.0032(6) 0.0024(6) -0.0013(7)
C16 0.0289(9) 0.0188(7) 0.0184(7) -0.0032(6) -0.0001(6) 0.0004(7)
N17 0.0276(7) 0.0302(7) 0.0280(7) -0.0067(6) 0.0022(6) 0.0023(6)
C18 0.0186(7) 0.0214(7) 0.0163(7) -0.0032(6) 0.0038(6) 0.0000(6)
C19 0.0243(8) 0.0220(8) 0.0198(7) -0.0025(6) 0.0038(6) -0.0027(6)
C20 0.0255(8) 0.0311(8) 0.0216(7) -0.0059(7) 0.0031(6) -0.0099(7)
C21 0.0201(8) 0.0405(9) 0.0167(7) -0.0044(6) 0.0013(6) -0.0032(7)
C22 0.0236(8) 0.0282(8) 0.0175(7) -0.0003(6) 0.0014(6) 0.0019(6)
C23 0.0212(7) 0.0202(7) 0.0199(7) -0.0027(6) 0.0019(6) -0.0003(6)
 
_geom_special_details
;
 All esds (except the esd in the dihedral angle between two l.s. planes)
 are estimated using the full covariance matrix.  The cell esds are taken
 into account individually in the estimation of esds in distances, angles
 and torsion angles; correlations between esds in cell parameters are only
 used when they are defined by crystal symmetry.  An approximate (isotropic)
 treatment of cell esds is used for estimating esds involving l.s. planes.
;
 
loop_
 _geom_bond_atom_site_label_1
 _geom_bond_atom_site_label_2
 _geom_bond_distance
 _geom_bond_site_symmetry_2
 _geom_bond_publ_flag
C1 N2 1.457(2) . ?
C1 H1A 0.99(2) . ?
C1 H1B 1.01(2) . ?
C1 H1C 1.00(2) . ?
N2 C3 1.460(2) . ?
N2 C13 1.474(2) . ?
C3 C4 1.521(2) . ?
C3 H3A 1.002(19) . ?
C3 H3B 1.02(2) . ?
C4 C5 1.549(2) . ?
C4 H4A 1.027(19) . ?
C4 H4B 0.980(19) . ?
C5 C18 1.530(2) . ?
C5 C6 1.535(2) . ?
C5 C14 1.5556(19) . ?
C6 C7 1.394(2) . ?
C6 C11 1.404(2) . ?
C7 C8 1.396(2) . ?
C7 H7 0.99(2) . ?
C8 C9 1.399(2) . ?
C8 C16 1.443(2) . ?
C9 C10 1.381(2) . ?
C9 H9 0.98(2) . ?
C10 C11 1.399(2) . ?
C10 H10 0.978(19) . ?
C11 C12 1.511(2) . ?
C12 C13 1.538(2) . ?
C12 H12A 1.025(19) . ?
C12 H12B 0.994(19) . ?
C13 C14 1.535(2) . ?
C13 H13 1.021(17) . ?
C14 C15 1.526(2) . ?
C14 H14 0.983(17) . ?
C15 H15A 0.99(2) . ?
C15 H15B 1.00(2) . ?
C15 H15C 1.02(2) . ?
C16 N17 1.148(2) . ?
C18 C19 1.392(2) . ?
C18 C23 1.403(2) . ?
C19 C20 1.394(2) . ?
C19 H19 0.944(18) . ?
C20 C21 1.382(2) . ?
C20 H20 0.98(2) . ?
C21 C22 1.388(2) . ?
C21 H21 0.99(2) . ?
C22 C23 1.387(2) . ?
C22 H22 0.99(2) . ?
C23 H23 1.00(2) . ?
 
loop_
 _geom_angle_atom_site_label_1
 _geom_angle_atom_site_label_2
 _geom_angle_atom_site_label_3
 _geom_angle
 _geom_angle_site_symmetry_1
 _geom_angle_site_symmetry_3
 _geom_angle_publ_flag
N2 C1 H1A 108.6(11) . . ?
N2 C1 H1B 113.3(11) . . ?
H1A C1 H1B 109.0(16) . . ?
N2 C1 H1C 109.7(12) . . ?
H1A C1 H1C 108.3(17) . . ?
H1B C1 H1C 107.8(16) . . ?
C1 N2 C3 110.56(12) . . ?
C1 N2 C13 112.50(13) . . ?
C3 N2 C13 112.87(12) . . ?
N2 C3 C4 110.92(12) . . ?
N2 C3 H3A 112.7(11) . . ?
C4 C3 H3A 109.7(10) . . ?
N2 C3 H3B 107.6(11) . . ?
C4 C3 H3B 109.7(11) . . ?
H3A C3 H3B 106.1(15) . . ?
C3 C4 C5 111.79(12) . . ?
C3 C4 H4A 108.8(10) . . ?
C5 C4 H4A 111.1(11) . . ?
C3 C4 H4B 109.2(11) . . ?
C5 C4 H4B 108.5(10) . . ?
H4A C4 H4B 107.4(15) . . ?
C18 C5 C6 110.02(12) . . ?
C18 C5 C4 112.64(12) . . ?
C6 C5 C4 107.17(12) . . ?
C18 C5 C14 109.56(11) . . ?
C6 C5 C14 109.27(12) . . ?
C4 C5 C14 108.10(12) . . ?
C7 C6 C11 118.92(14) . . ?
C7 C6 C5 120.01(13) . . ?
C11 C6 C5 120.98(13) . . ?
C6 C7 C8 120.82(14) . . ?
C6 C7 H7 120.6(11) . . ?
C8 C7 H7 118.5(11) . . ?
C7 C8 C9 120.35(14) . . ?
C7 C8 C16 119.36(14) . . ?
C9 C8 C16 120.28(14) . . ?
C10 C9 C8 118.66(14) . . ?
C10 C9 H9 120.6(11) . . ?
C8 C9 H9 120.7(11) . . ?
C9 C10 C11 121.76(15) . . ?
C9 C10 H10 120.4(10) . . ?
C11 C10 H10 117.8(11) . . ?
C10 C11 C6 119.45(14) . . ?
C10 C11 C12 118.40(14) . . ?
C6 C11 C12 122.15(13) . . ?
C11 C12 C13 114.67(12) . . ?
C11 C12 H12A 107.8(11) . . ?
C13 C12 H12A 107.4(10) . . ?
C11 C12 H12B 109.3(10) . . ?
C13 C12 H12B 111.1(11) . . ?
H12A C12 H12B 106.2(15) . . ?
N2 C13 C14 109.61(12) . . ?
N2 C13 C12 115.85(12) . . ?
C14 C13 C12 108.96(12) . . ?
N2 C13 H13 106.0(10) . . ?
C14 C13 H13 108.9(9) . . ?
C12 C13 H13 107.3(10) . . ?
C15 C14 C13 111.94(12) . . ?
C15 C14 C5 113.68(12) . . ?
C13 C14 C5 108.56(11) . . ?
C15 C14 H14 108.2(10) . . ?
C13 C14 H14 107.6(10) . . ?
C5 C14 H14 106.6(10) . . ?
C14 C15 H15A 109.3(12) . . ?
C14 C15 H15B 111.2(11) . . ?
H15A C15 H15B 108.0(15) . . ?
C14 C15 H15C 111.9(10) . . ?
H15A C15 H15C 105.2(16) . . ?
H15B C15 H15C 111.0(16) . . ?
N17 C16 C8 179.02(17) . . ?
C19 C18 C23 117.70(14) . . ?
C19 C18 C5 123.05(13) . . ?
C23 C18 C5 119.25(13) . . ?
C18 C19 C20 121.24(15) . . ?
C18 C19 H19 120.2(11) . . ?
C20 C19 H19 118.6(11) . . ?
C21 C20 C19 120.45(14) . . ?
C21 C20 H20 119.1(11) . . ?
C19 C20 H20 120.4(11) . . ?
C20 C21 C22 118.99(15) . . ?
C20 C21 H21 119.4(11) . . ?
C22 C21 H21 121.6(11) . . ?
C23 C22 C21 120.77(15) . . ?
C23 C22 H22 119.5(12) . . ?
C21 C22 H22 119.7(11) . . ?
C22 C23 C18 120.85(14) . . ?
C22 C23 H23 119.4(11) . . ?
C18 C23 H23 119.8(11) . . ?
 
loop_
 _geom_torsion_atom_site_label_1
 _geom_torsion_atom_site_label_2
 _geom_torsion_atom_site_label_3
 _geom_torsion_atom_site_label_4
 _geom_torsion
 _geom_torsion_site_symmetry_1
 _geom_torsion_site_symmetry_2
 _geom_torsion_site_symmetry_3
 _geom_torsion_site_symmetry_4
 _geom_torsion_publ_flag
C1 N2 C3 C4 -175.98(13) . . . . ?
C13 N2 C3 C4 57.02(16) . . . . ?
N2 C3 C4 C5 -54.31(17) . . . . ?
C3 C4 C5 C18 176.51(12) . . . . ?
C3 C4 C5 C6 -62.34(16) . . . . ?
C3 C4 C5 C14 55.32(16) . . . . ?
C18 C5 C6 C7 36.76(18) . . . . ?
C4 C5 C6 C7 -86.02(16) . . . . ?
C14 C5 C6 C7 157.08(13) . . . . ?
C18 C5 C6 C11 -146.60(13) . . . . ?
C4 C5 C6 C11 90.62(16) . . . . ?
C14 C5 C6 C11 -26.28(18) . . . . ?
C11 C6 C7 C8 1.4(2) . . . . ?
C5 C6 C7 C8 178.10(13) . . . . ?
C6 C7 C8 C9 -0.2(2) . . . . ?
C6 C7 C8 C16 179.19(14) . . . . ?
C7 C8 C9 C10 -0.6(2) . . . . ?
C16 C8 C9 C10 -179.93(14) . . . . ?
C8 C9 C10 C11 0.1(2) . . . . ?
C9 C10 C11 C6 1.1(2) . . . . ?
C9 C10 C11 C12 -179.27(14) . . . . ?
C7 C6 C11 C10 -1.9(2) . . . . ?
C5 C6 C11 C10 -178.52(13) . . . . ?
C7 C6 C11 C12 178.56(13) . . . . ?
C5 C6 C11 C12 1.9(2) . . . . ?
C10 C11 C12 C13 171.05(13) . . . . ?
C6 C11 C12 C13 -9.4(2) . . . . ?
C1 N2 C13 C14 172.99(12) . . . . ?
C3 N2 C13 C14 -61.04(15) . . . . ?
C1 N2 C13 C12 -63.24(17) . . . . ?
C3 N2 C13 C12 62.73(16) . . . . ?
C11 C12 C13 N2 -82.85(16) . . . . ?
C11 C12 C13 C14 41.26(17) . . . . ?
N2 C13 C14 C15 -65.28(16) . . . . ?
C12 C13 C14 C15 167.00(13) . . . . ?
N2 C13 C14 C5 61.02(15) . . . . ?
C12 C13 C14 C5 -66.70(14) . . . . ?
C18 C5 C14 C15 -55.88(16) . . . . ?
C6 C5 C14 C15 -176.49(13) . . . . ?
C4 C5 C14 C15 67.20(16) . . . . ?
C18 C5 C14 C13 178.84(12) . . . . ?
C6 C5 C14 C13 58.23(14) . . . . ?
C4 C5 C14 C13 -58.08(15) . . . . ?
C6 C5 C18 C19 -121.72(15) . . . . ?
C4 C5 C18 C19 -2.22(19) . . . . ?
C14 C5 C18 C19 118.13(15) . . . . ?
C6 C5 C18 C23 58.73(17) . . . . ?
C4 C5 C18 C23 178.23(13) . . . . ?
C14 C5 C18 C23 -61.41(16) . . . . ?
C23 C18 C19 C20 -0.1(2) . . . . ?
C5 C18 C19 C20 -179.67(14) . . . . ?
C18 C19 C20 C21 0.3(2) . . . . ?
C19 C20 C21 C22 -0.1(2) . . . . ?
C20 C21 C22 C23 -0.3(2) . . . . ?
C21 C22 C23 C18 0.4(2) . . . . ?
C19 C18 C23 C22 -0.2(2) . . . . ?
C5 C18 C23 C22 179.35(13) . . . . ?
 
loop_
 _geom_hbond_atom_site_label_D 
 _geom_hbond_atom_site_label_H 
 _geom_hbond_atom_site_label_A 
 _geom_hbond_distance_DH 
 _geom_hbond_distance_HA 
 _geom_hbond_distance_DA 
 _geom_hbond_angle_DHA 
 _geom_hbond_site_symmetry_A 
C12 H12B N17  0.994(19) 2.650(19) 3.498(2) 143.3(14) 1_655
C12 H12B N17  0.994(19) 2.650(19) 3.498(2) 143.3(14) 1_655
 
_refine_diff_density_max    0.128
_refine_diff_density_min   -0.196
_refine_diff_density_rms    0.033

_shelxl_version_number 2012-9

_shelx_res_file
;
TITL FYO12d in P2(1)2(1)2(1)[#2947] [NVC-KCC452-NX-3] [EtOH]
CELL 1.54178    8.540   11.085   17.344   90.0000   90.0000   90.0000
ZERR    4.00    0.002    0.003    0.004    0.0000    0.0000    0.0000
LATT -1
SYMM 0.5-X, -Y, 0.5+Z
SYMM -X, 0.5+Y, 0.5-Z
SYMM 0.5+X, 0.5-Y, -Z
SFAC C  H  N
UNIT 84 88 8
OMIT 8 1 0
L.S. 4
ACTA
BOND $H
FMAP 2
PLAN 5
HTAB
WPDB -1
CONF
SIZE 0.34 0.15 0.03
EQIV $1 x+1, y, z
HTAB C12 N17_$1
HTAB C12 N17_$1
TEMP -173
WGHT    0.040100    0.225500
FVAR       0.89551
C1    1    0.779477    0.735369    0.905564    11.00000    0.02491    0.02963 =
         0.02933    0.00370   -0.00220    0.00559
H1A   2    0.872009    0.751996    0.872965    11.00000    0.02883
H1B   2    0.780036    0.792576    0.951208    11.00000    0.03114
H1C   2    0.788489    0.651139    0.926002    11.00000    0.03358
N2    3    0.639234    0.745735    0.858169    11.00000    0.02080    0.02232 =
         0.02282    0.00201    0.00064    0.00295
C3    1    0.500027    0.714863    0.902866    11.00000    0.02524    0.02094 =
         0.02228    0.00513    0.00190    0.00252
H3A   2    0.484400    0.769106    0.948401    11.00000    0.02435
H3B   2    0.516200    0.630254    0.924737    11.00000    0.02984
C4    1    0.354384    0.716789    0.852397    11.00000    0.02411    0.01699 =
         0.02185    0.00188    0.00300   -0.00046
H4A   2    0.258411    0.698661    0.886121    11.00000    0.02096
H4B   2    0.361939    0.652373    0.813855    11.00000    0.02411
C5    1    0.335619    0.838787    0.809809    11.00000    0.01971    0.01632 =
         0.01733   -0.00050    0.00112   -0.00140
C6    1    0.315839    0.936634    0.871642    11.00000    0.02219    0.01606 =
         0.01559    0.00235   -0.00058    0.00025
C7    1    0.167778    0.961652    0.901525    11.00000    0.02213    0.01824 =
         0.01669    0.00194   -0.00119   -0.00058
H7    2    0.074230    0.920054    0.881319    11.00000    0.02515
C8    1    0.148132    1.047837    0.959405    11.00000    0.02427    0.01806 =
         0.01665    0.00274    0.00128    0.00256
C9    1    0.277333    1.110463    0.988607    11.00000    0.02931    0.01942 =
         0.01690   -0.00137   -0.00065    0.00025
H9    2    0.263532    1.174553    1.027160    11.00000    0.02487
C10   1    0.424063    1.084429    0.959499    11.00000    0.02580    0.02218 =
         0.01841   -0.00090   -0.00295   -0.00341
H10   2    0.516709    1.125964    0.979370    11.00000    0.02271
C11   1    0.446086    0.997700    0.901895    11.00000    0.02338    0.01761 =
         0.01690    0.00322   -0.00155   -0.00013
C12   1    0.610770    0.973610    0.873924    11.00000    0.02031    0.02319 =
         0.02180   -0.00087   -0.00240   -0.00160
H12A  2    0.647621    1.048035    0.843933    11.00000    0.02494
H12B  2    0.681885    0.966216    0.919055    11.00000    0.02334
C13   1    0.626817    0.864132    0.820010    11.00000    0.01914    0.02097 =
         0.01895    0.00062    0.00074   -0.00031
H13   2    0.728240    0.874952    0.789622    11.00000    0.01415
C14   1    0.488450    0.863150    0.763557    11.00000    0.02063    0.01850 =
         0.01720    0.00073    0.00190   -0.00100
H14   2    0.478671    0.944845    0.741971    11.00000    0.01464
C15   1    0.514645    0.775256    0.697110    11.00000    0.02247    0.02898 =
         0.01895   -0.00323    0.00242   -0.00128
H15A  2    0.602795    0.803892    0.665123    11.00000    0.03190
H15B  2    0.419621    0.769829    0.663351    11.00000    0.02998
H15C  2    0.547626    0.692016    0.716172    11.00000    0.02932
C16   1   -0.006982    1.072602    0.988289    11.00000    0.02889    0.01883 =
         0.01842   -0.00320   -0.00014    0.00041
N17   3   -0.130811    1.090579    1.011373    11.00000    0.02759    0.03022 =
         0.02800   -0.00667    0.00215    0.00230
C18   1    0.195382    0.839970    0.754961    11.00000    0.01860    0.02136 =
         0.01626   -0.00320    0.00383   -0.00004
C19   1    0.099548    0.740067    0.743090    11.00000    0.02431    0.02201 =
         0.01978   -0.00249    0.00377   -0.00273
H19   2    0.119914    0.667052    0.769198    11.00000    0.01855
C20   1   -0.026729    0.744753    0.692250    11.00000    0.02548    0.03107 =
         0.02159   -0.00592    0.00315   -0.00995
H20   2   -0.096441    0.674854    0.686214    11.00000    0.02660
C21   1   -0.059336    0.849360    0.651987    11.00000    0.02007    0.04049 =
         0.01668   -0.00444    0.00132   -0.00320
H21   2   -0.147828    0.850664    0.615442    11.00000    0.02612
C22   1    0.035432    0.949654    0.663039    11.00000    0.02358    0.02818 =
         0.01753   -0.00034    0.00140    0.00188
H22   2    0.014982    1.024246    0.633606    11.00000    0.02854
C23   1    0.160706    0.945615    0.713862    11.00000    0.02120    0.02023 =
         0.01985   -0.00265    0.00189   -0.00033
H23   2    0.227134    1.018905    0.720940    11.00000    0.03004
HKLF 4

REM  FYO12d in P2(1)2(1)2(1)[#2947] [NVC-KCC452-NX-3] [EtOH]
REM R1 =  0.0246 for    2834 Fo > 4sig(Fo)  and  0.0254 for all    2900 data
REM    296 parameters refined using      0 restraints

END

WGHT      0.0401      0.2255

REM Instructions for potential hydrogen bonds
HTAB C12 N17_$1

REM Highest difference peak  0.128,  deepest hole -0.196,  1-sigma level  0.033
Q1    1   0.4146  0.8466  0.7869  11.00000  0.05    0.13
Q2    1   0.3430  0.7819  0.8319  11.00000  0.05    0.12
Q3    1   0.5584  0.8598  0.7906  11.00000  0.05    0.12
Q4    1   0.3285  0.8966  0.8396  11.00000  0.05    0.10
Q5    1   0.4266  0.7189  0.8785  11.00000  0.05    0.10
;
_shelx_res_checksum   58368

_shelx_hkl_file
;
  -1   0   0  1.1638  0.9334
  -1   0   0  0.4060  0.8737
  -1   0   0  0.6386  1.1479
  -1   0   0  2.1586  1.2980
  -1   0   0  0.7626  0.9182
  -1   0   0  0.2666  1.2140
  -1   0   0  0.5967  0.9095
  -1   0   0  0.6052  0.9539
  -1   0   0 -0.1083  1.0364
  -1   0   0 -0.0095  0.9034
  -1   0   0 -0.5492  1.0603
  -1   0   0 -0.7728  1.1898
  -2   0   0 2164.64   98.03
  -2   0   0 2148.38   98.60
  -2   0   0 2176.34  102.82
  -2   0   0 2148.52  105.02
  -2   0   0 2252.87  101.33
  -2   0   0 2203.52   99.57
  -2   0   0 2185.28   98.33
  -2   0   0 2172.45  102.59
  -2   0   0 2195.48  101.49
  -2   0   0 2249.39  102.16
  -2   0   0 2198.10  101.34
  -2   0   0 2190.23  103.86
  -3   0   0  -1.157   1.964
  -3   0   0  1.5969  1.9433
  -3   0   0  0.0977  2.1555
  -3   0   0 -0.5195  2.5705
  -3   0   0 -0.2081  1.8661
  -3   0   0  -3.182   2.348
  -3   0   0  -1.095   2.435
  -3   0   0  0.5313  2.7205
  -3   0   0  -2.673   2.255
   3   0   0  -1.372   2.017
  -4   0   0  219.67   12.84
  -4   0   0  201.32   12.26
  -4   0   0  180.79   10.59
   4   0   0  212.44   12.62
  -4   0   0  203.38   12.70
  -4   0   0  194.92   11.41
  -4   0   0  201.93   12.49
  -4   0   0  194.01   11.94
   4   0   0  190.37   10.80
   4   0   0  214.37   11.56
  -4   0   0  209.78   13.15
  -4   0   0  199.31   12.09
  -5   0   0  0.5179  1.7440
  -5   0   0 -0.6486  1.8679
  -5   0   0  0.4294  1.6197
  -5   0   0  3.4081  3.4022
  -5   0   0 -0.2574  1.9387
  -5   0   0  1.6538  1.8931
  -5   0   0 -0.5148  2.3934
  -5   0   0  1.0503  3.0357
  -5   0   0  -2.613   3.097
  -5   0   0  1.4352  2.1833
  -5   0   0  -4.052   1.927
   5   0   0  -2.153   2.486
  -5   0   0  0.2193  1.7532
  -5   0   0  -3.762   3.009
  -5   0   0  1.7724  2.6189
  -5   0   0  -1.997   1.880
  -5   0   0  0.0253  1.7787
   5   0   0  6.0655  3.9007
  -5   0   0  0.8931  2.0827
  -5   0   0  2.0887  3.0219
  -5   0   0  3.3833  2.1691
   5   0   0  1.0237  3.7169
  -5   0   0  1.6568  1.9224
  -6   0   0 1813.97   74.68
  -6   0   0 1824.22   74.74
  -6   0   0 1830.54   87.26
  -6   0   0 1779.12   74.17
  -6   0   0 1834.36   72.66
  -6   0   0 1964.59   89.16
   6   0   0 1795.46   85.95
  -6   0   0 1759.55   74.42
  -6   0   0 1670.97   71.46
  -6   0   0 1883.53   91.37
  -6   0   0 1825.29   71.77
  -6   0   0 1748.64   73.19
  -6   0   0 1804.00   73.93
  -6   0   0 1800.12   87.89
  -6   0   0 1642.47   73.82
  -6   0   0 1787.62   74.34
  -6   0   0 1801.87   72.70
  -6   0   0 1774.53   73.84
  -6   0   0 1813.42   72.50
  -6   0   0 1879.22   72.15
  -6   0   0 1779.37   75.70
   6   0   0 1930.88   89.10
  -6   0   0 1857.47   73.52
  -6   0   0 1792.65   70.20
  -6   0   0 1811.25   75.91
  -7   0   0 -0.3284  2.8351
  -7   0   0 -0.5179  2.4488
  -7   0   0  -1.744   2.947
  -7   0   0  -1.276   2.651
  -7   0   0  -2.952   2.222
  -7   0   0 -0.7774  3.4457
  -7   0   0 -0.4181  2.5609
  -7   0   0  -1.938   2.925
  -7   0   0  6.1476  2.5424
  -7   0   0  1.0226  2.9481
  -7   0   0  10.101   3.376
  -7   0   0  4.3324  3.0988
  -7   0   0  -1.555   2.099
  -7   0   0  0.0364  2.6906
  -7   0   0  1.9648  2.7103
  -7   0   0 -0.0190  3.1118
  -7   0   0  3.7254  3.0332
  -7   0   0  -1.666   2.808
   7   0   0  3.3326  6.0937
  -7   0   0  3.8363  4.6512
  -7   0   0  1.7607  4.3250
   7   0   0  -3.796   5.284
  -7   0   0  3.9375  4.8245
  -8   0   0  202.70    9.87
  -8   0   0  166.56    9.50
  -8   0   0  194.05    9.78
  -8   0   0  156.16    9.62
  -8   0   0  191.62    9.82
  -8   0   0  171.60    9.70
  -8   0   0  187.45    9.86
  -8   0   0  171.16    9.44
  -8   0   0  180.11    9.56
  -8   0   0  177.35    9.86
  -8   0   0  177.38    9.75
  -8   0   0  176.16    9.85
  -8   0   0  183.02   10.17
  -8   0   0  157.72    9.19
  -8   0   0  187.47    9.89
  -9   0   0  -4.117   3.102
  -9   0   0  3.6606  3.0223
  -9   0   0  -4.623   2.026
  -9   0   0  -3.013   2.571
  -9   0   0  -1.424   2.889
  -9   0   0  2.4101  2.9118
  -9   0   0 -0.0824  3.0595
  -9   0   0  3.0280  2.9010
  -9   0   0  1.3288  3.9307
  -9   0   0  1.5437  3.0241
  -9   0   0  0.4062  3.2224
  -9   0   0  0.8034  2.6317
  -9   0   0 -0.0556  2.9848
 -10   0   0  3.8102  2.2686
 -10   0   0  10.394   2.245
 -10   0   0  4.4768  2.5630
 -10   0   0  9.0418  2.4830
 -10   0   0  7.7100  2.5100
 -10   0   0  6.2816  1.6362
 -10   0   0  6.8038  2.4475
 -10   0   0  5.2850  2.5872
   0   1   0 -0.1176  0.9010
   0  -1   0  1.0059  1.0100
   0  -1   0  2.1386  0.8561
   0   1   0  1.6083  0.8722
   0   1   0 -0.0481  0.8788
   0  -1   0  4.7510  0.7224
  -1   1   0 4139.32  204.99
  -1  -1   0 4250.24  200.60
  -1   1   0 4299.97  197.88
  -1   1   0 4217.32  195.33
  -1   1   0 4113.86  198.47
  -1  -1   0 4224.12  202.45
  -1  -1   0 4154.79  197.67
   1   1   0 3994.96  194.90
  -1   1   0 4382.24  192.15
   1   1   0 4246.85  195.40
  -1   1   0 4129.13  193.27
  -1  -1   0 4366.80  199.52
  -1   1   0 4385.57  199.36
  -1  -1   0 4305.93  207.68
  -1   1   0 4062.67  203.32
  -1   1   0 4215.61  201.39
  -1  -1   0 4114.78  201.44
  -1  -1   0 4125.72  199.08
  -1   1   0 4074.12  204.81
  -1   1   0 4399.16  194.17
  -1   1   0 4125.16  199.24
   1   1   0 4081.36  192.09
  -2   1   0  820.33   37.32
  -2   1   0  792.72   38.86
  -2   1   0  813.21   38.07
  -2  -1   0  813.28   39.73
  -2   1   0  811.38   38.24
   2   1   0  762.88   37.66
  -2  -1   0  797.33   38.71
  -2   1   0  822.70   38.31
  -2   1   0  809.40   39.55
  -2  -1   0  791.66   38.33
  -2   1   0  804.78   36.95
   2   1   0  816.27   36.99
  -2   1   0  791.19   38.63
  -2  -1   0  789.33   38.10
  -2  -1   0  761.61   38.69
   2   1   0  768.08   36.66
  -2   1   0  818.78   39.27
  -2  -1   0  782.69   37.99
  -2   1   0  821.60   37.16
  -2  -1   0  830.79   38.48
  -2  -1   0  838.79   38.75
  -2   1   0  830.36   37.09
  -2   1   0  794.65   37.95
  -3  -1   0  223.81   12.61
  -3   1   0  215.80   11.84
  -3   1   0  211.97   12.74
  -3  -1   0  223.81   12.22
  -3   1   0  223.10   11.88
  -3   1   0  213.51   11.67
   3   1   0  216.39   12.42
  -3   1   0  201.88   11.44
  -3   1   0  216.51   12.27
  -3   1   0  226.62   12.29
  -3  -1   0  222.45   13.14
  -3  -1   0  207.91   11.97
  -3   1   0  230.16   12.46
  -3   1   0  208.32   12.24
   3   1   0  219.15   11.18
   3   1   0  223.23   11.74
  -3   1   0  217.65   12.47
  -3  -1   0  237.56   13.06
   3   1   0  199.10   10.26
  -3  -1   0  238.72   12.90
  -3   1   0  218.70   12.44
  -3   1   0  221.55   12.57
  -4   1   0  20.131   3.298
  -4   1   0  15.952   3.046
  -4   1   0  16.094   3.506
   4   1   0  13.825   3.538
  -4  -1   0  17.588   3.797
  -4   1   0  24.192   4.381
   4   1   0  17.833   2.996
   4   1   0  16.316   4.241
  -4   1   0  23.619   3.910
  -4   1   0  18.772   3.961
  -4   1   0  22.225   3.960
  -4  -1   0  19.847   3.992
  -4   1   0  20.462   3.656
  -4   1   0  18.527   3.067
  -4   1   0  22.234   4.021
  -4  -1   0  20.541   4.134
  -4  -1   0  19.559   3.351
   4   1   0  17.949   3.961
  -4   1   0  18.960   3.400
  -4   1   0  15.725   3.440
  -4  -1   0  23.982   4.054
  -4  -1   0  17.248   4.093
  -5   1   0  78.075   5.223
  -5  -1   0  90.202   5.234
  -5   1   0  78.601   5.195
  -5  -1   0  90.278   5.453
  -5  -1   0  75.788   5.118
  -5  -1   0  78.376   4.898
  -5  -1   0  82.031   5.308
  -5  -1   0  69.139   5.237
   5  -1   0  94.671   8.402
  -5  -1   0  80.129   5.034
  -5  -1   0  101.50    8.29
  -5   1   0  83.300   5.194
  -5   1   0  89.705   7.595
  -5  -1   0  84.636   5.366
  -5   1   0  83.963   4.895
   5   1   0  85.969   8.075
   5  -1   0  78.757   7.751
  -5   1   0  74.099   4.980
  -5  -1   0  84.118   5.468
  -5  -1   0  93.132   5.478
  -5   1   0  80.428   6.556
  -5  -1   0  96.849   8.629
  -5  -1   0  85.837   5.139
  -5   1   0  93.432   8.276
  -5  -1   0  88.433   5.075
  -5  -1   0  83.237   5.534
   5  -1   0  88.609   7.169
  -5   1   0  84.064   5.415
  -5   1   0  80.578   7.127
  -5   1   0  81.368   5.530
  -5  -1   0  84.391   5.537
  -5   1   0  83.472   4.962
   5   1   0  87.111   7.569
  -5  -1   0  104.44    8.94
  -5  -1   0  89.444   5.368
  -5   1   0  97.264   8.371
  -5   1   0  87.449   5.318
   5  -1   0  83.931   6.579
  -5   1   0  86.023   8.169
  -5  -1   0  80.790   6.886
  -5  -1   0  87.205   5.196
  -5  -1   0  82.134   5.100
  -5   1   0  78.265   4.892
  -5   1   0  81.798   8.385
  -5   1   0  83.740   5.050
  -5  -1   0  95.750   8.215
  -5  -1   0  97.863   8.066
   5   1   0  84.988   8.628
  -5   1   0  80.159   5.029
  -5   1   0  94.085   7.922
  -6  -1   0  323.45   13.82
  -6   1   0  305.33   14.38
   6  -1   0  309.07   19.92
  -6   1   0  280.45   13.75
  -6  -1   0  307.70   14.02
  -6  -1   0  289.49   13.43
  -6   1   0  278.16   13.08
  -6  -1   0  320.25   18.48
  -6   1   0  311.74   13.82
   6   1   0  339.51   20.59
  -6  -1   0  320.49   20.08
  -6   1   0  293.97   14.08
  -6   1   0  310.44   13.66
  -6   1   0  303.66   14.22
  -6   1   0  302.43   18.94
  -6  -1   0  301.84   13.63
  -6   1   0  281.31   13.74
   6  -1   0  302.78   18.31
  -6  -1   0  295.72   14.07
  -6   1   0  284.73   13.68
  -6   1   0  275.42   13.29
  -6   1   0  311.37   19.70
   6  -1   0  336.24   19.84
  -6   1   0  298.38   13.46
  -6   1   0  298.58   13.63
  -6   1   0  283.71   13.98
  -6  -1   0  310.71   13.98
  -6  -1   0  306.01   14.25
  -6  -1   0  309.49   19.41
  -6  -1   0  297.17   14.07
  -6  -1   0  289.80   13.86
  -6   1   0  304.90   14.24
  -6  -1   0  312.55   13.69
  -6   1   0  292.26   13.86
  -6  -1   0  280.64   12.83
  -6   1   0  320.09   18.65
  -6  -1   0  330.61   14.16
   6   1   0  321.02   19.05
  -6   1   0  313.67   14.05
  -6   1   0  291.62   13.41
  -6  -1   0  316.74   13.79
  -6   1   0  291.24   13.90
  -6  -1   0  307.36   14.26
  -6  -1   0  300.41   14.25
  -6   1   0  316.90   13.72
  -6  -1   0  314.49   13.94
  -6  -1   0  289.44   19.10
  -6   1   0  331.26   19.40
  -6  -1   0  310.26   13.96
  -6   1   0  305.17   18.64
  -6  -1   0  306.11   14.43
  -6  -1   0  289.21   13.68
  -7   1   0  980.18   43.23
  -7   1   0  974.39   42.79
  -7  -1   0 1047.47   43.58
  -7   1   0 1028.53   43.17
  -7   1   0 1041.72   41.79
  -7  -1   0 1039.19   43.43
  -7  -1   0 1090.27   42.47
  -7   1   0 1033.31   42.51
  -7   1   0 1015.49   43.23
  -7  -1   0 1071.24   42.05
  -7   1   0  949.52   53.06
  -7  -1   0 1046.52   43.26
   7   1   0  996.58   54.88
  -7   1   0  925.28   42.02
  -7  -1   0 1020.32   43.30
  -7  -1   0 1015.98   40.82
  -7   1   0  998.41   54.94
  -7  -1   0 1055.83   44.29
  -7  -1   0 1056.69   44.13
  -7  -1   0 1036.86   43.31
  -7   1   0  949.89   40.51
   7  -1   0 1062.42   54.91
  -7  -1   0 1071.74   42.47
  -7  -1   0 1037.51   42.79
  -7  -1   0 1006.15   53.80
  -7   1   0 1039.85   41.90
   7   1   0  989.87   52.50
  -7   1   0 1063.16   44.13
  -7  -1   0 1054.09   41.83
  -7  -1   0 1021.14   43.02
  -7  -1   0 1063.24   55.79
  -7  -1   0  990.10   41.57
  -7   1   0 1055.21   43.15
  -7   1   0 1032.34   42.78
   7  -1   0  949.10   52.99
  -7  -1   0 1010.97   53.49
   7   1   0  974.29   54.17
  -7   1   0 1061.18   42.29
  -7  -1   0 1054.52   42.88
  -7   1   0 1060.21   43.08
  -7   1   0 1034.28   42.31
  -7  -1   0 1070.22   42.39
  -7   1   0 1045.09   44.17
  -7  -1   0  982.49   42.82
  -7  -1   0  965.27   42.94
  -8   1   0  81.905   6.438
  -8   1   0  76.801   5.860
  -8  -1   0  86.922   6.662
  -8  -1   0  85.886   6.149
  -8   1   0  81.654   6.370
  -8  -1   0  74.216   5.720
  -8   1   0  94.014   6.765
  -8   1   0  89.558   6.255
  -8  -1   0  86.700   6.632
  -8   1   0  78.866   5.597
  -8   1   0  81.986   6.122
  -8  -1   0  84.858   6.168
  -8  -1   0  83.645   6.494
  -8   1   0  80.054   6.307
  -8  -1   0  73.997   5.904
  -8  -1   0  86.443   6.449
  -8  -1   0  96.734   6.765
  -8  -1   0  83.341   6.476
  -8   1   0  95.700   6.161
  -8   1   0  76.848   6.424
  -8   1   0  82.465   6.065
  -8  -1   0  84.060   6.441
  -8  -1   0  95.080   6.537
  -8  -1   0  92.804   6.280
  -8  -1   0  91.880   6.445
  -8   1   0  90.280   6.500
  -8  -1   0  87.991   6.623
  -8  -1   0  90.144   6.701
  -8   1   0  71.202   5.883
  -9  -1   0  20.810   3.846
  -9  -1   0  31.847   4.202
  -9  -1   0  22.615   3.498
  -9  -1   0  17.003   3.490
  -9   1   0  22.828   3.593
  -9  -1   0  13.106   3.103
  -9   1   0  19.065   3.660
  -9   1   0  23.369   3.808
  -9  -1   0  16.875   3.924
  -9  -1   0  17.094   3.302
  -9  -1   0  23.196   3.751
  -9  -1   0  29.513   3.695
  -9  -1   0  20.585   3.547
  -9  -1   0  21.307   3.613
  -9   1   0  23.450   3.819
  -9  -1   0  27.799   3.495
  -9   1   0  24.356   3.562
  -9   1   0  23.931   3.468
 -10  -1   0  21.497   2.899
 -10  -1   0  24.160   2.998
 -10  -1   0  22.766   3.081
 -10  -1   0  15.543   2.646
 -10  -1   0  21.302   2.874
 -10  -1   0  22.094   2.789
 -10   1   0  16.178   2.202
 -10  -1   0  20.837   2.851
 -10  -1   0  18.769   2.327
 -10  -1   0  22.962   2.876
 -10  -1   0  17.952   2.520
 -10  -1   0  22.067   2.999
   0   2   0  478.76   23.42
   0  -2   0  492.06   24.18
   0   2   0  514.48   24.42
   0   2   0  505.06   23.82
   0   2   0  509.70   23.72
   0   2   0  523.70   23.35
   0  -2   0  505.62   24.64
   0  -2   0  486.77   24.78
   0   2   0  510.42   23.57
   0  -2   0  494.08   24.32
   0  -2   0  488.78   23.36
  -1  -2   0  222.52   12.08
   1   2   0  230.72   12.16
  -1   2   0  237.19   12.35
  -1   2   0  246.39   11.96
  -1  -2   0  238.20   12.05
   1  -2   0  225.10   11.33
  -1   2   0  219.95   11.16
   1   2   0  225.34   11.42
  -1  -2   0  233.97   12.21
  -1   2   0  219.99   11.51
  -1   2   0  243.61   12.27
  -1   2   0  232.61   11.73
   1   2   0  221.20   12.13
   1  -2   0  228.70   12.10
  -1  -2   0  230.79   11.68
   1  -2   0  229.87   12.11
   1   2   0  230.25   11.89
  -1   2   0  222.18   11.34
  -1   2   0  230.61   11.90
   1   2   0  218.78   10.92
  -1  -2   0  227.74   12.29
  -1   2   0  241.75   12.54
  -1  -2   0  228.75   12.26
  -1  -2   0  214.11   11.44
  -2  -2   0  97.257   7.142
  -2   2   0  92.393   6.873
   2   2   0  105.95    7.52
  -2  -2   0  93.149   7.192
  -2   2   0  100.69    6.81
  -2  -2   0  96.448   6.489
   2   2   0  107.23    7.70
  -2   2   0  107.46    7.31
  -2  -2   0  95.087   6.900
  -2   2   0  98.819   6.385
  -2   2   0  92.198   6.120
   2   2   0  106.68    6.90
  -2   2   0  106.99    7.21
  -2   2   0  106.86    6.77
  -2   2   0  100.88    6.86
  -2   2   0  103.85    6.90
   2   2   0  96.202   6.016
  -2  -2   0  102.46    6.88
  -2   2   0  102.92    6.62
  -2   2   0  96.850   6.699
  -2   2   0  95.653   6.432
  -2  -2   0  100.19    7.31
  -3  -2   0  72.276   6.406
  -3   2   0  68.679   5.441
  -3  -2   0  62.587   5.475
  -3   2   0  68.019   6.222
   3   2   0  74.030   6.041
   3   2   0  73.137   5.158
  -3   2   0  69.727   6.425
  -3  -2   0  69.793   6.626
  -3   2   0  71.120   6.072
  -3  -2   0  58.286   5.743
  -3   2   0  64.925   6.125
   3   2   0  71.341   6.989
  -3   2   0  64.357   5.777
  -3   2   0  71.026   5.714
  -3   2   0  64.672   5.636
  -3  -2   0  62.680   5.844
  -3   2   0  73.550   6.578
   3   2   0  84.075   6.955
  -3   2   0  71.395   6.133
  -3   2   0  67.628   5.913
  -3  -2   0  71.317   6.407
  -3   2   0  68.424   5.751
  -4   2   0  326.07   18.31
   4   2   0  310.05   16.61
  -4  -2   0  339.27   19.10
   4   2   0  327.94   19.30
  -4   2   0  333.29   17.77
  -4  -2   0  373.70   19.49
  -4   2   0  337.18   19.18
  -4   2   0  326.85   18.76
  -4  -2   0  322.31   17.95
  -4   2   0  354.50   19.41
  -4  -2   0  348.92   19.81
  -4   2   0  325.56   18.41
  -4  -2   0  349.48   18.54
   4   2   0  369.58   19.43
  -4   2   0  307.32   17.52
  -4   2   0  341.71   18.88
  -4  -2   0  364.55   19.32
  -4   2   0  334.16   18.72
  -4   2   0  345.39   17.88
  -4   2   0  314.47   17.93
   4   2   0  344.42   18.23
  -5   2   0  7.6683  4.0784
  -5  -2   0  14.016   2.499
  -5   2   0  11.862   2.533
  -5   2   0  10.333   3.824
  -5   2   0  9.0763  2.2295
  -5  -2   0  11.172   2.406
  -5   2   0  13.268   3.900
  -5  -2   0  11.693   2.441
  -5   2   0  9.3097  2.9321
  -5  -2   0  10.689   2.505
  -5   2   0  11.683   2.249
  -5  -2   0  11.021   2.819
  -5  -2   0  7.2070  2.4227
  -5   2   0  9.5077  3.0602
  -5  -2   0  13.226   2.298
  -5   2   0  10.922   2.168
  -5   2   0  12.429   2.421
  -5  -2   0  11.956   2.247
  -5   2   0  12.991   3.142
  -5  -2   0  9.8922  2.5638
  -5  -2   0  11.183   4.066
  -5   2   0  14.496   2.626
  -5  -2   0  15.423   2.456
  -5  -2   0  12.552   2.703
  -5  -2   0  9.6453  2.4645
  -5   2   0  8.8105  2.5615
  -5   2   0  9.6087  1.9743
   5   2   0  9.5718  4.3872
  -5   2   0  9.7415  4.0209
  -5   2   0  13.083   2.494
  -5  -2   0  10.700   2.550
  -5   2   0  15.303   3.915
  -5  -2   0  12.609   2.493
  -5  -2   0  7.7433  2.3758
  -5  -2   0  13.064   4.297
  -5   2   0  11.191   2.248
  -5   2   0  7.9670  2.4587
  -5  -2   0  13.010   2.755
  -5  -2   0  11.951   2.492
  -5  -2   0  11.101   2.127
  -5   2   0  10.187   2.733
  -5   2   0  10.157   2.492
  -5  -2   0  15.177   4.612
  -5   2   0  8.5168  3.6017
   5   2   0  20.428   4.278
  -5   2   0  18.255   4.087
  -5   2   0  12.788   2.682
  -5  -2   0  14.187   3.662
  -5  -2   0  14.103   2.665
  -5   2   0  14.856   2.467
  -5  -2   0  13.945   2.860
   5   2   0  13.559   4.971
  -5  -2   0  11.606   4.185
  -6   2   0  4.9830  2.5201
   6   2   0  3.3019  5.1973
  -6  -2   0  2.6635  2.3695
  -6  -2   0  3.1221  2.4385
  -6  -2   0  5.3544  2.6123
  -6   2   0  1.1822  2.4206
  -6   2   0  3.4475  2.7480
  -6  -2   0  -2.868   2.422
  -6  -2   0  5.3346  2.8848
  -6   2   0  2.1455  3.2333
   6   2   0  -2.253   4.559
  -6  -2   0  1.4033  2.5354
  -6   2   0  3.4635  2.0702
  -6  -2   0  4.3754  2.5165
  -6   2   0  4.1479  2.7689
  -6  -2   0  7.2337  3.0769
  -6   2   0  2.1321  2.2553
  -6  -2   0  4.6634  2.8349
  -6  -2   0  2.2036  3.3103
  -6  -2   0  1.8334  2.1511
  -6   2   0  4.8253  2.0869
  -6  -2   0  1.1980  1.9986
  -6  -2   0  4.2912  4.1146
  -6   2   0  5.0496  2.7235
  -6   2   0  5.6613  2.3851
  -6  -2   0  2.9748  2.4070
   6   2   0  -1.463   4.640
  -6  -2   0  1.6863  2.5408
  -6   2   0  6.2227  2.3396
  -6  -2   0  5.4774  3.0193
  -6   2   0  1.4066  2.0849
  -6   2   0  0.7286  1.9689
  -6  -2   0  1.1474  4.0249
  -6  -2   0  2.0841  2.6007
  -6   2   0  5.7059  2.1270
  -6  -2   0  3.5209  2.3729
  -6  -2   0  3.4757  2.7609
  -6   2   0  4.3003  2.5540
  -6   2   0  4.7817  2.8209
  -6   2   0  3.5186  2.3731
  -6   2   0  2.6497  2.4299
  -6   2   0 -0.3236  3.8860
   6  -2   0 -0.5018  4.1269
  -6   2   0  2.4819  2.2436
  -6  -2   0  3.2266  2.4391
  -6   2   0  6.4888  4.0560
  -6  -2   0  4.9614  2.3259
  -6   2   0  2.4775  3.3160
   6  -2   0  -2.099   3.767
  -6  -2   0  1.2436  2.8732
  -6  -2   0  0.1663  3.7347
   7  -2   0  672.77   40.30
  -7   2   0  722.57   30.85
  -7   2   0  646.34   40.96
  -7   2   0  723.20   31.70
  -7   2   0  683.78   30.91
  -7   2   0  713.20   30.67
  -7   2   0  731.55   31.99
  -7  -2   0  751.50   32.07
  -7  -2   0  702.51   31.78
  -7  -2   0  788.27   31.81
  -7   2   0  718.30   31.03
  -7   2   0  747.91   31.72
   7   2   0  792.84   42.98
  -7   2   0  744.12   31.92
  -7  -2   0  753.96   31.71
  -7  -2   0  786.88   32.80
  -7  -2   0  752.95   30.50
  -7  -2   0  718.27   29.48
  -7  -2   0  789.61   31.75
  -7   2   0  757.12   32.05
   7   2   0  765.75   42.35
  -7  -2   0  787.84   31.52
  -7  -2   0  790.39   31.31
  -7  -2   0  744.21   30.94
  -7  -2   0  769.95   32.18
  -7   2   0  703.63   31.78
  -7  -2   0  790.90   32.96
  -7  -2   0  742.48   41.44
  -7  -2   0  775.07   31.99
  -7   2   0  673.72   39.91
  -7  -2   0  734.97   40.88
  -7   2   0  734.38   31.12
  -7  -2   0  768.88   32.52
   7   2   0  688.49   39.72
   7  -2   0  695.06   40.35
  -7   2   0  739.68   32.55
  -7  -2   0  802.12   32.39
  -7   2   0  756.74   31.18
  -7  -2   0  752.88   42.52
  -7  -2   0  796.26   31.49
  -7   2   0  737.22   31.57
  -7   2   0  702.92   31.14
  -7  -2   0  779.91   31.17
  -7  -2   0  768.65   31.42
  -7  -2   0  794.15   32.34
  -7   2   0  710.05   32.44
  -8  -2   0  257.72   12.26
  -8  -2   0  250.58   12.26
  -8  -2   0  255.72   12.23
  -8  -2   0  252.47   12.30
  -8   2   0  236.61   12.50
  -8   2   0  233.10   12.34
  -8  -2   0  264.11   12.61
  -8  -2   0  250.45   12.89
  -8  -2   0  257.76   12.63
  -8   2   0  235.76   12.13
  -8  -2   0  259.45   12.47
  -8  -2   0  255.08   12.29
  -8   2   0  226.80   12.17
  -8  -2   0  241.84   12.26
  -8   2   0  239.23   12.01
  -8  -2   0  249.24   11.97
  -8  -2   0  251.11   12.81
  -8  -2   0  267.39   12.57
  -8  -2   0  260.08   12.84
  -8   2   0  241.25   12.65
  -8  -2   0  268.27   12.76
  -8  -2   0  246.20   12.80
  -8   2   0  239.58   12.12
  -8   2   0  239.07   11.94
  -8   2   0  247.00   12.23
  -9  -2   0  127.54    7.75
   9   2   0  136.79    7.81
  -9  -2   0  154.78    8.18
  -9  -2   0  126.91    7.53
  -9  -2   0  145.28    7.75
  -9  -2   0  140.75    7.79
  -9  -2   0  124.60    8.04
  -9  -2   0  134.08    7.67
  -9   2   0  139.30    7.61
  -9  -2   0  104.75    7.18
  -9  -2   0  137.56    7.73
  -9  -2   0  145.13    7.84
  -9  -2   0  152.70    7.96
  -9  -2   0  137.60    7.90
  -9  -2   0  136.57    8.13
  -9  -2   0  154.42    8.06
  -9   2   0  134.95    7.28
  -9  -2   0  131.13    7.65
 -10  -2   0  56.352   4.291
 -10  -2   0  50.305   4.098
 -10  -2   0  48.060   3.761
 -10  -2   0  61.672   4.245
 -10  -2   0  52.451   4.328
 -10  -2   0  73.374   4.526
 -10  -2   0  53.688   4.003
 -10  -2   0  56.549   3.934
 -10  -2   0  57.011   4.022
 -10  -2   0  58.204   4.211
 -10  -2   0  45.204   3.912
   0  -3   0  1.2692  2.4709
   0  -3   0  1.4841  1.8540
   0   3   0  0.0893  2.0449
   0   3   0 -0.3613  2.1375
   0  -3   0  2.4339  1.7692
   0   3   0  -2.456   2.001
   0   3   0  4.0598  2.6336
   0   3   0  0.0813  1.7540
   0   3   0  -2.932   2.232
   0   3   0  1.8631  2.2252
   0  -3   0  0.4563  2.4624
   0  -3   0  -1.342   1.624
  -1  -3   0  270.94   14.86
  -1   3   0  279.63   14.43
  -1  -3   0  276.32   14.94
  -1  -3   0  274.99   14.47
   1  -3   0  257.25   13.36
   1  -3   0  302.07   15.03
   1  -3   0  269.28   15.01
  -1   3   0  293.78   15.04
  -1  -3   0  277.35   14.94
  -1  -3   0  287.02   14.16
   1  -3   0  280.79   14.72
   1   3   0  286.87   14.95
  -1   3   0  276.60   14.09
   1   3   0  263.54   14.47
  -1   3   0  280.48   14.61
  -1   3   0  252.65   13.64
   1   3   0  262.33   13.50
   1   3   0  278.65   14.64
  -1   3   0  268.37   15.30
  -1   3   0  292.27   14.57
   1   3   0  283.07   14.28
  -1  -3   0  284.67   15.07
  -2  -3   0 1324.17   59.65
  -2   3   0 1255.04   57.95
  -2   3   0 1202.68   58.43
  -2  -3   0 1280.96   59.18
  -2  -3   0 1175.62   59.00
  -2  -3   0 1284.30   60.55
  -2   3   0 1257.16   59.63
  -2  -3   0 1291.98   60.38
  -2   3   0 1299.31   60.90
  -2   3   0 1256.12   57.77
  -2  -3   0 1238.38   59.54
  -2   3   0 1227.47   58.57
  -2   3   0 1298.03   58.09
  -2  -3   0 1298.17   61.62
   2   3   0 1254.68   57.95
  -2   3   0 1290.94   58.32
  -2   3   0 1287.53   61.37
   2  -3   0 1252.72   61.15
   2  -3   0 1211.98   58.41
   2   3   0 1212.94   57.41
   2   3   0 1229.99   59.73
   2  -3   0 1210.92   60.06
   2   3   0 1274.50   58.86
   2   3   0 1192.90   56.24
  -3  -3   0 1536.03   71.08
  -3   3   0 1517.10   71.34
  -3  -3   0 1494.53   72.24
  -3  -3   0 1558.69   72.24
  -3   3   0 1410.40   70.07
  -3  -3   0 1510.92   71.68
   3   3   0 1492.81   68.41
  -3   3   0 1536.27   73.33
  -3   3   0 1417.29   68.67
  -3   3   0 1446.80   70.46
  -3   3   0 1431.44   69.13
   3   3   0 1604.47   70.76
  -3  -3   0 1532.84   73.89
  -3  -3   0 1534.23   71.14
  -3   3   0 1521.59   72.75
  -3   3   0 1444.50   69.36
  -3   3   0 1493.49   71.89
  -3   3   0 1420.88   69.15
   3  -3   0 1505.81   73.36
   3   3   0 1535.25   71.91
   3   3   0 1505.46   69.21
   3  -3   0 1478.21   70.34
  -4   3   0 -0.2394  2.3021
  -4  -3   0  0.2119  2.1947
  -4  -3   0  -1.058   3.062
  -4  -3   0 -0.1118  3.1049
   4   3   0  -1.031   3.795
  -4  -3   0  0.1075  3.1224
   4   3   0  0.8574  3.5468
  -4   3   0  0.5357  2.7735
  -4   3   0 -0.1950  2.2315
  -4   3   0  0.5106  2.3488
  -4   3   0  -1.364   2.851
  -4   3   0 -0.1736  2.5883
  -4  -3   0 -0.6726  2.7791
   4   3   0  2.0145  3.8036
  -4   3   0  4.1199  3.2770
  -4   3   0  1.2958  2.9664
  -4  -3   0  2.2553  3.8926
  -4   3   0  -1.091   2.404
  -4   3   0  3.8138  2.9330
  -5   3   0  -1.652   2.202
  -5   3   0  -1.575   2.103
  -5   3   0  2.7127  2.8206
  -5  -3   0  0.9316  2.5558
  -5   3   0  -1.500   1.721
  -5   3   0  3.9499  2.5091
  -5  -3   0  0.8838  2.2266
  -5  -3   0 -0.3718  1.8406
  -5   3   0 -0.9312  1.9880
  -5   3   0  -1.112   2.492
  -5   3   0  2.8858  2.3355
  -5  -3   0  4.0075  3.7535
  -5  -3   0  2.7060  2.1226
  -5  -3   0  1.1059  1.9763
  -5  -3   0  0.7877  2.4805
   5  -3   0  4.0551  3.4145
   5   3   0  -3.243   3.784
  -5  -3   0  1.4227  3.6188
   5   3   0  -4.607   3.846
  -5   3   0  2.9162  2.5564
  -5   3   0  0.1218  2.2535
  -5  -3   0  0.1746  2.0078
  -5   3   0  2.0698  1.7394
  -5  -3   0  1.3349  2.0278
  -5  -3   0  1.8310  2.3042
  -5   3   0  1.0369  2.8680
  -5  -3   0 -0.1142  2.1737
  -5  -3   0  0.4933  2.8384
  -5   3   0 -0.7522  2.0232
  -5  -3   0  -1.519   1.946
  -5  -3   0  0.5215  2.1278
  -5  -3   0  1.3357  2.1101
  -5   3   0  1.4789  3.7607
  -5   3   0  -2.384   2.097
  -5  -3   0  5.2760  2.3764
  -5  -3   0 -0.6141  2.0698
  -5   3   0  3.8414  3.3907
  -5   3   0 -0.3485  1.7711
  -5  -3   0  0.3519  1.8021
  -5  -3   0  1.8614  2.0583
  -5   3   0  0.0731  1.8148
  -5   3   0  2.3639  3.7750
  -5   3   0  3.1225  2.0365
  -5   3   0  1.0319  2.1096
  -5   3   0  4.2208  2.8266
  -5  -3   0  0.0606  1.7819
  -5  -3   0  1.3253  3.0971
   5   3   0  2.1314  3.5715
  -5   3   0 -0.1848  2.0459
  -5   3   0  2.1473  3.7832
  -5   3   0  2.9017  2.2339
  -5  -3   0  2.2554  2.7070
  -5   3   0 -0.3351  3.2659
  -5  -3   0  -2.272   3.146
   5  -3   0  2.4822  4.0528
  -5  -3   0  0.4365  2.6303
  -5   3   0  1.5394  2.5776
  -6  -3   0  81.779   5.203
  -6  -3   0  78.796   5.940
  -6  -3   0  78.250   5.778
  -6  -3   0  81.565   5.456
  -6   3   0  68.042   5.631
  -6  -3   0  79.123   5.446
  -6  -3   0  71.989   5.648
  -6   3   0  76.639   5.116
  -6  -3   0  73.777   8.833
  -6   3   0  76.087   5.914
  -6   3   0  77.662   5.790
   6  -3   0  82.800   8.859
  -6   3   0  82.759   5.589
  -6   3   0  74.497   5.461
  -6   3   0  78.613   8.645
  -6  -3   0  83.739   6.235
  -6  -3   0  81.662   5.820
  -6  -3   0  83.667   5.691
  -6  -3   0  79.785   6.098
  -6   3   0  79.803   5.883
  -6   3   0  79.660   5.349
  -6  -3   0  80.248   5.589
  -6  -3   0  83.098   5.911
  -6  -3   0  78.628   8.902
  -6  -3   0  67.196   5.763
  -6   3   0  77.243   5.088
   6   3   0  83.715  11.172
  -6   3   0  68.635   5.183
  -6   3   0  73.308   5.008
  -6   3   0  76.618   5.516
  -6   3   0  78.878   5.326
  -6   3   0  70.488   5.768
  -6   3   0  84.120   6.298
  -6  -3   0  79.028   5.791
  -6   3   0  80.179   8.658
  -6   3   0  76.766   8.209
  -6   3   0  70.530   5.574
  -6  -3   0  101.14    9.96
   6  -3   0  73.965   8.496
  -6   3   0  68.153   8.080
   6   3   0  78.955   9.798
  -6  -3   0  81.080   5.416
  -6  -3   0  85.343   6.314
  -6  -3   0  71.934   5.372
  -6  -3   0  81.848   6.177
  -6  -3   0  81.472   8.445
   6   3   0  94.114  10.405
  -6  -3   0  79.611   5.301
  -7   3   0  69.179   5.912
   7   3   0  65.738   9.092
  -7  -3   0  67.707   5.862
  -7   3   0  64.351   5.493
  -7  -3   0  68.259   9.619
   7  -3   0  56.040   8.350
  -7  -3   0  74.815   5.890
  -7  -3   0  71.816   5.731
  -7  -3   0  50.773   8.393
  -7  -3   0  70.241   5.513
  -7   3   0  57.218   4.839
  -7   3   0  67.468   5.702
   7   3   0  62.707  10.422
  -7  -3   0  65.686   5.230
  -7  -3   0  76.645   6.390
  -7  -3   0  69.320   5.645
  -7  -3   0  68.347   5.606
   7   3   0  73.856  10.868
  -7   3   0  70.043   5.123
  -7   3   0  65.208   4.914
  -7  -3   0  63.778   5.567
  -7  -3   0  60.673   5.450
  -7  -3   0  80.861   6.476
  -7  -3   0  73.909   6.252
  -7   3   0  71.557   5.953
  -7   3   0  64.812   5.742
  -7  -3   0  76.062   6.093
  -7  -3   0  69.124   5.393
  -7  -3   0  73.273   5.642
  -7   3   0  66.412   5.502
  -7  -3   0  75.613   6.029
  -7   3   0  59.808   5.220
  -7  -3   0  52.664   8.539
  -7   3   0  64.737   5.724
  -7  -3   0  72.114   6.019
  -7  -3   0  79.545   5.909
  -8  -3   0  1.9471  2.8510
  -8  -3   0  1.7767  3.4628
  -8  -3   0  4.9987  3.3584
  -8  -3   0  -2.298   3.147
  -8   3   0  2.6969  2.4185
  -8  -3   0  -4.196   3.721
  -8   3   0  -3.105   1.896
  -8  -3   0  0.1105  2.7296
  -8  -3   0  0.6862  3.5454
   8   3   0  0.1998  3.9118
  -8   3   0  -3.098   1.995
  -8   3   0  0.7053  2.1879
  -8  -3   0  3.0599  3.1362
  -8   3   0  -2.660   2.120
  -8  -3   0  -7.850   3.490
  -8  -3   0  4.7750  3.2191
  -8   3   0 -0.5736  1.9342
  -8  -3   0  -2.816   2.434
  -8  -3   0  2.6872  2.6806
  -8  -3   0  4.1862  3.5563
  -8  -3   0  -2.743   2.251
  -8   3   0  -3.129   1.638
  -8  -3   0  -4.881   2.644
  -8  -3   0  -2.128   2.609
  -8  -3   0  0.2024  2.6126
  -9  -3   0  97.810   6.297
  -9  -3   0  80.703   6.027
  -9  -3   0  89.623   6.053
   9   3   0  87.069   6.128
  -9  -3   0  99.952   6.107
  -9  -3   0  99.983   6.356
  -9  -3   0  94.511   6.445
  -9  -3   0  91.671   6.165
  -9  -3   0  90.000   6.402
  -9  -3   0  97.448   6.554
  -9  -3   0  88.217   6.026
  -9  -3   0  95.100   6.551
  -9  -3   0  80.324   6.113
  -9  -3   0  91.620   6.043
  -9  -3   0  80.921   6.099
   0   4   0 1484.55   66.88
   0   4   0 1397.55   67.62
   0   4   0 1408.07   66.20
   0   4   0 1488.51   69.52
   0  -4   0 1464.97   69.12
   0   4   0 1427.65   66.63
   0  -4   0 1426.82   68.45
   0  -4   0 1406.56   70.02
   0   4   0 1494.19   67.28
   0  -4   0 1457.47   70.20
   1   4   0  70.324   6.352
   1  -4   0  77.046   6.815
   1   4   0  75.320   5.781
  -1   4   0  69.458   6.286
  -1   4   0  62.761   4.963
   1   4   0  65.953   6.477
  -1   4   0  65.458   6.405
   1  -4   0  71.979   5.639
   1   4   0  71.956   5.261
  -1   4   0  69.105   6.282
  -1   4   0  72.315   6.251
  -1   4   0  73.114   5.787
  -1  -4   0  68.931   6.449
   1   4   0  63.853   6.345
  -1  -4   0  64.153   5.235
  -1  -4   0  68.831   6.342
  -1  -4   0  60.733   5.630
  -1  -4   0  65.534   6.378
   1   4   0  65.076   5.564
   1  -4   0  75.521   6.721
   2   4   0  438.95   22.31
  -2  -4   0  447.20   23.55
   2  -4   0  462.12   23.50
   2  -4   0  444.15   23.73
  -2  -4   0  486.04   24.21
  -2   4   0  474.96   23.34
   2   4   0  479.07   23.88
   2   4   0  450.23   23.60
  -2   4   0  426.62   22.64
  -2   4   0  451.84   22.36
   2  -4   0  481.52   23.93
  -2   4   0  462.95   24.24
  -2  -4   0  447.34   23.43
  -2   4   0  414.85   21.84
   2   4   0  429.85   21.18
  -2   4   0  438.22   22.81
  -2   4   0  459.60   24.46
  -2  -4   0  463.93   24.18
  -2  -4   0  415.21   22.16
   2   4   0  466.72   23.08
  -2  -4   0  448.14   22.84
  -3   4   0  61.645   6.056
  -3  -4   0  53.156   6.005
   3   4   0  68.094   7.019
   3   4   0  64.092   6.873
  -3   4   0  59.938   5.329
  -3  -4   0  61.434   5.980
  -3   4   0  60.265   6.473
   3  -4   0  51.119   5.346
  -3   4   0  65.014   6.537
  -3   4   0  55.151   5.546
   3  -4   0  58.035   6.055
   3   4   0  59.698   6.038
  -3  -4   0  52.972   5.639
  -3  -4   0  75.098   7.097
  -3   4   0  58.182   5.789
  -3  -4   0  57.937   6.063
  -3   4   0  49.979   4.686
   3   4   0  50.394   5.023
  -3  -4   0  55.636   5.660
   3  -4   0  61.683   6.377
   4  -4   0  26.232   4.641
  -4   4   0  39.252   4.896
  -4  -4   0  28.926   3.347
  -4  -4   0  25.701   3.102
  -4   4   0  27.673   2.792
  -4  -4   0  25.358   2.820
  -4   4   0  27.054   5.063
  -4  -4   0  28.126   2.752
  -4  -4   0  23.764   4.911
  -4   4   0  22.803   2.527
  -4   4   0  25.712   3.044
  -4   4   0  23.742   3.229
  -4  -4   0  25.904   2.930
  -4  -4   0  34.645   5.331
  -4   4   0  28.029   3.027
  -4  -4   0  28.096   2.721
  -4   4   0  20.217   4.746
  -4   4   0  29.539   3.225
  -4   4   0  29.336   2.819
  -4   4   0  23.950   3.206
  -4  -4   0  24.281   4.592
  -4  -4   0  24.227   4.536
   4   4   0  26.497   4.622
  -4  -4   0  28.127   2.906
  -4   4   0  29.568   3.957
  -4  -4   0  27.671   2.816
  -4  -4   0  23.830   3.083
  -4   4   0  26.774   2.823
  -4   4   0  31.726   4.747
  -4   4   0  30.927   2.954
  -4  -4   0  27.684   3.089
  -4  -4   0  28.674   3.210
  -4  -4   0  28.755   3.080
  -4  -4   0  27.414   2.935
  -4   4   0  21.357   4.520
  -4  -4   0  23.298   2.851
  -4  -4   0  26.229   2.933
  -4  -4   0  25.378   3.187
   4  -4   0  26.366   4.421
   4  -4   0  27.237   5.152
  -4  -4   0  27.832   3.114
   4   4   0  26.135   5.672
  -4  -4   0  30.793   2.725
  -4  -4   0  26.786   3.338
  -4   4   0  28.222   2.939
   4   4   0  31.984   3.172
   4   4   0  32.227   5.705
  -4   4   0  27.322   3.310
  -4  -4   0  29.061   2.797
  -4   4   0  24.196   2.939
  -5   4   0  16.963   2.794
  -5  -4   0  17.081   5.055
  -5   4   0  14.610   2.683
  -5  -4   0  9.6959  5.0482
  -5   4   0  14.888   2.993
  -5   4   0  9.9439  2.8002
  -5  -4   0  15.720   2.754
  -5  -4   0  17.365   3.089
  -5   4   0  20.864   3.633
  -5  -4   0  7.4213  3.0198
   5   4   0  18.564   5.749
   5  -4   0  13.472   4.310
   5  -4   0  12.320   4.122
  -5   4   0  17.031   3.166
   5   4   0  19.137   4.746
  -5  -4   0  14.024   2.625
  -5  -4   0  16.151   3.546
  -5  -4   0  18.297   2.957
  -5  -4   0  12.791   2.691
  -5  -4   0  21.554   2.625
  -5  -4   0  14.657   3.083
  -5   4   0  17.481   4.027
  -5   4   0  17.882   2.590
  -5   4   0  16.021   2.697
  -5  -4   0  18.052   3.390
  -5   4   0  16.507   3.063
  -5  -4   0  17.043   3.166
  -5  -4   0  14.946   2.961
  -5   4   0  13.254   2.444
  -5  -4   0  14.784   4.623
  -5  -4   0  17.777   3.081
  -5   4   0  12.620   2.404
  -5   4   0  15.999   2.580
   5   4   0  21.273   5.754
  -5  -4   0  17.290   2.588
   5   4   0  18.535   2.990
  -5  -4   0  15.693   3.005
  -5  -4   0  17.612   2.759
  -5   4   0  12.976   4.215
   5   4   0  18.257   2.739
  -5   4   0  14.071   3.661
   5   4   0  15.353   5.778
  -5   4   0  12.812   2.975
  -5  -4   0  23.255   5.171
  -5   4   0  13.722   2.841
  -5  -4   0  13.699   3.303
  -5   4   0  14.711   2.874
  -5  -4   0  17.879   2.951
  -5   4   0  14.575   2.236
  -5   4   0  21.363   5.481
  -5   4   0  19.332   4.959
  -5   4   0  15.130   2.649
   6   4   0  24.552   7.658
  -6   4   0  29.722   3.783
  -6   4   0  32.045   3.609
  -6   4   0  21.158   5.363
  -6  -4   0  41.169   4.181
  -6   4   0  27.684   3.788
  -6   4   0  33.434   3.454
  -6  -4   0  36.751   3.762
  -6  -4   0  31.739   3.386
  -6   4   0  32.167   3.762
  -6   4   0  35.013   3.932
  -6  -4   0  37.804   4.358
  -6  -4   0  36.164   3.654
  -6  -4   0  32.973   4.338
  -6  -4   0  35.075   3.777
  -6  -4   0  29.012   3.847
   6   4   0  33.698   7.604
   6  -4   0  21.977   5.923
  -6  -4   0  35.045   3.690
  -6  -4   0  39.185   3.944
  -6  -4   0  37.076   3.682
  -6  -4   0  30.002   3.749
   6   4   0  44.396   7.823
  -6   4   0  34.418   6.416
  -6   4   0  29.425   3.706
   6   4   0  41.070   3.843
  -6   4   0  28.407   3.593
  -6  -4   0  30.103   6.938
  -6  -4   0  39.339   3.934
  -6   4   0  27.619   3.298
  -6   4   0  26.252   3.134
  -6  -4   0  39.464   4.451
  -6   4   0  31.170   3.712
  -6  -4   0  27.423   6.227
  -6  -4   0  36.801   6.427
  -6   4   0  38.496   3.918
  -6  -4   0  37.468   4.162
  -6   4   0  37.701   6.115
  -6   4   0  34.777   4.313
  -6   4   0  39.020   3.916
  -6  -4   0  32.842   6.663
  -6  -4   0  33.530   3.505
   6  -4   0  32.739   6.368
  -6  -4   0  35.425   3.985
  -6   4   0  29.635   3.474
  -6   4   0  29.441   3.748
  -6  -4   0  35.022   4.030
  -7  -4   0  61.133   5.587
  -7  -4   0  63.536   9.428
  -7  -4   0  54.632   8.563
  -7  -4   0  64.120   5.220
  -7  -4   0  73.444   5.649
   7   4   0  51.355   9.380
  -7  -4   0  60.819   5.093
  -7   4   0  61.306   4.621
  -7  -4   0  67.156   8.979
  -7  -4   0  67.665   5.279
  -7  -4   0  60.243   5.585
  -7  -4   0  65.888   5.601
  -7  -4   0  67.354   5.341
  -7   4   0  57.297   4.810
  -7   4   0  55.592   5.056
  -7  -4   0  64.221   5.267
  -7   4   0  57.147   5.081
  -7  -4   0  67.323   5.677
  -7  -4   0  68.066   5.573
   7   4   0  72.711  10.557
  -7  -4   0  64.123   5.701
  -7  -4   0  61.472   5.356
   7   4   0  62.478   9.084
  -7  -4   0  65.654   5.597
   7   4   0  56.655   4.768
  -7  -4   0  66.842   5.249
  -7  -4   0  64.477   5.256
  -7  -4   0  58.641   5.360
  -7   4   0  57.406   5.123
  -8  -4   0  33.557   3.913
  -8  -4   0  35.351   4.034
  -8  -4   0  35.587   4.327
  -8  -4   0  36.775   4.570
  -8  -4   0  37.662   4.486
  -8  -4   0  32.700   4.304
  -8  -4   0  33.321   4.187
   8   4   0  40.288   5.125
   8   4   0  28.244   3.749
  -8  -4   0  33.406   4.218
  -8  -4   0  29.256   4.426
  -8  -4   0  32.389   3.912
  -8  -4   0  29.527   3.890
  -8  -4   0  28.238   3.514
  -8  -4   0  39.223   4.214
  -8  -4   0  34.516   4.218
  -8  -4   0  36.798   4.293
  -9  -4   0  50.689   4.315
   9   4   0  53.181   4.489
  -9  -4   0  63.938   4.757
  -9  -4   0  57.185   4.708
  -9  -4   0  44.718   4.320
  -9  -4   0  55.681   4.835
  -9  -4   0  58.851   5.222
  -9  -4   0  49.843   4.516
  -9  -4   0  53.386   4.595
  -9  -4   0  51.026   4.721
  -9  -4   0  61.070   5.151
  -9  -4   0  56.242   4.510
  -9  -4   0  48.554   4.478
   9   4   0  51.917   4.415
  -9  -4   0  54.515   4.790
  -9  -4   0  55.005   4.928
   0  -5   0  0.2925  2.2494
   0   5   0 -0.0267  3.0684
   0  -5   0 -0.4713  2.8169
   0  -5   0  -1.845   3.130
   0   5   0  0.6877  2.7297
   0   5   0  1.5504  2.4901
   0   5   0  0.0393  2.7073
   0   5   0  0.0284  2.3775
   0  -5   0  3.0901  3.2215
   0   5   0  -1.692   2.253
   1   5   0  3.1474  2.3601
  -1  -5   0  7.2843  3.3290
  -1   5   0  9.8300  3.2481
   1   5   0  5.8416  3.4396
  -1   5   0  2.6396  3.1111
   1   5   0  9.3283  2.9139
  -1  -5   0  4.4537  3.4192
   1  -5   0  2.2372  2.6407
  -1   5   0  6.1936  2.7675
   1   5   0  5.5660  2.7114
  -1   5   0  5.3271  3.2080
  -1  -5   0  6.4026  2.9230
  -1  -5   0  3.5351  2.2742
   1  -5   0  8.5658  3.6863
   1  -5   0  7.5217  3.5958
   1   5   0  6.6469  3.2517
  -1   5   0  8.4385  2.1616
   1   5   0  3.9650  3.2956
  -1  -5   0  6.3269  3.0280
  -1  -5   0  6.0384  3.4224
   1  -5   0  9.8796  3.3357
  -1   5   0  7.7481  3.3217
  -2  -5   0  890.36   42.75
   2   5   0  806.49   41.85
   2   5   0  850.58   42.43
   2   5   0  813.50   39.53
   2  -5   0  840.43   42.84
  -2  -5   0  860.98   43.02
  -2   5   0  880.52   41.99
  -2   5   0  825.49   41.00
  -2  -5   0  822.29   41.27
  -2   5   0  853.35   43.63
   2   5   0  898.96   41.02
   2  -5   0  885.03   42.81
  -2   5   0  916.70   41.94
  -2   5   0  879.73   41.53
   2   5   0  868.69   42.34
  -2  -5   0  744.24   41.14
   2  -5   0  908.44   43.03
  -2  -5   0  893.94   43.50
  -2  -5   0  832.83   43.55
   2   5   0  853.28   41.60
  -3   5   0  2.4818  2.3707
   3   5   0 -0.7568  1.6610
  -3   5   0  0.0974  3.3488
  -3   5   0  1.1765  1.8213
  -3   5   0  2.4862  2.4252
  -3  -5   0  1.8921  2.9557
  -3   5   0  4.2972  2.0975
  -3   5   0  5.9000  2.6397
   3   5   0  9.2713  3.7282
   3   5   0  2.9289  2.0712
  -3  -5   0  2.6152  2.3006
   3   5   0  5.8836  4.2090
  -3   5   0  4.3454  1.9566
  -3   5   0  0.1840  3.2761
   3   5   0  5.5963  2.8186
  -3   5   0  1.7998  2.0665
  -3   5   0  2.0631  1.9211
  -3  -5   0 -0.6018  2.7859
  -3  -5   0  0.7887  1.8911
  -3   5   0  -1.201   2.688
  -3  -5   0  4.9532  4.3735
  -3   5   0  1.6304  1.6855
  -3  -5   0  9.1184  3.0386
  -3   5   0  3.1203  2.6258
   3   5   0  2.1693  3.8571
  -3  -5   0 -0.4816  1.9228
  -3  -5   0  0.5080  2.7124
   3  -5   0  3.1222  3.1265
   3  -5   0  6.3091  3.7870
  -3   5   0  -1.107   3.031
  -3  -5   0  1.3920  3.2474
  -3   5   0  1.3998  2.0702
   3   5   0  5.5576  4.0401
   3  -5   0  -1.484   3.444
  -3   5   0  3.5062  2.0500
  -3   5   0  0.9375  3.6761
  -3   5   0  1.9320  2.2134
  -3   5   0 -0.7119  1.6213
  -3   5   0  2.5729  1.9790
  -3  -5   0  -1.974   1.952
  -3  -5   0  4.2021  2.5608
  -3  -5   0  1.9216  2.2779
   4   5   0  541.07   28.81
  -4   5   0  535.64   23.46
  -4   5   0  534.74   21.42
  -4   5   0  529.06   22.23
  -4   5   0  564.72   23.56
  -4   5   0  552.15   28.22
  -4  -5   0  546.16   23.25
  -4   5   0  540.21   23.48
  -4   5   0  534.19   22.76
  -4   5   0  514.70   23.54
  -4  -5   0  571.94   29.42
  -4  -5   0  567.25   22.92
  -4  -5   0  566.99   30.79
  -4   5   0  551.99   21.98
  -4  -5   0  502.39   23.21
  -4   5   0  539.25   23.47
   4   5   0  505.45   22.43
  -4   5   0  497.86   23.45
  -4  -5   0  562.62   23.63
  -4   5   0  544.23   23.06
  -4   5   0  546.05   23.27
   4   5   0  555.87   22.00
  -4  -5   0  561.05   24.01
  -4   5   0  544.25   23.00
  -4  -5   0  524.30   22.74
  -4  -5   0  589.10   23.78
   4   5   0  547.24   22.89
  -4  -5   0  583.23   29.84
  -4  -5   0  530.11   22.77
  -4  -5   0  543.07   22.34
  -4   5   0  538.21   23.31
  -4  -5   0  535.95   23.26
  -4   5   0  559.40   30.81
   4  -5   0  557.72   29.57
  -4  -5   0  547.67   23.68
  -4  -5   0  544.88   22.85
  -4   5   0  549.25   23.74
  -4   5   0  480.12   22.24
  -4   5   0  578.63   31.17
  -4   5   0  526.78   23.62
  -4  -5   0  543.56   23.09
  -4  -5   0  552.70   22.70
   4   5   0  617.09   30.83
  -4   5   0  494.68   23.73
  -4   5   0  523.89   21.72
   4   5   0  565.84   30.72
  -4  -5   0  562.48   23.63
  -4  -5   0  521.44   22.50
  -4  -5   0  558.99   23.68
  -4  -5   0  523.10   23.74
  -4  -5   0  568.54   30.29
   4   5   0  620.78   30.47
  -4   5   0  580.27   29.37
   4  -5   0  553.38   29.81
   4  -5   0  587.25   30.23
  -4  -5   0  544.04   23.41
  -4   5   0  537.18   24.33
  -4  -5   0  542.36   22.84
  -4   5   0  579.06   29.47
   4   5   0  497.39   23.45
  -5  -5   0  17.547   3.250
  -5   5   0  15.090   2.697
  -5  -5   0  15.619   3.287
  -5  -5   0  17.141   3.120
  -5   5   0  13.452   2.729
  -5  -5   0  13.871   2.956
  -5   5   0  17.498   2.829
  -5  -5   0  14.649   3.020
  -5   5   0  17.434   3.052
   5  -5   0  18.166   5.124
  -5   5   0  14.449   5.773
  -5  -5   0  13.101   4.645
  -5   5   0  11.392   2.828
   5   5   0  21.702   6.309
  -5  -5   0  17.104   2.832
  -5   5   0  13.244   4.683
  -5   5   0  13.405   3.306
   5   5   0  14.428   4.670
  -5  -5   0  19.145   3.370
  -5  -5   0  13.676   3.686
   5   5   0  12.170   2.877
   5   5   0  15.378   2.961
  -5  -5   0  21.911   3.459
  -5  -5   0  15.848   2.679
  -5   5   0  16.222   3.265
  -5  -5   0  16.724   3.004
  -5  -5   0  15.764   3.704
  -5  -5   0  14.236   5.148
  -5   5   0  11.926   2.762
  -5   5   0  24.765   3.392
  -5  -5   0  13.035   2.828
  -5   5   0  8.8082  4.7866
  -5  -5   0  19.784   5.552
  -5   5   0  11.829   4.518
  -5   5   0  15.451   4.112
  -5   5   0  13.165   2.992
  -5  -5   0  11.508   2.411
  -5  -5   0  16.529   2.821
  -5  -5   0  15.977   3.096
  -5  -5   0  13.666   2.763
  -5   5   0  10.884   3.211
  -5   5   0  14.077   3.303
  -5  -5   0  15.590   2.698
  -5   5   0  14.576   3.273
  -5  -5   0  24.036   4.014
   5   5   0  11.956   3.061
   5   5   0  16.434   6.060
  -5   5   0  14.724   2.821
  -5   5   0  15.393   2.810
   5  -5   0  18.493   5.231
   5   5   0  8.1511  5.2761
  -5   5   0  12.869   2.640
  -5   5   0  20.042   3.286
  -5  -5   0  19.858   4.748
  -5   5   0  25.987   3.082
   6   5   0  58.534   4.888
  -6  -5   0  63.200   5.505
  -6  -5   0  55.999   4.656
  -6  -5   0  57.254   4.927
  -6  -5   0  54.554   4.512
  -6   5   0  52.739   7.882
  -6   5   0  64.372   5.639
  -6  -5   0  58.718   4.663
  -6   5   0  51.990   4.455
  -6   5   0  54.761   4.340
  -6  -5   0  56.084   8.766
  -6   5   0  41.676   6.695
  -6  -5   0  59.614   5.004
  -6   5   0  58.724   4.773
  -6   5   0  51.565   4.851
  -6  -5   0  60.414   5.074
   6   5   0  45.346   8.560
  -6  -5   0  60.988   5.335
  -6   5   0  50.698   4.764
  -6   5   0  60.544   4.654
  -6   5   0  65.972   5.288
  -6  -5   0  67.172   5.113
  -6  -5   0  59.906   4.855
  -6  -5   0  49.450   8.659
  -6   5   0  59.165   4.900
  -6   5   0  63.605   4.937
   6   5   0  45.125   8.519
  -6   5   0  58.018   5.046
  -6  -5   0  55.646   4.753
   6   5   0  60.001   4.762
  -6  -5   0  57.053   5.475
   6  -5   0  48.993   7.705
  -6   5   0  58.801   5.042
  -6  -5   0  58.304   5.433
  -6   5   0  59.251   5.029
  -6   5   0  49.394   4.927
  -6  -5   0  56.714   5.240
  -6  -5   0  57.038   8.006
   6   5   0  56.695   9.432
  -6   5   0  48.824   4.399
  -6   5   0  56.152   4.451
  -6  -5   0  40.572   7.676
  -6  -5   0  58.980   4.818
  -6  -5   0  59.236   5.389
  -6  -5   0  68.702   5.917
   6  -5   0  45.756   7.988
  -6   5   0  59.332   5.018
  -6  -5   0  60.059   5.210
  -7  -5   0  22.585   3.640
  -7   5   0  18.147   3.615
  -7  -5   0  16.664   3.413
  -7  -5   0  24.140   3.478
  -7   5   0  14.480   3.469
  -7  -5   0  17.965   3.305
   7   5   0  18.705   3.522
   7   5   0  16.363   4.395
  -7  -5   0  16.158   3.569
  -7  -5   0  19.878   3.779
  -7  -5   0  16.694   3.764
  -7   5   0  16.152   3.411
  -7  -5   0  21.938   4.016
  -7  -5   0  15.285   3.096
  -7   5   0  17.215   3.607
  -7  -5   0  19.887   3.771
   7   5   0  25.155   3.806
  -7   5   0  16.113   4.010
  -7  -5   0  27.280   4.112
  -7  -5   0  23.630   3.382
  -7  -5   0  21.043   4.042
  -7  -5   0  23.535   4.012
  -7  -5   0  12.483   3.401
  -7   5   0  12.121   3.665
  -7   5   0  19.216   3.833
  -7   5   0  27.539   4.347
  -7   5   0  22.849   3.679
  -8  -5   0  148.05    8.74
  -8  -5   0  147.63    8.50
  -8  -5   0  146.08    8.36
  -8  -5   0  159.96    8.43
  -8  -5   0  155.95    8.71
  -8  -5   0  163.22    8.48
  -8  -5   0  154.59    8.60
   8   5   0  157.23    8.17
  -8  -5   0  148.36    8.66
   8   5   0  159.75    8.91
  -8  -5   0  155.06    8.95
  -8  -5   0  157.08    8.94
  -8  -5   0  152.89    8.62
  -8  -5   0  162.62    8.58
  -8  -5   0  165.98    8.68
   8   5   0  161.44    9.36
  -8  -5   0  116.33    8.11
  -8  -5   0  156.26    9.14
   9   5   0  23.240   3.631
  -9  -5   0  14.960   3.058
   9   5   0  7.8055  2.8997
  -9  -5   0  21.495   3.493
  -9  -5   0  15.450   3.066
  -9  -5   0  15.468   3.033
  -9  -5   0  16.907   2.793
  -9  -5   0  17.375   2.923
  -9  -5   0  14.684   3.034
  -9  -5   0  14.925   3.191
  -9  -5   0  18.445   3.118
  -9  -5   0  16.020   2.986
   9   5   0  21.146   3.244
  -9  -5   0  14.661   2.882
  -9  -5   0  20.156   3.261
   0   6   0 1613.82   79.36
   0  -6   0 1646.85   82.90
   0   6   0 1738.45   78.37
   0   6   0 1721.55   82.07
   0   6   0 1742.09   79.01
   0  -6   0 1666.05   81.63
   0  -6   0 1751.61   81.24
   0   6   0 1615.35   79.30
   0  -6   0 1650.40   82.44
   0   6   0 1735.30   79.27
  -1   6   0  39.940   5.496
   1   6   0  37.997   3.499
   1   6   0  32.460   4.714
   1   6   0  42.765   5.659
  -1   6   0  40.716   3.325
   1  -6   0  32.222   4.098
  -1   6   0  40.147   4.877
  -1  -6   0  37.460   3.273
  -1   6   0  38.155   3.116
  -1   6   0  40.542   5.478
  -1  -6   0  41.622   4.622
   1  -6   0  42.636   6.046
   1   6   0  37.080   4.837
  -1  -6   0  39.645   5.931
  -1   6   0  39.629   5.637
   1  -6   0  34.050   5.072
   1   6   0  41.023   4.668
  -1   6   0  27.735   4.790
  -1  -6   0  43.270   5.813
  -1   6   0  37.289   3.389
  -1  -6   0  44.735   5.272
  -1  -6   0  37.210   4.901
  -1   6   0  36.766   3.475
  -1   6   0  36.966   3.252
   1   6   0  46.950   5.313
   1  -6   0  37.310   5.655
   1   6   0  34.767   3.264
  -1  -6   0  38.646   3.229
  -2   6   0  82.891   7.633
  -2  -6   0  73.002   6.271
  -2   6   0  73.648   5.100
  -2  -6   0  78.267   7.155
  -2   6   0  76.011   5.613
  -2   6   0  68.543   5.226
  -2  -6   0  66.907   4.909
  -2   6   0  84.544   8.300
   2  -6   0  94.813   7.913
  -2   6   0  80.085   5.174
  -2   6   0  76.141   4.783
  -2  -6   0  101.71    8.63
  -2   6   0  84.965   7.086
   2   6   0  74.827   5.324
  -2   6   0  70.845   4.947
  -2   6   0  86.763   8.131
   2   6   0  83.816   7.867
  -2  -6   0  72.582   4.741
  -2  -6   0  67.791   4.959
   2  -6   0  79.793   8.288
   2   6   0  74.853   5.091
  -2   6   0  77.944   4.759
   2  -6   0  94.208   8.547
   2   6   0  73.499   4.778
  -2  -6   0  87.022   8.156
  -2   6   0  75.269   4.791
   2   6   0  86.095   7.540
  -2   6   0  82.024   5.121
  -2  -6   0  72.941   5.030
   2  -6   0  72.198   6.386
  -2   6   0  79.127   5.617
  -2   6   0  74.602   5.096
  -2   6   0  83.233   5.203
  -2   6   0  80.652   4.772
  -2   6   0  83.294   7.932
   2   6   0  78.085   7.159
  -2   6   0  75.885   4.786
   2   6   0  73.713   4.929
  -2   6   0  70.765   4.798
  -2  -6   0  76.787   5.124
   2   6   0  83.962   8.118
  -2  -6   0  72.724   4.886
  -2   6   0  74.788   4.606
   2   6   0  74.749   5.188
  -2   6   0  74.319   4.905
  -2   6   0  78.025   4.812
  -2  -6   0  78.311   7.531
  -2   6   0  77.217   5.048
   2   6   0  75.507   4.731
   3   6   0  14.199   2.446
  -3  -6   0  9.7159  2.4475
   3   6   0  10.629   3.006
  -3   6   0  10.528   2.284
  -3  -6   0  17.063   3.979
  -3   6   0  10.600   2.219
  -3  -6   0  11.407   2.552
   3  -6   0  13.753   4.659
  -3   6   0  9.6823  3.0121
  -3   6   0  11.386   2.156
  -3   6   0  14.190   2.687
  -3  -6   0  8.6261  2.4253
  -3   6   0  15.180   2.394
  -3  -6   0  12.891   2.673
  -3   6   0  7.1064  2.5554
  -3  -6   0  12.754   2.473
  -3  -6   0  12.939   2.482
   3   6   0  13.403   2.373
  -3   6   0  10.284   3.235
   3   6   0  13.133   4.878
   3  -6   0  8.9829  3.9223
  -3   6   0  11.336   2.652
  -3  -6   0  12.707   2.736
  -3  -6   0  10.486   2.650
  -3   6   0  8.6580  2.5423
   3   6   0  10.367   3.206
  -3   6   0  12.842   4.456
   3   6   0  12.158   4.426
   3  -6   0  3.8228  3.4961
  -3  -6   0  10.167   2.460
  -3   6   0  13.581   4.725
  -3   6   0  11.089   2.551
  -3  -6   0  12.968   2.597
  -3   6   0  10.552   2.476
  -3   6   0  9.5625  2.7477
  -3  -6   0  10.920   3.278
  -3  -6   0  8.5843  2.4659
  -3  -6   0  8.4738  2.7005
  -3  -6   0  14.568   4.590
  -3   6   0  12.222   2.697
  -3   6   0  5.8175  2.3126
  -3   6   0  9.0787  4.1794
  -3   6   0  17.217   3.299
  -3   6   0  9.2871  2.5301
   3   6   0  10.150   2.622
  -3   6   0  13.632   2.679
  -3  -6   0  6.8124  3.5028
   3   6   0  11.522   2.969
  -3   6   0  11.865   2.306
   3   6   0  9.6221  2.3190
  -3  -6   0  10.484   4.142
  -3   6   0  8.9641  3.7954
   3   6   0  10.588   4.185
   3   6   0  9.8271  2.5890
  -3  -6   0  12.184   2.397
  -3   6   0  12.345   2.457
  -3   6   0  12.680   2.656
   3   6   0  10.276   4.411
  -3   6   0  13.378   2.800
  -4  -6   0  1.1941  2.1835
  -4  -6   0 -0.6875  2.1272
  -4   6   0  -2.737   2.350
   4   6   0  3.5747  4.5296
  -4  -6   0  1.1327  1.6405
  -4  -6   0  -1.670   3.377
   4   6   0  -1.736   3.398
  -4   6   0  0.0903  2.6574
   4   6   0  -1.862   3.248
  -4   6   0 -0.3205  3.0307
  -4   6   0  2.5195  2.5699
  -4  -6   0  2.9759  1.9216
   4  -6   0  -4.937   4.056
  -4   6   0  1.0868  2.2603
   4   6   0  0.0312  2.0979
  -4  -6   0  1.7878  2.4511
  -4  -6   0 -0.5355  3.6723
  -4  -6   0 -0.2084  2.4396
  -4   6   0 -0.4737  2.0754
  -4   6   0  1.4881  3.2755
  -4  -6   0  9.8182  2.8491
   4   6   0 -0.0623  1.9803
  -4   6   0  0.1483  3.4389
   4   6   0 -0.0357  2.2642
  -4   6   0 -0.1051  2.2266
  -4  -6   0  0.2831  3.4822
  -4   6   0  0.1877  2.6668
  -4  -6   0  3.4850  2.5723
  -4   6   0 -0.6538  1.7988
  -4  -6   0  1.9739  2.7788
  -4   6   0  2.8864  2.2561
  -4  -6   0  1.4019  2.3045
  -4  -6   0  4.1187  2.3117
  -4   6   0  1.5518  2.3818
  -4   6   0 -0.1330  2.8408
   4  -6   0  -1.122   3.889
  -4   6   0  0.1457  2.3350
  -4  -6   0  4.7859  2.2845
  -4   6   0  0.3344  1.8892
  -4  -6   0 -0.4264  2.8207
   4   6   0  0.1207  2.8757
  -4  -6   0 -0.4249  2.3129
  -4  -6   0 -0.6753  2.1508
  -4   6   0  1.2578  3.7492
  -4  -6   0  -2.828   2.559
  -4  -6   0  1.2889  3.1241
  -4   6   0  -1.322   2.974
   4  -6   0  7.1536  4.3728
  -4  -6   0  0.7986  2.4798
   4   6   0  3.0421  4.9026
   4   6   0 -0.5076  4.2578
  -4   6   0  0.3950  3.1697
  -4   6   0 -0.4718  2.5511
  -4   6   0  0.0380  2.9315
  -4  -6   0  2.9942  2.3508
  -4   6   0  0.8397  2.8370
  -4   6   0  -1.747   2.115
  -5  -6   0  4.2785  2.6075
   5   6   0  5.5872  3.9703
  -5   6   0 -0.1100  2.1057
  -5  -6   0  2.5014  3.2062
   5   6   0  3.0184  2.6239
  -5  -6   0  1.2436  2.3160
  -5   6   0  2.2026  2.5384
  -5   6   0  1.1088  2.9051
  -5   6   0  0.0644  3.4571
  -5  -6   0  6.0356  2.6756
  -5   6   0  1.5757  5.0199
  -5   6   0 -0.0373  3.1198
  -5  -6   0  0.7029  2.7176
   5   6   0  2.6840  5.4145
  -5   6   0  7.1190  2.7571
  -5  -6   0  1.5718  4.5368
  -5  -6   0  -2.360   1.942
  -5  -6   0  9.3854  2.5552
  -5   6   0  1.4345  3.5187
  -5  -6   0  2.3698  2.6141
   5   6   0  4.0908  4.0052
  -5   6   0  4.0754  2.5042
  -5  -6   0  -2.286   2.751
  -5   6   0  4.0909  2.5914
  -5  -6   0  2.3379  2.5256
  -5   6   0  4.5677  3.1871
  -5   6   0  1.5893  2.4904
   5  -6   0  1.6264  4.4733
   5   6   0  3.6443  2.7858
  -5   6   0  3.6511  3.1539
  -5  -6   0  1.2357  2.9097
  -5  -6   0  1.5793  2.1355
  -5  -6   0  -2.537   3.779
  -5   6   0  1.6201  2.0873
  -5  -6   0 -0.9106  2.4382
  -5  -6   0  -1.273   3.002
  -5  -6   0  -1.702   2.689
   5  -6   0 -0.2554  4.3733
  -5  -6   0  0.0184  2.6833
  -5  -6   0  3.1788  2.6274
  -5   6   0  2.5896  3.8922
  -5   6   0  2.4308  2.4980
  -5  -6   0  4.7988  4.5974
  -5  -6   0  4.1532  4.5325
  -5   6   0  1.8290  2.6167
   5   6   0 -0.0096  2.7133
  -5   6   0  5.0523  2.7188
  -5  -6   0  0.8413  2.7337
   5   6   0 -0.1097  5.0691
   5   6   0  5.5416  5.3184
  -5   6   0  7.5396  3.1807
  -6   6   0  34.551   6.677
   6   6   0  24.316   7.600
  -6   6   0  45.458   4.175
   6  -6   0  36.252   6.885
  -6  -6   0  41.818   4.371
  -6  -6   0  39.384   4.089
  -6  -6   0  46.146   4.441
  -6   6   0  40.843   5.173
  -6  -6   0  36.926   4.607
  -6   6   0  41.049   4.625
  -6  -6   0  43.987   4.314
   6   6   0  37.332   4.171
   6   6   0  46.820   4.393
   6   6   0  50.811   4.668
  -6  -6   0  40.745   4.061
   6   6   0  54.369   5.743
   6   6   0  43.270   5.104
  -6  -6   0  51.198   5.257
  -6   6   0  37.679   4.389
  -6  -6   0  42.133   4.150
  -6  -6   0  38.619   4.331
  -6   6   0  43.312   3.839
  -6   6   0  38.125   4.279
  -6   6   0  44.727   4.650
  -6  -6   0  42.905   5.030
  -6   6   0  38.618   4.780
  -6  -6   0  41.167   4.362
  -6  -6   0  44.182   4.658
   6  -6   0  39.563   7.589
  -6  -6   0  31.136   7.036
  -6   6   0  44.304   4.267
  -6  -6   0  47.115   4.323
  -6   6   0  47.535   4.210
  -6   6   0  44.030   4.037
  -6   6   0  33.812   6.965
   6   6   0  40.962   9.911
  -6  -6   0  36.679   7.443
  -6  -6   0  39.551   7.574
  -6  -6   0  45.065   4.414
  -6  -6   0  37.427   4.414
  -6   6   0  42.131   4.256
  -6   6   0  44.115   4.530
  -6  -6   0  40.169   4.453
   6   6   0  39.993   8.204
  -6  -6   0  45.637   4.409
  -6   6   0  41.061   4.604
  -6   6   0  38.554   4.005
  -7   6   0  342.89   16.30
  -7  -6   0  351.09   16.24
  -7  -6   0  345.43   15.87
   7   6   0  375.61   16.97
   7   6   0  351.92   15.45
  -7  -6   0  350.55   16.39
  -7  -6   0  357.80   16.32
  -7  -6   0  362.25   16.62
  -7   6   0  348.29   15.96
  -7   6   0  333.56   16.23
  -7   6   0  346.42   16.32
   7   6   0  398.82   16.81
  -7  -6   0  352.66   15.85
  -7  -6   0  365.72   16.30
  -7  -6   0  355.62   16.77
  -7  -6   0  357.23   16.95
  -7  -6   0  360.03   16.78
  -7   6   0  344.50   17.07
  -7  -6   0  349.57   16.34
  -7  -6   0  362.27   16.26
   7   6   0  360.89   16.14
  -7  -6   0  360.27   16.03
  -7   6   0  362.60   16.71
  -7  -6   0  373.33   17.11
  -7   6   0  323.72   16.10
  -7  -6   0  366.39   16.47
  -7   6   0  329.44   15.95
  -7   6   0  322.52   15.01
  -8  -6   0  186.42    9.95
  -8  -6   0  197.73   10.04
  -8  -6   0  216.35    9.97
  -8  -6   0  204.30   10.42
  -8  -6   0  206.36   10.34
  -8  -6   0  213.62   10.42
   8   6   0  209.91   10.24
  -8  -6   0  200.75   10.04
  -8  -6   0  205.86   10.05
  -8  -6   0  203.38   10.30
  -8  -6   0  195.98   10.48
  -8  -6   0  198.60   10.54
   8   6   0  208.02   10.27
  -8  -6   0  198.45   10.20
  -8  -6   0  204.09   10.11
   8   6   0  204.51   10.63
  -8  -6   0  204.55    9.97
   8   6   0  194.61    9.53
  -9  -6   0  59.670   4.239
  -9  -6   0  62.859   4.513
  -9  -6   0  58.692   4.113
  -9  -6   0  57.986   3.979
   9   6   0  55.614   4.894
   9   6   0  59.548   4.306
  -9  -6   0  65.115   4.544
  -9  -6   0  50.057   4.123
   9   6   0  63.491   4.594
  -9  -6   0  53.827   4.125
  -9  -6   0  53.574   4.126
  -9  -6   0  59.732   4.230
   0  -7   0  0.3727  2.4703
   0  -7   0 -0.9197  3.4481
   0   7   0 -0.3667  2.4320
   0   7   0 -0.3860  1.9154
   0   7   0 -0.0652  1.7123
   0   7   0  -1.411   3.325
   0  -7   0  1.8487  2.7404
   0   7   0  -1.040   1.999
   0   7   0  4.1845  2.0819
   0   7   0  0.2733  2.0274
   0   7   0 -0.1799  3.0714
   0   7   0  1.1473  1.8211
   0   7   0 -0.8994  1.6841
   0   7   0 -0.2597  1.8663
   0   7   0  0.9756  3.4373
   0  -7   0  -2.335   2.037
   0   7   0  2.0708  1.8503
   0   7   0  -3.096   2.788
   0   7   0  2.0767  2.3694
   0  -7   0 -0.4756  2.1637
   0   7   0  -1.078   2.259
   0   7   0 -0.4908  2.0389
   0  -7   0  2.5266  2.9794
   0  -7   0  -1.771   3.526
   0   7   0 -0.3405  1.8948
   0   7   0  0.9420  2.0749
   0   7   0  -2.470   2.467
   0   7   0 -0.3258  1.8418
   0   7   0  0.5355  2.0748
   0  -7   0  -2.428   3.073
   0   7   0  1.6724  1.9374
   0   7   0  -1.665   1.659
   1   7   0  31.782   3.792
   1  -7   0  34.566   3.553
  -1  -7   0  28.212   5.043
  -1   7   0  31.935   3.839
  -1  -7   0  37.540   5.742
  -1   7   0  39.909   3.267
   1   7   0  30.576   3.069
  -1   7   0  34.465   3.697
   1   7   0  32.572   3.579
   1   7   0  33.189   3.185
  -1   7   0  37.565   3.038
  -1   7   0  36.092   3.370
   1  -7   0  34.068   6.046
   1  -7   0  33.726   5.961
   1  -7   0  37.177   6.238
  -1   7   0  31.902   3.116
  -1  -7   0  36.505   3.400
  -1   7   0  40.353   5.865
   1   7   0  28.701   4.638
   1   7   0  43.619   5.140
  -1  -7   0  38.779   6.027
  -1   7   0  34.722   4.114
  -1   7   0  34.497   5.704
  -1   7   0  37.607   3.328
  -1   7   0  34.163   3.503
   1   7   0  33.402   2.846
  -1   7   0  27.878   3.083
  -1  -7   0  29.515   3.071
  -1   7   0  33.760   3.279
   1   7   0  29.772   3.275
  -1   7   0  24.737   5.834
  -1  -7   0  36.964   3.764
  -1  -7   0  32.799   4.575
  -1   7   0  38.441   5.755
  -1  -7   0  33.869   3.782
   1   7   0  41.444   5.829
   1   7   0  31.808   3.498
  -1   7   0  31.970   3.334
  -1  -7   0  31.990   3.444
   1   7   0  34.304   5.794
   1  -7   0  32.884   3.283
  -1   7   0  34.039   3.582
   1   7   0  36.186   3.085
  -1   7   0  38.672   3.768
  -1  -7   0  39.033   5.976
   1   7   0  33.828   3.401
  -1  -7   0  31.662   3.108
  -1   7   0  31.634   3.029
  -1   7   0  34.920   3.583
  -1   7   0  39.804   5.340
  -1   7   0  31.210   2.983
   1   7   0  31.217   2.955
   1   7   0  34.022   3.376
   1   7   0  36.700   5.395
  -1   7   0  31.933   3.626
  -1  -7   0  31.809   3.309
   1   7   0  37.434   3.551
  -1   7   0  31.840   3.052
  -2  -7   0  234.40   15.37
  -2   7   0  227.89   10.82
  -2   7   0  228.21   15.67
  -2  -7   0  224.26   10.66
  -2   7   0  224.16   10.00
   2   7   0  205.67    9.62
   2   7   0  211.01   15.03
  -2   7   0  223.56   10.85
   2   7   0  221.11   14.58
  -2   7   0  222.74    9.89
  -2   7   0  217.79   10.98
  -2  -7   0  207.71    9.66
  -2   7   0  211.61   10.54
   2   7   0  212.39    9.87
  -2   7   0  217.83   10.90
  -2  -7   0  222.10   10.35
  -2  -7   0  210.34   10.82
  -2   7   0  226.33   10.76
   2  -7   0  237.09   16.32
  -2   7   0  221.77   11.10
   2  -7   0  201.57   10.62
   2   7   0  218.69   10.48
  -2   7   0  227.44   10.64
  -2  -7   0  209.07   10.64
   2  -7   0  237.44   14.96
  -2   7   0  226.98   10.31
  -2  -7   0  210.04   10.42
  -2   7   0  230.75   10.35
  -2   7   0  221.24   14.99
  -2   7   0  223.59   10.28
  -2  -7   0  216.86   14.49
  -2   7   0  231.73   11.45
  -2  -7   0  216.75   10.68
  -2   7   0  223.64   14.82
   2   7   0  222.05   14.03
  -2   7   0  218.81   10.18
  -2  -7   0  237.45   15.93
  -2  -7   0  201.03   10.17
   2   7   0  203.74   10.19
  -2  -7   0  214.79   14.62
   2   7   0  216.67   11.00
  -2   7   0  229.70   13.98
   2   7   0  214.33   10.23
  -2   7   0  225.26   11.33
  -2   7   0  234.14   14.99
  -2  -7   0  220.63   10.83
  -2   7   0  226.50   10.84
  -2   7   0  216.80   10.17
   2   7   0  209.54   10.64
  -2   7   0  213.08   10.77
   2   7   0  212.87   10.08
   2   7   0  234.72   10.14
   2   7   0  222.10   14.91
   2  -7   0  228.45   15.54
  -2   7   0  225.59   11.10
  -3   7   0  30.180   5.468
  -3  -7   0  24.461   3.073
  -3   7   0  20.256   2.937
   3   7   0  30.370   6.460
   3   7   0  26.969   3.595
  -3   7   0  27.149   3.376
  -3  -7   0  28.540   3.083
  -3   7   0  27.466   3.119
  -3   7   0  26.782   3.277
  -3   7   0  29.487   5.968
  -3   7   0  24.864   3.310
  -3   7   0  28.870   4.037
   3   7   0  26.322   6.042
  -3  -7   0  26.866   3.211
  -3   7   0  31.212   4.097
   3  -7   0  31.343   5.843
  -3   7   0  26.282   3.418
  -3   7   0  23.442   3.682
   3   7   0  26.366   3.697
  -3  -7   0  24.359   5.880
   3   7   0  30.914   3.369
  -3   7   0  25.562   3.164
   3   7   0  33.375   3.525
   3  -7   0  21.012   5.688
  -3  -7   0  30.410   3.468
  -3   7   0  27.325   3.560
  -3   7   0  28.690   3.141
  -3   7   0  28.519   3.379
  -3  -7   0  24.817   3.484
  -3  -7   0  32.848   5.762
  -3   7   0  24.333   5.562
  -3   7   0  28.230   3.465
  -3   7   0  27.464   3.075
  -3  -7   0  29.989   3.075
  -3   7   0  30.741   3.611
  -3   7   0  28.191   4.091
   3   7   0  27.943   3.714
  -3  -7   0  26.393   3.233
  -3   7   0  26.823   5.860
  -3  -7   0  20.407   4.794
  -3   7   0  28.270   3.420
  -3  -7   0  25.082   3.206
  -3  -7   0  25.273   3.533
   3   7   0  28.965   5.602
  -3   7   0  21.576   3.686
  -3   7   0  29.687   3.524
   3   7   0  30.238   3.709
   3   7   0  28.955   3.602
   3  -7   0  29.174   6.516
   3   7   0  27.116   3.066
   4   7   0 -0.7354  3.1617
  -4   7   0  0.4428  2.6179
   4   7   0 -0.5154  2.9415
  -4   7   0  3.4722  4.0927
  -4  -7   0  3.1631  2.7024
  -4   7   0  3.2735  3.3281
  -4   7   0  2.1323  4.2010
  -4   7   0  -1.949   3.934
  -4  -7   0 -0.8321  2.5407
  -4   7   0  1.9272  2.7692
   4  -7   0  -2.126   4.382
  -4   7   0  5.2241  2.7753
  -4   7   0  1.0683  2.5294
  -4   7   0  3.8154  3.9933
  -4  -7   0  1.4625  2.8467
   4  -7   0  -6.231   3.903
  -4  -7   0  0.9760  2.9271
  -4   7   0  0.5471  2.4874
  -4  -7   0  9.7840  5.0104
   4   7   0  0.3513  2.7612
  -4   7   0  -2.436   3.109
  -4   7   0 -0.5840  2.1984
  -4   7   0  2.1122  5.2530
  -4  -7   0  1.0716  3.0749
   4   7   0  4.9126  2.8275
  -4   7   0 -0.2937  2.4485
  -4  -7   0  2.0535  2.3906
  -4  -7   0  -3.650   4.431
  -4  -7   0  1.0362  4.1732
  -4  -7   0  -2.828   2.354
  -4   7   0  -2.583   2.333
  -4  -7   0  3.5264  2.6293
  -4   7   0  -1.760   3.104
  -4   7   0  -1.705   3.354
   4   7   0  2.5473  4.1910
   4   7   0  2.0857  2.5367
  -4   7   0  0.8114  2.1602
  -4   7   0  1.7937  2.1725
  -4  -7   0 -0.8263  2.2233
  -4  -7   0 -0.2979  2.3825
   4   7   0  0.1386  5.4275
   4  -7   0  0.7344  4.5139
  -4   7   0  2.0909  2.4285
  -4   7   0  0.3909  2.5192
   4   7   0  -4.815   2.386
  -4  -7   0  -1.614   3.214
   4   7   0  0.3989  4.4604
  -4   7   0  0.1754  3.0439
  -4   7   0  -3.829   2.465
  -4  -7   0  -1.133   2.626
   5   7   0 -0.0828  3.2457
  -5   7   0 -0.4739  2.6350
  -5   7   0  5.0469  2.8693
  -5   7   0  -2.182   2.495
  -5  -7   0  2.5395  2.9295
  -5   7   0  5.0385  3.3451
  -5  -7   0  -1.753   4.017
  -5   7   0  4.3475  4.6533
  -5   7   0  4.4472  2.7935
  -5   7   0  -2.653   3.195
  -5  -7   0  2.2207  2.5257
  -5   7   0  -1.670   2.683
  -5  -7   0  3.1197  2.7624
   5  -7   0  0.9473  4.7072
  -5   7   0  1.9549  3.5683
  -5  -7   0  -2.745   4.699
  -5  -7   0  1.4142  2.0353
   5   7   0  0.3106  3.2452
  -5   7   0  1.5842  2.6834
  -5   7   0  -3.189   3.016
  -5  -7   0  0.9459  2.4938
   5   7   0  0.8609  4.4111
   5   7   0  -3.072   5.065
   5   7   0 -0.6285  3.6606
   5  -7   0  -3.149   4.510
  -5   7   0  5.0048  2.9153
  -5   7   0  2.2155  2.6479
  -5   7   0  4.7057  3.1857
  -5   7   0  1.0756  2.2703
  -5   7   0  1.8112  3.4921
  -5  -7   0  1.2901  2.8475
  -5  -7   0  1.7634  2.5742
  -5  -7   0  3.7078  2.8312
  -5   7   0 -0.4029  3.9841
   5   7   0  4.3324  3.4157
  -5  -7   0  1.0341  2.5909
  -5   7   0 -0.1165  3.2075
  -5  -7   0  0.4720  2.8425
  -5   7   0  -1.302   4.216
  -5  -7   0  2.6133  5.1698
   5   7   0  3.1765  2.3977
  -5  -7   0  5.1587  3.2386
  -5  -7   0  1.8623  2.5469
  -5  -7   0 -0.1636  2.7756
  -5  -7   0  2.4174  3.1983
   5   7   0  -3.027   4.657
  -5  -7   0  7.0638  3.2246
  -5   7   0  -1.507   3.370
  -5   7   0 -0.6116  2.4828
  -6  -7   0  184.49   10.61
  -6   7   0  219.28   10.77
  -6   7   0  199.07    9.97
  -6   7   0  208.51   10.78
   6   7   0  217.96   10.71
  -6   7   0  211.61   10.83
  -6  -7   0  214.64   11.47
  -6  -7   0  195.01   10.37
  -6  -7   0  208.07   10.96
  -6  -7   0  205.95   10.70
  -6   7   0  221.01   10.63
   6   7   0  195.44   10.10
  -6  -7   0  208.22   10.49
  -6  -7   0  199.85   10.74
  -6  -7   0  210.31   11.06
  -6   7   0  195.31   10.87
   6   7   0  219.10   10.26
  -6   7   0  192.84   11.07
  -6   7   0  213.98   10.84
  -6  -7   0  208.25   10.78
  -6  -7   0  206.47   10.22
   6   7   0  209.88   11.52
   6   7   0  221.56   11.31
  -6  -7   0  214.83   10.76
  -6   7   0  217.57   11.26
  -6   7   0  209.20    9.90
  -6   7   0  210.84   11.76
  -6   7   0  205.60   10.97
  -6  -7   0  192.03   10.04
  -6  -7   0  205.13   10.51
  -6   7   0  214.32   10.74
   6   7   0  208.42   10.58
  -6  -7   0  214.25   10.90
  -6  -7   0  209.10   10.93
  -6   7   0  207.09   10.20
  -7  -7   0  18.687   3.776
  -7   7   0  15.302   3.274
  -7  -7   0  20.637   3.481
  -7  -7   0  15.066   3.580
  -7  -7   0  21.404   3.437
  -7   7   0  19.545   3.595
  -7  -7   0  17.614   3.929
  -7  -7   0  17.835   3.158
   7   7   0  17.330   3.674
  -7  -7   0  17.736   3.233
  -7  -7   0  17.196   3.330
  -7   7   0  9.0947  4.0784
  -7   7   0  18.851   3.638
  -7  -7   0  13.553   3.448
  -7   7   0  22.283   3.668
  -7   7   0  11.196   3.018
   7   7   0  21.716   3.489
  -7  -7   0  17.450   3.586
  -7  -7   0  14.364   3.664
   7   7   0  14.034   3.732
   7   7   0  20.812   4.164
   7   7   0  15.808   3.973
  -7  -7   0  13.577   3.596
  -7   7   0  16.093   3.640
  -7  -7   0  22.019   3.480
  -7   7   0  21.704   3.429
  -7   7   0  29.362   4.420
  -7   7   0  5.4850  2.5165
  -8   7   0  2.7941  2.1988
   8   7   0  6.0427  3.0602
  -8  -7   0  15.522   2.868
  -8  -7   0  10.155   2.978
  -8  -7   0  6.6447  2.5292
  -8   7   0  8.2628  2.8648
  -8  -7   0  6.6710  2.5851
  -8  -7   0  7.9582  2.4867
   8   7   0  13.692   3.531
   8   7   0  10.054   2.434
  -8  -7   0  5.6463  2.8122
  -8  -7   0  3.6704  2.5263
   8   7   0  7.9429  3.1875
  -8  -7   0  7.5705  2.8534
  -8  -7   0  8.4626  2.9368
  -8  -7   0  9.0983  2.6369
  -8  -7   0  10.397   2.767
   0   8   0  97.354   6.503
   0   8   0  99.854   5.641
   0   8   0  85.966   6.438
   0  -8   0  97.252   6.754
   0   8   0  104.30    6.03
   0  -8   0  94.355   6.465
   0   8   0  85.913   5.955
   0  -8   0  108.59    6.90
   0   8   0  108.06    9.37
   0   8   0  87.948   5.817
   0   8   0  106.95    6.40
   0   8   0  102.83    9.61
   0  -8   0  90.122   8.732
   0   8   0  94.661   6.081
   0   8   0  95.655   9.132
   0  -8   0  99.403  10.331
   0   8   0  99.037   7.112
   0   8   0  97.380   6.548
   0  -8   0  98.026   9.875
   0   8   0  97.378   9.694
   0   8   0  94.841   5.632
   0   8   0  101.30    6.06
   0   8   0  95.625   6.295
   0   8   0  98.327   5.937
   0  -8   0  102.96    9.70
   0  -8   0  95.600   6.656
   0   8   0  88.765   5.915
   0   8   0  93.561   5.660
   0  -8   0  98.987   6.049
   0   8   0  95.676   6.636
   0   8   0  95.165   6.348
  -1   8   0  7.8612  3.1799
  -1   8   0  12.337   3.166
  -1  -8   0  8.4692  3.1345
  -1   8   0  2.6658  2.9287
   1   8   0  10.303   2.184
  -1   8   0  7.8076  4.2678
  -1  -8   0  3.1000  4.0782
  -1  -8   0  8.5094  4.6546
  -1  -8   0  8.1451  2.9959
  -1   8   0  4.2265  3.8231
   1   8   0  2.6151  2.2595
   1   8   0  8.8426  2.3655
  -1   8   0  8.3809  2.3172
  -1   8   0  9.1002  3.5196
   1   8   0  11.069   2.639
   1   8   0  4.5534  2.5245
   1  -8   0  4.3180  4.6801
  -1   8   0  6.5471  2.4190
   1  -8   0 -0.7177  3.5894
   1   8   0  6.1844  3.9487
  -1  -8   0  4.1665  2.3137
   1   8   0  5.4542  3.2561
   1  -8   0  1.0599  2.3744
   1   8   0  8.1638  4.0714
  -1   8   0  5.8473  2.3370
  -1   8   0  9.3960  2.5604
  -1   8   0  9.2521  2.7828
  -1  -8   0  8.2096  4.4256
   1  -8   0  3.2077  4.6128
  -1   8   0  3.1929  2.3305
   1   8   0  4.4127  2.3500
  -1   8   0  5.1614  3.8839
  -1   8   0  10.487   3.375
  -1   8   0  5.0021  2.5562
  -1  -8   0  5.0352  3.2395
  -1  -8   0  4.6286  2.3287
   1   8   0  4.7830  4.3472
   1  -8   0  6.9647  2.9836
  -1   8   0  8.2847  2.8938
   1   8   0  5.8377  2.3098
  -1   8   0  2.9508  4.1419
  -1  -8   0  8.3501  2.7185
   1   8   0  4.3005  2.3139
  -1   8   0  2.0960  2.6757
  -1  -8   0  6.1600  2.3309
  -1   8   0  7.9153  2.6870
  -1   8   0  8.4121  3.4925
   1  -8   0  3.7759  2.4750
  -1   8   0  7.3751  2.2791
   1   8   0  3.3870  2.2061
   1   8   0  2.0886  2.3265
  -1   8   0  5.1659  2.4385
  -1   8   0  11.637   2.671
  -2   8   0  64.480   4.872
  -2   8   0  73.407   5.553
   2   8   0  74.708   7.908
  -2  -8   0  62.584   5.149
  -2   8   0  69.809   5.602
   2   8   0  67.339   8.238
   2   8   0  64.046   4.644
   2   8   0  66.657   4.984
  -2   8   0  68.138   5.004
   2  -8   0  61.903   5.166
  -2   8   0  71.833   5.253
  -2   8   0  63.312   5.153
  -2   8   0  65.619   4.713
   2  -8   0  69.796   9.066
   2   8   0  68.919   5.033
  -2   8   0  72.544   5.155
  -2   8   0  66.098   5.012
  -2  -8   0  70.040   5.384
   2   8   0  70.483   5.113
   2   8   0  64.677   5.743
  -2   8   0  66.419   4.910
  -2   8   0  72.948   5.039
  -2  -8   0  68.351   5.339
  -2   8   0  68.988   8.635
  -2   8   0  59.624   5.567
   2   8   0  66.409   4.978
   2  -8   0  79.806   9.204
  -2  -8   0  63.211   4.975
   2   8   0  62.872   5.098
  -2   8   0  80.216   8.879
  -2   8   0  71.885   6.223
   2   8   0  66.126   4.715
  -2  -8   0  58.176   7.185
  -2   8   0  83.613   8.647
  -2   8   0  70.386   5.400
  -2   8   0  68.237   5.301
  -2   8   0  67.069   5.386
  -2  -8   0  77.701   5.042
  -2  -8   0  79.722   8.671
  -2  -8   0  66.338   7.574
  -2  -8   0  65.472   4.982
   2   8   0  69.093   8.792
  -2  -8   0  69.412   5.781
   2  -8   0  54.776   7.697
   2  -8   0  62.903   5.572
  -2  -8   0  76.832   8.839
  -2   8   0  72.850   5.478
   2   8   0  72.988   5.678
  -2   8   0  69.473   8.243
  -2   8   0  65.591   5.639
  -2  -8   0  73.765   5.556
  -3  -8   0  31.139   3.670
  -3   8   0  32.752   3.868
  -3   8   0  19.868   6.028
  -3   8   0  35.754   3.994
  -3   8   0  38.250   3.875
  -3   8   0  30.203   3.508
  -3   8   0  31.599   4.201
   3   8   0  31.347   3.735
  -3   8   0  35.621   6.559
   3   8   0  30.037   3.604
  -3  -8   0  36.240   3.165
  -3   8   0  38.487   3.971
  -3  -8   0  29.188   6.524
   3   8   0  24.822   6.472
  -3   8   0  39.415   4.123
   3   8   0  34.047   4.413
  -3  -8   0  36.884   3.842
  -3   8   0  29.217   4.627
  -3   8   0  32.048   4.023
  -3   8   0  34.549   3.744
   3  -8   0  32.031   7.079
   3   8   0  33.106   3.529
   3   8   0  41.788   3.883
  -3   8   0  33.475   3.692
  -3   8   0  39.464   6.988
  -3  -8   0  29.612   3.692
  -3   8   0  41.477   7.352
  -3   8   0  37.534   4.520
   3  -8   0  35.874   3.950
  -3  -8   0  34.025   4.040
   3   8   0  29.337   3.319
   3  -8   0  25.964   6.503
  -3   8   0  38.006   3.934
  -3  -8   0  30.769   5.663
  -3  -8   0  29.914   3.491
  -3   8   0  30.767   3.873
  -3  -8   0  35.152   6.538
  -3  -8   0  37.073   3.774
   3   8   0  28.607   3.855
  -3  -8   0  27.559   4.112
   3   8   0  31.525   3.600
  -3   8   0  30.834   3.929
   3  -8   0  19.897   6.046
   3   8   0  26.796   3.484
  -3  -8   0  35.440   3.740
  -3   8   0  29.906   4.439
  -3   8   0  31.778   3.978
   4   8   0  5.8967  6.0986
  -4  -8   0  16.383   3.239
  -4  -8   0  11.376   4.921
   4  -8   0  14.925   6.317
  -4   8   0  18.465   3.443
   4  -8   0  8.9469  6.2054
  -4   8   0  16.816   3.367
  -4  -8   0  12.637   2.770
  -4   8   0  14.854   3.080
   4   8   0  16.808   3.007
   4   8   0  13.382   3.157
  -4  -8   0  15.939   3.293
  -4   8   0  16.783   3.177
  -4   8   0  13.788   3.311
  -4   8   0  11.696   3.974
  -4   8   0  12.984   5.712
  -4  -8   0  15.407   5.837
   4   8   0  12.504   3.450
  -4   8   0  14.557   3.329
  -4   8   0  13.378   2.984
  -4  -8   0  13.413   3.171
  -4   8   0  8.6625  5.5545
  -4   8   0  14.414   3.964
  -4   8   0  11.540   3.328
   4   8   0  11.373   3.014
   4   8   0  20.112   3.822
  -4   8   0  4.8731  5.0693
  -4   8   0  11.995   3.217
  -4   8   0  19.657   5.854
  -4   8   0  14.204   3.203
  -4  -8   0  16.069   3.075
  -4   8   0  18.003   3.030
  -4   8   0  14.862   3.255
  -4   8   0  17.880   4.792
   4   8   0  15.113   3.578
  -4  -8   0  14.735   3.253
  -4   8   0  13.316   3.052
  -4   8   0  19.254   4.161
  -4  -8   0  14.326   3.096
   4   8   0  14.416   5.986
  -4  -8   0  12.742   5.170
  -4  -8   0  12.821   2.869
   4   8   0  16.058   3.797
   4   8   0  10.294   3.523
  -4   8   0  7.9550  3.5846
   4   8   0  13.108   5.761
   5  -8   0  73.431  10.136
  -5   8   0  92.187   6.727
  -5   8   0  99.510   6.449
  -5   8   0  108.87    6.86
  -5  -8   0  91.763   6.385
  -5   8   0  98.914   6.687
  -5   8   0  95.045   6.715
   5  -8   0  67.739   9.955
  -5  -8   0  91.237  11.176
  -5  -8   0  105.55    7.10
  -5  -8   0  98.085   7.050
   5   8   0  100.46    6.49
  -5   8   0  80.780   9.585
  -5  -8   0  72.169   8.461
  -5   8   0  80.817  10.060
  -5  -8   0  102.71    6.70
   5   8   0  94.642   7.171
  -5  -8   0  94.471   6.554
  -5   8   0  104.07    6.77
  -5   8   0  100.48    6.34
   5   8   0  87.604  10.731
  -5  -8   0  99.422   6.709
  -5   8   0  88.660   7.321
  -5   8   0  99.019   7.310
  -5   8   0  97.513   7.057
   5   8   0  92.999   6.434
  -5  -8   0  70.364   9.027
  -5  -8   0  108.86    7.29
  -5   8   0  102.15    6.59
   5   8   0  107.65    7.75
  -5   8   0  104.37    7.37
  -5   8   0  104.07    6.08
  -5   8   0  105.33    6.61
   5   8   0  90.030  10.595
  -5  -8   0  95.256   6.495
   5   8   0  93.070   6.825
  -5   8   0  110.14    7.60
  -5  -8   0  107.19    6.48
   5   8   0  93.771   7.092
  -5   8   0  94.660   8.145
  -5   8   0  108.83    7.37
  -6   8   0  217.91   11.13
  -6   8   0  210.61   11.12
  -6  -8   0  232.69   11.59
  -6  -8   0  233.65   11.48
  -6   8   0  214.17   11.57
   6   8   0  231.50   11.87
  -6   8   0  227.36   11.66
  -6  -8   0  234.41   11.48
  -6   8   0  227.38   11.49
   6   8   0  208.36   10.68
  -6   8   0  225.57   10.49
  -6  -8   0  211.53   10.83
  -6  -8   0  224.26   11.28
   6   8   0  223.01   11.63
  -6   8   0  226.81   11.30
   6   8   0  221.64   10.74
  -6  -8   0  222.94   11.12
  -6  -8   0  199.27   10.81
  -6   8   0  220.46   11.44
  -6   8   0  231.96   11.17
  -6   8   0  231.17   12.34
  -6   8   0  203.41   11.31
  -6   8   0  211.22   10.51
  -6  -8   0  213.50   11.00
   6   8   0  212.96   11.22
  -6  -8   0  208.13   10.77
  -6   8   0  222.11   11.42
   6   8   0  246.64   11.57
   6   8   0  234.69   10.79
  -7   8   0  60.628   5.428
  -7   8   0  52.760   4.508
  -7  -8   0  49.900   4.297
   7   8   0  49.269   4.606
   7   8   0  57.854   4.836
  -7  -8   0  51.261   4.398
  -7   8   0  50.079   4.696
   7   8   0  57.388   4.977
  -7   8   0  52.806   4.670
   7   8   0  54.887   4.870
   7   8   0  64.492   5.022
  -7   8   0  74.504   5.467
   7   8   0  58.489   4.526
  -7  -8   0  47.362   4.256
  -7   8   0  56.079   4.630
  -7  -8   0  48.049   4.601
  -7   8   0  55.502   4.989
  -7   8   0  48.868   4.265
  -7  -8   0  60.072   4.800
  -7   8   0  51.366   4.452
  -7  -8   0  52.470   4.640
  -7  -8   0  53.637   4.880
  -7   8   0  72.568   5.281
  -7   8   0  58.836   5.095
   7   8   0  59.893   4.864
  -7  -8   0  54.380   4.674
  -8  -8   0  65.977   4.535
   8   8   0  84.914   5.161
  -8  -8   0  74.457   4.621
  -8  -8   0  72.254   5.016
   8   8   0  69.504   4.505
   8   8   0  73.330   4.977
  -8  -8   0  79.605   4.976
  -8  -8   0  81.090   4.783
   8   8   0  80.106   4.975
   8   8   0  79.802   5.135
   0   9   0  2.8479  2.7023
   0  -9   0  1.1219  2.5335
   0  -9   0  0.2553  3.9816
   0  -9   0  -1.346   4.286
   0   9   0  0.5590  2.6162
   0   9   0  -3.776   2.335
   0   9   0  -1.945   2.463
   0  -9   0 -0.2297  3.0213
   0   9   0  5.1219  3.0316
   0   9   0  2.7092  3.1431
   0   9   0  7.4761  5.1555
   0  -9   0  2.4961  4.7532
   0   9   0  -2.529   3.044
   0   9   0  0.0483  2.2029
   0  -9   0  1.1410  2.7122
   0   9   0  5.2607  4.6708
   0   9   0  -1.601   2.471
   0   9   0  2.2915  4.1663
   0   9   0  0.8081  2.8089
   0   9   0  1.9903  2.8505
   0   9   0  1.3745  2.7884
   0   9   0  0.7339  2.2315
   0  -9   0  2.6262  3.4096
   0   9   0  1.4852  4.6699
   0   9   0 -0.1206  2.6286
   0  -9   0 -0.3633  2.4176
   0   9   0  0.1087  3.6687
   0   9   0 -0.5742  2.3529
   1   9   0  443.45   20.33
  -1   9   0  470.70   20.80
  -1   9   0  490.37   19.96
  -1   9   0  501.04   20.51
  -1  -9   0  502.79   28.80
  -1   9   0  474.57   28.34
  -1   9   0  506.34   19.99
   1  -9   0  465.18   21.31
  -1   9   0  488.64   21.19
  -1   9   0  487.08   21.24
   1  -9   0  449.65   28.06
   1   9   0  441.49   27.06
  -1   9   0  473.57   19.76
  -1   9   0  480.77   22.39
   1   9   0  480.34   21.56
   1  -9   0  458.14   28.32
  -1   9   0  492.48   21.32
  -1  -9   0  485.48   20.77
  -1   9   0  481.85   21.42
  -1  -9   0  471.83   28.56
  -1   9   0  477.76   21.73
  -1   9   0  497.28   20.65
   1  -9   0  466.70   21.44
  -1  -9   0  470.21   19.42
  -1   9   0  477.95   20.86
   1   9   0  472.26   19.72
  -1  -9   0  478.37   21.61
  -1   9   0  471.91   19.98
  -1  -9   0  451.39   20.66
  -1  -9   0  497.57   21.54
   1   9   0  473.69   28.00
   1  -9   0  451.59   28.86
  -1   9   0  487.40   21.12
   1  -9   0  478.89   21.50
   1   9   0  488.33   20.89
   1  -9   0  423.44   27.72
  -1   9   0  472.36   28.00
  -1   9   0  472.43   27.23
  -1  -9   0  444.25   28.16
  -1  -9   0  480.86   21.37
  -1  -9   0  488.32   21.38
   1   9   0  469.77   19.68
  -1   9   0  485.86   21.37
   1   9   0  442.16   19.72
  -1  -9   0  499.05   21.47
   1  -9   0  486.30   21.58
   1   9   0  477.86   20.17
   1   9   0  482.95   21.34
   1   9   0  458.25   27.72
   1   9   0  493.74   20.82
  -1   9   0  490.44   20.78
   2   9   0  70.790   5.077
  -2   9   0  73.794   5.426
   2  -9   0  64.833   9.313
  -2   9   0  73.608   5.786
  -2  -9   0  61.913   5.605
  -2  -9   0  68.912   6.230
  -2  -9   0  74.449   5.667
   2  -9   0  55.031   8.555
  -2  -9   0  66.471   5.909
   2   9   0  72.596   5.393
  -2   9   0  74.280   6.500
  -2   9   0  62.959   5.360
  -2  -9   0  66.541   5.442
  -2   9   0  76.880   6.178
   2   9   0  67.317   5.255
  -2  -9   0  66.099   8.810
  -2   9   0  60.668   5.255
   2   9   0  60.516   8.495
   2  -9   0  63.625   5.393
  -2   9   0  63.618   8.728
  -2  -9   0  60.868   8.953
  -2   9   0  70.932   4.968
   2   9   0  63.207   5.427
  -2   9   0  63.615   5.325
  -2  -9   0  60.127   4.991
  -2  -9   0  66.708   5.093
   2  -9   0  61.106   8.317
   2  -9   0  67.739   8.878
  -2   9   0  56.950   8.472
   2   9   0  67.497   5.958
  -2   9   0  67.920   5.103
  -2   9   0  95.862   6.617
   2   9   0  73.984   5.647
  -2   9   0  74.068   5.753
  -2   9   0  63.210   5.178
   2  -9   0  65.561   5.253
  -2  -9   0  59.845   5.020
  -2   9   0  69.106   5.946
   2   9   0  52.094   7.972
  -2   9   0  60.839   8.247
  -2   9   0  69.630   6.160
  -2   9   0  55.932   5.385
  -2   9   0  70.454   5.528
   2   9   0  63.587   5.302
  -2   9   0  68.060   5.244
   2   9   0  86.276   5.494
  -2   9   0  76.737   5.653
  -3   9   0  44.440   4.374
   3   9   0  26.682   6.870
  -3   9   0  46.726   5.749
   3  -9   0  42.623   4.304
  -3  -9   0  22.762   7.308
  -3   9   0  36.988   4.396
   3   9   0  49.287   4.183
   3  -9   0  41.083   4.350
   3   9   0  38.798   4.803
   3   9   0  40.902   4.157
  -3  -9   0  30.899   3.827
  -3   9   0  45.835   4.644
   3   9   0  43.508   4.339
  -3   9   0  35.829   3.758
   3   9   0  36.314   4.240
  -3   9   0  42.819   4.497
  -3   9   0  42.914   5.185
  -3   9   0  39.531   4.283
   3   9   0  42.925   4.529
  -3   9   0  37.785   6.950
  -3  -9   0  45.000   4.506
  -3   9   0  36.453   3.815
  -3   9   0  22.390   6.459
  -3  -9   0  41.423   4.880
   3  -9   0  27.295   7.035
   3  -9   0  33.849   7.146
  -3   9   0  47.524   4.950
  -3  -9   0  34.191   6.839
  -3   9   0  31.897   6.921
  -3  -9   0  39.938   4.581
  -3   9   0  36.833   4.545
   3  -9   0  34.098   7.566
  -3   9   0  37.651   4.539
  -3   9   0  46.956   4.726
  -3  -9   0  42.423   4.279
   3   9   0  35.553   4.268
  -3   9   0  37.862   4.204
  -3  -9   0  37.213   4.090
  -3  -9   0  39.183   4.048
  -3   9   0  48.759   5.090
  -3   9   0  38.740   4.824
   3   9   0  34.178   7.304
   3   9   0  39.044   3.837
  -3   9   0  41.929   3.968
  -4   9   0  145.94    9.18
   4   9   0  157.12    8.52
  -4   9   0  153.62    8.77
  -4  -9   0  145.89    8.30
  -4   9   0  145.44    9.30
  -4   9   0  163.50    9.20
  -4  -9   0  151.58    9.12
   4   9   0  143.73    8.35
  -4   9   0  163.05    9.07
  -4   9   0  145.27    9.14
  -4   9   0  156.11    8.62
  -4   9   0  144.74    8.37
  -4   9   0  150.21    8.85
  -4  -9   0  156.43    9.11
  -4  -9   0  180.49    8.81
  -4  -9   0  135.75    8.30
   4   9   0  158.84    8.46
  -4   9   0  160.57    8.78
   4  -9   0  142.09    8.72
  -4   9   0  166.91    9.28
   4   9   0  141.25    8.45
  -4  -9   0  152.43    8.25
  -4  -9   0  140.70    8.84
  -4   9   0  144.76    8.69
  -4   9   0  142.28    8.19
  -4   9   0  149.62    9.40
   4   9   0  143.68    8.30
  -4   9   0  146.37    8.27
   4   9   0  154.51    9.26
  -4  -9   0  147.42    8.59
  -4   9   0  153.02    8.25
   4   9   0  156.53    8.81
  -4   9   0  157.45    8.75
  -5   9   0  712.19   28.51
  -5  -9   0  671.17   30.22
  -5   9   0  713.59   30.96
  -5   9   0  720.36   30.62
  -5  -9   0  722.07   30.18
  -5   9   0  731.61   31.99
  -5   9   0  714.73   30.95
   5   9   0  610.20   30.43
  -5   9   0  713.35   28.17
  -5  -9   0  666.78   30.02
  -5  -9   0  713.35   30.79
  -5  -9   0  702.51   30.86
   5   9   0  678.89   29.30
   5   9   0  733.54   30.07
  -5   9   0  685.69   28.77
  -5   9   0  697.18   30.15
  -5   9   0  734.67   30.35
  -5   9   0  752.45   30.81
   5   9   0  734.01   30.91
  -5   9   0  698.73   30.74
  -5   9   0  696.47   30.80
  -5   9   0  732.18   29.07
   5   9   0  717.53   29.84
   5   9   0  770.84   28.88
  -5   9   0  737.47   30.10
  -5  -9   0  702.25   31.17
  -5  -9   0  724.64   30.74
  -5   9   0  716.24   30.46
  -5   9   0  690.80   30.69
  -6   9   0  190.71   10.06
  -6  -9   0  194.09   10.06
   6   9   0  186.80    9.74
  -6   9   0  179.32    9.64
  -6   9   0  194.17    9.87
  -6   9   0  193.52    9.23
  -6   9   0  161.50    8.95
  -6   9   0  186.01    9.90
  -6   9   0  196.06    9.95
  -6   9   0  179.73    9.76
  -6  -9   0  186.42    9.74
  -6  -9   0  195.49    9.54
  -6   9   0  191.11    9.09
  -6  -9   0  183.04    9.70
   6   9   0  195.61    9.82
  -6   9   0  172.01    9.25
   6   9   0  204.75    9.35
  -6   9   0  203.34   10.38
  -6  -9   0  185.72    9.50
  -6   9   0  198.16    9.85
  -6  -9   0  211.18   10.13
  -6   9   0  176.64    9.97
  -6   9   0  195.32    9.91
   6   9   0  215.78   10.41
  -6   9   0  201.98   10.72
   6   9   0  183.57    9.95
   6   9   0  187.41    9.56
   7   9   0  137.65    7.52
  -7   9   0  135.99    7.45
  -7   9   0  142.49    7.67
   7   9   0  135.94    7.16
  -7   9   0  132.72    7.24
   7   9   0  160.32    7.89
  -7  -9   0  133.96    7.22
  -7   9   0  139.53    7.35
  -7   9   0  146.70    7.48
  -7  -9   0  135.80    7.51
  -7  -9   0  123.71    7.01
  -7   9   0  123.67    6.53
  -7   9   0  156.65    8.25
  -7  -9   0  160.32    7.88
   7   9   0  148.93    7.09
   7   9   0  154.81    7.52
  -7   9   0  148.11    7.43
  -7   9   0  167.81    7.69
  -7  -9   0  150.80    7.61
  -7   9   0  138.91    6.89
  -7  -9   0  149.49    7.55
  -7   9   0  130.42    7.30
   7   9   0  152.81    7.64
   0 -10   0 1312.78   50.46
   0  10   0 1224.14   50.83
   0  10   0 1264.37   47.07
   0  10   0 1083.21   60.30
   0  10   0 1157.97   50.00
   0 -10   0 1034.31   62.50
   0 -10   0 1271.32   50.59
   0  10   0 1177.48   48.78
   0 -10   0 1099.62   62.00
   0  10   0 1207.57   49.08
   0  10   0 1233.96   48.49
   0  10   0 1243.68   46.83
   0  10   0 1187.78   50.28
   0  10   0 1076.42   60.22
   0 -10   0 1111.00   61.69
   0  10   0 1241.85   47.77
   0  10   0 1166.87   51.86
   0  10   0 1229.87   46.71
   0 -10   0 1160.35   50.84
   0  10   0 1165.66   49.95
   0 -10   0 1253.40   50.53
   0 -10   0 1229.53   49.27
   0 -10   0 1249.76   50.56
  -1 -10   0  26.346   3.909
   1  10   0  20.634   6.328
   1 -10   0  18.366   3.601
  -1 -10   0  18.679   6.488
  -1  10   0  16.395   3.332
  -1  10   0  20.562   3.828
  -1 -10   0  27.124   4.050
   1 -10   0  24.816   3.710
   1 -10   0  17.869   7.235
  -1  10   0  21.854   3.127
  -1  10   0  21.674   3.338
  -1  10   0  17.278   5.760
  -1  10   0  22.369   4.608
  -1 -10   0  30.402   3.816
  -1  10   0  25.383   3.915
  -1  10   0  19.503   3.666
   1  10   0  24.782   6.490
  -1  10   0  21.619   3.777
   1  10   0  19.540   6.119
  -1  10   0  18.909   3.818
   1  10   0  18.408   3.284
   1  10   0  21.483   3.342
  -1  10   0  23.221   3.340
  -1 -10   0  21.897   6.357
  -1 -10   0  17.436   3.413
   1  10   0  22.183   3.616
  -1  10   0  19.373   3.501
   1 -10   0  24.276   6.592
   1  10   0  20.142   3.174
  -1  10   0  18.930   4.103
   1  10   0  20.821   2.998
  -1 -10   0  28.754   3.625
   1  10   0  20.043   3.592
  -1  10   0  24.426   3.233
  -1  10   0  23.041   4.063
   1  10   0  22.372   3.903
   1 -10   0  21.745   6.491
  -1  10   0  24.180   3.953
   1 -10   0  32.585   4.177
  -1  10   0  20.882   6.573
  -1 -10   0  28.608   4.386
  -1 -10   0  22.709   3.331
  -1 -10   0  20.051   3.399
   1 -10   0  25.463   4.224
  -1  10   0  15.404   5.864
   1  10   0  21.844   3.243
  -1  10   0  23.799   3.907
  -2  10   0  13.096   3.677
  -2  10   0  10.794   2.921
  -2  10   0  16.302   3.149
  -2  10   0  14.336   4.014
  -2  10   0  15.200   3.649
  -2  10   0  18.167   3.516
  -2  10   0  16.526   3.390
  -2 -10   0  16.196   3.382
  -2  10   0  10.777   6.051
   2  10   0  -2.703   5.887
  -2  10   0  15.305   3.593
  -2  10   0  9.8137  3.1427
   2  10   0  11.267   2.798
  -2 -10   0  15.824   2.950
  -2 -10   0  18.985   3.342
   2 -10   0  8.4163  6.2295
   2 -10   0  18.503   4.072
   2 -10   0  15.630   3.351
   2  10   0  16.542   3.217
  -2 -10   0  10.981   3.606
  -2  10   0  18.026   3.391
   2  10   0  15.574   3.433
   2  10   0  18.336   3.551
  -2  10   0  3.7490  2.1769
   2 -10   0  13.938   6.639
   2  10   0  11.496   3.007
  -2 -10   0  16.028   3.201
  -2  10   0  10.725   3.482
  -2 -10   0  13.396   3.325
  -2  10   0  19.206   3.657
   2  10   0  17.461   3.696
   2 -10   0  14.578   2.982
  -2  10   0  8.3491  4.4619
   2  10   0  16.669   3.486
  -2 -10   0  14.707   5.531
  -2 -10   0  23.048   3.650
  -2  10   0  25.200   4.537
   2 -10   0  15.486   3.919
  -2  10   0  13.310   3.289
  -3  10   0  63.889   5.473
  -3  10   0  63.046   5.339
  -3  10   0  65.011   5.226
   3  10   0  78.758   6.295
  -3  10   0  64.212   5.411
  -3  10   0  69.767   5.931
   3  10   0  65.419   5.309
  -3 -10   0  62.338   5.256
   3 -10   0  73.992   5.819
   3  10   0  71.098   5.805
   3  10   0  67.468   5.673
  -3  10   0  67.798   5.581
  -3 -10   0  64.916   5.536
   3 -10   0  58.640   5.482
  -3  10   0  64.118   5.060
  -3  10   0  60.270   5.581
  -3  10   0  73.236   6.360
  -3  10   0  68.517   5.945
  -3  10   0  73.086   5.229
  -3  10   0  67.803   5.636
   3 -10   0  60.832   5.151
  -3 -10   0  65.390   5.377
  -3  10   0  62.145   5.121
  -3 -10   0  64.758   5.253
  -3  10   0  62.549   5.229
  -3 -10   0  65.468   5.525
  -3 -10   0  67.323   5.599
  -3  10   0  66.984   5.602
  -3 -10   0  65.231   5.582
  -3  10   0  64.912   5.463
   3  10   0  65.895   5.219
   3  10   0  70.794   5.311
   3  10   0  71.057   5.419
  -4  10   0  72.738   5.990
  -4  10   0  87.353   5.585
  -4  10   0  81.474   5.951
   4  10   0  73.372   5.937
  -4  10   0  79.066   6.092
   4 -10   0  94.901   7.007
  -4  10   0  84.262   7.429
  -4 -10   0  83.897   6.372
   4  10   0  74.526   5.868
  -4 -10   0  78.406   6.056
  -4  10   0  83.840   6.783
  -4  10   0  84.703   6.329
  -4  10   0  93.380   6.680
  -4 -10   0  86.265   6.361
  -4  10   0  81.214   6.330
  -4  10   0  75.904   5.329
  -4  10   0  87.055   6.666
  -4 -10   0  83.854   5.883
  -4 -10   0  78.277   5.760
   4  10   0  81.072   6.161
  -4  10   0  90.957   6.488
   4  10   0  81.126   6.257
  -4 -10   0  80.184   6.366
   4 -10   0  81.780   6.214
   4  10   0  87.706   6.660
  -4  10   0  76.147   5.813
  -4  10   0  86.075   5.843
   4  10   0  88.339   6.212
  -4  10   0  84.177   6.322
  -4  10   0  82.586   6.711
  -5  10   0  86.703   6.377
  -5  10   0  90.581   6.345
   5  10   0  86.333   5.839
   5 -10   0  94.184   6.453
  -5  10   0  87.338   6.291
   5  10   0  98.141   5.993
  -5  10   0  82.232   5.821
  -5 -10   0  91.316   6.005
   5  10   0  86.433   7.015
  -5  10   0  99.889   6.441
  -5  10   0  87.390   6.526
  -5  10   0  88.586   6.408
   5  10   0  92.200   6.100
  -5  10   0  94.267   6.463
  -5  10   0  88.451   5.511
  -5  10   0  92.387   6.445
  -5 -10   0  97.223   6.182
  -5 -10   0  90.816   6.249
  -5 -10   0  93.333   6.434
  -5  10   0  99.023   6.394
  -5 -10   0  85.864   5.941
   5  10   0  101.84    6.31
  -5  10   0  92.896   7.250
  -5  10   0  98.069   6.171
   5  10   0  97.793   6.049
  -5 -10   0  96.604   6.635
  -5  10   0  86.587   6.356
  -5  10   0  87.863   6.220
   6  10   0  300.96   13.12
  -6 -10   0  311.53   13.96
   6  10   0  300.38   13.07
  -6  10   0  317.23   14.02
  -6  10   0  304.99   13.94
  -6  10   0  304.21   13.87
  -6 -10   0  315.20   14.03
  -6 -10   0  289.55   13.51
  -6  10   0  305.72   12.91
   6 -10   0  305.92   13.77
  -6  10   0  312.45   14.14
  -6  10   0  277.61   12.81
  -6  10   0  313.26   14.72
  -6  10   0  290.17   13.74
   6  10   0  337.59   14.35
   6  10   0  300.12   13.55
  -6 -10   0  315.23   14.00
   6  10   0  315.99   13.59
  -6 -10   0  299.02   14.09
  -6  10   0  317.04   13.13
  -6  10   0  297.86   13.56
  -6  10   0  308.42   12.84
  -6  10   0  306.59   14.09
  -6  10   0  307.87   13.77
   0  11   0  0.4924  2.9276
   0  11   0  -1.433   2.961
   0  11   0  1.3453  2.7051
   0 -11   0  -6.724   2.404
   0 -11   0  4.4483  2.8909
   0  11   0 -0.5652  3.9957
   0  11   0  5.7957  3.0009
   0 -11   0  4.2551  3.2896
   0  11   0  2.0167  2.5177
   0 -11   0  4.5902  2.9013
   0  11   0  3.3088  2.4482
   0  11   0  1.8496  2.4323
   0 -11   0  1.9801  2.9960
   0 -11   0  1.2765  3.3954
   0  11   0  0.1392  2.8806
   0 -11   0  1.7433  2.9366
   1 -11   0  23.245   4.089
   1 -11   0  25.804   3.925
  -1  11   0  24.597   4.609
   1  11   0  17.535   3.562
  -1  11   0  20.662   3.305
  -1 -11   0  24.853   3.617
   1  11   0  24.273   3.440
   1 -11   0  31.619   3.684
  -1  11   0  26.786   3.592
   1  11   0  21.525   3.415
  -1  11   0  29.162   4.060
  -1  11   0  22.057   3.579
  -1 -11   0  27.671   3.859
   1  11   0  19.358   3.705
   1 -11   0  22.366   3.734
  -1 -11   0  27.178   4.090
  -1  11   0  24.299   3.982
  -1  11   0  19.788   3.591
  -1 -11   0  20.229   3.543
   1 -11   0  30.232   4.367
  -1  11   0  14.170   3.337
  -1  11   0  20.818   3.699
  -1 -11   0  26.055   3.761
  -1  11   0  23.280   3.419
  -1  11   0  27.565   3.731
  -1  11   0  24.505   3.475
  -1 -11   0  23.382   3.614
   1  11   0  26.118   3.798
   1  11   0  29.547   3.237
  -1  11   0  21.227   3.829
   1  11   0  26.175   3.732
  -1 -11   0  31.639   3.729
  -1  11   0  18.828   3.415
  -2  11   0  2.7191  4.0766
  -2 -11   0  0.5335  3.1060
  -2  11   0  2.8551  3.5266
  -2  11   0  0.9030  2.7505
  -2  11   0  4.1794  2.3927
   2  11   0  4.6037  2.7811
  -2  11   0  5.4090  2.7582
  -2  11   0  3.0279  3.1493
   2  11   0  2.6764  3.3506
  -2 -11   0 -0.7846  3.2245
  -2  11   0  1.7386  2.7650
   2 -11   0  1.7140  3.4263
  -2 -11   0  5.9693  3.0484
  -2  11   0  9.1082  3.2596
  -2 -11   0  1.6483  3.1381
  -2  11   0  7.9860  3.1372
   2 -11   0  0.9676  3.3786
  -2  11   0  3.6777  3.0077
   2  11   0  2.0667  2.9891
   2  11   0  2.6190  2.9880
  -2  11   0  1.8870  3.2263
  -2 -11   0 -0.2759  2.7186
   2 -11   0  5.7689  3.0963
   2 -11   0  1.1442  3.2497
  -2  11   0  4.3487  2.8879
   2  11   0  0.2303  2.7930
  -2  11   0  0.0716  3.2098
  -2  11   0  3.9978  3.0108
   2 -11   0  0.8485  2.7285
  -2  11   0  4.6440  3.0455
  -2 -11   0  3.3501  2.6628
   2  11   0  1.7240  2.7596
  -2 -11   0 -0.2853  2.0645
  -3 -11   0  97.112   6.648
  -3 -11   0  103.85    6.82
  -3  11   0  100.87    6.17
  -3 -11   0  99.836   6.505
   3  11   0  102.93    6.44
   3  11   0  108.49    6.66
   3 -11   0  94.214   6.459
   3  11   0  97.346   6.124
  -3  11   0  96.034   6.641
   3 -11   0  91.496   6.626
  -3  11   0  100.27    6.67
   3  11   0  89.095   6.301
  -3  11   0  99.199   6.130
  -3  11   0  94.475   7.472
  -3 -11   0  95.056   6.350
  -3  11   0  87.179   6.376
  -3  11   0  103.79    6.56
  -3  11   0  92.810   6.274
  -3 -11   0  87.102   6.333
  -3  11   0  103.29    6.81
  -3  11   0  100.72    6.77
  -3  11   0  96.815   6.460
  -3  11   0  101.11    6.06
   3 -11   0  98.403   6.929
  -3  11   0  92.765   6.493
   3  11   0  95.163   6.585
  -3 -11   0  95.261   6.048
  -4  11   0  14.987   3.438
   4  11   0  15.798   3.293
  -4  11   0  14.966   2.773
  -4  11   0  19.572   3.062
  -4  11   0  17.423   3.633
  -4 -11   0  21.327   3.266
  -4 -11   0  19.114   3.318
   4  11   0  19.284   3.550
  -4 -11   0  11.178   3.172
   4  11   0  12.478   3.728
  -4  11   0  18.238   3.391
  -4  11   0  13.006   4.012
   4 -11   0  19.722   3.474
  -4  11   0  17.767   3.020
  -4 -11   0  18.740   3.222
   4 -11   0  18.003   3.489
   4  11   0  20.466   3.561
  -4  11   0  19.532   3.526
  -4  11   0  15.230   3.137
  -4  11   0  16.256   3.307
  -4  11   0  25.675   3.308
  -4  11   0  20.049   3.430
   4  11   0  19.311   3.143
  -4 -11   0  18.786   3.320
   4 -11   0  19.691   3.235
   4  11   0  17.955   3.069
  -4  11   0  19.646   3.730
  -4  11   0  20.680   3.306
  -5  11   0  71.461   4.594
   5  11   0  75.459   5.108
   5  11   0  80.003   4.864
  -5  11   0  72.132   4.574
  -5  11   0  69.757   5.148
  -5 -11   0  69.831   4.876
  -5 -11   0  62.400   4.593
  -5  11   0  79.085   5.113
  -5 -11   0  77.678   5.235
  -5 -11   0  78.112   4.925
   5  11   0  75.054   4.773
   5 -11   0  61.682   5.033
  -5  11   0  67.969   4.780
   5  11   0  73.183   5.068
  -5  11   0  69.796   5.154
   5 -11   0  77.709   5.200
  -5  11   0  72.903   4.983
  -5  11   0  65.292   4.486
  -5  11   0  77.998   5.213
  -5  11   0  75.212   5.073
  -5 -11   0  78.172   5.262
   5  11   0  75.556   4.927
  -5  11   0  79.816   4.734
  -5  11   0  70.483   4.948
  -5  11   0  72.527   5.803
   0 -12   0  17.520   3.429
   0 -12   0  14.129   2.965
   0  12   0  13.437   2.867
   0  12   0  10.771   2.589
   0 -12   0  13.857   3.298
   0  12   0  10.675   2.559
   0  12   0  13.403   2.893
   0  12   0  5.7775  2.7439
   0 -12   0  1.3941  2.0703
   0  12   0  13.072   3.101
   0 -12   0  16.820   3.122
   0 -12   0  12.068   3.068
   0  12   0  19.052   3.068
   0 -12   0  12.591   3.043
  -1  12   0  19.189   3.219
   1 -12   0  14.608   3.296
   1  12   0  20.025   3.261
   1 -12   0  15.095   3.393
  -1 -12   0  21.454   3.701
  -1  12   0  19.932   3.097
   1  12   0  14.903   3.018
   1 -12   0  19.352   3.361
  -1  12   0  15.746   3.099
   1  12   0  21.878   3.112
  -1 -12   0  16.426   3.112
   1 -12   0  19.111   3.485
   1 -12   0  19.800   3.532
   1  12   0  24.711   3.339
  -1  12   0  17.493   3.108
   1  12   0  12.969   2.753
  -1  12   0  19.046   2.924
  -1  12   0  17.252   3.116
   1 -12   0  21.611   3.171
   1 -12   0  15.039   2.880
  -1 -12   0  17.571   3.470
  -1 -12   0  20.636   3.434
   1  12   0  16.527   3.173
  -1  12   0  17.085   2.732
  -1 -12   0  14.939   3.351
  -2  12   0  4.3220  2.2919
  -2  12   0  5.6870  4.0685
   2 -12   0  9.4549  3.1135
  -2 -12   0  5.3877  2.6889
   2  12   0  4.1908  2.7155
   2  12   0  3.4582  2.9286
  -2  12   0  8.9140  2.8393
  -2  12   0  1.2475  2.5032
  -2 -12   0  1.6570  2.4772
  -2  12   0  9.1467  2.9531
  -2  12   0  9.4455  2.8747
   2  12   0  8.2161  2.7472
  -2  12   0  1.4249  2.5144
  -2 -12   0  3.3568  3.0464
   2  12   0  2.7072  2.3817
   2 -12   0  0.7948  2.6574
   2 -12   0  2.2180  2.6611
  -2  12   0  4.3317  2.4045
  -2 -12   0  13.235   3.583
  -2  12   0  2.3311  2.8415
  -2  12   0  6.0884  2.5371
   2  12   0  6.3331  2.6309
  -2  12   0  2.2124  2.6036
  -2 -12   0  6.7459  2.6762
   2 -12   0  5.1924  2.7891
   2 -12   0  5.1304  3.2582
  -2  12   0  0.7486  2.4788
  -2  12   0  14.391   3.147
   2  12   0  5.0312  2.6945
  -3  12   0  3.8000  2.2056
   3  12   0  4.8232  2.9146
  -3  12   0  3.2145  2.7929
  -3 -12   0  1.2864  2.5029
   3 -12   0  5.0619  2.5851
  -3  12   0 -0.9863  2.8609
  -3  12   0  4.6030  2.2306
  -3  12   0  9.7273  3.9070
  -3  12   0  3.8635  2.8772
  -3  12   0  4.2320  2.2817
  -3 -12   0  6.1517  2.1342
  -3 -12   0  4.7805  2.3440
  -3  12   0  2.7453  2.2700
  -3 -12   0  4.0941  2.5912
  -3  12   0  3.6891  2.5154
   3  12   0  4.8324  2.7284
  -3  12   0  4.0393  2.6245
  -3 -12   0  5.0787  2.9310
  -3 -12   0  6.0285  2.6467
   3 -12   0  0.5747  2.4511
  -3  12   0  5.7279  2.4946
   3 -12   0  6.7733  2.9110
   3  12   0  3.3090  2.7917
  -3  12   0  7.9393  2.7917
   3  12   0  3.4556  2.6147
   3 -12   0  8.2079  2.5830
  -3  12   0  7.4372  2.7793
   3 -12   0  4.4027  2.8664
   4 -12   0  3.0615  2.5518
   4  12   0  0.0990  2.6097
   4 -12   0  3.0618  2.6956
  -4 -12   0  3.5529  2.4843
  -4 -12   0  -1.455   2.316
  -4  12   0 -0.3637  1.9752
  -4  12   0  -1.365   2.173
   4  12   0  4.0615  2.2821
   4  12   0  -1.593   2.333
  -4  12   0  -2.191   2.375
  -4  12   0  1.4553  1.7605
  -4  12   0  2.6892  2.3271
  -4  12   0  6.0307  2.3819
  -4  12   0  0.6092  2.1245
  -4 -12   0 -0.4743  2.3700
  -4  12   0  -1.251   3.065
   4  12   0  -1.052   2.345
  -4  12   0  1.0007  1.9633
  -4  12   0  0.9956  2.2066
   4 -12   0  6.3561  2.6006
   0  13   0  1.4278  2.2515
   0  13   0 -0.7764  1.7244
   0  13   0  -2.959   2.029
   0  13   0 -0.0841  2.0486
   0 -13   0  1.1709  1.9408
   0 -13   0  1.3790  2.6084
   0 -13   0  -2.109   2.213
   0 -13   0  2.5648  2.3104
   0 -13   0  -1.763   2.162
   1 -13   0  -2.022   2.513
  -1 -13   0  -1.766   2.169
  -1 -13   0 -0.3517  2.0611
   1  13   0  0.9863  2.0222
   1 -13   0  -3.813   2.292
  -1  13   0  3.1038  2.5089
   1 -13   0  1.3189  2.2009
  -1  13   0  1.0111  1.8827
  -1 -13   0  1.1986  2.5451
   1  13   0  3.0014  2.0280
  -1  13   0  -1.794   1.899
   1 -13   0  6.9239  2.3832
   1  13   0  -3.827   2.163
  -1 -13   0  0.8786  2.3307
  -1  13   0  3.9828  1.9726
   1 -13   0  1.2526  2.2743
   1  13   0  1.2410  1.7041
   1  13   0  1.2831  2.4424
  -1  13   0  1.6857  2.4234
   0   0  -1  0.5348  0.5477
   0   0  -1 -0.1974  0.4174
   0   0   1  0.7699  0.4978
   0   0  -1  0.0033  0.5295
   0   0   1  0.0298  0.4848
   0   0   1  0.0212  0.5444
   0   0  -1  0.2001  0.4108
   0   0  -1 -0.3823  0.4552
   0   0   1  0.7320  0.6154
   0   0   1 -0.3219  0.4733
   0   0   1  0.3396  0.4285
  -1   0   1 1221.18   57.62
  -1   0   1 1186.13   59.06
  -1   0   1 1244.72   56.25
  -1   0  -1 1269.67   57.17
  -1   0  -1 1257.37   56.75
   1   0  -1 1230.02   58.17
  -1   0   1 1285.10   58.88
  -1   0   1 1271.11   58.09
  -1   0  -1 1275.75   58.67
  -1   0  -1 1306.99   56.60
  -1   0   1 1277.14   60.23
  -1   0   1 1220.01   59.65
  -1   0  -1 1291.90   56.42
  -1   0  -1 1242.47   57.90
  -1   0  -1 1326.24   60.16
  -1   0  -1 1236.36   59.43
  -1   0  -1 1271.87   58.57
  -1   0  -1 1248.79   58.03
  -1   0  -1 1252.16   59.00
  -1   0   1 1238.82   58.15
   1   0  -1 1192.74   56.91
   1   0  -1 1210.07   56.99
  -1   0  -1 1308.27   58.27
  -2   0   1  287.59   14.80
  -2   0  -1  284.24   14.17
  -2   0  -1  287.18   14.55
   2   0  -1  282.63   14.19
  -2   0  -1  300.91   14.29
  -2   0  -1  293.59   14.43
  -2   0  -1  298.56   15.11
  -2   0  -1  293.73   14.95
  -2   0  -1  287.72   13.77
  -2   0  -1  264.41   14.30
  -2   0   1  292.96   14.98
  -2   0   1  285.25   14.85
  -2   0   1  282.06   13.55
  -2   0   1  270.25   15.17
  -2   0  -1  288.33   14.24
  -2   0  -1  289.60   14.70
   2   0  -1  266.56   13.50
  -2   0  -1  283.64   14.48
  -2   0   1  277.21   14.49
  -2   0   1  275.10   13.47
  -2   0   1  278.55   14.82
  -2   0  -1  281.42   14.29
  -2   0   1  274.73   14.45
  -3   0  -1  2.5076  2.3277
  -3   0   1  3.9620  2.6778
  -3   0  -1  0.1954  2.6449
  -3   0  -1  -4.471   2.263
  -3   0  -1 -0.6643  1.8142
  -3   0   1  0.8215  2.8010
  -3   0   1  0.2642  2.3753
  -3   0   1 -0.6418  2.6485
   3   0  -1  1.8804  2.0615
  -3   0  -1 -0.7143  2.1631
  -3   0  -1  -1.034   1.845
  -3   0  -1  0.3355  2.0564
  -3   0  -1  2.6942  2.3190
  -3   0   1  0.6624  2.0057
  -3   0   1  0.3584  1.9695
   3   0  -1  -1.782   2.530
  -3   0   1  2.2183  2.0548
  -3   0  -1 -0.2096  1.9744
   3   0  -1  -2.245   2.461
  -3   0   1  2.2017  1.8945
  -3   0   1  2.1346  2.7961
  -3   0  -1  -1.718   2.249
   4   0  -1  -3.043   2.145
  -4   0  -1  -2.805   3.125
  -4   0   1 -0.1154  2.4396
  -4   0   1  1.9947  3.1203
  -4   0   1  0.0761  2.0678
  -4   0  -1 -0.9637  2.9092
  -4   0  -1  0.4934  2.1559
  -4   0   1  0.5953  1.7909
  -4   0  -1  2.7763  2.6442
   4   0  -1  -2.419   3.083
  -4   0   1  -1.925   2.957
   4   0   1  1.1812  1.9482
  -4   0   1 -0.0592  2.2396
  -4   0  -1  1.1558  3.0075
  -4   0  -1  2.3531  2.9094
  -4   0   1  0.8311  2.9600
   4   0   1  0.0788  1.9283
  -4   0   1  2.6669  2.9723
  -4   0  -1  2.2361  2.2167
   4   0   1  -1.988   2.276
   4   0  -1  1.1230  1.9135
   4   0  -1  -1.045   2.816
  -4   0  -1  -3.135   2.389
  -5   0  -1  6.7684  2.1930
  -5   0   1  5.4739  2.1239
  -5   0  -1  9.3152  3.7650
  -5   0   1  5.4738  2.1571
  -5   0  -1  3.4137  2.0580
  -5   0   1  3.6937  3.0728
  -5   0   1  6.9160  3.1418
  -5   0  -1  5.8637  3.5810
  -5   0   1  3.8007  1.9007
  -5   0   1  6.6900  2.1599
  -5   0   1  7.5776  3.6258
  -5   0  -1  3.1394  1.9983
  -5   0  -1  8.2081  2.1290
  -5   0  -1  7.2579  2.9026
  -5   0   1  6.2868  3.7827
  -5   0  -1  6.0778  2.0254
   5   0  -1  4.1593  2.7433
  -5   0   1  3.7797  2.0268
   5   0  -1  5.3244  3.7410
  -5   0   1  6.5469  2.0316
  -5   0  -1  1.7350  3.3137
  -5   0   1  3.9455  2.7356
  -5   0  -1  8.9738  2.3410
  -5   0  -1  6.7868  3.5631
  -5   0  -1  4.6509  2.0763
   5   0  -1  7.3114  4.0948
  -5   0  -1  8.3770  2.6072
   5   0   1  9.0979  3.8298
  -5   0   1  7.2019  2.2764
  -5   0   1  4.9964  1.9683
  -5   0   1  7.6291  2.0247
  -5   0   1  1.9120  2.0929
  -5   0   1  5.3777  1.9349
  -5   0  -1  5.2288  2.0333
  -5   0   1  10.064   2.796
   5   0   1  7.3804  3.1711
   5   0   1  4.5714  2.5194
  -5   0  -1  2.6326  2.1759
  -5   0   1  10.344   3.955
  -5   0   1  5.7547  2.2498
  -5   0  -1  4.4827  2.8613
  -5   0   1  4.6451  2.4986
  -5   0  -1  8.9306  2.3952
  -5   0   1  4.4309  2.0270
  -5   0  -1  5.6135  1.9730
  -5   0   1  5.5153  2.2705
  -5   0  -1  5.5073  2.2570
  -5   0  -1  4.4902  2.0649
  -6   0  -1  526.78   23.43
  -6   0   1  545.55   24.41
  -6   0   1  555.42   31.80
   6   0  -1  556.58   31.46
  -6   0  -1  538.72   23.66
  -6   0  -1  621.97   23.54
  -6   0  -1  616.71   23.65
  -6   0   1  549.22   23.92
  -6   0  -1  549.54   23.34
  -6   0   1  542.93   24.03
  -6   0  -1  587.54   31.19
  -6   0  -1  502.60   23.59
  -6   0   1  651.87   23.39
  -6   0  -1  546.58   24.32
  -6   0  -1  544.56   31.43
  -6   0   1  562.08   30.18
   6   0  -1  552.07   29.45
  -6   0   1  565.03   23.96
  -6   0   1  536.28   23.15
  -6   0  -1  565.49   23.64
  -6   0  -1  558.93   29.43
  -6   0   1  555.60   23.16
  -6   0  -1  564.34   24.17
  -6   0  -1  516.01   23.68
   6   0  -1  568.52   31.02
  -6   0  -1  547.11   30.50
   6   0   1  572.00   31.64
  -6   0  -1  550.04   22.95
  -6   0   1  511.18   29.70
  -6   0   1  542.11   23.63
  -6   0   1  553.11   24.34
  -6   0   1  548.38   23.65
  -6   0  -1  555.06   22.65
  -6   0  -1  533.15   23.09
   6   0   1  550.34   30.04
  -6   0   1  565.55   23.40
  -6   0   1  501.60   22.78
  -6   0  -1  569.69   30.60
  -6   0   1  556.97   23.98
  -6   0  -1  505.69   21.95
  -6   0  -1  556.28   23.19
  -6   0  -1  533.51   23.92
  -6   0   1  570.76   23.49
  -6   0   1  581.80   31.21
  -6   0   1  555.75   30.61
  -6   0   1  548.54   23.50
  -6   0   1  526.51   23.84
   6   0   1  521.23   28.55
  -6   0   1  550.37   23.77
  -6   0   1  553.96   23.45
  -6   0  -1  553.49   24.42
  -6   0   1  493.14   21.33
  -6   0   1  543.71   22.44
  -6   0  -1  530.36   23.67
  -6   0  -1  564.96   23.94
  -7   0   1  705.32   29.26
  -7   0  -1  711.12   29.50
   7   0  -1  675.54   38.73
  -7   0   1  714.77   29.18
  -7   0  -1  716.80   30.55
  -7   0   1  698.60   30.66
  -7   0   1  693.15   29.53
  -7   0  -1  702.71   29.59
  -7   0  -1  704.48   28.94
  -7   0   1  692.23   30.15
  -7   0   1  580.58   29.79
  -7   0  -1  718.97   29.16
   7   0   1  646.74   37.09
  -7   0  -1  700.44   30.17
  -7   0   1  704.84   29.81
  -7   0   1  702.61   29.95
  -7   0   1  712.54   38.85
  -7   0  -1  711.71   30.76
  -7   0   1  707.75   29.11
  -7   0  -1  668.69   30.00
  -7   0   1  695.91   29.75
  -7   0  -1  717.84   29.90
  -7   0  -1  709.19   29.06
  -7   0  -1  649.66   37.89
  -7   0   1  726.49   30.08
  -7   0  -1  741.88   28.45
  -7   0   1  633.17   37.11
   7   0  -1  724.71   39.59
  -7   0   1  723.04   30.15
  -7   0   1  741.57   30.82
  -7   0  -1  681.77   39.35
  -7   0  -1  647.67   37.87
  -7   0  -1  697.31   29.31
  -7   0   1  702.78   30.16
  -7   0   1  682.12   29.03
  -7   0  -1  664.79   29.70
   7   0   1  669.15   39.06
   7   0   1  692.41   38.99
  -7   0   1  694.53   39.71
  -7   0  -1  706.21   29.69
  -7   0  -1  689.46   29.86
  -7   0   1  681.30   28.36
  -7   0  -1  705.78   29.36
  -7   0   1  702.76   29.41
  -7   0  -1  638.52   29.66
  -7   0  -1  722.64   30.10
  -7   0   1  688.60   29.36
  -8   0   1  49.885   4.664
  -8   0  -1  41.344   4.531
  -8   0   1  44.674   4.509
  -8   0   1  42.786   5.000
  -8   0  -1  50.631   4.621
  -8   0  -1  48.890   4.859
  -8   0  -1  42.903   4.542
  -8   0  -1  40.637   4.476
  -8   0   1  49.133   4.600
  -8   0   1  48.200   4.505
  -8   0  -1  47.007   4.640
  -8   0  -1  47.859   4.428
  -8   0   1  43.552   4.734
  -8   0   1  53.766   4.905
  -8   0  -1  47.728   4.608
  -8   0  -1  47.819   4.306
  -8   0   1  57.414   4.846
  -8   0   1  49.200   4.876
  -8   0  -1  51.336   4.291
  -8   0   1  54.091   4.933
  -8   0   1  50.863   4.543
  -8   0   1  45.036   4.557
  -8   0  -1  44.343   4.774
  -8   0  -1  47.350   4.769
  -8   0  -1  53.398   4.888
  -8   0   1  43.521   4.608
  -8   0   1  49.469   4.501
  -8   0   1  52.687   4.826
  -8   0  -1  50.496   4.930
  -9   0   1  74.550   5.579
  -9   0   1  75.208   6.058
  -9   0   1  79.468   6.434
  -9   0   1  69.590   5.844
  -9   0   1  70.395   5.141
  -9   0  -1  85.812   5.526
  -9   0  -1  79.775   5.819
  -9   0   1  79.000   5.762
  -9   0  -1  79.773   6.100
  -9   0  -1  106.17    6.07
  -9   0   1  73.793   6.254
  -9   0   1  67.166   5.465
  -9   0  -1  78.526   6.162
  -9   0  -1  71.033   5.566
  -9   0   1  71.042   5.529
  -9   0  -1  77.337   5.768
  -9   0   1  75.155   5.631
  -9   0  -1  71.893   5.719
  -9   0  -1  70.457   5.747
  -9   0  -1  73.422   5.649
  -9   0   1  81.561   5.874
  -9   0  -1  82.009   6.011
 -10   0   1  4.4668  2.2886
 -10   0   1  5.9428  2.4602
 -10   0  -1  4.7982  2.2766
 -10   0  -1  7.9784  2.0599
 -10   0  -1  5.7650  2.3121
 -10   0   1  6.4508  2.6366
 -10   0   1  7.4625  2.4919
 -10   0   1  5.9273  2.5315
 -10   0   1  6.0749  2.7946
 -10   0   1  4.6850  2.6133
 -10   0   1  8.2053  2.0523
 -10   0  -1  4.8915  1.8906
 -10   0  -1  4.9360  2.1802
 -10   0  -1  8.9230  2.6059
   0  -1  -1  176.91    8.33
   0   1   1  171.03    8.41
   0  -1   1  177.25    8.57
   0  -1  -1  164.21    8.61
   0   1  -1  180.76    8.34
   0  -1   1  171.95    9.01
   0   1   1  172.20    8.46
   0  -1   1  166.88    8.66
   0  -1   1  164.27    8.54
   0   1  -1  171.39    8.52
   0   1  -1  168.96    8.42
   0  -1  -1  178.40    8.89
   0   1   1  176.95    8.38
   0   1   1  182.52    8.80
   0  -1  -1  177.55    9.04
   0   1  -1  168.58    8.39
   0   1  -1  174.10    8.75
   0   1   1  176.62    8.73
   0   1  -1  178.68    8.61
   0  -1  -1  176.18    8.54
   0  -1  -1  173.93    8.44
   0   1   1  167.61    8.52
   0  -1   1  160.67    8.85
   0   1  -1  174.77    8.48
  -1   1   1  571.58   27.48
   1   1  -1  564.57   26.28
   1   1  -1  561.48   26.82
  -1  -1  -1  582.42   26.89
  -1  -1  -1  565.87   26.65
  -1  -1  -1  571.07   27.67
  -1  -1  -1  537.28   26.81
  -1   1   1  572.68   25.92
  -1  -1  -1  583.02   27.03
  -1  -1  -1  594.07   26.82
  -1   1   1  557.21   25.63
  -1   1   1  557.74   26.21
  -1   1   1  560.69   27.66
  -1  -1  -1  553.02   26.42
  -1   1   1  596.80   26.86
  -1   1   1  561.15   25.71
   1   1  -1  554.38   25.73
  -1   1   1  561.55   27.15
  -1   1   1  569.95   27.09
  -1   1   1  550.64   25.89
   1   1  -1  528.94   25.50
   1   1   1  536.92   25.96
  -1  -1   1  550.19   27.30
   1  -1  -1  592.19   26.64
  -1   1  -1  542.16   27.21
  -1   1  -1  565.64   26.12
  -1   1  -1  568.63   26.05
  -1   1  -1  571.56   26.53
  -1  -1   1  592.58   27.07
  -1   1  -1  567.16   27.34
  -1  -1   1  545.08   26.64
  -1   1  -1  529.18   26.53
  -1   1  -1  543.51   26.69
   1  -1  -1  546.52   26.58
  -1   1  -1  557.63   25.93
  -1   1  -1  545.09   26.59
  -1  -1   1  550.79   25.40
  -1  -1   1  573.89   26.60
  -1   1  -1  567.40   27.22
   1   1   1  550.72   25.51
   1   1   1  551.02   26.32
  -1   1  -1  573.75   26.34
  -1  -1   1  565.65   26.86
  -1  -1   1  587.32   27.60
   1   1   1  567.43   25.96
  -1   1  -1  551.90   26.20
   2   1  -1 2101.43   95.68
  -2   1   1 2190.39  101.58
  -2   1   1 2134.96   98.63
   2   1  -1 1952.80   95.61
  -2  -1  -1 2126.82   98.77
  -2  -1  -1 2012.00  100.65
   2   1  -1 2122.85   99.23
  -2  -1  -1 2136.78   99.95
  -2  -1  -1 2166.58   99.02
  -2  -1  -1 2177.20   99.65
  -2   1   1 2201.51  100.13
   2   1  -1 2091.87   97.15
  -2   1   1 2076.82   96.15
  -2  -1  -1 1994.81   98.43
  -2   1   1 2152.17   98.55
  -2  -1  -1 2141.75  102.41
  -2   1   1 2137.92   95.57
  -2   1   1 2056.86   96.55
  -2   1   1 2085.33   95.83
  -2   1   1 2169.36  100.62
  -2   1   1 2169.26  102.40
  -2   1   1 2192.53   99.37
  -2   1   1 2154.06   98.95
  -2   1  -1 2121.62   95.96
  -2   1  -1 2153.76   99.77
  -2   1  -1 2085.97  102.02
  -2   1  -1 2208.42   98.56
  -2   1  -1 2098.17  100.48
   2   1   1 2120.92   96.19
   2   1   1 2151.98   97.36
  -2   1  -1 2181.77   97.09
  -2   1  -1 2213.96   99.40
  -2  -1   1 2136.10  101.28
  -2  -1   1 2196.13   98.97
  -2  -1   1 2115.77  102.42
  -2   1  -1 2170.62   96.08
  -2   1  -1 2116.87  101.29
  -2   1  -1 2116.96   98.77
   2   1   1 2029.05   95.23
  -2  -1   1 2188.16  100.15
  -2   1  -1 2160.40   96.46
  -2  -1   1 2197.88   98.81
   2   1   1 2176.74   96.15
  -2  -1   1 2235.55   99.75
  -2   1  -1 2067.37   98.55
  -2  -1   1 2045.19   99.93
  -3   1   1  181.21   10.09
  -3  -1  -1  176.48   11.00
  -3   1   1  192.05   11.04
  -3  -1  -1  189.65   10.47
  -3   1   1  185.20   11.15
  -3  -1  -1  189.49   11.36
   3   1  -1  188.25   10.05
  -3   1   1  188.12   10.23
  -3   1   1  181.00    9.82
   3   1  -1  188.29   10.88
  -3   1   1  193.75   11.53
  -3  -1  -1  203.91   11.53
  -3   1   1  197.05   11.13
  -3   1   1  166.88   10.33
  -3   1   1  178.29   11.19
   3   1  -1  193.00   11.67
  -3  -1  -1  169.64    9.98
  -3   1   1  179.33    9.93
  -3   1   1  181.64   10.98
  -3  -1  -1  160.20    9.34
  -3  -1  -1  201.45   11.65
   3   1  -1  167.61    9.18
  -3   1   1  191.14   11.11
  -3  -1  -1  194.28   11.43
  -3  -1   1  186.64   10.95
  -3   1  -1  184.35   11.16
   3   1   1  189.81   11.05
  -3   1  -1  177.06   10.54
  -3   1  -1  182.35   10.79
  -3   1  -1  180.80   10.87
  -3  -1   1  198.68   11.65
  -3   1  -1  180.89   10.42
  -3   1  -1  183.83   10.73
   3   1   1  177.17    9.26
  -3  -1   1  184.54   10.03
   3   1   1  192.41   11.23
   3   1   1  179.27   10.01
  -3  -1   1  190.05   11.33
  -3   1  -1  192.49   11.10
  -3   1  -1  184.13   10.95
  -3   1  -1  178.01   10.56
  -3   1  -1  185.34   11.18
  -3   1  -1  184.73   10.75
  -3  -1   1  199.43   11.61
  -3  -1   1  172.39   10.74
  -3  -1   1  187.63   11.26
  -3   1  -1  195.22   10.54
  -4  -1  -1  368.06   19.65
  -4  -1  -1  317.97   18.25
  -4   1   1  351.58   19.02
  -4  -1  -1  343.28   19.33
  -4   1   1  358.47   19.18
  -4  -1  -1  366.80   19.96
  -4  -1  -1  341.74   19.23
  -4   1   1  329.09   17.33
   4   1  -1  338.17   18.87
   4   1  -1  329.72   17.67
  -4   1   1  357.58   19.22
  -4   1   1  342.49   18.85
  -4   1   1  366.77   19.24
  -4   1   1  324.89   17.55
   4   1  -1  359.70   19.89
  -4   1   1  356.91   19.85
  -4   1   1  335.90   19.22
  -4  -1  -1  373.09   19.48
  -4  -1  -1  312.13   17.98
  -4  -1   1  306.10   17.58
  -4  -1   1  347.24   19.39
  -4   1  -1  343.89   17.99
  -4   1  -1  354.48   18.98
  -4   1  -1  331.97   18.68
   4   1   1  326.21   18.08
  -4   1  -1  346.56   18.28
  -4   1  -1  371.92   19.50
   4   1   1  336.71   17.58
  -4  -1   1  356.70   18.95
  -4   1  -1  316.35   18.49
   4  -1  -1  347.19   19.03
  -4  -1   1  386.96   19.91
  -4   1  -1  341.73   18.86
  -4  -1   1  354.10   19.93
  -4  -1   1  345.58   18.84
   4   1   1  362.84   19.14
  -4   1  -1  344.22   18.01
   4  -1  -1  343.89   18.03
  -4   1  -1  353.51   17.76
  -4   1  -1  352.08   18.93
  -4   1  -1  338.83   19.34
  -4   1  -1  345.16   18.64
  -4  -1   1  356.18   19.43
  -5  -1  -1  314.41   14.18
  -5  -1  -1  313.99   13.34
  -5  -1  -1  344.69   19.20
  -5   1   1  310.93   13.63
  -5  -1  -1  339.97   19.54
  -5   1   1  301.46   14.37
   5   1  -1  320.35   16.97
   5  -1   1  325.17   18.30
  -5   1   1  304.10   13.86
   5   1  -1  351.01   18.45
  -5   1   1  304.38   17.86
  -5  -1  -1  325.16   14.11
  -5  -1  -1  321.20   14.41
  -5   1   1  293.47   13.47
  -5  -1  -1  335.68   13.69
  -5   1   1  329.61   18.68
  -5  -1  -1  340.46   19.02
   5   1  -1  343.26   19.60
  -5   1   1  333.88   18.50
  -5  -1  -1  303.37   13.93
  -5   1   1  297.38   13.77
   5  -1   1  326.50   17.48
  -5   1   1  299.88   14.16
  -5   1   1  291.56   13.68
  -5   1   1  298.50   14.23
  -5  -1  -1  307.76   13.88
  -5  -1  -1  312.58   13.72
  -5  -1  -1  327.73   13.83
  -5   1   1  285.92   13.49
  -5   1   1  320.30   18.55
  -5  -1  -1  311.37   13.72
  -5  -1  -1  290.72   13.91
  -5  -1  -1  289.11   13.92
  -5  -1  -1  291.13   14.24
   5  -1   1  316.84   17.11
  -5   1   1  297.19   13.78
  -5  -1  -1  317.48   13.87
  -5   1   1  316.57   13.94
  -5  -1  -1  301.06   13.78
  -5   1   1  309.55   14.03
  -5  -1  -1  346.42   18.82
  -5   1   1  338.94   18.76
  -5   1   1  308.77   14.07
  -5  -1  -1  304.49   13.64
  -5   1   1  298.22   13.65
  -5  -1  -1  313.26   13.58
  -5   1   1  309.09   14.17
  -5  -1  -1  344.18   18.06
  -5   1   1  344.92   19.51
  -5   1  -1  277.16   13.80
   5   1   1  341.57   18.77
  -5  -1   1  302.13   14.08
   5  -1  -1  332.51   17.62
  -5  -1   1  303.74   14.10
  -5   1  -1  292.94   13.85
  -5  -1   1  343.33   19.08
  -5   1  -1  336.23   18.67
  -5  -1   1  319.38   18.27
  -5   1  -1  299.19   13.53
  -5  -1   1  296.97   14.04
   5  -1  -1  319.88   19.20
   5   1   1  373.86   19.93
  -5  -1   1  319.97   13.84
  -5   1  -1  352.16   18.81
  -5  -1   1  325.10   13.99
  -5  -1   1  299.21   13.84
  -5   1  -1  328.82   18.48
  -5  -1   1  308.36   13.74
  -5   1  -1  296.28   13.56
  -5   1  -1  297.87   13.42
   5  -1  -1  294.06   16.26
  -5  -1   1  307.80   14.09
  -5  -1   1  310.26   13.88
  -5  -1   1  315.17   17.91
  -5  -1   1  301.63   13.60
  -5  -1   1  327.34   19.58
  -5   1  -1  346.77   19.25
  -5  -1   1  361.08   19.39
  -5  -1   1  301.13   13.82
  -5   1  -1  301.65   13.63
  -5   1  -1  320.81   17.72
  -5  -1   1  298.54   13.24
  -5   1  -1  330.54   18.27
   5  -1  -1  334.65   18.99
  -5   1  -1  295.38   14.20
   5   1   1  342.89   17.59
  -5   1  -1  289.47   13.55
  -5   1  -1  300.24   17.53
  -5   1  -1  323.33   18.39
  -5  -1   1  308.04   14.10
  -5   1  -1  300.98   14.14
  -5   1  -1  254.31   13.55
  -5  -1   1  330.19   13.66
  -5  -1   1  313.53   13.64
  -5   1  -1  298.13   13.69
  -5  -1   1  303.15   14.37
  -5  -1   1  314.56   13.87
  -5  -1   1  327.96   14.50
  -6   1   1  227.88   11.34
  -6  -1  -1  227.28   11.37
  -6  -1  -1  242.26   11.40
   6  -1   1  238.68   14.93
  -6   1   1  217.43   11.51
  -6  -1  -1  239.32   10.76
  -6   1   1  233.89   15.61
  -6  -1  -1  238.42   16.38
   6   1  -1  254.04   17.33
  -6  -1  -1  258.83   11.77
  -6  -1  -1  250.38   11.72
  -6  -1  -1  271.77   17.25
  -6  -1  -1  241.85   11.53
  -6   1   1  272.00   11.81
  -6  -1  -1  213.33   11.00
  -6  -1  -1  234.65   11.18
  -6   1   1  235.80   11.29
  -6   1   1  238.89   11.96
  -6   1   1  245.16   11.77
  -6  -1  -1  233.76   11.69
  -6   1   1  235.34   11.15
  -6   1   1  241.11   11.66
  -6  -1  -1  221.48   11.40
  -6  -1  -1  239.57   11.15
  -6   1   1  238.15   11.50
  -6   1   1  225.76   10.96
  -6   1   1  241.75   11.76
  -6  -1  -1  248.19   11.81
  -6   1   1  263.06   11.42
  -6   1   1  222.95   15.45
   6   1  -1  238.74   17.32
  -6   1   1  236.45   11.77
  -6  -1  -1  252.91   15.38
  -6  -1  -1  253.43   11.25
  -6  -1  -1  262.07   16.33
  -6  -1  -1  234.96   11.34
  -6   1   1  234.15   16.24
   6  -1   1  259.27   16.75
  -6   1   1  235.99   11.19
  -6   1   1  234.87   10.37
   6   1  -1  245.54   16.25
  -6  -1  -1  253.75   11.70
  -6  -1  -1  245.25   12.06
  -6   1   1  240.01   11.81
  -6   1   1  254.56   11.54
  -6   1   1  229.98   16.91
  -6   1   1  248.00   16.28
  -6  -1  -1  256.22   11.52
  -6  -1  -1  247.89   11.56
  -6  -1  -1  295.35   11.80
   6  -1   1  237.97   15.86
  -6  -1  -1  257.97   17.30
  -6   1   1  236.84   11.39
  -6  -1  -1  242.31   11.93
  -6  -1   1  237.82   11.42
  -6   1  -1  230.04   11.04
  -6   1  -1  243.89   11.09
  -6  -1   1  225.18   11.47
  -6  -1   1  234.93   16.96
  -6   1  -1  237.19   11.45
  -6  -1   1  228.74   11.16
  -6  -1   1  240.39   11.48
  -6   1  -1  234.40   11.44
  -6   1  -1  230.75   11.37
  -6  -1   1  268.56   17.00
  -6   1  -1  229.82   11.15
  -6  -1   1  237.32   11.11
  -6  -1   1  244.58   11.55
  -6   1  -1  229.57   16.29
  -6  -1   1  234.81   11.95
  -6  -1   1  239.66   11.25
  -6   1  -1  225.58   11.32
  -6  -1   1  243.08   11.78
  -6   1  -1  227.79   11.44
  -6  -1   1  232.31   11.70
  -6  -1   1  252.50   11.36
  -6   1  -1  235.85   10.94
   6  -1  -1  258.46   16.52
   6   1   1  273.54   17.89
  -6   1  -1  221.33   11.28
  -6  -1   1  236.38   11.45
  -6  -1   1  253.45   11.45
  -6   1  -1  252.33   11.83
  -6  -1   1  240.18   11.76
  -6   1  -1  226.52   11.71
  -6  -1   1  251.93   11.66
  -6  -1   1  251.52   11.71
  -6   1  -1  232.25   15.27
  -6   1  -1  239.84   11.40
   6   1   1  236.61   15.16
  -6   1  -1  237.05   11.66
  -6  -1   1  245.96   15.92
  -6  -1   1  244.94   11.60
  -6  -1   1  233.75   11.38
  -6   1  -1  237.96   15.81
  -6   1  -1  237.83   11.51
  -6   1  -1  236.04   11.15
  -6   1  -1  261.59   16.56
  -6   1  -1  221.76   11.32
   6  -1  -1  275.57   17.50
   6   1   1  251.04   16.87
  -6  -1   1  241.06   11.61
  -6  -1   1  256.17   16.96
  -6   1  -1  254.62   16.32
  -6   1  -1  212.78   11.48
  -6  -1   1  244.35   12.00
  -7  -1  -1  612.36   26.52
  -7   1   1  599.03   25.96
  -7   1   1  577.54   25.98
  -7  -1  -1  631.65   25.92
  -7  -1  -1  629.56   26.04
   7  -1   1  553.49   34.24
  -7  -1  -1  637.85   26.70
  -7   1   1  629.63   26.76
  -7  -1  -1  626.33   25.37
  -7   1   1  642.61   25.97
  -7  -1  -1  630.20   27.43
  -7   1   1  575.04   34.20
   7   1  -1  631.66   36.41
  -7   1   1  560.93   33.47
  -7  -1  -1  640.32   26.51
  -7  -1  -1  589.22   26.42
  -7  -1  -1  585.44   24.50
  -7  -1  -1  626.32   26.16
  -7  -1  -1  598.41   26.47
  -7   1   1  596.68   26.57
  -7  -1  -1  596.00   25.98
  -7  -1  -1  618.23   26.68
  -7   1   1  595.43   26.45
  -7  -1  -1  624.88   27.20
  -7  -1  -1  590.92   35.58
  -7   1   1  613.44   25.67
  -7  -1  -1  632.93   26.28
  -7   1   1  621.10   26.15
  -7   1   1  605.77   27.09
  -7   1   1  631.82   26.81
  -7   1   1  568.81   26.46
  -7  -1  -1  644.90   26.56
  -7  -1  -1  606.65   34.63
  -7  -1  -1  632.69   26.40
  -7   1   1  545.59   34.84
  -7   1   1  632.67   26.48
   7   1  -1  610.88   35.31
  -7   1   1  601.41   26.65
  -7  -1  -1  609.99   25.60
  -7  -1  -1  614.65   26.83
  -7   1   1  591.22   25.86
  -7  -1  -1  592.34   34.28
   7  -1   1  572.01   34.81
  -7   1   1  602.92   27.06
  -7   1   1  615.40   25.77
  -7   1   1  612.80   26.45
  -7  -1   1  637.64   25.94
  -7   1  -1  610.68   26.26
  -7  -1   1  592.36   33.61
  -7  -1   1  628.83   26.88
  -7   1  -1  589.22   26.65
  -7  -1   1  628.86   26.28
  -7  -1   1  625.24   27.35
  -7  -1   1  648.09   26.20
  -7   1  -1  603.78   25.08
  -7  -1   1  595.04   26.43
  -7   1  -1  606.22   27.06
  -7  -1   1  646.86   26.62
  -7   1  -1  601.13   25.63
  -7  -1   1  643.08   27.37
   7  -1  -1  583.06   34.78
  -7   1  -1  618.54   25.95
  -7   1  -1  629.83   26.60
  -7   1  -1  619.81   25.76
  -7   1  -1  590.32   25.39
  -7  -1   1  626.22   26.20
  -7  -1   1  624.96   25.25
  -7   1  -1  588.71   26.97
  -7  -1   1  658.58   26.32
  -7   1  -1  604.39   26.09
  -7  -1   1  571.47   34.29
  -7   1  -1  604.67   26.19
  -7  -1   1  645.28   26.74
  -7   1  -1  602.41   26.61
  -7  -1   1  582.29   25.51
  -7   1  -1  547.42   33.55
  -7  -1   1  638.10   36.14
   7   1   1  607.87   35.42
  -7   1  -1  600.30   26.40
  -7  -1   1  656.80   26.88
  -7   1  -1  599.87   26.35
  -7  -1   1  601.70   26.69
   7   1   1  615.14   34.30
  -7   1  -1  599.90   25.99
  -7  -1   1  614.29   25.94
  -7   1  -1  588.14   34.13
   7  -1  -1  577.02   34.25
   7  -1  -1  582.93   35.12
  -7  -1   1  576.08   34.47
  -7  -1   1  639.35   26.91
  -7  -1   1  640.38   26.74
   7   1   1  595.09   35.58
  -7   1  -1  542.92   34.84
  -8  -1  -1  41.260   4.274
  -8  -1  -1  31.796   4.435
  -8   1   1  34.780   4.276
  -8  -1  -1  39.822   4.190
  -8  -1  -1  37.543   4.678
  -8   1   1  32.441   4.294
  -8   1   1  37.696   4.351
  -8   1   1  41.704   4.099
  -8  -1  -1  39.586   4.476
  -8  -1  -1  36.793   4.197
  -8  -1  -1  42.272   4.230
  -8  -1  -1  41.572   4.441
  -8  -1  -1  35.383   3.896
  -8   1   1  32.980   4.234
  -8  -1  -1  36.786   3.990
  -8   1   1  40.423   4.754
  -8   1   1  34.008   3.976
  -8   1   1  38.635   4.467
  -8  -1  -1  35.030   4.677
  -8  -1  -1  36.754   4.387
  -8   1   1  35.241   4.173
  -8  -1  -1  37.659   4.379
  -8   1   1  41.041   4.168
  -8   1   1  32.194   4.237
  -8   1   1  41.375   4.134
  -8  -1  -1  41.162   4.098
  -8   1   1  38.202   4.257
  -8  -1  -1  40.058   4.349
  -8  -1   1  35.891   4.144
  -8   1  -1  33.812   4.070
  -8   1  -1  29.941   3.954
  -8  -1   1  37.934   4.603
  -8  -1   1  35.932   4.052
  -8  -1   1  35.070   4.121
  -8   1  -1  38.836   4.062
  -8   1  -1  36.682   3.844
  -8  -1   1  37.667   4.208
  -8  -1   1  35.783   3.914
  -8  -1   1  39.881   4.558
  -8   1  -1  44.229   4.654
  -8  -1   1  37.809   4.248
  -8   1  -1  31.394   4.049
  -8  -1   1  40.460   4.155
  -8   1  -1  39.449   4.367
  -8  -1   1  37.682   3.911
  -8  -1   1  43.806   4.438
  -8   1  -1  29.193   3.855
  -8  -1   1  37.710   4.367
  -8   1  -1  32.833   3.888
  -8   1  -1  31.129   4.046
  -8  -1   1  38.101   4.215
  -8  -1   1  35.355   3.983
  -8  -1   1  42.769   4.665
  -8   1  -1  35.667   3.900
  -8  -1   1  40.123   4.214
  -8   1  -1  44.925   4.761
  -9  -1  -1  116.03    7.22
  -9  -1  -1  119.21    7.49
  -9  -1  -1  122.36    7.06
  -9  -1  -1  103.57    6.96
  -9   1   1  121.10    7.21
  -9  -1  -1  121.62    7.60
  -9   1   1  110.33    7.22
  -9   1   1  103.84    7.26
  -9  -1  -1  105.90    7.15
  -9   1   1  155.89    7.97
  -9   1   1  128.04    7.50
  -9  -1  -1  109.14    7.06
  -9  -1  -1  120.23    7.28
  -9   1   1  114.81    7.22
  -9   1   1  135.37    7.30
  -9   1   1  110.08    7.29
  -9  -1  -1  121.22    7.58
  -9  -1  -1  116.74    7.32
  -9  -1  -1  116.29    7.27
  -9   1   1  106.32    6.84
  -9   1   1  104.31    7.04
  -9  -1   1  122.96    7.21
  -9  -1   1  113.44    7.08
  -9  -1   1  115.49    7.43
  -9  -1   1  120.60    7.38
  -9   1  -1  132.01    7.25
  -9   1  -1  148.84    7.56
  -9   1  -1  147.59    7.42
  -9  -1   1  124.15    7.41
  -9  -1   1  128.35    7.66
  -9   1  -1  119.86    6.99
  -9  -1   1  115.74    7.44
  -9   1  -1  107.59    6.87
  -9  -1   1  118.13    7.11
  -9  -1   1  111.60    6.96
  -9   1  -1  111.60    6.97
  -9   1  -1  156.42    7.20
  -9  -1   1  117.98    7.26
  -9   1  -1  156.99    7.49
  -9  -1   1  111.21    6.91
  -9  -1   1  122.35    7.62
  -9  -1   1  115.91    7.54
  -9  -1   1  129.41    7.31
 -10  -1  -1  30.745   2.862
 -10  -1  -1  30.848   3.305
 -10   1   1  27.333   2.896
 -10  -1  -1  23.845   2.806
 -10   1   1  27.311   2.734
 -10  -1  -1  33.644   3.237
 -10   1   1  22.784   2.872
 -10   1   1  23.250   2.771
 -10  -1  -1  31.843   3.297
 -10  -1  -1  34.621   3.089
 -10  -1  -1  35.549   3.104
 -10  -1  -1  31.204   3.094
 -10  -1  -1  32.683   3.060
 -10  -1  -1  30.163   3.058
 -10  -1   1  33.929   3.377
 -10  -1   1  35.270   3.348
 -10  -1   1  33.802   3.495
 -10  -1   1  30.066   3.233
 -10  -1   1  30.953   2.911
 -10  -1   1  35.289   3.331
 -10  -1   1  34.417   3.307
 -10  -1   1  28.218   2.965
 -10  -1   1  32.192   3.455
 -10  -1   1  29.908   3.216
   0   2   1 8484.71  384.31
   0   2  -1 8321.34  393.14
   0  -2  -1 8059.98  395.94
   0  -2  -1 8463.77  391.77
   0   2   1 8712.30  389.48
   0   2   1 8403.71  384.36
   0   2  -1 8214.07  395.29
   0   2  -1 8450.11  386.00
   0  -2   1 8203.15  404.09
   0  -2   1 8046.05  400.03
   0   2   1 8357.97  403.01
   0  -2  -1 8537.18  409.96
   0  -2  -1 8543.12  401.79
   0   2   1 8207.75  391.25
   0   2  -1 8476.50  390.60
   0   2  -1 8279.15  381.52
   0  -2  -1 8478.24  392.05
   0   2  -1 8861.68  385.55
   0  -2   1 8672.75  408.86
   0   2   1 8539.32  406.62
   0   2   1 8626.88  383.88
   0  -2   1 8246.61  388.99
   0   2  -1 8617.27  404.27
   0  -2   1 8107.18  396.23
  -1  -2  -1  290.82   14.51
   1   2  -1  282.98   14.29
   1   2  -1  277.37   13.32
   1   2  -1  290.26   13.80
  -1  -2  -1  272.59   14.48
  -1   2   1  266.79   13.27
   1  -2   1  261.93   13.99
   1   2  -1  275.67   13.02
  -1  -2  -1  291.72   14.17
  -1   2   1  287.95   13.99
   1  -2   1  264.59   14.12
  -1  -2  -1  284.81   14.09
  -1   2   1  262.51   13.01
   1   2  -1  287.19   14.27
  -1  -2  -1  287.01   13.95
   1   2  -1  267.82   14.14
  -1  -2  -1  260.92   13.97
  -1   2   1  286.94   14.44
   1  -2   1  269.50   13.93
  -1   2   1  297.47   14.82
  -1   2   1  265.35   14.44
  -1   2   1  274.40   13.86
  -1   2   1  261.56   13.49
  -1   2  -1  286.88   14.84
   1   2   1  262.52   13.50
  -1   2  -1  289.70   14.11
  -1  -2   1  264.33   13.87
  -1   2  -1  270.80   13.95
   1   2   1  267.33   13.70
   1  -2  -1  269.27   14.41
  -1   2  -1  290.07   13.98
  -1  -2   1  273.65   14.49
   1   2   1  273.89   13.79
  -1  -2   1  287.20   14.43
  -1   2  -1  294.53   14.48
  -1   2  -1  262.49   13.43
   1  -2  -1  269.92   14.52
   1   2   1  290.48   14.04
   1   2   1  254.54   13.05
  -1   2  -1  272.66   13.81
   1  -2  -1  282.12   13.74
  -1  -2   1  283.70   13.88
  -1   2  -1  263.30   13.14
  -1  -2   1  282.38   14.50
  -1   2  -1  254.08   13.59
   1  -2  -1  266.19   13.35
  -1  -2   1  277.27   14.10
  -2   2   1  13.128   3.210
   2   2  -1  19.301   3.716
  -2   2   1  6.5507  1.9567
  -2  -2  -1  9.7349  2.3556
  -2   2   1  10.169   3.008
  -2   2   1  10.014   2.938
  -2  -2  -1  10.058   2.501
  -2   2   1  13.973   3.011
  -2  -2  -1  11.167   2.958
  -2   2   1  9.8188  2.6707
  -2  -2  -1  10.485   2.944
  -2   2   1  9.5487  2.1151
  -2  -2  -1  13.106   3.065
   2   2  -1  11.356   3.348
   2   2  -1  7.0596  2.9638
  -2   2   1  8.9913  2.4892
  -2   2   1  10.326   2.247
  -2   2   1  9.1809  2.6789
   2   2  -1  6.6255  1.9245
  -2  -2  -1  10.037   2.932
  -2  -2  -1  10.290   2.728
   2   2   1  8.1753  2.3041
  -2   2  -1  7.9356  2.8874
  -2   2  -1  7.5694  2.6152
  -2   2  -1  12.028   2.267
  -2  -2   1  8.9281  2.8369
  -2  -2   1  12.151   3.016
   2   2   1  3.5950  2.9395
   2   2   1  10.269   2.561
  -2   2  -1  6.6531  2.0975
  -2   2  -1  8.3769  2.6917
  -2  -2   1  5.9510  2.1252
  -2   2  -1  8.1657  2.5494
  -2   2  -1  10.834   2.773
  -2   2  -1  6.8879  2.1831
  -2  -2   1  9.4465  2.7934
  -2  -2   1  6.3114  2.8992
  -2   2  -1  9.8558  2.4178
  -2  -2   1  7.9235  2.8157
  -2   2  -1  5.7038  2.2784
  -2   2  -1  8.9657  2.3468
   2   2   1  7.7870  1.7251
  -2  -2   1  8.7318  2.5695
   2  -2  -1  6.4413  2.2735
  -2   2  -1  6.9270  2.8402
  -3   2   1  71.721   6.491
   3   2  -1  76.706   6.799
  -3   2   1  77.350   5.389
  -3  -2  -1  79.370   6.058
  -3   2   1  73.965   6.491
  -3  -2  -1  66.814   5.164
   3   2  -1  73.791   6.230
  -3  -2  -1  81.961   6.822
  -3   2   1  83.529   6.502
  -3   2   1  77.075   6.577
   3   2  -1  70.891   4.798
  -3  -2  -1  71.881   6.544
  -3   2   1  81.651   6.726
  -3   2   1  72.923   5.860
  -3   2   1  86.478   6.158
  -3   2   1  73.935   6.766
  -3   2   1  65.533   6.525
  -3  -2  -1  79.284   6.958
   3   2  -1  80.945   7.386
  -3  -2  -1  76.916   6.289
  -3   2  -1  75.825   5.910
   3   2   1  82.810   7.084
  -3  -2   1  83.920   6.780
  -3   2  -1  68.569   6.432
   3   2   1  83.244   6.554
  -3  -2   1  77.205   6.416
  -3  -2   1  65.145   4.999
  -3   2  -1  80.469   6.549
  -3  -2   1  73.728   6.767
  -3   2  -1  70.166   5.778
  -3  -2   1  86.503   7.060
  -3   2  -1  79.128   6.217
  -3   2  -1  77.543   6.288
  -3   2  -1  76.419   5.909
  -3   2  -1  80.550   6.112
  -3   2  -1  77.636   6.282
  -3   2  -1  79.893   6.585
   3   2   1  76.303   5.614
  -3   2  -1  75.239   6.072
  -3  -2   1  73.328   6.170
  -3   2  -1  74.237   6.073
  -3  -2   1  78.002   6.557
  -4   2   1  787.68   39.56
  -4   2   1  818.51   37.62
  -4   2   1  804.10   40.08
  -4   2   1  788.64   39.49
  -4   2   1  748.25   36.78
  -4  -2  -1  823.91   39.65
  -4   2   1  765.00   38.92
  -4  -2  -1  771.90   39.09
  -4  -2  -1  821.70   40.82
  -4  -2  -1  692.77   37.95
  -4   2   1  744.29   37.11
  -4  -2  -1  761.34   38.36
   4   2  -1  806.25   38.68
   4   2  -1  801.19   39.85
  -4  -2  -1  823.14   39.66
  -4   2   1  742.06   37.07
  -4   2   1  742.42   38.48
  -4   2   1  785.04   40.27
   4   2  -1  796.95   37.31
  -4   2  -1  781.00   38.42
  -4  -2   1  812.40   39.72
   4   2   1  764.34   37.64
  -4  -2   1  813.77   38.97
  -4  -2   1  803.84   39.54
  -4   2  -1  765.26   39.77
   4   2   1  818.00   39.85
  -4   2  -1  780.64   38.61
  -4   2  -1  755.26   37.69
   4   2   1  802.27   38.86
  -4  -2   1  797.31   39.20
  -4  -2   1  719.83   38.83
  -4   2  -1  765.35   37.64
  -4   2  -1  776.13   39.02
  -4   2  -1  790.12   38.56
  -4   2  -1  758.57   38.65
  -4   2  -1  759.98   37.42
  -4   2  -1  775.03   39.70
   4   2   1  731.48   36.71
  -4   2  -1  791.78   37.55
  -4   2  -1  765.37   39.39
  -4  -2   1  806.52   40.55
  -5  -2  -1  302.54   16.94
  -5  -2  -1  273.56   12.44
  -5  -2  -1  275.47   16.50
  -5   2   1  245.38   11.96
  -5   2   1  252.05   11.54
  -5  -2  -1  260.77   11.79
  -5   2   1  244.49   12.05
  -5  -2  -1  259.63   11.36
  -5  -2  -1  255.43   12.05
  -5  -2  -1  263.41   11.77
  -5  -2  -1  246.72   12.02
  -5   2   1  275.09   16.21
  -5   2   1  246.08   11.88
  -5   2   1  261.31   11.68
  -5  -2  -1  248.27   11.49
  -5  -2  -1  290.22   17.21
  -5  -2  -1  264.88   11.88
  -5  -2  -1  256.74   11.69
  -5   2   1  239.08   11.38
  -5   2   1  224.39   10.65
  -5   2   1  236.05   11.48
   5   2  -1  277.07   16.42
  -5  -2  -1  264.33   12.08
  -5   2   1  255.32   11.85
  -5  -2  -1  251.59   11.58
  -5   2   1  243.26   11.33
  -5  -2  -1  265.71   11.65
  -5   2   1  234.34   11.95
  -5  -2  -1  252.10   11.59
  -5  -2  -1  279.90   16.80
  -5  -2  -1  245.04   11.85
  -5   2   1  238.10   11.98
  -5  -2  -1  250.26   11.82
  -5  -2  -1  257.80   11.51
   5   2  -1  270.61   14.75
  -5   2   1  256.10   11.58
  -5   2   1  272.36   15.97
  -5   2   1  252.36   16.41
   5   2  -1  285.30   17.37
  -5   2   1  248.74   11.48
  -5   2   1  238.50   11.62
  -5  -2  -1  241.17   11.60
  -5   2   1  241.21   11.95
  -5   2   1  243.09   14.50
  -5   2   1  251.02   11.72
   5   2  -1  280.99   16.91
  -5  -2  -1  270.58   11.84
  -5   2   1  248.05   14.25
  -5   2   1  284.75   16.47
  -5  -2  -1  266.87   11.27
  -5  -2  -1  270.74   15.44
  -5  -2  -1  270.07   12.12
  -5   2   1  289.39   16.86
  -5   2  -1  270.90   15.65
  -5  -2   1  254.13   11.57
  -5  -2   1  269.76   11.86
  -5   2  -1  243.39   15.54
  -5  -2   1  251.56   11.80
  -5  -2   1  256.42   11.84
  -5  -2   1  287.27   17.29
  -5   2  -1  243.32   11.61
  -5  -2   1  261.05   11.97
  -5  -2   1  260.65   11.83
  -5  -2   1  252.21   11.84
  -5  -2   1  263.31   11.84
  -5   2  -1  231.30   11.12
   5   2   1  274.26   17.40
   5  -2  -1  274.27   14.95
  -5   2  -1  262.95   16.32
  -5   2  -1  228.31   11.89
  -5   2  -1  239.72   11.69
  -5   2  -1  245.69   14.73
  -5  -2   1  256.49   15.11
  -5   2  -1  235.60   11.92
  -5  -2   1  251.29   11.44
  -5   2  -1  263.33   15.67
  -5   2  -1  236.18   11.44
  -5   2  -1  271.01   15.20
  -5   2  -1  236.08   11.43
   5   2   1  270.30   15.73
  -5  -2   1  271.91   11.39
  -5   2  -1  254.31   15.70
  -5  -2   1  256.61   11.96
   5  -2  -1  274.81   15.91
  -5  -2   1  251.26   11.78
  -5  -2   1  272.05   11.77
  -5  -2   1  310.11   17.05
   5   2   1  278.32   16.79
  -5  -2   1  258.59   12.22
  -5   2  -1  262.42   15.00
  -5  -2   1  247.66   11.45
  -5   2  -1  234.14   11.15
  -5   2  -1  259.67   15.97
   5  -2  -1  265.10   16.39
  -5   2  -1  245.07   11.47
  -5  -2   1  245.02   10.83
  -5  -2   1  254.09   12.08
  -5   2  -1  257.36   15.37
  -5  -2   1  278.27   16.61
  -5  -2   1  255.82   12.02
  -5   2  -1  241.86   11.75
  -5  -2   1  234.27   11.34
  -5  -2   1  260.18   11.73
  -5  -2   1  285.34   16.25
  -5  -2   1  256.21   11.65
  -5   2  -1  244.49   11.73
  -5   2  -1  274.79   15.81
  -5   2  -1  256.68   14.72
  -5   2  -1  235.88   11.42
  -6   2   1  345.27   17.46
  -6  -2  -1  398.07   16.84
   6   2  -1  423.62   24.86
  -6   2   1  397.01   22.78
  -6  -2  -1  386.27   17.04
  -6   2   1  400.97   17.43
  -6  -2  -1  393.16   16.67
  -6  -2  -1  369.73   16.61
  -6  -2  -1  376.22   16.98
  -6  -2  -1  355.32   16.46
  -6   2   1  354.15   16.33
  -6   2   1  382.68   16.63
  -6   2   1  382.84   16.75
  -6   2   1  371.80   17.08
  -6   2   1  418.29   17.25
  -6   2   1  386.51   23.13
  -6   2   1  369.78   15.40
  -6  -2  -1  369.69   17.20
  -6   2   1  383.68   16.69
  -6  -2  -1  383.28   23.29
  -6   2   1  377.81   17.12
  -6  -2  -1  391.53   16.84
  -6   2   1  342.17   21.82
  -6  -2  -1  398.74   17.67
  -6  -2  -1  391.32   17.06
  -6  -2  -1  408.56   23.72
  -6  -2  -1  366.12   21.76
  -6  -2  -1  408.54   24.23
  -6   2   1  372.28   17.47
  -6   2   1  373.01   16.64
  -6  -2  -1  384.02   17.58
  -6  -2  -1  362.95   16.88
  -6  -2  -1  373.23   16.93
  -6   2   1  357.07   17.33
  -6  -2  -1  388.83   17.17
  -6   2   1  346.42   16.44
  -6  -2  -1  381.40   17.21
  -6  -2  -1  400.99   23.19
  -6   2   1  403.60   23.45
   6   2  -1  394.06   24.09
   6  -2   1  412.03   22.37
  -6  -2  -1  386.24   15.99
  -6   2   1  412.27   23.91
  -6  -2  -1  384.21   17.23
  -6  -2  -1  389.11   17.00
  -6   2   1  355.29   16.29
  -6   2   1  377.23   16.96
  -6  -2  -1  393.84   16.56
   6  -2   1  359.40   22.32
  -6  -2  -1  388.44   17.37
  -6   2   1  390.25   17.27
   6   2  -1  384.98   22.84
  -6   2   1  393.84   17.07
   6   2   1  423.74   23.64
  -6   2  -1  373.25   16.64
  -6   2  -1  343.12   21.87
   6  -2  -1  403.71   23.38
  -6   2  -1  370.74   17.07
  -6   2  -1  370.26   17.03
  -6   2  -1  358.05   17.20
  -6  -2   1  375.58   23.76
  -6   2  -1  394.81   22.14
   6  -2  -1  386.63   22.51
  -6   2  -1  369.99   17.04
  -6  -2   1  398.92   17.65
  -6   2  -1  371.33   16.90
  -6  -2   1  380.24   16.61
  -6  -2   1  393.97   17.34
  -6  -2   1  353.38   15.84
   6  -2  -1  398.05   23.65
  -6  -2   1  392.78   16.94
  -6   2  -1  371.44   16.36
  -6  -2   1  375.98   17.04
  -6   2  -1  362.23   16.01
  -6   2  -1  355.83   17.18
  -6  -2   1  403.97   16.64
  -6  -2   1  376.37   16.96
   6   2   1  380.32   21.62
  -6   2  -1  395.99   22.52
   6   2   1  407.76   24.45
  -6  -2   1  359.01   16.40
  -6   2  -1  384.17   23.25
  -6   2  -1  368.72   16.39
  -6   2  -1  354.98   16.86
  -6  -2   1  409.99   23.60
  -6   2  -1  365.85   17.04
  -6  -2   1  379.22   17.22
  -6  -2   1  367.32   17.05
  -6  -2   1  396.99   16.78
  -6  -2   1  391.37   17.25
  -6  -2   1  377.49   16.84
  -6  -2   1  417.84   23.03
  -6  -2   1  385.50   17.52
  -6  -2   1  386.79   17.05
  -6  -2   1  384.18   16.82
  -6  -2   1  389.01   17.03
  -6  -2   1  398.76   17.23
  -6  -2   1  402.72   17.72
  -6   2  -1  364.51   16.77
  -6   2  -1  354.75   16.52
  -6  -2   1  385.69   23.26
  -6   2  -1  374.22   16.70
  -6   2  -1  377.27   16.70
  -6  -2   1  369.57   16.60
  -6   2  -1  368.67   22.30
  -6   2  -1  340.98   16.89
  -7   2   1  847.81   36.24
  -7  -2  -1  869.29   36.06
  -7   2   1  840.04   35.36
  -7  -2  -1  875.56   34.98
  -7  -2  -1  869.34   36.51
  -7   2   1  835.25   35.59
  -7   2   1  841.28   36.32
  -7  -2  -1  879.57   35.85
  -7  -2  -1  859.23   36.30
  -7  -2  -1  811.02   46.31
  -7  -2  -1  828.69   45.17
  -7   2   1  822.87   34.63
   7   2  -1  843.99   45.95
   7   2  -1  832.33   46.29
  -7   2   1  790.81   44.17
  -7   2   1  771.18   44.55
  -7  -2  -1  800.19   32.91
  -7  -2  -1  845.50   33.86
  -7  -2  -1  891.15   35.60
  -7   2   1  859.37   35.87
  -7   2   1  839.53   34.43
  -7   2   1  852.12   32.19
  -7  -2  -1  846.18   35.59
  -7  -2  -1  862.31   35.28
  -7  -2  -1  841.75   34.45
   7  -2   1  801.12   45.05
  -7  -2  -1  870.00   35.67
  -7  -2  -1  843.83   35.35
   7   2  -1  803.29   43.95
  -7   2   1  838.47   35.63
  -7  -2  -1  879.77   35.04
  -7   2   1  782.60   34.41
  -7   2   1  810.60   35.40
  -7   2   1  869.49   35.29
  -7   2   1  789.03   34.11
  -7   2   1  823.41   35.37
  -7  -2  -1  791.47   44.77
  -7  -2  -1  897.15   34.66
  -7  -2  -1  853.27   35.42
  -7  -2  -1  872.01   34.73
  -7  -2  -1  877.08   35.77
  -7   2   1  820.26   34.60
  -7   2   1  850.39   34.75
  -7  -2  -1  870.50   34.97
  -7   2  -1  790.00   34.51
  -7  -2   1  881.76   35.55
  -7  -2   1  811.28   45.36
  -7  -2   1  834.64   35.71
   7   2   1  832.39   46.80
  -7  -2   1  791.27   46.39
  -7   2  -1  810.05   34.52
  -7   2  -1  801.51   34.28
  -7  -2   1  823.30   35.79
  -7   2  -1  812.96   34.63
  -7  -2   1  862.65   34.58
  -7  -2   1  905.97   35.42
  -7   2  -1  806.85   36.10
  -7  -2   1  880.96   36.67
  -7  -2   1  841.32   35.91
  -7  -2   1  870.06   35.46
   7  -2  -1  766.75   44.72
  -7   2  -1  805.13   35.32
  -7  -2   1  880.26   36.56
  -7   2  -1  793.49   35.47
  -7  -2   1  873.97   35.75
  -7   2  -1  734.87   43.71
  -7  -2   1  833.90   35.14
  -7  -2   1  867.78   33.78
  -7   2  -1  774.70   45.23
   7   2   1  874.20   46.50
   7   2   1  834.23   44.96
  -7   2  -1  839.03   35.23
  -7  -2   1  841.29   35.65
  -7   2  -1  769.23   35.44
  -7   2  -1  823.05   36.05
  -7   2  -1  790.60   34.98
  -7  -2   1  785.35   35.37
  -7   2  -1  800.99   35.30
  -7   2  -1  811.67   34.80
  -7  -2   1  750.64   34.18
  -7  -2   1  752.07   43.65
  -7  -2   1  884.77   34.79
  -7  -2   1  870.41   35.00
   7  -2  -1  797.43   45.00
  -7  -2   1  766.05   44.57
  -7  -2   1  883.55   35.09
  -7   2  -1  775.89   34.08
  -7  -2   1  880.87   35.07
  -8   2   1  41.575   4.982
  -8  -2  -1  47.824   4.728
  -8  -2  -1  61.823   5.260
  -8  -2  -1  48.901   4.719
  -8  -2  -1  42.383   4.584
  -8  -2  -1  42.630   4.439
  -8  -2  -1  42.755   4.385
  -8  -2  -1  49.677   4.811
  -8   2   1  49.885   4.435
  -8   2   1  47.711   4.587
  -8  -2  -1  43.940   4.352
  -8  -2  -1  41.968   4.978
  -8   2   1  50.570   4.751
  -8  -2  -1  41.641   4.687
  -8   2   1  42.221   4.413
  -8  -2  -1  53.272   4.922
  -8   2   1  29.105   4.150
  -8   2   1  41.152   4.316
  -8   2   1  46.054   4.484
  -8  -2  -1  42.887   4.781
  -8   2   1  44.317   4.614
  -8  -2  -1  46.378   4.752
  -8  -2  -1  44.545   4.542
  -8   2   1  38.352   4.525
  -8  -2  -1  39.713   4.636
  -8  -2  -1  39.859   4.414
  -8  -2  -1  44.587   4.525
  -8  -2   1  38.525   4.537
  -8  -2   1  43.811   4.542
  -8  -2   1  42.016   4.325
  -8   2  -1  40.787   4.137
  -8  -2   1  52.729   4.795
  -8   2  -1  47.776   4.632
  -8  -2   1  48.644   4.476
  -8  -2   1  42.517   4.955
  -8   2  -1  45.248   4.104
  -8  -2   1  38.196   4.308
  -8  -2   1  49.861   4.680
  -8  -2   1  48.752   4.927
  -8  -2   1  43.184   4.639
  -8   2  -1  50.582   4.316
  -8  -2   1  46.011   4.438
  -8   2  -1  37.517   4.167
  -8  -2   1  51.018   4.517
  -8   2  -1  36.949   4.107
  -8  -2   1  44.066   4.678
  -8  -2   1  46.821   4.712
  -8  -2   1  45.092   4.791
  -8  -2   1  48.601   4.641
  -8  -2   1  48.436   5.129
  -9   2   1  49.316   4.242
  -9  -2  -1  50.092   4.782
  -9   2   1  46.465   4.342
  -9  -2  -1  54.993   4.686
  -9   2   1  44.360   4.171
  -9  -2  -1  52.280   4.477
  -9   2   1  48.337   4.286
  -9   2   1  40.990   4.299
  -9  -2  -1  49.244   4.580
  -9  -2  -1  54.027   4.628
  -9  -2  -1  46.520   4.435
  -9  -2  -1  48.566   4.286
  -9  -2  -1  47.933   4.478
  -9  -2  -1  52.107   4.396
  -9   2   1  50.079   4.591
  -9  -2  -1  47.024   4.434
  -9  -2  -1  43.125   4.697
  -9  -2  -1  44.382   4.280
  -9  -2  -1  47.033   4.723
  -9  -2  -1  43.585   4.297
  -9  -2   1  46.927   4.764
  -9  -2   1  51.118   4.600
  -9  -2   1  48.726   4.458
  -9  -2   1  52.124   4.745
  -9  -2   1  59.442   4.963
  -9  -2   1  51.011   4.607
  -9  -2   1  48.328   4.433
  -9  -2   1  55.407   4.659
  -9  -2   1  50.471   4.522
  -9  -2   1  45.485   4.323
  -9  -2   1  54.916   4.528
  -9  -2   1  50.214   4.579
  -9  -2   1  56.335   4.557
  -9  -2   1  56.544   4.676
 -10  -2  -1 -0.7664  2.2427
 -10  -2  -1  -3.170   2.033
 -10  -2  -1 -0.7493  2.4509
 -10  -2  -1  2.0549  2.3161
 -10  -2  -1  4.2463  2.2540
 -10  -2  -1  2.2545  2.3196
 -10  -2  -1  2.0807  2.2074
 -10  -2  -1  3.3902  2.2208
 -10  -2  -1  0.7249  2.0813
 -10  -2  -1  0.2106  2.1548
 -10  -2   1  2.1171  2.3971
 -10  -2   1  3.2572  2.2585
 -10  -2   1  -2.502   2.445
 -10  -2   1  -1.449   2.092
 -10  -2   1  1.9841  2.3693
 -10  -2   1  -2.272   2.087
 -10  -2   1  -2.596   2.341
 -10  -2   1 -0.1027  2.3832
 -10  -2   1  -1.689   2.168
 -10  -2   1  2.0402  2.3065
   0  -3   1 7962.92  373.24
   0   3  -1 7651.27  353.32
   0  -3   1 7547.65  370.38
   0  -3  -1 7537.22  370.72
   0   3   1 7647.54  354.73
   0   3  -1 7730.30  349.57
   0  -3  -1 7313.94  356.77
   0  -3  -1 7781.86  372.19
   0   3   1 7568.55  359.09
   0   3  -1 7651.42  357.62
   0  -3  -1 7774.29  355.82
   0   3   1 7204.86  348.85
   0   3  -1 7593.49  353.58
   0   3   1 7879.34  370.67
   0   3  -1 7829.48  362.99
   0  -3   1 7363.18  354.91
   0   3   1 7631.53  355.54
   0  -3  -1 7615.95  363.09
   0   3  -1 7961.40  360.54
   0  -3   1 7578.37  370.30
   0   3  -1 7669.28  353.68
   0   3   1 7748.94  357.37
  -1  -3  -1  569.44   30.94
   1   3  -1  595.93   30.12
  -1  -3  -1  590.94   30.36
  -1   3   1  635.26   29.42
   1  -3   1  595.45   30.04
  -1  -3  -1  620.39   30.10
   1   3  -1  627.57   28.55
  -1  -3  -1  628.30   29.74
   1  -3   1  595.24   30.05
  -1   3   1  641.41   31.13
  -1   3   1  618.15   29.52
  -1  -3  -1  634.31   29.69
  -1  -3  -1  644.28   30.68
   1   3  -1  630.97   29.33
   1   3  -1  634.54   29.77
  -1   3   1  617.32   29.08
   1   3  -1  561.20   29.74
  -1   3   1  629.11   30.80
  -1   3   1  620.72   29.17
   1   3  -1  625.69   29.04
   1  -3   1  611.22   30.19
  -1  -3   1  621.12   30.70
  -1   3  -1  559.06   28.87
  -1   3  -1  637.12   30.83
   1   3   1  642.85   29.44
   1   3   1  595.70   29.78
  -1  -3   1  583.64   29.99
  -1  -3   1  613.33   30.38
  -1   3  -1  627.00   29.42
   1   3   1  615.02   28.59
  -1   3  -1  655.99   29.73
  -1  -3   1  618.41   29.37
   1   3   1  622.16   29.40
   1  -3  -1  623.11   30.93
  -1   3  -1  628.20   29.47
  -1   3  -1  598.57   29.41
   1  -3  -1  585.80   29.08
   1  -3  -1  602.76   30.22
   1   3   1  601.02   29.83
   1  -3  -1  609.17   30.52
  -1  -3   1  631.33   30.83
  -1   3  -1  643.78   29.44
  -1  -3   1  662.03   30.36
   1   3   1  598.21   29.70
  -2   3   1  222.72   11.88
  -2   3   1  224.12   12.20
  -2  -3  -1  235.81   13.34
  -2   3   1  244.36   13.96
  -2  -3  -1  232.86   12.85
  -2   3   1  235.04   12.63
   2  -3   1  248.39   13.47
   2   3  -1  242.62   13.91
   2  -3   1  235.76   13.00
   2   3  -1  253.02   13.87
   2  -3   1  222.98   12.13
  -2  -3  -1  258.23   13.98
  -2  -3  -1  251.35   13.38
  -2  -3  -1  242.61   14.04
   2  -3   1  242.83   13.30
  -2   3   1  242.83   13.13
   2   3  -1  224.93   13.59
   2   3  -1  229.40   12.13
  -2   3   1  241.53   13.70
   2   3  -1  230.13   13.13
  -2   3   1  254.67   14.30
  -2  -3  -1  245.72   13.23
  -2   3   1  253.23   13.15
  -2   3  -1  241.57   12.97
   2   3   1  245.94   13.75
   2   3   1  230.63   13.62
   2  -3  -1  250.34   12.68
   2   3   1  252.92   13.47
   2  -3  -1  209.83   12.10
  -2  -3   1  244.23   13.71
  -2   3  -1  238.73   13.03
   2   3   1  215.72   11.56
  -2   3  -1  249.85   14.07
  -2  -3   1  211.00   13.40
   2  -3  -1  242.20   13.73
   2  -3  -1  243.31   13.87
  -2  -3   1  237.55   13.06
  -2  -3   1  247.01   12.59
   2   3   1  243.17   12.83
  -2   3  -1  233.37   12.56
  -2   3  -1  262.35   13.63
  -2  -3   1  246.54   13.63
  -2  -3   1  245.83   13.44
  -2   3  -1  222.24   12.26
  -2   3  -1  235.12   13.89
  -2   3  -1  238.67   13.39
  -3   3   1  450.44   24.82
  -3   3   1  463.52   24.55
   3   3  -1  455.46   23.18
   3   3  -1  468.50   24.29
  -3   3   1  420.86   22.68
  -3  -3  -1  480.12   24.26
  -3  -3  -1  480.34   24.78
  -3   3   1  442.21   22.54
  -3   3   1  477.07   23.56
   3   3  -1  475.78   24.77
  -3  -3  -1  454.06   25.16
  -3   3   1  493.52   24.98
  -3   3   1  450.82   22.85
   3   3  -1  432.25   22.02
  -3   3   1  452.54   23.46
  -3  -3  -1  437.67   23.28
  -3  -3  -1  484.55   23.94
  -3  -3  -1  479.20   24.38
  -3   3   1  475.57   24.54
  -3   3  -1  458.90   23.37
   3   3   1  457.35   22.78
   3  -3  -1  432.51   23.32
  -3   3  -1  439.71   23.28
  -3  -3   1  496.36   24.47
  -3   3  -1  474.77   23.81
  -3   3  -1  448.28   23.01
  -3   3  -1  453.54   23.23
  -3  -3   1  480.23   25.15
  -3   3  -1  474.47   24.88
   3   3   1  482.57   23.91
  -3  -3   1  478.01   24.32
   3   3   1  507.07   24.63
   3  -3  -1  474.46   25.03
  -3   3  -1  457.60   23.68
  -3   3  -1  466.27   24.10
   3  -3  -1  454.47   23.61
  -3  -3   1  460.04   24.56
  -3   3  -1  456.69   23.25
  -3   3  -1  469.87   24.91
   3   3   1  502.90   25.06
  -3  -3   1  487.20   24.27
  -4   3   1  55.554   6.092
  -4  -3  -1  54.453   6.070
   4   3  -1  53.166   6.884
  -4  -3  -1  62.706   6.610
  -4   3   1  51.818   6.119
  -4   3   1  58.911   6.232
  -4  -3  -1  57.084   6.748
  -4  -3  -1  60.425   6.332
  -4   3   1  60.138   6.523
  -4  -3  -1  57.788   5.727
  -4   3   1  52.377   5.975
  -4   3   1  54.794   5.232
  -4   3   1  54.250   4.820
  -4   3   1  51.450   5.478
   4   3  -1  56.309   6.548
   4   3  -1  49.224   5.288
  -4   3  -1  50.356   5.903
   4   3   1  62.516   7.198
  -4  -3   1  64.604   6.309
  -4   3  -1  49.469   6.596
  -4   3  -1  54.036   5.505
  -4  -3   1  59.270   6.495
  -4   3  -1  52.762   5.815
  -4  -3   1  61.449   6.389
  -4   3  -1  56.426   5.287
  -4   3  -1  51.853   5.191
   4  -3  -1  50.321   5.748
  -4  -3   1  52.666   5.491
  -4  -3   1  54.433   6.318
  -4   3  -1  56.792   5.545
  -4   3  -1  48.586   5.543
   4   3   1  47.506   6.028
   4   3   1  54.524   6.833
  -4   3  -1  48.777   5.372
   4  -3  -1  50.019   5.100
   4  -3  -1  48.581   6.308
   4   3   1  44.482   4.718
  -4   3  -1  63.494   6.068
  -4   3  -1  51.174   5.637
  -4   3  -1  53.605   5.749
   4  -3  -1  56.186   5.727
  -5   3   1  29.825   2.798
  -5  -3  -1  35.040   3.144
  -5  -3  -1  36.469   3.442
  -5   3   1  31.738   3.194
  -5  -3  -1  27.696   3.155
  -5   3   1  29.762   3.135
  -5   3   1  33.230   5.917
  -5   3   1  35.737   3.353
  -5  -3  -1  35.550   3.494
  -5  -3  -1  32.849   3.207
  -5   3   1  30.079   3.010
  -5  -3  -1  31.863   3.105
  -5   3   1  32.788   5.627
  -5  -3  -1  30.200   3.295
  -5  -3  -1  31.670   3.460
   5   3  -1  35.545   5.991
   5   3  -1  44.685   6.957
  -5   3   1  28.571   4.577
  -5   3   1  30.781   3.572
  -5  -3  -1  39.464   5.086
  -5  -3  -1  25.692   3.038
  -5  -3  -1  31.550   3.063
  -5  -3  -1  37.782   6.009
  -5   3   1  26.117   2.903
  -5  -3  -1  33.856   3.707
  -5  -3  -1  31.671   3.363
  -5  -3  -1  41.543   6.439
  -5   3   1  28.376   3.699
  -5  -3  -1  30.195   3.148
  -5  -3  -1  27.900   3.299
  -5   3   1  30.315   3.112
   5   3  -1  34.453   5.157
  -5  -3  -1  35.731   3.271
  -5   3   1  30.735   3.292
  -5  -3  -1  32.306   3.684
  -5  -3  -1  33.684   3.158
  -5  -3  -1  38.273   3.401
  -5   3   1  35.038   3.180
  -5   3   1  32.915   5.467
  -5  -3  -1  33.198   5.898
  -5  -3  -1  33.739   3.308
  -5  -3  -1  41.187   5.910
  -5  -3  -1  34.568   3.355
  -5   3   1  29.437   3.413
  -5  -3  -1  31.658   3.292
   5   3  -1  40.555   7.179
  -5  -3  -1  29.471   3.469
  -5   3   1  28.853   3.131
  -5   3   1  32.357   4.546
  -5   3   1  33.583   2.972
  -5   3   1  27.577   3.242
   5   3  -1  33.798   3.295
  -5   3   1  29.218   3.286
  -5   3   1  33.922   3.031
  -5   3   1  29.265   3.298
  -5   3   1  34.302   2.991
  -5  -3   1  35.097   3.445
   5  -3  -1  28.537   5.529
  -5  -3   1  30.045   3.246
  -5  -3   1  30.784   3.314
  -5  -3   1  33.178   5.726
  -5   3  -1  29.429   3.179
   5   3   1  48.499   6.831
  -5   3  -1  26.008   2.796
  -5  -3   1  41.400   3.436
  -5   3  -1  26.163   4.328
  -5  -3   1  28.910   3.324
  -5  -3   1  28.689   3.299
  -5  -3   1  33.360   3.584
  -5   3  -1  36.011   5.328
  -5   3  -1  33.612   3.304
  -5   3  -1  26.308   4.439
  -5   3  -1  34.419   4.725
  -5   3  -1  28.649   3.150
  -5   3  -1  31.452   3.080
  -5  -3   1  39.609   3.447
  -5   3  -1  32.990   5.270
  -5   3  -1  28.528   3.260
  -5   3  -1  32.385   3.617
  -5  -3   1  35.545   3.344
  -5   3  -1  32.366   2.990
  -5  -3   1  28.570   3.263
  -5  -3   1  36.518   3.607
  -5  -3   1  44.720   6.224
  -5   3  -1  28.554   3.222
  -5   3  -1  32.422   3.381
  -5  -3   1  33.789   3.458
  -5   3  -1  32.083   5.254
  -5  -3   1  28.391   3.221
  -5   3  -1  30.691   3.033
  -5   3  -1  31.485   2.693
   5  -3  -1  44.691   6.413
  -5  -3   1  37.267   3.249
  -5   3  -1  26.140   4.580
  -5   3  -1  35.457   5.547
  -5   3  -1  35.525   3.351
  -5  -3   1  32.794   3.206
  -5  -3   1  34.612   3.401
  -5   3  -1  33.729   4.833
  -5  -3   1  34.507   2.995
  -5   3  -1  24.881   4.815
  -5  -3   1  31.386   3.208
  -5   3  -1  30.284   3.133
  -5   3  -1  30.030   2.706
  -5  -3   1  30.248   3.288
  -5  -3   1  34.763   3.484
  -5  -3   1  36.271   5.776
  -5   3  -1  29.596   3.250
  -5   3  -1  28.596   2.898
   5  -3  -1  32.099   5.670
  -5   3  -1  32.235   5.006
  -5  -3   1  38.577   5.945
  -5   3  -1  33.526   5.293
  -5   3  -1  30.636   3.239
   5   3   1  35.460   6.612
  -5   3  -1  27.497   2.778
   5   3   1  36.069   5.868
  -5  -3   1  33.402   3.350
   6   3  -1  12.072   5.266
  -6  -3  -1  11.628   2.723
  -6  -3  -1  14.564   3.634
  -6   3   1  5.9746  2.6830
  -6   3   1  9.4491  3.2596
  -6  -3  -1  8.4452  2.4760
  -6   3   1  10.229   5.020
  -6  -3  -1  9.7070  3.3064
  -6   3   1  4.6836  2.7183
  -6  -3  -1  9.9272  2.9356
  -6  -3  -1  10.219   2.582
  -6   3   1  10.805   2.616
  -6   3   1  12.074   2.492
  -6  -3  -1  8.1088  3.1480
   6  -3   1  8.0539  4.8525
  -6  -3  -1  7.7457  2.7446
  -6  -3  -1  10.775   2.884
  -6  -3  -1  7.2063  2.8810
  -6   3   1  12.044   2.615
  -6  -3  -1  10.850   2.586
  -6   3   1  11.951   2.683
  -6  -3  -1  14.667   2.819
  -6   3   1  14.811   5.017
  -6   3   1  13.300   3.048
  -6  -3  -1  9.7172  3.2255
   6   3  -1  11.408   6.076
  -6   3   1  7.1219  2.7136
  -6   3   1  10.173   3.165
  -6   3   1  13.719   2.879
  -6  -3  -1  7.6396  2.6973
  -6  -3  -1  7.8093  2.6086
   6   3  -1  13.249   5.769
  -6  -3  -1  9.3282  4.8002
  -6  -3  -1  12.388   3.178
  -6   3   1  11.619   5.109
  -6  -3  -1  6.7041  2.7359
  -6  -3  -1  20.166   5.214
  -6  -3  -1  7.6715  4.7028
  -6  -3  -1  9.8353  3.9120
  -6  -3  -1  6.1040  2.6863
  -6  -3  -1  5.8213  2.2506
   6  -3   1  11.346   4.744
  -6   3   1  6.9709  3.0317
  -6   3   1  12.383   2.897
  -6   3   1  7.8474  2.9947
  -6   3   1  8.4792  2.3418
  -6   3   1  8.4684  2.8819
  -6   3   1  11.217   2.919
  -6   3   1  9.1825  4.4836
  -6   3   1  12.683   2.871
  -6  -3  -1  11.841   2.829
  -6  -3   1  16.569   3.740
  -6  -3   1  8.5454  2.5750
   6   3   1  13.973   4.793
  -6  -3   1  9.0838  2.6348
  -6  -3   1  10.665   4.247
  -6  -3   1  9.1884  4.8316
  -6   3  -1  11.518   2.515
  -6   3  -1  4.9216  2.4536
  -6   3  -1  10.429   2.738
  -6  -3   1  12.499   3.020
  -6  -3   1  8.6007  3.3265
  -6   3  -1  10.258   3.386
  -6  -3   1  11.843   2.783
  -6   3  -1  10.579   2.729
  -6  -3   1  9.2588  2.7345
  -6  -3   1  11.480   3.246
  -6  -3   1  8.4558  4.9096
  -6  -3   1  13.648   2.978
  -6  -3   1  8.7518  2.6247
  -6  -3   1  9.9842  4.9874
  -6  -3   1  13.533   2.951
  -6   3  -1  6.5139  3.5573
  -6  -3   1  11.707   2.877
  -6   3  -1  13.313   4.326
  -6   3  -1  10.511   2.780
  -6   3  -1  10.028   2.662
  -6  -3   1  11.637   3.116
  -6  -3   1  9.2767  2.4229
  -6   3  -1  6.4990  2.3056
  -6   3  -1  9.6130  2.6682
   6   3   1  7.7459  5.4896
  -6   3  -1  7.2396  2.7741
  -6   3  -1  8.1165  4.3150
  -6   3  -1  9.9712  4.4181
   6  -3  -1  11.137   5.289
   6  -3  -1  6.6023  4.3588
  -6   3  -1  7.2908  2.7021
  -6   3  -1  7.7478  2.3081
  -6  -3   1  9.2267  2.9244
  -6  -3   1  8.3926  2.6875
  -6   3  -1  8.1024  2.6839
  -6  -3   1  13.323   3.090
  -6  -3   1  7.6202  2.7068
  -6  -3   1  10.982   2.839
   6   3   1  15.461   5.771
  -6  -3   1  7.7652  2.5319
  -7  -3  -1  662.03   27.18
  -7  -3  -1  652.40   27.96
  -7   3   1  620.41   27.83
  -7  -3  -1  651.50   26.54
  -7  -3  -1  644.37   28.57
  -7   3   1  623.29   26.74
  -7  -3  -1  607.95   36.24
  -7  -3  -1  658.00   28.00
  -7  -3  -1  671.25   28.44
  -7   3   1  599.65   27.00
  -7   3   1  648.79   27.49
  -7   3   1  628.53   27.83
  -7  -3  -1  676.65   27.95
  -7  -3  -1  652.86   27.43
  -7  -3  -1  623.52   27.64
  -7  -3  -1  648.30   27.91
  -7   3   1  609.08   26.97
  -7  -3  -1  656.47   27.25
  -7  -3  -1  624.88   36.12
  -7   3   1  643.65   28.01
  -7  -3  -1  649.73   27.60
  -7  -3  -1  640.62   28.46
   7   3  -1  584.23   35.48
  -7   3   1  540.71   34.70
   7   3  -1  639.90   37.46
  -7   3   1  639.30   27.59
  -7   3   1  600.09   26.66
  -7  -3  -1  648.03   26.96
  -7  -3  -1  627.28   25.86
  -7  -3  -1  656.73   27.40
  -7  -3  -1  661.96   27.45
   7   3  -1  615.61   25.76
  -7  -3  -1  674.11   27.95
  -7  -3  -1  640.47   27.64
  -7   3   1  639.81   28.37
  -7  -3  -1  593.73   37.08
  -7   3   1  599.23   26.95
   7   3  -1  606.50   37.35
  -7   3   1  641.32   27.72
  -7   3   1  631.44   25.29
  -7  -3   1  657.69   28.42
  -7  -3   1  661.13   27.21
   7   3   1  752.62   38.65
  -7  -3   1  661.00   27.12
  -7  -3   1  636.51   28.40
  -7  -3   1  614.04   37.35
   7  -3  -1  553.20   36.66
  -7  -3   1  677.35   28.82
   7   3   1  613.69   37.41
  -7  -3   1  593.08   36.29
  -7  -3   1  654.55   27.75
   7   3   1  624.58   36.00
  -7  -3   1  661.58   27.36
  -7  -3   1  652.16   27.53
  -7  -3   1  644.42   27.89
   7   3   1  601.88   26.99
  -7  -3   1  644.00   27.90
  -7  -3   1  642.28   26.43
  -7  -3   1  681.04   27.46
  -7  -3   1  650.48   27.63
  -7  -3   1  663.34   27.99
  -7  -3   1  579.53   34.92
  -7  -3   1  668.77   27.72
  -7  -3   1  628.69   27.63
  -7  -3   1  706.55   28.41
  -7  -3   1  640.21   27.09
  -8  -3  -1  232.33   11.10
  -8  -3  -1  203.32   10.76
  -8  -3  -1  228.21   11.48
  -8   3   1  214.05   10.73
  -8  -3  -1  212.12   11.39
  -8  -3  -1  207.85   11.15
  -8  -3  -1  219.78   10.96
  -8   3   1  201.21   10.85
  -8  -3  -1  233.23   11.59
   8   3  -1  210.78   11.32
  -8   3   1  194.15   11.00
  -8  -3  -1  228.30   11.03
  -8   3   1  207.56   11.10
  -8  -3  -1  227.53   11.24
  -8  -3  -1  221.99   11.35
  -8   3   1  196.19   10.80
  -8  -3  -1  206.41   11.24
  -8   3   1  213.69   11.30
  -8  -3  -1  214.34   11.02
  -8  -3  -1  211.04   11.28
  -8  -3  -1  227.52   11.03
  -8   3   1  200.49   10.91
  -8  -3  -1  223.89   11.28
  -8  -3  -1  207.89   11.03
  -8  -3   1  214.72   11.20
   8   3   1  204.32   10.32
  -8  -3   1  213.93   11.23
  -8  -3   1  203.48   10.81
  -8  -3   1  229.30   11.69
  -8  -3   1  223.46   10.99
  -8  -3   1  211.78   11.15
  -8  -3   1  213.04   11.07
  -8  -3   1  225.18   11.10
  -8  -3   1  211.95   11.10
  -8  -3   1  216.53   11.46
  -8  -3   1  228.11   11.37
  -8  -3   1  220.18   11.43
  -8  -3   1  229.64   11.36
  -8  -3   1  215.59   11.17
  -8  -3   1  217.25   11.21
  -8  -3   1  221.59   11.27
   9   3  -1  78.511   5.675
  -9  -3  -1  84.079   6.260
  -9  -3  -1  79.498   6.066
  -9  -3  -1  81.558   5.971
  -9  -3  -1  86.947   6.289
  -9  -3  -1  85.647   5.940
  -9  -3  -1  85.751   5.811
  -9  -3  -1  87.203   6.076
  -9  -3  -1  78.549   5.842
  -9  -3  -1  81.122   6.122
  -9  -3  -1  87.458   5.810
  -9  -3  -1  83.533   5.929
  -9  -3  -1  78.938   6.242
   9   3  -1  81.950   5.643
  -9  -3  -1  87.681   6.011
  -9  -3  -1  89.514   5.928
  -9  -3   1  84.213   5.845
  -9  -3   1  83.593   5.765
  -9  -3   1  84.817   6.019
  -9  -3   1  88.940   6.061
  -9  -3   1  87.264   6.162
  -9  -3   1  71.984   6.148
  -9  -3   1  93.616   5.876
  -9  -3   1  85.002   5.804
  -9  -3   1  77.180   5.768
  -9  -3   1  91.725   6.045
  -9  -3   1  81.254   5.893
  -9  -3   1  85.841   6.281
   9   3   1  79.429   6.058
   9   3   1  68.809   6.228
  -9  -3   1  81.306   6.385
  -9  -3   1  83.590   5.796
   0  -4  -1  661.47   33.70
   0   4   1  674.84   33.30
   0   4   1  671.87   31.85
   0   4  -1  670.29   32.57
   0   4  -1  666.81   33.53
   0  -4   1  663.22   33.11
   0   4  -1  689.30   32.17
   0   4   1  673.42   32.22
   0   4  -1  651.71   31.63
   0   4   1  658.59   32.26
   0  -4  -1  695.15   33.14
   0   4  -1  646.23   32.13
   0  -4   1  669.85   33.15
   0  -4  -1  649.00   31.64
   0   4  -1  686.81   31.85
   0   4   1  664.78   32.30
   0  -4   1  666.35   33.08
   0  -4   1  682.13   34.03
   0   4  -1  669.84   32.47
   0  -4  -1  646.65   33.64
   0  -4  -1  672.99   33.43
   1   4  -1  37.757   4.375
   1  -4   1  34.307   3.370
  -1  -4  -1  32.034   3.557
  -1   4   1  36.344   3.651
  -1  -4  -1  35.995   3.417
  -1  -4  -1  29.403   3.972
  -1   4   1  31.288   4.084
  -1   4   1  27.417   2.547
   1   4  -1  28.550   3.767
  -1   4   1  27.569   4.166
   1   4  -1  35.114   3.553
  -1   4   1  34.470   4.804
  -1  -4  -1  38.329   4.499
   1   4  -1  36.407   4.658
   1  -4   1  32.683   4.362
  -1  -4  -1  28.641   4.355
   1   4  -1  31.850   4.207
   1   4  -1  34.121   4.012
  -1   4   1  28.410   4.136
   1  -4   1  31.791   4.082
  -1  -4  -1  25.863   3.657
  -1   4   1  27.667   4.009
   1  -4   1  29.413   4.333
  -1  -4   1  34.662   3.786
   1  -4  -1  30.265   2.884
  -1   4  -1  30.378   3.901
  -1   4  -1  31.403   4.411
   1  -4  -1  33.162   4.457
  -1   4  -1  33.144   4.414
  -1   4  -1  31.874   4.262
   1  -4  -1  35.918   3.916
   1   4   1  31.581   3.504
   1  -4  -1  33.919   4.432
   1   4   1  28.770   4.297
   1   4   1  34.760   4.263
  -1  -4   1  31.330   4.456
   1   4   1  36.950   4.669
   1   4   1  31.982   3.956
  -1   4  -1  33.710   3.616
  -1  -4   1  30.074   4.129
  -1  -4   1  33.901   3.442
  -1  -4   1  33.442   3.972
  -1  -4   1  37.584   4.438
   1   4   1  28.034   3.499
  -1   4  -1  34.566   3.807
  -2   4   1  374.03   20.64
   2  -4   1  372.28   19.77
  -2  -4  -1  404.84   19.46
  -2   4   1  366.57   19.21
  -2   4   1  342.42   18.25
   2   4  -1  379.50   20.08
  -2   4   1  383.62   20.47
   2   4  -1  353.00   19.66
  -2   4   1  357.68   19.34
  -2  -4  -1  362.16   19.18
  -2   4   1  382.37   19.01
  -2  -4  -1  378.09   19.73
   2  -4   1  368.37   19.75
  -2  -4  -1  386.19   20.29
   2   4  -1  347.48   18.28
  -2  -4  -1  376.41   20.48
  -2  -4  -1  380.34   19.35
  -2  -4  -1  308.55   17.87
   2  -4   1  362.24   19.11
   2   4  -1  329.25   17.28
   2   4  -1  368.79   20.06
   2   4  -1  370.24   19.24
  -2  -4   1  366.52   19.08
  -2  -4   1  355.92   18.71
   2   4   1  394.30   20.08
  -2  -4   1  383.00   20.10
   2  -4  -1  360.14   18.40
   2   4   1  380.99   19.58
   2  -4  -1  379.81   20.32
  -2  -4   1  393.72   20.18
   2   4   1  370.26   19.95
  -2  -4   1  380.00   20.07
  -2   4  -1  365.16   19.58
   2  -4  -1  390.41   20.16
   2   4   1  349.97   17.67
   2  -4  -1  370.21   20.00
  -2   4  -1  346.07   18.45
  -2   4  -1  357.58   19.45
  -2   4  -1  349.06   18.83
  -2   4  -1  386.28   19.38
  -2  -4   1  366.59   19.77
   2   4   1  354.27   18.69
  -3   4   1  108.33    8.73
  -3  -4  -1  106.46    8.28
  -3  -4  -1  118.02    8.89
   3   4  -1  88.685   8.528
   3  -4   1  88.185   6.709
   3   4  -1  99.437   8.953
   3   4  -1  96.350   7.757
  -3   4   1  112.61    8.80
   3   4  -1  94.186   6.413
  -3   4   1  104.61    8.81
  -3   4   1  97.730   8.051
   3  -4   1  97.100   7.485
  -3  -4  -1  105.20    7.97
  -3   4   1  100.56    7.52
   3  -4   1  99.512   8.208
  -3  -4  -1  104.60    7.89
   3  -4   1  107.67    8.32
  -3   4   1  89.582   6.445
  -3   4   1  94.579   7.765
   3   4  -1  109.45    9.16
  -3  -4  -1  91.403   6.917
  -3  -4  -1  98.139   8.336
  -3  -4   1  99.223   8.207
  -3   4  -1  92.022   7.854
  -3  -4   1  98.425   8.426
  -3   4  -1  87.907   8.421
   3  -4  -1  91.285   7.882
  -3  -4   1  109.53    7.99
  -3   4  -1  90.994   7.038
  -3   4  -1  106.14    8.92
   3  -4  -1  96.321   8.392
   3   4   1  99.299   8.443
   3   4   1  103.35    8.90
  -3   4  -1  91.339   6.711
  -3  -4   1  111.76    8.48
  -3   4  -1  98.428   7.819
   3  -4  -1  90.665   7.136
   3   4   1  95.987   7.272
  -3   4  -1  97.541   8.217
  -3  -4   1  99.344   7.671
   3   4   1  81.570   8.352
  -4  -4  -1  274.32   12.53
  -4   4   1  262.27   12.09
  -4  -4  -1  289.76   12.15
  -4   4   1  260.78   12.33
  -4  -4  -1  272.46   12.51
  -4  -4  -1  279.57   16.92
  -4   4   1  297.83   16.64
  -4   4   1  255.44   12.05
  -4  -4  -1  274.56   11.87
  -4  -4  -1  269.22   12.69
   4   4  -1  288.77   17.34
  -4  -4  -1  281.98   12.14
  -4  -4  -1  277.12   12.03
  -4   4   1  251.51   12.29
  -4   4   1  291.62   17.06
  -4  -4  -1  259.53   12.20
   4  -4   1  299.28   16.67
   4  -4   1  309.65   16.82
  -4   4   1  264.10   12.38
  -4  -4  -1  292.65   16.47
  -4   4   1  261.89   12.18
  -4  -4  -1  268.36   12.36
  -4  -4  -1  259.33   12.60
  -4  -4  -1  269.92   12.57
  -4  -4  -1  271.34   11.87
  -4  -4  -1  270.79   12.49
  -4   4   1  262.14   11.95
  -4   4   1  260.45   12.25
  -4   4   1  261.90   12.52
  -4  -4  -1  292.44   17.55
   4   4  -1  295.44   17.51
   4  -4   1  265.93   15.16
  -4   4   1  249.79   12.48
  -4  -4  -1  267.53   11.92
  -4  -4  -1  271.56   12.22
   4  -4   1  294.07   16.32
  -4   4   1  302.12   17.65
  -4  -4  -1  303.92   17.05
   4   4  -1  261.99   11.73
  -4   4   1  275.55   11.30
  -4   4   1  260.87   12.36
  -4   4   1  252.34   12.35
  -4   4   1  266.74   12.88
  -4  -4  -1  290.79   16.67
  -4   4   1  291.18   17.20
  -4  -4  -1  270.78   11.72
  -4   4   1  272.71   15.17
  -4  -4  -1  271.56   12.24
  -4   4   1  259.49   12.13
  -4   4   1  278.81   15.94
   4   4  -1  275.34   15.67
   4   4  -1  264.01   17.32
  -4   4   1  263.89   11.47
  -4  -4  -1  261.26   12.06
  -4  -4  -1  261.39   12.30
  -4   4  -1  245.28   11.90
  -4   4  -1  265.00   11.51
  -4   4  -1  254.75   11.48
  -4  -4   1  277.45   12.69
  -4   4  -1  254.48   15.01
  -4   4  -1  280.41   15.42
  -4  -4   1  268.77   11.85
   4   4   1  286.00   17.33
  -4  -4   1  263.41   12.57
  -4  -4   1  273.73   15.82
  -4  -4   1  303.10   17.52
  -4   4  -1  260.55   16.12
  -4   4  -1  275.43   15.88
  -4   4  -1  250.96   11.29
  -4  -4   1  263.04   12.36
  -4  -4   1  260.09   12.42
  -4  -4   1  264.56   12.56
   4  -4  -1  293.90   17.26
  -4  -4   1  265.62   11.96
  -4   4  -1  278.00   17.15
  -4   4  -1  257.11   12.22
  -4  -4   1  254.11   11.94
  -4  -4   1  266.96   12.35
  -4   4  -1  263.40   12.79
  -4  -4   1  278.52   12.48
  -4  -4   1  294.50   16.82
  -4   4  -1  271.86   12.33
  -4  -4   1  268.27   12.32
  -4  -4   1  256.51   12.05
  -4  -4   1  264.63   12.27
   4   4   1  283.27   16.48
  -4   4  -1  246.73   12.25
  -4  -4   1  261.76   12.12
  -4  -4   1  277.82   12.27
  -4  -4   1  276.65   11.95
   4   4   1  259.46   14.63
   4  -4  -1  274.34   16.86
   4   4   1  248.10   11.75
  -4   4  -1  266.83   12.42
  -4   4  -1  245.73   12.18
  -4  -4   1  283.94   16.49
  -4  -4   1  295.89   12.25
  -4   4  -1  270.95   12.25
  -4  -4   1  296.32   17.48
  -4   4  -1  283.07   17.37
  -4   4  -1  280.40   16.23
  -4   4  -1  250.70   11.81
   4   4   1  307.63   17.80
  -4   4  -1  264.64   12.36
   4  -4  -1  287.57   15.70
  -4  -4   1  267.04   12.09
  -4   4  -1  258.42   11.68
  -4  -4   1  261.08   12.58
  -5  -4  -1  158.02    8.25
  -5   4   1  157.68   11.20
  -5  -4  -1  166.65    8.90
  -5   4   1  153.53    8.27
  -5  -4  -1  168.43    8.57
  -5  -4  -1  170.64    8.66
  -5  -4  -1  169.56   12.33
  -5   4   1  168.67    8.71
  -5   4   1  168.42    8.40
  -5   4   1  152.74    8.19
  -5   4   1  160.50   12.47
  -5  -4  -1  160.55    8.15
  -5   4   1  157.26    7.80
  -5  -4  -1  158.92    8.24
  -5  -4  -1  175.00    8.40
   5   4  -1  154.40   13.25
   5   4  -1  166.00    8.18
  -5   4   1  137.60    7.35
  -5  -4  -1  160.80    8.17
  -5   4   1  157.26    8.26
  -5  -4  -1  164.98    8.39
  -5  -4  -1  181.94   13.37
   5  -4   1  164.93   11.90
  -5   4   1  154.87    8.05
  -5   4   1  152.18    8.32
  -5   4   1  152.84    8.29
  -5  -4  -1  163.46    8.34
  -5  -4  -1  155.42    8.17
  -5  -4  -1  164.37    8.28
  -5  -4  -1  171.39   12.49
  -5   4   1  148.59    7.87
   5  -4   1  162.33   11.90
  -5   4   1  153.70    8.17
  -5  -4  -1  154.48    8.02
   5   4  -1  155.08   13.55
  -5  -4  -1  171.36    8.32
  -5   4   1  174.34   12.92
  -5  -4  -1  157.55   12.52
  -5   4   1  172.65   12.90
  -5   4   1  166.01    8.39
  -5  -4  -1  162.16    8.82
  -5   4   1  156.41    8.39
  -5   4   1  146.29    8.05
  -5   4   1  145.27    8.86
  -5  -4  -1  174.63    8.41
   5   4  -1  158.90   11.33
  -5  -4  -1  162.03   11.52
   5  -4   1  156.60   11.91
   5   4  -1  169.68   13.17
   5   4  -1  151.41    8.01
  -5   4   1  152.00   11.46
  -5   4   1  160.62    8.66
  -5  -4  -1  157.54    8.31
  -5  -4  -1  149.76    8.16
  -5   4   1  152.96    7.48
  -5  -4  -1  157.01    8.46
  -5   4   1  152.98    8.09
  -5   4   1  151.76    8.37
  -5  -4  -1  155.57    8.45
  -5  -4   1  158.83    8.23
   5   4   1  152.20    8.05
  -5   4  -1  194.27    8.36
  -5   4  -1  152.54    7.86
  -5   4  -1  151.60    7.62
   5   4   1  166.45   13.20
  -5   4  -1  153.47   10.73
  -5  -4   1  167.72    8.08
  -5  -4   1  163.46    8.50
  -5   4  -1  150.70    7.59
  -5   4  -1  159.35   12.33
  -5  -4   1  164.99    8.56
  -5   4  -1  148.63    8.51
  -5  -4   1  170.35    8.43
  -5  -4   1  158.01    8.01
  -5   4  -1  135.03   11.19
  -5  -4   1  172.10    8.37
  -5  -4   1  164.48    8.79
  -5  -4   1  178.37   12.42
  -5   4  -1  154.46    8.17
  -5  -4   1  156.36    8.49
  -5   4  -1  150.17    8.11
  -5   4  -1  154.52   10.96
  -5  -4   1  170.03    8.62
  -5  -4   1  163.24    8.16
  -5   4  -1  154.53    8.35
  -5  -4   1  150.87   12.46
  -5  -4   1  174.05   12.89
   5  -4  -1  168.92   12.58
  -5  -4   1  162.91    8.40
  -5   4  -1  155.56    8.30
  -5  -4   1  156.69    8.26
  -5  -4   1  165.48    8.73
  -5   4  -1  145.48    7.72
  -5   4  -1  155.65    7.90
   5   4   1  189.24   14.04
  -5  -4   1  159.81    8.65
   5   4   1  156.47   12.08
  -5  -4   1  157.59    8.54
  -5   4  -1  158.35    8.38
  -5   4  -1  149.55    8.12
  -5   4  -1  152.68    8.36
  -5   4  -1  162.17    8.28
  -5   4  -1  151.05    8.21
  -5  -4   1  179.14    8.63
  -5  -4   1  159.53    8.54
  -5   4  -1  156.30   12.40
  -5  -4   1  167.67    8.79
   5  -4  -1  147.41   11.33
  -5   4  -1  151.97    8.46
   5  -4  -1  152.29   12.38
  -5   4  -1  142.83    8.19
  -5  -4   1  155.96    8.47
  -5   4  -1  152.76   11.97
  -5  -4   1  152.53   11.97
  -6  -4  -1  170.35    8.91
  -6   4   1  152.43    8.31
  -6  -4  -1  160.83    8.30
  -6  -4  -1  168.73    8.80
   6   4  -1  167.75   14.40
  -6  -4  -1  166.53    8.59
  -6  -4  -1  156.27    8.62
  -6   4   1  150.40    8.85
   6  -4   1  148.95   12.08
  -6  -4  -1  160.66   13.93
   6  -4   1  138.77   12.27
  -6  -4  -1  169.79    8.97
  -6   4   1  141.38   13.02
  -6   4   1  158.87    8.86
  -6   4   1  157.25    8.72
  -6  -4  -1  159.35    9.31
  -6   4   1  163.74    8.07
  -6   4   1  159.33    8.94
  -6   4   1  159.27    8.89
  -6   4   1  147.09    9.11
  -6  -4  -1  166.63    8.64
  -6  -4  -1  138.61   12.69
  -6   4   1  148.01    8.49
  -6   4   1  171.46    8.60
  -6   4   1  151.17    8.41
  -6   4   1  167.32    8.54
  -6   4   1  150.90    8.34
  -6   4   1  150.81    8.42
  -6  -4  -1  161.68    8.33
   6   4  -1  168.29   14.65
  -6   4   1  141.51   11.51
   6   4  -1  174.31   14.73
  -6  -4  -1  160.90    9.02
  -6   4   1  145.02   12.47
  -6  -4  -1  196.64    9.01
  -6  -4  -1  175.76    9.26
  -6  -4  -1  164.72    8.58
  -6  -4  -1  166.44    8.73
  -6  -4  -1  167.72    9.15
  -6   4   1  156.79    8.66
  -6  -4  -1  153.87    8.36
  -6  -4  -1  164.01    8.90
  -6  -4  -1  155.49    8.46
  -6   4   1  152.71   13.08
   6   4  -1  166.99    8.31
  -6  -4  -1  163.76    8.14
  -6   4   1  157.10    8.84
  -6  -4  -1  172.67   14.01
  -6   4   1  143.88    8.37
   6   4  -1  145.28    8.20
  -6  -4   1  163.74    8.66
  -6  -4   1  153.11    9.08
  -6  -4   1  174.04    9.04
  -6   4  -1  153.18    7.98
  -6  -4   1  174.96    9.24
  -6   4  -1  156.40    8.64
  -6  -4   1  157.16    8.37
  -6   4  -1  129.99   11.51
  -6   4  -1  140.25    7.56
  -6  -4   1  155.61    8.48
  -6   4  -1  153.35    8.49
  -6  -4   1  155.81    8.20
  -6   4  -1  145.12    8.57
  -6  -4   1  154.01   12.53
  -6  -4   1  154.99    8.34
   6  -4  -1  140.86   13.10
   6  -4  -1  174.35   13.73
  -6  -4   1  164.86   13.87
   6   4   1  159.34   14.34
  -6   4  -1  149.27    8.29
  -6   4  -1  153.15    8.72
  -6   4  -1  133.50    7.62
  -6  -4   1  162.25    9.14
  -6   4  -1  150.64   11.64
  -6   4  -1  153.80    9.07
  -6  -4   1  173.33    8.72
  -6  -4   1  162.64    9.15
  -6  -4   1  167.84    8.81
  -6  -4   1  171.16    8.91
  -6  -4   1  158.40   13.01
  -6   4  -1  147.78    8.35
  -6  -4   1  157.53    8.52
  -6   4  -1  143.87    8.37
  -6   4  -1  148.49    7.75
  -6   4  -1  141.52    8.43
  -6  -4   1  172.00   13.66
  -6  -4   1  158.46    8.66
  -6   4  -1  150.37    8.23
   6   4   1  162.46    8.60
  -6  -4   1  168.86    8.55
  -6   4  -1  145.43    8.33
  -6  -4   1  166.42    9.10
   6   4   1  138.03   13.35
   6   4   1  159.30   12.40
   6   4   1  142.05    8.27
  -6  -4   1  160.16    8.80
  -6  -4   1  160.77    8.62
  -6   4  -1  139.19   12.59
   6   4   1  157.56   14.44
   7   4  -1  8.9249  3.4979
  -7  -4  -1  10.803   3.047
  -7  -4  -1  3.0025  4.9495
  -7  -4  -1  13.071   3.631
  -7  -4  -1  14.441   3.623
  -7   4   1  19.898   3.653
  -7  -4  -1  12.062   3.629
   7   4  -1  16.539   4.173
  -7   4   1  6.7757  3.6465
  -7   4   1  15.560   3.398
  -7  -4  -1  14.573   3.148
  -7   4   1  5.1288  2.7839
  -7   4   1  9.2675  5.6028
  -7  -4  -1  13.287   3.499
  -7  -4  -1  13.100   3.832
  -7  -4  -1  8.4189  3.3661
  -7  -4  -1  11.324   3.379
  -7   4   1  12.989   3.585
  -7  -4  -1  9.9310  3.9212
  -7   4   1  9.4125  2.9194
  -7   4   1  14.874   3.154
  -7   4   1  11.269   3.325
  -7  -4  -1  10.681   3.897
  -7  -4  -1  12.939   3.133
  -7  -4  -1  13.992   3.272
  -7   4   1  8.1040  3.6347
   7   4  -1  2.1438  6.4550
  -7  -4  -1  10.618   3.287
   7   4  -1  10.980   7.294
  -7   4   1  9.6468  3.2715
  -7   4   1  12.630   3.316
  -7  -4  -1  10.431   5.674
   7   4  -1  2.1449  5.9619
  -7  -4  -1  10.278   3.490
  -7  -4  -1  14.699   3.247
  -7  -4  -1  13.671   3.854
  -7   4   1  7.5991  2.7755
  -7  -4  -1  12.640   3.967
  -7  -4   1  7.7310  3.0818
  -7  -4   1  10.755   3.039
  -7  -4   1  12.598   3.400
  -7  -4   1  13.536   3.536
   7   4   1  5.7955  6.9592
  -7  -4   1  13.706   3.399
   7   4   1  9.6205  3.5136
  -7  -4   1  14.411   3.726
  -7  -4   1  13.471   3.511
  -7  -4   1  14.921   4.237
  -7  -4   1  12.515   3.855
  -7  -4   1  11.638   3.124
  -7  -4   1  11.106   3.583
  -7  -4   1  15.139   3.825
   7  -4  -1  13.419   6.135
  -7  -4   1  12.644   3.395
  -7  -4   1  14.401   3.771
  -7  -4   1  9.5099  5.3261
   7   4   1  14.821   7.548
  -7  -4   1  6.4567  6.0121
   7  -4  -1  5.7138  5.5462
  -7  -4   1  11.843   3.605
  -7  -4   1  12.405   3.573
  -7  -4   1  11.949   3.693
   7   4   1  11.103   3.522
  -7  -4   1  8.9165  3.2177
   7   4   1  12.337   6.824
  -7  -4   1  4.5985  5.8599
  -8  -4  -1  9.6678  3.6038
  -8  -4  -1  8.8404  2.8458
  -8   4   1 -0.3998  2.0414
  -8  -4  -1  11.656   3.370
  -8  -4  -1  12.817   3.077
  -8  -4  -1  11.814   4.061
  -8   4   1  -2.330   2.194
  -8  -4  -1  8.8215  3.7759
  -8  -4  -1  9.5587  3.8249
  -8  -4  -1  11.215   3.277
  -8  -4  -1  12.967   3.100
  -8   4   1  0.3079  1.8477
  -8  -4  -1  9.4189  3.5310
   8   4  -1  10.988   3.843
  -8  -4  -1  10.219   3.295
  -8  -4  -1  9.7942  3.6386
  -8  -4  -1  6.9017  3.2418
  -8  -4  -1  6.5515  3.1125
  -8  -4  -1  11.713   3.331
  -8  -4   1  8.7711  3.0496
   8   4   1  13.882   4.605
  -8  -4   1  8.1404  2.8648
  -8  -4   1  7.9905  3.5480
  -8  -4   1  5.3670  3.4457
  -8  -4   1  5.1855  3.8566
  -8  -4   1  12.439   3.431
  -8  -4   1  10.434   3.263
  -8  -4   1  10.678   3.312
  -8  -4   1  10.509   3.598
  -8  -4   1  11.072   3.519
  -8  -4   1  8.9683  3.1228
  -8  -4   1  8.9720  3.0100
  -8  -4   1  11.758   3.023
  -8  -4   1  11.338   3.291
  -8  -4   1  3.7462  3.2276
   8   4   1  10.089   3.404
  -8  -4   1  10.937   3.797
  -9  -4  -1  26.988   3.460
  -9  -4  -1  24.413   3.556
  -9  -4  -1  31.063   3.594
  -9  -4  -1  23.240   3.459
  -9  -4  -1  21.701   3.336
  -9  -4  -1  20.700   3.188
   9   4  -1  29.876   3.991
  -9  -4  -1  21.396   3.583
  -9  -4  -1  19.843   3.336
   9   4  -1  21.211   3.197
  -9  -4  -1  20.120   3.259
  -9  -4  -1  27.858   3.631
  -9  -4  -1  22.032   3.569
  -9  -4  -1  27.306   3.688
  -9  -4  -1  21.887   3.525
  -9  -4   1  25.147   3.648
  -9  -4   1  22.756   3.532
  -9  -4   1  25.668   3.573
  -9  -4   1  23.662   3.338
  -9  -4   1  22.986   3.271
   9   4   1  20.661   3.643
  -9  -4   1  23.792   3.383
  -9  -4   1  25.310   3.847
  -9  -4   1  20.889   3.227
  -9  -4   1  22.840   3.470
  -9  -4   1  25.248   3.559
  -9  -4   1  22.338   3.372
   9   4   1  27.097   3.870
  -9  -4   1  24.775   3.363
  -9  -4   1  30.557   4.001
   0  -5  -1  54.397   5.845
   0  -5  -1  58.219   5.771
   0   5  -1  57.730   5.340
   0   5   1  60.319   5.822
   0   5   1  50.651   5.557
   0   5  -1  52.453   5.637
   0   5   1  53.987   5.819
   0  -5  -1  50.425   4.459
   0   5  -1  59.707   5.823
   0  -5   1  47.880   4.875
   0  -5   1  56.057   5.868
   0  -5   1  53.860   5.427
   0   5   1  53.150   4.894
   0  -5  -1  55.744   5.468
   0  -5   1  55.307   5.925
   0   5  -1  56.341   5.516
   0   5  -1  49.592   5.371
   0  -5  -1  56.206   5.313
   0   5  -1  55.664   5.484
   0   5   1  50.205   5.067
   0   5   1  54.773   5.563
  -1  -5  -1  2.9467  2.9965
  -1  -5  -1  0.6477  3.0791
  -1  -5  -1  3.7916  3.2725
  -1   5   1  1.1734  2.8716
  -1  -5  -1  3.7485  2.4938
   1  -5   1 -0.8890  3.0584
   1   5  -1  0.1592  2.3440
   1   5  -1  0.2262  2.9891
   1   5  -1  0.7978  2.3086
   1  -5   1  4.9875  3.5224
   1  -5   1  4.8584  2.7187
   1   5  -1  5.6162  3.4970
   1  -5   1  0.7041  2.0581
   1   5  -1  2.5018  2.3990
  -1   5   1  0.9420  2.8387
  -1  -5  -1  1.6566  2.5352
  -1   5   1  1.6295  2.5826
  -1   5   1  1.8585  2.8679
   1   5  -1  0.3786  3.2458
  -1   5   1  1.5986  2.9893
   1   5   1  4.2176  2.7868
  -1  -5   1  8.8053  3.4718
  -1   5  -1  0.0490  2.5126
   1   5   1  1.8973  2.3767
  -1  -5   1  0.9510  2.8289
   1  -5  -1  0.8846  3.2561
  -1   5  -1  2.7977  2.1704
   1   5   1  3.2003  2.8282
   1  -5  -1  6.6213  4.0869
   1  -5  -1  6.1879  2.4213
  -1  -5   1 -0.0730  2.2823
  -1   5  -1  4.7238  3.1101
   1   5   1  2.3958  3.0427
   1   5   1  2.9217  2.5354
   1   5   1  0.4229  2.1974
  -1   5  -1  4.1122  3.1765
  -1   5  -1  5.2699  3.2380
   1   5   1  4.2816  2.5681
  -1   5  -1  1.2861  2.9619
  -1  -5   1  1.5976  2.4402
  -1  -5   1  3.9361  2.5941
  -1  -5   1  1.8554  2.2101
   2   5  -1  555.38   28.04
  -2  -5  -1  590.02   30.57
  -2  -5  -1  626.83   30.91
  -2   5   1  662.04   32.57
  -2   5   1  613.94   30.33
  -2   5   1  575.10   29.15
  -2   5   1  617.51   30.39
   2   5  -1  620.80   30.84
   2  -5   1  614.65   32.23
  -2  -5  -1  622.49   31.88
   2   5  -1  594.02   30.89
   2   5  -1  579.80   29.19
   2  -5   1  577.97   30.84
   2   5  -1  563.28   30.14
  -2   5   1  633.64   31.83
   2  -5   1  546.37   30.11
  -2  -5  -1  575.14   31.25
   2   5  -1  592.06   30.05
   2  -5   1  597.95   30.75
  -2   5   1  604.62   29.83
  -2  -5  -1  595.16   29.88
  -2   5  -1  609.96   30.26
   2  -5  -1  604.76   31.21
   2   5   1  607.08   30.74
  -2  -5   1  601.60   29.62
  -2  -5   1  545.81   29.62
   2   5   1  627.88   30.93
   2   5   1  577.86   28.32
   2  -5  -1  645.50   31.12
   2   5   1  609.26   30.46
  -2   5  -1  623.55   30.42
  -2  -5   1  585.43   31.26
   2  -5  -1  576.05   31.03
  -2  -5   1  578.61   31.09
  -2   5  -1  529.66   28.96
  -2   5  -1  595.26   29.82
  -2  -5   1  618.18   31.35
  -2  -5   1  604.06   31.01
   2   5   1  591.68   29.71
  -2   5  -1  633.27   30.49
  -2   5  -1  608.48   31.84
  -3   5   1  220.94   10.45
  -3   5   1  225.89   12.65
  -3  -5  -1  228.10   10.38
  -3   5   1  217.60    9.87
   3   5  -1  244.33   15.16
  -3   5   1  205.89   10.25
  -3   5   1  254.19   14.74
   3   5  -1  230.91   12.65
  -3  -5  -1  216.05   10.73
   3   5  -1  213.94   10.21
  -3   5   1  252.68   15.33
  -3  -5  -1  259.14   15.22
   3   5  -1  257.54   15.23
   3   5  -1  213.61   10.69
  -3  -5  -1  220.39   10.77
   3  -5   1  244.99   14.44
  -3   5   1  237.41   13.55
  -3   5   1  214.37   10.59
  -3   5   1  251.42   14.44
   3   5  -1  227.47   14.26
  -3  -5  -1  239.75   14.90
  -3   5   1  213.34   10.66
  -3  -5  -1  243.62   14.35
  -3   5   1  239.26   15.33
   3  -5   1  223.82   13.32
  -3   5   1  211.84   10.61
   3   5  -1  224.40   13.83
  -3   5   1  223.52   10.54
  -3  -5  -1  214.58   10.42
   3  -5   1  234.20   14.54
  -3   5   1  221.92   11.08
   3   5  -1  227.32    9.97
  -3   5   1  229.56   10.62
  -3   5   1  212.60    9.72
  -3  -5  -1  217.87   10.61
  -3   5   1  217.34   10.37
  -3  -5  -1  224.17   10.69
  -3  -5  -1  213.09   10.56
  -3   5   1  212.31    9.69
  -3   5   1  220.64   10.53
  -3   5   1  224.18   10.33
  -3  -5  -1  237.82   13.92
  -3  -5  -1  231.95   13.15
  -3   5   1  219.53   10.86
  -3  -5  -1  224.45   10.37
  -3   5  -1  247.77   14.15
  -3   5  -1  257.68   15.53
  -3  -5   1  233.05   14.75
  -3   5  -1  219.20   10.53
  -3   5  -1  214.54   10.23
   3  -5  -1  246.42   15.11
  -3  -5   1  221.67   10.78
  -3  -5   1  218.82   10.71
  -3  -5   1  231.45   14.04
  -3   5  -1  232.26   10.53
  -3   5  -1  205.30   10.40
   3   5   1  241.18   14.90
  -3   5  -1  248.64   10.64
  -3   5  -1  220.84   10.70
  -3   5  -1  226.54    9.80
  -3   5  -1  232.47   14.32
   3   5   1  224.45   13.14
  -3  -5   1  222.01   10.63
  -3  -5   1  222.91   10.20
   3   5   1  215.60   10.34
  -3   5  -1  223.06   10.46
   3   5   1  239.07   14.52
  -3  -5   1  246.41   15.00
  -3   5  -1  223.45   11.16
  -3   5  -1  211.15    9.96
  -3  -5   1  233.36   13.73
  -3   5  -1  211.13   10.71
  -3  -5   1  239.13   14.49
  -3   5  -1  241.87   14.60
  -3   5  -1  215.94    9.94
  -3  -5   1  223.46   10.70
  -3   5  -1  216.09    9.65
   3   5   1  241.09   15.28
   3  -5  -1  241.16   14.76
   3  -5  -1  231.30   14.17
   3   5   1  214.52   10.14
  -3   5  -1  219.19   10.65
   3   5   1  212.45   10.02
  -3   5  -1  229.66   13.30
  -3  -5   1  218.49   10.51
  -3  -5   1  207.93   10.53
  -4  -5  -1  50.705   6.687
   4   5  -1  48.757   4.033
  -4  -5  -1  43.984   3.752
  -4   5   1  48.598   3.695
  -4  -5  -1  43.440   4.347
  -4  -5  -1  47.289   4.319
  -4  -5  -1  46.766   3.869
   4   5  -1  45.660   7.599
  -4   5   1  47.176   3.988
  -4  -5  -1  50.660   4.400
  -4   5   1  50.326   4.332
  -4   5   1  57.699   7.246
  -4  -5  -1  47.277   4.059
  -4   5   1  48.898   6.043
  -4   5   1  45.760   4.201
  -4  -5  -1  49.285   4.042
   4  -5   1  50.241   6.240
  -4   5   1  53.706   7.047
  -4  -5  -1  53.493   4.054
  -4   5   1  51.025   4.248
  -4  -5  -1  42.879   3.902
  -4   5   1  52.466   4.145
  -4   5   1  49.227   5.621
  -4   5   1  48.535   4.012
  -4  -5  -1  56.292   4.613
  -4   5   1  47.568   4.218
   4   5  -1  53.613   4.455
   4   5  -1  51.939   7.347
  -4  -5  -1  50.901   4.177
  -4   5   1  54.063   4.057
  -4   5   1  47.347   4.144
  -4  -5  -1  46.596   3.893
  -4   5   1  46.928   4.120
  -4   5   1  49.262   3.884
   4   5  -1  45.426   3.929
  -4   5   1  52.309   6.677
  -4  -5  -1  49.725   4.378
  -4  -5  -1  48.323   4.003
  -4  -5  -1  49.736   4.217
  -4  -5  -1  45.317   3.952
  -4   5   1  45.343   4.185
   4   5  -1  48.306   7.213
   4  -5   1  60.181   6.929
  -4   5   1  44.928   3.847
  -4   5   1  48.915   4.186
  -4   5   1  46.029   3.804
   4   5  -1  49.201   3.944
  -4   5   1  50.546   4.372
  -4  -5  -1  48.545   3.729
  -4  -5  -1  40.278   6.392
  -4   5   1  50.265   3.978
  -4   5   1  52.060   4.402
  -4  -5  -1  49.243   6.072
  -4  -5  -1  55.251   4.089
  -4  -5  -1  48.432   3.994
  -4   5   1  44.975   3.870
  -4  -5  -1  53.127   6.944
   4   5  -1  40.696   6.088
  -4  -5   1  52.199   4.317
  -4  -5   1  46.741   3.712
   4  -5  -1  59.397   7.335
  -4   5  -1  49.109   3.794
  -4   5  -1  52.477   3.931
  -4  -5   1  48.185   3.859
  -4  -5   1  46.876   3.906
  -4  -5   1  47.080   6.478
   4   5   1  50.022   4.001
  -4   5  -1  53.832   4.036
  -4  -5   1  52.056   4.143
  -4   5  -1  43.517   3.834
  -4   5  -1  44.883   3.647
  -4   5  -1  45.203   4.053
   4   5   1  59.686   6.767
   4   5   1  59.893   7.691
  -4  -5   1  52.740   5.846
  -4  -5   1  46.375   4.058
  -4  -5   1  55.537   4.568
  -4   5  -1  52.515   3.918
  -4  -5   1  45.746   3.931
  -4   5  -1  58.136   4.333
   4   5   1  58.940   7.484
  -4  -5   1  45.671   6.188
  -4  -5   1  54.136   4.871
  -4   5  -1  47.266   3.916
   4   5   1  47.190   4.007
  -4   5  -1  42.990   3.838
  -4   5  -1  43.344   3.718
  -4   5  -1  52.034   6.547
  -4  -5   1  46.139   3.882
  -4  -5   1  50.135   4.054
  -4   5  -1  45.213   4.044
  -4   5  -1  47.151   6.809
   4   5   1  50.409   4.366
  -4   5  -1  55.204   6.649
  -4   5  -1  51.177   4.284
  -4   5  -1  48.573   4.071
  -4   5  -1  52.774   4.469
  -4  -5   1  48.787   3.848
  -4   5  -1  53.383   4.158
  -4   5  -1  53.171   6.105
  -4   5  -1  50.243   4.197
  -4   5  -1  46.948   4.272
  -4  -5   1  60.023   4.031
  -4  -5   1  48.074   4.161
  -4  -5   1  52.586   4.371
  -4  -5   1  51.205   4.078
  -4  -5   1  56.767   6.741
  -4  -5   1  53.714   4.107
  -4  -5   1  53.524   4.357
   4  -5  -1  45.034   6.500
  -4  -5   1  50.852   6.482
   4  -5  -1  46.606   6.186
  -4   5  -1  50.335   5.414
  -4   5  -1  56.383   4.473
  -4  -5   1  52.360   4.488
  -4  -5   1  47.289   4.224
  -4   5  -1  48.767   4.197
  -5   5   1  73.349   5.749
  -5   5   1  61.014   4.831
  -5  -5  -1  71.313   6.272
  -5  -5  -1  73.379   5.694
  -5   5   1  56.990   4.922
  -5   5   1  65.435   5.707
   5   5  -1  61.365   8.700
  -5   5   1  69.754   5.536
  -5  -5  -1  70.963   5.641
   5  -5   1  71.238   8.661
   5   5  -1  70.791   9.080
  -5   5   1  66.144   5.618
  -5  -5  -1  66.996   4.901
  -5  -5  -1  58.106   4.540
   5   5  -1  63.789   4.669
  -5   5   1  63.971   7.476
  -5  -5  -1  56.275   5.131
  -5   5   1  59.189   4.744
   5   5  -1  60.295   7.264
  -5  -5  -1  68.212   5.186
  -5  -5  -1  63.528   8.132
  -5  -5  -1  62.147   8.231
  -5  -5  -1  56.560   5.052
  -5  -5  -1  59.995   7.490
   5   5  -1  71.567   5.064
  -5   5   1  61.907   5.658
   5   5  -1  74.756   9.369
  -5  -5  -1  68.435   6.097
  -5   5   1  63.287   4.722
  -5   5   1  75.959   8.770
  -5   5   1  70.044   5.462
  -5   5   1  65.677   4.853
  -5   5   1  70.155   5.516
   5  -5   1  73.712   8.132
  -5   5   1  66.180   5.277
  -5  -5  -1  67.100   5.050
  -5   5   1  68.316   8.806
  -5   5   1  67.682   4.863
  -5   5   1  56.266   4.473
  -5  -5  -1  59.916   5.244
  -5  -5  -1  69.658   5.972
  -5  -5  -1  66.386   7.560
   5  -5   1  55.616   7.335
   5   5  -1  76.391   5.892
  -5   5   1  70.027   4.920
  -5  -5  -1  73.739   5.402
  -5  -5  -1  68.571   4.830
  -5   5   1  70.593   5.578
  -5   5   1  78.031   5.459
   5   5  -1  64.841   4.932
  -5   5   1  66.041   5.186
  -5  -5  -1  70.643   5.092
  -5  -5  -1  61.255   4.854
  -5   5   1  57.101   7.456
  -5  -5  -1  68.620   5.104
  -5  -5  -1  66.121   5.466
  -5  -5  -1  64.359   4.956
  -5  -5   1  56.922   4.854
  -5   5  -1  72.282   5.239
  -5   5  -1  66.365   4.611
   5   5   1  59.487   8.607
  -5  -5   1  66.273   5.264
  -5   5  -1  77.352   5.839
   5   5   1  77.509   9.315
  -5  -5   1  71.392   5.215
  -5   5  -1  58.176   4.765
  -5  -5   1  63.129   5.380
  -5  -5   1  72.081   5.911
   5  -5  -1  71.259   8.363
  -5   5  -1  68.761   5.053
  -5   5  -1  66.203   5.030
  -5   5  -1  65.241   7.653
  -5  -5   1  70.841   4.880
   5  -5  -1  72.596   8.620
  -5  -5   1  62.698   5.116
  -5  -5   1  61.353   7.893
  -5   5  -1  66.347   5.086
  -5   5  -1  59.795   8.341
  -5  -5   1  67.285   7.853
  -5   5  -1  59.768   4.572
  -5  -5   1  69.826   5.745
   5   5   1  77.722   5.776
  -5  -5   1  65.469   5.154
  -5   5  -1  70.214   4.808
  -5  -5   1  63.623   5.022
  -5   5  -1  79.040   5.433
  -5   5  -1  68.925   6.125
   5   5   1  52.097   7.671
  -5  -5   1  68.263   4.959
  -5  -5   1  77.782   8.519
  -5   5  -1  67.466   7.521
  -5   5  -1  63.484   4.823
  -5  -5   1  73.190   8.306
   5   5   1  64.263   5.205
  -5   5  -1  59.522   4.792
   5  -5  -1  66.595   7.709
  -5  -5   1  66.917   5.766
  -5  -5   1  62.072   5.231
   5   5   1  65.077   5.260
  -5  -5   1  67.014   5.047
  -5  -5   1  70.523   4.994
  -5   5  -1  67.743   5.016
  -5  -5   1  70.273   5.415
  -5  -5   1  64.064   5.341
  -5  -5   1  69.488   4.600
  -5   5  -1  76.795   5.561
  -5   5  -1  63.395   7.158
  -5  -5   1  68.834   5.056
  -5   5  -1  55.483   5.142
  -5   5  -1  61.532   4.875
   5   5   1  57.587   8.566
  -5   5  -1  68.150   5.409
  -6  -5  -1  41.567   4.152
  -6   5   1  30.638   6.807
  -6   5   1  25.462   3.880
  -6   5   1  41.517   4.180
  -6   5   1  29.560   3.724
  -6  -5  -1  35.510   4.210
  -6  -5  -1  39.379   7.246
  -6  -5  -1  34.158   4.270
   6   5  -1  29.938   7.675
  -6  -5  -1  36.436   3.652
  -6  -5  -1  40.189   4.148
  -6   5   1  43.783   4.554
  -6  -5  -1  39.684   4.185
  -6   5   1  31.547   3.373
   6   5  -1  38.622   9.455
   6  -5   1  34.078   6.889
  -6  -5  -1  33.448   3.803
  -6  -5  -1  42.753   3.612
  -6   5   1  37.056   3.557
  -6  -5  -1  43.024   6.995
  -6   5   1  35.882   4.251
   6   5  -1  41.497   4.317
  -6  -5  -1  33.493   3.852
  -6   5   1  34.755   3.782
  -6   5   1  31.515   3.987
   6   5  -1  32.707   3.942
  -6  -5  -1  35.045   4.057
  -6  -5  -1  37.686   4.826
  -6  -5  -1  35.656   4.316
   6  -5   1  38.885   6.705
  -6  -5  -1  44.548   4.422
  -6  -5  -1  37.666   3.883
  -6   5   1  37.457   4.202
  -6   5   1  31.797   6.723
  -6   5   1  31.924   4.272
  -6  -5  -1  36.782   4.042
  -6   5   1  35.693   3.789
  -6   5   1  34.571   4.291
  -6   5   1  37.153   7.553
  -6  -5  -1  36.717   3.942
  -6   5   1  39.976   4.339
   6   5  -1  36.067   4.890
  -6  -5  -1  41.397   7.272
  -6  -5  -1  35.860   3.762
  -6   5   1  32.226   4.026
  -6   5   1  32.724   3.955
   6   5  -1  28.942   7.153
  -6  -5  -1  39.892   3.841
  -6  -5  -1  38.233   4.339
  -6   5  -1  33.282   3.942
  -6   5  -1  38.270   4.097
  -6   5  -1  26.154   5.995
  -6  -5   1  31.486   7.640
   6   5   1  42.944   4.462
  -6  -5   1  40.998   3.946
  -6  -5   1  35.776   6.349
  -6  -5   1  35.092   3.880
   6   5   1  32.541   6.867
   6  -5  -1  24.137   6.272
  -6  -5   1  37.626   3.736
   6   5   1  27.665   8.165
  -6   5  -1  36.930   3.858
   6  -5  -1  38.501   7.265
  -6   5  -1  42.578   3.796
  -6  -5   1  42.944   3.976
  -6   5  -1  37.047   6.676
  -6   5  -1  33.860   3.956
   6   5   1  41.746   3.912
  -6   5  -1  36.685   3.807
  -6  -5   1  39.420   3.877
  -6  -5   1  45.484   4.739
  -6  -5   1  53.394   4.461
  -6  -5   1  31.055   3.904
  -6   5  -1  30.852   6.037
  -6  -5   1  37.041   4.237
  -6  -5   1  31.805   7.030
  -6   5  -1  35.675   4.140
   6   5   1  46.387   4.358
  -6  -5   1  42.813   5.056
  -6  -5   1  40.340   5.059
  -6  -5   1  34.424   6.648
  -6   5  -1  38.542   3.746
   6   5   1  31.922   8.417
  -6   5  -1  33.677   3.693
  -6   5  -1  34.103   3.620
  -6   5  -1  38.379   4.063
   6   5   1  39.527   8.246
  -6   5  -1  35.992   3.828
  -6  -5   1  38.004   4.340
  -6   5  -1  36.676   4.108
  -6  -5   1  42.433   4.478
  -6  -5   1  39.599   3.691
  -6   5  -1  38.446   4.426
  -6  -5   1  36.542   4.549
  -6  -5   1  39.881   3.796
  -6  -5   1  41.445   4.215
  -6  -5   1  32.286   3.952
  -6   5  -1  35.934   4.241
  -6   5  -1  40.096   3.987
  -7  -5  -1  15.030   4.221
  -7  -5  -1  11.934   2.876
  -7   5   1  9.0787  3.1804
  -7   5   1  15.232   3.266
   7   5  -1  2.8873  3.8093
  -7  -5  -1  10.264   3.037
  -7  -5  -1  13.439   3.369
  -7   5   1  2.1200  2.7127
  -7   5   1  10.138   3.764
  -7  -5  -1  10.705   3.656
  -7  -5  -1  13.196   4.042
  -7  -5  -1  11.572   3.167
  -7   5   1  11.213   3.818
  -7   5   1  13.494   3.691
   7   5  -1  13.231   3.189
  -7  -5  -1  7.4898  3.0695
  -7  -5  -1  11.723   3.325
  -7  -5  -1  12.601   4.269
  -7  -5  -1  11.822   3.040
  -7  -5  -1  8.9926  3.4161
  -7   5   1  3.3029  3.4126
  -7  -5  -1  8.3202  3.6078
  -7  -5  -1  14.659   3.972
  -7   5   1  -2.648   2.415
  -7   5   1  8.6301  3.1951
  -7  -5  -1  7.4490  2.7448
  -7  -5  -1  9.6347  3.7252
   7   5  -1  14.513   4.169
  -7   5   1  9.4601  2.6538
  -7   5   1  8.8089  3.2261
  -7  -5  -1  12.328   3.545
  -7   5   1  11.702   3.369
  -7  -5   1  7.6907  3.1904
  -7   5  -1  4.1525  3.1019
   7   5   1  10.320   3.434
  -7  -5   1  11.517   3.517
  -7   5  -1  8.6800  3.5425
  -7   5  -1  0.7549  1.8899
   7   5   1  11.785   4.405
   7   5   1  12.820   3.457
  -7  -5   1  10.621   3.397
  -7  -5   1  10.876   3.207
  -7   5  -1  1.1176  2.0323
  -7  -5   1  9.2530  3.3647
  -7  -5   1  9.2259  3.0855
  -7  -5   1  10.532   3.096
  -7  -5   1  9.8621  3.4669
  -7  -5   1  12.441   4.127
  -7  -5   1  11.109   3.370
  -7   5  -1  11.716   3.458
  -7  -5   1  11.586   4.122
  -7  -5   1  15.113   3.400
  -7  -5   1  8.3486  3.3097
  -7   5  -1  1.6006  2.9296
  -7   5  -1  3.3427  2.4923
  -7  -5   1  12.093   3.316
  -7  -5   1  8.4133  3.7183
  -7  -5   1  4.0136  2.8398
  -7  -5   1  9.8210  3.5713
  -8  -5  -1  23.696   4.222
   8   5  -1  31.803   4.301
  -8  -5  -1  25.626   3.823
  -8  -5  -1  26.414   3.704
  -8  -5  -1  25.184   4.137
  -8  -5  -1  30.910   3.748
  -8  -5  -1  21.232   3.776
  -8  -5  -1  28.608   3.793
  -8  -5  -1  25.907   3.668
  -8  -5  -1  28.274   4.065
  -8  -5  -1  24.875   4.064
  -8  -5  -1  22.327   3.867
  -8  -5  -1  22.040   3.729
   8   5  -1  26.303   4.040
  -8  -5  -1  25.406   3.746
   8   5  -1  33.591   4.407
  -8  -5  -1  25.532   4.071
  -8  -5  -1  24.042   3.676
  -8  -5   1  22.868   3.458
  -8  -5   1  24.881   3.628
  -8  -5   1  26.587   3.689
  -8  -5   1  25.898   3.517
  -8  -5   1  28.025   3.743
   8   5   1  23.732   4.122
  -8  -5   1  22.348   3.959
  -8  -5   1  27.935   3.857
  -8  -5   1  24.920   3.868
  -8  -5   1  24.043   3.821
  -8  -5   1  35.483   4.215
  -8  -5   1  23.424   3.802
  -8  -5   1  25.210   3.794
  -8  -5   1  31.635   4.107
  -8  -5   1  24.396   3.735
  -8  -5   1  24.467   4.241
   8   5   1  35.311   4.568
  -9  -5  -1  13.322   3.059
  -9  -5  -1  14.812   2.910
  -9  -5  -1  12.027   2.774
  -9  -5  -1  17.442   3.407
  -9  -5  -1  12.266   2.875
  -9  -5  -1  15.455   3.008
  -9  -5  -1  12.124   2.827
   9   5  -1  24.327   3.491
  -9  -5  -1  14.140   3.060
   9   5  -1  15.922   3.391
  -9  -5  -1  17.800   2.968
  -9  -5  -1  21.602   2.837
  -9  -5   1  15.468   2.900
  -9  -5   1  10.421   2.815
  -9  -5   1  18.177   3.290
  -9  -5   1  16.662   3.072
  -9  -5   1  15.572   2.932
  -9  -5   1  20.309   3.121
  -9  -5   1  17.669   3.249
   9   5   1  17.481   3.508
   9   5   1  12.932   3.223
  -9  -5   1  13.888   2.656
  -9  -5   1  22.303   3.479
  -9  -5   1  19.381   2.900
  -9  -5   1  17.269   3.142
   9   5   1  13.316   3.101
  -9  -5   1  15.643   3.054
   0   6  -1  89.545   8.064
   0   6   1  88.041   7.216
   0  -6  -1  93.605   8.447
   0   6   1  88.738   7.947
   0  -6  -1  80.945   8.076
   0  -6   1  73.243   7.796
   0   6  -1  91.894   6.946
   0   6  -1  91.247   7.927
   0   6   1  81.728   7.634
   0   6   1  91.831   8.187
   0  -6  -1  77.263   7.167
   0  -6   1  75.704   7.949
   0  -6   1  82.585   6.638
   0  -6   1  84.593   8.308
   0  -6   1  93.520   8.352
   0   6  -1  84.992   7.200
   0   6  -1  86.224   7.610
   0   6   1  83.612   7.439
   0  -6  -1  82.522   7.963
  -1   6   1  129.30    6.70
   1   6  -1  146.65    9.79
   1  -6   1  139.59    8.80
   1   6  -1  142.20   10.40
  -1  -6  -1  128.39    7.16
   1   6  -1  148.48   10.47
  -1   6   1  126.10    7.08
   1   6  -1  129.29    6.82
  -1  -6  -1  137.34   10.50
   1  -6   1  161.19   11.47
  -1   6   1  153.72    9.75
   1  -6   1  151.88   10.84
  -1   6   1  141.67    9.94
  -1   6   1  132.94    7.31
  -1   6   1  133.34    7.34
  -1  -6  -1  146.81    9.94
  -1   6   1  136.86   10.39
   1  -6   1  134.10   10.19
   1   6  -1  137.34    6.88
  -1   6   1  158.47   10.71
  -1  -6  -1  137.93    9.84
  -1   6   1  121.15    7.08
  -1   6   1  128.51    7.40
  -1  -6  -1  122.43    7.05
  -1  -6  -1  139.46    9.95
  -1   6   1  135.09    6.52
   1   6  -1  143.82    9.17
  -1   6   1  148.88   10.30
   1   6  -1  123.37    6.73
   1   6  -1  129.51    9.44
  -1   6   1  126.61    6.51
  -1   6  -1  126.19    6.70
   1   6   1  131.67    9.73
  -1  -6   1  142.79   10.61
  -1  -6   1  121.55    7.06
   1  -6  -1  141.35   10.81
  -1  -6   1  138.86    9.59
  -1   6  -1  125.04    6.46
  -1   6  -1  134.15    7.05
  -1  -6   1  139.57   10.41
   1   6   1  128.84    7.12
  -1  -6   1  140.72    9.47
   1   6   1  129.97    7.08
  -1   6  -1  143.27   10.31
  -1   6  -1  135.49    6.90
  -1   6  -1  144.35    7.28
  -1   6  -1  145.17   10.17
   1   6   1  138.05    9.55
  -1   6  -1  143.83   10.61
  -1  -6   1  124.53    9.90
   1   6   1  129.61    6.82
  -1  -6   1  129.35    7.16
  -1   6  -1  136.26    7.18
   1  -6  -1  134.37   10.74
  -1   6  -1  140.96    6.72
   1   6   1  150.84   10.41
  -1   6  -1  148.29   10.04
   1   6   1  132.96    9.11
  -1   6  -1  124.05    7.22
   1  -6  -1  137.02   10.62
   1   6   1  140.09   10.32
  -1   6  -1  138.38   10.22
   1  -6  -1  131.85    9.37
  -1   6  -1  140.10    8.59
  -2   6   1  292.96   12.52
   2   6  -1  286.32   12.53
  -2   6   1  292.44   12.72
  -2   6   1  302.19   13.37
  -2   6   1  300.33   13.52
   2   6  -1  328.94   17.96
  -2   6   1  287.95   13.55
  -2   6   1  294.69   16.36
  -2  -6  -1  317.23   18.45
  -2  -6  -1  286.17   13.59
  -2   6   1  321.32   17.55
   2   6  -1  271.41   16.36
  -2   6   1  311.51   12.60
  -2  -6  -1  285.94   13.41
   2   6  -1  288.40   13.02
   2  -6   1  353.90   18.35
   2   6  -1  319.09   18.22
  -2   6   1  295.99   13.89
   2   6  -1  287.68   17.52
  -2  -6  -1  295.21   13.59
  -2  -6  -1  291.95   13.30
  -2   6   1  291.03   13.04
   2   6  -1  304.75   16.69
  -2   6   1  285.67   13.11
  -2  -6  -1  303.15   17.99
  -2   6   1  298.38   13.26
  -2   6   1  290.81   13.20
  -2  -6  -1  303.55   17.18
  -2   6   1  284.64   13.53
  -2   6   1  301.73   13.47
  -2   6   1  295.30   14.03
  -2   6   1  304.48   12.43
  -2   6   1  349.83   19.08
   2   6  -1  283.35   12.96
  -2   6   1  339.65   18.08
   2   6  -1  280.62   13.35
  -2   6   1  274.66   13.47
   2  -6   1  292.26   17.40
  -2  -6  -1  280.54   13.41
   2   6  -1  269.39   12.73
  -2   6   1  277.13   13.45
  -2   6   1  311.79   17.67
   2   6  -1  277.42   12.88
   2  -6   1  327.90   19.13
  -2  -6  -1  294.11   13.23
  -2  -6  -1  326.99   18.09
  -2   6   1  278.97   12.73
  -2  -6  -1  300.20   16.48
   2   6  -1  271.49   13.36
  -2   6   1  289.67   13.22
   2  -6  -1  337.84   19.54
  -2   6  -1  298.20   13.28
  -2   6  -1  329.33   17.27
  -2  -6   1  281.07   13.35
  -2   6  -1  304.43   14.12
  -2   6  -1  279.59   13.46
   2  -6  -1  337.41   18.66
  -2   6  -1  300.98   13.32
  -2   6  -1  301.70   12.42
  -2  -6   1  278.74   12.18
  -2   6  -1  330.25   18.80
  -2  -6   1  269.14   13.29
   2   6   1  274.66   12.54
  -2   6  -1  301.85   12.65
  -2  -6   1  301.14   17.54
  -2   6  -1  303.04   13.53
  -2  -6   1  277.29   13.32
  -2  -6   1  282.32   13.60
  -2  -6   1  309.65   18.11
  -2  -6   1  325.11   18.07
  -2   6  -1  264.53   13.29
  -2   6  -1  279.44   12.99
  -2   6  -1  298.43   13.31
   2   6   1  283.63   13.47
   2  -6  -1  324.56   18.36
  -2   6  -1  300.67   13.75
  -2   6  -1  337.57   18.33
  -2  -6   1  330.82   18.36
  -2   6  -1  279.95   13.49
   2   6   1  279.45   12.83
   2   6   1  294.77   12.72
  -2  -6   1  292.01   13.16
  -2   6  -1  294.02   13.25
  -2   6  -1  324.76   18.03
  -2   6  -1  288.50   13.09
  -2   6  -1  286.22   12.85
   2   6   1  283.96   17.24
   2   6   1  291.17   13.48
   2   6   1  291.30   13.07
  -2   6  -1  293.63   13.37
   2   6   1  296.20   16.80
   2   6   1  264.97   12.87
  -2  -6   1  285.92   13.40
  -2   6  -1  294.56   12.60
  -2   6  -1  339.50   18.05
   2   6   1  328.50   18.00
  -2   6  -1  285.39   12.67
  -2   6  -1  282.29   13.65
   2   6   1  308.48   18.02
   2  -6  -1  298.06   17.14
  -3   6   1  340.94   15.63
  -3  -6  -1  338.45   15.55
  -3  -6  -1  337.57   15.29
  -3   6   1  342.08   15.34
  -3  -6  -1  318.23   14.84
  -3   6   1  348.86   15.49
  -3  -6  -1  334.31   15.27
  -3   6   1  324.92   14.69
  -3   6   1  364.07   15.62
  -3  -6  -1  344.40   15.64
  -3  -6  -1  359.71   21.16
   3   6  -1  351.12   20.87
   3  -6   1  345.60   20.17
  -3  -6  -1  335.85   15.64
  -3   6   1  360.60   15.29
  -3   6   1  332.55   14.66
   3  -6   1  374.42   22.01
  -3   6   1  337.79   14.52
  -3  -6  -1  364.80   20.58
  -3   6   1  321.98   15.45
   3   6  -1  339.05   14.78
  -3   6   1  340.15   15.64
  -3  -6  -1  308.66   14.81
   3   6  -1  342.54   15.28
  -3  -6  -1  341.05   14.68
  -3   6   1  382.51   19.80
   3   6  -1  325.72   19.59
  -3   6   1  317.02   15.71
  -3   6   1  376.41   20.67
  -3   6   1  343.25   15.67
   3   6  -1  349.84   14.54
  -3   6   1  383.04   20.80
  -3  -6  -1  342.14   15.76
  -3   6   1  355.71   15.13
  -3   6   1  336.66   15.54
  -3   6   1  353.48   15.41
   3   6  -1  327.99   19.94
  -3   6   1  357.97   21.56
  -3   6   1  363.94   14.31
   3   6  -1  343.02   15.61
   3   6  -1  330.32   15.40
  -3   6   1  331.14   15.34
  -3   6   1  302.37   15.20
   3  -6   1  354.16   20.76
  -3  -6  -1  339.25   15.08
  -3  -6  -1  329.35   15.37
  -3  -6  -1  335.25   15.54
  -3  -6  -1  375.75   21.31
  -3  -6  -1  354.08   19.57
   3   6  -1  379.30   21.27
  -3   6   1  343.42   14.39
  -3   6   1  362.18   16.24
  -3   6   1  320.53   15.48
  -3  -6  -1  331.22   14.71
   3   6   1  308.34   14.44
  -3   6  -1  329.73   15.56
   3   6   1  342.72   15.82
  -3  -6   1  338.26   15.04
   3  -6  -1  349.94   20.71
  -3   6  -1  398.19   20.89
  -3   6  -1  343.02   15.59
  -3   6  -1  355.38   19.20
  -3   6  -1  313.48   15.40
  -3   6  -1  365.46   21.54
  -3  -6   1  342.17   15.40
  -3   6  -1  355.40   19.98
  -3   6  -1  357.61   15.69
  -3   6  -1  329.64   14.17
   3   6   1  340.68   15.15
   3   6   1  338.20   19.83
   3  -6  -1  331.50   19.93
  -3   6  -1  334.90   14.36
   3   6   1  329.75   15.60
  -3  -6   1  323.23   15.06
  -3   6  -1  341.05   15.65
  -3   6  -1  358.03   14.67
  -3  -6   1  339.34   20.60
  -3   6  -1  332.71   14.78
  -3  -6   1  329.38   15.65
  -3   6  -1  336.35   16.39
  -3   6  -1  339.24   14.96
   3  -6  -1  374.40   21.15
  -3   6  -1  360.89   15.53
   3   6   1  381.73   20.93
   3   6   1  347.69   19.00
  -3  -6   1  319.91   14.93
  -3   6  -1  384.65   20.66
  -3   6  -1  347.41   15.52
  -3  -6   1  308.16   14.72
  -3  -6   1  358.04   15.60
  -3   6  -1  364.12   14.94
  -3  -6   1  348.20   19.23
   3   6   1  340.59   20.56
  -3  -6   1  332.15   14.94
  -3  -6   1  353.07   15.58
  -3  -6   1  345.20   15.25
   3   6   1  345.36   14.57
  -3  -6   1  365.64   20.13
  -3   6  -1  322.69   14.19
  -3  -6   1  348.03   15.64
  -3   6  -1  358.20   15.61
  -3  -6   1  394.88   21.04
  -3   6  -1  326.19   15.52
  -3  -6   1  370.86   21.21
  -3   6  -1  364.47   15.40
  -3   6  -1  343.72   15.18
  -3  -6   1  328.17   13.91
   3   6   1  381.40   21.38
  -3  -6   1  344.45   15.48
  -3   6  -1  371.58   15.49
  -3   6  -1  350.87   15.35
  -4  -6  -1  6.1413  2.6785
  -4  -6  -1  3.4938  2.6550
  -4   6   1  -1.129   3.515
  -4   6   1 -0.8801  2.9977
  -4  -6  -1  1.7533  2.3854
  -4   6   1  6.2801  3.8648
   4  -6   1 -0.7131  3.7659
  -4  -6  -1  2.3165  2.5018
  -4   6   1  3.3368  2.0357
  -4   6   1  2.4262  2.2331
  -4   6   1  3.4374  2.0150
  -4   6   1  3.6739  2.4510
  -4  -6  -1  3.3136  2.6811
   4   6  -1  1.4102  2.8305
  -4   6   1  -1.666   2.226
  -4  -6  -1  3.6260  2.4920
  -4  -6  -1  5.1541  4.1260
  -4   6   1  4.7936  2.3075
  -4  -6  -1  7.4392  4.0597
  -4   6   1  5.0961  2.1258
   4   6  -1  4.8487  4.5511
   4   6  -1  4.2483  3.2998
  -4   6   1  6.0945  2.5498
  -4  -6  -1 -0.1275  2.3557
  -4  -6  -1  1.5571  2.6130
   4  -6   1  0.5869  4.2480
  -4  -6  -1  2.4651  4.4628
  -4  -6  -1  2.0783  2.1621
   4   6  -1  4.4615  2.4350
  -4   6   1  0.5736  2.9842
  -4   6   1  6.8596  2.6234
   4   6  -1 -0.6432  3.3283
  -4  -6  -1  5.0336  2.5314
  -4   6   1  3.8870  2.0462
  -4  -6  -1  3.8415  2.4011
   4   6  -1  4.8483  4.5723
  -4   6   1  4.8370  2.3593
  -4   6   1  3.0899  2.4416
  -4  -6  -1  0.6987  1.9734
   4   6  -1  0.7774  2.0009
  -4  -6  -1  -8.502   3.135
  -4   6   1  -1.771   2.887
  -4  -6  -1 -0.7912  2.4872
  -4  -6  -1  4.4830  2.9045
  -4   6   1  2.2489  2.2405
  -4   6   1  3.3150  2.4233
  -4   6   1  2.2729  2.2968
  -4   6   1  3.7914  3.0421
  -4   6   1  3.0724  4.2005
   4   6  -1  1.6057  5.0195
  -4  -6  -1  4.1130  2.3373
  -4   6   1  1.7943  3.4684
   4   6  -1  -1.079   3.358
  -4  -6  -1  4.8125  2.7473
  -4  -6  -1  0.2181  2.2416
   4  -6   1  2.6099  4.4953
  -4   6   1 -0.2950  2.2526
  -4   6   1  5.9035  4.5160
  -4  -6  -1  3.4681  2.3325
  -4   6  -1  4.1660  2.8757
  -4  -6   1  3.8249  4.0423
   4   6   1  4.6378  2.2798
  -4   6  -1  0.0462  2.9137
  -4   6  -1  1.9839  2.3130
  -4   6  -1  2.8421  4.0366
   4   6   1  3.8739  2.4749
  -4   6  -1  1.9857  3.0790
  -4  -6   1  10.914   2.398
  -4  -6   1  8.3310  2.4615
   4   6   1  10.580   5.269
  -4  -6   1  2.5770  2.0993
  -4   6  -1  5.7781  2.9536
  -4   6  -1  1.7786  2.2246
  -4  -6   1  5.7353  2.6112
  -4  -6   1  0.8880  1.9617
  -4   6  -1  7.8312  4.3732
  -4  -6   1  6.1830  3.9229
   4  -6  -1  1.8209  4.4800
  -4   6  -1  6.8234  2.3423
  -4   6  -1  5.4411  4.0912
  -4   6  -1  2.7708  2.6848
  -4   6  -1  4.5679  2.9587
  -4   6  -1  4.2247  2.3914
  -4  -6   1  6.4262  2.4463
  -4   6  -1  3.7181  2.1003
  -4   6  -1  7.5213  2.9765
   4   6   1  0.5471  3.9541
  -4  -6   1  3.5758  3.7002
  -4  -6   1  5.4062  2.7980
  -4   6  -1  0.3083  2.9465
  -4  -6   1  2.2434  2.2642
  -4  -6   1  2.6343  3.5524
   4   6   1  1.0375  4.2982
  -4  -6   1  3.8391  2.7255
  -4   6  -1  2.2911  2.4123
  -4  -6   1  6.9476  2.3921
  -4  -6   1  0.9120  1.9098
  -4   6  -1  1.6880  2.3216
   4   6   1  2.9668  2.5246
  -4  -6   1  0.3321  2.4055
  -4  -6   1  3.1917  2.7876
  -4   6  -1 -0.1515  1.8778
   4   6   1  8.9510  3.1877
  -4   6  -1  1.3272  2.4861
   4   6   1  4.0258  2.7621
  -4  -6   1  1.6857  2.2325
  -4   6  -1  0.0002  1.9631
  -4  -6   1  3.7237  2.3497
  -4  -6   1  3.3981  2.3542
   4  -6  -1  2.1313  3.9786
  -4   6  -1  9.1308  4.7499
   4   6   1  5.3014  4.9514
  -4  -6   1  3.4267  2.6467
  -4   6  -1  4.3410  2.2056
  -4  -6   1  0.1254  2.2392
  -5  -6  -1  48.346   7.374
   5   6  -1  58.357   5.584
  -5   6   1  54.916   4.720
   5   6  -1  50.638   7.211
  -5  -6  -1  55.390   4.908
  -5  -6  -1  58.761   5.022
   5  -6   1  54.188   8.112
  -5   6   1  51.760   4.561
  -5   6   1  51.310   4.374
  -5   6   1  55.710   4.597
  -5   6   1  52.294   4.436
  -5   6   1  46.891   7.309
   5   6  -1  57.386   5.365
  -5  -6  -1  55.992   4.983
  -5   6   1  53.097   4.394
  -5   6   1  49.560   4.388
  -5   6   1  57.596   5.083
  -5   6   1  54.699   5.072
  -5  -6  -1  56.917   5.356
  -5   6   1  59.441   7.868
  -5  -6  -1  53.309   4.303
  -5  -6  -1  52.830   4.505
  -5  -6  -1  56.990   4.861
  -5  -6  -1  56.164   4.806
  -5  -6  -1  56.621   4.772
  -5   6   1  53.353   5.039
   5   6  -1  55.945   4.802
   5   6  -1  53.523   9.257
   5   6  -1  46.767   4.291
  -5  -6  -1  74.270   5.969
  -5   6   1  47.082   4.122
  -5  -6  -1  57.891   4.752
  -5  -6  -1  52.124   7.851
  -5  -6  -1  68.646   5.566
   5   6  -1  48.817   8.384
  -5   6   1  52.197   4.636
  -5  -6  -1  59.855   8.995
  -5   6   1  54.867   5.116
  -5   6   1  55.498   4.894
   5  -6   1  53.559   8.130
   5   6  -1  57.070   8.447
  -5  -6  -1  55.426   4.566
  -5   6   1  56.813   4.999
  -5   6   1  58.800   4.683
  -5  -6  -1  60.448   4.984
  -5   6   1  37.703   7.289
  -5  -6  -1  47.319   7.432
  -5  -6  -1  60.191   5.133
  -5   6   1  53.386   5.041
  -5   6   1  57.976   4.326
  -5  -6  -1  54.888   5.224
   5   6  -1  56.688   4.556
  -5  -6  -1  51.410   4.397
  -5  -6   1  51.855   4.607
   5   6   1  62.337   5.005
  -5   6  -1  48.847   4.273
   5   6   1  51.080   8.327
   5   6   1  52.400   4.448
  -5  -6   1  57.749   4.617
  -5  -6   1  48.730   4.800
  -5   6  -1  57.188   4.620
  -5  -6   1  52.967   8.090
  -5  -6   1  57.001   5.107
  -5   6  -1  50.983   4.589
  -5   6  -1  45.574   7.574
  -5  -6   1  56.744   4.662
   5   6   1  55.166   7.916
  -5  -6   1  61.077   5.069
  -5  -6   1  52.899   4.527
  -5  -6   1  65.758   5.456
  -5   6  -1  59.795   4.760
  -5   6  -1  53.143   4.547
  -5  -6   1  48.927   4.088
  -5  -6   1  54.695   4.643
  -5   6  -1  87.453   5.761
  -5  -6   1  49.001   7.450
  -5   6  -1  54.132   4.178
  -5   6  -1  51.374   7.312
  -5  -6   1  51.089   4.480
   5   6   1  56.189   4.580
   5   6   1  43.411   8.772
  -5  -6   1  46.016   4.234
  -5   6  -1  44.619   6.997
  -5   6  -1  54.661   4.982
   5   6   1  59.188   5.315
  -5  -6   1  60.814   4.906
   5  -6  -1  47.827   7.495
  -5   6  -1  50.816   7.489
  -5   6  -1  56.068   4.443
  -5   6  -1  51.590   4.130
  -5  -6   1  54.881   4.498
  -5   6  -1  53.086   4.969
  -5  -6   1  40.747   7.415
   5   6   1  53.765   4.578
  -5   6  -1  61.007   4.840
  -5   6  -1  61.157   4.988
  -5  -6   1  53.667   4.896
  -5  -6   1  54.280   4.751
  -5  -6   1  57.284   7.751
  -5   6  -1  53.934   4.446
  -5   6  -1  45.668   4.716
   5   6   1  60.919   9.072
  -5   6  -1  56.737   4.803
   5  -6  -1  43.519   7.673
  -5   6  -1  56.218   5.647
  -6   6   1  3.5358  3.0652
  -6   6   1  4.1475  2.6130
  -6   6   1  0.4188  2.6949
  -6  -6  -1  4.4764  2.7444
  -6  -6  -1  1.5657  1.9595
  -6   6   1  8.4390  4.0976
  -6   6   1  4.9302  3.4356
  -6   6   1  4.8065  3.4318
   6   6  -1  2.3158  3.1223
  -6  -6  -1  7.8627  4.1476
  -6   6   1  3.6639  2.6250
  -6  -6  -1  7.1159  3.0054
  -6  -6  -1  6.5272  3.0208
  -6   6   1  5.3201  3.3272
  -6  -6  -1  3.5258  2.8209
   6   6  -1  4.9046  3.1355
  -6   6   1  4.8417  3.2342
   6   6  -1  7.1240  6.5614
  -6   6   1  2.8733  2.7886
   6  -6   1  0.3542  4.3835
  -6  -6  -1  6.3188  2.7609
  -6  -6  -1  3.0160  2.6233
  -6  -6  -1  2.9498  2.8752
  -6   6   1  1.8182  2.0602
  -6   6   1  5.0054  3.0761
  -6   6   1  4.8389  3.9861
  -6   6   1  3.9950  6.1381
  -6   6   1  4.9663  3.3730
  -6  -6  -1  9.0032  3.3813
  -6  -6  -1  3.8632  3.0364
   6   6  -1  1.0201  3.0748
  -6   6   1  16.049   5.429
  -6  -6  -1  11.406   5.452
  -6  -6  -1  6.5908  3.3128
  -6  -6  -1  6.9642  3.3950
  -6  -6  -1  2.4447  5.5984
  -6   6   1  3.1987  3.0704
  -6   6   1  5.5237  3.1438
  -6   6   1  3.8453  3.0590
  -6  -6  -1  5.8985  3.0201
  -6  -6  -1  8.3537  3.9800
   6   6  -1  -1.186   5.332
   6   6  -1  6.2097  2.7897
  -6  -6  -1  1.5036  2.6889
   6   6  -1  7.8740  5.4965
  -6  -6  -1  10.489   3.050
  -6  -6  -1  1.5066  4.4062
   6  -6   1  8.0972  6.1324
   6   6   1  5.8979  5.9531
  -6  -6   1  2.1832  3.2819
  -6  -6   1  1.5826  4.7813
  -6  -6   1  4.1405  3.1002
  -6  -6   1  8.6559  3.1725
  -6  -6   1  2.0209  1.6977
  -6  -6   1  1.9080  4.7880
  -6  -6   1  8.6728  3.6000
  -6  -6   1  8.4578  2.7715
   6   6   1  8.0011  6.0998
  -6   6  -1  8.8029  2.7825
   6  -6  -1  12.866   5.868
  -6   6  -1  4.7269  2.8068
  -6  -6   1  4.8470  2.8857
  -6   6  -1  4.7425  2.7210
  -6   6  -1  5.7065  3.1183
  -6  -6   1  4.2899  3.1148
  -6  -6   1  1.5018  2.9651
  -6   6  -1  5.4355  4.0825
  -6   6  -1  4.9347  4.9338
   6   6   1  1.7531  7.3231
  -6   6  -1  8.8603  3.1375
  -6  -6   1  3.8171  2.8969
  -6  -6   1  3.1429  2.9562
   6  -6  -1 -0.3688  4.5348
   6   6   1  0.5688  2.9138
   6   6   1  0.6940  3.4847
  -6  -6   1  4.7483  2.9210
  -6  -6   1  1.5011  5.4073
  -6   6  -1  3.6868  3.4568
  -6   6  -1  6.4743  3.2569
  -6   6  -1  4.6802  2.5539
  -6  -6   1  11.605   3.283
  -6   6  -1 -0.2827  2.5180
  -6   6  -1  0.0111  2.9566
  -6  -6   1  3.6509  2.8516
  -6   6  -1  1.8146  3.1774
   6   6   1  6.7422  2.9363
   6   6   1  6.5698  2.8997
  -6  -6   1  4.4900  3.3528
  -6   6  -1  1.4792  5.1059
  -6   6  -1  3.8427  2.9657
   6  -6  -1  2.8830  5.2621
  -6  -6   1  5.8615  2.5822
  -6  -6   1  3.1601  4.4411
  -7   6   1  15.005   3.762
  -7  -6  -1  16.346   3.325
  -7  -6  -1  7.7980  3.1750
   7   6  -1  14.631   3.537
  -7  -6  -1  13.784   3.556
  -7   6   1  15.322   3.151
  -7  -6  -1  10.647   3.266
  -7   6   1  10.768   4.057
  -7  -6  -1  7.5832  4.0187
  -7   6   1  12.157   3.191
  -7   6   1  5.8403  3.6558
  -7   6   1  6.6109  3.4211
  -7   6   1  10.283   3.345
  -7  -6  -1  10.283   3.309
   7   6  -1  15.086   3.379
  -7  -6  -1  14.478   3.753
  -7   6   1  7.2233  2.7485
  -7  -6  -1  9.8566  3.5084
  -7  -6  -1  11.666   3.574
  -7  -6  -1  15.956   3.365
  -7   6   1 -0.9798  2.2504
  -7   6   1  13.900   3.893
  -7  -6  -1  21.263   3.790
  -7   6   1  12.081   3.560
  -7   6   1  12.257   3.721
  -7  -6  -1  12.641   3.507
  -7  -6  -1  15.130   4.177
  -7  -6  -1  8.5753  3.2949
  -7  -6  -1  16.013   3.051
   7   6  -1  8.5740  3.0534
  -7   6   1  12.234   3.746
   7   6  -1  17.617   4.043
  -7  -6  -1  12.605   3.641
  -7   6  -1  9.8559  3.4765
  -7  -6   1  12.311   3.437
  -7   6  -1  14.338   3.721
  -7  -6   1  11.876   3.552
   7   6   1  11.047   4.101
  -7  -6   1  13.968   3.372
  -7  -6   1  11.089   3.056
  -7  -6   1  11.356   3.537
  -7  -6   1  10.322   3.692
   7   6   1  15.825   3.591
  -7  -6   1  15.234   3.386
  -7  -6   1  8.6523  3.5062
  -7  -6   1  11.164   3.735
  -7   6  -1  6.9992  2.4083
  -7   6  -1  11.363   3.752
  -7   6  -1  4.4459  3.7990
  -7   6  -1  8.5242  3.1521
  -7  -6   1  7.8186  3.2655
   7   6   1  20.384   4.519
   7   6   1  12.955   3.392
  -7   6  -1  9.2175  3.2184
  -7   6  -1  14.567   3.014
  -7  -6   1  12.343   3.305
  -7  -6   1  8.6117  3.2897
  -7   6  -1  -2.576   2.245
  -7   6  -1  -1.175   2.447
  -7  -6   1  7.3176  3.6013
  -7  -6   1  14.508   3.236
  -7  -6   1  9.5045  3.3414
  -7   6  -1  4.5630  2.9976
  -7  -6   1  11.318   3.354
   8   6  -1  155.02    8.22
   8   6  -1  161.05    9.09
  -8  -6  -1  151.56    8.17
  -8  -6  -1  152.06    8.36
  -8  -6  -1  158.36    8.32
  -8  -6  -1  147.12    8.26
  -8  -6  -1  155.68    8.67
   8   6  -1  146.79    8.25
  -8  -6  -1  140.36    8.42
   8   6  -1  129.62    7.39
  -8  -6  -1  146.15    8.36
  -8  -6  -1  146.81    8.09
  -8   6   1  136.76    7.39
  -8  -6  -1  157.79    7.92
  -8  -6  -1  142.07    8.30
   8   6  -1  151.94    8.36
  -8  -6  -1  155.61    8.07
  -8  -6  -1  149.41    8.33
  -8  -6  -1  155.83    7.97
  -8   6   1  141.97    7.72
  -8  -6  -1  146.11    8.12
   8   6   1  164.63    8.76
  -8  -6   1  152.02    8.30
   8   6   1  149.64    7.70
  -8  -6   1  149.56    8.19
   8   6   1  154.17    8.61
   8   6   1  135.42    8.30
  -8  -6   1  157.15    7.93
  -8  -6   1  158.20    8.06
  -8  -6   1  144.53    8.40
  -8  -6   1  150.94    8.40
  -8  -6   1  158.43    8.27
  -8  -6   1  149.95    7.91
  -8  -6   1  136.44    8.25
  -8  -6   1  154.47    8.49
  -8  -6   1  142.07    8.28
  -8  -6   1  149.27    8.34
  -8  -6   1  152.16    8.14
  -8  -6   1  137.26    8.15
  -9  -6  -1  22.812   3.102
   9   6  -1  28.528   2.938
   9   6  -1  31.256   3.315
  -9  -6  -1  27.224   2.955
  -9  -6  -1  34.179   3.057
  -9  -6  -1  31.216   3.017
  -9  -6  -1  25.662   2.818
  -9  -6  -1  44.546   3.568
  -9  -6  -1  27.484   2.821
   9   6  -1  33.599   3.722
  -9  -6  -1  33.043   3.114
  -9  -6  -1  30.993   2.969
  -9  -6  -1  26.330   2.939
  -9  -6  -1  26.990   2.720
   9   6  -1  25.807   3.041
   9   6   1  32.113   3.681
  -9  -6   1  21.765   2.772
  -9  -6   1  28.776   3.162
  -9  -6   1  31.847   3.070
  -9  -6   1  28.282   2.902
  -9  -6   1  34.129   3.076
  -9  -6   1  24.879   2.885
   9   6   1  31.064   3.463
  -9  -6   1  35.541   3.169
   9   6   1  20.437   3.000
  -9  -6   1  30.524   2.975
   9   6   1  26.969   3.204
  -9  -6   1  29.709   2.862
  -9  -6   1  27.476   2.977
   0   7   1  150.84    7.72
   0   7   1  164.56    8.03
   0   7   1  165.05    8.18
   0   7   1  160.69    7.50
   0  -7  -1  158.68    7.85
   0   7   1  150.34    7.43
   0   7  -1  148.65    8.03
   0   7  -1  165.58    7.62
   0   7   1  144.54    7.80
   0   7   1  146.49    7.90
   0   7   1  167.25    8.23
   0   7   1  163.11    7.86
   0   7  -1  146.59    7.90
   0  -7  -1  148.64    8.35
   0   7  -1  159.23    8.23
   0   7  -1  156.63    7.67
   0   7  -1  157.83    8.07
   0   7  -1  154.69    8.58
   0   7   1  164.44   11.78
   0  -7   1  151.02    8.19
   0   7  -1  162.54   10.95
   0  -7  -1  155.10   10.99
   0  -7   1  146.44    7.92
   0  -7   1  150.38    8.13
   0   7  -1  169.93   11.83
   0  -7  -1  185.08   12.63
   0   7   1  152.00    8.00
   0   7   1  162.54    8.48
   0   7   1  168.90   11.66
   0   7  -1  165.38   11.78
   0   7   1  144.89    7.72
   0  -7   1  162.42   12.08
   0  -7  -1  154.25    8.36
   0  -7  -1  163.00   12.44
   0   7   1  147.78    8.14
   0   7   1  143.62    7.89
   0  -7   1  173.61   11.82
   0   7  -1  150.14    7.57
   0   7  -1  148.01    8.12
   0   7   1  147.11    8.09
   0   7  -1  147.94    7.56
   0  -7  -1  153.36    8.20
   0   7   1  173.79   11.97
   0   7   1  154.56    8.47
   0   7  -1  155.95    8.27
   0   7   1  175.02   12.03
   0   7  -1  154.77    8.24
   0   7   1  162.47   11.03
   0   7  -1  160.55    8.11
   0   7   1  154.65    8.42
   0   7  -1  152.88    7.85
   0   7  -1  167.53    8.16
   0   7  -1  173.25   12.21
   0  -7   1  145.28    7.92
   0  -7   1  160.27   11.43
   0   7   1  160.04    7.86
   0  -7  -1  175.44   12.27
   0   7  -1  147.61    7.99
   0  -7   1  162.62   12.27
   0   7  -1  178.01    7.84
   0   7  -1  171.97    7.95
   0   7  -1  151.63    7.70
   0   7   1  150.64    7.66
   1   7  -1 1248.43   52.29
  -1  -7  -1 1422.34   68.36
  -1  -7  -1 1319.07   68.24
  -1   7   1 1365.62   54.61
  -1   7   1 1395.22   51.39
   1  -7   1 1512.42   67.77
   1   7  -1 1298.96   53.20
   1   7  -1 1401.00   56.74
   1   7  -1 1315.75   65.86
  -1  -7  -1 1316.89   56.50
   1  -7   1 1362.59   67.20
  -1   7   1 1376.71   52.62
   1   7  -1 1352.68   56.20
  -1  -7  -1 1311.00   56.03
   1   7  -1 1383.30   51.37
  -1  -7  -1 1275.31   66.39
   1  -7   1 1207.35   56.96
   1   7  -1 1351.85   54.88
  -1  -7  -1 1374.56   56.51
  -1   7   1 1344.40   56.47
  -1  -7  -1 1469.46   67.55
  -1   7   1 1386.30   55.06
  -1   7   1 1490.91   65.63
  -1  -7  -1 1371.29   55.53
  -1  -7  -1 1297.57   57.20
  -1   7   1 1358.47   58.12
   1  -7   1 1285.59   56.28
  -1   7   1 1353.96   54.03
   1   7  -1 1444.18   66.41
   1   7  -1 1307.57   54.20
   1   7  -1 1293.06   51.96
   1   7  -1 1438.73   65.50
  -1   7   1 1433.08   66.04
  -1  -7  -1 1340.86   56.39
  -1   7   1 1328.06   55.62
  -1   7   1 1345.40   56.76
   1   7  -1 1202.22   52.88
  -1  -7  -1 1464.23   68.20
  -1   7   1 1384.97   56.69
   1   7  -1 1364.07   54.49
  -1   7   1 1355.10   56.62
  -1   7   1 1333.30   53.31
  -1   7   1 1412.59   52.32
  -1   7   1 1441.54   65.33
  -1   7   1 1370.45   55.64
  -1   7   1 1378.92   55.93
  -1   7   1 1394.45   55.27
   1  -7   1 1314.41   56.40
  -1   7   1 1353.29   52.21
  -1   7   1 1494.58   65.86
  -1   7   1 1429.91   56.46
  -1  -7  -1 1187.65   55.48
   1   7  -1 1250.03   57.85
  -1   7   1 1342.29   56.19
   1   7  -1 1334.06   54.08
   1   7  -1 1326.55   52.32
   1  -7   1 1467.57   69.49
   1   7  -1 1491.16   65.84
  -1   7   1 1326.98   54.78
  -1   7   1 1443.89   68.58
   1   7  -1 1357.31   63.94
   1   7   1 1334.73   56.72
  -1   7  -1 1461.23   65.38
   1   7   1 1443.23   66.06
  -1   7  -1 1388.21   56.67
   1  -7  -1 1316.51   57.19
  -1   7  -1 1372.42   55.20
   1   7   1 1369.26   54.08
   1   7   1 1436.43   65.66
  -1   7  -1 1382.51   54.65
  -1  -7   1 1328.58   66.75
  -1   7  -1 1471.74   65.91
   1   7   1 1364.13   54.92
  -1   7  -1 1388.32   56.52
  -1  -7   1 1294.86   57.11
   1  -7  -1 1524.85   67.89
  -1   7  -1 1337.29   52.27
   1  -7  -1 1444.75   68.07
   1   7   1 1447.24   65.82
  -1   7  -1 1354.05   55.96
  -1   7  -1 1483.71   65.97
   1   7   1 1341.22   56.16
  -1   7  -1 1388.75   52.22
   1   7   1 1363.29   64.09
  -1   7  -1 1408.91   56.41
  -1   7  -1 1413.60   58.31
  -1  -7   1 1291.35   56.34
   1   7   1 1357.16   53.34
  -1  -7   1 1362.35   56.42
  -1  -7   1 1315.68   67.57
  -1  -7   1 1493.64   67.63
   1   7   1 1289.93   52.33
  -1  -7   1 1353.54   54.95
  -1   7  -1 1376.36   56.34
  -1   7  -1 1352.35   54.05
  -1   7  -1 1312.99   56.04
   1  -7  -1 1292.06   67.64
  -1   7  -1 1445.34   66.15
  -1   7  -1 1337.58   53.31
  -1  -7   1 1273.35   56.38
  -1   7  -1 1364.99   55.76
  -1  -7   1 1339.86   56.11
  -1  -7   1 1421.00   68.60
  -1   7  -1 1363.20   51.41
   1   7   1 1264.90   54.28
  -1   7  -1 1398.49   52.62
   1  -7  -1 1247.97   55.35
   1   7   1 1359.31   52.13
  -1   7  -1 1361.28   55.61
  -1   7  -1 1327.26   54.99
  -1  -7   1 1472.76   68.01
  -1   7  -1 1346.79   54.83
   1  -7  -1 1491.07   69.65
   1  -7  -1 1300.17   56.44
   1   7   1 1321.31   51.19
  -1   7  -1 1386.82   56.86
   1   7   1 1351.26   52.31
   1   7   1 1260.57   54.10
   1   7   1 1230.16   56.18
   2   7  -1  36.660   3.591
  -2   7   1  37.837   3.320
   2  -7   1  38.170   5.923
  -2   7   1  37.053   3.323
  -2  -7  -1  32.006   5.745
  -2   7   1  30.840   3.358
  -2   7   1  32.974   3.492
   2   7  -1  32.402   3.234
  -2   7   1  38.002   3.536
  -2  -7  -1  30.670   3.115
  -2  -7  -1  33.085   3.315
  -2   7   1  32.479   3.699
  -2   7   1  33.760   3.318
  -2  -7  -1  29.749   5.012
  -2  -7  -1  32.239   3.497
   2   7  -1  30.794   5.254
  -2   7   1  36.711   6.010
  -2   7   1  38.779   3.365
  -2  -7  -1  34.196   3.512
   2  -7   1  34.645   6.439
   2   7  -1  40.087   6.172
   2   7  -1  26.715   3.330
   2   7  -1  34.576   3.321
  -2  -7  -1  35.833   3.422
   2   7  -1  35.733   3.437
  -2  -7  -1  37.869   3.159
  -2  -7  -1  40.180   6.288
  -2  -7  -1  30.411   5.591
  -2  -7  -1  33.440   3.200
  -2   7   1  36.159   3.690
  -2   7   1  28.578   5.479
  -2   7   1  38.627   3.940
   2  -7   1  38.138   6.255
  -2   7   1  33.135   5.985
  -2   7   1  32.184   3.678
   2   7  -1  33.194   5.164
  -2   7   1  30.045   3.897
   2  -7   1  29.176   3.431
  -2   7   1  38.844   3.792
  -2   7   1  37.598   3.869
   2   7  -1  33.127   3.555
   2   7  -1  34.978   3.648
  -2   7   1  45.100   3.757
  -2  -7  -1  26.742   3.248
  -2   7   1  39.625   3.300
   2   7  -1  41.174   3.412
  -2   7   1  38.062   5.904
   2   7  -1  38.684   6.243
   2   7  -1  36.754   3.859
  -2   7   1  38.104   3.476
  -2   7   1  31.474   3.492
  -2  -7  -1  33.803   3.171
  -2   7   1  32.804   4.301
  -2   7   1  38.059   3.653
  -2  -7   1  37.081   3.360
   2  -7  -1  31.282   3.297
  -2   7  -1  33.522   3.390
   2  -7  -1  40.945   6.181
  -2   7  -1  39.295   3.398
   2   7   1  32.484   3.374
  -2   7  -1  36.686   4.184
  -2  -7   1  26.639   5.947
  -2   7  -1  37.621   3.253
  -2  -7   1  38.485   3.590
   2   7   1  34.590   3.092
   2  -7  -1  43.696   6.746
   2  -7  -1  31.554   6.044
  -2   7  -1  32.467   3.604
   2   7   1  33.458   6.057
  -2   7  -1  34.589   3.775
   2   7   1  30.626   3.328
   2   7   1  37.236   6.088
  -2  -7   1  37.353   3.260
  -2   7  -1  37.796   3.318
  -2  -7   1  29.166   4.936
   2   7   1  38.334   3.957
  -2  -7   1  31.625   3.514
  -2   7  -1  34.346   3.516
  -2   7  -1  34.861   3.630
   2   7   1  37.164   3.485
   2   7   1  28.863   3.306
   2  -7  -1  40.058   3.366
   2   7   1  38.532   3.740
  -2   7  -1  48.069   6.527
  -2   7  -1  35.936   5.839
  -2   7  -1  33.914   3.389
  -2   7  -1  30.651   3.587
  -2  -7   1  35.477   3.485
  -2  -7   1  29.930   5.566
  -2  -7   1  33.363   3.269
  -2  -7   1  34.538   3.312
  -2   7  -1  35.415   3.267
  -2   7  -1  34.867   4.119
  -2   7  -1  37.330   3.490
  -2  -7   1  33.166   3.366
   2   7   1  36.180   5.809
  -2   7  -1  38.761   3.619
  -2   7  -1  42.161   3.896
  -2  -7   1  33.764   5.842
   2   7   1  34.877   3.430
  -2   7  -1  39.571   6.401
  -2  -7   1  32.221   3.393
  -2   7  -1  35.444   3.631
   2   7   1  32.882   3.507
  -2   7  -1  36.442   3.531
   2   7   1  42.250   5.528
  -2   7  -1  34.506   5.776
  -2   7  -1  34.801   3.317
  -2   7  -1  38.798   5.687
  -2   7  -1  30.521   3.426
  -2   7  -1  33.377   3.558
   3   7  -1  47.195   4.082
  -3   7   1  55.109   4.453
  -3   7   1  51.381   4.021
   3   7  -1  54.015   6.904
  -3   7   1  41.725   6.769
  -3  -7  -1  48.082   4.218
  -3  -7  -1  46.241   4.081
   3   7  -1  49.024   7.477
  -3  -7  -1  48.580   3.923
  -3   7   1  48.230   4.337
  -3   7   1  46.505   3.871
  -3   7   1  48.035   4.321
   3  -7   1  56.081   7.363
   3  -7   1  40.089   7.307
   3   7  -1  45.838   3.839
  -3  -7  -1  46.342   4.219
  -3  -7  -1  50.303   6.613
  -3   7   1  54.388   7.638
  -3   7   1  49.887   6.549
  -3   7   1  54.397   4.506
  -3   7   1  47.249   4.099
  -3  -7  -1  39.204   6.783
  -3   7   1  51.494   4.805
   3   7  -1  46.566   4.404
  -3  -7  -1  48.109   4.190
   3  -7   1  39.134   6.346
  -3   7   1  50.855   6.679
   3   7  -1  48.362   4.106
  -3   7   1  45.257   4.317
  -3  -7  -1  46.008   6.637
   3   7  -1  52.029   4.132
  -3  -7  -1  44.375   3.852
   3   7  -1  50.323   4.072
  -3   7   1  60.774   4.976
  -3   7   1  50.014   4.039
  -3   7   1  48.688   4.752
   3   7  -1  51.702   4.358
  -3  -7  -1  55.452   4.169
  -3   7   1  49.272   4.185
  -3  -7  -1  47.214   4.268
  -3  -7  -1  45.688   4.144
  -3   7   1  54.257   5.010
  -3  -7  -1  56.455   4.751
  -3   7   1  53.081   4.387
   3   7  -1  62.073   4.900
  -3   7   1  50.384   4.274
  -3   7   1  48.302   3.822
  -3   7   1  53.868   4.495
   3   7  -1  42.911   6.741
  -3   7   1  53.526   4.334
  -3  -7   1  44.640   4.049
  -3   7  -1  47.749   4.369
  -3   7  -1  51.602   4.365
  -3   7  -1  60.548   4.913
   3   7   1  48.154   4.365
   3  -7  -1  57.375   7.641
  -3  -7   1  47.957   4.070
  -3   7  -1  50.692   4.818
   3   7   1  55.410   4.901
  -3   7  -1  52.525   4.278
  -3   7  -1  41.085   6.432
   3  -7  -1  51.322   7.691
  -3   7  -1  53.327   4.417
  -3   7  -1  50.640   4.456
  -3  -7   1  53.622   4.549
  -3   7  -1  55.178   7.657
  -3   7  -1  50.169   4.267
  -3  -7   1  52.418   4.262
  -3   7  -1  52.887   4.339
   3   7   1  51.674   4.346
  -3  -7   1  41.063   5.971
   3   7   1  47.430   4.072
   3   7   1  57.100   7.710
  -3  -7   1  48.918   6.865
  -3  -7   1  51.614   4.169
  -3  -7   1  41.788   6.428
  -3   7  -1  50.514   4.469
  -3   7  -1  49.153   3.886
   3   7   1  47.460   4.006
   3   7   1  55.039   4.493
  -3   7  -1  48.466   4.336
  -3  -7   1  55.029   4.580
   3   7   1  46.637   6.973
   3   7   1  51.068   7.569
   3   7   1  50.271   4.527
  -3   7  -1  51.706   7.179
  -3   7  -1  50.750   4.297
  -3  -7   1  43.717   3.895
  -3   7  -1  47.300   3.968
  -3   7  -1  38.572   5.554
  -3  -7   1  48.386   4.087
  -3   7  -1  41.429   4.173
  -3   7  -1  48.036   6.933
  -3  -7   1  48.453   4.100
  -3   7  -1  50.018   4.146
  -3  -7   1  47.493   7.099
  -3   7  -1  50.704   4.437
  -3   7  -1  48.737   3.750
   3   7   1  53.360   6.163
  -3  -7   1  46.913   3.700
  -3   7  -1  52.938   4.939
   3  -7  -1  47.467   7.211
  -3   7  -1  50.369   3.957
  -3   7  -1  53.456   4.313
  -4   7   1  55.162   4.449
  -4   7   1  56.167   4.478
  -4  -7  -1  50.802   4.240
  -4  -7  -1  55.397   4.946
  -4   7   1  52.021   7.394
  -4  -7  -1  54.389   4.607
   4   7  -1  52.510   4.602
   4  -7   1  45.851   7.025
  -4  -7  -1  59.066   4.784
   4   7  -1  53.532   4.553
  -4   7   1  52.283   4.652
  -4  -7  -1  41.905   4.010
  -4  -7  -1  51.385   7.626
  -4  -7  -1  55.296   4.604
  -4   7   1  52.367   5.022
  -4   7   1  57.725   5.032
   4  -7   1  47.932   7.361
   4   7  -1  47.828   4.775
  -4   7   1  57.229   7.746
  -4   7   1  58.113   5.718
   4   7  -1  52.350   4.352
  -4   7   1  51.664   4.607
   4   7  -1  47.119   4.709
   4   7  -1  52.422   4.442
   4   7  -1  54.203   4.420
  -4  -7  -1  55.265   4.771
  -4   7   1  49.919   4.263
   4   7  -1  49.008   7.969
   4   7  -1  48.307   7.744
  -4  -7  -1  50.292   4.371
  -4  -7  -1  57.300   4.823
  -4   7   1  54.524   4.536
  -4   7   1  53.725   4.499
  -4  -7  -1  51.944   4.480
  -4   7   1  50.964   4.760
  -4   7   1  57.501   4.673
  -4  -7  -1  48.461   4.214
   4   7  -1  60.001   7.832
  -4   7   1  54.927   4.967
  -4   7   1  44.447   6.211
  -4   7   1  53.407   5.010
   4  -7   1  55.565   8.292
  -4   7   1  56.093   4.396
  -4   7   1  61.022   8.572
  -4   7   1  50.571   4.587
  -4  -7  -1  57.565   4.641
  -4  -7  -1  36.205   6.451
  -4  -7  -1  52.096   7.418
  -4   7   1  51.461   4.764
  -4   7   1  52.763   4.508
  -4   7   1  41.717   4.495
  -4   7   1  49.458   4.333
   4   7   1  54.521   4.599
  -4   7  -1  49.119   4.487
  -4  -7   1  53.531   4.303
   4   7   1  54.030   7.837
  -4   7  -1  55.246   4.572
  -4  -7   1  50.231   4.541
   4   7   1  52.801   4.368
  -4   7  -1  59.350   5.197
  -4  -7   1  49.378   4.351
  -4  -7   1  52.775   7.697
  -4  -7   1  60.253   5.021
  -4  -7   1  46.149   7.520
  -4   7  -1  52.288   5.223
   4   7   1  47.228   7.306
  -4   7  -1  53.833   4.879
  -4  -7   1  48.894   4.446
  -4   7  -1  46.548   6.915
  -4   7  -1  54.169   4.560
  -4   7  -1  52.449   5.067
  -4   7  -1  56.658   4.372
  -4   7  -1  53.462   4.345
  -4   7  -1  59.321   5.089
   4   7   1  58.612   5.124
   4  -7  -1  53.844   7.886
  -4   7  -1  55.371   4.883
  -4  -7   1  50.664   7.501
  -4  -7   1  60.914   5.080
   4  -7  -1  59.975   8.115
  -4   7  -1  48.898   4.071
  -4  -7   1  50.348   4.107
  -4  -7   1  51.351   4.638
  -4   7  -1  67.183   4.968
  -4  -7   1  52.562   4.449
   4   7   1  55.776   4.463
  -4   7  -1  55.276   7.809
   4   7   1  51.127   7.932
  -4   7  -1  46.558   4.556
  -4   7  -1  55.315   4.642
  -4   7  -1  52.210   8.098
   4   7   1  63.756   5.159
  -4   7  -1  50.216   4.300
   4  -7  -1  35.395   7.489
  -4  -7   1  54.180   4.570
  -4   7  -1  49.242   4.567
  -4  -7   1  58.827   5.052
  -4   7  -1  56.083   4.559
  -4   7  -1  51.667   7.583
  -4   7  -1  54.106   4.732
   4   7   1  55.781   4.646
  -5   7   1  51.279   5.167
  -5   7   1  43.224   4.117
  -5   7   1  48.697   4.254
  -5  -7  -1  49.025   4.969
  -5  -7  -1  52.998   4.649
   5   7  -1  50.016   5.443
  -5   7   1  63.239   5.245
  -5   7   1  52.752   4.640
  -5   7   1  40.725   4.759
  -5  -7  -1  49.162   4.317
   5   7  -1  38.528   6.821
  -5  -7  -1  50.383   4.621
  -5  -7  -1  55.536   4.470
  -5  -7  -1  48.586   4.036
  -5   7   1  51.452   4.519
  -5   7   1  51.690   4.742
   5   7  -1  42.254   4.070
  -5   7   1  50.754   4.625
   5   7  -1  56.535   4.757
  -5  -7  -1  46.987   4.358
  -5   7   1  52.128   4.718
  -5   7   1  40.834   4.993
   5  -7   1  43.440   7.531
   5   7  -1  43.338   9.025
  -5  -7  -1  45.788   4.302
  -5  -7  -1  47.835   8.561
  -5   7   1  45.293   4.469
  -5   7   1  44.396   7.746
  -5   7   1  48.825   4.136
  -5   7   1  48.059   5.002
  -5   7   1  51.388   7.816
  -5  -7  -1  50.294   4.414
   5   7  -1  44.441   4.348
  -5   7   1  54.176   4.750
  -5  -7  -1  45.616   8.081
  -5   7   1  47.791   4.251
  -5   7   1  51.529   4.267
  -5  -7  -1  53.906   5.234
  -5  -7  -1  44.773   5.040
   5   7  -1  49.206   4.375
  -5  -7  -1  48.037   4.405
  -5  -7  -1  32.919   6.845
  -5   7   1  42.439   4.957
   5   7  -1  55.016   8.531
  -5  -7  -1  43.609   4.887
  -5  -7  -1  50.644   4.642
   5  -7   1  52.369   8.424
  -5   7   1  48.728   7.810
  -5  -7  -1  46.237   3.986
   5   7  -1  51.728   4.782
  -5   7  -1  46.312   4.696
  -5  -7   1  49.260   4.820
  -5  -7   1  47.288   4.463
  -5  -7   1  47.717   4.111
  -5   7  -1  52.937   5.071
  -5   7  -1  48.661   4.729
  -5   7  -1  44.821   4.577
  -5  -7   1  47.303   4.890
  -5   7  -1  50.817   4.363
  -5  -7   1  46.041   4.371
  -5  -7   1  47.574   5.172
   5  -7  -1  41.453   7.652
  -5   7  -1  52.318   5.066
  -5   7  -1  48.528   5.112
  -5  -7   1  41.079   7.208
  -5   7  -1  50.279   4.372
  -5   7  -1  54.676   5.031
  -5   7  -1  46.480   4.597
  -5   7  -1  37.138   7.048
  -5  -7   1  35.524   6.849
  -5   7  -1  54.802   4.677
   5  -7  -1  53.116   8.510
  -5  -7   1  48.719   4.972
  -5   7  -1  45.127   4.145
   5   7   1  46.390   8.429
  -5  -7   1  43.863   4.406
  -5   7  -1  44.499   4.402
   5   7   1  50.987   5.099
  -5   7  -1  56.324   4.667
  -5  -7   1  56.486   5.027
   5   7   1  43.714   6.950
  -5  -7   1  50.601   4.640
  -5  -7   1  51.162   4.533
  -5  -7   1  48.895   4.332
   5   7   1  56.286   4.665
  -5  -7   1  51.942   4.241
   5   7   1  51.311   4.704
  -5   7  -1  52.647   5.067
   5   7   1  54.457   4.700
  -5  -7   1  41.851   7.691
   5   7   1  50.998   4.787
  -5   7  -1  47.451   4.410
  -5  -7   1  48.284   4.467
  -5   7  -1  46.141   4.404
   5  -7  -1  49.269   8.022
   5   7   1  46.521   4.414
   5   7   1  39.752   7.854
  -5   7  -1  46.897   4.448
  -5   7  -1  36.748   7.879
  -6  -7  -1  62.392   5.468
  -6   7   1  63.550   5.506
  -6   7   1  83.062   6.066
  -6  -7  -1  71.179   5.612
  -6  -7  -1  65.363   5.804
  -6   7   1  69.151   5.251
  -6   7   1  68.560   5.755
  -6   7   1  66.739   6.204
  -6  -7  -1  74.287   5.869
  -6  -7  -1  73.950   5.681
  -6   7   1  71.827   5.595
  -6   7   1  67.925   5.705
  -6  -7  -1  69.006   5.647
   6   7  -1  68.455   5.849
  -6  -7  -1  73.723   5.935
  -6   7   1  67.942   5.935
   6   7  -1  71.343   5.882
   6   7  -1  72.111   5.983
  -6  -7  -1  71.146   6.262
  -6  -7  -1  74.968   5.867
  -6  -7  -1  61.094   5.024
  -6   7   1  69.026   5.292
  -6   7   1  75.869   6.361
   6   7  -1  74.523   5.652
  -6  -7  -1  63.508   5.542
  -6   7   1  59.446   4.772
  -6  -7  -1  75.622   5.918
  -6   7   1  66.060   5.316
  -6   7   1  66.098   5.493
  -6   7   1  73.653   5.911
   6   7  -1  68.520   5.702
  -6  -7  -1  69.816   5.985
  -6   7   1  69.869   6.205
  -6  -7  -1  70.218   5.673
  -6   7  -1  69.102   5.999
  -6   7  -1  92.736   6.237
  -6   7  -1  68.211   6.064
  -6  -7   1  71.226   5.830
  -6  -7   1  76.326   5.377
  -6  -7   1  64.562   5.150
  -6   7  -1  67.057   5.945
   6   7   1  75.299   6.040
  -6  -7   1  69.290   5.712
  -6   7  -1  60.822   5.252
  -6   7  -1  72.384   5.841
  -6  -7   1  75.086   5.765
  -6   7  -1  65.582   5.346
  -6   7  -1  64.616   5.058
  -6  -7   1  61.911   5.598
  -6   7  -1  73.544   5.877
  -6  -7   1  70.489   5.730
  -6   7  -1  63.738   5.480
  -6   7  -1  75.134   6.188
  -6  -7   1  75.812   6.075
  -6  -7   1  71.917   6.106
  -6  -7   1  65.305   5.842
  -6  -7   1  63.401   5.543
   6   7   1  73.152   6.356
  -6  -7   1  65.492   5.997
  -6   7  -1  73.168   5.508
   6   7   1  73.207   5.982
  -6  -7   1  78.079   6.205
   6   7   1  77.170   6.199
  -6   7  -1  70.705   6.347
  -6   7  -1  72.461   5.988
  -6  -7   1  71.131   5.812
  -7  -7  -1  597.05   25.50
  -7   7   1  524.94   24.69
  -7  -7  -1  573.79   24.23
  -7   7   1  600.09   25.05
  -7  -7  -1  581.79   24.69
  -7  -7  -1  563.01   24.50
   7   7  -1  594.95   25.16
  -7  -7  -1  541.15   23.79
  -7  -7  -1  588.97   25.01
  -7  -7  -1  586.09   24.70
   7   7  -1  579.87   25.45
  -7   7   1  580.33   22.69
  -7  -7  -1  555.23   24.04
  -7   7   1  566.61   24.37
  -7   7   1  544.48   24.70
  -7   7   1  576.73   24.46
   7   7  -1  569.11   23.69
  -7   7   1  570.51   24.75
  -7  -7  -1  537.22   24.49
  -7  -7  -1  546.21   23.80
   7   7  -1  587.82   23.13
  -7   7   1  556.34   24.62
  -7  -7  -1  596.29   25.24
  -7   7   1  567.38   25.83
  -7  -7  -1  530.39   25.01
  -7   7   1  565.77   24.11
  -7   7   1  567.72   24.50
  -7  -7  -1  566.11   24.75
  -7  -7  -1  578.39   25.07
  -7  -7  -1  555.52   24.17
   7   7  -1  589.95   24.39
  -7   7  -1  576.86   24.97
   7   7   1  587.80   25.21
  -7  -7   1  578.35   24.54
   7   7   1  573.88   24.17
  -7  -7   1  590.00   25.44
  -7   7  -1  547.92   24.63
  -7  -7   1  572.84   24.60
  -7  -7   1  563.10   24.06
  -7  -7   1  586.22   23.94
  -7   7  -1  517.62   24.49
  -7   7  -1  556.95   24.90
   7   7   1  598.39   24.51
  -7  -7   1  590.48   25.17
  -7  -7   1  524.40   23.76
   7   7   1  589.13   23.32
  -7  -7   1  590.53   24.88
   7   7   1  598.07   23.95
  -7  -7   1  610.80   25.12
  -7  -7   1  561.42   24.19
  -7   7  -1  557.31   24.46
  -7  -7   1  541.58   25.09
  -7   7  -1  547.92   24.42
  -7   7  -1  515.72   25.55
  -7  -7   1  562.42   24.05
  -7  -7   1  554.14   24.52
  -7  -7   1  574.45   24.71
  -7   7  -1  566.30   22.66
  -7   7  -1  554.07   23.99
  -8  -7  -1  208.25   10.24
  -8  -7  -1  233.22   11.12
   8   7  -1  242.40   11.37
  -8  -7  -1  220.50   10.50
  -8   7   1  208.49   10.40
   8   7  -1  232.12   11.18
  -8   7   1  209.81   10.34
  -8  -7  -1  230.59   10.76
   8   7  -1  245.58   11.08
  -8   7   1  213.71   10.37
  -8  -7  -1  225.21   10.39
  -8  -7  -1  237.85   10.95
  -8   7   1  231.27    9.88
  -8  -7  -1  238.00   10.75
  -8  -7  -1  227.66   10.66
  -8   7   1  223.89   11.24
  -8   7   1  225.54   10.69
   8   7  -1  244.05   10.83
  -8  -7  -1  228.17   10.64
  -8  -7  -1  220.29   10.61
   8   7  -1  203.78    9.87
  -8  -7  -1  222.64   10.75
  -8  -7  -1  212.18   10.35
  -8  -7  -1  219.89   10.79
   8   7  -1  239.44   10.72
  -8  -7   1  231.35   10.86
  -8  -7   1  231.22   10.58
   8   7   1  278.81   11.51
  -8  -7   1  215.22   10.35
  -8  -7   1  215.06   10.24
  -8  -7   1  229.26   10.62
   8   7   1  235.82   10.09
  -8  -7   1  253.78   11.26
  -8  -7   1  229.70   10.77
  -8  -7   1  209.17   10.78
  -8  -7   1  204.15   10.58
   8   7   1  222.26   11.43
  -8  -7   1  232.37   10.41
  -8  -7   1  243.44   10.98
   8   7   1  248.23   10.90
  -8  -7   1  224.40   10.85
  -8  -7   1  226.96   10.96
   8   7   1  243.32   10.68
   0   8  -1 1888.71   76.64
   0   8  -1 1823.86   76.20
   0  -8  -1 1866.94   91.60
   0   8   1 1883.73   77.52
   0   8   1 1995.58   75.89
   0   8   1 1982.19   89.77
   0   8  -1 1972.63   71.94
   0   8   1 1891.30   74.32
   0   8  -1 1877.29   89.77
   0   8   1 1900.60   75.39
   0   8   1 1833.47   73.15
   0   8  -1 1895.61   77.11
   0   8   1 1879.00   71.70
   0   8   1 1895.19   74.83
   0  -8   1 1906.52   77.10
   0  -8   1 1934.37   94.12
   0   8  -1 1928.02   74.37
   0   8  -1 1870.17   73.20
   0  -8  -1 1773.88   76.07
   0   8   1 1899.34   77.98
   0  -8   1 1825.73   91.87
   0   8  -1 1871.41   72.14
   0   8   1 1941.99   70.49
   0   8  -1 1832.44   76.29
   0   8   1 1834.36   76.96
   0   8  -1 1917.15   70.53
   0   8   1 1883.07   71.80
   0   8  -1 1808.30   74.36
   0   8  -1 1816.56   88.14
   0  -8   1 1931.88   91.97
   0  -8   1 1770.83   92.00
   0   8  -1 1960.20   78.06
   0   8  -1 1881.59   77.12
   0   8   1 1876.12   88.50
   0  -8   1 1857.89   77.53
   0   8   1 1862.24   79.68
   0   8   1 1817.22   77.02
   0  -8  -1 1937.80   77.69
   0  -8  -1 1867.36   77.66
   0   8   1 1744.46   75.26
   0   8   1 1896.03   72.14
   0  -8   1 1873.44   77.50
   0  -8  -1 1760.10   91.91
   0   8  -1 1823.07   75.42
   0  -8  -1 1949.90   92.73
   0   8   1 1903.55   89.72
   0   8   1 1745.76   76.51
   0   8  -1 1845.17   89.10
   0   8  -1 1953.31   89.77
   0   8  -1 1870.97   79.81
   0   8  -1 1933.24   75.44
   0   8   1 1837.47   76.29
   0   8   1 1842.71   76.22
   0   8  -1 1921.28   71.63
   0  -8  -1 1861.43   78.60
   0   8  -1 1902.99   77.47
   0  -8   1 1775.73   78.41
   0  -8  -1 1871.65   93.66
   0   8  -1 1877.28   74.92
   0   8   1 1928.60   89.51
   0  -8   1 1899.77   77.53
   0   8  -1 1977.46   75.91
   1   8  -1  108.61    6.86
  -1   8   1  123.06    8.14
  -1   8   1  120.01    6.72
  -1   8   1  114.20    6.67
  -1  -8  -1  133.28   11.29
  -1  -8  -1  113.03    9.90
  -1  -8  -1  123.30    7.18
  -1   8   1  125.92   10.70
  -1   8   1  112.81    6.94
   1   8  -1  110.90    6.28
  -1  -8  -1  121.56    7.12
   1   8  -1  115.81    6.43
  -1   8   1  114.26    6.83
   1   8  -1  117.80    6.52
  -1   8   1  125.32    6.98
  -1   8   1  125.01    7.11
  -1   8   1  116.59   10.56
  -1   8   1  113.02   10.58
   1   8  -1  118.23    6.97
  -1   8   1  124.61    7.64
   1   8  -1  128.26    7.15
  -1   8   1  121.76    6.83
  -1   8   1  117.70    9.65
   1   8  -1  119.94    6.92
  -1  -8  -1  126.14   10.79
   1  -8   1  112.79   10.43
   1   8  -1  110.69    6.93
   1  -8   1  113.66    7.22
   1  -8   1  126.49    7.02
   1  -8   1  117.40    7.54
  -1   8   1  116.21    6.79
  -1   8   1  127.56    7.07
  -1  -8  -1  123.44    7.20
  -1   8   1  123.57    7.93
   1   8  -1  115.47   10.58
  -1   8   1  117.54    7.41
  -1   8   1  118.50    6.80
  -1  -8  -1  121.32    7.43
   1   8  -1  115.86    7.28
   1  -8   1  117.71   10.63
  -1   8   1  118.45   10.76
   1   8  -1  115.59   10.48
  -1  -8  -1  119.54    6.79
  -1   8   1  123.39    7.51
   1   8  -1  127.83   10.71
  -1   8   1  124.57    7.40
   1   8  -1  117.81    6.85
   1  -8   1  117.10   11.10
  -1  -8  -1  122.89    7.40
   1  -8   1  140.44   11.80
   1   8  -1  112.68    7.77
  -1   8   1  119.93    6.54
  -1   8   1  110.57    6.83
  -1  -8  -1  112.84   10.76
  -1  -8  -1  126.00    6.82
  -1   8   1  109.58    7.99
   1   8   1  112.37    7.11
  -1  -8   1  129.00   11.21
   1  -8  -1  105.96    6.63
  -1   8  -1  113.27   10.40
   1  -8  -1  120.37   11.22
  -1  -8   1  119.72    6.82
   1   8   1  115.17    6.40
  -1  -8   1  110.98   10.59
   1   8   1  116.06    6.26
   1   8   1  110.38    6.83
  -1   8  -1  127.41    7.05
  -1   8  -1  121.71    6.78
  -1  -8   1  107.78    6.72
   1  -8  -1  111.93   10.84
  -1   8  -1  117.82    7.12
   1   8   1  120.25   10.42
   1  -8  -1  110.26   10.87
   1   8   1  117.53   10.82
  -1   8  -1  115.94    7.65
  -1   8  -1  122.66   11.02
   1   8   1  116.76    6.47
  -1  -8   1  118.48    7.53
  -1   8  -1  119.09    6.67
  -1   8  -1  117.14    7.16
   1  -8  -1  116.98    7.48
  -1   8  -1  127.14   10.99
  -1  -8   1  111.04    6.98
  -1   8  -1  104.83    6.95
  -1   8  -1  117.50    6.76
   1   8   1  126.05    6.95
  -1   8  -1  119.45    7.18
  -1   8  -1  125.03    7.33
  -1   8  -1  116.54    7.13
  -1  -8   1  110.66    6.94
   1   8   1  109.40    6.49
   1   8   1  120.18    6.78
  -1   8  -1  123.13    6.98
  -1   8  -1  121.34    6.99
  -1   8  -1  115.47    6.51
  -1   8  -1  115.20    7.42
  -1  -8   1  116.42    7.11
  -1   8  -1  116.64    6.48
   1   8   1  110.26    7.05
  -1   8  -1  118.54    7.37
   1   8   1  121.09    6.81
   1   8   1  116.41    6.92
   1  -8  -1  115.48    7.07
  -1   8  -1  126.47   10.49
  -1  -8   1  118.11   10.91
  -1   8  -1  121.94    7.16
  -1  -8   1  117.47    7.14
   1   8   1  125.61   10.84
  -1   8  -1  128.40    6.56
   1   8   1  117.77    7.45
   1  -8  -1  123.29    7.27
   2   8  -1  38.483   6.731
  -2   8   1  42.238   4.080
  -2   8   1  39.424   4.818
  -2   8   1  44.940   5.169
  -2   8   1  41.852   3.978
  -2   8   1  42.433   4.051
   2  -8   1  41.784   7.102
  -2   8   1  43.785   4.274
  -2  -8  -1  36.154   3.508
  -2   8   1  37.389   4.253
  -2   8   1  42.250   4.092
  -2  -8  -1  42.146   6.422
  -2   8   1  39.036   3.978
   2   8  -1  44.138   3.782
   2   8  -1  42.581   3.774
   2  -8   1  40.310   4.035
  -2   8   1  40.008   3.774
  -2  -8  -1  44.888   6.994
   2   8  -1  35.483   5.822
  -2  -8  -1  43.892   3.565
  -2   8   1  42.439   4.247
  -2   8   1  50.731   7.217
  -2  -8  -1  49.562   4.388
  -2   8   1  42.005   4.260
   2   8  -1  32.693   3.218
  -2  -8  -1  43.663   7.118
   2   8  -1  41.977   3.754
   2   8  -1  32.934   3.483
  -2   8   1  38.006   3.599
  -2   8   1  39.272   4.132
  -2   8   1  50.936   4.027
  -2   8   1  35.797   6.327
  -2  -8  -1  39.685   3.938
  -2   8   1  38.817   3.679
  -2   8   1  42.355   3.621
   2  -8   1  28.984   6.684
  -2   8   1  53.487   7.190
  -2  -8  -1  43.385   3.933
   2  -8   1  31.008   5.858
  -2   8   1  40.930   3.746
   2   8  -1  39.608   3.725
  -2  -8  -1  41.339   3.903
  -2  -8  -1  40.507   3.910
  -2   8   1  44.338   4.321
  -2   8   1  40.915   4.170
   2  -8   1  39.620   3.965
   2   8  -1  43.282   4.232
   2   8  -1  38.393   3.727
  -2  -8  -1  35.666   3.444
   2   8  -1  39.599   4.321
   2   8  -1  40.972   6.574
  -2  -8  -1  38.533   3.903
   2  -8   1  66.316   8.102
  -2   8   1  30.552   7.034
  -2   8  -1  43.656   4.155
   2   8   1  44.883   4.360
   2   8   1  41.122   7.120
   2  -8  -1  39.568   7.044
  -2   8  -1  45.380   3.794
   2  -8  -1  44.800   4.352
   2   8   1  44.082   3.819
  -2   8  -1  42.866   4.728
   2  -8  -1  39.886   7.009
  -2   8  -1  37.168   6.599
  -2  -8   1  36.590   3.575
   2   8   1  39.657   3.836
  -2  -8   1  36.321   6.630
   2   8   1  37.616   3.898
   2  -8  -1  36.928   7.188
  -2  -8   1  41.238   4.082
  -2   8  -1  46.618   4.899
  -2  -8   1  39.172   3.832
  -2   8  -1  46.308   4.680
  -2   8  -1  39.423   3.962
   2   8   1  44.750   4.219
  -2   8  -1  39.940   3.796
  -2   8  -1  40.645   4.338
   2   8   1  39.437   3.489
  -2   8  -1  40.180   4.282
  -2   8  -1  47.296   4.087
  -2   8  -1  41.885   4.346
  -2   8  -1  40.804   3.847
  -2   8  -1  43.577   3.971
  -2   8  -1  39.469   6.550
  -2  -8   1  43.105   3.788
  -2   8  -1  36.706   3.563
  -2   8  -1  38.580   3.904
  -2  -8   1  45.594   4.393
   2  -8  -1  34.036   3.823
  -2   8  -1  39.802   3.772
  -2   8  -1  42.065   3.792
  -2   8  -1  42.046   6.118
  -2   8  -1  39.524   4.120
  -2   8  -1  34.947   4.341
  -2   8  -1  39.760   6.651
  -2  -8   1  40.824   3.947
  -2   8  -1  38.680   4.397
   2   8   1  33.471   5.845
  -2  -8   1  38.957   3.948
  -2  -8   1  34.769   3.483
   2   8   1  42.360   4.204
   2   8   1  27.919   6.320
  -2  -8   1  30.625   5.885
  -2  -8   1  50.378   7.165
   3   8  -1  19.094   3.450
  -3   8   1  20.633   3.137
  -3   8   1  21.394   3.912
   3   8  -1  25.269   3.476
  -3   8   1  23.161   3.473
  -3   8   1  24.343   3.529
  -3  -8  -1  24.624   5.769
  -3   8   1  21.510   3.616
  -3   8   1  23.862   3.245
  -3  -8  -1  18.636   3.616
  -3   8   1  15.017   5.572
  -3   8   1  26.904   3.698
  -3  -8  -1  16.221   5.558
   3   8  -1  19.435   3.203
   3   8  -1  18.467   3.007
  -3   8   1  19.963   3.349
  -3  -8  -1  22.476   3.229
  -3  -8  -1  23.580   3.937
   3   8  -1  30.816   3.169
  -3   8   1  22.364   3.286
   3   8  -1  21.404   3.707
   3  -8   1  24.570   3.316
  -3   8   1  23.693   3.158
  -3   8   1  18.815   5.672
   3   8  -1  27.080   6.308
  -3   8   1  20.231   2.833
   3  -8   1  19.433   5.959
  -3   8   1  27.520   3.946
  -3   8   1  29.005   4.390
   3   8  -1  20.262   3.531
  -3  -8  -1  24.697   3.383
   3  -8   1  21.114   5.483
  -3   8   1  23.924   3.089
  -3  -8  -1  19.674   3.408
   3   8  -1  22.813   6.010
  -3   8   1  14.879   3.667
   3  -8   1  23.839   6.627
  -3   8   1  22.003   4.105
  -3   8   1  23.050   6.121
  -3  -8  -1  24.720   3.946
   3   8  -1  24.035   3.174
  -3  -8  -1  22.953   3.133
   3   8  -1  26.165   5.854
  -3  -8  -1  24.060   3.100
  -3  -8  -1  19.175   6.565
  -3   8   1  26.427   3.535
  -3   8   1  24.765   4.128
  -3   8   1  9.7720  5.4400
  -3   8   1  18.132   3.257
   3  -8  -1  19.598   6.030
  -3   8  -1  24.689   3.231
   3   8   1  16.522   5.563
  -3   8  -1  20.973   4.034
   3   8   1  32.692   3.502
  -3   8  -1  23.816   3.625
   3  -8  -1  28.978   3.510
  -3   8  -1  23.387   3.990
  -3  -8   1  29.952   3.766
  -3   8  -1  24.084   6.004
   3  -8  -1  29.296   6.826
   3   8   1  21.893   3.400
  -3   8  -1  26.940   3.656
  -3  -8   1  18.233   3.266
   3   8   1  24.000   3.198
  -3   8  -1  21.800   4.160
  -3   8  -1  22.338   3.267
  -3  -8   1  23.563   3.806
  -3  -8   1  21.016   3.456
  -3   8  -1  19.878   3.754
  -3  -8   1  32.971   6.858
  -3  -8   1  21.116   3.381
  -3  -8   1  16.261   5.474
  -3   8  -1  23.747   3.634
  -3  -8   1  27.606   3.496
  -3   8  -1  20.711   3.136
   3   8   1  18.569   4.003
  -3   8  -1  27.951   3.316
  -3  -8   1  18.296   3.375
  -3   8  -1  24.057   3.606
  -3   8  -1  26.041   3.232
   3  -8  -1  15.788   5.906
   3   8   1  22.475   3.653
  -3   8  -1  21.490   3.562
  -3  -8   1  20.285   3.052
  -3   8  -1  27.114   3.518
  -3   8  -1  23.084   4.279
   3   8   1  27.630   3.258
   3   8   1  17.890   5.838
  -3   8  -1  24.527   5.891
  -3   8  -1  20.908   3.403
  -3   8  -1  18.838   5.607
  -3   8  -1  20.233   3.188
   3   8   1  22.362   3.201
  -3   8  -1  23.767   4.348
  -4   8   1  88.876   6.351
  -4   8   1  86.452   6.199
   4   8  -1  80.814   5.676
   4   8  -1  69.172   5.450
  -4   8   1  80.773   6.052
  -4   8   1  88.052   5.610
   4   8  -1  58.635   8.138
   4   8  -1  76.409   6.201
  -4  -8  -1  79.796   5.948
   4   8  -1  73.635   5.637
  -4  -8  -1  67.026   8.516
  -4   8   1  76.831   6.114
  -4   8   1  79.957   5.537
   4   8  -1  67.172   9.625
  -4  -8  -1  70.117   5.836
  -4   8   1  59.185   8.844
   4   8  -1  83.439   6.460
  -4  -8  -1  73.758   5.639
   4   8  -1  76.632   6.203
  -4   8   1  79.371  10.054
  -4   8   1  72.699   5.608
  -4   8   1  78.605   6.053
  -4   8   1  69.106   6.231
  -4   8   1  88.711   6.061
  -4   8   1  67.612   5.923
  -4   8   1  73.665   5.316
  -4  -8  -1  76.741   9.538
  -4   8   1  85.555   5.949
  -4  -8  -1  71.306   8.846
  -4  -8  -1  73.740   6.274
  -4  -8  -1  71.885   5.809
  -4   8   1  78.526   6.747
  -4   8   1  68.547   9.005
  -4   8   1  78.737   5.943
  -4   8   1  79.218   5.763
   4   8  -1  74.465   6.023
  -4  -8  -1  82.584   5.983
  -4  -8  -1  70.340   5.867
  -4   8   1  76.265   6.915
  -4  -8  -1  81.852   6.591
   4   8  -1  77.087  10.007
  -4   8   1  81.584   6.069
   4  -8   1  58.944   8.760
   4   8  -1  78.398   5.576
  -4   8   1  81.892   6.281
  -4  -8   1  68.712   8.913
  -4   8  -1  75.077   6.573
  -4   8  -1  80.726   6.159
  -4   8  -1  83.056   6.615
  -4   8  -1  78.910   5.640
   4   8   1  86.508   6.184
  -4   8  -1  81.271   6.101
  -4  -8   1  79.236   5.691
  -4   8  -1  79.084   5.451
  -4   8  -1  77.050   5.422
  -4  -8   1  78.703   6.211
  -4   8  -1  84.637   7.650
  -4  -8   1  67.695   5.533
  -4   8  -1  81.948   5.984
  -4   8  -1  79.955   6.003
   4   8   1  78.273   6.250
  -4   8  -1  76.761   5.814
   4   8   1  71.458   9.647
   4  -8  -1  71.047   9.440
   4   8   1  76.100   9.000
  -4   8  -1  86.242   6.139
   4  -8  -1  66.502   9.663
  -4   8  -1  79.018   6.209
  -4   8  -1  78.911   6.124
  -4  -8   1  78.660   6.042
  -4   8  -1  80.614   9.378
  -4  -8   1  81.969   6.289
  -4   8  -1  82.999   6.037
  -4  -8   1  82.022   5.744
  -4   8  -1  76.378   5.701
  -4  -8   1  80.750   6.616
  -4  -8   1  61.257   8.759
   4   8   1  73.346   6.011
   4   8   1  73.923   6.202
  -4   8  -1  77.916   9.385
   4   8   1  77.106   6.118
   4   8   1  79.261   6.082
  -4   8  -1  68.855   5.932
  -4  -8   1  75.358   5.744
   4   8   1  66.681   6.247
   4   8   1  76.685   6.132
  -4   8  -1  75.821   9.580
  -4   8  -1  81.826   6.642
   4  -8  -1  73.817  10.045
   4  -8  -1  77.842   6.119
  -4   8  -1  83.332   6.096
  -5   8   1  34.093   4.652
   5   8  -1  31.323   4.406
   5   8  -1  43.618   5.002
  -5  -8  -1  33.142   4.154
  -5   8   1  31.566   3.943
  -5   8   1  34.449   3.822
   5   8  -1  32.478   3.685
  -5   8   1  37.208   3.880
  -5   8   1  28.116   3.427
  -5   8   1  28.603   3.751
   5   8  -1  34.104   4.131
   5   8  -1  31.114   4.282
  -5   8   1  29.130   4.433
  -5   8   1  30.260   6.672
  -5   8   1  34.264   4.665
  -5  -8  -1  30.512   4.020
   5   8  -1  32.123   4.183
  -5  -8  -1  28.455   4.060
  -5   8   1  33.860   4.500
  -5  -8  -1  27.162   3.526
  -5  -8  -1  30.376   6.833
  -5   8   1  14.917   6.223
  -5   8   1  33.354   4.592
  -5   8   1  33.082   4.411
  -5  -8  -1  27.812   4.038
  -5  -8  -1  35.338   3.847
  -5   8   1  32.754   4.017
   5   8  -1  33.187   7.153
  -5   8   1  34.133   4.699
   5   8  -1  31.214   3.965
   5  -8   1  24.305   6.884
  -5   8   1  32.569   4.128
  -5  -8  -1  32.846   4.429
  -5   8   1  33.392   6.478
  -5   8   1  38.545   4.592
   5  -8   1  30.709   7.288
  -5  -8  -1  45.672   4.648
  -5   8   1  28.986   4.805
  -5   8   1  27.041   4.085
  -5  -8  -1  35.566   4.065
  -5  -8   1  31.069   3.821
  -5   8  -1  25.982   6.469
  -5   8  -1  32.240   3.625
  -5   8  -1  24.813   4.458
   5  -8  -1  30.373   7.870
   5   8   1  33.147   4.232
   5   8   1  24.514   6.573
  -5   8  -1  30.672   4.326
  -5  -8   1  33.206   4.264
  -5   8  -1  35.692   4.454
  -5   8  -1  34.976   3.910
  -5  -8   1  31.334   4.399
  -5  -8   1  33.262   3.666
  -5   8  -1  33.826   5.331
  -5   8  -1  31.291   4.277
  -5  -8   1  20.621   7.063
  -5  -8   1  33.324   3.697
  -5   8  -1  30.676   4.012
   5   8   1  30.931   3.870
  -5   8  -1  34.503   4.217
  -5   8  -1  37.874   4.041
  -5   8  -1  30.016   6.172
   5   8   1  31.999   4.518
   5   8   1  32.390   4.263
  -5  -8   1  31.754   3.778
  -5   8  -1  32.791   3.875
  -5  -8   1  34.276   4.395
   5   8   1  36.987   4.895
  -5   8  -1  36.243   4.475
   5   8   1  32.709   4.050
  -5  -8   1  27.572   4.160
  -5   8  -1  34.750   4.166
   5  -8  -1  20.300   6.268
  -5   8  -1  33.442   4.240
  -5   8  -1  34.156   4.636
   5   8   1  30.835   4.390
  -5   8  -1  29.324   4.405
  -5   8  -1  25.693   3.596
  -6  -8  -1  87.200   6.242
  -6  -8  -1  69.818   5.400
   6   8  -1  87.142   6.494
   6   8  -1  99.193   7.216
  -6   8   1  82.494   6.238
  -6   8   1  94.468   7.579
  -6  -8  -1  86.635   6.304
  -6   8   1  82.342   6.732
  -6   8   1  79.202   5.667
   6   8  -1  88.702   6.868
  -6   8   1  93.729   5.889
  -6   8   1  82.813   6.578
  -6   8   1  87.574   6.318
  -6   8   1  84.601   6.065
  -6   8   1  95.777   6.655
   6   8  -1  90.558   6.271
  -6   8   1  92.291   6.842
  -6   8   1  82.629   6.101
  -6  -8  -1  81.269   5.860
  -6  -8  -1  88.579   6.573
  -6  -8  -1  85.325   6.395
   6   8  -1  75.425   6.194
   6   8  -1  97.125   6.151
  -6   8   1  87.469   6.483
  -6   8   1  89.325   6.537
  -6  -8  -1  83.885   6.355
  -6   8   1  82.186   6.601
  -6  -8  -1  94.019   6.704
   6   8  -1  103.98    7.14
  -6  -8  -1  84.556   6.545
  -6   8   1  85.415   6.458
  -6  -8   1  83.879   5.924
  -6   8  -1  89.896   6.347
  -6   8  -1  90.294   6.107
  -6   8  -1  90.730   6.432
   6   8   1  89.661   7.081
  -6   8  -1  87.709   5.668
  -6   8  -1  95.249   6.648
  -6   8  -1  88.568   6.703
   6   8   1  92.993   6.816
  -6   8  -1  97.686   6.374
  -6   8  -1  87.267   6.257
  -6  -8   1  91.319   6.542
  -6  -8   1  90.351   6.690
  -6  -8   1  85.618   6.009
   6   8   1  83.557   6.506
  -6  -8   1  78.818   6.056
  -6  -8   1  83.932   6.417
   6   8   1  89.996   6.158
  -6   8  -1  85.626   6.066
  -6   8  -1  94.738   7.448
   6   8   1  91.160   6.701
   6   8   1  105.13    6.86
  -6  -8   1  86.972   6.140
   6   8   1  92.676   6.415
  -6   8  -1  87.388   6.664
  -6   8  -1  93.050   6.043
  -6   8  -1  83.986   6.160
  -6  -8   1  77.909   6.090
  -6  -8   1  81.114   6.325
  -6   8  -1  75.835   6.251
  -7   8   1  163.87    9.01
  -7   8   1  166.53    9.67
  -7   8   1  168.82    8.54
   7   8  -1  168.60    9.26
  -7   8   1  177.26    9.31
  -7  -8  -1  196.06    8.97
  -7   8   1  170.47    8.92
   7   8  -1  179.31    9.42
  -7  -8  -1  179.24    9.18
  -7   8   1  164.00    8.95
   7   8  -1  171.77    8.99
  -7   8   1  172.56    8.82
  -7  -8  -1  157.40    8.29
  -7  -8  -1  172.04    8.90
   7   8  -1  166.18    8.41
  -7  -8  -1  168.36    8.64
  -7   8   1  143.94    8.83
  -7  -8  -1  169.66    8.81
   7   8  -1  181.12    9.12
  -7  -8  -1  179.69    9.23
   7   8  -1  178.69    9.04
  -7  -8  -1  165.67    8.82
  -7   8   1  197.21    9.14
  -7   8   1  170.59    8.87
  -7   8   1  169.11    9.07
  -7   8   1  171.41    8.80
   7   8   1  179.58    9.24
  -7  -8   1  172.04    9.12
  -7   8  -1  167.86    8.90
  -7   8  -1  175.25    9.12
  -7   8  -1  156.66    8.43
  -7   8  -1  180.95    8.97
  -7  -8   1  170.41    8.74
  -7   8  -1  169.23    8.98
  -7   8  -1  168.06    9.79
   7   8   1  186.73    9.23
   7   8   1  171.47    9.41
  -7  -8   1  172.16    8.91
   7   8   1  171.39    8.85
  -7   8  -1  169.98    9.03
   7   8   1  185.29    9.53
  -7  -8   1  157.76    8.44
  -7   8  -1  168.94    8.22
  -7  -8   1  179.11    9.19
  -7   8  -1  152.79    8.61
  -7  -8   1  176.08    9.09
  -7   8  -1  165.25    8.77
  -7   8  -1  174.22    8.24
   7   8   1  190.88    8.74
  -7  -8   1  181.66    9.09
   8   8  -1  25.564   3.293
  -8  -8  -1  27.782   2.869
   8   8  -1  21.086   2.653
   8   8  -1  26.245   3.074
  -8  -8  -1  23.999   2.849
  -8  -8  -1  21.633   2.763
  -8  -8  -1  29.344   3.066
   8   8   1  28.348   3.003
   8   8   1  23.963   2.672
   8   8   1  23.011   3.214
  -8  -8   1  27.480   3.117
   8   8   1  36.640   3.546
  -8  -8   1  24.399   2.825
  -8  -8   1  19.454   2.641
   8   8   1  37.127   3.394
   0  -9   1  511.96   21.84
   0   9  -1  519.26   21.71
   0   9  -1  507.13   21.08
   0   9  -1  463.52   21.70
   0  -9   1  516.06   22.42
   0   9   1  461.37   27.54
   0  -9  -1  528.23   22.43
   0   9   1  503.86   21.42
   0   9  -1  500.10   22.28
   0   9  -1  503.86   28.94
   0  -9  -1  520.67   22.47
   0   9   1  462.71   28.52
   0   9   1  524.82   20.74
   0   9  -1  517.42   20.69
   0   9  -1  464.72   28.17
   0  -9  -1  498.85   22.20
   0   9  -1  487.77   20.61
   0   9   1  508.34   28.92
   0   9   1  520.80   20.76
   0  -9  -1  483.86   29.45
   0  -9   1  458.61   29.48
   0   9  -1  499.45   23.12
   0   9  -1  524.67   21.57
   0  -9  -1  484.89   21.49
   0   9   1  485.27   21.97
   0   9   1  454.46   27.57
   0  -9   1  473.62   29.00
   0   9  -1  482.46   21.61
   0   9  -1  489.81   22.12
   0   9   1  515.10   21.78
   0  -9  -1  498.81   29.94
   0   9   1  525.17   21.73
   0   9  -1  502.32   20.51
   0   9  -1  456.05   27.50
   0   9   1  476.59   21.76
   0  -9   1  507.24   22.21
   0  -9  -1  511.66   22.53
   0  -9  -1  542.93   22.48
   0   9   1  504.84   22.48
   0  -9   1  523.98   22.52
   0   9   1  489.68   21.95
   0  -9   1  514.45   22.22
   0   9   1  489.61   22.91
   0   9  -1  496.52   21.70
   0   9   1  493.36   20.52
   0  -9   1  535.94   29.96
   0  -9  -1  495.45   29.60
   0   9  -1  502.18   22.57
   0   9  -1  486.47   22.09
   0   9   1  498.58   21.68
   0   9   1  524.53   20.62
   0   9  -1  513.64   20.77
   0   9  -1  515.18   21.72
   0   9   1  497.42   21.08
   0   9  -1  477.41   21.12
   0   9  -1  463.43   21.75
   0   9  -1  498.85   28.79
   0   9   1  504.67   22.23
   0  -9   1  472.41   22.20
  -1   9   1  53.468   4.274
  -1   9   1  58.594   4.998
  -1   9   1  52.060   4.485
  -1   9   1  54.434   8.336
  -1  -9  -1  48.827   4.594
  -1   9   1  51.698   4.386
   1   9  -1  52.222   4.466
   1   9  -1  52.254   4.625
   1  -9   1  49.531   4.641
  -1   9   1  53.038   4.429
  -1  -9  -1  55.767   4.865
   1   9  -1  48.929   7.602
  -1  -9  -1  61.301   5.054
   1  -9   1  55.564   5.019
  -1   9   1  57.537   4.610
  -1   9   1  55.042   4.621
   1   9  -1  53.750   4.552
  -1   9   1  47.302   4.919
   1  -9   1  56.861   4.738
   1   9  -1  46.442   7.006
  -1  -9  -1  57.472   8.282
  -1  -9  -1  56.227   4.716
  -1   9   1  44.199   4.662
  -1   9   1  41.515   7.417
   1   9  -1  53.593   4.237
  -1   9   1  56.097   4.594
   1   9  -1  54.338   4.474
  -1   9   1  56.852   4.763
  -1   9   1  53.211   4.183
  -1   9   1  56.730   4.706
   1  -9   1  53.383   7.639
  -1   9   1  47.891   4.776
  -1   9   1  51.902   5.523
   1  -9   1  45.475   7.790
   1   9  -1  54.276   4.442
  -1  -9  -1  49.689   4.562
  -1   9   1  45.641   4.376
  -1  -9  -1  52.272   7.956
   1  -9   1  61.584   8.512
   1   9  -1  55.266   5.554
   1  -9   1  55.332   4.611
  -1   9   1  55.569   7.956
   1  -9   1  52.090   7.555
  -1  -9  -1  48.110   4.197
   1   9  -1  48.106   7.443
  -1  -9  -1  52.290   4.314
  -1  -9  -1  61.330   5.242
   1   9  -1  48.649   4.034
  -1   9   1  52.329   5.493
   1   9  -1  52.861   4.453
  -1   9   1  55.398   5.316
   1   9  -1  59.342   4.610
  -1   9  -1  53.641   5.085
  -1   9  -1  53.788   5.076
  -1   9  -1  60.411   5.162
  -1   9  -1  49.138   4.627
  -1   9  -1  53.278   4.411
  -1   9  -1  49.536   7.636
  -1   9  -1  50.295   4.173
   1   9   1  54.617   4.566
  -1  -9   1  51.474   4.766
   1   9   1  52.368   4.540
   1  -9  -1  49.276   4.462
  -1   9  -1  54.559   4.479
  -1  -9   1  54.090   4.555
  -1   9  -1  55.843   5.330
  -1  -9   1  46.346   4.889
  -1   9  -1  60.952   4.773
  -1  -9   1  49.138   8.073
   1  -9  -1  53.498   7.552
  -1  -9   1  51.534   8.265
  -1   9  -1  53.985   4.442
   1  -9  -1  60.334   4.746
   1  -9  -1  53.864   5.060
   1   9   1  54.928   4.991
   1   9   1  51.169   4.679
  -1   9  -1  51.065   7.805
  -1  -9   1  42.682   4.194
  -1   9  -1  53.662   4.207
   1   9   1  45.517   4.022
  -1   9  -1  56.819   4.932
   1   9   1  51.754   7.823
   1   9   1  44.201   7.116
   1   9   1  52.873   4.244
  -1   9  -1  50.801   4.713
  -1  -9   1  54.163   4.458
  -1   9  -1  48.767   7.415
   1  -9  -1  44.409   7.180
  -1   9  -1  58.728   4.932
   1  -9  -1  57.510   5.314
   1   9   1  56.868   4.752
  -1   9  -1  51.427   4.502
  -1   9  -1  46.468   7.133
  -1   9  -1  58.948   5.175
   1   9   1  60.840   4.739
  -1  -9   1  47.061   7.851
  -1   9  -1  51.652   4.532
   1  -9  -1  55.572   8.230
  -1   9  -1  51.835   4.669
  -1  -9   1  49.637   4.530
  -1  -9   1  54.107   4.099
   1   9   1  55.307   4.672
   1  -9  -1  36.970   7.345
  -2   9   1  11.772   2.901
  -2   9   1  8.5075  3.0580
  -2  -9  -1  10.721   2.886
  -2   9   1  8.6742  3.2564
   2   9  -1  8.9692  2.8496
  -2   9   1  13.024   3.493
   2  -9   1  9.3152  5.4612
  -2   9   1  9.3318  2.7444
  -2  -9  -1  8.6332  3.3632
  -2   9   1  13.131   3.619
   2   9  -1  10.097   5.046
  -2   9   1  11.410   2.728
   2  -9   1  12.884   5.586
   2  -9   1  12.414   3.334
   2  -9   1  16.399   3.638
  -2   9   1  9.8384  3.3798
   2   9  -1  8.1557  5.0058
  -2   9   1  6.6811  2.9632
  -2   9   1  10.980   5.329
   2   9  -1  14.719   3.000
   2   9  -1  12.622   2.779
   2   9  -1  9.9513  2.9833
  -2   9   1  9.4299  3.0395
  -2   9   1  9.0369  3.6408
   2   9  -1  10.617   3.262
  -2   9   1  7.9058  2.5154
  -2  -9  -1  11.683   2.708
  -2   9   1  11.152   3.275
   2   9  -1  12.819   3.034
  -2   9   1  11.597   3.772
  -2   9   1  13.314   2.962
  -2   9   1  10.371   4.966
  -2  -9  -1  11.417   2.851
  -2  -9  -1  7.1880  4.9181
  -2   9   1  12.113   3.600
  -2   9   1  13.251   2.809
   2  -9   1  6.7784  5.4116
   2  -9   1  14.238   5.211
  -2  -9  -1  11.008   2.911
  -2  -9  -1  10.587   2.873
  -2  -9  -1  11.703   3.638
  -2  -9  -1  16.647   5.604
   2  -9   1  6.3019  3.0847
   2   9  -1  8.4675  3.1382
  -2  -9  -1  6.4830  3.4866
  -2   9   1  18.530   5.550
   2   9  -1  11.307   2.710
  -2   9  -1  15.022   5.955
  -2   9  -1  12.409   3.719
  -2   9  -1  19.227   3.985
  -2  -9   1  9.3499  2.9765
  -2   9  -1  10.286   3.432
  -2   9  -1  14.868   5.531
  -2   9  -1  15.241   3.298
  -2   9  -1  14.332   2.901
  -2   9  -1  12.635   3.277
  -2   9  -1  10.219   3.347
  -2   9  -1  11.779   2.902
  -2   9  -1  10.232   3.480
   2   9   1  11.916   2.938
  -2   9  -1  9.7526  3.2628
  -2   9  -1  12.892   2.962
  -2  -9   1  9.1261  5.1265
   2   9   1  10.193   5.127
  -2  -9   1  7.9539  5.0106
   2  -9  -1  10.124   3.363
  -2  -9   1  6.3813  3.5531
   2   9   1  11.075   2.571
  -2  -9   1  12.751   2.746
  -2  -9   1  10.620   2.925
  -2   9  -1  10.858   3.070
  -2  -9   1  11.547   3.052
   2   9   1  11.691   3.457
  -2   9  -1  4.4133  4.5086
  -2   9  -1  17.833   3.429
   2   9   1  15.534   2.908
   2   9   1  12.074   3.024
   2  -9  -1  12.347   3.361
   2  -9  -1  10.712   2.955
   2   9   1  11.883   3.249
   2  -9  -1  0.6167  5.0746
   2  -9  -1  6.4826  5.4374
   2  -9  -1  7.5039  5.4309
   2   9   1  7.4724  5.6518
   2   9   1  15.361   4.933
  -2   9  -1  10.449   3.448
  -2   9  -1  8.3819  2.5849
   2   9   1  8.1989  2.8056
  -2   9  -1  9.5090  3.5856
  -2  -9   1  8.3562  3.3438
   2   9   1  10.223   2.909
  -2  -9   1  28.777   3.482
  -2   9  -1  11.447   3.892
  -3   9   1  17.334   5.581
  -3   9   1  4.0222  2.2728
  -3  -9  -1  20.081   3.217
  -3   9   1  29.253   6.836
  -3   9   1  17.772   3.485
   3   9  -1  15.583   3.470
  -3  -9  -1  9.2388  3.4240
  -3   9   1  16.342   3.647
  -3   9   1  6.3792  5.5761
  -3   9   1  14.224   3.619
   3   9  -1  14.099   3.088
  -3   9   1  19.778   3.836
  -3   9   1  11.229   3.315
  -3   9   1  12.455   3.323
  -3  -9  -1  9.2316  3.5941
   3   9  -1  18.625   3.205
   3   9  -1  15.297   3.186
  -3   9   1  18.005   3.335
   3   9  -1  22.820   6.860
  -3   9   1  15.358   3.475
  -3   9   1  10.972   3.223
  -3   9   1  24.447   4.339
   3  -9   1  14.821   6.140
  -3  -9  -1  9.3437  2.9121
  -3   9   1  16.073   3.899
  -3   9   1  14.673   3.528
  -3  -9  -1  11.126   5.384
  -3   9   1  20.884   4.176
   3  -9   1  19.178   5.879
  -3   9   1  16.030   3.985
  -3  -9  -1  31.321   3.373
  -3  -9  -1  19.473   3.812
  -3  -9  -1  15.672   3.251
  -3  -9  -1  12.584   3.170
   3   9  -1  14.620   6.047
  -3   9   1  17.567   3.012
  -3  -9  -1  12.953   5.812
  -3   9   1  17.917   3.362
   3   9  -1  10.822   3.630
  -3   9   1  17.403   4.067
   3   9  -1  17.047   3.083
   3  -9   1  20.579   3.397
   3   9  -1  11.407   3.802
   3  -9   1  11.377   5.976
   3   9  -1  20.383   3.634
  -3   9  -1  8.4389  5.2754
  -3   9  -1  15.494   3.731
  -3   9  -1  20.936   3.166
   3   9   1  16.270   3.158
  -3  -9   1  19.592   3.365
   3   9   1  20.543   5.932
  -3  -9   1  4.5766  5.0208
   3   9   1  18.146   3.348
  -3   9  -1  13.063   3.168
  -3   9  -1  11.176   3.977
  -3  -9   1  24.976   3.899
  -3   9  -1  19.194   3.455
  -3   9  -1  17.870   3.330
  -3  -9   1  17.636   3.804
  -3   9  -1  14.361   4.095
   3  -9  -1  5.0257  6.4797
   3   9   1  9.8083  3.2116
   3   9   1  13.176   3.348
  -3   9  -1  14.133   3.405
  -3   9  -1  11.222   3.165
  -3  -9   1  18.446   3.423
  -3   9  -1  23.168   3.672
  -3   9  -1  16.693   3.342
  -3  -9   1  14.324   3.066
  -3   9  -1  12.444   6.560
  -3   9  -1  13.280   4.075
   3  -9  -1  14.052   3.535
   3   9   1  14.490   3.362
  -3  -9   1  13.706   3.168
  -3   9  -1  16.775   3.545
   3   9   1  18.815   3.419
   3  -9  -1  12.030   2.976
  -3   9  -1  14.402   3.446
  -3   9  -1  16.726   3.071
  -3   9  -1  17.091   3.083
  -3  -9   1  14.297   3.289
  -3   9  -1  18.136   4.111
   3   9   1  15.676   3.529
   3  -9  -1  7.3926  5.4626
  -3   9  -1  10.820   5.436
  -3  -9   1  7.8416  5.2543
   3   9   1  13.530   5.374
   3  -9  -1  9.5924  5.6479
  -3  -9   1  17.141   2.926
  -4  -9  -1  86.691   6.154
  -4   9   1  94.019   6.834
  -4  -9  -1  101.63    7.14
  -4  -9  -1  93.889   6.507
  -4   9   1  96.008   6.881
   4   9  -1  93.951   6.820
  -4   9   1  99.221   6.523
  -4   9   1  101.05    6.76
   4   9  -1  86.160   6.558
   4   9  -1  96.007   6.695
  -4  -9  -1  99.876   7.072
  -4   9   1  95.107   6.514
  -4   9   1  92.835   7.690
  -4   9   1  102.96    7.10
   4   9  -1  101.38    7.45
  -4   9   1  103.32    7.46
   4  -9   1  91.131   6.580
  -4   9   1  109.76    6.95
  -4  -9  -1  107.56    6.76
  -4  -9  -1  92.097   6.465
   4   9  -1  87.729   6.273
  -4   9   1  92.935   6.624
  -4   9   1  93.271   6.243
   4   9  -1  96.087   6.637
  -4  -9  -1  93.335   6.449
  -4   9   1  92.052   8.148
  -4   9   1  102.94    6.76
   4   9  -1  83.382   6.423
  -4   9   1  103.65    7.24
  -4   9   1  98.500   6.236
  -4   9   1  96.533   7.006
  -4   9  -1  85.728   7.076
  -4  -9   1  92.250   6.736
  -4  -9   1  87.342   6.439
  -4   9  -1  98.786   7.418
  -4  -9   1  92.398   6.912
  -4   9  -1  100.34    7.23
  -4   9  -1  96.130   8.122
   4   9   1  107.04    6.92
  -4   9  -1  108.53    7.36
   4   9   1  99.933   6.803
   4   9   1  86.208   6.559
  -4   9  -1  86.387   6.676
  -4   9  -1  88.979   6.800
  -4   9  -1  92.311   6.489
  -4  -9   1  95.062   6.549
  -4   9  -1  101.41    6.79
   4   9   1  92.057   6.801
   4   9   1  108.52    7.43
  -4   9  -1  85.432   7.276
  -4   9  -1  95.343   7.325
   4   9   1  101.70    6.64
  -4   9  -1  102.09    6.71
  -4   9  -1  90.330   6.883
  -4   9  -1  97.580   6.226
  -4   9  -1  103.99    6.90
  -4  -9   1  102.15    7.32
  -4  -9   1  106.20    6.86
  -4  -9   1  86.880   6.064
   4   9   1  87.539   6.838
  -4   9  -1  90.114   6.311
  -4   9  -1  100.95    6.17
   5   9  -1  15.583   3.494
  -5   9   1  16.496   3.504
  -5  -9  -1  11.771   3.147
  -5  -9  -1  14.903   3.265
   5   9  -1  9.6215  3.5539
  -5   9   1  9.8664  3.5873
  -5   9   1  9.7815  3.6237
  -5   9   1  9.6725  3.2911
  -5   9   1  15.404   3.777
   5   9  -1  14.393   3.520
  -5   9   1  10.400   3.171
  -5  -9  -1  15.061   3.331
  -5  -9  -1  15.316   3.527
  -5   9   1  14.169   3.716
  -5  -9  -1  17.518   3.661
   5   9  -1  16.248   3.936
  -5   9   1  7.7795  3.6943
  -5   9   1  16.777   3.243
  -5   9   1  17.700   4.762
  -5   9   1  19.356   3.452
  -5   9   1  1.8685  2.3480
   5   9  -1  11.218   4.014
  -5   9   1  14.218   3.356
   5   9  -1  13.383   3.639
  -5  -9  -1  13.506   3.461
  -5  -9  -1  14.170   3.291
  -5   9   1  23.225   3.878
   5   9  -1  14.637   3.397
  -5   9   1  13.949   3.266
  -5   9  -1  10.590   3.234
  -5  -9   1  16.029   3.252
  -5   9  -1  18.628   3.809
  -5   9  -1  16.518   3.664
  -5   9  -1  16.767   3.485
  -5   9  -1  9.4203  3.6395
   5   9   1  10.498   3.153
  -5   9  -1  13.418   3.133
  -5   9  -1  12.001   3.857
   5   9   1  14.345   3.498
  -5   9  -1  2.0964  2.2377
  -5   9  -1  9.8696  4.5065
  -5   9  -1  15.468   3.034
   5   9   1  14.289   3.760
  -5   9  -1  11.730   3.254
  -5  -9   1  8.7440  3.2473
  -5   9  -1  9.5385  3.7091
  -5  -9   1  15.020   3.429
   5   9   1  10.523   3.386
  -5   9  -1  15.254   3.342
   5   9   1  14.485   3.541
   5   9   1  9.3573  3.4872
  -5   9  -1  13.966   2.952
  -5  -9   1  14.348   3.424
   5  -9  -1  9.8452  3.6733
   5   9   1  17.693   3.631
  -5   9  -1  16.958   3.269
  -5  -9   1  15.963   3.509
  -5   9  -1  11.159   3.116
  -5  -9   1  14.338   3.610
  -6   9   1  9.7428  2.6734
  -6  -9  -1  3.1169  2.6861
  -6   9   1  -2.998   3.716
  -6  -9  -1  5.3497  2.6926
  -6   9   1  -3.815   3.038
   6   9  -1  7.3169  3.3235
  -6   9   1  6.6910  3.1862
  -6   9   1  1.8238  3.0671
  -6  -9  -1  4.6391  3.1837
  -6   9   1  2.0137  2.6118
  -6   9   1  0.6596  2.8555
  -6   9   1  2.1661  2.4182
  -6   9   1  0.2950  3.1053
   6   9  -1  3.9881  3.1660
  -6  -9  -1  2.1198  2.8126
  -6   9   1  4.8041  3.0276
  -6  -9  -1  1.5686  3.0487
  -6   9   1  5.3302  3.0299
   6   9  -1  8.8270  3.2782
  -6   9   1  5.4022  3.2684
  -6  -9  -1  2.3982  2.9727
   6   9  -1  6.9106  3.3537
   6   9  -1  6.7441  3.2094
  -6   9   1 -0.3144  2.9470
   6   9  -1  1.8337  3.3548
  -6   9   1  4.1594  2.8685
  -6   9  -1  2.9987  2.7830
  -6   9  -1  0.4274  2.7320
  -6  -9   1  2.6675  2.6103
  -6  -9   1  6.6296  2.7482
   6   9   1  4.0310  3.0895
  -6   9  -1  4.6747  3.0740
   6   9   1  1.1893  3.0127
   6   9   1  6.4460  2.8674
  -6  -9   1  2.7212  3.1944
  -6   9  -1  7.4643  2.7554
  -6   9  -1  4.4442  3.1855
  -6  -9   1  -1.790   2.771
  -6  -9   1 -0.7124  2.5408
  -6   9  -1  1.3338  2.9918
  -6   9  -1  1.7946  2.9181
  -6  -9   1  3.7227  3.0323
  -6   9  -1  0.8180  3.4036
   6   9   1  3.7985  3.4730
  -6  -9   1  5.6118  2.7900
   6   9   1  4.8561  3.0806
  -6   9  -1  5.6329  3.0487
   6   9   1  6.1576  3.4580
  -6   9  -1  4.3148  2.7225
  -6   9  -1  2.5448  2.9254
  -6   9  -1  7.9808  3.3019
  -6   9  -1  7.5286  3.8801
   6   9   1  3.1748  2.8620
  -6   9  -1  2.6651  2.8545
  -7   9   1  67.801   4.657
  -7   9   1  66.292   4.697
  -7  -9  -1  85.006   4.901
  -7   9   1  73.914   4.859
  -7   9   1  61.730   4.876
   7   9  -1  72.077   4.745
  -7   9   1  65.133   4.751
  -7   9   1  65.318   4.635
  -7   9   1  68.356   4.831
  -7   9   1  73.698   5.089
  -7   9   1  78.014   4.950
   7   9  -1  73.093   5.383
  -7   9   1  68.371   5.036
  -7  -9  -1  63.538   4.547
  -7  -9  -1  65.525   4.512
   7   9  -1  71.812   5.013
   7   9  -1  72.427   4.698
  -7  -9  -1  65.900   4.813
   7   9  -1  78.142   4.891
  -7  -9  -1  73.209   4.824
  -7   9   1  74.130   5.673
  -7  -9  -1  72.228   4.832
  -7  -9   1  72.085   5.260
  -7   9  -1  65.832   4.831
   7   9   1  63.831   4.702
   7   9   1  64.689   4.898
  -7   9  -1  65.085   4.218
  -7   9  -1  67.135   4.723
   7   9   1  67.316   5.019
   7   9   1  79.915   5.047
  -7   9  -1  64.462   4.684
  -7   9  -1  72.391   4.873
  -7   9  -1  64.004   4.863
  -7   9  -1  69.114   4.702
  -7  -9   1  68.097   4.657
  -7   9  -1  84.701   5.122
  -7  -9   1  68.665   4.966
  -7   9  -1  67.497   4.612
  -7  -9   1  74.619   4.885
  -7   9  -1  71.997   5.510
   7   9   1  69.744   4.750
   7   9   1  77.333   5.583
  -7  -9   1  64.421   4.745
   0  10  -1  25.967   6.293
   0  10   1  25.144   4.797
   0  10   1  17.184   3.325
   0 -10  -1  27.113   4.520
   0  10   1  26.216   3.987
   0 -10   1  22.992   6.377
   0  10  -1  18.295   3.739
   0 -10  -1  30.750   3.842
   0 -10  -1  17.842   6.791
   0  10  -1  23.919   3.961
   0 -10  -1  24.670   3.778
   0  10   1  31.586   3.552
   0  10   1  20.923   7.012
   0  10  -1  24.645   3.298
   0 -10  -1  12.314   5.777
   0  10   1  19.666   3.438
   0  10  -1  30.085   4.149
   0 -10   1  28.110   3.698
   0 -10   1  19.995   3.596
   0 -10  -1  22.870   4.042
   0  10   1  25.846   3.939
   0  10  -1  16.373   6.536
   0 -10   1  26.232   3.814
   0 -10   1  19.643   3.718
   0  10   1  21.240   6.101
   0 -10   1  21.464   3.745
   0  10  -1  23.907   3.544
   0  10   1  28.391   3.537
   0  10   1  28.564   3.669
   0  10  -1  23.555   3.218
   0  10   1  24.492   3.413
   0  10  -1  30.758   3.658
   0 -10  -1  19.188   3.816
   0 -10   1  26.885   6.764
   0 -10   1  22.174   3.754
   0  10   1  25.207   3.762
   0  10  -1  25.408   3.691
   0  10  -1  22.928   3.731
   0 -10   1  20.636   6.738
   0  10  -1  21.943   3.362
   0  10  -1  20.711   5.185
   0  10  -1  23.815   3.595
   0 -10  -1  24.592   4.039
  -1  10   1  221.19   11.07
  -1  10   1  223.32   10.99
  -1  10   1  214.03   16.66
  -1  10   1  215.98   10.49
  -1 -10  -1  182.69   16.13
  -1 -10  -1  251.15   11.92
  -1 -10  -1  225.41   10.99
   1  10  -1  222.12   10.60
   1 -10   1  232.08   11.23
  -1 -10  -1  205.03   16.63
  -1 -10  -1  208.51   11.42
   1  10  -1  180.72   15.83
   1 -10   1  219.83   11.44
   1  10  -1  217.58   11.12
  -1  10   1  214.29   11.12
  -1  10   1  224.51   11.78
   1  10  -1  234.75   11.16
  -1  10   1  248.54   10.93
   1 -10   1  192.30   17.47
  -1  10   1  217.61   10.51
  -1  10   1  243.52   11.08
   1  10  -1  218.30   10.48
  -1  10   1  232.72   10.87
  -1  10   1  181.75   15.20
  -1  10   1  215.99   11.05
   1  10  -1  240.74   11.79
   1 -10   1  228.03   11.46
  -1  10   1  212.37   11.18
  -1 -10  -1  242.55   11.48
  -1  10   1  221.17   11.31
   1  10  -1  231.43   10.61
  -1 -10  -1  210.96   10.44
   1 -10   1  195.84   16.50
  -1 -10  -1  234.84   11.68
  -1  10   1  220.31   16.49
   1  10  -1  195.70   15.92
  -1  10   1  220.97   11.58
   1 -10   1  228.97   11.74
  -1  10   1  231.84   12.15
   1  10  -1  228.38   11.42
  -1  10   1  212.57   11.03
   1 -10   1  241.35   11.37
  -1  10   1  208.80   11.03
  -1 -10  -1  233.90   11.69
  -1 -10  -1  205.34   10.88
   1  10   1  212.46   16.34
  -1  10  -1  222.82   12.38
   1  10   1  220.10   10.70
   1 -10  -1  188.56   16.54
  -1  10  -1  227.47   11.08
   1  10   1  214.08   11.66
  -1  10  -1  233.00   11.20
  -1 -10   1  226.42   11.05
  -1  10  -1  227.65   10.74
  -1  10  -1  241.44   11.63
  -1  10  -1  205.69   16.23
   1 -10  -1  222.90   11.88
  -1 -10   1  216.37   11.43
   1  10   1  221.33   11.23
   1 -10  -1  213.47   11.43
   1  10   1  231.44   11.35
   1  10   1  232.89   11.32
   1 -10  -1  211.64   16.91
  -1  10  -1  222.08   11.26
  -1  10  -1  211.17   16.18
  -1 -10   1  212.03   16.89
  -1  10  -1  224.38   10.59
   1  10   1  227.75   10.54
  -1  10  -1  191.11   15.73
  -1  10  -1  224.30   11.09
   1 -10  -1  194.38   16.30
  -1  10  -1  228.39   11.52
  -1 -10   1  229.20   11.73
  -1 -10   1  239.48   11.90
   1  10   1  224.78   10.68
  -1  10  -1  215.37   11.00
  -1 -10   1  206.21   11.06
  -1 -10   1  230.73   11.34
   1  10   1  206.28   10.21
  -1  10  -1  225.33   11.52
  -1  10  -1  214.97   11.43
  -1  10  -1  210.61   11.33
  -1 -10   1  214.38   17.44
   1 -10  -1  226.57   11.43
   1  10   1  173.78   15.22
  -1  10  -1  246.41   11.42
   1 -10  -1  244.37   11.66
  -1  10  -1  224.94   11.17
  -1  10  -1  220.29   10.50
  -1 -10   1  222.17   10.51
  -1 -10   1  212.40   10.73
   1 -10  -1  233.34   11.52
  -2 -10  -1  482.03   22.23
   2 -10   1  470.07   21.99
  -2  10   1  476.72   21.64
  -2 -10  -1  478.90   21.19
   2 -10   1  486.64   22.07
   2 -10   1  445.30   21.58
  -2 -10  -1  510.95   22.09
   2  10  -1  464.33   20.90
   2  10  -1  512.64   22.27
  -2  10   1  507.23   22.16
  -2  10   1  486.38   21.26
  -2  10   1  494.53   20.73
   2 -10   1  499.95   21.99
   2  10  -1  472.55   21.92
  -2  10   1  495.85   20.90
  -2  10   1  511.81   21.50
  -2  10   1  506.33   21.93
  -2 -10  -1  539.70   22.35
  -2  10   1  490.96   21.00
  -2  10   1  496.09   22.34
  -2 -10  -1  479.47   21.41
  -2  10   1  480.27   22.99
   2  10  -1  496.14   21.62
   2  10  -1  474.94   20.58
  -2 -10  -1  461.48   21.68
   2  10  -1  497.32   21.18
   2  10  -1  510.69   20.50
  -2  10   1  506.14   21.93
  -2  10   1  517.87   20.39
  -2  10   1  510.18   20.55
  -2  10   1  488.28   21.90
  -2 -10  -1  483.77   22.16
  -2  10   1  479.54   22.05
  -2  10   1  484.43   21.59
  -2 -10   1  478.04   19.87
  -2  10  -1  490.18   20.74
  -2 -10   1  501.28   22.26
  -2  10  -1  498.70   20.51
  -2  10  -1  468.74   21.80
  -2  10  -1  500.80   20.87
   2  10   1  490.41   20.51
  -2 -10   1  491.02   21.98
  -2  10  -1  482.81   21.66
   2 -10  -1  476.76   22.04
   2  10   1  502.61   22.28
  -2  10  -1  472.01   21.80
   2  10   1  519.85   21.47
   2 -10  -1  490.43   21.98
  -2  10  -1  487.23   23.14
  -2  10  -1  501.44   22.43
  -2 -10   1  468.30   22.12
   2  10   1  463.28   21.90
   2 -10  -1  539.70   22.55
  -2  10  -1  481.22   21.69
  -2  10  -1  493.28   21.16
  -2  10  -1  504.12   20.59
  -2  10  -1  493.03   21.68
  -2 -10   1  474.90   21.92
  -2  10  -1  476.64   21.33
  -2  10  -1  469.49   20.24
  -2  10  -1  522.96   22.18
  -2  10  -1  493.08   22.19
  -2 -10   1  477.55   21.36
   2  10   1  443.56   20.02
   2 -10  -1  498.29   21.95
  -2 -10   1  503.36   21.90
   2  10   1  500.77   21.63
  -2  10  -1  474.86   22.16
   2  10   1  465.86   20.70
  -3  10   1  12.319   3.269
   3  10  -1  12.762   3.201
   3  10  -1  9.8506  3.3837
  -3 -10  -1  23.676   3.837
   3  10  -1  4.8899  2.2530
  -3  10   1  13.498   3.568
  -3 -10  -1  13.681   3.269
  -3  10   1  8.2569  4.0857
  -3  10   1  12.443   2.892
  -3  10   1  11.614   3.192
  -3 -10  -1  7.6006  3.6127
  -3  10   1  15.774   3.626
  -3  10   1  14.463   3.545
  -3  10   1  7.2899  3.3526
  -3  10   1  9.1725  3.9356
  -3 -10  -1  9.4980  3.2088
   3  10  -1  12.199   3.738
   3 -10   1  15.544   3.611
  -3  10   1  14.253   3.173
  -3  10   1  4.4131  3.0810
  -3 -10  -1  13.239   3.417
   3  10  -1  7.5847  3.3083
  -3  10   1  12.172   2.781
  -3  10   1  12.253   3.828
  -3  10   1  8.6069  3.7613
  -3  10   1  6.2122  3.8905
  -3 -10  -1  11.506   3.260
   3  10  -1  15.024   3.463
  -3 -10  -1  13.179   3.207
   3  10  -1  10.441   3.152
  -3  10   1  9.9249  3.2062
   3 -10   1  16.518   3.544
  -3  10  -1  12.078   2.835
  -3  10  -1  11.448   2.985
   3  10   1  11.701   2.851
  -3  10  -1  7.4259  3.7231
  -3  10  -1  15.780   3.134
  -3  10  -1  10.368   3.182
  -3  10  -1  15.295   4.730
  -3  10  -1  11.906   2.868
  -3 -10   1  14.404   3.202
   3  10   1  11.129   2.871
  -3 -10   1  10.519   3.530
  -3 -10   1  11.700   3.611
  -3  10  -1  8.8720  3.7237
  -3  10  -1  15.155   3.527
  -3  10  -1  12.604   3.602
   3 -10  -1  10.751   3.751
  -3  10  -1  13.874   3.333
  -3  10  -1  13.737   3.933
  -3 -10   1  12.797   3.625
   3 -10  -1  10.554   3.404
  -3  10  -1  13.341   3.223
   3  10   1  11.484   3.266
   3  10   1  11.083   3.182
  -3  10  -1  13.487   2.885
   3  10   1  17.582   3.730
   3  10   1  8.2381  3.1967
  -3 -10   1  11.188   3.490
  -3  10  -1  14.423   3.614
  -3 -10   1  11.157   3.111
  -3 -10   1  0.6736  1.9788
   3 -10  -1  16.171   3.534
   4 -10   1  8.4160  3.2809
   4  10  -1  12.450   3.391
   4  10  -1  13.621   3.825
  -4  10   1  17.089   3.883
  -4  10   1  11.863   4.488
  -4  10   1  7.9069  3.0298
   4  10  -1  18.471   3.867
  -4  10   1  17.295   3.391
  -4  10   1  15.651   3.699
  -4  10   1  11.954   3.500
   4  10  -1  15.516   3.354
  -4  10   1  11.799   3.514
  -4 -10  -1  14.718   3.018
  -4 -10  -1  12.341   3.477
  -4  10   1  15.444   3.892
  -4  10   1  10.667   3.266
  -4 -10  -1  14.248   3.053
  -4  10   1  11.801   3.309
  -4 -10  -1  11.450   3.018
  -4  10   1  12.273   3.811
  -4 -10  -1  5.1638  3.1709
   4  10  -1  9.6758  3.2376
  -4  10   1  13.952   3.266
  -4  10   1  8.2232  3.5606
  -4  10   1  12.547   3.206
  -4  10   1  9.8272  3.1263
   4  10  -1  13.505   3.402
  -4 -10  -1  13.309   3.325
   4 -10   1  10.096   3.347
  -4  10  -1  13.653   3.337
  -4 -10   1  17.601   3.408
  -4 -10   1  11.166   3.091
   4  10   1  15.320   3.423
   4  10   1  15.846   3.516
  -4 -10   1  10.894   3.129
  -4  10  -1  13.664   3.777
  -4  10  -1  12.733   3.165
  -4  10  -1  11.423   3.158
  -4  10  -1  7.1428  3.6742
  -4  10  -1  16.120   3.180
   4 -10  -1  13.068   3.236
  -4  10  -1  16.560   4.693
  -4 -10   1  12.659   3.159
  -4 -10   1  16.577   3.138
  -4  10  -1  16.189   3.399
  -4  10  -1  12.933   3.321
  -4  10  -1  7.1019  3.6670
  -4  10  -1  13.468   3.902
   4  10   1  9.5990  3.2531
   4  10   1  9.1799  3.3210
  -4 -10   1  12.285   3.529
  -4  10  -1  17.641   3.897
  -4 -10   1  15.480   3.522
   4 -10  -1  8.6862  3.3735
  -4  10  -1  18.352   3.805
   4  10   1  14.825   3.518
  -4  10  -1  12.034   3.741
   4  10   1  16.124   3.817
  -4  10  -1  17.909   3.557
  -5  10   1  63.693   4.848
   5  10  -1  58.970   5.086
   5  10  -1  67.617   5.228
  -5  10   1  70.262   5.646
  -5  10   1  60.750   5.065
  -5  10   1  62.277   4.653
  -5  10   1  70.115   5.623
   5  10  -1  74.988   5.684
  -5 -10  -1  64.769   5.134
   5  10  -1  57.993   4.591
   5  10  -1  63.805   5.641
   5  10  -1  61.730   4.799
  -5  10   1  56.189   4.698
  -5  10   1  65.798   5.561
   5 -10   1  55.128   4.803
  -5  10   1  59.354   4.459
  -5 -10  -1  63.161   5.223
  -5  10   1  70.635   5.313
  -5  10   1  68.144   5.603
  -5  10   1  62.500   5.248
  -5  10   1  60.602   5.013
  -5  10   1  63.875   5.779
  -5 -10  -1  61.329   4.975
  -5  10   1  69.559   5.607
  -5 -10  -1  56.544   5.112
  -5 -10  -1  62.966   5.489
  -5  10  -1  60.808   5.146
   5  10   1  53.487   4.585
  -5 -10   1  56.739   5.171
   5  10   1  63.660   5.050
   5 -10  -1  53.335   4.952
  -5 -10   1  64.221   4.896
  -5  10  -1  69.874   5.114
  -5 -10   1  63.336   5.080
  -5  10  -1  61.207   5.309
  -5  10  -1  65.121   5.391
  -5  10  -1  52.657   5.671
  -5 -10   1  60.595   5.314
   5  10   1  58.370   4.907
  -5  10  -1  58.265   5.231
  -5 -10   1  65.286   5.333
  -5  10  -1  65.682   5.261
  -5  10  -1  59.282   5.143
  -5  10  -1  57.522   5.124
  -5  10  -1  55.800   4.534
  -5 -10   1  56.886   4.824
  -5  10  -1  62.718   5.429
   5  10   1  65.579   5.074
   5 -10  -1  61.318   5.119
   5  10   1  61.796   5.315
   5  10   1  62.161   5.318
  -5  10  -1  62.089   5.554
  -5  10  -1  62.150   4.859
  -5  10  -1  64.284   5.486
  -6 -10  -1  32.498   3.484
  -6 -10  -1  37.586   3.922
  -6 -10  -1  34.491   3.359
   6  10  -1  37.844   3.609
  -6  10   1  36.155   3.599
  -6  10   1  55.896   4.594
  -6  10   1  36.030   4.223
   6  10  -1  39.185   3.300
  -6 -10  -1  36.309   3.616
  -6 -10  -1  37.576   3.680
   6  10  -1  41.566   3.679
  -6  10   1  34.235   3.816
  -6  10   1  34.300   3.208
  -6  10   1  32.619   3.698
  -6  10   1  38.342   3.674
   6  10  -1  35.359   3.761
  -6  10   1  36.405   3.783
  -6  10   1  32.500   3.070
  -6  10   1  50.516   4.228
  -6  10   1  34.295   3.833
  -6  10   1  31.876   3.406
   6  10   1  32.541   3.408
   6  10   1  39.992   3.414
  -6  10  -1  31.456   4.441
   6  10   1  36.997   3.922
  -6 -10   1  34.998   3.869
  -6  10  -1  38.142   3.722
  -6  10  -1  32.021   3.908
   6  10   1  38.481   3.663
  -6  10  -1  34.987   3.806
  -6  10  -1  30.185   3.513
  -6  10  -1  37.899   3.769
  -6 -10   1  37.851   3.690
   6  10   1  38.945   3.318
  -6 -10   1  32.139   3.305
  -6 -10   1  36.916   3.525
  -6  10  -1  34.249   3.166
  -6 -10   1  48.487   3.946
  -6  10  -1  39.446   3.636
  -6  10  -1  38.284   3.542
   6 -10  -1  31.990   3.696
  -6  10  -1  37.630   3.680
   6  10   1  29.748   3.721
  -6  10  -1  40.123   3.511
  -6 -10   1  39.934   3.298
   0  11   1  43.410   4.426
   0  11  -1  42.658   4.350
   0 -11   1  41.601   4.822
   0  11  -1  41.930   3.948
   0 -11   1  41.808   4.125
   0  11   1  40.854   4.210
   0 -11   1  38.351   4.227
   0 -11  -1  40.653   4.147
   0 -11   1  42.445   4.433
   0 -11  -1  40.283   4.408
   0  11   1  41.440   4.198
   0 -11  -1  36.533   4.589
   0  11   1  36.629   4.092
   0  11   1  38.165   4.062
   0  11   1  38.805   3.837
   0  11  -1  40.300   4.389
   0 -11  -1  45.419   4.512
   0  11  -1  46.785   4.169
   0 -11  -1  36.862   4.235
   0 -11  -1  37.987   4.286
   0  11  -1  46.824   4.620
   0  11  -1  45.026   3.944
   0 -11  -1  39.434   3.879
   0 -11   1  49.064   4.237
   0  11  -1  38.235   4.111
   0  11   1  39.593   4.063
   0 -11   1  46.199   4.733
   0 -11   1  44.962   4.263
   0  11   1  42.949   4.027
   1  11  -1  122.96    7.35
  -1 -11  -1  115.39    6.94
   1  11  -1  114.05    6.73
  -1 -11  -1  111.83    7.31
   1  11  -1  92.077   7.114
  -1 -11  -1  106.71    6.15
   1  11  -1  115.04    6.81
  -1  11   1  118.30    6.77
   1 -11   1  102.69    7.22
   1 -11   1  109.62    7.66
   1 -11   1  107.73    7.00
  -1  11   1  123.86    6.83
  -1  11   1  116.69    7.08
  -1 -11  -1  110.17    7.35
  -1  11   1  105.74    8.18
  -1  11   1  96.954   6.998
   1  11  -1  113.75    6.38
   1  11  -1  118.02    6.77
  -1  11   1  121.52    6.74
   1 -11   1  109.40    6.90
  -1 -11  -1  111.84    7.33
   1  11  -1  106.42    7.01
  -1  11   1  95.476   7.009
  -1  11   1  111.03    7.06
  -1 -11  -1  115.39    7.04
   1 -11   1  107.95    7.08
  -1  11   1  92.819   6.733
  -1  11   1  111.12    7.18
  -1  11   1  119.35    7.50
   1 -11   1  113.58    7.59
  -1 -11  -1  116.39    7.64
  -1  11   1  100.36    6.68
   1  11   1  103.50    6.25
  -1  11  -1  116.49    7.44
  -1  11  -1  109.55    6.36
   1  11   1  110.51    7.09
  -1 -11   1  115.88    6.78
   1  11   1  104.04    6.46
  -1 -11   1  123.30    7.65
   1 -11  -1  106.81    7.13
  -1  11  -1  106.23    7.03
  -1 -11   1  107.74    7.12
   1 -11  -1  119.43    7.82
   1 -11  -1  115.83    7.71
  -1  11  -1  112.45    6.91
   1  11   1  126.32    7.04
  -1  11  -1  114.99    7.39
   1 -11  -1  119.91    7.39
   1 -11  -1  107.14    7.09
  -1 -11   1  122.55    7.68
   1  11   1  113.25    7.03
  -1  11  -1  110.67    6.61
  -1 -11   1  112.67    6.98
  -1  11  -1  116.47    7.20
  -1  11  -1  97.914   6.741
  -1  11  -1  118.05    6.64
  -1 -11   1  114.60    6.99
  -1  11  -1  102.80    6.64
   1  11   1  114.83    6.97
  -1  11  -1  108.88    6.64
  -1  11  -1  113.43    6.68
  -1  11  -1  111.59    8.20
  -1  11  -1  97.693   6.670
  -1  11  -1  102.79    7.18
   2  11  -1  417.96   18.92
  -2 -11  -1  408.79   18.89
  -2  11   1  418.21   19.08
  -2  11   1  432.96   18.52
   2  11  -1  414.50   17.53
   2  11  -1  408.23   18.24
  -2 -11  -1  406.65   18.90
  -2 -11  -1  391.75   18.00
  -2  11   1  402.04   19.49
  -2  11   1  417.62   17.90
  -2  11   1  400.46   18.03
  -2  11   1  383.51   18.24
   2 -11   1  437.00   18.44
  -2  11   1  383.86   18.66
  -2 -11  -1  414.46   18.71
  -2  11   1  428.78   17.61
  -2 -11  -1  413.07   18.92
  -2  11   1  416.63   18.92
  -2  11   1  434.86   17.51
   2 -11   1  452.52   18.91
   2 -11   1  421.81   18.88
  -2  11   1  418.47   18.35
  -2  11   1  424.07   17.68
  -2  11   1  396.55   18.50
   2  11  -1  420.12   18.19
  -2  11   1  405.68   18.51
   2  11  -1  401.54   18.80
   2 -11   1  412.47   18.66
   2  11  -1  382.06   17.50
  -2 -11  -1  427.41   18.89
  -2  11   1  415.91   18.03
   2  11   1  412.78   19.01
  -2  11  -1  427.31   18.15
   2  11   1  425.95   17.71
  -2 -11   1  388.30   18.62
  -2  11  -1  413.87   19.78
  -2  11  -1  411.46   17.46
   2 -11  -1  414.73   18.79
  -2 -11   1  416.61   18.65
  -2 -11   1  435.22   19.07
  -2  11  -1  407.15   18.49
   2  11   1  379.58   18.48
  -2  11  -1  419.51   17.87
  -2 -11   1  441.92   18.84
  -2  11  -1  404.41   18.86
   2  11   1  359.00   16.93
   2  11   1  416.29   18.42
  -2  11  -1  402.61   18.48
  -2 -11   1  405.49   18.22
   2  11   1  427.87   18.27
  -2  11  -1  386.32   18.25
  -2  11  -1  406.67   18.52
   2 -11  -1  408.64   18.69
  -2  11  -1  410.52   18.30
  -2  11  -1  422.36   18.52
  -2  11  -1  423.06   17.54
   2 -11  -1  435.11   19.04
   2  11   1  404.64   17.40
  -2 -11   1  390.88   16.80
   2 -11  -1  429.53   19.05
  -2  11  -1  422.09   19.14
  -2 -11   1  435.30   18.85
  -2  11  -1  436.24   18.92
  -3  11   1  7.4065  3.4221
  -3  11   1  6.8714  2.7682
   3 -11   1  3.9943  3.2507
   3  11  -1  7.3790  3.0409
  -3 -11  -1  6.6273  2.8179
  -3  11   1  7.1920  3.2376
   3 -11   1  5.9748  2.7088
   3 -11   1  8.2236  3.6099
  -3  11   1  6.7317  3.1238
   3  11  -1  6.3637  3.6744
  -3  11   1  4.5918  2.8940
  -3 -11  -1  6.4900  3.0789
  -3  11   1  6.0917  2.8034
   3  11  -1  6.6899  2.7871
  -3 -11  -1  3.3549  2.0666
  -3 -11  -1  4.3351  3.1411
  -3  11   1  5.1627  3.4421
  -3  11   1  5.6285  2.6090
  -3  11   1  12.939   3.229
  -3  11   1  10.041   3.096
  -3  11   1  5.9632  3.2152
   3  11  -1  5.4141  2.8545
  -3 -11  -1  9.2483  2.9722
   3  11  -1  5.8709  2.8963
  -3 -11  -1  5.7335  2.8406
   3 -11   1  7.8485  3.1710
  -3  11   1  7.0961  3.1334
  -3  11   1  3.9351  2.6431
  -3  11   1  10.715   2.492
  -3 -11   1  7.3826  3.4340
  -3  11  -1  7.2978  2.8637
  -3 -11   1  3.6194  2.7482
  -3 -11   1  7.1538  3.1095
  -3  11  -1  4.3329  3.4125
  -3 -11   1  11.090   3.196
   3  11   1  6.4747  2.6545
  -3  11  -1  3.9195  2.3817
  -3  11  -1  9.5375  3.5623
   3 -11  -1  2.3475  2.9605
  -3  11  -1  3.8102  2.8782
   3 -11  -1  5.6505  3.2642
  -3  11  -1  6.6762  4.1403
  -3  11  -1  5.3906  2.6185
   3  11   1  4.2966  3.3646
   3 -11  -1  1.5178  3.1637
   3  11   1  10.326   3.425
   3  11   1  7.0861  3.1040
  -3  11  -1  9.4208  2.9051
  -3  11  -1  8.2526  3.4616
  -3 -11   1  4.0328  3.1794
  -3  11  -1  1.5002  3.1157
   3 -11  -1  4.7453  3.2198
   3  11   1  0.6525  2.7693
  -3  11  -1  7.5652  3.1650
  -3 -11   1  6.3767  2.6167
   3  11   1  6.8589  2.8867
  -3  11  -1  4.1826  3.1134
  -4  11   1  16.164   3.629
  -4  11   1  7.6516  2.7486
  -4 -11  -1  10.016   2.907
   4  11  -1  14.126   3.315
  -4  11   1  10.908   2.673
  -4  11   1  12.282   3.631
   4  11  -1  12.201   3.077
   4 -11   1  12.434   3.121
  -4  11   1  10.524   2.818
  -4 -11  -1  10.253   3.478
  -4 -11  -1  10.761   3.527
  -4  11   1  8.4036  3.1759
  -4  11   1  10.541   3.172
  -4  11   1  12.629   3.167
   4  11  -1  7.5739  2.8115
  -4  11   1  9.7028  3.0586
  -4 -11  -1  10.612   3.074
   4  11  -1  17.098   3.427
  -4  11   1  11.209   3.033
  -4 -11  -1  11.169   3.124
  -4  11   1  17.361   3.377
   4 -11   1  15.330   3.654
   4 -11   1  12.786   3.119
  -4  11   1  13.226   4.590
  -4 -11  -1  9.8649  2.9736
   4  11  -1  10.277   2.860
  -4  11   1  10.216   2.765
   4  11   1  7.9770  2.9155
  -4 -11   1  10.908   3.136
   4 -11  -1  12.364   3.394
  -4  11  -1  15.522   2.754
  -4  11  -1  9.4172  2.8325
  -4  11  -1  13.652   3.315
  -4  11  -1  8.1207  2.7724
   4  11   1  8.1608  3.5199
  -4  11  -1  7.9259  3.0056
  -4  11  -1  9.9734  3.1298
  -4  11  -1  9.1145  3.1171
  -4  11  -1  12.171   3.241
   4 -11  -1  17.064   3.755
  -4  11  -1  7.9769  2.6286
   4  11   1  6.0541  2.9696
   4  11   1  3.9719  2.7828
  -4 -11   1  11.685   2.997
  -4  11  -1  12.734   3.970
  -4  11  -1  11.782   3.010
   4 -11  -1  24.570   3.675
  -4 -11   1  12.547   2.577
   4  11   1  9.6806  2.7640
  -4 -11   1  11.093   3.068
  -4  11  -1  14.389   3.480
  -4 -11   1  14.824   2.892
  -4  11  -1  17.221   3.367
  -4 -11   1  13.778   2.964
  -4  11  -1  10.135   2.822
   5  11  -1  24.518   3.113
  -5  11   1  20.640   2.878
  -5 -11  -1  23.187   3.170
   5  11  -1  24.878   3.132
  -5  11   1  21.198   3.033
  -5  11   1  21.921   3.022
  -5  11   1  24.347   3.332
  -5  11   1  20.297   3.329
  -5 -11  -1  18.684   3.296
  -5  11   1  29.883   3.475
  -5  11   1  20.508   2.709
   5 -11   1  19.793   3.175
  -5 -11  -1  22.409   3.029
  -5  11   1  25.398   3.746
  -5 -11  -1  26.505   3.258
  -5  11   1  29.214   3.365
  -5  11   1  25.820   3.277
   5  11  -1  24.950   2.884
  -5  11   1  27.280   3.300
   5  11  -1  24.058   2.941
   5  11  -1  19.144   3.542
   5 -11   1  19.853   3.510
  -5 -11   1  19.463   2.944
   5  11   1  28.152   3.397
  -5  11  -1  27.732   3.441
  -5  11  -1  21.427   3.129
  -5 -11   1  19.951   3.294
   5 -11  -1  18.542   3.198
  -5  11  -1  23.460   3.072
  -5 -11   1  22.619   3.167
   5 -11  -1  26.540   3.410
  -5  11  -1  24.983   2.833
  -5 -11   1  23.618   3.315
   5  11   1  20.084   2.756
  -5  11  -1  25.094   2.957
   5  11   1  20.756   2.734
  -5  11  -1  19.234   3.048
   5  11   1  22.905   3.190
  -5  11  -1  24.070   3.242
   5  11   1  27.367   3.604
  -5  11  -1  23.073   2.958
  -5  11  -1  25.904   3.755
  -5  11  -1  23.583   3.269
  -5  11  -1  19.305   2.980
  -5  11  -1  25.444   3.441
  -5 -11   1  23.973   3.235
  -5  11  -1  20.574   3.062
   0 -12  -1  78.624   5.898
   0 -12   1  72.029   5.751
   0 -12   1  69.425   5.586
   0  12   1  73.012   4.805
   0 -12  -1  73.250   5.620
   0  12  -1  74.311   5.222
   0 -12   1  75.469   5.359
   0 -12   1  76.289   5.784
   0 -12  -1  69.257   5.663
   0  12  -1  65.240   4.848
   0 -12  -1  75.901   5.035
   0  12  -1  77.683   5.624
   0  12  -1  80.377   5.348
   0 -12  -1  78.747   5.379
   0  12   1  81.024   5.331
   0  12   1  76.089   5.658
   0  12   1  66.556   5.339
   0 -12   1  74.922   5.297
   0 -12   1  80.051   5.113
   0 -12  -1  66.319   5.436
   0  12   1  75.287   5.408
   0  12  -1  76.420   4.963
   0 -12   1  73.833   4.915
   0  12  -1  69.787   5.428
   0  12   1  73.395   4.850
   1  12  -1  56.123   4.604
   1  12  -1  56.288   4.813
  -1  12   1  57.412   4.623
   1  12  -1  51.485   4.520
   1  12  -1  45.501   4.233
   1 -12   1  49.707   4.351
  -1  12   1  58.635   4.977
   1 -12   1  54.182   4.854
   1  12  -1  53.707   4.293
  -1  12   1  54.665   4.528
  -1 -12  -1  55.058   4.711
  -1 -12  -1  63.041   5.000
   1 -12   1  53.222   4.685
  -1  12   1  54.052   4.238
   1 -12   1  53.451   4.536
   1  12  -1  59.345   4.591
  -1  12   1  53.137   4.397
  -1 -12  -1  56.958   4.364
   1 -12   1  52.763   4.435
  -1  12   1  53.206   4.585
  -1 -12  -1  58.982   4.747
  -1  12   1  45.107   4.243
  -1 -12  -1  55.188   4.644
  -1 -12  -1  49.444   4.682
   1 -12   1  54.689   4.518
   1  12   1  44.438   4.035
  -1  12  -1  45.810   3.853
   1  12   1  58.771   4.807
  -1  12  -1  57.340   4.708
   1 -12  -1  60.651   5.224
   1  12   1  56.651   4.492
  -1 -12   1  55.561   4.675
   1 -12  -1  56.758   4.791
  -1  12  -1  55.690   4.669
   1  12   1  50.621   4.174
  -1  12  -1  39.506   4.079
  -1 -12   1  56.515   4.394
   1 -12  -1  57.135   4.507
   1  12   1  49.687   4.272
   1 -12  -1  51.533   4.359
  -1  12  -1  54.368   4.602
  -1 -12   1  57.113   4.614
   1 -12  -1  60.867   5.226
   1  12   1  61.298   5.245
  -1 -12   1  64.861   5.236
  -1 -12   1  51.677   4.572
  -1  12  -1  55.146   4.321
   1 -12  -1  55.148   4.838
  -1  12  -1  51.442   4.178
  -1 -12   1  54.226   4.380
   1 -12  -1  57.129   4.953
  -1  12  -1  58.506   4.436
   2  12  -1  128.92    6.68
  -2  12   1  113.63    7.39
  -2 -12  -1  114.86    7.17
  -2  12   1  114.58    6.21
   2 -12   1  116.46    6.25
   2 -12   1  115.22    6.61
  -2  12   1  106.27    6.29
  -2  12   1  124.42    6.58
  -2 -12  -1  105.72    6.47
  -2 -12  -1  108.43    6.32
  -2 -12  -1  114.52    7.06
  -2  12   1  110.03    6.40
  -2  12   1  102.50    6.20
   2  12  -1  107.16    6.79
   2 -12   1  115.29    6.94
   2  12  -1  106.71    6.41
  -2  12   1  107.75    7.02
   2  12  -1  117.71    6.18
   2  12  -1  118.51    6.81
   2  12  -1  100.60    5.99
  -2 -12  -1  107.96    6.60
   2 -12   1  122.36    6.84
  -2  12   1  113.45    6.76
  -2  12   1  97.367   6.414
  -2  12   1  113.31    6.16
  -2  12   1  114.22    6.46
  -2 -12  -1  101.41    6.51
   2 -12   1  112.11    7.00
   2  12   1  103.15    6.47
   2 -12  -1  114.72    6.60
  -2  12  -1  106.45    6.42
  -2  12  -1  117.74    6.64
  -2  12  -1  119.60    7.42
  -2 -12   1  108.02    6.59
   2 -12  -1  127.15    7.10
   2 -12  -1  112.23    6.47
  -2  12  -1  99.621   6.234
   2  12   1  113.38    6.90
   2  12   1  113.05    6.25
  -2  12  -1  97.746   6.198
  -2  12  -1  118.79    6.40
  -2 -12   1  112.57    6.91
  -2  12  -1  102.74    6.62
  -2  12  -1  108.28    6.17
   2 -12  -1  118.55    6.88
  -2 -12   1  125.45    6.93
  -2  12  -1  123.28    7.22
   2  12   1  122.09    6.73
  -2 -12   1  107.35    6.42
  -2  12  -1  110.59    6.31
  -2  12  -1  117.25    6.78
   2 -12  -1  106.69    6.54
   2 -12  -1  112.15    6.69
  -2  12  -1  116.34    6.39
   2  12   1  114.30    6.00
  -2 -12   1  120.73    6.96
  -2  12  -1  100.41    6.31
  -3 -12  -1  70.583   4.930
  -3  12   1  67.491   4.718
   3  12  -1  61.096   5.058
  -3  12   1  59.641   4.892
  -3  12   1  68.712   4.665
   3 -12   1  70.271   4.944
  -3  12   1  67.813   5.117
  -3  12   1  67.629   4.749
  -3  12   1  63.123   4.617
  -3  12   1  58.197   4.442
   3  12  -1  69.911   4.763
   3 -12   1  67.608   5.331
  -3  12   1  72.086   4.984
   3  12  -1  70.779   5.135
  -3  12   1  64.229   4.937
  -3  12   1  63.834   4.503
  -3  12   1  101.08    6.28
  -3 -12  -1  62.334   4.650
   3 -12   1  73.210   5.135
  -3 -12  -1  76.842   5.055
  -3  12   1  69.454   4.803
  -3 -12  -1  73.206   5.402
   3  12  -1  68.035   4.558
   3  12   1  69.772   4.990
  -3 -12   1  75.098   5.199
  -3  12  -1  95.221   5.047
   3 -12  -1  82.970   5.090
  -3  12  -1  74.133   4.732
   3  12   1  64.377   4.985
  -3 -12   1  94.527   5.629
  -3  12  -1  71.492   4.546
  -3 -12   1  67.004   5.109
  -3  12  -1  66.455   4.768
  -3 -12   1  71.016   5.048
   3  12   1  68.904   5.186
  -3  12  -1  64.402   5.854
   3  12   1  76.010   4.818
   3 -12  -1  82.254   5.465
   3 -12  -1  75.901   5.303
   3 -12  -1  65.693   4.996
  -3  12  -1  69.546   4.995
  -3 -12   1  64.750   4.700
  -3  12  -1  97.057   5.517
  -3  12  -1  65.566   4.863
  -3  12  -1  65.454   5.296
   3  12   1  70.146   4.763
  -4  12   1  26.735   2.879
   4 -12   1  26.979   3.040
  -4  12   1  23.605   2.648
   4 -12   1  20.748   3.029
  -4  12   1  22.835   2.659
  -4  12   1  26.464   3.900
   4 -12   1  26.725   3.103
  -4  12   1  28.936   3.294
  -4  12   1  24.933   2.732
  -4  12   1  26.308   2.868
  -4  12   1  26.406   2.742
   4  12  -1  23.951   2.838
  -4  12   1  23.116   2.857
  -4 -12  -1  29.243   3.040
  -4 -12  -1  30.100   3.146
  -4 -12  -1  27.014   3.297
   4  12  -1  29.721   2.965
   4  12  -1  26.766   2.945
  -4  12   1  22.983   2.642
  -4 -12  -1  26.989   3.050
   4  12  -1  22.305   3.251
   4 -12  -1  26.279   3.119
  -4 -12   1  28.377   3.159
  -4  12  -1  24.601   2.967
  -4 -12   1  25.328   2.838
  -4  12  -1  26.457   3.042
  -4 -12   1  29.186   3.216
  -4  12  -1  28.458   2.950
  -4  12  -1  29.895   2.822
  -4  12  -1  27.600   3.236
  -4  12  -1  34.343   3.942
  -4  12  -1  24.172   2.762
   4  12   1  27.511   2.851
  -4  12  -1  25.304   2.594
   4  12   1  23.865   2.927
  -4  12  -1  26.407   3.141
   4 -12  -1  27.998   3.167
   4  12   1  27.106   3.036
  -4  12  -1  25.190   2.592
   0  13  -1  7.4127  2.2427
   0 -13   1  9.5468  2.4624
   0 -13  -1  7.6671  2.7567
   0 -13   1  8.2614  2.6539
   0  13   1  7.7881  2.2320
   0  13   1  5.9046  2.4183
   0 -13   1  5.2303  2.3777
   0 -13  -1  5.3674  2.6604
   0  13  -1  5.5959  2.2222
   0  13  -1  8.7572  2.5860
   0  13   1  6.8431  2.3321
   0 -13  -1  2.1125  2.2126
   0  13  -1  8.4831  2.3023
   0 -13  -1  6.4505  2.4394
   0  13   1  6.2505  1.9229
   0  13  -1  5.5108  1.5829
   0 -13   1  9.0027  2.1907
   0  13   1  4.3329  2.5246
   1  13  -1  19.553   2.729
  -1 -13  -1  23.648   2.804
   1  13  -1  19.762   2.608
   1  13  -1  17.820   2.390
  -1 -13  -1  18.692   2.829
   1  13  -1  22.077   2.844
   1 -13   1  25.231   2.679
  -1 -13  -1  20.495   2.867
  -1 -13  -1  22.477   3.110
   1 -13   1  19.607   2.777
  -1 -13  -1  18.366   2.510
  -1  13   1  23.941   2.809
   1 -13   1  23.668   2.942
  -1  13   1  16.724   2.700
   1 -13   1  22.763   3.086
   1 -13   1  13.582   2.260
  -1  13  -1  24.458   3.136
  -1 -13   1  19.741   2.673
  -1  13  -1  24.424   2.404
   1 -13  -1  20.707   2.671
  -1  13  -1  22.693   2.827
  -1  13  -1  16.198   2.498
   1  13   1  24.889   2.684
   1 -13  -1  22.050   3.066
   1 -13  -1  24.027   3.103
   1 -13  -1  15.514   2.867
   1  13   1  17.156   2.731
   1  13   1  21.474   2.834
  -1  13  -1  27.634   2.932
  -1 -13   1  19.452   2.799
   1  13   1  19.308   2.596
   0   0   2 1739.53   86.48
   0   0  -2 1771.50   85.57
   0   0  -2 1835.19   83.37
   0   0  -2 1747.91   82.48
   0   0   2 1840.33   84.32
   0   0   2 1914.32   80.48
   0   0  -2 1803.94   80.38
   0   0   2 1752.36   82.70
   0   0   2 1742.11   85.13
   0   0   2 1775.77   84.87
   0   0  -2 1815.00   82.62
   0   0  -2 1785.40   84.82
   1   0  -2  352.78   17.49
  -1   0  -2  355.46   16.83
  -1   0   2  361.61   17.93
  -1   0   2  356.74   16.77
   1   0   2  352.59   17.53
  -1   0   2  360.12   17.57
  -1   0  -2  348.02   17.84
   1   0  -2  369.63   16.85
  -1   0   2  374.29   17.76
   1   0  -2  354.53   17.70
  -1   0  -2  371.04   17.20
   1   0  -2  353.36   17.81
  -1   0   2  348.67   17.78
  -1   0  -2  381.46   17.35
   1   0   2  367.93   16.95
  -1   0   2  377.81   18.22
  -1   0  -2  341.11   17.20
  -1   0  -2  348.30   17.41
   1   0   2  344.03   17.38
  -1   0  -2  358.68   17.59
  -1   0  -2  368.97   17.66
  -1   0   2  355.78   16.52
  -2   0   2  667.33   32.37
  -2   0  -2  674.45   32.03
  -2   0  -2  709.40   31.74
  -2   0  -2  651.53   31.30
  -2   0  -2  672.75   31.94
  -2   0  -2  695.01   32.05
   2   0  -2  628.10   30.08
  -2   0  -2  656.51   32.91
  -2   0   2  684.39   32.87
  -2   0  -2  655.18   32.05
  -2   0   2  680.88   32.52
   2   0   2  645.15   30.76
  -2   0   2  646.74   30.20
   2   0  -2  643.49   31.98
  -2   0   2  667.79   32.13
  -2   0   2  668.05   33.24
  -2   0  -2  657.19   32.21
  -2   0  -2  660.79   31.24
   2   0  -2  645.91   32.42
   2   0  -2  679.88   31.03
  -2   0   2  689.87   32.20
  -2   0   2  646.46   30.47
  -3   0   2  300.27   14.27
  -3   0  -2  282.48   15.00
  -3   0  -2  277.60   14.96
  -3   0   2  263.14   13.65
   3   0  -2  312.22   16.41
  -3   0  -2  310.17   15.94
  -3   0  -2  281.94   15.49
   3   0   2  287.26   14.53
  -3   0  -2  305.24   15.12
  -3   0  -2  295.38   16.08
  -3   0   2  285.46   15.72
  -3   0   2  289.14   16.43
  -3   0  -2  297.78   15.88
   3   0  -2  288.43   15.83
  -3   0  -2  284.29   15.24
   3   0   2  280.08   14.95
   3   0  -2  285.72   14.88
   3   0  -2  259.84   13.89
  -3   0   2  307.15   16.19
  -3   0   2  280.41   15.91
  -3   0   2  303.22   16.06
  -3   0  -2  283.62   15.49
  -3   0   2  293.96   15.50
  -3   0  -2  297.87   16.19
   4   0  -2  60.131   6.079
   4   0  -2  59.214   5.801
  -4   0  -2  57.352   5.503
  -4   0   2  47.651   5.907
  -4   0   2  57.860   5.764
   4   0  -2  53.632   6.524
   4   0   2  52.848   5.017
  -4   0  -2  61.555   5.924
  -4   0  -2  57.750   5.694
  -4   0   2  52.972   5.789
   4   0   2  50.493   5.345
  -4   0   2  48.600   4.861
   4   0   2  49.608   4.598
  -4   0  -2  49.877   5.040
  -4   0   2  60.451   6.175
  -4   0  -2  57.867   5.843
  -4   0  -2  46.844   5.260
  -4   0   2  43.626   4.257
  -4   0   2  52.262   5.334
   4   0  -2  45.579   4.329
  -4   0  -2  49.290   4.934
  -4   0  -2  55.584   5.737
   5   0   2  34.957   5.120
  -5   0  -2  29.567   3.255
  -5   0   2  33.464   3.092
  -5   0  -2  30.705   5.203
  -5   0  -2  33.603   5.287
   5   0  -2  34.937   5.685
  -5   0   2  29.978   3.492
  -5   0   2  35.906   5.600
  -5   0   2  30.908   2.988
  -5   0   2  37.481   5.523
   5   0   2  35.250   5.377
  -5   0   2  29.442   4.867
  -5   0   2  37.677   3.272
  -5   0  -2  28.105   5.227
  -5   0  -2  31.388   3.130
  -5   0  -2  35.254   5.228
  -5   0   2  26.226   5.201
   5   0  -2  38.645   7.004
  -5   0  -2  32.080   2.944
  -5   0   2  33.701   4.812
   5   0   2  36.306   4.324
  -5   0   2  30.894   2.851
  -5   0   2  31.898   3.183
  -5   0  -2  33.382   3.020
  -5   0  -2  38.477   3.247
  -5   0   2  33.927   4.390
  -5   0  -2  32.519   3.034
  -5   0  -2  29.791   2.960
  -5   0   2  35.911   3.232
  -5   0   2  30.361   3.008
   5   0  -2  29.666   5.127
  -5   0   2  29.828   3.089
  -5   0   2  34.265   3.012
  -5   0   2  29.982   2.978
  -5   0   2  30.791   3.302
  -5   0   2  33.425   3.112
  -5   0   2  36.765   3.274
  -5   0  -2  26.391   2.733
  -5   0  -2  32.197   4.940
  -5   0  -2  29.871   3.181
  -5   0  -2  36.661   3.016
  -5   0  -2  31.451   3.026
  -5   0  -2  32.939   3.094
  -5   0   2  33.051   2.914
  -5   0   2  30.140   2.873
  -5   0  -2  34.751   3.196
  -5   0  -2  34.710   4.429
  -5   0  -2  36.411   3.255
  -5   0   2  29.736   2.921
  -5   0  -2  31.412   2.817
  -6   0  -2  219.22   11.27
   6   0   2  222.39   14.96
  -6   0  -2  233.09   11.30
  -6   0   2  213.42   10.73
  -6   0   2  229.44   16.04
  -6   0   2  231.45   11.45
  -6   0   2  232.68   11.28
  -6   0   2  237.90   11.23
  -6   0  -2  247.15   16.50
   6   0   2  260.72   16.72
  -6   0   2  234.86   16.51
  -6   0  -2  225.85   11.29
  -6   0   2  229.00   10.99
  -6   0  -2  230.93   11.10
  -6   0  -2  238.74   11.05
  -6   0   2  237.85   16.80
  -6   0   2  221.67   11.86
  -6   0   2  235.14   11.56
   6   0  -2  252.57   16.65
  -6   0  -2  236.27   11.44
  -6   0   2  238.28   11.41
  -6   0  -2  238.44   10.76
  -6   0   2  240.77   11.56
  -6   0   2  207.96   10.55
  -6   0   2  238.27   11.45
  -6   0  -2  286.12   11.37
  -6   0  -2  237.64   11.04
  -6   0   2  249.48   11.30
  -6   0  -2  231.23   10.89
  -6   0  -2  243.20   11.22
  -6   0   2  230.16   10.20
  -6   0   2  235.73   11.61
  -6   0  -2  230.93   11.55
  -6   0  -2  228.61   15.96
  -6   0   2  224.20   11.28
  -6   0  -2  223.58   11.11
  -6   0   2  237.48   11.32
  -6   0   2  232.26   11.59
  -6   0  -2  257.78   16.00
   6   0   2  261.78   17.22
  -6   0   2  231.53   15.64
  -6   0   2  231.35   11.32
  -6   0  -2  230.60   11.15
  -6   0  -2  233.17   10.56
  -6   0   2  232.90   11.67
  -6   0  -2  247.64   11.44
   6   0  -2  243.26   17.15
  -6   0  -2  239.99   11.17
  -6   0  -2  246.99   16.19
  -6   0  -2  246.96   11.91
  -6   0   2  225.58   15.63
  -7   0   2  714.29   28.60
  -7   0  -2  681.63   38.85
  -7   0   2  644.67   29.92
  -7   0  -2  693.42   28.83
  -7   0   2  627.79   27.48
  -7   0  -2  694.30   28.99
  -7   0  -2  646.54   27.05
  -7   0  -2  669.65   29.39
  -7   0   2  636.21   29.32
  -7   0   2  624.06   36.66
  -7   0  -2  654.56   29.67
  -7   0  -2  686.35   29.68
  -7   0  -2  671.01   28.26
  -7   0  -2  694.47   30.02
  -7   0  -2  668.18   29.25
  -7   0  -2  658.59   37.57
  -7   0  -2  684.53   27.71
  -7   0   2  661.93   38.02
  -7   0  -2  622.94   36.85
  -7   0  -2  694.59   29.21
   7   0  -2  689.86   39.17
  -7   0   2  695.12   29.54
  -7   0   2  652.53   39.04
  -7   0   2  727.84   28.88
   7   0  -2  651.61   38.45
  -7   0   2  684.81   28.50
  -7   0  -2  686.10   29.20
  -7   0  -2  694.72   29.02
  -7   0  -2  668.63   28.37
  -7   0   2  708.90   29.33
   7   0   2  647.71   36.86
  -7   0   2  708.15   29.60
  -7   0   2  704.66   29.16
  -7   0   2  704.03   28.96
  -7   0   2  671.36   29.54
  -7   0   2  708.22   28.49
  -7   0   2  661.42   26.45
  -7   0   2  697.32   30.02
  -7   0   2  696.70   29.54
  -7   0  -2  700.32   28.50
  -7   0  -2  685.55   28.82
  -7   0   2  675.00   28.62
  -7   0   2  683.02   28.93
  -7   0   2  679.23   29.17
   7   0  -2  635.07   37.58
   7   0   2  667.98   38.49
  -7   0  -2  684.92   28.72
  -8   0  -2  12.954   3.628
  -8   0   2  7.1862  2.9286
  -8   0   2  9.5349  3.0165
  -8   0  -2  8.2271  3.3602
  -8   0  -2  22.661   4.171
  -8   0   2  6.7211  2.9182
  -8   0  -2  13.152   3.469
  -8   0   2  9.4977  3.5964
  -8   0   2  5.8655  2.6366
  -8   0  -2  8.5979  2.7885
  -8   0   2  10.269   3.299
  -8   0  -2  6.7630  3.1474
  -8   0   2  4.9917  2.7040
  -8   0   2  6.1842  3.1187
  -8   0  -2  4.9872  3.2694
  -8   0  -2  6.8017  2.9264
  -8   0   2  7.1271  3.3874
  -8   0   2  5.6031  3.2023
  -8   0   2  6.5352  3.4489
  -8   0   2  -1.452   1.859
  -8   0   2  5.5177  3.2264
  -8   0   2  3.2208  3.2154
  -8   0   2  2.3020  3.7669
  -8   0  -2  10.206   3.540
  -8   0  -2  5.4864  3.2795
  -8   0  -2  -3.135   2.356
  -8   0  -2  0.1835  2.1207
  -8   0  -2  4.3265  3.2641
  -8   0  -2  21.471   3.749
  -8   0   2  7.5462  3.1141
  -8   0  -2  7.4824  2.5463
  -8   0   2  9.2266  3.1894
  -8   0  -2  8.3528  3.3777
  -9   0  -2  27.904   3.588
  -9   0  -2  28.794   4.101
  -9   0   2  29.534   3.887
  -9   0  -2  28.367   3.735
  -9   0   2  26.539   3.874
  -9   0  -2  24.000   3.541
  -9   0  -2  28.172   3.506
  -9   0  -2  28.976   3.981
  -9   0   2  26.049   3.728
  -9   0   2  29.711   3.896
  -9   0   2  34.982   4.363
  -9   0  -2  29.939   3.587
  -9   0   2  27.544   3.697
  -9   0  -2  31.283   3.852
  -9   0   2  31.895   4.129
  -9   0  -2  37.451   4.277
  -9   0  -2  29.650   3.835
  -9   0   2  33.367   4.405
  -9   0   2  23.298   3.657
 -10   0   2  10.124   2.688
 -10   0  -2  9.5473  2.3904
 -10   0   2  10.830   1.968
 -10   0  -2  10.671   2.219
 -10   0  -2  11.161   2.219
 -10   0   2  10.727   2.600
 -10   0   2  14.490   3.001
 -10   0   2  12.301   2.429
 -10   0  -2  10.552   2.662
 -10   0   2  13.280   2.655
 -10   0   2  13.000   2.680
 -10   0   2  13.329   2.769
 -10   0   2  10.253   2.568
 -10   0  -2  13.418   2.192
 -10   0   2  16.294   2.595
   0  -1   2 3521.81  172.06
   0   1  -2 3544.09  159.60
   0  -1   2 3519.30  167.73
   0   1   2 3488.43  163.98
   0   1  -2 3694.68  167.97
   0   1  -2 3739.47  166.67
   0  -1  -2 3566.10  167.18
   0  -1  -2 3566.20  168.14
   0  -1   2 3631.74  170.68
   0  -1  -2 3550.20  166.07
   0   1  -2 3568.56  166.17
   0  -1   2 3543.71  168.80
   0   1  -2 3398.26  167.78
   0   1   2 3469.51  165.34
   0   1   2 3706.71  169.05
   0   1  -2 3591.50  165.55
   0  -1  -2 3562.11  167.87
   0   1   2 3559.87  172.97
   0  -1  -2 3697.54  175.56
   0  -1   2 3444.29  171.96
   0   1   2 3527.98  162.92
   0   1   2 3407.97  173.18
   1   1  -2 4593.15  225.37
   1   1  -2 4552.18  213.70
  -1  -1  -2 4774.58  224.16
  -1   1   2 4777.58  229.65
  -1   1   2 4557.98  227.34
   1   1  -2 4673.45  219.07
  -1  -1  -2 4731.14  223.16
  -1  -1  -2 4563.29  222.48
  -1   1   2 4546.15  212.79
   1  -1   2 4683.82  221.72
  -1   1   2 4952.75  224.20
  -1  -1  -2 4678.13  221.61
  -1  -1  -2 4941.27  231.67
   1  -1   2 4501.37  228.95
   1   1  -2 4854.10  225.91
  -1  -1  -2 4820.15  220.75
   1   1  -2 4764.95  214.93
  -1   1   2 4554.24  218.28
  -1   1   2 4776.18  224.50
  -1  -1  -2 4817.42  220.98
  -1   1   2 4568.63  216.72
  -1   1  -2 4723.42  217.09
  -1   1  -2 4594.42  223.24
  -1   1  -2 4746.33  222.98
  -1   1  -2 4732.23  216.31
  -1  -1   2 4790.91  226.67
  -1   1  -2 4722.22  225.87
  -1   1  -2 4613.53  220.72
  -1  -1   2 4736.54  224.80
  -1  -1   2 4767.00  230.07
   1   1   2 4666.78  217.56
   1  -1  -2 4695.77  219.48
   1  -1  -2 4638.98  224.07
   1   1   2 4703.83  216.37
   1  -1  -2 4817.02  223.85
  -1  -1   2 4818.42  222.37
  -1   1  -2 4639.69  227.85
   1  -1  -2 4535.73  234.09
  -1  -1   2 4892.78  212.99
  -1  -1   2 4885.30  224.54
   1   1   2 4461.97  223.27
  -1   1  -2 4985.05  218.52
   1   1   2 4559.87  214.57
  -1   1  -2 4566.32  221.92
  -1  -1   2 4842.34  224.20
  -2   1   2  497.26   23.76
   2   1  -2  490.11   25.26
  -2   1   2  500.69   25.69
  -2  -1  -2  489.08   24.28
  -2   1   2  501.64   25.42
  -2   1   2  498.74   23.33
  -2  -1  -2  491.20   24.30
   2   1  -2  513.58   24.55
  -2   1   2  546.25   26.18
  -2  -1  -2  514.72   25.17
  -2   1   2  509.55   23.99
  -2  -1  -2  520.67   24.84
   2   1  -2  506.80   23.56
  -2  -1  -2  505.54   25.05
  -2  -1  -2  516.01   25.17
  -2  -1  -2  487.41   25.11
  -2  -1  -2  508.45   25.89
  -2   1   2  518.58   25.42
  -2   1   2  500.45   25.07
  -2  -1   2  471.27   23.07
  -2   1  -2  490.79   25.18
  -2  -1   2  507.48   25.53
  -2   1  -2  517.40   25.20
  -2   1  -2  507.52   24.32
  -2   1  -2  526.21   24.80
  -2  -1   2  528.34   25.18
  -2   1  -2  537.61   25.45
   2  -1  -2  505.83   24.53
  -2  -1   2  515.71   24.98
   2  -1  -2  514.58   25.14
  -2  -1   2  514.91   25.39
  -2  -1   2  450.12   25.71
  -2   1  -2  502.62   24.48
  -2   1  -2  535.85   24.46
  -2  -1   2  509.28   25.07
  -2   1  -2  539.72   25.36
  -2   1  -2  528.28   24.63
  -2   1  -2  496.64   24.65
   2   1   2  506.22   23.61
   2  -1  -2  492.03   23.62
   2   1   2  519.88   24.30
  -2   1  -2  532.67   24.60
  -2   1  -2  514.70   24.99
   2   1   2  466.59   24.32
   3   1  -2  222.59   12.39
  -3  -1  -2  229.48   12.03
  -3   1   2  211.14   12.67
   3   1  -2  216.34   11.52
  -3   1   2  246.98   13.34
  -3   1   2  233.62   12.69
  -3   1   2  203.26   11.13
  -3  -1  -2  237.05   13.21
   3   1  -2  232.73   13.28
  -3   1   2  211.01   12.92
   3   1  -2  224.18   13.55
  -3   1   2  218.58   11.53
  -3  -1  -2  206.77   11.55
  -3   1   2  217.56   11.93
  -3  -1  -2  234.46   13.35
  -3   1   2  226.12   13.40
  -3  -1  -2  222.74   13.11
  -3  -1  -2  207.29   12.50
  -3  -1  -2  224.07   13.05
  -3   1   2  227.78   12.92
  -3   1  -2  203.00   12.15
  -3   1  -2  221.27   12.87
  -3   1  -2  219.76   12.36
  -3   1  -2  242.54   12.89
  -3  -1   2  228.66   13.14
  -3  -1   2  221.64   13.00
   3   1   2  219.69   12.15
  -3   1  -2  228.47   12.10
  -3   1  -2  201.36   12.36
  -3   1  -2  226.45   12.14
  -3   1  -2  208.09   12.37
  -3   1  -2  226.69   12.44
  -3   1  -2  235.72   12.93
   3  -1  -2  217.37   11.67
  -3   1  -2  232.57   12.57
   3   1   2  233.96   12.68
   3  -1  -2  234.56   12.66
  -3   1  -2  217.18   12.45
  -3  -1   2  205.60   12.62
   3  -1  -2  223.84   13.03
  -3  -1   2  209.96   12.02
  -3  -1   2  241.16   13.55
   3   1   2  211.37   11.15
  -3  -1   2  218.15   12.79
  -4  -1  -2  880.36   43.71
  -4   1   2  864.98   43.70
  -4  -1  -2  907.16   42.40
  -4  -1  -2  876.94   42.50
   4   1  -2  878.73   42.57
  -4  -1  -2  786.21   40.81
  -4  -1  -2  874.28   42.42
  -4   1   2  801.51   39.69
  -4   1   2  886.17   42.74
  -4   1   2  794.72   39.35
   4   1  -2  849.53   41.03
  -4   1   2  869.09   42.12
   4   1  -2  836.56   39.53
  -4   1   2  828.12   42.16
   4   1  -2  869.08   43.06
  -4  -1  -2  838.15   42.13
  -4  -1  -2  782.55   41.11
  -4   1   2  874.52   43.03
  -4   1   2  860.80   42.13
  -4  -1   2  859.65   42.70
   4  -1  -2  844.73   42.53
  -4   1  -2  867.94   41.27
  -4   1  -2  816.01   42.05
  -4   1  -2  813.16   41.79
   4   1   2  863.25   40.91
  -4   1  -2  881.81   40.78
  -4  -1   2  894.11   42.17
  -4   1  -2  797.35   41.78
  -4   1  -2  822.41   40.09
  -4  -1   2  886.38   42.80
  -4  -1   2  865.49   43.77
   4   1   2  849.26   41.75
   4  -1  -2  907.83   42.11
  -4   1  -2  847.23   42.05
   4   1   2  869.60   40.31
   4  -1  -2  777.59   39.12
  -4   1  -2  867.74   41.85
  -4  -1   2  893.15   42.38
  -4   1  -2  847.59   42.01
   4  -1  -2  827.48   40.18
   4   1   2  812.18   39.01
  -4  -1   2  786.48   41.21
  -4   1  -2  832.25   40.62
  -4   1  -2  873.08   43.19
  -5  -1  -2  75.441   4.910
  -5  -1  -2  81.910   7.911
   5  -1   2  76.057   6.391
  -5  -1  -2  71.897   4.510
  -5  -1  -2  72.130   4.720
  -5   1   2  84.972   7.968
  -5   1   2  66.884   6.820
  -5  -1  -2  75.755   4.777
  -5   1   2  75.342   5.101
  -5  -1  -2  79.469   5.038
  -5  -1  -2  90.364   8.400
  -5  -1  -2  86.677   4.889
  -5   1   2  70.894   5.154
  -5   1   2  83.685   7.811
  -5  -1  -2  74.442   4.765
  -5   1   2  67.937   5.320
  -5  -1  -2  80.033   4.896
  -5  -1  -2  80.693   4.783
  -5  -1  -2  74.984   5.099
  -5   1   2  81.573   5.389
  -5  -1  -2  74.517   5.291
  -5   1   2  73.190   4.865
  -5  -1  -2  89.110   7.614
  -5  -1  -2  81.312   8.145
  -5  -1  -2  79.711   4.852
  -5  -1  -2  81.940   4.928
  -5   1   2  90.109   8.435
  -5   1   2  72.639   5.039
  -5   1   2  72.152   5.229
  -5   1   2  70.005   4.698
  -5   1   2  71.687   4.973
  -5  -1  -2  73.787   4.554
  -5   1   2  75.871   5.223
  -5  -1  -2  90.215   5.311
  -5  -1  -2  70.778   4.841
   5   1  -2  80.707   8.024
  -5  -1  -2  84.456   7.954
  -5   1   2  75.527   7.626
  -5  -1  -2  78.535   6.657
   5   1  -2  78.884   8.854
  -5   1   2  74.704   4.862
  -5   1   2  72.979   4.773
  -5   1   2  72.136   4.570
   5  -1   2  77.939   7.409
  -5  -1  -2  77.929   4.888
  -5  -1  -2  79.769   4.863
  -5   1   2  75.587   4.748
  -5   1   2  83.805   8.113
  -5   1   2  70.439   4.867
   5   1  -2  85.592   8.442
  -5   1   2  80.088   4.911
  -5   1   2  79.473   5.162
   5  -1   2  83.094   6.757
  -5  -1   2  78.238   5.271
  -5   1  -2  69.722   4.565
  -5   1  -2  68.169   4.843
   5  -1  -2  82.286   7.726
  -5   1  -2  72.555   4.675
  -5   1  -2  70.463   6.678
  -5  -1   2  70.724   5.084
  -5   1  -2  84.663   7.166
  -5   1  -2  80.456   7.324
  -5  -1   2  92.920   8.420
  -5  -1   2  74.564   5.128
  -5  -1   2  81.893   7.720
  -5  -1   2  78.182   4.880
  -5  -1   2  76.516   8.023
  -5   1  -2  73.916   4.649
  -5   1  -2  70.893   4.549
  -5   1  -2  75.516   4.711
   5  -1  -2  87.194   7.199
  -5  -1   2  70.494   4.876
  -5  -1   2  81.971   5.121
   5   1   2  69.499   6.587
  -5   1  -2  72.885   5.039
  -5  -1   2  76.030   5.192
  -5   1  -2  87.701   7.746
  -5   1  -2  76.975   5.015
  -5  -1   2  77.738   5.248
  -5  -1   2  80.024   5.496
  -5  -1   2  70.240   5.192
  -5   1  -2  68.303   5.076
  -5  -1   2  79.720   4.972
  -5  -1   2  71.203   4.997
  -5   1  -2  70.439   4.477
  -5   1  -2  70.039   4.839
  -5  -1   2  75.316   4.838
  -5  -1   2  89.916   8.288
  -5   1  -2  70.888   4.569
  -5  -1   2  73.392   4.565
  -5  -1   2  74.117   4.895
  -5   1  -2  73.935   6.764
  -5  -1   2  76.726   6.919
   5   1   2  83.153   8.016
  -5   1  -2  70.886   4.907
  -5  -1   2  72.958   5.075
  -5   1  -2  92.588   7.775
  -5   1  -2  85.452   7.885
  -5   1  -2  80.834   5.087
  -5  -1   2  81.716   4.890
   5  -1  -2  100.83    9.20
   5   1   2  73.081   7.084
  -5  -1   2  78.176   4.958
  -5   1  -2  79.876   7.446
  -6  -1  -2  33.633   3.451
  -6  -1  -2  32.839   3.619
  -6   1   2  26.140   5.498
  -6   1   2  29.768   3.006
  -6   1   2  28.168   2.987
  -6  -1  -2  28.687   3.301
  -6   1   2  28.011   3.010
  -6  -1  -2  27.797   3.530
  -6   1   2  29.465   3.410
   6  -1   2  34.317   5.982
  -6   1   2  32.205   3.354
  -6   1   2  27.666   3.348
  -6  -1  -2  29.665   6.115
  -6   1   2  30.432   3.448
  -6  -1  -2  31.072   3.793
  -6   1   2  28.472   5.156
  -6   1   2  30.849   3.440
  -6  -1  -2  28.675   3.303
  -6  -1  -2  26.058   5.651
   6   1  -2  25.600   5.703
  -6   1   2  32.897   3.432
  -6  -1  -2  25.930   3.325
  -6  -1  -2  26.904   3.226
  -6  -1  -2  28.625   5.623
  -6   1   2  29.653   3.468
  -6  -1  -2  29.315   3.239
  -6   1   2  27.178   5.858
  -6   1   2  31.703   5.559
  -6  -1  -2  32.864   3.807
   6   1  -2  37.681   7.035
  -6  -1  -2  25.112   5.606
  -6   1   2  25.696   2.792
  -6   1   2  30.000   3.349
  -6  -1  -2  31.278   3.521
  -6   1   2  31.250   3.285
  -6  -1  -2  28.442   3.511
  -6  -1  -2  28.747   3.266
  -6  -1  -2  31.664   3.140
  -6  -1  -2  31.783   3.466
  -6   1   2  33.016   3.545
   6   1  -2  19.344   5.974
  -6  -1  -2  32.247   3.182
  -6   1   2  28.371   3.831
  -6  -1  -2  27.488   3.557
  -6  -1  -2  24.583   3.062
  -6   1   2  30.775   3.678
   6  -1   2  25.608   4.977
  -6  -1  -2  31.439   3.302
  -6   1   2  28.594   3.399
  -6  -1   2  29.987   3.585
  -6  -1   2  29.025   3.314
  -6   1  -2  32.617   3.512
  -6  -1   2  29.628   3.525
  -6  -1   2  35.894   6.458
   6   1   2  31.278   6.590
  -6  -1   2  29.363   3.210
  -6  -1   2  34.385   3.682
  -6  -1   2  32.200   6.133
  -6   1  -2  25.457   3.230
  -6   1  -2  30.048   5.893
  -6  -1   2  26.502   3.215
  -6  -1   2  29.319   4.891
  -6   1  -2  30.282   3.290
  -6  -1   2  33.815   3.374
  -6   1  -2  26.935   5.518
  -6  -1   2  32.019   3.446
  -6  -1   2  33.779   3.521
  -6   1  -2  25.686   3.591
  -6   1  -2  33.629   3.177
  -6  -1   2  30.019   3.514
  -6   1  -2  27.831   3.181
  -6  -1   2  21.593   5.610
  -6   1  -2  31.487   2.976
  -6   1  -2  34.647   6.141
  -6   1  -2  28.346   3.168
  -6  -1   2  31.667   3.431
  -6   1  -2  29.626   3.336
   6   1   2  27.638   5.618
  -6   1  -2  24.136   3.147
  -6   1  -2  25.322   5.093
  -6   1  -2  31.397   3.736
  -6  -1   2  26.084   3.797
  -6   1  -2  27.415   3.078
   6  -1  -2  34.781   6.343
  -6  -1   2  35.260   3.478
   6  -1  -2  23.244   6.003
  -6   1  -2  23.607   3.233
  -6   1  -2  30.651   3.467
  -6   1  -2  24.125   2.959
  -6  -1   2  28.024   3.448
  -6  -1   2  30.660   3.410
  -6  -1   2  32.970   3.014
  -6  -1   2  35.311   3.640
  -6  -1   2  35.051   3.678
  -6  -1   2  27.757   5.861
   6  -1  -2  25.651   6.731
  -6   1  -2  29.599   3.473
  -6  -1   2  31.025   3.430
  -6   1  -2  25.307   2.950
   6   1   2  37.890   6.563
  -6   1  -2  30.521   3.540
  -7  -1  -2  561.06   25.29
  -7  -1  -2  613.74   25.16
  -7   1   2  576.85   25.49
  -7   1   2  591.77   25.29
  -7   1   2  549.09   32.47
  -7   1   2  574.22   24.82
  -7   1   2  599.18   25.72
   7  -1   2  560.07   32.26
  -7   1   2  570.91   25.29
  -7  -1  -2  583.07   25.17
  -7  -1  -2  606.40   25.90
  -7  -1  -2  590.29   24.84
  -7  -1  -2  616.91   25.14
  -7   1   2  597.68   24.74
   7   1  -2  569.12   33.79
  -7   1   2  535.73   25.20
  -7  -1  -2  611.38   26.24
  -7   1   2  594.32   25.88
  -7  -1  -2  562.41   32.95
  -7  -1  -2  602.32   25.49
  -7  -1  -2  573.26   34.09
  -7   1   2  576.86   24.90
  -7  -1  -2  585.01   25.08
  -7   1   2  621.09   24.81
  -7  -1  -2  536.33   24.37
  -7  -1  -2  589.33   25.34
  -7   1   2  568.44   24.49
   7  -1   2  555.59   33.53
  -7  -1  -2  580.53   25.19
  -7   1   2  593.98   33.62
  -7  -1  -2  534.78   32.44
   7   1  -2  615.38   34.81
  -7  -1  -2  625.02   24.80
  -7   1   2  576.28   24.70
  -7  -1  -2  568.03   24.43
  -7  -1  -2  570.58   25.58
  -7   1   2  575.81   34.28
  -7  -1  -2  563.70   23.48
  -7  -1  -2  573.67   24.11
  -7   1   2  571.15   25.83
  -7   1   2  588.19   25.47
  -7   1   2  589.98   25.15
  -7  -1  -2  552.73   24.69
  -7  -1  -2  596.67   24.65
  -7   1   2  573.51   22.93
  -7   1   2  587.22   25.00
  -7   1  -2  558.79   25.56
  -7  -1   2  592.01   25.48
  -7  -1   2  615.29   25.60
  -7   1  -2  562.00   24.76
  -7   1  -2  575.60   25.06
  -7  -1   2  569.81   24.82
   7  -1  -2  577.89   33.85
  -7  -1   2  579.15   24.64
  -7  -1   2  605.53   25.34
  -7   1  -2  590.90   24.53
   7   1   2  585.33   33.14
  -7  -1   2  593.51   34.58
  -7   1  -2  572.38   24.31
  -7  -1   2  575.50   25.63
  -7   1  -2  543.04   25.45
  -7  -1   2  624.41   25.41
  -7  -1   2  601.49   25.10
  -7   1  -2  551.36   25.10
  -7  -1   2  582.50   33.49
  -7  -1   2  546.77   32.44
  -7   1  -2  559.81   32.39
  -7  -1   2  509.11   25.09
  -7  -1   2  615.66   26.14
   7   1   2  570.88   34.20
  -7  -1   2  600.22   25.56
  -7   1  -2  564.81   24.84
  -7  -1   2  595.51   24.91
  -7   1  -2  527.71   33.25
  -7  -1   2  598.73   24.76
  -7  -1   2  566.54   23.97
  -7   1  -2  566.50   24.80
  -7   1  -2  568.74   23.91
  -7   1  -2  589.44   24.49
  -7   1  -2  557.02   25.05
  -7  -1   2  552.39   25.87
  -7   1  -2  573.40   25.22
  -7   1  -2  559.51   24.58
  -7  -1   2  595.50   24.60
  -7   1  -2  549.99   23.21
  -7  -1   2  553.53   24.31
   7  -1  -2  554.83   33.85
  -7   1  -2  590.80   25.85
  -7  -1   2  606.21   25.12
  -7   1  -2  572.44   24.67
  -7  -1   2  593.32   25.42
  -8   1   2  70.879   6.198
  -8   1   2  64.017   5.705
  -8  -1  -2  65.689   5.790
  -8   1   2  69.529   6.073
  -8  -1  -2  72.652   5.930
  -8   1   2  86.309   6.206
  -8  -1  -2  66.181   6.078
  -8   1   2  80.273   6.099
  -8   1   2  71.525   6.404
  -8   1   2  81.700   6.187
  -8  -1  -2  63.054   5.627
  -8  -1  -2  68.567   5.735
  -8  -1  -2  70.045   5.879
  -8  -1  -2  78.784   6.235
  -8  -1  -2  75.760   5.718
  -8   1   2  77.577   5.724
  -8   1   2  60.512   5.322
  -8  -1  -2  69.400   5.872
  -8  -1  -2  88.504   6.703
  -8   1   2  76.490   6.005
  -8   1   2  80.326   6.038
  -8   1   2  68.894   5.689
  -8  -1  -2  77.617   6.123
  -8  -1  -2  70.962   6.196
  -8   1   2  77.017   6.305
  -8  -1  -2  74.022   6.607
  -8  -1  -2  81.749   6.205
  -8  -1  -2  75.364   5.504
  -8  -1  -2  73.529   6.087
  -8   1   2  77.450   5.623
  -8  -1   2  79.518   6.279
  -8   1  -2  69.540   5.606
  -8   1  -2  73.410   5.844
  -8  -1   2  59.896   5.266
  -8   1  -2  66.152   5.648
  -8  -1   2  84.504   6.562
  -8   1  -2  70.794   6.184
  -8  -1   2  69.156   5.642
  -8  -1   2  75.797   5.889
  -8  -1   2  87.191   6.697
  -8  -1   2  71.282   6.203
  -8   1  -2  74.930   6.038
  -8   1  -2  80.264   6.156
  -8  -1   2  83.680   6.250
  -8  -1   2  77.983   6.205
  -8  -1   2  73.447   5.828
  -8   1  -2  71.685   5.737
  -8  -1   2  87.406   6.182
  -8  -1   2  78.509   6.237
  -8   1  -2  80.507   5.899
  -8  -1   2  77.333   6.159
  -8   1  -2  65.090   5.506
  -8  -1   2  69.178   6.052
  -8   1  -2  69.504   5.654
  -8   1  -2  62.487   5.242
  -8   1  -2  77.099   5.836
  -8  -1   2  74.808   6.032
  -8  -1   2  66.122   5.908
  -8  -1   2  76.576   5.644
  -9   1   2  55.011   4.635
  -9   1   2  63.210   5.177
  -9  -1  -2  55.610   4.575
  -9   1   2  67.466   5.429
  -9   1   2  56.143   4.969
  -9   1   2  56.457   4.758
  -9  -1  -2  55.791   4.892
  -9   1   2  63.946   4.940
  -9   1   2  57.129   5.220
  -9  -1  -2  63.527   5.242
  -9  -1  -2  54.517   4.696
  -9  -1  -2  60.083   5.207
  -9   1   2  51.699   4.854
  -9  -1  -2  52.159   4.448
  -9   1   2  56.610   5.089
  -9   1   2  53.579   4.502
  -9  -1  -2  55.067   4.828
  -9  -1  -2  46.441   4.643
  -9  -1  -2  61.075   5.213
  -9   1   2  49.970   4.243
  -9  -1   2  42.589   4.318
  -9   1  -2  50.022   4.292
  -9  -1   2  56.031   4.936
  -9  -1   2  56.797   4.843
  -9  -1   2  49.779   4.763
  -9  -1   2  66.026   5.320
  -9  -1   2  54.970   4.964
  -9   1  -2  46.292   4.296
  -9  -1   2  61.928   5.260
  -9   1  -2  49.019   4.264
  -9   1  -2  53.327   4.497
  -9   1  -2  54.893   4.664
  -9  -1   2  60.433   4.940
  -9  -1   2  58.278   5.132
  -9   1  -2  62.464   5.151
  -9  -1   2  61.638   5.068
  -9  -1   2  50.009   4.450
  -9  -1   2  59.872   4.980
  -9  -1   2  60.330   5.184
  -9  -1   2  47.460   4.567
  -9  -1   2  57.586   5.006
 -10  -1  -2  7.6760  2.5489
 -10  -1  -2 -0.1964  2.4392
 -10  -1  -2  1.6724  2.1415
 -10   1   2  4.5921  2.4190
 -10  -1  -2  2.6977  2.3222
 -10   1   2  0.4840  2.1154
 -10  -1  -2  1.8580  2.3288
 -10  -1  -2  2.2332  2.0006
 -10   1   2  3.8512  2.3291
 -10  -1  -2 -0.5425  2.0451
 -10  -1  -2  7.4427  2.4709
 -10   1   2  3.5576  2.3173
 -10  -1   2  9.0522  3.0105
 -10  -1   2  3.8516  2.5221
 -10  -1   2  4.7058  2.6095
 -10  -1   2  2.5038  2.5394
 -10  -1   2  7.7626  2.6316
 -10  -1   2  7.5728  2.6571
 -10  -1   2  11.209   2.751
 -10  -1   2  3.6549  2.6329
 -10  -1   2  6.3852  2.2884
 -10  -1   2 -0.9710  2.2035
   0   2   2 7298.94  354.52
   0   2   2 7543.03  340.48
   0  -2  -2 7690.91  356.93
   0  -2  -2 7224.54  349.40
   0   2  -2 7418.62  343.07
   0  -2   2 7666.12  352.26
   0   2   2 7902.82  342.28
   0   2   2 7488.15  342.53
   0  -2   2 7282.37  352.27
   0   2   2 7416.80  356.33
   0  -2   2 7402.08  356.83
   0  -2  -2 7476.14  345.58
   0   2  -2 7036.30  346.76
   0   2  -2 7551.72  344.45
   0   2  -2 7710.33  343.61
   0  -2   2 7381.04  358.18
   0  -2  -2 7372.58  350.15
   0   2  -2 7654.39  347.59
   0  -2  -2 7236.27  348.20
   0   2   2 7422.21  339.64
   0  -2   2 7159.21  352.57
   0  -2  -2 7618.11  365.16
   0   2  -2 7069.53  348.42
   0   2  -2 7327.88  342.27
   1  -2   2  723.25   35.51
   1   2  -2  730.62   34.15
   1   2  -2  723.64   35.52
  -1   2   2  731.48   34.47
   1   2  -2  735.88   33.90
  -1   2   2  723.73   34.00
   1  -2   2  764.61   36.39
  -1  -2  -2  762.14   35.13
  -1   2   2  790.43   36.47
  -1   2   2  675.25   34.31
  -1  -2  -2  708.25   35.44
  -1   2   2  715.48   33.78
  -1  -2  -2  733.28   36.62
   1  -2   2  738.09   35.10
   1   2  -2  746.62   35.65
   1   2  -2  771.94   34.83
  -1  -2  -2  749.20   35.05
  -1   2   2  726.36   35.46
  -1  -2  -2  760.29   35.33
  -1  -2  -2  717.65   35.11
   1  -2   2  723.66   35.07
  -1  -2  -2  764.79   35.81
  -1   2   2  761.78   36.01
  -1  -2   2  757.12   35.66
  -1   2  -2  771.76   34.58
   1  -2  -2  770.03   36.80
  -1   2  -2  716.01   34.30
  -1   2  -2  673.45   36.04
   1   2   2  741.20   34.54
   1   2   2  754.48   34.60
   1   2   2  716.28   35.08
  -1  -2   2  733.20   35.71
   1  -2  -2  739.77   34.82
  -1  -2   2  774.69   36.23
   1   2   2  739.85   34.76
  -1  -2   2  732.88   36.32
  -1  -2   2  768.28   34.95
  -1   2  -2  745.52   34.52
  -1   2  -2  759.18   35.05
  -1   2  -2  732.21   35.16
   1   2   2  747.96   33.96
  -1   2  -2  729.98   34.73
  -1  -2   2  698.90   35.38
  -1   2  -2  736.74   34.63
   1  -2  -2  772.88   35.19
   1  -2  -2  712.97   35.88
  -2   2   2 1125.41   53.08
  -2   2   2 1159.91   55.49
  -2  -2  -2 1058.51   54.68
  -2   2   2 1191.98   53.24
  -2  -2  -2 1178.32   56.77
  -2  -2  -2 1178.07   55.46
   2   2  -2 1232.09   55.22
  -2  -2  -2 1156.28   54.61
   2   2  -2 1178.10   55.39
   2   2  -2 1146.38   53.92
  -2   2   2 1186.83   56.33
  -2   2   2 1189.69   54.97
  -2  -2  -2 1163.66   54.75
  -2   2   2 1104.64   52.39
   2   2  -2 1112.95   52.05
  -2  -2  -2 1151.32   55.01
   2   2  -2 1156.46   52.70
  -2   2   2 1179.98   55.80
  -2  -2  -2 1152.70   54.16
  -2   2  -2 1147.00   53.21
   2   2   2 1158.15   53.21
   2   2   2 1082.97   52.16
   2  -2  -2 1193.09   54.62
  -2   2  -2 1190.67   53.31
   2  -2  -2 1088.58   53.61
  -2   2  -2 1134.82   53.80
   2   2   2 1199.07   54.09
  -2   2  -2 1163.07   54.59
   2   2   2 1167.87   53.34
  -2   2  -2 1204.27   55.93
  -2   2  -2 1110.92   55.69
  -2  -2   2 1123.49   55.26
  -2  -2   2 1132.98   55.98
  -2  -2   2 1207.18   54.61
  -2   2  -2 1139.58   54.47
  -2  -2   2 1192.82   54.82
  -2   2  -2 1167.96   56.12
  -2  -2   2 1156.61   54.99
  -2  -2   2 1201.92   56.62
  -2   2  -2 1093.39   54.62
   2  -2  -2 1175.93   56.80
   2  -2  -2 1089.66   54.38
  -2   2  -2 1138.86   53.63
   3   2  -2  620.24   29.51
  -3  -2  -2  633.92   31.22
  -3   2   2  620.49   30.42
  -3   2   2  612.81   30.01
   3   2  -2  602.26   30.25
  -3   2   2  573.81   28.52
  -3   2   2  627.26   31.10
   3   2  -2  577.15   30.52
  -3   2   2  581.21   27.85
  -3  -2  -2  622.05   30.14
   3   2  -2  581.97   28.21
  -3  -2  -2  586.19   29.12
  -3   2   2  611.03   28.86
  -3  -2  -2  612.90   30.22
  -3   2   2  625.37   30.73
  -3  -2  -2  624.94   30.06
  -3   2   2  594.29   30.35
  -3   2   2  557.96   27.89
  -3  -2  -2  593.34   30.06
  -3   2  -2  580.32   29.08
   3   2   2  607.11   29.10
  -3   2  -2  578.59   29.42
   3  -2  -2  598.07   28.96
  -3  -2   2  634.28   29.97
  -3   2  -2  575.75   30.30
  -3   2  -2  572.87   29.40
  -3   2  -2  608.63   28.97
   3  -2  -2  588.48   29.58
  -3   2  -2  555.62   29.99
  -3   2  -2  590.25   29.18
  -3  -2   2  552.82   28.93
  -3  -2   2  589.20   29.85
  -3   2  -2  595.73   29.55
   3  -2  -2  604.02   29.86
  -3  -2   2  597.89   30.87
   3   2   2  597.82   29.76
  -3  -2   2  597.03   30.44
  -3   2  -2  580.75   30.20
  -3  -2   2  635.72   30.52
  -3   2  -2  550.73   28.95
   3   2   2  562.29   28.60
  -3   2  -2  550.94   28.78
  -3   2  -2  581.66   29.25
   4   2  -2  457.89   24.92
  -4  -2  -2  494.83   25.22
  -4   2   2  426.10   22.08
  -4   2   2  478.21   24.26
   4   2  -2  454.59   24.71
  -4   2   2  460.46   24.00
  -4  -2  -2  463.30   23.96
  -4  -2  -2  479.91   24.36
  -4   2   2  465.63   24.40
  -4   2   2  399.61   21.43
  -4   2   2  449.42   24.77
   4   2  -2  421.43   23.54
  -4  -2  -2  443.71   24.18
  -4   2   2  431.09   22.56
  -4   2   2  442.04   24.63
  -4  -2  -2  417.63   22.81
   4   2  -2  451.16   22.13
  -4  -2  -2  446.00   24.15
  -4  -2   2  445.66   23.86
   4  -2  -2  471.97   24.46
  -4   2  -2  436.73   23.21
  -4   2  -2  426.95   23.85
   4   2   2  455.00   24.15
  -4   2  -2  428.90   23.93
   4   2   2  454.60   23.28
  -4   2  -2  422.12   23.78
  -4   2  -2  422.83   22.99
  -4   2  -2  444.09   23.09
  -4   2  -2  436.22   22.99
   4   2   2  446.69   22.50
  -4  -2   2  426.76   23.66
  -4   2  -2  429.32   23.28
  -4  -2   2  473.45   24.49
  -4   2  -2  445.56   23.26
   4  -2  -2  430.43   23.64
   4  -2  -2  435.98   23.05
  -4   2  -2  441.61   23.36
  -4   2  -2  436.03   22.75
  -4   2  -2  431.91   23.35
  -4  -2   2  487.72   25.10
   4  -2  -2  427.81   22.04
  -4  -2   2  452.97   24.07
  -5  -2  -2  50.191   4.380
  -5  -2  -2  58.147   4.829
  -5  -2  -2  57.164   4.195
  -5   2   2  56.478   6.224
  -5   2   2  53.624   5.439
  -5  -2  -2  51.036   5.606
  -5  -2  -2  51.038   4.054
  -5  -2  -2  64.990   7.019
  -5  -2  -2  52.272   4.170
  -5   2   2  53.499   4.766
   5   2  -2  67.437   7.830
  -5  -2  -2  54.484   4.351
  -5  -2  -2  48.171   4.128
  -5  -2  -2  53.614   4.395
  -5   2   2  63.672   4.237
  -5   2   2  68.561   4.886
  -5   2   2  53.045   4.037
  -5   2   2  63.953   7.117
  -5   2   2  66.224   6.993
  -5  -2  -2  59.837   4.057
  -5   2   2  48.483   3.924
  -5  -2  -2  55.557   4.216
  -5   2   2  54.808   4.788
  -5  -2  -2  52.871   4.463
  -5   2   2  49.443   3.905
  -5   2   2  48.437   6.332
  -5   2   2  55.659   4.217
  -5   2   2  54.873   4.373
  -5  -2  -2  60.946   4.890
  -5  -2  -2  50.252   4.213
  -5   2   2  51.048   3.821
  -5   2   2  54.579   4.240
   5   2  -2  66.258   8.332
  -5   2   2  52.950   4.193
  -5  -2  -2  53.678   4.437
  -5   2   2  48.539   4.256
  -5  -2  -2  52.618   4.167
  -5  -2  -2  58.685   6.954
  -5  -2  -2  51.913   4.161
  -5   2   2  50.566   4.478
  -5   2   2  57.394   4.638
   5   2  -2  63.234   6.789
  -5  -2  -2  57.127   4.688
  -5  -2  -2  68.815   7.352
  -5   2   2  49.597   3.786
  -5   2   2  64.672   6.910
  -5   2   2  64.253   4.508
  -5   2   2  46.172   3.638
  -5  -2  -2  58.239   4.295
  -5  -2  -2  51.665   4.003
  -5  -2  -2  64.520   7.210
  -5   2   2  51.895   4.132
  -5  -2  -2  62.717   4.578
  -5   2  -2  59.730   6.128
  -5   2  -2  47.568   5.603
  -5   2  -2  60.774   6.254
  -5   2  -2  50.691   4.225
  -5   2  -2  46.201   4.078
  -5   2  -2  47.011   3.939
  -5   2  -2  54.664   3.718
  -5   2  -2  52.834   5.889
  -5  -2   2  57.355   4.399
  -5   2  -2  46.893   3.664
  -5   2  -2  47.368   5.705
  -5  -2   2  55.951   4.549
   5   2   2  58.116   7.394
   5   2   2  60.413   7.293
  -5  -2   2  54.389   4.722
  -5   2  -2  48.834   4.080
   5  -2  -2  54.843   6.611
  -5   2  -2  55.785   5.786
  -5  -2   2  50.906   4.275
  -5  -2   2  51.741   4.295
  -5   2  -2  55.104   4.018
  -5  -2   2  51.679   4.064
  -5   2  -2  53.661   4.408
  -5  -2   2  55.115   4.593
  -5   2  -2  52.337   4.067
  -5  -2   2  56.687   4.286
  -5  -2   2  52.166   4.164
  -5  -2   2  62.209   4.458
  -5   2  -2  49.402   4.145
   5  -2  -2  54.843   6.112
  -5  -2   2  55.761   4.158
  -5  -2   2  45.211   4.046
  -5  -2   2  49.036   4.201
   5   2   2  46.655   6.583
  -5   2  -2  50.365   5.805
  -5  -2   2  53.275   4.205
  -5  -2   2  52.899   4.250
  -5  -2   2  59.448   5.174
  -5  -2   2  58.177   6.956
  -5  -2   2  57.749   6.024
  -5   2  -2  51.277   3.916
  -5   2  -2  64.486   6.465
  -5   2  -2  56.435   5.644
  -5   2  -2  53.363   4.076
  -5  -2   2  64.980   7.227
  -5   2  -2  57.983   3.989
  -5  -2   2  61.995   6.780
  -5   2  -2  48.648   5.854
  -5   2  -2  60.835   4.183
  -5   2  -2  51.039   4.155
  -5  -2   2  56.509   4.425
  -5  -2   2  53.646   6.672
  -5  -2   2  54.841   4.152
  -5  -2   2  55.812   3.770
  -5  -2   2  52.410   4.612
  -5  -2   2  56.456   4.138
  -5   2  -2  53.579   6.049
  -5   2  -2  49.690   6.173
  -5   2  -2  50.798   3.897
   5  -2  -2  59.668   7.405
  -6   2   2  49.620   4.221
  -6   2   2  48.265   6.422
  -6  -2  -2  49.036   4.469
  -6  -2  -2  47.576   7.282
  -6   2   2  62.852   4.819
  -6   2   2  49.133   4.530
  -6   2   2  58.882   5.126
  -6   2   2  49.567   6.928
   6   2  -2  47.904   8.369
  -6  -2  -2  51.800   4.476
   6  -2   2  55.482   6.704
   6   2  -2  41.044   8.980
  -6  -2  -2  52.231   4.458
  -6  -2  -2  54.010   4.478
  -6   2   2  58.286   4.965
  -6  -2  -2  54.092   4.597
  -6  -2  -2  55.146   4.374
  -6  -2  -2  53.509   7.643
  -6   2   2  51.836   3.923
  -6  -2  -2  52.362   4.512
  -6  -2  -2  54.148   7.446
  -6  -2  -2  48.322   4.277
  -6   2   2  44.782   3.933
  -6   2   2  50.728   4.491
  -6   2   2  58.484   4.600
  -6   2   2  46.697   6.646
  -6  -2  -2  59.519   4.991
  -6   2   2  57.774   4.745
  -6   2   2  57.063   4.820
  -6   2   2  62.825   4.668
  -6   2   2  48.196   3.920
  -6   2   2  54.304   4.580
  -6  -2  -2  50.961   4.573
  -6   2   2  46.705   4.444
  -6   2   2  46.728   3.955
   6   2  -2  64.320   7.969
  -6   2   2  62.157   7.376
  -6   2   2  56.217   4.393
  -6  -2  -2  63.656   4.827
   6  -2   2  59.324   7.468
   6  -2   2  47.344   5.982
  -6  -2  -2  49.789   4.241
  -6   2   2  62.364   4.570
  -6  -2  -2  54.380   7.419
  -6  -2  -2  61.660   4.665
  -6   2   2  52.648   7.477
  -6  -2  -2  53.615   4.449
  -6  -2  -2  52.434   4.556
  -6  -2  -2  53.386   4.407
  -6  -2  -2  61.604   4.438
  -6   2   2  50.571   4.572
  -6  -2  -2  49.403   4.506
  -6  -2  -2  43.272   3.976
  -6  -2  -2  46.645   4.241
  -6  -2   2  59.758   7.955
  -6   2  -2  42.711   4.176
  -6   2  -2  50.974   3.995
  -6  -2   2  50.018   3.781
  -6   2  -2  55.141   4.825
  -6  -2   2  52.149   4.600
  -6  -2   2  49.924   6.904
  -6  -2   2  55.567   4.900
  -6   2  -2  60.325   7.579
  -6  -2   2  61.999   5.199
  -6   2  -2  48.970   4.294
  -6  -2   2  52.126   4.484
  -6  -2   2  52.280   4.738
  -6  -2   2  53.895   4.431
  -6   2  -2  49.314   4.309
   6   2   2  55.812   8.412
  -6   2  -2  50.426   4.450
  -6  -2   2  52.459   4.480
   6  -2  -2  47.522   8.001
   6   2   2  54.895   7.329
  -6   2  -2  46.033   3.982
  -6  -2   2  52.377   4.543
  -6  -2   2  53.767   7.415
  -6  -2   2  51.210   4.327
  -6  -2   2  49.535   4.212
   6   2   2  60.914   8.201
  -6  -2   2  51.380   4.471
  -6  -2   2  53.903   4.394
  -6  -2   2  47.192   4.283
  -6   2  -2  45.517   3.771
  -6  -2   2  53.003   4.602
  -6   2  -2  52.735   6.427
   6  -2  -2  56.243   7.713
  -6   2  -2  51.675   4.160
  -6   2  -2  50.001   4.301
  -6   2  -2  51.361   4.406
  -6   2  -2  45.566   4.063
  -6   2  -2  49.014   4.272
  -6   2  -2  51.865   4.441
  -6   2  -2  48.192   4.078
  -6  -2   2  41.951   6.953
  -6  -2   2  56.300   4.771
  -6   2  -2  44.635   6.511
  -6  -2   2  51.630   4.273
  -6   2  -2  47.173   6.844
  -6   2  -2  44.839   4.055
  -6  -2   2  51.881   4.874
  -6  -2   2  58.671   4.772
  -6  -2   2  50.767   4.315
  -6   2  -2  58.217   6.859
  -6  -2   2  62.882   5.032
  -7  -2  -2  17.343   3.643
  -7  -2  -2  14.460   3.178
  -7   2   2  16.126   3.053
  -7  -2  -2  24.015   3.316
  -7  -2  -2  17.071   3.074
  -7  -2  -2  24.030   4.201
  -7  -2  -2  20.998   3.244
  -7   2   2  15.898   3.295
  -7  -2  -2  18.414   4.143
  -7   2   2  6.5674  2.7449
  -7   2   2  19.263   3.677
  -7  -2  -2  24.573   3.601
  -7   2   2  15.189   3.113
  -7  -2  -2  19.476   6.119
  -7   2   2  23.425   3.768
   7   2  -2  28.690   7.828
  -7  -2  -2  32.094   3.835
  -7   2   2  18.440   3.643
  -7   2   2  24.123   3.756
  -7  -2  -2  17.556   3.303
  -7  -2  -2  22.874   3.653
  -7  -2  -2  22.567   3.684
  -7  -2  -2  21.989   3.448
  -7   2   2  22.988   3.580
   7  -2   2  17.022   6.397
  -7   2   2  19.793   3.056
   7  -2   2  23.861   7.218
  -7   2   2  19.001   3.568
  -7  -2  -2  21.377   3.451
  -7  -2  -2  23.868   3.613
  -7   2   2  12.164   5.319
  -7   2   2  18.594   3.478
  -7   2   2  19.902   3.225
  -7  -2  -2  14.862   3.697
  -7   2   2  20.815   3.961
  -7   2   2  22.723   3.369
  -7   2   2  16.126   3.382
  -7  -2  -2  18.743   3.455
  -7  -2  -2  17.508   5.901
  -7  -2  -2  27.588   4.321
  -7   2   2  17.260   3.451
  -7  -2  -2  19.940   3.464
  -7   2   2  20.788   5.738
   7   2  -2  22.814   7.780
  -7  -2  -2  27.488   6.777
   7  -2  -2  26.090   7.480
  -7   2  -2  21.246   3.233
  -7  -2   2  23.033   3.676
  -7  -2   2  20.632   3.302
  -7  -2   2  21.852   3.777
  -7  -2   2  19.702   3.651
  -7   2  -2  21.223   3.092
  -7   2  -2  19.229   3.276
  -7   2  -2  21.359   3.318
  -7   2  -2  17.083   3.136
  -7   2  -2  16.671   3.508
  -7   2  -2  19.600   3.774
   7  -2  -2  9.2421  5.7339
  -7  -2   2  18.141   6.509
  -7  -2   2  21.303   3.978
  -7  -2   2  22.446   3.735
   7   2   2  1.3705  5.4376
  -7   2  -2  20.690   3.311
  -7  -2   2  17.167   5.389
  -7   2  -2  17.153   5.701
  -7  -2   2  22.053   3.559
  -7  -2   2  16.007   3.015
  -7  -2   2  22.905   3.613
  -7   2  -2  17.020   3.127
  -7   2  -2  18.100   3.155
   7  -2  -2  15.054   5.711
  -7  -2   2  14.526   3.647
  -7  -2   2  24.564   3.470
  -7  -2   2  22.294   3.516
  -7  -2   2  23.552   3.657
  -7  -2   2  19.484   4.198
  -7  -2   2  25.747   4.137
  -7  -2   2  22.799   6.424
  -7   2  -2  14.749   2.831
  -7  -2   2  24.139   3.807
  -7  -2   2  21.282   3.928
  -7  -2   2  21.591   3.426
   7   2   2  16.122   6.733
  -7  -2   2  22.367   3.429
  -7   2  -2  21.651   3.743
  -8  -2  -2  82.628   6.543
  -8   2   2  87.963   6.618
  -8   2   2  75.923   5.909
  -8   2   2  82.800   6.212
  -8   2   2  107.99    6.87
  -8  -2  -2  79.690   6.307
  -8  -2  -2  80.515   6.313
  -8   2   2  82.921   6.077
  -8   2   2  87.857   6.258
  -8  -2  -2  81.294   6.027
  -8  -2  -2  79.413   6.323
  -8  -2  -2  84.165   6.455
  -8   2   2  85.273   6.280
  -8  -2  -2  94.764   7.089
   8   2  -2  77.055   6.274
  -8  -2  -2  74.539   6.384
  -8  -2  -2  88.281   6.718
  -8  -2  -2  96.122   7.102
  -8   2   2  76.231   6.671
  -8   2   2  86.897   6.682
  -8  -2  -2  89.712   6.365
  -8   2   2  87.296   6.474
  -8   2   2  83.471   6.428
  -8   2   2  74.634   6.341
  -8  -2  -2  86.788   6.350
  -8  -2  -2  87.243   6.277
  -8  -2  -2  81.732   6.496
  -8  -2  -2  81.601   6.469
  -8  -2  -2  84.714   6.009
  -8  -2   2  88.856   6.382
  -8  -2   2  72.376   5.977
  -8   2  -2  96.371   6.137
  -8   2  -2  88.060   6.533
  -8  -2   2  95.277   6.911
  -8  -2   2  86.014   6.361
  -8   2  -2  55.174   5.402
  -8  -2   2  91.868   6.302
  -8  -2   2  76.492   6.429
  -8  -2   2  75.058   6.402
  -8  -2   2  82.799   6.579
  -8  -2   2  80.944   5.977
  -8  -2   2  78.832   6.482
  -8  -2   2  85.164   6.052
  -8  -2   2  85.235   6.600
  -8  -2   2  75.937   6.480
  -8  -2   2  75.144   6.696
  -8  -2   2  89.177   7.066
  -8  -2   2  84.296   6.516
  -8  -2   2  78.150   6.156
  -9  -2  -2  90.991   5.920
  -9  -2  -2  83.880   6.081
  -9  -2  -2  76.690   6.126
  -9  -2  -2  88.984   6.273
  -9  -2  -2  94.842   6.533
  -9  -2  -2  84.000   5.885
  -9  -2  -2  82.545   6.004
  -9   2   2  78.179   5.905
  -9   2   2  84.717   6.266
  -9  -2  -2  94.126   6.017
  -9   2   2  73.091   5.831
  -9   2   2  84.929   6.265
  -9   2   2  94.118   6.395
  -9   2   2  86.098   5.911
  -9  -2  -2  91.898   6.218
  -9   2   2  86.082   6.044
  -9  -2  -2  88.421   5.747
  -9  -2  -2  73.706   6.245
  -9   2   2  80.755   6.220
  -9  -2  -2  85.401   6.095
   9   2  -2  98.392   6.169
  -9  -2  -2  84.211   6.387
  -9   2   2  83.009   5.972
  -9  -2  -2  85.169   6.083
  -9  -2   2  87.441   6.318
  -9  -2   2  86.151   6.011
  -9  -2   2  95.575   6.580
  -9  -2   2  104.10    6.27
  -9  -2   2  85.506   6.389
  -9  -2   2  89.402   6.164
  -9  -2   2  105.23    6.47
  -9  -2   2  89.047   6.426
  -9  -2   2  89.233   6.349
   9   2   2  83.446   6.362
  -9  -2   2  101.97    6.34
  -9  -2   2  87.693   6.239
  -9  -2   2  97.459   6.333
  -9  -2   2  90.504   5.723
  -9  -2   2  92.966   6.293
   0   3  -2 3417.60  166.69
   0  -3   2 3806.94  166.88
   0  -3  -2 3588.84  172.48
   0   3   2 3724.98  162.22
   0   3   2 3523.23  167.49
   0   3   2 3656.02  163.61
   0   3   2 3740.38  171.06
   0   3  -2 3743.02  173.31
   0   3  -2 3622.12  170.19
   0  -3   2 3560.78  173.18
   0   3   2 3507.64  169.46
   0  -3   2 3520.16  168.26
   0   3   2 3611.69  169.52
   0  -3  -2 3504.02  165.80
   0  -3  -2 3543.52  168.80
   0   3  -2 3669.99  161.94
   0   3  -2 3759.66  162.85
   0  -3  -2 3611.99  166.71
   0  -3  -2 3487.60  169.07
   0  -3   2 3630.93  169.73
   0  -3   2 3670.51  171.39
   0   3  -2 3547.18  162.15
  -1  -3  -2  10.124   2.642
  -1   3   2  14.071   2.425
   1   3  -2  13.095   3.342
   1  -3   2  11.655   1.936
   1   3  -2  17.025   3.647
   1   3  -2  11.213   2.417
  -1   3   2  16.637   3.223
   1   3  -2  14.418   2.852
   1   3  -2  14.739   3.442
  -1  -3  -2  14.115   2.505
   1  -3   2  15.085   3.140
  -1  -3  -2  10.971   3.079
  -1   3   2  15.038   3.043
  -1  -3  -2  14.244   2.663
  -1  -3  -2  14.437   3.237
   1  -3   2  20.418   2.951
  -1  -3  -2  11.696   3.005
  -1   3   2  12.337   3.110
   1   3  -2  12.702   2.538
  -1   3   2  15.877   3.148
  -1   3   2  13.734   3.357
   1  -3   2  19.071   3.634
  -1   3  -2  12.479   2.216
   1  -3  -2  11.181   3.316
  -1   3  -2  14.494   2.992
  -1  -3   2  13.085   2.597
  -1  -3   2  11.623   2.271
  -1  -3   2  11.428   2.859
  -1  -3   2  14.231   2.592
   1   3   2  13.462   2.637
   1   3   2  8.5509  3.4210
  -1   3  -2  10.769   2.620
   1   3   2  10.525   3.142
   1   3   2  11.093   2.392
  -1  -3   2  9.1419  3.2516
  -1   3  -2  10.667   2.982
  -1   3  -2  11.947   3.314
   1   3   2  12.557   2.230
   1  -3  -2  13.598   2.955
  -1   3  -2  13.942   3.167
  -1  -3   2  11.319   2.514
   1  -3  -2  11.183   3.038
  -1   3  -2  10.500   2.486
   1   3   2  14.206   3.125
   2   3  -2  704.01   35.48
  -2   3   2  743.44   36.02
  -2  -3  -2  731.19   36.37
  -2  -3  -2  748.01   35.08
  -2   3   2  660.85   33.07
  -2   3   2  694.01   34.14
  -2  -3  -2  721.75   34.93
   2   3  -2  728.34   33.93
   2   3  -2  678.41   35.21
   2  -3   2  703.94   35.07
  -2   3   2  703.12   33.52
  -2  -3  -2  754.19   35.76
  -2   3   2  701.08   35.39
  -2   3   2  756.77   36.43
   2   3  -2  698.39   33.08
   2  -3   2  731.35   34.95
  -2   3   2  690.19   34.13
  -2  -3  -2  699.55   34.64
   2   3  -2  728.72   34.98
   2  -3   2  713.05   34.82
  -2  -3  -2  752.60   34.81
  -2   3  -2  699.58   34.49
  -2   3  -2  715.36   34.23
   2   3   2  737.93   34.99
   2  -3  -2  696.48   34.52
  -2  -3   2  729.33   34.88
   2   3   2  728.85   34.08
   2  -3  -2  744.98   35.89
  -2   3  -2  729.34   36.12
   2  -3  -2  727.22   36.33
  -2   3  -2  731.18   34.45
  -2   3  -2  710.02   34.34
  -2  -3   2  738.59   36.01
   2   3   2  710.68   35.21
  -2  -3   2  714.38   35.99
  -2  -3   2  729.60   34.74
  -2   3  -2  720.31   34.48
  -2   3  -2  663.48   33.50
  -2   3  -2  691.69   34.27
   2  -3  -2  656.36   33.91
   2   3   2  701.39   32.96
   2   3   2  722.39   34.42
  -2  -3   2  705.47   35.50
  -2  -3   2  721.31   35.22
   3   3  -2  10.424   3.831
  -3   3   2  10.482   2.280
  -3   3   2  14.674   3.688
  -3   3   2  9.7210  3.6026
   3  -3   2  15.916   3.460
  -3   3   2  10.046   2.560
   3   3  -2  19.012   4.432
  -3  -3  -2  9.6478  3.4116
   3  -3   2  9.0879  2.8324
  -3  -3  -2  11.456   3.128
  -3   3   2  8.6390  3.1377
  -3   3   2  11.744   3.332
   3   3  -2  8.1009  3.1379
  -3   3   2  16.738   3.890
   3   3  -2  13.922   4.387
  -3  -3  -2  10.269   3.228
  -3  -3  -2  12.004   3.603
  -3  -3  -2  11.785   3.666
  -3   3   2  7.8994  3.6533
   3   3   2  9.9579  3.9648
  -3   3  -2  4.1883  2.6726
   3  -3  -2  7.6454  2.7946
  -3   3  -2  8.0759  2.5044
  -3   3  -2  8.8686  3.1131
  -3  -3   2  8.8152  3.2545
  -3   3  -2  10.740   3.328
  -3  -3   2  7.8295  3.2966
   3   3   2  10.501   3.341
  -3   3  -2  10.661   3.197
   3  -3  -2  6.8362  3.2975
  -3  -3   2  11.266   3.608
   3   3   2  6.9842  1.8361
  -3   3  -2  7.3827  3.2457
  -3  -3   2  15.218   3.862
   3   3   2  5.9184  2.7070
  -3   3  -2  6.9903  3.2480
  -3   3  -2  6.4125  3.3237
  -3  -3   2  8.2589  2.2857
   3  -3  -2  13.440   3.648
  -3  -3   2  9.5083  3.2536
   3   3   2  10.338   3.728
   3  -3  -2  3.5773  2.3853
  -4  -3  -2  112.66    6.35
  -4  -3  -2  130.00    9.80
   4   3  -2  132.01   10.67
  -4   3   2  127.21    8.99
  -4  -3  -2  118.77    7.05
  -4  -3  -2  133.30    9.94
  -4   3   2  125.70    9.86
  -4   3   2  122.23   10.06
   4   3  -2  128.02   11.08
  -4  -3  -2  113.78    8.49
  -4   3   2  130.91   10.04
   4   3  -2  124.72    8.71
  -4  -3  -2  122.44    9.77
  -4  -3  -2  130.15   10.13
  -4   3   2  127.27    8.73
   4   3  -2  122.16    9.96
  -4   3   2  113.53    7.98
  -4  -3  -2  127.78    6.58
  -4   3   2  132.25    9.86
  -4  -3  -2  110.96    6.64
  -4  -3  -2  118.82    6.45
   4   3   2  142.34   10.83
  -4  -3   2  112.75    6.65
  -4   3  -2  125.80    9.24
  -4   3  -2  129.02    9.38
  -4  -3   2  138.29    9.89
   4  -3  -2  116.15    8.31
  -4   3  -2  123.65    9.56
   4  -3  -2  124.70    9.01
  -4  -3   2  146.18   10.16
  -4   3  -2  119.78    8.93
   4   3   2  120.07    8.68
  -4   3  -2  113.87    8.68
   4   3   2  138.63   10.09
  -4   3  -2  127.30    9.36
  -4   3  -2  139.11    9.73
  -4  -3   2  139.87    9.48
  -4  -3   2  131.65    9.66
  -4  -3   2  134.87   10.02
  -4  -3   2  123.59    6.87
  -4   3  -2  122.82    8.63
   4  -3  -2  116.85    9.65
  -4  -3   2  118.73    6.54
  -4   3  -2  131.23    9.00
  -4   3  -2  125.07    9.63
  -4  -3   2  114.28    6.59
   4  -3  -2  125.39   10.02
  -4   3  -2  121.58    8.51
   4   3   2  140.78   10.94
  -5  -3  -2  136.31    7.02
  -5   3   2  125.46    9.08
  -5   3   2  137.42    6.83
  -5   3   2  130.65    6.71
   5   3  -2  135.33   12.19
  -5   3   2  130.81    7.09
  -5   3   2  145.88   11.14
  -5  -3  -2  132.30    7.04
  -5  -3  -2  128.92    6.94
  -5  -3  -2  132.89    7.02
  -5   3   2  124.21    6.86
  -5  -3  -2  137.20    9.71
  -5   3   2  129.50    7.57
  -5  -3  -2  132.88    7.03
   5   3  -2  145.09   11.60
  -5   3   2  140.73    7.24
  -5  -3  -2  132.10    6.79
  -5   3   2  126.90    6.96
  -5   3   2  115.53    6.56
  -5  -3  -2  133.57    6.88
  -5   3   2  108.10    6.58
  -5   3   2  133.40    7.11
  -5   3   2  129.91   11.14
  -5  -3  -2  138.31    7.13
  -5   3   2  129.95    7.23
  -5   3   2  136.33    7.18
  -5   3   2  135.02    7.48
  -5  -3  -2  126.09    6.95
  -5   3   2  131.46    7.28
  -5   3   2  132.72    6.45
  -5  -3  -2  131.23    6.91
  -5   3   2  127.13    6.94
  -5  -3  -2  135.27    7.27
  -5  -3  -2  129.15    7.33
  -5  -3  -2  136.70    7.52
  -5  -3  -2  132.83    6.67
  -5   3   2  133.37   10.07
  -5  -3  -2  156.05   11.49
  -5  -3  -2  126.43    7.21
  -5  -3  -2  150.43   11.55
  -5   3   2  126.63    6.65
  -5  -3  -2  130.22    7.27
  -5  -3  -2  95.180   6.878
  -5  -3  -2  138.10    6.81
  -5  -3  -2  142.23   11.14
  -5  -3  -2  128.16    7.35
  -5   3   2  120.23    7.04
   5   3  -2  146.22   11.97
  -5  -3  -2  144.76   11.37
  -5   3   2  142.71   11.00
  -5  -3  -2  126.51    7.06
  -5   3   2  103.76    6.63
   5   3  -2  124.81    6.70
  -5   3   2  121.32    7.19
  -5  -3  -2  123.22    6.98
  -5   3   2  137.54   10.64
  -5   3  -2  132.68   10.20
  -5  -3   2  132.88    7.06
   5   3   2  130.57   11.38
  -5   3  -2  129.28    9.98
  -5  -3   2  131.98    7.46
  -5   3  -2  129.08   10.57
  -5   3  -2  117.07    6.37
  -5  -3   2  134.65    6.97
  -5   3  -2  132.26    6.81
   5  -3  -2  148.21   11.50
  -5   3  -2  120.84    6.92
   5  -3  -2  134.66   10.34
  -5   3  -2  119.57    6.50
  -5   3  -2  135.92    9.86
  -5  -3   2  136.01    7.15
  -5  -3   2  126.37    6.95
  -5   3  -2  115.77    6.43
  -5   3  -2  123.32    6.89
  -5  -3   2  129.96    7.03
  -5   3  -2  113.50    6.84
  -5   3  -2  134.31    9.82
  -5  -3   2  137.15   10.87
   5  -3  -2  143.38   10.80
  -5   3  -2  114.14    6.51
  -5  -3   2  134.91    7.47
  -5   3  -2  118.53    7.36
  -5  -3   2  131.66    6.92
  -5  -3   2  127.46    7.21
  -5  -3   2  133.16    6.92
  -5   3  -2  132.13    9.74
  -5   3  -2  133.30    9.83
  -5  -3   2  133.54    7.42
  -5   3  -2  128.23    9.50
  -5   3  -2  122.71    6.54
  -5   3  -2  118.72    6.77
  -5   3  -2  116.48    6.66
  -5  -3   2  136.74    7.27
  -5   3  -2  114.66    6.37
  -5   3  -2  132.82    9.92
  -5  -3   2  140.88    6.73
   5   3   2  129.89   11.76
  -5   3  -2  127.33   10.47
   5   3   2  129.63   10.39
  -5   3  -2  122.36    6.94
  -5   3  -2  135.96    9.87
  -5  -3   2  134.09   10.94
  -5   3  -2  123.97    6.43
  -5  -3   2  134.24    7.19
  -5   3  -2  122.58    7.01
  -5  -3   2  131.11    7.60
  -5   3  -2  113.61    6.60
  -5   3  -2  123.00    9.95
  -5   3  -2  121.23    6.58
  -5  -3   2  122.16    6.31
  -5  -3   2  134.59    7.38
  -5  -3   2  135.48   10.78
  -5  -3   2  136.59    7.19
  -5  -3   2  134.85   11.15
  -5  -3   2  137.73    6.99
  -5  -3   2  133.36   10.06
  -5  -3   2  126.85    7.62
  -5   3  -2  125.45    7.12
  -5  -3   2  126.67    7.15
  -6   3   2  11.070   2.435
  -6   3   2  8.5465  2.3390
  -6   3   2  8.2765  2.4044
  -6  -3  -2  11.490   2.803
  -6  -3  -2  5.2733  2.4221
  -6  -3  -2  9.9448  2.8477
  -6   3   2  6.6401  3.9659
  -6  -3  -2  7.6635  2.6633
  -6   3   2  8.7646  3.0225
   6  -3   2  10.252   4.177
  -6   3   2  2.1264  2.4368
  -6   3   2  10.289   4.592
  -6  -3  -2  13.871   2.927
   6  -3   2  10.363   4.418
   6   3  -2  9.0426  2.7062
  -6  -3  -2  5.3297  2.3162
  -6  -3  -2  11.944   2.771
   6   3  -2  13.376   6.147
  -6   3   2  5.5404  2.9963
  -6   3   2  9.5034  2.8253
  -6   3   2  8.7002  4.4686
  -6  -3  -2  8.6418  3.2254
  -6   3   2  4.9134  2.7746
  -6  -3  -2  4.7505  2.6442
  -6   3   2  3.5629  2.5815
  -6   3   2  5.7745  2.3993
  -6  -3  -2  6.3019  2.6554
  -6  -3  -2  5.4290  2.4194
  -6  -3  -2  5.9308  2.9048
  -6  -3  -2  8.1915  2.4773
  -6   3   2  11.284   2.884
  -6   3   2  7.9794  2.7968
   6   3  -2  0.3726  4.3346
  -6   3   2  8.9825  2.8524
  -6  -3  -2  9.7347  2.8462
  -6   3   2  9.2891  3.1998
  -6   3   2  11.496   2.837
  -6  -3  -2  4.0074  4.4789
  -6   3   2  5.0858  4.2165
  -6   3   2  6.9351  2.5390
  -6   3   2  11.312   3.078
  -6  -3  -2  3.3582  2.7146
  -6  -3  -2  9.0891  2.7768
  -6  -3  -2  10.870   2.685
  -6  -3  -2  6.1866  3.2456
  -6   3   2  5.3516  2.6598
  -6  -3  -2  6.3384  2.7810
  -6  -3  -2  9.1296  2.6297
  -6  -3  -2  11.737   4.886
  -6  -3  -2  10.198   4.522
   6   3  -2  9.4790  5.7572
  -6  -3   2  6.7818  3.0904
  -6  -3   2  4.1930  2.5277
  -6  -3   2  1.5859  4.1045
   6  -3  -2  4.6240  5.2591
  -6  -3   2  6.4722  3.1224
   6  -3  -2  10.278   4.853
  -6  -3   2  9.3406  2.7469
  -6  -3   2  7.9601  4.2947
   6   3   2  9.1424  5.7874
   6   3   2  7.4646  4.9860
  -6  -3   2  10.991   3.138
  -6  -3   2  6.4234  2.7465
  -6   3  -2  10.118   4.080
  -6  -3   2  4.7316  2.4046
  -6  -3   2  6.2018  2.8353
  -6  -3   2  6.4766  3.2413
  -6  -3   2  4.8527  2.6652
  -6  -3   2  9.1725  3.3745
  -6  -3   2  8.1636  4.7340
  -6  -3   2  5.8684  2.4820
  -6  -3   2  8.4358  2.6854
  -6  -3   2  8.7685  2.7089
  -6  -3   2  7.3288  2.9640
  -6  -3   2  9.0988  2.8602
  -6  -3   2  4.7818  2.8253
  -6  -3   2  -1.018   4.676
   6   3   2  2.2415  5.9947
  -6  -3   2  5.9723  2.5187
  -6  -3   2  7.8213  2.8372
  -7   3   2  198.67   10.14
  -7  -3  -2  207.72   16.39
   7   3  -2  223.11   17.40
  -7  -3  -2  234.14   10.85
  -7  -3  -2  204.24   10.61
  -7  -3  -2  199.00   11.21
  -7  -3  -2  212.06   10.49
  -7   3   2  212.92   11.11
  -7  -3  -2  220.05   10.62
  -7   3   2  211.64   10.89
  -7  -3  -2  209.54   16.15
  -7  -3  -2  234.20   11.20
  -7  -3  -2  202.92   11.15
  -7  -3  -2  243.68   10.92
  -7   3   2  195.36   10.47
  -7   3   2  208.30   10.80
  -7  -3  -2  206.55   11.12
  -7   3   2  203.16   10.84
  -7  -3  -2  212.75   11.32
  -7  -3  -2  212.89   10.93
  -7  -3  -2  215.92   10.77
  -7  -3  -2  217.23   11.35
   7   3  -2  206.69   11.09
  -7   3   2  163.28   14.88
  -7  -3  -2  205.77   11.00
  -7   3   2  205.96   11.09
  -7   3   2  209.92   11.06
  -7  -3  -2  218.73   11.29
  -7  -3  -2  214.09   16.90
   7   3  -2  221.94   18.14
  -7  -3  -2  220.77   11.06
  -7   3   2  217.94   10.95
  -7  -3  -2  225.88   11.00
  -7   3   2  210.04   10.10
  -7   3   2  195.79   10.36
  -7   3   2  207.22   10.74
  -7   3   2  222.78   11.38
  -7   3   2  207.73   10.74
  -7   3   2  206.34   11.05
  -7   3   2  170.98   15.04
   7   3  -2  198.96   16.14
  -7  -3  -2  223.75   10.90
   7   3   2  213.19   17.34
  -7  -3   2  205.43   10.77
  -7  -3   2  233.19   11.19
  -7  -3   2  228.47   11.46
  -7  -3   2  211.98   10.39
   7   3   2  178.68   17.76
  -7  -3   2  220.49   11.16
  -7  -3   2  219.60   10.83
  -7  -3   2  226.95   11.19
  -7  -3   2  232.85   11.37
  -7  -3   2  205.26   10.81
  -7  -3   2  220.16   10.91
  -7  -3   2  186.29   15.83
  -7  -3   2  213.36   11.21
   7   3   2  186.72   16.99
  -7  -3   2  200.51   10.84
  -7  -3   2  236.41   11.00
  -7  -3   2  221.07   10.79
  -7  -3   2  207.41   15.77
  -7  -3   2  217.39   11.14
  -7  -3   2  212.02   10.77
  -7  -3   2  213.05   11.39
  -7  -3   2  216.77   11.51
   7  -3  -2  194.35   16.23
  -7  -3   2  187.51   16.25
  -7  -3   2  218.35   11.23
   7  -3  -2  180.73   15.99
  -8  -3  -2  200.70   10.00
  -8  -3  -2  185.07    9.98
  -8   3   2  158.22    9.70
  -8  -3  -2  188.20   10.04
  -8   3   2  196.10   10.02
  -8  -3  -2  184.83    9.89
  -8   3   2  174.72    9.90
  -8   3   2  177.69    9.80
  -8   3   2  175.06    9.88
  -8   3   2  188.27   10.09
  -8   3   2  179.60   10.04
  -8   3   2  182.28    9.57
  -8  -3  -2  184.74   10.15
  -8   3   2  184.81    9.45
  -8  -3  -2  184.99    9.96
   8   3  -2  176.83    9.90
  -8  -3  -2  180.72    9.95
  -8  -3  -2  180.68    9.90
  -8  -3  -2  183.73   10.13
  -8  -3  -2  185.78   10.51
  -8  -3  -2  192.54    9.74
  -8  -3  -2  181.38    9.71
  -8  -3  -2  190.32    9.95
  -8   3   2  175.51    9.62
  -8  -3  -2  178.97    9.94
  -8  -3  -2  179.06   10.45
  -8  -3  -2  201.24    9.85
  -8  -3   2  183.86    9.67
  -8  -3   2  188.45    9.93
  -8  -3   2  193.24    9.66
  -8  -3   2  199.49   10.16
  -8  -3   2  175.93   10.28
  -8  -3   2  188.64   10.17
  -8  -3   2  185.73   10.13
  -8  -3   2  189.44   10.13
  -8  -3   2  177.59    9.69
  -8  -3   2  190.09   10.15
   8   3   2  178.34    9.28
  -8  -3   2  164.42    9.84
  -8  -3   2  193.21   10.11
  -8  -3   2  186.72   10.41
  -8  -3   2  182.26   10.10
  -8  -3   2  202.78   10.35
  -8  -3   2  183.39    9.93
  -8  -3   2  197.76   10.18
  -9  -3  -2  17.738   3.523
  -9  -3  -2  19.880   3.199
  -9  -3  -2  20.761   3.590
  -9  -3  -2  17.876   3.458
  -9   3   2  20.161   3.196
  -9  -3  -2  16.087   3.462
   9   3  -2  22.946   3.698
  -9   3   2  11.658   3.147
  -9   3   2  18.189   3.601
  -9  -3  -2  25.427   3.670
  -9  -3  -2  22.767   3.567
  -9  -3  -2  19.498   3.395
  -9  -3  -2  20.263   3.639
  -9  -3  -2  17.063   3.492
  -9  -3  -2  23.378   3.028
  -9  -3  -2  20.216   3.311
  -9  -3  -2  24.557   3.417
  -9  -3  -2  13.455   3.286
  -9  -3   2  20.891   3.385
  -9  -3   2  20.603   3.394
  -9  -3   2  14.636   3.396
  -9  -3   2  23.360   3.556
  -9  -3   2  18.794   3.552
  -9  -3   2  21.158   3.539
  -9  -3   2  21.983   3.683
  -9  -3   2  22.098   3.975
  -9  -3   2  21.291   3.467
  -9  -3   2  14.468   3.238
  -9  -3   2  20.471   3.549
   9   3   2  14.969   4.136
  -9  -3   2  24.284   3.661
  -9  -3   2  22.164   3.378
  -9  -3   2  18.167   3.278
   0   4   2  286.27   14.87
   0  -4   2  270.71   15.03
   0   4  -2  257.52   13.84
   0   4  -2  270.90   14.85
   0  -4  -2  260.30   14.98
   0  -4   2  265.36   14.69
   0   4   2  271.25   14.73
   0   4  -2  286.26   14.98
   0  -4   2  264.94   15.50
   0   4  -2  265.94   14.50
   0   4   2  266.95   14.99
   0  -4  -2  293.76   15.37
   0   4   2  258.78   13.56
   0   4   2  278.89   14.40
   0  -4  -2  277.37   15.23
   0  -4  -2  259.02   13.82
   0   4  -2  256.39   14.14
   0   4  -2  258.41   14.65
   0  -4   2  245.54   13.93
   0   4   2  260.42   14.37
   0  -4   2  267.72   15.11
   1  -4   2 1965.19   92.81
  -1   4   2 1972.31   89.92
  -1  -4  -2 1929.46   91.78
   1  -4   2 1900.37   92.19
  -1  -4  -2 2056.79   93.63
   1   4  -2 2066.34   91.22
   1   4  -2 1916.71   92.40
  -1  -4  -2 1972.69   95.51
   1   4  -2 1940.94   88.92
  -1   4   2 1863.60   89.56
  -1   4   2 1920.37   90.33
  -1   4   2 2006.67   94.13
  -1  -4  -2 1871.80   93.97
  -1   4   2 2045.54   89.86
   1   4  -2 1949.14   89.73
  -1  -4  -2 1897.01   91.36
   1  -4   2 2107.88   95.26
  -1   4   2 2039.25   94.95
   1   4  -2 1944.89   92.16
   1  -4   2 1833.47   93.79
  -1  -4  -2 1957.62   92.22
   1   4  -2 2039.48   89.78
   1   4   2 1892.25   91.69
  -1   4  -2 1977.27   91.79
   1   4   2 1928.70   90.11
  -1  -4   2 1963.58   92.42
   1  -4  -2 2046.80   93.65
  -1  -4   2 2003.62   93.25
  -1  -4   2 2027.89   94.78
  -1   4  -2 1997.79   89.88
  -1  -4   2 1916.59   90.78
  -1   4  -2 1992.11   90.80
   1   4   2 1946.61   93.01
  -1  -4   2 1929.06   93.46
  -1  -4   2 1993.46   94.78
  -1   4  -2 2001.66   89.97
  -1   4  -2 2101.26   94.42
  -1   4  -2 1999.29   90.40
   1   4   2 1961.73   89.08
   1  -4  -2 2001.96   92.64
   1   4   2 1985.54   90.05
   1  -4  -2 1875.84   90.95
   1  -4  -2 2014.05   95.38
   1   4   2 1925.80   90.75
  -1   4  -2 1805.64   91.11
   2  -4   2  242.23   14.20
   2   4  -2  233.80   13.58
  -2  -4  -2  236.05   14.59
  -2   4   2  245.75   14.05
   2   4  -2  254.62   14.77
   2   4  -2  230.16   14.33
   2  -4   2  223.14   12.95
   2   4  -2  247.94   12.93
  -2  -4  -2  244.84   13.84
   2  -4   2  241.70   13.73
  -2   4   2  225.35   12.44
  -2   4   2  250.23   13.64
   2  -4   2  256.07   15.14
  -2  -4  -2  242.57   13.46
  -2  -4  -2  256.21   13.79
   2   4  -2  256.16   14.65
  -2  -4  -2  239.33   14.18
  -2   4   2  248.01   14.13
  -2  -4  -2  237.62   14.69
  -2   4   2  259.06   14.96
  -2   4   2  255.19   15.14
  -2  -4   2  247.44   13.49
   2  -4  -2  251.49   13.24
  -2   4  -2  239.94   13.72
   2  -4  -2  259.33   14.89
  -2   4  -2  253.96   14.37
   2  -4  -2  254.73   14.84
  -2  -4   2  258.27   14.60
  -2   4  -2  262.14   15.04
  -2  -4   2  238.65   13.44
  -2   4  -2  257.01   13.96
   2   4   2  248.07   14.50
   2   4   2  233.16   13.60
   2   4   2  251.21   14.28
   2   4   2  251.99   14.52
   2   4   2  239.13   12.56
  -2  -4   2  244.44   14.41
  -2  -4   2  204.90   11.82
  -2  -4   2  246.78   14.19
  -2   4  -2  253.29   14.09
  -2  -4   2  244.68   14.51
  -2   4  -2  222.17   12.54
  -2   4  -2  262.06   13.54
  -3  -4  -2  0.0290  3.1806
   3   4  -2  6.9230  3.9798
  -3   4   2  3.7199  3.5462
  -3   4   2  3.7626  3.2437
   3  -4   2  -1.378   2.302
   3  -4   2  -1.865   2.747
  -3  -4  -2  2.0122  3.0398
   3   4  -2 -0.9570  3.6597
   3   4  -2  3.7995  4.3186
  -3  -4  -2  1.8414  2.9981
  -3   4   2 -0.8004  2.3814
  -3   4   2  3.2864  2.8107
  -3  -4  -2 -0.4896  3.2653
  -3  -4  -2  2.5310  2.6529
   3   4  -2  -2.094   2.821
  -3   4   2  0.2435  2.8750
   3  -4   2  -2.606   2.852
  -3   4   2  2.7724  3.6004
  -3  -4   2  3.4797  3.4124
  -3  -4   2  5.1292  3.3581
  -3   4  -2 -0.4983  2.8120
  -3  -4   2  3.1996  3.1646
   3   4   2  -1.054   3.316
  -3  -4   2  0.0775  2.7327
   3  -4  -2  0.3642  3.3609
  -3  -4   2  1.7594  2.6689
   3   4   2 -0.8457  3.7126
   3  -4  -2  -2.433   2.555
  -3   4  -2 -0.1749  2.0944
  -3   4  -2 -0.9034  2.9563
   3  -4  -2  -3.688   2.775
  -3   4  -2  1.1418  2.0393
   3   4   2  4.0642  2.9626
  -3   4  -2  0.1842  2.3666
  -3   4  -2  0.2084  3.2343
   3   4   2  -3.024   3.787
  -3   4  -2  0.1087  2.4181
  -4   4   2  38.258   3.415
  -4   4   2  33.931   5.534
  -4  -4  -2  43.568   3.599
   4   4  -2  42.083   4.877
  -4   4   2  32.959   3.088
  -4   4   2  38.738   3.371
  -4   4   2  39.589   3.439
  -4  -4  -2  32.802   3.231
  -4  -4  -2  38.093   5.679
  -4  -4  -2  41.688   3.444
  -4   4   2  34.888   3.647
  -4  -4  -2  38.447   3.293
  -4  -4  -2  34.417   3.176
  -4  -4  -2  35.929   3.186
  -4  -4  -2  42.600   3.560
   4   4  -2  35.154   3.052
  -4   4   2  36.109   3.234
  -4   4   2  44.355   6.336
  -4   4   2  36.032   3.456
  -4   4   2  38.066   5.357
  -4   4   2  33.708   3.111
  -4  -4  -2  34.811   5.357
  -4  -4  -2  37.928   5.187
  -4  -4  -2  41.414   5.962
  -4  -4  -2  37.403   3.824
  -4  -4  -2  35.995   3.416
  -4  -4  -2  39.596   3.367
  -4  -4  -2  41.741   3.388
  -4   4   2  34.126   3.469
  -4   4   2  33.820   3.000
  -4   4   2  34.159   3.317
  -4  -4  -2  40.368   3.398
  -4  -4  -2  38.123   3.745
  -4   4   2  34.940   3.237
   4   4  -2  44.791   6.225
  -4  -4  -2  37.922   3.564
  -4  -4  -2  39.376   3.355
   4   4  -2  31.534   6.052
  -4   4   2  37.870   3.758
  -4   4   2  40.622   3.450
  -4  -4  -2  41.246   3.510
   4  -4   2  36.786   4.955
  -4   4   2  43.008   5.923
  -4   4   2  35.706   3.357
  -4   4   2  31.193   4.889
  -4  -4  -2  40.066   5.668
  -4  -4  -2  36.841   3.520
  -4   4   2  34.935   4.312
   4  -4   2  38.739   5.437
  -4   4   2  38.273   3.288
  -4  -4  -2  40.450   3.511
   4   4  -2  40.573   6.497
  -4   4   2  37.636   3.308
  -4  -4  -2  39.025   3.286
  -4  -4  -2  38.111   3.378
  -4   4   2  38.306   3.260
   4  -4   2  36.165   4.585
  -4  -4   2  40.415   3.573
  -4  -4   2  38.219   3.481
  -4  -4   2  43.679   5.882
  -4  -4   2  37.341   3.428
  -4   4  -2  35.136   3.532
  -4  -4   2  35.540   3.677
  -4   4  -2  39.434   5.423
  -4  -4   2  44.568   5.788
   4   4   2  34.951   4.638
  -4   4  -2  34.018   2.957
  -4   4  -2  39.334   5.214
  -4   4  -2  35.865   5.339
  -4  -4   2  34.501   3.261
  -4  -4   2  44.851   3.696
  -4   4  -2  36.101   3.134
  -4  -4   2  39.210   3.519
  -4  -4   2  36.181   3.095
  -4  -4   2  38.194   3.309
  -4   4  -2  39.951   3.731
  -4  -4   2  38.152   3.700
  -4   4  -2  40.787   5.773
  -4  -4   2  35.382   3.212
  -4  -4   2  38.329   5.296
   4  -4  -2  48.113   5.968
  -4   4  -2  36.802   3.007
  -4  -4   2  32.730   3.112
  -4   4  -2  33.162   3.268
  -4  -4   2  36.624   5.591
   4  -4  -2  42.650   5.948
  -4   4  -2  35.298   3.248
  -4  -4   2  35.190   3.331
   4   4   2  35.067   6.237
   4   4   2  49.332   6.271
  -4   4  -2  38.313   4.820
  -4   4  -2  39.644   3.207
  -4   4  -2  38.874   3.441
  -4   4  -2  35.025   3.265
  -4  -4   2  41.218   3.568
  -4   4  -2  32.445   4.272
  -4   4  -2  35.308   3.559
  -4  -4   2  40.802   3.380
  -4  -4   2  37.246   3.329
  -4  -4   2  37.087   3.431
  -4   4  -2  35.177   3.640
   4   4   2  34.936   6.224
  -4   4  -2  36.134   3.414
  -4   4  -2  36.376   3.102
   4  -4  -2  34.027   5.346
  -4   4  -2  29.364   3.080
  -4  -4   2  41.155   3.414
  -4  -4   2  51.097   5.667
  -4   4  -2  33.254   2.868
  -5   4   2  31.673   3.560
   5   4  -2  32.258   3.225
  -5  -4  -2  37.752   3.727
  -5   4   2  32.178   5.878
  -5  -4  -2  33.377   3.652
  -5  -4  -2  40.395   6.189
  -5  -4  -2  28.804   4.941
  -5  -4  -2  39.390   3.702
  -5   4   2  39.147   3.484
  -5   4   2  33.609   3.930
  -5   4   2  29.225   2.973
  -5  -4  -2  36.978   3.551
  -5  -4  -2  33.547   3.456
  -5   4   2  40.975   3.880
  -5  -4  -2  29.500   3.676
   5   4  -2  41.323   6.742
   5  -4   2  32.306   5.463
  -5   4   2  38.398   3.430
  -5  -4  -2  38.010   3.652
  -5   4   2  34.265   3.223
  -5   4   2  32.112   5.711
  -5   4   2  37.188   3.757
  -5   4   2  32.909   5.792
   5   4  -2  33.422   3.485
  -5  -4  -2  38.809   3.376
  -5   4   2  42.517   3.581
  -5  -4  -2  37.656   3.919
  -5  -4  -2  46.768   6.896
  -5  -4  -2  38.125   3.701
  -5  -4  -2  31.249   3.905
  -5  -4  -2  39.280   6.300
  -5  -4  -2  33.672   3.520
  -5  -4  -2  33.371   3.667
   5   4  -2  32.527   6.777
  -5   4   2  43.156   3.998
  -5   4   2  33.336   3.863
  -5  -4  -2  36.610   3.914
  -5   4   2  35.147   3.295
   5   4  -2  43.790   7.434
  -5  -4  -2  40.129   3.809
  -5  -4  -2  34.829   5.954
  -5  -4  -2  36.866   3.701
  -5   4   2  32.003   4.902
  -5   4   2  21.991   3.418
  -5  -4  -2  38.241   3.732
  -5   4   2  34.696   3.604
  -5   4   2  34.293   3.895
  -5   4   2  32.793   3.882
   5  -4   2  34.320   5.244
   5  -4   2  31.127   6.218
  -5  -4  -2  32.400   3.420
  -5  -4  -2  33.230   3.471
  -5   4   2  34.425   3.659
  -5   4   2  32.714   3.852
  -5  -4   2  33.630   3.568
  -5  -4   2  30.151   5.965
  -5  -4   2  36.491   3.908
  -5   4  -2  37.760   3.155
  -5  -4   2  33.557   3.428
  -5  -4   2  40.282   3.767
  -5  -4   2  37.392   3.531
  -5  -4   2  39.265   6.106
  -5   4  -2  34.692   4.897
[truncated: 2,564,390 more chars]
