# Supplementary material for: Use of intensity quotients and differences in absolute structure refinement
Source: Acta Crystallogr B Struct Sci Cryst Eng Mater. 2013 May 17;69(Pt 3):249–59. doi: 10.1107/S2052519213010014 (PMC3661305; doi:10.1107/S2052519213010014)
Supplement: Supplementary file 2 [file b-69-00249-sup2.zip › FYO12E_B.cif]

 
data_FYO12E_B
 
_audit_creation_method            SHELXL-2012
_chemical_name_systematic
;
 ?
;
_chemical_name_common             ?
_chemical_melting_point           ?
_chemical_formula_moiety          ?
_chemical_formula_sum
 'C21 H22 N2' 
_chemical_formula_weight          302.40

loop_
 _atom_type_symbol
 _atom_type_description
 _atom_type_scat_dispersion_real
 _atom_type_scat_dispersion_imag
 _atom_type_scat_source
 'C'  'C'   0.0181   0.0091
 'International Tables Vol C Tables 4.2.6.8 and 6.1.1.4'
 'H'  'H'   0.0000   0.0000
 'International Tables Vol C Tables 4.2.6.8 and 6.1.1.4'
 'N'  'N'   0.0311   0.0180
 'International Tables Vol C Tables 4.2.6.8 and 6.1.1.4'
 
_space_group_crystal_system       orthorhombic
_space_group_IT_number            19
_space_group_name_H-M_alt         'P 21 21 21'
_space_group_name_Hall            'P 2ac 2ab'
 
_shelx_space_group_comment
;
The symmetry employed for this shelxl refinement is uniquely defined
by the following loop, which should always be used as a source of
symmetry information in preference to the above space-group names.
They are only intended as comments.
;
 
loop_
 _space_group_symop_operation_xyz
 'x, y, z'
 '-x+1/2, -y, z+1/2'
 '-x, y+1/2, -z+1/2'
 'x+1/2, -y+1/2, -z'
 
_cell_length_a                    8.540(2)
_cell_length_b                    11.086(2)
_cell_length_c                    17.344(3)
_cell_angle_alpha                 90
_cell_angle_beta                  90
_cell_angle_gamma                 90
_cell_volume                      1642.0(6)
_cell_formula_units_Z             4
_cell_measurement_temperature     100(2)
_cell_measurement_reflns_used     ? 
_cell_measurement_theta_min       ? 
_cell_measurement_theta_max       ? 
 
_exptl_crystal_description        ? 
_exptl_crystal_colour             ? 
_exptl_crystal_density_meas       ? 
_exptl_crystal_density_method     ?              
_exptl_crystal_density_diffrn     1.223          
_exptl_crystal_F_000              648
_exptl_transmission_factor_min    ?                                             
_exptl_transmission_factor_max    ?                                             
_exptl_crystal_size_max           0.190
_exptl_crystal_size_mid           0.080
_exptl_crystal_size_min           0.060
_exptl_absorpt_coefficient_mu     0.548
_shelx_estimated_absorpt_T_min    0.903
_shelx_estimated_absorpt_T_max    0.968
_exptl_absorpt_correction_type    ? 
_exptl_absorpt_correction_T_min   ? 
_exptl_absorpt_correction_T_max   ? 
_exptl_absorpt_process_details    ? 
 
_exptl_special_details
;
 ?
;
 
_diffrn_ambient_temperature       100(2)
_diffrn_radiation_wavelength      1.54178
_diffrn_radiation_type            CuK\a
_diffrn_source                    ?                       
_diffrn_measurement_device_type   ? 
_diffrn_measurement_method        ? 
_diffrn_detector_area_resol_mean  ? 
_diffrn_reflns_number             100957
_diffrn_reflns_av_unetI/netI      0.0100
_diffrn_reflns_av_R_equivalents   0.0401
_diffrn_reflns_limit_h_min        -9
_diffrn_reflns_limit_h_max        10
_diffrn_reflns_limit_k_min        -13
_diffrn_reflns_limit_k_max        13
_diffrn_reflns_limit_l_min        -20
_diffrn_reflns_limit_l_max        20
_diffrn_reflns_theta_min          4.734
_diffrn_reflns_theta_max          66.590
_diffrn_reflns_theta_full         67.679
_diffrn_measured_fraction_theta_max   0.996
_diffrn_measured_fraction_theta_full  0.974
_diffrn_reflns_Laue_measured_fraction_max    0.996
_diffrn_reflns_Laue_measured_fraction_full   0.974
_diffrn_reflns_point_group_measured_fraction_max   0.996
_diffrn_reflns_point_group_measured_fraction_full  0.973
_reflns_number_total              2894
_reflns_number_gt                 2833
_reflns_threshold_expression      'I > 2\s(I)'
_reflns_Friedel_coverage          0.725
_reflns_Friedel_fraction_max      0.996
_reflns_Friedel_fraction_full     0.971
 
_reflns_special_details
;
 Reflections were merged by SHELXL according to the crystal
 class for the calculation of statistics and refinement.
 
 _reflns_Friedel_fraction is defined as the number of unique
 Friedel pairs measured divided by the number that would be
 possible theoretically, ignoring centric projections and
 systematic absences.
;
 
_computing_data_collection        ?
_computing_cell_refinement        ?
_computing_data_reduction         ?
_computing_structure_solution     ?
_computing_structure_refinement   'SHELXL-2012 (Sheldrick, 2012)'
_computing_molecular_graphics     ?
_computing_publication_material   ?
 
_refine_special_details
;
 ?
;
_refine_ls_structure_factor_coef  Fsqd
_refine_ls_matrix_type            full
_refine_ls_weighting_scheme       calc
_refine_ls_weighting_details
;
 w=1/[\s^2^(Fo^2^)+(0.0406P)^2^+0.2531P]
 where P=(Fo^2^+2Fc^2^)/3
;
_atom_sites_solution_primary      ?
_atom_sites_solution_secondary    ?
_atom_sites_solution_hydrogens    difmap
_refine_ls_hydrogen_treatment     refall
_refine_ls_extinction_method      none
_refine_ls_extinction_coef        .
_refine_ls_abs_structure_details
;
 Flack x determined using 1188 quotients [(I+)-(I-)]/[(I+)+(I-)]
 (Parsons and Flack (2004), Acta Cryst. A60, s61).
;
_refine_ls_abs_structure_Flack    0.04(9)
_chemical_absolute_configuration  ?
_refine_ls_number_reflns          2894
_refine_ls_number_parameters      296
_refine_ls_number_restraints      0
_refine_ls_R_factor_all           0.0258
_refine_ls_R_factor_gt            0.0251
_refine_ls_wR_factor_ref          0.0667
_refine_ls_wR_factor_gt           0.0659
_refine_ls_goodness_of_fit_ref    1.064
_refine_ls_restrained_S_all       1.064
_refine_ls_shift/su_max           0.001
_refine_ls_shift/su_mean          0.000
 
loop_
 _atom_site_label
 _atom_site_type_symbol
 _atom_site_fract_x
 _atom_site_fract_y
 _atom_site_fract_z
 _atom_site_U_iso_or_equiv
 _atom_site_adp_type
 _atom_site_occupancy
 _atom_site_site_symmetry_order  
 _atom_site_calc_flag
 _atom_site_refinement_flags_posn
 _atom_site_refinement_flags_adp
 _atom_site_refinement_flags_occupancy
 _atom_site_disorder_assembly
 _atom_site_disorder_group
C1 C 0.7796(2) 0.73538(17) 0.90562(11) 0.0278(4) Uani 1 1 d . . . . .
H1A H 0.872(2) 0.7518(18) 0.8733(12) 0.031(5) Uiso 1 1 d . . . . .
H1B H 0.780(2) 0.7918(19) 0.9515(12) 0.031(5) Uiso 1 1 d . . . . .
H1C H 0.789(2) 0.651(2) 0.9256(12) 0.035(5) Uiso 1 1 d . . . . .
N2 N 0.63936(16) 0.74578(12) 0.85816(7) 0.0220(3) Uani 1 1 d . . . . .
C3 C 0.49993(19) 0.71494(14) 0.90289(9) 0.0228(3) Uani 1 1 d . . . . .
H3A H 0.484(2) 0.7685(17) 0.9488(11) 0.023(4) Uiso 1 1 d . . . . .
H3B H 0.516(2) 0.630(2) 0.9247(11) 0.031(5) Uiso 1 1 d . . . . .
C4 C 0.35417(19) 0.71681(14) 0.85244(9) 0.0209(3) Uani 1 1 d . . . . .
H4A H 0.257(2) 0.6984(18) 0.8859(10) 0.021(4) Uiso 1 1 d . . . . .
H4B H 0.362(2) 0.6524(17) 0.8145(11) 0.023(5) Uiso 1 1 d . . . . .
C5 C 0.33568(17) 0.83881(13) 0.80980(9) 0.0177(3) Uani 1 1 d . . . . .
C6 C 0.31591(18) 0.93662(13) 0.87163(9) 0.0180(3) Uani 1 1 d . . . . .
C7 C 0.16786(19) 0.96159(14) 0.90156(9) 0.0191(3) Uani 1 1 d . . . . .
H7 H 0.075(2) 0.9185(17) 0.8813(11) 0.025(5) Uiso 1 1 d . . . . .
C8 C 0.14812(19) 1.04783(13) 0.95943(9) 0.0196(3) Uani 1 1 d . . . . .
C9 C 0.2773(2) 1.11045(14) 0.98867(9) 0.0220(3) Uani 1 1 d . . . . .
H9 H 0.265(2) 1.1737(19) 1.0276(11) 0.026(5) Uiso 1 1 d . . . . .
C10 C 0.4241(2) 1.08441(15) 0.95955(9) 0.0220(3) Uani 1 1 d . . . . .
H10 H 0.517(2) 1.1265(17) 0.9795(10) 0.024(5) Uiso 1 1 d . . . . .
C11 C 0.44608(19) 0.99769(13) 0.90189(9) 0.0193(3) Uani 1 1 d . . . . .
C12 C 0.61076(18) 0.97359(14) 0.87392(9) 0.0217(3) Uani 1 1 d . . . . .
H12A H 0.649(2) 1.0476(18) 0.8439(11) 0.026(5) Uiso 1 1 d . . . . .
H12B H 0.682(2) 0.9659(16) 0.9188(11) 0.020(4) Uiso 1 1 d . . . . .
C13 C 0.62696(18) 0.86407(14) 0.81995(9) 0.0197(3) Uani 1 1 d . . . . .
H13 H 0.730(2) 0.8752(16) 0.7892(10) 0.016(4) Uiso 1 1 d . . . . .
C14 C 0.48839(18) 0.86308(13) 0.76350(8) 0.0187(3) Uani 1 1 d . . . . .
H14 H 0.479(2) 0.9447(15) 0.7420(10) 0.014(4) Uiso 1 1 d . . . . .
C15 C 0.51470(19) 0.77523(16) 0.69707(9) 0.0236(3) Uani 1 1 d . . . . .
H15A H 0.602(3) 0.8049(18) 0.6649(12) 0.031(5) Uiso 1 1 d . . . . .
H15B H 0.421(2) 0.7690(18) 0.6632(12) 0.030(5) Uiso 1 1 d . . . . .
H15C H 0.549(2) 0.6922(18) 0.7158(11) 0.029(5) Uiso 1 1 d . . . . .
C16 C -0.0070(2) 1.07265(14) 0.98826(9) 0.0220(3) Uani 1 1 d . . . . .
N17 N -0.13082(18) 1.09056(13) 1.01136(8) 0.0285(3) Uani 1 1 d . . . . .
C18 C 0.19557(18) 0.83993(14) 0.75498(9) 0.0187(3) Uani 1 1 d . . . . .
C19 C 0.09948(19) 0.74007(15) 0.74312(9) 0.0221(3) Uani 1 1 d . . . . .
H19 H 0.121(2) 0.6664(16) 0.7687(10) 0.018(4) Uiso 1 1 d . . . . .
C20 C -0.0266(2) 0.74470(16) 0.69223(9) 0.0260(4) Uani 1 1 d . . . . .
H20 H -0.098(2) 0.6745(17) 0.6863(11) 0.025(5) Uiso 1 1 d . . . . .
C21 C -0.0593(2) 0.84939(16) 0.65198(9) 0.0258(4) Uani 1 1 d . . . . .
H21 H -0.147(2) 0.8512(17) 0.6152(11) 0.025(5) Uiso 1 1 d . . . . .
C22 C 0.03525(19) 0.94962(15) 0.66304(9) 0.0232(3) Uani 1 1 d . . . . .
H22 H 0.015(2) 1.0245(18) 0.6341(12) 0.029(5) Uiso 1 1 d . . . . .
C23 C 0.16059(18) 0.94565(14) 0.71385(9) 0.0203(3) Uani 1 1 d . . . . .
H23 H 0.226(2) 1.0186(18) 0.7204(11) 0.026(5) Uiso 1 1 d . . . . .
 
loop_
 _atom_site_aniso_label
 _atom_site_aniso_U_11
 _atom_site_aniso_U_22
 _atom_site_aniso_U_33
 _atom_site_aniso_U_23
 _atom_site_aniso_U_13
 _atom_site_aniso_U_12
C1 0.0241(9) 0.0301(9) 0.0293(9) 0.0034(8) -0.0021(7) 0.0056(7)
N2 0.0208(7) 0.0226(6) 0.0227(7) 0.0024(6) 0.0005(5) 0.0028(5)
C3 0.0257(8) 0.0210(7) 0.0218(8) 0.0052(6) 0.0019(7) 0.0026(7)
C4 0.0234(8) 0.0172(7) 0.0221(8) 0.0015(6) 0.0029(6) -0.0004(6)
C5 0.0197(8) 0.0167(7) 0.0167(7) -0.0007(6) 0.0011(6) -0.0014(6)
C6 0.0223(7) 0.0165(7) 0.0153(7) 0.0022(6) -0.0005(6) 0.0005(6)
C7 0.0221(8) 0.0183(7) 0.0169(7) 0.0018(6) -0.0011(6) -0.0003(6)
C8 0.0245(8) 0.0183(7) 0.0160(7) 0.0027(6) 0.0014(6) 0.0026(6)
C9 0.0297(9) 0.0195(8) 0.0168(7) -0.0013(6) -0.0006(6) 0.0006(6)
C10 0.0254(8) 0.0221(8) 0.0184(7) -0.0005(6) -0.0026(6) -0.0035(7)
C11 0.0235(8) 0.0175(7) 0.0169(7) 0.0032(6) -0.0014(6) -0.0001(6)
C12 0.0207(8) 0.0230(8) 0.0215(8) -0.0009(6) -0.0024(7) -0.0016(6)
C13 0.0199(7) 0.0210(7) 0.0181(7) 0.0009(6) 0.0009(6) -0.0002(6)
C14 0.0208(8) 0.0186(7) 0.0168(7) 0.0008(6) 0.0022(6) -0.0009(6)
C15 0.0234(8) 0.0290(8) 0.0183(7) -0.0032(6) 0.0026(7) -0.0010(7)
C16 0.0289(9) 0.0192(7) 0.0179(7) -0.0033(6) 0.0000(7) 0.0007(7)
N17 0.0275(8) 0.0302(8) 0.0278(7) -0.0068(6) 0.0021(6) 0.0025(6)
C18 0.0188(7) 0.0214(8) 0.0158(7) -0.0036(6) 0.0036(6) 0.0001(6)
C19 0.0242(8) 0.0221(8) 0.0200(7) -0.0028(6) 0.0038(6) -0.0026(6)
C20 0.0259(8) 0.0310(9) 0.0210(7) -0.0054(7) 0.0028(6) -0.0093(7)
C21 0.0210(8) 0.0403(10) 0.0161(7) -0.0047(7) 0.0015(7) -0.0031(7)
C22 0.0236(8) 0.0284(8) 0.0177(7) -0.0006(6) 0.0018(6) 0.0020(7)
C23 0.0222(8) 0.0197(7) 0.0191(7) -0.0026(6) 0.0019(6) -0.0003(6)
 
_geom_special_details
;
 All esds (except the esd in the dihedral angle between two l.s. planes)
 are estimated using the full covariance matrix.  The cell esds are taken
 into account individually in the estimation of esds in distances, angles
 and torsion angles; correlations between esds in cell parameters are only
 used when they are defined by crystal symmetry.  An approximate (isotropic)
 treatment of cell esds is used for estimating esds involving l.s. planes.
;
 
loop_
 _geom_bond_atom_site_label_1
 _geom_bond_atom_site_label_2
 _geom_bond_distance
 _geom_bond_site_symmetry_2
 _geom_bond_publ_flag
C1 N2 1.458(2) . ?
C1 H1A 0.99(2) . ?
C1 H1B 1.01(2) . ?
C1 H1C 1.00(2) . ?
N2 C3 1.462(2) . ?
N2 C13 1.473(2) . ?
C3 C4 1.522(2) . ?
C3 H3A 1.003(19) . ?
C3 H3B 1.02(2) . ?
C4 C5 1.549(2) . ?
C4 H4A 1.034(19) . ?
C4 H4B 0.973(19) . ?
C5 C18 1.528(2) . ?
C5 C6 1.534(2) . ?
C5 C14 1.555(2) . ?
C6 C7 1.394(2) . ?
C6 C11 1.403(2) . ?
C7 C8 1.396(2) . ?
C7 H7 0.99(2) . ?
C8 C9 1.399(2) . ?
C8 C16 1.442(2) . ?
C9 C10 1.382(2) . ?
C9 H9 0.98(2) . ?
C10 C11 1.400(2) . ?
C10 H10 0.99(2) . ?
C11 C12 1.511(2) . ?
C12 C13 1.539(2) . ?
C12 H12A 1.03(2) . ?
C12 H12B 0.990(19) . ?
C13 C14 1.536(2) . ?
C13 H13 1.035(18) . ?
C14 C15 1.525(2) . ?
C14 H14 0.982(17) . ?
C15 H15A 0.99(2) . ?
C15 H15B 1.00(2) . ?
C15 H15C 1.02(2) . ?
C16 N17 1.148(2) . ?
C18 C19 1.393(2) . ?
C18 C23 1.404(2) . ?
C19 C20 1.393(2) . ?
C19 H19 0.948(18) . ?
C20 C21 1.383(3) . ?
C20 H20 0.99(2) . ?
C21 C22 1.387(2) . ?
C21 H21 0.98(2) . ?
C22 C23 1.387(2) . ?
C22 H22 0.98(2) . ?
C23 H23 0.99(2) . ?
 
loop_
 _geom_angle_atom_site_label_1
 _geom_angle_atom_site_label_2
 _geom_angle_atom_site_label_3
 _geom_angle
 _geom_angle_site_symmetry_1
 _geom_angle_site_symmetry_3
 _geom_angle_publ_flag
N2 C1 H1A 108.8(12) . . ?
N2 C1 H1B 113.4(12) . . ?
H1A C1 H1B 109.3(16) . . ?
N2 C1 H1C 109.5(12) . . ?
H1A C1 H1C 107.7(17) . . ?
H1B C1 H1C 107.8(16) . . ?
C1 N2 C3 110.55(12) . . ?
C1 N2 C13 112.55(13) . . ?
C3 N2 C13 112.86(12) . . ?
N2 C3 C4 110.98(13) . . ?
N2 C3 H3A 113.1(11) . . ?
C4 C3 H3A 109.9(10) . . ?
N2 C3 H3B 107.5(11) . . ?
C4 C3 H3B 109.7(12) . . ?
H3A C3 H3B 105.5(15) . . ?
C3 C4 C5 111.70(13) . . ?
C3 C4 H4A 109.4(10) . . ?
C5 C4 H4A 110.9(11) . . ?
C3 C4 H4B 109.0(11) . . ?
C5 C4 H4B 108.9(11) . . ?
H4A C4 H4B 106.7(15) . . ?
C18 C5 C6 110.05(12) . . ?
C18 C5 C4 112.57(12) . . ?
C6 C5 C4 107.13(12) . . ?
C18 C5 C14 109.51(12) . . ?
C6 C5 C14 109.32(12) . . ?
C4 C5 C14 108.18(12) . . ?
C7 C6 C11 118.90(14) . . ?
C7 C6 C5 120.02(13) . . ?
C11 C6 C5 121.00(14) . . ?
C6 C7 C8 120.86(15) . . ?
C6 C7 H7 119.8(11) . . ?
C8 C7 H7 119.3(11) . . ?
C7 C8 C9 120.34(15) . . ?
C7 C8 C16 119.39(14) . . ?
C9 C8 C16 120.27(14) . . ?
C10 C9 C8 118.65(14) . . ?
C10 C9 H9 119.9(12) . . ?
C8 C9 H9 121.4(12) . . ?
C9 C10 C11 121.73(15) . . ?
C9 C10 H10 120.4(11) . . ?
C11 C10 H10 117.9(11) . . ?
C10 C11 C6 119.50(15) . . ?
C10 C11 C12 118.37(14) . . ?
C6 C11 C12 122.13(13) . . ?
C11 C12 C13 114.72(12) . . ?
C11 C12 H12A 108.5(11) . . ?
C13 C12 H12A 107.1(11) . . ?
C11 C12 H12B 109.4(10) . . ?
C13 C12 H12B 110.8(11) . . ?
H12A C12 H12B 105.9(15) . . ?
N2 C13 C14 109.62(12) . . ?
N2 C13 C12 115.78(12) . . ?
C14 C13 C12 108.91(12) . . ?
N2 C13 H13 106.1(10) . . ?
C14 C13 H13 109.0(9) . . ?
C12 C13 H13 107.2(10) . . ?
C15 C14 C13 111.88(13) . . ?
C15 C14 C5 113.77(13) . . ?
C13 C14 C5 108.56(11) . . ?
C15 C14 H14 108.3(10) . . ?
C13 C14 H14 107.5(10) . . ?
C5 C14 H14 106.6(10) . . ?
C14 C15 H15A 109.0(12) . . ?
C14 C15 H15B 111.8(11) . . ?
H15A C15 H15B 107.3(16) . . ?
C14 C15 H15C 112.2(11) . . ?
H15A C15 H15C 105.4(16) . . ?
H15B C15 H15C 110.8(16) . . ?
N17 C16 C8 178.96(18) . . ?
C19 C18 C23 117.58(14) . . ?
C19 C18 C5 123.12(14) . . ?
C23 C18 C5 119.30(14) . . ?
C18 C19 C20 121.30(15) . . ?
C18 C19 H19 119.9(11) . . ?
C20 C19 H19 118.7(11) . . ?
C21 C20 C19 120.45(15) . . ?
C21 C20 H20 118.8(11) . . ?
C19 C20 H20 120.7(11) . . ?
C20 C21 C22 119.00(15) . . ?
C20 C21 H21 119.9(11) . . ?
C22 C21 H21 121.1(11) . . ?
C21 C22 C23 120.78(15) . . ?
C21 C22 H22 120.2(12) . . ?
C23 C22 H22 119.0(12) . . ?
C22 C23 C18 120.89(15) . . ?
C22 C23 H23 118.8(11) . . ?
C18 C23 H23 120.3(11) . . ?
 
loop_
 _geom_torsion_atom_site_label_1
 _geom_torsion_atom_site_label_2
 _geom_torsion_atom_site_label_3
 _geom_torsion_atom_site_label_4
 _geom_torsion
 _geom_torsion_site_symmetry_1
 _geom_torsion_site_symmetry_2
 _geom_torsion_site_symmetry_3
 _geom_torsion_site_symmetry_4
 _geom_torsion_publ_flag
C1 N2 C3 C4 -175.96(13) . . . . ?
C13 N2 C3 C4 56.99(17) . . . . ?
N2 C3 C4 C5 -54.26(17) . . . . ?
C3 C4 C5 C18 176.47(12) . . . . ?
C3 C4 C5 C6 -62.42(16) . . . . ?
C3 C4 C5 C14 55.33(16) . . . . ?
C18 C5 C6 C7 36.80(18) . . . . ?
C4 C5 C6 C7 -85.89(16) . . . . ?
C14 C5 C6 C7 157.10(13) . . . . ?
C18 C5 C6 C11 -146.60(14) . . . . ?
C4 C5 C6 C11 90.71(16) . . . . ?
C14 C5 C6 C11 -26.30(18) . . . . ?
C11 C6 C7 C8 1.5(2) . . . . ?
C5 C6 C7 C8 178.14(13) . . . . ?
C6 C7 C8 C9 -0.3(2) . . . . ?
C6 C7 C8 C16 179.09(14) . . . . ?
C7 C8 C9 C10 -0.5(2) . . . . ?
C16 C8 C9 C10 -179.89(14) . . . . ?
C8 C9 C10 C11 0.1(2) . . . . ?
C9 C10 C11 C6 1.1(2) . . . . ?
C9 C10 C11 C12 -179.27(15) . . . . ?
C7 C6 C11 C10 -1.8(2) . . . . ?
C5 C6 C11 C10 -178.49(14) . . . . ?
C7 C6 C11 C12 178.51(14) . . . . ?
C5 C6 C11 C12 1.9(2) . . . . ?
C10 C11 C12 C13 171.02(13) . . . . ?
C6 C11 C12 C13 -9.3(2) . . . . ?
C1 N2 C13 C14 173.07(12) . . . . ?
C3 N2 C13 C14 -60.95(16) . . . . ?
C1 N2 C13 C12 -63.27(17) . . . . ?
C3 N2 C13 C12 62.71(17) . . . . ?
C11 C12 C13 N2 -82.83(16) . . . . ?
C11 C12 C13 C14 41.20(17) . . . . ?
N2 C13 C14 C15 -65.37(16) . . . . ?
C12 C13 C14 C15 167.02(13) . . . . ?
N2 C13 C14 C5 61.00(15) . . . . ?
C12 C13 C14 C5 -66.61(15) . . . . ?
C18 C5 C14 C15 -55.87(16) . . . . ?
C6 C5 C14 C15 -176.51(13) . . . . ?
C4 C5 C14 C15 67.15(16) . . . . ?
C18 C5 C14 C13 178.87(12) . . . . ?
C6 C5 C14 C13 58.23(15) . . . . ?
C4 C5 C14 C13 -58.11(15) . . . . ?
C6 C5 C18 C19 -121.62(15) . . . . ?
C4 C5 C18 C19 -2.2(2) . . . . ?
C14 C5 C18 C19 118.18(15) . . . . ?
C6 C5 C18 C23 58.66(17) . . . . ?
C4 C5 C18 C23 178.08(13) . . . . ?
C14 C5 C18 C23 -61.54(17) . . . . ?
C23 C18 C19 C20 0.1(2) . . . . ?
C5 C18 C19 C20 -179.62(14) . . . . ?
C18 C19 C20 C21 0.1(2) . . . . ?
C19 C20 C21 C22 0.0(2) . . . . ?
C20 C21 C22 C23 -0.3(2) . . . . ?
C21 C22 C23 C18 0.4(2) . . . . ?
C19 C18 C23 C22 -0.4(2) . . . . ?
C5 C18 C23 C22 179.38(14) . . . . ?
 
loop_
 _geom_hbond_atom_site_label_D 
 _geom_hbond_atom_site_label_H 
 _geom_hbond_atom_site_label_A 
 _geom_hbond_distance_DH 
 _geom_hbond_distance_HA 
 _geom_hbond_distance_DA 
 _geom_hbond_angle_DHA 
 _geom_hbond_site_symmetry_A 
C12 H12B N17  0.990(19) 2.656(19) 3.498(2) 143.1(14) 1_655
C12 H12B N17  0.990(19) 2.656(19) 3.498(2) 143.1(14) 1_655
C12 H12B N17  0.990(19) 2.656(19) 3.498(2) 143.1(14) 1_655
C12 H12B N17  0.990(19) 2.656(19) 3.498(2) 143.1(14) 1_655
C12 H12B N17  0.990(19) 2.656(19) 3.498(2) 143.1(14) 1_655
C12 H12B N17  0.990(19) 2.656(19) 3.498(2) 143.1(14) 1_655
C12 H12B N17  0.990(19) 2.656(19) 3.498(2) 143.1(14) 1_655
C12 H12B N17  0.990(19) 2.656(19) 3.498(2) 143.1(14) 1_655
C12 H12B N17  0.990(19) 2.656(19) 3.498(2) 143.1(14) 1_655
C12 H12B N17  0.990(19) 2.656(19) 3.498(2) 143.1(14) 1_655
C12 H12B N17  0.990(19) 2.656(19) 3.498(2) 143.1(14) 1_655
C12 H12B N17  0.990(19) 2.656(19) 3.498(2) 143.1(14) 1_655
 
_refine_diff_density_max    0.123
_refine_diff_density_min   -0.215
_refine_diff_density_rms    0.034

_shelxl_version_number 2012-9

_shelx_res_file
;
TITL FYO12e in P2(1)2(1)2(1) [#2947] [NVC-KCC452-NX-3] [EtOH]
CELL 1.54178   8.540  11.086  17.344  90.000  90.000  90.000
ZERR    4.00   0.002   0.002   0.003   0.000   0.000   0.000
LATT -1
SYMM 0.5-X, -Y, 0.5+Z
SYMM -X, 0.5+Y, 0.5-Z
SYMM 0.5+X, 0.5-Y, -Z
SFAC C  H  N
UNIT 84 88 8
L.S. 4
ACTA
BOND $H
FMAP 2
PLAN 5
HTAB C12 N17_$1
HTAB C12 N17_$1
HTAB C12 N17_$1
HTAB C12 N17_$1
HTAB C12 N17_$1
HTAB C12 N17_$1
HTAB C12 N17_$1
EQIV $1 x+1, y, z
SIZE 0.19 0.08 0.06
CONF
HTAB
HTAB C12 N17_$1
HTAB C12 N17_$1
HTAB C12 N17_$1
HTAB C12 N17_$1
HTAB C12 N17_$1
TEMP -173
WGHT    0.040600    0.253100
FVAR       0.88441
C1    1    0.779572    0.735385    0.905618    11.00000    0.02412    0.03007 =
         0.02927    0.00341   -0.00212    0.00558
H1A   2    0.872029    0.751834    0.873313    11.00000    0.03083
H1B   2    0.779838    0.791818    0.951546    11.00000    0.03129
H1C   2    0.789007    0.650725    0.925566    11.00000    0.03455
N2    3    0.639360    0.745779    0.858164    11.00000    0.02084    0.02256 =
         0.02265    0.00241    0.00055    0.00278
C3    1    0.499930    0.714935    0.902889    11.00000    0.02571    0.02097 =
         0.02183    0.00517    0.00195    0.00256
H3A   2    0.484337    0.768472    0.948839    11.00000    0.02308
H3B   2    0.516176    0.630289    0.924687    11.00000    0.03063
C4    1    0.354172    0.716815    0.852435    11.00000    0.02341    0.01715 =
         0.02214    0.00152    0.00292   -0.00035
H4A   2    0.256772    0.698448    0.885869    11.00000    0.02083
H4B   2    0.361626    0.652378    0.814496    11.00000    0.02299
C5    1    0.335684    0.838807    0.809804    11.00000    0.01973    0.01673 =
         0.01672   -0.00066    0.00110   -0.00138
C6    1    0.315907    0.936623    0.871630    11.00000    0.02226    0.01645 =
         0.01532    0.00221   -0.00050    0.00054
C7    1    0.167865    0.961593    0.901556    11.00000    0.02211    0.01829 =
         0.01690    0.00177   -0.00110   -0.00035
H7    2    0.075320    0.918513    0.881303    11.00000    0.02536
C8    1    0.148118    1.047830    0.959430    11.00000    0.02447    0.01829 =
         0.01595    0.00268    0.00142    0.00262
C9    1    0.277336    1.110455    0.988670    11.00000    0.02965    0.01949 =
         0.01684   -0.00135   -0.00060    0.00060
H9    2    0.265141    1.173721    1.027575    11.00000    0.02606
C10   1    0.424150    1.084410    0.959553    11.00000    0.02538    0.02212 =
         0.01839   -0.00046   -0.00263   -0.00346
H10   2    0.517414    1.126456    0.979534    11.00000    0.02413
C11   1    0.446082    0.997689    0.901886    11.00000    0.02345    0.01755 =
         0.01688    0.00321   -0.00138   -0.00014
C12   1    0.610755    0.973587    0.873921    11.00000    0.02066    0.02301 =
         0.02151   -0.00095   -0.00235   -0.00159
H12A  2    0.648954    1.047569    0.843877    11.00000    0.02621
H12B  2    0.681569    0.965883    0.918814    11.00000    0.02008
C13   1    0.626956    0.864074    0.819950    11.00000    0.01992    0.02103 =
         0.01812    0.00086    0.00092   -0.00023
H13   2    0.729766    0.875222    0.789161    11.00000    0.01646
C14   1    0.488394    0.863084    0.763505    11.00000    0.02083    0.01859 =
         0.01683    0.00080    0.00222   -0.00090
H14   2    0.478697    0.944698    0.741971    11.00000    0.01423
C15   1    0.514700    0.775234    0.697069    11.00000    0.02343    0.02899 =
         0.01834   -0.00325    0.00265   -0.00099
H15A  2    0.601997    0.804930    0.664869    11.00000    0.03149
H15B  2    0.420603    0.769019    0.663152    11.00000    0.03046
H15C  2    0.548707    0.692225    0.715797    11.00000    0.02854
C16   1   -0.007004    1.072655    0.988262    11.00000    0.02885    0.01918 =
         0.01789   -0.00331   -0.00004    0.00071
N17   3   -0.130816    1.090565    1.011356    11.00000    0.02753    0.03025 =
         0.02778   -0.00683    0.00208    0.00252
C18   1    0.195568    0.839931    0.754977    11.00000    0.01884    0.02137 =
         0.01578   -0.00355    0.00361    0.00006
C19   1    0.099478    0.740073    0.743119    11.00000    0.02421    0.02212 =
         0.01996   -0.00279    0.00383   -0.00256
H19   2    0.121338    0.666426    0.768748    11.00000    0.01836
C20   1   -0.026640    0.744704    0.692231    11.00000    0.02588    0.03100 =
         0.02104   -0.00543    0.00281   -0.00932
H20   2   -0.097878    0.674466    0.686309    11.00000    0.02461
C21   1   -0.059350    0.849393    0.651983    11.00000    0.02097    0.04034 =
         0.01611   -0.00472    0.00147   -0.00306
H21   2   -0.146647    0.851154    0.615191    11.00000    0.02523
C22   1    0.035248    0.949622    0.663036    11.00000    0.02357    0.02842 =
         0.01765   -0.00057    0.00184    0.00203
H22   2    0.015068    1.024467    0.634110    11.00000    0.02920
C23   1    0.160592    0.945647    0.713853    11.00000    0.02217    0.01975 =
         0.01907   -0.00256    0.00190   -0.00025
H23   2    0.225704    1.018566    0.720408    11.00000    0.02643
HKLF 4

REM  FYO12e in P2(1)2(1)2(1) [#2947] [NVC-KCC452-NX-3] [EtOH]
REM R1 =  0.0251 for    2833 Fo > 4sig(Fo)  and  0.0258 for all    2894 data
REM    296 parameters refined using      0 restraints

END

WGHT      0.0406      0.2532

REM Instructions for potential hydrogen bonds
HTAB C12 N17_$1

REM Highest difference peak  0.123,  deepest hole -0.215,  1-sigma level  0.034
Q1    1   0.4156  0.8443  0.7859  11.00000  0.05    0.12
Q2    1   0.5557  0.8622  0.7899  11.00000  0.05    0.11
Q3    1   0.3424  0.7819  0.8320  11.00000  0.05    0.11
Q4    1   0.3287  0.8951  0.8400  11.00000  0.05    0.10
Q5    1   0.2593  0.8392  0.7838  11.00000  0.05    0.10
;
_shelx_res_checksum   13892

_shelx_hkl_file
;
   1   0   0  0.2204  1.0067
   1   0   0  -1.312   1.001
   1   0   0  0.3217  0.9542
   1   0   0  0.0614  0.9538
   1   0   0  0.2649  0.9617
   1   0   0  1.0379  1.0890
   1   0   0  0.8573  0.9672
   1   0   0 -0.1002  0.8189
   1   0   0 -0.2391  0.9909
   1   0   0  0.3018  1.0559
   1   0   0  0.7413  0.8113
   1   0   0  0.1268  0.9036
   2   0   0 2231.56   93.16
   2   0   0 2147.51   96.96
   2   0   0 2064.86   98.63
   2   0   0 2132.88   99.36
   2   0   0 2188.92  104.44
   2   0   0 2190.89  102.62
   2   0   0 2237.02   97.89
   2   0   0 2174.47   97.05
   2   0   0 2134.55  100.03
   2   0   0 2185.75   92.80
   2   0   0 2110.66   95.70
   2   0   0 2133.19   96.40
   3   0   0  1.3191  2.4717
   3   0   0  -1.314   1.890
   3   0   0  0.3539  1.9861
   3   0   0  1.1149  1.6532
   3   0   0  0.8045  2.0441
   3   0   0  -1.970   1.884
   3   0   0  0.9570  2.6475
   3   0   0  1.2383  1.8461
   3   0   0  0.7755  1.9317
   3   0   0  0.7744  1.8461
   3   0   0  -1.370   1.792
   3   0   0  1.0447  1.7447
   4   0   0  201.34   12.90
   4   0   0  201.92   11.55
   4   0   0  195.27   11.75
   4   0   0  204.85   12.01
   4   0   0  193.65   12.02
   4   0   0  187.56   11.30
   4   0   0  197.66   11.96
   4   0   0  191.75   11.51
   4   0   0  196.81   11.37
   4   0   0  189.96   11.05
   4   0   0  200.44   11.07
   4   0   0  205.36   12.15
   5   0   0  1.1012  2.4022
   5   0   0  0.3543  2.3866
   5   0   0  0.1142  2.4499
   5   0   0  1.4399  2.2784
   5   0   0  0.7390  1.8114
   5   0   0 -0.5210  2.9452
   5   0   0  0.9371  1.7607
   5   0   0  1.2077  1.4626
   5   0   0  0.8699  1.8889
  -5   0   0  2.0588  2.7975
  -5   0   0 -0.1123  2.3974
   5   0   0  -3.189   2.108
   5   0   0 -0.0008  1.4432
   5   0   0  0.7095  1.7347
   5   0   0  3.0962  1.9352
  -5   0   0  -1.589   2.470
   5   0   0  0.2801  2.1641
   5   0   0  2.3827  2.5770
   5   0   0  0.7095  2.7723
   6   0   0 1671.35   66.11
   6   0   0 1673.16   65.83
   6   0   0 1816.79   67.96
   6   0   0 1641.90   80.04
   6   0   0 1665.41   63.50
   6   0   0 1580.02   62.77
   6   0   0 1658.08   66.28
  -6   0   0 1771.35   81.50
   6   0   0 1668.95   65.43
   6   0   0 1656.13   65.11
   6   0   0 1741.81   79.35
   6   0   0 1725.72   81.79
  -6   0   0 1711.11   86.12
   6   0   0 1664.05   64.90
   6   0   0 1679.25   65.95
   6   0   0 1709.83   66.62
   6   0   0 1742.76   66.31
   6   0   0 1585.38   64.49
   6   0   0 1724.03   67.31
   6   0   0 1632.43   66.11
   6   0   0 1752.79   79.12
   6   0   0 1600.74   65.79
   6   0   0 1677.29   64.28
   6   0   0 1725.59   76.45
   6   0   0 1658.74   66.02
   6   0   0 1713.66   69.79
   7   0   0  -2.031   2.278
   7   0   0  -1.748   2.114
   7   0   0  3.1835  1.9331
  -7   0   0  1.4260  4.9431
   7   0   0  0.3630  2.2385
   7   0   0 -0.8296  2.2065
   7   0   0  -2.881   2.264
   7   0   0  -1.358   4.759
   7   0   0  -2.798   1.823
   7   0   0  1.1385  1.9621
  -7   0   0  -1.556   4.297
   7   0   0  -3.007   2.272
   7   0   0  0.4697  2.2078
   7   0   0  -1.880   2.328
   7   0   0  -1.962   4.415
   7   0   0  0.3906  2.3387
   7   0   0  -1.797   2.032
   7   0   0  -2.783   2.272
   8   0   0  167.26    8.78
   8   0   0  169.35    8.64
   8   0   0  161.35    8.78
   8   0   0  186.44    8.98
   8   0   0  171.76    9.27
   8   0   0  162.03    8.83
   8   0   0  158.06    8.02
   8   0   0  163.47    8.38
   8   0   0  177.19    8.65
   8   0   0  171.18    8.71
   8   0   0  165.52    8.41
   9   0   0  0.2503  2.3157
   9   0   0  2.4831  2.5604
   9   0   0  0.3846  1.7719
   9   0   0  -1.403   2.230
   9   0   0  -1.421   2.297
   9   0   0 -0.4160  2.3988
   9   0   0  1.7885  2.3809
   9   0   0  0.8182  1.9883
   0   1   0  0.7018  0.6986
   0  -1   0  2.4543  0.6630
   0  -1   0  0.3342  0.6221
   0   1   0  1.3324  0.8559
   0  -1   0 -0.3174  0.6936
   0  -1   0 -0.0374  0.6428
   0   1   0  0.4985  0.8026
   0   1   0  4.2621  1.0083
   0   1   0  0.8627  0.8065
  -1   1   0 4099.19  187.59
   1  -1   0 3846.84  191.63
   1   1   0 4236.85  189.92
  -1   1   0 3995.08  198.61
   1   1   0 4042.85  188.73
   1   1   0 4105.06  190.46
   1   1   0 4154.04  193.64
   1   1   0 4255.56  196.24
   1  -1   0 4013.44  186.37
  -1   1   0 4044.30  190.30
   1   1   0 3940.19  185.03
   1   1   0 4205.78  198.08
   1   1   0 4176.91  184.98
   1   1   0 4151.29  181.94
   1  -1   0 4169.54  183.99
   1   1   0 4183.68  203.58
   1  -1   0 4289.27  195.50
   1  -1   0 4147.39  188.05
   1  -1   0 4124.87  186.96
   1   1   0 4193.77  188.60
   1   1   0 3965.60  178.22
   1  -1   0 4234.80  190.50
  -1   1   0 4248.48  181.72
   2   1   0  826.86   39.14
  -2   1   0  809.64   39.55
   2  -1   0  748.26   38.01
   2   1   0  782.05   37.08
   2  -1   0  835.82   35.42
   2   1   0  818.19   34.95
   2   1   0  805.49   36.82
   2   1   0  792.50   36.17
   2   1   0  786.56   36.12
   2   1   0  845.53   38.00
  -2   1   0  729.84   36.32
   2  -1   0  798.82   36.52
   2   1   0  813.72   39.70
  -2   1   0  770.36   37.29
   2   1   0  785.32   35.26
   2  -1   0  824.22   38.08
   2  -1   0  780.76   36.15
   2   1   0  799.03   37.30
   2   1   0  785.22   37.47
   2  -1   0  812.50   35.52
   2  -1   0  831.41   36.51
   2   1   0  740.61   36.54
   2  -1   0  811.05   36.68
   2  -1   0  772.15   37.30
  -3   1   0  234.37   13.09
   3   1   0  217.95   11.85
   3  -1   0  221.06   11.61
   3  -1   0  231.00   11.85
   3   1   0  228.07   12.54
  -3   1   0  211.04   11.86
   3   1   0  207.43   11.84
   3  -1   0  205.24   11.37
   3   1   0  207.76   12.53
   3  -1   0  224.68   12.18
   3   1   0  210.04   11.27
   3   1   0  215.80   13.17
   3  -1   0  230.45   12.24
   3   1   0  214.58   11.55
   3   1   0  201.06   11.73
  -3   1   0  215.81   11.23
   3   1   0  219.58   11.94
   3   1   0  224.08   11.72
   3  -1   0  207.88   11.04
   3  -1   0  208.23   11.99
   3   1   0  233.74   12.43
   3   1   0  202.15   11.48
   3  -1   0  214.06   12.44
   3  -1   0  225.11   11.82
   4   1   0  18.859   3.324
   4   1   0  17.141   3.422
   4   1   0  19.622   3.461
  -4   1   0  19.541   3.241
   4  -1   0  16.869   3.458
   4  -1   0  18.573   3.548
   4   1   0  17.234   3.363
   4   1   0  15.028   3.180
  -4   1   0  22.608   3.211
   4   1   0  20.925   3.432
   4  -1   0  18.592   3.600
   4   1   0  17.685   3.126
   4   1   0  10.921   3.050
   4   1   0  19.360   3.593
   4  -1   0  14.996   3.677
   4   1   0  18.481   3.118
   4  -1   0  17.417   3.355
   4  -1   0  18.511   3.089
   4  -1   0  15.312   3.016
   4   1   0  20.013   3.282
   4   1   0  21.778   3.929
  -4   1   0  13.166   3.457
   4  -1   0  15.505   2.648
   5  -1   0  77.127   5.247
   5   1   0  85.913   7.688
   5  -1   0  85.154   7.522
   5  -1   0  89.171   7.728
   5   1   0  82.635   6.819
   5  -1   0  80.188   4.656
   5   1   0  90.008   7.403
   5  -1   0  98.434   7.715
   5  -1   0  76.866   4.617
   5   1   0  85.200   6.635
  -5   1   0  100.82    8.61
   5  -1   0  82.858   6.619
   5  -1   0  74.931   4.750
   5  -1   0  83.083   4.890
   5   1   0  79.566   7.226
   5  -1   0  80.307   4.988
   5   1   0  86.791   6.846
   5   1   0  81.750   5.024
   5  -1   0  84.088   5.033
   5   1   0  76.248   8.174
   5  -1   0  83.895   4.938
   5   1   0  87.151   7.150
   5   1   0  84.342   7.353
   5  -1   0  88.670   5.015
   5  -1   0  97.905   8.362
   5  -1   0  79.009   4.393
   5  -1   0  82.385   5.053
   5   1   0  82.478   7.875
   5  -1   0  78.437   4.720
   5  -1   0  80.009   5.162
   5  -1   0  82.378   4.630
   5   1   0  83.811   7.543
   5  -1   0  75.862   4.435
   5   1   0  74.340   4.798
  -5   1   0  79.672   7.086
   5   1   0  67.266   4.746
   5  -1   0  87.099   7.470
   6   1   0  305.98   17.75
   6  -1   0  292.35   13.07
   6  -1   0  298.19   13.33
   6   1   0  286.92   12.74
  -6  -1   0  298.70   18.58
   6  -1   0  293.41   17.49
   6  -1   0  298.11   12.85
   6  -1   0  300.58   12.97
   6  -1   0  289.97   12.43
  -6  -1   0  285.10   17.48
   6   1   0  285.24   13.57
   6  -1   0  305.07   18.60
   6  -1   0  303.12   13.02
   6   1   0  278.57   12.52
   6   1   0  280.61   17.25
   6  -1   0  336.35   13.07
   6  -1   0  342.17   12.91
   6  -1   0  295.49   12.39
   6   1   0  268.84   12.60
   6  -1   0  267.02   12.52
   6   1   0  270.79   12.06
   6  -1   0  278.94   12.69
   6   1   0  280.44   12.82
   6  -1   0  303.21   12.96
   6  -1   0  307.22   12.92
  -6   1   0  313.88   19.69
   6  -1   0  302.62   13.83
   6   1   0  281.58   12.53
   6  -1   0  282.96   12.72
   6   1   0  277.39   17.40
   6  -1   0  274.73   12.18
   6  -1   0  292.95   12.54
   6   1   0  265.94   12.62
   6   1   0  270.38   12.39
   6  -1   0  300.47   18.24
   6   1   0  282.21   12.73
  -6   1   0  342.19   18.72
   6   1   0  294.07   17.33
   6   1   0  297.29   17.09
   6  -1   0  316.79   17.74
   6   1   0  293.99   12.86
   6   1   0  269.80   12.31
   6  -1   0  256.26   17.42
   6   1   0  288.85   13.33
   6  -1   0  287.33   12.87
   6   1   0  290.38   13.05
  -6   1   0  293.79   17.66
   6  -1   0  281.52   12.74
   6   1   0  299.68   12.81
   6   1   0  285.63   12.23
   6   1   0  272.06   12.73
   7   1   0  939.36   36.98
   7  -1   0 1032.96   39.08
   7   1   0  935.26   38.75
   7  -1   0  977.60   41.27
   7  -1   0  966.41   38.32
  -7   1   0  912.19   52.47
   7  -1   0  924.64   50.18
   7   1   0  908.79   37.99
   7  -1   0  959.23   38.47
   7   1   0  898.38   47.93
   7  -1   0  998.88   38.33
   7  -1   0 1009.67   37.53
   7  -1   0  996.66   39.14
   7  -1   0 1003.66   38.99
   7  -1   0  946.56   37.96
   7   1   0  993.39   38.41
   7   1   0  876.48   46.29
   7   1   0  927.15   37.72
   7   1   0  918.61   38.62
  -7  -1   0  944.67   47.12
   7  -1   0  944.65   47.31
   7  -1   0  998.55   38.88
   7  -1   0 1004.72   39.07
   7  -1   0  914.58   48.68
   7  -1   0  980.66   40.02
   7  -1   0  959.40   39.08
   7   1   0  929.46   38.52
   7   1   0  990.29   39.23
  -7   1   0 1009.32   50.18
   7  -1   0 1015.20   39.43
   7  -1   0 1003.80   39.74
  -7   1   0 1025.80   48.23
   7   1   0  960.63   41.00
   7  -1   0 1009.43   38.06
   7   1   0  981.83   38.91
   7   1   0  993.45   38.56
   7   1   0  943.21   38.89
   7   1   0  976.21   39.92
   7  -1   0  961.00   38.98
   7   1   0  967.88   39.48
   8   1   0  72.379   5.377
   8   1   0  74.020   5.555
   8  -1   0  71.955   5.905
   8  -1   0  77.027   5.420
   8  -1   0  81.312   5.476
   8  -1   0  75.488   5.428
   8  -1   0  74.869   5.457
   8  -1   0  85.816   5.543
   8  -1   0  73.014   5.060
   8  -1   0  75.971   5.090
   8   1   0  71.581   5.249
   8   1   0  76.132   5.851
   8  -1   0  81.964   6.211
   8  -1   0  73.114   5.623
   8  -1   0  87.932   5.376
   8  -1   0  86.718   5.466
   8  -1   0  77.398   5.333
   8   1   0  80.357   5.501
   9  -1   0  24.638   3.094
   9  -1   0  18.789   2.833
   9  -1   0  20.524   3.548
   9  -1   0  23.123   3.132
   9  -1   0  17.792   3.280
   0  -2   0  481.27   23.09
   0  -2   0  512.46   22.33
   0   2   0  509.45   24.28
   0   2   0  465.52   21.49
   0   2   0  496.63   22.61
   0  -2   0  463.58   23.33
   0   2   0  491.19   22.99
   0   2   0  495.77   24.80
   0   2   0  478.35   23.43
   0  -2   0  505.58   23.46
   0   2   0  514.11   22.22
   0  -2   0  490.09   22.96
  -1  -2   0  210.26   11.05
  -1   2   0  216.83   11.23
   1  -2   0  226.06   11.65
   1   2   0  209.28    9.98
   1   2   0  222.80   11.75
   1   2   0  223.86   12.22
  -1   2   0  222.71   11.26
   1  -2   0  226.09   11.12
   1   2   0  207.16   10.88
  -1  -2   0  218.43   11.37
   1   2   0  220.90   11.51
   1  -2   0  208.10   11.10
   1  -2   0  228.28   10.71
  -1   2   0  224.04   12.37
  -1   2   0  236.45   11.12
  -1   2   0  221.43   10.52
  -1  -2   0  219.44   11.35
   1  -2   0  229.25   11.49
   1  -2   0  215.71   10.92
   1  -2   0  215.58   10.79
   1   2   0  230.45   12.34
   1   2   0  217.60   10.79
  -2  -2   0  94.244   6.159
   2   2   0  96.380   6.206
   2   2   0  99.788   6.976
   2  -2   0  90.214   5.533
   2   2   0  90.864   5.545
   2   2   0  93.558   6.082
   2   2   0  92.671   5.550
   2  -2   0  98.547   6.478
   2   2   0  108.29    6.92
  -2  -2   0  98.232   5.990
  -2   2   0  103.80    6.69
   2   2   0  101.38    7.04
  -2   2   0  89.295   5.019
   2  -2   0  95.781   6.024
   2  -2   0  100.34    6.62
  -2   2   0  98.894   6.347
  -2  -2   0  92.686   6.271
   2  -2   0  94.072   6.620
   2  -2   0  98.852   6.880
   2  -2   0  100.86    6.76
  -2   2   0  103.40    6.94
   2   2   0  107.80    7.34
   2   2   0  102.66    7.56
   3   2   0  67.202   5.130
   3   2   0  70.993   6.234
   3   2   0  67.372   5.184
  -3   2   0  58.758   4.524
   3  -2   0  75.087   6.269
   3   2   0  71.789   6.432
   3  -2   0  69.479   6.040
   3   2   0  66.366   5.738
   3   2   0  66.826   5.583
   3   2   0  70.127   6.799
  -3   2   0  71.916   6.074
   3   2   0  68.392   5.686
  -3   2   0  62.118   6.091
  -3   2   0  69.712   5.562
   3  -2   0  86.325   6.226
   3  -2   0  71.582   5.765
   3  -2   0  72.524   6.109
   3   2   0  68.394   5.193
   3  -2   0  62.974   4.649
   3   2   0  65.325   6.205
   3  -2   0  68.717   5.360
   4  -2   0  345.63   18.23
  -4   2   0  335.82   17.86
   4   2   0  333.68   19.72
  -4   2   0  328.78   19.42
   4   2   0  333.20   18.38
   4  -2   0  355.65   18.42
   4  -2   0  349.81   18.88
   4   2   0  321.43   17.10
   4  -2   0  351.10   17.67
   4   2   0  308.53   17.23
   4   2   0  319.19   19.17
   4   2   0  333.07   16.65
   4  -2   0  328.56   18.05
   4   2   0  346.57   18.17
   4   2   0  317.74   17.53
  -4   2   0  330.90   17.69
   4  -2   0  325.60   17.18
   4   2   0  336.32   17.47
   4   2   0  316.40   18.62
   4   2   0  314.70   16.87
  -5   2   0  14.139   3.590
   5   2   0  13.133   4.365
  -5   2   0  10.354   3.937
   5  -2   0  12.459   2.077
  -5   2   0  9.8913  3.8915
   5   2   0  12.709   3.333
   5  -2   0  12.513   4.200
   5   2   0  10.379   2.328
   5   2   0  14.336   3.705
   5   2   0  7.0493  2.9713
   5  -2   0  12.758   2.319
  -5  -2   0  7.8652  3.1420
   5   2   0  12.728   3.395
   5   2   0  11.719   2.315
   5  -2   0  11.851   3.665
   5  -2   0  11.431   2.295
   5   2   0  12.121   2.485
   5  -2   0  10.754   3.779
   5   2   0  9.9153  2.2372
   5  -2   0  17.582   4.054
   5  -2   0  13.999   2.289
   5  -2   0  12.552   2.175
   5   2   0  11.517   3.661
   5   2   0  10.769   3.997
   5   2   0  10.343   3.289
   5   2   0  9.7753  2.2864
   5   2   0  7.7366  2.0055
   5  -2   0  10.389   4.077
   5  -2   0  13.831   2.014
   5  -2   0  10.926   2.412
   5  -2   0  11.310   1.976
   5   2   0  12.219   2.526
   5  -2   0  7.8572  2.4554
   5   2   0  15.650   2.226
   5  -2   0  8.0044  1.7535
   5  -2   0  13.876   2.423
   5  -2   0  8.9178  2.2249
   5  -2   0  12.640   3.140
   5   2   0  10.971   2.423
   5   2   0  14.995   2.333
   5  -2   0  12.181   2.345
   5  -2   0  10.871   2.074
   5   2   0  10.191   1.922
   5   2   0  13.660   2.519
   5  -2   0  9.5986  2.2678
  -5  -2   0  9.9120  3.0917
   5  -2   0  10.760   2.011
   5   2   0  14.437   2.058
   5  -2   0  9.1724  1.9854
   5  -2   0  10.505   2.412
   5  -2   0  11.280   1.804
   5   2   0  10.058   2.311
   5   2   0  14.999   2.131
   6   2   0  -1.612   3.254
   6  -2   0  4.2160  1.8989
   6   2   0  1.2746  2.2660
   6  -2   0  2.2790  4.0594
  -6  -2   0  -2.406   3.730
   6   2   0  2.8979  2.2122
   6  -2   0  2.3779  1.9029
   6  -2   0  3.2334  1.9106
   6  -2   0  1.1199  1.8613
   6   2   0  2.0261  2.2076
   6   2   0  3.9508  2.0487
   6  -2   0  3.9375  2.2094
   6   2   0  1.7651  2.0744
   6   2   0  5.6701  2.1706
   6   2   0  5.5086  2.2322
   6  -2   0  8.2698  2.3133
  -6  -2   0  2.8583  3.1254
   6  -2   0  4.7878  2.1469
  -6  -2   0  2.7100  3.8152
   6  -2   0 -0.0613  2.4005
   6  -2   0  3.3019  2.2843
   6   2   0  2.5783  1.9839
   6  -2   0  2.0457  1.7307
   6   2   0  5.2063  2.2067
   6  -2   0  0.3653  2.3803
  -6   2   0 -0.1253  3.7720
   6  -2   0  1.4477  3.4851
   6  -2   0  2.5742  1.9284
   6  -2   0  1.4356  1.5306
   6  -2   0  1.2231  2.2003
   6  -2   0  2.9828  3.3049
   6  -2   0  3.9794  2.1509
   6   2   0  3.6397  2.4046
   6  -2   0  2.6890  1.7081
   6   2   0  2.8872  2.1484
   6   2   0  1.9891  4.3027
   6   2   0  1.3991  2.2141
   6   2   0  2.6812  3.3846
   6   2   0  4.8905  2.2505
   6  -2   0  4.8041  1.9645
   6   2   0  3.6174  2.1701
   6   2   0  0.6825  1.9937
   6   2   0  3.2061  4.2709
   6  -2   0  1.4843  2.5549
   6  -2   0  3.0083  3.6737
  -6   2   0  2.8617  4.0330
   6   2   0  2.8101  2.3055
   6   2   0  2.5205  2.2228
   6   2   0  5.2475  3.7542
   6  -2   0  1.7987  1.7541
   7  -2   0  758.50   29.61
   7  -2   0  746.46   29.06
   7  -2   0  695.63   38.18
   7   2   0  716.83   29.19
   7   2   0  680.40   28.79
   7  -2   0  732.46   29.54
   7  -2   0  703.12   36.72
   7   2   0  719.76   29.35
  -7   2   0  702.49   38.88
   7  -2   0  667.92   29.48
   7  -2   0  679.66   39.12
   7  -2   0  726.43   28.93
   7  -2   0  749.63   29.59
   7   2   0  640.42   35.72
   7  -2   0  735.33   28.78
   7   2   0  675.77   29.63
   7  -2   0  722.55   31.14
   7   2   0  695.56   29.02
   7   2   0  682.70   29.03
   7   2   0  687.48   29.20
   7  -2   0  715.30   30.12
   7  -2   0  716.51   28.88
   7   2   0  706.09   28.95
   7   2   0  726.66   30.92
   7   2   0  694.62   29.35
   7  -2   0  742.38   29.83
   7  -2   0  735.96   30.06
   7  -2   0  744.54   29.41
   7   2   0  708.48   27.91
   7  -2   0  699.29   29.23
   7  -2   0  754.53   28.83
  -7   2   0  724.93   37.29
   7  -2   0  748.25   29.46
   7  -2   0  720.00   29.45
   7   2   0  712.08   28.79
   7   2   0  717.19   30.10
   7  -2   0  745.07   28.44
   7   2   0  728.46   29.21
   8  -2   0  258.84   11.69
   8  -2   0  244.70   11.54
   8  -2   0  240.59   11.62
   8  -2   0  253.01   11.68
   8  -2   0  222.97   11.63
   8  -2   0  247.03   11.31
   8  -2   0  249.70   11.47
   8  -2   0  236.90   11.34
   8  -2   0  253.05   10.97
   8  -2   0  227.03   12.28
   8  -2   0  240.89   11.46
   8  -2   0  236.58   11.32
   8  -2   0  235.70   11.53
   8  -2   0  238.03   11.49
   9  -2   0  144.79    7.56
   9  -2   0  133.28    7.30
   9  -2   0  129.39    7.09
   9  -2   0  131.56    7.32
   9  -2   0  141.09    7.27
   9  -2   0  134.88    7.02
   9  -2   0  138.43    7.11
   9  -2   0  126.07    6.89
   9  -2   0  139.76    7.14
   9  -2   0  136.51    7.34
   9  -2   0  141.18    7.94
   9  -2   0  134.68    7.06
  10  -2   0  48.623   3.480
  10  -2   0  53.464   3.407
   0  -3   0  -2.291   1.776
   0   3   0  1.5722  1.8859
   0  -3   0  -1.104   1.722
   0  -3   0  -1.489   1.906
   0   3   0  1.6760  2.3728
   0  -3   0  1.7806  1.6165
   0   3   0  1.4241  2.1227
   0   3   0  0.0228  1.7391
   0   3   0  3.9543  2.2920
   0   3   0 -0.9688  1.5054
   0  -3   0  5.5832  1.9387
   0   3   0  -1.972   1.726
  -1   3   0  274.27   13.49
   1   3   0  247.65   13.09
   1   3   0  278.48   14.87
   1  -3   0  257.69   13.23
   1  -3   0  244.89   13.88
   1   3   0  271.88   13.34
  -1   3   0  261.92   13.58
  -1   3   0  256.44   12.87
  -1  -3   0  269.30   13.77
  -1   3   0  253.60   13.58
   1  -3   0  291.22   13.83
  -1  -3   0  253.60   13.27
   1  -3   0  248.34   13.32
  -1  -3   0  249.63   13.73
   1   3   0  274.57   14.34
   1  -3   0  253.59   13.23
  -1   3   0  257.66   14.78
   1   3   0  291.29   14.14
  -1  -3   0  271.53   13.95
   1  -3   0  257.53   13.88
   1  -3   0  274.85   12.90
   1   3   0  268.24   15.01
   2  -3   0 1301.63   57.23
  -2  -3   0 1242.58   58.26
   2  -3   0 1236.56   56.70
  -2   3   0 1276.81   61.93
  -2   3   0 1225.29   55.39
   2  -3   0 1268.35   59.51
   2   3   0 1254.69   62.20
   2  -3   0 1280.43   55.05
   2   3   0 1326.29   58.58
   2   3   0 1198.94   56.03
  -2   3   0 1209.23   58.17
   2  -3   0 1270.31   57.53
  -2  -3   0 1124.25   58.10
   2   3   0 1119.08   53.51
  -2  -3   0 1257.28   57.76
  -2   3   0 1232.21   56.93
   2   3   0 1264.96   55.14
   2  -3   0 1287.38   58.77
   2   3   0 1314.82   61.52
   2   3   0 1281.64   59.33
   3   3   0 1474.88   64.19
  -3   3   0 1496.39   64.70
   3  -3   0 1454.96   66.71
  -3   3   0 1438.26   67.62
   3  -3   0 1490.31   64.32
  -3   3   0 1494.04   72.17
  -3  -3   0 1435.17   67.69
   3  -3   0 1464.51   68.29
  -3   3   0 1436.98   66.64
   3  -3   0 1486.28   69.44
  -3  -3   0 1464.27   67.14
   3   3   0 1464.92   69.01
   3   3   0 1447.50   72.33
   3   3   0 1397.97   65.26
  -3  -3   0 1295.99   67.62
   3  -3   0 1410.98   66.66
   3   3   0 1454.56   68.08
  -4  -3   0  1.7028  2.5418
   4   3   0 -0.6919  2.9163
   4   3   0 -0.5669  3.3167
  -4   3   0  -1.284   3.032
   4   3   0  2.2277  2.5196
   4  -3   0  0.9690  2.5753
  -4  -3   0  1.5616  2.4859
   4  -3   0  3.3769  2.8569
  -4   3   0  3.2122  3.4770
  -4  -3   0  -1.850   2.166
   4   3   0  1.7854  2.3513
  -4  -3   0  -1.770   2.462
   4   3   0  -3.731   3.089
   4  -3   0  0.7005  2.1498
   4   3   0  4.0250  2.3395
   4  -3   0  2.7594  2.5875
  -4   3   0  -4.115   2.438
   4  -3   0 -0.3037  2.6451
  -4   3   0  1.7639  3.1585
   4   3   0  2.5592  3.0540
   5   3   0  3.1662  1.8151
   5  -3   0  3.4741  3.3561
   5   3   0  4.0044  3.8471
   5   3   0  1.5742  1.8911
   5   3   0  0.4000  1.7965
  -5  -3   0  2.5581  2.7444
   5  -3   0  1.1069  1.7211
   5   3   0  0.8029  2.1463
   5   3   0 -0.5109  2.1022
   5  -3   0  3.3201  2.2941
   5   3   0  0.2276  1.7259
   5   3   0  -1.353   2.827
   5  -3   0  1.2598  1.9013
   5   3   0  0.2012  1.8604
   5   3   0  3.2005  1.9019
   5  -3   0  -1.581   1.867
   5   3   0  3.9067  2.0270
  -5   3   0  1.3928  3.5215
   5  -3   0  1.6808  2.2524
   5   3   0  1.7337  2.0131
   5  -3   0  1.3430  2.0959
   5  -3   0  1.7524  1.6883
   5  -3   0  -3.011   2.057
   5  -3   0 -0.8831  1.5764
   5   3   0  2.6239  3.9677
   5  -3   0  2.6083  1.9714
   5  -3   0  2.4074  2.4000
   5  -3   0  1.6331  1.7371
  -5   3   0  -3.262   3.404
   5  -3   0  0.4658  1.5394
   5  -3   0  1.5986  1.4015
   5   3   0  3.2703  1.8927
   5   3   0  3.0470  1.8170
   5  -3   0  -3.018   3.043
   5  -3   0  2.6246  1.7161
   5  -3   0 -0.8071  2.7474
   5   3   0  0.4826  1.7194
   5   3   0  0.0355  1.9525
   5  -3   0  1.4149  1.8193
   5   3   0 -0.7990  2.4627
   5   3   0 -0.7282  1.9785
   5   3   0  1.9998  2.0357
   5  -3   0  -1.132   1.914
   5  -3   0  1.9514  1.4941
   5   3   0 -0.2602  1.8689
  -5   3   0  3.4625  3.5325
  -5  -3   0  2.2945  2.6485
  -5  -3   0  2.4839  2.9223
   5  -3   0  1.0971  2.0022
   5   3   0  2.6013  1.6795
   5   3   0  3.2527  3.2544
   5  -3   0  2.0768  3.2029
   5  -3   0  0.0894  2.6959
   5  -3   0  0.7246  2.0063
   5  -3   0  2.7976  1.7824
   5   3   0  1.0936  2.4754
   5   3   0 -0.6939  1.9335
   6  -3   0  79.841   8.685
   6  -3   0  102.33    5.35
   6   3   0  80.050   5.302
   6   3   0  70.084   7.291
   6  -3   0  70.502   8.459
   6  -3   0  79.158   5.049
   6   3   0  79.900   5.000
   6  -3   0  86.323   5.187
   6  -3   0  77.065   5.452
   6   3   0  74.415   5.261
   6  -3   0  86.331   5.328
   6   3   0  80.894   5.131
   6   3   0  77.839   4.973
   6  -3   0  80.885   4.808
  -6   3   0  94.530   9.619
   6  -3   0  81.213   8.622
  -6  -3   0  78.324   8.165
   6   3   0  77.979   5.055
   6  -3   0  75.546   5.444
   6   3   0  69.135   5.635
   6   3   0  68.768   5.061
   6  -3   0  69.970   4.802
  -6   3   0  90.505   9.829
   6  -3   0  69.444   4.912
   6  -3   0  78.744   5.123
   6   3   0  71.430   5.091
   6   3   0  72.743   9.317
   6   3   0  79.378   5.071
   6  -3   0  77.686   5.198
   6   3   0  67.510   7.867
  -6  -3   0  65.762   8.608
   6  -3   0  78.690   4.846
   6  -3   0  79.394   5.032
   6  -3   0  66.146   8.063
   6  -3   0  91.032   5.678
   6  -3   0  79.702   5.543
   6  -3   0  76.023   5.331
   6   3   0  74.675   4.963
   6   3   0  66.175   4.725
   6   3   0  77.318   5.387
   6   3   0  74.051   5.281
   6   3   0  68.824   8.833
   6  -3   0  64.763   4.883
   6   3   0  73.214   5.073
   6  -3   0  65.617   5.321
  -6   3   0  81.838   9.634
   6  -3   0  74.591   4.866
   6   3   0  79.573   5.150
   6   3   0  83.682   5.438
   6  -3   0  87.952   5.140
   6   3   0  80.429   5.340
   7  -3   0  67.830   5.085
   7  -3   0  69.806   5.315
   7  -3   0  45.181   4.273
   7  -3   0  69.991   5.018
   7   3   0  59.762   5.317
   7   3   0  69.361   5.733
   7   3   0  65.976   5.117
   7   3   0  68.072   5.025
   7   3   0  66.674   5.081
   7  -3   0  65.328   4.972
   7   3   0  64.933   5.029
   7  -3   0  69.157   5.052
   7   3   0  64.243   5.249
   7  -3   0  62.794   5.300
   7  -3   0  65.332   5.290
   7  -3   0  60.063   5.592
   7  -3   0  65.704   4.814
   7  -3   0  62.147   4.746
   7  -3   0  73.167   5.353
   7  -3   0  65.155   5.087
   7  -3   0  74.589   5.472
   7   3   0  68.828   4.935
   7   3   0  61.575   9.484
   7   3   0  67.570   5.047
   7  -3   0  50.387   7.776
   7   3   0  61.967   5.553
   7  -3   0  66.519   4.977
   7   3   0  44.483   4.464
   7  -3   0  61.157   8.367
   7  -3   0  69.719   4.743
  -7   3   0  60.524   9.459
   7   3   0  62.685   4.927
   7   3   0  64.154   5.154
  -7   3   0  73.420   9.405
   7  -3   0  70.324   4.693
   7  -3   0  70.337   5.020
   7  -3   0  60.081   8.507
  -7  -3   0  62.293   8.676
   7   3   0  58.303   5.031
   7  -3   0  70.305   5.339
   8  -3   0  -4.376   2.716
   8   3   0  0.4547  1.9614
   8  -3   0  1.6941  2.3208
   8  -3   0 -0.7555  2.3248
   8  -3   0  0.9810  1.7865
   8  -3   0 -0.6795  1.8307
   8   3   0 -0.0514  2.0528
   8  -3   0  -3.015   2.650
   8  -3   0  -2.094   1.869
   8   3   0  -1.341   2.117
   8  -3   0 -0.0500  1.8194
   8  -3   0  1.9556  2.4533
   8   3   0  1.5989  2.3326
   8  -3   0 -0.0662  2.6810
   8  -3   0  0.3423  2.7199
   8  -3   0 -0.1990  2.6657
   8   3   0  1.0755  2.3118
   8  -3   0  3.6923  2.5220
   8  -3   0 -0.4301  2.6691
   8  -3   0  -2.327   2.656
   8  -3   0  0.9505  2.5753
   8   3   0 -0.5372  2.2417
   8  -3   0  0.6215  2.3600
   8   3   0  -1.224   2.324
   8   3   0  1.0319  2.2366
   9  -3   0  94.744   5.572
   9  -3   0  87.802   5.226
   9  -3   0  84.507   5.348
   9  -3   0  97.057   5.714
   9  -3   0  94.651   5.496
   9  -3   0  75.015   6.027
   9  -3   0  94.836   5.722
   9  -3   0  91.402   5.515
   9  -3   0  82.346   5.492
   9  -3   0  81.099   5.122
   9  -3   0  82.396   5.398
   9  -3   0  87.100   5.409
   9  -3   0  83.269   5.483
   0  -4   0 1374.05   61.58
   0  -4   0 1359.96   64.65
   0   4   0 1382.26   66.75
   0   4   0 1365.38   64.73
   0   4   0 1380.12   68.32
   0   4   0 1420.35   62.17
   0  -4   0 1405.02   63.59
   0   4   0 1426.46   60.94
   0  -4   0 1309.89   63.15
   0   4   0 1413.66   63.49
   0  -4   0 1422.55   64.47
   0   4   0 1267.11   59.34
  -1   4   0  68.435   6.858
   1  -4   0  59.089   5.047
  -1   4   0  67.786   5.629
  -1  -4   0  69.844   6.032
   1  -4   0  63.418   5.886
  -1   4   0  69.115   5.770
  -1  -4   0  62.300   5.004
   1  -4   0  67.423   5.752
   1   4   0  71.082   5.979
  -1   4   0  72.460   6.288
  -1  -4   0  74.419   6.002
   1  -4   0  71.069   5.431
   1  -4   0  59.698   5.198
   1   4   0  77.621   5.819
   1   4   0  70.179   5.731
  -1   4   0  68.497   5.150
   1   4   0  73.010   7.002
  -1  -4   0  65.417   5.562
   1   4   0  74.228   6.443
   1   4   0  73.165   6.730
   1  -4   0  73.090   5.895
   2   4   0  459.44   23.69
   2  -4   0  466.63   23.88
  -2  -4   0  467.34   23.36
   2   4   0  450.75   24.03
   2  -4   0  476.63   23.03
  -2  -4   0  470.95   23.49
   2   4   0  447.15   22.15
   2   4   0  477.20   25.09
  -2   4   0  469.60   24.98
  -2   4   0  443.28   22.74
   2  -4   0  449.18   21.74
   2   4   0  471.68   25.38
   2   4   0  431.84   21.94
   2  -4   0  448.59   22.14
  -2   4   0  449.10   23.03
   2  -4   0  461.27   23.60
  -2   4   0  447.88   22.44
   2  -4   0  458.77   22.76
  -2  -4   0  406.63   22.11
  -2  -4   0  455.17   22.98
  -3  -4   0  50.998   5.289
   3   4   0  61.635   6.395
  -3   4   0  50.213   5.029
   3   4   0  52.723   6.043
  -3   4   0  62.702   6.277
   3  -4   0  52.226   5.261
   3   4   0  57.680   5.542
   3  -4   0  58.057   5.692
  -3   4   0  60.350   6.219
   3  -4   0  52.216   5.609
  -3  -4   0  56.023   5.782
   3   4   0  52.877   6.338
   3   4   0  63.267   6.767
   3  -4   0  64.866   6.162
   3  -4   0  51.234   4.449
   3  -4   0  57.092   6.069
  -3   4   0  57.716   6.445
  -3  -4   0  61.609   6.294
   3   4   0  54.837   5.353
  -4   4   0  33.583   5.644
   4  -4   0  25.835   2.386
  -4   4   0  26.509   4.226
   4   4   0  27.005   2.726
   4   4   0  28.902   2.846
   4  -4   0  26.233   2.596
   4   4   0  25.589   2.753
   4   4   0  26.709   2.695
   4  -4   0  25.649   2.412
   4  -4   0  28.915   4.943
   4   4   0  30.360   5.271
   4  -4   0  22.926   2.964
   4  -4   0  28.753   2.693
   4  -4   0  22.067   2.503
   4   4   0  20.501   4.713
  -4  -4   0  24.348   4.572
  -4  -4   0  30.250   4.409
   4   4   0  26.332   4.470
   4  -4   0  25.058   2.886
   4  -4   0  25.046   3.210
   4   4   0  28.098   2.571
   4   4   0  27.276   2.802
   4   4   0  26.760   2.618
  -4   4   0  24.393   4.988
   4   4   0  24.070   2.482
   4   4   0  27.707   2.968
   4  -4   0  24.049   2.567
   4  -4   0  26.074   2.822
   4  -4   0  26.661   4.093
   4  -4   0  23.103   2.676
   4  -4   0  23.660   2.428
   4  -4   0  23.568   4.344
  -4  -4   0  26.700   4.323
   4  -4   0  29.135   2.679
   4  -4   0  25.054   2.610
   4   4   0  22.341   2.847
   4  -4   0  29.381   2.749
   4  -4   0  24.517   2.627
   4   4   0  25.809   2.567
   4   4   0  29.275   2.785
  -4   4   0  24.483   4.648
   4  -4   0  23.074   2.556
   4   4   0  26.241   5.018
   4  -4   0  25.515   2.482
   4   4   0  27.611   2.629
   4   4   0  28.789   2.845
   4  -4   0  23.767   2.613
   4  -4   0  29.625   4.765
   4  -4   0  30.563   4.988
   4   4   0  24.742   2.655
   4   4   0  24.740   2.751
   4   4   0  27.245   2.929
   4   4   0  24.218   4.991
   4   4   0  22.845   3.755
   5  -4   0  16.732   2.251
   5   4   0  12.881   2.612
   5  -4   0  19.386   4.003
   5  -4   0  17.681   5.023
  -5  -4   0  14.676   4.121
   5   4   0  13.869   2.526
   5   4   0  12.665   2.671
   5  -4   0  14.713   4.376
   5   4   0  16.249   2.704
   5   4   0  18.026   3.027
   5  -4   0  13.770   2.600
   5  -4   0  16.010   2.341
   5  -4   0  14.174   2.464
   5   4   0  15.015   2.938
   5  -4   0  15.745   2.756
   5   4   0  15.901   2.515
   5   4   0  14.312   2.369
   5   4   0  13.276   2.461
   5   4   0  14.243   4.334
   5   4   0  13.214   2.452
   5   4   0  18.787   5.442
   5   4   0  17.023   2.345
   5  -4   0  17.506   2.254
   5   4   0  19.480   5.059
   5   4   0  16.283   2.423
   5   4   0  17.055   2.459
   5   4   0  17.955   2.577
   5  -4   0  18.616   2.488
   5  -4   0  20.557   2.943
   5   4   0  12.615   2.969
   5  -4   0  15.361   2.465
   5  -4   0  14.647   2.121
   5  -4   0  18.249   2.527
  -5   4   0  14.190   5.064
   5  -4   0  12.257   4.208
   5  -4   0  15.987   2.405
  -5   4   0  19.630   4.879
  -5   4   0  23.372   5.416
   5  -4   0  16.496   3.162
   5  -4   0  19.450   2.719
   5  -4   0  13.292   2.397
   5  -4   0  14.778   2.718
   5  -4   0  15.949   2.159
   5   4   0  15.037   4.595
   5   4   0  16.506   2.675
   5   4   0  19.793   2.545
   5   4   0  14.994   2.464
   5   4   0  11.883   2.340
   5  -4   0  13.876   2.730
   5  -4   0  13.208   4.577
   5  -4   0  15.887   2.743
  -5  -4   0  13.936   4.171
   5  -4   0  16.313   2.392
   5  -4   0  14.681   2.211
   5   4   0  12.498   2.219
  -6   4   0  35.261   7.538
   6  -4   0  35.765   3.603
   6  -4   0  28.692   3.325
   6  -4   0  33.936   7.055
   6  -4   0  35.997   3.823
   6  -4   0  36.463   3.882
   6   4   0  28.838   3.183
   6   4   0  28.359   3.502
   6  -4   0  44.364   6.760
   6   4   0  35.222   3.656
   6  -4   0  38.283   4.181
  -6   4   0  40.402   7.750
   6  -4   0  34.862   3.373
   6   4   0  33.403   3.831
   6  -4   0  34.596   3.422
   6   4   0  33.855   3.507
   6   4   0  23.988   3.411
   6  -4   0  33.698   3.250
  -6  -4   0  35.340   6.297
   6   4   0  33.183   3.678
   6   4   0  34.796   3.867
   6  -4   0  32.058   3.553
  -6  -4   0  26.211   6.938
   6   4   0  26.204   5.511
  -6   4   0  27.803   7.072
   6   4   0  37.962   3.965
   6   4   0  30.909   6.674
   6  -4   0  37.986   3.464
   6  -4   0  29.027   3.552
   6  -4   0  36.564   3.310
   6  -4   0  34.106   3.272
   6  -4   0  36.419   3.295
   6   4   0  32.399   7.221
   6  -4   0  38.012   3.306
   6   4   0  30.479   6.371
   6   4   0  28.997   3.700
   6   4   0  42.365   3.982
   6   4   0  36.232   3.668
   6  -4   0  37.700   3.715
   6   4   0  35.220   3.362
   6  -4   0  34.789   3.489
   6  -4   0  37.736   3.823
   6   4   0  36.428   3.653
   6  -4   0  39.785   3.854
   6   4   0  31.783   3.425
   6  -4   0  29.323   6.429
   6  -4   0  27.385   5.652
   6  -4   0  32.105   3.130
   6   4   0  33.279   3.303
   7  -4   0  64.713   4.949
   7   4   0  53.488  10.067
   7  -4   0  57.501   5.235
   7  -4   0  64.758   4.889
   7  -4   0  65.562   5.748
   7   4   0  57.171   5.100
   7   4   0  50.490   9.168
   7   4   0  67.755   5.386
   7   4   0  73.340   4.944
   7   4   0  54.775   4.830
   7  -4   0  57.824   4.819
   7  -4   0  66.408   5.319
   7   4   0  63.268   5.338
  -7  -4   0  50.663   8.781
   7  -4   0  63.004   5.131
   7   4   0  59.097   5.109
   7  -4   0  68.791   5.428
   7  -4   0  47.154   8.845
   7   4   0  62.905   5.340
   7  -4   0  67.407   5.250
  -7   4   0  54.397   8.967
   7   4   0  52.710   4.633
   7  -4   0  66.512   4.999
   7   4   0  56.130   5.087
   7  -4   0  67.164   5.295
   7  -4   0  64.529   4.997
   7  -4   0  63.830   5.242
   7  -4   0  63.987   4.891
   7   4   0  58.605   4.772
   7  -4   0  65.110   4.988
   7  -4   0  56.614   8.832
   7  -4   0  62.307   5.329
  -7   4   0  60.645   9.182
  -7  -4   0  47.959   8.312
   7   4   0  54.094   4.991
   7   4   0  54.461   4.882
   7  -4   0  58.197   4.589
   7  -4   0  68.118   4.971
   7   4   0  60.862   5.217
   8   4   0  35.432   4.039
   8  -4   0  35.728   3.739
   8  -4   0  35.404   3.573
   8   4   0  30.461   3.830
   8  -4   0  34.135   3.536
   8  -4   0  35.853   3.332
   8  -4   0  34.116   3.566
   8  -4   0  28.057   3.756
   8   4   0  35.807   3.886
   8  -4   0  35.096   3.801
   8  -4   0  36.210   3.773
   8  -4   0  32.725   3.616
   8  -4   0  31.549   3.874
   8   4   0  33.052   3.937
   8  -4   0  34.630   3.834
   8  -4   0  24.952   3.398
   8  -4   0  36.236   4.418
   8   4   0  30.496   3.783
   8  -4   0  31.855   3.720
   8  -4   0  32.922   3.787
   8  -4   0  33.720   3.348
   8   4   0  38.101   4.080
   9  -4   0  57.425   4.263
   9  -4   0  51.562   4.037
   9  -4   0  54.871   4.450
   9  -4   0  50.457   3.969
   9  -4   0  55.869   3.942
   9  -4   0  58.848   4.434
   9  -4   0  55.712   4.148
   9  -4   0  48.951   3.850
   9  -4   0  47.311   3.893
   9  -4   0  55.215   4.162
   9  -4   0  56.592   5.031
   9  -4   0  55.899   4.477
  -9   4   0  58.017   4.667
   9  -4   0  57.615   4.419
   9  -4   0  48.113   4.214
   0  -5   0 -0.5644  2.0267
   0   5   0  2.0171  2.7249
   0   5   0  -1.929   2.631
   0  -5   0  6.1995  2.8917
   0  -5   0  0.1024  1.8370
   0   5   0  2.4874  2.8033
   0  -5   0 -0.5066  1.9750
   0   5   0  0.2191  2.6999
   0  -5   0  0.1950  2.1256
   0   5   0  1.5476  2.3944
   0   5   0  -3.809   2.665
   0  -5   0  -2.743   2.576
   1  -5   0  7.4035  2.8176
  -1   5   0  9.9361  2.8940
  -1   5   0  8.2208  2.6142
  -1   5   0  12.887   3.930
   1  -5   0  5.8314  2.4808
   1  -5   0  4.7565  2.5587
  -1  -5   0  9.0702  2.9688
   1  -5   0  3.4029  2.4410
   1   5   0  2.9280  2.7813
   1  -5   0  3.9200  2.2404
   1   5   0  3.2363  2.6955
  -1  -5   0  8.0812  3.0034
   1   5   0  3.1288  2.9093
   1   5   0  5.1526  3.1376
  -1   5   0  7.2851  3.6063
   1   5   0  8.2375  3.2988
  -1   5   0  3.9450  2.6266
   1   5   0  8.7400  3.0097
   1  -5   0  6.6438  2.7757
  -1  -5   0  5.8695  2.2578
  -1   5   0  7.7092  2.9455
  -1  -5   0  6.9633  3.0704
   2   5   0  817.47   39.32
   2  -5   0  853.73   41.98
   2   5   0  831.13   44.66
   2  -5   0  822.03   40.17
   2  -5   0  858.38   42.29
  -2   5   0  869.31   39.95
   2   5   0  887.80   42.77
   2   5   0  877.87   44.01
   2   5   0  855.60   39.55
  -2   5   0  840.41   44.22
   2  -5   0  872.93   41.19
  -2  -5   0  741.53   40.07
  -2   5   0  837.45   40.63
  -2  -5   0  814.30   41.21
   2  -5   0  861.28   40.05
  -2  -5   0  904.77   41.59
  -2   5   0  816.48   41.04
  -2  -5   0  875.67   41.63
   2   5   0  861.51   41.80
   3   5   0  2.1960  1.8261
   3  -5   0  0.6979  1.2490
   3   5   0  0.4594  1.7829
   3   5   0 -0.3945  1.4430
   3   5   0 -0.1566  1.8270
   3  -5   0  4.8976  2.9343
   3   5   0  3.1422  1.7242
   3  -5   0  3.7064  2.5638
   3   5   0  4.5468  1.9243
   3   5   0  2.1034  1.6409
   3   5   0  4.2137  3.3441
  -3  -5   0  1.7944  2.6700
   3  -5   0  1.7986  2.1271
   3   5   0  1.8692  1.6768
  -3   5   0  1.4166  3.0982
  -3  -5   0  2.1900  2.8685
   3  -5   0  4.5196  1.7508
   3   5   0  1.9626  1.8106
   3   5   0  4.3069  1.8033
   3   5   0  2.0716  1.7519
   3   5   0  4.7243  1.9402
   3  -5   0  1.0027  1.5750
  -3  -5   0  0.7186  2.8070
  -3   5   0  0.3123  2.3612
   3   5   0  1.3022  3.7927
   3  -5   0  2.7831  1.4986
   3  -5   0  2.3724  2.7596
   3   5   0  0.7241  3.3042
   3  -5   0  0.5785  1.4266
   3   5   0  3.5508  1.6957
   3  -5   0  1.3020  1.6654
  -3   5   0  3.7954  3.6505
   3   5   0  4.6108  1.7575
   3  -5   0  3.5940  1.5349
   3  -5   0 -0.3538  2.8576
   3  -5   0  1.1895  2.0077
   3  -5   0  2.7970  2.0636
   3   5   0  1.0450  2.5430
   3   5   0  -1.350   2.735
   3   5   0  4.4936  2.0057
   3   5   0  -3.351   2.873
   3   5   0 -0.1287  2.0332
   3  -5   0  0.2079  2.3557
  -3   5   0  5.6047  3.6374
   4  -5   0  549.53   22.52
   4   5   0  560.82   30.70
   4  -5   0  522.34   22.34
  -4   5   0  537.83   29.31
  -4   5   0  585.59   28.83
   4  -5   0  561.02   30.21
   4   5   0  536.40   22.15
   4   5   0  541.89   22.28
   4   5   0  560.92   22.26
   4   5   0  533.12   31.69
   4  -5   0  539.97   22.51
  -4   5   0  574.63   31.54
   4   5   0  495.62   21.86
   4   5   0  510.30   22.26
   4   5   0  553.24   22.38
  -4   5   0  530.93   22.14
   4  -5   0  562.23   22.93
   4  -5   0  537.42   21.99
   4   5   0  555.68   22.92
   4  -5   0  556.10   28.54
   4  -5   0  504.39   21.80
   4  -5   0  544.26   21.49
   4  -5   0  582.47   22.71
   4  -5   0  559.84   22.27
   4  -5   0  551.86   29.72
   4  -5   0  577.35   27.87
   4  -5   0  549.49   23.79
   4  -5   0  521.17   22.32
   4  -5   0  548.08   23.08
   4  -5   0  590.65   22.48
   4   5   0  559.52   22.42
  -4  -5   0  587.41   29.30
   4   5   0  520.70   22.98
   4   5   0  531.41   22.10
   4  -5   0  538.87   22.48
   4   5   0  526.48   21.37
   4  -5   0  531.90   21.90
  -4  -5   0  575.33   29.72
   4   5   0  565.08   23.69
   4  -5   0  544.27   21.96
   4   5   0  538.40   22.59
   4   5   0  546.45   22.30
   4  -5   0  543.48   22.49
  -4   5   0  540.72   21.19
   4   5   0  495.16   23.46
   4   5   0  530.64   22.01
   4   5   0  565.90   23.07
  -4  -5   0  502.25   28.03
   4   5   0  491.65   21.29
   4  -5   0  535.43   21.70
   4  -5   0  532.01   22.28
   4  -5   0  535.12   22.21
   4  -5   0  532.76   21.37
   4   5   0  563.35   30.17
   4   5   0  556.01   21.79
   4   5   0  566.77   22.56
   4   5   0  571.51   27.89
   4  -5   0  605.14   29.27
   4   5   0  500.76   22.53
   5  -5   0  17.264   4.785
   5  -5   0  19.311   2.568
   5   5   0  13.561   2.727
   5   5   0  13.194   2.742
   5   5   0  11.769   2.567
   5   5   0  10.647   2.320
   5  -5   0  20.105   2.662
  -5  -5   0  7.6730  4.1931
   5  -5   0  14.807   2.444
  -5   5   0  11.214   2.523
   5   5   0  13.745   5.557
   5  -5   0  19.712   2.596
   5  -5   0  15.291   2.896
   5   5   0  11.949   5.661
   5   5   0  18.850   3.206
   5  -5   0  14.164   4.996
   5  -5   0  16.212   2.738
   5  -5   0  10.842   2.353
   5  -5   0  14.099   2.484
   5  -5   0  12.863   2.116
  -5   5   0  19.802   2.711
   5   5   0  11.827   2.502
  -5  -5   0  10.041   4.658
   5   5   0  15.221   4.593
   5  -5   0  13.263   2.543
   5  -5   0  13.563   2.566
   5   5   0  18.194   2.855
   5   5   0  11.056   3.094
   5   5   0  15.082   2.501
   5   5   0  18.253   2.949
   5  -5   0  19.379   2.993
   5   5   0  18.892   2.780
   5  -5   0  17.802   2.488
   5  -5   0  14.969   4.692
   5  -5   0  15.125   2.520
  -5  -5   0  16.611   4.942
  -5   5   0  21.470   5.746
   5  -5   0  15.624   2.445
   5   5   0  14.034   2.698
   5  -5   0  10.183   2.429
   5   5   0  12.842   2.503
   5   5   0  13.272   2.595
   5   5   0  11.126   2.269
   5   5   0  17.761   3.271
   5  -5   0  15.579   5.169
   5   5   0  14.085   5.156
   5  -5   0  14.583   3.049
  -5   5   0  16.859   5.656
   5  -5   0  14.046   2.570
   5  -5   0  16.463   2.740
  -5   5   0  16.636   5.372
   5   5   0  13.642   2.896
   5  -5   0  15.551   2.926
   5   5   0  16.772   2.588
   5   5   0  19.759   3.133
   6  -5   0  55.743   5.079
   6  -5   0  60.430   4.694
   6  -5   0  56.930   4.694
   6   5   0  58.116   5.010
   6   5   0  68.220   4.851
  -6   5   0  54.911   8.712
   6   5   0  64.857   4.959
   6  -5   0  62.482   5.107
   6   5   0  59.797   9.750
   6  -5   0  58.258   4.645
   6   5   0  60.935   5.139
   6  -5   0  57.608   4.896
   6  -5   0  57.836   4.433
   6   5   0  41.144   7.627
   6   5   0  51.645   4.570
   6   5   0  55.272   4.563
   6   5   0  56.508   4.856
   6   5   0  56.035   4.723
  -6   5   0  50.756   8.170
   6   5   0  58.358   4.966
   6   5   0  54.188   4.474
   6   5   0  54.852   4.858
   6   5   0  53.650   5.095
  -6  -5   0  49.809   8.270
   6   5   0  56.669   4.353
   6  -5   0  56.083   7.938
  -6  -5   0  50.157   7.473
   6  -5   0  50.829   4.553
   6  -5   0  61.583   5.108
   6  -5   0  54.387   4.261
  -6   5   0  56.726   4.381
   6  -5   0  37.564   7.249
   6   5   0  56.762   5.153
   6  -5   0  60.300   7.972
   6  -5   0  58.199   4.461
   6   5   0  67.178   4.724
   6  -5   0  57.321   4.832
   6  -5   0  65.318   5.236
   6  -5   0  55.306   4.717
   6   5   0  41.457   8.031
  -6   5   0  51.649   9.039
   6   5   0  52.688   4.490
   6  -5   0  57.294   4.671
   6  -5   0  69.246   4.482
   6   5   0  58.504   5.027
   6  -5   0  58.677   4.863
   6  -5   0  59.075   4.707
   6   5   0  55.344   4.649
   7   5   0  15.424   3.107
   7   5   0  21.991   3.349
   7   5   0  24.028   3.669
   7  -5   0  18.685   3.275
  -7   5   0  17.142   3.077
   7  -5   0  24.295   3.441
   7  -5   0  17.287   3.228
   7  -5   0  17.349   3.128
   7  -5   0  19.442   3.156
   7   5   0  20.442   3.479
   7  -5   0  20.009   3.372
   7  -5   0  18.805   3.217
   7   5   0  16.584   3.417
   7   5   0  23.969   3.288
   7   5   0  19.724   3.534
   7  -5   0  20.731   3.001
   7  -5   0  22.342   3.309
   7  -5   0  17.908   2.740
   7  -5   0  16.582   3.227
   7  -5   0  18.363   2.965
   7   5   0  18.160   3.468
  -7   5   0  14.632   3.241
   7   5   0  17.265   3.242
   7  -5   0  19.093   3.525
   7  -5   0  22.370   3.184
   7   5   0  20.227   3.466
   7   5   0  21.857   3.355
   7   5   0  16.111   3.500
   7  -5   0  17.392   3.271
   7   5   0  26.092   3.533
   7  -5   0  20.599   2.977
   7   5   0  14.053   3.288
   7  -5   0  21.043   3.804
   8   5   0  143.86    7.97
   8  -5   0  145.58    7.73
  -8   5   0  141.84    7.76
   8  -5   0  151.19    7.82
  -8   5   0  149.60    8.39
   8   5   0  141.06    8.48
   8   5   0  144.37    8.09
   8  -5   0  153.51    8.13
   8   5   0  145.91    7.85
   8   5   0  151.11    8.09
   8  -5   0  149.52    7.91
   8   5   0  149.13    7.91
   8  -5   0  157.22    7.71
   8   5   0  149.98    8.23
   8  -5   0  154.96    7.92
   8  -5   0  156.69    8.10
   8  -5   0  157.69    7.80
   8  -5   0  163.30    8.21
   8  -5   0  145.35    7.96
   8   5   0  145.04    8.13
   8  -5   0  146.18    7.84
   8  -5   0  150.70    8.85
   8   5   0  148.52    7.93
   8  -5   0  149.80    8.21
   8  -5   0  139.84    7.97
   8  -5   0  146.99    7.82
   9  -5   0  16.149   2.802
   9  -5   0  15.867   2.360
   9  -5   0  17.432   2.736
   9  -5   0  15.957   2.639
   9  -5   0  16.021   2.759
   9  -5   0  19.485   2.632
   9  -5   0  19.326   2.735
   9  -5   0  15.110   2.747
   9  -5   0  11.247   2.404
   9  -5   0  20.414   2.575
   9  -5   0  13.103   2.334
   9  -5   0  17.254   2.416
   0  -6   0 1618.14   78.11
   0  -6   0 1558.42   80.27
   0  -6   0 1667.77   78.13
   0   6   0 1618.98   78.48
   0  -6   0 1736.16   77.40
   0   6   0 1699.83   75.37
   0   6   0 1637.05   82.90
   1  -6   0  39.224   5.272
   1   6   0  43.596   5.439
   1   6   0  36.296   4.594
   1   6   0  38.282   3.360
   1   6   0  34.191   5.051
   1   6   0  38.099   5.295
  -1   6   0  35.378   4.831
   1  -6   0  40.048   4.744
   1   6   0  39.241   5.767
  -1   6   0  33.063   4.912
  -1   6   0  28.172   4.196
  -1  -6   0  36.599   4.931
   1  -6   0  37.591   4.010
   1   6   0  38.625   3.164
   1  -6   0  27.684   3.785
  -1   6   0  32.164   3.336
   1  -6   0  36.352   2.921
  -1  -6   0  45.038   5.420
   1   6   0  29.647   2.854
  -1   6   0  32.872   3.082
   1  -6   0  37.092   3.055
   1   6   0  36.211   3.153
  -1  -6   0  42.185   5.155
   1  -6   0  32.713   4.390
   1  -6   0  34.160   4.742
  -1  -6   0  36.672   4.631
  -1  -6   0  37.359   4.136
  -1   6   0  28.631   4.135
  -1   6   0  38.377   5.586
  -1   6   0  41.590   5.306
   2   6   0  73.941   4.552
  -2   6   0  88.840   7.876
   2  -6   0  73.529   4.394
  -2  -6   0  79.641   7.141
   2   6   0  79.511   4.826
  -2   6   0  68.517   7.124
  -2   6   0  78.913   8.341
   2   6   0  75.699   4.593
   2  -6   0  76.037   4.748
  -2   6   0  66.864   4.481
   2   6   0  75.555   4.370
   2   6   0  86.139   8.175
  -2   6   0  76.001   7.055
   2   6   0  77.036   4.772
   2  -6   0  67.661   4.269
   2   6   0  76.506   4.850
   2   6   0  72.963   4.688
   2   6   0  77.153   4.714
   2   6   0  70.247   4.658
   2   6   0  76.903   4.692
   2  -6   0  76.485   4.359
   2   6   0  75.717   4.665
  -2   6   0  74.004   6.835
   2  -6   0  77.507   7.434
   2   6   0  73.436   4.752
   2  -6   0  82.004   4.961
   2  -6   0  86.205   7.372
   2   6   0  72.493   6.766
  -2   6   0  75.283   4.646
  -2  -6   0  73.685   7.609
   2  -6   0  68.932   4.343
   2   6   0  81.189   4.890
   2  -6   0  82.172   7.308
   2   6   0  82.301   4.664
   2   6   0  81.871   8.492
  -2  -6   0  89.681   7.813
   2  -6   0  77.507   6.553
   2  -6   0  72.481   5.303
   2   6   0  74.938   4.586
   2   6   0  74.347   4.840
  -2   6   0  76.549   4.615
   2   6   0  73.719   4.720
   2   6   0  82.982   7.532
   2  -6   0  78.390   4.341
   2   6   0  83.338   7.831
   2   6   0  75.975   4.658
  -2   6   0  75.935   4.891
   2   6   0  70.491   5.101
   2  -6   0  82.994   6.792
   2   6   0  70.333   4.846
   3  -6   0  8.9279  3.8333
   3  -6   0  10.141   1.946
   3  -6   0  10.486   2.083
  -3   6   0  10.690   2.316
   3   6   0  12.755   2.341
   3  -6   0  6.5590  2.1992
   3  -6   0  12.619   2.318
   3  -6   0  11.150   1.820
  -3  -6   0  14.275   4.233
   3   6   0  12.430   2.818
   3   6   0  12.768   2.734
   3  -6   0  10.202   2.397
  -3  -6   0  9.4338  3.8296
   3  -6   0  11.667   2.927
   3  -6   0  9.1111  2.0239
   3   6   0  12.952   2.261
   3  -6   0  10.582   1.940
   3  -6   0  12.792   2.070
   3   6   0  6.2201  2.2404
   3   6   0  9.0323  1.9830
   3   6   0  9.5823  1.9782
   3  -6   0  11.613   2.063
   3   6   0  8.6986  1.8217
   3   6   0  10.632   2.059
   3  -6   0  8.0203  2.1481
  -3   6   0  3.0622  3.8539
   3  -6   0  12.168   3.795
   3   6   0  10.960   2.304
   3   6   0  13.533   2.458
  -3   6   0  8.5204  3.9166
   3   6   0  16.116   2.467
   3   6   0  5.5754  4.5484
   3   6   0  11.011   4.354
  -3   6   0  9.9473  4.6512
   3   6   0  11.254   2.638
   3   6   0  12.248   2.237
   3  -6   0  13.126   3.692
  -3   6   0  17.041   2.583
   3  -6   0  14.180   2.294
  -3   6   0  10.461   2.024
   3  -6   0  8.7924  1.8925
  -3   6   0  7.8332  3.8628
  -3  -6   0  10.732   3.607
   3  -6   0  8.2618  1.7521
   3  -6   0  10.201   1.861
   3   6   0  9.5187  2.4199
   3   6   0  12.972   4.526
   3   6   0  10.104   2.277
   3   6   0  9.0664  2.2564
   3  -6   0  7.9554  1.8234
   3   6   0  8.7740  2.4493
   3  -6   0  11.482   1.786
   3  -6   0  11.864   2.260
   3   6   0  9.9717  2.2406
   3   6   0  12.446   2.172
   3  -6   0  14.601   4.376
   3   6   0  8.9663  2.3119
   4   6   0  -1.304   1.768
   4   6   0  1.7147  2.1066
   4  -6   0  1.1620  1.6935
   4  -6   0  2.8670  1.7116
   4  -6   0  -3.155   2.156
   4   6   0  0.0920  2.6556
  -4   6   0  1.2142  2.3268
   4  -6   0  -1.365   1.687
   4  -6   0  -1.731   2.197
   4   6   0  0.5996  2.1103
   4   6   0  1.5552  1.7671
   4   6   0  -2.878   3.472
  -4   6   0  2.7656  4.5970
   4   6   0  0.8122  3.6404
   4   6   0  -1.205   2.094
   4   6   0  1.6245  1.9156
   4  -6   0  0.3113  3.2138
   4  -6   0 -0.9905  3.4120
  -4   6   0 -0.0617  3.8777
   4   6   0  -2.920   2.226
  -4   6   0  1.8244  2.0702
   4   6   0  -1.264   1.971
   4   6   0 -0.5075  3.7930
   4  -6   0  -1.919   3.427
   4  -6   0  1.6401  2.0607
   4  -6   0  -1.107   1.686
   4  -6   0  -3.233   2.955
   4   6   0  1.5288  1.6282
   4  -6   0  0.0205  1.8505
   4  -6   0  0.6543  2.2558
  -4   6   0  2.1526  2.0645
   4  -6   0 -0.0107  2.0818
   4   6   0  1.9464  2.3873
  -4  -6   0  3.2514  3.7406
   4   6   0  5.8025  5.0104
   4   6   0  0.5702  2.0061
   4   6   0 -0.7644  2.3111
   4   6   0  4.2331  2.6148
   4  -6   0  1.6972  2.4111
   4   6   0  1.2750  2.4453
   4  -6   0 -0.7586  1.4123
  -4  -6   0  0.5857  3.1670
   4  -6   0  0.3524  1.6836
   4  -6   0 -0.7222  1.6248
   4  -6   0  0.4924  1.4497
   4   6   0  -1.239   2.129
  -4  -6   0 -0.8925  3.8149
   4   6   0  1.5775  2.4010
   4  -6   0  2.1324  1.6338
   4  -6   0  0.5463  2.2081
   4  -6   0  -1.287   1.817
   4   6   0 -0.4624  2.3650
   4   6   0  -2.085   1.714
  -4   6   0  4.3119  4.2941
   4   6   0  -1.261   1.915
   5   6   0  1.6545  2.2530
   5   6   0  2.1193  5.1441
   5   6   0  4.5146  3.0421
   5  -6   0 -0.6593  2.2353
   5   6   0  2.3965  5.6599
   5  -6   0 -0.6732  2.1393
   5  -6   0  2.8156  4.3636
   5   6   0  0.1829  2.4328
   5  -6   0  3.9781  2.7048
   5  -6   0  1.4325  1.6607
   5  -6   0  1.6405  3.9677
   5  -6   0  5.1743  2.3286
   5   6   0  5.3622  2.7406
   5  -6   0  0.2802  2.5195
   5  -6   0  2.8734  2.1781
   5   6   0  6.5669  2.6016
   5  -6   0  -1.175   2.050
   5   6   0  1.1289  2.9074
   5  -6   0  2.2211  1.7910
   5   6   0  1.1215  2.1797
   5   6   0  0.5623  2.4317
  -5  -6   0  0.3090  4.2942
   5  -6   0  1.8607  1.9889
  -5   6   0  4.0954  2.3322
   5  -6   0  0.9320  2.3997
   5  -6   0  17.533   2.756
  -5  -6   0  2.1107  4.5891
   5   6   0  2.2964  2.1069
   5   6   0  4.8395  2.1981
   5   6   0  1.5700  2.3044
   5   6   0  3.8189  2.9788
   5   6   0  3.1632  2.8257
   5  -6   0  2.9110  2.0813
   5   6   0  0.2481  2.5093
  -5   6   0  4.1429  4.8909
  -5  -6   0  3.0080  4.3656
  -5   6   0  2.4927  2.5982
   5  -6   0  1.2571  4.6161
   5   6   0  0.0632  2.4361
   5  -6   0  5.9542  2.6792
   5  -6   0  1.8181  1.8553
   5   6   0  -1.181   2.048
   5   6   0  4.0539  2.2637
   5   6   0  2.0890  2.2728
   5  -6   0  6.0618  2.2634
  -5   6   0 -0.1482  3.9178
  -5   6   0  0.0589  4.7321
   5   6   0  5.5690  4.8980
  -5   6   0  6.7287  4.5723
   5   6   0  5.1320  2.5751
   5  -6   0  5.3642  2.6890
   5   6   0 -0.9827  4.3458
   6  -6   0  41.674   3.934
   6   6   0  44.298   4.287
   6  -6   0  40.735   3.872
   6   6   0  50.352   4.301
   6   6   0  39.001   3.878
   6  -6   0  34.300   3.589
   6   6   0  43.791   4.518
   6   6   0  40.222   3.973
   6  -6   0  41.446   3.943
   6  -6   0  38.624   3.757
   6   6   0  42.827   4.030
   6  -6   0  47.837   4.517
   6  -6   0  47.205   4.428
   6  -6   0  39.056   4.033
   6   6   0  44.569   4.182
   6  -6   0  29.689   6.585
  -6   6   0  46.829   7.991
   6   6   0  42.699   4.066
   6  -6   0  37.115   4.190
  -6  -6   0  45.302   7.879
   6   6   0  38.621   4.339
   6  -6   0  30.566   7.583
   6  -6   0  48.646   4.350
   6   6   0  41.880   4.351
  -6  -6   0  35.713   8.248
   6   6   0  41.170   4.628
   6   6   0  44.484   4.643
   6  -6   0  48.762   4.234
  -6   6   0  39.645   7.816
   6   6   0  38.569   9.031
   6   6   0  44.522   4.239
   6  -6   0  49.188   4.427
   6  -6   0  47.585   4.395
   6   6   0  46.651   4.511
   6  -6   0  39.839   4.030
   6  -6   0  37.840   7.337
   6   6   0  47.820   4.308
   6  -6   0  42.858   3.781
   6   6   0  45.735   4.455
  -6   6   0  32.130   3.676
  -6   6   0  37.510   7.956
   6   6   0  42.725   8.704
   6  -6   0  39.475   4.054
  -6   6   0  45.901   4.471
   6  -6   0  35.703   3.578
   6   6   0  43.463   4.263
   6   6   0  33.381   8.048
  -7   6   0  351.09   15.55
   7  -6   0  359.38   15.52
   7   6   0  346.71   16.16
   7   6   0  361.21   16.73
   7   6   0  325.54   16.11
   7  -6   0  361.56   15.83
   7   6   0  349.16   15.87
   7   6   0  336.07   15.50
   7  -6   0  357.77   15.50
   7   6   0  343.56   15.07
   7   6   0  349.35   15.79
   7   6   0  348.54   15.76
   7  -6   0  356.64   15.75
   7   6   0  340.01   15.27
   7   6   0  353.71   16.03
   7  -6   0  350.73   15.67
   7   6   0  350.29   15.67
   7  -6   0  345.73   15.76
   7   6   0  317.72   15.44
   7  -6   0  366.48   16.02
   7  -6   0  346.35   15.35
  -7   6   0  361.64   16.40
   7  -6   0  361.41   15.67
   7  -6   0  363.53   15.14
   7  -6   0  359.22   16.84
   7   6   0  356.02   15.84
   7  -6   0  363.97   15.90
   7  -6   0  377.71   15.87
   7  -6   0  375.17   16.06
   7  -6   0  364.13   15.41
   7   6   0  355.71   15.67
   7  -6   0  357.19   16.10
   8   6   0  174.65    9.52
   8  -6   0  201.17    9.42
   8  -6   0  196.49    9.61
   8   6   0  195.31    9.47
   8  -6   0  185.79    9.23
   8  -6   0  197.12    9.61
   8   6   0  195.33    9.06
   8   6   0  182.57    9.24
   8  -6   0  205.39    9.58
   8  -6   0  201.72    9.47
   8   6   0  185.85    9.38
   8   6   0  184.18    9.67
   8  -6   0  196.65    9.33
   8   6   0  181.56    9.33
   8  -6   0  192.46    9.23
   8  -6   0  193.75    9.56
   8  -6   0  193.82    9.01
   8   6   0  183.80    9.47
  -8   6   0  205.19    9.61
   8  -6   0  196.11    9.38
   8  -6   0  206.03    9.35
  -8   6   0  180.12    9.21
   8   6   0  201.41    9.64
  -8   6   0  196.50    9.66
   8  -6   0  198.06   10.06
   8   6   0  196.01   10.04
   8  -6   0  192.33    9.40
   8   6   0  195.13    9.19
   9  -6   0  62.209   3.926
   9  -6   0  55.675   3.892
  -9   6   0  60.042   4.600
   9  -6   0  58.853   3.699
   9  -6   0  54.494   3.643
   9  -6   0  59.340   3.978
   9  -6   0  61.012   3.810
  -9   6   0  45.232   3.904
   9  -6   0  56.334   3.772
   9  -6   0  58.916   3.802
   9  -6   0  59.183   3.834
   9  -6   0  57.181   3.700
   9  -6   0  56.871   3.611
   0  -7   0  2.4507  1.8726
   0   7   0  0.3232  1.4835
   0   7   0  1.8695  2.2507
   0  -7   0  2.7546  2.8725
   0  -7   0  0.6180  1.3986
   0  -7   0 -0.6971  1.5149
   0   7   0  -2.008   2.806
   0  -7   0  1.6749  1.7113
   0  -7   0  2.2134  3.3458
   0   7   0  -1.069   1.918
   0   7   0  0.6947  3.5123
   0   7   0  0.1091  1.5487
   0   7   0 -0.2197  1.7943
   0   7   0  -1.047   1.602
   0  -7   0  0.8815  3.0870
   0   7   0  4.4565  3.6068
   0   7   0  -2.018   3.038
   0   7   0 -0.7119  1.9892
   0   7   0  0.2816  2.0885
   0   7   0  0.3931  1.9001
   0   7   0  3.2535  3.1010
   0   7   0  -1.833   1.987
   0  -7   0  -1.337   1.554
   0   7   0  0.4556  1.8956
   0  -7   0  -1.632   2.720
   0  -7   0  1.1523  1.8367
   0  -7   0 -0.7143  2.9943
   0   7   0  1.0134  1.5814
   1   7   0  34.425   3.025
   1  -7   0  36.340   3.056
   1   7   0  33.981   3.454
   1   7   0  31.379   3.194
  -1  -7   0  32.391   2.887
   1  -7   0  35.099   2.982
   1   7   0  31.183   2.963
   1  -7   0  35.021   3.050
   1   7   0  36.896   3.226
   1   7   0  35.241   5.716
  -1  -7   0  29.926   4.735
  -1   7   0  34.327   3.306
   1   7   0  32.563   3.160
   1   7   0  36.919   5.232
   1  -7   0  39.579   5.749
   1   7   0  32.784   3.194
  -1   7   0  34.446   3.263
   1   7   0  37.813   3.566
  -1   7   0  37.851   6.123
   1  -7   0  33.412   5.141
   1  -7   0  36.423   2.907
  -1  -7   0  28.211   2.753
   1  -7   0  35.449   3.089
   1  -7   0  32.109   3.006
   1  -7   0  34.019   2.979
   1   7   0  34.139   2.847
  -1   7   0  29.000   3.242
  -1   7   0  34.408   3.566
  -1   7   0  29.207   5.224
  -1  -7   0  39.564   5.512
   1   7   0  32.918   3.059
   1  -7   0  38.877   5.251
   1   7   0  33.014   3.351
  -1  -7   0  33.043   2.794
  -1  -7   0  35.191   2.844
  -1   7   0  30.468   3.270
   1  -7   0  33.657   4.989
  -1   7   0  27.116   2.680
  -1   7   0  34.720   2.965
  -1   7   0  32.619   3.101
   1   7   0  29.859   3.397
   1  -7   0  35.697   2.811
   1   7   0  29.100   3.590
   1   7   0  29.301   3.070
  -1  -7   0  24.902   4.913
  -1   7   0  33.428   5.238
  -1   7   0  34.541   2.860
   1   7   0  30.596   2.858
   1  -7   0  28.605   2.689
   1   7   0  31.703   3.217
  -1   7   0  29.891   5.073
   1  -7   0  32.350   2.764
   1   7   0  32.197   6.309
   1   7   0  28.884   3.179
   1   7   0  31.508   3.100
  -1   7   0  32.097   2.961
   1   7   0  33.764   3.233
   1   7   0  36.334   5.693
  -1  -7   0  28.008   2.616
  -1  -7   0  35.341   5.453
   2   7   0  215.83   10.01
   2   7   0  222.12    9.99
   2   7   0  211.94   10.03
   2   7   0  212.57   10.23
   2   7   0  208.39    9.78
   2   7   0  217.64   10.34
   2   7   0  225.11   10.16
   2   7   0  225.29   10.00
  -2   7   0  194.16    9.62
  -2   7   0  219.73   10.59
   2  -7   0  218.44    9.87
  -2   7   0  199.09   13.76
   2  -7   0  220.24    9.84
  -2   7   0  219.60    9.96
  -2   7   0  219.69   10.04
   2  -7   0  213.29    9.51
   2   7   0  203.63   10.59
  -2  -7   0  198.86   13.81
   2  -7   0  211.70    9.77
   2   7   0  214.58    9.54
   2  -7   0  217.80   14.25
   2   7   0  222.88   10.67
  -2   7   0  223.81   14.56
   2   7   0  224.48    9.77
   2  -7   0  197.94    9.79
   2  -7   0  197.56    9.74
  -2  -7   0  210.63   14.56
  -2   7   0  217.29   10.20
   2   7   0  213.56   10.02
   2   7   0  220.17   14.25
  -2   7   0  227.10   16.17
  -2  -7   0  201.33    9.51
  -2   7   0  207.60    9.37
  -2   7   0  205.80   14.03
   2  -7   0  227.96   14.58
   2  -7   0  199.01    9.40
   2  -7   0  200.82    9.57
   2   7   0  224.22   10.36
   2  -7   0  220.87   14.81
   2  -7   0  210.19    9.62
   2   7   0  216.63    9.96
   2   7   0  206.74    9.76
   2   7   0  225.92   10.00
   2   7   0  219.38    9.93
  -2  -7   0  210.71   14.68
   2   7   0  241.43   16.75
   2  -7   0  205.29   13.00
   2   7   0  229.11   15.21
   2  -7   0  211.65    9.40
  -2   7   0  212.90   10.83
   2  -7   0  199.95   13.02
  -2  -7   0  209.35    9.73
   2  -7   0  198.86    9.53
   2   7   0  217.76    9.94
  -2  -7   0  199.08    9.43
  -2  -7   0  239.23   15.86
   2   7   0  224.68   15.46
   2   7   0  221.89   10.20
   2  -7   0  198.83    9.76
   3  -7   0  24.484   3.019
   3   7   0  27.418   3.149
   3  -7   0  25.947   2.858
   3   7   0  26.527   3.564
  -3  -7   0  26.052   5.451
  -3   7   0  23.236   5.609
   3   7   0  29.500   3.234
   3   7   0  29.183   3.435
   3   7   0  28.534   3.189
   3  -7   0  23.142   4.996
   3   7   0  23.928   6.205
   3  -7   0  25.548   2.815
  -3   7   0  30.367   3.445
   3   7   0  28.006   3.402
  -3   7   0  28.176   2.889
   3   7   0  29.516   5.781
  -3   7   0  32.131   3.592
   3  -7   0  25.141   5.407
   3  -7   0  29.203   2.820
  -3   7   0  23.653   3.567
   3  -7   0  28.697   5.145
   3  -7   0  26.767   2.766
   3   7   0  26.594   3.346
   3  -7   0  26.338   2.784
   3  -7   0  30.110   3.039
   3   7   0  23.940   3.152
   3  -7   0  23.286   2.796
  -3  -7   0  30.823   5.944
   3   7   0  29.767   3.442
  -3   7   0  25.656   6.186
   3  -7   0  20.759   2.454
   3   7   0  29.288   3.215
   3   7   0  27.600   3.213
   3  -7   0  26.501   3.151
   3   7   0  28.551   3.253
   3   7   0  26.685   3.511
   3  -7   0  34.051   2.993
   3   7   0  29.014   2.971
   3  -7   0  24.476   5.252
  -3  -7   0  27.315   2.868
   3  -7   0  24.775   3.008
  -3   7   0  22.711   6.028
   3   7   0  32.135   3.358
   3   7   0  29.024   3.348
   3   7   0  32.551   6.658
  -3   7   0  24.646   3.094
  -3  -7   0  27.931   5.583
  -3   7   0  32.182   6.406
  -3  -7   0  27.230   5.100
   3   7   0  24.259   3.352
   3   7   0  25.806   3.084
   3  -7   0  25.066   2.737
   3   7   0  31.875   3.350
   3   7   0  25.263   3.036
   3   7   0  22.195   5.738
   3  -7   0  24.208   2.965
  -4   7   0  -1.229   2.563
   4  -7   0  -1.164   1.586
   4  -7   0 -0.6906  2.5306
  -4  -7   0 -0.8851  3.7735
   4   7   0 -0.0065  2.6149
   4  -7   0  -1.134   1.829
   4  -7   0  2.9017  4.3587
   4   7   0  -2.174   2.008
   4  -7   0  1.0107  4.2560
   4   7   0  0.3464  2.2519
  -4  -7   0  3.1723  4.5519
   4  -7   0  1.6699  1.9466
   4  -7   0 -0.6771  1.9626
   4  -7   0  -1.806   2.592
   4   7   0  -3.603   2.417
   4  -7   0  0.9525  2.5851
   4  -7   0  3.8844  2.3472
  -4   7   0  0.9338  2.1151
   4   7   0  -2.336   2.128
   4   7   0  2.5292  2.1140
  -4   7   0  10.081   5.195
   4   7   0  0.0998  1.8508
   4   7   0  1.2618  2.2168
   4   7   0  0.8623  2.7111
   4   7   0  0.7533  2.8088
   4  -7   0 -0.7196  2.1438
  -4   7   0  1.1711  2.5838
   4  -7   0  0.1690  1.8621
   4  -7   0  1.1336  4.2769
   4  -7   0  0.5006  1.9584
  -4   7   0  -5.019   4.327
   4   7   0  0.3345  2.3983
   4  -7   0  2.5795  2.1422
  -4   7   0  -2.968   3.468
   4   7   0  -2.546   2.729
  -4  -7   0  2.6232  4.0164
   4   7   0  -1.225   2.089
   4   7   0 -0.1506  4.9775
   4   7   0  0.7084  2.6056
   4  -7   0  0.4485  1.7977
   4  -7   0  -1.351   3.433
   4  -7   0  -1.776   1.627
   4   7   0 -0.6787  4.1355
   4   7   0  -1.145   2.124
   4  -7   0  0.7856  1.8490
   4   7   0  -1.874   2.242
  -4   7   0 -0.4046  1.8438
   4  -7   0 -0.0001  2.1619
   4   7   0  -3.551   4.071
   4  -7   0 -0.4942  2.2204
   4  -7   0  1.8570  1.8158
   4   7   0  1.1285  2.5985
   4   7   0  4.2413  4.6744
  -4   7   0  -2.819   2.830
   4   7   0  -1.621   2.458
  -4   7   0  -3.762   3.858
   5  -7   0  1.6588  2.3828
  -5   7   0  4.2694  5.0682
   5   7   0 -0.3388  2.6303
   5   7   0  0.7782  5.6283
   5  -7   0  -1.184   3.197
  -5  -7   0  -2.396   4.128
   5  -7   0  3.3785  2.7417
  -5   7   0  2.2277  5.9874
   5   7   0  7.5481  3.4101
   5   7   0 -0.0726  2.7468
   5   7   0  0.9710  2.1011
   5   7   0  2.1477  2.6676
   5  -7   0  4.4454  2.0876
   5  -7   0  2.4393  5.1630
   5  -7   0  -7.177   4.702
   5   7   0  -1.396   2.206
   5   7   0  0.3675  2.2400
   5   7   0  1.1316  2.6184
  -5   7   0  -1.424   3.044
   5  -7   0  1.7841  2.6305
   5   7   0  7.4415  3.0502
  -5   7   0  3.1622  2.2084
   5  -7   0  3.6405  2.4288
  -5   7   0 -0.6084  4.5154
   5  -7   0  2.0113  2.0427
  -5   7   0  3.5733  5.5350
   5  -7   0  0.8628  2.4584
   5  -7   0  0.6095  1.9986
   5  -7   0 -0.4856  2.3210
   5   7   0 -0.7370  3.1023
   5  -7   0  6.7631  2.4603
  -5  -7   0  1.4175  4.7848
   5   7   0  3.1558  2.9723
   5  -7   0  3.4186  2.1441
   5  -7   0 -0.0305  2.5560
   5  -7   0  1.8964  2.4881
  -5  -7   0  -5.603   3.868
   5  -7   0  1.0832  2.0054
   5  -7   0 -0.9605  4.8074
   5   7   0  0.6166  2.9830
   5  -7   0  0.8597  1.8685
   5   7   0  1.9792  2.6762
   5   7   0  3.4829  5.1916
   5   7   0  3.1448  2.5004
   5   7   0  0.0273  2.2404
   5   7   0  3.0642  2.7773
   5   7   0 -0.2498  2.3614
   5   7   0  3.8845  3.1443
   5   7   0  2.4917  2.7751
   5  -7   0  3.2208  2.7434
   5   7   0  -3.624   6.465
  -5   7   0  7.9029  2.9267
   6  -7   0  206.89   10.29
   6  -7   0  215.97   10.35
   6   7   0  208.13   10.72
   6   7   0  212.69   10.22
  -6   7   0  225.33   11.44
  -6   7   0  215.21   10.40
   6  -7   0  208.56   10.36
   6  -7   0  220.39   10.53
   6   7   0  208.11   10.52
   6   7   0  220.23   10.81
   6   7   0  217.41   10.52
  -6   7   0  196.73    9.88
   6  -7   0  203.64   10.08
   6  -7   0  205.42   10.27
   6   7   0  209.31   10.90
   6   7   0  212.96   10.55
   6  -7   0  213.73   10.23
   6   7   0  206.62   10.67
   6   7   0  205.02   10.98
   6  -7   0  194.59   10.39
   6   7   0  201.49   10.30
   6  -7   0  215.05   10.56
   6   7   0  206.36   10.38
   6  -7   0  217.51   10.58
   6  -7   0  203.78   10.06
  -6   7   0  210.93   10.69
   6   7   0  220.95   11.02
   6  -7   0  217.04   11.46
   6   7   0  195.75   10.37
   6   7   0  210.56   10.30
   6  -7   0  209.90   10.31
   6   7   0  216.28   10.67
   6  -7   0  205.42   10.18
   6   7   0  196.50   10.40
   6  -7   0  200.05    9.74
   6  -7   0  215.62   10.84
   6   7   0  212.69   10.59
   7   7   0  20.669   3.505
   7  -7   0  19.778   3.390
   7  -7   0  16.295   2.947
   7   7   0  20.442   3.948
   7   7   0  15.786   3.476
   7   7   0  27.316   3.530
   7   7   0  15.380   3.206
   7  -7   0  21.070   3.560
   7   7   0  17.853   3.418
   7   7   0  17.108   3.147
   7   7   0  22.723   3.687
   7   7   0  18.276   3.506
   7  -7   0  19.196   2.926
   7  -7   0  21.260   3.116
   7  -7   0  22.127   3.292
   7   7   0  15.002   3.505
   7   7   0  16.824   3.660
   7  -7   0  21.277   3.189
   7  -7   0  17.081   3.330
   7  -7   0  15.580   2.940
   7   7   0  21.345   3.532
   7  -7   0  19.906   3.145
   7   7   0  25.161   3.350
   7  -7   0  18.603   2.906
   7  -7   0  24.075   3.618
   7  -7   0  16.799   3.245
   7   7   0  15.421   3.300
   7   7   0  13.486   3.360
   7  -7   0  18.969   3.236
  -7   7   0  21.895   3.677
  -7   7   0  20.227   3.308
   7  -7   0  5.9774  2.4508
  -7   7   0  18.958   3.404
   8   7   0  8.8636  2.8100
   8   7   0  7.9258  2.6095
  -8   7   0  5.4160  2.7579
   8  -7   0  6.7419  2.4381
  -8   7   0  8.6014  3.3562
   8   7   0  9.2739  2.5796
   8  -7   0  8.8292  2.4064
   8   7   0  15.453   2.749
   8   7   0  10.890   2.671
   8  -7   0  9.9143  2.5306
   8  -7   0  5.7133  2.3032
   8  -7   0  9.2653  2.4826
   8   7   0  8.5317  2.7461
   8   7   0  9.4047  2.6489
   8  -7   0  8.8798  2.5796
   8  -7   0  7.8897  2.3720
   8  -7   0  6.3440  2.4520
  -8   7   0  8.1526  2.7590
   8   7   0  10.176   2.765
   8   7   0  6.5339  2.6834
   8   7   0  7.0353  2.8093
   8  -7   0  6.3896  2.1862
   8   7   0  5.3696  2.9324
   0  -8   0  87.165   5.462
   0   8   0  97.969   9.511
   0   8   0  97.237   6.046
   0   8   0  98.483   6.028
   0   8   0  94.878   5.454
   0  -8   0  107.91    5.84
   0   8   0  89.121   6.142
   0   8   0  92.032   5.978
   0   8   0  105.47   11.08
   0   8   0  92.147   5.936
   0   8   0  90.548   9.198
   0  -8   0  120.19    9.91
   0  -8   0  94.842   5.515
   0  -8   0  90.878   5.216
   0   8   0  96.543   6.412
   0   8   0  85.703   5.897
   0  -8   0  93.059   5.340
   0   8   0  112.07    6.12
   0  -8   0  100.80    8.97
   0   8   0  88.940   5.546
   0  -8   0  95.651   5.777
   0  -8   0  101.98    9.64
   0  -8   0  97.204   5.685
   0   8   0  96.711   5.611
   0   8   0  98.850   5.862
   1   8   0  1.4670  2.0048
   1  -8   0  3.7080  3.6684
  -1   8   0  3.9808  2.1205
   1   8   0  5.9288  2.0905
  -1   8   0  6.3501  2.1842
  -1   8   0  7.8110  2.4716
   1   8   0  5.2667  2.3516
   1  -8   0  7.1589  1.9151
   1   8   0  7.3271  2.4705
  -1  -8   0  7.8335  2.1977
   1   8   0  0.4750  4.1874
  -1   8   0  1.3946  2.7033
  -1   8   0  5.3974  2.2032
   1  -8   0  4.4475  1.7808
   1   8   0  9.4122  2.9303
  -1  -8   0  8.8393  2.2525
  -1  -8   0  5.6641  1.9040
  -1   8   0  6.8445  4.6755
   1   8   0  3.8733  1.9962
   1   8   0  5.9562  2.4868
  -1   8   0  4.6212  2.2446
  -1  -8   0  5.3547  1.8392
   1  -8   0  3.5577  3.3657
   1   8   0  8.7390  2.4870
  -1   8   0  5.9472  4.3949
  -1  -8   0  7.8398  2.4648
   1   8   0  2.7204  2.1568
   1   8   0  5.8325  2.0271
  -1  -8   0  5.1379  3.6644
   1   8   0  9.1459  4.0195
   1   8   0  4.3794  2.4443
   1   8   0  2.1477  3.0899
  -1  -8   0  6.7173  3.9043
  -1  -8   0  12.111   4.627
   1   8   0  6.9237  2.2395
  -1   8   0  4.2000  1.9057
   1  -8   0  8.7254  3.7127
   1   8   0  5.3413  2.3812
   1  -8   0  5.7039  1.7898
   1  -8   0  5.6685  1.8038
   1  -8   0  3.8995  3.6639
   1   8   0  7.2251  2.6300
   1  -8   0  5.8481  1.8863
   1   8   0  1.0058  4.4788
  -1   8   0  4.9844  2.7262
  -1   8   0  3.3952  3.5633
   1  -8   0  9.7556  1.9993
  -1  -8   0  6.4847  2.0779
   1  -8   0  3.1658  1.9318
   1   8   0  2.0180  2.4077
  -1  -8   0  4.2305  3.7219
   1   8   0  6.7869  4.9805
   1   8   0  7.3910  2.3089
   1  -8   0  7.5365  1.9542
   1   8   0  7.1884  2.6255
  -1   8   0  2.1113  4.5113
   1  -8   0  10.459   2.219
  -1   8   0  7.7530  3.0726
   2   8   0  65.712   5.749
  -2  -8   0  67.494   4.687
   2  -8   0  65.055   4.591
   2   8   0  66.508   4.647
  -2   8   0  55.495   8.004
  -2   8   0  58.482   8.326
   2  -8   0  69.270   4.856
   2  -8   0  59.941   7.749
   2   8   0  92.055   5.161
   2   8   0  69.609   5.146
  -2   8   0  66.373   5.270
  -2  -8   0  62.937   4.319
  -2   8   0  65.014   8.372
  -2   8   0  67.261   4.801
   2  -8   0  60.999   4.476
  -2   8   0  68.115   4.600
   2   8   0  71.067   5.214
   2   8   0  68.956   5.282
   2   8   0  69.099   4.833
  -2  -8   0  70.381   8.542
  -2  -8   0  63.046   7.534
   2   8   0  62.198   5.399
  -2  -8   0  62.879   4.336
   2  -8   0  67.382   4.509
  -2   8   0  67.341   4.604
   2  -8   0  62.836   7.620
   2   8   0  69.043   8.195
  -2   8   0  68.955   5.186
   2   8   0  65.616   5.147
  -2  -8   0  77.143   8.587
   2   8   0  69.907   5.203
   2   8   0  69.408   5.110
   2  -8   0  69.087   4.447
   2   8   0  71.109   4.760
   2  -8   0  57.762   4.556
   2   8   0  67.765   5.061
   2  -8   0  68.049   4.752
   2  -8   0  69.976   4.980
   2  -8   0  63.816   4.626
  -2   8   0  66.249   5.207
   2   8   0  53.747   8.732
   2   8   0  60.474   8.276
   2   8   0  60.143   4.739
  -2   8   0  59.690   5.276
   2   8   0  67.354   5.373
  -2   8   0  62.157   4.729
  -2  -8   0  64.329   4.510
   2   8   0  67.775   5.054
  -2  -8   0  66.957   8.046
   2   8   0  64.757   5.037
   2   8   0  69.602   4.835
  -2   8   0  63.861   5.338
   2  -8   0  66.019   8.136
   2   8   0  58.612   8.116
   3   8   0  33.481   3.625
  -3   8   0  26.548   6.793
  -3  -8   0  35.008   6.953
  -3   8   0  26.868   3.295
   3   8   0  33.567   3.903
   3  -8   0  28.493   5.939
   3  -8   0  35.075   3.420
   3   8   0  29.455   3.849
   3   8   0  30.466   3.881
  -3   8   0  27.658   4.008
  -3  -8   0  35.087   3.133
   3   8   0  29.442   3.631
   3   8   0  33.060   3.862
   3   8   0  19.237   6.662
   3   8   0  25.217   6.428
   3   8   0  33.629   3.495
  -3   8   0  36.005   7.624
  -3   8   0  28.518   6.897
   3  -8   0  33.147   3.585
   3   8   0  31.145   3.708
   3   8   0  35.313   3.873
   3   8   0  31.421   3.947
   3   8   0  34.656   7.317
   3  -8   0  33.279   3.579
  -3  -8   0  29.569   3.143
  -3   8   0  29.379   3.861
   3  -8   0  29.789   3.437
  -3  -8   0  35.348   7.027
   3   8   0  39.266   3.796
   3   8   0  35.083   3.862
   3   8   0  34.428   3.763
  -3   8   0  37.057   4.118
  -3   8   0  35.488   3.834
   3  -8   0  31.090   3.330
   3  -8   0  33.691   3.256
   3  -8   0  26.276   3.077
   3   8   0  31.838   3.746
   3  -8   0  31.815   3.012
   3   8   0  20.074   6.540
   3   8   0  38.516   3.979
  -3   8   0  35.387   4.519
   3   8   0  31.087   3.453
   3  -8   0  32.327   3.588
  -3  -8   0  24.720   5.896
   3  -8   0  28.775   6.523
   3  -8   0  31.056   3.240
   3  -8   0  37.452   3.396
   3   8   0  33.101   3.781
   3  -8   0  26.077   5.373
   4   8   0  17.850   3.206
   4   8   0  11.076   3.238
   4  -8   0  13.020   2.513
  -4   8   0  14.189   2.844
   4   8   0  14.456   3.455
   4   8   0  16.509   3.179
  -4   8   0  17.945   3.105
  -4   8   0  16.701   5.820
   4  -8   0  13.047   5.099
   4  -8   0  14.346   2.545
   4   8   0  16.962   3.564
   4  -8   0  13.031   4.894
  -4  -8   0  13.234   5.229
   4   8   0  11.368   2.997
   4  -8   0  17.036   2.899
   4  -8   0  14.563   2.457
  -4   8   0  20.410   3.441
   4   8   0  11.348   3.140
   4   8   0  15.000   3.319
   4   8   0  21.656   3.438
   4   8   0  14.728   2.762
  -4   8   0  14.479   7.202
   4   8   0  18.572   3.271
   4  -8   0  12.905   2.607
   4  -8   0  15.070   2.499
  -4   8   0  6.4116  6.0056
   4  -8   0  14.944   3.145
   4   8   0  18.368   3.710
   4   8   0  12.490   3.018
   4  -8   0  14.296   2.529
   4  -8   0  16.052   2.930
   4   8   0  11.672   3.310
   4   8   0  16.471   2.826
   4  -8   0  12.238   2.627
   4   8   0  16.630   5.937
   4   8   0  16.924   3.070
   4  -8   0  14.477   2.541
   4  -8   0  12.627   2.830
  -4  -8   0  12.070   5.512
   4   8   0  14.267   3.157
  -4  -8   0  11.775   6.055
  -4   8   0  13.883   2.755
   4  -8   0  7.9161  5.0468
  -4   8   0  15.802   3.190
   4  -8   0  16.269   2.659
   4  -8   0  12.495   3.000
   4   8   0  19.767   3.405
   4   8   0  14.651   6.146
  -4  -8   0  13.796   2.659
  -4   8   0  9.8247  3.9588
   4   8   0  12.799   7.107
   5  -8   0  88.392  11.158
   5  -8   0  100.25    6.81
   5  -8   0  100.20    5.63
  -5   8   0  104.74    7.11
   5  -8   0  100.59    6.33
   5  -8   0  101.50    6.27
   5   8   0  102.13    6.88
   5  -8   0  93.676   5.941
   5  -8   0  82.387  10.175
   5   8   0  109.28    6.72
   5   8   0  92.756   6.875
   5  -8   0  105.76    6.19
   5   8   0  97.524   6.471
   5   8   0  100.95    6.48
   5   8   0  100.90    6.67
   5  -8   0  93.944   5.701
  -5   8   0  95.666   6.725
   5  -8   0  98.949   6.573
   5   8   0  94.978   6.667
  -5   8   0  93.705   6.045
   5  -8   0  97.607   6.234
   5   8   0  97.035   6.588
   5   8   0  99.062   6.677
   5   8   0  93.535   6.762
  -5  -8   0  93.847   5.735
   5   8   0  105.05    6.98
   5   8   0  101.93   12.59
  -5  -8   0  66.183  10.334
  -5   8   0  108.48    7.60
  -5  -8   0  93.111   6.183
  -5   8   0  58.039  10.918
   5   8   0  105.43    7.03
  -5   8   0  107.99    6.88
   5  -8   0  99.644   6.243
   5  -8   0  105.85    6.22
   5  -8   0  98.925   6.300
   5   8   0  94.725   6.736
   5   8   0  109.85    6.57
   5   8   0  78.747  11.893
   5  -8   0  98.289   6.026
   5  -8   0  85.870   6.132
   5   8   0  108.13    6.56
   5  -8   0  105.92    6.21
   5  -8   0  100.36    6.41
   5   8   0  98.500   6.441
   5   8   0  98.111   6.375
   5   8   0  74.100  11.118
  -5  -8   0  83.194  11.066
  -6   8   0  223.35   11.01
   6   8   0  226.44   11.09
  -6  -8   0  205.60   10.10
   6   8   0  224.88   10.80
  -6   8   0  196.22   10.15
   6  -8   0  225.41   10.87
   6   8   0  228.31   10.52
   6  -8   0  209.88   10.08
   6  -8   0  230.86   11.18
  -6   8   0  224.02   12.08
   6   8   0  224.02   10.85
   6   8   0  215.14   11.18
   6  -8   0  222.44   10.73
   6  -8   0  208.26   10.28
   6  -8   0  216.74   10.32
   6   8   0  228.53   11.61
   6  -8   0  211.26   10.43
   6   8   0  222.89   11.03
  -6   8   0  224.55   10.70
   6  -8   0  223.15   10.43
   6   8   0  210.88   10.73
   6  -8   0  206.18   10.42
   6   8   0  219.16   10.82
   6  -8   0  226.15   10.64
  -6   8   0  219.21   11.21
   6   8   0  218.76   10.79
   6  -8   0  225.40   10.77
   6   8   0  222.97   11.01
   6   8   0  217.52   10.64
   6   8   0  236.14   11.16
   6  -8   0  236.45   10.56
   6  -8   0  222.15   10.51
   6   8   0  224.33   10.95
   6  -8   0  219.84   10.57
   6  -8   0  224.50   10.49
   6   8   0  231.64   10.95
   7  -8   0  57.312   4.471
   7  -8   0  49.002   4.327
   7  -8   0  52.795   4.539
  -7   8   0  61.542   5.390
   7  -8   0  62.094   4.484
   7   8   0  53.957   4.586
   7  -8   0  53.931   4.224
   7   8   0  46.488   4.304
   7  -8   0  54.781   4.547
   7  -8   0  53.563   4.138
   7   8   0  54.027   4.621
   7  -8   0  57.587   4.691
   7   8   0  64.094   5.151
   7   8   0  55.716   5.033
   7  -8   0  52.551   4.049
   7  -8   0  57.124   4.389
   7   8   0  59.413   4.746
   7  -8   0  52.720   4.124
   7   8   0  51.718   4.250
   7  -8   0  50.639   4.164
   7  -8   0  53.731   4.197
   7   8   0  55.251   4.707
   7   8   0  61.902   4.722
   7   8   0  50.103   4.524
   7   8   0  53.699   4.863
  -7   8   0  54.708   4.823
  -7   8   0  63.312   4.991
   7   8   0  55.591   4.816
   7  -8   0  54.427   4.604
   7   8   0  48.138   4.428
  -7   8   0  53.784   4.574
   7   8   0  64.224   5.184
   8   8   0  65.708   4.416
   8   8   0  61.145   4.185
   8  -8   0  77.625   4.462
   8   8   0  67.400   4.466
   8  -8   0  70.376   4.171
   8   8   0  66.648   4.491
   8   8   0  71.871   4.519
   8  -8   0  70.245   4.339
   8   8   0  71.371   4.553
   8  -8   0  75.197   4.217
   8  -8   0  74.858   4.335
   8  -8   0  67.989   4.041
  -8   8   0  83.839   4.688
   8  -8   0  67.949   4.080
   8   8   0  71.907   4.506
  -8   8   0  79.002   5.078
   8   8   0  70.380   4.530
   8   8   0  69.295   4.541
   8  -8   0  74.569   4.338
   8  -8   0  71.092   4.212
  -8   8   0  79.927   4.684
   8   8   0  63.442   4.661
   8  -8   0  70.263   4.261
  -8   8   0  79.494   4.959
   0   9   0  1.7973  2.1137
   0  -9   0  0.7692  1.7469
   0  -9   0  0.8425  1.9590
   0   9   0  -1.146   2.287
   0   9   0  1.8900  5.1871
   0   9   0  3.1962  2.3340
   0   9   0 -0.3289  2.0560
   0   9   0  0.9650  2.8810
   0  -9   0 -0.6182  4.2175
   0  -9   0 -0.5561  4.0776
   0   9   0  3.4037  2.5219
   0  -9   0  4.9310  4.5666
   0   9   0  -2.328   2.577
   0   9   0 -0.4824  2.5366
   0  -9   0 -0.7810  2.1653
   0   9   0  0.6659  4.2167
   0  -9   0  0.5684  2.1485
   0  -9   0  -2.290   1.774
   0  -9   0  3.0247  2.0701
   0  -9   0  1.0219  2.1119
   0   9   0  3.5234  4.5846
   0  -9   0 -0.2542  1.7816
   0   9   0  0.2718  2.6829
   1   9   0  440.24   26.07
   1   9   0  446.52   20.65
  -1   9   0  438.83   29.36
   1  -9   0  472.56   19.48
   1  -9   0  438.07   26.64
  -1  -9   0  468.79   27.10
  -1  -9   0  463.11   19.76
  -1   9   0  452.28   20.87
   1   9   0  475.38   19.44
   1   9   0  458.91   19.26
   1   9   0  446.32   20.24
   1   9   0  459.77   19.59
   1   9   0  422.77   27.36
  -1  -9   0  460.50   19.45
   1   9   0  438.33   19.28
  -1   9   0  463.42   20.43
  -1   9   0  441.04   19.34
  -1  -9   0  473.29   19.30
   1  -9   0  443.68   18.79
   1  -9   0  436.51   18.78
  -1   9   0  462.40   18.72
  -1   9   0  474.13   19.84
  -1  -9   0  454.26   18.92
  -1  -9   0  433.83   26.32
  -1  -9   0  458.59   18.72
   1   9   0  460.95   18.85
  -1  -9   0  453.26   19.09
   1  -9   0  446.48   27.15
   1   9   0  465.27   19.75
   1   9   0  429.78   29.28
   1  -9   0  472.20   19.66
   1  -9   0  448.31   19.08
  -1   9   0  451.85   19.49
  -1  -9   0  427.06   26.43
   1   9   0  472.22   19.58
   1  -9   0  465.87   19.28
   1   9   0  454.80   18.85
   1  -9   0  472.92   18.89
   1  -9   0  442.11   19.55
  -1   9   0  438.42   26.07
   1   9   0  499.16   19.73
   1   9   0  461.05   19.63
  -1   9   0  433.75   19.76
  -1   9   0  467.58   19.65
   1   9   0  472.34   19.51
  -2   9   0  60.019   4.771
  -2  -9   0  55.615   8.629
  -2   9   0  59.142   8.130
   2   9   0  60.309   5.064
   2  -9   0  62.080   4.500
  -2  -9   0  56.975   4.444
   2   9   0  69.379   6.009
   2  -9   0  58.842   7.946
  -2   9   0  71.461   5.841
  -2  -9   0  43.666   8.281
  -2  -9   0  72.792   4.920
  -2  -9   0  70.325   8.798
  -2  -9   0  71.478   5.092
   2  -9   0  66.918   4.840
   2   9   0  68.202   5.665
  -2  -9   0  61.679   4.400
  -2   9   0  61.262   5.316
   2   9   0  58.626   5.108
  -2   9   0  65.454   5.384
  -2   9   0  67.440   5.923
   2   9   0  59.305   5.048
  -2   9   0  46.963   8.893
   2   9   0  68.625   5.514
   2  -9   0  64.175   4.634
   2   9   0  52.781   8.751
  -2  -9   0  65.867   4.722
  -2   9   0  59.809   4.975
   2   9   0  62.894   5.154
   2   9   0  59.746   5.229
   2   9   0  68.819   5.388
   2   9   0  63.212   5.400
   2  -9   0  62.917   4.464
   2   9   0  64.302   5.187
   2   9   0  65.318   8.749
   2  -9   0  59.512   4.616
   2  -9   0  68.425   4.933
   2   9   0  63.334   5.368
   2   9   0  72.185   5.796
   2   9   0  47.652   8.976
   2   9   0  44.397   9.260
   2  -9   0  56.075   4.097
   2  -9   0  55.471   7.947
   2   9   0  74.451   4.920
   2  -9   0  68.130   4.690
   2   9   0  67.473   5.313
  -2   9   0  67.552   4.990
   2   9   0  63.432   5.103
   2   9   0  65.298   5.620
  -2   9   0  63.918   5.051
   2   9   0  73.447   5.506
   2  -9   0  74.868   5.160
   3   9   0  37.649   3.951
   3  -9   0  35.085   3.315
   3   9   0  31.813   3.960
   3   9   0  22.789   6.838
  -3   9   0  38.505   4.280
   3  -9   0  41.026   3.789
   3   9   0  41.126   4.695
  -3   9   0  37.347   4.681
   3   9   0  36.359   4.152
  -3   9   0  38.722   3.791
   3   9   0  47.053   4.573
   3  -9   0  41.265   3.689
   3  -9   0  38.500   3.684
   3   9   0  38.453   4.371
  -3   9   0  42.605   4.218
   3  -9   0  34.614   6.791
   3   9   0  50.191   4.491
  -3   9   0  30.714   7.915
   3  -9   0  54.516   7.964
  -3   9   0  35.470   4.260
  -3  -9   0  39.414   3.585
  -3   9   0  32.138   3.678
   3  -9   0  41.690   3.700
   3  -9   0  36.988   3.546
   3   9   0  30.746   7.716
  -3   9   0  33.881   7.244
   3   9   0  36.647   3.985
   3   9   0  42.190   4.209
   3   9   0  40.352   4.053
   3   9   0  32.113   8.019
  -3  -9   0  28.265   6.399
   3   9   0  42.310   4.255
   3   9   0  32.404   7.978
  -3  -9   0  39.332   3.817
   3   9   0  42.065   4.314
   3   9   0  38.133   4.087
   3   9   0  41.188   4.629
  -3   9   0  33.367   4.389
   3   9   0  40.954   4.101
   3   9   0  40.297   3.909
  -3   9   0  40.620   4.136
  -3  -9   0  34.706   7.668
   3   9   0  36.448   4.058
   3  -9   0  34.077   7.606
  -3  -9   0  36.642   3.714
   3  -9   0  38.095   3.701
  -3  -9   0  29.497   7.072
   4   9   0  158.73    8.80
   4  -9   0  130.24    8.10
   4  -9   0  141.29    7.67
   4   9   0  146.65    8.07
   4   9   0  146.17    8.43
   4   9   0  159.31    8.41
  -4   9   0  147.39    8.54
   4   9   0  152.92    8.39
   4   9   0  146.45    8.74
   4   9   0  141.26    8.29
   4  -9   0  143.19    7.91
   4   9   0  159.12    8.83
   4  -9   0  142.82    7.75
   4   9   0  154.86    8.50
   4  -9   0  135.61    7.62
   4  -9   0  143.22    7.57
   4  -9   0  171.86    8.23
  -4   9   0  147.61    8.66
  -4  -9   0  154.82    7.82
  -4   9   0  147.80    8.17
  -4   9   0  149.48    7.92
   4   9   0  155.93    8.81
  -4   9   0  146.47    9.06
   4  -9   0  148.70    7.92
   4   9   0  149.12    7.78
   4   9   0  155.29    8.30
  -4  -9   0  139.66    7.39
   4  -9   0  133.73    7.53
   4   9   0  138.03    8.39
   4   9   0  145.54    8.08
  -4   9   0  151.46    8.73
  -4   9   0  137.64    7.45
   4   9   0  148.76    8.40
   5  -9   0  654.12   28.72
   5   9   0  724.68   29.82
   5   9   0  706.82   29.27
   5  -9   0  681.15   29.15
   5  -9   0  663.07   27.99
   5   9   0  733.71   29.07
   5   9   0  719.08   28.87
   5   9   0  682.65   29.91
  -5   9   0  724.68   28.80
   5   9   0  711.50   28.88
   5   9   0  698.09   29.93
  -5   9   0  723.43   30.11
   5   9   0  717.92   29.13
  -5   9   0  748.34   29.58
   5   9   0  707.38   30.70
   5  -9   0  711.84   29.24
   5   9   0  720.78   28.44
   5  -9   0  682.27   28.93
  -5   9   0  665.66   28.60
  -5   9   0  716.20   29.91
   5  -9   0  721.40   28.62
   5   9   0  725.99   29.26
   5  -9   0  681.12   27.76
  -5  -9   0  678.75   28.46
   5   9   0  728.94   28.09
   5  -9   0  681.65   29.09
   5   9   0  722.16   29.28
  -5   9   0  708.95   31.05
   5  -9   0  714.01   29.18
   5   9   0  702.55   28.81
   5  -9   0  710.75   28.50
   5   9   0  710.68   29.19
   5   9   0  722.27   29.44
  -5  -9   0  718.28   29.40
   6  -9   0  176.62    8.61
   6  -9   0  176.24    9.08
  -6   9   0  201.99   10.27
   6   9   0  197.92    9.48
   6   9   0  203.91    9.58
   6   9   0  199.01   10.03
   6   9   0  189.69   10.14
  -6   9   0  212.28   10.51
   6   9   0  195.78    9.71
  -6   9   0  200.75    9.74
   6  -9   0  198.98    9.41
   6   9   0  201.47    9.71
   6   9   0  186.26    9.78
   6   9   0  196.02    9.50
   6   9   0  200.05    9.50
   6   9   0  189.74    9.59
  -6   9   0  201.45    9.40
   6  -9   0  191.94    9.21
   6  -9   0  198.07    9.42
   6   9   0  192.96    9.67
   6  -9   0  183.15    9.38
   6  -9   0  175.93    9.04
   6   9   0  189.22    9.63
   6  -9   0  197.37    9.17
   6   9   0  209.03    9.96
   6   9   0  185.37    9.39
  -6   9   0  192.41    9.99
   6  -9   0  193.48    9.47
  -6  -9   0  189.56    9.31
  -7   9   0  146.08    7.42
   7  -9   0  144.67    6.89
  -7   9   0  145.85    7.34
   7  -9   0  147.64    7.00
   7   9   0  142.35    7.26
   7  -9   0  138.97    6.86
  -7   9   0  144.26    7.51
  -7   9   0  146.98    7.30
   7   9   0  140.28    7.28
   7   9   0  148.29    7.12
   7   9   0  143.92    7.17
   7  -9   0  132.44    6.75
   7  -9   0  130.61    6.44
   7   9   0  141.98    7.28
   7   9   0  141.52    7.09
   7   9   0  139.30    7.45
   7   9   0  147.29    7.72
   7   9   0  143.16    7.37
  -7   9   0  164.33    8.08
   7   9   0  164.95    7.42
   7   9   0  136.94    7.16
   7  -9   0  145.67    7.02
   7  -9   0  126.17    6.70
   7   9   0  151.56    7.02
  -7  -9   0  129.73    6.52
   7  -9   0  128.71    6.76
  -7   9   0  137.63    6.93
   7  -9   0  133.74    6.77
   0  10   0 1192.89   44.46
   0 -10   0 1050.04   58.80
   0  10   0 1172.62   46.62
   0  10   0 1218.45   46.13
   0 -10   0 1195.93   46.67
   0 -10   0 1212.05   45.56
   0  10   0 1239.58   46.42
   0  10   0  987.30   55.82
   0  10   0 1145.71   46.37
   0  10   0 1185.02   47.96
   0 -10   0 1096.42   45.54
   0 -10   0 1182.86   46.93
   0 -10   0 1233.49   44.85
   0 -10   0 1150.47   46.15
   0 -10   0 1178.30   45.84
   0  10   0 1123.54   48.90
   0 -10   0 1145.37   45.22
   0  10   0 1041.43   63.53
  -1 -10   0  9.3219  5.8021
  -1  10   0  25.062   3.537
   1 -10   0  23.184   3.181
  -1 -10   0  24.012   6.167
   1 -10   0  23.274   3.079
  -1 -10   0  8.9761  6.2425
  -1 -10   0  21.682   3.120
   1 -10   0  19.540   3.123
   1  10   0  15.971   3.180
   1  10   0  17.750   3.409
  -1  10   0  26.353   3.555
  -1  10   0  19.077   3.171
  -1 -10   0  19.494   3.151
   1  10   0  19.387   3.067
  -1 -10   0  21.658   2.985
   1  10   0  15.244   7.730
  -1  10   0  18.080   6.431
   1 -10   0  27.741   6.213
  -1 -10   0  21.273   3.267
   1  10   0  24.535   3.668
  -1  10   0  23.028   3.435
  -1  10   0  20.893   4.085
   1 -10   0  21.912   2.787
   1  10   0  22.988   3.178
  -1 -10   0  24.925   3.132
   1 -10   0  9.4663  5.3170
   1  10   0  22.620   3.470
   1  10   0  25.215   7.078
   1  10   0  10.956   7.462
   1 -10   0  24.925   3.111
   1  10   0  22.244   3.519
  -1  10   0  14.406   7.313
  -1  10   0  26.432   3.853
   1 -10   0  21.592   2.936
   1  10   0  19.150   3.717
  -1 -10   0  23.369   2.794
   1  10   0  20.245   3.343
  -1 -10   0  25.805   2.862
   1  10   0  23.713   3.990
   1 -10   0  20.752   2.782
  -1  10   0  23.752   3.222
   1  10   0  23.186   3.513
  -2 -10   0  12.086   2.665
   2  10   0  8.9244  3.4792
  -2  10   0  16.514   3.229
   2  10   0  17.563   3.196
   2  10   0  15.528   3.329
   2 -10   0  19.877   2.913
  -2 -10   0  21.278   3.221
  -2 -10   0  11.494   2.565
   2  10   0  15.689   3.403
  -2 -10   0  20.622   2.990
   2  10   0  16.294   2.920
   2  10   0  10.995   3.148
  -2  10   0  13.525   3.177
   2  10   0  11.607   2.960
  -2  10   0  14.522   3.277
   2  10   0  7.5743  3.3718
   2  10   0  11.313   3.169
   2 -10   0  14.704   2.809
   2  10   0  13.807   3.062
   2 -10   0  13.188   2.555
  -2 -10   0  14.848   2.900
   2 -10   0  16.160   2.802
  -2 -10   0  15.907   2.592
  -2  10   0  10.433   2.803
  -2  10   0  15.022   3.516
   2 -10   0  17.824   2.658
   2 -10   0  15.992   2.694
  -2  10   0  5.9532  2.8418
   2  10   0  16.192   3.167
   2 -10   0  12.443   2.504
   2  10   0  14.533   3.036
   2  10   0  14.245   3.169
  -2  10   0  15.201   3.599
   3  10   0  63.726   5.438
  -3 -10   0  64.482   4.607
   3 -10   0  68.442   4.674
   3  10   0  62.541   5.104
   3 -10   0  65.745   5.097
   3 -10   0  59.236   4.775
  -3  10   0  75.081   5.449
   3  10   0  65.474   5.315
  -3 -10   0  73.640   4.993
  -3  10   0  63.822   5.781
  -3  10   0  53.457   5.021
  -3 -10   0  67.864   5.140
   3  10   0  72.900   5.391
   3  10   0  66.182   5.293
   3 -10   0  68.395   4.919
   3  10   0  63.720   5.351
   3  10   0  59.580   5.270
  -3  10   0  56.771   4.932
   3  10   0  56.830   5.497
   3 -10   0  63.449   4.345
   3  10   0  64.182   5.238
  -3  10   0  64.318   5.667
   3  10   0  65.266   5.211
   3  10   0  63.276   5.377
   3  10   0  61.175   5.417
   3  10   0  68.164   5.463
  -3 -10   0  62.939   4.565
  -3  10   0  51.955   4.611
   3 -10   0  64.590   4.621
   3  10   0  66.867   5.444
   3 -10   0  61.474   4.687
   3  10   0  67.834   5.521
  -3 -10   0  65.474   5.331
   3  10   0  62.444   5.698
  -3  10   0  62.468   5.121
   4 -10   0  79.680   5.391
   4  10   0  82.593   6.080
   4  10   0  82.775   5.846
   4 -10   0  80.029   5.433
   4  10   0  78.920   5.683
  -4  10   0  78.311   5.919
  -4  10   0  77.465   5.829
  -4 -10   0  72.298   4.946
   4  10   0  82.427   5.749
   4  10   0  77.656   5.658
  -4 -10   0  82.135   5.195
   4 -10   0  71.935   5.374
   4  10   0  80.603   5.939
  -4 -10   0  86.855   5.779
   4 -10   0  78.424   5.068
   4  10   0  80.113   5.697
   4  10   0  81.055   5.853
   4  10   0  73.471   5.607
   4  10   0  80.836   5.978
   4  10   0  95.257   6.233
   4 -10   0  79.388   5.183
   4 -10   0  77.164   5.040
   4 -10   0  85.739   5.162
  -4  10   0  83.953   6.376
  -4 -10   0  80.257   5.514
   4  10   0  84.401   6.272
   4  10   0  80.790   5.816
   4  10   0  79.750   5.849
  -4  10   0  83.181   5.846
   4  10   0  80.412   6.276
  -4  10   0  74.519   5.945
  -4  10   0  68.131   5.154
   5  10   0  92.541   5.934
   5 -10   0  91.552   5.438
  -5 -10   0  90.653   5.451
  -5  10   0  97.327   5.746
  -5 -10   0  98.473   5.637
   5  10   0  99.202   6.076
   5  10   0  93.263   6.101
   5 -10   0  97.394   5.475
   5 -10   0  91.578   5.602
  -5  10   0  93.637   6.486
   5  10   0  84.308   6.013
   5 -10   0  87.297   5.270
   5  10   0  96.742   6.366
   5  10   0  96.610   6.017
   5 -10   0  97.654   5.723
   5 -10   0  85.567   5.220
  -5  10   0  96.016   6.662
   5  10   0  91.709   6.253
   5  10   0  94.871   6.063
   5 -10   0  89.127   5.453
  -5  10   0  89.511   5.940
  -5  10   0  89.659   5.519
   5  10   0  83.145   5.867
   5  10   0  97.379   5.838
  -5  10   0  85.468   6.321
  -5  10   0  96.962   6.222
   5  10   0  93.486   5.963
   5  10   0  88.743   5.942
   5  10   0  95.539   6.201
   5  10   0  91.308   6.259
  -5 -10   0  101.26    5.78
   5  10   0  90.797   5.884
  -6  10   0  305.22   13.43
   6  10   0  299.87   13.09
  -6 -10   0  304.66   12.82
  -6  10   0  311.07   14.06
  -6 -10   0  292.37   12.91
   6 -10   0  322.63   13.00
   6  10   0  301.35   13.82
   6  10   0  288.96   13.36
   6  10   0  319.74   13.23
   6  10   0  310.42   13.28
  -6  10   0  284.48   12.77
   6 -10   0  285.18   12.85
   6 -10   0  301.61   12.73
   6  10   0  297.52   12.92
   6  10   0  309.65   13.14
   6 -10   0  297.08   12.94
  -6 -10   0  318.70   12.69
   6 -10   0  274.57   12.63
  -6  10   0  287.15   12.95
   6 -10   0  303.52   12.68
   6  10   0  278.47   12.73
  -6  10   0  291.56   13.50
   6  10   0  291.23   13.03
   6  10   0  303.45   13.45
   6  10   0  287.53   13.10
   6  10   0  306.46   12.70
  -6  10   0  311.72   13.25
   6  10   0  304.58   12.83
   0 -11   0  -1.732   2.006
   0 -11   0  -2.587   2.171
   0  11   0  -1.977   2.633
   0  11   0 -0.7631  2.5745
   0  11   0  2.5854  2.4424
   0 -11   0  1.1031  1.8406
   0  11   0  0.6979  2.5684
   0 -11   0 -0.4421  2.1663
   0 -11   0  -1.400   2.148
   0  11   0  3.5444  2.6451
   0  11   0 -0.5692  2.5428
   0 -11   0  0.0729  2.1414
   0 -11   0  0.9698  1.5546
   0  11   0  3.5476  2.4660
  -1  11   0  22.970   3.642
   1  11   0  19.345   3.337
   1  11   0  21.758   3.172
  -1 -11   0  23.693   2.980
  -1  11   0  22.188   3.345
   1 -11   0  20.864   3.072
   1 -11   0  23.935   2.918
  -1  11   0  17.313   3.236
  -1 -11   0  25.912   3.051
   1 -11   0  22.881   2.960
   1  11   0  22.989   3.536
   1  11   0  24.816   3.581
  -1  11   0  25.074   3.302
   1  11   0  27.178   3.982
  -1 -11   0  17.662   2.814
  -1  11   0  22.062   3.412
  -1 -11   0  24.970   3.084
  -1 -11   0  22.687   3.039
   1 -11   0  16.456   2.663
   1  11   0  28.864   3.628
  -1  11   0  19.858   3.295
  -1 -11   0  25.806   3.044
   1  11   0  22.929   3.223
   1 -11   0  27.744   2.863
   1 -11   0  22.698   2.998
  -1 -11   0  23.661   3.269
  -1  11   0  25.335   3.862
   1 -11   0  23.096   3.041
   2  11   0  2.3549  2.9824
   2  11   0  4.1402  3.0993
   2  11   0  1.5348  2.6569
   2  11   0  1.2940  2.6100
   2  11   0  5.7796  2.7482
   2 -11   0  0.8539  1.8394
  -2 -11   0 -0.6677  1.8344
  -2  11   0 -0.5926  2.3019
  -2 -11   0  1.9723  2.5301
   2  11   0  1.9271  2.6299
   2 -11   0 -0.9237  2.1621
  -2  11   0  3.7182  3.3038
  -2 -11   0  2.0580  2.5200
  -2 -11   0  1.1971  2.0789
   2 -11   0  0.1591  2.2635
  -2 -11   0  4.3179  2.4448
   2 -11   0  6.2875  2.4555
   2  11   0  2.2670  2.4423
   2  11   0  2.0410  2.5354
  -2  11   0  3.7399  3.0068
  -2  11   0  2.5790  3.0907
   2 -11   0  3.2202  2.2586
  -2  11   0  3.3343  2.4720
  -2  11   0  2.3321  2.7876
  -2 -11   0  0.9608  2.1492
   2 -11   0  2.6906  2.3867
   2  11   0  4.7854  2.8296
  -3  11   0  86.183   6.309
   3  11   0  97.965   5.708
   3  11   0  80.654   5.742
   3 -11   0  87.269   5.193
   3 -11   0  93.113   5.686
  -3  11   0  77.006   5.273
  -3 -11   0  91.194   5.660
  -3 -11   0  102.67    5.97
  -3 -11   0  91.019   5.587
   3 -11   0  83.846   5.289
   3  11   0  73.760   5.461
   3  11   0  86.192   5.754
   3  11   0  92.492   6.100
   3  11   0  72.443   5.875
   3  11   0  95.417   5.846
  -3 -11   0  82.651   5.241
   3  11   0  95.583   5.915
   3 -11   0  90.004   5.627
   3  11   0  89.999   5.902
  -3  11   0  92.245   6.103
   3  11   0  89.439   5.869
  -3 -11   0  97.738   5.696
   3  11   0  94.524   5.929
  -3  11   0  85.071   5.649
   3 -11   0  97.220   5.502
   3 -11   0  88.067   5.274
   3  11   0  93.562   6.163
   3  11   0  94.713   6.207
   3  11   0  81.923   5.907
  -3 -11   0  82.026   5.229
  -3  11   0  89.731   5.751
  -4  11   0  15.754   3.050
   4 -11   0  6.2804  1.9050
   4  11   0  17.551   3.160
   4  11   0  10.830   2.663
  -4  11   0  15.548   3.200
   4  11   0  16.312   2.922
  -4 -11   0  19.663   2.704
   4 -11   0  17.454   2.640
  -4  11   0  14.836   2.970
   4  11   0  11.683   3.243
  -4 -11   0  18.651   2.739
   4  11   0  24.528   3.077
  -4  11   0  15.523   3.034
   4  11   0  16.745   3.070
   4 -11   0  15.038   2.712
   4  11   0  20.494   3.359
   4  11   0  16.315   3.245
   4  11   0  10.670   2.705
   4  11   0  19.315   3.141
  -4 -11   0  23.243   2.852
  -4  11   0  19.176   3.524
  -4 -11   0  12.267   2.421
   4  11   0  20.551   3.217
   4  11   0  12.707   3.331
   4  11   0  17.215   2.817
   4 -11   0  21.101   2.848
  -4  11   0  18.301   2.691
   4 -11   0  15.087   2.558
   4  11   0  16.253   3.108
  -5  11   0  70.700   4.691
   5 -11   0  76.019   4.552
   5 -11   0  63.715   4.072
   5  11   0  64.803   4.546
  -5  11   0  75.901   5.051
   5 -11   0  74.655   4.316
  -5 -11   0  71.754   4.445
   5  11   0  72.846   4.664
  -5  11   0  67.784   4.691
   5  11   0  71.832   4.774
   5 -11   0  61.135   4.175
  -5 -11   0  81.076   4.632
   5  11   0  73.352   4.730
  -5 -11   0  65.968   4.106
  -5  11   0  66.714   4.710
   5 -11   0  71.494   4.423
   5  11   0  72.968   4.857
   5  11   0  68.197   4.902
   5  11   0  62.868   4.498
   5  11   0  70.365   4.669
   5  11   0  76.543   4.560
  -5  11   0  72.868   5.385
   5  11   0  65.364   4.617
   5  11   0  64.431   4.730
  -5 -11   0  69.997   4.251
   5 -11   0  84.305   4.429
   5  11   0  73.189   4.792
   0 -12   0  12.450   2.420
   0  12   0  12.785   2.739
   0 -12   0  13.377   2.462
   0 -12   0  15.755   2.551
   0 -12   0  13.910   2.489
   0 -12   0  16.448   2.476
   0  12   0  8.9479  2.7610
   0  12   0  14.712   2.757
   0  12   0  18.466   3.137
   0 -12   0  11.417   2.342
   0  12   0  9.5182  2.8717
   0  12   0  9.8177  3.0017
   1  12   0  19.128   2.897
  -1 -12   0  10.515   2.205
   1 -12   0  15.616   2.473
  -1 -12   0  18.514   2.521
   1  12   0  16.043   3.157
   1  12   0  15.932   2.838
  -1  12   0  14.600   2.751
   1 -12   0  16.819   2.563
  -1 -12   0  17.466   2.507
   1 -12   0  10.816   2.424
  -1  12   0  19.782   2.798
  -1  12   0  14.426   2.678
  -1  12   0  17.117   3.239
   1 -12   0  16.049   2.436
   1  12   0  13.476   2.911
   1 -12   0  21.617   2.592
  -1 -12   0  17.361   2.591
  -1 -12   0  19.725   2.728
   1  12   0  12.784   3.016
  -1 -12   0  17.055   2.579
  -1  12   0  3.3494  2.6597
   1  12   0  14.864   2.812
  -1  12   0  18.956   2.941
   2 -12   0  3.1472  1.9113
  -2  12   0  7.5473  2.4081
  -2 -12   0  5.7490  2.0596
   2  12   0  5.3039  2.5701
  -2 -12   0  10.004   2.528
  -2 -12   0  2.6769  2.0720
  -2  12   0  1.9022  2.2667
   2  12   0  4.6755  2.5366
  -2 -12   0  5.5352  2.0622
  -2 -12   0  6.2035  2.1642
   2  12   0  1.2363  2.5578
  -2  12   0  7.1890  2.4764
   2 -12   0  1.9623  1.8722
   2 -12   0  3.5081  1.8382
   2  12   0  5.5593  2.5601
  -2  12   0  6.7157  2.5074
  -2 -12   0  4.8058  2.1791
  -2  12   0  0.5931  2.8282
  -2 -12   0  5.4391  2.2033
   2 -12   0  7.8363  2.4105
   2 -12   0  8.1481  2.3906
   2  12   0  6.1963  2.7137
   2  12   0  2.3965  2.1228
   2 -12   0  5.1744  1.9392
  -2  12   0  8.1415  2.5121
   3 -12   0  5.3413  2.0091
  -3 -12   0  5.9789  2.0860
   3  12   0  6.5040  2.5617
  -3  12   0  1.1581  2.3506
  -3 -12   0  5.2452  2.0788
   3 -12   0  2.7668  2.0213
   3  12   0  2.7699  2.0740
   3 -12   0  1.6643  1.8756
   3 -12   0  3.2734  1.8023
  -3 -12   0  7.6303  2.1056
   3  12   0  1.7593  2.2249
  -3 -12   0  3.0471  1.8282
  -3 -12   0  4.8025  2.0552
  -3  12   0  6.7227  2.9811
  -3  12   0  4.7833  2.2990
   3  12   0  1.3946  2.2445
   3  12   0  3.4866  2.0951
  -3  12   0  4.7178  2.5725
  -3 -12   0  4.7414  1.8954
   3  12   0  4.0127  2.3593
  -3  12   0  1.4271  2.2368
   3  12   0  2.3748  2.3620
   4  12   0  -1.868   1.911
  -4 -12   0  1.0653  1.8119
   4 -12   0  1.1265  1.6196
  -4 -12   0  -1.863   1.725
  -4 -12   0 -0.3620  1.5951
   4  12   0  1.1626  1.9560
   4 -12   0  2.5146  1.7630
   4  12   0  2.3379  2.2463
  -4  12   0  0.6118  2.1175
  -4 -12   0  -1.472   1.743
   4  12   0  4.8780  2.0062
   4  12   0  2.0400  2.2945
   4 -12   0  0.0396  1.8136
  -4 -12   0  0.7538  1.5924
  -4  12   0  1.2791  2.0479
  -4  12   0  1.5216  2.1260
  -4  12   0  1.3688  2.4385
   4  12   0  3.6318  2.1799
   0 -13   0  -1.176   1.599
   0  13   0  2.1677  2.2763
   0 -13   0  -2.160   1.650
   0  13   0 -0.3767  1.9878
   0  13   0  -1.619   1.995
   0  13   0 -0.7209  1.9201
   0 -13   0  0.6058  1.7244
   0 -13   0  -1.152   1.590
   0  13   0  -3.534   1.869
  -1 -13   0 -0.6626  1.6753
  -1 -13   0  -2.602   1.499
  -1 -13   0  -1.058   1.503
  -1 -13   0  0.6567  1.6206
  -1  13   0  1.4656  2.0691
   1  13   0 -0.7325  2.1557
   1 -13   0  2.8997  1.7091
   1 -13   0  -1.146   1.623
   1 -13   0  1.3219  1.5987
   1  13   0 -0.7315  1.8950
   1 -13   0  3.1504  1.7661
   1 -13   0  -1.194   1.692
  -1  13   0  0.5374  1.8846
  -1  13   0  -2.993   2.103
   1  13   0  0.0672  1.9775
   1  13   0 -0.8080  1.8881
  -1  13   0  -1.374   2.048
   0   0   1  0.1732  0.5886
   0   0  -1  0.3321  0.4073
   0   0  -1 -0.2038  0.4469
   0   0   1  0.1028  0.5098
   0   0   1  1.6636  0.5145
   0   0  -1  0.6483  0.4386
   0   0  -1  0.0079  0.4350
   0   0  -1  0.0175  0.3752
   0   0   1 -0.2661  0.4231
   0   0   1 -0.1136  0.4822
   0   0  -1 -0.3344  0.4370
   1   0  -1 1267.79   56.24
   1   0   1 1267.38   53.01
  -1   0  -1 1198.68   55.61
  -1   0  -1 1176.77   55.01
   1   0   1 1210.85   54.44
   1   0  -1 1249.95   55.34
   1   0   1 1179.30   56.74
  -1   0  -1 1248.37   58.34
   1   0   1 1201.00   52.75
   1   0  -1 1192.27   52.69
   1   0  -1 1203.52   55.52
   1   0   1 1213.66   55.16
   1   0  -1 1258.70   52.74
   1   0  -1 1253.58   59.12
   1   0  -1 1272.87   54.30
   1   0  -1 1260.36   56.34
   1   0  -1 1173.05   58.35
   1   0   1 1273.17   56.67
   1   0   1 1270.22   59.50
   1   0   1 1170.03   55.91
   1   0  -1 1270.09   56.99
   1   0   1 1208.00   54.72
   1   0  -1 1249.59   55.26
   1   0  -1 1194.25   54.77
   2   0  -1  285.01   13.95
   2   0   1  273.43   13.42
   2   0   1  282.80   14.61
   2   0  -1  284.71   15.09
   2   0  -1  280.15   13.91
   2   0  -1  278.03   14.63
   2   0   1  299.07   14.22
   2   0   1  276.79   13.90
   2   0  -1  288.69   14.00
   2   0   1  278.65   14.56
   2   0  -1  282.40   14.35
   2   0  -1  268.46   14.15
   2   0   1  277.91   13.85
   2   0   1  275.29   13.55
   2   0   1  274.76   15.36
   2   0   1  293.34   13.80
   2   0  -1  284.21   14.58
   2   0  -1  268.54   13.41
   2   0   1  285.77   14.31
   2   0  -1  273.24   13.93
   2   0   1  286.19   13.58
   2   0   1  289.33   14.10
   2   0  -1  283.32   13.63
   2   0  -1  282.79   14.01
   3   0   1 -0.0331  2.1875
   3   0  -1  1.2088  2.3710
   3   0   1 -0.1718  1.9482
   3   0  -1 -0.0337  1.6089
   3   0  -1 -0.5644  2.0994
   3   0  -1  -1.003   2.140
   3   0   1  2.2285  1.7203
   3   0  -1 -0.5953  2.0144
   3   0  -1  -1.822   2.383
   3   0  -1 -0.9370  1.4729
   3   0  -1  0.7398  2.0758
   3   0   1  0.1592  2.6683
   3   0  -1 -0.8294  1.8888
   3   0   1 -0.4916  2.0429
   3   0  -1  1.2076  2.0046
   3   0   1  2.3349  1.8448
   3   0   1  3.5935  2.2068
   3   0  -1  2.3989  2.2322
   3   0   1  0.6994  2.2574
   3   0   1  1.2553  1.9819
   3   0  -1  1.5434  2.1397
   3   0   1  0.9246  2.3186
   4   0  -1  0.6711  2.1603
   4   0  -1  -1.388   2.166
   4   0   1  0.9629  2.1932
   4   0  -1 -0.2058  2.3831
   4   0   1  -1.584   1.921
   4   0   1  -1.114   2.374
   4   0   1  1.4826  2.4765
   4   0  -1  0.8824  2.4494
   4   0   1 -0.3890  1.8663
   4   0   1  -1.368   2.416
   4   0   1  0.9519  1.7427
  -4   0  -1  -1.558   1.719
   4   0  -1  1.4568  1.9757
   4   0  -1  -1.638   1.988
   4   0  -1  1.0820  2.1787
   4   0  -1  0.0191  2.4345
   4   0   1 -0.6174  2.1362
   4   0  -1 -0.7747  2.2817
  -4   0  -1  1.0094  2.1417
   4   0  -1 -0.2103  2.1935
   4   0  -1  0.2659  2.0481
   4   0   1  4.7024  3.0471
   4   0  -1  1.7808  2.2338
   5   0   1  7.3580  2.0648
   5   0   1  6.6046  2.8385
   5   0  -1  6.6566  2.9746
   5   0  -1  3.4862  2.7134
   5   0  -1  6.7509  1.9220
   5   0  -1  4.0577  1.7175
   5   0  -1  5.3108  3.0058
   5   0   1  6.1233  1.9219
   5   0  -1  2.0926  2.3066
   5   0   1  5.3727  1.5909
   5   0   1  6.7833  1.9711
   5   0   1  5.9526  1.9357
  -5   0  -1  2.6324  2.9647
   5   0   1  7.7717  2.1701
   5   0   1  4.4992  1.7357
   5   0   1  7.2899  1.7025
   5   0  -1  7.3508  1.7073
   5   0  -1  7.1669  1.9893
  -5   0   1  6.3617  2.8381
   5   0   1  7.9031  3.1922
   5   0  -1  5.5500  3.2125
   5   0  -1  3.7263  2.5474
   5   0   1  12.155   3.426
   5   0   1  5.3942  3.1949
  -5   0  -1  6.3069  2.6795
   5   0  -1  4.8388  1.8934
   5   0   1  1.9806  2.7403
   5   0   1  5.6511  2.1156
   5   0   1  4.0944  2.8217
  -5   0  -1  4.1954  3.0321
   5   0  -1  8.0242  1.7769
   5   0  -1  7.0532  1.7619
   5   0  -1  2.9977  2.7358
   5   0  -1  4.6361  2.9049
   5   0   1  8.3884  1.8570
   5   0   1  4.8292  2.0806
   5   0  -1  1.5050  2.5238
   5   0   1  4.9095  1.5845
   5   0  -1  4.5539  1.4774
   6   0  -1  504.19   21.25
   6   0  -1  525.86   21.58
  -6   0  -1  552.02   30.97
   6   0  -1  510.01   28.53
   6   0   1  509.06   21.21
   6   0   1  521.21   28.21
   6   0  -1  477.42   27.41
   6   0   1  522.22   22.03
   6   0  -1  506.98   22.55
   6   0  -1  508.19   21.38
   6   0  -1  526.73   27.64
   6   0  -1  493.08   21.77
   6   0   1  529.75   21.26
   6   0  -1  527.37   26.82
   6   0   1  529.86   21.88
   6   0  -1  513.95   21.66
   6   0  -1  498.04   20.83
   6   0   1  503.70   20.39
   6   0  -1  504.30   21.04
   6   0  -1  501.53   21.25
   6   0   1  520.71   20.39
  -6   0   1  502.69   27.75
   6   0  -1  498.19   21.29
  -6   0  -1  540.01   28.74
   6   0   1  500.33   20.85
  -6   0   1  533.05   29.92
   6   0   1  537.26   21.51
   6   0  -1  522.06   20.81
  -6   0   1  537.94   27.16
   6   0   1  499.38   21.17
   6   0   1  497.29   21.21
   6   0  -1  515.00   20.44
   6   0   1  496.43   26.93
   6   0  -1  521.04   21.34
   6   0   1  514.57   20.75
   6   0  -1  484.46   20.97
   6   0   1  529.70   22.60
   6   0   1  532.10   27.84
   6   0  -1  528.79   21.28
   6   0   1  517.76   27.47
   6   0   1  535.18   21.60
   6   0  -1  497.70   20.78
   6   0   1  534.31   21.49
   6   0  -1  486.99   21.11
   6   0   1  524.76   21.14
   6   0  -1  508.60   21.16
   6   0   1  515.34   21.27
   6   0  -1  524.88   27.55
   6   0   1  511.27   20.97
   6   0   1  502.08   21.30
   6   0   1  539.57   26.98
   7   0   1  648.65   27.18
   7   0  -1  641.30   27.54
   7   0  -1  652.91   27.17
   7   0   1  670.43   35.41
   7   0  -1  663.50   27.31
   7   0   1  699.07   27.54
   7   0   1  666.62   26.06
   7   0  -1  636.29   35.13
   7   0  -1  658.55   27.31
   7   0  -1  660.34   34.19
   7   0   1  681.70   27.67
   7   0  -1  645.60   27.92
  -7   0  -1  681.20   38.86
   7   0  -1  720.13   27.37
   7   0   1  620.46   34.88
   7   0  -1  660.37   26.19
   7   0   1  661.97   27.31
  -7   0  -1  664.89   35.14
   7   0  -1  647.00   26.55
   7   0   1  685.27   27.23
   7   0   1  709.84   29.11
   7   0   1  709.86   27.17
   7   0  -1  656.96   27.26
   7   0   1  695.09   26.75
   7   0   1  677.89   27.52
   7   0  -1  622.67   36.01
  -7   0   1  668.35   35.86
   7   0  -1  698.13   26.65
   7   0   1  653.15   27.19
   7   0   1  679.74   34.50
   7   0   1  670.53   27.12
   7   0  -1  645.76   28.81
   7   0  -1  642.47   27.28
   7   0   1  667.26   26.87
   7   0  -1  643.73   27.72
   7   0   1  678.49   28.18
  -7   0   1  636.77   34.28
   7   0   1  662.54   26.20
   7   0   1  693.56   27.94
   7   0  -1  651.20   26.82
   7   0  -1  681.77   27.45
   7   0  -1  596.89   26.71
   7   0   1  640.55   27.16
   8   0  -1  45.090   4.145
   8   0  -1  42.660   3.771
   8   0  -1  39.844   3.892
   8   0   1  47.303   4.111
   8   0  -1  40.226   3.758
   8   0   1  47.054   4.614
   8   0   1  45.195   3.922
   8   0  -1  40.374   4.141
   8   0  -1  45.036   3.621
   8   0  -1  38.899   3.916
   8   0  -1  36.148   3.699
   8   0   1  42.491   4.033
   8   0   1  47.875   4.319
   8   0   1  41.551   4.057
   8   0   1  45.362   3.817
   8   0   1  33.228   3.457
   8   0  -1  41.551   4.135
   8   0   1  38.570   3.748
   8   0   1  43.912   4.061
   8   0   1  49.264   4.287
   8   0   1  44.095   4.152
   8   0   1  41.113   3.825
   9   0   1  22.058   3.007
   0   1  -1  167.20    9.01
   0   1  -1  170.52    7.85
   0  -1   1  171.01    8.55
   0  -1  -1  172.87    8.35
   0  -1   1  169.66    8.65
   0   1  -1  171.55    8.28
   0   1   1  173.03    8.29
   0  -1   1  169.78    7.67
   0   1  -1  173.16    8.58
   0   1   1  173.21    8.07
   0  -1  -1  161.25    8.71
   0   1  -1  168.18    8.32
   0  -1  -1  182.15    8.33
   0  -1  -1  175.73    8.29
   0  -1  -1  178.14    8.06
   0   1   1  160.67    8.78
   0   1   1  171.65    8.40
   0  -1   1  159.56    8.12
   0  -1   1  168.27    8.31
   0  -1  -1  169.63    8.31
   0   1  -1  171.40    8.69
   0   1   1  173.00    7.96
   0   1   1  173.40    8.36
   1  -1   1  556.29   25.62
  -1  -1  -1  546.47   25.22
  -1   1   1  529.23   26.81
   1   1  -1  544.11   25.32
   1  -1   1  556.28   24.38
  -1   1   1  549.37   25.03
  -1   1   1  563.53   24.21
   1  -1   1  559.43   24.93
   1  -1   1  523.02   26.02
   1   1  -1  559.93   25.94
   1   1  -1  561.48   25.72
   1   1  -1  568.33   26.92
   1  -1   1  534.07   25.10
  -1   1   1  512.55   25.26
  -1  -1  -1  532.39   25.03
   1   1  -1  564.51   25.40
   1  -1   1  559.49   24.18
   1   1  -1  577.30   25.62
  -1  -1  -1  544.89   25.24
   1   1  -1  555.86   24.47
   1  -1   1  534.82   24.90
   1   1  -1  530.74   23.90
   1   1  -1  561.48   27.03
   1   1  -1  547.35   23.69
   1   1   1  532.65   24.62
   1  -1  -1  545.46   24.20
  -1   1  -1  544.10   26.17
   1  -1  -1  530.36   26.25
   1  -1  -1  544.85   26.05
  -1   1  -1  540.16   25.14
   1  -1  -1  535.55   25.08
   1   1   1  538.83   24.93
   1   1   1  544.34   25.47
   1   1   1  545.88   23.97
   1   1   1  550.43   27.28
   1   1   1  550.40   26.02
   1   1   1  544.55   26.85
   1  -1  -1  561.65   25.12
   1  -1  -1  524.74   25.22
   1   1   1  577.73   25.73
  -1   1  -1  544.72   27.18
  -1   1  -1  535.23   25.77
   1   1   1  554.19   24.30
   1  -1  -1  541.64   25.71
   2   1  -1 2177.02   99.62
   2   1  -1 2054.86   96.52
  -2   1   1 2046.99   89.89
   2  -1   1 1947.52   93.05
   2  -1   1 2158.56   92.65
   2  -1   1 2229.24   90.20
   2   1  -1 2182.87   96.14
   2   1  -1 2143.34   94.07
  -2   1   1 2122.46  100.56
   2  -1   1 2067.38   93.22
  -2   1   1 1926.70   95.34
   2   1  -1 2083.07   89.67
   2  -1   1 2114.97   89.83
   2   1  -1 2106.53  100.76
   2   1  -1 2152.99   94.10
   2   1  -1 2025.40   92.80
   2   1  -1 2009.96   89.26
   2  -1   1 2081.71   96.83
   2   1  -1 2061.59   95.39
   2   1  -1 2152.66   94.75
   2  -1   1 1978.17   93.37
   2  -1   1 2030.14   95.27
   2   1   1 2112.29   92.49
   2   1   1 2193.40   94.91
  -2   1  -1 2213.00  101.10
   2  -1  -1 2110.26   92.56
   2   1   1 2146.71   92.80
  -2   1  -1 1962.78   98.46
   2  -1  -1 1953.64   98.62
   2   1   1 2215.35   99.68
   2   1   1 2064.34   93.61
   2  -1  -1 2110.69   95.59
   2  -1  -1 2157.17   89.81
   2  -1  -1 2084.58   93.29
   2   1   1 2022.08   89.40
   2   1   1 2147.21   93.88
   2   1   1 1948.70  100.95
   2   1   1 2065.54   94.92
   2  -1  -1 2069.88   96.87
   2   1   1 2049.69   96.14
   2  -1  -1 2199.76   93.99
   2   1   1 1985.93   96.23
   2  -1  -1 1970.36   93.83
   2   1   1 2083.59   90.02
  -2   1  -1 2011.66   94.09
  -2   1  -1 2119.70   95.98
   2  -1  -1 2099.48   93.60
   3   1  -1  177.47    9.86
   3   1  -1  187.16   10.75
   3   1  -1  174.38    9.99
   3   1  -1  173.04   10.98
   3   1  -1  178.59   10.93
   3   1  -1  172.00    9.71
  -3   1   1  182.27   10.94
   3  -1   1  184.68   10.72
   3   1  -1  195.59   10.51
   3   1  -1  184.84   10.59
   3  -1   1  174.84   10.20
   3   1  -1  179.63   10.30
   3  -1   1  185.48   10.78
   3   1  -1  194.59   10.62
   3   1  -1  175.47   10.10
   3  -1   1  191.29   10.46
   3  -1   1  183.07   10.58
  -3   1   1  169.47    9.92
   3   1  -1  182.59   10.44
   3  -1   1  176.08   10.21
   3  -1   1  172.94    9.52
   3   1   1  184.25   10.45
   3   1   1  179.86   11.53
   3  -1  -1  202.82   10.72
   3   1   1  184.39   10.65
   3  -1  -1  182.24    9.82
   3  -1  -1  181.01   10.04
   3   1   1  182.39    9.78
   3  -1  -1  183.01   10.79
   3  -1  -1  155.15    9.90
   3   1   1  185.96   10.12
   3  -1  -1  198.83   10.56
   3  -1  -1  174.00   10.48
  -3   1  -1  187.27   11.61
   3   1   1  189.15   11.07
   3   1   1  173.22   11.04
   3  -1  -1  171.80    9.59
   3   1   1  187.79   10.01
   3   1   1  176.58    9.76
   3   1   1  169.66   10.02
   3   1   1  186.14   10.17
  -3   1  -1  173.68    9.66
   3   1   1  177.09   10.64
  -3   1  -1  181.14   10.44
   3  -1  -1  176.16   10.81
  -3   1  -1  166.49    9.63
   4   1  -1  334.15   17.87
   4  -1   1  326.58   16.78
   4   1  -1  334.51   18.11
   4  -1   1  347.80   17.71
   4  -1   1  358.37   18.54
   4   1  -1  332.82   18.91
   4   1  -1  324.26   17.30
   4   1  -1  337.13   18.39
   4   1  -1  322.45   19.17
   4   1  -1  334.90   17.81
   4   1  -1  334.34   17.46
  -4   1   1  323.56   17.56
   4  -1   1  332.49   17.64
  -4   1   1  340.16   17.43
   4  -1   1  328.55   16.34
   4   1  -1  344.68   16.97
   4   1  -1  329.58   18.18
   4  -1   1  350.02   18.34
   4  -1   1  323.98   17.40
   4   1  -1  315.86   16.92
   4  -1   1  352.94   18.14
   4   1  -1  311.86   17.37
  -4   1   1  336.81   19.03
   4   1   1  331.55   17.69
  -4   1  -1  346.68   18.32
   4   1   1  352.43   19.97
   4  -1  -1  362.14   17.65
   4   1   1  321.32   16.98
   4  -1  -1  330.82   18.54
   4  -1  -1  300.92   17.56
   4   1   1  331.32   16.94
   4   1   1  352.66   17.80
   4  -1  -1  353.27   18.19
  -4   1  -1  320.97   17.30
   4   1   1  334.27   18.15
   4  -1  -1  327.45   17.09
   4  -1  -1  344.33   18.20
   4   1   1  320.85   17.27
  -4   1  -1  352.60   19.82
   4   1   1  311.88   18.63
   4  -1  -1  325.31   17.45
   4  -1  -1  334.63   17.87
  -4   1  -1  326.98   17.10
   4   1   1  340.98   17.56
   4   1   1  334.90   17.41
   5  -1   1  327.04   17.71
   5  -1   1  302.86   12.92
  -5   1   1  319.60   17.33
   5  -1   1  294.98   12.69
   5   1  -1  275.07   17.11
   5   1  -1  322.05   17.04
   5  -1   1  294.73   13.25
   5   1  -1  314.27   17.27
  -5  -1  -1  304.19   16.55
   5  -1   1  302.32   12.95
   5   1  -1  293.57   17.11
   5  -1   1  297.12   13.12
   5   1  -1  322.33   18.79
   5  -1   1  293.28   12.92
   5   1  -1  319.21   16.49
   5  -1   1  320.54   17.06
   5  -1   1  308.57   13.23
   5  -1   1  291.72   12.95
   5  -1   1  318.29   17.96
   5   1  -1  316.72   17.16
   5  -1   1  308.43   12.89
  -5   1   1  316.69   17.02
   5  -1   1  330.70   17.46
  -5  -1  -1  324.01   18.10
   5  -1   1  289.44   12.80
   5  -1   1  292.59   12.75
   5  -1   1  296.25   13.75
   5  -1   1  295.89   12.57
   5   1  -1  332.69   17.02
   5   1  -1  317.37   16.51
  -5  -1  -1  308.06   17.27
  -5   1   1  315.85   18.62
   5  -1   1  293.94   12.85
   5  -1   1  297.64   12.31
   5  -1   1  328.70   17.75
   5   1  -1  333.55   18.37
   5   1  -1  315.90   17.77
   5   1  -1  298.16   16.76
   5   1   1  306.25   17.02
   5   1   1  291.94   16.28
   5   1   1  310.06   18.03
   5  -1  -1  335.26   17.69
   5  -1  -1  323.53   17.56
   5  -1  -1  303.34   12.64
   5   1   1  295.96   12.34
   5   1   1  323.03   19.43
   5  -1  -1  300.69   12.86
   5  -1  -1  316.75   16.80
   5   1   1  280.87   13.24
   5   1   1  291.23   12.85
   5  -1  -1  289.67   13.68
   5   1   1  277.91   13.08
   5   1   1  277.52   12.84
   5  -1  -1  287.24   15.99
   5   1   1  296.13   12.66
   5  -1  -1  298.30   12.85
   5  -1  -1  286.46   12.82
   5   1   1  302.47   17.18
   5  -1  -1  327.06   17.12
  -5   1  -1  307.81   16.38
   5   1   1  286.81   13.56
   5  -1  -1  316.72   17.62
   5  -1  -1  286.47   12.92
   5   1   1  282.81   12.81
   5   1   1  315.57   16.53
   5   1   1  244.22   12.33
   5  -1  -1  293.40   12.39
   5  -1  -1  245.02   12.53
   5  -1  -1  288.51   12.94
   5  -1  -1  304.53   12.83
   5  -1  -1  290.75   12.50
   5  -1  -1  317.99   17.98
   5   1   1  281.90   16.71
   5   1   1  293.21   12.85
   5   1   1  296.19   12.85
   5  -1  -1  279.16   12.49
   5  -1  -1  289.05   12.87
   5  -1  -1  303.69   12.94
   5  -1  -1  298.33   13.17
  -5   1  -1  313.81   17.45
  -5   1  -1  326.75   19.23
   5   1   1  281.07   12.82
   5   1   1  324.18   17.07
   6   1  -1  219.01   10.21
   6  -1   1  238.90   10.70
   6   1  -1  207.32   14.65
   6  -1   1  226.93   10.46
   6  -1   1  252.15   15.45
   6   1  -1  211.27   10.25
   6   1  -1  211.42   10.13
   6  -1   1  228.10   10.71
   6   1  -1  216.82   10.41
   6   1  -1  212.84   10.45
   6   1  -1  219.88   14.49
   6   1  -1  233.71   14.20
   6  -1   1  222.52   10.32
  -6  -1  -1  271.08   16.42
   6  -1   1  239.42   10.49
   6   1  -1  214.56   10.34
  -6   1   1  260.58   15.40
   6   1  -1  208.64   10.88
   6   1  -1  206.00   13.87
   6  -1   1  239.26   10.57
   6  -1   1  226.65   10.01
   6  -1   1  228.09   10.40
   6  -1   1  216.95   10.04
  -6  -1  -1  240.90   15.33
   6   1  -1  216.49   10.32
   6  -1   1  238.69   10.57
   6   1  -1  219.37   10.38
   6   1  -1  215.64    9.92
   6   1  -1  220.02   10.28
   6  -1   1  241.21   11.03
   6  -1   1  264.78   11.47
   6  -1   1  218.26   14.68
   6  -1   1  233.62   10.74
   6  -1   1  234.68   10.73
   6   1  -1  217.75   10.27
   6  -1   1  227.46   10.36
   6   1  -1  215.68   10.10
   6  -1   1  228.07   10.55
   6   1  -1  225.03   10.29
   6  -1   1  222.71   10.54
   6  -1   1  218.49   14.31
  -6   1   1  251.67   16.28
   6  -1   1  236.99   15.32
   6   1  -1  199.73    9.76
   6   1  -1  209.82   10.72
   6  -1   1  225.87   10.41
   6   1  -1  232.88   14.65
   6  -1   1  243.39   15.60
   6  -1   1  234.83   10.12
   6   1  -1  233.22   14.59
   6   1  -1  215.48   10.38
   6  -1  -1  229.82   10.40
   6  -1  -1  243.89   10.46
   6   1   1  218.57   10.41
   6  -1  -1  232.74   10.12
   6   1   1  234.66   10.55
   6  -1  -1  226.55   10.55
   6   1   1  213.07   10.11
   6  -1  -1  212.72    9.97
  -6   1  -1  249.06   16.93
   6   1   1  228.54   10.25
   6   1   1  223.40   10.31
   6  -1  -1  213.38   10.17
   6  -1  -1  231.71   10.57
  -6   1  -1  255.39   15.91
   6  -1  -1  239.44   10.37
   6   1   1  218.65   10.33
   6  -1  -1  273.85   10.84
   6   1   1  228.66   10.86
   6   1   1  240.29   10.60
   6   1   1  227.93   10.09
  -6  -1   1  221.59   14.63
   6  -1  -1  230.11   10.64
   6   1   1  211.70   10.12
   6  -1  -1  224.16   11.16
   6   1   1  229.17   10.73
   6   1   1  238.25   14.65
   6  -1  -1  243.85   15.88
   6  -1  -1  222.49   10.26
   6   1   1  237.81   16.82
   6  -1  -1  230.24   10.60
  -6  -1   1  225.18   15.17
   6  -1  -1  248.73   10.49
   6   1   1  224.37   11.15
   6   1   1  223.51   14.53
  -6  -1   1  218.32   15.31
   6   1   1  245.03   15.27
   6   1   1  236.36   10.58
   6   1   1  220.57   10.44
   6  -1  -1  248.61   10.28
   6  -1  -1  224.32   10.72
   6   1   1  225.10   10.49
   6  -1  -1  225.02   10.90
   6   1   1  251.51   14.69
   6   1   1  225.10   10.41
   6  -1  -1  212.06   15.06
  -6   1  -1  236.59   15.26
   6  -1  -1  231.09   10.45
   6   1   1  221.23   10.43
   6   1   1  213.27    9.75
   6  -1  -1  223.81   14.73
   6   1   1  228.55   10.50
   6  -1  -1  232.03   14.97
   7  -1   1  601.15   24.14
   7   1  -1  555.26   23.91
   7  -1   1  602.07   23.83
   7   1  -1  568.44   23.27
   7  -1   1  541.52   30.61
   7   1  -1  566.96   24.08
   7  -1   1  585.29   23.63
   7  -1   1  583.32   24.46
   7   1  -1  547.45   23.73
   7   1  -1  552.83   23.40
   7  -1   1  576.64   23.91
   7  -1   1  571.28   23.80
   7  -1   1  602.73   24.23
   7   1  -1  552.54   24.48
   7   1  -1  532.73   22.84
  -7   1   1  580.68   32.40
   7   1  -1  566.12   23.63
   7   1  -1  515.26   29.50
   7  -1   1  580.78   24.13
   7  -1   1  547.20   22.83
  -7  -1  -1  554.68   32.76
   7  -1   1  586.20   24.03
   7   1  -1  559.01   24.28
   7  -1   1  596.17   25.64
  -7   1   1  592.09   31.23
  -7  -1  -1  578.67   34.83
   7  -1   1  556.19   31.80
   7  -1   1  592.37   23.21
   7  -1   1  533.04   32.12
   7  -1   1  598.83   24.91
   7  -1   1  577.51   24.17
   7   1  -1  554.01   23.74
   7  -1   1  594.54   24.29
   7   1  -1  575.29   25.33
   7  -1   1  609.44   24.35
   7   1  -1  572.13   23.98
   7  -1   1  607.06   24.71
   7  -1  -1  591.60   24.15
   7   1   1  584.12   24.32
   7  -1  -1  588.93   24.52
   7   1   1  579.44   24.80
   7  -1  -1  560.08   23.58
   7   1   1  623.85   25.61
  -7   1  -1  586.47   34.82
   7   1   1  554.74   31.34
  -7   1  -1  569.02   31.38
   7   1   1  582.21   24.10
   7  -1  -1  600.91   24.43
   7   1   1  603.15   23.85
   7   1   1  550.62   23.38
   7  -1  -1  585.99   24.13
   7  -1  -1  582.44   23.50
   7   1   1  589.72   24.56
   7  -1  -1  616.28   24.30
   7   1   1  595.63   23.11
   7  -1  -1  592.13   23.60
   7   1   1  555.51   23.91
   7  -1  -1  603.07   23.20
   7  -1  -1  605.02   24.08
   7  -1  -1  573.60   23.89
   7  -1  -1  577.76   31.59
   7  -1  -1  597.67   24.13
   7  -1  -1  589.63   24.08
   7   1   1  580.06   23.77
   7  -1  -1  551.53   24.49
   7   1   1  561.97   23.64
   7  -1  -1  617.45   25.59
   7  -1  -1  597.76   24.27
   7   1   1  570.65   23.41
   7   1   1  584.64   24.19
  -7  -1   1  545.21   30.35
   7  -1  -1  587.47   23.79
   7   1   1  597.13   24.20
   7  -1  -1  549.07   32.61
   7   1   1  556.35   23.79
   7  -1  -1  572.82   30.98
   7   1   1  592.65   23.96
   7   1   1  562.71   30.18
   8  -1   1  33.316   3.371
   8  -1   1  36.976   3.720
   8  -1   1  32.431   3.557
   8  -1   1  31.435   3.177
   8  -1   1  32.515   3.598
   8  -1   1  36.812   4.250
   8  -1   1  30.408   3.533
   8  -1   1  42.148   3.872
   8  -1   1  32.418   3.914
   8  -1   1  34.279   3.639
   8  -1   1  40.169   3.518
   8  -1   1  34.657   4.033
   8  -1   1  28.158   3.538
   8  -1   1  34.227   3.670
   8  -1  -1  36.633   3.455
   8   1   1  16.333   3.163
   8  -1  -1  31.951   3.422
   8  -1  -1  35.024   3.412
   8  -1  -1  27.726   3.409
   8   1   1  33.500   3.597
   8   1   1  32.059   3.567
   8  -1  -1  33.939   3.495
   8   1   1  37.872   3.765
   8   1   1  35.291   3.887
   8   1   1  32.281   3.603
   8  -1  -1  34.458   3.521
   8   1   1  32.348   3.593
   8   1   1  31.631   3.750
   8  -1  -1  39.507   4.085
   8  -1  -1  35.497   4.048
   8  -1  -1  38.540   3.748
   8  -1  -1  26.380   3.736
   8   1   1  32.340   4.004
   8   1   1  35.425   3.647
   8  -1  -1  33.680   3.486
   8  -1  -1  37.181   3.850
   8  -1  -1  33.713   3.889
   9  -1   1  101.03    6.67
   9  -1   1  110.34    6.53
   9  -1   1  101.23    7.23
   9  -1   1  113.39    6.38
   9  -1   1  110.91    6.57
   9  -1   1  110.88    6.08
   9  -1   1  111.42    6.68
   9  -1   1  137.79    6.54
   9  -1   1  107.66    6.38
   9  -1   1  112.19    6.36
   9  -1   1  114.58    6.62
   9  -1  -1  132.02    6.57
   9  -1  -1  121.54    6.32
   9  -1  -1  96.143   6.197
   9  -1  -1  135.24    6.56
   9  -1  -1  125.08    6.43
   9  -1  -1  118.76    6.18
   9  -1  -1  108.19    6.46
   9  -1  -1  131.08    6.74
   9  -1  -1  112.90    6.37
  10  -1   1  25.150   2.472
  10  -1   1  31.977   2.795
  10  -1   1  24.705   2.509
   0  -2   1 8177.57  376.50
   0  -2  -1 8141.54  367.29
   0   2  -1 8259.76  386.56
   0  -2  -1 7773.85  395.74
   0   2   1 8365.82  404.96
   0   2   1 8523.55  376.16
   0   2  -1 8366.40  365.28
   0  -2   1 8263.94  383.24
   0  -2  -1 8259.11  381.96
   0   2   1 8324.24  355.50
   0   2  -1 8305.91  402.19
   0  -2   1 7779.18  368.58
   0  -2   1 8221.58  353.47
   0   2  -1 8026.62  377.11
   0   2  -1 8353.20  396.04
   0  -2  -1 8121.91  384.36
   0  -2  -1 8315.80  376.00
   0  -2  -1 8192.12  374.08
   0  -2   1 8158.57  385.96
   0   2  -1 8426.00  360.51
   0   2   1 8216.27  369.60
   0   2   1 8206.59  382.93
   0   2   1 8208.46  355.12
   1   2  -1  251.15   12.67
  -1   2   1  274.78   13.23
  -1  -2  -1  267.28   13.66
  -1   2   1  274.46   14.51
   1   2  -1  284.30   13.92
  -1  -2  -1  262.52   13.34
  -1  -2  -1  279.00   13.59
   1  -2   1  260.93   12.87
  -1   2   1  278.72   13.18
   1   2  -1  287.22   14.63
   1  -2   1  268.05   13.41
   1  -2   1  260.60   13.77
   1  -2   1  261.04   13.28
   1   2  -1  275.03   14.11
   1  -2   1  264.58   12.92
   1   2  -1  263.23   13.70
   1   2  -1  269.67   14.72
   1  -2   1  289.40   13.47
  -1   2   1  285.73   13.70
   1   2  -1  270.68   12.80
   1  -2   1  277.59   14.13
   1   2   1  263.38   13.16
   1   2   1  282.45   14.16
  -1   2  -1  265.41   13.83
  -1  -2   1  258.07   13.73
   1   2   1  288.99   14.53
  -1  -2   1  254.26   12.77
  -1   2  -1  261.56   13.10
   1  -2  -1  278.05   13.85
   1  -2  -1  282.82   13.40
  -1   2  -1  276.08   14.75
  -1  -2   1  272.93   13.91
   1   2   1  292.23   13.97
   1  -2  -1  283.85   13.66
   1  -2  -1  278.39   13.00
   1  -2  -1  264.66   13.91
   1  -2  -1  270.03   13.26
  -1   2  -1  262.89   13.11
   1   2   1  279.87   14.98
  -1   2  -1  274.46   13.37
   1   2   1  252.03   12.60
  -1  -2   1  259.81   13.73
   1  -2  -1  282.32   13.64
   1   2   1  272.69   13.34
   2   2  -1  7.7552  2.6896
   2   2  -1  11.055   2.716
   2   2  -1  11.597   2.649
  -2   2   1  12.399   2.165
  -2  -2  -1  9.8884  2.0097
   2  -2   1  8.8521  1.9721
   2   2  -1  9.6516  2.4108
   2   2  -1  8.8867  2.8285
   2   2  -1  8.2744  1.9975
  -2  -2  -1  6.3427  2.1097
   2  -2   1  7.2960  2.8959
   2  -2   1  10.738   2.388
  -2  -2  -1  13.663   1.893
   2  -2   1  8.8417  2.5392
   2  -2   1  6.3529  1.4695
   2  -2   1  10.211   2.952
  -2   2   1  13.409   3.014
   2   2  -1  10.537   2.228
   2   2  -1  13.792   2.348
   2   2  -1  4.4939  2.7355
  -2   2   1  17.294   2.993
  -2  -2  -1  4.8094  2.0358
  -2   2   1  14.714   2.938
   2  -2   1  12.044   2.690
   2  -2  -1  14.517   2.792
   2   2   1  6.0221  2.5914
  -2   2  -1  6.7566  2.5398
  -2   2  -1  6.7579  2.3896
   2  -2  -1  12.485   2.317
  -2  -2   1  8.6181  2.3282
   2  -2  -1  10.628   1.594
   2   2   1  8.3927  1.9972
  -2   2  -1  8.7310  2.6382
   2   2   1  13.502   2.965
   2   2   1  8.4947  2.9133
   2   2   1  9.0729  2.0799
   2  -2  -1  12.598   2.689
  -2   2  -1  7.8460  1.9344
   2   2   1  6.6910  2.8256
   2   2   1  8.2478  2.8462
  -2  -2   1  8.1157  2.6719
   2   2   1  9.1717  2.2660
   3   2  -1  78.640   5.919
  -3   2   1  72.891   5.297
  -3   2   1  77.021   6.075
   3  -2   1  75.616   6.328
   3   2  -1  69.641   6.549
  -3  -2  -1  76.546   5.552
   3   2  -1  75.641   6.499
   3   2  -1  70.784   6.376
   3   2  -1  75.963   5.361
   3   2  -1  75.745   6.120
  -3  -2  -1  71.866   5.543
   3   2  -1  72.415   5.609
  -3   2   1  78.645   6.398
   3   2  -1  70.788   6.655
   3  -2   1  71.090   6.235
   3   2  -1  68.659   5.500
   3  -2   1  79.846   6.488
   3   2  -1  71.199   5.697
   3  -2   1  72.937   5.880
  -3  -2  -1  73.845   6.049
   3   2  -1  84.482   6.088
   3   2  -1  73.907   5.219
   3  -2   1  80.463   6.279
   3   2   1  78.057   5.981
   3   2   1  76.172   6.675
   3  -2  -1  75.973   6.176
   3   2   1  70.211   5.262
   3  -2  -1  88.623   6.766
  -3   2  -1  87.072   6.498
   3  -2  -1  70.743   5.163
   3  -2  -1  78.145   6.104
   3  -2  -1  81.054   6.407
   3   2   1  74.274   6.485
   3   2   1  74.883   6.660
   3   2   1  73.349   7.209
   3   2   1  66.613   5.395
  -3   2  -1  79.080   6.695
   3  -2  -1  65.883   4.708
   3   2   1  81.560   6.229
  -3   2  -1  75.673   6.022
   3   2   1  67.966   5.257
   3  -2  -1  79.014   5.988
  -3   2  -1  73.518   5.198
   4   2  -1  748.30   37.42
   4   2  -1  769.57   38.28
   4   2  -1  717.28   34.58
   4   2  -1  783.05   37.44
   4  -2   1  782.94   38.47
   4  -2   1  733.11   35.99
  -4   2   1  731.25   36.68
  -4  -2  -1  745.01   36.87
  -4  -2  -1  800.86   37.18
  -4   2   1  781.54   36.08
   4  -2   1  785.38   37.40
   4   2  -1  818.19   39.77
   4  -2   1  824.16   36.09
   4   2  -1  719.93   35.84
   4  -2   1  785.29   37.11
  -4  -2  -1  808.55   36.80
   4  -2   1  772.08   37.54
   4   2  -1  740.48   36.88
  -4   2   1  788.66   39.78
   4   2  -1  782.15   37.90
   4   2  -1  706.33   35.81
   4   2  -1  781.65   40.10
   4   2  -1  746.59   35.29
   4   2  -1  752.14   37.20
   4   2   1  779.78   38.67
   4  -2  -1  785.77   38.68
   4   2   1  721.55   35.76
   4   2   1  715.71   36.82
   4  -2  -1  748.92   36.62
  -4   2  -1  724.20   35.75
   4   2   1  710.71   36.28
   4   2   1  756.22   35.85
  -4   2  -1  807.17   36.46
   4  -2  -1  780.00   37.99
  -4   2  -1  755.96   37.54
   4  -2  -1  703.55   35.70
   4   2   1  806.31   40.60
   4   2   1  737.03   34.84
   4   2   1  780.14   37.99
   4  -2  -1  813.88   37.47
   4  -2  -1  783.15   35.97
  -4   2  -1  790.36   40.43
   5   2  -1  242.81   11.00
   5   2  -1  248.44   11.51
  -5  -2  -1  263.00   16.25
   5  -2   1  278.60   15.36
   5  -2   1  263.24   15.07
   5   2  -1  250.13   15.11
  -5   2   1  274.54   16.35
   5  -2   1  256.64   11.90
   5   2  -1  226.98   10.39
   5  -2   1  265.75   11.10
   5   2  -1  255.04   14.37
   5  -2   1  278.96   16.19
   5  -2   1  249.48   10.96
   5  -2   1  230.42   10.82
  -5   2   1  284.49   16.69
  -5  -2  -1  266.82   14.93
   5  -2   1  243.54   10.49
   5   2  -1  246.26   15.70
   5  -2   1  248.98   11.09
   5  -2   1  241.32   10.47
   5  -2   1  245.06   11.01
   5   2  -1  247.76   14.93
   5  -2   1  250.94   10.88
   5  -2   1  246.39   11.48
   5  -2   1  236.79   10.95
   5  -2   1  276.39   15.93
   5   2  -1  232.61   10.90
   5   2  -1  255.07   14.41
   5  -2   1  246.35   10.98
   5  -2   1  239.32   10.92
   5   2  -1  246.87   11.10
  -5  -2  -1  257.19   14.41
   5   2  -1  247.96   11.15
   5   2  -1  231.25   10.83
   5   2  -1  245.30   13.85
   5   2  -1  278.82   16.70
   5   2  -1  263.96   16.68
   5  -2   1  241.75   10.99
   5  -2   1  248.57   11.13
   5   2  -1  237.57   10.89
   5   2  -1  279.76   15.24
   5  -2   1  248.18   10.74
   5   2  -1  221.04   10.69
  -5   2   1  268.13   15.37
   5   2  -1  233.06   10.53
   5   2  -1  240.71   14.02
   5   2  -1  227.59   10.75
   5  -2   1  236.75   10.88
   5   2  -1  243.84   10.78
   5  -2   1  289.29   15.98
   5   2  -1  255.12   15.39
   5  -2   1  245.79   10.83
   5  -2   1  240.04   11.29
   5   2  -1  237.49   10.79
   5   2  -1  233.08   10.72
   5  -2  -1  243.48   10.80
   5   2   1  243.51   11.68
   5  -2  -1  255.36   15.31
   5  -2  -1  238.86   10.63
   5  -2  -1  250.06   14.56
   5  -2  -1  247.90   11.01
   5  -2  -1  234.88   11.25
   5   2   1  249.76   11.25
   5  -2  -1  256.50   10.79
   5  -2  -1  244.88   11.78
   5  -2  -1  257.05   11.21
   5  -2  -1  251.58   10.54
   5  -2  -1  240.87   10.67
   5   2   1  244.54   14.75
  -5   2  -1  279.50   15.67
   5   2   1  252.23   14.32
   5  -2  -1  248.38   15.35
   5  -2  -1  253.22   11.05
   5  -2  -1  251.90   11.13
   5   2   1  246.81   10.93
   5   2   1  243.03   13.93
   5  -2  -1  245.79   11.06
   5   2   1  245.08   10.60
   5  -2  -1  270.82   15.21
   5   2   1  237.94   10.79
   5   2   1  247.93   11.13
   5  -2  -1  243.52   10.91
  -5   2  -1  256.59   15.17
   5  -2  -1  246.59   10.87
   5   2   1  242.65   10.94
   5  -2  -1  235.51   10.79
   5   2   1  254.85   10.97
   5   2   1  245.54   11.39
   5   2   1  251.76   10.98
   5   2   1  235.43   11.46
   5   2   1  260.24   11.21
   5   2   1  247.42   16.75
   5  -2  -1  251.24   11.12
   5   2   1  233.38   10.87
   5  -2  -1  239.30   10.83
   5   2   1  237.49   11.13
   5   2   1  251.95   11.14
   5   2   1  251.11   11.01
   5  -2  -1  270.24   16.23
   5   2   1  228.49   10.86
   5   2   1  254.21   16.05
   5   2   1  265.13   16.02
   5  -2  -1  247.45   11.00
   5  -2  -1  248.84   11.19
  -5   2  -1  294.00   17.33
   5   2   1  247.88   14.73
   6  -2   1  360.91   15.75
   6   2  -1  356.38   16.49
   6   2  -1  353.22   20.19
   6  -2   1  398.20   21.48
   6   2  -1  349.64   15.50
  -6   2   1  376.22   23.01
   6  -2   1  377.92   16.93
   6   2  -1  361.32   21.65
   6  -2   1  387.38   16.45
   6   2  -1  350.91   19.55
   6  -2   1  368.44   15.27
   6  -2   1  347.04   15.51
   6  -2   1  354.15   14.94
   6   2  -1  354.31   20.46
   6   2  -1  354.94   15.47
   6   2  -1  341.16   14.94
   6  -2   1  342.29   21.12
  -6   2   1  420.52   21.89
   6   2  -1  347.08   15.01
   6  -2   1  367.93   22.10
   6   2  -1  357.30   15.98
   6   2  -1  339.53   15.91
   6   2  -1  323.34   15.71
   6  -2   1  361.01   15.34
   6   2  -1  347.82   15.59
   6  -2   1  375.19   15.77
   6   2  -1  363.39   15.71
   6  -2   1  379.24   15.95
   6   2  -1  353.02   15.43
   6   2  -1  349.68   15.49
   6   2  -1  350.23   16.48
  -6  -2  -1  370.56   21.78
   6  -2   1  372.26   15.72
   6  -2   1  365.90   21.88
   6   2  -1  353.83   21.94
   6  -2   1  381.07   15.74
   6   2  -1  346.98   15.60
   6  -2   1  374.47   15.72
   6   2  -1  356.26   22.92
   6  -2   1  392.54   16.04
   6  -2   1  376.00   15.84
   6  -2   1  415.30   22.40
   6   2  -1  362.20   15.68
   6   2  -1  341.95   15.82
   6  -2   1  393.16   16.10
  -6   2   1  379.52   22.66
   6  -2   1  368.48   15.43
   6  -2   1  367.96   15.87
  -6  -2  -1  367.72   22.34
   6  -2   1  360.23   15.78
   6  -2   1  385.94   16.22
  -6  -2   1  364.46   21.26
   6   2   1  359.36   16.06
   6   2   1  373.12   15.20
   6   2   1  352.98   15.63
  -6   2  -1  398.03   23.89
   6   2   1  362.42   15.70
   6   2   1  379.19   15.71
   6  -2  -1  372.67   21.77
   6   2   1  354.58   15.93
   6  -2  -1  375.35   16.10
   6   2   1  385.10   15.84
   6  -2  -1  346.29   15.54
   6   2   1  382.21   15.93
   6   2   1  360.97   15.62
   6  -2  -1  372.78   15.82
   6  -2  -1  369.52   15.81
   6   2   1  344.43   20.72
   6   2   1  333.76   15.74
   6  -2  -1  366.66   15.19
   6  -2  -1  378.17   15.84
   6   2   1  361.56   15.75
   6   2   1  364.75   16.24
   6  -2  -1  388.95   21.26
   6  -2  -1  386.44   15.55
  -6   2  -1  402.87   22.10
   6   2   1  361.52   16.69
   6  -2  -1  351.92   22.24
   6  -2  -1  367.39   16.18
   6  -2  -1  377.54   15.60
   6   2   1  344.27   15.13
  -6  -2   1  377.86   21.29
   6   2   1  377.76   15.59
   6  -2  -1  374.44   16.02
   6  -2  -1  366.21   16.75
   6  -2  -1  388.71   15.96
   6   2   1  361.11   20.50
   6  -2  -1  374.92   15.77
   6   2   1  363.94   20.15
   6  -2  -1  392.37   15.92
   6  -2  -1  366.75   15.95
   6   2   1  371.92   15.80
   6   2   1  360.37   23.57
   6   2   1  374.77   15.86
   6  -2  -1  384.64   21.84
   6  -2  -1  345.02   15.45
   6  -2  -1  376.60   15.58
   6  -2  -1  385.33   16.02
   6  -2  -1  353.97   15.30
   6   2   1  345.79   16.39
   7   2  -1  773.88   32.45
   7  -2   1  798.72   32.34
   7   2  -1  750.02   32.39
   7   2  -1  765.72   30.93
   7   2  -1  778.11   32.14
   7  -2   1  794.64   32.26
   7   2  -1  779.30   32.02
   7  -2   1  776.17   30.89
   7   2  -1  775.25   31.84
   7  -2   1  836.75   32.80
   7  -2   1  804.15   33.62
   7  -2   1  849.01   32.89
   7  -2   1  806.61   33.35
   7  -2   1  853.16   32.41
   7  -2   1  823.09   33.16
   7  -2   1  840.70   32.04
  -7   2   1  826.28   41.38
   7  -2   1  866.99   34.82
   7  -2   1  744.73   32.31
   7  -2   1  787.77   42.13
   7  -2   1  825.47   31.56
   7  -2   1  804.62   31.87
   7  -2   1  766.34   40.33
   7  -2   1  779.01   43.22
   7  -2   1  778.75   32.81
   7  -2   1  813.53   32.85
   7   2  -1  764.14   33.24
   7  -2   1  820.36   32.88
  -7   2   1  782.71   42.77
   7  -2   1  832.02   32.73
   7  -2   1  813.21   32.90
   7  -2  -1  778.07   31.98
  -7   2  -1  831.54   43.26
   7  -2  -1  828.67   32.74
   7  -2  -1  792.60   32.77
   7   2   1  844.03   32.50
   7  -2  -1  770.53   40.39
   7   2   1  705.69   40.42
   7   2   1  839.36   32.36
   7   2   1  755.43   32.66
   7  -2  -1  756.96   31.72
   7  -2  -1  842.28   32.83
   7  -2  -1  784.36   43.36
   7  -2  -1  808.45   32.00
   7  -2  -1  865.60   32.91
   7   2   1  803.86   32.16
   7  -2  -1  808.46   32.64
   7  -2  -1  816.75   31.87
   7   2   1  787.33   32.52
   7  -2  -1  819.95   33.36
   7  -2  -1  792.16   33.43
   7   2   1  795.66   32.51
   7   2   1  795.86   33.15
   7   2   1  796.58   32.63
   7  -2  -1  746.28   32.54
   7   2   1  813.47   32.68
  -7   2  -1  777.11   41.16
   7   2   1  832.30   31.24
   7  -2  -1  836.90   32.29
   7   2   1  734.11   39.91
   7  -2  -1  766.12   42.00
   7   2   1  857.61   32.83
   7   2   1  860.19   33.75
   7  -2  -1  845.68   33.12
   7   2   1  769.40   31.50
   7   2   1  796.82   34.48
  -7   2  -1  804.07   45.52
   7  -2  -1  805.27   34.49
   7  -2  -1  827.77   32.99
   7  -2  -1  808.72   32.83
   7  -2  -1  806.39   31.50
   7   2   1  773.46   32.06
   8  -2   1  43.563   4.249
   8  -2   1  32.111   3.576
   8  -2   1  37.548   3.936
   8  -2   1  42.915   4.029
   8  -2   1  47.797   4.016
   8  -2   1  40.576   3.761
   8  -2   1  42.889   4.607
   8  -2   1  42.325   3.951
   8  -2   1  41.796   4.099
   8  -2   1  38.259   3.667
   8  -2   1  54.140   4.555
   8  -2   1  42.498   3.991
   8  -2   1  49.709   4.183
   8  -2   1  47.100   4.265
   8  -2   1  43.588   4.115
   8   2   1  38.133   4.034
   8  -2  -1  41.759   3.861
   8  -2  -1  40.764   3.937
   8  -2  -1  44.603   4.067
   8  -2  -1  37.025   3.912
   8  -2  -1  43.378   4.409
   8   2   1  41.795   4.142
   8  -2  -1  44.367   4.204
   8  -2  -1  40.716   4.325
   8  -2  -1  44.827   4.127
   8  -2  -1  42.275   3.601
   8  -2  -1  41.747   4.050
   8   2   1  45.536   4.228
   8   2   1  39.434   4.072
   8   2   1  36.916   3.835
   8  -2  -1  40.770   3.917
   8  -2  -1  46.042   3.925
   8   2   1  39.631   4.017
   8  -2  -1  35.826   3.881
   8  -2  -1  45.424   3.925
   8   2   1  43.258   3.823
   8   2   1  45.126   4.642
   9  -2   1  45.527   4.224
   9  -2   1  44.763   3.825
   9  -2   1  49.888   4.068
   9  -2   1  43.908   4.083
   9  -2   1  51.439   4.465
   9  -2   1  45.930   4.392
   9  -2   1  48.527   4.107
   9  -2   1  43.851   3.816
   9  -2   1  53.359   4.144
   9  -2   1  46.750   4.196
   9  -2   1  44.420   4.019
   9  -2   1  46.427   4.153
   9  -2  -1  45.458   3.821
   9  -2  -1  40.912   3.685
   9  -2  -1  42.087   3.926
   9  -2  -1  48.672   4.057
   9  -2  -1  39.490   4.154
   9  -2  -1  51.202   4.320
   9  -2  -1  45.300   3.962
   9  -2  -1  51.293   4.293
   9  -2  -1  43.492   3.957
   9  -2  -1  50.975   4.155
   9  -2  -1  49.571   4.203
  10  -2   1  0.8022  1.6481
  10  -2   1 -0.7152  1.7951
  10  -2   1  0.0019  1.8618
  10  -2   1 -0.6500  1.8371
  10  -2   1  0.5678  1.6695
   0   3   1 7756.51  333.10
   0   3   1 7417.04  321.78
   0  -3   1 7211.46  350.14
   0   3  -1 7915.41  331.95
   0  -3   1 7145.48  353.70
   0  -3  -1 7250.43  349.57
   0   3   1 6909.97  369.35
   0  -3  -1 7355.35  353.26
   0  -3   1 7737.53  345.03
   0   3  -1 8074.30  368.72
   0  -3  -1 7498.03  348.96
   0   3   1 7670.19  352.21
   0   3   1 7664.51  336.44
   0  -3   1 7549.76  338.57
   0  -3  -1 7307.64  360.86
   0   3  -1 7800.43  348.39
   0  -3  -1 7135.29  336.01
   0   3  -1 7543.13  345.38
   0   3  -1 7769.01  357.09
   0  -3   1 7127.75  347.91
   0  -3  -1 7488.20  348.49
   0   3  -1 7719.50  333.82
   0   3   1 7487.21  345.19
   1  -3   1  626.08   27.19
   1  -3   1  610.68   28.19
   1   3  -1  607.82   31.06
   1   3  -1  626.82   29.75
  -1   3   1  589.34   28.78
   1   3  -1  578.05   27.54
  -1   3   1  600.32   27.92
  -1   3   1  647.92   28.71
   1  -3   1  636.26   29.44
   1   3  -1  624.81   27.53
  -1   3   1  603.40   27.76
   1  -3   1  617.20   28.32
   1  -3   1  606.85   28.73
  -1   3   1  605.72   30.87
  -1  -3  -1  582.89   28.79
   1  -3   1  570.24   29.56
  -1  -3  -1  566.90   28.38
   1   3  -1  622.09   29.09
   1   3  -1  605.58   29.11
   1   3  -1  625.93   30.68
  -1  -3  -1  616.84   28.87
  -1  -3  -1  621.90   28.97
   1   3   1  611.53   31.16
   1  -3  -1  609.79   29.28
   1   3   1  630.20   27.91
  -1   3  -1  603.40   29.20
  -1  -3   1  619.37   29.07
  -1   3  -1  595.41   28.24
   1  -3  -1  614.37   28.24
   1  -3  -1  616.67   28.87
  -1  -3   1  571.20   29.10
  -1   3  -1  615.34   31.13
  -1   3  -1  595.49   27.68
   1  -3  -1  595.20   29.53
   1   3   1  629.30   28.38
   1   3   1  617.31   30.73
   1   3   1  612.17   29.62
   1   3   1  562.20   28.98
  -1   3  -1  615.12   28.36
   1   3   1  573.84   26.64
   1  -3  -1  580.78   29.42
  -1   3  -1  590.26   29.35
  -1  -3   1  561.44   29.16
   1  -3  -1  619.67   28.54
  -2   3   1  255.54   13.01
   2   3  -1  246.65   13.48
   2  -3   1  240.84   12.44
   2   3  -1  248.08   13.52
   2  -3   1  229.31   13.49
   2   3  -1  250.27   14.25
   2   3  -1  228.58   11.96
  -2  -3  -1  233.13   12.97
  -2   3   1  246.16   14.01
   2   3  -1  231.00   12.21
   2   3  -1  242.10   13.67
  -2   3   1  235.71   13.30
   2  -3   1  253.07   13.36
   2  -3   1  242.48   13.03
  -2  -3  -1  252.59   13.31
   2  -3   1  212.90   11.66
  -2   3   1  231.37   12.27
   2   3  -1  247.45   14.23
  -2  -3  -1  224.18   12.52
   2  -3   1  237.11   12.59
   2  -3  -1  244.96   13.38
  -2  -3   1  236.87   12.80
   2  -3  -1  241.69   12.37
   2   3   1  236.66   14.20
   2  -3  -1  238.13   13.05
   2  -3  -1  224.39   13.30
  -2  -3   1  240.98   13.26
  -2   3  -1  233.78   12.97
   2   3   1  247.31   12.65
  -2   3  -1  254.44   14.51
   2   3   1  241.39   12.63
   2   3   1  242.07   13.75
  -2  -3   1  213.32   11.45
   2  -3  -1  243.38   12.68
  -2  -3   1  238.07   13.27
   2  -3  -1  241.55   12.86
  -2   3  -1  243.86   12.84
   2   3   1  228.03   14.23
  -2   3  -1  222.73   11.76
   2   3   1  254.67   13.70
  -3  -3  -1  434.96   22.68
   3  -3   1  462.08   22.47
   3   3  -1  474.12   24.06
   3  -3   1  464.28   23.27
   3   3  -1  475.11   25.03
  -3   3   1  441.31   22.46
   3   3  -1  485.61   23.88
  -3  -3  -1  478.26   23.55
   3   3  -1  445.70   25.17
   3   3  -1  412.22   21.74
  -3  -3  -1  436.57   22.84
  -3   3   1  483.39   23.75
  -3   3   1  490.74   22.96
   3   3  -1  489.70   24.38
   3   3  -1  410.99   20.62
  -3   3   1  445.88   24.72
   3   3  -1  469.55   22.15
   3  -3   1  454.07   22.65
   3  -3   1  462.92   23.76
   3  -3   1  456.01   24.22
   3  -3   1  482.48   23.50
  -3  -3   1  457.59   23.54
  -3  -3   1  430.16   21.71
   3   3   1  450.34   22.58
   3   3   1  472.20   22.56
  -3   3  -1  467.26   22.83
  -3  -3   1  445.68   23.48
   3  -3  -1  494.56   22.66
   3   3   1  451.60   25.00
  -3   3  -1  495.45   25.54
   3  -3  -1  433.08   22.06
   3   3   1  432.92   21.09
   3  -3  -1  457.68   23.74
   3   3   1  469.00   25.43
   3  -3  -1  444.44   22.99
   3   3   1  475.39   24.50
   3  -3  -1  484.62   23.39
   3   3   1  467.40   24.12
  -3   3  -1  453.48   23.28
   3  -3  -1  469.43   24.17
  -3  -3   1  428.65   23.07
   4  -3   1  53.666   6.033
   4  -3   1  56.334   5.778
   4  -3   1  51.493   5.792
  -4   3   1  55.513   6.260
   4   3  -1  48.407   4.718
   4   3  -1  44.660   6.127
   4  -3   1  55.372   5.918
   4   3  -1  52.210   5.727
  -4   3   1  54.275   6.192
   4   3  -1  52.612   5.380
   4   3  -1  46.542   5.743
  -4  -3  -1  53.547   5.376
   4   3  -1  53.208   6.334
   4  -3   1  53.723   5.910
   4   3  -1  49.279   4.895
   4  -3   1  50.469   4.922
  -4   3   1  48.306   5.663
  -4   3   1  45.117   4.693
  -4  -3  -1  51.089   5.476
  -4  -3  -1  43.925   4.672
   4   3  -1  48.300   6.315
   4   3   1  45.913   6.445
  -4  -3   1  59.914   5.960
   4  -3  -1  50.595   5.659
   4   3   1  51.715   6.030
   4   3   1  48.336   5.335
  -4  -3   1  50.079   5.265
  -4   3  -1  51.303   5.869
   4   3   1  55.469   5.448
   4  -3  -1  58.325   5.954
   4  -3  -1  46.603   4.338
   4   3   1  57.354   6.390
   4  -3  -1  50.538   5.875
   4  -3  -1  55.422   6.227
  -4  -3   1  47.697   5.310
   4  -3  -1  54.412   5.530
  -4  -3   1  47.553   4.879
  -4   3  -1  60.929   6.840
   4   3   1  41.603   4.424
  -4   3  -1  56.751   5.782
   5  -3   1  30.784   2.777
   5  -3   1  34.449   3.184
   5  -3   1  33.729   5.379
   5   3  -1  29.853   2.700
   5  -3   1  27.038   2.722
   5   3  -1  36.744   4.972
   5   3  -1  30.574   2.968
   5   3  -1  30.546   2.976
   5  -3   1  39.937   3.472
   5   3  -1  27.362   3.142
   5  -3   1  34.292   2.895
  -5   3   1  40.210   6.067
   5  -3   1  35.321   3.275
   5  -3   1  36.611   5.841
   5   3  -1  30.759   2.920
   5   3  -1  33.366   3.158
   5   3  -1  26.334   3.090
   5   3  -1  25.178   2.833
   5   3  -1  33.355   2.960
   5  -3   1  27.471   3.183
  -5   3   1  37.454   5.852
   5   3  -1  33.776   3.064
  -5  -3  -1  31.120   4.461
   5  -3   1  31.847   3.151
   5  -3   1  33.554   2.980
   5  -3   1  37.409   3.314
   5   3  -1  37.951   5.521
   5  -3   1  28.378   5.072
   5   3  -1  29.509   2.809
   5   3  -1  28.457   2.893
  -5   3   1  47.923   6.014
   5  -3   1  31.595   2.943
   5  -3   1  32.727   2.962
   5   3  -1  29.806   4.312
   5   3  -1  24.417   5.108
   5  -3   1  27.717   2.772
   5  -3   1  33.840   2.850
   5  -3   1  35.724   3.028
   5  -3   1  30.170   3.156
   5   3  -1  29.496   2.961
  -5  -3  -1  37.806   5.640
   5  -3   1  31.611   2.946
   5   3  -1  30.089   2.770
   5  -3   1  41.149   5.654
   5  -3   1  33.721   3.037
   5   3  -1  32.232   5.611
   5   3  -1  30.839   2.829
   5   3  -1  35.214   3.467
   5  -3   1  33.235   3.342
   5  -3   1  35.420   2.929
   5  -3   1  30.022   2.903
   5   3  -1  30.732   3.024
   5   3  -1  29.227   3.097
   5   3  -1  28.532   2.802
  -5  -3  -1  28.872   4.801
   5  -3  -1  33.328   3.183
  -5   3  -1  33.883   4.930
   5   3   1  34.398   3.203
   5  -3  -1  33.627   2.973
   5  -3  -1  34.577   5.435
   5  -3  -1  30.179   5.158
   5  -3  -1  31.793   2.992
   5  -3  -1  32.221   3.251
   5  -3  -1  30.667   5.108
   5   3   1  33.559   3.156
  -5   3  -1  29.252   5.152
   5  -3  -1  27.577   3.148
   5   3   1  29.608   3.055
   5  -3  -1  32.948   2.986
   5   3   1  32.156   3.162
   5  -3  -1  31.502   2.765
   5   3   1  31.127   2.920
   5   3   1  31.113   5.944
   5  -3  -1  28.500   3.153
   5  -3  -1  34.039   5.313
   5   3   1  34.764   5.281
   5  -3  -1  33.975   2.929
   5   3   1  26.309   3.013
   5   3   1  34.709   3.221
  -5   3  -1  41.455   6.043
  -5  -3   1  27.286   4.762
   5  -3  -1  30.369   2.630
   5   3   1  35.128   6.336
   5  -3  -1  28.745   2.949
   5  -3  -1  31.503   2.853
   5   3   1  27.249   2.988
  -5  -3   1  31.873   5.108
   5   3   1  30.877   5.019
   5   3   1  29.928   3.417
   5   3   1  27.678   2.888
   5  -3  -1  33.521   2.937
   5  -3  -1  32.703   2.975
   5   3   1  26.911   4.215
   5   3   1  34.167   3.123
   5   3   1  28.405   2.801
   5  -3  -1  29.560   2.685
   5  -3  -1  35.241   3.581
   5  -3  -1  34.416   2.988
   5  -3  -1  33.284   2.984
   5   3   1  31.358   3.342
   5   3   1  21.856   4.937
   5  -3  -1  32.445   3.059
   5  -3  -1  32.384   4.730
   5   3   1  34.931   2.955
   5   3   1  34.123   3.004
   5   3   1  33.955   3.303
   5   3   1  31.039   3.602
   5  -3  -1  36.515   3.015
   5  -3  -1  37.197   3.117
   5   3   1  29.571   3.084
   5   3   1  29.752   3.245
   6   3  -1  10.078   2.722
   6   3  -1  1.7993  4.0292
   6   3  -1  9.1932  2.2848
   6  -3   1  10.198   2.336
   6   3  -1  7.7306  2.2618
   6  -3   1  7.8965  4.2420
   6   3  -1  9.8535  2.7068
   6  -3   1  10.194   2.153
   6   3  -1  10.597   2.557
   6  -3   1  8.2921  1.9117
  -6  -3  -1  8.6988  3.9861
   6  -3   1  7.2388  2.2404
   6  -3   1  9.5219  2.2574
   6   3  -1  10.260   2.163
   6   3  -1  6.1386  2.5128
  -6   3   1  9.6176  4.9459
   6   3  -1  4.0825  3.8762
   6   3  -1  6.4686  2.3454
   6  -3   1  10.664   3.050
   6   3  -1  4.5922  2.6563
   6  -3   1  6.4088  2.3282
   6  -3   1  6.9905  1.9489
   6   3  -1  6.7980  5.6768
   6   3  -1  8.9348  2.1120
   6  -3   1  10.289   2.366
   6  -3   1  12.191   2.691
   6   3  -1  7.7516  2.4537
   6  -3   1  11.711   2.695
  -6   3   1  8.2748  5.2272
   6   3  -1  8.3630  2.4879
   6   3  -1  6.4551  2.2963
   6  -3   1  8.3505  4.3191
  -6  -3  -1  9.3125  4.4422
   6  -3   1  11.298   2.562
   6   3  -1  8.6902  2.7147
   6  -3   1  9.4938  2.4313
   6  -3   1  5.5219  4.1135
   6   3  -1  11.692   2.456
   6  -3   1  10.941   2.318
   6   3  -1  5.6073  2.2016
  -6   3   1  2.1050  4.7274
   6  -3   1  3.0505  3.9028
   6  -3   1  13.498   2.504
   6  -3   1  10.682   2.387
   6   3  -1  9.0698  2.1952
   6  -3   1  9.9732  2.7078
  -6  -3  -1  9.4286  4.8901
   6   3  -1  3.9349  4.7616
   6  -3   1  13.898   2.591
   6  -3   1  8.4702  2.0890
   6  -3   1  12.281   2.671
   6   3  -1  14.689   2.692
   6  -3  -1  12.574   2.991
   6   3   1  9.1535  2.7202
   6   3   1  9.9150  2.8769
   6  -3  -1  6.9407  2.2534
  -6   3  -1  11.093   4.971
   6   3   1  7.0374  2.3993
   6   3   1  6.3824  4.4819
   6  -3  -1  9.3472  2.3040
   6   3   1  7.3998  2.4606
   6  -3  -1  9.8451  2.1053
   6  -3  -1  7.7774  2.0609
   6  -3  -1  8.9532  2.5882
   6  -3  -1  11.033   2.630
   6  -3  -1  10.239   2.037
   6   3   1  10.541   3.103
   6  -3  -1  7.6767  4.1505
   6  -3  -1  11.438   2.863
   6  -3  -1  9.0291  4.6107
  -6  -3   1  7.1385  4.3857
   6   3   1  7.8638  2.5520
   6  -3  -1  10.733   2.343
   6   3   1  7.5743  2.2735
   6  -3  -1  8.3212  2.3432
   6   3   1  6.8215  2.4824
   6  -3  -1  8.7649  4.4144
   6   3   1  8.9762  2.4281
   6   3   1  5.9796  4.5845
   6   3   1  8.2233  2.3872
  -6   3  -1  10.583   4.990
   6   3   1  9.2675  2.2558
  -6  -3   1  8.5823  4.7238
   6   3   1  9.1755  2.6847
   6  -3  -1  11.459   2.470
   6   3   1  5.2716  2.5849
   6  -3  -1  5.5867  4.0188
   6   3   1  10.715   4.819
   6   3   1  10.237   4.360
   6   3   1  12.333   2.951
   6   3   1  9.2958  2.2061
   6  -3  -1  12.231   2.619
  -6   3  -1  9.5434  5.3006
  -6  -3   1  2.9864  3.8990
   6  -3  -1  7.6083  2.6216
   6   3   1  8.7525  2.5192
   6  -3  -1  10.269   2.089
   6  -3  -1  9.1938  2.5121
   6   3   1  7.4329  2.3323
   6  -3  -1  12.562   2.828
   6  -3  -1  9.7735  2.2650
   6   3   1  10.473   2.827
   6  -3  -1  13.650   2.215
   7   3  -1  608.68   25.80
   7   3  -1  588.53   24.82
  -7  -3  -1  539.15   34.55
   7  -3   1  640.87   26.98
   7  -3   1  633.97   25.57
   7  -3   1  592.04   24.88
   7  -3   1  657.20   24.94
   7   3  -1  595.98   24.82
   7   3  -1  587.37   25.05
   7  -3   1  646.65   25.64
   7  -3   1  622.25   25.21
   7   3  -1  575.71   23.98
   7  -3   1  637.45   25.48
   7  -3   1  635.36   25.79
   7  -3   1  556.30   33.40
   7   3  -1  591.75   25.21
   7   3  -1  584.64   26.27
   7  -3   1  628.40   25.41
   7  -3   1  620.31   24.84
   7   3  -1  506.53   23.95
   7  -3   1  625.37   25.58
   7   3  -1  599.04   25.18
   7  -3   1  566.29   32.27
  -7   3   1  634.16   35.15
   7  -3   1  605.47   24.44
   7  -3   1  621.49   26.03
   7  -3   1  615.51   24.96
   7  -3   1  615.31   24.99
   7  -3   1  658.36   25.67
   7   3  -1  600.92   25.59
   7   3  -1  598.66   24.92
   7  -3   1  643.80   25.53
  -7   3   1  584.70   33.30
   7  -3   1  652.48   26.05
   7   3  -1  566.44   24.72
   7  -3  -1  621.86   24.71
   7   3   1  592.42   26.63
   7  -3  -1  624.89   24.88
   7  -3  -1  634.44   24.88
   7  -3  -1  639.88   25.97
   7  -3  -1  622.39   25.50
   7  -3  -1  643.24   25.77
   7  -3  -1  628.66   25.58
   7  -3  -1  551.23   34.57
   7   3   1  588.43   25.50
  -7   3  -1  561.73   35.96
   7  -3  -1  644.49   24.49
   7  -3  -1  547.97   33.47
   7  -3  -1  654.34   25.61
   7   3   1  599.86   25.26
   7  -3  -1  614.95   25.62
   7  -3  -1  617.86   25.32
   7   3   1  604.22   25.30
   7  -3  -1  600.02   26.78
   7  -3  -1  632.17   25.59
   7   3   1  624.36   25.43
   7   3   1  524.66   35.79
   7   3   1  597.78   24.94
   7   3   1  614.98   25.07
   7   3   1  614.08   24.21
   7  -3  -1  579.66   24.70
   7  -3  -1  621.13   25.37
  -7   3  -1  605.72   33.64
   7  -3  -1  634.78   25.07
   7  -3  -1  581.08   25.88
   7   3   1  614.52   26.04
   7   3   1  499.16   31.15
   7   3   1  617.31   25.31
   7   3   1  628.30   25.06
   7  -3  -1  638.60   25.37
   7   3   1  620.11   25.20
   7   3   1  582.23   25.70
   7  -3  -1  544.74   33.40
   7   3   1  602.19   26.35
  -7   3  -1  609.87   34.73
   8  -3   1  209.00   10.07
   8  -3   1  196.87    9.98
   8  -3   1  217.55   10.25
   8  -3   1  195.61   10.26
   8  -3   1  212.93   10.38
   8  -3   1  198.57    9.92
   8  -3   1  213.38    9.99
   8  -3   1  205.63   10.82
   8  -3   1  213.82   10.27
   8  -3   1  202.44    9.85
   8  -3   1  208.07   10.29
   8  -3   1  202.86   10.06
   8  -3   1  213.14   10.11
   8  -3   1  209.43   10.31
   8  -3   1  207.53   10.09
   8  -3   1  219.28    9.69
   8  -3  -1  204.28    9.85
   8   3   1  208.21    9.65
   8   3   1  189.86    9.91
   8  -3  -1  212.22   10.28
   8   3   1  196.49    9.85
   8  -3  -1  204.41   10.25
   8  -3  -1  222.82   10.26
   8  -3  -1  202.66    9.93
   8  -3  -1  220.06    9.89
   8  -3  -1  212.68   10.11
   8  -3  -1  206.81   10.88
   8   3   1  191.16    9.90
   8   3   1  193.26   10.12
   8  -3  -1  213.53   10.30
   8  -3  -1  206.41   10.04
   8   3   1  202.76   10.48
   8  -3  -1  195.60   10.12
   8  -3  -1  207.09   10.18
   8  -3  -1  202.45   10.28
   8   3   1  202.99   10.07
   8  -3  -1  202.41   10.04
   8  -3  -1  195.62    9.95
   9  -3   1  82.020   5.405
   9  -3   1  70.429   5.045
   9  -3   1  89.674   5.981
   9  -3   1  86.660   5.428
   9  -3   1  82.127   5.556
   9  -3   1  79.918   5.108
   9  -3   1  79.976   5.320
   9  -3   1  86.746   5.624
   9  -3   1  82.671   5.226
   9  -3   1  81.191   5.350
   9  -3   1  80.544   5.387
   9  -3   1  89.034   5.197
   9  -3   1  82.837   5.371
   9  -3  -1  85.413   5.185
   9  -3  -1  75.927   5.367
   9  -3  -1  85.726   5.329
   9  -3  -1  81.058   5.161
   9  -3  -1  79.743   5.206
   9  -3  -1  81.015   5.379
   9  -3  -1  82.145   5.286
   9  -3  -1  75.050   5.149
   9  -3  -1  80.083   5.376
   9  -3  -1  79.673   5.083
   9  -3  -1  81.186   5.900
   9  -3  -1  84.094   5.285
   0   4   1  653.69   29.95
   0   4  -1  630.79   33.33
   0  -4   1  634.20   29.51
   0  -4  -1  630.66   32.20
   0   4  -1  667.63   29.76
   0  -4   1  650.41   31.41
   0   4   1  667.09   30.59
   0   4  -1  611.81   31.56
   0  -4  -1  613.67   29.22
   0   4  -1  661.22   30.88
   0  -4  -1  641.82   31.01
   0   4   1  650.90   31.42
   0   4   1  674.56   30.76
   0   4  -1  648.94   29.98
   0   4  -1  592.10   28.17
   0   4   1  650.68   28.86
   0  -4   1  639.02   31.45
   0   4   1  653.66   33.36
   0  -4  -1  621.94   30.79
   0  -4  -1  641.99   31.03
   0  -4  -1  618.61   31.10
   0  -4   1  655.53   31.02
   0   4  -1  678.73   32.44
   0  -4   1  627.35   30.65
  -1   4   1  28.805   3.133
   1  -4   1  25.150   3.482
  -1  -4  -1  30.910   3.621
   1   4  -1  29.070   3.220
  -1  -4  -1  29.194   3.792
   1   4  -1  30.477   3.861
   1   4  -1  30.554   4.276
   1  -4   1  33.929   3.392
  -1   4   1  23.256   3.409
  -1  -4  -1  31.596   3.943
  -1   4   1  28.950   3.621
  -1   4   1  33.636   4.051
   1   4  -1  27.972   4.111
  -1   4   1  30.538   4.042
   1   4  -1  28.668   4.069
   1  -4   1  33.398   3.940
   1   4  -1  25.051   3.648
   1  -4   1  31.674   4.160
   1  -4   1  33.065   3.352
  -1  -4  -1  26.891   2.854
  -1   4   1  29.058   3.957
   1  -4   1  35.658   3.670
   1   4   1  27.915   2.908
   1   4   1  32.013   4.074
   1  -4  -1  34.805   3.471
  -1   4  -1  33.893   4.004
   1   4   1  31.739   4.416
   1  -4  -1  19.502   2.849
  -1  -4   1  30.535   3.923
  -1   4  -1  27.990   3.307
   1   4   1  35.149   4.097
  -1  -4   1  31.884   3.567
   1   4   1  31.189   3.851
  -1   4  -1  34.865   4.012
   1  -4  -1  26.825   3.354
   1  -4  -1  29.431   4.049
  -1   4  -1  32.275   4.297
  -1  -4   1  36.840   4.050
   1  -4  -1  33.486   3.909
  -1   4  -1  25.753   4.135
   1  -4  -1  28.826   3.601
  -1  -4   1  28.273   3.729
   1   4   1  31.100   4.231
  -2  -4  -1  351.58   18.49
   2   4  -1  381.33   19.62
   2   4  -1  362.99   17.98
   2  -4   1  344.45   19.57
   2  -4   1  359.49   17.63
   2  -4   1  371.13   19.42
   2  -4   1  388.10   18.08
  -2   4   1  344.16   18.22
   2  -4   1  369.17   18.62
  -2   4   1  372.09   18.56
  -2   4   1  369.19   20.32
  -2  -4  -1  381.65   19.40
   2  -4   1  363.06   18.64
   2   4  -1  350.04   20.36
  -2  -4  -1  351.80   18.89
  -2   4   1  353.89   19.04
   2   4  -1  321.55   17.35
   2   4  -1  366.66   19.89
   2   4  -1  364.54   20.70
   2  -4  -1  356.04   17.86
   2   4   1  352.64   18.29
   2  -4  -1  349.75   18.39
   2   4   1  366.01   21.07
  -2  -4   1  319.21   18.23
   2  -4  -1  360.30   18.19
   2  -4  -1  386.29   19.45
  -2   4  -1  330.24   17.37
   2  -4  -1  368.32   19.47
  -2  -4   1  362.83   19.17
   2   4   1  387.16   20.72
   2  -4  -1  383.45   19.10
  -2   4  -1  358.65   18.92
  -2   4  -1  357.13   18.83
  -2   4  -1  351.62   20.47
   2   4   1  363.67   19.89
  -2  -4   1  348.37   19.11
  -2   4  -1  373.18   18.76
   2   4   1  375.70   19.73
  -2  -4   1  379.53   19.44
   2   4   1  340.75   18.16
   3  -4   1  96.648   7.993
   3   4  -1  92.851   6.477
  -3  -4  -1  87.743   7.244
   3  -4   1  97.697   7.872
  -3   4   1  107.50    8.56
   3   4  -1  100.08    8.76
   3  -4   1  93.257   7.989
  -3  -4  -1  110.02    8.18
   3   4  -1  113.54    8.64
   3  -4   1  102.21    7.83
  -3   4   1  96.966   8.105
  -3   4   1  89.366   8.053
   3  -4   1  96.427   7.017
  -3   4   1  90.116   6.690
   3   4  -1  103.05    9.03
   3   4  -1  103.08    8.42
   3   4  -1  96.423   7.280
  -3  -4  -1  83.241   6.671
   3   4   1  99.551   8.758
  -3  -4   1  103.68    7.84
  -3  -4   1  111.29    8.57
   3  -4  -1  91.712   7.430
  -3   4  -1  93.403   7.878
   3   4   1  86.806   7.292
   3  -4  -1  93.386   7.789
   3   4   1  96.464   9.120
   3  -4  -1  88.326   6.634
  -3  -4   1  93.418   7.109
  -3   4  -1  98.603   7.318
  -3   4  -1  104.83    8.43
  -3  -4   1  87.177   7.806
   3   4   1  109.83    8.71
   3  -4  -1  101.43    7.99
  -3   4  -1  98.009   8.596
   3  -4  -1  92.035   7.303
   3  -4  -1  94.626   7.452
   3   4   1  89.237   7.205
   4   4  -1  283.10   17.88
   4   4  -1  264.54   11.64
   4  -4   1  251.35   12.35
   4  -4   1  265.72   11.79
   4  -4   1  277.11   11.67
   4   4  -1  268.20   11.80
  -4  -4  -1  289.65   16.49
   4   4  -1  255.24   11.68
   4  -4   1  277.85   15.71
   4  -4   1  270.69   15.16
  -4  -4  -1  303.02   17.70
   4  -4   1  262.42   11.73
   4  -4   1  257.85   11.50
   4   4  -1  247.97   11.73
   4  -4   1  247.55   11.57
   4  -4   1  265.55   11.84
   4  -4   1  269.30   11.69
   4  -4   1  264.68   11.61
   4   4  -1  266.79   11.69
   4   4  -1  252.60   11.38
  -4   4   1  276.19   17.18
   4   4  -1  258.25   11.60
   4  -4   1  272.55   11.84
  -4  -4  -1  296.51   15.99
   4   4  -1  262.40   11.22
   4  -4   1  254.47   11.43
   4   4  -1  267.25   17.88
   4  -4   1  282.76   17.04
   4   4  -1  273.14   12.14
   4  -4   1  255.52   11.72
   4   4  -1  260.75   14.92
  -4   4   1  310.70   16.68
   4  -4   1  256.57   11.15
   4   4  -1  273.15   12.37
   4  -4   1  252.59   11.75
   4  -4   1  262.70   11.40
   4  -4   1  256.35   11.38
   4   4  -1  231.90   11.29
   4  -4   1  277.57   16.40
   4   4  -1  233.37   14.06
   4   4  -1  267.89   11.97
   4   4  -1  263.44   11.78
   4   4  -1  280.06   16.90
   4   4  -1  266.01   11.72
   4  -4   1  265.92   12.23
   4   4  -1  265.83   11.61
   4  -4   1  276.96   16.25
   4   4  -1  263.78   11.38
  -4   4   1  293.48   17.14
   4  -4   1  263.27   11.95
   4   4  -1  265.42   11.63
   4   4  -1  299.84   17.57
   4  -4   1  254.94   11.67
   4   4   1  296.70   18.33
   4   4   1  301.11   17.46
  -4  -4   1  288.04   16.13
   4  -4  -1  271.65   11.46
   4   4   1  263.26   11.43
   4  -4  -1  253.75   12.48
   4  -4  -1  247.71   11.53
   4  -4  -1  265.95   12.07
   4   4   1  256.64   11.38
   4  -4  -1  247.87   11.04
   4   4   1  275.55   12.20
   4   4   1  293.80   17.32
   4  -4  -1  295.68   17.06
   4  -4  -1  250.98   11.67
   4   4   1  266.87   11.80
   4   4   1  272.75   12.09
   4   4   1  259.99   11.58
   4  -4  -1  263.00   11.76
   4   4   1  274.19   11.85
   4  -4  -1  269.35   11.62
   4  -4  -1  253.85   11.59
   4  -4  -1  317.16   16.16
   4   4   1  267.06   12.51
   4  -4  -1  268.42   11.62
   4   4   1  277.73   11.87
   4  -4  -1  270.04   11.50
   4   4   1  263.50   11.69
  -4   4  -1  302.21   16.57
   4  -4  -1  264.43   11.55
   4  -4  -1  298.25   16.45
   4  -4  -1  261.77   11.79
   4   4   1  270.82   15.23
   4   4   1  253.72   12.10
   4  -4  -1  262.13   11.74
   4   4   1  265.13   11.71
   4  -4  -1  296.17   15.94
  -4   4  -1  286.72   17.01
   4  -4  -1  288.52   16.75
   4  -4  -1  269.13   11.68
   4  -4  -1  255.05   11.73
   4   4   1  278.95   11.89
   4   4   1  277.39   11.65
  -4  -4   1  294.76   16.86
   4   4   1  261.55   11.76
   4  -4  -1  262.62   11.93
   4  -4  -1  259.91   11.18
   4  -4  -1  259.36   11.70
  -4   4  -1  268.43   15.53
  -4   4  -1  264.71   17.53
   4   4   1  263.94   11.34
  -4  -4   1  303.65   16.58
   4  -4  -1  259.25   11.65
   4   4   1  278.18   15.75
   4   4   1  280.94   11.88
   5  -4   1  149.44    7.95
   5  -4   1  156.06    7.71
   5  -4   1  160.67    7.93
  -5  -4  -1  159.21   11.39
   5   4  -1  147.20    7.92
   5   4  -1  165.88   12.97
   5   4  -1  161.53    7.77
  -5  -4  -1  161.28   12.00
   5  -4   1  162.71    8.38
   5  -4   1  158.03   12.39
   5   4  -1  160.94    8.12
   5   4  -1  163.15    8.26
   5  -4   1  154.73    7.78
   5   4  -1  160.22    8.16
   5  -4   1  162.56    8.29
   5  -4   1  161.25    7.78
   5  -4   1  155.14    7.84
   5   4  -1  167.53   13.14
   5   4  -1  154.60    7.63
   5  -4   1  182.26   12.68
   5  -4   1  143.48    8.50
   5   4  -1  166.92    8.03
   5  -4   1  157.02    7.85
   5  -4   1  158.40    7.89
   5  -4   1  156.69    7.94
   5  -4   1  170.30    8.08
   5  -4   1  159.29    7.53
   5   4  -1  144.59    7.53
   5   4  -1  164.00   12.77
   5  -4   1  152.12    7.72
   5   4  -1  148.18   10.91
   5   4  -1  157.58    7.86
   5   4  -1  144.03    7.75
   5   4  -1  160.95    8.52
   5   4  -1  144.33    7.84
   5  -4   1  157.55    7.66
   5   4  -1  144.71    7.39
   5   4  -1  159.12   12.71
   5  -4   1  141.81    7.51
  -5   4   1  177.38   13.65
   5   4  -1  150.97    7.56
   5   4  -1  160.73    8.04
  -5   4   1  171.47   12.70
   5  -4   1  164.99    7.95
   5  -4   1  149.20   11.47
   5   4  -1  149.33    7.68
   5  -4   1  155.08    8.12
   5  -4   1  164.38    7.72
   5   4  -1  152.70    7.78
   5  -4   1  146.05   11.94
  -5   4   1  156.21   12.77
   5   4  -1  155.71    7.88
   5   4  -1  156.23    7.80
   5  -4   1  155.22    8.01
  -5  -4  -1  166.57   13.01
   5  -4  -1  167.12    8.68
   5   4   1  156.29    8.16
   5   4   1  170.51    8.39
  -5  -4   1  156.15   11.37
  -5  -4   1  170.15   12.08
   5   4   1  163.43    8.09
   5  -4  -1  157.46    8.02
   5  -4  -1  150.02    7.85
   5   4   1  156.58    8.01
   5  -4  -1  169.16    8.08
   5  -4  -1  167.81    7.74
   5  -4  -1  166.67    7.96
   5  -4  -1  152.82    7.85
   5   4   1  147.19    8.14
   5   4   1  153.90    8.37
   5  -4  -1  169.45   12.38
   5  -4  -1  160.22    7.83
   5  -4  -1  161.83    7.75
   5   4   1  152.23    7.52
   5  -4  -1  161.63    8.07
   5   4   1  154.14    7.99
   5   4   1  141.34    7.88
   5   4   1  161.05    7.80
   5   4   1  152.02    7.90
   5   4   1  146.77    7.73
   5   4   1  162.32    8.36
  -5   4  -1  164.90   13.29
   5  -4  -1  157.36    7.39
   5   4   1  158.14   11.39
  -5  -4   1  145.72   11.83
   5  -4  -1  157.73    7.86
   5   4   1  153.44    7.91
  -5   4  -1  176.89   12.57
   5   4   1  147.62    7.62
   5  -4  -1  175.27   12.37
   5   4   1  155.02    7.96
   5   4   1  170.81   13.83
   5  -4  -1  164.91    7.80
  -5   4  -1  154.22   12.73
   5  -4  -1  168.05   11.77
   5   4   1  137.98   12.56
   5  -4  -1  166.01    7.63
   5   4   1  147.08   10.66
   5  -4  -1  163.07    8.23
   5  -4  -1  170.93    7.88
   5   4   1  151.04    7.87
   5  -4  -1  161.74    7.52
   5  -4  -1  192.48    8.39
   5  -4  -1  154.81    7.69
   5   4   1  153.49    8.24
   5   4   1  153.91    7.80
   5  -4  -1  154.44   11.15
   5   4   1  160.02    8.29
   5   4   1  151.47   12.28
   5  -4  -1  141.24    7.76
   5  -4  -1  162.81   12.47
   5  -4  -1  155.21    7.88
  -6   4   1  170.05   14.31
   6   4  -1  151.65    8.05
   6   4  -1  156.49    8.42
   6  -4   1  157.70    8.24
   6   4  -1  153.06    7.84
   6  -4   1  162.72    8.41
   6  -4   1  153.63   12.59
   6  -4   1  162.82    8.98
   6   4  -1  166.20    8.51
   6  -4   1  155.59    8.12
   6  -4   1  151.18   13.30
   6   4  -1  147.37   12.71
  -6  -4  -1  141.49   12.22
  -6   4   1  168.64   13.46
   6   4  -1  140.70   12.91
   6  -4   1  156.96    7.70
  -6  -4  -1  155.57   13.41
   6   4  -1  151.63    7.78
   6   4  -1  152.30    8.28
   6  -4   1  155.28    7.92
   6   4  -1  163.82    8.58
   6   4  -1  139.15   13.56
   6   4  -1  152.59    7.86
   6   4  -1  163.57    7.86
   6  -4   1  156.07    7.83
   6  -4   1  156.23    7.96
   6  -4   1  140.54    7.76
   6  -4   1  136.88   12.21
   6  -4   1  153.32    7.84
   6  -4   1  147.96    7.85
   6  -4   1  161.78    8.35
   6  -4   1  160.40    8.25
   6  -4   1  157.39    8.28
   6   4  -1  160.03    8.24
   6  -4   1  154.54    8.32
   6   4  -1  155.71    8.18
   6   4  -1  164.26    8.00
   6   4  -1  141.94    8.14
   6  -4   1  162.64    8.04
   6  -4   1  170.52    8.45
   6   4  -1  153.27    8.10
   6  -4   1  155.10    7.92
   6   4  -1  147.31    8.21
   6  -4   1  151.20    8.57
   6   4  -1  153.03    8.44
   6  -4   1  160.53    8.09
   6   4  -1  152.86    8.07
   6  -4   1  148.75   12.57
   6   4   1  157.67    7.88
  -6  -4   1  144.46   13.56
   6  -4  -1  167.58    8.20
   6  -4  -1  144.26   12.38
   6  -4  -1  156.40    7.77
   6  -4  -1  164.60    8.48
   6   4   1  155.25    8.32
   6   4   1  152.82    8.47
   6   4   1  150.41   14.41
   6  -4  -1  169.94    8.24
  -6  -4   1  143.65   12.00
  -6   4  -1  157.12   14.64
   6   4   1  158.32    8.10
   6   4   1  156.38    7.94
   6  -4  -1  170.06    8.37
   6   4   1  152.55    8.00
   6   4   1  153.80    8.16
   6  -4  -1  161.10    7.74
   6   4   1  139.81   12.00
   6  -4  -1  149.40    7.47
   6  -4  -1  165.32    8.10
   6  -4  -1  151.72   12.53
   6   4   1  144.66    8.21
   6  -4  -1  159.30    8.02
   6   4   1  159.40    8.35
   6  -4  -1  156.63    7.84
   6   4   1  158.03    8.48
   6  -4  -1  157.91    7.93
   6  -4  -1  150.91    8.35
   6  -4  -1  158.55    7.97
   6   4   1  156.77    8.68
   6   4   1  151.21    8.05
   6  -4  -1  163.50   13.43
   6   4   1  167.08    8.60
   6  -4  -1  166.49    8.30
   6  -4  -1  155.31    8.19
   6  -4  -1  159.01    8.62
  -6   4  -1  144.28   12.99
  -6  -4   1  131.32   12.28
   6  -4  -1  153.78    8.24
   6  -4  -1  148.14    8.04
  -6   4  -1  159.12   13.73
   6   4   1  154.89    7.95
   6   4   1  150.09    7.72
   6  -4  -1  155.95    8.26
   6   4   1  152.15    8.14
   6   4   1  147.95    8.15
   6   4   1  146.43    7.93
   6  -4  -1  150.28    7.99
   6   4   1  129.29   12.72
  -7  -4  -1  8.1195  6.9974
   7  -4   1  8.1566  3.1717
   7  -4   1  7.9795  5.2995
   7  -4   1  12.388   2.811
   7  -4   1  9.5401  2.9322
   7   4  -1  11.171   3.072
   7  -4   1  9.5220  2.6559
   7  -4   1  13.459   2.463
   7   4  -1  9.4578  6.6814
   7   4  -1  25.271   3.577
   7   4  -1  8.2726  2.7058
  -7  -4  -1  12.007   6.683
   7  -4   1  10.023   2.684
   7   4  -1  11.808   3.169
  -7   4   1  9.7116  6.1417
   7  -4   1  9.0503  5.2505
   7  -4   1  14.170   3.049
   7  -4   1  9.8093  2.5494
   7  -4   1  11.519   2.792
   7  -4   1  12.729   3.003
   7  -4   1  19.048   3.536
   7   4  -1  13.588   3.196
   7   4  -1  19.435   3.309
   7  -4   1  9.5637  2.3178
   7  -4   1  3.9589  1.8829
   7   4  -1  0.2803  2.4544
   7  -4   1  12.295   5.385
   7   4  -1  7.0613  2.8747
   7  -4   1  10.419   2.604
   7  -4   1  14.327   2.676
   7  -4   1  11.651   2.865
  -7   4   1  13.782   6.293
   7   4  -1  21.692   3.293
   7   4  -1  10.450   2.885
   7  -4   1  13.401   2.845
   7   4  -1  11.602   2.690
   7   4  -1  7.8166  2.6589
   7   4  -1  10.549   2.393
   7  -4   1  11.702   2.820
  -7   4   1  13.841   6.976
   7   4  -1  15.437   2.953
   7  -4  -1  17.822   3.210
   7   4   1  13.002   3.296
   7   4   1  13.959   2.923
   7   4   1  8.6839  7.0016
  -7  -4   1  7.9499  6.6530
  -7   4  -1  11.352   6.851
   7   4   1  8.4991  3.2935
   7  -4  -1  13.023   2.772
  -7   4  -1  13.295   6.516
   7  -4  -1  5.3879  5.1589
   7  -4  -1  7.9989  2.9326
   7  -4  -1  11.445   2.668
   7  -4  -1  6.6395  2.2438
   7   4   1  14.064   3.216
   7   4   1  10.743   2.935
   7   4   1  17.127   3.245
   7   4   1  8.6350  2.8757
   7  -4  -1  13.708   3.220
   7  -4  -1  12.521   3.048
   7  -4  -1  11.755   2.814
   7  -4  -1  10.974   3.246
  -7  -4   1  46.136   8.487
   7   4   1  8.9037  3.0579
   7  -4  -1  14.901   2.850
   7   4   1  12.612   3.409
   7   4   1 -0.4006  2.1142
   7   4   1  8.0312  2.8245
   7   4   1  7.3917  2.8503
   7  -4  -1  7.8320  2.8476
   7   4   1  11.483   3.272
   7  -4  -1  12.832   3.156
   7  -4  -1  12.601   2.902
   7  -4  -1  5.3254  5.0111
   7  -4  -1  17.957   6.250
   7  -4  -1  10.980   2.512
   7   4   1  16.208   3.093
   7  -4  -1  12.717   3.040
   7   4   1  1.8713  2.9157
   7  -4  -1  11.904   2.486
   8   4  -1 -0.3930  2.3142
   8  -4   1  4.0730  2.5500
   8  -4   1  8.7577  2.4192
   8  -4   1  9.3312  2.9853
   8  -4   1  9.5929  3.0917
   8  -4   1  10.020   2.573
   8  -4   1  10.595   3.025
   8  -4   1  7.9373  2.7813
   8   4  -1  1.9627  2.2779
   8  -4   1  11.785   2.639
   8   4  -1 -0.9383  2.0487
   8  -4   1  8.4998  2.7269
   8  -4   1  11.002   2.686
   8   4  -1  8.1606  2.8759
   8  -4   1  10.335   2.902
   8  -4   1  7.4013  2.5833
   8   4  -1  5.3955  2.2360
   8  -4   1  10.145   2.912
   8   4  -1  7.6748  2.9271
   8  -4   1  0.4168  2.0089
   8  -4   1  9.4357  2.5785
   8  -4  -1  11.174   2.372
   8   4   1  6.3812  2.6414
   8  -4  -1  5.2363  2.4650
   8  -4  -1  8.6098  2.9496
   8  -4  -1  10.450   2.581
   8   4   1  14.704   3.095
   8  -4  -1  11.085   2.688
   8  -4  -1  10.707   3.184
   8  -4  -1  8.5193  2.8843
   8  -4  -1  8.2562  2.7554
   8   4   1  0.0642  1.9431
   8   4   1  11.867   3.042
   8  -4  -1  10.426   3.034
   8  -4  -1  10.121   2.706
   8  -4  -1  10.578   2.856
   8   4   1  10.680   2.853
   8  -4  -1  12.307   3.118
   8   4   1  7.6673  3.0985
   8   4   1  10.328   3.009
   8  -4  -1  10.418   2.846
   8   4   1  7.3212  2.8342
   8   4   1  12.651   2.788
   8  -4  -1  10.502   2.557
   8  -4  -1  3.1865  2.0195
   8  -4  -1  12.906   3.145
   8   4   1  8.6423  2.9234
   9  -4   1  27.792   3.110
   9  -4   1  25.036   3.050
   9  -4   1  23.430   2.916
   9  -4   1  23.536   2.805
   9  -4   1  20.374   2.934
   9  -4   1  23.332   2.969
   9  -4   1  17.003   3.387
   9  -4   1  19.900   2.891
   9  -4   1  27.125   3.018
   9  -4   1  23.710   2.881
   9  -4   1  23.994   3.065
   9  -4   1  23.813   3.122
   9  -4   1  21.442   3.187
   9  -4  -1  21.237   3.119
   9  -4  -1  25.886   3.515
   9  -4  -1  21.704   2.951
   9  -4  -1  25.401   3.025
   9  -4  -1  24.493   2.875
   9  -4  -1  19.200   3.082
   9  -4  -1  23.043   2.817
   9  -4  -1  26.320   2.926
   9  -4  -1  26.543   3.082
   9  -4  -1  25.002   3.065
   9  -4  -1  25.720   3.044
   9  -4  -1  26.312   3.054
   9  -4  -1  22.247   2.984
   0  -5   1  60.423   5.901
   0  -5  -1  62.245   5.506
   0   5   1  57.366   5.668
   0   5   1  44.073   4.916
   0   5  -1  67.023   6.410
   0  -5  -1  57.638   5.572
   0   5  -1  43.648   4.860
   0  -5  -1  57.464   5.677
   0   5   1  52.527   4.590
   0  -5  -1  48.477   4.904
   0  -5   1  51.825   5.219
   0  -5   1  52.144   5.209
   0   5  -1  57.791   5.636
   0   5   1  55.295   6.034
   0   5  -1  50.811   5.615
   0  -5  -1  49.493   5.319
   0  -5  -1  45.431   4.038
   0   5  -1  52.859   6.017
   0   5   1  54.719   5.252
   0   5  -1  52.431   5.438
   0  -5   1  58.542   5.787
   0   5   1  53.204   5.378
   0  -5   1  56.224   4.680
  -1   5   1  4.3383  2.8622
  -1  -5  -1  2.4675  2.0814
  -1  -5  -1  4.2783  2.5310
  -1   5   1  0.8736  2.2568
  -1  -5  -1  0.6610  2.4320
   1  -5   1  3.4099  2.1716
   1  -5   1  5.7312  2.4597
  -1  -5  -1  3.0522  2.6101
  -1  -5  -1  1.8541  2.2833
   1   5  -1  1.3189  2.6630
   1   5  -1  0.8661  3.2807
  -1   5   1  2.1502  2.5653
  -1   5   1  3.2157  2.8675
   1   5  -1  -2.250   2.597
   1   5  -1  1.5534  2.4117
   1   5  -1  1.1951  2.3330
   1  -5   1  2.8080  2.1925
   1  -5   1  3.4252  2.3870
   1   5  -1  3.4196  3.2949
  -1   5   1  2.3910  2.5782
   1  -5   1  5.7210  2.6027
   1  -5   1  2.5750  2.5922
  -1   5   1  2.1852  2.3622
   1   5   1  2.4268  2.4688
   1  -5  -1  1.7677  2.1040
   1   5   1  5.2690  3.3878
  -1  -5   1  0.5991  2.3854
   1  -5  -1  -1.874   2.134
  -1  -5   1  0.5641  2.5831
   1  -5  -1  0.8578  2.3553
  -1  -5   1  3.9938  2.3421
  -1   5  -1  0.9852  3.2119
   1   5   1  -2.003   2.292
  -1   5  -1  4.0958  2.3589
  -1   5  -1  4.9885  2.7370
  -1  -5   1  1.5306  2.9438
  -1   5  -1  12.871   3.193
  -1   5  -1  5.4956  2.4219
   1   5   1  7.3011  3.6531
   1  -5  -1  3.8457  2.4010
   1  -5  -1  2.5054  2.5004
   1   5   1 -0.2976  2.6752
   1  -5  -1  4.4134  2.2129
  -1   5  -1  2.0591  2.2581
  -2  -5  -1  598.74   30.07
  -2   5   1  577.52   32.09
  -2  -5  -1  595.79   29.54
   2   5  -1  616.93   28.67
   2   5  -1  528.78   27.73
   2  -5   1  606.03   29.78
   2   5  -1  609.35   30.72
  -2  -5  -1  581.70   31.72
  -2   5   1  574.93   29.76
   2   5  -1  608.82   32.38
   2  -5   1  599.17   30.67
  -2  -5  -1  644.40   30.62
   2   5  -1  621.08   31.23
   2   5  -1  607.85   32.77
  -2   5   1  579.42   29.16
   2  -5   1  556.69   30.65
   2  -5   1  554.08   28.46
  -2   5   1  568.40   28.36
  -2   5   1  573.67   29.35
   2  -5   1  629.64   29.49
   2  -5   1  582.92   27.96
  -2   5  -1  598.11   32.49
   2  -5  -1  615.19   30.10
   2   5   1  616.86   33.02
  -2  -5   1  588.02   30.18
  -2   5  -1  585.52   28.99
   2  -5  -1  596.21   29.15
  -2  -5   1  518.87   29.13
  -2  -5   1  607.69   30.47
  -2   5  -1  618.48   30.14
   2  -5  -1  599.43   30.52
   2   5   1  623.48   30.82
   2   5   1  599.54   29.01
   2   5   1  590.55   28.87
   2  -5  -1  618.59   30.79
  -2   5  -1  555.46   29.43
   2   5   1  603.78   31.06
   2  -5  -1  633.11   29.37
  -2  -5   1  614.79   30.41
   3   5  -1  238.01   10.10
   3  -5   1  218.44   10.71
   3  -5   1  203.54    9.82
  -3  -5  -1  244.70   14.65
   3   5  -1  218.87    9.96
   3  -5   1  223.54   10.02
   3  -5   1  225.40   14.26
   3   5  -1  213.64    9.92
   3   5  -1  222.52   10.51
   3  -5   1  204.09   10.21
  -3  -5  -1  227.20   13.86
  -3   5   1  232.89   15.09
   3   5  -1  223.40    9.80
   3   5  -1  230.42   10.19
  -3  -5  -1  218.65   12.97
   3   5  -1  224.33   15.72
   3   5  -1  207.83    9.77
   3   5  -1  252.28   15.18
   3   5  -1  218.67    9.99
  -3   5   1  237.58   14.06
   3   5  -1  236.15   14.74
   3  -5   1  253.40   14.14
   3  -5   1  234.82   13.68
   3  -5   1  241.82   13.42
   3  -5   1  211.09    9.63
   3  -5   1  216.75   10.12
   3   5  -1  236.29   15.62
   3   5  -1  219.32    9.93
   3   5  -1  230.33   10.40
   3  -5   1  201.49    9.59
   3   5  -1  210.86    9.97
   3  -5   1  217.02    9.83
   3   5  -1  214.56    9.81
   3   5  -1  213.93   10.31
  -3  -5  -1  237.55   15.32
   3  -5   1  207.06   10.04
   3   5  -1  219.57   10.17
   3  -5   1  228.61   10.15
   3   5  -1  215.61    9.95
  -3   5   1  236.95   14.58
   3   5  -1  245.33   13.39
   3  -5   1  254.94   15.08
   3   5  -1  213.73    9.62
  -3   5  -1  246.26   14.21
   3  -5  -1  216.20   12.53
   3  -5  -1  225.26   10.30
   3   5   1  226.54   10.34
  -3  -5   1  239.86   14.46
   3  -5  -1  237.37   13.92
   3  -5  -1  221.99   10.09
  -3   5  -1  239.75   15.49
   3   5   1  236.41   15.13
   3   5   1  213.06    9.81
   3   5   1  206.08   10.02
  -3  -5   1  218.43   13.68
   3   5   1  211.80    9.93
   3   5   1  222.51    9.84
   3   5   1  217.36   10.06
   3   5   1  210.72    9.95
   3   5   1  224.91   10.27
   3   5   1  222.28   10.00
  -3   5  -1  233.57   14.20
   3   5   1  243.61   15.84
   3   5   1  207.08    9.96
   3  -5  -1  241.66   13.80
  -3   5  -1  215.76    9.86
   3  -5  -1  260.96   14.94
   3   5   1  220.66   10.23
   3  -5  -1  219.20    9.81
   3   5   1  229.09   10.65
   3   5   1  215.49    9.98
   3   5   1  214.58    9.65
   3  -5  -1  223.54   10.06
  -3  -5   1  228.35   14.48
   3  -5  -1  218.03   10.75
  -3   5  -1  227.99   13.59
   3  -5  -1  222.34   14.22
   3  -5  -1  213.43    9.92
   3  -5  -1  210.39    9.61
   3   5   1  236.65   14.03
   3  -5  -1  214.02    9.84
   3   5   1  239.06   10.51
   3  -5  -1  212.56   10.07
   3  -5  -1  217.47    9.47
   3   5   1  217.78   13.11
   3   5   1  233.70   10.20
   3   5   1  221.76   10.09
   3  -5  -1  213.87   10.14
   3   5   1  247.67   15.25
   4   5  -1  53.199   4.216
   4   5  -1  47.746   3.791
   4  -5   1  49.362   4.002
   4  -5   1  57.224   6.461
   4   5  -1  44.968   3.920
   4  -5   1  45.168   3.792
   4  -5   1  46.226   5.518
   4  -5   1  47.480   3.578
   4  -5   1  47.188   3.875
  -4  -5  -1  53.486   6.285
   4   5  -1  45.564   3.832
   4   5  -1  50.592   7.222
   4   5  -1  46.526   3.726
   4   5  -1  42.056   3.551
   4  -5   1  60.846   6.731
   4  -5   1  47.288   3.513
   4   5  -1  57.759   4.172
   4   5  -1  54.142   4.388
   4  -5   1  45.738   3.793
   4  -5   1  47.457   3.606
   4   5  -1  47.664   4.072
   4  -5   1  50.799   4.115
   4   5  -1  49.900   3.844
   4  -5   1  48.720   3.901
   4   5  -1  44.151   3.876
   4  -5   1  47.130   3.632
   4   5  -1  53.841   3.821
   4  -5   1  44.406   6.079
   4  -5   1  47.936   4.201
   4  -5   1  53.036   3.482
  -4   5   1  51.438   6.853
   4   5  -1  55.631   4.514
  -4   5   1  42.356   6.491
   4   5  -1  48.793   4.100
   4   5  -1  49.026   4.099
   4  -5   1  50.295   4.029
   4   5  -1  54.375   4.032
  -4   5   1  46.518   3.651
   4   5  -1  44.660   6.672
  -4  -5  -1  45.309   6.675
   4  -5   1  52.111   4.439
   4   5  -1  56.021   3.962
  -4  -5  -1  58.303   6.712
   4   5  -1  48.604   5.832
   4   5  -1  45.651   3.537
   4  -5   1  45.338   3.729
   4   5  -1  49.341   6.721
   4   5  -1  50.546   3.886
   4  -5   1  46.935   3.880
   4  -5   1  49.106   3.564
   4   5  -1  48.450   7.079
   4   5  -1  48.728   3.816
  -4   5   1  58.274   7.300
   4  -5   1  50.468   3.715
   4  -5   1  57.082   6.847
   4  -5   1  45.930   3.523
   4   5  -1  48.106   4.241
  -4   5  -1  43.481   3.695
   4   5   1  44.707   3.616
   4   5   1  53.607   4.084
   4  -5  -1  48.842   3.415
   4   5   1  52.313   4.139
   4  -5  -1  43.185   3.836
   4  -5  -1  50.906   4.177
   4  -5  -1  47.655   3.470
  -4   5  -1  55.104   7.466
   4   5   1  51.172   4.062
   4   5   1  47.530   5.584
  -4   5  -1  48.832   3.959
  -4  -5   1  51.345   6.298
   4  -5  -1  55.667   3.898
   4   5   1  53.477   6.580
   4   5   1  51.679   3.919
   4  -5  -1  51.172   3.938
   4   5   1  49.392   4.364
   4  -5  -1  49.486   3.945
   4  -5  -1  52.438   6.113
   4  -5  -1  45.990   3.973
   4   5   1  54.135   4.122
   4  -5  -1  50.171   3.913
   4  -5  -1  54.323   6.574
  -4   5  -1  44.188   6.301
   4   5   1  49.424   4.295
   4   5   1  54.809   3.973
   4   5   1  50.344   3.982
  -4   5  -1  58.929   6.318
   4  -5  -1  47.258   3.906
   4   5   1  55.965   4.422
   4  -5  -1  51.965   3.657
   4   5   1  48.100   3.742
   4  -5  -1  51.815   3.603
   4  -5  -1  52.565   6.455
   4   5   1  49.248   7.602
   4  -5  -1  52.114   4.329
   4   5   1  62.228   7.795
  -4   5  -1  42.329   3.485
   4  -5  -1  45.188   3.622
   4  -5  -1  50.243   3.995
   4   5   1  40.369   3.707
   4   5   1  49.683   4.322
   4   5   1  45.327   4.021
  -4   5  -1  53.740   6.826
   4  -5  -1  41.798   3.538
   4  -5  -1  43.802   4.010
   4  -5  -1  52.130   4.098
   4   5   1  54.805   4.330
   4   5   1  50.037   6.806
  -4  -5   1  48.477   6.195
   4   5   1  52.100   3.800
  -4  -5   1  47.911   6.300
   4   5   1  44.520   4.046
   4   5   1  54.591   4.289
   4  -5  -1  47.262   6.652
   4  -5  -1  50.120   3.719
   4   5   1  53.694   4.102
   5  -5   1  64.421   4.413
   5  -5   1  71.272   4.684
   5   5  -1  63.957   4.539
   5   5  -1  63.795   4.844
   5   5  -1  68.877   4.841
   5  -5   1  61.656   4.605
   5  -5   1  69.509   4.819
  -5   5   1  68.202   4.658
   5  -5   1  65.347   4.621
   5   5  -1  69.455   5.338
   5  -5   1  60.114   4.372
   5   5  -1  69.633   4.759
   5   5  -1  64.094   4.823
   5  -5   1  59.457   4.976
  -5   5   1  66.873   8.050
  -5   5   1  68.436   8.644
   5   5  -1  59.579   4.461
   5   5  -1  59.525   4.455
   5  -5   1  70.190   5.171
   5   5  -1  60.564   5.090
   5  -5   1  65.845   7.855
   5   5  -1  65.523   4.801
   5  -5   1  69.510   4.544
   5  -5   1  72.602   5.061
   5  -5   1  63.433   4.271
   5   5  -1  63.227   4.763
  -5  -5  -1  65.821   7.342
   5  -5   1  64.763   4.722
   5   5  -1  50.830   7.515
   5  -5   1  69.666   5.009
  -5  -5  -1  59.462   8.335
   5   5  -1  70.065   4.750
   5  -5   1  66.568   4.511
   5   5  -1  53.827   4.173
   5   5  -1  65.590   7.420
   5   5  -1  63.932   5.009
   5   5  -1  58.848   4.788
   5  -5   1  62.967   4.326
   5   5  -1  68.000   4.701
   5   5  -1  65.685   5.386
   5   5  -1  67.353   8.424
   5  -5   1  66.359   7.663
   5   5  -1  64.012   4.817
   5  -5   1  55.026   4.487
  -5  -5  -1  63.796   7.646
   5  -5   1  68.853   4.859
   5  -5   1  67.856   4.572
   5   5  -1  58.158   4.471
   5   5  -1  69.526   8.691
   5  -5   1  73.435   8.502
  -5   5   1  69.838   8.577
   5  -5   1  60.692   5.268
   5  -5   1  72.408   8.426
   5  -5  -1  63.538   5.171
   5   5   1  65.392   8.537
   5   5   1  65.243   5.102
   5   5   1  55.919   7.901
   5  -5  -1  68.113   4.352
   5   5   1  70.121   4.829
   5   5   1  61.024   5.298
  -5   5  -1  66.502   4.436
   5  -5  -1  57.796   7.695
   5  -5  -1  68.952   8.427
   5   5   1  77.778   8.133
   5   5   1  60.670   4.795
   5   5   1  57.345   8.686
   5   5   1  62.862   5.125
   5  -5  -1  74.454   4.843
   5  -5  -1  69.552   4.592
   5  -5  -1  71.131   4.453
   5  -5  -1  63.814   4.313
   5  -5  -1  59.613   4.403
   5  -5  -1  66.952   4.891
   5   5   1  70.182   4.908
   5   5   1  64.372   4.812
   5  -5  -1  58.791   4.566
  -5   5  -1  66.872   8.994
   5  -5  -1  67.585   5.123
  -5  -5   1  60.975   8.034
  -5   5  -1  73.080   8.591
   5   5   1  62.867   4.960
   5  -5  -1  67.920   4.713
  -5  -5   1  68.255   8.082
   5  -5  -1  58.517   7.932
   5   5   1  73.306   5.043
   5   5   1  61.173   4.891
   5  -5  -1  62.568   4.712
   5   5   1  68.460   4.913
   5  -5  -1  59.750   4.557
   5  -5  -1  64.174   4.597
   5  -5  -1  63.296   4.520
   5   5   1  61.172   4.724
   5   5   1  65.529   4.655
   5  -5  -1  63.348   4.556
   5   5   1  61.621   4.580
   5   5   1  62.081   4.958
   5  -5  -1  75.071   5.179
   5  -5  -1  68.761   4.572
   5   5   1  65.182   4.801
   5  -5  -1  70.565   4.491
  -5   5  -1  72.859   8.651
   5  -5  -1  59.738   7.135
   5   5   1  64.899   5.116
   5   5   1  71.910   5.017
   5  -5  -1  69.489   5.652
   5   5   1  64.941   4.673
   6  -5   1  42.409   3.953
  -6   5   1  33.936   7.935
   6  -5   1  35.093   3.889
  -6   5   1  41.274   7.033
   6  -5   1  33.029   3.652
   6  -5   1  31.654   6.769
   6   5  -1  30.714   3.495
   6   5  -1  42.592   4.499
   6  -5   1  42.239   4.112
   6   5  -1  37.018   3.651
   6  -5   1  37.305   3.501
   6  -5   1  34.487   3.835
   6   5  -1  36.919   3.807
  -6  -5  -1  28.572   6.293
   6   5  -1  36.499   7.164
   6  -5   1  43.136   3.971
   6  -5   1  32.405   3.876
   6  -5   1  37.594   3.594
   6  -5   1  39.228   6.518
   6   5  -1  32.581   3.949
   6  -5   1  35.236   4.352
   6   5  -1  39.774   3.694
   6   5  -1  37.789   4.156
   6  -5   1  42.755   3.771
   6   5  -1  37.687   3.672
   6   5  -1  28.062   6.776
   6  -5   1  26.031   6.400
   6   5  -1  38.832   4.244
   6   5  -1  36.716   3.657
   6  -5   1  42.057   3.877
   6  -5   1  41.283   3.451
   6   5  -1  33.494   3.661
   6  -5   1  42.296   3.965
   6  -5   1  42.125   4.119
   6  -5   1  30.436   6.868
   6   5  -1  35.593   3.855
   6   5  -1  33.807   3.747
   6   5  -1  43.246   3.957
  -6   5   1  41.426   7.969
   6   5  -1  32.928   7.926
   6   5  -1  35.683   3.901
  -6   5   1  36.346   3.893
   6  -5   1  43.473   4.078
   6  -5   1  34.361   3.560
   6   5  -1  42.027   4.310
  -6  -5  -1  26.483   6.994
   6  -5   1  30.747   3.379
   6  -5   1  39.644   3.659
  -6   5  -1  38.674   3.692
   6   5   1  36.385   4.173
   6  -5  -1  28.816   6.707
   6  -5  -1  36.628   3.576
   6  -5  -1  37.201   3.814
  -6   5  -1  30.539   7.604
  -6  -5   1  24.065   6.253
   6   5   1  39.374   3.679
   6  -5  -1  38.746   4.168
   6   5   1  31.702   7.914
   6  -5  -1  38.067   7.218
   6   5   1  36.191   3.862
  -6   5  -1  43.386   3.635
   6   5   1  42.299   3.732
  -6  -5   1  15.135   6.914
   6   5   1  44.464   4.063
   6   5   1  37.260   3.966
   6   5   1  36.875   3.919
   6   5   1  36.411   3.753
   6   5   1  30.504   7.060
   6  -5  -1  36.476   3.705
   6  -5  -1  36.065   3.700
   6   5   1  36.562   4.211
   6  -5  -1  39.572   3.733
   6  -5  -1  45.087   3.885
  -6   5  -1  41.149   7.063
   6   5   1  32.351   4.085
   6  -5  -1  37.496   3.972
  -6   5  -1  40.183   8.080
   6   5   1  36.800   3.856
   6  -5  -1  37.432   3.742
   6  -5  -1  40.633   3.834
   6  -5  -1  38.960   3.933
   6   5   1  40.760   3.970
   6  -5  -1  26.629   6.351
   6  -5  -1  38.269   4.019
   6   5   1  31.935   3.919
   6  -5  -1  35.012   3.922
   6  -5  -1  41.411   3.399
   6  -5  -1  37.963   3.928
   6   5   1  24.720   6.108
   6  -5  -1  41.541   4.469
   6   5   1  32.513   4.049
   6  -5  -1  35.381   3.632
   6  -5  -1  36.878   3.626
   6   5   1  31.925   3.489
   6   5   1  39.010   3.917
   6   5   1  37.246   3.700
   6  -5  -1  41.819   3.820
   7  -5   1  15.006   2.943
   7  -5   1  8.9508  3.2491
   7   5  -1  13.165   3.291
   7   5  -1  9.1434  3.0016
   7   5  -1  11.052   3.248
   7   5  -1  11.905   3.188
   7  -5   1  12.388   3.031
   7  -5   1  8.1855  3.3840
   7  -5   1  8.5614  2.8007
   7   5  -1  1.2972  2.3365
   7   5  -1 -0.6130  2.0560
   7  -5   1  14.784   2.862
   7  -5   1  8.7521  2.8450
   7  -5   1  8.2652  3.0835
   7  -5   1  9.4883  3.1304
   7  -5   1  9.2800  2.6634
   7  -5   1  4.8965  2.7607
   7   5  -1  9.5291  2.9721
   7  -5   1  13.148   3.097
   7  -5   1  8.3683  2.9964
   7   5  -1  14.712   2.981
   7   5  -1  9.0595  3.2776
   7  -5   1  9.8573  2.6349
   7   5  -1  7.3185  2.8709
   7  -5   1  12.483   2.805
   7   5  -1  12.011   3.543
   7   5  -1  10.513   3.100
   7   5  -1  9.4997  3.2005
   7   5  -1  22.843   3.939
   7  -5   1  11.060   2.860
  -7   5   1  11.606   3.020
   7  -5   1  13.460   3.108
   7   5  -1  9.5878  3.0826
   7   5   1  12.821   3.333
   7  -5  -1  10.275   2.719
   7  -5  -1  8.8706  2.5984
   7   5   1  11.072   3.140
   7  -5  -1  5.1526  2.8195
   7   5   1  9.6973  3.2746
   7   5   1  12.421   3.397
   7  -5  -1  11.757   2.626
   7   5   1  13.267   3.072
   7   5   1  11.816   3.085
   7  -5  -1  7.8464  2.4848
   7  -5  -1  5.0160  2.8991
   7   5   1  11.492   3.313
   7   5   1  8.7118  2.8846
   7   5   1  8.8582  3.1120
   7   5   1  6.5778  2.9856
   7   5   1  8.6312  3.1892
   7  -5  -1  6.0601  2.8121
   7  -5  -1  8.7465  3.3205
   7  -5  -1  6.8372  2.6831
   7  -5  -1  9.8287  2.8434
   7  -5  -1  7.0359  2.5321
   7  -5  -1  12.116   2.708
   7   5   1  9.2668  3.3998
   7  -5  -1  9.7220  2.4756
   7  -5  -1  7.4460  2.4797
   7  -5  -1  9.4812  3.1041
   7  -5  -1  9.4675  2.7475
   7   5   1  10.680   3.277
   7   5   1  5.6225  3.0259
   7   5   1  6.6998  2.8266
   7  -5  -1  8.7220  3.1498
  -7   5  -1  6.8151  2.5544
   8  -5   1  25.292   3.638
   8  -5   1  20.200   3.451
   8  -5   1  24.837   3.063
   8  -5   1  22.062   3.314
   8   5  -1  21.086   3.414
   8  -5   1  32.366   3.391
   8   5  -1  16.280   3.514
   8  -5   1  21.810   2.765
   8   5  -1  39.281   3.882
   8   5  -1  22.374   3.394
   8   5  -1  28.573   3.735
   8  -5   1  27.878   3.382
   8   5  -1  15.486   3.596
   8  -5   1  19.659   3.286
   8  -5   1  29.803   3.457
   8  -5   1  22.514   3.398
   8  -5   1  21.300   3.197
   8  -5   1  25.957   3.728
   8  -5   1  22.909   3.257
   8  -5   1  24.632   3.136
   8   5  -1  21.263   3.600
   8  -5   1  23.082   3.633
  -8   5   1  30.499   3.810
   8   5  -1  13.776   3.258
   8  -5  -1  23.438   3.579
   8   5   1  15.528   3.693
   8   5   1  25.217   3.493
   8   5   1  17.157   3.629
   8  -5  -1  28.368   3.271
   8  -5  -1  26.975   3.326
   8   5   1  23.324   3.295
   8   5   1  22.047   3.644
   8  -5  -1  22.289   3.258
   8  -5  -1  23.924   3.273
   8   5   1  22.484   3.403
   8  -5  -1  26.948   3.517
   8  -5  -1  24.970   3.711
   8   5   1  36.838   3.869
  -8   5  -1  39.151   3.914
   8   5   1  24.209   3.541
   8   5   1  23.367   3.594
   8  -5  -1  30.740   3.493
   8  -5  -1  19.893   3.043
   8  -5  -1  24.383   3.481
   8   5   1  18.828   3.248
   8  -5  -1  22.130   3.024
   8  -5  -1  22.569   3.255
   8  -5  -1  27.716   3.456
   8  -5  -1  25.784   3.126
   8   5   1  19.454   3.353
   8  -5  -1  17.496   3.387
   9  -5   1  12.897   2.627
   9  -5   1  15.428   2.781
   9  -5   1  12.892   2.664
   9  -5   1  12.315   2.704
   9  -5   1  12.536   3.225
   9  -5   1  13.698   2.129
   9  -5   1  14.676   2.418
   9  -5   1  11.789   2.439
   9  -5   1  16.070   2.543
   9  -5   1  16.532   2.642
   9  -5   1  10.782   2.389
   9  -5   1  12.164   2.207
   9  -5   1  15.127   2.543
   9   5   1  13.460   2.516
   9  -5  -1  11.745   2.478
   9  -5  -1  11.693   2.140
   9  -5  -1  14.939   2.508
   9  -5  -1  16.521   2.704
  -9   5  -1  10.348   2.775
   9  -5  -1  19.840   2.419
   9  -5  -1  18.485   2.573
   9  -5  -1  12.293   2.448
   9   5   1  12.454   2.617
   9  -5  -1  15.784   2.334
   9   5   1  9.8884  2.4584
   9  -5  -1  17.276   2.561
  -9   5  -1  11.491   2.422
   9  -5  -1  17.794   2.823
   9  -5  -1  15.622   2.575
   9  -5  -1  17.236   2.621
   0  -6  -1  87.028   7.578
   0   6  -1  77.195   7.718
   0  -6   1  82.857   7.473
   0  -6   1  81.140   6.838
   0   6  -1  85.386   8.702
   0  -6  -1  89.854   6.876
   0   6   1  77.283   7.245
   0  -6  -1  84.004   7.276
   0   6   1  77.754   7.284
   0  -6  -1  86.389   7.366
   0  -6   1  79.614   6.998
   0  -6  -1  81.765   6.997
   0   6  -1  79.873   7.098
   0  -6   1  93.385   7.786
   0   6   1  80.850   7.955
   0   6   1  82.301   7.532
   0   6  -1  81.532   7.174
   0   6   1  78.563   7.656
   0   6  -1  85.157   7.279
   0  -6   1  78.778   6.901
  -1   6   1  124.26    6.74
   1   6  -1  125.21    6.68
   1   6  -1  122.61    6.41
   1  -6   1  141.99    9.87
   1   6  -1  123.76    6.34
   1   6  -1  152.71   11.31
   1  -6   1  147.88    9.84
  -1   6   1  134.94   10.59
   1  -6   1  116.30    6.07
  -1   6   1  122.85    8.82
   1  -6   1  120.94    6.19
  -1   6   1  141.13   10.16
   1   6  -1  117.49    6.36
   1   6  -1  125.03    6.38
   1   6  -1  124.29   10.27
  -1  -6  -1  137.31    9.25
  -1   6   1  140.92    9.90
  -1  -6  -1  147.52   10.17
  -1  -6  -1  132.07    9.85
   1   6  -1  129.86    6.53
   1  -6   1  141.62    9.83
   1   6  -1  133.36    9.55
  -1   6   1  136.78    9.34
  -1   6   1  127.89    6.56
   1  -6   1  126.15    8.87
   1  -6   1  135.12    8.61
   1   6  -1  129.91    6.55
   1   6  -1  138.23   10.51
   1   6  -1  139.53    9.90
   1   6  -1  129.35    8.76
   1  -6   1  129.97    6.49
  -1  -6  -1  141.81   10.20
   1   6   1  120.15    6.53
   1   6   1  140.71    6.86
  -1   6  -1  130.45    7.04
   1  -6  -1  126.32    6.46
  -1  -6   1  129.31    8.76
   1  -6  -1  126.83    6.14
  -1   6  -1  134.74    9.46
   1  -6  -1  117.41    6.29
  -1  -6   1  146.12    9.86
  -1   6  -1  133.37    8.90
   1  -6  -1  126.90    8.32
   1   6   1  142.16   11.02
  -1  -6   1  135.86   10.03
  -1   6  -1  122.49    6.44
  -1   6  -1  123.14    6.44
  -1  -6   1  141.37    9.92
  -1   6  -1  144.92   10.04
   1  -6  -1  130.87    9.61
   1   6   1  144.09    9.92
   1   6   1  127.71    6.52
   1   6   1  124.61    7.03
   1   6   1  131.31    9.61
   1   6   1  130.18    6.52
  -1   6  -1  145.99   10.92
   1  -6  -1  137.99    9.28
  -1   6  -1  138.21    9.68
   1  -6  -1  136.79    9.73
   1  -6  -1  122.62    8.80
   1   6   1  140.15   10.51
   1  -6  -1  135.22    9.35
   1   6   1  147.98   10.17
  -2  -6  -1  327.63   17.83
   2  -6   1  319.60   17.79
   2   6  -1  294.17   12.71
   2  -6   1  296.09   17.42
   2   6  -1  279.90   12.30
  -2   6   1  296.57   16.09
  -2   6   1  295.39   13.05
   2  -6   1  306.78   17.02
   2   6  -1  294.69   12.86
   2   6  -1  300.67   18.60
  -2   6   1  289.99   16.41
  -2   6   1  285.53   12.50
   2   6  -1  265.98   12.10
   2   6  -1  288.67   12.60
   2   6  -1  321.48   18.12
  -2  -6  -1  314.19   16.71
   2  -6   1  279.11   12.56
   2   6  -1  299.19   18.12
   2  -6   1  310.25   16.52
   2  -6   1  286.40   12.01
   2  -6   1  276.39   12.72
   2   6  -1  285.99   12.54
   2   6  -1  282.03   12.50
   2   6  -1  287.58   12.02
   2  -6   1  292.26   12.25
  -2  -6  -1  326.84   17.62
   2   6  -1  295.03   16.45
   2   6  -1  272.62   12.85
   2   6  -1  270.39   12.52
   2  -6   1  264.75   12.06
   2   6  -1  278.65   12.53
   2   6  -1  289.33   12.40
   2   6  -1  288.25   13.14
   2  -6   1  283.45   12.25
  -2   6   1  305.67   18.58
  -2   6   1  304.30   17.17
   2  -6   1  280.47   13.36
   2  -6   1  287.83   15.73
   2   6  -1  289.24   12.59
  -2   6   1  278.37   12.39
   2   6  -1  289.62   12.29
   2   6  -1  289.08   12.51
   2   6  -1  277.97   12.37
   2   6  -1  296.85   12.85
  -2  -6  -1  308.82   18.45
   2   6  -1  279.61   12.70
   2  -6   1  267.94   12.39
   2   6  -1  312.68   19.37
  -2   6   1  275.71   12.59
   2  -6   1  267.52   12.39
   2   6  -1  285.09   12.50
  -2   6   1  302.28   17.62
   2   6   1  281.16   12.09
   2  -6  -1  279.90   12.09
   2  -6  -1  279.67   12.33
   2   6   1  341.32   19.89
  -2   6  -1  296.29   16.92
   2  -6  -1  297.07   16.43
   2   6   1  307.52   18.10
   2  -6  -1  327.94   17.54
   2   6   1  286.32   12.58
  -2  -6   1  315.88   17.81
   2   6   1  282.16   12.48
   2   6   1  289.40   12.82
   2   6   1  283.19   12.61
  -2   6  -1  281.91   13.12
   2  -6  -1  285.04   16.15
   2   6   1  281.82   12.49
  -2   6  -1  280.59   12.52
   2   6   1  295.15   12.96
   2   6   1  289.62   12.53
   2   6   1  280.76   16.18
  -2   6  -1  281.06   16.67
   2  -6  -1  283.94   11.99
  -2   6  -1  288.00   15.71
  -2   6  -1  281.90   11.91
  -2   6  -1  310.88   18.97
   2   6   1  295.57   17.91
   2   6   1  321.18   16.99
  -2  -6   1  297.75   17.27
   2   6   1  273.22   12.91
  -2   6  -1  312.15   17.19
  -2  -6   1  307.92   17.64
   2  -6  -1  304.95   17.54
   2   6   1  285.16   12.34
   2   6   1  298.38   13.27
   2   6   1  296.28   12.89
   2   6   1  295.06   12.50
  -2   6  -1  285.77   12.45
   2   6   1  283.32   12.53
   2  -6  -1  287.75   12.76
   2   6   1  295.39   12.62
   2  -6  -1  291.13   17.36
   2  -6  -1  277.13   12.53
   2   6   1  291.10   12.58
   2  -6  -1  286.86   12.21
   2   6   1  281.59   12.32
   2  -6  -1  279.63   12.47
   2  -6  -1  283.23   12.48
   2  -6  -1  273.28   12.37
   2   6   1  287.95   12.57
   2   6   1  285.36   12.64
   3   6  -1  357.60   19.33
   3  -6   1  352.77   15.01
   3   6  -1  336.70   14.70
   3   6  -1  292.92   15.11
   3  -6   1  365.05   20.77
   3  -6   1  363.62   19.86
   3   6  -1  350.35   22.24
   3   6  -1  339.81   14.69
   3   6  -1  349.77   15.58
   3  -6   1  320.65   14.18
   3   6  -1  349.91   14.64
   3  -6   1  322.33   14.40
  -3   6   1  358.58   20.39
  -3   6   1  344.13   14.70
   3   6  -1  360.26   14.46
   3   6  -1  312.44   14.58
  -3   6   1  333.87   14.57
  -3   6   1  309.03   13.84
   3   6  -1  331.24   14.77
   3   6  -1  354.82   20.84
   3  -6   1  347.78   15.12
  -3  -6  -1  299.94   14.48
  -3   6   1  341.98   19.34
   3   6  -1  361.40   15.14
   3  -6   1  339.33   14.62
  -3  -6  -1  365.83   21.83
   3  -6   1  320.55   13.88
   3  -6   1  335.18   14.11
   3  -6   1  344.00   14.41
   3  -6   1  375.62   18.90
   3  -6   1  319.90   14.20
   3  -6   1  317.06   14.44
  -3  -6  -1  393.05   21.04
   3   6  -1  334.79   14.24
   3   6  -1  323.60   14.74
   3  -6   1  332.33   14.34
  -3  -6  -1  359.07   20.08
  -3  -6  -1  338.45   19.08
   3  -6   1  374.27   14.95
  -3   6   1  359.65   15.48
   3   6  -1  339.72   14.77
   3   6  -1  352.84   14.83
   3  -6   1  338.29   14.73
   3   6  -1  349.35   14.86
   3   6  -1  343.51   14.60
   3  -6   1  338.77   14.39
  -3   6   1  362.73   21.66
   3   6  -1  364.03   21.35
   3   6  -1  384.33   22.26
   3  -6   1  338.77   14.78
   3  -6   1  336.17   15.78
   3   6  -1  350.68   14.87
   3   6  -1  347.17   14.84
   3  -6   1  360.47   19.60
   3   6  -1  347.63   14.17
   3   6  -1  350.70   14.71
   3  -6   1  331.79   14.79
   3  -6   1  345.14   14.79
   3  -6   1  337.35   14.67
  -3   6   1  367.94   20.63
   3   6  -1  343.90   15.10
   3  -6   1  348.67   20.91
   3   6  -1  349.09   15.19
   3   6   1  363.35   15.36
   3   6   1  363.82   14.63
   3   6   1  383.51   20.19
   3   6   1  348.44   15.79
   3   6   1  341.18   14.67
   3  -6  -1  332.25   14.07
  -3   6  -1  338.93   14.64
  -3  -6   1  356.05   19.97
  -3   6  -1  335.68   14.00
   3   6   1  335.81   14.85
   3   6   1  364.04   15.22
   3   6   1  351.63   14.84
  -3   6  -1  324.16   14.61
   3  -6  -1  346.81   14.82
   3  -6  -1  339.00   14.77
   3   6   1  345.88   15.44
   3   6   1  345.90   14.87
   3   6   1  364.39   22.39
   3  -6  -1  370.08   20.12
   3   6   1  334.75   14.64
   3  -6  -1  345.19   14.45
   3   6   1  356.34   14.92
   3  -6  -1  339.82   14.49
   3  -6  -1  330.04   14.25
   3   6   1  340.42   14.18
   3   6   1  339.46   14.20
  -3   6  -1  318.24   14.45
   3  -6  -1  343.59   15.07
   3  -6  -1  317.34   14.50
   3  -6  -1  349.43   14.66
   3   6   1  345.98   15.04
   3  -6  -1  324.14   13.92
   3   6   1  335.71   14.78
   3  -6  -1  376.84   20.81
   3  -6  -1  339.17   14.32
   3  -6  -1  333.79   14.86
   3   6   1  349.45   14.77
   3   6   1  346.92   14.88
  -3   6  -1  311.97   19.18
   3   6   1  332.29   15.60
   3  -6  -1  352.26   14.78
  -3   6  -1  333.80   21.74
   3  -6  -1  347.93   15.79
  -3  -6   1  387.46   21.14
  -3   6  -1  348.39   19.82
   3  -6  -1  330.14   14.76
  -3  -6   1  379.80   20.84
   3  -6  -1  328.41   14.32
   3   6   1  347.14   21.17
   3   6   1  354.95   14.96
   3  -6  -1  365.65   20.72
   3  -6  -1  322.39   14.67
   3  -6  -1  333.34   14.60
   3   6   1  340.25   20.59
   3  -6  -1  335.35   14.47
   3   6   1  360.98   14.80
   3  -6  -1  384.63   19.80
  -3   6  -1  337.81   20.14
   3   6   1  346.53   18.76
   3   6   1  353.05   14.66
   4  -6   1  2.7129  3.2885
   4   6  -1 -0.6036  2.0876
   4   6  -1  -1.208   4.666
   4  -6   1  5.2014  2.0878
   4  -6   1  0.4551  3.2601
   4   6  -1  -1.418   4.703
   4  -6   1  1.5051  3.4805
   4   6  -1  1.2622  2.2832
   4   6  -1  1.9081  1.9815
   4   6  -1  -1.898   2.060
   4  -6   1  5.7250  1.8572
  -4   6   1  1.4602  3.5672
   4  -6   1  3.0538  2.1938
   4  -6   1  2.9156  2.0498
  -4   6   1  6.2193  4.8303
  -4   6   1  4.4746  4.2467
  -4   6   1  0.7014  4.4405
   4  -6   1  5.1252  2.5015
   4   6  -1  12.036   2.475
   4   6  -1  1.9668  1.9910
   4   6  -1  3.2041  2.3926
   4  -6   1  2.6111  2.2389
   4  -6   1  0.8723  2.2397
   4  -6   1  2.7637  2.3011
   4  -6   1  2.1358  1.7627
   4  -6   1  2.4307  2.2863
   4  -6   1  3.7861  1.6065
  -4  -6  -1  0.0024  3.0176
   4  -6   1  4.1473  2.2083
   4   6  -1  1.9039  2.0532
   4   6  -1 -0.9030  2.2988
   4   6  -1  0.1906  2.2369
   4   6  -1  5.2610  4.4434
  -4   6   1  2.9519  2.0814
   4   6  -1  3.9535  2.2259
   4   6  -1  2.0356  2.0042
  -4   6   1  5.2899  2.8667
   4  -6   1  5.7534  2.1589
  -4  -6  -1 -0.0118  3.1023
   4  -6   1  4.1013  3.9477
   4  -6   1 -0.1182  1.6253
   4   6  -1  1.8075  2.6147
   4   6  -1  3.7420  2.3455
   4  -6   1  2.4321  1.5119
   4   6  -1  3.0504  1.9342
   4  -6   1  1.2503  2.4842
   4   6  -1  1.6692  3.4008
   4   6  -1  3.6614  2.0982
   4  -6   1  2.5634  1.7218
   4   6  -1  1.5669  2.0631
  -4   6   1  5.3707  2.4692
   4  -6   1  1.9513  3.5365
   4   6  -1  6.0128  2.4855
   4   6  -1  4.3504  2.0688
  -4  -6  -1  2.2202  3.7649
   4  -6   1  -1.601   1.618
   4   6  -1  0.7738  2.0431
   4   6  -1  2.3072  2.6308
   4  -6   1  4.8760  1.7441
   4   6   1  2.4588  4.2716
   4   6   1  3.5553  2.4754
   4   6   1  0.7027  3.6585
  -4   6  -1  1.9800  3.9929
  -4   6  -1  3.4132  2.1774
   4  -6  -1  0.9689  1.8259
   4   6   1  1.1261  2.1761
   4  -6  -1  9.3578  4.2848
  -4   6  -1  -2.267   3.719
   4   6   1  3.7914  2.4363
   4   6   1  2.9069  2.1610
   4  -6  -1  3.0054  3.5066
  -4   6  -1  4.2137  3.9568
   4  -6  -1  1.7137  1.8133
   4  -6  -1  2.9060  1.9694
   4  -6  -1  1.5217  2.3629
   4   6   1  3.7764  2.5552
   4  -6  -1  0.9208  1.9069
   4  -6  -1  4.4756  1.8742
   4   6   1  1.9567  2.0546
   4   6   1  14.135   2.826
   4  -6  -1  4.3382  1.8429
   4  -6  -1  4.4900  1.9862
  -4  -6   1  3.2883  3.9662
  -4  -6   1  2.1425  3.9425
   4  -6  -1  4.5022  2.4601
   4  -6  -1  3.1430  2.0433
   4   6   1  2.3720  1.8716
   4   6   1  5.0616  2.2654
   4  -6  -1  6.0861  1.6681
   4   6   1  6.2212  1.9918
   4   6   1  1.9670  2.2582
   4   6   1  6.0476  2.7268
   4   6   1  3.4816  2.8910
   4   6   1  2.1246  2.2712
   4   6   1  0.5479  2.0170
   4  -6  -1  3.2257  3.3220
   4   6   1  -2.352   3.686
  -4   6  -1  4.0188  2.2789
   4   6   1  2.8314  4.1274
   4  -6  -1  1.5247  3.3345
   4   6   1  6.0252  2.2865
   4  -6  -1 -0.4697  2.0831
   4   6   1  2.4564  1.9981
   4  -6  -1  3.4008  2.2971
   4  -6  -1  4.6720  1.7997
   4   6   1  2.7991  2.0588
   4  -6  -1  3.7819  2.3563
   4  -6  -1  7.2694  2.1816
  -4  -6   1  6.8716  3.8559
  -4   6  -1  3.8186  2.5311
   4   6   1  0.3010  2.0767
   4  -6  -1  2.8899  2.1449
   4   6   1  4.0333  2.3686
   4  -6  -1  5.0519  1.8405
   5   6  -1  79.207   5.082
   5   6  -1  46.552   4.419
   5  -6   1  55.986   4.588
  -5   6   1  49.158   8.260
   5   6  -1  85.465   5.730
  -5   6   1  58.127   8.188
   5  -6   1  58.521   5.017
   5   6  -1  52.407   4.399
   5  -6   1  56.423   4.557
   5  -6   1  55.132   4.547
   5   6  -1  54.005   4.421
   5  -6   1  49.755   3.987
   5  -6   1  51.846   4.416
   5   6  -1  53.153   8.799
   5   6  -1  36.098   7.806
   5   6  -1  56.921   5.044
   5   6  -1  62.350   4.710
  -5   6   1  59.519   5.023
   5  -6   1  54.059   4.271
   5   6  -1  41.029   4.161
   5   6  -1  48.770   4.700
   5  -6   1  57.026   4.784
   5   6  -1  51.514   4.525
   5   6  -1  51.498   4.511
   5   6  -1  50.010   4.239
   5   6  -1  54.873   4.517
   5  -6   1  51.140   4.413
   5  -6   1  51.750   7.145
   5  -6   1  54.871   4.233
  -5   6   1  50.518   4.167
   5  -6   1  49.323   3.935
   5   6  -1  51.903   4.421
   5  -6   1  54.194   8.247
  -5  -6  -1  53.830   7.442
  -5   6   1  56.544   7.791
   5  -6   1  53.617   4.426
  -5  -6  -1  56.212   8.339
   5   6  -1  58.880   4.836
  -5  -6  -1  41.059   7.072
   5   6  -1  58.807   4.949
   5  -6   1  59.810   5.109
  -5   6   1  62.833   9.214
   5  -6   1  45.211   7.247
   5   6  -1  60.920   4.789
   5   6  -1  57.628   4.680
  -5   6   1  54.720   4.626
   5  -6   1  53.911   4.763
   5   6  -1  49.578   9.057
   5   6  -1  57.129   4.718
  -5   6  -1  45.929   7.718
   5   6   1  58.913   8.997
   5  -6  -1  64.882   4.895
   5  -6  -1  43.763   7.156
   5  -6  -1  79.499   5.459
   5  -6  -1  51.552   4.554
   5   6   1  50.750   4.432
   5   6   1  53.079   4.398
  -5   6  -1  51.554   7.558
   5   6   1  45.604   4.157
   5  -6  -1  55.362   4.900
   5  -6  -1  49.158   7.594
   5   6   1  59.231   4.962
   5   6   1  56.503   4.796
   5   6   1  54.973   4.997
   5  -6  -1  52.289   4.452
   5  -6  -1  61.517   4.610
   5  -6  -1  57.630   4.382
   5  -6  -1  36.459   6.577
   5   6   1  53.884   4.500
   5  -6  -1  59.992   5.260
   5   6   1  48.901   4.643
   5  -6  -1  58.678   4.860
   5  -6  -1  46.703   7.775
   5   6   1  64.399   5.189
  -5   6  -1  55.166   4.503
   5  -6  -1  55.980   4.288
   5   6   1  54.899   4.621
   5   6   1  56.692   4.622
  -5  -6   1  44.255   7.251
   5   6   1  54.568   4.792
   5  -6  -1  52.679   4.290
  -5   6  -1  50.955   4.168
   5   6   1  56.906   4.437
  -5   6  -1  48.556   8.291
  -5  -6   1  45.206   7.849
   5   6   1  49.162   4.160
  -5   6  -1  54.403   4.547
   5  -6  -1  83.734   5.229
   5  -6  -1  49.679   4.301
   5   6   1  60.462   5.007
  -5  -6   1  43.723   7.436
   5   6   1  56.566   4.743
   5  -6  -1  51.036   4.598
   5   6   1  59.027   5.021
   5   6   1  57.832   5.072
   5  -6  -1  66.759   4.506
   5  -6  -1  61.068   5.120
   5  -6  -1  49.994   4.211
   5   6   1  47.910   7.743
   5   6   1  60.508   8.099
   5   6   1  52.826   4.611
   5   6   1  55.235   4.556
   5   6   1  53.451   8.551
   5  -6  -1  54.530   4.261
   6  -6   1  6.6126  4.9740
   6  -6   1  3.1848  2.7495
   6   6  -1  -2.078   2.892
   6   6  -1  6.1957  2.6586
   6   6  -1  0.3782  2.2617
   6   6  -1  1.3416  2.6398
  -6   6   1  1.8553  5.6501
   6  -6   1  5.9852  2.2355
   6   6  -1  3.9272  3.0886
   6  -6   1  7.0026  2.7205
   6  -6   1  7.1548  2.7320
   6  -6   1  4.1138  2.6329
   6   6  -1  3.0730  2.4527
  -6  -6  -1  6.5388  5.8626
   6   6  -1  3.7726  2.3927
   6  -6   1  4.7703  2.1994
   6   6  -1  7.0950  2.8221
   6   6  -1  5.1264  3.0539
   6  -6   1  4.5791  2.3302
   6  -6   1  1.6074  2.7468
   6   6  -1  4.3229  2.8599
   6   6  -1  2.9544  2.8131
   6   6  -1  3.8790  2.6998
  -6  -6  -1  1.0963  5.2025
  -6   6   1  4.7294  2.6611
   6   6  -1  4.0292  6.8005
  -6   6   1  4.0188  5.6523
   6   6  -1  0.4638  6.0082
   6  -6   1  3.8400  2.7044
  -6  -6  -1  0.7560  5.2676
   6  -6   1  3.1493  2.5330
   6  -6   1  5.4297  2.3900
   6   6  -1  0.6384  2.4731
  -6   6   1  4.1792  3.5521
  -6   6   1  5.1568  6.7074
   6  -6   1  6.0476  6.1947
   6  -6   1  4.2180  2.8021
   6  -6   1  4.8804  2.4473
   6   6  -1  4.5672  3.1317
   6  -6   1  2.1572  2.3123
   6  -6   1  4.5582  5.4861
   6   6  -1  7.8058  6.5739
   6   6  -1  11.547   3.291
   6  -6   1 -0.2540  3.1427
   6   6  -1  5.3280  2.9707
   6  -6   1  5.3635  2.4554
   6   6  -1  4.7327  2.8557
   6  -6   1  3.1909  2.5107
   6  -6  -1  9.5955  3.4834
   6   6   1  10.627   3.485
   6  -6  -1  4.4267  2.4313
   6  -6  -1  2.5099  2.2308
  -6   6  -1  6.6154  5.5345
   6  -6  -1  2.2338  2.1626
   6  -6  -1  6.7353  2.8738
   6  -6  -1  2.6837  2.5397
   6  -6  -1  3.7971  2.3622
   6   6   1  5.7220  3.0962
   6   6   1  0.1567  2.5892
   6  -6  -1  8.4015  5.8684
   6   6   1  6.1377  2.7972
   6   6   1  6.5458  3.1721
   6   6   1  9.8807  3.3473
   6  -6  -1  6.4942  2.7601
  -6   6  -1  7.2848  2.7019
   6  -6  -1  7.1301  2.7072
   6   6   1  5.4993  2.8862
   6   6   1  -3.607   5.341
  -6  -6   1  7.6128  5.6960
   6   6   1  3.3797  2.9442
  -6   6  -1  5.1040  6.6429
   6   6   1  5.6876  2.7460
  -6   6  -1  8.5319  2.9568
   6  -6  -1  8.5316  2.5309
   6   6   1  6.6013  3.2739
  -6  -6   1  9.1126  5.9463
   6   6   1  9.5647  3.3315
   6  -6  -1  6.9275  2.6247
   6  -6  -1  4.2384  2.5553
   6  -6  -1  5.0160  2.8698
   6  -6  -1  6.2362  4.7815
   6   6   1  3.2761  2.6652
   6   6   1  2.5418  2.1100
  -6   6  -1  -2.978   4.401
   6   6   1  5.1255  2.8327
  -6   6  -1  4.6871  2.4886
   6   6   1  1.7396  2.6242
   6   6   1  5.1586  2.4394
   6  -6  -1  3.1777  1.9412
   6  -6  -1  2.3437  4.6326
   6  -6  -1  4.6060  2.8168
  -6   6  -1  1.5213  6.0924
   6  -6  -1  5.4073  2.3043
   6   6   1  6.9799  6.7142
   6  -6  -1  6.2880  2.6650
   6  -6  -1  3.0530  2.7808
   6   6   1  0.5189  2.5786
   7   6  -1  9.8731  3.0728
   7  -6   1  14.330   2.992
   7   6  -1  11.930   3.334
   7  -6   1  10.203   2.428
   7   6  -1  11.595   3.205
   7  -6   1  12.700   2.363
  -7   6   1  9.5338  3.2828
   7  -6   1  11.494   3.053
   7  -6   1  12.758   3.081
   7   6  -1  3.7559  2.1824
   7   6  -1  13.610   2.925
   7  -6   1  13.943   2.926
   7  -6   1  14.730   2.988
   7   6  -1  5.2928  2.4091
   7   6  -1  8.0817  2.9462
   7   6  -1  10.662   3.151
   7  -6   1  13.172   3.070
   7   6  -1  6.8729  3.1182
   7   6  -1  9.9263  3.1296
   7  -6   1  13.172   2.909
   7  -6   1  11.055   2.782
   7  -6   1  13.007   3.087
   7   6  -1  11.481   2.781
   7   6  -1  17.015   3.273
   7   6  -1  10.506   3.245
   7   6  -1  9.9576  3.3002
   7  -6   1  15.490   3.637
  -7   6   1  10.747   3.573
   7  -6   1  12.201   2.741
   7   6  -1  8.9713  3.2669
   7  -6   1  7.8869  2.9190
   7   6  -1  12.101   3.604
   7  -6   1  8.7712  2.9168
   7  -6   1  11.566   2.665
   7  -6  -1  6.8459  2.9689
   7  -6  -1  11.120   2.966
   7   6   1  9.9701  3.1624
   7  -6  -1  9.8696  2.6027
   7   6   1  11.051   3.216
   7   6   1  10.537   3.051
   7  -6  -1  14.891   3.096
   7  -6  -1  9.8213  2.7847
   7   6   1  20.263   2.837
   7   6   1  9.7699  3.3269
   7  -6  -1  8.0473  2.8589
   7  -6  -1  13.384   2.726
   7  -6  -1  6.8431  3.2788
   7  -6  -1  9.3580  3.0678
   7   6   1  8.5443  3.1497
   7   6   1  9.2177  2.9145
   7  -6  -1  11.878   3.123
   7   6   1  6.5600  3.0213
   7  -6  -1  19.621   3.278
   7   6   1  11.514   3.475
   7  -6  -1  13.309   2.965
   7   6   1  7.9937  3.2570
   7   6   1  8.6210  3.1427
   7  -6  -1  11.853   2.653
  -7   6  -1  17.083   3.435
   7   6   1  6.3479  3.2813
   7   6   1  14.492   3.377
   7   6   1  10.644   2.956
  -7   6  -1  15.741   3.257
   7  -6  -1  13.709   2.976
   7  -6  -1  8.5240  2.7438
  -7   6  -1  12.031   2.754
   7  -6  -1  10.858   3.145
   7   6   1  12.770   3.086
   7   6   1  14.452   3.454
   8  -6   1  153.05    8.05
   8   6  -1  137.84    7.77
   8   6  -1  153.81    7.92
   8   6  -1  149.17    7.94
   8   6  -1  141.56    7.45
   8  -6   1  141.37    7.49
   8   6  -1  146.09    7.79
   8  -6   1  146.05    7.55
   8  -6   1  146.31    8.47
   8   6  -1  148.96    7.70
   8  -6   1  143.23    7.66
   8  -6   1  151.51    7.67
   8  -6   1  158.81    7.90
   8   6  -1  143.48    8.24
   8   6  -1  144.31    7.36
   8  -6   1  143.54    7.71
  -8   6   1  147.24    7.81
   8  -6   1  154.49    7.49
   8  -6   1  157.67    7.41
  -8   6   1  146.47    8.05
   8  -6   1  153.74    7.75
   8  -6   1  145.35    7.68
   8   6  -1  138.64    7.96
   8  -6   1  153.58    7.64
   8   6  -1  139.57    7.59
   8  -6   1  148.39    7.47
  -8   6  -1  142.25    7.75
   8  -6  -1  154.94    7.63
   8   6   1  153.38    7.77
  -8   6  -1  153.11    8.21
   8  -6  -1  145.23    7.79
   8  -6  -1  143.26    7.45
   8  -6  -1  153.74    7.41
   8  -6  -1  143.18    7.66
   8   6   1  145.04    7.95
   8  -6  -1  156.65    8.06
   8   6   1  138.15    7.86
   8   6   1  141.59    7.79
   8   6   1  142.65    7.64
   8  -6  -1  148.77    7.37
   8  -6  -1  157.73    8.11
   8   6   1  157.80    7.78
   8   6   1  140.12    7.85
   8   6   1  143.05    7.80
   8  -6  -1  147.91    7.85
   8   6   1  135.71    7.65
   8   6   1  133.26    7.32
   8  -6  -1  156.77    7.57
   8  -6  -1  157.67    7.74
   8  -6  -1  143.85    7.66
   8   6   1  142.02    8.27
   8   6   1  147.02    7.77
   8  -6  -1  141.63    7.60
   8  -6  -1  148.59    7.59
   9  -6   1  28.610   2.745
   9  -6   1  27.361   2.710
   9  -6   1  27.322   2.605
   9  -6   1  27.100   2.536
   9  -6   1  43.732   3.384
   9  -6   1  27.770   2.581
   9  -6   1  31.474   2.843
  -9   6   1  29.869   3.333
   9  -6   1  23.232   2.457
   9  -6   1  28.937   2.726
   9  -6   1  30.779   2.802
   9  -6  -1  28.581   2.522
  -9   6  -1  33.676   3.481
   9  -6  -1  28.220   2.824
   9  -6  -1  25.551   2.626
   9  -6  -1  24.950   2.593
   9  -6  -1  26.764   2.626
   9  -6  -1  27.679   2.813
   9  -6  -1  28.732   2.839
  -9   6  -1  34.098   2.961
   9  -6  -1  25.086   2.582
   9  -6  -1  27.422   2.608
   9  -6  -1  26.959   2.448
   9  -6  -1  27.578   2.760
   0  -7  -1  154.11   11.28
   0  -7  -1  149.79    7.32
   0   7   1  150.70    7.28
   0  -7   1  143.93    7.09
   0  -7  -1  155.61    7.11
   0   7  -1  154.15   10.93
   0   7   1  165.62   11.16
   0  -7  -1  156.17   11.21
   0  -7  -1  160.52   11.23
   0  -7  -1  137.55    6.93
   0  -7  -1  147.81    7.07
   0   7   1  149.97    7.00
   0   7  -1  148.14    7.50
   0  -7   1  138.50    6.86
   0  -7   1  140.43   10.68
   0   7   1  142.38    7.55
   0   7   1  173.27   11.87
   0   7   1  156.86    7.18
   0   7  -1  152.86    7.42
   0   7  -1  138.86    7.19
   0   7  -1  147.82    7.05
   0   7  -1  153.40    7.53
   0  -7  -1  138.40   10.53
   0   7   1  143.76    7.32
   0   7  -1  143.93    7.25
   0   7   1  145.37    7.80
   0  -7   1  147.75   10.38
   0   7   1  142.15   10.33
   0   7  -1  134.16    7.09
   0   7  -1  141.40    7.33
   0  -7   1  143.92   10.55
   0  -7   1  146.74    6.91
   0  -7  -1  144.56    7.18
   0   7   1  144.94    7.54
   0   7  -1  136.41    7.86
   0   7  -1  144.94   10.71
   0   7   1  145.08    8.14
   0  -7   1  144.71    7.05
   0   7   1  158.47    7.81
   0  -7   1  139.00    7.20
   0  -7   1  155.62   11.11
   0  -7   1  156.01   11.23
   0   7  -1  137.64    6.99
   0  -7   1  154.18    7.09
   0   7  -1  159.83   12.89
   0   7   1  145.32    7.58
   0   7   1  153.93   12.58
   0   7  -1  158.31    7.43
   0  -7  -1  149.09    7.11
   0   7   1  148.97    7.52
   0  -7  -1  145.74    7.07
   0   7   1  167.43   11.60
   0   7  -1  140.50   11.14
   0   7  -1  148.83    7.87
  -1   7   1 1262.08   54.77
  -1   7   1 1382.28   62.40
  -1   7   1 1301.12   51.40
  -1   7   1 1264.70   52.74
   1   7  -1 1430.27   65.57
   1   7  -1 1272.96   52.67
  -1   7   1 1251.41   51.54
   1   7  -1 1316.64   51.86
  -1  -7  -1 1415.40   63.77
   1   7  -1 1344.05   51.49
   1   7  -1 1315.46   49.93
  -1   7   1 1326.43   51.25
   1  -7   1 1304.41   62.19
   1   7  -1 1300.76   50.92
   1   7  -1 1293.07   52.35
   1   7  -1 1370.89   50.98
  -1   7   1 1358.96   61.15
   1   7  -1 1317.23   51.93
   1   7  -1 1361.20   63.73
   1   7  -1 1432.51   61.10
   1   7  -1 1270.52   54.68
  -1   7   1 1303.65   63.85
  -1   7   1 1354.92   68.27
   1   7  -1 1290.51   53.27
   1  -7   1 1205.63   51.72
   1  -7   1 1236.47   52.19
   1   7  -1 1353.62   51.31
   1   7  -1 1322.94   49.53
   1   7  -1 1303.89   51.49
  -1  -7  -1 1374.54   63.74
   1  -7   1 1190.02   51.81
  -1  -7  -1 1277.23   51.91
   1  -7   1 1281.15   51.04
  -1  -7  -1 1268.60   51.10
  -1   7   1 1297.60   52.02
   1  -7   1 1323.40   49.87
  -1  -7  -1 1330.51   66.41
   1  -7   1 1409.12   64.65
   1   7  -1 1303.18   51.38
  -1  -7  -1 1277.64   50.64
   1   7  -1 1331.57   51.50
  -1   7   1 1235.23   51.85
   1   7  -1 1349.76   52.70
  -1  -7  -1 1412.71   63.72
   1  -7   1 1294.85   50.70
   1  -7   1 1221.56   50.41
  -1   7   1 1306.94   49.40
   1  -7   1 1295.73   50.82
   1   7  -1 1327.00   51.61
   1   7  -1 1278.30   50.91
   1  -7   1 1353.87   64.63
   1  -7   1 1293.02   52.01
  -1  -7  -1 1296.39   49.81
   1  -7   1 1390.79   63.51
  -1   7   1 1341.07   53.43
   1   7  -1 1269.02   54.07
   1   7   1 1283.42   54.10
   1   7   1 1270.58   51.43
  -1  -7   1 1302.03   49.92
  -1   7  -1 1374.10   61.14
   1   7   1 1253.37   52.65
   1   7   1 1383.01   63.63
   1  -7  -1 1281.21   51.09
  -1   7  -1 1229.61   54.61
   1   7   1 1309.95   52.42
   1  -7  -1 1452.18   63.86
  -1   7  -1 1319.47   52.00
  -1  -7   1 1320.64   52.03
   1  -7  -1 1355.22   64.20
   1  -7  -1 1275.32   49.81
   1   7   1 1440.29   65.41
   1  -7  -1 1232.83   50.53
   1   7   1 1293.95   51.42
   1   7   1 1379.84   61.24
  -1  -7   1 1256.07   51.62
  -1   7  -1 1369.56   51.33
  -1   7  -1 1267.61   51.67
   1   7   1 1356.82   61.54
   1  -7  -1 1320.51   52.03
   1   7   1 1300.79   51.51
   1   7   1 1208.58   52.59
   1  -7  -1 1405.77   64.62
   1   7   1 1317.76   51.46
   1  -7  -1 1356.28   52.39
   1   7   1 1401.64   51.65
   1   7   1 1283.09   50.94
   1   7   1 1371.80   68.83
   1  -7  -1 1312.09   50.79
  -1  -7   1 1403.70   63.89
   1   7   1 1320.56   50.98
  -1   7  -1 1306.54   51.45
   1   7   1 1331.15   50.05
   1   7   1 1278.96   50.91
   1  -7  -1 1383.81   62.85
  -1   7  -1 1368.87   64.60
   1   7   1 1348.70   52.03
   1   7   1 1310.40   49.44
  -1  -7   1 1294.14   50.81
  -1  -7   1 1395.46   64.44
   1  -7  -1 1255.11   50.50
   1   7   1 1331.64   53.36
  -1   7  -1 1167.22   52.52
   1   7   1 1348.42   54.90
  -1  -7   1 1347.26   66.46
   1  -7  -1 1320.00   51.76
  -1  -7   1 1428.80   63.81
   1   7   1 1303.58   51.23
  -1   7  -1 1356.35   49.52
   1   7   1 1281.55   51.75
  -1   7  -1 1232.88   50.69
  -1   7  -1 1332.70   53.32
  -1   7  -1 1319.28   61.52
   2   7  -1  33.327   3.227
   2  -7   1  35.640   3.017
   2   7  -1  31.560   2.970
   2   7  -1  32.928   3.145
   2   7  -1  31.509   3.150
   2  -7   1  28.780   3.134
   2   7  -1  35.096   3.374
   2   7  -1  32.410   3.450
  -2  -7  -1  40.369   6.124
   2   7  -1  30.376   3.455
   2  -7   1  31.669   3.082
  -2   7   1  38.615   3.717
  -2  -7  -1  41.345   5.934
   2   7  -1  36.521   3.260
   2   7  -1  35.127   3.465
   2   7  -1  40.617   3.499
  -2   7   1  32.011   3.086
   2   7  -1  32.985   3.209
   2  -7   1  35.004   3.377
  -2  -7  -1  34.381   5.377
   2   7  -1  45.498   3.781
   2   7  -1  37.114   3.465
   2  -7   1  35.323   2.932
   2   7  -1  32.308   6.336
   2   7  -1  29.528   3.224
   2   7  -1  38.298   3.465
   2  -7   1  35.688   3.026
   2  -7   1  37.248   3.020
   2   7  -1  36.322   3.349
  -2   7   1  34.654   3.764
   2  -7   1  31.140   2.787
   2  -7   1  33.683   5.306
  -2   7   1  33.840   3.511
  -2   7   1  33.361   6.194
   2  -7   1  36.304   5.699
   2  -7   1  30.082   4.901
   2  -7   1  33.181   2.818
  -2  -7  -1  43.330   6.103
  -2   7   1  38.261   5.894
   2  -7   1  32.038   2.822
  -2  -7  -1  33.721   2.987
   2   7  -1  36.312   3.242
  -2   7   1  31.736   3.159
  -2   7   1  36.460   6.577
  -2  -7  -1  33.226   3.034
   2   7  -1  34.409   6.057
  -2   7   1  37.788   3.675
   2  -7   1  35.483   3.088
   2   7  -1  30.035   3.297
  -2   7   1  27.098   5.101
  -2   7   1  32.304   2.938
   2   7  -1  38.097   6.218
   2   7  -1  33.321   3.273
   2  -7   1  40.039   5.577
   2   7  -1  27.764   5.297
  -2  -7   1  27.767   5.406
   2  -7  -1  32.239   3.003
   2  -7  -1  32.557   3.107
   2   7   1  28.396   6.101
   2  -7  -1  27.111   2.769
   2  -7  -1  37.716   5.943
   2  -7  -1  29.226   5.625
  -2   7  -1  27.810   5.689
  -2   7  -1  31.343   3.749
  -2  -7   1  35.577   5.649
   2   7   1  39.287   3.781
  -2   7  -1  31.185   3.124
  -2   7  -1  34.695   3.097
   2   7   1  36.904   5.609
   2  -7  -1  31.293   3.249
   2  -7  -1  33.760   2.884
  -2   7  -1  30.181   3.394
   2   7   1  33.505   3.184
   2   7   1  32.853   3.263
  -2  -7   1  26.526   5.640
  -2   7  -1  35.191   3.137
   2   7   1  35.023   3.779
   2  -7  -1  36.937   3.063
  -2   7  -1  34.159   5.741
   2  -7  -1  35.155   3.162
   2   7   1  32.289   5.877
   2   7   1  30.497   3.391
  -2   7  -1  36.307   5.893
   2   7   1  37.572   3.547
  -2  -7   1  33.122   2.960
  -2   7  -1  35.409   3.177
   2  -7  -1  33.972   4.780
   2  -7  -1  29.698   2.757
   2   7   1  34.764   3.152
   2  -7  -1  35.480   3.069
   2   7   1  28.040   3.304
   2   7   1  32.704   3.327
   2   7   1  37.774   3.815
   2   7   1  32.730   3.018
   2   7   1  33.497   3.303
  -2   7  -1  32.975   3.391
  -2  -7   1  34.533   5.694
   2  -7  -1  37.346   3.149
   2  -7  -1  36.083   3.075
  -2  -7   1  37.377   3.323
   2   7   1  38.756   3.890
   2   7   1  32.252   3.386
   2  -7  -1  40.586   5.650
   2   7   1  35.767   3.791
   2   7   1  32.688   3.503
   2   7   1  35.291   3.353
   2   7   1  31.492   3.087
   2   7   1  23.453   5.717
   2  -7  -1  31.163   2.965
  -2   7  -1  32.434   5.657
   2   7   1  38.607   3.555
  -3   7   1  57.635   7.435
  -3  -7  -1  46.595   3.525
  -3  -7  -1  47.648   4.087
   3  -7   1  39.021   6.008
   3   7  -1  53.390   4.299
   3  -7   1  41.762   3.811
  -3  -7  -1  56.898   7.366
   3   7  -1  51.173   4.290
   3   7  -1  55.282   4.602
   3   7  -1  51.672   4.406
   3   7  -1  50.914   3.998
   3  -7   1  48.027   3.913
   3   7  -1  31.336   7.039
   3  -7   1  43.352   3.770
   3  -7   1  41.841   3.466
   3   7  -1  44.873   4.070
   3   7  -1  49.587   4.393
   3   7  -1  48.644   8.179
   3  -7   1  46.964   4.118
   3  -7   1  50.213   3.898
  -3   7   1  48.636   4.475
   3   7  -1  50.309   4.069
   3  -7   1  51.094   3.832
   3  -7   1  45.592   3.556
   3   7  -1  48.988   4.375
   3   7  -1  53.244   4.436
   3  -7   1  44.503   3.847
   3   7  -1  48.061   4.161
   3  -7   1  51.079   3.790
   3   7  -1  51.160   4.347
   3  -7   1  52.392   4.541
   3   7  -1  53.394   6.970
  -3   7   1  52.240   4.278
  -3   7   1  45.681   3.988
  -3   7   1  49.613   4.089
  -3   7   1  52.315   6.884
   3  -7   1  51.077   4.259
   3   7  -1  51.309   4.314
  -3   7   1  52.574   4.791
   3   7  -1  51.030   4.372
   3   7  -1  53.203   3.896
   3  -7   1  50.274   3.851
   3  -7   1  35.587   5.653
   3  -7   1  50.643   4.580
  -3  -7  -1  48.014   7.236
   3   7  -1  52.041   4.214
   3   7  -1  51.048   4.358
  -3   7   1  47.470   6.986
   3   7  -1  45.553   7.134
   3  -7   1  40.769   6.471
   3   7  -1  54.951   4.738
   3   7  -1  50.451   4.241
  -3   7   1  41.705   3.586
   3  -7   1  43.017   7.056
  -3   7   1  54.623   7.740
   3   7  -1  56.961   4.407
  -3  -7  -1  54.188   6.885
   3  -7   1  49.717   4.109
  -3  -7   1  41.103   6.826
   3   7   1  45.091   6.945
   3   7   1  50.958   4.261
  -3  -7   1  39.297   6.034
   3  -7  -1  45.305   3.789
   3  -7  -1  52.503   6.953
  -3  -7   1  50.563   3.819
  -3   7  -1  51.364   7.453
   3  -7  -1  43.768   3.476
   3  -7  -1  50.187   4.065
   3   7   1  47.217   3.947
   3   7   1  54.233   4.032
   3  -7  -1  51.758   4.020
   3   7   1  51.473   4.386
   3  -7  -1  49.124   3.975
   3   7   1  53.379   4.462
  -3   7  -1  44.237   3.759
   3   7   1  51.293   4.424
  -3   7  -1  50.047   7.575
  -3   7  -1  49.223   4.162
  -3  -7   1  48.446   3.852
   3   7   1  48.841   4.066
   3   7   1  47.958   4.050
  -3   7  -1  48.914   3.955
   3  -7  -1  45.231   3.792
   3   7   1  54.025   4.516
   3   7   1  45.559   6.966
   3   7   1  46.472   4.016
   3   7   1  51.395   4.397
   3   7   1  52.097   4.312
   3   7   1  51.253   4.229
   3  -7  -1  44.521   3.989
   3   7   1  53.113   4.498
   3   7   1  48.406   4.149
  -3   7  -1  55.545   4.581
  -3  -7   1  59.662   7.270
   3  -7  -1  51.664   6.863
   3  -7  -1  49.660   4.107
   3   7   1  51.217   8.201
  -3   7  -1  42.000   6.233
   3  -7  -1  46.034   4.084
   3   7   1  51.485   4.560
   3   7   1  55.079   4.653
  -3   7  -1  46.289   3.849
  -3  -7   1  65.086   7.720
   3   7   1  47.979   4.353
   3  -7  -1  48.672   4.158
   3  -7  -1  47.410   3.772
   3  -7  -1  47.757   4.059
   3   7   1  53.072   7.485
   3  -7  -1  38.184   5.854
   3  -7  -1  47.873   3.544
  -3   7  -1  48.776   7.145
   3  -7  -1  49.878   4.257
   3  -7  -1  51.118   4.230
  -3   7  -1  55.535   4.638
   3  -7  -1  49.484   4.094
  -4  -7  -1  45.202   7.765
   4  -7   1  50.019   4.107
   4  -7   1  44.652   3.797
   4  -7   1  57.686   4.574
   4   7  -1  54.516   4.574
   4   7  -1  40.817   8.739
   4   7  -1  50.296   8.289
   4  -7   1  48.654   4.304
   4   7  -1  54.752   4.460
   4  -7   1  49.006   4.296
  -4   7   1  50.539   4.362
   4  -7   1  51.983   4.234
   4   7  -1  47.230   4.296
   4   7  -1  47.031   4.456
   4   7  -1  55.209   4.821
   4  -7   1  50.380   4.245
  -4   7   1  52.682   7.706
   4   7  -1  52.307   4.447
   4   7  -1  55.873   4.565
  -4  -7  -1  37.334   6.849
   4  -7   1  57.859   4.695
   4   7  -1  49.837   4.305
   4  -7   1  49.474   3.932
   4  -7   1  38.420   6.708
  -4  -7  -1  46.388   7.747
   4  -7   1  51.134   7.081
   4   7  -1  52.144   4.775
   4   7  -1  47.613   8.405
  -4   7   1  52.684   8.190
   4   7  -1  52.587   4.569
   4   7  -1  52.057   4.560
   4   7  -1  53.621   4.686
   4   7  -1  51.411   4.084
  -4   7   1  53.770   8.578
   4   7  -1  56.649   4.788
   4  -7   1  58.189   8.118
   4  -7   1  48.187   3.994
   4  -7   1  43.950   3.958
   4  -7   1  50.194   4.000
   4   7  -1  49.985   4.285
   4  -7   1  54.239   4.460
  -4  -7  -1  43.130   3.861
   4  -7   1  58.470   4.192
   4   7  -1  54.814   4.509
  -4   7   1  52.324   4.584
  -4   7   1  52.574   4.726
   4   7  -1  49.386   7.289
  -4   7   1  51.398   7.829
   4  -7   1  53.746   4.919
  -4   7   1  54.421   4.484
   4   7  -1  48.881   4.055
   4   7  -1  51.864   4.548
   4  -7   1  53.352   4.351
   4  -7   1  46.462   3.828
   4   7  -1  55.387   4.550
   4   7  -1  54.386   4.619
   4  -7   1  48.131   7.230
  -4   7  -1  55.175   4.502
   4   7   1  32.987   7.523
  -4   7  -1  45.818   8.184
   4   7   1  54.664   4.823
   4  -7  -1  49.491   4.072
   4   7   1  54.596   4.264
   4  -7  -1  56.772   4.740
  -4   7  -1  46.365   4.002
   4  -7  -1  41.840   6.958
  -4  -7   1  45.123   7.263
   4   7   1  54.390   4.686
   4  -7  -1  58.074   4.333
  -4   7  -1  56.223   4.599
  -4   7  -1  59.089   8.117
   4   7   1  52.957   4.602
   4  -7  -1  52.646   7.349
   4  -7  -1  51.900   4.140
   4   7   1  53.970   4.541
  -4  -7   1  55.383   8.127
   4  -7  -1  42.065   6.955
   4  -7  -1  49.291   3.901
   4   7   1  49.960   7.818
   4  -7  -1  49.174   4.259
   4   7   1  50.440   4.635
   4   7   1  55.011   4.730
  -4   7  -1  45.783   7.346
   4  -7  -1  53.096   4.715
   4   7   1  53.769   4.666
   4  -7  -1  54.468   3.943
  -4   7  -1  54.280   4.900
   4   7   1  51.571   4.486
   4  -7  -1  43.673   3.896
   4  -7  -1  53.415   4.326
   4   7   1  49.465   4.107
   4  -7  -1  59.784   4.645
   4   7   1  48.730   4.238
   4   7   1  47.545   4.600
  -4  -7   1  48.091   7.727
   4  -7  -1  51.023   4.282
   4   7   1  47.296   7.886
   4   7   1  57.463   8.769
   4  -7  -1  56.176   4.189
   4  -7  -1  43.165   7.266
  -4   7  -1  40.352   7.241
   4   7   1  63.441   5.295
   4   7   1  52.220   4.727
   4   7   1  51.763   4.661
   4  -7  -1  51.396   4.308
   4  -7  -1  47.767   3.908
   4   7   1  51.534   4.571
   4   7   1  53.137   4.728
   4   7   1  52.447   4.622
   4   7   1  52.165   4.411
   4  -7  -1  55.500   4.163
   4   7   1  50.037   4.253
   5   7  -1  34.922   7.584
  -5   7   1  45.360   8.018
   5  -7   1  51.009   7.911
   5  -7   1  47.256   4.112
  -5   7   1  43.996   4.439
   5   7  -1  51.225   8.846
   5   7  -1  50.451   4.461
  -5   7   1  48.051   7.935
   5  -7   1  52.382   4.150
  -5   7   1  51.403   4.791
   5   7  -1  48.991   4.358
   5  -7   1  47.315   8.097
   5   7  -1  43.213   4.345
  -5   7   1  45.780   4.037
   5  -7   1  45.584   3.925
   5  -7   1  52.521   4.533
   5  -7   1  42.673   4.330
   5   7  -1  40.467   4.475
   5   7  -1  49.588   4.820
   5  -7   1  46.088   4.299
  -5   7   1  49.057   8.683
   5   7  -1  49.961   4.720
   5   7  -1  42.927   4.463
   5  -7   1  50.754   4.339
  -5  -7  -1  44.894   7.501
   5   7  -1  49.124   4.309
   5  -7   1  46.014   4.078
   5   7  -1  47.326   4.372
   5  -7   1  48.442   4.106
   5   7  -1  49.945   4.457
   5  -7   1  49.918   3.828
   5   7  -1  49.445   4.772
   5   7  -1  46.558   4.194
   5   7  -1  50.695   4.871
  -5  -7  -1  41.966   7.890
   5  -7   1  47.995   3.980
  -5   7   1  48.377   4.278
   5  -7   1  47.803   4.145
   5   7  -1  44.318   4.098
   5   7  -1  46.129   3.909
   5  -7   1  46.881   4.986
   5   7  -1  49.971   4.434
   5  -7   1  43.809   4.162
   5   7  -1  45.820   4.170
   5   7  -1  48.503   5.046
   5  -7   1  46.460   3.979
   5  -7   1  46.318   4.174
   5  -7   1  37.298   6.772
   5  -7   1  53.340   4.452
   5   7  -1  46.906   9.596
   5   7  -1  48.207   4.146
   5  -7  -1  49.734   5.074
   5   7   1  55.823   4.687
   5   7   1  57.544   5.046
   5  -7  -1  50.543   4.383
   5   7   1  50.394   4.499
   5  -7  -1  43.071   3.802
   5   7   1  36.126   7.772
  -5   7  -1  45.046   3.894
  -5  -7   1  32.197   7.475
   5  -7  -1  44.362   7.866
   5   7   1  52.088   4.427
   5  -7  -1  44.528   4.146
  -5   7  -1  42.137   4.052
   5   7   1  49.470   4.535
   5   7   1  53.410   4.583
   5   7   1  47.205   8.883
  -5   7  -1  30.177   7.639
   5   7   1  43.218   9.300
  -5  -7   1  37.688   7.469
   5  -7  -1  49.660   4.308
   5  -7  -1  52.885   4.397
   5  -7  -1  45.847   4.021
   5  -7  -1  50.110   4.685
   5   7   1  52.604   4.578
  -5   7  -1  55.635   4.613
   5   7   1  45.650   4.737
   5  -7  -1  50.179   4.278
   5   7   1  42.814   4.655
   5  -7  -1  45.002   4.056
  -5   7  -1  38.975   8.420
  -5   7  -1  58.311   9.029
  -5   7  -1  39.216   7.266
   5  -7  -1  48.690   4.048
   5   7   1  54.018   4.531
   5  -7  -1  57.771   4.710
   5  -7  -1  43.235   4.153
   5  -7  -1  54.584   4.361
   5  -7  -1  43.873   3.744
   5   7   1  47.029   4.601
   5   7   1  53.855   4.684
   5   7   1  46.911   4.434
   5  -7  -1  46.213   4.089
   5  -7  -1  51.768   4.270
   5  -7  -1  41.627   7.431
   5  -7  -1  54.341   7.898
   5   7   1  52.209   4.361
   5   7   1  45.253   4.836
   5   7   1  49.513   4.524
  -5  -7   1  37.367   7.344
   5   7   1  50.708   4.874
   5   7   1  52.046   4.279
   5  -7  -1  48.378   4.198
  -5   7  -1  54.606   5.050
   6   7  -1  70.233   5.838
   6   7  -1  68.904   5.151
   6  -7   1  64.704   5.484
  -6   7   1  67.080   6.145
   6  -7   1  67.400   4.818
   6   7  -1  69.653   5.407
   6   7  -1  56.135   5.244
   6  -7   1  63.808   5.076
   6   7  -1  68.315   5.809
   6   7  -1  73.976   6.050
   6  -7   1  70.835   6.172
   6  -7   1  67.539   5.587
   6  -7   1  72.077   5.194
  -6   7   1  69.843   5.657
   6  -7   1  75.074   5.695
   6   7  -1  68.561   5.350
   6   7  -1  73.753   5.616
   6  -7   1  71.296   5.155
   6  -7   1  64.519   4.868
   6   7  -1  66.376   5.523
   6   7  -1  76.041   6.115
   6  -7   1  73.828   5.407
   6  -7   1  76.913   5.374
  -6   7   1  69.649   5.778
   6   7  -1  68.273   5.451
   6  -7   1  71.690   5.243
   6  -7   1  65.909   4.840
   6   7  -1  70.342   5.685
   6   7  -1  72.989   5.825
   6   7  -1  72.849   5.562
   6  -7   1  73.718   5.385
   6  -7   1  76.140   5.463
   6   7  -1  72.245   5.557
   6   7  -1  66.246   5.294
   6   7  -1  58.732   4.983
   6  -7   1  69.864   5.158
   6  -7  -1  78.055   5.459
   6  -7  -1  73.280   5.412
   6  -7  -1  72.248   5.446
   6   7   1  69.602   5.501
   6  -7  -1  77.685   5.724
   6   7   1  71.506   5.462
   6   7   1  68.703   5.770
   6  -7  -1  74.777   4.945
   6  -7  -1  69.147   5.560
   6   7   1  73.653   5.688
   6   7   1  76.698   5.723
  -6   7  -1  63.054   5.222
   6  -7  -1  67.415   5.306
   6   7   1  64.096   5.790
   6   7   1  75.645   5.474
   6  -7  -1  72.066   5.005
   6  -7  -1  75.703   5.467
   6   7   1  72.057   5.620
   6   7   1  67.360   5.538
   6   7   1  72.096   5.664
  -6   7  -1  76.689   6.215
   6  -7  -1  66.640   5.233
   6  -7  -1  70.499   5.218
  -6   7  -1  69.454   5.484
   6   7   1  71.002   6.136
   6   7   1  72.756   5.837
   6  -7  -1  73.457   5.599
   6  -7  -1  67.668   4.984
   6   7   1  68.479   5.427
   6   7   1  66.535   5.435
   6   7   1  75.452   5.959
   6  -7  -1  62.356   5.267
   6  -7  -1  80.705   5.016
   6  -7  -1  68.975   5.086
   6   7   1  67.708   5.570
   7   7  -1  554.44   25.08
   7   7  -1  554.18   24.35
   7   7  -1  575.61   23.73
   7  -7   1  604.10   24.03
   7   7  -1  557.24   23.12
  -7   7   1  570.93   23.36
   7   7  -1  604.04   23.74
   7  -7   1  591.55   23.94
   7   7  -1  573.89   24.57
   7  -7   1  576.92   23.33
   7  -7   1  575.79   24.41
   7  -7   1  571.46   24.02
   7   7  -1  578.56   24.08
   7   7  -1  536.59   23.76
   7  -7   1  602.79   25.45
   7  -7   1  566.46   23.36
   7   7  -1  548.18   23.33
  -7   7   1  590.55   24.15
   7   7  -1  573.72   22.88
   7   7  -1  575.23   24.00
   7   7  -1  578.44   23.69
   7  -7   1  556.60   23.82
   7  -7   1  579.65   23.27
   7  -7   1  580.67   24.07
   7   7  -1  519.15   23.50
   7  -7   1  591.84   23.47
   7  -7   1  557.47   23.65
   7  -7   1  566.73   23.91
  -7   7   1  565.52   24.55
   7  -7   1  564.55   23.70
   7  -7   1  563.78   22.86
   7   7  -1  579.47   23.96
   7  -7  -1  587.53   23.47
   7   7   1  551.66   24.37
   7  -7  -1  569.37   23.84
   7   7   1  574.19   23.71
   7   7   1  549.78   23.94
   7   7   1  578.07   24.20
  -7   7  -1  600.34   24.80
   7  -7  -1  562.85   23.72
   7   7   1  569.95   23.80
   7  -7  -1  589.10   24.43
   7   7   1  588.00   23.02
   7  -7  -1  575.40   23.85
   7   7   1  562.83   23.91
   7   7   1  578.37   24.43
   7  -7  -1  587.49   22.94
   7   7   1  522.56   23.40
   7  -7  -1  569.25   23.36
   7   7   1  564.54   24.51
   7  -7  -1  560.69   23.28
   7  -7  -1  593.74   23.97
  -7   7  -1  578.28   24.04
   7   7   1  590.20   23.92
   7  -7  -1  565.32   23.93
   7  -7  -1  592.34   24.06
   7  -7  -1  563.10   23.83
   7   7   1  559.70   23.12
   7   7   1  584.19   23.89
   7  -7  -1  566.03   23.62
   7   7   1  569.56   25.13
   7   7   1  541.43   23.54
  -7   7  -1  527.70   23.22
   7  -7  -1  590.81   23.45
   7  -7  -1  562.26   23.99
  -7   7  -1  585.11   23.53
   8  -7   1  236.88   10.20
   8  -7   1  270.98   10.37
   8   7  -1  213.42   10.27
   8   7  -1  223.19   10.67
   8   7  -1  226.92   10.72
   8  -7   1  234.44   10.33
   8  -7   1  229.56   10.56
   8   7  -1  220.18   10.54
   8   7  -1  221.95   10.51
   8   7  -1  217.21   11.04
   8   7  -1  232.63   10.58
   8  -7   1  240.92   10.58
   8  -7   1  231.72   10.09
   8   7  -1  217.89   10.06
   8  -7   1  229.94   10.35
   8  -7   1  229.72   10.73
   8  -7   1  241.25   10.30
   8   7  -1  231.16    9.94
  -8   7   1  241.64   11.45
   8  -7   1  222.35   10.49
   8   7  -1  230.59   10.52
   8  -7   1  231.00   10.44
   8   7  -1  220.50   10.36
   8  -7   1  226.79   10.16
   8  -7   1  231.37   10.52
  -8   7   1  235.90   10.66
  -8   7   1  222.42   10.64
   8   7   1  191.44    9.98
   8  -7  -1  231.46   10.53
   8   7   1  225.02   11.03
   8  -7  -1  222.11   10.02
   8   7   1  227.53   10.44
   8   7   1  232.06   10.64
   8   7   1  242.08   10.21
   8  -7  -1  233.12   10.52
   8  -7  -1  237.16   10.46
  -8   7  -1  239.16   10.94
   8  -7  -1  239.12   10.28
   8  -7  -1  256.68   10.43
   8  -7  -1  232.76   10.46
   8   7   1  218.86   10.73
   8  -7  -1  242.67   10.57
   8   7   1  234.45   10.67
   8   7   1  215.71   10.43
  -8   7  -1  219.71   10.19
   8   7   1  230.44   10.54
   8  -7  -1  234.72   10.23
  -8   7  -1  229.65   11.39
   8   7   1  213.31   10.18
   8   7   1  224.43   10.50
   8  -7  -1  233.82   10.47
   8  -7  -1  225.30   10.03
   8   7   1  224.19   10.07
  -8   7  -1  235.92   10.62
   8  -7  -1  219.79   10.38
   8   7   1  208.67   10.45
   8  -7  -1  248.04   10.20
   0  -8   1 1764.35   71.16
   0   8   1 1797.88   87.98
   0   8   1 1810.15   93.50
   0   8   1 1853.63   71.53
   0   8  -1 1823.74   83.02
   0   8  -1 1714.29   70.37
   0  -8   1 1807.32   71.98
   0  -8  -1 1869.25   86.27
   0   8   1 1789.23   70.55
   0   8  -1 1812.99   70.40
   0   8  -1 1775.42   70.54
   0   8  -1 1884.66   88.73
   0   8   1 1733.72   84.00
   0   8  -1 1803.77   70.66
   0   8  -1 1857.98   70.82
   0  -8  -1 1813.15   72.02
   0   8  -1 1864.34   71.29
   0  -8   1 1848.27   68.64
   0  -8   1 1847.29   70.41
   0  -8  -1 1847.09   70.37
   0   8   1 1778.55   69.85
   0  -8  -1 1834.56   86.72
   0   8   1 1816.39   67.97
   0  -8   1 1784.94   85.56
   0  -8  -1 1763.82   71.06
   0   8   1 1848.88   70.49
   0   8  -1 1871.90   73.37
   0   8   1 1739.46   75.21
   0   8  -1 1777.17   71.36
   0  -8   1 1726.34   69.56
   0  -8   1 1880.55   71.68
   0  -8   1 1807.58   86.57
   0   8  -1 1775.89   75.16
   0   8   1 1787.90   71.13
   0  -8  -1 1854.69   69.88
   0   8  -1 1881.94   93.84
   0   8  -1 1860.45   68.13
   0   8  -1 1832.77   69.99
   0   8   1 1850.06   73.36
   0   8   1 1882.67   83.36
   0   8   1 1772.87   70.67
   0  -8   1 1837.93   87.85
   0  -8  -1 1876.81   87.66
   0  -8  -1 1873.14   68.65
   0  -8   1 1826.63   69.94
   0  -8  -1 1838.96   71.52
   0  -8  -1 1773.08   69.61
   0   8   1 1763.29   72.44
  -1  -8  -1  112.67   10.07
   1   8  -1  109.71    6.29
  -1   8   1  118.45    6.52
  -1   8   1  123.42   11.88
  -1   8   1  109.31    6.24
  -1   8   1  101.09    6.56
   1   8  -1  115.13    6.40
   1   8  -1  112.60    6.32
   1   8  -1  109.78    6.53
  -1  -8  -1  110.32    5.96
   1  -8   1  107.26    9.63
   1  -8   1  112.06    6.00
   1   8  -1  129.94    6.85
   1   8  -1  123.90    6.56
   1   8  -1  112.61    6.42
  -1   8   1  106.28    7.20
  -1   8   1  113.98    6.76
   1   8  -1  121.01   10.90
   1   8  -1  118.80    6.75
   1  -8   1  117.63    6.10
   1   8  -1  122.13    6.81
   1   8  -1  107.96    6.31
   1   8  -1  110.82    6.89
   1  -8   1  107.28    6.25
   1   8  -1  113.58    7.16
   1  -8   1  105.68    6.27
   1   8  -1  131.46   10.55
   1   8  -1  119.11    6.65
  -1   8   1  123.90   10.80
   1   8  -1  120.21    6.97
  -1   8   1  109.36    6.20
  -1   8   1  111.20    6.63
  -1   8   1  104.69   10.15
   1  -8   1  112.56    6.01
   1  -8   1  113.22   10.23
   1   8  -1  108.07   10.46
   1   8  -1  112.54    6.44
  -1  -8  -1  115.44    6.21
   1  -8   1  110.01    5.97
  -1   8   1  114.62   10.45
  -1  -8  -1  111.15    6.54
  -1   8   1  117.40    6.83
   1   8  -1  120.80    6.26
   1  -8   1  117.38    6.44
   1  -8   1  103.60    9.31
   1   8  -1  111.99   11.46
  -1  -8  -1  114.40   10.13
  -1  -8  -1  116.05    6.31
   1  -8   1  111.62    6.19
  -1  -8  -1  119.79   10.64
  -1  -8  -1  116.44   10.16
   1  -8   1  101.92    9.96
  -1  -8  -1  124.40    6.50
   1   8  -1  120.25    6.23
  -1   8   1  109.11    6.71
   1  -8   1  110.39    6.12
   1   8  -1  117.92    6.54
  -1   8  -1  107.36    6.53
  -1  -8   1  105.44    6.05
   1   8   1  114.95   11.51
   1   8   1  111.82   10.36
  -1   8  -1  111.11   10.90
   1   8   1  118.92   11.07
   1  -8  -1  116.98    6.31
   1   8   1  113.76    6.40
   1   8   1  114.85    6.24
   1   8   1  114.40    6.68
   1  -8  -1  108.94    5.95
   1  -8  -1  108.54    6.08
  -1  -8   1  110.70    9.98
  -1   8  -1  108.11    6.35
   1  -8  -1  112.10    9.72
  -1   8  -1  110.00    6.64
  -1  -8   1  96.733   9.976
   1   8   1  111.86   10.22
   1   8   1  105.94    6.61
   1   8   1  106.85    6.39
  -1   8  -1  117.22    6.31
   1  -8  -1  108.12    6.20
  -1   8  -1  114.68    6.59
  -1   8  -1  103.01    6.46
   1   8   1  122.96    6.77
  -1   8  -1  109.93    6.27
   1  -8  -1  106.42    9.92
   1  -8  -1  118.69    6.11
   1   8   1  108.19    7.15
  -1  -8   1  115.50    6.23
   1   8   1  114.37    6.16
   1  -8  -1  113.19    5.96
  -1   8  -1  104.56    7.08
  -1  -8   1  111.86    6.20
  -1   8  -1  116.92    6.46
   1   8   1  119.80    6.74
   1   8   1  112.76    6.73
   1   8   1  120.65    7.20
   1   8   1  115.49    6.99
  -1  -8   1  113.33    6.00
  -1  -8   1  110.06   10.28
  -1   8  -1  124.94   11.86
  -1   8  -1  113.73   10.01
  -1  -8   1  114.34    6.06
  -1  -8   1  124.52   10.20
   1   8   1  100.23    6.43
   1   8   1  115.79    6.55
   1  -8  -1  110.78    6.08
   1  -8  -1  105.21    5.94
   1   8   1  104.63    6.80
   1  -8  -1  106.52    9.94
   1  -8  -1  113.41    6.25
   1   8   1  111.43    6.67
  -2   8   1  37.112   3.425
  -2  -8  -1  40.280   6.208
   2   8  -1  41.979   3.888
   2   8  -1  41.335   3.971
   2   8  -1  33.154   6.718
  -2  -8  -1  41.512   3.545
   2   8  -1  40.233   3.857
   2   8  -1  39.979   8.042
   2   8  -1  36.319   3.884
   2   8  -1  43.604   4.228
  -2   8   1  36.143   3.699
   2  -8   1  35.582   6.127
   2   8  -1  39.975   3.553
  -2   8   1  36.737   6.349
  -2  -8  -1  35.395   6.254
   2   8  -1  30.078   6.426
   2   8  -1  38.737   3.918
   2  -8   1  42.060   3.545
   2  -8   1  38.097   3.173
   2   8  -1  40.753   3.834
   2   8  -1  40.998   4.050
  -2  -8  -1  40.360   7.157
   2   8  -1  43.114   3.865
   2   8  -1  42.973   3.925
   2   8  -1  36.482   3.539
  -2  -8  -1  40.551   3.510
  -2   8   1  36.581   3.870
   2   8  -1  41.838   3.807
  -2   8   1  37.642   4.396
  -2   8   1  37.242   3.698
   2  -8   1  34.736   3.185
  -2   8   1  39.289   7.230
   2   8  -1  40.959   3.620
   2  -8   1  36.336   3.328
  -2   8   1  30.256   6.576
   2  -8   1  34.307   3.093
   2   8  -1  45.652   3.669
  -2  -8  -1  40.009   3.334
  -2  -8  -1  34.430   6.024
   2   8  -1  39.498   6.540
  -2   8   1  41.585   3.678
   2  -8   1  38.050   3.347
   2   8  -1  36.563   3.659
  -2   8   1  41.955   3.865
   2   8  -1  40.229   3.601
   2  -8   1  36.994   3.421
   2  -8   1  43.519   6.553
   2   8  -1  35.504   3.527
  -2   8   1  35.105   3.922
   2  -8   1  39.194   3.371
   2  -8   1  45.291   6.805
   2  -8   1  38.303   3.526
  -2   8  -1  45.422   4.246
  -2  -8   1  45.294   3.653
  -2  -8   1  36.186   6.380
   2   8   1  41.045   3.859
  -2   8  -1  37.573   7.086
   2   8   1  46.273   4.063
   2   8   1  34.945   4.002
   2   8   1  47.004   3.992
   2   8   1  35.477   6.089
  -2   8  -1  43.482   3.577
   2   8   1  35.694   3.963
  -2  -8   1  43.008   6.402
   2   8   1  39.738   3.619
   2   8   1  36.710   6.897
   2   8   1  39.274   3.580
  -2   8  -1  34.221   3.813
   2   8   1  42.024   3.994
   2   8   1  39.508   3.943
  -2  -8   1  28.236   6.230
  -2  -8   1  34.809   6.150
   2   8   1  37.098   7.337
   2   8   1  39.628   3.957
   2  -8  -1  43.225   3.567
  -2   8  -1  31.476   6.000
   2  -8  -1  41.902   3.503
   2   8   1  40.869   3.742
   2  -8  -1  32.961   3.283
   2  -8  -1  42.865   6.656
   2  -8  -1  43.076   3.548
   2  -8  -1  38.080   3.466
   2   8   1  39.840   3.822
  -2   8  -1  27.591   6.531
  -2   8  -1  39.038   3.481
   2   8   1  48.530   4.206
   2   8   1  37.131   3.855
  -2   8  -1  44.460   3.781
  -2   8  -1  37.168   4.041
   2   8   1  37.648   3.679
   2   8   1  37.329   4.047
  -2  -8   1  45.955   3.797
   2   8   1  42.320   7.655
   2   8   1  44.330   4.175
   2  -8  -1  34.919   6.547
   2   8   1  34.019   3.495
   2  -8  -1  38.320   3.391
  -2  -8   1  39.728   3.334
  -2   8  -1  34.856   4.231
  -2   8  -1  40.520   3.673
   2  -8  -1  35.230   3.303
   2  -8  -1  33.759   3.148
  -2   8  -1  36.891   6.756
  -3  -8  -1  16.533   6.253
   3   8  -1  17.430   3.102
   3   8  -1  14.721   5.582
   3  -8   1  20.652   2.507
  -3  -8  -1  21.583   2.717
   3   8  -1  20.681   3.350
   3  -8   1  28.940   5.810
   3   8  -1  19.138   5.880
  -3   8   1  21.242   3.331
   3  -8   1  19.713   2.987
   3   8  -1  20.187   3.080
   3   8  -1  19.285   3.558
  -3   8   1  22.672   4.222
   3   8  -1  20.025   2.792
   3   8  -1  21.049   3.301
  -3  -8  -1  19.420   5.673
   3   8  -1  23.509   3.438
  -3   8   1  16.972   5.927
   3   8  -1  25.638   3.335
  -3   8   1  25.604   5.945
   3  -8   1  23.368   2.822
   3  -8   1  24.860   2.876
   3  -8   1  20.761   3.157
  -3   8   1  19.223   6.512
  -3   8   1  20.013   3.216
  -3  -8  -1  25.811   5.520
   3   8  -1  20.166   3.486
   3   8  -1  19.689   3.053
  -3  -8  -1  19.703   2.849
  -3   8   1  25.056   2.766
   3   8  -1  17.473   5.681
   3  -8   1  17.563   5.711
   3  -8   1  25.942   3.211
   3  -8   1  21.349   2.726
   3   8  -1  16.043   3.078
   3  -8   1  15.190   2.842
   3  -8   1  18.968   5.751
   3   8  -1  21.694   3.711
   3  -8   1  24.103   3.155
   3   8  -1  23.180   3.634
   3  -8   1  20.919   2.651
  -3  -8  -1  21.473   2.692
   3   8  -1  20.481   3.004
   3   8  -1  25.236   3.418
   3   8  -1  23.940   7.430
  -3   8   1  20.056   2.930
   3   8  -1  26.242   3.205
   3   8  -1  22.166   3.113
  -3   8   1  24.119   3.264
   3   8   1  25.212   3.842
   3  -8  -1  18.685   3.056
  -3   8  -1  20.518   2.845
  -3  -8   1  19.830   2.875
   3  -8  -1  19.908   5.407
   3  -8  -1  19.593   2.891
   3   8   1  17.900   3.486
   3   8   1  22.985   6.145
   3  -8  -1  19.647   2.847
   3   8   1  20.695   3.093
  -3   8  -1  25.293   3.276
   3   8   1  14.936   6.769
  -3   8  -1  18.144   5.317
   3   8   1  23.332   3.343
   3   8   1  21.637   3.418
  -3   8  -1  20.868   3.724
  -3  -8   1  18.176   6.637
   3   8   1  20.934   3.261
   3  -8  -1  18.903   2.981
   3   8   1  20.165   3.401
  -3  -8   1  14.364   5.011
   3   8   1  20.253   2.820
   3   8   1  13.644   6.199
  -3   8  -1  27.633   3.559
  -3  -8   1  19.771   5.697
   3  -8  -1  20.943   2.548
   3  -8  -1  26.201   3.347
   3   8   1  23.938   3.501
   3   8   1  22.191   3.398
   3  -8  -1  28.936   3.534
  -3  -8   1  23.146   2.909
   3  -8  -1  23.136   5.807
   3   8   1  23.384   3.414
   3   8   1  23.105   3.751
  -3   8  -1  23.227   3.066
   3   8   1  23.545   3.317
  -3   8  -1  21.560   6.694
  -3  -8   1  15.426   6.206
   3   8   1  24.535   3.464
   3  -8  -1  17.572   2.668
  -3   8  -1  11.094   5.797
   3   8   1  27.380   6.391
  -3   8  -1  17.732   3.068
  -3  -8   1  24.554   2.886
   3  -8  -1  22.361   2.705
   3  -8  -1  24.502   5.404
  -3   8  -1  22.272   4.055
   3   8   1  22.206   3.343
   3  -8  -1  20.363   2.855
   4   8  -1  78.280   5.712
  -4   8   1  83.345  10.189
  -4   8   1  72.254   5.066
   4  -8   1  74.123   5.458
  -4   8   1  74.882   5.625
   4   8  -1  84.515   5.879
   4  -8   1  77.123   5.504
   4  -8   1  80.774   5.646
   4   8  -1  78.336   6.027
   4   8  -1  85.474   5.630
   4   8  -1  70.148   5.832
  -4   8   1  69.339   6.126
   4   8  -1  79.448   5.554
  -4  -8  -1  75.260   5.118
   4  -8   1  75.477   9.208
   4  -8   1  69.623   5.549
   4   8  -1  77.666   6.107
   4  -8   1  74.683   4.993
  -4  -8  -1  85.343  10.362
   4   8  -1  76.097   5.598
   4  -8   1  75.358   5.180
   4  -8   1  67.664   5.381
  -4  -8  -1  72.794   9.380
   4  -8   1  68.150   4.842
   4   8  -1  89.181   6.120
   4  -8   1  67.779   9.006
   4   8  -1  85.022   5.924
  -4  -8  -1  65.623   8.995
   4  -8   1  70.536   5.751
   4   8  -1  86.209   5.659
  -4   8   1  68.382  10.324
   4   8  -1  77.842  11.150
   4   8  -1  70.244   5.500
   4   8  -1  88.149   5.952
  -4   8   1  83.139   6.167
   4   8  -1  80.399   5.621
   4   8  -1  74.602   6.041
   4  -8   1  79.044   5.120
   4  -8   1  76.030   5.153
   4   8  -1  73.788  10.357
  -4   8   1  79.091  10.520
   4   8  -1  66.403   9.305
   4  -8   1  66.487   4.638
   4  -8   1  73.254   5.004
   4   8  -1  76.582   5.633
  -4  -8  -1  78.008   4.747
   4   8  -1  83.765   6.188
   4   8  -1  82.415   5.756
  -4   8   1  95.802   6.632
   4  -8   1  75.074   5.903
   4  -8  -1  71.977   5.823
   4   8   1  84.635   6.099
   4  -8  -1  71.500   9.035
   4  -8  -1  77.102   5.255
  -4  -8   1  73.436   5.338
  -4  -8   1  82.428  10.285
   4  -8  -1  68.468   5.362
   4   8   1  79.603   5.563
   4  -8  -1  80.367   5.803
   4   8   1  76.478   6.161
  -4  -8   1  78.205   5.230
   4   8   1  78.100   6.022
   4  -8  -1  72.047   4.993
  -4   8  -1  73.281   5.233
  -4   8  -1  83.166  10.141
  -4   8  -1  71.201  10.219
   4   8   1  86.807   5.825
  -4   8  -1  88.923   6.119
   4  -8  -1  80.783   5.411
   4  -8  -1  70.200   8.533
   4   8   1  76.624   5.950
   4   8   1  69.052   9.862
   4   8   1  77.787   6.459
  -4  -8   1  73.120   9.762
   4   8   1  73.701   5.481
   4   8   1  87.976   6.100
  -4   8  -1  76.108   6.383
   4  -8  -1  66.423   4.921
  -4   8  -1  55.125   9.341
   4   8   1  61.278  10.022
   4   8   1  84.715   5.887
   4   8   1  84.191   5.845
  -4   8  -1  76.834   5.539
   4  -8  -1  77.717   4.953
   4   8   1  76.678   6.032
   4  -8  -1  73.378   9.556
   4  -8  -1  78.354   5.274
   4  -8  -1  75.614   5.443
   4   8   1  85.670   5.851
   4   8   1  67.013  11.299
   4   8   1  76.490   5.217
  -4   8  -1  82.103   5.919
   4  -8  -1  72.793   5.542
  -4  -8   1  79.217   9.877
   4  -8  -1  67.205   4.710
   4  -8  -1  75.066   4.989
   4   8   1  79.539   5.576
   4   8   1  90.788   6.422
  -4   8  -1  76.488   6.514
   4   8   1  73.452   9.670
   4   8   1  78.116   6.077
   4   8   1  78.176   6.054
   4  -8  -1  70.783   5.066
  -5   8   1  39.176   4.333
   5  -8   1  28.611   3.565
  -5   8   1  33.331   3.756
   5  -8   1  29.487   3.325
  -5   8   1  28.095   4.219
   5  -8   1  31.620   3.552
  -5  -8  -1  30.471   3.217
   5   8  -1  31.006   4.419
   5   8  -1  30.838   3.701
   5  -8   1  25.540   7.206
   5  -8   1  31.634   3.769
   5   8  -1  31.983   3.784
   5  -8   1  27.458   3.303
   5  -8   1  35.451   3.713
   5  -8   1  33.058   3.850
   5   8  -1  31.742   3.891
  -5  -8  -1  26.411   7.119
   5   8  -1  29.318   4.158
   5  -8   1  30.471   3.710
   5  -8   1  33.975   3.864
   5  -8   1  35.250   3.595
   5  -8   1  27.581   3.419
  -5  -8  -1  24.320   7.141
  -5   8   1  33.655   4.285
   5   8  -1  36.470   4.001
   5   8  -1  34.779   3.897
   5  -8   1  37.551   4.091
   5   8  -1  36.367   4.020
   5   8  -1  38.952   4.631
   5  -8   1  31.658   3.159
   5   8  -1  35.042   8.571
   5   8  -1  33.288   4.178
   5   8  -1  32.710   3.775
   5   8  -1  37.514   4.061
   5   8  -1  28.005   3.878
   5   8  -1  32.374   3.715
   5   8  -1  34.426   4.211
   5   8  -1  32.616   4.060
   5  -8   1  26.973   3.295
   5   8  -1  30.489   4.160
   5   8   1  30.319   3.870
   5  -8  -1  33.224   3.845
   5   8   1  30.718   3.950
  -5  -8   1  17.307   7.345
   5   8   1  32.129   3.886
   5  -8  -1  32.259   3.363
  -5  -8   1  33.570   3.533
  -5   8  -1  30.272   3.629
   5   8   1  29.373   3.843
  -5   8  -1  37.817   4.597
   5  -8  -1  28.848   3.305
   5   8   1  33.037   3.748
   5   8   1  36.306   3.747
   5  -8  -1  35.278   3.571
   5   8   1  24.201   3.664
   5  -8  -1  36.873   4.020
   5  -8  -1  35.594   4.156
   5   8   1  32.453   3.959
   5   8   1  23.171   4.168
   5   8   1  29.759   3.671
   5  -8  -1  34.784   3.695
   5  -8  -1  35.030   3.870
   5  -8  -1  36.305   3.396
   5   8   1  16.280   6.817
  -5  -8   1  26.995   6.761
   5  -8  -1  25.522   3.504
   5   8   1  30.713   4.566
   5   8   1  36.114   4.326
  -5   8  -1  27.233   3.263
  -5   8  -1  34.444   4.247
   5  -8  -1  32.951   3.433
   5   8   1  40.302   4.206
   5  -8  -1  33.185   3.421
   5   8   1  30.602   4.181
   5  -8  -1  27.929   3.532
  -5   8  -1  27.813   3.940
   5  -8  -1  33.317   3.438
   5  -8  -1  32.763   3.738
   5   8   1  40.050   4.253
   5  -8  -1  24.691   6.914
   5   8   1  33.432   3.871
   5   8   1  22.220   7.496
   6   8  -1  91.259   6.126
   6   8  -1  83.628   5.877
   6   8  -1  87.349   6.138
   6   8  -1  92.715   5.980
   6  -8   1  86.841   6.262
   6   8  -1  85.909   5.772
   6   8  -1  99.687   6.745
   6  -8   1  87.461   5.976
  -6   8   1  90.900   7.035
  -6   8   1  90.838   6.240
   6  -8   1  87.340   5.837
   6   8  -1  86.524   6.209
   6  -8   1  85.143   5.593
   6  -8   1  81.377   5.594
   6   8  -1  79.769   6.101
  -6   8   1  87.437   6.576
   6   8  -1  77.913   6.253
   6  -8   1  85.260   5.861
   6   8  -1  87.358   5.949
   6  -8   1  89.548   5.964
   6   8  -1  82.862   6.314
   6  -8   1  88.888   5.349
   6  -8   1  79.804   5.536
   6  -8   1  98.230   6.569
   6  -8   1  83.634   5.239
   6   8  -1  90.779   6.292
   6  -8   1  88.013   5.372
   6  -8   1  91.690   5.639
  -6   8   1  87.036   5.861
   6  -8   1  83.878   5.381
   6  -8   1  82.400   5.754
  -6  -8  -1  76.648   5.596
   6   8  -1  91.062   5.758
   6   8  -1  84.855   5.874
   6   8  -1  87.964   6.127
  -6   8  -1  95.469   6.512
   6   8   1  84.374   6.165
   6   8   1  78.301   6.105
  -6   8  -1  92.752   6.007
   6  -8  -1  84.505   5.639
   6  -8  -1  92.532   5.404
   6  -8  -1  82.877   5.467
   6  -8  -1  88.232   6.026
   6  -8  -1  90.872   6.279
   6  -8  -1  91.600   5.563
   6   8   1  87.421   6.252
  -6   8  -1  78.516   5.413
   6  -8  -1  86.021   5.601
   6   8   1  80.670   5.859
   6   8   1  92.868   6.071
   6   8   1  99.472   6.156
   6   8   1  91.195   6.431
   6   8   1  83.931   5.849
   6  -8  -1  90.936   5.833
   6   8   1  76.277   5.940
   6  -8  -1  90.635   5.785
   6  -8  -1  89.038   6.054
   6   8   1  87.745   6.526
   6  -8  -1  91.683   5.649
   6   8   1  91.242   6.171
   6  -8  -1  82.799   5.764
   6   8   1  95.904   6.312
   6   8   1  91.771   6.349
   6   8   1  76.197   6.421
  -6   8  -1  98.892   6.978
   6   8   1  80.851   5.874
   6   8   1  88.708   6.549
   6  -8  -1  81.150   5.650
   6  -8  -1  88.966   5.837
   6  -8  -1  82.095   5.449
  -6   8  -1  90.435   6.214
  -6  -8   1  75.968   5.345
   7   8  -1  165.57    8.68
   7   8  -1  176.50    9.01
  -7  -8  -1  166.35    8.04
   7  -8   1  173.20    8.57
   7   8  -1  175.28    8.47
   7   8  -1  174.71    8.70
   7   8  -1  164.63    8.66
   7   8  -1  169.80    8.88
   7   8  -1  171.29    8.80
   7  -8   1  171.18    8.42
   7  -8   1  181.11    8.75
  -7   8   1  181.62    8.94
   7  -8   1  162.17    8.18
   7  -8   1  167.04    8.23
   7  -8   1  167.42    8.39
   7   8  -1  171.12    9.14
  -7   8   1  160.99    8.40
   7   8  -1  169.27    8.50
   7   8  -1  165.73    8.63
   7  -8   1  175.38    8.51
   7   8  -1  176.99    9.28
   7  -8   1  189.11    8.46
   7  -8   1  172.65    8.55
   7  -8   1  172.70    8.53
   7   8  -1  177.97    8.97
   7  -8   1  168.30    8.01
   7  -8   1  174.27    8.56
   7   8  -1  166.60    8.40
  -7   8   1  190.61    9.84
  -7   8   1  178.21    9.33
   7   8  -1  179.59    8.96
   7  -8   1  171.63    8.48
  -7   8   1  179.39    9.03
  -7   8  -1  177.06    9.13
   7   8   1  176.06    8.57
  -7   8  -1  179.71    8.70
   7  -8  -1  183.78    8.62
  -7   8  -1  182.63    8.99
   7  -8  -1  177.05    8.46
   7   8   1  183.57    8.91
   7  -8  -1  174.38    8.53
   7   8   1  176.58    8.83
   7   8   1  163.12    8.42
  -7  -8   1  153.88    8.25
   7   8   1  186.49    8.88
   7  -8  -1  168.87    8.42
   7  -8  -1  161.83    8.05
   7  -8  -1  177.61    8.64
   7   8   1  169.79    8.60
   7  -8  -1  164.02    8.30
  -7   8  -1  186.57    9.82
   7   8   1  183.66    9.09
   7   8   1  185.58    8.84
   7  -8  -1  175.56    8.66
   7   8   1  176.79    9.36
   7  -8  -1  175.42    8.60
   7   8   1  176.81    9.18
   7   8   1  168.21    8.95
   7  -8  -1  185.96    8.70
   7  -8  -1  175.51    8.49
   7  -8  -1  171.07    8.49
   7   8   1  183.27    8.95
   7  -8  -1  165.18    8.43
   7   8   1  173.54    8.69
   7  -8  -1  161.36    8.23
   8  -8   1  21.049   2.604
   8  -8   1  20.340   2.373
   8  -8   1  21.994   2.298
  -8   8   1  25.219   3.013
   8  -8   1  18.689   2.435
   8  -8   1  23.075   2.437
  -8   8   1  26.682   3.373
   8  -8   1  26.196   2.491
   8  -8   1  25.059   2.392
   8  -8   1  20.717   2.271
  -8   8   1  16.590   2.913
   8   8  -1  16.614   2.795
   8   8  -1  25.591   2.668
   8   8  -1  22.650   2.824
   8   8  -1  19.984   2.679
   8   8  -1  29.879   2.931
   8   8  -1  20.444   2.731
   8   8  -1  25.939   2.771
  -8   8   1  39.360   3.219
   8   8  -1  24.964   2.836
   8  -8  -1  25.261   2.519
   8  -8  -1  21.048   2.470
   8   8   1  20.133   2.878
   8   8   1  22.494   2.888
  -8   8  -1  24.862   2.843
   8  -8  -1  17.020   2.191
   8  -8  -1  27.085   2.566
   8   8   1  24.297   2.879
   8   8   1  20.372   2.736
  -8   8  -1  24.036   3.521
   8   8   1  23.245   2.873
   8  -8  -1  21.267   2.520
   8   8   1  19.302   2.460
   8   8   1  28.385   2.975
   8   8   1  23.282   2.984
   8  -8  -1  28.358   2.688
  -8   8  -1  21.012   2.955
   8  -8  -1  19.592   2.373
  -8   8  -1  28.609   3.082
   8   8   1  26.014   3.033
   8  -8  -1  26.391   2.554
   8   8   1  21.181   2.756
   0   9   1  483.20   20.15
   0  -9   1  478.87   20.09
   0  -9   1  502.30   20.53
   0  -9  -1  472.41   20.32
   0  -9   1  497.34   20.74
   0  -9  -1  497.33   19.85
   0   9   1  483.00   22.02
   0   9   1  446.08   26.93
   0   9   1  490.49   20.67
   0  -9   1  504.50   20.21
   0   9   1  426.91   27.87
   0   9   1  501.76   20.97
   0  -9   1  497.24   20.59
   0  -9   1  495.58   20.82
   0  -9   1  476.52   28.02
   0   9  -1  478.18   19.83
   0   9  -1  469.85   30.83
   0   9   1  485.96   19.77
   0  -9  -1  515.35   20.86
   0   9  -1  483.19   29.04
   0  -9  -1  494.38   27.78
   0   9   1  464.06   30.55
   0   9  -1  483.15   20.64
   0  -9   1  491.42   19.89
   0   9   1  510.96   21.61
   0   9  -1  471.25   21.82
   0  -9  -1  482.85   20.34
   0  -9  -1  447.47   27.80
   0   9  -1  498.77   20.32
   0  -9  -1  475.04   20.02
   0  -9  -1  504.80   21.03
   0   9  -1  483.92   20.82
   0  -9   1  479.43   28.31
   0   9  -1  485.10   20.70
   0  -9  -1  515.75   20.22
   0  -9  -1  515.01   20.36
   0   9   1  493.37   20.69
   0   9  -1  465.83   20.26
   0   9  -1  502.08   20.78
   0   9   1  454.05   20.87
   0   9  -1  496.74   21.52
   0   9   1  519.70   20.87
   0   9  -1  476.96   27.12
   0  -9  -1  465.53   28.10
   1   9  -1  55.814   4.578
  -1   9   1  49.313   4.450
   1   9  -1  51.433   4.262
  -1  -9  -1  48.857   3.937
  -1   9   1  46.734   7.872
  -1   9   1  50.094   4.057
   1   9  -1  49.384   4.645
   1  -9   1  48.003   7.330
  -1   9   1  46.888   4.112
   1   9  -1  52.959   4.516
  -1   9   1  45.397   4.268
   1   9  -1  51.920   4.596
   1  -9   1  50.182   4.170
  -1   9   1  35.911   7.389
  -1   9   1  49.116   4.842
  -1  -9  -1  54.839   4.117
   1   9  -1  42.735   7.645
  -1  -9  -1  50.684   4.380
  -1   9   1  53.077   4.821
  -1  -9  -1  45.433   7.195
  -1  -9  -1  50.893   4.448
  -1   9   1  52.030   4.178
  -1  -9  -1  47.360   7.745
   1   9  -1  67.649   4.932
   1  -9   1  54.509   4.028
   1  -9   1  41.133   6.772
  -1  -9  -1  45.377   3.915
   1   9  -1  49.864   4.251
  -1  -9  -1  61.603   7.856
  -1   9   1  49.671   4.399
   1  -9   1  49.819   4.056
   1  -9   1  49.884   4.197
   1   9  -1  44.081   8.148
   1  -9   1  51.829   4.020
   1   9  -1  48.090   4.477
   1   9  -1  57.215   4.683
   1  -9   1  44.437   3.853
   1  -9   1  53.857   4.371
   1   9  -1  49.475   4.343
   1   9  -1  49.679   4.570
   1  -9   1  53.551   4.046
  -1  -9  -1  50.832   4.217
   1   9  -1  53.624   4.451
   1   9  -1  49.579   4.239
   1   9   1  48.252   4.312
  -1   9  -1  51.215   4.760
   1   9   1  41.272   4.321
  -1  -9   1  47.011   4.031
  -1  -9   1  55.982   4.265
  -1   9  -1  47.177   4.355
  -1   9  -1  51.697   8.030
  -1   9  -1  50.631   8.794
   1  -9  -1  54.770   3.919
  -1   9  -1  47.859   4.155
   1   9   1  53.030   4.740
   1   9   1  51.458   4.385
  -1  -9   1  46.665   3.981
   1  -9  -1  50.334   4.518
   1   9   1  57.502   4.658
   1  -9  -1  53.518   4.347
  -1   9  -1  49.504   4.169
   1   9   1  36.307   7.581
   1   9   1  43.171   8.088
   1  -9  -1  52.016   4.181
  -1  -9   1  46.895   4.291
   1   9   1  56.269   4.662
  -1   9  -1  49.940   4.373
   1   9   1  53.351   5.042
  -1   9  -1  56.959   4.634
   1  -9  -1  51.755   7.647
   1   9   1  51.234   4.265
   1  -9  -1  45.935   4.068
   1   9   1  49.113   4.055
  -1   9  -1  50.393   4.147
   1  -9  -1  56.857   4.135
   1   9   1  50.468   4.324
   1   9   1  42.552   4.591
  -1  -9   1  54.137   4.190
   1   9   1  53.867   4.510
  -1   9  -1  47.933   7.751
  -1  -9   1  32.711   7.118
   1   9   1  46.203   7.893
   1  -9  -1  51.125   4.477
   1  -9  -1  48.580   7.257
  -1  -9   1  45.822   3.877
  -1  -9   1  52.150   7.532
  -1   9  -1  51.194   4.796
   1  -9  -1  46.563   4.147
   1  -9  -1  60.881   8.043
   1  -9  -1  41.160   3.714
  -2  -9  -1  11.060   2.660
  -2   9   1  11.900   2.960
   2   9  -1  4.8549  3.3204
  -2  -9  -1  9.1796  2.5189
  -2   9   1  11.583   3.163
   2   9  -1  9.0574  3.0022
   2   9  -1  6.8604  5.8510
   2  -9   1  15.820   2.387
   2   9  -1  6.9114  2.9754
   2   9  -1  12.169   2.890
   2   9  -1  3.6904  2.7636
   2   9  -1  11.753   2.797
  -2  -9  -1  11.146   2.991
   2   9  -1  7.0605  2.9403
   2  -9   1  11.705   2.568
   2  -9   1  11.979   2.702
  -2  -9  -1  9.2678  2.2728
  -2   9   1  6.8444  2.7109
  -2   9   1  9.2641  3.0150
   2   9  -1  7.1895  2.8125
   2   9  -1  8.6731  2.4802
   2   9  -1  11.397   2.968
   2   9  -1  6.3232  2.8463
   2  -9   1  2.6510  4.9945
  -2   9   1  11.913   5.944
   2   9  -1  16.883   2.970
  -2  -9  -1  11.237   4.836
  -2   9   1  12.044   5.771
  -2   9   1  15.186   3.226
  -2   9   1  8.5468  5.4228
   2   9  -1  12.557   3.387
   2   9  -1  9.4526  2.5713
   2  -9   1  13.085   5.427
   2  -9   1  10.055   2.277
   2  -9   1  6.2349  4.3343
  -2  -9  -1  5.5487  4.6820
  -2  -9  -1  9.7925  5.9805
   2  -9   1  10.453   2.601
   2   9  -1  5.7512  2.7962
  -2   9   1  10.816   3.541
   2   9  -1  12.966   6.839
   2   9  -1  12.022   2.950
   2   9  -1  9.0150  5.3372
   2  -9   1  10.111   2.383
   2  -9   1  10.938   2.180
  -2   9   1  8.7899  2.9719
   2   9  -1  13.077   3.094
   2  -9   1  13.479   2.646
  -2   9   1  11.062   2.381
   2   9  -1  5.6251  6.2008
  -2   9  -1  11.974   3.015
   2  -9  -1  12.853   2.434
   2   9   1  8.5107  3.2507
   2   9   1  10.180   3.056
   2   9   1  11.247   2.700
  -2   9  -1  9.7264  3.2208
   2  -9  -1  10.071   2.191
  -2  -9   1  7.3933  4.9470
   2   9   1  10.121   2.814
   2   9   1  16.553   3.233
   2   9   1  11.955   2.962
   2   9   1  6.0694  3.0211
  -2  -9   1  5.5770  4.8442
   2   9   1  14.964   3.240
   2  -9  -1  11.271   2.303
   2   9   1  12.430   2.917
   2   9   1  12.522   3.131
   2  -9  -1  9.7817  2.5437
  -2  -9   1  8.6020  2.6988
  -2   9  -1  8.7617  6.1219
  -2   9  -1  11.971   2.766
  -2  -9   1  4.6997  4.6122
   2   9   1  16.424   5.840
  -2  -9   1  10.008   2.732
   2   9   1  7.2259  6.4421
  -2   9  -1  9.6857  3.2211
   2  -9  -1  10.964   2.483
   2   9   1  7.4426  2.7626
  -2   9  -1  3.4393  4.5155
   2   9   1  14.543   2.976
  -2   9  -1  10.288   2.571
   2  -9  -1  8.0117  2.1441
   2   9   1  7.4602  5.9879
   2   9   1  8.0775  6.1397
   2   9   1  13.759   3.299
   2  -9  -1  2.9835  3.8628
  -2  -9   1  9.0957  2.2643
   2  -9  -1  11.098   2.282
   2   9   1  12.154   3.341
   2  -9  -1  1.7268  4.7875
   2   9   1  15.077   3.132
   2  -9  -1  7.7711  2.3127
  -2   9  -1  9.3949  2.8217
  -2  -9   1  8.4246  5.3179
  -2   9  -1  10.868   2.490
  -2  -9   1  15.130   2.761
  -2   9  -1  9.1495  3.5357
   2   9   1  16.118   3.244
   2   9   1  8.0132  2.4344
   3   9  -1  13.908   3.456
  -3   9   1  5.5870  6.1619
   3  -9   1  15.086   2.861
  -3   9   1  15.182   3.907
   3  -9   1  15.338   5.709
  -3  -9  -1  1.9473  6.2581
  -3   9   1  0.3948  6.4550
  -3   9   1  11.450   3.419
   3  -9   1  12.202   5.629
  -3  -9  -1  19.030   2.728
   3   9  -1  17.708   3.005
   3  -9   1  15.261   2.682
   3   9  -1  14.291   3.214
   3   9  -1  12.152   3.012
  -3  -9  -1  10.873   5.066
   3   9  -1  16.559   3.253
   3   9  -1  15.337   3.145
  -3   9   1  6.7275  6.2241
   3   9  -1  13.297   3.497
   3   9  -1  18.464   3.554
   3  -9   1  15.243   2.816
  -3   9   1  21.965   3.274
   3   9  -1  18.898   2.948
  -3  -9  -1  14.148   2.749
  -3  -9  -1  5.8955  5.3469
  -3  -9  -1  21.957   3.072
   3  -9   1  15.480   2.730
   3  -9   1  5.7449  5.7647
  -3   9   1  9.8208  3.3600
   3   9  -1  15.760   6.790
   3   9  -1  14.168   3.416
   3   9  -1  12.650   2.809
   3   9  -1  13.518   3.170
   3   9  -1  11.777   3.180
  -3  -9  -1  13.397   2.614
  -3   9   1  15.099   2.765
  -3   9   1  16.746   2.937
   3  -9   1  10.934   2.509
   3   9  -1  14.239   2.826
  -3   9   1  18.686   3.616
   3   9  -1  12.011   6.068
   3   9  -1  12.251   2.773
   3  -9   1  17.168   2.636
  -3   9   1  13.718   3.354
   3   9  -1  2.4109  6.6602
   3  -9   1  18.346   2.964
   3   9  -1  13.588   2.763
   3   9  -1  15.588   3.207
   3  -9   1  15.793   2.557
  -3   9  -1  14.233   3.191
  -3   9  -1  15.610   3.307
   3  -9  -1  11.069   2.671
   3   9   1  10.613   3.200
   3  -9  -1  7.0129  4.6934
   3   9   1  16.154   3.291
   3   9   1  10.083   6.994
  -3   9  -1  14.481   2.801
  -3  -9   1  13.601   5.594
   3   9   1  26.466   7.444
   3  -9  -1  17.728   2.683
   3   9   1  16.549   3.438
  -3   9  -1  16.962   4.206
  -3   9  -1  8.9955  3.3975
   3   9   1  3.1277  5.6824
  -3  -9   1  15.809   2.748
   3   9   1  4.6656  2.8607
  -3  -9   1  21.010   2.932
   3   9   1  13.395   2.811
   3   9   1  20.951   3.098
  -3   9  -1  14.685   6.462
   3   9   1  19.700   3.323
   3   9   1  12.264   2.863
  -3   9  -1  12.220   2.829
  -3   9  -1  11.132   5.308
  -3   9  -1  17.214   2.941
   3  -9  -1  14.745   2.744
   3   9   1  8.3116  7.0963
   3   9   1  17.714   3.514
   3   9   1  12.750   3.411
   3   9   1  22.531   3.691
   3  -9  -1  16.538   2.470
   3  -9  -1  17.795   2.952
   3  -9  -1  12.037   2.588
  -3  -9   1  13.565   5.630
   3   9   1  15.850   3.232
   3  -9  -1  11.753   2.502
   3   9   1  11.904   3.466
   3   9   1  9.8714  2.8379
   3  -9  -1  22.930   2.954
   3   9   1  9.9505  3.0704
  -3  -9   1  13.682   2.936
   3   9   1  16.064   3.402
  -3  -9   1  9.6112  5.4278
   3  -9  -1  9.6593  5.0952
  -3   9  -1  17.572   3.751
   3   9   1  6.9996  3.0446
  -4   9   1  92.402   6.813
  -4   9   1  94.838   6.458
  -4   9   1  83.169   6.665
   4  -9   1  93.008   5.757
   4   9  -1  95.148   6.794
   4   9  -1  84.807   6.537
  -4   9   1  94.909   7.163
  -4   9   1  97.589   6.209
   4  -9   1  94.943   5.628
  -4   9   1  83.963   5.759
   4   9  -1  93.441   6.779
  -4  -9  -1  95.271   5.392
  -4   9   1  91.542   6.598
   4   9  -1  94.430   6.106
   4   9  -1  88.380   6.568
   4   9  -1  94.759   6.550
   4   9  -1  78.941   6.312
   4  -9   1  84.026   5.750
   4   9  -1  100.52    6.42
   4   9  -1  99.632   6.434
   4  -9   1  86.592   5.511
   4   9  -1  100.87    6.68
   4  -9   1  98.813   6.097
   4   9  -1  92.814   6.188
   4   9  -1  100.31    6.28
   4   9  -1  101.22    6.11
   4   9  -1  93.717   6.453
   4   9  -1  92.991   6.167
   4  -9   1  90.843   5.772
   4  -9   1  91.033   5.991
   4   9  -1  98.110   6.380
   4   9  -1  113.14    6.68
  -4  -9  -1  82.837   5.638
  -4  -9  -1  98.500   6.368
   4  -9   1  86.146   5.545
  -4   9  -1  99.855   6.048
   4   9   1  95.484   6.162
  -4  -9   1  100.10    5.98
   4   9   1  90.605   6.440
   4   9   1  104.61    6.64
  -4   9  -1  100.14    6.87
  -4   9  -1  91.707   7.120
   4   9   1  96.559   6.508
   4  -9  -1  97.775   5.851
   4   9   1  100.91    6.86
   4  -9  -1  86.470   5.712
   4  -9  -1  91.755   5.981
   4   9   1  85.436   6.435
   4   9   1  100.14    6.12
   4   9   1  94.022   6.823
   4   9   1  98.063   6.258
  -4   9  -1  94.113   6.370
   4  -9  -1  87.911   5.636
   4  -9  -1  92.508   5.856
   4   9   1  98.110   6.223
   4  -9  -1  85.370   6.056
   4   9   1  104.30    6.64
   4   9   1  89.377   6.628
  -4  -9   1  83.208   5.691
   4   9   1  98.850   6.546
   4  -9  -1  88.572   5.813
  -4   9  -1  89.160   6.538
   4   9   1  97.320   6.641
   4   9   1  90.632   6.203
  -4   9  -1  99.423   5.740
   4   9   1  93.385   6.787
   4  -9  -1  95.490   5.949
  -4   9  -1  87.190   6.608
  -4  -9   1  88.970   5.554
   4   9   1  109.51    6.80
   5   9  -1  11.828   3.393
  -5   9   1  12.430   3.368
   5   9  -1  12.773   3.570
   5   9  -1  14.813   3.499
   5   9  -1  15.629   3.510
   5   9  -1  16.435   3.599
   5  -9   1  11.555   3.053
   5   9  -1  15.583   2.984
  -5   9   1  16.247   3.317
   5  -9   1  20.623   3.094
   5  -9   1  10.563   2.772
  -5   9   1  14.091   3.910
   5   9  -1  7.9845  3.7168
   5  -9   1  17.591   2.902
   5  -9   1  11.482   2.738
   5   9  -1  13.228   3.510
   5   9  -1  13.797   3.312
   5   9  -1  14.265   3.293
   5   9  -1  9.2104  3.1799
   5  -9   1  17.763   2.654
   5   9  -1 -0.5026  2.5304
   5  -9   1  11.276   2.786
  -5   9   1  14.543   2.677
  -5   9   1  13.653   3.576
   5   9  -1  15.251   3.508
   5  -9   1  11.654   2.735
   5  -9   1  16.236   2.713
  -5  -9  -1  12.577   2.802
  -5   9   1  16.217   3.420
   5   9  -1  10.273   3.284
  -5  -9  -1  14.256   2.629
   5   9  -1  12.622   3.169
   5   9  -1  16.278   3.649
  -5   9  -1  12.801   2.640
   5   9   1  16.419   3.809
  -5   9  -1  15.327   3.163
   5   9   1  15.074   3.470
   5   9   1  20.801   3.675
   5   9   1  14.672   2.845
  -5   9  -1  15.095   3.312
   5  -9  -1  15.013   2.873
   5   9   1  1.9076  2.0862
   5   9   1  12.541   3.483
   5  -9  -1  11.544   2.407
   5   9   1  17.641   3.950
   5  -9  -1  11.719   2.422
  -5  -9   1  9.3910  2.5006
   5  -9  -1  9.9338  2.7897
   5   9   1  10.207   3.108
  -5   9  -1  9.8138  3.3161
   5   9   1  14.955   3.619
   5   9   1  23.953   3.738
   5  -9  -1  12.787   3.220
  -5   9  -1  10.848   3.371
   5   9   1  18.032   3.560
   5   9   1  11.802   3.216
   5  -9  -1  9.4959  2.4045
   5  -9  -1  16.453   3.029
  -5   9  -1  10.237   3.824
   5   9   1  16.163   3.375
   5  -9  -1  14.294   2.813
   5   9   1  18.726   3.915
  -5  -9   1  12.798   2.870
   5   9   1  18.316   3.753
   5   9   1  11.040   3.496
   5  -9  -1  10.196   3.396
   6   9  -1  0.2964  2.8843
  -6   9   1  5.9688  3.2072
   6   9  -1  2.8398  2.6933
   6   9  -1  4.9311  2.8582
   6  -9   1  5.0491  2.2949
   6  -9   1  4.0385  2.8365
   6   9  -1  0.1891  2.5895
   6   9  -1  0.3513  2.7697
  -6  -9  -1  3.2100  2.2708
  -6   9   1  4.5042  3.7397
   6  -9   1  6.3490  2.2563
  -6  -9  -1  2.9957  2.1138
   6   9  -1  3.3824  3.0107
   6  -9   1  5.2827  2.4991
   6  -9   1  5.2669  2.0286
   6   9  -1  3.1580  2.9239
   6   9  -1  0.7964  2.4875
   6   9  -1 -0.1224  2.4690
   6   9  -1  5.8612  3.0052
   6  -9   1  2.6206  2.1670
  -6   9   1 -0.4146  2.7094
   6   9  -1  3.3584  3.0122
  -6   9   1  5.2806  3.0389
   6   9  -1  1.7480  2.6944
   6   9  -1  -1.419   2.670
   6   9  -1  8.2349  2.9208
   6  -9   1  1.7335  2.5793
   6  -9   1  6.7094  2.3481
  -6   9   1  3.1275  2.8344
   6  -9   1  3.6182  2.5287
   6   9  -1  2.0278  2.7509
  -6   9   1  3.9135  2.6490
   6   9   1  6.4662  3.0926
   6  -9  -1  1.4812  2.5084
  -6   9  -1  7.5617  3.1283
   6  -9  -1  3.5136  2.1954
   6  -9  -1  4.9129  2.3201
  -6   9  -1  7.4508  2.5527
   6  -9  -1  4.4392  2.2937
   6   9   1  4.2436  2.6691
   6   9   1  4.1876  2.9417
   6   9   1  2.0866  2.9359
   6  -9  -1  2.1660  2.2983
  -6   9  -1  6.0524  3.0676
   6  -9  -1  2.1179  2.2345
   6   9   1 -0.9713  2.8817
   6   9   1  5.4196  2.7854
   6  -9  -1  5.8186  2.3087
   6   9   1  2.9675  2.7227
   6  -9  -1  5.7123  2.8589
  -6   9  -1  7.5906  3.3841
  -6  -9   1  2.8075  2.5286
   6   9   1  6.9459  2.8832
   6   9   1  5.5612  2.7752
   6   9   1  0.9273  2.9961
   6   9   1  3.9965  2.7867
   6   9   1  3.1572  2.6973
   6  -9  -1  4.1575  2.4640
   6   9   1 -0.6201  2.2408
  -6   9  -1  0.6715  3.0646
  -6  -9   1 -0.8572  2.2393
   6   9   1  1.9357  2.9649
  -6   9  -1  2.4076  2.6723
   6  -9  -1  4.7532  2.2128
   6  -9  -1 -0.1796  2.5588
   6  -9  -1  7.3282  2.3475
   6   9   1  0.2398  3.0274
  -7   9   1  72.743   5.099
   7  -9   1  60.602   4.155
   7  -9   1  71.516   4.311
   7  -9   1  61.829   4.261
   7   9  -1  68.338   4.839
   7  -9   1  60.833   3.923
   7   9  -1  70.250   4.764
   7   9  -1  69.313   4.772
   7   9  -1  62.127   4.529
  -7  -9  -1  57.805   3.884
   7   9  -1  70.380   4.658
   7   9  -1  71.187   4.774
  -7   9   1  70.146   4.760
  -7   9   1  72.381   4.657
   7   9  -1  72.724   4.786
   7   9  -1  71.222   5.109
   7   9  -1  71.498   4.774
  -7  -9  -1  65.463   4.073
   7   9  -1  66.296   4.538
  -7   9   1  66.001   4.976
   7   9  -1  74.931   4.641
   7  -9   1  67.043   4.273
   7  -9   1  72.107   4.335
   7   9  -1  74.329   4.759
   7  -9   1  67.829   4.384
  -7   9   1  74.732   5.283
   7  -9  -1  62.983   4.172
  -7   9  -1  73.591   5.317
   7   9   1  70.020   4.993
   7   9   1  72.421   4.597
   7   9   1  69.353   4.757
   7  -9  -1  71.330   4.357
   7   9   1  68.599   4.723
   7   9   1  73.093   4.867
   7   9   1  66.665   4.880
   7  -9  -1  63.782   4.276
  -7   9  -1  70.424   4.433
   7   9   1  75.216   4.608
   7  -9  -1  62.907   4.337
   7  -9  -1  74.598   4.488
   7  -9  -1  55.248   4.145
   7   9   1  69.837   4.778
  -7  -9   1  61.796   4.013
   7  -9  -1  60.055   4.046
   7  -9  -1  64.881   4.417
   7  -9  -1  72.559   4.503
  -7   9  -1  68.896   4.808
  -7   9  -1  74.460   4.782
   7   9   1  64.865   4.551
   7  -9  -1  64.421   3.967
   7   9   1  74.322   4.758
  -7   9  -1  67.392   4.895
   7   9   1  68.818   4.736
  -7   9  -1  71.285   4.990
   0  10  -1  20.700   7.587
   0 -10   1  27.044   3.005
   0  10   1  19.552   3.121
   0 -10  -1  24.303   3.308
   0  10  -1  25.336   3.611
   0 -10  -1  17.440   6.466
   0  10  -1  28.640   3.440
   0 -10  -1  17.796   2.833
   0  10  -1  25.431   3.169
   0  10   1  23.480   3.517
   0 -10   1  19.076   6.389
   0 -10   1  23.576   3.037
   0  10   1  21.102   4.022
   0  10   1  21.419   3.607
   0 -10  -1  17.372   5.693
   0  10  -1  27.236   3.791
   0 -10  -1  23.709   2.938
   0  10  -1  23.768   3.292
   0 -10  -1  16.912   5.977
   0 -10  -1  23.628   2.873
   0 -10   1  26.502   3.145
   0  10   1  21.257   7.915
   0 -10   1  29.176   3.109
   0 -10  -1  28.353   3.051
   0  10  -1  14.298   3.305
   0 -10   1  16.956   5.365
   0  10   1  22.209   6.828
   0  10  -1  24.269   3.387
   0 -10   1  27.705   2.893
   0  10   1  29.409   3.576
   0  10  -1  23.254   3.505
   0 -10   1  21.854   2.969
   0  10   1  28.188   3.597
   0 -10  -1  22.249   2.995
   0 -10   1  29.486   3.272
   0 -10  -1  23.164   3.111
   0  10   1  24.649   3.336
   0 -10   1  27.882   3.128
  -1  10   1  198.31   10.16
  -1 -10  -1  211.60    9.82
   1  10  -1  179.47   15.46
   1 -10   1  229.06   10.62
  -1 -10  -1  189.66   16.09
   1  10  -1  199.20   18.41
   1  10  -1  178.92   16.96
  -1  10   1  212.94   11.30
  -1  10   1  183.39   16.91
   1 -10   1  208.07   10.20
  -1  10   1  217.69   10.73
   1  10  -1  228.19   11.07
   1  10  -1  216.17   10.51
   1 -10   1  210.03    9.79
   1 -10   1  206.13    9.86
   1 -10   1  218.68   10.09
  -1  10   1  221.01   10.60
   1  10  -1  216.95   10.63
   1 -10   1  196.44   16.02
  -1 -10  -1  201.06   15.85
   1  10  -1  222.14   10.78
   1  10  -1  228.05   10.40
   1  10  -1  209.36   10.29
  -1 -10  -1  220.29   10.11
  -1  10   1  179.55   15.67
   1 -10   1  212.13   10.18
  -1 -10  -1  222.16   10.37
   1  10  -1  220.92   10.63
  -1  10   1  207.24   10.67
   1 -10   1  226.23   10.34
  -1  10   1  223.23   11.23
  -1  10   1  191.57   10.43
  -1 -10  -1  213.91   10.31
  -1 -10  -1  219.05   10.00
   1 -10   1  209.94   10.30
  -1 -10  -1  220.58   10.79
  -1  10   1  220.95   10.26
   1  10  -1  225.28   10.54
  -1 -10  -1  215.38   10.21
   1 -10   1  178.46   15.84
   1  10  -1  200.63   10.63
  -1 -10   1  214.02   10.02
   1  10   1  207.44   10.14
  -1 -10   1  187.79   16.03
  -1  10  -1  211.72   10.66
  -1  10  -1  205.97   15.94
   1  10   1  205.60   11.23
   1 -10  -1  218.43   10.13
   1  10   1  182.29   17.66
   1 -10  -1  217.25   10.46
   1  10   1  225.78   10.70
  -1 -10   1  207.93   10.18
  -1  10  -1  199.54   17.75
   1 -10  -1  214.66   10.33
   1  10   1  223.92   10.67
  -1  10  -1  216.78   10.16
  -1 -10   1  221.48   10.45
   1  10   1  208.36   10.63
  -1 -10   1  222.32   10.18
   1 -10  -1  219.38   10.16
   1  10   1  227.51   11.16
   1 -10  -1  216.60    9.93
   1  10   1  227.03   10.32
  -1  10  -1  223.78   11.13
  -1 -10   1  227.07   10.68
   1  10   1  195.24   15.83
   1 -10  -1  206.57   16.37
  -1 -10   1  203.86   15.97
   1  10   1  208.56   10.63
  -1  10  -1  221.72   10.49
  -1 -10   1  219.80   10.25
  -1  10  -1  234.70   10.88
   1 -10  -1  206.55   10.11
   1 -10  -1  232.59   10.45
   1  10   1  205.43   10.02
  -1  10  -1  196.16   11.10
  -1 -10   1  205.65   10.02
  -1  10  -1  217.41   10.38
   1 -10  -1  189.53   15.62
   2 -10   1  437.75   19.93
   2  10  -1  416.24   20.18
   2  10  -1  476.87   19.50
  -2  10   1  450.19   19.03
  -2  10   1  484.11   20.47
   2  10  -1  494.74   20.42
   2  10  -1  463.56   19.70
   2 -10   1  463.64   19.66
   2  10  -1  451.85   20.28
  -2 -10  -1  507.24   20.57
  -2 -10  -1  468.53   19.21
   2  10  -1  457.92   20.05
  -2  10   1  484.35   20.06
   2  10  -1  476.54   19.95
   2  10  -1  432.51   20.77
  -2 -10  -1  484.16   19.80
   2  10  -1  485.98   20.28
  -2  10   1  482.79   20.17
   2  10  -1  465.78   20.78
   2  10  -1  458.82   20.38
   2  10  -1  465.84   19.98
   2  10  -1  456.78   20.00
   2 -10   1  482.45   19.34
   2 -10   1  463.05   19.71
  -2  10   1  448.92   20.46
   2 -10   1  490.34   20.23
   2  10  -1  477.27   20.29
  -2  10   1  487.47   21.05
  -2  10   1  458.45   21.42
   2  10  -1  468.23   20.13
   2  10  -1  464.69   19.48
   2 -10   1  478.14   20.03
   2 -10   1  452.88   19.48
  -2 -10  -1  488.04   20.00
  -2 -10  -1  475.45   19.93
   2 -10  -1  477.42   19.72
   2 -10  -1  440.98   20.02
  -2 -10   1  494.40   20.48
  -2 -10   1  490.64   19.91
  -2  10  -1  462.88   21.39
   2  10   1  466.62   20.95
   2 -10  -1  488.43   20.27
  -2 -10   1  486.85   19.80
   2  10   1  459.55   20.03
   2  10   1  470.15   19.68
  -2  10  -1  500.11   20.23
   2 -10  -1  460.31   19.77
   2  10   1  479.78   20.27
  -2  10  -1  454.21   19.16
  -2 -10   1  453.96   19.96
   2  10   1  464.00   20.49
  -2  10  -1  475.01   20.45
  -2  10  -1  451.08   19.89
   2 -10  -1  449.24   19.30
   2  10   1  462.23   20.27
   2 -10  -1  478.51   20.01
  -2 -10   1  478.08   19.40
  -2 -10   1  434.97   19.29
   2  10   1  482.80   20.29
   2  10   1  485.39   20.38
  -2  10  -1  501.38   21.16
   2  10   1  461.69   19.43
   2  10   1  472.08   19.87
   2  10   1  459.86   20.05
  -2  10  -1  472.94   20.20
   2  10   1  481.55   20.13
   2  10   1  431.93   20.81
   2 -10  -1  487.57   19.36
   3 -10   1  12.993   2.437
   3  10  -1  10.819   3.090
   3  10  -1  16.747   3.742
  -3  10   1  10.720   2.595
   3  10  -1  14.272   3.191
  -3  10   1  2.1118  2.2418
  -3  10   1  11.003   2.848
  -3  10   1  12.483   3.671
   3 -10   1  14.742   2.742
   3 -10   1  12.529   2.450
   3 -10   1  13.089   2.511
   3 -10   1  9.9138  2.6977
  -3  10   1  14.200   3.218
   3  10  -1  11.726   2.697
   3  10  -1  12.684   3.411
   3  10  -1  13.899   3.174
   3 -10   1  14.257   2.700
   3  10  -1  12.370   3.249
   3  10  -1  19.881   3.839
  -3 -10  -1  12.767   2.611
   3 -10   1  13.134   2.693
  -3  10   1  8.3850  3.4305
  -3 -10  -1  6.5007  2.3975
   3  10  -1  12.080   3.262
   3  10  -1  13.382   3.119
   3  10  -1  8.5533  3.0026
  -3 -10  -1  11.802   2.659
   3  10  -1  11.149   3.137
  -3 -10  -1  8.7522  2.2954
   3  10  -1  7.5837  3.5712
   3  10  -1  7.6660  3.1994
  -3  10   1  10.685   2.941
   3  10  -1  11.931   2.877
  -3  10   1  15.909   3.551
  -3 -10  -1  10.003   2.633
   3  10   1  10.118   3.101
   3  10   1  10.839   3.101
   3  10   1  10.908   3.257
  -3 -10   1  14.652   3.148
  -3  10  -1  12.877   3.110
  -3  10  -1  10.668   3.055
   3 -10  -1  12.512   2.586
   3  10   1  14.443   3.155
  -3  10  -1  13.837   3.263
  -3  10  -1  13.661   3.925
   3 -10  -1  10.542   2.530
  -3 -10   1  15.610   3.029
   3  10   1  13.326   3.988
  -3  10  -1  18.326   3.331
   3  10   1  9.1134  3.1268
   3 -10  -1  15.795   2.677
   3  10   1  10.250   2.843
   3 -10  -1  14.387   2.836
   3 -10  -1  9.8443  2.3927
   3  10   1  12.014   3.147
  -3 -10   1  16.538   2.990
   3  10   1  14.046   3.153
  -3 -10   1  13.880   2.475
   3  10   1  14.944   3.810
   3  10   1  15.002   3.623
   3 -10  -1  13.914   2.670
   3  10   1  12.926   3.001
   3  10   1  8.1265  2.9970
  -3  10  -1  11.241   3.407
   3  10   1  14.693   3.508
   3  10   1  16.729   3.270
   3 -10  -1  12.851   2.761
   4 -10   1  15.574   2.813
   4 -10   1  12.336   2.747
   4 -10   1  8.5630  2.5180
   4  10  -1  14.324   3.201
   4  10  -1  9.8135  2.9861
  -4  10   1  9.8113  3.0625
  -4  10   1  10.434   3.111
   4  10  -1  12.729   3.576
  -4  10   1  15.195   3.712
   4  10  -1  13.533   3.041
   4 -10   1  0.7954  1.8657
   4  10  -1  12.559   3.107
  -4  10   1  8.6138  3.0208
  -4 -10  -1  9.9790  2.4524
   4  10  -1  14.179   3.602
   4 -10   1  12.697   2.695
   4  10  -1  13.289   3.022
   4  10  -1  15.605   3.093
  -4 -10  -1  14.590   2.849
   4  10  -1  16.552   3.524
  -4 -10  -1  16.450   2.439
   4  10  -1  11.889   3.275
   4  10  -1  16.138   3.214
  -4  10   1  7.9681  2.5516
   4  10  -1  15.442   3.241
  -4  10   1  16.265   3.748
  -4  10   1  15.538   3.312
   4  10  -1  12.947   3.246
  -4 -10  -1  11.622   2.723
   4  10  -1  7.5192  3.2281
   4  10  -1  9.9807  3.1289
   4 -10   1  11.805   2.386
   4 -10   1  7.7938  2.4977
   4 -10   1  14.047   2.724
  -4  10  -1  12.389   3.032
   4  10   1  8.9996  2.8162
  -4  10  -1  13.191   3.395
  -4  10  -1  13.395   3.101
   4  10   1  10.680   3.411
   4 -10  -1  11.496   2.624
   4 -10  -1  10.511   2.614
   4  10   1  16.750   3.282
   4  10   1  11.386   3.665
  -4 -10   1  9.1645  2.3654
   4  10   1  14.639   3.197
   4 -10  -1  11.070   2.781
   4  10   1  14.376   3.510
   4 -10  -1  10.954   2.664
  -4 -10   1  8.9823  2.5449
   4  10   1  13.936   3.225
   4  10   1  12.800   3.106
  -4  10  -1  8.9159  2.8531
   4  10   1  9.9633  3.3774
  -4  10  -1  11.019   3.624
   4  10   1  15.113   3.501
  -4 -10   1  12.848   2.977
   4  10   1  17.438   3.712
   4 -10  -1  12.022   2.857
  -4  10  -1  11.224   3.610
   4  10   1  11.287   3.082
   4  10   1  8.4537  2.9627
  -4  10  -1  14.088   2.913
   4 -10  -1  11.484   2.554
   5  10  -1  56.129   4.910
   5 -10   1  54.568   4.070
  -5  10   1  59.174   4.650
  -5 -10  -1  65.186   4.681
   5 -10   1  58.041   4.574
  -5 -10  -1  56.201   4.193
   5  10  -1  55.387   4.749
   5  10  -1  54.711   4.874
  -5  10   1  64.722   5.415
  -5  10   1  64.222   4.859
   5  10  -1  57.308   5.121
  -5 -10  -1  68.577   4.587
   5 -10   1  62.365   4.233
   5  10  -1  59.780   5.112
   5  10  -1  61.867   5.010
   5  10  -1  64.736   5.088
   5  10  -1  61.588   5.547
  -5  10   1  61.125   5.408
   5  10  -1  58.284   5.121
   5  10  -1  51.620   4.639
   5 -10   1  64.564   4.537
   5 -10   1  63.066   4.508
   5 -10   1  65.784   4.490
   5 -10   1  64.446   4.462
   5  10  -1  62.718   4.889
   5  10  -1  58.043   4.941
   5  10  -1  57.980   4.977
  -5  10   1  62.697   5.023
  -5  10   1  62.334   5.473
   5  10  -1  64.027   4.913
   5 -10  -1  54.997   4.391
   5  10   1  62.296   5.230
  -5 -10   1  62.167   4.410
  -5  10  -1  66.802   5.190
  -5  10  -1  69.042   4.853
  -5  10  -1  61.221   5.792
  -5  10  -1  58.613   5.232
   5  10   1  59.924   5.147
  -5 -10   1  55.609   4.189
   5  10   1  59.407   4.874
   5  10   1  64.389   4.830
   5  10   1  66.595   5.310
   5  10   1  65.453   4.826
   5  10   1  80.076   5.608
   5  10   1  56.270   5.155
  -5  10  -1  60.467   4.365
   5 -10  -1  60.416   4.513
  -5  10  -1  67.741   5.376
   5  10   1  58.904   4.879
   5 -10  -1  65.124   4.478
   5  10   1  59.795   4.763
   5  10   1  65.597   5.057
  -5 -10   1  62.727   4.945
   5  10   1  62.181   5.269
   5  10   1  65.680   4.980
   5 -10  -1  61.835   4.858
   5 -10  -1  60.209   4.465
   5 -10  -1  55.271   4.371
   5  10   1  58.081   4.834
   6 -10   1  33.763   3.004
   6  10  -1  39.793   3.616
   6  10  -1  33.070   3.517
   6  10  -1  34.640   3.633
   6  10  -1  31.600   3.566
   6  10  -1  35.109   3.613
   6  10  -1  34.601   3.450
  -6  10   1  43.982   4.152
   6  10  -1  33.410   3.292
   6  10  -1  35.091   3.448
  -6  10   1  36.741   3.674
   6 -10   1  31.725   2.973
   6  10  -1  32.482   3.279
   6  10  -1  32.754   3.393
   6  10  -1  42.776   3.677
  -6  10   1  41.144   3.594
  -6 -10  -1  41.435   3.313
   6 -10   1  37.367   3.187
   6 -10   1  34.389   3.084
  -6 -10  -1  33.096   3.169
   6 -10   1  33.803   3.129
   6  10  -1  35.553   3.416
  -6  10   1  34.162   3.313
  -6  10   1  34.488   3.423
   6 -10   1  33.479   3.064
  -6  10  -1  33.242   3.603
  -6  10  -1  37.156   3.462
   6  10   1  42.300   3.583
   6  10   1  37.625   3.679
  -6 -10   1  37.216   3.064
  -6 -10   1  40.427   3.347
   6 -10  -1  34.283   3.137
   6  10   1  33.961   3.505
   6  10   1  33.032   3.607
  -6  10  -1  36.051   3.732
   6 -10  -1  33.820   2.930
  -6  10  -1  31.553   3.156
   6  10   1  36.325   3.378
  -6  10  -1  42.671   4.061
   6  10   1  35.752   3.478
   6  10   1  36.129   3.344
   6  10   1  33.169   3.446
   6 -10  -1  33.087   3.001
   6  10   1  29.482   3.406
   6  10   1  39.230   3.560
  -6  10  -1  39.904   3.349
   6  10   1  33.979   3.557
   6 -10  -1  31.428   3.187
   6 -10  -1  28.783   2.687
   6  10   1  35.855   3.621
   6 -10  -1  32.387   3.049
   0 -11  -1  42.155   3.706
   0 -11   1  41.639   3.834
   0  11  -1  38.934   4.080
   0 -11   1  41.014   3.748
   0  11  -1  34.017   3.815
   0 -11  -1  36.567   3.708
   0 -11   1  35.705   3.640
   0 -11   1  37.682   3.476
   0 -11   1  40.246   3.633
   0 -11  -1  37.664   3.581
   0  11   1  37.847   4.221
   0 -11   1  36.199   3.586
   0  11  -1  37.475   3.959
   0  11   1  41.206   3.966
   0  11  -1  45.003   4.244
   0  11   1  39.867   4.315
   0  11   1  33.286   3.840
   0  11  -1  37.466   4.110
   0  11  -1  45.225   4.037
   0  11   1  34.653   3.784
   0  11  -1  35.422   3.630
   0 -11  -1  27.149   3.271
   0 -11   1  40.396   3.650
   0  11   1  42.776   4.122
   0 -11  -1  35.588   3.687
   0 -11  -1  38.282   3.670
   0  11   1  42.939   4.043
   0 -11  -1  43.751   3.653
  -1  11   1  108.17    6.85
  -1  11   1  114.54    7.13
   1  11  -1  99.354   6.229
   1  11  -1  109.28    6.77
  -1  11   1  109.53    7.38
  -1  11   1  108.04    6.48
   1  11  -1  102.40    6.44
  -1  11   1  96.834   7.107
   1  11  -1  104.02    6.75
  -1 -11  -1  109.94    6.32
   1 -11   1  108.92    6.32
   1 -11   1  109.36    6.16
  -1 -11  -1  106.66    6.50
   1 -11   1  115.45    6.30
  -1 -11  -1  103.52    6.12
   1 -11   1  110.22    6.49
   1 -11   1  102.19    6.11
   1  11  -1  97.774   6.349
  -1 -11  -1  115.01    6.34
  -1  11   1  107.54    6.39
  -1 -11  -1  99.918   5.860
  -1 -11  -1  101.04    6.04
  -1 -11  -1  120.01    6.48
   1  11  -1  99.477   6.593
   1  11  -1  110.20    6.48
   1 -11   1  100.47    6.11
   1  11  -1  105.92    6.48
  -1  11  -1  114.93    6.76
  -1 -11   1  107.14    6.22
  -1 -11   1  97.661   6.191
   1  11   1  106.70    6.98
   1 -11  -1  111.70    6.02
   1  11   1  105.48    6.74
  -1 -11   1  115.04    6.43
  -1  11  -1  111.28    6.43
  -1  11  -1  111.15    6.31
  -1 -11   1  108.72    6.20
  -1  11  -1  99.680   6.606
   1  11   1  102.93    6.47
   1  11   1  113.18    6.79
  -1 -11   1  114.98    6.18
  -1 -11   1  102.02    6.13
  -1 -11   1  109.10    6.30
   1  11   1  112.59    6.69
   1 -11  -1  117.21    6.24
   1  11   1  118.49    6.84
  -1  11  -1  112.84    6.75
   1 -11  -1  110.05    6.20
   1 -11  -1  101.81    6.50
   1 -11  -1  112.21    6.54
   1  11   1  107.13    6.61
   1 -11  -1  107.33    5.89
  -1  11  -1  104.56    7.18
   1 -11  -1  100.11    6.10
   2  11  -1  364.52   16.96
  -2 -11  -1  415.17   17.06
   2 -11   1  395.53   16.58
   2  11  -1  417.32   16.81
   2  11  -1  409.46   17.85
  -2 -11  -1  402.02   16.99
  -2  11   1  398.59   17.23
   2 -11   1  416.26   16.96
   2 -11   1  385.78   17.18
   2 -11   1  407.55   16.60
   2  11  -1  361.77   16.50
   2  11  -1  388.00   17.19
  -2 -11  -1  406.39   16.48
  -2  11   1  378.34   17.06
   2  11  -1  408.00   17.07
  -2  11   1  412.80   17.52
  -2  11   1  399.48   18.48
  -2  11   1  381.50   16.26
   2 -11   1  390.04   16.87
   2  11  -1  388.22   17.33
  -2 -11  -1  409.45   17.48
  -2 -11  -1  392.36   17.01
  -2  11   1  395.24   17.93
   2 -11   1  417.55   17.48
  -2 -11  -1  413.53   16.96
  -2 -11  -1  388.87   16.88
   2  11  -1  398.80   17.37
   2  11  -1  395.30   17.35
   2  11   1  397.42   16.98
  -2  11  -1  385.69   18.15
   2 -11  -1  375.18   17.12
   2 -11  -1  407.29   16.62
   2 -11  -1  410.66   16.90
  -2 -11   1  402.38   17.41
  -2 -11   1  382.13   16.90
   2  11   1  402.63   17.40
   2 -11  -1  405.41   17.37
  -2  11  -1  397.00   16.45
  -2 -11   1  410.06   16.92
   2  11   1  412.25   17.35
   2 -11  -1  397.54   16.89
  -2  11  -1  394.84   18.02
  -2 -11   1  394.94   16.52
  -2 -11   1  411.47   17.19
   2  11   1  404.16   17.39
  -2 -11   1  371.62   16.50
   2  11   1  396.17   17.33
  -2  11  -1  400.47   17.24
  -2  11  -1  407.16   17.40
   2  11   1  408.47   16.69
  -2 -11   1  423.37   17.15
   2  11   1  395.53   17.86
   2  11   1  383.16   16.67
   2  11   1  367.36   16.91
   2 -11  -1  397.57   17.05
  -2  11  -1  386.57   17.21
   3 -11   1  7.7492  2.3040
  -3  11   1  7.6345  2.6161
  -3  11   1  6.6334  3.3414
   3  11  -1  8.3000  3.0791
   3  11  -1  5.8749  2.8579
   3  11  -1  6.7571  3.0556
   3  11  -1  4.3210  2.8183
  -3 -11  -1  6.5425  2.4477
   3 -11   1  3.6442  2.4106
   3  11  -1  1.7913  3.1216
   3  11  -1  7.0710  2.7470
   3  11  -1  11.034   2.771
  -3  11   1  6.2314  2.5397
   3 -11   1  6.1279  1.9856
   3 -11   1  3.1222  2.1784
   3  11  -1  0.4799  2.4442
   3  11  -1  7.0955  3.0712
  -3  11   1  8.5129  2.8990
   3  11  -1  2.9262  2.6125
   3  11  -1  6.3953  2.5696
   3  11  -1  3.6773  2.9872
   3  11  -1  8.0953  2.6235
  -3 -11  -1  4.3143  2.1951
   3  11  -1  6.1125  3.0179
  -3 -11  -1  7.4415  2.4937
   3 -11   1  3.3020  2.0676
  -3 -11  -1  2.3329  2.3688
  -3  11   1  4.2586  2.8315
   3  11   1  4.5735  3.2116
   3 -11  -1  8.7804  2.4536
  -3  11  -1  5.7417  3.1553
   3  11   1  7.8583  2.6868
  -3 -11   1  5.5769  2.1036
   3  11   1  7.5496  2.9150
  -3  11  -1  8.0041  2.8122
   3 -11  -1  4.2667  2.3162
   3  11   1  5.0463  3.0997
   3  11   1  6.0923  2.9498
   3  11   1  4.1246  2.6496
  -3 -11   1  5.6851  2.3347
  -3  11  -1  2.8966  2.6397
   3 -11  -1  0.0068  1.6191
   3  11   1  1.9301  3.0343
   3  11   1  5.3392  3.0005
  -3  11  -1  4.8352  2.5107
   3 -11  -1  3.5952  2.4403
  -3  11  -1  6.6782  2.6546
   3  11   1  1.1240  3.0176
  -3 -11   1  7.4639  2.2833
   3  11   1  3.0769  2.6151
   3 -11  -1  3.0117  2.3309
  -3 -11   1  4.4049  2.4306
   3 -11  -1  7.2416  2.2463
  -3 -11   1  7.0141  2.2770
  -3 -11   1  9.4502  2.5741
  -3  11  -1  3.0085  2.7469
   3  11   1  6.2031  2.7731
   4  11  -1  13.825   2.796
   4  11  -1  12.187   2.762
   4 -11   1  10.305   2.226
   4  11  -1  10.079   2.970
   4  11  -1  12.246   3.065
  -4 -11  -1  12.886   2.514
  -4 -11  -1  13.481   2.446
  -4 -11  -1  13.551   2.371
   4  11  -1  12.488   3.127
  -4 -11  -1  8.7784  2.7229
   4 -11   1  9.4190  2.3138
   4  11  -1  11.600   3.123
   4  11  -1  10.759   2.708
  -4  11   1  9.2433  2.7218
   4  11  -1  2.9459  2.4373
   4 -11   1  10.702   2.302
   4  11  -1  11.105   3.052
   4  11  -1  11.419   2.873
  -4  11   1  14.584   3.251
  -4  11   1  15.932   3.489
   4  11  -1  8.0392  2.7949
  -4  11   1  11.743   2.699
  -4  11   1  11.592   2.802
   4  11  -1  9.2970  2.8813
   4 -11   1  12.244   2.681
  -4  11   1  9.8585  2.5681
   4 -11   1  12.263   2.352
   4  11  -1  6.0101  2.8983
   4 -11   1  9.3835  2.4907
   4  11  -1  8.6331  3.1527
   4  11   1  7.3378  3.0770
   4  11   1  12.315   2.935
   4 -11  -1  8.5026  2.1272
   4  11   1  9.5903  2.9795
   4 -11  -1  12.180   2.547
  -4  11  -1  9.9242  2.4725
  -4 -11   1  13.753   2.369
  -4  11  -1  3.7409  2.3599
  -4 -11   1  10.659   2.210
   4 -11  -1  12.729   2.763
   4  11   1  10.504   2.861
   4  11   1  13.213   2.977
  -4 -11   1  14.213   2.589
   4  11   1  6.2994  2.8335
   4  11   1  11.320   2.992
   4  11   1  12.820   2.693
  -4  11  -1  11.590   2.732
   4  11   1  9.3180  2.8177
   4  11   1  7.8670  2.5790
  -4  11  -1  11.440   3.133
  -4 -11   1  6.3236  2.3472
   4 -11  -1  11.615   2.466
   4  11   1  11.288   2.892
   4 -11  -1  10.944   2.448
   4  11   1  5.5734  2.7949
  -4  11  -1  11.033   3.144
   4  11   1  11.979   3.247
  -4  11  -1  11.049   2.662
   4 -11  -1  23.407   2.636
   5  11  -1  20.190   2.915
  -5  11   1  23.643   2.848
   5  11  -1  24.270   3.060
   5  11  -1  15.502   2.988
  -5 -11  -1  20.626   2.489
   5 -11   1  17.638   2.375
   5  11  -1  17.685   2.711
   5  11  -1  18.970   2.882
   5  11  -1  19.146   3.125
  -5 -11  -1  20.469   2.682
   5  11  -1  22.182   2.978
  -5  11   1  24.637   2.899
   5  11  -1  15.326   2.952
   5 -11   1  23.617   2.493
  -5 -11  -1  23.596   2.657
  -5  11   1  22.613   3.603
   5  11  -1  20.239   2.907
   5 -11   1  20.038   2.416
  -5  11   1  23.094   2.959
  -5  11   1  21.146   2.906
   5  11  -1  18.815   2.629
   5 -11   1  19.844   2.368
   5  11  -1  19.155   2.849
   5  11  -1  22.319   3.107
  -5 -11  -1  25.016   2.955
  -5  11  -1  24.412   3.013
   5  11   1  21.598   2.991
  -5  11  -1  19.343   2.720
   5  11   1  19.921   2.878
   5 -11  -1  22.597   2.495
   5  11   1  23.445   2.943
   5 -11  -1  24.134   2.636
   5 -11  -1  18.279   2.574
  -5 -11   1  24.455   2.739
  -5  11  -1  21.550   3.090
  -5  11  -1  23.565   3.040
   5  11   1  20.032   2.813
  -5 -11   1  20.514   2.475
   5  11   1  12.833   2.690
   5 -11  -1  21.935   2.721
   5 -11  -1  18.907   2.352
  -5  11  -1  23.357   2.727
   5  11   1  18.698   2.933
   5  11   1  20.473   2.886
   5  11   1  18.638   2.835
  -5 -11   1  24.987   2.826
   5  11   1  15.555   3.011
  -5 -11   1  24.671   2.603
   5  11   1  23.194   3.017
   5  11   1  18.193   3.019
  -5  11  -1  25.136   3.061
   5  11   1  24.187   2.948
   0 -12  -1  68.480   4.561
   0 -12   1  70.582   4.787
   0  12  -1  73.438   4.779
   0 -12  -1  73.892   4.899
   0 -12  -1  77.649   4.623
   0 -12   1  72.991   4.651
   0 -12   1  68.140   4.594
   0 -12  -1  66.012   4.557
   0  12  -1  72.269   5.008
   0 -12   1  75.821   4.624
   0  12   1  74.963   5.311
   0 -12   1  65.675   4.384
   0  12  -1  67.725   4.875
   0 -12  -1  74.719   4.861
   0  12  -1  66.936   5.245
   0  12   1  80.999   5.327
   0  12   1  67.285   4.786
   0  12  -1  63.948   4.910
   0 -12   1  71.529   4.760
   0  12   1  76.961   5.240
   0  12  -1  80.275   5.040
   0  12   1  70.965   5.203
   0 -12  -1  67.742   4.581
   1 -12   1  52.396   3.913
  -1  12   1  46.097   4.425
   1  12  -1  47.772   4.138
  -1 -12  -1  59.732   4.022
  -1 -12  -1  46.995   4.020
  -1 -12  -1  55.216   3.870
  -1  12   1  49.053   4.192
  -1  12   1  55.252   4.416
  -1 -12  -1  60.711   4.090
   1 -12   1  53.731   3.879
  -1  12   1  52.542   4.511
  -1  12   1  54.247   4.824
   1  12  -1  54.693   4.636
  -1  12   1  49.338   4.367
   1  12  -1  52.399   4.571
  -1 -12  -1  56.346   4.113
   1 -12   1  45.406   3.819
  -1 -12  -1  50.065   3.743
   1  12  -1  42.808   3.905
   1 -12   1  53.524   4.099
   1  12  -1  56.773   4.653
   1 -12   1  46.767   4.023
   1  12  -1  53.396   4.399
   1 -12   1  48.282   3.919
  -1  12  -1  46.476   4.172
   1  12   1  52.337   4.317
   1  12   1  47.744   4.195
   1 -12  -1  49.107   3.872
  -1 -12   1  51.031   3.815
   1 -12  -1  49.972   4.227
  -1  12  -1  52.095   4.462
  -1 -12   1  56.858   3.989
  -1  12  -1  49.467   3.932
  -1  12  -1  49.775   4.211
   1  12   1  52.526   4.463
  -1 -12   1  49.705   4.013
  -1 -12   1  51.406   3.996
   1 -12  -1  50.528   3.861
   1  12   1  50.563   4.316
  -1 -12   1  51.017   4.114
   1  12   1  44.410   4.082
   1 -12  -1  51.306   3.881
  -1 -12   1  53.074   4.042
   1 -12  -1  58.853   4.211
   1  12   1  44.498   3.880
  -1  12  -1  54.366   4.762
   2 -12   1  120.94    5.91
  -2  12   1  109.60    6.18
  -2 -12  -1  111.89    5.72
   2  12  -1  110.10    6.43
   2  12  -1  109.47    6.28
  -2  12   1  111.69    6.44
  -2 -12  -1  118.78    6.05
  -2  12   1  116.10    6.79
   2  12  -1  106.03    6.10
   2 -12   1  112.29    6.04
   2  12  -1  112.41    6.44
   2 -12   1  114.73    5.86
  -2 -12  -1  105.54    5.77
  -2 -12  -1  107.99    5.90
  -2  12   1  110.41    6.32
  -2  12   1  103.10    6.13
   2 -12   1  101.57    5.64
   2  12  -1  107.26    6.00
   2  12  -1  105.68    6.24
  -2 -12  -1  103.66    5.74
   2 -12   1  110.15    6.00
  -2 -12  -1  119.15    6.17
  -2 -12   1  108.85    5.88
  -2 -12   1  109.76    5.87
   2 -12  -1  109.05    5.77
   2 -12  -1  102.66    5.75
   2  12   1  114.20    6.55
  -2  12  -1  105.86    5.88
   2  12   1  101.21    6.12
   2 -12  -1  105.79    5.99
   2 -12  -1  97.021   5.728
   2 -12  -1  111.81    5.86
   2  12   1  106.54    6.14
  -2 -12   1  118.45    5.97
   2  12   1  114.72    6.25
   2 -12  -1  104.88    5.82
  -2 -12   1  111.60    5.82
  -2 -12   1  103.38    6.00
   2  12   1  105.57    5.99
  -2  12  -1  116.61    6.37
  -2  12  -1  110.32    6.33
   2  12   1  96.853   5.992
  -2 -12   1  112.28    5.88
  -2  12  -1  109.80    6.59
  -2  12  -1  103.02    6.10
   3 -12   1  66.342   4.187
   3 -12   1  68.254   4.160
  -3  12   1  72.515   4.961
  -3 -12  -1  69.073   4.372
   3  12  -1  74.303   4.681
  -3 -12  -1  68.989   4.354
  -3  12   1  68.593   4.647
   3  12  -1  69.899   4.584
  -3 -12  -1  68.199   4.353
   3  12  -1  62.241   4.728
   3 -12   1  66.657   4.523
  -3  12   1  72.067   4.776
  -3 -12  -1  66.998   4.067
   3  12  -1  73.773   4.545
   3 -12   1  62.224   3.881
  -3 -12  -1  67.406   4.256
   3 -12   1  82.979   4.468
   3  12  -1  69.274   4.506
  -3  12   1  62.204   4.323
   3  12  -1  60.740   4.421
  -3 -12  -1  60.391   3.902
   3  12  -1  66.839   4.735
  -3 -12   1  63.505   4.316
   3  12   1  56.539   4.323
   3  12   1  61.204   4.600
   3  12   1  67.305   4.863
   3 -12  -1  72.106   4.378
   3  12   1  70.649   4.747
  -3  12  -1  68.907   4.601
  -3  12  -1  73.030   4.961
   3  12   1  65.721   4.560
  -3  12  -1  59.519   4.879
   3 -12  -1  69.219   4.359
   3 -12  -1  72.512   4.151
  -3 -12   1  71.787   4.447
  -3 -12   1  71.502   4.466
  -3  12  -1  65.421   4.432
  -3 -12   1  71.706   4.234
   3  12   1  69.213   4.359
   3 -12  -1  60.596   4.179
  -3  12  -1  69.174   4.564
  -3 -12   1  66.432   4.370
  -3 -12   1  81.844   4.325
   3 -12  -1  74.071   4.381
   4  12  -1  26.555   2.832
   4 -12   1  24.947   2.422
  -4  12   1  27.127   3.227
  -4 -12  -1  24.319   2.415
  -4 -12  -1  22.513   2.529
   4  12  -1  22.659   2.620
  -4  12   1  25.940   3.028
  -4 -12  -1  29.177   2.681
   4  12  -1  31.077   2.859
   4 -12   1  24.543   2.646
  -4  12   1  26.874   2.734
  -4 -12  -1  20.957   2.392
   4 -12   1  28.838   2.536
  -4  12   1  22.602   2.639
  -4 -12  -1  27.099   2.406
  -4 -12  -1  27.304   2.485
   4  12  -1  23.420   2.834
   4  12  -1  18.377   2.716
   4  12  -1  22.000   2.677
  -4 -12   1  26.404   2.475
   4 -12  -1  29.527   2.749
   4  12   1  22.184   2.843
   4  12   1  19.594   2.558
   4  12   1  18.270   2.790
  -4  12  -1  18.676   2.897
   4 -12  -1  21.780   2.347
   4  12   1  20.606   2.764
  -4  12  -1  25.513   2.816
  -4  12  -1  27.219   2.830
  -4 -12   1  26.970   2.554
  -4  12  -1  21.330   2.535
  -4  12  -1  25.138   2.840
   4 -12  -1  26.732   2.508
   4  12   1  22.354   2.721
   4 -12  -1  22.863   2.364
  -4 -12   1  30.789   2.651
   0 -13  -1  6.3037  1.8620
   0  13   1  6.8695  2.4672
   0 -13   1  4.7861  1.8531
   0 -13  -1  6.7859  1.9497
   0  13  -1  6.0577  2.2241
   0  13   1  5.7470  2.3887
   0  13  -1  10.991   2.413
   0  13  -1  7.5244  2.4125
   0 -13   1  5.5935  1.8874
   0 -13   1  4.8399  2.0206
   0  13   1  5.6529  2.3240
   0  13   1  5.5384  2.1165
   0  13   1  10.560   2.098
   0 -13  -1  7.1285  1.9413
   0 -13   1  6.2605  1.8199
   0 -13  -1  4.8892  1.6699
   0  13  -1  6.5293  2.3026
   1  13  -1  21.637   2.549
  -1 -13  -1  20.299   2.187
  -1 -13  -1  20.323   2.213
   1 -13   1  20.941   2.280
   1 -13   1  17.032   2.123
  -1 -13  -1  22.887   2.381
   1  13  -1  23.445   2.599
  -1  13   1  18.401   2.524
   1 -13   1  16.702   2.148
  -1  13   1  18.903   2.652
   1  13  -1  23.457   2.721
  -1  13   1  20.380   2.490
   1  13  -1  19.349   2.765
   1 -13   1  18.811   2.345
  -1 -13  -1  20.995   2.336
  -1 -13   1  22.230   2.354
   1 -13  -1  18.538   2.351
   1 -13  -1  17.643   2.193
  -1 -13   1  24.900   2.395
  -1 -13   1  22.937   2.347
   1  13   1  21.982   2.624
   1 -13  -1  21.046   2.312
  -1 -13   1  20.074   2.259
   1  13   1  17.281   2.563
   1  13   1  20.245   2.819
   1  13   1  17.812   2.493
  -1  13  -1  19.170   2.502
  -1  13  -1  20.412   2.476
  -1  13  -1  21.941   2.681
   1 -13  -1  19.498   2.309
  -1  13  -1  21.137   2.754
   0   0  -2 1776.49   81.19
   0   0   2 1796.93   81.72
   0   0  -2 1733.09   81.92
   0   0  -2 1762.09   80.65
   0   0  -2 1741.62   83.89
   0   0   2 1881.52   85.02
   0   0   2 1733.39   75.66
   0   0  -2 1734.44   79.85
   0   0   2 1736.53   77.27
   0   0   2 1710.83   79.64
   0   0   2 1898.40   78.74
   0   0  -2 1716.58   82.55
   1   0   2  355.67   16.77
  -1   0   2  350.41   16.06
  -1   0  -2  363.58   17.32
   1   0  -2  351.37   16.76
  -1   0  -2  370.89   16.94
  -1   0  -2  345.52   17.54
   1   0  -2  358.40   16.69
   1   0  -2  369.04   17.42
  -1   0   2  353.30   16.32
   1   0   2  321.58   16.36
   1   0   2  346.00   17.00
  -1   0  -2  331.30   16.21
   1   0   2  346.98   16.10
   1   0   2  354.00   16.65
   1   0  -2  365.30   16.73
  -1   0   2  343.08   15.58
   1   0  -2  350.21   17.35
   1   0   2  383.86   18.26
   1   0  -2  339.81   17.64
   1   0  -2  355.57   17.10
   1   0  -2  360.42   16.85
   1   0   2  361.13   16.20
   1   0  -2  355.99   16.69
   2   0  -2  678.31   30.29
   2   0  -2  667.74   30.55
   2   0  -2  633.99   30.99
   2   0  -2  658.73   29.77
  -2   0  -2  645.07   31.79
  -2   0  -2  637.83   30.58
   2   0   2  634.19   30.15
   2   0  -2  673.19   32.06
   2   0   2  648.37   31.01
   2   0  -2  632.84   30.24
   2   0  -2  647.10   32.10
   2   0  -2  663.41   30.46
   2   0   2  677.28   31.53
   2   0   2  662.01   30.18
   2   0  -2  656.79   29.00
   2   0  -2  651.85   31.43
   2   0   2  650.27   30.20
   2   0   2  666.52   29.43
   2   0   2  600.28   29.07
  -2   0  -2  632.66   29.60
   2   0  -2  632.35   30.58
   2   0   2  612.44   29.39
   2   0   2  676.70   33.11
   2   0  -2  652.89   28.81
  -3   0  -2  272.39   13.80
   3   0   2  263.40   13.61
   3   0  -2  286.63   14.08
   3   0  -2  277.33   15.44
   3   0  -2  270.55   14.74
   3   0   2  275.88   14.22
   3   0  -2  282.49   14.79
   3   0   2  284.68   15.03
   3   0  -2  279.21   14.56
   3   0  -2  292.56   14.94
   3   0   2  296.25   14.96
   3   0   2  285.53   14.48
  -3   0  -2  272.05   15.01
   3   0  -2  286.12   15.55
   3   0   2  288.04   14.92
   3   0  -2  272.20   14.17
   3   0  -2  296.24   15.67
   3   0  -2  273.98   14.51
  -3   0  -2  280.59   14.95
   3   0  -2  286.59   14.99
   3   0   2  312.59   16.76
   3   0   2  292.03   15.09
   3   0  -2  284.39   15.13
   4   0   2  54.063   5.204
   4   0  -2  54.205   5.412
  -4   0  -2  55.721   5.756
  -4   0  -2  54.626   5.109
  -4   0  -2  46.033   5.013
   4   0  -2  48.773   5.048
   4   0  -2  51.831   5.314
   4   0  -2  47.164   4.967
   4   0   2  54.456   6.388
   4   0  -2  54.392   5.208
   4   0  -2  53.791   5.103
   4   0   2  50.823   5.294
   4   0  -2  51.588   4.968
   4   0   2  44.095   4.235
   4   0  -2  45.822   5.163
  -4   0  -2  51.775   4.488
   4   0  -2  48.979   5.344
   4   0  -2  51.177   5.049
   4   0  -2  48.723   4.884
   4   0   2  42.253   4.392
   4   0  -2  56.924   5.630
   4   0   2  49.413   5.165
   4   0   2  55.847   5.403
   4   0   2  52.852   5.496
   5   0  -2  33.024   2.630
   5   0  -2  28.779   2.862
   5   0   2  32.795   3.148
   5   0   2  35.517   3.028
   5   0  -2  32.917   2.966
   5   0   2  24.094   4.765
   5   0  -2  33.568   4.502
   5   0  -2  27.806   2.498
  -5   0  -2  28.310   4.155
   5   0   2  24.542   4.450
   5   0   2  28.231   2.919
  -5   0  -2  30.048   5.013
   5   0  -2  31.520   2.885
   5   0  -2  30.561   2.608
   5   0  -2  32.535   2.754
   5   0   2  30.488   3.048
   5   0   2  35.497   3.434
   5   0   2  26.644   3.999
   5   0  -2  26.560   2.807
   5   0   2  36.016   3.065
   5   0   2  34.429   2.866
   5   0  -2  30.385   2.564
   5   0  -2  23.765   4.033
   5   0  -2  33.793   5.216
   5   0  -2  33.482   4.867
   5   0   2  29.210   2.589
   5   0   2  36.795   4.801
   5   0  -2  28.949   2.924
   5   0  -2  31.348   4.770
   5   0   2  30.417   2.968
   5   0   2  30.656   2.682
   5   0   2  37.253   3.031
   5   0   2  31.972   3.078
   5   0  -2  30.051   4.524
   5   0   2  30.006   2.796
   5   0   2  32.008   2.689
   5   0  -2  34.270   4.371
   5   0   2  28.429   2.952
  -5   0   2  25.015   4.532
   5   0  -2  30.071   4.335
   5   0   2  32.916   3.064
   5   0  -2  32.720   4.664
  -5   0   2  32.319   4.502
  -5   0  -2  40.391   4.910
   5   0   2  37.837   5.142
   5   0  -2  31.167   2.724
   5   0   2  27.966   4.312
  -6   0  -2  223.90   14.56
   6   0  -2  203.06   10.12
   6   0   2  241.20   11.26
   6   0  -2  218.39   10.06
   6   0  -2  238.20   14.28
   6   0   2  234.51   10.20
   6   0  -2  201.59   10.00
   6   0  -2  213.96   10.10
   6   0   2  229.94   14.74
   6   0   2  220.86   14.55
   6   0   2  228.30   10.52
   6   0   2  273.80   10.72
   6   0   2  223.58   10.25
   6   0   2  244.21   15.16
   6   0  -2  223.06    9.91
   6   0   2  219.86   10.14
   6   0  -2  225.14   10.38
   6   0   2  216.48   10.16
   6   0  -2  229.98   10.37
   6   0   2  212.59    9.65
   6   0   2  225.25   14.93
   6   0  -2  215.71   10.22
   6   0  -2  218.18   10.25
   6   0  -2  207.51   10.88
   6   0  -2  232.27   10.32
   6   0   2  210.53   10.12
   6   0  -2  228.11   10.35
   6   0   2  266.83   10.90
  -6   0   2  207.72   15.27
   6   0  -2  231.16   14.98
   6   0  -2  207.47    9.87
   6   0  -2  211.44    9.82
  -6   0  -2  213.57   15.38
   6   0   2  220.31   10.16
   6   0  -2  220.61   10.16
   6   0   2  232.41   10.67
   6   0   2  204.53    9.92
   6   0  -2  227.90   15.15
   6   0  -2  226.69   10.36
  -6   0  -2  250.32   17.05
  -6   0   2  221.00   15.32
   6   0   2  231.61   10.53
   6   0   2  217.93   10.23
  -6   0   2  226.74   14.17
   6   0   2  223.14    9.99
   6   0  -2  226.32   10.10
   6   0   2  215.16   10.24
   6   0   2  234.44   14.63
   6   0  -2  209.46    9.60
   6   0   2  222.97   10.46
   6   0  -2  201.13   14.48
   6   0  -2  218.27   14.25
   6   0   2  220.93   10.25
   7   0  -2  645.41   26.30
   7   0   2  649.33   26.41
   7   0  -2  646.98   26.36
   7   0   2  654.85   34.84
  -7   0   2  620.69   34.65
   7   0  -2  621.51   26.66
  -7   0  -2  650.74   38.17
   7   0  -2  644.20   26.29
   7   0  -2  639.77   25.68
   7   0   2  657.87   26.44
   7   0   2  658.49   33.69
   7   0  -2  609.10   27.61
   7   0  -2  627.51   26.40
   7   0  -2  634.51   26.46
   7   0   2  618.19   25.83
   7   0   2  655.88   26.22
   7   0   2  658.78   28.03
   7   0   2  686.94   26.82
   7   0  -2  615.10   35.27
   7   0  -2  645.86   25.64
   7   0   2  616.54   26.15
  -7   0  -2  607.12   33.54
   7   0   2  661.51   25.81
   7   0   2  651.24   26.27
   7   0   2  619.86   25.82
   7   0   2  645.71   26.60
   7   0   2  617.57   25.20
   7   0  -2  661.28   25.97
   7   0  -2  663.28   25.40
  -7   0   2  606.62   33.53
   7   0   2  691.71   27.16
   7   0   2  670.37   26.40
  -7   0  -2  594.81   34.87
   7   0   2  613.29   34.16
   7   0  -2  609.56   26.16
   7   0   2  624.68   25.25
   7   0   2  663.58   27.30
   7   0  -2  615.09   25.62
   7   0  -2  648.48   26.30
   7   0  -2  620.41   26.33
   7   0  -2  619.98   26.16
   7   0   2  669.29   26.70
   7   0  -2  589.59   33.90
   8   0   2  7.1951  2.7037
   8   0  -2  7.1643  2.8047
   8   0   2  6.5046  2.4880
   8   0   2  7.3433  2.8809
   8   0   2  4.9197  2.4111
   8   0   2  11.901   3.072
   8   0   2  8.1269  2.9377
   8   0  -2  1.0944  2.3275
   8   0  -2 -0.3102  2.7395
   8   0  -2  -2.341   2.067
   8   0   2  10.843   3.206
   8   0   2  1.5251  1.9663
   8   0   2  7.4920  3.3506
   8   0   2  9.9782  2.5583
   8   0  -2  5.6590  2.5366
   8   0   2  3.7889  2.7382
   8   0  -2  5.8894  2.3814
   8   0   2  7.3941  2.9705
   8   0  -2  1.1797  1.8741
   8   0   2  3.9342  2.5962
   8   0  -2  6.3361  2.7169
   8   0  -2  1.6050  1.7249
   8   0  -2  4.8165  2.4997
   8   0   2  -1.071   2.305
   8   0  -2  2.2464  2.0995
   8   0   2  4.8011  2.5470
   9   0   2  26.304   3.654
   9   0   2  30.178   3.603
   9   0   2  19.601   2.814
   9   0   2  25.043   3.299
   9   0   2  29.533   3.495
   9   0   2  28.040   3.309
   9   0   2  38.810   3.472
   9   0   2  27.043   3.315
   9   0   2  29.915   3.232
   0  -1  -2 3291.79  156.44
   0   1  -2 3328.00  149.25
   0   1   2 3540.44  149.97
   0   1  -2 3311.00  155.44
   0  -1  -2 3460.50  158.29
   0  -1   2 3276.83  156.10
   0   1   2 3357.91  151.12
   0   1   2 3541.33  161.60
   0  -1   2 3321.86  148.65
   0  -1   2 3459.41  165.05
   0   1  -2 3393.26  157.01
   0  -1  -2 3560.88  155.44
   0   1  -2 3489.84  162.68
   0  -1  -2 3464.23  168.07
   0   1  -2 3327.45  165.00
   0   1   2 3535.52  154.06
   0   1  -2 3405.00  156.68
   0   1   2 3513.57  168.96
   0  -1   2 3613.91  160.18
   0  -1   2 3518.86  154.42
   0   1  -2 3515.57  169.45
   0  -1  -2 3544.08  162.82
   0   1   2 3329.33  155.99
   0  -1  -2 3365.58  159.76
   1  -1   2 4353.17  208.59
  -1   1   2 4528.93  198.46
  -1  -1  -2 4484.43  221.17
   1   1  -2 4377.78  212.82
   1   1  -2 4544.43  197.82
  -1   1   2 4587.39  199.81
   1  -1   2 4560.91  213.70
   1  -1   2 4559.27  206.80
   1  -1   2 4611.37  210.72
   1   1  -2 4577.63  214.50
   1   1  -2 4671.44  206.77
  -1   1   2 4557.27  220.79
   1   1  -2 4754.25  220.37
  -1  -1  -2 4566.73  206.06
   1   1  -2 4656.22  210.95
   1  -1   2 4597.59  196.81
   1   1  -2 4648.21  214.24
   1   1  -2 4644.16  222.77
   1  -1   2 4598.29  197.82
  -1   1   2 4492.46  207.25
   1  -1   2 4430.13  212.86
  -1  -1  -2 4485.23  210.64
   1  -1  -2 4698.99  209.94
   1   1   2 4754.63  222.97
  -1  -1   2 4702.43  217.75
   1  -1  -2 4365.13  207.63
   1   1   2 4621.75  200.70
   1  -1  -2 4299.08  218.41
   1   1   2 4358.88  209.90
  -1  -1   2 4586.62  203.59
   1  -1  -2 4428.46  214.16
   1  -1  -2 4606.55  210.71
   1   1   2 4535.19  204.58
   1   1   2 4905.11  199.15
   1  -1  -2 4621.89  213.84
  -1   1  -2 4492.33  220.14
  -1  -1   2 4407.29  197.95
   1   1   2 5037.32  216.48
  -1   1  -2 4536.23  221.79
   1  -1  -2 4508.40  219.34
  -1   1  -2 4495.58  211.99
   1   1   2 4371.22  211.93
  -1   1  -2 4435.58  215.30
   2   1  -2  510.55   24.02
   2   1  -2  521.49   24.39
   2   1  -2  492.13   25.15
   2   1  -2  501.09   22.35
   2   1  -2  510.68   24.25
   2   1  -2  498.77   22.31
   2  -1   2  484.89   24.48
   2  -1   2  467.62   22.79
   2  -1   2  505.36   23.12
   2   1  -2  501.95   22.90
  -2   1   2  455.53   23.25
   2   1  -2  511.63   23.96
  -2   1   2  528.57   23.95
   2   1  -2  499.57   23.44
   2  -1   2  509.72   23.82
   2   1  -2  499.77   24.47
   2   1  -2  496.21   24.01
   2   1  -2  505.53   25.35
  -2   1   2  488.14   24.91
  -2  -1  -2  510.91   25.27
  -2  -1  -2  474.25   23.01
  -2   1   2  505.65   22.75
   2  -1   2  497.24   23.77
   2  -1   2  529.18   23.80
   2  -1   2  523.74   23.02
  -2  -1  -2  487.05   23.45
   2  -1  -2  498.62   24.72
   2  -1  -2  505.30   22.93
   2   1   2  510.01   24.37
   2   1   2  477.36   23.10
   2  -1  -2  520.42   24.42
   2   1   2  480.31   22.67
   2   1   2  483.99   25.87
   2   1   2  493.35   23.66
  -2   1  -2  490.07   25.83
  -2   1  -2  494.04   23.67
   2   1   2  505.67   24.76
   2  -1  -2  484.37   24.58
   2  -1  -2  499.31   23.63
   2  -1  -2  516.71   23.85
   2   1   2  496.05   23.05
   2   1   2  510.82   23.31
   2   1   2  486.92   23.67
  -2   1  -2  471.26   24.18
   2  -1  -2  506.19   23.88
  -2   1  -2  484.57   24.33
   2  -1  -2  478.69   23.06
   3  -1   2  221.80   11.99
   3   1  -2  210.64   12.01
   3   1  -2  226.30   12.29
  -3   1   2  202.69   11.27
   3   1  -2  209.10   12.71
   3   1  -2  209.99   11.27
   3   1  -2  208.94   11.88
   3   1  -2  214.58   12.21
   3  -1   2  214.14   11.86
  -3  -1  -2  206.15   11.06
   3  -1   2  214.97   12.15
  -3   1   2  227.99   12.50
   3   1  -2  217.59   12.83
   3   1  -2  215.58   12.25
   3   1  -2  216.82   11.25
   3   1  -2  227.05   12.19
  -3  -1  -2  214.30   11.49
   3   1  -2  209.93   11.70
   3  -1   2  212.06   10.78
  -3   1   2  222.21   11.50
   3  -1   2  215.61   11.73
   3  -1   2  227.92   12.46
   3  -1   2  244.22   12.44
  -3  -1  -2  217.72   12.54
   3   1  -2  218.99   11.45
   3  -1  -2  213.06   11.71
   3   1   2  216.35   11.70
   3   1   2  229.53   12.99
  -3   1  -2  212.10   11.61
   3   1   2  226.86   11.95
   3   1   2  209.73   11.08
   3  -1  -2  211.84   12.51
   3   1   2  203.19   11.47
   3  -1  -2  205.01   11.85
   3  -1  -2  219.14   12.16
   3  -1  -2  213.79   11.58
   3  -1  -2  197.81   11.08
   3   1   2  212.67   13.45
  -3   1  -2  207.20   11.39
  -3   1  -2  233.38   13.52
   3   1   2  199.06   11.35
   3   1   2  223.16   12.19
   3  -1  -2  227.87   12.01
   3  -1  -2  216.12   12.27
  -3   1  -2  237.79   12.77
   4   1  -2  791.51   41.89
   4  -1   2  874.85   39.64
   4  -1   2  801.62   40.37
  -4   1   2  805.30   37.74
  -4  -1  -2  831.90   38.67
   4  -1   2  838.60   39.36
  -4  -1  -2  846.32   39.94
  -4   1   2  868.73   41.99
   4   1  -2  825.29   38.81
   4   1  -2  823.70   40.44
  -4  -1  -2  834.29   41.53
   4   1  -2  869.12   39.84
   4   1  -2  816.23   41.58
   4   1  -2  779.44   37.21
   4  -1   2  834.66   38.04
   4   1  -2  791.19   40.00
   4   1  -2  812.08   39.45
   4   1  -2  765.12   38.19
   4   1  -2  858.13   40.14
  -4   1   2  779.05   39.06
   4  -1   2  874.27   38.53
   4  -1   2  805.69   39.34
   4   1  -2  808.24   37.25
   4  -1   2  740.59   37.67
   4   1  -2  836.38   39.46
  -4  -1  -2  800.71   38.19
   4   1   2  805.92   37.56
  -4   1  -2  850.58   43.03
   4   1   2  798.22   39.04
   4   1   2  845.01   41.00
   4  -1  -2  875.95   39.69
   4   1   2  810.62   38.78
   4   1   2  740.88   38.48
  -4   1  -2  766.02   38.85
   4  -1  -2  835.50   40.19
   4  -1  -2  812.22   38.79
   4  -1  -2  812.55   39.24
  -4   1  -2  857.09   40.59
   4   1   2  826.63   38.19
   4  -1  -2  823.42   40.83
   4   1   2  817.97   39.66
   4  -1  -2  826.30   37.89
   4  -1  -2  770.01   40.40
   4   1   2  835.20   42.93
   5   1  -2  77.825   6.587
   5   1  -2  70.811   6.910
   5   1  -2  74.821   7.360
   5  -1   2  73.626   4.433
   5  -1   2  73.704   4.446
   5   1  -2  75.482   6.992
   5  -1   2  74.270   6.564
   5   1  -2  72.831   6.569
   5   1  -2  78.703   6.886
   5  -1   2  69.114   4.454
  -5  -1  -2  69.048   6.153
  -5  -1  -2  73.095   7.060
   5  -1   2  77.309   4.194
   5   1  -2  79.609   6.720
   5  -1   2  70.975   4.827
   5  -1   2  65.780   4.215
   5  -1   2  75.223   4.828
   5  -1   2  82.218   7.919
   5   1  -2  80.293   7.465
   5  -1   2  72.612   4.663
  -5   1   2  83.351   7.570
  -5   1   2  94.432   8.624
   5  -1   2  91.115   7.497
   5  -1   2  86.957   7.478
   5  -1   2  70.028   4.719
   5  -1   2  71.176   4.472
   5   1  -2  80.338   7.171
  -5   1   2  75.542   7.072
   5  -1   2  70.055   4.492
   5  -1   2  73.144   4.256
   5  -1   2  73.173   7.087
  -5  -1  -2  89.970   7.810
   5   1  -2  72.190   6.649
   5   1  -2  70.983   7.022
   5  -1   2  77.811   7.145
   5  -1   2  79.700   4.886
   5  -1   2  68.114   4.315
   5   1  -2  78.462   7.056
   5  -1   2  72.393   5.022
   5  -1   2  68.335   4.732
   5  -1   2  75.849   4.876
   5  -1  -2  64.883   4.874
   5   1   2  78.058   5.007
   5  -1  -2  70.229   6.248
   5   1   2  71.351   4.465
   5   1   2  84.373   7.578
   5   1   2  76.914   4.383
   5   1   2  75.746   6.997
   5   1   2  72.734   4.626
   5  -1  -2  69.117   4.137
   5   1   2  74.458   4.382
   5   1   2  82.031   8.238
  -5   1  -2  80.935   6.823
   5  -1  -2  74.172   4.651
   5  -1  -2  69.401   6.871
   5  -1  -2  68.733   4.239
   5   1   2  76.827   4.568
   5   1   2  70.698   4.550
   5  -1  -2  75.711   4.704
   5   1   2  70.761   4.343
   5   1   2  64.481   5.078
   5  -1  -2  72.729   4.379
  -5   1  -2  77.107   7.608
   5  -1  -2  78.049   6.840
   5   1   2  71.757   4.699
   5   1   2  74.427   4.474
   5   1   2  70.738   4.808
   5   1   2  68.182   4.320
   5   1   2  70.730   4.647
   5  -1  -2  66.684   4.325
   5   1   2  73.837   6.797
   5   1   2  73.181   4.769
   5  -1  -2  75.119   7.857
   5  -1  -2  74.441   4.427
   5  -1  -2  69.505   4.415
   5  -1  -2  71.314   4.692
   5  -1  -2  74.222   4.399
   5   1   2  74.491   6.541
   5  -1  -2  69.656   4.481
   5  -1  -2  67.542   4.428
  -5   1  -2  69.615   7.947
   5  -1  -2  70.290   4.400
   5  -1  -2  75.518   7.012
   5   1   2  72.227   7.028
   5  -1  -2  73.298   4.448
   5   1   2  76.185   4.454
   5  -1  -2  81.988   7.758
   5  -1  -2  71.561   4.390
   6   1  -2  25.272   2.766
   6  -1   2  26.901   2.860
   6  -1   2  29.447   2.746
   6   1  -2  27.620   4.846
   6   1  -2  38.008   5.667
   6   1  -2  22.392   2.777
   6   1  -2  25.580   2.896
   6  -1   2  30.216   3.203
   6  -1   2  26.796   3.221
   6   1  -2  25.923   2.910
   6  -1   2  23.976   2.988
   6  -1   2  32.627   2.852
   6   1  -2  22.632   4.716
   6  -1   2  29.917   3.018
  -6  -1  -2  33.599   6.270
   6  -1   2  24.489   2.914
   6   1  -2  23.625   2.832
  -6   1   2  22.211   5.518
   6  -1   2  30.460   3.200
   6  -1   2  27.697   3.074
   6   1  -2  21.759   5.252
   6  -1   2  27.219   3.139
   6  -1   2  28.403   3.444
   6  -1   2  25.728   5.047
   6   1  -2  21.685   4.838
   6  -1   2  26.493   2.952
   6  -1   2  30.084   5.323
   6  -1   2  27.913   5.718
   6  -1   2  28.617   2.658
   6   1  -2  27.045   2.769
   6   1  -2  29.070   3.149
   6  -1   2  25.449   5.507
   6   1  -2  28.420   3.194
   6   1  -2  29.101   3.391
   6   1  -2  25.678   5.413
   6  -1   2  28.413   3.233
   6   1  -2  24.532   2.912
   6  -1   2  30.013   3.198
   6  -1   2  24.731   3.140
  -6   1   2  27.792   5.935
   6  -1   2  32.594   3.428
  -6  -1  -2  19.465   5.326
   6   1  -2  29.561   5.468
   6   1  -2  27.815   2.816
   6   1  -2  29.388   3.034
   6  -1   2  31.124   3.374
   6   1  -2  27.690   2.718
   6   1  -2  30.456   2.816
   6   1  -2  25.016   2.772
   6  -1  -2  29.291   2.986
   6   1   2  27.948   3.264
   6   1   2  20.680   4.653
   6  -1  -2  20.025   5.071
   6   1   2  32.875   3.259
   6  -1  -2  25.285   2.854
  -6   1  -2  33.836   6.386
  -6   1  -2  28.735   6.085
   6   1   2  26.788   2.947
   6  -1  -2  27.020   2.852
   6   1   2  29.557   5.624
   6   1   2  28.283   2.964
   6   1   2  25.067   6.262
   6   1   2  29.533   3.223
   6  -1  -2  29.002   3.093
   6   1   2  28.310   3.428
   6   1   2  31.798   3.177
   6   1   2  31.491   3.119
   6  -1  -2  26.466   2.955
   6  -1  -2  27.794   3.546
   6  -1  -2  25.607   2.788
   6  -1  -2  26.846   2.911
   6  -1  -2  29.857   2.945
   6  -1  -2  24.560   2.638
   6   1   2  25.239   3.020
   6   1   2  26.682   3.289
   6  -1  -2  19.289   4.767
   6  -1  -2  16.692   4.230
   6  -1  -2  30.119   5.413
   6  -1  -2  30.197   2.830
   6  -1  -2  28.224   3.112
  -6   1  -2  30.651   5.899
   6   1   2  28.708   2.689
   6  -1  -2  21.301   5.379
   6   1   2  32.720   3.241
   6   1   2  31.271   3.119
   6  -1  -2  25.597   3.119
   6   1   2  23.427   2.673
   6   1   2  30.304   3.013
   6  -1  -2  30.950   3.355
   6  -1  -2  28.645   2.993
   6  -1  -2  29.538   3.151
   6   1   2  29.076   3.277
   6   1   2  29.523   5.447
   6  -1  -2  26.855   2.766
   6   1   2  23.781   5.008
  -6  -1   2  25.510   5.472
   6   1   2  32.102   3.301
   6  -1  -2  29.997   2.990
   6  -1  -2  28.382   3.262
   6   1   2  31.893   3.278
   7   1  -2  541.66   22.43
  -7   1   2  544.74   29.59
   7  -1   2  535.45   22.92
  -7   1   2  556.54   30.62
   7  -1   2  570.06   23.83
   7   1  -2  510.63   22.09
   7   1  -2  523.50   22.71
   7  -1   2  555.41   23.57
   7  -1   2  557.61   24.56
   7  -1   2  576.02   23.27
   7   1  -2  518.62   22.85
   7   1  -2  513.53   22.71
   7  -1   2  561.22   22.69
  -7  -1  -2  522.13   33.60
   7  -1   2  556.84   29.85
   7  -1   2  505.48   30.43
   7   1  -2  518.37   22.71
   7  -1   2  528.64   22.97
   7  -1   2  543.86   22.90
   7  -1   2  571.47   22.21
   7  -1   2  579.75   23.27
   7  -1   2  574.72   22.00
   7  -1   2  584.61   23.46
   7  -1   2  498.58   22.82
   7   1  -2  548.27   22.64
   7  -1   2  589.00   22.66
   7  -1   2  559.49   22.97
  -7   1   2  534.63   31.08
   7   1  -2  521.18   22.65
   7   1  -2  524.96   21.81
   7  -1   2  513.72   30.37
   7  -1   2  552.52   22.80
  -7  -1  -2  559.18   31.94
   7  -1   2  559.77   22.95
   7  -1   2  558.39   22.94
   7  -1  -2  548.04   24.28
   7   1   2  530.42   22.37
   7   1   2  573.66   23.19
   7   1   2  566.60   23.80
   7  -1  -2  564.29   23.13
   7  -1  -2  566.84   22.20
   7   1   2  544.96   29.65
   7   1   2  531.86   22.76
   7   1   2  538.68   22.84
   7   1   2  526.77   30.26
   7   1   2  555.64   24.52
   7   1   2  561.91   23.24
   7  -1  -2  548.42   22.38
   7   1   2  556.64   22.97
   7   1   2  579.57   23.24
   7  -1  -2  488.89   30.23
   7  -1  -2  525.99   22.77
   7  -1  -2  551.33   23.04
   7   1   2  565.68   22.38
   7  -1  -2  569.84   23.44
  -7   1  -2  526.81   33.36
   7  -1  -2  539.90   30.56
   7  -1  -2  540.49   22.99
   7  -1  -2  561.11   22.73
   7  -1  -2  573.85   23.21
   7  -1  -2  560.37   22.47
   7  -1  -2  550.25   22.89
   7  -1  -2  561.68   22.45
   7  -1  -2  534.70   22.81
   7   1   2  516.74   22.61
   7  -1  -2  573.96   23.28
   7   1   2  590.03   22.17
  -7   1  -2  579.16   30.56
   7   1   2  570.34   23.57
   7   1   2  539.27   22.87
   7   1   2  557.37   23.08
   7   1   2  557.15   22.65
   7   1   2  545.62   29.30
   7  -1  -2  567.92   22.92
   7  -1  -2  527.91   31.48
   7   1   2  554.60   22.80
   7  -1  -2  569.53   23.07
   8  -1   2  68.914   5.294
   8  -1   2  70.457   5.139
   8  -1   2  69.824   5.081
   8  -1   2  80.749   5.724
   8  -1   2  71.995   5.336
   8  -1   2  61.354   4.676
   8  -1   2  74.907   5.294
   8  -1   2  64.008   5.449
   8  -1   2  72.784   6.160
   8  -1   2  81.064   5.402
   8  -1   2  65.886   5.368
   8  -1   2  66.811   4.966
   8  -1   2  72.046   5.407
   8  -1   2  71.817   4.997
   8  -1  -2  67.586   4.873
   8  -1  -2  61.066   4.950
   8   1   2  73.562   5.287
   8   1   2  63.206   4.916
   8  -1  -2  66.486   5.024
   8  -1  -2  73.479   4.958
   8   1   2  77.972   5.780
   8   1   2  64.903   5.071
   8  -1  -2  66.099   5.250
   8   1   2  71.978   5.424
   8   1   2  77.369   5.175
   8  -1  -2  66.309   5.590
   8   1   2  70.696   5.995
   8   1   2  72.716   5.282
   8  -1  -2  66.555   5.577
   8   1   2  73.985   5.432
   8   1   2  70.156   5.712
   8  -1  -2  67.794   5.065
   8   1   2  68.509   5.424
   8  -1  -2  68.393   5.140
   8  -1  -2  66.086   5.166
   8  -1  -2  68.714   5.051
   8  -1  -2  74.956   5.218
   8   1   2  63.382   4.890
   9  -1   2  46.853   4.296
   9  -1   2  56.313   4.923
   9  -1   2  53.996   4.475
   9  -1   2  59.467   4.582
   9  -1   2  46.240   3.907
   9  -1   2  49.325   4.266
   9  -1   2  50.180   4.354
   9  -1   2  53.378   4.837
   9  -1   2  57.386   4.654
   9  -1   2  54.376   4.508
   9  -1   2  64.789   4.767
   9  -1  -2  49.064   4.330
   9  -1  -2  51.382   4.049
   9   1   2  66.845   5.051
   9  -1  -2  50.595   4.100
   9   1   2  50.792   4.336
   9   1   2  53.665   4.548
   9  -1  -2  54.503   4.433
   9   1   2  64.242   4.666
   9   1   2  51.740   4.483
   9   1   2  51.103   4.482
   9   1   2  50.152   4.198
   0  -2   2 6966.97  344.84
   0   2   2 7504.33  335.82
   0   2   2 7333.07  329.40
   0  -2  -2 6860.83  329.36
   0   2   2 7273.13  354.68
   0   2  -2 7280.27  339.06
   0   2  -2 7054.92  320.08
   0  -2   2 7279.27  329.84
   0  -2   2 7455.65  341.90
   0  -2   2 7054.38  326.80
   0   2   2 7238.66  318.52
   0   2  -2 7080.78  343.34
   0   2  -2 7414.52  314.75
   0  -2  -2 7209.42  332.74
   0   2  -2 7516.83  335.33
   0   2  -2 7601.36  355.88
   0   2   2 7217.08  322.32
   0  -2   2 6848.82  310.83
   0  -2  -2 7405.43  336.20
   0   2   2 7488.30  328.76
   0  -2  -2 6270.82  349.65
   0   2  -2 7148.26  330.40
   0   2   2 7305.69  316.50
   0  -2  -2 7025.35  334.70
   1  -2   2  709.46   33.30
  -1   2   2  730.30   32.41
   1   2  -2  725.02   31.68
   1   2  -2  726.47   33.85
   1  -2   2  746.79   33.00
   1   2  -2  715.76   35.99
   1  -2   2  693.85   34.70
   1  -2   2  714.71   31.89
   1  -2   2  712.79   33.29
  -1  -2  -2  735.25   33.46
  -1   2   2  637.33   33.18
  -1  -2  -2  739.05   35.77
   1   2  -2  708.42   33.97
   1   2  -2  755.27   33.87
  -1  -2  -2  753.86   33.72
   1  -2   2  741.93   34.23
  -1  -2  -2  691.79   33.36
   1  -2   2  681.42   32.75
   1   2  -2  733.25   35.78
  -1   2   2  719.47   35.71
   1   2  -2  740.19   34.55
  -1   2   2  716.02   33.43
  -1   2   2  736.03   32.31
  -1  -2   2  736.82   34.68
   1   2   2  693.34   32.49
  -1   2  -2  713.02   34.72
  -1  -2   2  708.08   34.38
   1   2   2  677.59   32.30
   1  -2  -2  737.75   33.71
  -1   2  -2  749.92   36.34
   1   2   2  737.84   36.26
   1  -2  -2  707.88   34.15
  -1  -2   2  729.59   32.96
   1  -2  -2  746.43   35.09
  -1   2  -2  708.26   34.39
   1  -2  -2  705.80   32.85
   1  -2  -2  790.46   33.40
   1   2   2  706.74   33.19
  -1   2  -2  721.86   33.49
   1   2   2  742.07   34.53
   1   2   2  717.74   31.93
   1  -2  -2  740.88   33.58
   1  -2  -2  738.85   34.58
   1   2   2  746.63   34.10
  -1   2  -2  720.39   32.27
   2   2  -2 1173.51   52.25
   2   2  -2 1120.14   55.05
   2   2  -2 1154.87   52.11
  -2   2   2 1162.49   49.76
  -2  -2  -2 1091.06   51.30
  -2  -2  -2 1059.77   51.51
   2   2  -2 1112.93   55.41
   2  -2   2 1086.35   49.49
  -2   2   2 1112.67   55.03
   2  -2   2 1187.30   51.27
   2  -2   2 1144.67   53.59
  -2  -2  -2 1132.05   55.00
  -2   2   2 1156.64   51.46
   2   2  -2 1148.39   52.45
   2  -2   2 1097.57   51.47
   2  -2   2 1120.80   51.10
   2   2  -2 1139.52   53.12
   2  -2   2 1136.91   52.62
   2   2  -2 1046.28   49.92
   2   2  -2 1074.47   48.97
  -2  -2  -2 1141.14   51.79
   2   2   2 1136.70   49.80
   2  -2  -2 1101.82   51.38
   2  -2  -2 1135.25   51.89
   2  -2  -2 1120.70   53.48
   2   2   2 1057.82   50.35
   2   2   2 1150.25   51.12
  -2   2  -2 1111.26   52.93
   2   2   2 1197.46   53.53
   2  -2  -2 1132.58   49.57
   2  -2  -2 1081.48   51.42
   2  -2  -2 1052.10   53.72
  -2  -2   2 1135.93   53.33
  -2   2  -2 1171.29   55.93
   2   2   2 1067.11   49.03
   2   2   2 1201.47   56.13
   2   2   2 1161.23   52.65
  -2   2  -2 1104.07   51.51
  -2   2  -2 1127.22   49.86
   2  -2  -2 1155.45   52.82
  -2  -2   2 1104.27   50.85
   3  -2   2  588.04   27.23
   3   2  -2  614.63   26.15
   3   2  -2  560.15   26.33
   3   2  -2  594.13   28.81
  -3  -2  -2  587.43   28.06
  -3  -2  -2  565.25   27.35
  -3   2   2  565.85   29.67
   3  -2   2  601.36   28.43
   3   2  -2  592.34   30.17
   3  -2   2  599.34   29.25
   3  -2   2  603.42   28.34
   3   2  -2  581.37   28.91
  -3   2   2  582.27   27.10
   3   2  -2  550.80   28.35
   3   2  -2  594.49   28.40
   3  -2   2  597.59   28.12
   3   2  -2  540.77   26.80
  -3  -2  -2  603.83   30.08
   3  -2   2  552.41   27.01
  -3   2   2  605.79   28.51
   3   2  -2  591.67   30.27
  -3  -2  -2  563.79   27.39
  -3   2   2  529.15   27.20
   3   2  -2  587.42   28.49
   3  -2  -2  596.72   28.21
   3   2   2  536.58   27.45
   3   2   2  584.21   27.33
   3  -2  -2  580.17   29.27
   3  -2  -2  595.12   27.24
   3   2   2  565.87   27.81
   3  -2  -2  591.28   28.83
   3  -2  -2  542.67   28.25
   3   2   2  592.13   29.46
  -3   2  -2  575.59   30.62
   3   2   2  549.05   26.96
   3  -2  -2  556.34   27.55
   3  -2  -2  535.86   27.93
   3   2   2  611.00   30.98
  -3   2  -2  532.07   27.30
   3   2   2  601.07   28.92
   3   2   2  556.23   26.45
  -3   2  -2  586.06   28.72
  -4  -2  -2  427.80   23.83
   4   2  -2  434.19   22.57
   4   2  -2  431.31   23.94
   4   2  -2  406.77   22.47
  -4   2   2  401.13   23.29
   4   2  -2  420.23   20.57
   4   2  -2  457.92   22.93
   4  -2   2  423.02   22.29
   4   2  -2  430.63   22.49
  -4   2   2  429.43   21.80
  -4   2   2  450.58   23.16
   4   2  -2  441.94   24.06
   4  -2   2  435.01   23.36
   4   2  -2  411.44   21.18
   4   2  -2  406.81   21.35
   4  -2   2  468.40   22.79
   4  -2   2  443.03   21.98
   4   2  -2  431.15   22.75
  -4  -2  -2  417.59   21.36
   4   2  -2  444.54   21.13
   4  -2   2  402.27   20.80
   4  -2   2  452.55   22.83
  -4   2   2  386.29   21.13
  -4  -2  -2  404.34   21.96
   4   2  -2  454.03   23.35
  -4   2  -2  463.93   23.10
   4   2   2  401.82   21.47
   4  -2  -2  443.10   23.02
  -4   2  -2  427.91   24.54
  -4   2  -2  416.26   21.34
   4   2   2  449.45   23.58
   4   2   2  393.92   21.16
   4  -2  -2  454.68   23.61
   4  -2  -2  420.28   21.52
   4   2   2  430.80   21.90
   4  -2  -2  449.22   22.67
   4   2   2  425.86   23.09
   4  -2  -2  434.67   21.82
   4  -2  -2  446.63   22.28
   4   2   2  421.80   22.24
   4   2   2  479.75   25.18
  -4   2  -2  447.55   22.27
   4   2   2  402.44   21.00
   5   2  -2  49.919   3.705
   5  -2   2  52.134   3.916
   5  -2   2  47.024   5.613
   5  -2   2  52.282   3.535
   5  -2   2  52.576   3.697
   5  -2   2  60.052   3.883
   5  -2   2  56.047   4.254
   5   2  -2  47.240   3.387
   5  -2   2  49.502   6.375
   5   2  -2  54.046   6.049
  -5  -2  -2  54.125   5.514
   5   2  -2  47.363   3.565
  -5  -2  -2  57.535   6.332
   5  -2   2  50.170   3.561
   5  -2   2  54.582   3.737
   5  -2   2  50.383   4.134
  -5   2   2  45.312   5.886
   5   2  -2  51.702   6.678
   5   2  -2  60.446   6.668
   5  -2   2  55.898   6.278
   5   2  -2  49.318   3.874
   5  -2   2  54.390   3.577
   5  -2   2  63.274   6.549
   5   2  -2  50.465   3.487
   5   2  -2  52.377   3.537
  -5   2   2  65.117   7.264
   5  -2   2  48.037   3.992
   5   2  -2  54.199   5.381
   5   2  -2  44.379   3.596
   5   2  -2  53.178   6.453
   5   2  -2  58.154   6.056
   5  -2   2  51.104   3.686
   5   2  -2  53.050   3.992
   5  -2   2  55.621   4.104
   5   2  -2  50.607   3.538
   5  -2   2  52.666   3.731
   5  -2   2  42.922   5.861
   5  -2   2  57.848   3.894
  -5   2   2  64.003   6.678
   5   2  -2  48.132   3.870
   5   2  -2  50.967   3.714
   5   2  -2  55.651   3.972
   5  -2   2  56.901   3.854
   5  -2   2  58.912   4.193
   5   2  -2  52.042   3.815
   5   2  -2  52.994   6.073
   5   2  -2  54.175   3.864
   5   2  -2  42.507   5.160
   5  -2   2  55.573   3.967
   5   2  -2  51.034   3.898
   5  -2   2  51.111   4.070
   5  -2   2  46.940   4.046
  -5  -2  -2  58.306   6.339
   5   2  -2  54.140   5.984
   5   2  -2  49.468   5.467
   5   2  -2  50.779   3.723
   5   2  -2  49.629   3.484
   5  -2   2  52.909   3.539
   5  -2  -2  47.304   3.679
   5  -2  -2  48.222   4.344
   5   2   2  47.218   5.237
   5  -2  -2  56.711   4.221
   5  -2  -2  49.054   6.183
   5   2   2  50.129   4.039
   5   2   2  45.450   3.787
   5  -2  -2  59.526   6.502
   5   2   2  48.217   3.811
   5  -2  -2  48.160   3.492
  -5   2  -2  58.035   6.519
   5   2   2  50.720   4.185
   5  -2  -2  51.930   3.583
   5  -2  -2  49.183   3.646
   5   2   2  52.932   4.506
   5  -2  -2  45.470   3.370
   5   2   2  56.481   4.168
   5  -2  -2  53.613   6.336
   5   2   2  52.527   4.120
   5   2   2  45.267   3.966
   5  -2  -2  50.491   3.553
   5   2   2  59.101   4.328
   5   2   2  48.405   4.088
   5  -2  -2  50.664   3.792
   5   2   2  60.592   7.327
   5   2   2  54.721   3.860
   5  -2  -2  48.975   3.786
   5  -2  -2  46.640   3.834
   5  -2  -2  54.611   3.853
   5   2   2  52.510   4.043
   5  -2  -2  56.482   5.771
   5   2   2  45.710   3.969
   5  -2  -2  47.663   3.802
   5   2   2  56.378   4.003
   5  -2  -2  57.215   4.295
   5   2   2  69.499   6.847
   5   2   2  56.155   4.086
   5   2   2  60.074   5.949
  -5   2  -2  53.868   7.214
   5   2   2  53.253   4.087
   5   2   2  59.681   4.415
   5  -2  -2  62.244   6.459
   5   2   2  48.300   6.728
   5   2   2  49.517   3.812
   5   2   2  52.165   3.634
   5  -2  -2  48.627   3.780
   5   2   2  47.586   5.704
   5  -2  -2  48.556   4.076
   5  -2  -2  53.923   3.859
   5  -2  -2  56.283   3.620
   5  -2  -2  50.793   3.776
  -5   2  -2  58.942   6.418
   5  -2  -2  49.481   3.743
   6   2  -2  49.221   4.442
   6  -2   2  56.120   4.865
  -6   2   2  55.936   8.106
  -6  -2  -2  48.000   6.848
   6   2  -2  51.168   4.185
   6  -2   2  55.460   4.540
   6   2  -2  49.146   3.946
   6  -2   2  47.801   3.700
   6   2  -2  52.892   4.096
   6  -2   2  65.349   4.691
   6  -2   2  53.773   4.305
   6  -2   2  49.196   4.070
   6  -2   2  45.467   3.711
   6  -2   2  58.213   6.923
   6  -2   2  55.547   4.513
   6  -2   2  51.031   4.145
   6  -2   2  59.257   5.048
  -6   2   2  49.822   6.922
   6  -2   2  54.022   4.044
  -6  -2  -2  56.043   6.993
   6   2  -2  50.835   4.143
   6   2  -2  48.626   3.604
   6  -2   2  57.046   7.096
   6   2  -2  44.388   3.968
   6   2  -2  42.999   4.039
   6   2  -2  50.687   6.027
   6   2  -2  46.281   3.848
   6  -2   2  56.193   4.556
   6  -2   2  50.840   3.922
   6   2  -2  46.953   3.843
   6  -2   2  44.895   3.829
   6   2  -2  39.987   6.570
   6   2  -2  51.474   7.302
   6   2  -2  49.719   6.594
   6   2  -2  47.656   3.748
   6  -2   2  51.845   7.154
   6   2  -2  50.872   3.788
   6   2  -2  43.156   6.787
   6  -2   2  52.327   6.878
   6  -2   2  46.956   4.276
   6   2  -2  43.812   6.765
   6  -2   2  46.892   4.055
   6  -2   2  52.581   4.107
   6  -2   2  57.233   4.117
   6  -2   2  53.199   4.097
   6  -2   2  53.586   4.039
   6   2  -2  45.592   4.088
   6   2  -2  44.501   3.866
  -6  -2   2  50.601   7.276
   6  -2  -2  50.816   4.340
   6   2   2  55.255   4.259
   6   2   2  45.537   4.276
   6  -2  -2  48.536   6.791
   6  -2  -2  50.928   6.767
   6  -2  -2  36.513   6.010
   6   2   2  50.611   4.074
   6   2   2  59.543   4.460
   6  -2  -2  52.017   4.077
   6  -2  -2  51.651   4.097
   6   2   2  41.821   7.051
   6  -2  -2  51.099   4.225
   6   2   2  45.507   3.962
   6  -2  -2  48.225   4.044
   6   2   2  46.770   4.235
   6   2   2  50.101   4.008
   6  -2  -2  49.754   3.737
   6  -2  -2  47.711   6.520
   6  -2  -2  54.899   4.175
   6  -2  -2  54.359   4.165
  -6  -2   2  43.522   6.789
   6   2   2  53.893   4.177
  -6   2  -2  51.085   7.179
   6  -2  -2  52.108   4.258
   6  -2  -2  47.911   3.976
   6  -2  -2  52.712   4.184
  -6   2  -2  55.390   7.835
   6   2   2  52.337   4.426
   6  -2  -2  52.393   4.036
   6   2   2  50.437   4.097
   6   2   2  51.737   4.123
   6  -2  -2  55.578   4.140
   6  -2  -2  49.406   4.283
   6   2   2  52.013   4.277
   6   2   2  48.028   4.097
   6   2   2  51.129   4.122
   6   2   2  61.006   4.889
   6   2   2  49.268   6.285
   6  -2  -2  50.580   6.653
   6   2   2  48.963   3.945
   6   2   2  55.117   6.801
   6  -2  -2  49.633   4.434
   6  -2  -2  50.859   3.654
   6   2   2  52.089   4.255
   6  -2  -2  44.325   4.019
   6   2   2  58.732   7.171
   6  -2  -2  48.922   3.795
  -6   2  -2  61.755   7.815
   6   2   2  44.648   3.969
   6  -2  -2  47.903   3.988
   7  -2   2  18.352   3.197
  -7   2   2  19.595   6.885
  -7   2   2  23.866   6.664
   7  -2   2  18.419   2.954
   7  -2   2  21.131   3.440
   7  -2   2  18.286   3.142
   7  -2   2  21.209   3.223
   7  -2   2  25.769   3.340
   7  -2   2  20.355   3.236
   7  -2   2  10.949   5.726
   7  -2   2  19.341   3.661
   7  -2   2  23.089   2.977
   7  -2   2  20.140   3.079
   7  -2   2  24.194   3.348
   7  -2   2  17.517   5.438
   7  -2   2  28.429   2.988
  -7  -2  -2  14.257   6.233
  -7  -2  -2  15.141   6.381
   7  -2   2  18.393   3.239
   7  -2   2  19.882   3.321
   7  -2   2  18.934   2.799
   7  -2   2  19.292   2.660
   7  -2   2  21.908   3.225
   7  -2   2  19.242   5.573
   7  -2   2  17.764   3.330
  -7   2   2  17.077   6.631
   7   2   2  19.391   5.613
   7  -2  -2  17.204   3.265
   7   2   2  17.037   2.782
   7   2   2  25.393   3.400
   7   2   2  14.141   5.594
   7   2   2  14.463   3.105
   7  -2  -2  15.010   2.831
   7   2   2  19.927   2.955
   7  -2  -2  19.032   3.335
   7  -2  -2  16.639   2.826
   7   2   2  16.543   3.243
   7   2   2  23.873   3.218
   7   2   2  20.775   3.386
   7   2   2  20.388   3.285
   7  -2  -2  18.439   3.075
   7   2   2  20.890   3.526
   7  -2  -2  23.623   3.359
   7  -2  -2  18.240   2.924
   7  -2  -2  19.837   2.749
   7   2   2  17.594   3.152
   7  -2  -2  19.901   3.028
   7  -2  -2  17.452   2.615
   7  -2  -2  23.509   3.220
   7  -2  -2  18.494   2.851
   7  -2  -2  19.875   2.995
  -7   2  -2  8.6779  6.0940
   7  -2  -2  15.126   2.802
   7   2   2  17.449   3.572
   7  -2  -2  12.522   5.790
   7  -2  -2  23.356   3.118
   7   2   2  22.827   3.253
  -7   2  -2  22.650   6.443
   7   2   2  18.356   2.969
   7   2   2  23.110   3.256
   7  -2  -2  25.301   6.028
   7  -2  -2  25.799   3.760
   7   2   2  26.374   3.386
   7   2   2  17.228   2.758
   7  -2  -2  21.377   3.061
   7   2   2  21.861   2.993
   7  -2  -2  17.711   5.690
   7  -2  -2  19.619   2.807
   8  -2   2  77.713   5.697
   8  -2   2  84.995   5.436
   8  -2   2  74.225   5.640
   8  -2   2  85.535   5.336
   8  -2   2  90.049   5.908
   8  -2   2  70.898   5.197
   8  -2   2  77.303   5.577
   8  -2   2  79.086   5.505
   8  -2   2  80.807   5.567
   8  -2   2  78.433   5.506
   8  -2   2  81.945   6.547
   8  -2   2  83.130   5.438
   8  -2   2  77.085   5.357
   8  -2   2  80.050   5.269
   8  -2   2  79.921   5.746
   8   2   2  82.293   6.005
   8   2   2  76.711   5.586
   8   2   2  56.657   5.337
   8  -2  -2  76.780   5.203
   8   2   2  76.305   5.227
   8  -2  -2  80.356   5.510
   8  -2  -2  85.853   5.396
   8  -2  -2  77.070   5.450
   8   2   2  75.100   5.543
   8   2   2  77.870   6.044
   8  -2  -2  75.296   5.955
   8  -2  -2  80.602   5.394
   8  -2  -2  80.692   5.492
   8  -2  -2  94.751   5.888
   8  -2  -2  80.481   5.525
   8   2   2  69.010   5.377
   8   2   2  77.740   5.743
   8  -2  -2  75.190   5.010
   8  -2  -2  76.536   5.633
   8   2   2  76.563   5.461
   8  -2  -2  78.243   5.628
   8  -2  -2  69.005   5.285
   8   2   2  79.111   5.288
   8   2   2  78.412   5.908
   8  -2  -2  77.182   5.553
   9  -2   2  92.241   5.356
   9  -2   2  85.182   5.804
   9  -2   2  88.575   5.493
   9  -2   2  86.241   5.155
   9  -2   2  85.234   5.452
   9  -2   2  92.449   5.461
   9  -2   2  76.669   5.186
   9  -2   2  87.033   5.654
   9  -2   2  87.360   6.079
   9  -2   2  84.282   5.562
   9  -2   2  83.804   5.486
   9  -2   2  86.044   5.383
   9  -2   2  89.913   5.539
   9  -2  -2  79.637   5.232
   9  -2  -2  85.460   5.247
   9  -2  -2  82.353   4.973
   9  -2  -2  83.068   5.291
   9   2   2  90.052   5.861
   9  -2  -2  85.148   5.475
   9  -2  -2  83.649   5.603
   9  -2  -2  83.342   5.447
   9  -2  -2  82.610   5.228
   9  -2  -2  86.808   5.435
   9   2   2  79.523   5.346
   9  -2  -2  81.838   5.444
   9   2   2  83.819   5.757
   9  -2  -2  89.510   5.571
   9   2   2  76.564   5.398
   9   2   2  87.317   5.413
  10  -2   2  2.9209  1.7806
  10  -2   2  4.5360  1.9453
  10  -2   2  2.6973  1.8244
  10  -2   2  5.5721  1.9107
  10  -2   2  4.1963  1.8714
   0   3   2 3631.51  150.82
   0  -3  -2 3561.82  157.55
   0   3  -2 3623.48  158.55
   0   3  -2 3600.99  150.54
   0   3   2 3539.89  149.95
   0  -3   2 3591.88  160.33
   0   3  -2 3432.32  154.12
   0  -3  -2 3420.39  165.53
   0   3   2 3673.55  160.71
   0   3  -2 3552.17  169.14
   0  -3   2 3432.79  151.63
   0  -3  -2 3319.76  164.38
   0  -3  -2 3378.80  166.30
   0   3  -2 3461.11  161.02
   0   3  -2 3728.98  166.45
   0  -3  -2 3409.48  165.17
   0  -3   2 3463.21  166.10
   0  -3   2 3331.81  158.90
   0  -3   2 3414.87  162.07
   0   3   2 3508.65  168.85
   0   3   2 3547.99  158.26
  -1  -3  -2  14.124   2.589
  -1  -3  -2  13.886   2.790
   1   3  -2  9.7130  1.7752
   1   3  -2  10.648   2.910
   1  -3   2  13.467   2.871
  -1  -3  -2  8.9675  2.1675
   1   3  -2  13.261   2.837
  -1   3   2  9.1054  2.5712
  -1   3   2  10.124   2.715
   1  -3   2  12.240   2.901
  -1   3   2  12.018   2.233
   1   3  -2  13.719   2.846
  -1   3   2  15.015   2.940
   1   3  -2  11.631   2.849
   1  -3   2  10.530   1.944
  -1   3   2  7.7110  2.8305
   1  -3   2  15.166   2.436
   1  -3   2  13.118   2.794
   1   3  -2  12.006   3.101
   1  -3   2  9.5304  2.3312
  -1  -3  -2  23.277   3.273
   1   3  -2  10.550   2.559
  -1  -3   2  11.253   2.826
   1  -3  -2  8.4665  2.2927
  -1   3  -2  10.785   2.463
  -1   3  -2  12.450   3.084
   1  -3  -2  13.888   2.416
   1  -3  -2  10.829   2.630
  -1   3  -2  15.684   2.774
   1   3   2  12.575   3.251
  -1  -3   2  14.087   3.028
   1  -3  -2  9.8616  1.7937
   1   3   2  17.897   3.269
   1  -3  -2  12.433   2.581
  -1   3  -2  11.164   2.083
   1  -3  -2  13.139   2.671
  -1  -3   2  13.578   2.304
   1  -3  -2  12.446   2.585
   1   3   2  10.528   2.759
   1   3   2  11.760   3.162
  -1   3  -2  12.101   3.143
  -1  -3   2  11.705   2.659
   1   3   2  14.626   2.691
   1   3   2  10.983   2.649
  -1   3  -2  11.546   2.975
   2  -3   2  729.62   33.34
   2   3  -2  635.93   31.48
   2   3  -2  674.35   31.47
   2   3  -2  727.28   35.91
   2  -3   2  673.41   33.90
   2   3  -2  697.69   34.50
   2   3  -2  705.39   36.10
  -2  -3  -2  675.01   32.90
   2   3  -2  718.25   33.90
   2   3  -2  702.52   34.06
  -2   3   2  715.16   35.59
  -2   3   2  744.76   33.62
   2  -3   2  739.38   32.02
   2  -3   2  741.19   33.06
  -2  -3  -2  709.40   33.67
  -2   3   2  649.97   32.66
   2  -3   2  718.31   33.01
  -2  -3  -2  704.14   33.24
  -2   3   2  709.99   32.37
   2  -3   2  700.74   34.70
   2  -3  -2  721.20   34.69
   2   3   2  697.54   33.11
  -2  -3   2  712.41   34.42
   2  -3  -2  686.52   33.42
   2  -3  -2  699.95   33.10
  -2   3  -2  657.22   32.64
   2   3   2  640.45   31.08
  -2   3  -2  726.85   36.53
  -2   3  -2  697.70   32.37
  -2  -3   2  666.19   32.11
   2   3   2  763.87   34.90
  -2   3  -2  699.95   34.12
   2   3   2  696.75   32.31
   2   3   2  684.91   36.26
   2  -3  -2  714.88   34.18
   2  -3  -2  672.20   33.97
   2   3   2  728.99   34.22
   2  -3  -2  730.22   33.18
  -2  -3   2  684.17   34.14
  -3   3   2  9.9556  3.0395
  -3  -3  -2  8.2584  2.3139
   3   3  -2  10.206   3.475
  -3   3   2  9.4879  3.5047
   3  -3   2  13.261   3.257
  -3   3   2  10.009   3.231
   3  -3   2  9.9603  3.0722
   3  -3   2  6.3012  2.5718
   3   3  -2  8.4192  3.2356
   3   3  -2  9.2316  2.3430
   3   3  -2  7.7799  3.0419
  -3  -3  -2  10.547   2.846
   3  -3   2  10.617   2.570
   3  -3   2  11.770   3.411
   3   3  -2  10.536   3.736
  -3  -3  -2  12.830   3.362
   3   3  -2  9.5248  3.2400
   3   3  -2  8.8215  2.5120
  -3  -3  -2  6.5866  2.4447
   3  -3   2  13.833   3.410
  -3   3   2  8.3718  2.3358
   3   3   2  11.011   3.172
   3  -3  -2  7.6751  3.4915
   3   3   2  15.029   3.677
   3  -3  -2  12.825   3.110
  -3   3  -2  9.9557  3.1161
  -3   3  -2  10.790   3.393
   3   3   2  7.6337  3.4504
   3   3   2  9.9124  2.5544
   3   3   2  11.379   3.388
  -3  -3   2  3.4452  2.5194
   3  -3  -2  12.272   2.752
   3   3   2  7.8564  2.2260
  -3   3  -2  6.8946  2.2491
  -3   3  -2  10.420   3.783
  -3  -3   2  9.4627  3.2095
  -3  -3   2  11.631   2.419
  -3  -3   2  5.7397  2.6460
   3   3   2  7.8661  3.3935
   3  -3  -2  11.877   3.030
   3  -3  -2  9.0553  2.3665
   3  -3  -2  7.2811  2.8456
   4   3  -2  120.55    9.36
  -4  -3  -2  125.27    9.89
  -4  -3  -2  118.86    8.94
   4  -3   2  127.41    9.54
   4   3  -2  125.67    8.06
   4  -3   2  134.38    9.67
   4  -3   2  117.74    9.15
   4  -3   2  110.69    6.41
  -4   3   2  128.10    9.37
   4   3  -2  138.56   10.22
   4  -3   2  108.80    5.93
  -4   3   2  121.46    9.18
  -4  -3  -2  118.54    8.10
   4   3  -2  126.58    9.48
   4   3  -2  132.95   10.03
   4  -3   2  114.21    5.72
   4  -3   2  114.98    6.13
  -4   3   2  149.45   10.26
   4  -3   2  117.94    7.71
   4   3  -2  108.37    7.51
   4  -3   2  104.76    5.78
   4  -3   2  122.51    8.83
   4  -3   2  128.10    9.00
   4   3  -2  135.10    9.54
   4  -3   2  117.01    6.05
   4  -3  -2  117.89    5.87
   4   3   2  121.64    9.60
   4  -3  -2  112.71    5.95
   4  -3  -2  115.43    5.88
   4  -3  -2  115.13    8.97
   4   3   2  120.30    6.22
   4  -3  -2  122.29    6.23
  -4   3  -2  118.45    9.13
   4  -3  -2  107.93    6.04
   4  -3  -2  112.57    5.88
   4  -3  -2  120.50    6.13
  -4  -3   2  121.95    9.25
  -4  -3   2  122.17    8.41
   4   3   2  128.96    9.19
   4  -3  -2  113.03    7.78
   4  -3  -2  116.01    8.65
   4  -3  -2  127.10    9.31
   4  -3  -2  108.32    6.21
   4   3   2  126.09    9.00
   4   3   2  116.58    6.09
   4   3   2  127.88    9.95
   4  -3  -2  113.43    6.00
  -4   3  -2  120.02    9.90
   4   3   2  111.71    5.95
  -4  -3   2  114.80    8.86
   4  -3  -2  130.09    9.65
   4  -3  -2  116.57    6.26
  -4   3  -2  134.25    9.49
   4  -3  -2  133.58    9.04
   4   3   2  120.77    7.96
   4   3   2  137.38   10.81
   5  -3   2  132.33    6.54
   5   3  -2  124.21    6.23
   5   3  -2  129.28    6.65
  -5  -3  -2  139.33   11.37
   5  -3   2  129.86    6.74
   5  -3   2  127.54    9.99
   5  -3   2  123.68    6.75
   5   3  -2  128.64    6.39
   5   3  -2  119.65    6.93
   5  -3   2  121.85    6.35
   5  -3   2  127.62    6.63
   5   3  -2  128.27   10.93
   5   3  -2  133.34    6.61
   5   3  -2  120.45    6.27
   5  -3   2  131.55    7.34
   5  -3   2  127.07   10.00
   5  -3   2  133.78    6.83
   5  -3   2  128.28    6.70
   5  -3   2  141.75   10.60
   5  -3   2  129.27    6.69
   5  -3   2  117.21    6.20
   5   3  -2  122.86    9.11
   5   3  -2  115.91    6.61
   5   3  -2  127.72    6.63
   5   3  -2  124.23    6.44
   5   3  -2  123.35    6.39
   5   3  -2  119.68    6.75
   5   3  -2  109.32    6.11
   5  -3   2  131.51    6.68
  -5   3   2  158.29   11.63
   5   3  -2  143.04   11.73
   5  -3   2  127.87    6.49
  -5   3   2  143.11   10.65
   5  -3   2  123.61    6.44
   5   3  -2  120.77    6.27
   5   3  -2  112.75    6.49
   5   3  -2  134.10   10.52
   5   3  -2  128.59    6.51
  -5   3   2  127.29   10.50
   5   3  -2  122.33    6.20
   5  -3   2  124.68    6.22
   5  -3   2  133.71    6.93
   5  -3   2  123.81    6.57
   5   3  -2  127.49    6.81
   5  -3   2  130.07    6.32
   5   3  -2  122.71    6.78
   5  -3   2  137.03   10.49
   5   3  -2  123.92    6.43
   5   3  -2  112.34    6.38
  -5  -3  -2  125.08    9.75
   5  -3   2  128.98   11.00
   5   3  -2  133.80   10.24
   5   3  -2  127.70   10.85
   5  -3   2  124.80    6.57
   5  -3   2  127.66    6.49
   5  -3   2  126.21    6.59
   5  -3   2  134.75    7.14
   5  -3  -2  131.55    6.77
   5  -3  -2  127.18    6.75
   5   3   2  131.97    6.71
   5  -3  -2  137.82   11.12
   5  -3  -2  125.62    6.60
   5   3   2  142.80   10.38
   5   3   2  128.58    6.75
   5  -3  -2  131.61    6.42
   5  -3  -2  130.87    6.34
   5   3   2  129.19    6.99
   5   3   2  133.10    6.83
  -5  -3   2  128.56   10.41
   5   3   2  125.09    6.39
   5  -3  -2  129.45    6.68
   5  -3  -2  118.22    6.43
  -5  -3   2  132.53   10.19
   5  -3  -2  129.32    6.67
   5   3   2  127.22    6.82
   5  -3  -2  132.20    6.24
   5   3   2  123.76    7.31
   5   3   2  122.66    6.77
   5  -3  -2  128.78   10.39
   5  -3  -2  131.33   10.26
  -5   3  -2  154.05   10.85
   5   3   2  132.65    6.82
   5   3   2  134.25    7.00
   5  -3  -2  123.66    6.62
   5  -3  -2  122.16    6.67
   5   3   2  114.12    6.55
   5   3   2  136.33   11.94
   5  -3  -2  134.14    6.66
   5  -3  -2  124.19   10.02
   5  -3  -2  122.26    6.47
   5   3   2  131.96    9.99
   5   3   2  131.51    7.12
  -5  -3   2  117.68    9.91
   5   3   2  129.03    6.32
  -5   3  -2  130.62    9.82
   5  -3  -2  126.27    6.81
   5   3   2  132.40   11.54
   5  -3  -2  126.37    6.34
   5   3   2  112.14    6.39
   5  -3  -2  125.53    6.47
   5  -3  -2  126.40    6.99
   5   3   2  127.58    6.83
   5   3   2  124.37    9.01
   5  -3  -2  125.26    6.54
   5  -3  -2  136.17    9.89
   5  -3  -2  135.02    6.75
   5   3   2  130.09    6.73
   5   3   2  125.19    6.53
   5  -3  -2  112.55    6.20
   5  -3  -2  124.02    6.89
   5   3   2  120.62    6.74
  -5   3  -2  128.27   11.15
   5   3   2  128.48    6.59
   5   3   2  121.18    6.59
   6   3  -2  4.1048  2.3811
   6   3  -2  10.779   2.747
   6  -3   2  5.7210  2.5369
   6   3  -2  7.9529  2.5008
   6  -3   2  7.4828  1.9482
  -6  -3  -2  6.3889  4.2908
   6   3  -2  0.9730  4.5659
   6   3  -2  6.9310  1.9600
   6  -3   2  4.1701  4.4330
   6  -3   2  6.9630  2.2853
   6   3  -2  4.8003  2.1238
   6   3  -2  4.8263  2.4695
   6   3  -2  5.4170  2.5005
   6  -3   2  5.9805  3.9830
   6   3  -2  7.3297  4.7427
   6  -3   2  4.8831  2.1402
   6   3  -2  8.4286  2.3990
   6   3  -2  7.2429  2.1766
   6  -3   2  7.7430  2.1803
   6   3  -2  7.8504  5.0610
   6  -3   2  5.0426  2.1130
   6  -3   2  1.5916  2.8671
   6   3  -2  2.1651  2.0693
   6   3  -2  9.9290  2.4895
   6   3  -2  6.8802  2.5773
   6  -3   2  8.7024  2.6754
   6  -3   2  6.2978  2.0784
   6  -3   2  4.8434  4.5194
   6   3  -2  4.9419  2.5475
   6  -3   2  7.9497  2.3227
   6  -3   2  8.1192  2.4703
  -6  -3  -2  10.081   5.117
  -6   3   2  1.7200  4.4670
   6  -3   2  4.1547  2.0637
   6  -3   2  8.2822  2.0671
  -6   3   2  1.7817  4.6868
   6  -3   2  3.8664  2.6286
   6  -3   2  4.2161  2.5435
   6   3  -2  7.9945  2.4815
   6  -3   2  9.1937  2.4463
   6   3  -2  8.8144  2.0789
   6   3  -2  6.5749  1.9368
   6  -3   2  8.0758  2.3583
   6   3  -2  -2.318   4.708
   6  -3   2  7.1131  2.1966
   6   3  -2  4.8338  2.0124
   6  -3   2  5.3663  2.5804
   6  -3   2  4.8467  3.8272
   6  -3  -2  8.3154  2.5154
   6   3   2  7.1006  2.6638
   6   3   2  5.8646  3.1660
   6  -3  -2  11.945   4.108
   6   3   2  3.8509  2.3024
   6  -3  -2  10.063   4.808
   6  -3  -2  9.7375  2.3792
   6   3   2  7.2145  2.5927
   6  -3  -2  10.582   2.553
   6  -3  -2  8.5881  2.0655
  -6   3  -2  7.8771  4.3408
   6  -3  -2  10.895   2.439
   6   3   2  13.386   2.430
   6  -3  -2  5.7426  2.5330
   6   3   2  2.2941  2.6230
   6   3   2  6.8979  2.5220
   6   3   2  6.5077  2.2219
   6   3   2  2.8272  2.0498
   6   3   2  11.842   4.878
   6  -3  -2  9.4780  2.7321
   6  -3  -2  7.0244  2.0267
   6   3   2  2.6429  2.1031
   6  -3  -2  6.5497  4.1144
  -6   3  -2  1.7004  4.9948
  -6  -3   2  10.345   4.321
   6   3   2  2.7588  2.3718
  -6  -3   2  6.5195  4.1169
   6  -3  -2  11.152   2.569
   6  -3  -2  3.6944  2.1704
   6  -3  -2  8.9298  2.0833
   6  -3  -2  8.9503  2.3531
   6  -3  -2  6.1862  2.2842
   6   3   2  2.2133  2.5313
   6  -3  -2  5.7340  2.0431
   6  -3  -2  6.3759  2.5201
   6   3   2  5.1634  4.2233
   6  -3  -2  6.7435  2.3306
   6   3   2  2.0948  5.2554
   6  -3  -2  7.6566  2.3732
   6   3   2  6.5430  2.4955
   6  -3  -2  6.3989  2.8253
   6   3   2  5.3886  2.0909
   6   3   2  8.2133  2.7438
   6  -3  -2  8.9971  4.2797
   6   3   2  12.640   4.441
   6  -3  -2  5.5937  1.9209
   6   3   2  4.7497  2.5692
   6   3   2  8.2783  2.4849
   7  -3   2  209.45    9.55
   7   3  -2  185.22    9.58
   7  -3   2  193.83   10.04
   7  -3   2  193.45   10.31
   7  -3   2  210.49    9.87
  -7   3   2  184.17   15.43
   7  -3   2  216.93   10.08
   7   3  -2  195.06    9.73
   7   3  -2  193.82   10.12
   7  -3   2  202.05   10.15
   7  -3   2  192.12    9.26
   7   3  -2  188.69    9.85
   7   3  -2  190.20    9.79
   7  -3   2  178.30   14.80
   7  -3   2  219.29   10.44
  -7   3   2  175.16   15.35
   7   3  -2  202.09    9.49
   7   3  -2  191.85   10.36
   7  -3   2  203.29   10.84
  -7  -3  -2  191.80   15.52
   7  -3   2  211.97    9.85
   7   3  -2  190.21    9.90
   7  -3   2  222.96   10.27
   7  -3   2  164.47    9.35
   7  -3   2  202.81   10.16
   7  -3   2  206.26   10.00
   7  -3   2  222.08   10.02
   7  -3   2  210.97    9.99
  -7   3   2  183.16   16.37
   7  -3   2  161.52   15.30
   7   3  -2  196.06    9.77
  -7  -3  -2  186.76   16.21
   7  -3   2  206.85   10.17
   7  -3   2  181.58   14.76
   7  -3   2  210.84    9.78
   7  -3   2  213.04   10.06
   7  -3  -2  198.61   10.54
   7   3   2  204.15   10.14
   7  -3  -2  171.61   15.25
   7  -3  -2  194.24   10.06
   7   3   2  193.58    9.98
   7  -3  -2  223.25   10.33
   7   3   2  200.08   10.11
   7  -3  -2  204.70    9.72
  -7   3  -2  184.85   15.43
   7   3   2  201.93    9.93
   7   3   2  189.57   10.30
   7   3   2  199.26   10.10
   7  -3  -2  186.20   15.93
   7  -3  -2  207.33    9.67
   7   3   2  191.45    9.63
   7  -3  -2  200.54    9.76
   7   3   2  208.75   10.52
   7  -3  -2  211.20    9.89
   7   3   2  214.00   10.20
   7  -3  -2  211.78   10.19
   7   3   2  163.26   13.88
   7   3   2  157.02   16.26
   7  -3  -2  214.52   10.14
   7  -3  -2  205.96   10.02
   7  -3  -2  186.13   15.36
   7  -3  -2  217.76   10.14
   7  -3  -2  211.08   10.34
  -7   3  -2  185.69   15.75
   7  -3  -2  199.69   10.13
   7  -3  -2  207.32    9.98
   7  -3  -2  212.09   10.04
   7   3   2  195.43   10.10
  -7   3  -2  205.29   17.31
   7  -3  -2  201.25    9.96
   7  -3  -2  212.69   10.30
   7   3   2  206.26   10.00
   7   3   2  203.33    9.65
   7   3   2  220.69   10.74
   7  -3  -2  205.54    9.92
   7   3   2  212.54   10.27
   7   3   2  190.51    9.92
   8  -3   2  179.78    9.31
   8  -3   2  174.09    9.21
   8  -3   2  186.24    9.12
   8  -3   2  184.47    9.20
   8  -3   2  178.34    9.12
   8  -3   2  161.02    8.86
   8  -3   2  176.91    9.20
   8  -3   2  169.39    8.96
   8  -3   2  171.60    8.88
   8  -3   2  191.40    8.85
   8  -3   2  181.72    9.81
   8  -3   2  176.94    9.01
   8  -3   2  174.63    9.53
   8  -3   2  177.13    9.13
   8  -3   2  181.32    9.13
   8  -3   2  173.85    8.98
   8  -3  -2  177.77    8.95
   8  -3  -2  178.95    8.80
   8  -3  -2  165.21    8.93
   8   3   2  188.04    9.31
   8   3   2  167.50    9.48
   8   3   2  179.75    9.06
   8  -3  -2  182.20    8.78
   8  -3  -2  174.28    8.97
   8  -3  -2  183.92    9.00
   8  -3  -2  166.80    8.84
   8   3   2  166.62    8.91
   8   3   2  169.79    9.09
   8  -3  -2  176.01    9.10
   8   3   2  179.90    8.88
   8  -3  -2  185.17    9.06
   8   3   2  167.51    8.93
   8  -3  -2  170.93    9.14
   8   3   2  168.65    8.91
   8  -3  -2  173.10    8.82
   8  -3  -2  165.30    9.52
   8  -3  -2  173.82    9.13
   8   3   2  186.92    9.36
   8  -3  -2  177.75    9.06
   8  -3  -2  177.58    8.79
   8   3   2  185.32    9.53
   9  -3   2  21.512   2.978
   9  -3   2  19.745   2.815
   9  -3   2  17.115   2.665
   9  -3   2  19.042   3.247
   9  -3   2  22.152   3.095
   9  -3   2  14.733   2.977
   9  -3   2  20.875   3.117
   9  -3   2  17.466   3.024
   9  -3   2  17.475   3.089
   9  -3   2  21.885   3.422
   9  -3   2  20.692   3.102
   9  -3   2  17.175   2.684
   9  -3   2  36.279   3.472
   9  -3  -2  16.613   2.865
   9  -3  -2  17.936   2.827
   9  -3  -2  18.443   2.851
   9   3   2  13.980   2.842
   9  -3  -2  13.900   2.636
   9  -3  -2  22.213   3.245
   9  -3  -2  19.381   3.059
   9  -3  -2  17.373   2.889
   9   3   2  17.898   3.077
   9  -3  -2  18.511   2.841
   9  -3  -2  17.434   2.762
   9  -3  -2  17.262   2.968
   9  -3  -2  17.175   2.644
   9  -3  -2  20.376   2.815
   9   3   2  16.342   2.877
   9  -3  -2  18.113   3.083
   0   4   2  259.22   15.24
   0  -4   2  283.31   14.72
   0   4  -2  256.43   14.49
   0  -4  -2  250.15   14.35
   0   4   2  278.04   13.99
   0  -4  -2  261.27   14.07
   0  -4   2  256.53   14.13
   0   4   2  253.68   14.03
   0   4   2  263.89   13.31
   0  -4   2  255.44   13.07
   0  -4  -2  236.83   13.65
   0  -4   2  252.43   14.30
   0  -4  -2  251.57   13.44
   0   4  -2  256.26   14.35
   0   4  -2  269.76   15.49
   0  -4   2  254.32   13.68
   0   4  -2  265.99   13.23
   0   4  -2  272.11   13.65
   0   4   2  261.55   13.64
   0  -4  -2  248.90   14.03
   0   4  -2  271.73   14.06
   0   4   2  255.36   14.05
   0   4   2  234.59   12.63
   1   4  -2 1963.72   94.33
   1   4  -2 1946.53   89.92
   1  -4   2 1832.60   87.47
   1   4  -2 1982.26   88.58
  -1   4   2 1996.37   86.66
   1  -4   2 1932.81   86.41
  -1  -4  -2 1960.64   87.71
  -1   4   2 1902.56   93.91
   1  -4   2 1893.93   82.75
   1  -4   2 1938.90   90.45
   1   4  -2 1829.23   84.73
  -1   4   2 1900.75   88.64
   1   4  -2 1986.90   92.94
  -1  -4  -2 1889.10   88.36
   1   4  -2 2051.62   83.82
   1  -4   2 1879.62   86.77
  -1  -4  -2 1973.38   92.88
   1  -4   2 1859.06   89.20
  -1  -4  -2 1962.03   87.87
   1  -4  -2 1981.62   89.15
  -1   4  -2 1895.97   89.53
   1   4   2 1869.90   86.29
   1  -4  -2 1879.08   87.42
  -1  -4   2 1755.74   85.20
  -1   4  -2 1844.87   85.72
   1   4   2 1938.72   88.38
   1  -4  -2 1881.92   91.76
  -1   4  -2 1920.10   94.33
   1   4   2 1912.45   82.72
   1   4   2 1991.28   84.24
   1  -4  -2 1921.64   87.81
  -1  -4   2 1974.69   89.34
   1  -4  -2 1922.52   86.19
  -1  -4   2 1872.34   89.75
  -1   4  -2 1889.08   83.90
   1  -4  -2 1973.50   89.92
   1   4   2 1906.92   94.30
  -1   4  -2 1871.38   87.53
   1   4   2 1988.72   89.82
  -1   4  -2 1858.88   91.43
  -1  -4   2 1926.97   87.98
   2  -4   2  257.52   14.42
  -2  -4  -2  233.98   13.40
  -2   4   2  236.62   13.34
   2  -4   2  255.81   14.08
   2   4  -2  273.22   14.47
   2  -4   2  242.29   12.76
   2   4  -2  203.50   11.72
   2   4  -2  246.78   14.95
   2   4  -2  231.37   12.57
  -2   4   2  241.45   14.08
   2   4  -2  247.58   14.24
  -2  -4  -2  235.82   14.70
   2   4  -2  251.99   14.52
  -2   4   2  246.37   13.48
  -2   4   2  232.47   14.47
  -2  -4  -2  248.76   14.05
   2   4  -2  251.35   15.20
   2  -4   2  249.68   13.64
  -2  -4  -2  222.77   12.72
   2  -4   2  236.23   13.30
  -2   4   2  225.22   12.51
   2  -4  -2  248.24   13.36
   2   4   2  253.20   13.54
  -2   4  -2  233.16   13.82
  -2   4  -2  234.64   12.42
  -2  -4   2  241.02   14.03
  -2  -4   2  255.81   14.24
   2   4   2  250.26   15.25
   2   4   2  213.10   11.82
   2   4   2  240.20   14.32
   2  -4  -2  249.54   14.13
   2   4   2  238.02   13.50
  -2   4  -2  251.46   13.72
   2  -4  -2  229.48   13.13
  -2   4  -2  270.02   15.42
  -2  -4   2  239.55   13.49
   2  -4  -2  242.22   13.66
   2  -4  -2  255.64   14.11
  -2   4  -2  235.28   13.54
   2   4   2  237.99   14.10
   2  -4  -2  228.76   12.73
  -3  -4  -2  1.2063  2.3463
  -3  -4  -2  3.4349  2.7411
   3  -4   2  -1.772   2.874
   3  -4   2 -0.0331  2.4840
   3   4  -2  2.7713  2.6175
  -3   4   2  1.5204  2.8166
  -3   4   2  4.1847  3.2700
   3   4  -2  4.4457  2.8579
   3   4  -2  -3.497   2.521
  -3  -4  -2  2.4581  2.8553
  -3  -4  -2 -0.9582  2.5461
   3   4  -2  0.2356  2.6554
   3   4  -2  5.0269  3.5427
   3  -4   2  0.1552  2.5974
   3   4  -2 -0.4541  2.2940
   3  -4   2  -2.352   1.900
   3  -4   2 -0.6099  2.3092
  -3   4   2  0.8754  2.7743
   3  -4  -2  4.8833  3.1221
   3   4   2  1.2792  2.9182
  -3  -4   2  1.9260  2.7411
   3  -4  -2 -0.0165  2.4985
   3  -4  -2  0.7408  2.7831
   3  -4  -2  4.1778  2.7073
  -3   4  -2  -3.529   2.518
   3   4   2  2.1690  3.0507
   3   4   2  0.8033  2.8738
   3   4   2  0.9938  2.4402
   3   4   2  2.1056  2.1889
  -3   4  -2  2.5859  2.7454
  -3  -4   2  3.9292  2.7337
   3   4   2  2.9358  2.7758
  -3   4  -2  1.5003  3.5428
  -3  -4   2  0.8092  2.5212
   3  -4  -2  -1.945   2.098
  -3   4  -2  0.9399  2.8414
   4  -4   2  35.092   3.215
   4  -4   2  33.102   3.154
   4   4  -2  33.637   3.006
   4  -4   2  35.453   2.893
   4  -4   2  33.253   2.860
   4  -4   2  36.321   3.071
   4  -4   2  36.149   3.038
   4  -4   2  34.051   2.911
   4   4  -2  40.017   5.587
   4  -4   2  32.699   4.881
  -4  -4  -2  35.375   5.295
   4   4  -2  41.814   5.937
   4  -4   2  35.982   3.014
   4   4  -2  38.176   3.438
   4   4  -2  29.094   2.706
   4  -4   2  35.696   3.056
  -4   4   2  42.722   5.786
   4  -4   2  42.367   3.668
   4   4  -2  33.853   3.083
   4   4  -2  37.078   3.092
   4  -4   2  37.346   3.351
  -4   4   2  38.432   5.679
   4   4  -2  38.432   3.366
   4   4  -2  33.498   3.105
   4   4  -2  31.827   5.283
   4   4  -2  31.572   2.962
   4   4  -2  35.156   2.892
   4  -4   2  38.317   3.198
   4   4  -2  35.453   2.908
   4   4  -2  33.488   3.179
   4   4  -2  46.562   6.088
   4   4  -2  33.063   2.862
   4  -4   2  35.826   3.188
   4   4  -2  35.674   3.098
  -4  -4  -2  36.568   4.674
   4   4  -2  42.762   5.764
   4  -4   2  36.672   2.934
  -4   4   2  43.408   6.161
  -4  -4  -2  42.775   6.048
   4  -4   2  34.200   3.075
   4   4  -2  35.837   3.127
   4  -4   2  36.663   3.028
   4   4  -2  36.239   3.163
   4   4  -2  36.757   3.080
   4   4  -2  37.212   3.171
   4  -4   2  34.539   2.930
   4   4  -2  36.004   2.987
   4  -4   2  30.891   4.102
   4  -4   2  34.327   3.376
   4  -4   2  34.750   3.029
   4  -4   2  36.319   5.278
   4  -4   2  41.299   6.051
   4  -4   2  36.728   3.141
   4  -4   2  36.079   5.495
   4   4  -2  35.742   4.621
   4   4   2  35.797   3.624
   4  -4  -2  37.937   3.088
   4  -4  -2  36.719   3.079
   4  -4  -2  35.524   3.162
   4  -4  -2  35.279   4.854
   4   4   2  37.903   3.311
   4  -4  -2  37.463   3.090
  -4  -4   2  34.642   5.077
   4   4   2  33.802   3.080
   4  -4  -2  37.431   3.293
   4  -4  -2  39.635   5.335
   4  -4  -2  34.246   2.923
   4  -4  -2  39.639   3.353
   4  -4  -2  32.713   2.995
   4   4   2  32.876   3.491
  -4  -4   2  39.370   5.526
   4   4   2  34.148   5.630
   4  -4  -2  33.273   2.884
   4   4   2  31.599   5.699
  -4   4  -2  33.475   5.745
  -4  -4   2  38.825   5.243
   4   4   2  32.551   3.048
   4   4   2  33.911   3.026
   4   4   2  41.558   3.251
   4   4   2  34.437   2.961
   4  -4  -2  35.117   4.208
   4   4   2  37.843   5.743
   4  -4  -2  33.454   3.140
   4   4   2  37.404   3.440
   4   4   2  36.304   3.195
   4  -4  -2  33.098   2.915
   4   4   2  34.384   4.885
   4  -4  -2  30.577   2.787
   4   4   2  31.713   3.488
   4  -4  -2  35.724   5.185
   4  -4  -2  32.323   2.804
   4   4   2  41.312   5.178
   4   4   2  37.948   3.378
   4  -4  -2  37.812   3.255
   4   4   2  38.474   3.263
  -4   4  -2  33.244   5.495
   4  -4  -2  39.123   3.626
   4   4   2  39.281   3.148
  -4   4  -2  39.026   5.996
   4  -4  -2  39.373   3.113
   4   4   2  37.349   3.307
   4   4   2  37.978   3.270
   4   4   2  28.192   2.949
  -4   4  -2  41.005   5.200
   4   4   2  31.417   3.136
   4  -4  -2  36.571   3.270
   4   4   2  37.156   3.184
   4  -4  -2  32.813   2.668
   4  -4  -2  37.429   5.438
   4  -4  -2  42.572   3.738
   4  -4  -2  32.825   2.865
   5   4  -2  29.348   3.209
   5  -4   2  36.358   3.441
   5  -4   2  31.671   2.933
   5   4  -2  30.980   2.958
  -5  -4  -2  36.526   6.245
   5   4  -2  31.458   4.829
   5  -4   2  33.854   3.053
  -5   4   2  34.209   6.201
   5   4  -2  34.995   3.453
   5   4  -2  35.477   6.181
   5  -4   2  33.762   3.468
   5   4  -2  29.761   3.264
   5   4  -2  30.945   3.359
   5   4  -2  35.510   3.223
   5  -4   2  49.271   4.078
   5   4  -2  29.906   2.939
   5   4  -2  38.807   3.419
   5   4  -2  30.119   5.869
   5  -4   2  54.264   4.077
   5  -4   2  32.089   2.874
   5   4  -2  35.424   3.275
   5   4  -2  29.726   5.726
   5   4  -2  27.700   3.099
   5  -4   2  33.927   3.141
   5  -4   2  37.400   3.257
   5   4  -2  32.912   2.964
   5  -4   2  38.439   6.136
   5   4  -2  30.458   3.140
  -5   4   2  43.888   6.367
  -5  -4  -2  32.778   5.684
   5  -4   2  35.353   3.328
   5  -4   2  49.303   4.101
   5  -4   2  32.017   2.926
   5   4  -2  29.162   2.992
   5  -4   2  32.878   3.131
   5   4  -2  30.747   3.110
   5   4  -2  26.905   6.338
  -5   4   2  43.138   6.518
   5  -4   2  36.506   6.102
   5  -4   2  35.365   3.897
   5   4  -2  33.594   3.088
   5  -4   2  24.475   2.828
   5  -4   2  37.105   5.585
   5  -4   2  34.079   3.276
   5   4  -2  34.549   3.155
   5   4  -2  32.643   2.953
   5  -4   2  34.788   3.228
   5   4  -2  36.471   3.562
   5   4  -2  35.240   3.181
   5  -4   2  33.201   3.399
   5  -4   2  40.399   6.112
   5  -4   2  37.874   3.500
   5  -4   2  29.713   3.018
   5  -4  -2  36.413   3.549
   5  -4  -2  32.063   2.959
   5  -4  -2  36.223   3.620
   5   4   2  36.247   3.619
   5   4   2  30.775   2.959
   5  -4  -2  37.792   3.523
   5   4   2  34.995   3.432
   5   4   2  38.343   5.512
   5   4   2  36.623   3.789
   5  -4  -2  30.671   2.921
   5  -4  -2  31.629   2.908
   5   4   2  35.118   3.540
   5  -4  -2  33.131   3.124
   5  -4  -2  32.643   3.034
   5   4   2  30.604   3.164
   5   4   2  31.051   3.104
  -5   4  -2  31.499   5.664
   5   4   2  36.851   3.484
   5  -4  -2  28.870   3.180
   5   4   2  34.794   3.559
  -5   4  -2  31.700   6.699
   5  -4  -2  36.934   3.320
   5  -4  -2  23.188   3.143
   5  -4  -2  36.362   3.338
   5  -4  -2  29.446   2.876
   5  -4  -2  37.375   3.217
   5  -4  -2  27.233   3.230
  -5   4  -2  34.887   6.061
   5   4   2  33.300   3.432
  -5  -4   2  34.300   5.889
   5  -4  -2  33.718   3.228
   5  -4  -2  30.071   5.427
   5  -4  -2  30.963   5.577
  -5  -4   2  31.997   5.618
   5  -4  -2  33.334   3.326
   5   4   2  37.839   3.494
   5   4   2  27.756   6.564
  -5  -4   2  33.859   5.615
   5   4   2  34.130   3.458
   5   4   2  35.267   6.632
   5   4   2  36.000   3.563
   5   4   2  32.640   3.085
  -5   4  -2  31.073   6.130
   5  -4  -2  35.032   3.762
   5  -4  -2  32.915   2.935
   5   4   2  32.787   3.395
   5   4   2  36.331   3.209
  -5   4  -2  31.684   3.012
   5   4   2  37.334   3.198
   5   4   2  36.118   5.488
   5  -4  -2  24.847   4.725
   5  -4  -2  35.911   5.781
   5  -4  -2  30.563   3.153
   5   4   2  31.602   3.333
   5  -4  -2  29.775   3.155
   5   4   2  33.103   3.457
   6  -4   2  134.01    6.72
   6   4  -2  119.58    7.35
   6   4  -2  123.53    7.19
   6  -4   2  122.03    7.41
   6   4  -2  124.99    7.00
   6   4  -2  128.83    6.58
   6  -4   2  129.90    6.83
   6   4  -2  109.67    6.59
   6  -4   2  121.27    7.09
   6  -4   2  137.04    6.85
   6  -4   2  131.25    6.94
   6   4  -2  127.78    7.11
   6  -4   2  126.66    7.06
   6   4  -2  119.33    7.05
   6   4  -2  122.53    6.84
   6   4  -2  135.03    6.98
   6  -4   2  100.07   10.44
   6   4  -2  119.51    6.93
   6  -4   2  105.46   10.61
   6  -4   2  121.79   11.50
   6  -4   2  120.43    6.82
  -6  -4  -2  130.89   12.26
   6   4  -2  132.93    6.91
   6  -4   2  124.59    7.09
   6   4  -2  140.29    7.00
   6  -4   2  126.78    6.90
   6  -4   2  121.85    6.81
   6  -4   2  120.70    6.70
   6  -4   2  122.40    6.92
   6   4  -2  117.52    6.74
  -6   4   2  114.93   11.36
  -6   4   2  135.84   12.71
   6   4  -2  110.76   11.77
   6  -4   2  119.02    6.80
   6   4  -2  118.73   11.69
   6  -4   2  107.72   10.76
   6  -4   2  119.98    6.88
   6  -4   2  119.77    6.48
   6   4  -2  116.10    6.62
   6  -4   2  121.63    7.62
  -6  -4  -2  111.47   12.04
   6   4  -2  116.50   11.62
   6  -4   2  118.99    6.91
   6   4  -2  116.69    6.41
  -6   4   2  126.12   12.68
   6  -4   2  128.10    7.18
  -6  -4  -2  117.93   10.71
   6   4  -2  127.09    6.96
   6  -4   2  118.38    6.52
   6   4  -2  115.80    6.86
   6   4   2  109.89    6.88
   6   4   2  118.61    7.11
   6   4   2  118.05    7.23
  -6   4  -2  110.68    6.61
   6  -4  -2  105.87   10.62
   6   4   2  109.72   12.05
   6   4   2  128.59    7.12
  -6  -4   2  114.04   10.69
   6   4   2  124.53    7.11
   6   4   2  107.47   12.02
   6  -4  -2  119.48    7.05
   6   4   2  125.01    7.37
   6  -4  -2  121.64    7.31
   6  -4  -2  114.99    6.88
   6   4   2  122.07    6.93
   6  -4  -2  127.93    7.41
   6  -4  -2  128.44    6.98
   6  -4  -2  116.23    6.76
   6  -4  -2  125.79    7.15
   6  -4  -2  118.36    6.65
   6  -4  -2  118.99    7.18
   6  -4  -2  123.91    6.95
  -6   4  -2  116.63   12.44
   6  -4  -2  135.26    6.72
   6  -4  -2  114.48   11.59
   6   4   2  119.58    7.22
   6  -4  -2  127.01    7.25
   6  -4  -2  126.54    6.91
   6  -4  -2  120.78    6.75
   6   4   2  114.29   10.73
   6  -4  -2  122.89    6.99
   6   4   2  118.71    6.96
  -6   4  -2  109.41   11.38
   6  -4  -2  108.18   11.06
   6   4   2  119.95    6.98
   6   4   2  112.64    6.85
   6   4   2  118.65    7.38
   6   4   2  108.57    6.41
   6   4   2  120.85    6.60
   6   4   2  120.73    6.78
   6  -4  -2  114.13    7.10
   6   4   2  126.19    7.04
   6  -4  -2  130.35    7.22
  -6  -4   2  108.28   10.98
   6  -4  -2  108.19    6.71
   6   4   2  121.24    6.87
  -6   4  -2  126.36   11.43
   6   4   2  104.67    6.64
   6  -4  -2  140.55    7.29
   6   4   2  107.43    9.94
   6  -4  -2  124.85    6.62
   6   4   2  125.17    7.09
  -7  -4  -2  613.29   40.19
   7   4  -2  719.65   30.15
   7  -4   2  773.24   30.11
  -7  -4  -2  679.44   39.47
   7  -4   2  710.76   29.65
   7  -4   2  752.26   30.33
   7  -4   2  647.60   38.21
   7  -4   2  751.27   29.90
   7   4  -2  699.62   28.73
   7  -4   2  740.62   29.62
  -7   4   2  715.84   39.92
   7   4  -2  715.77   29.20
   7  -4   2  724.76   29.78
   7  -4   2  806.35   30.06
   7   4  -2  703.62   29.03
   7  -4   2  741.13   30.54
  -7   4   2  620.97   37.60
  -7  -4  -2  665.19   40.22
   7  -4   2  737.68   31.40
   7  -4   2  766.89   29.00
   7   4  -2  684.72   29.10
   7   4  -2  692.27   30.84
   7  -4   2  714.22   29.28
   7  -4   2  718.66   29.47
  -7   4   2  667.19   37.79
   7  -4   2  715.53   29.67
   7  -4   2  745.58   29.27
   7  -4   2  740.26   29.20
   7   4  -2  712.57   29.89
   7   4  -2  704.83   29.45
   7  -4   2  751.90   28.59
   7   4  -2  722.74   29.45
   7  -4   2  658.10   37.27
   7  -4   2  727.68   28.97
   7  -4   2  746.25   29.68
   7  -4   2  603.28   39.46
   7   4  -2  729.59   29.18
   7   4  -2  681.58   29.39
   7   4  -2  733.27   28.53
  -7   4  -2  733.72   28.06
   7  -4  -2  734.85   29.58
   7  -4  -2  753.41   31.40
   7  -4  -2  753.12   29.79
   7   4   2  705.31   31.12
  -7   4  -2  749.21   39.33
   7  -4  -2  761.72   30.06
   7   4   2  694.42   29.83
   7   4   2  724.31   29.74
   7   4   2  730.45   30.27
   7   4   2  588.24   41.31
   7   4   2  710.63   29.58
  -7   4  -2  669.59   41.97
   7   4   2  735.91   30.51
  -7  -4   2  607.28   40.38
   7   4   2  711.19   29.59
   7   4   2  727.87   29.31
   7  -4  -2  733.57   29.07
   7  -4  -2  733.77   28.92
   7  -4  -2  741.08   29.58
   7   4   2  726.74   29.54
   7  -4  -2  772.75   29.99
   7  -4  -2  761.66   28.58
   7   4   2  740.89   30.98
   7  -4  -2  727.85   28.96
   7  -4  -2  691.93   29.48
   7  -4  -2  627.08   38.04
   7  -4  -2  743.09   29.77
   7   4   2  751.97   29.59
   7  -4  -2  738.61   29.26
   7  -4  -2  741.43   30.21
   7   4   2  715.15   28.35
   7   4   2  614.76   36.41
   7  -4  -2  748.35   29.78
   7   4   2  742.53   29.27
   7  -4  -2  701.81   30.10
[truncated: 2,561,432 more chars]
