# Supplementary material for: Use of intensity quotients and differences in absolute structure refinement
Source: Acta Crystallogr B Struct Sci Cryst Eng Mater. 2013 May 17;69(Pt 3):249–59. doi: 10.1107/S2052519213010014 (PMC3661305; doi:10.1107/S2052519213010014)
Supplement: Supplementary file 2 [file b-69-00249-sup2.zip › gko02_b.cif]

 
data_gko_b
 
_audit_creation_method            SHELXL-2012
_chemical_name_systematic
;
 ?
;
_chemical_name_common             ?
_chemical_melting_point           ?
_chemical_formula_moiety          ?
_chemical_formula_sum
 'C25 H31 N O5' 
_chemical_formula_weight          425.51

loop_
 _atom_type_symbol
 _atom_type_description
 _atom_type_scat_dispersion_real
 _atom_type_scat_dispersion_imag
 _atom_type_scat_source
 'C'  'C'   0.0181   0.0091
 'International Tables Vol C Tables 4.2.6.8 and 6.1.1.4'
 'H'  'H'   0.0000   0.0000
 'International Tables Vol C Tables 4.2.6.8 and 6.1.1.4'
 'N'  'N'   0.0311   0.0180
 'International Tables Vol C Tables 4.2.6.8 and 6.1.1.4'
 'O'  'O'   0.0492   0.0322
 'International Tables Vol C Tables 4.2.6.8 and 6.1.1.4'
 
_space_group_crystal_system       orthorhombic
_space_group_IT_number            19
_space_group_name_H-M_alt         'P 21 21 21'
_space_group_name_Hall            'P 2ac 2ab'
 
_shelx_space_group_comment
;
The symmetry employed for this shelxl refinement is uniquely defined
by the following loop, which should always be used as a source of
symmetry information in preference to the above space-group names.
They are only intended as comments.
;
 
loop_
 _space_group_symop_operation_xyz
 'x, y, z'
 '-x+1/2, -y, z+1/2'
 '-x, y+1/2, -z+1/2'
 'x+1/2, -y+1/2, -z'
 
_cell_length_a                    8.4140(10)
_cell_length_b                    13.760(2)
_cell_length_c                    19.299(2)
_cell_angle_alpha                 90
_cell_angle_beta                  90
_cell_angle_gamma                 90
_cell_volume                      2234.4(5)
_cell_formula_units_Z             4
_cell_measurement_temperature     100(2)
_cell_measurement_reflns_used     ? 
_cell_measurement_theta_min       ? 
_cell_measurement_theta_max       ? 
 
_exptl_crystal_description        ? 
_exptl_crystal_colour             ? 
_exptl_crystal_density_meas       ? 
_exptl_crystal_density_method     ?              
_exptl_crystal_density_diffrn     1.265          
_exptl_crystal_F_000              912
_exptl_transmission_factor_min    ?                                             
_exptl_transmission_factor_max    ?                                             
_exptl_crystal_size_max           ? 
_exptl_crystal_size_mid           ? 
_exptl_crystal_size_min           ? 
_exptl_absorpt_coefficient_mu     0.709
_shelx_estimated_absorpt_T_min    ? 
_shelx_estimated_absorpt_T_max    ? 
_exptl_absorpt_correction_type    ? 
_exptl_absorpt_correction_T_min   ? 
_exptl_absorpt_correction_T_max   ? 
_exptl_absorpt_process_details    ? 
 
_exptl_special_details
;
 ?
;
 
_diffrn_ambient_temperature       100(2)
_diffrn_radiation_wavelength      1.54178
_diffrn_radiation_type            CuK\a
_diffrn_source                    ?                       
_diffrn_measurement_device_type   ? 
_diffrn_measurement_method        ? 
_diffrn_detector_area_resol_mean  ? 
_diffrn_reflns_number             61489
_diffrn_reflns_av_unetI/netI      0.0172
_diffrn_reflns_av_R_equivalents   0.0369
_diffrn_reflns_limit_h_min        -9
_diffrn_reflns_limit_h_max        9
_diffrn_reflns_limit_k_min        -16
_diffrn_reflns_limit_k_max        16
_diffrn_reflns_limit_l_min        -23
_diffrn_reflns_limit_l_max        23
_diffrn_reflns_theta_min          3.945
_diffrn_reflns_theta_max          68.244
_diffrn_reflns_theta_full         67.679
_diffrn_measured_fraction_theta_max   0.992
_diffrn_measured_fraction_theta_full  0.993
_diffrn_reflns_Laue_measured_fraction_max    0.992
_diffrn_reflns_Laue_measured_fraction_full   0.993
_diffrn_reflns_point_group_measured_fraction_max   0.994
_diffrn_reflns_point_group_measured_fraction_full  0.995
_reflns_number_total              4070
_reflns_number_gt                 3990
_reflns_threshold_expression      'I > 2\s(I)'
_reflns_Friedel_coverage          0.749
_reflns_Friedel_fraction_max      0.997
_reflns_Friedel_fraction_full     0.998
 
_reflns_special_details
;
 Reflections were merged by SHELXL according to the crystal
 class for the calculation of statistics and refinement.
 
 _reflns_Friedel_fraction is defined as the number of unique
 Friedel pairs measured divided by the number that would be
 possible theoretically, ignoring centric projections and
 systematic absences.
;
 
_computing_data_collection        ?
_computing_cell_refinement        ?
_computing_data_reduction         ?
_computing_structure_solution     ?
_computing_structure_refinement   'SHELXL-2012 (Sheldrick, 2012)'
_computing_molecular_graphics     ?
_computing_publication_material   ?
 
_refine_special_details
;
 ?
;
_refine_ls_structure_factor_coef  Fsqd
_refine_ls_matrix_type            full
_refine_ls_weighting_scheme       calc
_refine_ls_weighting_details
;
 w=1/[\s^2^(Fo^2^)+(0.0353P)^2^+0.3658P]
 where P=(Fo^2^+2Fc^2^)/3
;
_atom_sites_solution_primary      ?
_atom_sites_solution_secondary    ?
_atom_sites_solution_hydrogens    difmap
_refine_ls_hydrogen_treatment     refall
_refine_ls_extinction_method      none
_refine_ls_extinction_coef        .
_refine_ls_abs_structure_details
;
 Flack x determined using 1699 quotients [(I+)-(I-)]/[(I+)+(I-)]
 (Parsons and Flack (2004), Acta Cryst. A60, s61).
;
_refine_ls_abs_structure_Flack    0.02(3)
_chemical_absolute_configuration  ?
_refine_ls_number_reflns          4070
_refine_ls_number_parameters      404
_refine_ls_number_restraints      0
_refine_ls_R_factor_all           0.0251
_refine_ls_R_factor_gt            0.0245
_refine_ls_wR_factor_ref          0.0612
_refine_ls_wR_factor_gt           0.0606
_refine_ls_goodness_of_fit_ref    1.050
_refine_ls_restrained_S_all       1.050
_refine_ls_shift/su_max           0.001
_refine_ls_shift/su_mean          0.000
 
loop_
 _atom_site_label
 _atom_site_type_symbol
 _atom_site_fract_x
 _atom_site_fract_y
 _atom_site_fract_z
 _atom_site_U_iso_or_equiv
 _atom_site_adp_type
 _atom_site_occupancy
 _atom_site_site_symmetry_order  
 _atom_site_calc_flag
 _atom_site_refinement_flags_posn
 _atom_site_refinement_flags_adp
 _atom_site_refinement_flags_occupancy
 _atom_site_disorder_assembly
 _atom_site_disorder_group
C1 C -0.17181(18) 0.71252(10) 0.82401(7) 0.0171(3) Uani 1 1 d . . . . .
C2 C -0.1109(2) 0.61849(12) 0.82093(9) 0.0253(4) Uani 1 1 d . . . . .
H2 H 0.005(3) 0.6090(15) 0.8184(11) 0.034(5) Uiso 1 1 d . . . . .
C3 C -0.2121(2) 0.53908(12) 0.82288(10) 0.0298(4) Uani 1 1 d . . . . .
H3 H -0.166(3) 0.4739(16) 0.8217(11) 0.033(6) Uiso 1 1 d . . . . .
C4 C -0.3746(2) 0.55217(12) 0.82893(10) 0.0275(4) Uani 1 1 d . . . . .
H4 H -0.444(3) 0.4952(16) 0.8322(11) 0.031(5) Uiso 1 1 d . . . . .
C5 C -0.4365(2) 0.64549(12) 0.83167(8) 0.0227(3) Uani 1 1 d . . . . .
H5 H -0.551(3) 0.6575(14) 0.8351(10) 0.022(5) Uiso 1 1 d . . . . .
C6 C -0.33625(19) 0.72537(11) 0.82848(8) 0.0189(3) Uani 1 1 d . . . . .
H6 H -0.381(2) 0.7907(13) 0.8297(9) 0.014(4) Uiso 1 1 d . . . . .
C7 C -0.06451(17) 0.80043(11) 0.81727(8) 0.0163(3) Uani 1 1 d . . . . .
C8 C -0.08205(18) 0.84098(11) 0.74382(8) 0.0163(3) Uani 1 1 d . . . . .
C9 C -0.00086(19) 0.79439(11) 0.68996(8) 0.0202(3) Uani 1 1 d . . . . .
H9 H 0.069(2) 0.7369(15) 0.7005(10) 0.023(5) Uiso 1 1 d . . . . .
C10 C -0.0200(2) 0.82451(12) 0.62217(8) 0.0229(3) Uani 1 1 d . . . . .
H10 H 0.040(3) 0.7911(16) 0.5860(12) 0.034(6) Uiso 1 1 d . . . . .
C11 C -0.1217(2) 0.90073(12) 0.60681(8) 0.0229(3) Uani 1 1 d . . . . .
H11 H -0.139(2) 0.9221(15) 0.5579(11) 0.027(5) Uiso 1 1 d . . . . .
C12 C -0.2044(2) 0.94660(12) 0.65941(8) 0.0224(3) Uani 1 1 d . . . . .
H12 H -0.274(2) 1.0032(15) 0.6485(10) 0.024(5) Uiso 1 1 d . . . . .
C13 C -0.18468(19) 0.91690(11) 0.72781(8) 0.0197(3) Uani 1 1 d . . . . .
H13 H -0.245(3) 0.9503(15) 0.7629(12) 0.032(5) Uiso 1 1 d . . . . .
O14 O 0.10103(12) 0.76831(7) 0.82489(6) 0.0182(2) Uani 1 1 d . . . . .
C15 C 0.18961(19) 0.84262(11) 0.84939(8) 0.0191(3) Uani 1 1 d . . . . .
O16 O 0.33263(13) 0.84044(9) 0.84872(7) 0.0269(3) Uani 1 1 d . . . . .
N17 N 0.08870(15) 0.91446(9) 0.87412(6) 0.0170(3) Uani 1 1 d . . . . .
C18 C -0.07681(18) 0.87911(11) 0.87451(8) 0.0164(3) Uani 1 1 d . . . . .
H18 H -0.147(2) 0.9315(13) 0.8592(9) 0.012(4) Uiso 1 1 d . . . . .
C19 C -0.1278(2) 0.84332(12) 0.94691(8) 0.0209(3) Uani 1 1 d . . . . .
H19 H -0.228(3) 0.8123(14) 0.9400(10) 0.022(5) Uiso 1 1 d . . . . .
C20 C -0.1539(2) 0.92909(13) 0.99618(9) 0.0280(4) Uani 1 1 d . . . . .
H20A H -0.055(3) 0.9607(16) 1.0111(12) 0.034(6) Uiso 1 1 d . . . . .
H20B H -0.220(3) 0.9796(17) 0.9745(12) 0.035(6) Uiso 1 1 d . . . . .
H20C H -0.208(3) 0.9063(15) 1.0383(11) 0.029(5) Uiso 1 1 d . . . . .
C21 C -0.0144(2) 0.76963(13) 0.97914(9) 0.0272(4) Uani 1 1 d . . . . .
H21A H -0.051(3) 0.7499(16) 1.0250(12) 0.034(6) Uiso 1 1 d . . . . .
H21B H 0.093(3) 0.7963(18) 0.9864(12) 0.042(6) Uiso 1 1 d . . . . .
H21C H -0.003(2) 0.7125(16) 0.9509(11) 0.030(5) Uiso 1 1 d . . . . .
C22 C 0.12777(19) 1.01180(11) 0.89037(8) 0.0177(3) Uani 1 1 d . . . . .
O23 O 0.02253(13) 1.07154(8) 0.89387(6) 0.0221(2) Uani 1 1 d . . . . .
C24 C 0.30156(19) 1.03348(11) 0.90515(8) 0.0205(3) Uani 1 1 d . . . . .
H24 H 0.362(2) 1.0064(14) 0.8679(11) 0.025(5) Uiso 1 1 d . . . . .
C25 C 0.3501(2) 0.98405(13) 0.97312(11) 0.0321(4) Uani 1 1 d . . . . .
H25A H 0.471(3) 0.9911(18) 0.9810(14) 0.051(7) Uiso 1 1 d . . . . .
H25B H 0.324(3) 0.9142(16) 0.9745(11) 0.032(5) Uiso 1 1 d . . . . .
H25C H 0.300(3) 1.0176(18) 1.0126(13) 0.041(6) Uiso 1 1 d . . . . .
C26 C 0.33203(19) 1.14360(11) 0.90604(8) 0.0185(3) Uani 1 1 d . . . . .
H26 H 0.283(2) 1.1720(13) 0.8643(10) 0.018(4) Uiso 1 1 d . . . . .
H27 H 0.172(4) 1.174(2) 0.9715(14) 0.049(7) Uiso 1 1 d . . . . .
O27 O 0.26670(15) 1.18845(8) 0.96653(6) 0.0225(2) Uani 1 1 d . . . . .
C28 C 0.50978(19) 1.16986(11) 0.90616(8) 0.0194(3) Uani 1 1 d . . . . .
H28 H 0.556(2) 1.1481(13) 0.9522(9) 0.014(4) Uiso 1 1 d . . . . .
C29 C 0.6032(2) 1.12072(14) 0.84816(10) 0.0278(4) Uani 1 1 d . . . . .
H29A H 0.603(3) 1.0504(19) 0.8514(13) 0.044(6) Uiso 1 1 d . . . . .
H29B H 0.564(3) 1.1385(16) 0.8021(12) 0.035(6) Uiso 1 1 d . . . . .
H29C H 0.713(3) 1.1397(15) 0.8496(11) 0.029(5) Uiso 1 1 d . . . . .
C30 C 0.5321(2) 1.28003(12) 0.90052(9) 0.0233(3) Uani 1 1 d . . . . .
H30A H 0.476(2) 1.3037(13) 0.8581(10) 0.020(4) Uiso 1 1 d . . . . .
H30B H 0.646(3) 1.2973(15) 0.8941(10) 0.025(5) Uiso 1 1 d . . . . .
H31 H 0.392(3) 1.3052(18) 0.9730(13) 0.043(6) Uiso 1 1 d . . . . .
O31 O 0.48344(15) 1.33255(9) 0.96056(6) 0.0275(3) Uani 1 1 d . . . . .
 
loop_
 _atom_site_aniso_label
 _atom_site_aniso_U_11
 _atom_site_aniso_U_22
 _atom_site_aniso_U_33
 _atom_site_aniso_U_23
 _atom_site_aniso_U_13
 _atom_site_aniso_U_12
C1 0.0195(8) 0.0166(7) 0.0153(7) -0.0001(6) 0.0000(6) 0.0002(6)
C2 0.0202(9) 0.0199(8) 0.0358(9) 0.0005(7) -0.0011(7) 0.0020(7)
C3 0.0272(9) 0.0159(8) 0.0463(11) 0.0012(7) -0.0024(8) 0.0019(7)
C4 0.0259(9) 0.0191(8) 0.0374(10) 0.0018(7) -0.0010(7) -0.0053(7)
C5 0.0188(8) 0.0241(8) 0.0251(8) 0.0000(6) 0.0004(6) -0.0009(6)
C6 0.0202(8) 0.0175(7) 0.0188(7) -0.0011(6) 0.0000(6) 0.0023(6)
C7 0.0123(7) 0.0165(7) 0.0200(7) -0.0006(6) -0.0007(6) 0.0032(6)
C8 0.0146(7) 0.0162(7) 0.0183(7) -0.0018(6) 0.0001(6) -0.0038(6)
C9 0.0193(8) 0.0180(7) 0.0233(7) -0.0029(6) 0.0003(6) -0.0006(6)
C10 0.0230(8) 0.0264(8) 0.0194(8) -0.0053(6) 0.0035(6) -0.0029(7)
C11 0.0227(8) 0.0279(8) 0.0182(7) 0.0030(6) -0.0014(6) -0.0052(7)
C12 0.0210(8) 0.0230(8) 0.0234(7) 0.0027(6) -0.0016(6) 0.0004(6)
C13 0.0184(8) 0.0199(7) 0.0207(7) -0.0015(6) 0.0017(6) 0.0008(6)
O14 0.0145(5) 0.0160(5) 0.0239(5) -0.0021(4) -0.0017(4) 0.0025(4)
C15 0.0180(8) 0.0162(7) 0.0231(7) -0.0001(6) -0.0021(6) 0.0003(6)
O16 0.0155(6) 0.0228(5) 0.0423(7) -0.0057(5) -0.0025(5) 0.0029(5)
N17 0.0144(6) 0.0169(6) 0.0199(6) -0.0010(5) -0.0006(5) -0.0001(5)
C18 0.0142(7) 0.0167(7) 0.0182(7) -0.0012(6) -0.0009(6) 0.0007(6)
C19 0.0217(8) 0.0222(7) 0.0188(7) -0.0010(6) 0.0008(6) -0.0046(7)
C20 0.0358(10) 0.0297(9) 0.0183(8) -0.0039(7) 0.0044(7) -0.0016(8)
C21 0.0348(10) 0.0266(8) 0.0201(8) 0.0049(7) -0.0017(7) -0.0029(8)
C22 0.0190(8) 0.0167(7) 0.0173(7) 0.0008(5) -0.0014(6) 0.0002(6)
O23 0.0189(6) 0.0186(5) 0.0288(6) -0.0027(5) -0.0019(4) 0.0016(4)
C24 0.0171(8) 0.0181(7) 0.0262(8) -0.0018(6) -0.0046(7) 0.0003(6)
C25 0.0343(11) 0.0219(9) 0.0401(11) 0.0067(8) -0.0186(9) -0.0054(7)
C26 0.0173(8) 0.0182(7) 0.0201(7) -0.0006(6) -0.0016(6) 0.0003(6)
O27 0.0190(6) 0.0235(5) 0.0252(6) -0.0039(4) 0.0031(5) -0.0012(5)
C28 0.0172(7) 0.0204(7) 0.0206(7) 0.0003(6) -0.0011(6) -0.0003(6)
C29 0.0229(9) 0.0309(9) 0.0298(9) -0.0047(7) 0.0051(7) -0.0006(7)
C30 0.0215(8) 0.0228(8) 0.0257(8) 0.0009(7) -0.0026(6) -0.0024(7)
O31 0.0241(6) 0.0236(6) 0.0350(7) -0.0073(5) -0.0042(5) -0.0014(5)
 
_geom_special_details
;
 All esds (except the esd in the dihedral angle between two l.s. planes)
 are estimated using the full covariance matrix.  The cell esds are taken
 into account individually in the estimation of esds in distances, angles
 and torsion angles; correlations between esds in cell parameters are only
 used when they are defined by crystal symmetry.  An approximate (isotropic)
 treatment of cell esds is used for estimating esds involving l.s. planes.
;
 
loop_
 _geom_bond_atom_site_label_1
 _geom_bond_atom_site_label_2
 _geom_bond_distance
 _geom_bond_site_symmetry_2
 _geom_bond_publ_flag
C1 C2 1.393(2) . ?
C1 C6 1.398(2) . ?
C1 C7 1.515(2) . ?
C2 C3 1.385(2) . ?
C2 H2 0.99(3) . ?
C3 C4 1.384(3) . ?
C3 H3 0.98(2) . ?
C4 C5 1.387(2) . ?
C4 H4 0.98(2) . ?
C5 C6 1.387(2) . ?
C5 H5 0.98(2) . ?
C6 H6 0.975(18) . ?
C7 O14 1.4687(18) . ?
C7 C8 1.531(2) . ?
C7 C18 1.550(2) . ?
C8 C13 1.390(2) . ?
C8 C9 1.399(2) . ?
C9 C10 1.382(2) . ?
C9 H9 1.00(2) . ?
C10 C11 1.386(2) . ?
C10 H10 0.98(2) . ?
C11 C12 1.383(2) . ?
C11 H11 1.00(2) . ?
C12 C13 1.392(2) . ?
C12 H12 1.00(2) . ?
C13 H13 0.96(2) . ?
O14 C15 1.3507(19) . ?
C15 O16 1.204(2) . ?
C15 N17 1.388(2) . ?
N17 C22 1.414(2) . ?
N17 C18 1.475(2) . ?
C18 C19 1.542(2) . ?
C18 H18 0.979(18) . ?
C19 C21 1.525(2) . ?
C19 C20 1.531(2) . ?
C19 H19 0.96(2) . ?
C20 H20A 0.98(2) . ?
C20 H20B 0.98(2) . ?
C20 H20C 0.98(2) . ?
C21 H21A 0.98(2) . ?
C21 H21B 0.98(3) . ?
C21 H21C 0.96(2) . ?
C22 O23 1.2101(19) . ?
C22 C24 1.519(2) . ?
C24 C25 1.533(2) . ?
C24 C26 1.537(2) . ?
C24 H24 0.96(2) . ?
C25 H25A 1.03(3) . ?
C25 H25B 0.99(2) . ?
C25 H25C 0.99(3) . ?
C26 O27 1.4303(19) . ?
C26 C28 1.539(2) . ?
C26 H26 0.985(19) . ?
O27 H27 0.82(3) . ?
C28 C29 1.526(2) . ?
C28 C30 1.531(2) . ?
C28 H28 1.017(18) . ?
C29 H29A 0.97(3) . ?
C29 H29B 0.98(2) . ?
C29 H29C 0.96(2) . ?
C30 O31 1.426(2) . ?
C30 H30A 1.00(2) . ?
C30 H30B 0.99(2) . ?
O31 H31 0.89(3) . ?
 
loop_
 _geom_angle_atom_site_label_1
 _geom_angle_atom_site_label_2
 _geom_angle_atom_site_label_3
 _geom_angle
 _geom_angle_site_symmetry_1
 _geom_angle_site_symmetry_3
 _geom_angle_publ_flag
C2 C1 C6 118.96(15) . . ?
C2 C1 C7 121.26(14) . . ?
C6 C1 C7 119.62(13) . . ?
C3 C2 C1 120.38(16) . . ?
C3 C2 H2 120.4(12) . . ?
C1 C2 H2 119.2(13) . . ?
C4 C3 C2 120.43(16) . . ?
C4 C3 H3 120.9(13) . . ?
C2 C3 H3 118.6(13) . . ?
C3 C4 C5 119.65(16) . . ?
C3 C4 H4 119.2(12) . . ?
C5 C4 H4 121.1(13) . . ?
C4 C5 C6 120.24(16) . . ?
C4 C5 H5 121.8(12) . . ?
C6 C5 H5 117.9(11) . . ?
C5 C6 C1 120.31(15) . . ?
C5 C6 H6 119.6(10) . . ?
C1 C6 H6 120.1(11) . . ?
O14 C7 C1 108.44(12) . . ?
O14 C7 C8 107.08(12) . . ?
C1 C7 C8 108.25(12) . . ?
O14 C7 C18 101.67(11) . . ?
C1 C7 C18 117.17(12) . . ?
C8 C7 C18 113.51(12) . . ?
C13 C8 C9 118.84(14) . . ?
C13 C8 C7 122.67(13) . . ?
C9 C8 C7 118.29(13) . . ?
C10 C9 C8 120.60(14) . . ?
C10 C9 H9 119.7(11) . . ?
C8 C9 H9 119.7(11) . . ?
C9 C10 C11 120.09(15) . . ?
C9 C10 H10 118.4(13) . . ?
C11 C10 H10 121.5(13) . . ?
C12 C11 C10 119.94(15) . . ?
C12 C11 H11 119.1(12) . . ?
C10 C11 H11 120.9(12) . . ?
C11 C12 C13 120.16(15) . . ?
C11 C12 H12 119.8(11) . . ?
C13 C12 H12 119.9(11) . . ?
C8 C13 C12 120.36(14) . . ?
C8 C13 H13 122.0(13) . . ?
C12 C13 H13 117.6(13) . . ?
C15 O14 C7 109.30(11) . . ?
O16 C15 O14 121.93(14) . . ?
O16 C15 N17 129.27(15) . . ?
O14 C15 N17 108.79(13) . . ?
C15 N17 C22 127.49(13) . . ?
C15 N17 C18 110.15(12) . . ?
C22 N17 C18 122.05(12) . . ?
N17 C18 C19 111.88(12) . . ?
N17 C18 C7 99.42(11) . . ?
C19 C18 C7 116.17(13) . . ?
N17 C18 H18 109.1(10) . . ?
C19 C18 H18 109.9(10) . . ?
C7 C18 H18 109.8(10) . . ?
C21 C19 C20 110.42(14) . . ?
C21 C19 C18 114.06(14) . . ?
C20 C19 C18 110.87(14) . . ?
C21 C19 H19 108.2(12) . . ?
C20 C19 H19 107.7(12) . . ?
C18 C19 H19 105.2(12) . . ?
C19 C20 H20A 113.8(13) . . ?
C19 C20 H20B 111.2(13) . . ?
H20A C20 H20B 106.7(19) . . ?
C19 C20 H20C 109.5(12) . . ?
H20A C20 H20C 107.0(18) . . ?
H20B C20 H20C 108.5(18) . . ?
C19 C21 H21A 110.8(13) . . ?
C19 C21 H21B 112.6(14) . . ?
H21A C21 H21B 105.4(19) . . ?
C19 C21 H21C 112.1(13) . . ?
H21A C21 H21C 108.6(18) . . ?
H21B C21 H21C 107.0(19) . . ?
O23 C22 N17 119.05(14) . . ?
O23 C22 C24 124.08(14) . . ?
N17 C22 C24 116.83(13) . . ?
C22 C24 C25 109.27(14) . . ?
C22 C24 C26 110.87(13) . . ?
C25 C24 C26 112.54(13) . . ?
C22 C24 H24 107.1(12) . . ?
C25 C24 H24 109.2(12) . . ?
C26 C24 H24 107.7(12) . . ?
C24 C25 H25A 110.3(15) . . ?
C24 C25 H25B 113.4(12) . . ?
H25A C25 H25B 107.7(19) . . ?
C24 C25 H25C 109.8(14) . . ?
H25A C25 H25C 105(2) . . ?
H25B C25 H25C 109.9(19) . . ?
O27 C26 C24 111.74(13) . . ?
O27 C26 C28 105.73(12) . . ?
C24 C26 C28 113.19(13) . . ?
O27 C26 H26 109.6(11) . . ?
C24 C26 H26 108.2(11) . . ?
C28 C26 H26 108.2(11) . . ?
C26 O27 H27 111.3(19) . . ?
C29 C28 C30 108.86(14) . . ?
C29 C28 C26 113.30(14) . . ?
C30 C28 C26 110.60(13) . . ?
C29 C28 H28 108.2(10) . . ?
C30 C28 H28 107.8(10) . . ?
C26 C28 H28 107.9(11) . . ?
C28 C29 H29A 113.1(15) . . ?
C28 C29 H29B 112.6(14) . . ?
H29A C29 H29B 108(2) . . ?
C28 C29 H29C 110.6(13) . . ?
H29A C29 H29C 106.0(19) . . ?
H29B C29 H29C 106.3(19) . . ?
O31 C30 C28 114.12(14) . . ?
O31 C30 H30A 111.4(11) . . ?
C28 C30 H30A 108.8(11) . . ?
O31 C30 H30B 104.8(12) . . ?
C28 C30 H30B 111.3(12) . . ?
H30A C30 H30B 105.9(16) . . ?
C30 O31 H31 104.7(16) . . ?
 
loop_
 _geom_torsion_atom_site_label_1
 _geom_torsion_atom_site_label_2
 _geom_torsion_atom_site_label_3
 _geom_torsion_atom_site_label_4
 _geom_torsion
 _geom_torsion_site_symmetry_1
 _geom_torsion_site_symmetry_2
 _geom_torsion_site_symmetry_3
 _geom_torsion_site_symmetry_4
 _geom_torsion_publ_flag
C6 C1 C2 C3 -0.6(2) . . . . ?
C7 C1 C2 C3 -175.98(16) . . . . ?
C1 C2 C3 C4 -0.9(3) . . . . ?
C2 C3 C4 C5 1.3(3) . . . . ?
C3 C4 C5 C6 -0.1(3) . . . . ?
C4 C5 C6 C1 -1.4(2) . . . . ?
C2 C1 C6 C5 1.7(2) . . . . ?
C7 C1 C6 C5 177.22(14) . . . . ?
C2 C1 C7 O14 -13.61(19) . . . . ?
C6 C1 C7 O14 170.99(12) . . . . ?
C2 C1 C7 C8 102.24(16) . . . . ?
C6 C1 C7 C8 -73.16(17) . . . . ?
C2 C1 C7 C18 -127.87(16) . . . . ?
C6 C1 C7 C18 56.74(19) . . . . ?
O14 C7 C8 C13 -147.54(14) . . . . ?
C1 C7 C8 C13 95.73(16) . . . . ?
C18 C7 C8 C13 -36.17(19) . . . . ?
O14 C7 C8 C9 37.72(17) . . . . ?
C1 C7 C8 C9 -79.00(17) . . . . ?
C18 C7 C8 C9 149.10(13) . . . . ?
C13 C8 C9 C10 1.2(2) . . . . ?
C7 C8 C9 C10 176.17(14) . . . . ?
C8 C9 C10 C11 -0.8(2) . . . . ?
C9 C10 C11 C12 -0.1(2) . . . . ?
C10 C11 C12 C13 0.5(3) . . . . ?
C9 C8 C13 C12 -0.8(2) . . . . ?
C7 C8 C13 C12 -175.53(14) . . . . ?
C11 C12 C13 C8 0.0(2) . . . . ?
C1 C7 O14 C15 -153.12(12) . . . . ?
C8 C7 O14 C15 90.28(14) . . . . ?
C18 C7 O14 C15 -29.04(15) . . . . ?
C7 O14 C15 O16 -166.75(15) . . . . ?
C7 O14 C15 N17 14.10(16) . . . . ?
O16 C15 N17 C22 15.6(3) . . . . ?
O14 C15 N17 C22 -165.34(13) . . . . ?
O16 C15 N17 C18 -170.84(16) . . . . ?
O14 C15 N17 C18 8.23(16) . . . . ?
C15 N17 C18 C19 98.32(15) . . . . ?
C22 N17 C18 C19 -87.70(16) . . . . ?
C15 N17 C18 C7 -24.94(15) . . . . ?
C22 N17 C18 C7 149.04(13) . . . . ?
O14 C7 C18 N17 30.94(13) . . . . ?
C1 C7 C18 N17 148.91(12) . . . . ?
C8 C7 C18 N17 -83.70(14) . . . . ?
O14 C7 C18 C19 -89.23(14) . . . . ?
C1 C7 C18 C19 28.74(19) . . . . ?
C8 C7 C18 C19 156.13(13) . . . . ?
N17 C18 C19 C21 -52.03(18) . . . . ?
C7 C18 C19 C21 61.16(18) . . . . ?
N17 C18 C19 C20 73.35(17) . . . . ?
C7 C18 C19 C20 -173.45(14) . . . . ?
C15 N17 C22 O23 160.83(15) . . . . ?
C18 N17 C22 O23 -12.0(2) . . . . ?
C15 N17 C22 C24 -21.5(2) . . . . ?
C18 N17 C22 C24 165.68(13) . . . . ?
O23 C22 C24 C25 109.72(18) . . . . ?
N17 C22 C24 C25 -67.87(18) . . . . ?
O23 C22 C24 C26 -14.9(2) . . . . ?
N17 C22 C24 C26 167.53(13) . . . . ?
C22 C24 C26 O27 72.29(16) . . . . ?
C25 C24 C26 O27 -50.43(19) . . . . ?
C22 C24 C26 C28 -168.48(13) . . . . ?
C25 C24 C26 C28 68.79(19) . . . . ?
O27 C26 C28 C29 175.05(13) . . . . ?
C24 C26 C28 C29 52.41(19) . . . . ?
O27 C26 C28 C30 -62.42(16) . . . . ?
C24 C26 C28 C30 174.95(13) . . . . ?
C29 C28 C30 O31 -165.67(14) . . . . ?
C26 C28 C30 O31 69.23(18) . . . . ?
 
_refine_diff_density_max    0.177
_refine_diff_density_min   -0.197
_refine_diff_density_rms    0.041

_shelxl_version_number 2012-9

_shelx_res_file
;
TITL GKO02 (c) in P2(1)2(1)2(1) FP + centro
CELL 1.54178   8.414  13.760  19.299  90.000  90.000  90.000
ZERR    4.00   0.001   0.002   0.002   0.000   0.000   0.000
LATT -1
SYMM 0.5-X, -Y, 0.5+Z
SYMM -X, 0.5+Y, 0.5-Z
SYMM 0.5+X, 0.5-Y, -Z
SFAC C  H  N  O
UNIT 100 124 4 20
OMIT 9 0 1
OMIT 0 0 4
OMIT 1 2 0
L.S. 4
ACTA
BOND $H
FMAP 2
PLAN 5
CONF
HTAB
TEMP -173
WGHT    0.035300    0.365800
FVAR       0.68272
C1    1   -0.171810    0.712517    0.824014    11.00000    0.01953    0.01657 =
         0.01529   -0.00009   -0.00003    0.00016
C2    1   -0.110948    0.618495    0.820931    11.00000    0.02024    0.01991 =
         0.03579    0.00053   -0.00114    0.00197
H2    2    0.005305    0.609035    0.818444    11.00000    0.03374
C3    1   -0.212065    0.539084    0.822881    11.00000    0.02721    0.01587 =
         0.04629    0.00119   -0.00241    0.00193
H3    2   -0.165959    0.473890    0.821703    11.00000    0.03329
C4    1   -0.374609    0.552169    0.828926    11.00000    0.02587    0.01914 =
         0.03744    0.00176   -0.00102   -0.00531
H4    2   -0.443632    0.495206    0.832236    11.00000    0.03082
C5    1   -0.436517    0.645492    0.831667    11.00000    0.01880    0.02412 =
         0.02514    0.00003    0.00043   -0.00086
H5    2   -0.551348    0.657457    0.835073    11.00000    0.02207
C6    1   -0.336250    0.725371    0.828480    11.00000    0.02024    0.01754 =
         0.01879   -0.00110    0.00001    0.00227
H6    2   -0.381099    0.790720    0.829662    11.00000    0.01411
C7    1   -0.064509    0.800433    0.817275    11.00000    0.01232    0.01649 =
         0.02003   -0.00062   -0.00069    0.00322
C8    1   -0.082046    0.840985    0.743822    11.00000    0.01457    0.01620 =
         0.01828   -0.00178    0.00008   -0.00385
C9    1   -0.000855    0.794394    0.689962    11.00000    0.01929    0.01796 =
         0.02330   -0.00293    0.00034   -0.00055
H9    2    0.068567    0.736858    0.700466    11.00000    0.02290
C10   1   -0.019976    0.824507    0.622170    11.00000    0.02303    0.02636 =
         0.01945   -0.00530    0.00348   -0.00293
H10   2    0.039939    0.791131    0.586006    11.00000    0.03439
C11   1   -0.121692    0.900725    0.606813    11.00000    0.02265    0.02786 =
         0.01819    0.00302   -0.00142   -0.00518
H11   2   -0.138681    0.922137    0.557946    11.00000    0.02664
C12   1   -0.204356    0.946597    0.659413    11.00000    0.02100    0.02297 =
         0.02337    0.00266   -0.00157    0.00037
H12   2   -0.274430    1.003222    0.648485    11.00000    0.02384
C13   1   -0.184681    0.916897    0.727810    11.00000    0.01842    0.01991 =
         0.02072   -0.00147    0.00169    0.00081
H13   2   -0.245289    0.950261    0.762926    11.00000    0.03202
O14   4    0.101035    0.768314    0.824886    11.00000    0.01451    0.01605 =
         0.02390   -0.00213   -0.00171    0.00246
C15   1    0.189606    0.842617    0.849385    11.00000    0.01798    0.01622 =
         0.02311   -0.00007   -0.00210    0.00032
O16   4    0.332626    0.840436    0.848719    11.00000    0.01555    0.02283 =
         0.04229   -0.00574   -0.00251    0.00294
N17   3    0.088697    0.914463    0.874122    11.00000    0.01438    0.01691 =
         0.01985   -0.00105   -0.00064   -0.00005
C18   1   -0.076812    0.879113    0.874513    11.00000    0.01419    0.01671 =
         0.01817   -0.00122   -0.00090    0.00072
H18   2   -0.147268    0.931521    0.859182    11.00000    0.01237
C19   1   -0.127842    0.843318    0.946907    11.00000    0.02168    0.02218 =
         0.01884   -0.00100    0.00083   -0.00460
H19   2   -0.228209    0.812270    0.939969    11.00000    0.02244
C20   1   -0.153941    0.929090    0.996177    11.00000    0.03585    0.02974 =
         0.01831   -0.00392    0.00443   -0.00165
H20A  2   -0.055355    0.960694    1.011093    11.00000    0.03413
H20B  2   -0.219578    0.979602    0.974489    11.00000    0.03454
H20C  2   -0.208195    0.906264    1.038267    11.00000    0.02904
C21   1   -0.014439    0.769630    0.979142    11.00000    0.03476    0.02661 =
         0.02013    0.00492   -0.00166   -0.00290
H21A  2   -0.051360    0.749899    1.025027    11.00000    0.03428
H21B  2    0.092892    0.796267    0.986446    11.00000    0.04238
H21C  2   -0.002779    0.712514    0.950869    11.00000    0.02985
C22   1    0.127771    1.011798    0.890374    11.00000    0.01898    0.01675 =
         0.01729    0.00079   -0.00143    0.00018
O23   4    0.022535    1.071543    0.893871    11.00000    0.01888    0.01862 =
         0.02882   -0.00268   -0.00192    0.00163
C24   1    0.301555    1.033479    0.905149    11.00000    0.01707    0.01806 =
         0.02622   -0.00182   -0.00461    0.00030
H24   2    0.361976    1.006415    0.867875    11.00000    0.02456
C25   1    0.350126    0.984053    0.973118    11.00000    0.03426    0.02185 =
         0.04014    0.00668   -0.01859   -0.00541
H25A  2    0.471205    0.991112    0.981017    11.00000    0.05069
H25B  2    0.324394    0.914207    0.974536    11.00000    0.03151
H25C  2    0.299665    1.017585    1.012602    11.00000    0.04130
C26   1    0.332031    1.143600    0.906043    11.00000    0.01735    0.01817 =
         0.02009   -0.00065   -0.00158    0.00035
H26   2    0.283245    1.172041    0.864303    11.00000    0.01760
H27   2    0.172398    1.174212    0.971507    11.00000    0.04911
O27   4    0.266700    1.188454    0.966531    11.00000    0.01898    0.02346 =
         0.02520   -0.00389    0.00306   -0.00116
C28   1    0.509779    1.169858    0.906160    11.00000    0.01718    0.02045 =
         0.02056    0.00030   -0.00107   -0.00029
H28   2    0.556376    1.148118    0.952236    11.00000    0.01423
C29   1    0.603181    1.120716    0.848161    11.00000    0.02287    0.03085 =
         0.02982   -0.00467    0.00513   -0.00059
H29A  2    0.602686    1.050389    0.851436    11.00000    0.04448
H29B  2    0.564245    1.138465    0.802080    11.00000    0.03535
H29C  2    0.712583    1.139730    0.849626    11.00000    0.02905
C30   1    0.532147    1.280028    0.900518    11.00000    0.02146    0.02280 =
         0.02574    0.00086   -0.00260   -0.00240
H30A  2    0.476204    1.303686    0.858126    11.00000    0.01980
H30B  2    0.645929    1.297310    0.894144    11.00000    0.02466
H31   2    0.391561    1.305238    0.972990    11.00000    0.04259
O31   4    0.483445    1.332547    0.960560    11.00000    0.02408    0.02355 =
         0.03497   -0.00730   -0.00421   -0.00137
HKLF 4

REM  GKO02 (c) in P2(1)2(1)2(1) FP + centro
REM R1 =  0.0245 for    3990 Fo > 4sig(Fo)  and  0.0251 for all    4070 data
REM    404 parameters refined using      0 restraints

END

WGHT      0.0351      0.3694

REM Instructions for potential hydrogen bonds
HTAB C24 O16
HTAB O27 O23
EQIV $1 x-1/2, -y+5/2, -z+2
HTAB O27 O31_$1
HTAB O31 O27

REM Highest difference peak  0.177,  deepest hole -0.197,  1-sigma level  0.041
Q1    1  -0.0847  0.8415  0.8446  11.00000  0.05    0.18
Q2    1   0.3162  1.0841  0.9051  11.00000  0.05    0.17
Q3    1  -0.0989  0.8546  0.9112  11.00000  0.05    0.16
Q4    1   0.3348  1.0000  0.9341  11.00000  0.05    0.13
Q5    1  -0.0777  0.7989  0.9558  11.00000  0.05    0.13
;
_shelx_res_checksum     162

_shelx_hkl_file
;
   1   0   0  -2.230   0.630
   1   0   0  -1.810   0.560
   1   0   0  -1.780   0.560
   2   0   0 1962.05   88.30
   2   0   0 2051.57   82.99
   2   0   0 1982.45   88.13
   3   0   0 -0.4300  0.9799
   3   0   0  0.6399  1.2799
   3   0   0 -0.8699  1.2199
   4   0   0  371.26   18.02
   4   0   0  347.78   17.84
   4   0   0  350.14   17.23
   5   0   0  1.4099  2.2398
   5   0   0  0.3400  1.2099
   5   0   0  0.4200  1.3599
   5   0   0 -0.8999  1.2699
  -5   0   0 -0.5199  2.3098
   5   0   0  1.6398  2.4298
   6   0   0  589.97   21.42
  -6   0   0  582.77   30.19
   6   0   0  603.93   21.80
   6   0   0  608.82   21.23
   6   0   0  592.33   21.88
   6   0   0  605.24   22.05
   6   0   0  604.42   22.08
   6   0   0  590.91   20.86
   6   0   0  582.25   21.43
   6   0   0  621.93   29.08
   6   0   0  610.04   20.95
   7   0   0  -1.510   1.400
   7   0   0  0.2400  1.4899
   7   0   0  1.3899  1.8698
   7   0   0 -0.8199  1.8498
   7   0   0  1.1399  1.5199
   7   0   0  4.2496  1.7898
   7   0   0  -2.040   1.920
   7   0   0  -1.400   1.820
   7   0   0  1.4299  3.9196
   8   0   0  11.049   2.260
   8   0   0  14.429   2.400
   8   0   0 -0.0300  1.8998
   8   0   0  10.909   2.000
   8   0   0  0.8499  1.8898
   0  -1   0  -2.250   0.360
   0   1   0  -1.550   0.390
   1   1   0 1907.36   76.60
   1  -1   0 1801.14   81.58
   1   1   0 1838.58   81.61
   1  -1   0 1942.68   81.52
   1  -1   0 1830.48   76.36
  -1  -1   0 1758.10   81.23
   2   1   0 2194.98   86.10
   2  -1   0 2007.12   91.41
  -2  -1   0 1935.48   90.97
   2  -1   0 2165.58   91.45
   2   1   0 2021.02   91.41
   2  -1   0 2087.99   85.69
   3   1   0  7.4593  1.6498
  -3  -1   0  7.5593  1.5798
   3   1   0  8.8591  1.9098
   3  -1   0  11.529   1.900
   3  -1   0  7.2393  1.8098
   3  -1   0  7.5793  1.7398
   4  -1   0  163.67    9.20
   4  -1   0  166.93    9.64
   4   1   0  165.68    9.63
  -4  -1   0  170.31    9.60
   4  -1   0  178.94   10.01
   4   1   0  160.68    9.47
   5  -1   0  139.81    8.57
   5   1   0  128.61    5.89
   5  -1   0  139.52    9.06
   5  -1   0  137.41    8.76
   5   1   0  127.03    5.98
   5   1   0  126.82    5.96
   5   1   0  139.97    8.91
  -5  -1   0  135.21    8.70
   5   1   0  129.40    5.78
   5   1   0  122.22    5.67
   5   1   0  125.12    5.82
   5   1   0  141.16    8.91
   5   1   0  132.98    6.13
   6  -1   0  22.218   2.300
  -6   1   0  15.588   4.030
   6  -1   0  19.118   2.280
   6  -1   0  20.868   2.280
   6  -1   0  20.838   2.410
   6  -1   0  18.898   2.250
   6   1   0  18.158   2.250
   6   1   0  20.238   2.270
   6  -1   0  25.358   2.370
   6   1   0  22.178   2.300
   6   1   0  22.088   2.590
   6   1   0  21.138   2.330
   6  -1   0  22.918   2.580
   6   1   0  26.157   2.410
   6   1   0  19.388   2.400
   6  -1   0  21.828   4.260
   6  -1   0  24.748   2.390
   6   1   0  19.398   4.100
   6   1   0  20.828   2.510
   6   1   0  17.988   2.180
   7   1   0  13.839   2.240
   7   1   0  15.518   2.170
   7  -1   0  14.249   2.160
   7  -1   0  14.519   2.170
   7   1   0  13.969   2.160
   7  -1   0  8.5992  2.3498
   7   1   0  16.608   2.250
   7   1   0  14.039   2.300
   7  -1   0  13.569   2.050
   7   1   0  16.538   2.260
   7  -1   0  11.999   4.700
   7   1   0  11.409   4.510
   7   1   0  9.6091  2.2498
   7  -1   0  11.639   2.270
   7  -1   0  13.649   2.040
   7   1   0  15.149   2.460
   9   1   0  0.3600  1.7298
   9   1   0 -0.1000  2.1698
   9   1   0  6.2994  1.9598
   9   1   0  3.4197  1.7898
   0  -2   0 2173.62   88.31
   0  -2   0 2056.08   94.06
   0   2   0 2203.33   94.50
   1  -2   0 7291.21  317.87
  -1   2   0 8400.72  318.33
   1   2   0 7270.51  298.05
  -1  -2   0 6113.71  316.88
   2   2   0 4988.35  198.83
   2  -2   0 4739.94  211.81
   2   2   0 4639.42  211.78
  -2  -2   0 4563.61  210.85
   2  -2   0 4947.84  198.26
   2  -2   0 5074.89  211.57
   3   2   0 1575.29   69.70
   3  -2   0 1498.66   69.74
   3   2   0 1556.58   65.70
   3  -2   0 1599.97   65.15
   3  -2   0 1564.23   69.66
  -3  -2   0 1521.74   69.04
   4   2   0  811.20   35.55
  -4  -2   0  797.41   36.77
   4  -2   0  762.25   37.11
   4  -2   0  798.22   34.87
   4   2   0  789.77   37.18
   4  -2   0  807.71   37.63
   5   2   0  334.94   12.30
   5   2   0  359.28   18.25
   5   2   0  335.00   12.98
   5   2   0  340.84   12.70
   5  -2   0  358.79   17.07
   5   2   0  324.87   12.63
   5   2   0  330.49   12.27
   5   2   0  321.24   13.16
   5  -2   0  382.51   18.71
   5  -2   0  293.17   12.55
   5  -2   0  329.21   12.27
   5  -2   0  327.40   12.25
   5   2   0  360.67   12.59
   5  -2   0  315.12   12.76
   5  -2   0  325.71   12.43
   5   2   0  352.53   13.14
   5   2   0  349.47   17.65
   5   2   0  352.33   12.99
   5  -2   0  326.57   12.23
   6  -2   0  17.828   2.180
   6  -2   0  15.938   4.260
   6  -2   0  16.478   2.170
   6  -2   0  17.378   2.110
   6  -2   0  17.778   2.450
   6   2   0  18.368   2.180
   6   2   0  16.368   2.080
   6   2   0  15.169   2.150
   6  -2   0  17.178   4.100
   6   2   0  18.628   2.600
   6  -2   0  16.298   2.180
   6   2   0  14.759   1.990
   6   2   0  17.108   2.120
   6   2   0  17.928   2.200
   6  -2   0  19.048   2.200
   6   2   0  18.168   4.070
   6   2   0  19.488   2.190
   6   2   0  14.799   2.340
   6  -2   0  18.488   2.350
   7  -2   0  401.18   15.17
   7   2   0  396.89   14.50
   7   2   0  398.85   14.93
   7   2   0  319.42   15.20
   7  -2   0  399.21   14.43
   7   2   0  407.25   14.54
   7  -2   0  387.10   14.43
   7   2   0  399.12   15.23
   7   2   0  414.18   14.86
   7   2   0  392.37   15.33
   7  -2   0  368.42   14.39
   7   2   0  397.23   15.34
   7   2   0  414.25   15.11
   7  -2   0  351.47   14.78
   8   2   0  0.4300  1.9298
   8   2   0  5.8294  2.1398
   8   2   0  3.8996  2.0798
   8   2   0  2.1998  2.0198
   8   2   0  2.1798  1.5598
   8   2   0  2.8797  1.9598
   8   2   0  4.7995  1.9398
   8   2   0  3.0797  1.9398
   9   2   0  10.389   2.160
   9   2   0  3.0697  2.1398
   9   2   0  8.9691  2.0898
   9   2   0  9.2991  1.9598
   9   2   0  10.319   2.170
   0  -3   0  -1.060   0.870
   0  -3   0 -0.0500  0.8499
   0   3   0 -0.2100  1.1399
   1  -3   0  123.82    6.65
  -1   3   0  124.00    6.65
   1   3   0  114.73    6.10
   1   3   0  119.16    6.50
  -1  -3   0  110.67    6.01
   1  -3   0  109.43    5.43
   2   3   0 3494.17  154.43
   2   3   0 3649.57  144.98
   2  -3   0 3383.79  143.98
  -2  -3   0 3317.18  153.30
   2  -3   0 3635.99  154.34
  -2   3   0 3528.38  154.41
   3  -3   0 2896.58  129.83
   3   3   0 3102.09  122.26
  -3  -3   0 2732.74  128.66
   3   3   0 2920.97  129.84
  -3   3   0 2930.81  129.87
   3  -3   0 2977.23  121.14
  -4   3   0  193.45   11.03
   4   3   0  203.54   11.05
   4  -3   0  183.66    9.99
  -4  -3   0  173.14   10.21
   4   3   0  190.41   11.03
   4  -3   0  195.13   11.35
   5  -3   0  217.94    8.77
   5   3   0  228.56    8.99
   5  -3   0  240.89    9.29
   5  -3   0  216.51    9.09
   5  -3   0  218.35    8.76
   5   3   0  225.14   13.15
   5   3   0  231.17    9.39
   5  -3   0  235.20    9.03
   5  -3   0  205.14    8.78
  -5   3   0  240.62   13.72
   5   3   0  220.81    9.43
   5   3   0  229.15    8.83
   5  -3   0  228.58    9.17
   5  -3   0  223.90   12.11
   5   3   0  219.16    9.30
   5   3   0  245.57    9.26
   5  -3   0  237.99   13.77
   5   3   0  225.21    8.85
   5   3   0  219.51    9.24
   5   3   0  222.62    9.10
   5  -3   0  214.10    8.90
   5  -3   0  225.49    8.84
   5   3   0  234.07   13.55
   6   3   0  83.842   4.650
   6  -3   0  82.312   4.850
   6  -3   0  80.272   4.480
   6  -3   0  84.762   4.570
   6   3   0  84.052   4.730
   6  -3   0  84.802   7.929
   6   3   0  86.652   4.660
   6  -3   0  80.522   4.450
   6   3   0  83.232   4.590
   6  -3   0  82.452   4.450
   6   3   0  84.372   4.820
   6  -3   0  74.543   4.660
   6  -3   0  82.972   4.830
   6   3   0  70.853   7.269
   6   3   0  87.441   4.870
   6   3   0  88.071   4.840
   6   3   0  83.172   4.510
   6   3   0  76.043   4.380
   6  -3   0  84.682   4.690
   7  -3   0  63.694   4.370
  -7   3   0  47.475   7.949
   7  -3   0  58.254   3.940
   7  -3   0  68.243   4.370
   7   3   0  66.244   4.350
   7   3   0  65.214   4.440
   7   3   0  63.474   4.010
   7   3   0  64.144   4.150
   7  -3   0  64.244   4.330
   7   3   0  64.244   4.260
   7   3   0  60.534   4.170
   7  -3   0  63.144   4.330
   7   3   0  66.583   4.200
   7   3   0  67.973   4.160
   7  -3   0  63.064   4.020
   7   3   0  63.154   4.320
   8   3   0  54.475   3.960
   8   3   0  49.245   3.530
   8   3   0  47.955   3.710
   8   3   0  49.465   3.550
   8   3   0  46.885   3.630
   8   3   0  51.605   3.670
   9   3   0  59.614   3.710
   9   3   0  54.435   3.760
   9   3   0  59.924   3.910
   9   3   0  65.084   4.050
   9   3   0  56.184   3.770
   0  -4   0  601.84   27.44
   0  -4   0  583.74   25.37
   0   4   0  600.72   27.77
  -1  -4   0  706.06   33.24
   1  -4   0  739.11   33.87
  -1   4   0  768.22   34.04
   1  -4   0  696.54   30.80
   1   4   0  774.78   34.07
  -2  -4   0  306.97   15.37
   2   4   0  356.10   15.54
   2  -4   0  328.28   16.45
   2   4   0  333.56   16.39
  -2   4   0  306.90   16.21
   2  -4   0  309.20   14.22
   3  -4   0 2632.06  115.11
  -3  -4   0 2430.45  113.50
  -3   4   0 2607.81  115.04
   3  -4   0 2584.51  106.71
   3   4   0 2516.93  114.95
   3   4   0 2690.73  108.27
   4   4   0  208.53    8.89
   4   4   0  225.77   12.24
  -4   4   0  230.93   12.89
   4   4   0  224.86   12.67
   4   4   0  202.49    8.58
   4  -4   0  233.41   13.13
   4  -4   0  210.01   10.99
  -5   4   0  30.117   4.520
   5   4   0  34.777   2.660
   5   4   0  36.866   2.890
   5  -4   0  33.317   4.840
   5  -4   0  35.247   2.820
   5  -4   0  30.017   2.650
   5   4   0  37.666   4.880
   5  -4   0  33.347   2.500
   5   4   0  33.297   2.790
   5  -4   0  33.417   2.850
   5  -4   0  36.436   2.830
   5   4   0  41.926   4.780
   5  -4   0  32.717   2.690
   5  -4   0  37.266   2.960
   5   4   0  34.097   2.740
   5   4   0  34.077   3.000
   5  -4   0  33.957   2.850
   5   4   0  35.507   2.840
   5   4   0  33.107   2.870
   5   4   0  37.946   2.660
   5  -4   0  34.107   2.650
   5  -4   0  29.767   2.980
   5   4   0  36.206   2.970
   6  -4   0  83.702   4.880
   6   4   0  82.502   4.770
   6  -4   0  78.412   4.530
   6  -4   0  76.073   4.430
   6  -4   0  76.403   4.510
   6   4   0  89.021   4.730
   6   4   0  78.902   4.570
   6   4   0  77.392   4.760
   6   4   0  78.382   4.570
   6  -4   0  71.053   7.749
   6   4   0  76.962   7.269
   6  -4   0  85.792   4.960
   6   4   0  75.683   4.660
   6  -4   0  87.451   4.920
   6   4   0  86.592   4.600
   6  -4   0  87.341   4.740
   6   4   0  81.682   4.840
   6   4   0  83.102   4.780
   6  -4   0  85.832   4.600
   6  -4   0  79.542   4.670
   7   4   0  11.279   2.070
   7  -4   0  2.9297  1.6898
   7   4   0  6.6493  1.8898
   7  -4   0  8.4592  1.8898
  -7  -4   0  12.299   5.679
   7  -4   0  8.4592  1.9898
   7  -4   0  7.5993  1.8998
   7   4   0  8.1092  2.0398
   7   4   0  8.6791  1.9298
   7  -4   0  9.1091  1.8698
   7   4   0  7.6293  1.7498
   7   4   0  6.8493  2.1898
   7   4   0  6.1694  1.8498
   7   4   0  8.5492  1.9298
   7  -4   0  11.129   2.100
   7   4   0  10.329   2.190
   7  -4   0  8.1192  2.2498
   8   4   0  34.857   3.000
   8   4   0  32.287   3.000
   8   4   0  32.747   2.890
   8   4   0  36.036   2.980
   8   4   0  34.917   3.280
   8   4   0  20.498   2.630
   8   4   0  34.777   3.000
   9   4   0  67.783   4.050
   9   4   0  68.323   4.150
   9   4   0  65.694   3.900
   9   4   0  68.043   4.210
   9   4   0  66.963   3.890
   9   4   0  71.043   4.160
   0  -5   0 -0.6399  1.1199
   0  -5   0 -0.8099  1.0899
   0   5   0  0.0200  1.0499
   1   5   0 4787.45  206.00
  -1  -5   0 4538.03  192.45
   1  -5   0 4852.10  205.39
  -1   5   0 4799.77  206.10
   1  -5   0 4409.40  191.65
  -1  -5   0 4632.16  204.63
  -2   5   0  532.95   24.42
   2   5   0  519.23   24.40
   2  -5   0  453.11   21.11
   2  -5   0  482.40   24.11
  -2  -5   0  494.37   23.09
   3   5   0  331.77   17.07
   3  -5   0  346.97   17.42
  -3  -5   0  286.90   15.43
   3   5   0  327.37   16.04
  -3   5   0  309.88   16.89
   4  -5   0  460.94   16.03
   4  -5   0  456.14   16.24
   4   5   0  466.73   16.81
   4   5   0  473.95   23.51
   4   5   0  448.65   16.41
   4   5   0  445.72   16.89
   4   5   0  448.75   16.42
   4  -5   0  437.67   16.32
   4  -5   0  469.12   16.68
   4  -5   0  430.21   16.31
   4   5   0  450.58   16.22
   4  -5   0  428.58   16.12
   4  -5   0  428.57   15.83
   4  -5   0  460.99   16.66
   4   5   0  452.54   17.11
   4  -5   0  437.24   16.63
   4   5   0  435.31   16.84
   4   5   0  480.10   22.46
   4   5   0  438.58   15.88
   4  -5   0  423.57   15.81
   4   5   0  438.23   15.93
   4  -5   0  484.48   23.81
  -4   5   0  493.85   23.62
   5   5   0  786.33   28.37
   5   5   0  824.74   27.55
   5   5   0  763.00   38.66
   5   5   0  770.07   27.87
   5   5   0  771.82   27.73
   5  -5   0  804.47   27.01
   5  -5   0  781.19   27.44
   5  -5   0  792.78   26.95
   5  -5   0  793.68   28.31
   5  -5   0  768.90   27.80
   5   5   0  757.61   27.82
   5   5   0  803.04   28.67
  -5   5   0  764.13   38.88
   5   5   0  774.24   27.05
   5  -5   0  801.98   28.30
   5  -5   0  809.77   27.18
   5  -5   0  788.06   27.75
   5  -5   0  839.50   28.29
   5  -5   0  812.72   39.46
   5   5   0  764.01   26.94
   5   5   0  806.75   37.21
   5  -5   0  799.34   27.56
   5   5   0  814.87   29.12
   5   5   0  792.97   28.62
   6  -5   0  868.62   32.02
   6   5   0  990.83   33.33
   6   5   0  941.89   34.26
   6   5   0  983.95   33.43
   6  -5   0  961.71   32.44
   6  -5   0  937.70   32.22
   6  -5   0  882.77   46.55
   6  -5   0  951.09   33.09
   6  -5   0  955.81   32.89
   6   5   0  988.57   32.97
   6  -5   0  935.07   33.76
   6   5   0  956.95   32.27
   6   5   0  976.51   33.92
   6  -5   0  941.32   33.67
   6  -5   0  930.15   33.60
   6   5   0  975.04   34.28
   6   5   0  981.62   34.80
   6   5   0  931.58   32.32
   6  -5   0  919.01   32.68
   7   5   0  0.6799  1.9698
   7  -5   0  3.2897  1.6598
   7   5   0  0.2400  1.4499
   7   5   0  2.0298  1.6098
   7   5   0  1.2699  1.6198
   7  -5   0  3.9896  2.0698
   7   5   0  0.7699  1.5798
   7  -5   0  5.2795  2.0798
   7   5   0  1.0599  1.4899
   7  -5   0  -1.150   1.900
   7   5   0  3.2397  1.9698
   7   5   0 -0.1600  1.8498
   7  -5   0  3.1197  2.0098
   7  -5   0  1.4399  2.0098
   7  -5   0 -0.4700  1.8098
   7   5   0  1.1299  1.4699
   7  -5   0  0.2300  1.5498
  -7  -5   0  -1.340   4.820
   8   5   0  192.62    8.28
   8   5   0  175.02    7.78
   8   5   0  184.42    7.96
   8   5   0  178.74    7.87
   8  -5   0  183.53    7.74
   8   5   0  169.43    7.51
   8  -5   0  146.65    7.72
   8   5   0  179.04    8.00
   8   5   0  183.38    8.33
   8  -5   0  173.22    7.73
   9   5   0  2.0598  1.6998
   9   5   0  -1.930   1.540
   9   5   0  0.3800  1.2299
   9   5   0  1.8498  1.6098
   9   5   0  1.3399  1.6698
   9   5   0  1.8198  1.3299
   0  -6   0 1014.55   46.33
   0  -6   0  998.46   42.89
   0   6   0 1021.72   46.91
  -1  -6   0  0.5699  1.4199
   1  -6   0  1.2999  1.5698
   1  -6   0  1.5398  1.7398
  -1  -6   0  6.3894  1.7398
   1   6   0  1.1599  1.3999
  -1   6   0  0.2900  1.2499
   2   6   0  39.416   4.060
   2  -6   0  40.546   4.410
  -2  -6   0  35.237   3.870
  -2   6   0  34.357   4.020
  -2  -6   0  39.216   3.770
  -3   6   0  2.3398  2.2098
   3  -6   0 -0.0800  0.8999
   3   6   0  0.5899  2.2098
   3   6   0 -0.7999  0.8799
   3  -6   0  1.9498  1.2599
   3   6   0  0.8399  1.2399
   3  -6   0  1.0999  1.2499
   3  -6   0  1.5998  2.0998
   3  -6   0 -0.3100  1.1899
   3  -6   0  0.8399  1.2099
   3   6   0  1.7398  1.2699
   3  -6   0  0.5799  0.8399
   3  -6   0  2.3298  1.3199
  -3  -6   0  0.7799  1.6698
  -4  -6   0  240.95   10.88
   4   6   0  280.72   11.34
   4  -6   0  286.67   10.91
   4  -6   0  277.20   10.65
   4  -6   0  299.95   11.27
   4  -6   0  279.32   10.74
  -4   6   0  299.89   16.55
   4   6   0  287.89   10.82
   4   6   0  288.34   11.09
   4  -6   0  283.31   10.91
   4   6   0  280.98   11.47
   4   6   0  292.82   10.78
   4  -6   0  268.33   10.89
   4   6   0  296.17   11.28
   4   6   0  283.97   11.07
   4   6   0  302.61   16.54
   4  -6   0  282.80   10.69
   4   6   0  275.38   10.85
   4   6   0  278.18   11.02
   4  -6   0  286.04   11.26
   4  -6   0  275.32   11.14
   4   6   0  281.01   11.31
   4  -6   0  270.92   10.96
   4  -6   0  302.18   11.12
   5   6   0  83.422   4.480
   5   6   0  79.502   4.440
   5  -6   0  74.053   4.400
   5   6   0  72.723   4.520
   5   6   0  83.042   4.650
   5  -6   0  71.513   7.569
   5  -6   0  75.593   4.140
   5  -6   0  79.102   4.560
   5  -6   0  86.372   4.520
   5   6   0  78.352   4.270
   5  -6   0  79.872   4.480
   5   6   0  79.032   4.710
   5  -6   0  76.213   4.530
  -5  -6   0  69.473   7.819
   5  -6   0  77.722   4.490
   5  -6   0  72.573   4.350
   5   6   0  77.092   4.580
  -5   6   0  76.223   8.349
   5   6   0  75.323   8.359
   5  -6   0  76.293   4.390
   5   6   0  78.502   4.700
   5   6   0  82.052   4.580
   5   6   0  73.743   4.420
   5  -6   0  80.422   4.610
   6  -6   0  104.99    5.36
   6   6   0  106.93    5.39
   6   6   0  105.09    5.43
   6  -6   0  106.98    5.41
   6  -6   0  106.41    5.58
   6   6   0  106.59    5.46
  -6  -6   0  97.170   9.899
   6   6   0  104.06    5.68
   6   6   0  96.051   5.239
   6  -6   0  91.551   9.379
   6  -6   0  94.621   5.459
   6  -6   0  91.761   5.479
   6   6   0  108.73    5.77
   6  -6   0  103.15    5.39
   6   6   0  114.73    5.63
   6   6   0  98.800   5.659
   6  -6   0  91.011   5.389
   6  -6   0  95.871   5.209
   6  -6   0  101.88    5.34
   6  -6   0  102.09    5.31
   6   6   0  104.35    5.54
   7   6   0  4.9995  2.0198
   7   6   0  7.4193  1.7798
   7   6   0  5.0295  1.7498
   7   6   0  5.8394  1.9398
   7  -6   0  2.1898  2.0698
   7   6   0  8.4892  1.9798
   7  -6   0  5.1895  1.8498
   7   6   0  5.9994  1.8898
   7  -6   0  10.089   2.180
   7   6   0  6.5894  1.7698
   7  -6   0  7.0493  2.1798
   7   6   0  7.8292  1.9698
   7  -6   0  7.5193  2.2198
   7   6   0  6.4094  1.7798
   7  -6   0  5.4295  2.0198
   7  -6   0  -2.180   1.840
   7  -6   0  5.4795  1.7898
   8  -6   0  2.5997  1.8698
  -8  -6   0  -2.210   2.110
  -8  -6   0  -1.760   1.870
   8   6   0  -1.140   1.340
   8   6   0  0.2100  1.3699
   8   6   0  0.8699  1.4799
   8   6   0 -0.6699  1.3499
   8  -6   0 -0.7999  1.8098
   8   6   0 -0.0500  1.3999
   8   6   0 -0.6499  1.9998
   8  -6   0 -0.3300  1.8698
   8   6   0  0.4700  1.4599
   8  -6   0  0.6499  1.5598
   8  -6   0  2.5997  2.2798
   9   6   0  83.112   4.540
   9   6   0  83.982   4.490
   9   6   0  88.171   4.530
   9   6   0  89.901   4.650
   9   6   0  94.181   4.550
   9   6   0  91.631   4.540
   0   7   0  3.4997  2.0698
   0  -7   0  0.0800  1.8598
   0  -7   0 -0.3000  1.6198
   1  -7   0  110.25    7.70
   1   7   0  107.44    7.84
  -1  -7   0  114.94    7.35
  -1   7   0  107.37    7.87
  -1  -7   0  103.98    6.70
  -2   7   0  22.168   3.710
  -2  -7   0  20.888   3.230
   2  -7   0  22.558   1.970
  -2  -7   0  21.968   2.060
   2  -7   0  24.858   2.180
   2   7   0  23.098   3.800
   2  -7   0  22.788   2.140
  -2  -7   0  23.378   3.360
   2  -7   0  26.287   3.670
  -2  -7   0  18.268   2.010
  -3   7   0  366.53   19.56
   3  -7   0  340.67   13.05
   3  -7   0  331.62   12.72
   3   7   0  354.88   13.47
   3  -7   0  352.37   13.39
   3   7   0  375.13   19.59
   3  -7   0  353.05   13.41
   3  -7   0  339.97   13.24
   3   7   0  335.70   13.39
   3   7   0  344.31   12.87
   3   7   0  335.51   13.07
   3   7   0  338.08   13.01
   3  -7   0  335.88   13.09
   3  -7   0  383.18   19.69
  -3  -7   0  335.96   12.74
   3  -7   0  350.95   12.76
   3   7   0  352.32   13.40
   3  -7   0  352.81   13.16
   3   7   0  341.87   13.12
   3   7   0  319.47   12.94
   3   7   0  349.79   13.69
   3  -7   0  383.79   13.13
   3  -7   0  355.64   13.03
   3  -7   0  356.80   12.80
   4   7   0  4.3296  1.5099
   4  -7   0  8.1992  1.4799
   4   7   0  2.8297  1.5698
   4   7   0  7.1493  1.7298
   4   7   0  3.4097  1.1599
   4  -7   0  7.4593  1.6698
   4  -7   0  4.8095  1.6298
   4  -7   0  1.5199  1.4799
   4  -7   0  3.8496  1.5099
   4  -7   0  4.6095  1.6098
   4   7   0  5.0595  1.5598
   4   7   0  6.9093  1.6898
   4  -7   0  5.2195  1.6498
  -4   7   0  4.1196  3.3697
   4  -7   0  3.1697  2.1598
   4   7   0  5.9794  3.2997
   4   7   0  7.1693  1.6598
   4  -7   0  6.4494  1.6098
   4  -7   0  7.6792  1.6798
   4  -7   0  7.2693  1.5598
  -4  -7   0  6.9893  2.7997
   4   7   0  4.8795  1.5598
   4   7   0  5.2195  1.6498
   4  -7   0  6.3594  1.5798
  -4  -7   0  7.9792  2.0198
   5  -7   0  459.21   16.23
   5   7   0  467.90   17.19
   5  -7   0  454.73   16.68
   5   7   0  440.02   16.71
   5  -7   0  440.25   16.65
   5   7   0  427.91   17.39
   5  -7   0  409.13   16.47
   5   7   0  442.91   25.06
   5  -7   0  464.20   16.60
   5  -7   0  420.76   24.68
   5  -7   0  459.03   17.04
  -5   7   0  437.23   24.81
   5   7   0  434.30   16.75
   5  -7   0  446.02   16.97
   5   7   0  485.56   16.66
   5   7   0  448.75   16.30
   5  -7   0  425.69   16.10
   5   7   0  431.03   17.11
   5   7   0  441.66   16.77
   5  -7   0  444.29   17.03
   5  -7   0  441.60   16.53
   5   7   0  443.06   17.18
   5  -7   0  450.15   16.33
   6   7   0  3.6496  1.5698
   6  -7   0  -2.480   1.400
   6   7   0  1.3399  1.6398
   6  -7   0 -0.2200  1.5199
   6  -7   0  -1.130   1.360
   6   7   0  1.3299  1.5598
   6  -7   0  -1.600   1.870
   6  -7   0  0.3500  1.5498
   6  -7   0  0.8999  3.2097
   6  -7   0  0.1500  1.5099
   6  -7   0  1.9698  1.5598
   6  -7   0  0.6499  1.5798
   6  -7   0  0.8799  1.5898
   6  -7   0  -1.130   1.960
   6   7   0  -1.500   1.440
   6   7   0  2.7397  1.5898
   6   7   0  0.0200  1.4499
   6   7   0  0.1400  1.4799
   6   7   0  -2.690   1.420
  -6  -7   0  -1.260   3.030
   7  -7   0  164.41    7.29
   7  -7   0  154.26    6.98
   7   7   0  150.64    7.35
   7  -7   0  146.46    6.95
   7   7   0  151.55    7.33
   7  -7   0  157.51    7.25
   7  -7   0  139.85    7.12
   7   7   0  153.20    7.18
   7   7   0  157.92    7.32
  -7  -7   0  149.33    7.13
   7   7   0  155.98    7.56
   7   7   0  148.50    7.08
   7   7   0  151.43    7.39
   7  -7   0  150.01    7.02
   8  -7   0  16.988   2.460
   8  -7   0  17.408   2.450
   8   7   0  18.518   2.600
   8   7   0  18.088   2.210
   8  -7   0  15.728   2.270
   8   7   0  18.088   2.300
   8   7   0  20.638   2.380
  -8  -7   0  21.998   2.620
   8   7   0  16.018   2.170
   8  -7   0  15.808   2.370
  -8  -7   0  12.839   2.520
   8   7   0  12.249   2.290
   8   7   0  19.348   2.200
   8  -7   0  17.168   2.760
   9   7   0  14.609   2.000
   9   7   0  21.638   2.090
   9   7   0  25.707   2.340
   9   7   0  20.288   2.130
   9   7   0  16.868   2.020
   9   7   0  20.678   2.200
   0  -8   0  675.76   24.03
   0  -8   0  662.08   25.14
   0  -8   0  704.60   24.12
   0   8   0  676.10   24.88
   0  -8   0  791.77   34.42
   0   8   0  773.36   35.26
   0   8   0  689.37   24.83
  -1   8   0  38.206   4.740
   1  -8   0  37.946   2.790
  -1  -8   0  34.237   4.290
   1  -8   0  32.827   2.780
   1  -8   0  39.966   2.820
  -1  -8   0  32.547   2.680
   1   8   0  36.506   2.770
  -1   8   0  36.636   2.790
   1  -8   0  35.117   2.730
   1   8   0  38.006   2.910
   1  -8   0  32.447   2.730
   1   8   0  36.196   2.490
  -1  -8   0  30.557   2.660
   1  -8   0  31.657   2.560
  -1  -8   0  41.916   2.780
   1  -8   0  44.146   4.880
   1  -8   0  36.986   2.830
   1   8   0  42.256   4.900
  -1  -8   0  37.846   4.120
   2  -8   0  2.8397  1.3899
   2   8   0  3.1497  1.2999
   2   8   0  2.5597  1.3799
   2  -8   0  2.1498  0.9499
  -2  -8   0  2.0698  2.4198
   2   8   0  0.9399  1.9698
   2  -8   0  1.5698  1.3599
  -2  -8   0  2.7697  1.3799
  -2   8   0  3.6796  2.8097
   2  -8   0  1.1499  1.2399
   2  -8   0  0.7699  1.2799
  -2  -8   0  2.6497  1.3399
   2  -8   0  2.9897  1.3799
   2  -8   0  2.8597  1.0199
   2   8   0  3.6596  1.0899
   2  -8   0  2.5697  1.2899
  -2  -8   0  3.1297  1.3399
   2  -8   0  5.9494  1.4999
   2  -8   0  2.9297  2.5098
   2   8   0  3.9096  1.6198
   2  -8   0  1.5199  1.3899
   2   8   0  3.9496  1.5498
   3   8   0  58.534   3.810
   3   8   0  54.285   3.790
   3  -8   0  57.324   3.620
   3  -8   0  61.704   6.529
   3  -8   0  54.875   3.720
   3  -8   0  64.524   3.790
  -3   8   0  58.904   6.589
   3  -8   0  53.665   3.560
  -3  -8   0  61.554   6.359
   3   8   0  64.274   3.790
   3  -8   0  65.604   3.800
   3   8   0  61.064   3.720
   3  -8   0  58.314   3.700
  -3  -8   0  60.474   3.710
   3   8   0  56.174   3.950
   3   8   0  49.145   3.600
   3  -8   0  59.184   3.690
   3   8   0  68.783   6.819
  -3  -8   0  53.635   3.680
   3  -8   0  62.704   3.760
   3   8   0  51.565   3.640
   3   8   0  52.855   3.730
   3  -8   0  60.144   3.830
   3   8   0  52.285   3.640
   3  -8   0  60.464   3.620
  -3  -8   0  54.625   3.620
   3  -8   0  58.294   3.730
   4  -8   0 1355.46   44.22
   4   8   0 1312.59   44.72
   4   8   0 1291.44   45.74
  -4   8   0 1369.48   62.17
   4   8   0 1337.05   44.92
   4  -8   0 1285.85   45.18
   4  -8   0 1286.26   45.34
   4   8   0 1331.90   46.63
   4   8   0 1324.75   45.44
   4  -8   0 1328.23   44.18
   4  -8   0 1236.95   61.64
  -4  -8   0 1195.41   45.10
   4   8   0 1333.31   43.98
  -4  -8   0 1318.74   43.41
   4  -8   0 1323.12   43.55
   4   8   0 1268.15   45.75
   4  -8   0 1270.58   43.29
   4  -8   0 1250.94   44.48
   4  -8   0 1304.03   45.46
  -4  -8   0 1299.27   58.36
   4   8   0 1231.64   61.75
   4  -8   0 1310.08   43.33
   4   8   0 1292.52   44.49
  -4  -8   0 1297.11   43.49
   4  -8   0 1263.75   44.76
   4  -8   0 1299.93   44.75
   5   8   0  63.324   8.739
   5  -8   0  69.943   4.580
   5   8   0  74.863   4.800
   5  -8   0  76.243   4.490
  -5  -8   0  80.042   4.560
   5  -8   0  77.792   4.700
   5  -8   0  78.432   8.409
   5   8   0  78.892   4.610
   5   8   0  77.142   4.730
   5  -8   0  70.323   4.350
   5   8   0  69.183   4.590
   5  -8   0  75.053   4.410
   5  -8   0  71.043   4.520
   5  -8   0  78.352   4.660
   5   8   0  75.863   4.520
  -5  -8   0  71.883   8.209
   5  -8   0  88.241   4.770
   5   8   0  71.053   4.570
   5  -8   0  70.783   4.400
  -5  -8   0  83.132   4.630
   5   8   0  66.823   4.430
   5  -8   0  73.493   4.200
   5  -8   0  73.753   4.500
   5   8   0  65.724   4.550
   6  -8   0  222.47    9.03
   6   8   0  209.54    9.36
   6  -8   0  207.21    8.79
   6   8   0  203.23    9.01
   6   8   0  209.84    9.28
   6  -8   0  172.27    8.53
   6  -8   0  209.73    9.16
   6   8   0  205.30    8.95
  -6  -8   0  206.60    8.89
   6  -8   0  193.65    8.85
   6   8   0  198.11    9.23
   6  -8   0  207.75    8.81
   6  -8   0  210.92    9.22
   6   8   0  209.16    9.51
   6  -8   0  219.34    8.94
  -6  -8   0  208.58    8.86
   6  -8   0  206.48    9.18
   6  -8   0  207.50    8.99
   6   8   0  206.59    9.05
   7   8   0  53.675   4.140
   7  -8   0  57.594   4.020
   7  -8   0  49.065   3.780
   7  -8   0  54.655   3.750
   7   8   0  48.445   3.720
   7  -8   0  55.625   3.650
   7  -8   0  52.685   3.630
  -7  -8   0  50.855   3.710
  -7  -8   0  49.495   4.060
   7   8   0  53.515   3.750
   7   8   0  50.455   4.080
   7   8   0  54.635   3.960
   7  -8   0  57.144   3.990
   7   8   0  54.215   3.900
   7   8   0  53.775   3.830
   7  -8   0  62.834   4.180
  -8  -8   0 -0.1300  1.8998
   8  -8   0  1.2799  1.6498
   8   8   0  1.6298  1.7498
   8  -8   0  -1.470   1.680
   8   8   0  0.8299  1.6698
   8   8   0  2.6397  1.6798
   8   8   0  2.9697  1.9398
   8  -8   0  0.3700  1.6998
   8  -8   0  1.1099  1.6898
   8   8   0  1.2999  1.3499
   8  -8   0  0.5599  1.9698
   8   8   0  1.9898  1.4199
   8   8   0  2.1298  1.7598
   8  -8   0  6.4094  2.0498
   0  -9   0 -0.5199  2.4498
   0   9   0  -1.630   1.320
   0  -9   0  -1.140   1.160
   0  -9   0  -1.800   1.430
   0   9   0 -0.0400  1.1599
   0  -9   0  0.3500  1.2399
   0  -9   0  0.5899  1.1899
   0  -9   0  0.9499  1.8498
   0   9   0  0.1600  1.1399
   0   9   0  0.4600  2.5997
   0  -9   0  0.8699  1.4699
   0  -9   0 -0.0800  1.8898
   1  -9   0  35.876   2.950
   1  -9   0  41.236   3.000
  -1  -9   0  42.096   2.740
   1  -9   0  38.496   2.980
   1  -9   0  39.386   3.000
  -1   9   0  40.976   3.050
   1   9   0  42.656   3.000
  -1  -9   0  40.106   2.960
   1   9   0  37.736   2.860
   1   9   0  36.426   2.960
   1  -9   0  33.977   2.860
   1   9   0  41.886   5.279
   1  -9   0  41.206   3.040
   1  -9   0  34.757   2.910
   1  -9   0  38.646   3.050
  -1  -9   0  33.957   4.450
  -1  -9   0  36.356   3.030
   1  -9   0  32.497   2.800
  -1  -9   0  39.366   2.990
  -1   9   0  36.306   3.110
   1  -9   0  43.996   5.309
  -1   9   0  41.666   5.070
   1   9   0  33.377   3.030
  -2  -9   0  25.767   2.410
   2   9   0  25.168   2.700
  -2   9   0  24.828   2.520
  -2   9   0  29.987   4.810
   2  -9   0  29.487   2.600
   2  -9   0  26.987   2.540
   2   9   0  29.997   2.730
   2  -9   0  31.907   2.660
   2  -9   0  29.307   2.560
   2   9   0  26.997   4.850
   2  -9   0  30.417   2.580
   2  -9   0  32.787   2.680
   2   9   0  26.827   2.530
   2  -9   0  25.867   2.590
   2  -9   0  26.817   2.590
  -2  -9   0  26.547   2.280
   2   9   0  27.367   2.510
   2  -9   0  28.037   2.440
  -2  -9   0  28.937   4.870
  -2  -9   0  30.857   2.690
   2  -9   0  29.207   2.650
   2  -9   0  29.087   4.780
   3   9   0  233.97   10.14
   3  -9   0  249.06    9.94
   3  -9   0  256.10   10.25
   3  -9   0  244.42   10.32
   3  -9   0  259.07   10.15
   3  -9   0  255.77    9.99
   3   9   0  263.42   10.25
   3  -9   0  242.33   10.33
   3  -9   0  259.66   10.15
   3  -9   0  251.44   10.16
   3   9   0  253.98   10.62
   3   9   0  232.68   10.29
  -3   9   0  250.96   15.99
  -3   9   0  242.03   10.14
   3   9   0  266.05   10.54
  -3  -9   0  226.15   10.08
   3   9   0  246.79   10.24
   3  -9   0  247.71   10.30
  -3  -9   0  248.16    9.95
  -3  -9   0  240.06    9.94
   3   9   0  257.07   10.12
   3  -9   0  237.11   15.64
   3   9   0  265.54   16.24
   3  -9   0  254.07    9.98
  -3  -9   0  228.45   14.49
   4   9   0  63.214   4.270
   4   9   0  61.204   4.270
   4  -9   0  66.653   4.330
   4   9   0  75.303   8.229
   4   9   0  68.933   4.290
   4  -9   0  64.904   4.190
   4  -9   0  71.833   4.350
   4   9   0  71.753   4.400
  -4   9   0  60.124   7.619
   4  -9   0  67.323   4.400
   4   9   0  65.234   4.330
  -4  -9   0  65.434   4.520
   4  -9   0  74.923   4.300
   4  -9   0  65.994   7.219
  -4  -9   0  71.523   4.320
  -4  -9   0  63.344   7.669
   4   9   0  71.213   4.460
   4  -9   0  66.893   4.230
  -4  -9   0  68.743   4.230
   4   9   0  65.654   4.200
   4  -9   0  66.443   4.580
   4  -9   0  70.513   4.280
   4  -9   0  71.033   4.360
   4   9   0  69.503   4.510
   4  -9   0  80.642   4.430
   5  -9   0  14.179   2.300
   5   9   0  10.749   2.180
   5  -9   0  11.239   2.430
  -5  -9   0  15.169   2.230
   5  -9   0  4.5196  4.7995
   5  -9   0  9.7890  1.9498
   5   9   0  9.7490  2.2598
   5  -9   0  9.4391  2.0198
   5  -9   0  10.619   2.030
  -5  -9   0  12.549   5.689
   5   9   0  10.709   2.130
  -5   9   0  9.0491  2.2898
   5  -9   0  10.939   2.130
   5  -9   0  12.699   2.120
   5   9   0  7.9592  2.2598
   5   9   0  12.829   2.190
   5   9   0  13.899   2.260
   5   9   0  11.909   2.420
   5  -9   0  8.0692  1.9698
   5   9   0  11.609   5.769
   5   9   0  9.3091  1.9998
   5  -9   0  8.4792  1.9498
   5  -9   0  13.539   2.210
  -5  -9   0  13.619   2.170
   6  -9   0  152.68    7.21
   6  -9   0  144.42    6.99
   6   9   0  152.52    7.10
   6  -9   0  154.38    7.15
   6   9   0  151.14    7.49
   6   9   0  159.69    7.61
   6  -9   0  147.39    7.23
  -6  -9   0  151.68    7.09
   6   9   0  152.84    7.17
   6   9   0  144.31    7.14
   6  -9   0  162.65    7.43
   6  -9   0  148.64    6.96
   6   9   0  148.29    7.31
  -6  -9   0  150.29    7.13
   6  -9   0  158.53    7.11
   6   9   0  140.28    7.25
   6  -9   0  157.61    7.32
   6  -9   0  150.97    7.01
  -7  -9   0 -0.4900  2.0198
  -7  -9   0  1.9798  1.5698
   7   9   0  1.5299  1.8798
   7  -9   0  2.8197  1.8298
   7   9   0  1.9398  1.9098
   7  -9   0  3.2497  1.5898
   7   9   0  1.6898  1.4599
   7   9   0  1.5099  1.7598
   7  -9   0  -1.950   1.640
   7   9   0  1.9898  1.7798
   7  -9   0  1.5798  1.7698
   7   9   0  0.7199  1.5998
   7  -9   0  2.0398  1.8998
   7  -9   0  1.6598  1.7798
   7   9   0  1.0599  1.6098
   7  -9   0 -0.9999  1.3299
   8   9   0  179.58    7.62
   8   9   0  192.45    8.02
   8   9   0  185.92    7.84
   8   9   0  188.67    7.77
   8  -9   0  190.95    7.63
   8   9   0  197.36    8.05
   8  -9   0  176.25    7.81
   8  -9   0  182.37    7.78
   8  -9   0  197.33    7.60
   0 -10   0  138.70    6.58
   0 -10   0  135.16    6.18
   0 -10   0  140.31    6.47
   0 -10   0  138.78    6.35
   0  10   0  136.75    6.31
   0 -10   0  160.00    6.53
   0 -10   0  124.07    6.53
   0  10   0  139.62    6.69
   0  10   0  139.47    6.54
   0  10   0  134.27    6.46
   0  10   0  127.05   10.54
   0 -10   0  138.89   10.22
   1 -10   0  5.1695  3.4097
  -1  10   0  4.7395  3.5397
  -1  10   0  7.8192  1.7098
   1 -10   0  5.7994  1.5898
   1 -10   0  5.2095  2.0598
  -1  10   0  3.4297  1.7298
   1  10   0  5.2695  1.3599
  -1 -10   0  4.8795  1.5598
   1 -10   0  4.7595  1.6198
  -1 -10   0  6.7393  1.6198
  -1  10   0  5.4695  1.5099
   1  10   0  5.3595  1.5898
   1 -10   0  5.8494  1.6298
   1 -10   0  4.8495  1.3299
   1 -10   0  1.9998  1.8298
   1 -10   0  3.9396  1.5299
   1  10   0  6.3894  1.7298
  -1 -10   0  6.7493  2.1098
   1  10   0  7.5293  1.5998
  -1 -10   0  5.4195  1.5498
   1  10   0  6.9593  3.0097
   1 -10   0  5.3295  1.5398
   2  10   0  39.196   6.029
   2 -10   0  41.766   3.390
   2  10   0  44.986   3.360
   2 -10   0  44.186   3.110
   2 -10   0  49.975   3.500
   2 -10   0  40.586   5.659
  -2  10   0  47.815   5.989
   2  10   0  49.685   3.450
  -2  10   0  43.116   3.380
  -2 -10   0  44.296   3.360
   2 -10   0  43.986   3.360
  -2 -10   0  48.875   3.470
   2 -10   0  45.746   3.340
  -2 -10   0  42.376   3.250
   2 -10   0  43.446   3.310
   2 -10   0  41.216   3.590
   2 -10   0  41.146   3.320
   2 -10   0  51.065   3.870
  -2 -10   0  46.335   3.510
   2  10   0  44.996   3.500
   3  10   0  180.01    7.98
   3 -10   0  182.10    7.97
   3 -10   0  169.69    7.64
   3 -10   0  173.68    7.74
   3 -10   0  171.73    7.86
   3 -10   0  181.62    8.08
   3  10   0  171.52    8.21
   3 -10   0  175.21   12.95
  -3  10   0  159.03   12.93
   3  10   0  172.63    7.97
   3 -10   0  178.30    8.08
   3 -10   0  185.81    7.85
   3 -10   0  181.21    7.79
   3 -10   0  169.01    7.76
   3  10   0  176.79    8.01
   3  10   0  163.71   12.79
  -3 -10   0  171.25    7.73
  -3  10   0  187.82    8.01
  -3 -10   0  178.37    7.78
  -3 -10   0  166.22    7.97
   3 -10   0  176.94    8.02
  -4 -10   0 -0.6299  1.5199
   4 -10   0  0.4600  1.4699
  -4  10   0  -2.530   4.890
   4 -10   0  0.3500  1.4699
   4  10   0  0.5699  1.5099
   4 -10   0  1.0999  1.5299
   4  10   0  2.2198  1.4999
   4 -10   0  2.6697  1.5398
   4 -10   0  0.5199  1.5299
   4 -10   0  0.6099  1.4999
   4 -10   0  2.0198  1.6998
   4  10   0  1.8298  1.6998
   4 -10   0  0.3100  3.0197
   4  10   0  1.3799  1.5798
  -4  10   0  1.7398  1.5598
   4 -10   0  1.6998  1.8198
   4  10   0  1.7398  1.5598
   4 -10   0  1.7098  1.5299
   4  10   0  0.5499  2.0898
   4  10   0  1.3399  2.1998
   4 -10   0  2.1098  1.5398
  -4 -10   0  0.4100  1.4599
   4  10   0  -1.530   4.600
   4  10   0 -0.0600  2.0398
   5  10   0  0.0000  1.6298
   5 -10   0 -0.9999  1.3999
   5 -10   0 -0.1400  1.4299
   5  10   0 -0.6599  1.4699
   5  10   0 -0.4600  1.5299
  -5 -10   0  0.2600  1.8798
   5  10   0  0.8199  2.0098
   5 -10   0  1.4699  1.5099
   5 -10   0  1.6198  1.6298
   5 -10   0 -0.2900  1.6798
  -5 -10   0 -0.4700  1.5498
   5 -10   0 -0.5599  1.5099
   5 -10   0  0.7799  1.5199
   5 -10   0 -0.6399  1.4099
   5  10   0 -0.2500  1.4499
   5 -10   0  1.7798  1.5099
   5  10   0  1.1799  1.9598
  -5  10   0  1.4099  1.9898
   5  10   0  1.3399  1.6298
   5  10   0  2.8497  2.1298
   6  10   0  59.854   4.200
   6 -10   0  63.614   4.110
   6  10   0  67.323   4.280
   6 -10   0  60.914   4.120
   6 -10   0  59.494   4.160
   6 -10   0  64.134   4.080
  -6 -10   0  63.384   4.080
   6  10   0  65.584   4.280
   6 -10   0  57.294   3.870
   6 -10   0  65.494   4.390
   6  10   0  61.884   4.450
   6  10   0  59.734   4.110
   6 -10   0  62.724   4.000
  -6 -10   0  62.474   4.050
   6  10   0  69.553   4.370
   6  10   0  67.233   4.230
  -6  10   0  59.864   4.360
   6 -10   0  67.563   4.000
   7 -10   0 -0.4500  1.6198
  -7 -10   0  0.3000  1.9598
   7  10   0  -1.520   1.690
   7  10   0  0.5000  1.8398
   7 -10   0  1.7498  1.4699
   7 -10   0 -0.3300  1.7198
   7 -10   0  -1.200   1.280
  -7 -10   0  0.8299  1.7198
   7 -10   0  1.0599  1.3299
   7  10   0  0.1900  1.4899
   7  10   0 -0.4600  1.7798
   7  10   0  -1.220   1.320
   7 -10   0  -1.540   1.280
   7  10   0  0.3100  1.7698
  -8 -10   0  65.714   3.750
   8  10   0  65.854   3.610
   0  11   0 -0.0900  1.7398
   0  11   0  -1.590   2.460
   0 -11   0  -1.720   2.010
   0  11   0  0.3400  1.0399
   0  11   0  1.6198  1.4499
   0 -11   0 -0.4200  1.3799
   0 -11   0 -0.1800  1.3599
   0 -11   0 -0.8199  1.3399
   0  11   0 -0.6699  1.3199
   0  11   0  0.2700  1.9598
   1 -11   0  159.48    7.33
   1  11   0  160.87    7.70
  -1 -11   0  164.19    7.27
   1 -11   0  161.65    7.27
   1 -11   0  151.88    7.45
  -1 -11   0  156.84    7.58
  -1  11   0  162.43    7.50
  -1  11   0  149.36   12.34
   1 -11   0  160.21    7.26
  -1 -11   0  166.85    7.73
   1 -11   0  172.47    7.64
   1  11   0  164.25   12.71
  -1  11   0  156.53    7.72
   1  11   0  161.13    7.43
  -1  11   0  156.16    7.33
   1 -11   0  147.28   12.36
  -1 -11   0  161.44    7.30
   1  11   0  143.86    7.02
   1 -11   0  169.30    7.45
   1  11   0  156.23    7.37
   1 -11   0  164.32    7.29
  -1  11   0  176.97    7.66
  -2  11   0  124.95   11.38
  -2  11   0  132.13    6.60
   2  11   0  117.52   10.93
   2  11   0  139.36    6.90
   2 -11   0  117.19   10.87
   2 -11   0  133.12    6.45
   2 -11   0  141.50    6.48
   2  11   0  130.13    6.44
   2 -11   0  126.52    6.36
   2 -11   0  150.51    6.59
   2  11   0  133.79    6.58
   2 -11   0  143.94    6.79
  -2 -11   0  129.88    6.36
  -2 -11   0  131.33    6.56
   2 -11   0  131.88    6.54
   2 -11   0  137.72    6.61
  -2 -11   0  127.21    6.53
  -2 -11   0  134.11    6.44
   2 -11   0  140.21    6.59
  -2  11   0  131.15    6.53
   2 -11   0  132.17    6.64
   3 -11   0  57.444   3.920
   3 -11   0  59.324   4.250
   3 -11   0  50.805   3.830
   3 -11   0  46.985   7.239
  -3 -11   0  53.205   4.140
   3 -11   0  56.304   3.860
  -3 -11   0  46.655   4.070
   3 -11   0  48.885   3.920
  -3  11   0  44.826   3.680
  -3  11   0  44.166   7.569
   3  11   0  56.574   4.170
   3 -11   0  50.335   3.630
   3  11   0  51.885   7.519
   3  11   0  48.165   3.780
  -3 -11   0  58.274   4.080
   3  11   0  50.775   4.040
  -3 -11   0  51.465   3.740
   3 -11   0  55.725   3.930
   3  11   0  58.734   4.110
  -3  11   0  54.445   3.940
   3 -11   0  56.754   3.980
   3 -11   0  52.995   3.810
  -4  11   0  132.60    6.72
  -4  11   0  129.61    6.61
   4  11   0  116.47    6.74
   4  11   0  134.43    6.69
  -4 -11   0  135.20    6.60
   4 -11   0  134.14    6.79
   4 -11   0  137.10    6.62
   4 -11   0  140.86    6.61
  -4 -11   0  145.42    6.94
   4 -11   0  126.75    6.40
   4 -11   0  135.93    6.72
   4 -11   0  130.80    6.44
   4  11   0  128.19    6.46
   4 -11   0  153.80    6.93
   4 -11   0  139.76    6.78
   4  11   0  134.00    7.03
   4 -11   0  133.29    6.76
  -4 -11   0  140.12    6.62
   5 -11   0  49.615   3.660
   5 -11   0  46.135   3.780
   5  11   0  46.705   3.660
   5 -11   0  47.055   3.670
   5  11   0  40.036   3.590
  -5 -11   0  56.894   4.090
   5  11   0  43.036   3.510
  -5  11   0  49.575   3.680
  -5  11   0  45.206   3.790
   5 -11   0  48.585   3.680
   5 -11   0  45.686   3.420
   5  11   0  49.195   3.960
   5 -11   0  49.105   3.810
   5  11   0  48.485   3.540
  -5 -11   0  51.595   3.820
   5 -11   0  45.776   3.540
   5 -11   0  45.955   3.810
   5 -11   0  49.095   3.900
  -5 -11   0  52.115   3.650
  -6 -11   0  32.277   3.000
   6  11   0  30.587   3.110
   6  11   0  38.976   3.230
   6 -11   0  32.217   2.740
   6  11   0  32.967   3.140
   6 -11   0  33.957   2.870
   6 -11   0  35.167   2.880
   6 -11   0  30.107   2.690
   6  11   0  34.127   3.010
   6  11   0  35.027   3.280
   6  11   0  29.257   3.010
  -6  11   0  35.687   3.140
  -6 -11   0  37.136   3.120
  -6 -11   0  37.956   3.130
   6 -11   0  35.027   3.190
   6 -11   0  32.767   2.880
   7 -11   0  142.65    6.17
   7  11   0  130.00    6.13
  -7 -11   0  148.43    6.41
   7 -11   0  146.63    6.37
   7  11   0  153.27    6.63
  -7 -11   0  144.75    6.12
   7  11   0  137.03    6.22
  -7 -11   0  142.99    6.25
   7 -11   0  139.89    6.06
   7  11   0  137.36    6.32
   7 -11   0  145.34    6.02
   7  11   0  136.97    6.27
   7 -11   0  140.77    6.33
   7  11   0  127.48    6.30
   7 -11   0  140.00    6.32
  -7  11   0  145.69    6.29
   0  12   0  64.244   8.539
   0 -12   0  82.922   4.760
   0 -12   0  81.942   4.900
   0  12   0  81.362   4.810
   0 -12   0  85.022   4.880
   0  12   0  82.202   5.000
   0  12   0  85.512   5.109
   0  12   0  84.942   4.920
  -1  12   0  96.950   5.369
   1  12   0  103.57    5.84
  -1 -12   0  88.651   5.139
  -1  12   0  95.441   5.209
   1  12   0  91.791   5.119
  -1  12   0  89.381   9.849
  -1 -12   0  101.14    5.31
   1  12   0  91.991   5.319
  -1 -12   0  88.891   5.289
   1 -12   0  94.631   5.229
   1 -12   0  94.061   5.199
   1  12   0  99.660   5.399
  -1 -12   0  92.251   5.649
   1  12   0  84.382   9.739
   1 -12   0  101.40    5.51
   1 -12   0  100.06    5.55
   1 -12   0  98.580   5.459
  -1  12   0  102.02    5.51
   2  12   0  66.873   4.510
  -2  12   0  76.073   9.119
  -2 -12   0  78.062   4.630
   2 -12   0  78.852   4.630
   2 -12   0  77.112   4.590
  -2 -12   0  67.073   4.420
  -2  12   0  85.302   4.790
   2  12   0  76.233   4.840
   2 -12   0  83.752   4.920
   2  12   0  78.612   4.710
  -2  12   0  70.853   4.650
  -2 -12   0  74.123   4.650
  -2  12   0  88.691   4.940
   2 -12   0  77.402   4.750
   2 -12   0  55.175   9.269
   2  12   0  70.393   8.879
  -2 -12   0  76.333   4.950
   2 -12   0  78.892   4.670
   2 -12   0  72.953   4.840
   2 -12   0  80.992   4.650
   3  12   0  399.25   15.79
  -3 -12   0  432.00   15.73
   3 -12   0  428.17   15.66
   3 -12   0  415.08   15.83
  -3 -12   0  428.44   15.77
   3 -12   0  433.78   16.37
   3 -12   0  422.66   15.94
  -3  12   0  422.36   16.12
  -3 -12   0  418.62   16.22
   3  12   0  405.20   16.64
   3 -12   0  410.71   15.54
   3 -12   0  426.86   16.24
  -3 -12   0  406.86   16.16
  -3  12   0  406.15   16.09
   3 -12   0  392.02   15.99
   3 -12   0  417.73   15.63
   3  12   0  423.53   16.13
  -4  12   0  0.2800  1.4099
   4 -12   0  1.6298  1.5199
   4  12   0  1.1199  1.5898
   4 -12   0  0.2500  1.6298
   4 -12   0  -1.610   1.630
  -4 -12   0  1.2999  1.9498
  -4 -12   0  1.0099  1.5199
  -4  12   0 -0.6599  1.5498
  -4 -12   0  1.7998  1.5099
   4 -12   0 -0.8499  1.4899
   4 -12   0  -2.400   1.880
   4  12   0 -0.2800  1.9798
   4  12   0  0.0500  1.4799
   4 -12   0 -0.0400  1.4299
   4 -12   0  0.3600  1.7798
   4 -12   0  0.0400  1.8798
  -5 -12   0  85.622   4.700
  -5  12   0  89.521   4.880
   5 -12   0  91.121   4.900
   5  12   0  83.552   5.080
  -5 -12   0  86.022   4.740
   5 -12   0  89.631   4.930
   5 -12   0  87.561   4.850
   5 -12   0  84.932   4.810
   5 -12   0  80.912   4.890
   5  12   0  83.662   4.840
   5  12   0  87.681   4.930
  -5 -12   0  85.392   4.920
   5 -12   0  90.331   4.770
   5 -12   0  83.592   4.820
  -5  12   0  71.743   4.830
  -6  12   0  107.52    5.30
  -6  12   0  106.92    5.49
  -6 -12   0  103.70    5.18
   6  12   0  107.27    5.53
   6 -12   0  101.39    5.06
   6  12   0  102.73    5.26
   6 -12   0  100.47    5.27
  -6 -12   0  115.30    5.39
  -6 -12   0  105.33    5.03
   6 -12   0  106.62    5.36
   6 -12   0  102.82    5.16
   6 -12   0  102.18    5.02
   6 -12   0  110.36    5.11
   0  13   0  0.4200  1.5199
   0 -13   0  0.2900  1.5199
   0 -13   0  0.6799  1.5998
   0 -13   0  1.6398  1.9398
   0  13   0  -1.130   2.160
   0  13   0 -0.2900  1.4799
   0  13   0 -0.6699  1.5099
   1 -13   0  7.6692  2.2298
   1  13   0  13.059   2.160
   1 -13   0  10.289   2.320
   1  13   0  2.6597  2.1098
  -1 -13   0  11.399   2.310
  -1  13   0  9.5591  2.3098
   1  13   0  9.4591  2.4198
  -1  13   0  9.4791  1.9998
  -1  13   0  7.6992  1.9498
   1 -13   0  10.089   2.010
   1 -13   0  8.8391  2.4798
  -1 -13   0  4.9695  2.0898
  -1 -13   0  9.4391  2.0298
   1  13   0  11.759   2.100
  -1  13   0  10.289   2.080
   2 -13   0  16.898   2.430
   2  13   0  20.598   2.530
   2 -13   0  16.598   2.390
   2 -13   0  15.688   2.690
  -2  13   0  22.488   2.480
  -2  13   0  21.688   2.780
   2 -13   0  15.888   2.670
  -2 -13   0  18.878   2.450
   2  13   0  23.228   2.950
  -2 -13   0  27.167   2.730
   2 -13   0  16.418   2.410
  -2  13   0  17.858   2.450
  -2 -13   0  21.618   2.450
  -2 -13   0  9.3691  2.5298
   2  13   0  23.878   2.810
   2 -13   0  17.728   2.620
   3 -13   0  335.00   12.92
  -3  13   0  341.47   13.27
   3  13   0  346.57   14.02
   3  13   0  334.02   13.50
   3 -13   0  351.26   13.58
   3 -13   0  344.75   12.98
  -3 -13   0  348.86   13.14
  -3  13   0  349.84   13.53
   3 -13   0  339.91   13.27
   3 -13   0  350.89   13.08
  -3  13   0  346.70   13.64
   3 -13   0  334.35   13.59
   3 -13   0  299.20   13.18
  -3 -13   0  324.81   13.38
  -3 -13   0  350.01   13.16
  -3 -13   0  335.70   13.47
   3 -13   0  343.04   13.19
  -4  13   0  12.599   2.030
  -4 -13   0  16.018   2.560
   4 -13   0  13.769   2.060
   4  13   0  10.829   2.260
   4  13   0  12.409   2.130
  -4 -13   0  9.9790  1.9198
   4 -13   0  11.739   2.270
  -4  13   0  11.549   2.380
   4 -13   0  12.089   2.000
   4 -13   0  9.2791  2.2898
  -4 -13   0  12.299   2.070
  -4  13   0  10.429   2.140
   4 -13   0  14.409   2.090
   4 -13   0  12.119   2.200
   4 -13   0  13.169   2.070
   4 -13   0  13.269   2.470
   5 -13   0 -0.4900  1.3099
  -5 -13   0  1.5498  1.6398
   5 -13   0  0.9699  2.1398
  -5 -13   0  5.1295  1.8598
   5 -13   0  0.2700  1.7698
   5 -13   0  -1.120   1.600
  -5 -13   0  -2.360   1.790
   5 -13   0 -0.9399  1.6998
   5 -13   0  0.6799  1.3299
  -5  13   0  -1.080   1.290
   5  13   0  1.3299  2.1398
   5  13   0  2.5897  1.7198
  -5  13   0  0.7299  1.7598
   5 -13   0  0.1400  1.3899
  -6 -13   0  141.87    6.28
  -6  13   0  160.80    6.47
   6  13   0  152.58    6.72
   6 -13   0  149.51    6.33
  -6  13   0  153.53    6.49
  -6 -13   0  150.62    6.30
   6 -13   0  157.67    6.57
   6 -13   0  143.68    6.18
   0 -14   0  119.47    6.15
   0  14   0  111.82    5.94
   0 -14   0  116.32    5.80
   0  14   0  112.23    5.95
   0 -14   0  122.34    5.84
   0  14   0  113.46    5.94
  -1 -14   0  6.2794  2.1198
   1 -14   0  6.7093  2.0598
   1  14   0  6.5194  2.3698
  -1  14   0  4.4596  1.9698
  -1 -14   0  8.1592  1.8098
   1 -14   0  7.2293  1.8198
  -1  14   0  7.1993  1.8298
  -1 -14   0  7.3693  1.8598
   1  14   0  8.3492  1.9298
   1  14   0  5.0395  1.9798
  -1  14   0  8.2992  1.8898
   1 -14   0  6.1594  1.8898
  -2  14   0  20.918   2.460
   2  14   0  20.198   2.520
  -2 -14   0  17.878   2.680
  -2 -14   0  28.207   2.910
   2 -14   0  23.798   2.780
   2  14   0  22.328   2.520
  -2  14   0  24.538   2.730
   2 -14   0  21.808   2.450
   2 -14   0  20.888   2.370
   2 -14   0  19.408   2.540
  -2  14   0  21.968   2.630
  -2  14   0  24.758   2.610
   2  14   0  23.428   2.520
  -2 -14   0  20.628   2.400
   3  14   0  6.8793  1.8098
  -3  14   0  7.7492  1.7398
   3 -14   0  8.7391  2.2098
  -3 -14   0  15.049   2.100
   3 -14   0  7.0093  2.0598
  -3  14   0  9.0691  1.7598
   3  14   0  9.3691  2.2398
  -3 -14   0  1.0799  1.9698
   3 -14   0  9.5591  1.9098
  -3  14   0  10.129   1.930
   3 -14   0  9.7790  2.2698
   3 -14   0  7.8892  2.1398
  -3 -14   0  11.669   2.230
   3 -14   0  8.8291  2.1398
  -3  14   0  10.549   2.180
  -4  14   0  59.224   3.840
  -4 -14   0  59.164   3.550
   4  14   0  57.494   3.780
   4 -14   0  51.785   3.600
   4 -14   0  56.474   3.660
  -4 -14   0  57.934   3.820
  -4  14   0  66.303   3.940
  -4 -14   0  53.905   3.870
  -4  14   0  61.224   3.630
   4 -14   0  55.395   3.590
   4 -14   0  56.694   3.580
   4  14   0  56.874   3.670
  -4  14   0  59.214   3.570
   4 -14   0  55.105   3.640
   5 -14   0  9.9990  1.8698
  -5 -14   0  11.989   1.690
  -5  14   0  15.069   2.090
   5  14   0  12.099   2.000
   5 -14   0  13.199   1.900
  -5 -14   0  8.5592  1.9298
  -5  14   0  14.879   2.000
  -5  14   0  14.329   2.050
   5 -14   0  14.169   2.050
   5 -14   0  16.118   2.190
   0  15   0  2.0098  1.8698
   0 -15   0 -0.1700  1.3499
   0  15   0 -0.2700  1.6998
   0 -15   0  -1.610   1.660
   0 -15   0  -1.030   1.780
   0  15   0  1.1099  1.4999
   1 -15   0  70.683   4.260
   1  15   0  70.723   4.310
   1 -15   0  67.123   4.180
  -1 -15   0  71.783   4.100
  -1 -15   0  70.543   4.040
  -1  15   0  65.094   4.080
  -1 -15   0  71.603   4.300
  -1  15   0  65.744   3.990
   1 -15   0  74.413   4.260
  -1  15   0  72.143   4.400
   1  15   0  77.132   4.290
  -2  15   0  1.7598  1.5299
  -2  15   0 -0.2500  1.7398
  -2 -15   0 -0.6199  1.3599
  -2  15   0  2.0098  2.0398
   2  15   0  0.9199  1.8498
  -2 -15   0  -2.440   1.550
   2 -15   0  3.0097  1.7298
   2  15   0  -1.340   1.630
   2  15   0  0.1500  1.9298
   2 -15   0 -0.1000  1.4099
  -2  15   0  3.6196  1.7698
   2 -15   0  0.1300  1.8098
  -3  15   0  26.477   2.430
  -3  15   0  16.908   2.490
   3 -15   0  22.128   2.650
   3 -15   0  20.508   2.650
   3  15   0  24.858   2.580
   3  15   0  27.507   2.580
  -3  15   0  20.468   2.670
   3 -15   0  19.488   2.570
  -3  15   0  24.728   2.500
  -3 -15   0  26.357   2.550
  -3 -15   0  23.988   2.410
   3 -15   0  24.478   2.540
   4 -15   0  51.485   3.250
  -4 -15   0  48.695   3.120
  -4  15   0  46.035   3.180
  -4  15   0  49.915   3.120
   4  15   0  40.186   3.280
  -4 -15   0  53.355   3.240
   0  16   0  251.66    9.83
   0  16   0  259.47    9.91
   0 -16   0  242.45    9.50
   0 -16   0  248.47    9.53
  -1  16   0  28.147   2.660
   1  16   0  26.497   2.530
  -1  16   0  29.587   2.570
  -1 -16   0  28.537   2.500
   1 -16   0  28.497   2.730
   1  16   0  25.947   2.330
   1 -16   0  28.017   2.570
  -1  16   0  32.217   2.500
   1 -16   0  24.788   2.350
  -1 -16   0  29.537   2.540
  -2  16   0  10.309   1.910
   2  16   0  7.2093  1.8098
  -2 -16   0  9.8490  1.7598
   2 -16   0  9.8690  1.8298
  -2  16   0  7.0893  1.7298
   2 -16   0  11.879   1.910
  -2  16   0  8.6392  1.7598
  -2 -16   0  10.909   1.860
   0   0   1  1.1999  0.2600
   0   0  -1  0.3500  0.2700
   0   0   1  0.5499  0.2100
   1   0  -1 4267.19  177.42
   1   0   1 4208.08  177.41
   1   0  -1 4062.77  166.64
   1   0  -1 3372.11  177.82
   1   0   1 4269.43  166.67
   1   0   1 4168.76  177.91
   2   0   1  271.48   11.87
   2   0   1  261.77   12.61
   2   0   1  252.34   12.25
   2   0  -1  255.08   12.49
   2   0  -1  242.72   12.12
   2   0  -1  251.64   11.86
   3   0  -1  3.0497  1.2699
   3   0   1  3.1397  1.5398
   3   0  -1  1.9798  1.5299
   3   0  -1  2.7097  1.4799
   3   0   1  3.1897  1.5299
   3   0   1  2.6597  1.4899
   4   0   1 1703.58   79.60
   4   0   1 1722.58   79.11
   4   0  -1 1684.67   79.07
   4   0   1 1891.39   75.02
   4   0  -1 1839.07   75.11
   5   0   1  71.483   4.060
   5   0  -1  71.703   4.070
   5   0  -1  82.112   6.349
   5   0  -1  78.752   4.050
   5   0  -1  74.503   4.010
   5   0   1  73.433   3.970
   5   0   1  87.151   6.389
   5   0  -1  73.793   4.090
   5   0  -1  76.892   6.539
   5   0  -1  71.123   3.940
   5   0   1  76.982   6.439
  -5   0   1  78.712   6.379
   5   0  -1  69.333   3.900
   5   0   1  65.224   3.880
   6   0   1  72.223   7.589
   6   0  -1  67.633   6.629
   6   0   1  68.963   4.000
   6   0  -1  70.933   4.100
   6   0   1  74.033   4.410
   6   0  -1  71.083   4.240
   6   0   1  68.333   4.280
   6   0   1  69.253   4.540
   6   0  -1  77.202   4.160
   6   0  -1  68.043   4.050
   6   0  -1  71.073   4.210
   6   0   1  71.953   4.110
  -6   0   1  73.203   7.699
   6   0  -1  73.913   4.100
   6   0   1  76.333   4.290
   6   0   1  78.072   4.360
   6   0   1  70.063   6.669
   6   0   1  68.063   4.360
   6   0  -1  64.894   4.140
   6   0  -1  67.983   4.210
   6   0  -1  67.613   4.060
   6   0   1  71.373   4.080
   7   0  -1  174.35    7.92
   7   0  -1  182.10    7.99
   7   0  -1  184.73    8.22
   7   0   1  180.09    8.14
   7   0  -1  184.00    8.06
   7   0   1  181.11    7.81
   7   0   1  171.90    7.83
   7   0  -1  159.83   11.88
   7   0   1  177.94    7.79
   7   0   1  174.60    7.82
   7   0  -1  178.18    7.82
   7   0  -1  169.16    7.72
   7   0   1  163.72    7.90
   7   0  -1  177.95    7.86
   7   0  -1  170.61    7.72
   8   0  -1  22.528   2.440
   8   0   1  0.4000  1.8898
   8   0   1  9.8590  1.8598
   8   0   1  1.3799  1.8498
   8   0  -1 -0.6199  1.9498
   8   0   1  -1.560   1.950
   8   0  -1  20.548   2.330
   8   0  -1  22.188   2.640
   8   0  -1  19.818   2.540
   8   0   1  1.6298  1.9098
   9   0  -1  6.2394  1.9198
   9   0  -1  0.3100  2.1498
   0   1  -1  12.369   0.860
   0   1   1  11.539   1.090
   0  -1   1  11.359   1.040
   0  -1  -1  13.079   0.950
   0   1  -1  11.499   1.000
   0  -1  -1  12.889   1.010
   1  -1   1 2056.62   89.95
   1  -1   1 2123.55   90.29
   1   1   1 2017.50   90.20
   1   1  -1 2073.44   84.57
   1   1  -1 1977.34   89.99
   1   1   1 2057.85   84.56
  -1   1   1 2016.60   90.00
  -1  -1   1 2014.82   89.86
   1  -1  -1 2105.12   84.48
   1  -1   1 2106.87   84.36
   1  -1  -1 2140.29   90.07
  -1  -1  -1 1886.70   90.05
   2  -1  -1  852.50   36.41
   2   1   1  864.38   38.32
   2  -1   1  871.72   38.84
   2  -1  -1  879.08   38.97
   2   1  -1  855.02   36.70
   2  -1  -1  846.40   38.54
   2  -1   1  845.35   38.94
  -2  -1   1  850.31   38.71
   2  -1   1  875.74   36.28
   2   1   1  861.91   38.97
   2   1   1  868.76   36.67
   2   1  -1  830.89   38.56
   3  -1   1 1146.84   48.52
   3   1   1 1174.39   51.25
   3   1   1 1138.88   48.85
   3  -1  -1 1096.79   51.36
   3   1  -1 1131.26   51.43
  -3  -1   1 1134.26   51.62
   3  -1  -1 1165.10   48.67
   3  -1  -1 1139.81   51.82
   3  -1   1 1145.02   51.88
   3   1  -1 1181.89   49.00
   3  -1   1 1135.22   51.66
   3   1   1 1143.27   51.86
   4  -1   1 3025.84  127.34
   4   1   1 2885.14  127.53
   4  -1   1 2788.28  119.33
   4   1  -1 2892.88  127.06
   4  -1  -1 2877.24  127.02
   4  -1  -1 2843.32  127.29
  -4  -1   1 2852.72  127.09
   4  -1   1 2835.15  127.51
   4   1   1 2889.42  119.83
   4  -1  -1 2830.79  119.57
  -4  -1  -1 2739.11  126.57
   4   1  -1 2896.54  119.87
   5   1   1  301.28   11.58
   5   1  -1  293.02   11.25
   5   1  -1  288.07   11.53
   5   1  -1  286.00   11.81
   5   1  -1  299.34   11.91
   5   1  -1  309.96   16.30
   5  -1  -1  345.61   17.24
   5  -1  -1  285.01   11.73
   5   1  -1  326.68   16.23
   5  -1  -1  317.76   15.97
  -5  -1  -1  313.81   16.29
   5   1   1  294.20   11.74
   5   1   1  305.88   11.60
   5  -1  -1  294.53   11.23
   5  -1  -1  303.54   11.30
   5   1   1  331.92   16.40
   5   1  -1  296.56   11.29
   5  -1   1  310.71   15.73
   5   1   1  316.20   11.94
   5  -1  -1  276.51   11.40
   5   1   1  317.60   11.46
   5  -1  -1  324.34   16.37
   5   1  -1  289.27   11.37
   5  -1   1  323.06   16.69
   5  -1  -1  298.90   11.74
   5   1  -1  296.07   11.71
   5   1  -1  305.51   11.61
  -5  -1   1  320.49   16.73
   5   1   1  331.28   17.02
   5  -1   1  326.69   16.80
   5   1   1  302.66   11.90
   6   1   1  84.032   4.860
   6   1   1  91.491   4.830
   6  -1   1  90.201   4.880
   6  -1  -1  97.940   4.840
   6  -1   1  87.681   4.630
   6  -1  -1  96.970   4.840
   6   1   1  91.861   8.019
   6   1  -1  98.580   5.090
   6   1  -1  94.711   4.780
   6   1   1  96.861   4.880
   6  -1  -1  91.751   4.780
   6  -1  -1  81.042   4.720
   6   1   1  89.871   4.780
   6  -1  -1  93.371   4.940
   6   1   1  93.931   5.000
   6   1  -1  97.160   5.050
   6   1  -1  90.101   4.770
   6   1  -1  95.901   4.830
   6  -1   1  84.112   4.820
   6   1   1  89.101   4.720
   6   1  -1  92.431   4.760
  -6   1   1  93.001   8.319
   6  -1  -1  91.051   7.629
   6   1  -1  103.57    5.07
   6  -1   1  85.312   4.620
   6  -1  -1  95.911   5.109
   6  -1   1  88.381   7.449
   6  -1  -1  96.761   4.770
   6  -1   1  95.951   5.010
   6  -1   1  86.721   4.910
   6  -1   1  85.152   4.760
   6   1  -1  84.542   5.050
   6  -1  -1  94.471   5.000
  -6   1  -1  99.690   8.309
   6   1   1  88.971   4.710
   6   1  -1  98.450   7.579
   6   1   1  85.912   4.980
   6   1   1  89.691   4.890
   6   1  -1  92.201   4.690
   6  -1  -1  89.031   4.660
   6   1   1  86.162   7.579
   7   1   1  57.924   3.980
   7   1  -1  61.644   4.320
  -7  -1  -1  63.124   8.569
   7  -1   1  60.804   3.970
   7   1   1  61.034   3.920
   7  -1  -1  58.744   4.060
   7   1  -1  66.983   4.490
   7   1   1  62.164   4.150
   7   1   1  60.294   4.080
   7   1  -1  63.544   3.990
   7  -1  -1  68.213   4.320
   7  -1   1  56.414   4.160
   7   1  -1  67.153   4.060
   7   1   1  59.524   4.130
   7   1   1  66.413   4.260
   7  -1  -1  64.534   4.270
   7   1  -1  66.953   4.200
   7  -1  -1  63.444   4.070
   7  -1   1  56.854   3.780
   7   1   1  59.574   4.470
   7   1  -1  61.214   4.030
   7   1  -1  51.275   6.789
   7   1  -1  59.394   4.300
   7   1  -1  66.523   4.030
   7   1  -1  62.154   4.350
   7  -1  -1  63.754   4.220
   7  -1  -1  66.743   7.909
   7   1   1  65.274   4.080
   7  -1  -1  66.443   4.240
   8   1  -1  153.40    7.57
   8  -1  -1  128.21    6.95
   8  -1  -1  153.07    7.40
   8   1  -1  170.44    7.18
   8  -1  -1  154.72    7.11
   8   1  -1  164.28    7.21
   8   1  -1  154.98    7.52
   8   1   1  160.84    7.65
   8   1   1  167.42    7.41
   8   1   1  154.44    7.27
   8   1  -1  167.54    7.47
   8   1  -1  172.92    7.63
   8   1  -1  157.17    7.27
   8   1   1  167.55    7.78
   8   1   1  171.53    7.34
   9   1   1  -2.000   1.670
   9   1  -1  -1.910   1.730
   9   1   1  -4.260   1.770
   9   1  -1  1.7298  1.7798
   9   1   1  -2.170   1.800
   9   1  -1  0.3900  1.7998
   9   1  -1  1.1599  1.9198
   0   2   1  988.07   44.36
   0   2  -1  978.43   44.36
   0  -2  -1  998.37   41.47
   0  -2  -1 1034.53   44.08
   0  -2   1  956.23   44.20
   0   2  -1 1022.48   41.27
  -1   2   1  105.90    5.71
   1   2  -1  114.37    5.49
   1   2  -1  104.47    5.75
   1  -2   1  112.24    6.00
   1  -2  -1  109.11    5.97
   1  -2   1  111.90    4.87
  -1  -2   1  106.89    5.68
  -1   2  -1  110.64    5.92
   1  -2  -1  110.79    5.29
   1   2   1  117.58    5.62
  -1  -2  -1  98.700   5.159
   1   2   1  113.01    5.94
  -2  -2   1  3.7496  1.0999
  -2   2   1  2.6297  1.0599
   2   2  -1  2.6497  1.4499
   2   2   1  5.5795  1.6098
  -2  -2  -1  4.0696  0.9799
   2  -2   1  3.1797  1.3899
   2  -2  -1  7.5293  1.4999
   2  -2   1  4.3196  1.2399
   2  -2   1  4.7295  1.0799
   2   2  -1  2.3698  1.1199
   2   2   1  3.6696  1.4199
   3   2  -1  747.41   33.49
   3  -2   1  785.62   32.79
   3   2   1  790.34   33.59
   3   2  -1  720.10   34.97
   3  -2  -1  785.17   35.61
  -3  -2  -1  739.66   34.45
   3  -2  -1  764.59   33.01
   3  -2   1  780.46   35.51
   3   2   1  786.57   35.55
  -3  -2   1  733.67   34.96
   3  -2   1  772.25   35.47
  -4  -2  -1  154.81    9.22
   4   2  -1  176.67    9.97
   4  -2  -1  163.61    9.32
   4  -2  -1  162.20   10.10
   4   2  -1  173.05    9.64
   4  -2   1  173.40   10.07
   4  -2   1  160.52    9.09
   4   2   1  178.57   10.14
   4  -2   1  159.47    9.91
   4   2   1  180.42   10.00
  -4  -2   1  177.97    9.80
   5   2  -1  363.50   18.50
   5   2   1  353.52   13.09
   5  -2  -1  364.04   17.50
   5   2  -1  321.89   12.61
   5   2   1  337.20   12.58
   5   2   1  327.81   13.33
   5   2  -1  318.26   13.11
   5   2   1  337.62   12.84
   5   2  -1  349.98   13.27
   5   2  -1  343.86   12.86
   5  -2  -1  355.28   18.95
   5  -2   1  356.31   17.31
   5  -2  -1  341.02   12.63
   5   2  -1  363.96   13.09
   5   2   1  352.32   13.29
   5  -2  -1  347.63   13.16
   5  -2   1  329.82   12.71
   5   2   1  367.48   18.82
   5  -2   1  332.19   13.11
   5   2  -1  366.11   18.12
   5   2   1  347.61   13.02
   5  -2   1  398.49   19.09
   5   2   1  383.89   18.36
   5  -2  -1  338.98   13.22
   5   2   1  339.08   13.60
   5  -2  -1  345.08   13.11
   5   2  -1  350.52   13.05
   5   2  -1  339.94   13.34
   5   2  -1  335.57   13.36
   5  -2   1  330.66   12.55
   5  -2   1  368.96   18.86
  -5  -2   1  345.77   18.25
   5  -2  -1  343.88   12.82
   5   2   1  354.11   13.45
   5  -2  -1  349.46   12.70
  -5   2   1  358.73   18.34
   5  -2  -1  338.04   12.61
   5   2  -1  354.51   12.75
   6  -2  -1  1.8498  3.1197
   6  -2   1  1.8598  1.5698
   6  -2   1  2.7697  1.6298
   6   2  -1  1.2599  1.9998
   6  -2   1  -1.670   1.780
   6  -2   1  -3.780   2.810
   6   2  -1  2.6097  1.4299
   6  -2  -1  1.9898  1.4599
   6   2   1  3.6096  1.8398
   6   2   1  0.6599  1.5199
   6   2  -1  1.6998  1.4099
   6   2   1  1.5099  1.3599
   6   2  -1  8.3692  1.6898
   6  -2  -1  1.7098  1.4299
   6   2  -1  1.3899  2.2198
   6   2   1  0.0800  3.0597
   6  -2  -1  1.1399  1.4699
   6  -2  -1  3.3197  1.6298
   6   2   1  2.6597  1.5199
   6   2  -1  3.1297  1.5798
   6  -2  -1  0.7999  1.4699
   6  -2   1 -0.9299  1.4699
   6  -2   1  -1.030   1.840
   6   2  -1  0.6599  1.0299
   6   2   1  3.9896  1.5498
   6   2   1  2.7697  1.4599
   6   2   1  3.3897  1.5299
   6  -2   1  0.0200  1.4599
   6  -2  -1  3.9596  1.5598
   6  -2  -1  2.7397  1.4999
   6   2  -1  1.2599  1.4199
   6   2   1  2.3798  1.4099
   6  -2   1  4.5096  3.7296
   6   2  -1  2.5298  1.3899
   6   2   1  1.7698  4.0596
   6   2  -1  2.1198  1.3099
  -6   2  -1  2.4698  3.4597
   6   2   1  1.0599  1.4299
   6  -2  -1  3.3297  1.4999
   6   2  -1  3.4197  1.4899
   7  -2  -1  2.5198  1.9398
   7   2   1  2.1298  1.5598
   7   2   1  5.0995  1.6798
   7   2   1  0.1200  1.4999
   7   2  -1  4.2896  1.6098
  -7   2   1  1.5398  4.8195
   7   2   1  0.8199  1.9898
   7   2  -1  3.0697  1.5898
   7  -2  -1  0.4700  1.8798
   7  -2  -1  4.2796  1.6898
   7   2   1  1.8298  1.4599
   7   2  -1  0.5499  1.4899
   7   2   1  0.1600  1.5099
   7   2  -1  1.5099  1.5099
   7  -2  -1  0.8499  1.7798
   7   2  -1  2.4498  4.1196
   7   2   1  1.9398  1.6898
   7   2  -1  3.9996  1.6498
   7   2  -1  2.4198  1.5898
   7  -2  -1  1.4099  1.5598
   7  -2  -1  2.1198  1.6998
   7   2   1  1.3999  1.5398
   7   2  -1  3.0297  1.5398
  -7  -2  -1  3.2897  5.1395
   7   2  -1  0.1500  1.8398
   7   2   1  2.6897  1.6098
   8   2   1  91.431   5.249
   8   2   1  89.481   5.389
   8   2  -1  96.801   5.279
   8   2  -1  93.601   5.309
   8   2   1  93.311   5.189
   8   2   1  92.871   5.249
   8   2  -1  99.620   5.269
   8   2  -1  91.651   4.950
   8   2   1  97.040   5.109
   8   2  -1  93.801   5.090
   8   2  -1  97.450   5.509
   8   2  -1  95.941   5.299
   8   2  -1  102.08    5.39
   8   2   1  97.630   5.339
   8  -2  -1  68.183   4.880
   9   2   1  24.318   2.510
   9   2  -1  20.598   2.470
   9   2  -1  23.358   2.850
   9   2  -1  22.608   2.290
   9   2   1  24.518   2.670
   9   2   1  21.288   2.590
   9   2   1  24.418   2.790
   9   2  -1  18.088   2.400
   0  -3  -1  22.358   2.100
   0  -3   1  26.617   2.490
   0   3  -1  26.477   2.600
   0   3   1  24.468   2.510
   0  -3   1  23.428   2.060
   0  -3  -1  24.058   2.170
  -1  -3  -1 1283.28   59.84
  -1   3   1 1386.81   60.65
   1  -3   1 1376.04   60.69
   1   3  -1 1433.07   56.83
   1  -3  -1 1309.50   56.44
   1  -3  -1 1420.73   60.65
  -1   3  -1 1360.52   60.84
   1   3   1 1358.78   60.79
   1   3  -1 1369.12   60.69
  -1  -3   1 1300.10   60.27
   2  -3  -1  472.91   20.14
  -2  -3   1  450.74   21.48
   2   3   1  467.54   22.08
   2  -3   1  454.18   19.66
   2  -3  -1  478.78   22.22
   2   3  -1  482.55   20.86
   2   3   1  464.38   20.75
   2  -3   1  485.52   22.18
  -2   3  -1  461.89   22.07
   2   3  -1  470.35   21.86
  -2  -3  -1  416.12   20.79
  -2   3   1  450.54   21.71
   3   3  -1  151.03    8.45
   3  -3   1  144.54    8.54
  -3   3   1  137.47    8.24
   3   3  -1  146.47    8.37
  -3   3  -1  138.56    8.54
   3   3   1  145.64    8.63
   3  -3  -1  141.24    8.74
  -3  -3   1  139.64    8.05
   3  -3  -1  150.07    7.78
  -3  -3  -1  134.91    7.48
   3  -3   1  148.68    7.42
   3   3   1  149.56    8.26
   4  -3  -1  161.58    9.09
   4   3  -1  154.53    9.65
  -4   3  -1  171.75   10.23
   4  -3   1  162.59    8.92
   4   3   1  161.79   10.04
   4   3  -1  175.20    9.89
   4  -3  -1  171.29   10.46
   4  -3   1  168.69   10.24
  -4  -3   1  159.39    9.50
  -4   3   1  161.95    9.80
   4   3   1  172.02   10.02
   5   3  -1  10.999   1.820
   5   3  -1  15.079   2.260
   5  -3  -1  13.399   2.880
   5  -3   1  13.139   1.860
   5   3   1  12.189   1.830
   5   3  -1  14.009   1.870
   5   3  -1  11.949   1.810
   5  -3  -1  13.639   1.850
   5   3   1  14.309   2.090
   5   3  -1  11.159   1.800
   5  -3  -1  13.219   1.930
   5  -3   1  14.439   2.240
   5   3  -1  15.808   1.950
   5  -3  -1  12.329   1.800
   5  -3   1  14.749   3.180
   5  -3  -1  16.768   2.280
   5   3   1  16.628   2.070
   5   3  -1  12.689   1.970
   5  -3  -1  11.599   1.850
   5  -3  -1  11.949   1.840
   5  -3   1  9.8390  1.8898
   5   3   1  15.129   3.470
   5   3  -1  14.009   1.880
   5   3  -1  10.909   3.390
   5   3   1  12.939   1.880
   5  -3   1  13.079   1.920
   5   3   1  11.289   1.750
   5  -3   1  12.509   1.820
   5  -3   1  11.309   1.800
   5  -3   1  10.089   1.820
   5  -3   1  10.659   2.120
   5   3   1  14.489   1.930
   5  -3  -1  12.809   2.120
   5  -3   1  10.869   1.720
   5   3  -1  15.868   1.900
   5   3  -1  13.659   3.050
   5   3   1  12.369   1.670
  -5   3  -1  13.279   3.320
   5   3   1  10.899   1.760
   5  -3  -1  12.409   1.840
  -5   3   1  17.048   3.700
   5   3   1  16.088   3.500
   5  -3  -1  11.349   3.330
   5   3  -1  13.189   1.890
   5   3   1  12.029   1.890
   5  -3  -1  16.068   1.970
   5   3   1  11.129   1.860
   5  -3   1  12.679   1.900
   5  -3   1  13.829   3.320
   6   3  -1  136.99    6.30
   6   3   1  133.25    6.43
   6   3   1  120.49    6.20
   6  -3  -1  130.80    6.24
   6  -3   1  122.98    6.14
   6   3  -1  129.97    6.41
   6  -3   1  131.05    6.20
   6  -3  -1  132.49    6.03
   6   3  -1  134.67    6.39
   6  -3  -1  126.41    6.27
   6  -3  -1  132.33    9.99
   6   3  -1  125.03    5.98
   6   3   1  138.01    6.56
   6  -3   1  130.05    6.37
   6  -3  -1  133.63    6.09
   6   3  -1  131.37    6.42
   6   3   1  130.51    6.21
   6   3   1  136.94    6.29
   6  -3   1  131.22    6.18
   6   3  -1  124.90    6.09
   6   3  -1  123.23    9.54
   6   3   1  136.31   10.79
   6   3  -1  135.56    6.10
   6  -3  -1  120.84    6.08
   6  -3  -1  125.80    6.18
   6  -3  -1  129.96    6.31
   6   3   1  136.36    6.48
   6   3  -1  132.80    6.25
   6  -3   1  122.11    6.11
   6   3  -1  127.12    6.15
   6  -3   1  130.48    6.20
   6   3   1  127.10    5.94
   6   3  -1  124.78    6.39
   6  -3   1  125.85    6.25
   6  -3  -1  131.22    6.20
   6  -3   1  120.39    9.81
   6   3   1  133.07    6.24
   6   3   1  129.17    6.12
   6  -3   1  123.57    5.98
   7   3   1  63.364   4.310
   7   3   1  70.583   4.430
   7  -3  -1  60.914   4.350
   7  -3  -1  69.703   4.430
   7  -3   1  64.124   4.060
   7   3   1  59.094   4.140
   7   3   1  59.924   4.030
   7  -3   1  62.694   4.220
   7   3  -1  64.214   4.280
   7   3  -1  70.663   4.380
   7  -3  -1  61.704   4.410
   7  -3  -1  62.684   4.060
   7   3   1  65.924   4.180
  -7   3   1  55.765   8.469
   7   3  -1  65.524   4.320
   7   3  -1  73.863   4.280
   7   3   1  59.444   4.190
   7   3  -1  59.124   3.950
   7   3  -1  68.373   4.220
  -7  -3  -1  73.323   8.709
   7   3   1  67.683   4.380
   7   3  -1  66.903   4.240
   7   3  -1  62.304   4.110
   7  -3  -1  62.664   4.280
   7   3   1  60.604   4.320
   7   3  -1  63.614   7.579
   7   3   1  67.063   4.210
   7  -3  -1  66.234   4.140
   7  -3   1  61.114   4.300
   8   3  -1  21.388   2.600
   8   3  -1  24.808   2.600
   8   3  -1  17.038   2.290
   8   3   1  21.498   2.670
   8   3   1  20.518   2.380
   8   3  -1  25.757   2.480
   8   3  -1  19.348   2.640
   8   3   1  19.768   2.550
   8   3  -1  25.228   2.660
   8   3   1  23.488   2.810
   8   3  -1  21.478   2.540
   8   3  -1  26.077   2.930
   8   3   1  20.988   2.600
   8   3   1  18.578   2.350
   9   3  -1  15.189   2.290
   9   3  -1  16.418   2.050
   9   3   1  17.718   2.370
   9   3   1  13.789   2.220
   9   3  -1  16.138   2.260
   9   3   1  16.258   2.250
   9   3  -1  21.388   2.520
   9   3   1  14.919   2.370
   9   3  -1  18.018   2.410
   9   3   1  15.009   2.180
   9   3   1  15.398   2.230
   0  -4   1 1751.91   75.16
   0  -4  -1 1903.48   80.57
   0  -4   1 1856.09   80.79
   0   4   1 1721.93   80.98
   0  -4  -1 1862.27   75.58
   0   4  -1 1819.79   81.14
  -1   4  -1  214.73   11.37
  -1   4   1  206.50   11.30
  -1  -4  -1  219.53   10.56
   1  -4  -1  217.40   10.07
   1  -4  -1  231.75   11.44
   1   4   1  227.34   11.57
   1  -4   1  221.16   11.40
   1   4  -1  212.08   11.35
   1   4  -1  215.76   10.40
  -1  -4   1  217.61   11.01
  -1  -4  -1  215.20   10.58
  -2   4   1 1569.16   70.31
   2  -4  -1 1566.70   70.36
   2  -4   1 1503.88   64.56
   2   4  -1 1614.76   66.10
   2  -4  -1 1499.17   65.11
   2   4   1 1662.58   70.67
  -2   4  -1 1566.66   70.56
   2  -4   1 1615.12   70.47
   2   4  -1 1587.55   70.44
  -2  -4   1 1541.25   69.65
  -2  -4  -1 1495.69   68.95
  -3   4   1  79.442   6.009
   3  -4  -1  82.552   5.239
   3  -4  -1  82.372   6.349
   3   4   1  86.452   6.299
   3   4  -1  87.081   6.089
   3  -4   1  85.712   6.329
   3   4   1  86.202   5.869
   3   4  -1  79.232   6.109
  -3  -4   1  84.942   5.649
  -3   4  -1  83.502   6.189
   3  -4   1  75.523   4.940
   4   4  -1  43.796   4.550
   4   4  -1  37.266   2.890
   4   4  -1  39.346   2.870
  -4   4  -1  40.006   4.540
   4   4  -1  43.746   3.030
  -4  -4   1  42.936   4.610
  -4   4   1  48.925   4.670
   4   4   1  43.096   3.060
   4  -4   1  41.446   4.450
   4  -4  -1  47.475   4.450
   4   4   1  50.205   5.020
   4   4   1  40.346   2.950
   4   4  -1  49.495   4.980
   4  -4  -1  46.035   4.890
   4   4   1  47.725   4.910
   4   4   1  39.786   2.940
   4   4  -1  43.836   2.980
   4   4  -1  44.406   3.030
   4   4   1  40.896   2.910
   4   4   1  41.646   2.940
   5   4   1  24.768   2.400
   5   4  -1  24.438   2.410
   5  -4   1  24.908   2.390
  -5   4  -1  23.118   4.430
   5  -4  -1  17.998   2.180
   5  -4   1  25.348   2.330
   5  -4  -1  23.348   2.290
   5  -4  -1  21.698   2.280
   5   4   1  25.268   2.470
   5  -4  -1  22.658   2.400
   5   4   1  21.898   2.530
   5   4   1  22.908   2.360
   5  -4  -1  21.478   2.290
   5  -4   1  23.188   2.300
   5  -4   1  23.888   2.280
   5   4  -1  20.238   2.320
   5   4  -1  27.107   2.400
   5  -4  -1  24.078   2.390
   5  -4   1  25.228   4.310
   5   4   1  23.808   3.910
   5  -4   1  24.318   2.700
   5  -4  -1  26.377   2.410
   5  -4   1  24.638   2.340
   5   4   1  21.088   2.340
   5  -4  -1  26.177   2.430
   5  -4   1  23.618   2.350
   5   4  -1  24.328   2.310
   5   4   1  22.748   2.110
   5   4  -1  21.118   2.580
   5   4  -1  22.998   4.270
   5  -4  -1  22.068   4.200
   5   4   1  25.138   2.320
   5  -4   1  29.037   2.500
   5   4  -1  22.768   4.190
   5  -4   1  24.598   2.390
   5  -4  -1  25.577   2.360
   5   4  -1  26.227   2.440
   5   4  -1  24.208   2.380
   5   4   1  26.127   2.370
   5   4  -1  22.148   2.260
   5   4  -1  27.027   2.510
   5  -4   1  21.978   2.270
   5  -4  -1  20.638   2.270
   5   4   1  24.848   2.160
   5   4   1  25.118   2.420
   5  -4   1  22.158   2.290
   5   4   1  24.218   4.540
  -5   4   1  20.388   4.250
   5   4  -1  28.347   2.510
   6  -4  -1  101.74    5.51
   6  -4  -1  101.63    5.40
   6  -4   1  110.66    9.51
   6   4   1  108.41    5.84
   6   4   1  112.36    9.54
   6  -4  -1  100.23    9.20
   6  -4  -1  107.99    5.42
   6   4   1  96.661   5.249
   6  -4   1  110.33    5.59
   6   4  -1  118.17    5.70
   6  -4   1  108.45    5.60
   6   4  -1  103.63    5.67
   6   4  -1  119.45    5.66
   6   4   1  112.74    5.65
   6  -4   1  145.57    6.05
   6   4  -1  121.54    5.57
   6   4   1  109.96    5.59
   6  -4  -1  103.63    5.63
   6   4  -1  109.49    5.75
   6   4   1  113.80    5.71
   6  -4  -1  112.50    5.51
   6   4  -1  112.19    5.52
   6  -4  -1  105.14    5.41
   6   4   1  118.01    5.81
   6  -4   1  116.88    5.86
   6   4  -1  108.92    5.64
   6   4  -1  112.61    6.03
   6  -4   1  99.630   5.399
   6  -4   1  107.49    5.56
   6   4   1  103.15    5.70
   6  -4   1  106.09    5.39
   6  -4   1  108.42    5.51
   6   4   1  104.34    5.50
   6   4   1  102.30    5.33
   6   4  -1  120.92    5.87
   6   4  -1  109.07    9.09
   6  -4  -1  107.34    5.45
   6  -4  -1  106.88    5.65
   6  -4   1  106.39    5.49
  -6  -4  -1  108.71   10.11
   7   4  -1  448.38   16.56
   7  -4  -1  434.78   16.73
   7   4  -1  437.56   17.30
   7   4  -1  442.75   16.78
   7   4  -1  442.13   16.24
   7   4   1  437.72   17.40
   7   4   1  441.10   16.78
   7  -4  -1  449.89   16.26
   7   4   1  445.50   17.00
   7  -4   1  444.53   16.40
   7  -4  -1  448.43   17.08
   7   4   1  449.39   17.27
  -7  -4  -1  398.42   24.25
   7  -4   1  434.15   16.21
   7  -4   1  436.30   16.71
   7   4  -1  422.23   16.18
   7   4  -1  436.18   17.20
   7  -4   1  434.45   16.78
   7  -4   1  424.86   16.78
  -7   4   1  431.44   25.98
   7  -4   1  426.36   16.46
   7   4   1  439.38   17.22
   7   4  -1  446.89   17.24
   7   4   1  429.58   16.45
   7  -4  -1  460.11   16.33
   7  -4  -1  440.72   16.42
   7   4  -1  484.64   16.98
   7   4   1  461.31   16.17
   7   4   1  436.04   16.69
   7  -4  -1  423.78   16.05
   7   4  -1  445.75   17.10
   7   4   1  447.34   16.08
   8   4  -1  56.654   4.020
   8   4  -1  55.075   3.860
   8   4   1  56.354   3.920
   8   4  -1  57.164   3.970
   8   4   1  62.004   4.090
   8  -4  -1  55.135   3.960
   8   4  -1  56.634   3.970
   8   4   1  59.594   3.930
   8   4   1  56.664   3.810
   8   4  -1  61.494   3.980
   8   4  -1  58.804   4.030
   8   4  -1  59.524   3.890
   8  -4  -1  55.645   4.000
   8   4   1  53.595   3.750
   8   4   1  61.804   4.070
   8   4  -1  59.074   4.200
   8  -4  -1  54.555   3.910
   8   4   1  44.916   3.980
   9   4   1  6.1294  1.5199
   9   4  -1  4.0096  2.0098
   9   4  -1  5.4895  1.8398
   9   4  -1  3.2197  1.7098
   9   4   1  6.9693  1.7998
   9   4   1  4.7795  1.8198
   9   4   1  5.4295  1.9098
   9   4   1  7.4093  1.6498
   9   4   1  5.0195  1.8398
   9   4  -1  4.1496  1.7798
   9   4  -1  3.0297  1.7298
   9   4  -1  3.0897  1.8698
   0   5   1  660.27   31.02
   0  -5   1  638.17   28.00
   0  -5  -1  692.07   28.56
   0   5  -1  645.37   31.04
   0  -5  -1  641.63   30.41
   0  -5   1  679.77   30.73
   1   5   1  985.87   45.18
  -1  -5  -1  989.69   42.03
   1  -5  -1 1013.22   44.95
  -1  -5   1  969.57   44.50
  -1   5   1  943.06   45.01
  -1  -5  -1  962.14   44.06
   1   5  -1  975.88   45.10
  -1   5  -1  953.96   45.12
  -1  -5   1  950.82   41.95
   1  -5  -1  963.98   41.37
   1  -5   1 1077.00   45.17
   2  -5   1  215.00   11.80
   2  -5  -1  206.84   11.67
  -2   5   1  216.13   11.66
  -2   5  -1  228.49   12.10
   2   5  -1  219.30   11.76
   2   5  -1  214.02   10.99
   2  -5  -1  197.62    9.90
   2   5   1  218.42   11.94
  -2  -5   1  203.29   11.01
  -2  -5  -1  202.96   10.42
   3  -5   1 1616.14   72.98
  -3  -5   1 1561.76   71.57
  -3   5  -1 1608.55   72.98
   3  -5  -1 1587.99   66.95
   3   5  -1 1584.70   72.72
   3   5  -1 1706.62   68.61
  -3   5   1 1484.55   72.47
   3   5   1 1676.17   73.08
   3  -5  -1 1563.13   72.83
   4  -5  -1  404.93   14.58
   4  -5   1  380.39   14.89
   4  -5  -1  393.81   14.65
   4   5   1  389.20   14.22
   4  -5   1  396.02   14.30
   4   5  -1  397.25   15.00
   4   5  -1  389.56   15.29
   4   5   1  368.19   14.65
   4  -5  -1  396.80   14.28
   4   5   1  392.36   14.27
   4  -5  -1  433.27   21.70
   4  -5   1  435.16   21.51
   4   5  -1  394.28   14.33
   4   5  -1  388.42   14.72
   4  -5  -1  399.22   14.91
   4   5   1  399.23   14.77
   4  -5  -1  379.07   14.23
   4  -5   1  394.08   14.90
   4  -5  -1  398.38   14.39
   4   5  -1  384.11   14.46
   4   5   1  407.74   15.11
   4  -5   1  402.92   14.56
   4  -5   1  397.25   14.69
   4   5   1  431.44   21.50
   4   5   1  400.71   14.95
   4   5  -1  430.52   20.38
   4   5   1  397.27   14.54
   4   5   1  409.66   15.40
   4   5  -1  398.64   15.14
   4  -5  -1  400.02   14.97
   4  -5  -1  394.72   14.96
   4   5  -1  406.00   14.35
   4   5  -1  386.95   15.09
   4  -5   1  410.56   14.60
  -4   5   1  429.51   21.12
  -4   5  -1  408.09   21.25
   4   5  -1  423.07   21.04
   4   5   1  374.16   14.67
   4   5  -1  386.94   14.66
   4  -5   1  398.15   14.91
   4  -5   1  395.93   14.74
   4   5   1  388.59   15.09
   4  -5  -1  401.78   14.48
   5  -5  -1  564.77   29.66
   5  -5  -1  544.92   20.57
   5  -5  -1  569.88   20.09
   5  -5  -1  588.62   21.00
  -5  -5  -1  633.74   29.59
   5  -5   1  573.09   20.39
   5   5   1  566.50   20.10
   5  -5  -1  566.83   21.02
   5   5   1  589.93   20.83
   5   5  -1  586.33   21.61
   5   5  -1  542.62   28.93
   5  -5   1  574.26   20.96
   5   5  -1  539.10   20.80
   5  -5  -1  560.03   20.04
   5  -5  -1  595.20   20.65
   5  -5   1  578.53   19.98
   5   5   1  551.78   21.22
   5  -5   1  565.45   21.00
   5   5   1  568.98   21.29
   5  -5   1  561.04   20.10
   5  -5  -1  588.83   20.49
   5   5  -1  567.45   20.10
   5   5   1  576.93   21.61
   5   5  -1  583.05   20.76
   5   5  -1  556.13   20.40
   5   5   1  563.50   20.68
   5  -5   1  567.05   29.49
   5  -5   1  591.76   20.54
   5   5  -1  584.84   21.11
   5  -5  -1  581.97   20.38
   5  -5  -1  587.01   21.01
   5  -5   1  594.60   20.70
  -5   5   1  577.87   29.24
   5   5  -1  573.72   20.75
   5  -5   1  544.69   19.95
   5   5   1  579.85   21.08
   5   5  -1  571.62   21.26
   5  -5   1  557.57   20.60
  -5   5  -1  569.78   29.49
   5  -5  -1  583.66   20.16
   5  -5   1  569.35   20.91
   5  -5   1  527.80   20.52
   5   5   1  558.75   29.33
   5   5  -1  601.49   20.24
   5   5   1  570.31   20.08
   5   5  -1  580.71   28.07
   5   5   1  590.41   20.51
   5   5  -1  549.38   21.25
   5   5   1  588.78   20.75
   6   5   1  48.665   3.590
   6  -5   1  52.015   3.640
   6   5   1  50.235   3.770
   6  -5   1  48.825   3.950
   6  -5  -1  54.015   3.790
   6  -5  -1  51.615   3.740
   6  -5   1  49.625   3.760
   6  -5  -1  58.624   4.100
   6   5   1  55.755   3.770
   6  -5  -1  48.845   6.589
   6   5   1  53.955   4.110
   6   5   1  51.155   3.980
   6   5   1  65.034   4.140
   6   5  -1  52.965   3.740
   6  -5   1  45.486   6.609
   6   5  -1  55.895   3.690
   6   5  -1  46.455   3.700
   6  -5   1  51.495   3.780
   6   5   1  60.024   3.900
   6  -5  -1  52.805   3.690
   6  -5   1  49.225   3.930
   6   5   1  54.725   3.730
   6  -5   1  53.625   4.010
   6  -5  -1  52.785   3.710
  -6  -5  -1  56.464   6.759
   6   5  -1  51.315   3.890
   6   5   1  57.694   3.960
   6  -5   1  53.985   3.940
   6  -5  -1  56.204   3.800
   6  -5  -1  53.255   3.680
   6   5  -1  54.115   3.790
   6  -5   1  51.005   3.630
   6   5  -1  51.555   3.810
   6   5  -1  54.265   3.730
   6   5  -1  55.405   3.680
   6  -5  -1  54.495   3.660
   6   5  -1  53.205   3.860
   6   5   1  57.374   3.880
   6  -5   1  51.575   3.640
   6  -5  -1  55.975   3.740
   6   5  -1  55.975   6.769
   7   5  -1  304.23   11.78
   7  -5  -1  302.86   11.80
   7   5  -1  290.34   11.88
   7  -5  -1  308.79   12.32
   7   5  -1  314.89   12.71
   7  -5   1  287.17   12.07
   7  -5   1  287.14   11.67
   7  -5   1  298.56   11.80
   7  -5   1  275.01   11.69
   7  -5   1  311.89   12.27
   7  -5   1  298.20   12.24
  -7  -5  -1  283.38   18.55
   7   5   1  314.96   11.62
   7  -5  -1  294.78   12.12
   7   5   1  320.54   12.25
   7   5  -1  293.05   12.28
   7   5   1  294.74   12.25
   7   5   1  289.75   11.58
   7  -5  -1  301.46   11.77
  -7  -5   1  285.11   19.42
   7   5  -1  296.23   12.09
   7   5  -1  303.34   12.09
   7   5   1  310.39   12.13
   7   5   1  303.97   12.48
   7   5  -1  309.07   11.82
   7  -5   1  256.22   18.57
   7  -5  -1  290.44   11.57
   7   5   1  306.18   12.64
   7  -5  -1  285.87   12.00
   7   5  -1  305.76   12.47
   7  -5  -1  304.13   11.87
   7   5   1  316.89   12.58
   7   5  -1  293.09   12.42
   7   5   1  304.79   11.97
   8  -5  -1  104.89    5.87
   8   5   1  115.83    6.00
   8   5   1  119.64    6.29
   8   5  -1  112.37    5.79
   8   5   1  118.16    5.87
   8   5  -1  110.15    5.84
   8   5  -1  107.38    5.63
   8   5   1  108.00    5.73
   8   5   1  115.60    5.74
   8   5   1  118.65    6.04
   8   5  -1  114.75    5.70
   8  -5  -1  112.03    5.75
   8   5   1  115.09    5.99
   8  -5  -1  114.29    5.79
   8  -5  -1  117.24    5.90
   8   5  -1  117.01    5.99
   8   5  -1  113.18    5.75
   8   5  -1  116.60    6.09
   8   5  -1  119.17    5.75
   9   5  -1  4.5796  1.8198
   9   5   1  6.3094  1.8798
   9   5   1  5.4895  1.7598
   9   5   1  4.6795  1.7398
   9   5   1  3.9296  1.7198
   9   5  -1  4.3896  1.8398
   9   5   1  6.4094  1.7498
   9   5  -1  5.1095  1.3999
   9   5   1  4.1996  1.8098
   9   5  -1  5.2495  1.5099
   9   5  -1  4.6295  1.7798
   9   5  -1  3.0897  1.7198
   0   6   1  76.872   5.849
   0  -6  -1  78.262   5.070
   0  -6  -1  76.592   5.349
   0   6  -1  78.342   5.689
   0  -6   1  72.073   5.479
   0  -6   1  68.903   4.710
  -1  -6   1  822.93   40.19
  -1  -6   1  846.77   37.61
   1  -6  -1  830.30   37.11
   1  -6  -1  912.85   40.82
   1   6   1  903.72   41.15
  -1   6  -1  882.16   41.17
  -1   6   1  842.21   40.86
  -1  -6  -1  901.46   39.96
   1   6  -1  927.17   41.22
   1  -6   1  899.04   40.92
  -1  -6  -1  851.14   37.87
  -2   6  -1 2078.66   91.12
   2  -6  -1 2063.51   90.71
   2   6  -1 2005.42   90.89
   2   6   1 1980.77   90.94
  -2  -6  -1 1853.03   88.86
  -2  -6   1 1973.23   89.68
  -2  -6  -1 1978.88   85.03
  -2   6   1 2045.41   90.88
   2  -6   1 2133.23   90.97
   3   6  -1  31.417   2.770
   3  -6  -1  31.417   2.750
   3  -6   1  32.277   2.640
   3   6  -1  38.846   2.830
   3  -6  -1  36.406   2.770
   3   6  -1  39.406   4.340
   3   6   1  40.936   2.970
  -3   6   1  37.686   4.440
   3  -6  -1  36.626   2.520
   3   6  -1  36.866   2.760
   3  -6  -1  34.977   2.680
   3   6  -1  42.096   4.580
   3  -6   1  34.987   2.730
   3   6   1  40.746   4.630
   3  -6  -1  38.066   2.840
   3  -6   1  32.207   2.750
   3  -6   1  35.567   2.680
   3  -6   1  35.726   2.810
   3  -6  -1  39.586   4.650
  -3   6  -1  34.197   4.470
   3   6   1  34.247   2.760
   3  -6   1  37.556   2.460
  -3  -6  -1  47.155   4.560
   3  -6   1  41.296   4.430
   3  -6  -1  37.426   2.720
   3  -6   1  34.577   2.600
   3  -6  -1  34.307   2.650
   4   6  -1  30.377   2.530
   4   6   1  28.207   2.510
   4   6  -1  26.937   2.510
   4  -6  -1  27.737   2.470
   4  -6   1  31.607   2.540
   4   6  -1  29.877   2.480
   4  -6   1  30.737   2.570
   4   6  -1  23.268   2.440
   4  -6  -1  28.547   2.450
   4  -6  -1  30.197   2.580
   4   6  -1  26.847   2.560
   4   6   1  28.987   2.590
   4  -6  -1  29.047   2.530
   4  -6  -1  27.327   4.200
  -4   6  -1  27.987   4.390
  -4  -6   1  26.387   2.560
  -4  -6  -1  31.827   4.720
   4  -6   1  25.507   2.370
   4  -6   1  27.537   2.500
   4   6   1  30.977   2.760
   4  -6  -1  34.037   2.730
   4  -6  -1  28.877   2.530
   4  -6  -1  26.787   2.490
   4   6  -1  30.597   2.640
   4   6  -1  27.427   2.570
  -4   6   1  30.277   4.310
   4   6   1  32.437   2.810
   4  -6  -1  24.928   2.200
   4   6  -1  23.918   2.450
   4  -6   1  24.448   2.430
   4  -6   1  30.927   2.530
   4   6  -1  24.668   2.350
   4   6   1  27.017   2.440
   4  -6  -1  29.987   2.570
   4   6   1  31.577   2.560
   4  -6   1  31.797   2.560
   4  -6   1  24.668   2.390
   4  -6  -1  27.897   2.500
   4   6   1  26.837   2.510
   4  -6   1  30.267   2.570
   4   6   1  26.217   2.490
   4   6   1  26.467   2.770
   4  -6   1  28.197   2.540
   4   6  -1  30.947   4.470
   4  -6   1  25.148   2.450
   4   6  -1  34.567   2.690
   4  -6   1  31.447   4.660
   4   6   1  32.587   2.570
   4   6   1  27.087   2.500
   4   6  -1  24.528   4.170
   4   6   1  27.527   4.450
   5   6  -1  257.75    9.98
   5   6   1  243.08   10.13
   5   6   1  232.42   10.18
   5   6   1  240.32    9.87
   5  -6   1  237.04    9.94
   5  -6  -1  228.27    9.55
   5   6  -1  247.00   10.19
   5  -6   1  238.93    9.83
   5   6   1  246.28    9.60
   5  -6   1  237.27    9.70
   5   6   1  233.75    9.76
   5   6  -1  238.54    9.56
   5   6   1  249.80    9.96
   5  -6   1  237.27    9.58
   5   6  -1  247.10    9.91
   5  -6   1  259.35    9.81
   5  -6  -1  237.85    9.96
   5  -6  -1  241.81    9.69
   5   6   1  248.28   10.08
   5   6  -1  234.66   14.99
   5   6   1  245.86    9.75
  -5  -6  -1  236.58   15.01
   5  -6  -1  243.61   15.36
   5   6  -1  249.17   10.03
   5  -6   1  226.69    9.88
   5  -6  -1  240.28    9.66
   5  -6   1  229.07    9.72
   5  -6  -1  229.81    9.52
   5  -6   1  240.64    9.55
   5  -6  -1  250.53   10.05
   5  -6  -1  226.59    9.48
  -5   6  -1  227.76   14.99
   5  -6  -1  221.09    9.57
   5  -6  -1  242.45    9.97
   5   6  -1  244.06   10.24
  -5  -6   1  222.21    9.81
   5  -6   1  243.25    9.59
   5  -6  -1  240.05    9.50
   5   6  -1  228.15    9.98
   5   6  -1  243.89    9.51
   5  -6   1  229.11    9.92
   5  -6   1  226.39   15.09
   5  -6   1  220.62    9.66
   5   6   1  240.32   10.13
   5   6   1  242.59    9.52
   5   6  -1  224.54    9.61
   5   6   1  220.53   14.94
   6   6   1  63.134   4.120
   6   6   1  68.893   4.140
   6  -6  -1  66.064   4.100
   6   6  -1  62.034   4.080
   6  -6  -1  55.815   7.319
   6   6   1  71.583   4.280
   6   6   1  64.624   4.310
   6  -6  -1  65.704   4.350
   6  -6   1  55.755   4.220
  -6  -6  -1  65.184   7.179
   6  -6  -1  64.584   4.130
   6   6  -1  61.834   4.240
   6  -6  -1  64.744   4.140
   6   6  -1  64.764   4.210
   6  -6  -1  59.544   4.090
  -6  -6   1  67.753   8.459
   6  -6  -1  63.224   4.170
   6   6  -1  65.494   4.100
   6  -6  -1  69.123   4.300
   6  -6   1  61.664   4.050
   6  -6   1  66.214   4.430
   6  -6   1  63.184   4.100
   6   6  -1  59.454   4.210
   6   6   1  58.744   4.020
   6   6  -1  59.584   4.070
   6   6  -1  66.234   4.250
   6  -6   1  58.804   4.110
   6   6   1  65.974   4.350
   6   6   1  69.973   4.430
   6   6   1  68.223   4.430
   6  -6   1  61.444   4.090
   6  -6   1  62.074   7.529
   6   6   1  64.884   4.340
   6   6  -1  63.824   4.660
   6  -6   1  61.474   4.080
   6   6  -1  65.464   4.130
   6  -6   1  63.324   4.220
   6  -6  -1  65.054   4.330
   6  -6   1  62.044   4.180
   6   6   1  62.034   4.370
   6  -6  -1  69.913   4.280
   7   6  -1 -0.5099  1.9698
   7  -6   1  1.1599  1.5498
   7   6  -1 -0.5299  1.4999
   7   6  -1  2.1498  1.5598
   7   6  -1  1.8098  1.5398
   7  -6  -1 -0.2800  1.5299
   7   6   1  1.9098  1.5398
   7  -6   1  -2.090   1.830
   7   6  -1  -1.770   1.800
   7  -6  -1 -0.7199  1.5598
   7   6   1  0.7099  1.8098
   7   6  -1  0.6799  1.4899
   7   6   1  2.4698  1.5798
   7   6  -1  1.8598  1.5299
   7   6   1  -2.050   1.460
   7   6   1  0.0800  1.5898
   7   6   1  3.1897  1.5998
   7  -6  -1  0.9899  1.4899
   7  -6   1  2.1498  1.7298
   7  -6  -1  0.9999  1.5698
   7   6  -1  0.0900  1.5598
   7  -6   1  -1.810   1.470
   7   6  -1  1.5598  1.5398
   7  -6   1  0.4900  1.6198
   7  -6   1  1.3699  1.5798
   7  -6  -1  0.2100  1.8298
   7   6   1  1.9598  1.5398
   7  -6  -1  0.7899  1.4799
   7  -6  -1  3.6396  2.0898
   7   6   1  1.1199  1.5598
   7  -6   1  0.5799  1.4799
   7  -6  -1 -0.9499  1.5398
   8   6  -1  15.348   2.430
   8  -6   1  1.7898  1.9098
   8   6   1  13.939   2.030
   8   6   1  16.408   2.320
   8   6   1  13.509   2.090
   8  -6  -1  11.239   2.240
   8   6  -1  8.4992  1.8298
   8   6   1  10.529   2.010
   8  -6  -1  14.509   2.400
   8   6  -1  12.679   2.200
   8   6  -1  12.309   2.010
   8  -6   1  12.989   2.320
   8  -6  -1  12.649   2.280
   8   6   1  13.139   2.170
   8  -6   1  10.849   2.300
  -8  -6  -1  12.579   2.510
  -8  -6   1  9.1091  2.3798
   8  -6   1  10.249   1.980
   8   6  -1  13.639   2.110
   8  -6  -1  -1.080   2.210
   8  -6  -1  14.409   2.170
   8   6   1  9.2391  1.9098
   8   6   1  16.158   2.490
   8   6  -1  11.219   2.150
   9   6  -1  17.818   2.120
   9   6  -1  14.169   1.790
   9   6   1  13.199   2.040
   9   6   1  16.108   1.940
   9   6   1  14.459   1.800
   9   6  -1  11.479   1.920
   9   6  -1  16.448   2.190
   9   6   1  13.709   1.860
   9   6   1  14.509   1.990
   9   6  -1  12.699   1.750
   9   6  -1  15.568   1.910
   9   6   1  14.369   2.100
   0  -7   1 1125.98   53.57
   0   7   1 1160.78   54.18
   0  -7  -1 1201.84   53.45
   0  -7  -1 1141.77   49.69
   0   7  -1 1193.71   54.25
  -1   7   1  896.40   42.95
   1   7   1  917.18   43.17
  -1  -7   1  916.29   42.32
   1  -7  -1  933.43   42.75
  -1  -7  -1  899.15   39.78
  -1   7  -1  940.21   43.37
   1   7  -1  913.62   43.13
  -1  -7  -1  855.52   41.67
  -1  -7   1  899.94   39.40
   1  -7   1  919.56   42.87
   2  -7   1  301.10   15.79
   2  -7  -1  271.04   10.46
  -2   7  -1  295.94   16.11
  -2   7   1  326.47   16.17
  -2  -7  -1  307.01   14.78
   2  -7  -1  256.44   10.53
   2  -7   1  267.24   10.73
   2   7   1  293.12   15.92
   2  -7   1  269.83   10.30
   2  -7  -1  261.72   10.45
   2  -7   1  274.09   10.64
  -2  -7   1  282.88   14.69
   2   7  -1  255.93   10.96
   2  -7  -1  289.71   15.62
   2   7   1  263.57   10.61
   2   7  -1  312.20   16.05
   2  -7  -1  265.53   10.26
  -2  -7  -1  262.89   10.28
   2  -7   1  274.84   10.49
  -2  -7   1  262.10   10.20
   2  -7  -1  266.30   10.75
  -2  -7   1  262.54   10.26
   3  -7  -1  52.365   3.160
   3  -7   1  59.684   3.390
   3  -7  -1  54.425   3.520
   3   7  -1  54.715   3.200
   3   7   1  53.215   3.480
  -3   7   1  59.654   5.969
  -3  -7   1  62.514   6.099
   3   7  -1  55.085   3.790
   3  -7   1  53.225   3.210
   3  -7   1  48.155   3.360
   3  -7  -1  63.324   3.580
   3  -7   1  54.935   3.480
   3  -7   1  54.765   3.520
   3   7  -1  50.655   3.390
  -3  -7   1  57.694   3.550
   3   7  -1  65.014   6.159
   3   7  -1  53.685   3.410
   3  -7   1  52.405   3.280
   3  -7   1  53.155   5.399
   3   7   1  57.974   3.490
  -3  -7  -1  56.294   5.759
   3  -7  -1  53.545   3.180
   3   7  -1  44.246   3.410
   3  -7   1  60.774   3.550
   3  -7  -1  52.335   3.400
   3   7   1  46.695   3.350
  -3  -7  -1  51.695   3.380
   3  -7   1  53.225   3.450
   3   7   1  49.685   3.470
   3   7  -1  45.696   3.450
   3   7  -1  54.465   3.340
   3   7   1  58.904   3.590
   3   7   1  62.524   6.079
   3   7  -1  50.335   3.330
  -3  -7  -1  46.515   3.250
   3  -7   1  54.005   3.420
   3   7   1  51.945   3.520
   3   7  -1  59.104   3.440
   3   7   1  50.835   3.270
   3  -7  -1  48.555   3.380
   3  -7  -1  54.665   3.520
   3  -7  -1  53.555   3.420
   3  -7  -1  52.655   3.120
   3   7   1  49.505   3.400
   3  -7   1  55.125   3.480
   3  -7  -1  59.194   3.270
   3  -7   1  53.775   3.370
   3   7   1  53.545   3.700
  -3   7  -1  52.545   5.709
   3  -7  -1  55.335   3.220
   3  -7  -1  61.224   5.689
   4  -7   1  862.23   29.89
   4   7   1  847.20   29.67
  -4  -7   1  792.73   30.09
   4  -7   1  832.88   28.80
   4  -7   1  850.29   29.43
  -4  -7  -1  810.80   28.84
   4  -7  -1  857.58   28.91
   4  -7  -1  791.19   29.66
   4  -7  -1  878.77   29.47
   4   7  -1  814.11   30.52
   4  -7   1  833.44   28.81
   4   7   1  823.24   29.30
   4   7  -1  840.40   30.23
   4   7  -1  835.07   29.84
   4   7  -1  881.10   29.09
   4   7   1  849.70   30.54
   4  -7   1  862.47   29.88
  -4  -7   1  885.69   40.30
   4  -7   1  884.88   29.82
   4   7   1  849.59   30.27
   4  -7   1  831.91   30.25
   4   7   1  872.60   41.96
   4   7  -1  843.74   29.30
   4  -7  -1  870.12   30.40
   4  -7  -1  845.95   41.86
   4   7  -1  911.93   42.11
  -4  -7  -1  867.10   39.69
   4  -7  -1  849.86   28.93
   4   7   1  834.35   29.87
   4   7  -1  825.80   29.60
   4   7  -1  847.34   28.95
   4  -7   1  843.18   30.13
   4   7   1  848.16   31.05
   4   7  -1  866.03   31.16
  -4   7  -1  833.03   41.80
  -4   7   1  841.50   41.68
   4   7  -1  773.16   29.63
   4  -7  -1  852.44   29.75
   4  -7  -1  840.83   30.13
   4   7  -1  822.73   30.52
   4  -7   1  890.01   29.53
   4  -7  -1  873.94   29.73
   4  -7  -1  835.26   28.97
   4   7   1  835.42   29.77
   4  -7   1  896.97   29.10
   4  -7  -1  876.41   29.45
   4  -7   1  859.67   30.32
   4   7   1  849.34   30.53
   4  -7  -1  868.87   30.30
   4  -7   1  848.47   41.82
  -5   7  -1  193.94   14.36
   5  -7  -1  212.93    9.25
   5  -7  -1  213.78    9.25
   5  -7  -1  212.83    8.86
   5   7   1  211.06    8.80
   5  -7  -1  196.08    8.70
   5   7   1  227.18   14.89
   5   7  -1  207.98    9.04
   5   7  -1  200.17   14.21
   5  -7   1  201.80    8.80
  -5  -7  -1  212.97    8.94
   5   7  -1  212.46    8.98
   5   7   1  228.87    9.45
   5  -7  -1  214.20    8.96
   5  -7  -1  194.93   14.18
   5   7  -1  205.43    9.07
  -5  -7  -1  211.80   14.02
   5   7   1  213.93    9.12
   5  -7   1  212.17    8.84
   5  -7   1  217.31    9.03
   5   7  -1  213.34    9.50
   5   7   1  206.13    9.26
   5  -7  -1  213.81    8.98
   5  -7  -1  214.63    8.94
   5  -7   1  217.82    9.09
   5   7   1  215.71    9.14
   5  -7   1  219.48    9.15
   5   7  -1  204.40    9.24
   5   7   1  215.19    9.13
   5   7  -1  209.69    8.86
   5   7   1  223.32    9.37
   5  -7   1  205.63    9.11
   5  -7   1  220.07    9.35
   5   7   1  215.48    9.51
   5   7  -1  223.50    8.98
  -5  -7   1  195.01    9.02
   5  -7   1  226.24    9.08
   5  -7  -1  213.23    8.99
   5   7  -1  217.61    9.25
   5  -7   1  211.12    9.24
   5   7  -1  201.12    8.94
   5  -7  -1  220.62    8.90
   5   7  -1  208.22    9.29
   5   7   1  219.51    9.04
   5  -7   1  208.32    9.18
   5  -7   1  221.13   14.63
   5  -7   1  215.19    8.91
   5  -7  -1  224.50    9.40
   6  -7   1  3.1397  1.6698
   6   7  -1  0.5599  1.4699
   6  -7   1  1.6698  1.5998
  -6  -7  -1  2.8697  1.9898
   6  -7   1  5.5895  1.7998
   6  -7   1  3.2197  2.0598
   6  -7  -1  1.0299  1.8998
   6   7  -1  4.0296  1.6398
   6  -7   1  0.7799  1.6298
   6   7   1  3.6396  1.6998
   6   7  -1  2.1098  1.6498
   6  -7   1  0.2500  4.3696
   6  -7  -1  3.0397  1.9398
   6   7   1 -0.0700  1.6198
   6   7   1  1.7598  1.6198
   6  -7  -1  1.6298  1.6398
   6  -7   1  2.2198  1.6598
   6   7  -1  1.7598  1.9098
   6   7  -1  4.3696  1.7598
   6   7  -1  3.4897  1.6698
   6   7   1  1.7898  1.5598
   6  -7  -1 -0.0100  4.2996
  -6  -7   1  -2.630   4.500
   6   7   1  2.7497  1.7298
   6  -7   1  1.0399  1.4599
   6  -7   1  2.0498  1.5398
   6  -7  -1  4.4196  1.6998
   6  -7  -1  1.2999  1.8998
   6   7  -1  2.1998  1.5698
   6   7   1  1.6898  1.5998
   6   7  -1  3.0097  1.9198
   6   7  -1  2.6897  1.6798
   6   7   1  2.2198  1.5498
   6  -7  -1  0.5499  1.4899
   6  -7  -1  1.5398  1.5398
   6  -7  -1  4.3196  1.6398
  -6  -7  -1  0.5099  4.6995
   6   7   1  1.1699  1.6198
   6  -7   1  2.9397  1.8898
   6  -7  -1  3.5497  1.6198
  -7  -7  -1  110.09    5.66
   7   7   1  124.15    6.03
   7  -7   1  111.32    5.84
   7   7   1  102.76    5.67
   7  -7   1  114.34    6.07
  -7  -7   1  114.92    6.08
   7  -7  -1  115.81    5.71
   7  -7  -1  110.81    5.85
   7  -7   1  114.77    5.92
   7  -7  -1  107.64    5.78
   7  -7   1  121.02    5.72
   7   7  -1  117.25    6.06
   7   7  -1  109.85    5.89
   7   7   1  114.38    6.15
   7   7  -1  118.34    5.91
   7   7  -1  106.52    5.95
   7   7  -1  103.46    5.63
   7   7  -1  121.91    6.00
   7   7   1  114.35    5.97
   7  -7   1  98.720   5.719
   7  -7  -1  112.99    5.89
   7  -7  -1  112.47    5.75
   7   7   1  109.22    5.80
  -7  -7  -1  110.83    5.88
   7  -7   1  115.05    5.80
   7  -7  -1  104.52    5.72
   7   7   1  111.20    5.98
   7   7   1  113.52    6.23
   7  -7  -1  109.59    5.74
   7  -7   1  112.97    5.81
   7   7  -1  118.37    6.31
   8   7  -1  17.868   2.710
   8   7   1  20.258   2.370
  -8  -7   1  21.138   2.670
   8   7   1  26.137   2.820
   8   7   1  19.148   2.230
   8   7  -1  23.568   2.440
   8  -7   1  22.078   2.510
   8   7  -1  24.998   2.660
   8  -7  -1  21.148   2.640
   8   7   1  24.288   2.470
   8  -7   1  27.607   2.700
  -8  -7   1  26.937   3.060
   8  -7  -1  24.418   2.610
  -8  -7  -1  27.407   3.060
   8   7  -1  22.208   2.400
   8   7   1  21.328   2.740
   8   7  -1  26.167   2.750
   8   7  -1  22.158   2.540
   8  -7  -1  22.758   2.620
   8  -7  -1  21.848   2.500
   8  -7  -1  23.238   2.380
   8   7  -1  22.568   2.680
   8  -7   1  22.188   2.630
   8   7   1  24.148   2.480
   8  -7   1  24.958   2.730
   8   7   1  22.598   2.470
   9   7   1  32.967   2.620
   9   7   1  33.377   2.670
   9   7  -1  31.487   2.640
   9   7   1  35.647   2.750
   9   7   1  34.677   2.630
   9   7  -1  36.266   2.780
   9   7  -1  31.537   2.580
   9   7   1  34.267   2.690
   9   7  -1  31.477   2.620
   9   7  -1  32.967   2.600
   0   8  -1  251.09   13.85
   0  -8   1  213.28    8.57
   0   8   1  210.59    8.75
   0  -8  -1  212.32    8.55
   0  -8  -1  218.95    8.96
   0   8  -1  214.62    8.87
   0   8  -1  230.26    8.91
   0  -8   1  248.40   13.29
   0  -8   1  217.83    8.98
   0  -8  -1  213.13    8.49
   0   8   1  244.99   13.76
   0  -8  -1  236.29   12.88
   0  -8   1  215.28    8.57
   0   8   1  201.86    8.72
  -1  -8  -1  115.36    5.30
   1   8   1  110.61    5.54
   1  -8  -1  113.36    5.28
  -1  -8  -1  123.00    8.04
  -1   8  -1  117.78    8.79
   1  -8  -1  114.84    5.48
   1   8  -1  114.80    5.62
   1  -8   1  107.72    5.18
  -1  -8  -1  121.97    7.83
   1   8   1  126.09    8.68
  -1   8  -1  107.09    5.32
   1  -8   1  116.75    5.16
  -1  -8   1  118.56    5.33
   1   8   1  116.80    5.24
   1  -8   1  124.20    5.38
  -1  -8  -1  114.20    5.15
   1  -8   1  115.12    8.37
   1  -8   1  110.14    5.41
   1   8   1  110.19    5.30
   1  -8  -1  132.90    8.71
   1   8  -1  110.26    5.33
   1  -8  -1  122.75    5.41
   1  -8   1  111.44    5.36
   1  -8   1  118.89    5.40
   1   8  -1  107.28    5.35
   1  -8  -1  131.28    5.54
  -1  -8  -1  109.78    5.44
  -1   8   1  132.88    9.09
   1  -8   1  114.99    5.39
  -1   8   1  117.36    5.45
  -1  -8   1  124.05    8.23
  -1  -8   1  119.55    5.54
  -1  -8   1  110.16    5.09
   1   8  -1  126.77    8.97
   1  -8  -1  118.50    5.34
   1  -8   1  109.89    5.21
   1   8   1  110.02    5.27
   2  -8   1  159.86    7.23
  -2   8   1  174.13   11.40
   2   8  -1  172.47    7.41
   2   8   1  165.27    7.07
   2  -8  -1  166.36    7.31
   2   8   1  162.45    7.19
   2  -8  -1  160.90    7.20
  -2  -8  -1  162.05    6.99
   2  -8  -1  172.77    6.96
   2   8  -1  154.08    7.37
   2  -8   1  156.41    6.94
   2  -8   1  162.92    7.05
   2  -8  -1  171.70    7.18
  -2  -8   1  160.77    7.24
   2   8  -1  166.74    7.15
   2  -8   1  165.23    7.00
   2  -8   1  166.20    7.06
   2  -8   1  174.57    7.38
   2  -8  -1  170.53    7.33
   2  -8  -1  188.13   11.52
   2   8   1  168.33    7.11
   2  -8  -1  160.00    7.03
   2  -8   1  173.01    7.07
   2  -8   1  169.34    7.34
  -2  -8   1  168.06    7.03
  -2  -8   1  167.07   10.11
  -2   8  -1  197.10   11.96
   2   8  -1  162.22    7.12
   2  -8  -1  168.94    6.87
  -2  -8  -1  164.86    6.99
   2   8   1  177.28    7.48
   2  -8  -1  170.91    7.24
   2  -8  -1  178.53    7.31
   2  -8  -1  178.64    7.09
   2   8  -1  179.38   11.46
  -2  -8   1  169.73    6.94
   2   8  -1  167.88    7.14
   2  -8   1  166.50    7.23
   2   8   1  148.43    7.05
   2  -8   1  184.85   11.48
   2   8   1  155.89    7.38
  -2  -8  -1  175.90   10.49
  -2  -8  -1  154.48    7.16
   2   8   1  180.47   11.51
  -2   8   1  157.47    7.12
   2  -8   1  167.73    7.05
   2  -8   1  158.33    7.23
   3  -8  -1  30.507   2.690
   3   8   1  32.567   2.830
   3  -8  -1  33.897   2.740
  -3  -8  -1  34.157   4.960
   3  -8  -1  33.017   2.730
   3  -8  -1  32.747   2.750
   3   8   1  28.847   4.760
   3   8  -1  28.087   2.630
   3   8  -1  35.377   2.960
  -3  -8  -1  31.567   2.670
   3  -8  -1  32.717   2.540
  -3  -8   1  31.867   4.650
   3  -8   1  34.757   2.810
   3   8  -1  34.637   2.950
   3  -8  -1  34.837   4.840
   3  -8   1  33.337   2.730
   3   8  -1  35.347   2.900
   3  -8   1  32.517   4.990
   3   8   1  31.067   2.720
   3   8  -1  32.717   2.710
   3  -8   1  32.297   2.770
  -3   8   1  29.727   4.910
   3  -8  -1  34.667   2.790
   3   8   1  32.517   2.840
   3   8  -1  37.466   5.189
   3   8  -1  28.927   2.740
  -3   8  -1  35.517   5.249
   3   8   1  30.447   2.730
   3  -8   1  32.757   2.650
   3  -8   1  32.227   2.780
   3   8   1  36.276   2.910
   3  -8   1  32.817   2.740
   3  -8   1  35.477   2.850
   3   8  -1  30.067   2.730
   3  -8   1  32.837   2.740
   3  -8  -1  37.486   3.020
   3   8   1  34.937   2.890
  -3  -8   1  33.847   2.720
  -3  -8   1  31.817   2.680
   3  -8   1  31.027   2.750
   3   8   1  32.657   2.800
  -3  -8  -1  35.217   2.840
  -3  -8  -1  30.667   2.900
  -3  -8   1  34.687   3.050
   3  -8  -1  33.797   2.630
   3   8   1  32.517   2.810
   3  -8  -1  29.727   2.680
   3   8   1  34.437   2.780
   3  -8   1  33.227   2.840
   3   8  -1  34.697   3.080
   3  -8  -1  32.027   2.750
   4   8  -1  22.458   2.610
  -4   8  -1  20.328   4.900
   4  -8  -1  30.377   2.690
   4   8   1  23.638   2.600
   4   8  -1  25.208   5.020
   4  -8   1  25.897   2.610
   4   8  -1  26.947   2.580
  -4  -8   1  23.688   2.830
   4  -8   1  25.468   2.370
   4   8   1  23.838   2.830
   4  -8   1  22.798   2.400
   4   8  -1  21.208   2.470
  -4  -8  -1  25.408   2.510
   4  -8   1  25.757   4.730
   4  -8   1  25.867   2.630
   4  -8   1  26.737   2.710
   4   8   1  24.968   2.550
   4   8   1  26.917   2.700
  -4  -8   1  23.908   4.750
   4   8   1  29.617   2.810
   4   8  -1  25.158   2.610
   4   8   1  23.518   4.910
   4  -8   1  29.557   2.690
   4  -8   1  26.297   2.650
   4  -8  -1  29.357   5.279
   4  -8  -1  26.917   2.580
   4   8   1  27.977   2.690
   4  -8   1  26.307   2.800
   4  -8  -1  25.567   2.580
   4   8  -1  23.528   2.560
   4  -8  -1  32.707   2.850
   4  -8  -1  29.207   2.660
   4  -8   1  25.797   2.540
   4   8   1  24.778   2.550
   4   8   1  25.188   2.590
   4  -8  -1  24.878   2.540
   4  -8  -1  30.967   2.490
   4   8   1  27.137   2.890
   4   8  -1  24.308   2.550
   4  -8   1  24.288   2.510
   4  -8   1  24.208   2.530
  -4  -8  -1  21.958   2.450
  -4  -8   1  24.818   2.470
  -4  -8  -1  22.958   5.070
   4   8  -1  33.107   2.830
   4  -8  -1  26.657   2.700
   4  -8  -1  24.818   2.570
   4  -8  -1  36.196   2.940
   4   8  -1  26.837   2.630
  -4   8   1  24.838   5.719
   5   8   1  503.74   29.70
   5   8  -1  580.76   20.84
   5  -8   1  557.62   20.72
   5   8  -1  546.85   21.28
  -5  -8  -1  556.79   19.88
   5   8  -1  536.69   20.84
   5  -8   1  564.30   20.27
   5   8  -1  539.04   20.38
   5  -8   1  540.99   19.69
   5   8  -1  537.72   20.25
   5   8   1  529.61   20.31
   5   8   1  538.53   20.35
  -5   8  -1  535.88   30.04
   5  -8  -1  576.10   19.84
   5  -8   1  581.28   20.76
   5  -8  -1  563.00   20.17
   5   8   1  550.50   20.95
   5  -8   1  565.96   20.82
   5  -8   1  532.59   20.27
   5  -8   1  491.16   29.40
   5  -8  -1  555.29   19.82
   5  -8  -1  546.71   20.08
   5  -8   1  567.25   20.20
   5  -8  -1  537.73   19.82
   5  -8  -1  561.92   20.70
   5  -8   1  545.51   20.30
  -5  -8  -1  555.82   19.89
   5   8  -1  540.86   20.34
   5   8  -1  577.46   20.20
   5   8   1  567.02   21.07
   5  -8   1  585.66   20.50
   5  -8   1  560.14   19.90
  -5  -8   1  499.33   28.06
   5  -8  -1  572.00   20.44
   5   8   1  544.75   21.26
  -5  -8   1  580.36   19.96
  -5  -8  -1  566.38   28.83
   5   8   1  553.94   20.48
   5   8   1  575.20   20.22
   5   8  -1  544.97   20.87
  -5  -8   1  533.89   20.56
   5   8   1  561.17   20.83
   5  -8  -1  544.21   20.76
   5  -8  -1  564.06   20.38
   5  -8  -1  513.40   29.74
   5  -8  -1  579.23   20.87
   5  -8   1  562.47   19.76
   6   8  -1  131.76    6.64
   6  -8  -1  129.15    6.53
   6   8   1  105.21    6.21
   6  -8   1  130.55    6.35
   6  -8   1  110.48    6.24
   6   8  -1  129.60    6.48
   6   8   1  117.44    6.49
   6  -8  -1  128.18    6.30
   6  -8  -1  141.10    6.53
   6   8   1  146.41    6.70
  -6  -8  -1  130.06    6.37
   6  -8  -1  129.90    6.28
   6   8   1  143.25    6.95
   6   8  -1  125.58    6.59
   6   8   1  124.47    6.40
   6  -8   1  129.97    6.49
   6  -8  -1  135.34    6.45
   6   8  -1  136.09    6.92
   6  -8  -1  123.75    6.42
   6   8  -1  131.58    6.67
  -6  -8   1  139.82    6.46
   6  -8  -1  127.16    6.26
   6   8  -1  134.55    6.43
  -6  -8  -1  129.24    6.36
   6  -8   1  126.99    6.38
   6  -8  -1  140.80    6.72
   6  -8   1  110.09    6.32
   6   8   1  129.55    6.63
  -6  -8   1  121.40    6.30
   6  -8   1  132.99    6.61
   6  -8   1  126.16    6.48
   6   8   1  140.70    6.56
   6  -8  -1  130.06    6.47
   6  -8   1  133.11    6.61
   6   8  -1  130.55    6.78
   6   8   1  126.15    6.59
   6  -8   1  136.23    6.38
   7  -8  -1  286.33   11.41
   7  -8   1  272.90   10.79
   7  -8  -1  265.63   11.16
   7   8  -1  279.02   11.40
   7  -8  -1  276.49   11.27
   7   8  -1  272.25   11.23
   7   8   1  268.59   11.48
   7  -8   1  276.64   10.92
  -7  -8  -1  272.87   10.88
   7   8   1  280.36   11.19
   7   8  -1  280.31   11.50
   7  -8   1  268.41   11.18
  -7  -8   1  272.57   10.94
   7   8   1  286.06   11.76
   7   8  -1  277.81   11.73
   7  -8  -1  287.49   10.96
   7   8   1  285.22   11.05
   7   8  -1  277.77   11.48
   7   8  -1  267.85   11.13
  -7  -8  -1  277.08   10.84
   7  -8   1  274.05   11.07
   7  -8   1  261.35   11.12
   7  -8   1  265.90   11.22
   7  -8  -1  252.67   10.83
  -7  -8   1  282.47   10.97
   7   8  -1  272.00   11.01
   7   8   1  270.06   11.16
   7  -8  -1  271.26   10.77
   7  -8   1  267.57   10.94
   7   8   1  273.46   11.34
   7  -8  -1  275.79   11.07
   7   8   1  270.18   11.47
  -8  -8   1  42.196   3.450
   8   8  -1  37.536   3.400
   8  -8  -1  41.496   3.150
   8   8   1  38.886   3.040
   8  -8   1  44.176   3.220
   8   8  -1  38.886   3.260
   8   8  -1  38.636   3.010
   8  -8  -1  38.436   3.120
  -8  -8   1  41.396   3.400
   8   8   1  39.726   2.950
  -8  -8  -1  37.036   3.330
   8   8   1  43.046   3.180
   8  -8  -1  43.276   3.190
   8   8   1  41.876   3.430
   8  -8  -1  39.996   3.250
   8   8  -1  38.566   2.960
   8  -8   1  43.496   3.300
   8  -8  -1  43.146   3.250
   8  -8   1  40.646   3.180
   8   8   1  42.996   3.290
   8  -8   1  38.666   3.040
   8   8  -1  40.576   3.300
   8   8   1  45.746   3.090
   8  -8   1  43.376   3.240
   8   8  -1  47.395   3.350
   8   8  -1  37.836   2.850
   8   8   1  40.106   3.070
   0  -9   1  315.44   11.52
   0  -9  -1  301.48   11.74
   0   9  -1  289.17   11.79
   0  -9   1  293.88   11.34
   0   9   1  288.17   12.09
   0  -9  -1  312.22   12.01
   0   9   1  308.20   11.62
   0   9  -1  285.09   12.23
   0   9  -1  321.85   17.94
   0  -9  -1  324.79   17.23
   0  -9   1  320.79   11.76
   0  -9  -1  294.09   11.85
   0  -9   1  310.77   11.75
   0  -9   1  304.73   11.48
   0  -9   1  304.64   12.02
   0   9   1  313.13   11.80
   0  -9   1  316.22   17.29
   0  -9  -1  301.80   11.49
   0   9  -1  318.98   11.88
   0  -9   1  281.15   11.46
   0   9   1  301.34   11.84
   0   9   1  334.27   18.18
   0  -9  -1  298.28   11.41
  -1  -9   1  5.6394  1.5398
  -1   9   1  6.7693  1.5798
   1  -9   1  5.7394  1.5498
   1   9  -1  8.2492  1.6898
  -1  -9   1  5.3495  1.4999
   1   9   1  6.6593  1.5099
   1  -9  -1  8.7391  2.1298
  -1  -9  -1  7.1493  1.6298
   1  -9   1  7.7092  1.6898
   1  -9  -1  6.2194  1.5998
  -1  -9   1  8.5392  3.5297
   1   9   1  7.1193  1.6698
   1  -9  -1  10.249   3.540
   1  -9  -1  10.679   2.060
   1  -9   1  7.2293  1.6698
   1  -9   1  6.9993  1.6498
  -1  -9  -1  6.5194  1.5698
   1  -9   1  8.5492  1.7298
   1   9  -1  6.8593  1.6098
   1  -9  -1  8.7691  2.0398
   1  -9  -1  6.1694  1.5998
  -1  -9  -1  9.7890  1.8098
   1  -9  -1  10.319   1.780
   1  -9  -1  4.5696  1.5099
  -1   9  -1  7.2793  3.1097
   1   9  -1  7.9192  3.2597
  -1   9   1  5.2195  3.1097
  -1  -9  -1  6.0994  1.2599
   1  -9   1  7.6692  1.6498
   1   9  -1  8.7691  1.6898
   1   9  -1  5.9094  1.5099
  -1  -9   1  8.7691  1.6598
   1  -9   1  10.309   1.730
   1  -9  -1  5.5195  1.5698
  -1  -9   1  7.3193  1.7198
  -1   9  -1  6.0594  1.5498
   1  -9   1  5.5195  1.7598
   1  -9  -1  5.7094  1.5199
   1   9   1  8.2692  2.7797
  -1   9   1  9.1591  1.6398
   1  -9   1  10.829   1.760
   1  -9   1  10.029   3.370
  -1   9  -1  4.7295  1.9498
   1   9   1  8.6492  1.4199
   1  -9   1  8.8091  1.8198
  -2  -9  -1  520.56   19.32
   2   9   1  517.66   19.74
  -2  -9   1  545.43   19.43
   2  -9   1  562.44   20.00
   2  -9  -1  560.73   19.41
   2  -9   1  552.36   20.10
   2  -9   1  567.65   20.35
   2  -9   1  546.60   19.72
   2  -9  -1  558.50   19.72
   2  -9  -1  529.13   20.12
   2  -9  -1  552.07   19.43
   2  -9  -1  554.92   19.66
  -2   9   1  575.79   29.11
  -2  -9  -1  550.92   19.39
   2  -9  -1  538.59   20.10
   2  -9   1  565.59   19.43
  -2   9  -1  535.80   20.00
  -2  -9  -1  543.16   20.17
  -2  -9   1  543.21   19.39
   2  -9  -1  556.69   20.32
   2  -9   1  549.96   19.65
   2  -9   1  531.02   20.17
  -2   9   1  537.04   19.99
   2  -9  -1  557.12   19.91
   2  -9  -1  576.61   19.44
   2  -9   1  550.07   19.38
   2  -9  -1  565.96   28.66
   2   9  -1  553.64   29.01
  -2   9  -1  575.40   29.17
   2   9   1  540.85   19.87
   2   9  -1  546.58   20.00
   2   9  -1  556.30   19.84
   2   9   1  568.73   20.10
   2   9   1  543.83   20.74
  -2  -9   1  523.93   20.17
   2  -9   1  555.25   19.92
   2   9   1  488.16   19.32
   2   9  -1  574.11   20.34
   2  -9   1  531.15   19.31
   2   9  -1  539.59   19.82
  -2  -9  -1  537.63   20.17
   2   9   1  585.71   29.17
   2   9  -1  517.31   20.65
  -2  -9  -1  555.13   26.49
   2  -9   1  582.30   28.95
   3   9  -1  12.329   2.050
   3  -9  -1  14.259   2.030
   3  -9   1  11.179   1.960
   3   9  -1  13.369   4.180
   3  -9   1  7.2693  3.8896
   3  -9   1  11.019   2.010
   3  -9   1  11.839   2.010
  -3  -9  -1  13.899   2.020
   3   9   1  10.119   1.930
   3  -9  -1  10.989   1.970
   3   9  -1  16.398   2.300
   3   9  -1  11.299   2.400
   3   9   1  10.779   1.920
   3  -9  -1  11.819   1.990
   3   9  -1  12.899   2.370
   3  -9   1  17.378   2.170
   3  -9  -1  9.8990  1.8598
   3  -9   1  17.218   2.210
   3   9   1  14.649   2.100
  -3  -9   1  11.609   1.960
   3  -9  -1  8.8291  1.8498
   3  -9  -1  12.869   2.040
   3  -9  -1  14.099   2.070
   3  -9   1  13.519   2.090
  -3   9   1  14.329   4.160
  -3  -9   1  8.9391  1.8598
   3   9   1  11.639   2.090
   3  -9   1  13.729   2.050
  -3   9  -1  14.459   4.370
   3  -9   1  13.029   2.010
  -3  -9  -1  14.809   2.410
   3   9   1  10.509   2.260
   3  -9   1  13.909   2.000
  -3  -9  -1  12.479   1.720
  -3  -9  -1  8.7091  3.9996
   3  -9  -1  17.668   4.430
  -3   9   1  12.469   2.010
  -3  -9   1  4.1096  4.4696
   3   9  -1  16.158   2.480
   3  -9  -1  14.969   2.140
   3  -9   1  13.139   1.970
  -3  -9   1  14.199   2.030
   3  -9  -1  11.799   1.990
   3   9  -1  11.719   2.050
   3   9   1  15.728   2.090
   3   9  -1  12.689   2.000
   3   9   1  14.239   2.420
   3   9   1  13.939   2.120
   3  -9  -1  15.279   2.080
   3   9   1  6.6393  3.7596
   4   9   1  173.22    8.06
   4   9   1  157.13    7.83
   4   9  -1  172.22    7.71
   4   9   1  169.35    7.51
   4  -9   1  165.56    7.70
   4  -9   1  165.74    7.67
   4  -9  -1  173.77    7.86
  -4  -9   1  162.95   12.18
   4  -9  -1  149.82   11.82
   4   9  -1  161.34    7.72
   4  -9  -1  177.87    7.86
   4  -9  -1  170.20    7.62
   4  -9   1  184.78    7.85
  -4   9  -1  162.91   12.99
  -4  -9  -1  161.24    7.46
   4  -9   1  172.68    7.84
   4  -9   1  156.19   12.33
   4   9   1  173.21    7.69
   4   9   1  161.81    7.62
   4   9   1  153.53   12.41
  -4  -9   1  162.58    7.80
   4  -9  -1  175.72    7.71
   4  -9  -1  162.08    7.77
   4  -9   1  165.13    7.75
   4   9   1  173.99    7.68
   4   9  -1  151.91    7.31
   4  -9   1  174.64    7.62
   4  -9   1  161.85    7.65
   4   9   1  170.87    7.80
   4  -9  -1  172.05    7.51
   4  -9  -1  175.71    7.73
  -4  -9  -1  167.17   12.24
  -4  -9   1  163.61    7.53
   4   9  -1  167.83   12.68
   4  -9  -1  181.22    7.61
   4  -9   1  158.79    7.51
   4   9  -1  154.44    7.85
   4   9  -1  164.64    7.88
   4  -9   1  159.30    7.40
   4  -9   1  175.25    7.66
  -4   9   1  163.29    7.75
  -4  -9   1  170.46    7.63
   4   9   1  169.96    7.99
   4   9  -1  167.03    7.79
   4  -9  -1  177.73    7.67
  -4  -9  -1  177.60    7.65
   4  -9  -1  177.90    7.52
   4   9  -1  159.86    7.59
   4  -9   1  168.41    7.53
   4   9   1  177.17    7.77
   4   9  -1  162.54    7.77
   5   9  -1  52.175   4.130
   5   9  -1  52.545   3.940
   5   9  -1  55.305   4.000
   5   9  -1  55.355   3.820
   5   9  -1  55.925   3.940
   5  -9  -1  60.194   3.890
   5   9   1  47.345   3.700
   5   9   1  55.485   3.990
   5   9   1  55.235   3.930
   5  -9  -1  53.625   3.730
  -5  -9  -1  60.414   4.230
   5  -9  -1  48.345   3.680
   5  -9  -1  50.585   3.830
   5  -9   1  58.214   3.830
   5  -9   1  55.565   4.000
   5   9   1  53.485   3.970
  -5  -9   1  47.795   7.729
   5   9   1  52.655   3.980
   5  -9   1  52.185   4.060
   5  -9   1  56.844   3.990
   5  -9  -1  47.185   3.670
   5  -9  -1  58.614   3.880
   5  -9   1  55.785   3.840
   5  -9   1  47.885   6.639
   5  -9   1  53.335   3.880
   5   9   1  38.606   7.399
   5  -9  -1  59.454   3.910
   5   9  -1  57.804   4.070
  -5  -9  -1  48.155   7.519
   5  -9  -1  52.695   3.890
   5   9   1  53.975   3.840
   5  -9   1  56.864   3.860
  -5  -9   1  55.125   3.900
  -5   9  -1  40.526   7.989
   5   9   1  50.835   3.830
   5   9  -1  51.535   3.930
   5  -9  -1  37.896   6.929
  -5  -9   1  57.714   3.970
   5   9  -1  54.335   4.250
   5  -9  -1  49.765   3.750
   5  -9   1  54.815   3.800
   5  -9  -1  45.346   3.690
   5  -9   1  47.935   3.780
   5   9   1  52.205   4.110
  -5  -9  -1  59.274   3.950
   5  -9   1  55.075   3.820
  -6  -9  -1  149.68    7.06
   6   9  -1  164.07    7.45
   6  -9  -1  156.21    7.20
   6   9  -1  150.34    7.42
  -6  -9   1  162.43    7.23
   6  -9  -1  152.98    6.99
   6   9   1  146.63    7.01
   6  -9  -1  157.77    7.08
   6  -9  -1  156.76    7.32
   6   9   1  149.09    7.25
   6   9  -1  141.94    7.26
  -6  -9  -1  157.83    7.09
   6  -9   1  150.01    7.12
   6  -9   1  148.46    6.99
   6   9   1  151.11    7.36
   6  -9   1  158.29    7.35
  -6  -9   1  154.19    7.14
   6   9   1  145.43    7.31
   6  -9   1  143.64    7.22
   6   9  -1  151.19    7.23
   6   9  -1  158.56    7.60
   6  -9   1  152.69    7.12
   6   9   1  145.25    7.18
   6  -9   1  147.73    7.02
   6  -9  -1  151.09    7.31
   6  -9  -1  153.36    7.43
   6   9   1  146.63    7.45
   6  -9  -1  143.87    6.99
   6  -9  -1  153.93    7.13
   6  -9   1  149.95    7.16
   6   9  -1  152.32    7.19
   6  -9   1  154.97    7.34
   6  -9  -1  153.91    7.13
   6   9  -1  149.83    7.48
   6   9   1  156.99    7.45
   7  -9  -1  101.26    5.25
   7  -9   1  101.60    5.25
   7   9   1  96.701   5.159
   7   9   1  102.50    5.32
  -7  -9   1  96.451   5.060
   7   9  -1  92.801   5.090
  -7  -9  -1  99.940   5.219
   7  -9   1  103.71    5.12
   7  -9   1  102.15    5.02
   7   9  -1  101.69    5.54
   7  -9  -1  98.760   5.339
   7   9  -1  99.900   5.299
   7   9   1  94.611   5.439
   7   9   1  101.28    5.26
   7  -9   1  97.370   5.179
   7   9   1  99.650   5.319
  -7  -9   1  91.281   4.990
   7   9  -1  89.221   5.040
   7   9   1  91.991   5.000
   7  -9   1  92.981   5.030
   7  -9  -1  95.531   4.970
   7   9  -1  97.120   5.249
   7   9   1  96.161   5.369
  -7  -9  -1  99.860   5.209
   7  -9  -1  90.101   4.880
   7  -9  -1  103.10    5.24
   7   9  -1  94.561   5.379
   7  -9   1  99.020   5.169
   7   9  -1  96.870   5.259
   7  -9  -1  96.481   5.020
   7  -9   1  91.861   5.050
   8   9   1  142.40    6.64
   8  -9   1  148.12    6.43
  -8  -9   1  149.95    6.77
   8  -9   1  153.51    6.61
   8  -9  -1  151.71    6.46
   8   9  -1  157.57    6.80
   8   9  -1  160.10    6.80
   8   9  -1  145.99    6.51
   8   9   1  145.94    6.77
   8   9  -1  157.92    6.66
   8   9  -1  145.03    6.89
   8  -9   1  148.46    6.27
   8   9   1  159.93    6.59
   8   9   1  156.47    6.58
  -8  -9  -1  150.79    6.68
   8  -9  -1  148.17    6.32
   8   9   1  152.53    6.74
   8   9   1  144.60    6.55
   8   9  -1  147.03    6.44
   8  -9  -1  149.02    6.56
   8  -9  -1  145.59    6.68
   8   9  -1  156.61    6.59
   0  10   1  450.27   17.19
   0  10   1  450.24   18.19
   0  10   1  455.53   17.48
   0  10  -1  529.25   17.90
   0 -10   1  478.87   17.50
   0  10   1  474.87   26.00
   0 -10   1  453.98   16.91
   0  10  -1  481.10   17.34
   0 -10  -1  466.49   17.14
   0 -10   1  487.19   17.16
   0 -10   1  486.94   17.12
   0 -10   1  475.96   17.94
   0 -10   1  470.61   17.26
   0  10   1  474.09   17.72
   0 -10  -1  454.26   17.68
   0 -10  -1  471.53   17.85
   0 -10   1  501.02   25.45
   0  10  -1  461.67   17.56
   0  10  -1  490.43   18.37
   0  10  -1  477.98   26.04
   0 -10  -1  478.50   17.06
  -1  10   1  322.81   12.33
   1  10  -1  295.74   11.82
   1  10  -1  323.27   12.43
   1 -10  -1  303.40   12.28
  -1 -10  -1  297.36   12.29
  -1 -10   1  313.64   11.97
  -1 -10   1  310.58   11.94
   1  10  -1  298.41   12.70
   1  10   1  325.67   12.35
   1 -10  -1  311.84   12.15
   1 -10  -1  290.85   11.71
   1 -10  -1  310.20   11.97
   1 -10   1  322.44   12.58
   1 -10  -1  299.04   12.38
   1 -10   1  334.81   18.72
   1 -10   1  326.32   12.10
   1 -10   1  299.16   12.32
  -1 -10   1  302.47   12.21
  -1  10   1  320.95   18.94
   1 -10   1  304.30   12.16
   1 -10  -1  300.20   12.35
  -1  10   1  314.62   12.33
   1 -10   1  325.37   12.05
   1  10   1  311.08   11.98
   1 -10   1  301.26   11.88
   1  10  -1  323.74   12.19
  -1 -10  -1  309.09   11.94
  -1  10  -1  306.79   12.63
   1  10   1  291.41   12.59
  -1 -10  -1  311.17   12.43
   1 -10  -1  304.22   18.15
  -1 -10   1  314.34   12.47
  -1  10  -1  334.98   12.48
   1  10   1  317.75   19.12
   1 -10   1  323.80   12.04
  -1 -10  -1  316.79   11.96
   1 -10  -1  312.45   11.94
   1 -10  -1  318.78   11.97
   1  10   1  310.55   12.27
   1 -10   1  305.46   11.86
   1  10  -1  318.24   18.63
  -1  10  -1  327.68   19.04
  -1  10  -1  313.86   12.32
   2 -10  -1  348.19   13.24
  -2 -10   1  351.54   13.01
  -2  10   1  349.46   20.42
   2  10  -1  339.10   20.20
  -2  10   1  333.57   13.24
   2 -10   1  314.07   13.02
   2  10   1  327.04   12.82
  -2 -10  -1  348.50   12.99
   2 -10  -1  324.32   12.97
  -2  10  -1  349.17   20.42
   2  10  -1  348.33   13.33
   2 -10  -1  332.31   12.98
  -2 -10  -1  342.09   12.92
   2 -10  -1  346.19   12.91
  -2 -10  -1  328.09   13.31
   2  10  -1  350.91   13.16
   2  10   1  321.95   13.69
   2 -10   1  352.77   12.94
   2 -10  -1  335.54   12.84
  -2 -10   1  336.90   13.32
   2 -10  -1  345.70   19.94
   2 -10   1  340.18   13.48
  -2  10  -1  320.76   13.18
   2 -10   1  338.84   12.80
   2  10  -1  318.93   13.64
   2 -10  -1  336.15   13.24
  -2 -10   1  327.78   13.40
   2  10   1  359.95   13.42
   2  10   1  344.63   13.23
   2 -10   1  341.24   13.27
   2 -10   1  357.82   13.18
  -2 -10   1  348.84   12.91
   2 -10   1  345.40   12.90
   2  10   1  310.50   19.83
  -2  10   1  331.12   13.23
   2 -10  -1  345.80   13.41
   2 -10  -1  348.99   13.51
   2 -10   1  325.73   19.66
  -2 -10  -1  346.22   13.39
   2 -10   1  343.71   13.41
   2 -10   1  327.00   13.28
   2 -10  -1  321.23   12.74
   2 -10   1  344.08   13.05
   2  10  -1  333.09   13.15
   3  10   1  20.478   4.460
  -3  10   1  15.179   4.990
   3  10   1  23.298   2.670
  -3 -10  -1  19.168   2.730
   3 -10   1  20.808   2.490
   3 -10  -1  25.777   2.620
  -3  10  -1  22.718   2.520
   3 -10   1  19.458   2.390
   3  10  -1  20.598   2.650
   3  10   1  21.208   2.880
   3  10  -1  19.618   5.809
   3 -10  -1  20.138   5.050
   3 -10  -1  19.868   2.470
   3 -10  -1  19.788   2.460
   3 -10  -1  21.998   2.560
  -3 -10   1  25.098   2.850
   3 -10  -1  24.858   2.570
   3 -10   1  21.698   2.470
   3 -10   1  22.378   2.500
  -3 -10  -1  20.068   2.510
   3 -10   1  20.048   2.460
  -3 -10  -1  20.848   2.480
  -3 -10   1  17.998   2.320
   3 -10  -1  23.478   2.500
   3 -10   1  18.198   2.360
   3 -10   1  21.368   2.510
   3  10  -1  20.858   2.500
   3  10   1  23.388   2.520
  -3  10  -1  18.228   5.060
  -3 -10   1  16.418   2.330
  -3  10   1  19.558   2.450
   3 -10  -1  24.208   2.580
   3 -10   1  18.808   2.390
   3  10   1  19.368   2.410
   3 -10  -1  24.028   2.640
   3 -10   1  26.267   5.509
   3  10  -1  19.088   2.410
   3  10  -1  18.338   2.490
   3 -10  -1  23.358   2.660
  -3  10   1  17.748   2.350
   3 -10   1  19.778   2.380
  -3 -10  -1  24.658   2.500
   3  10   1  18.588   2.670
   4 -10   1  126.33    6.36
   4  10   1  115.16    6.36
   4  10   1  117.74    6.17
   4  10   1  112.42    6.25
   4 -10  -1  116.12    6.21
  -4  10   1  99.790  10.769
   4  10  -1  123.96    6.58
   4  10  -1  115.76    6.40
  -4  10   1  118.34    6.09
   4  10   1  113.43    6.37
   4  10  -1  96.081  10.589
   4 -10  -1  122.52    6.30
  -4 -10  -1  123.80    6.10
   4 -10  -1  121.20    6.15
   4  10   1  122.15    6.11
   4  10   1  120.99    6.46
   4  10   1  113.38    6.19
   4  10  -1  126.32    6.26
  -4 -10   1  119.32    6.38
  -4  10  -1  120.59    6.18
   4  10  -1  131.52    6.43
   4 -10   1  131.54    6.16
   4 -10   1  122.10    6.02
   4 -10  -1  124.25    6.08
   4 -10  -1  134.83    6.19
  -4 -10   1  122.93    6.13
  -4  10  -1  98.150  10.809
  -4 -10  -1  102.11   11.02
  -4 -10  -1  122.17    6.08
   4  10  -1  120.48    6.15
   4 -10   1  108.95   10.51
   4 -10  -1  129.24    6.19
   4 -10   1  134.18    6.45
   4  10  -1  112.56    6.40
   4 -10   1  116.37    6.06
   4 -10  -1  128.69    6.20
   4 -10  -1  115.70   10.81
   4 -10  -1  129.46    6.43
   4  10  -1  123.86    6.34
   4  10   1  126.83    6.28
   4 -10  -1  121.98    6.00
   4 -10   1  122.28    6.30
  -4 -10   1  122.37    6.11
   4 -10   1  123.56    6.01
   4 -10   1  126.16    6.18
   4 -10   1  122.18    6.23
   4 -10   1  127.22    6.25
   4  10   1  103.20   10.55
  -5 -10   1  74.093   4.430
   5  10  -1  65.224   4.370
   5  10   1  67.153   4.450
   5 -10   1  74.043   4.410
   5 -10   1  65.824   4.250
   5  10   1  59.684   4.350
   5  10  -1  68.773   4.520
   5 -10   1  60.374   4.260
   5  10  -1  64.454   4.340
   5  10   1  66.743   4.710
   5 -10  -1  66.254   4.400
   5 -10   1  59.174   4.110
   5 -10  -1  63.384   4.270
   5 -10   1  64.544   4.340
   5 -10   1  57.964   4.320
   5  10   1  66.044   4.380
   5  10   1  69.113   4.330
   5  10  -1  64.884   4.510
   5  10  -1  60.074   4.200
   5 -10  -1  64.794   4.200
   5 -10   1  59.954   4.100
   5 -10   1  62.084   4.120
  -5  10   1  67.903   4.370
  -5 -10  -1  63.364   4.180
   5 -10  -1  77.142   4.400
   5 -10  -1  62.744   4.290
   5 -10  -1  77.042   4.560
   5  10   1  67.773   4.290
   5 -10  -1  64.714   4.130
  -5  10  -1  65.044   4.490
   5 -10  -1  66.843   4.240
   5  10   1  66.673   4.580
  -5 -10   1  63.344   4.220
   5  10   1  64.474   4.350
   5 -10   1  62.414   4.510
   5  10  -1  69.423   4.490
   5  10  -1  61.764   4.330
   5  10  -1  65.094   4.260
  -5 -10  -1  71.963   4.590
   5 -10  -1  70.783   4.490
  -6 -10  -1  92.181   5.060
   6 -10  -1  101.65    5.55
   6  10  -1  94.241   5.199
   6 -10  -1  96.061   5.249
   6 -10   1  92.161   4.980
   6 -10  -1  97.970   5.129
   6 -10   1  98.510   5.409
   6  10  -1  91.801   5.389
   6  10  -1  97.630   5.189
   6 -10   1  96.651   5.129
   6  10  -1  86.502   5.339
   6  10   1  89.381   5.179
   6 -10   1  99.280   5.539
   6 -10  -1  100.99    5.29
  -6 -10   1  101.82    5.41
   6  10  -1  95.781   5.459
  -6 -10  -1  97.980   5.129
   6 -10  -1  97.910   5.189
   6 -10   1  94.661   5.030
   6  10  -1  99.960   5.449
   6 -10  -1  90.571   5.169
   6 -10  -1  97.790   5.199
   6  10  -1  100.78    5.48
  -6 -10   1  94.351   5.129
  -6  10   1  98.240   5.419
   6  10   1  83.642   4.990
   6 -10   1  95.101   5.139
   6 -10  -1  92.561   4.970
   6 -10   1  92.951   5.249
   6  10   1  97.120   5.429
   6  10   1  94.271   5.129
   6  10   1  88.721   5.429
   6 -10  -1  92.541   5.199
   6  10   1  96.781   5.109
   7 -10   1  169.51    7.34
   7  10   1  155.21    7.40
   7 -10   1  165.41    7.14
   7  10  -1  172.67    7.48
   7  10  -1  174.81    7.74
   7  10   1  163.66    7.26
   7 -10   1  170.61    7.13
   7  10  -1  176.96    7.35
   7 -10   1  150.74    6.93
   7  10   1  160.81    7.17
  -7  10   1  157.75    7.24
   7 -10  -1  165.97    7.34
  -7 -10  -1  176.64    7.54
   7 -10   1  172.14    7.35
   7  10  -1  161.91    7.47
   7 -10  -1  168.00    7.29
  -7 -10   1  178.42    7.28
   7 -10   1  163.74    7.12
  -7 -10  -1  150.59    7.15
   7  10  -1  160.79    7.23
  -7 -10  -1  165.15    7.10
   7  10  -1  160.44    7.15
   7 -10   1  155.82    7.32
   7 -10  -1  159.20    7.10
  -7 -10   1  172.13    7.17
   7 -10  -1  162.71    7.07
   7 -10  -1  174.26    7.51
   7  10   1  169.13    7.68
   7  10   1  167.60    7.22
   7  10   1  160.61    7.46
   7 -10  -1  173.13    7.25
   8 -10  -1  97.040   4.400
  -8 -10   1  99.570   4.730
  -8 -10  -1  95.551   4.740
   8  10  -1  91.961   4.530
   8  10  -1  93.981   4.600
   0 -11   1  8.9691  2.0198
   0  11   1  13.239   2.030
   0  11   1  9.0691  2.1798
   0  11  -1  13.319   2.030
   0  11   1  11.339   2.460
   0  11  -1  15.918   4.150
   0 -11  -1  10.769   2.060
   0 -11  -1  10.999   2.000
   0  11  -1  11.439   1.950
   0  11   1  13.559   1.990
   0 -11  -1  9.9490  1.6998
   0 -11  -1  13.399   2.090
   0  11  -1  9.7390  1.6898
   0 -11   1  12.289   2.010
   0  11   1  8.7091  1.8898
   0  11   1  10.069   4.420
   0  11  -1  13.229   2.450
   0 -11   1  13.219   1.990
   0 -11   1  12.409   1.990
   1  11  -1  153.91    7.38
   1 -11  -1  155.05   12.62
   1 -11   1  155.40    7.52
   1  11   1  155.90    7.66
  -1 -11   1  152.85    7.33
  -1  11   1  157.39    7.50
  -1  11   1  161.42   12.14
  -1  11  -1  165.72    7.52
   1  11   1  144.90    7.27
   1 -11  -1  159.82    7.19
   1 -11  -1  156.43    7.34
   1 -11   1  164.54   12.12
  -1 -11  -1  169.36    7.38
   1 -11  -1  175.22    7.42
  -1 -11  -1  172.68    7.41
   1  11  -1  144.21    7.03
   1 -11   1  157.88    7.27
   1  11   1  163.97   12.75
   1  11  -1  162.67    7.51
   1 -11  -1  154.68    7.09
   1 -11   1  164.71    7.32
   1  11   1  156.92    7.18
  -1 -11   1  175.01    7.73
  -1  11  -1  172.87    7.60
   1 -11   1  166.67    7.47
  -1  11   1  174.25    7.47
   1  11   1  159.02    7.48
   1 -11   1  165.12    7.62
   1 -11  -1  166.45    7.47
  -1 -11   1  184.81    7.52
  -1 -11  -1  166.03    7.59
   1 -11  -1  161.25    7.57
   1  11  -1  152.76    7.63
   1 -11   1  162.97    7.29
  -1  11   1  151.12    7.45
  -1 -11   1  157.08    7.21
   1 -11   1  151.27    7.09
  -1  11  -1  167.55    7.70
   1 -11  -1  158.20    7.42
   1  11  -1  167.51   12.80
  -1  11  -1  167.46   12.74
  -1 -11  -1  158.49    7.47
   2 -11   1  209.92    8.95
  -2  11   1  199.71    8.97
   2  11  -1  205.42    9.31
   2 -11  -1  212.76    9.18
  -2 -11  -1  205.46    8.75
   2  11   1  202.46    8.98
   2 -11  -1  203.07    8.76
   2 -11   1  207.01    8.80
   2 -11  -1  211.11    8.81
   2  11   1  190.71    9.14
  -2  11  -1  231.27    9.27
   2 -11  -1  220.46    8.97
   2  11  -1  215.51   14.80
   2 -11  -1  204.99    8.70
  -2 -11   1  203.83    9.17
  -2 -11  -1  195.02    8.68
   2  11   1  190.40    8.70
   2 -11   1  216.17    8.79
  -2 -11   1  211.06    8.82
  -2 -11   1  212.13    8.82
  -2 -11  -1  195.01    8.92
   2 -11   1  207.00    8.67
   2 -11   1  215.39    8.83
   2  11  -1  214.70    8.93
   2 -11   1  200.68    9.08
  -2  11   1  211.03    9.01
   2 -11  -1  186.83   14.01
   2 -11  -1  195.45    8.91
   2 -11   1  205.75    9.14
  -2  11   1  182.10   14.42
  -2 -11  -1  204.43    9.03
  -2 -11   1  194.84    8.86
   2  11   1  194.66   14.49
  -2  11  -1  207.38    9.07
   2  11  -1  194.93    8.89
  -2  11  -1  195.69   14.26
   2 -11   1  206.71    9.10
   2 -11   1  185.16   14.16
   2 -11  -1  210.89    8.71
   2 -11  -1  199.83    8.98
   2 -11   1  210.05    8.92
   2  11   1  212.26    9.10
   3 -11  -1  44.466   3.540
   3  11  -1  46.715   3.600
   3 -11   1  45.846   3.700
   3 -11   1  47.555   3.610
   3  11  -1  53.275   3.910
   3  11  -1  44.326   7.189
  -3  11   1  51.015   3.730
  -3 -11   1  48.325   3.600
  -3 -11  -1  44.456   3.600
  -3  11  -1  46.645   7.359
   3 -11  -1  41.536   3.520
   3 -11   1  52.945   3.770
  -3 -11  -1  44.566   3.580
  -3 -11  -1  51.515   3.840
   3  11  -1  52.615   3.770
   3  11   1  48.575   3.970
   3  11   1  49.585   7.169
   3 -11  -1  49.805   3.690
  -3 -11  -1  50.905   3.690
   3 -11   1  50.965   3.950
  -3 -11   1  48.125   4.040
  -3 -11   1  48.175   3.630
   3 -11   1  49.995   3.620
   3 -11  -1  50.675   3.720
  -3 -11   1  49.205   3.700
   3 -11  -1  47.595   3.860
   3  11   1  49.305   3.710
   3 -11   1  46.825   3.600
   3 -11   1  49.265   3.690
  -3  11  -1  48.885   3.970
   3 -11  -1  40.496   3.450
  -3  11   1  45.186   7.569
   3 -11   1  56.794   7.769
   3 -11  -1  55.405   3.690
   3  11   1  48.305   3.940
   3 -11   1  49.955   3.710
  -3  11   1  43.196   3.520
   3 -11  -1  41.606   3.500
   3 -11  -1  47.295   3.550
   3 -11   1  43.426   3.510
   3  11  -1  47.285   3.670
   3  11   1  42.556   3.650
   3 -11  -1  39.086   6.869
  -4 -11  -1  158.01    7.56
   4 -11   1  154.56    7.13
   4 -11  -1  158.88    7.19
   4 -11   1  153.32    7.25
   4 -11  -1  140.68    7.17
  -4 -11  -1  151.84    7.13
   4 -11   1  158.97    7.27
   4 -11  -1  153.56    7.33
  -4 -11   1  158.66    7.50
   4 -11  -1  156.08    7.20
  -4 -11   1  147.63    7.16
   4 -11   1  155.71    7.26
   4  11  -1  160.09    7.46
   4 -11   1  165.09    7.60
   4 -11   1  145.58    7.12
   4 -11   1  159.25    7.46
   4 -11  -1  145.68    7.30
   4 -11   1  168.15    7.46
   4 -11   1  150.24    7.50
   4 -11  -1  157.55    7.33
   4 -11  -1  155.51    7.15
   4 -11  -1  155.69    7.12
   4  11   1  161.47    7.41
  -4  11  -1  156.16    7.36
  -4 -11   1  141.80    7.25
  -4  11   1  147.20    7.26
   4  11   1  154.45    7.55
   4  11  -1  155.28    7.26
   4 -11  -1  163.72    7.50
  -4 -11  -1  163.24    7.24
  -4 -11   1  160.62    7.25
  -4  11   1  143.89    7.23
   4  11  -1  157.22    7.73
   4  11   1  138.58    7.21
   4  11  -1  142.92    7.48
   4  11   1  139.01    7.18
   5  11   1  29.787   3.150
   5 -11  -1  31.697   2.880
   5 -11   1  27.227   2.850
   5  11   1  27.237   3.070
   5 -11  -1  31.267   2.780
   5  11  -1  26.847   3.080
   5  11   1  27.857   2.840
   5 -11  -1  30.857   2.880
   5 -11  -1  31.457   3.110
   5 -11  -1  30.107   2.790
   5 -11  -1  33.867   3.030
   5  11   1  26.947   3.110
   5 -11   1  25.268   2.740
   5  11  -1  24.598   3.020
  -5  11   1  31.897   3.100
   5 -11   1  30.377   2.830
  -5 -11  -1  31.917   3.080
  -5  11  -1  24.178   2.920
   5 -11   1  29.027   2.820
  -5 -11  -1  28.857   2.970
   5  11   1  26.187   3.020
   5  11  -1  30.447   3.170
   5 -11  -1  30.547   2.830
  -5 -11   1  32.617   2.880
   5  11   1  28.827   2.920
  -5  11  -1  27.157   3.030
   5 -11   1  33.807   2.930
   5 -11  -1  28.127   2.780
  -5 -11  -1  28.237   2.950
   5 -11  -1  22.438   2.600
   5 -11   1  30.097   2.920
  -5 -11   1  24.658   2.680
   5  11  -1  30.607   3.090
   5 -11   1  33.047   2.950
   5 -11   1  27.037   3.040
   6  11  -1  12.049   1.960
   6 -11  -1  10.999   2.280
   6 -11   1  13.519   1.940
   6 -11   1  10.619   1.910
   6 -11  -1  11.189   2.180
  -6 -11   1  13.909   2.010
   6  11  -1  11.979   2.320
   6  11  -1  11.479   2.640
   6 -11  -1  0.2200  1.9398
   6 -11  -1  13.199   2.080
  -6  11  -1  10.679   2.010
  -6 -11  -1  9.2591  2.1698
   6 -11  -1  9.9590  1.8398
   6  11   1  5.7094  2.5398
  -6 -11  -1  14.179   2.370
   6  11   1  11.599   2.200
   6  11   1  10.559   2.620
   6 -11   1  14.999   2.080
   6  11  -1  10.559   2.640
   6  11  -1  13.379   2.330
   6 -11   1  11.989   1.950
  -6 -11   1  10.329   2.240
  -6 -11   1  11.989   2.020
   6 -11  -1  16.008   2.290
   6  11   1  3.1097  1.9298
   6  11   1  13.909   2.430
  -6  11   1  14.909   2.500
   6  11   1  13.539   2.120
   6 -11   1  12.119   1.940
   6 -11   1  10.159   1.880
   6  11   1  9.0091  2.1598
   6 -11  -1  11.249   2.130
  -6 -11  -1  10.099   2.330
   6 -11  -1  11.009   1.940
   6 -11   1  12.979   2.100
   6  11  -1  10.469   2.240
  -6  11   1  10.649   1.990
   7  11  -1  18.758   2.260
   7  11   1  18.988   2.260
   7 -11   1  21.298   2.250
  -7 -11  -1  21.918   2.310
   7  11   1  15.588   2.430
  -7 -11   1  24.408   2.380
   7 -11  -1  24.128   2.360
  -7 -11  -1  20.948   2.430
  -7  11   1  15.059   2.520
   7 -11  -1  17.048   2.220
   7  11  -1  17.398   2.270
   7  11   1  17.178   2.240
   7  11  -1  13.719   2.290
   7 -11   1  19.298   2.230
  -7  11  -1  23.108   2.450
   7 -11   1  19.378   2.180
   7  11  -1  15.498   2.420
  -7 -11   1  19.958   2.530
   7 -11  -1  25.368   2.280
   7  11  -1  24.588   2.430
   7 -11   1  19.888   2.370
   7  11   1  15.468   2.390
   7  11  -1  15.978   2.260
   7 -11  -1  19.798   2.260
   7  11   1  14.299   2.160
   7  11   1  16.848   2.410
   7 -11   1  24.058   2.400
   7 -11  -1  21.648   2.060
   7 -11   1  19.918   2.180
  -7 -11   1  24.858   2.250
   0  12   1  0.5299  1.4399
   0  12   1 -0.0700  1.4499
   0 -12  -1  -3.870   2.020
   0  12   1  0.6899  1.5099
   0 -12   1  0.2900  1.5099
   0 -12  -1 -0.1700  1.5199
   0  12  -1  0.9399  1.5598
   0  12   1  1.2599  4.6795
   0  12   1  2.8597  1.9498
   0 -12   1  2.2098  2.0998
   0  12  -1  2.9197  1.5398
   0  12  -1  3.1297  4.7295
   0 -12  -1  0.6099  1.5299
   0 -12   1  0.0600  1.4799
   0 -12  -1  2.2498  1.5898
   0  12   1  3.8596  2.2398
   0  12  -1  1.2699  1.6798
   0  12  -1  0.1500  1.3699
   0 -12   1  2.5997  1.6198
  -1  12  -1  43.686   3.550
   1  12   1  49.155   3.610
  -1  12  -1  42.616   3.710
  -1  12  -1  39.366   3.310
  -1 -12  -1  45.985   3.440
  -1  12   1  38.116   3.380
  -1 -12   1  46.495   3.460
  -1  12  -1  36.916   6.739
   1 -12   1  41.166   3.340
   1  12   1  37.846   3.280
   1  12  -1  44.246   3.470
   1 -12  -1  41.576   3.430
   1  12   1  42.666   3.480
   1 -12   1  39.946   3.480
  -1  12   1  38.756   6.859
   1 -12  -1  42.866   3.590
   1 -12  -1  39.436   3.420
   1 -12   1  44.066   3.600
   1  12   1  46.045   7.099
  -1 -12   1  42.436   3.460
   1  12  -1  41.516   7.309
  -1 -12   1  45.856   3.840
   1  12  -1  45.806   3.730
  -1 -12  -1  36.216   3.310
  -1  12   1  45.256   3.310
  -1 -12  -1  45.216   3.820
   1 -12  -1  41.796   3.430
  -1  12   1  41.666   3.360
   1  12  -1  37.966   3.320
   1 -12   1  39.946   3.310
   1  12   1  41.206   3.630
   1 -12   1  47.415   3.740
  -1  12   1  42.806   3.470
  -1 -12  -1  42.136   3.440
  -1  12  -1  42.636   3.540
   1 -12   1  44.556   3.550
   2 -12   1  74.793   4.650
  -2  12   1  80.382   5.099
   2 -12  -1  82.522   4.760
   2  12   1  77.182   4.780
  -2  12   1  76.233   4.840
   2  12   1  77.112   9.199
  -2  12  -1  90.571   5.000
   2  12  -1  90.941   5.459
  -2 -12   1  82.522   4.750
  -2 -12  -1  86.392   4.910
   2 -12  -1  86.522   4.870
  -2 -12   1  82.022   5.099
  -2 -12  -1  83.432   4.960
   2 -12  -1  85.652   4.980
  -2  12  -1  84.732   4.930
   2 -12   1  76.912   4.810
   2 -12   1  84.972   4.790
   2  12  -1  67.803   8.769
   2 -12   1  83.562   4.810
   2  12   1  79.072   5.030
   2 -12  -1  85.312   4.720
  -2  12   1  85.222   4.860
   2  12  -1  79.912   4.870
   2 -12  -1  79.962   5.030
  -2 -12  -1  76.962   4.980
   2  12   1  81.092   4.860
   2 -12  -1  85.912   4.800
  -2 -12   1  76.143   4.820
   2 -12  -1  84.612   4.820
  -2  12   1  63.634   8.959
  -2 -12  -1  87.351   4.830
   2  12  -1  80.942   4.800
   2 -12   1  64.714   9.729
   2 -12   1  87.781   5.119
   2 -12   1  82.432   4.820
  -2  12  -1  74.843   9.359
   2 -12   1  75.213   4.650
  -2 -12   1  77.632   4.720
   3 -12  -1  121.64    6.03
   3  12   1  113.39    6.36
   3 -12   1  115.56    5.88
   3 -12  -1  106.99    5.82
  -3 -12   1  120.57    5.93
  -3  12   1  109.40    5.97
   3 -12  -1  111.99    5.82
  -3  12  -1  115.79    6.08
   3 -12   1  120.20    6.17
  -3 -12   1  110.94    5.98
   3 -12  -1  113.82    6.15
   3 -12   1  113.90    5.82
   3  12  -1  105.26    5.88
   3 -12   1  118.41    6.16
   3 -12   1  116.48    5.89
   3 -12   1  106.50    5.84
   3  12   1  114.91    5.91
   3 -12   1  109.75    5.93
  -3  12   1  119.43    6.12
  -3 -12   1  121.92    6.25
  -3  12  -1  126.02    6.26
  -3 -12  -1  112.22    5.85
   3 -12   1  109.67    5.96
   3  12  -1  115.92    6.26
   3 -12  -1  120.52    5.88
  -3 -12  -1  112.87    6.08
  -3  12   1  109.52    5.93
  -3 -12  -1  116.01    5.89
   3 -12  -1  121.28    6.16
  -3 -12   1  126.12    6.05
   3  12   1  109.74    5.92
   3 -12   1  118.80    6.04
   3 -12  -1  116.27    5.97
   3 -12  -1  116.17    5.84
   4 -12  -1  18.738   2.650
  -4  12  -1  19.248   2.620
   4  12  -1  20.758   2.580
  -4 -12  -1  22.178   2.610
   4 -12   1  21.458   2.700
  -4 -12  -1  19.648   2.440
   4 -12  -1  17.418   2.350
  -4 -12   1  24.908   3.050
   4 -12   1  21.788   2.570
   4  12   1  20.398   2.560
   4 -12  -1  20.608   2.530
   4 -12   1  18.858   2.410
   4 -12  -1  20.848   2.390
   4 -12   1  23.488   2.810
  -4  12   1  20.838   2.720
   4 -12   1  19.218   2.710
   4 -12   1  21.378   2.530
   4  12   1  16.348   2.690
   4  12   1  15.658   2.340
   4 -12   1  18.348   2.730
   4 -12  -1  20.148   2.500
   4  12  -1  19.678   2.670
   4 -12  -1  18.718   2.430
   4 -12  -1  22.918   2.550
   4 -12  -1  20.548   2.510
   4 -12   1  19.638   2.620
  -4 -12   1  18.228   2.320
  -4  12   1  18.508   2.770
  -4 -12   1  20.658   2.480
  -4  12   1  20.418   2.490
  -4  12  -1  19.858   2.480
  -4 -12   1  17.518   2.700
   4 -12   1  16.898   2.270
  -4 -12  -1  27.187   2.920
   4  12  -1  18.298   2.710
   5 -12  -1  100.69    5.24
  -5 -12  -1  93.331   5.080
  -5 -12   1  114.97    5.50
   5  12  -1  87.921   5.159
  -5 -12  -1  102.63    5.37
   5 -12  -1  94.331   5.189
   5 -12   1  102.77    5.11
   5 -12  -1  89.041   5.279
  -5  12   1  100.14    5.24
   5 -12  -1  105.94    5.24
   5 -12   1  93.931   5.070
   5 -12   1  96.591   5.239
   5 -12   1  90.561   5.050
   5 -12   1  97.980   5.299
   5 -12   1  94.891   5.149
  -5  12  -1  90.101   5.269
  -5  12   1  102.96    5.49
   5  12   1  100.08    5.29
  -5 -12   1  101.41    5.35
   5  12  -1  99.820   5.419
  -5  12  -1  103.58    5.47
   5 -12  -1  99.310   5.169
   5  12   1  97.530   5.329
  -5 -12  -1  102.33    5.19
   5 -12  -1  99.850   5.090
   5 -12  -1  102.59    5.33
   5  12   1  100.20    5.61
   5 -12  -1  97.640   5.080
  -5 -12   1  104.39    5.25
   6 -12  -1  56.634   3.510
  -6  12   1  54.385   3.980
  -6  12   1  59.724   3.750
   6  12   1  58.114   3.640
  -6 -12   1  56.534   3.590
   6  12   1  50.965   3.550
   6 -12  -1  56.884   3.720
  -6 -12  -1  47.015   3.630
   6 -12  -1  54.895   3.510
   6 -12   1  59.144   3.600
   6 -12   1  54.485   3.370
   6  12   1  43.506   3.740
   6  12  -1  46.125   3.810
   6 -12   1  58.754   3.740
  -6 -12  -1  57.034   3.650
   6  12  -1  57.074   3.610
   6 -12  -1  50.755   3.700
   6  12  -1  64.454   3.960
   6 -12   1  58.654   3.460
  -6 -12  -1  59.084   3.650
   6 -12   1  55.325   3.490
  -6  12  -1  60.314   3.620
  -6 -12   1  56.784   3.700
   6 -12  -1  55.465   3.660
  -6 -12   1  59.974   3.660
   6 -12   1  59.204   3.720
   6 -12  -1  56.964   3.420
  -6  12  -1  59.384   3.880
   0 -13  -1  61.804   4.130
   0 -13  -1  65.474   4.200
   0 -13   1  64.644   4.410
   0 -13  -1  55.265   4.310
   0  13   1  70.233   4.380
   0  13   1  61.694   4.170
   0 -13   1  61.364   4.120
   0  13   1  64.934   4.300
   0  13  -1  64.394   4.310
   0  13  -1  65.854   4.690
   0 -13   1  62.644   4.190
   0  13  -1  65.454   4.420
   0  13  -1  62.084   4.170
  -1  13   1  415.94   15.97
  -1  13   1  410.52   15.67
  -1  13   1  421.40   16.14
  -1 -13  -1  435.98   15.64
   1  13  -1  435.32   16.09
   1 -13   1  386.75   16.04
   1 -13  -1  411.72   15.40
   1 -13   1  415.99   15.38
   1  13  -1  372.27   16.32
   1  13  -1  410.95   15.83
  -1 -13   1  418.35   15.49
   1 -13  -1  413.11   15.51
   1 -13   1  419.05   15.46
   1  13   1  413.74   16.50
  -1  13  -1  404.89   15.90
  -1  13  -1  428.87   16.08
   1 -13  -1  398.44   16.08
  -1  13  -1  398.98   15.53
   1 -13   1  405.06   15.50
   1  13   1  405.37   15.43
   1  13   1  433.14   16.15
   1 -13   1  411.46   15.43
  -1 -13  -1  413.85   15.49
  -1  13   1  422.38   15.74
   1  13   1  394.64   15.76
  -1 -13   1  425.09   15.59
  -1 -13  -1  413.54   16.03
  -1 -13   1  410.16   16.12
   2  13  -1  30.507   2.900
   2 -13  -1  29.927   3.120
  -2 -13   1  30.917   3.170
   2  13  -1  28.237   3.010
   2 -13  -1  24.908   2.730
   2 -13   1  28.157   3.070
   2 -13   1  26.437   2.780
  -2 -13  -1  31.037   3.270
   2 -13  -1  26.837   2.790
   2 -13   1  24.098   2.980
  -2 -13   1  31.467   2.940
   2  13   1  32.627   3.270
   2 -13   1  28.137   2.900
  -2 -13  -1  28.187   2.840
  -2  13  -1  31.507   2.930
   2 -13  -1  28.037   3.070
  -2 -13  -1  34.127   2.960
  -2  13   1  24.908   2.760
   2 -13   1  31.447   2.880
   2 -13   1  22.948   2.890
   2 -13  -1  32.977   2.940
  -2  13  -1  28.367   3.070
  -2  13   1  29.887   2.870
  -2  13   1  25.388   2.640
  -2  13  -1  34.277   3.000
   2  13  -1  31.737   3.120
  -2 -13   1  33.177   3.110
   2 -13  -1  25.877   2.780
  -2  13   1  22.418   2.640
   2  13   1  28.877   2.830
  -2 -13  -1  21.588   2.910
   2 -13   1  28.997   2.880
   2  13   1  33.067   2.960
   3 -13   1  4.3396  2.0198
   3  13   1  4.0296  1.7298
   3 -13  -1  1.7798  1.6298
  -3 -13  -1  6.4894  2.2298
   3 -13  -1  5.5295  2.1298
  -3 -13   1  1.7098  2.1798
   3 -13  -1  2.1598  2.3098
   3 -13   1  6.0794  2.2298
   3  13  -1  5.0795  2.0198
   3 -13  -1  4.8195  1.7798
  -3 -13  -1  4.8995  1.7298
   3 -13   1  4.3596  2.1798
  -3  13  -1  4.6595  1.6798
  -3  13  -1  5.1995  1.7798
  -3 -13   1  5.0795  2.1398
   3 -13   1  6.0194  2.1798
   3 -13   1  5.6994  1.7198
   3  13   1  4.0096  1.7198
  -3  13   1  4.5896  1.8398
   3 -13  -1  2.2898  1.6598
   3 -13   1  6.7093  2.1498
   3 -13   1  3.6296  1.6398
  -3  13  -1  4.2196  2.0698
  -3  13   1  5.1095  1.6198
  -3 -13  -1  7.7492  1.8698
   3  13   1  5.1095  2.1298
  -3 -13   1  4.8295  1.7798
   3 -13   1  3.7296  2.1998
  -3 -13   1  7.3893  1.9998
   3 -13  -1  2.9797  2.0998
   3 -13  -1  6.1994  1.8198
   3  13  -1  5.8994  1.8198
  -3  13   1  6.8993  1.8398
  -4 -13  -1  64.514   4.350
   4 -13   1  65.964   3.970
   4 -13   1  67.493   4.180
   4  13   1  62.784   4.140
   4 -13  -1  64.614   4.200
  -4 -13   1  60.574   4.040
   4 -13  -1  65.654   4.140
   4 -13  -1  67.953   4.190
   4  13   1  65.294   4.220
   4  13  -1  63.004   4.240
  -4 -13  -1  68.293   4.050
  -4  13   1  64.174   4.330
   4 -13  -1  63.994   4.260
  -4 -13   1  72.513   4.160
   4 -13  -1  64.234   4.130
   4  13  -1  63.804   4.190
   4 -13  -1  59.634   3.970
  -4  13  -1  64.544   4.040
   4 -13   1  63.354   3.970
  -4  13   1  73.363   4.360
   4 -13   1  65.674   4.300
   4 -13   1  54.195   4.060
   4 -13   1  62.594   4.110
  -4  13   1  62.824   4.260
  -4  13  -1  67.853   4.210
   4 -13  -1  65.994   4.320
   4 -13   1  61.944   3.980
  -4 -13   1  67.133   3.990
  -4  13  -1  58.484   3.950
  -4 -13  -1  65.484   4.060
  -5 -13  -1  29.687   2.650
   5 -13   1  31.857   2.840
   5 -13   1  31.937   2.950
   5  13   1  29.957   2.800
  -5  13  -1  31.597   2.680
   5  13   1  31.657   2.920
   5 -13  -1  24.838   2.880
  -5  13  -1  25.507   2.920
  -5 -13   1  29.877   2.890
   5 -13   1  29.157   2.540
   5 -13   1  29.247   2.500
  -5 -13   1  32.077   2.880
   5 -13  -1  29.207   2.500
   5 -13  -1  30.607   2.680
   5 -13  -1  25.158   2.720
  -5  13  -1  33.357   2.720
  -5  13   1  30.317   2.790
   5 -13  -1  29.667   2.790
  -5 -13  -1  27.857   2.640
   5 -13  -1  27.077   2.690
  -5  13   1  32.337   2.640
   5 -13   1  26.067   2.460
   5 -13  -1  29.997   2.770
   5  13  -1  24.338   2.670
  -5 -13  -1  30.227   2.840
   5 -13   1  29.037   2.750
   5  13  -1  32.437   2.790
  -5 -13   1  33.157   2.820
  -6 -13  -1  1.8898  1.6198
  -6  13  -1  2.9497  1.6198
  -6 -13   1  2.5697  1.6598
  -6  13   1  1.2799  1.5398
  -6 -13  -1  4.5696  1.6198
   6 -13   1  3.6396  1.5598
   6 -13   1  1.8098  1.8298
   6  13   1  4.0096  1.5598
   6 -13   1  3.2997  1.5199
  -6 -13   1  2.0098  1.4999
   6  13  -1  3.1297  1.5598
  -6  13   1  2.6797  1.7098
   6 -13   1  3.5996  1.4899
   6 -13  -1  1.8798  1.2599
   6 -13  -1  0.9799  1.4999
   6 -13  -1  3.0497  1.6398
   6 -13  -1  1.8198  1.4899
   6 -13  -1  1.7198  1.5698
  -6 -13   1  3.6196  1.9498
   6 -13   1  3.3897  1.6998
   0  14   1  252.44   10.18
   0  14   1  226.65    9.65
   0  14  -1  232.92    9.97
   0 -14  -1  240.30    9.74
   0 -14   1  228.43   10.11
   0 -14  -1  257.72   10.21
   0  14  -1  226.27   10.21
   0 -14   1  233.90    9.65
   0  14   1  239.35   10.00
   0 -14   1  245.26    9.73
   0  14  -1  252.53   10.16
   0  14  -1  197.89    9.56
   0 -14  -1  240.46    9.75
   1  14   1  44.656   3.930
   1 -14   1  41.726   3.390
  -1 -14  -1  45.975   3.680
  -1  14   1  39.876   3.340
  -1 -14   1  40.456   3.290
  -1  14   1  36.056   3.130
  -1 -14  -1  48.185   3.410
   1 -14  -1  41.816   3.280
  -1  14  -1  43.236   3.320
  -1  14  -1  44.636   3.480
   1 -14  -1  41.196   3.390
   1  14  -1  39.506   3.330
  -1 -14   1  43.936   3.320
  -1 -14  -1  40.846   3.310
  -1  14   1  40.216   3.450
  -1 -14   1  42.746   3.380
   1 -14   1  41.096   3.360
  -1  14  -1  44.516   3.410
   1  14  -1  41.536   3.350
   1  14   1  43.046   3.410
   1 -14  -1  39.966   3.540
   1 -14   1  43.576   3.580
   1  14  -1  40.456   3.700
   1  14   1  43.296   3.450
   2 -14  -1  10.319   2.130
  -2 -14   1  9.5891  2.1798
   2 -14  -1  10.589   2.200
   2  14   1  8.2392  2.2698
   2 -14   1  9.9690  2.2298
   2  14   1  10.359   2.170
  -2 -14   1  12.229   2.330
   2 -14   1  7.7092  2.1798
  -2  14   1  9.4891  1.9498
   2  14  -1  12.109   2.020
   2 -14  -1  7.6692  1.8498
  -2  14  -1  10.129   2.210
  -2 -14  -1  0.7099  1.9898
  -2  14   1  8.1392  2.0298
   2  14   1  11.519   2.000
  -2 -14  -1  7.6692  2.0698
  -2  14   1  8.8391  2.1398
  -2  14   1  8.5792  2.1198
  -2 -14   1  8.6592  1.9398
   2 -14   1  12.489   2.590
   2 -14   1  6.1094  2.1898
  -2  14  -1  0.2600  1.7898
  -2  14  -1  9.4491  2.1798
   2 -14  -1  7.4993  2.2998
   2 -14   1  5.2295  1.7198
  -2  14  -1  8.6092  2.1198
  -2 -14  -1  8.4992  1.9198
   2  14  -1  6.0894  2.2898
   2  14  -1  10.439   2.230
   3 -14  -1  0.6599  1.6198
  -3  14   1  3.0497  1.6098
   3 -14  -1  5.5395  2.0598
   3  14   1 -0.1700  1.5199
  -3  14  -1  3.4497  1.9098
  -3  14   1  4.6195  1.5898
   3 -14   1  1.3799  1.9098
   3 -14   1  0.9799  1.9498
   3 -14  -1  3.3897  1.9998
   3  14  -1  3.0197  1.6498
  -3  14   1  1.0799  1.9098
  -3 -14  -1  3.9596  2.1098
   3  14  -1  2.5697  1.8798
  -3  14  -1  2.9797  1.5299
   3 -14  -1  1.2399  1.9198
   3  14   1  1.6898  1.6598
   3 -14   1  5.8294  2.1098
   3 -14   1  2.5597  2.2198
   3 -14  -1  6.2094  1.6698
  -3 -14   1  1.1599  1.4799
  -3  14  -1  0.5000  1.6698
  -3 -14   1  5.0295  2.3798
   3 -14   1  1.7898  1.9798
   3 -14  -1  0.8099  1.5199
  -3  14   1  3.4297  1.5498
  -3 -14  -1  3.5597  1.6098
   3 -14   1  0.4900  1.4499
  -3 -14  -1  2.5497  1.6698
  -3 -14   1  4.2396  1.5698
  -3  14  -1  1.0299  1.8298
   3  14   1  1.6498  2.0698
   4  14   1  177.50    7.76
  -4  14   1  195.57    7.98
   4  14   1  184.22    8.11
   4 -14  -1  167.81    7.34
  -4 -14  -1  173.42    7.84
  -4 -14  -1  172.65    7.62
   4 -14   1  195.36    7.93
   4 -14   1  179.75    7.77
  -4  14  -1  182.70    7.83
   4 -14   1  173.74    7.57
  -4  14   1  189.85    7.85
  -4  14   1  184.02    7.84
   4 -14  -1  185.16    7.38
  -4 -14  -1  184.37    7.68
   4 -14  -1  193.46    7.98
  -4  14  -1  188.77    7.89
   4 -14   1  169.50    7.43
   4 -14   1  177.56    7.50
   4 -14  -1  180.88    7.53
   4 -14  -1  180.20    7.47
   4 -14   1  168.78    7.66
   4  14  -1  195.18    8.13
  -4  14  -1  181.34    7.71
   4 -14  -1  178.96    7.66
  -4 -14   1  187.95    7.67
  -4  14  -1  183.70    7.76
   4  14  -1  179.92    7.85
  -4 -14   1  178.87    7.54
  -5 -14  -1  32.297   2.860
   5 -14   1  34.437   2.820
  -5  14   1  40.356   2.890
   5 -14  -1  30.967   2.600
   5  14  -1  29.207   2.670
  -5 -14   1  36.326   2.880
  -5 -14  -1  36.246   2.780
   5 -14   1  33.817   2.770
  -5  14  -1  36.716   2.750
   5 -14  -1  38.126   2.790
  -5  14  -1  40.446   2.880
  -5 -14   1  36.936   2.710
   5 -14  -1  30.037   2.580
   5 -14   1  30.147   2.570
   5 -14   1  37.396   2.660
  -5  14  -1  38.016   2.960
  -5  14   1  32.357   2.680
   5  14   1  35.557   2.870
   0  15  -1  79.802   4.210
   0 -15   1  64.344   3.900
   0 -15   1  71.873   4.220
   0 -15  -1  58.444   4.130
   0  15  -1  66.863   4.130
   0  15   1  70.723   4.210
   0  15   1  62.604   4.080
   0 -15  -1  76.622   4.270
   0 -15  -1  68.403   4.050
   0 -15   1  68.193   4.260
   0  15   1  70.533   4.290
  -1 -15   1  2.8597  1.5099
  -1 -15  -1  4.5496  1.6198
   1 -15   1  4.5696  1.8598
  -1  15  -1  5.9794  1.6598
   1 -15   1  5.0895  1.7498
   1  15   1  6.6693  1.9498
  -1  15  -1  7.7192  1.7598
  -1  15   1  3.7996  1.8698
  -1  15  -1  6.9393  2.0898
  -1 -15   1  3.9496  1.7998
   1 -15   1  3.3697  1.5398
  -1 -15   1  4.9195  1.9298
   1 -15  -1  5.8594  1.8898
   1 -15  -1  4.9395  1.6198
  -1 -15  -1  2.2598  2.2998
  -1  15   1  3.8096  1.7698
   1  15  -1  4.4896  2.4398
   1  15   1  4.6195  1.8898
   1  15  -1  2.6197  1.6498
  -1 -15  -1  5.3895  1.6498
   1 -15  -1  2.5298  1.8998
   1  15  -1  4.4196  1.8198
  -1  15   1  3.4797  1.9098
  -2  15   1  34.637   2.830
  -2 -15   1  32.807   2.730
   2  15   1  31.847   2.940
   2 -15   1  30.757   2.830
  -2 -15  -1  33.107   2.920
  -2 -15   1  31.277   2.640
   2  15   1  32.277   2.890
  -2 -15   1  29.527   3.030
   2  15   1  34.047   3.260
   2  15  -1  33.697   3.180
  -2 -15  -1  34.157   2.710
  -2  15   1  37.086   3.090
   2  15  -1  36.646   3.070
  -2  15  -1  37.446   2.900
  -2  15  -1  37.416   3.030
   2 -15   1  37.296   3.120
  -2  15   1  35.467   3.060
   2 -15  -1  30.677   2.590
  -2  15  -1  36.196   2.890
   2 -15  -1  28.437   2.670
   2 -15   1  35.117   2.730
  -2  15   1  25.468   2.930
   2 -15  -1  28.687   2.780
  -3  15  -1  1.2399  1.3999
  -3  15   1  2.5597  1.6898
  -3  15  -1  1.0199  1.9298
   3 -15   1  1.6298  2.1098
   3 -15   1 -0.1000  2.1398
   3 -15   1  1.7898  1.7698
  -3 -15   1  2.5497  1.4399
  -3 -15  -1  3.3097  1.7198
  -3 -15   1  2.9697  1.5598
   3 -15   1  2.8997  1.7098
   3  15  -1  2.7197  1.7898
  -3 -15  -1  3.0697  1.4199
   3  15  -1  2.2898  1.7998
  -3  15  -1  5.2995  1.7298
   3  15   1  0.8299  2.1398
  -3  15   1  3.2897  1.7598
   3 -15  -1  1.2299  1.7098
   3 -15  -1  2.4498  1.7198
  -3  15  -1  4.2996  2.0198
  -3  15   1  6.3194  2.2198
   3  15   1  4.7295  1.7298
   3 -15  -1  2.8297  1.8198
  -3  15   1  1.5299  1.7398
   4 -15  -1  15.808   2.050
  -4  15   1  13.609   1.930
  -4  15  -1  13.089   1.930
  -4 -15   1  13.589   1.950
   4  15   1  11.779   2.160
  -4  15   1  15.778   2.210
  -4 -15  -1  12.539   2.140
  -4 -15  -1  11.219   1.870
  -4  15  -1  9.6291  1.8098
  -4  15  -1  12.479   1.920
  -4 -15   1  12.439   1.810
   4 -15   1  13.469   1.960
   4  15  -1  10.939   1.980
   4  15   1  11.679   2.040
  -4  15   1  15.748   1.980
   0  16  -1  2.5897  1.7198
   0 -16  -1  1.6198  1.6298
   0 -16  -1  2.2298  1.5898
   0  16   1 -0.0100  1.3299
   0 -16   1  0.9099  1.5898
   0 -16   1  0.7099  1.8898
   0  16  -1 -0.4300  1.5798
   0  16   1  0.9999  1.5698
   0 -16   1  -1.560   1.840
   0 -16  -1 -0.2900  2.0898
   1 -16  -1  50.205   3.380
   1  16  -1  57.754   3.480
  -1  16  -1  53.435   3.230
  -1 -16   1  52.435   3.310
   1  16   1  53.575   3.420
  -1  16  -1  57.564   3.550
  -1  16   1  52.285   3.460
  -1 -16  -1  57.204   3.400
  -1 -16   1  44.086   3.510
  -1 -16  -1  53.215   3.330
  -1  16   1  50.345   3.410
   1 -16  -1  54.175   3.300
   1  16  -1  48.385   3.570
  -1 -16   1  55.205   3.220
   1 -16   1  54.865   3.450
   1 -16   1  62.154   3.580
   1  16   1  57.754   3.570
   1 -16  -1  51.235   3.290
   1 -16   1  57.674   3.350
   2 -16   1  1.2399  1.7998
   2 -16   1  1.9798  1.8298
  -2  16  -1  0.9099  1.5898
   2 -16  -1  1.8198  1.6498
  -2  16  -1 -0.1100  1.4599
  -2  16   1  0.6199  1.8698
  -2 -16   1  1.4099  1.5698
   2 -16  -1  -5.379   1.740
  -2 -16   1  1.8498  1.5299
  -2 -16  -1  0.8799  1.4899
   2  16  -1  1.1799  1.5898
   2  16   1  0.5499  1.5398
   2 -16  -1 -0.2200  1.5299
  -2  16   1  0.6299  1.5299
  -2  16   1  0.8799  1.6098
  -2 -16  -1  1.0499  1.4799
   1   0  -2 1617.99   66.12
  -1   0  -2 1559.66   65.98
   1   0   2 1546.23   70.02
  -1   0   2 1598.44   70.38
   1   0   2 1650.68   70.59
   2   0   2  86.092   5.449
   2   0   2  87.941   4.940
   2   0  -2  88.311   5.259
   2   0  -2  88.811   4.680
   2   0   2  88.321   4.870
   2   0  -2  84.282   5.109
   3   0  -2  606.63   29.24
   3   0  -2  638.39   28.38
   3   0   2  658.15   29.62
   3   0   2  673.76   30.34
   3   0   2  642.73   28.23
   4   0  -2 1051.47   49.50
   4   0  -2 1148.45   47.79
   4   0   2 1090.22   49.86
   4   0   2 1075.03   50.56
  -4   0   2 1093.47   50.58
   4   0   2 1113.82   47.48
   5   0  -2  110.43    5.62
   5   0  -2  120.24    5.51
   5   0  -2  124.49    5.58
   5   0   2  115.04    5.67
   5   0   2  145.08    8.55
   5   0   2  119.28    5.67
   5   0  -2  121.63    5.51
  -5   0   2  133.57    8.96
   5   0   2  118.03    5.53
   5   0   2  133.56    8.92
   5   0  -2  125.61    5.75
   5   0   2  112.55    5.74
   5   0   2  125.33    5.64
   5   0  -2  117.16    5.49
   5   0   2  121.72    5.53
   5   0  -2  121.44    5.71
   5   0  -2  130.25    8.48
   5   0   2  129.61    8.43
   6   0   2  273.62   11.12
   6   0   2  280.72   10.79
   6   0  -2  258.21   10.51
   6   0  -2  278.55   11.09
   6   0  -2  290.12   11.13
   6   0  -2  262.94   10.38
   6   0  -2  271.33   10.60
   6   0  -2  278.62   10.55
   6   0  -2  275.16   10.73
   6   0   2  267.85   11.16
   6   0   2  265.53   16.40
  -6   0   2  286.95   16.55
   6   0  -2  273.46   10.98
   6   0   2  257.09   10.56
   6   0  -2  279.25   15.43
   6   0  -2  270.60   10.53
   6   0   2  265.38   10.77
   6   0  -2  251.12   10.95
   6   0   2  251.76   10.41
   6   0   2  284.41   11.13
   7   0   2  69.413   4.760
   7   0  -2  71.143   4.440
   7   0  -2  73.203   4.780
   7   0   2  69.673   4.600
   7   0  -2  73.833   7.779
   7   0  -2  73.903   4.500
   7   0   2  72.633   4.500
   7   0  -2  71.843   4.320
   7   0   2  68.343   4.410
   7   0   2  67.893   4.460
   7   0  -2  75.333   4.350
   7   0   2  71.403   4.580
  -7   0  -2  67.173   8.449
   7   0  -2  73.883   4.390
   7   0  -2  81.182   4.490
   7   0  -2  73.813   4.500
   7   0   2  77.012   4.580
   9   0  -2 -0.0500  2.1198
   9   0  -2 -0.2800  1.9698
   9   0  -2 -0.4100  2.0398
   9   0  -2  -1.100   1.750
   0  -1  -2 2251.57   91.01
   0   1   2 2011.39   91.15
   0  -1  -2 2021.09   85.54
   0  -1   2 2137.27   91.11
   0   1  -2 1949.79   85.34
   1  -1   2 2111.04   91.24
  -1   1   2 1955.42   90.76
   1   1  -2 1997.51   85.36
  -1  -1   2 2049.69   90.87
   1   1   2 2220.59   91.26
   1  -1   2 2101.68   90.82
   1  -1  -2 2141.36   90.96
  -1  -1  -2 2098.51   85.47
   1   1  -2 1993.45   90.76
   1  -1  -2 2101.74   85.40
  -1   1  -2 1959.78   85.03
   2  -1  -2  59.304   4.090
   2   1   2  65.924   3.690
   2   1   2  63.794   4.540
   2  -1  -2  68.853   4.550
   2  -1   2  64.054   3.820
   2   1   2  68.733   4.310
   2  -1   2  67.093   4.440
   2   1  -2  74.173   4.470
   2  -1   2  68.643   4.240
  -2  -1   2  62.004   4.170
   2   1  -2  63.644   3.840
  -2   1   2  64.174   3.710
   3  -1  -2  236.05   11.32
   3  -1  -2  223.53   11.32
   3  -1  -2  232.27   12.08
   3   1  -2  225.34   11.33
   3  -1   2  229.99   11.04
   3   1   2  223.29   12.05
  -3  -1   2  225.17   11.93
   3  -1   2  221.18   11.73
   3   1   2  236.31   11.47
   3  -1   2  219.15   12.06
   3   1  -2  241.25   11.59
   3   1   2  218.66   11.12
   4  -1   2  194.97   11.06
   4  -1   2  207.69   10.66
   4   1  -2  204.19   11.05
   4  -1  -2  195.23   10.79
  -4  -1   2  208.22   11.44
   4   1   2  198.85   11.45
   4  -1  -2  194.24   10.67
   4   1   2  197.16   10.90
   4   1  -2  195.45   10.77
   4  -1  -2  189.04   11.40
   4  -1   2  210.84   11.52
   5   1   2  179.17    7.51
   5   1   2  197.16   11.03
   5  -1  -2  179.86    7.68
   5  -1  -2  176.78    7.32
   5   1   2  177.94    7.48
   5   1   2  179.32    7.42
   5   1   2  172.83    7.74
   5   1  -2  185.59    7.41
   5  -1  -2  168.23    7.24
   5   1   2  185.37   11.47
   5   1  -2  183.76    7.42
   5   1  -2  181.83    7.69
   5   1  -2  176.58    7.63
   5   1   2  182.77    7.76
   5   1  -2  179.68   10.94
   5  -1   2  185.31   11.00
   5  -1   2  187.05   11.47
   5   1  -2  171.24    7.66
   5  -1  -2  176.64    7.34
   5   1  -2  184.45    7.56
   5  -1  -2  165.03    7.10
   5   1  -2  181.27    7.71
  -5   1   2  189.50   11.71
   5   1  -2  187.67    7.39
   5  -1   2  196.95   10.80
   5   1  -2  170.53    7.37
   5   1   2  175.58    7.59
   5   1   2  177.20    7.72
   5  -1  -2  178.61   10.75
   5  -1  -2  183.06    7.65
   5  -1  -2  167.22    7.34
   5  -1  -2  183.06    7.39
  -5  -1   2  195.23   11.62
   6   1   2  127.58   10.10
   6   1  -2  133.89    6.26
   6   1  -2  123.03    9.57
  -6  -1   2  125.21    9.98
   6  -1   2  123.91    6.42
   6  -1   2  126.36    6.28
   6  -1   2  137.42    6.48
   6  -1  -2  150.45    6.37
   6  -1  -2  134.33    6.42
   6  -1   2  135.32    6.61
   6  -1  -2  136.26    6.19
   6   1  -2  129.19    6.19
   6  -1  -2  138.50    6.43
   6   1  -2  139.71    6.52
   6  -1   2  124.56    6.26
   6  -1   2  143.01   10.61
   6   1   2  142.50    6.56
   6   1  -2  141.37    6.40
   6   1  -2  145.86    6.58
   6  -1  -2  134.00    6.20
  -6   1   2  134.30   10.33
   6  -1  -2  135.87    9.87
   6  -1  -2  140.48    6.48
   6   1   2  137.29    6.43
   6   1   2  143.71    6.30
   6  -1  -2  143.26    6.28
   6   1  -2  152.40    6.36
   6   1  -2  141.16    6.28
   6   1  -2  125.04    6.35
   6  -1   2  131.41    6.54
   6   1   2  141.62    6.61
   6   1   2  120.26    6.35
   6   1  -2  143.20    6.59
   6  -1  -2  143.07    6.53
   6  -1  -2  139.59    6.27
   6   1   2  140.92    6.34
   6   1   2  134.43    6.31
   6   1   2  136.66    6.60
   7   1  -2  159.49    7.33
   7   1  -2  146.01    7.16
   7  -1  -2  155.69    7.27
   7  -1  -2  151.49    7.04
  -7  -1  -2  149.88   12.18
   7   1   2  151.60    7.31
   7   1   2  156.06    7.20
   7   1   2  149.48    7.23
   7  -1  -2  148.48   11.21
   7  -1  -2  150.81    7.16
   7  -1  -2  160.48    7.00
   7   1  -2  159.51    7.24
   7  -1  -2  165.11    7.08
   7   1   2  138.53    6.87
   7   1  -2  156.56    7.32
   7   1   2  154.97    7.10
   7   1  -2  152.02    6.96
   7   1   2  142.41    7.19
   7  -1  -2  156.06    6.95
   7  -1  -2  149.05    6.83
   7   1  -2  157.62    7.44
   7   1   2  148.75    7.50
   7   1  -2  156.57    7.06
   7   1  -2  161.08    7.19
   7   1  -2  132.77   10.86
   7   1  -2  156.93    7.04
   7  -1  -2  152.04    6.88
   8   1   2  52.985   3.620
   8   1   2  52.715   4.090
   8   1   2  53.135   3.780
   8  -1  -2  58.634   3.750
   8   1  -2  53.055   3.690
   8   1   2  49.485   3.780
   8   1  -2  59.034   4.010
   8  -1  -2  52.365   4.000
   8   1  -2  54.525   4.090
   8   1   2  54.815   3.960
   8   1  -2  55.295   3.740
   8  -1  -2  50.005   3.710
   8   1  -2  55.595   3.690
   8   1  -2  56.104   3.890
   8  -1  -2  35.077   3.380
   0   2  -2  128.98    6.90
   0   2  -2  133.93    6.06
   0  -2  -2  143.68    6.60
   0  -2  -2  134.40    6.64
   0  -2   2  129.77    6.97
   0   2   2  131.77    6.86
   1   2  -2 1190.51   54.78
   1  -2  -2 1260.46   51.55
   1  -2   2 1264.28   55.00
  -1  -2   2 1166.43   54.84
  -1   2   2 1171.81   54.71
   1   2  -2 1244.83   51.58
   1  -2  -2 1252.23   54.99
   1   2   2 1287.63   55.25
   1  -2   2 1279.71   55.29
   2  -2   2  5.4695  1.2099
   2  -2  -2  2.7497  1.2499
   2  -2  -2  6.5494  1.4399
   2   2   2  5.0195  1.6298
   2   2  -2  5.6194  1.6798
  -2   2   2  4.3096  1.1499
   2   2   2  5.9794  1.6198
  -2  -2   2  3.8896  1.2899
   2  -2   2  5.3895  1.5099
   2  -2   2  5.8594  1.4299
   2   2  -2  8.2392  1.4699
   3   2  -2  964.27   41.15
   3  -2   2  969.14   43.69
   3   2   2  975.41   41.12
   3  -2  -2  949.81   40.66
   3  -2  -2  993.70   43.84
   3  -2   2  956.51   40.21
  -3  -2   2  951.69   43.27
  -3   2   2  928.22   42.80
   3  -2   2  935.04   43.38
  -3  -2  -2  887.46   42.11
   3   2  -2  906.33   42.81
   3   2   2  950.02   43.74
   4  -2   2 2037.17   89.24
   4   2   2 2094.28   83.95
   4   2   2 1926.81   88.99
   4  -2   2 2000.06   82.97
   4  -2  -2 1946.51   83.32
   4   2  -2 1908.60   88.14
   4  -2  -2 1949.13   89.05
  -4  -2   2 1986.37   88.64
   4  -2   2 1964.08   88.69
  -4   2   2 1925.34   88.11
   4   2  -2 1979.24   83.83
   5  -2   2 -0.4600  1.7398
   5  -2  -2  -1.140   1.280
   5   2   2  2.0098  1.3799
   5  -2  -2  2.3598  2.2398
   5  -2  -2  -1.200   1.250
   5   2  -2  1.7498  1.3299
   5   2   2  0.2200  1.5598
   5   2  -2  1.0499  0.9599
   5   2   2  2.3698  1.7298
   5   2   2  1.5598  0.9899
   5   2  -2  0.3500  1.3099
   5   2  -2 -0.0700  1.1599
   5  -2  -2 -0.2200  2.3398
   5  -2   2  2.0498  2.2798
   5  -2  -2 -0.3500  1.1999
  -5  -2   2 -0.8099  2.0598
   5  -2  -2  -2.170   1.220
   5  -2   2  0.4700  1.3999
   5  -2  -2  2.1398  1.3299
   5   2  -2  2.2398  1.3699
   5   2   2  1.9898  1.3599
   5   2   2 -0.6699  1.2099
   5   2   2  0.9199  2.3798
   5   2   2 -0.0700  1.2199
   5   2  -2  1.8698  2.3698
   5   2  -2  0.5599  1.3099
   5   2  -2  0.3100  1.1999
   5  -2   2  1.8198  2.5897
   5   2   2  0.5099  1.2599
   5  -2   2  2.9697  2.7497
   5  -2   2  -1.520   1.360
   5   2  -2  -1.260   1.280
   5  -2   2  -2.200   1.790
   5  -2  -2  2.2098  1.3699
   5  -2   2  0.0000  1.3699
   5   2   2 -0.4900  0.9599
   5  -2  -2  -1.240   1.340
   5  -2   2  2.5797  1.4699
   5  -2  -2 -0.2800  1.2699
   5   2  -2  0.4000  1.1899
   6   2   2  6.7793  1.7398
   6   2  -2  7.9592  1.6598
   6  -2  -2  13.109   1.980
   6   2  -2  6.3294  1.6798
   6  -2   2  7.3293  2.1398
   6  -2  -2  8.7391  1.8098
  -6   2   2  2.6997  3.6496
   6   2  -2  8.8691  1.8198
   6   2  -2  6.9793  1.7498
   6  -2   2  6.4494  1.7698
   6   2   2  4.3696  2.0298
   6  -2  -2  8.6092  1.8098
   6   2   2  6.2294  1.7198
   6  -2   2  8.3892  1.8598
   6  -2  -2  7.3893  1.7798
   6   2  -2  3.5397  2.4798
   6  -2   2  5.9194  3.4397
   6   2  -2  11.639   1.930
   6  -2  -2  10.099   1.800
   6   2  -2  9.9790  1.7698
   6  -2   2  5.4895  1.7198
   6   2  -2  7.2693  1.7898
   6   2   2  8.1592  2.0798
   6   2  -2  8.2092  1.7098
   6   2   2  8.2692  4.2296
   6  -2  -2  3.5497  3.2097
   6   2   2  5.2295  1.9398
   6   2   2  6.1294  1.6898
   6   2   2  5.5595  1.5998
   6  -2   2  4.7995  2.0398
   6   2   2  8.1692  1.4399
   6  -2  -2  5.9094  1.6998
   6   2  -2  7.7992  1.7398
   6  -2  -2  4.7095  1.6498
   6  -2  -2  7.6792  1.6898
   6   2   2  7.1493  1.4499
   7   2  -2  223.27    9.43
  -7   2   2  182.52   14.62
   7  -2  -2  219.05    9.34
   7   2   2  206.50    8.98
   7   2  -2  218.27    9.33
   7  -2  -2  213.72    8.95
   7   2   2  209.58    8.91
   7   2   2  204.24    9.16
   7   2   2  219.61    9.51
   7  -2  -2  200.83    8.93
   7   2  -2  215.37    8.90
   7   2  -2  220.41    9.03
   7   2  -2  203.59    9.18
   7  -2  -2  212.02    9.00
   7  -2  -2  200.23    9.10
   7   2  -2  225.92    9.39
   7  -2  -2  206.36    8.87
   7   2   2  202.17    9.18
  -7  -2  -2  200.16   14.56
   7   2  -2  228.80    9.19
   7   2  -2  212.51    8.95
   7   2   2  204.64    9.24
   7   2   2  207.52    9.28
   7   2  -2  218.20    9.19
   7   2  -2  200.55   13.44
   7  -2  -2  207.94    8.88
   8   2   2  150.60    6.98
   8   2   2  145.63    7.22
   8   2   2  136.19    6.90
   8   2  -2  156.06    7.33
   8   2  -2  141.53    6.78
   8   2  -2  146.42    6.70
   8   2  -2  151.49    7.15
   8   2   2  152.07    6.98
   8   2  -2  143.44    7.01
   8  -2  -2  145.82    6.71
   8  -2  -2  141.96    6.99
   8   2  -2  149.23    6.80
   8  -2  -2  154.95    7.23
   8   2  -2  153.04    7.04
   8   2   2  145.38    6.99
   8  -2  -2  142.69    6.72
   8   2   2  145.00    7.09
   9   2   2  12.959   2.330
   9   2  -2  15.468   2.030
   9   2  -2  15.818   2.260
   9   2   2  15.578   2.440
   9   2  -2  14.789   2.390
   9   2  -2  12.219   2.220
   9   2   2  11.309   2.160
   9   2   2  14.789   2.210
   0  -3  -2  453.62   20.63
   0  -3   2  465.28   21.08
   0  -3  -2  438.15   19.62
   0   3   2  456.60   21.08
   0   3  -2  432.07   19.02
   0   3  -2  461.04   21.08
   1  -3  -2  402.38   18.07
   1   3  -2  440.57   18.25
  -1  -3   2  405.09   19.42
  -1  -3  -2  419.25   18.44
  -1  -3  -2  376.32   18.46
   1  -3   2  416.14   19.63
   1   3   2  439.87   19.80
   1   3  -2  416.13   19.41
  -1   3   2  409.29   19.35
  -1   3  -2  391.52   19.63
   1  -3  -2  430.87   19.60
  -2   3   2 2106.73   96.37
  -2  -3   2 2147.60   96.31
   2  -3   2 2142.73   89.59
   2   3  -2 2152.38   96.53
   2  -3   2 2194.46   96.71
   2  -3  -2 2217.51   96.79
  -2  -3  -2 2146.00   91.21
   2   3  -2 2335.93   90.99
   2  -3  -2 2206.08   90.41
   2   3   2 2190.43   96.97
  -2   3  -2 2103.54   96.91
   3  -3   2  226.60   12.23
  -3   3   2  212.86   11.62
   3   3  -2  236.59   11.81
   3   3   2  217.07   12.28
   3  -3   2  217.36   12.21
   3  -3   2  231.19   10.63
  -3  -3   2  216.56   11.78
   3   3  -2  215.96   11.66
   3  -3  -2  229.06   11.15
   3   3   2  219.47   11.72
   3  -3  -2  238.06   12.53
   4  -3  -2  111.39    7.85
   4   3  -2  113.63    7.66
   4  -3   2  110.10    7.74
   4  -3  -2  103.95    7.03
  -4  -3   2  103.05    7.18
  -4   3   2  109.06    7.17
   4   3   2  113.11    7.79
   4   3  -2  106.16    7.23
   4  -3   2  116.26    7.66
   4   3   2  116.00    7.66
   4  -3   2  106.87    6.76
   5  -3   2  349.96   13.31
   5   3   2  332.89   12.94
   5  -3  -2  352.72   17.90
   5  -3  -2  375.86   13.62
   5   3  -2  353.84   13.42
   5  -3   2  331.88   13.36
  -5   3  -2  375.17   19.77
   5   3  -2  355.43   13.25
   5   3   2  386.60   19.76
   5  -3   2  362.68   13.58
   5   3  -2  358.22   13.14
   5  -3  -2  358.35   13.64
   5   3   2  376.82   14.10
   5  -3  -2  352.81   13.48
   5  -3   2  350.59   13.17
   5   3  -2  363.51   13.46
   5  -3   2  347.72   13.14
   5  -3  -2  344.99   12.97
   5   3   2  339.20   13.35
   5   3   2  368.44   13.61
   5   3   2  368.43   13.86
   5   3  -2  366.77   18.79
   5   3  -2  366.12   13.71
   5  -3   2  325.01   13.45
   5  -3   2  341.66   13.41
   5  -3   2  379.78   19.64
   5   3   2  366.58   13.31
   5  -3  -2  324.02   13.09
   5   3  -2  354.00   13.73
   5   3   2  344.33   12.88
   5   3  -2  349.77   13.76
   5  -3  -2  345.47   13.00
   5  -3  -2  359.43   13.04
   5  -3   2  354.14   13.40
  -5  -3   2  372.24   19.15
   5  -3  -2  387.11   19.88
   5   3   2  365.53   13.48
   5   3   2  373.79   13.93
   5   3  -2  360.30   13.11
   5  -3   2  345.01   12.94
   5   3  -2  367.89   13.75
   5  -3  -2  380.91   13.38
   5   3   2  364.33   13.48
   5   3  -2  339.16   13.80
   5  -3  -2  338.61   13.47
  -6   3  -2  91.271   8.589
   6  -3  -2  81.252   4.820
   6   3   2  89.351   4.770
   6   3   2  84.302   4.670
   6   3  -2  88.721   4.730
   6   3   2  86.322   4.880
   6  -3   2  73.503   4.480
   6  -3   2  85.052   4.620
   6   3  -2  91.521   4.860
   6   3  -2  79.462   7.589
   6  -3   2  75.503   4.790
   6   3  -2  81.472   4.520
   6   3  -2  85.672   4.850
   6  -3   2  80.052   4.430
   6  -3   2  83.482   4.680
   6  -3  -2  82.492   7.799
   6   3  -2  85.692   4.840
   6  -3  -2  88.911   4.630
   6  -3  -2  81.172   4.550
   6  -3  -2  86.362   4.790
   6  -3   2  83.242   7.869
   6   3  -2  83.602   4.700
   6  -3   2  75.433   4.520
   6   3   2  80.062   4.820
   6   3  -2  90.781   4.690
   6  -3   2  74.903   4.790
   6   3   2  84.352   4.810
   6   3   2  81.532   4.540
   6   3   2  83.262   4.810
   6  -3   2  85.592   4.700
  -6  -3  -2  81.542   8.429
   6   3  -2  86.901   4.650
   6   3  -2  86.841   4.870
   6  -3   2  78.232   4.480
   6   3   2  80.522   4.450
   6   3   2  72.733   8.029
   6  -3  -2  81.112   4.520
   6  -3  -2  79.482   4.890
   6   3   2  88.461   4.820
   6   3  -2  90.421   4.900
   6  -3  -2  76.742   4.520
   6  -3  -2  82.292   4.640
   7   3  -2  161.18    7.57
   7  -3  -2  162.15    7.19
   7   3   2  162.57    7.44
   7  -3  -2  158.38    7.52
   7  -3  -2  164.20    7.23
   7   3  -2  156.37    7.57
   7   3  -2  139.45    7.35
   7   3  -2  170.40    7.45
   7   3   2  160.83    7.62
   7   3   2  144.45    7.69
   7   3  -2  167.58    7.29
   7   3   2  164.81    7.31
   7   3   2  154.40    7.54
   7   3  -2  175.95    7.75
   7   3  -2  160.96    7.21
   7  -3  -2  157.38    7.48
  -7  -3  -2  151.55   12.30
   7   3  -2  167.13    7.35
  -7   3   2  150.06   13.07
   7   3   2  159.03    7.41
   7  -3  -2  148.70    7.12
   7  -3  -2  157.09    7.41
   7   3  -2  140.00   11.54
   7   3   2  149.81    7.22
   7   3  -2  156.75    7.39
   7  -3  -2  161.52    7.15
   8   3  -2  113.54    5.81
   8   3  -2  108.84    5.94
   8   3  -2  115.53    5.75
   8   3  -2  121.55    6.08
   8  -3  -2  111.77    5.63
   8  -3  -2  116.46    5.79
   8   3  -2  114.95    5.85
   8   3   2  121.55    6.13
   8   3   2  116.26    6.02
   8  -3  -2  115.40    5.93
   8   3  -2  119.41    5.90
   8   3  -2  110.07    5.98
   8   3  -2  111.05    6.11
   8   3   2  117.31    5.92
   8   3   2  108.44    6.25
   8   3   2  115.44    6.02
   8  -3  -2  115.97    5.84
   8   3   2  112.48    5.84
   8   3   2  116.23    5.96
   9   3   2  38.416   3.080
   9   3  -2  38.936   3.260
   9   3  -2  36.376   3.140
   9   3  -2  37.396   2.870
   9   3   2  40.976   3.270
   9   3   2  35.137   3.070
   9   3   2  33.457   2.910
   9   3  -2  43.746   2.970
   9   3  -2  36.056   3.180
   9   3   2  41.456   3.250
   9   3  -2  30.947   2.770
   0  -4  -2  104.33    5.78
   0  -4  -2  106.14    6.00
   0  -4   2  105.00    6.23
   0   4  -2  101.31    6.20
   0   4   2  108.76    6.47
  -1  -4  -2  421.52   19.23
   1  -4  -2  424.87   18.88
   1  -4  -2  443.98   20.47
   1   4  -2  423.74   20.45
  -1  -4   2  424.52   20.31
  -1  -4  -2  417.13   19.43
   1   4   2  431.43   20.73
  -1   4   2  412.23   20.34
  -1   4  -2  440.00   20.73
   1   4  -2  422.42   18.89
   1  -4   2  434.41   20.61
   2  -4  -2  174.69    8.69
  -2  -4   2  165.59    9.39
   2   4  -2  170.09    9.49
  -2   4  -2  168.59    9.80
   2  -4   2  170.85    9.73
  -2   4   2  167.96    9.46
  -2  -4  -2  179.08    9.49
   2  -4  -2  172.57    9.74
   2   4   2  174.45    9.92
   2   4  -2  171.84    9.11
  -3   4  -2 1041.62   47.89
   3   4   2 1049.95   47.83
  -3   4   2  993.58   47.05
  -3  -4  -2  993.61   45.30
   3   4  -2 1010.64   47.18
   3  -4   2  990.26   47.51
   3  -4  -2 1028.11   43.99
  -3  -4   2 1035.11   46.98
   3  -4  -2 1066.20   47.87
   3   4  -2 1059.72   44.83
   4   4  -2  50.455   3.050
   4   4  -2  54.955   4.880
   4  -4  -2  48.775   3.250
   4  -4  -2  58.764   5.289
   4   4   2  46.735   2.900
   4  -4  -2  40.906   3.150
   4   4   2  51.155   3.270
   4  -4   2  57.614   5.099
   4   4   2  52.665   5.299
   4   4   2  43.886   2.950
   4  -4  -2  47.915   4.690
   4   4   2  47.395   3.190
  -4  -4   2  46.335   4.520
   4  -4   2  56.274   3.080
  -4   4   2  55.395   5.159
   4   4   2  49.805   3.040
   4   4  -2  51.745   5.149
   4   4  -2  45.975   3.180
   4  -4  -2  48.845   2.890
   4   4  -2  46.215   3.130
   4   4  -2  43.426   3.080
   4   4  -2  51.545   2.960
   4  -4  -2  45.426   2.860
   4   4  -2  50.445   3.110
   4   4   2  48.965   3.290
   4  -4   2  51.395   3.240
   4   4   2  45.636   2.870
   4   4  -2  50.605   3.150
  -4   4  -2  53.425   5.389
   4   4  -2  45.905   3.120
   5   4  -2  90.831   4.760
   5   4  -2  93.501   4.810
   5   4   2  87.471   4.720
   5  -4  -2  92.661   4.690
   5   4  -2  94.331   4.930
   5  -4  -2  88.801   4.670
   5  -4  -2  91.481   4.720
   5   4  -2  98.230   4.770
   5   4  -2  96.761   5.070
   5  -4  -2  84.302   4.720
   5   4  -2  88.741   4.770
   5  -4   2  85.142   4.740
   5  -4  -2  90.341   6.829
   5   4   2  95.691   4.970
   5   4   2  94.911   5.050
   5   4   2  98.250   4.700
   5  -4   2  87.951   7.779
   5   4   2  91.361   4.610
   5  -4   2  86.652   4.550
  -5  -4  -2  96.551   8.409
  -5   4  -2  91.131   7.929
   5  -4  -2  84.142   4.770
   5   4   2  93.881   4.690
   5  -4   2  104.44    4.95
   5  -4   2  96.391   4.840
   5   4   2  92.261   4.970
   5   4  -2  87.131   7.529
   5   4   2  85.212   4.560
   5  -4  -2  94.931   4.890
   5   4  -2  91.731   4.760
   5  -4  -2  96.441   8.059
   5  -4  -2  92.231   4.840
   5  -4  -2  94.381   4.790
   5  -4   2  90.311   4.770
   5  -4   2  93.951   4.710
   5   4   2  81.692   7.599
   5  -4   2  95.611   4.920
   5   4  -2  91.851   4.760
   5  -4  -2  92.751   4.780
   5  -4   2  98.520   4.890
   5   4  -2  87.701   4.800
   5   4   2  89.411   4.960
   5   4   2  94.961   4.850
   5   4  -2  96.751   4.760
   5  -4   2  87.251   4.650
   6   4   2  31.267   2.810
   6  -4   2  30.957   2.730
   6  -4  -2  31.837   2.800
   6   4   2  28.957   5.379
   6  -4   2  23.588   2.810
   6   4   2  28.327   2.880
   6   4   2  28.217   2.740
   6   4   2  28.657   2.760
   6  -4   2  30.307   2.690
   6  -4  -2  25.577   2.620
  -6   4  -2  31.987   5.729
   6   4  -2  26.277   2.660
   6   4  -2  30.067   2.750
   6  -4   2  27.777   2.610
   6   4   2  30.227   2.770
   6   4  -2  25.308   2.570
   6  -4   2  27.267   2.610
   6   4  -2  24.738   2.700
   6  -4  -2  25.537   2.590
   6   4   2  24.038   2.500
   6  -4   2  27.617   2.980
   6   4  -2  29.677   5.050
   6   4  -2  26.917   2.620
   6  -4   2  22.828   2.530
   6  -4   2  26.097   2.640
   6  -4  -2  26.677   2.910
   6   4  -2  28.367   2.690
   6   4  -2  28.817   2.810
   6   4  -2  30.317   2.630
   6  -4  -2  27.587   2.650
   6  -4  -2  24.278   2.580
   6  -4  -2  32.337   3.040
   6  -4   2  26.507   2.620
   6  -4  -2  27.587   2.620
   6  -4  -2  29.837   2.650
   6   4   2  22.098   2.440
   6   4   2  29.997   2.710
   6  -4  -2  27.867   4.900
   6  -4   2  30.767   5.359
   6   4   2  21.968   2.520
   6   4   2  27.737   2.790
   6   4  -2  29.207   3.050
   6   4  -2  29.727   2.740
  -6  -4  -2  27.357   5.489
   7   4  -2  610.77   22.94
   7  -4   2  619.20   22.50
   7  -4  -2  613.43   22.00
   7   4   2  589.18   22.89
   7  -4  -2  618.32   22.45
  -7   4   2  583.69   33.18
   7  -4   2  612.45   21.87
   7   4   2  616.40   22.63
   7   4  -2  621.41   22.08
   7   4  -2  617.46   22.39
   7  -4  -2  607.15   22.67
   7  -4  -2  629.42   21.75
   7  -4   2  577.71   21.49
   7   4   2  616.54   23.40
   7   4   2  605.05   22.36
   7   4  -2  634.01   22.80
   7   4  -2  577.08   30.67
   7   4   2  610.42   22.03
   7   4   2  619.51   23.01
   7  -4   2  618.40   22.52
   7   4  -2  653.23   21.82
   7   4  -2  615.01   22.31
   7   4  -2  588.52   21.64
   7  -4  -2  618.10   21.64
   7  -4   2  608.71   22.12
   7   4   2  580.86   22.15
   7   4  -2  588.83   22.95
   7  -4  -2  635.79   21.77
   8   4   2  104.32    5.43
   8   4  -2  110.54    5.69
   8   4   2  99.210   5.399
   8   4  -2  101.48    5.37
   8   4  -2  104.88    5.45
   8  -4  -2  104.75    5.19
   8  -4  -2  110.87    5.54
   8   4  -2  99.620   5.429
   8  -4  -2  95.371   5.149
   8   4  -2  104.83    5.44
   8   4   2  97.350   5.809
   8  -4  -2  103.28    5.74
   8   4  -2  113.82    5.75
   8   4  -2  101.26    5.52
   8   4   2  98.810   5.539
   8   4   2  95.941   5.399
   8   4  -2  100.98    5.47
   8   4   2  99.930   5.479
   8   4   2  106.51    5.65
   8  -4  -2  104.41    5.56
   9   4   2  24.538   2.590
   9   4   2  27.957   2.570
   9   4   2  23.698   2.500
   9   4  -2  22.968   2.580
   9   4  -2  23.948   2.340
   9   4   2  22.328   2.570
   9   4   2  24.648   2.580
   9   4  -2  33.457   2.730
   9   4  -2  25.797   2.590
   9   4  -2  23.178   2.680
   9   4   2  24.398   2.490
   9   4  -2  26.777   2.590
   9   4  -2  27.697   2.570
   0   5  -2  95.011   6.499
   0  -5   2  93.831   5.080
   0  -5  -2  95.711   5.859
   0  -5  -2  102.39    5.77
   0  -5   2  98.840   6.339
   0   5   2  96.721   6.319
  -1   5  -2  524.27   23.71
   1   5  -2  472.41   23.26
   1  -5   2  481.35   23.29
   1   5   2  459.69   23.32
  -1  -5  -2  445.26   21.56
  -1  -5  -2  468.02   22.14
   1  -5  -2  500.10   23.16
  -1   5   2  485.42   23.27
   1  -5  -2  476.94   21.28
   1   5  -2  474.27   21.29
  -1  -5   2  495.98   23.05
  -2  -5   2 1813.28   85.20
   2  -5   2 1994.86   86.10
   2  -5  -2 2000.25   86.08
   2   5   2 1876.67   86.13
   2   5  -2 1963.47   80.53
   2  -5  -2 1888.04   79.78
  -2   5  -2 1952.11   86.36
  -2   5   2 1860.26   85.76
  -2  -5  -2 1908.28   80.75
   2   5  -2 1859.19   85.81
   3  -5  -2  25.667   3.140
  -3  -5   2  28.387   3.230
  -3   5  -2  23.848   3.660
   3   5   2  21.648   3.180
  -3   5   2  26.777   3.580
  -3  -5  -2  21.908   3.500
   3   5  -2  24.758   3.490
   3  -5   2  27.917   3.580
   3   5  -2  29.317   3.620
   3  -5  -2  25.478   3.710
   4  -5   2  619.07   29.22
   4  -5   2  563.56   20.18
  -4   5  -2  599.04   29.23
   4  -5   2  575.58   20.52
   4  -5  -2  600.59   20.30
   4  -5   2  531.95   20.63
  -4   5   2  593.63   28.23
   4  -5  -2  598.67   20.81
   4   5  -2  590.54   20.87
   4   5   2  623.12   29.31
   4   5  -2  595.28   28.52
   4  -5  -2  579.88   19.87
   4   5  -2  553.59   20.74
   4   5  -2  538.17   20.90
   4   5   2  583.33   20.46
   4  -5   2  587.02   19.93
   4   5  -2  561.04   20.44
   4   5  -2  587.71   19.99
   4  -5   2  583.13   20.21
   4  -5   2  580.55   20.42
   4   5   2  534.73   20.93
   4   5  -2  552.98   20.40
   4   5   2  555.47   20.48
   4  -5  -2  573.11   20.82
   4   5  -2  551.47   20.97
   4   5  -2  550.86   20.11
   4  -5   2  581.27   20.70
   4  -5   2  565.44   20.48
   4   5   2  554.57   20.96
   4   5   2  557.24   20.15
   4   5  -2  556.92   19.88
   4   5   2  601.14   20.90
   4  -5  -2  577.16   20.38
   4   5   2  527.52   19.74
   4  -5  -2  632.23   29.57
   4  -5  -2  550.38   20.06
   4   5   2  545.13   19.69
   4  -5  -2  586.18   19.94
   4   5  -2  618.45   27.61
   4   5  -2  549.02   21.26
   4   5   2  572.35   20.50
   4  -5   2  570.52   20.78
   4  -5  -2  574.10   20.73
   4   5   2  574.98   21.33
   4  -5  -2  576.09   19.86
   5   5  -2  77.752   4.490
   5   5  -2  70.173   3.990
   5   5  -2  72.083   4.100
   5   5   2  69.393   4.200
   5  -5  -2  71.623   4.300
   5  -5  -2  81.812   4.320
   5  -5  -2  67.493   7.159
   5  -5   2  81.442   4.400
   5   5  -2  72.963   4.210
   5   5  -2  60.294   6.149
   5   5   2  71.233   4.350
   5  -5   2  68.323   4.220
   5  -5  -2  76.203   4.230
   5   5   2  79.262   7.489
   5   5   2  75.663   4.400
   5  -5   2  71.403   4.210
   5  -5  -2  74.123   4.350
   5  -5  -2  72.553   4.240
   5  -5   2  77.832   4.360
   5   5   2  74.493   4.260
   5   5  -2  77.642   4.260
   5   5   2  73.703   4.450
   5   5   2  74.113   4.200
   5  -5   2  75.693   4.330
   5   5   2  76.652   4.490
  -5  -5  -2  72.243   7.459
   5  -5  -2  76.932   4.230
   5   5   2  74.263   4.190
   5   5  -2  76.113   4.250
   5   5  -2  70.483   4.340
   5   5  -2  72.843   4.210
   5  -5   2  67.143   6.979
   5   5   2  78.752   4.560
   5   5  -2  71.453   4.390
   5   5  -2  75.693   4.440
   5  -5   2  74.183   4.220
  -5   5  -2  90.371   7.989
   5  -5  -2  70.473   4.290
   5  -5   2  69.773   4.130
   5  -5   2  68.313   4.140
   5  -5   2  71.873   4.250
   5  -5  -2  74.293   4.350
   5  -5  -2  73.943   4.230
   5  -5  -2  76.452   4.210
   5   5   2  73.513   4.300
   6  -5  -2  109.12    5.63
   6   5   2  104.14    5.37
   6  -5  -2  115.55    5.63
   6   5   2  107.57    5.83
   6   5  -2  111.92    5.82
   6   5  -2  109.31    5.69
   6   5   2  114.92    5.53
   6  -5  -2  104.69    5.52
   6  -5   2  105.08    5.60
   6  -5  -2  99.600   5.719
   6   5   2  110.35    5.93
   6   5   2  121.38    5.82
   6   5  -2  111.33    5.92
   6  -5  -2  121.40    5.60
   6  -5   2  102.71    5.59
   6  -5   2  96.950   9.269
   6  -5   2  111.71    5.50
   6  -5  -2  110.97    5.68
   6  -5  -2  100.51    5.41
   6  -5   2  104.58    5.55
   6   5   2  108.15    5.85
   6  -5   2  107.87    5.68
   6   5   2  105.88   10.68
   6  -5   2  110.65    5.62
   6   5  -2  106.02    9.27
   6  -5   2  107.53    5.82
   6   5   2  108.99    5.59
   6   5  -2  109.37    5.56
   6   5  -2  106.79    5.68
   6   5  -2  110.25    5.47
   6  -5  -2  105.97    5.69
   6  -5  -2  99.150   9.329
   6   5  -2  112.42    5.72
   6   5  -2  110.53    5.81
   6   5   2  114.78    5.67
   6  -5   2  113.86    5.65
   6   5  -2  100.50    5.68
  -6   5  -2  106.66   10.77
   6   5   2  108.78    5.81
   6   5   2  105.22    5.45
   6   5  -2  104.47    5.79
   6  -5   2  98.240   5.379
   6  -5  -2  112.01    5.76
   7  -5   2  235.14    9.52
   7   5  -2  220.49    9.52
   7   5  -2  226.79    9.88
   7   5   2  235.37   10.04
   7  -5  -2  243.32    9.61
   7  -5  -2  229.79    9.69
  -7  -5  -2  211.70   15.71
   7  -5   2  233.81    9.73
   7   5  -2  246.38    9.88
   7   5  -2  240.03   10.14
   7   5   2  218.98    9.69
   7   5   2  230.08    9.91
   7   5  -2  255.02   10.07
   7  -5  -2  231.69    9.89
   7  -5   2  227.28    9.62
   7   5  -2  235.24    9.64
   7   5   2  234.34    9.88
   7   5   2  237.53   10.36
   7  -5  -2  236.27   10.09
   7   5   2  247.72   10.33
   7  -5   2  236.22    9.90
   7   5  -2  231.62   10.20
   7  -5   2  230.85    9.67
   7  -5   2  227.64    9.87
   7  -5  -2  227.39    9.94
   7  -5  -2  226.87    9.65
   7  -5   2  188.67   15.43
   7   5  -2  229.41   10.36
  -7   5   2  218.96   16.92
   7  -5  -2  234.72    9.58
   7   5  -2  244.02   10.26
   7   5   2  245.76   10.31
   8   5  -2  46.225   3.730
   8   5   2  47.965   3.870
   8   5   2  54.025   3.800
   8   5  -2  58.364   3.820
   8   5  -2  54.275   3.870
   8   5  -2  48.895   3.640
   8   5  -2  59.604   4.190
   8   5  -2  57.374   3.660
   8   5   2  56.094   4.100
   8  -5  -2  56.864   3.690
   8  -5  -2  55.165   4.000
   8   5   2  54.325   4.060
   8   5   2  61.664   4.340
   8  -5  -2  56.844   3.980
   8   5  -2  61.454   3.920
   8   5   2  55.465   3.670
   8  -5  -2  58.294   4.010
   8   5  -2  56.474   3.730
   8  -5  -2  60.764   3.890
   8   5   2  53.625   3.740
   9   5   2  48.235   3.320
   9   5  -2  49.315   3.110
  -9  -5   2  38.356   3.490
   9   5   2  44.336   3.100
   9   5   2  49.855   3.150
   9   5  -2  46.295   3.300
   9   5  -2  44.466   3.200
   9   5   2  41.806   2.930
   9   5  -2  45.995   2.980
   9   5  -2  45.366   3.070
   9   5   2  43.616   2.940
   9   5   2  36.466   3.260
   9   5  -2  46.315   3.370
   0  -6  -2  610.05   27.97
   0  -6   2  600.58   28.43
   0   6   2  608.74   28.75
   0  -6   2  539.17   25.26
   0  -6  -2  601.64   26.28
   0   6  -2  598.83   28.78
  -1  -6  -2  534.17   25.05
   1   6   2  534.14   26.35
  -1  -6  -2  532.35   24.40
  -1  -6   2  528.20   25.88
   1  -6  -2  550.56   23.95
   1  -6   2  555.93   26.38
  -1   6  -2  511.04   26.27
   1   6  -2  521.73   26.23
   1  -6  -2  591.88   26.19
  -1   6   2  514.09   26.12
   2   6   2  234.72   13.28
   2   6  -2  233.41   13.02
   2  -6  -2  226.49   11.42
  -2  -6  -2  237.11   12.50
  -2   6   2  221.68   12.98
   2   6  -2  221.02   12.13
  -2   6  -2  233.89   13.45
   2  -6   2  252.53   13.53
  -2  -6   2  238.59   12.65
   2  -6  -2  232.22   13.22
   3  -6   2  381.82   14.21
   3   6   2  379.85   14.49
   3  -6   2  387.85   14.73
   3  -6  -2  378.28   14.21
   3   6  -2  412.34   14.14
   3  -6   2  379.31   14.66
   3   6   2  404.05   14.71
   3   6  -2  364.25   14.04
   3  -6   2  397.45   14.35
   3   6  -2  397.16   20.57
   3  -6   2  401.25   14.57
   3  -6  -2  365.73   13.96
  -3  -6  -2  438.09   20.11
   3  -6   2  382.72   14.02
   3  -6  -2  373.63   14.65
   3  -6  -2  371.42   14.04
   3  -6  -2  425.56   21.11
   3  -6   2  389.88   14.67
   3  -6  -2  395.20   14.31
   3  -6  -2  381.70   14.63
   3   6  -2  390.18   14.39
   3  -6  -2  389.79   14.03
   3  -6   2  406.12   14.50
   3   6  -2  365.99   14.89
  -3   6  -2  424.47   21.32
   3  -6  -2  398.75   14.48
  -3  -6   2  401.04   19.89
   3   6   2  433.57   21.19
   3  -6   2  432.07   21.20
   3  -6  -2  375.61   14.59
   3   6  -2  405.11   19.53
   3   6   2  382.88   15.04
  -3   6   2  420.28   20.78
   4   6   2  5.4395  1.5299
   4  -6   2  1.5199  1.2699
   4  -6   2  4.8495  2.7997
  -4   6   2  2.6397  2.7897
   4  -6  -2  3.1797  1.3799
   4  -6  -2  4.6995  1.4799
   4   6  -2  1.9698  1.3599
   4   6   2  2.3298  1.3299
   4   6   2  2.2898  1.3999
   4  -6  -2  4.1596  1.5099
   4   6   2  3.4597  1.4399
   4  -6  -2  1.7398  1.4199
   4  -6  -2  2.7997  1.0799
   4   6  -2  3.3997  1.5398
   4   6  -2  0.4000  3.1197
   4   6   2  0.9999  1.4899
   4  -6   2  4.3396  1.4499
   4   6   2  1.3199  1.3899
   4  -6  -2  0.9299  1.3799
   4   6  -2  3.0597  1.3599
   4  -6   2  1.5299  1.3299
   4  -6   2  2.3598  1.0499
   4  -6   2  1.6898  1.5199
   4   6  -2  1.7198  1.3399
   4  -6  -2  3.0297  1.4299
   4   6  -2  3.7196  1.0999
   4   6   2  3.4997  1.3999
  -4   6  -2  0.0400  2.6597
   4   6  -2  0.9799  2.5697
   4   6  -2  1.6198  1.3599
   4   6  -2  2.1398  1.4099
   4  -6   2  3.1097  1.4499
   4  -6   2  2.1198  1.3999
   4  -6  -2  3.6196  1.6398
   4   6  -2  5.4295  1.4599
   4  -6   2  3.5497  1.4899
   4   6   2  0.9899  1.3899
  -4  -6   2  1.0899  1.2999
   4  -6  -2  2.3998  1.3299
   4   6   2  2.0198  1.3599
   4  -6  -2  1.0699  1.3299
   4   6   2  3.4097  2.8097
   4  -6  -2  5.8694  1.5898
   4  -6   2  3.3397  1.3599
   4   6   2  3.2497  1.5299
   4   6  -2  4.7595  1.5299
   4  -6  -2  2.5997  2.5597
   4  -6   2  3.9096  1.4199
  -4  -6  -2  9.2391  3.1997
   5  -6  -2  329.58   19.84
   5   6  -2  350.58   13.22
   5  -6  -2  351.04   13.22
   5   6  -2  343.46   13.02
   5   6   2  346.02   13.20
   5  -6   2  335.75   12.91
   5   6  -2  328.94   18.79
   5   6   2  342.28   13.35
   5  -6   2  347.27   13.53
   5   6  -2  347.84   13.63
   5   6  -2  359.47   13.46
   5   6  -2  333.43   13.30
  -5  -6   2  332.08   13.39
   5  -6   2  340.00   13.17
   5   6   2  348.73   13.95
   5  -6  -2  366.73   13.65
   5  -6   2  340.29   13.47
   5   6   2  354.41   13.69
   5  -6   2  344.06   13.32
   5  -6  -2  367.20   13.11
   5   6  -2  332.93   13.68
   5  -6  -2  336.80   13.47
   5  -6   2  350.31   20.03
   5   6   2  345.37   13.70
  -5   6  -2  343.21   20.20
   5  -6  -2  353.09   13.61
   5  -6   2  341.18   13.53
   5  -6  -2  344.40   13.04
  -5  -6  -2  316.58   18.98
   5   6  -2  352.81   13.08
   5  -6   2  347.24   13.34
   5   6   2  336.11   19.95
   5  -6  -2  364.14   13.10
   5   6  -2  348.09   13.76
   5  -6   2  340.75   13.17
   5   6   2  343.52   12.95
   5  -6   2  345.42   13.31
   5   6   2  350.34   13.77
   5   6   2  345.67   13.34
   5   6   2  340.49   13.33
   5  -6   2  313.45   12.76
   5  -6  -2  342.96   13.27
   5   6  -2  359.05   13.99
   5  -6  -2  332.37   12.88
   6  -6  -2  271.87   11.30
   6  -6  -2  262.72   11.19
   6   6   2  274.44   11.71
   6  -6   2  271.26   11.28
  -6  -6   2  272.14   11.42
   6  -6   2  267.91   10.79
   6  -6   2  279.91   11.01
   6   6   2  272.19   11.22
   6   6   2  274.70   11.57
   6   6   2  289.03   11.19
   6  -6  -2  252.66   17.03
   6  -6   2  269.53   11.20
   6  -6  -2  260.80   10.86
   6   6   2  278.43   11.21
   6  -6   2  282.68   11.41
   6  -6   2  282.34   11.29
   6  -6   2  259.74   17.43
   6   6  -2  269.36   11.62
   6   6  -2  288.08   11.54
   6   6  -2  252.18   10.92
   6  -6   2  282.96   11.19
   6  -6  -2  280.86   11.09
   6   6   2  257.06   11.42
  -6  -6  -2  277.53   17.27
   6  -6  -2  260.05   10.83
   6  -6  -2  278.07   11.38
   6  -6  -2  278.80   10.88
   6  -6   2  287.32   11.10
   6   6  -2  280.90   11.56
   6   6  -2  267.19   10.86
   6   6  -2  291.86   11.02
   6  -6  -2  264.94   10.97
   6   6  -2  271.94   11.26
   6   6   2  280.47   11.46
   6   6   2  251.62   17.37
   6  -6  -2  263.88   10.83
   6   6   2  272.38   11.24
   6  -6   2  283.14   11.34
   6   6  -2  286.44   11.59
   6   6   2  266.83   10.73
   6   6  -2  274.28   11.25
   7   6  -2  287.12   11.71
   7   6   2  293.28   11.76
   7  -6  -2  296.71   11.48
   7  -6   2  290.82   11.56
   7  -6  -2  286.31   11.28
  -7  -6  -2  282.62   11.34
   7   6  -2  292.17   11.38
   7  -6   2  283.60   11.25
   7   6  -2  282.94   11.26
   7   6  -2  287.51   12.03
   7   6   2  284.28   12.02
   7  -6   2  300.11   11.91
   7   6  -2  279.83   12.01
   7  -6  -2  283.44   11.84
   7   6   2  297.57   12.28
   7  -6   2  275.60   11.75
   7  -6  -2  287.11   11.46
   7   6   2  279.28   11.67
   7   6   2  296.74   11.94
   7   6  -2  288.34   11.55
   7   6   2  291.48   12.08
   7  -6  -2  282.16   11.65
   7   6  -2  287.26   11.67
   7  -6   2  271.50   11.35
   7   6  -2  290.35   12.22
   7  -6  -2  300.85   11.41
   7  -6  -2  273.34   11.65
   7   6   2  277.69   11.51
   7   6  -2  278.31   11.81
   7  -6   2  285.39   11.50
   8   6   2  176.30    7.56
   8   6   2  180.74    7.79
   8   6  -2  169.35    7.86
   8   6  -2  173.01    7.98
   8   6   2  172.32    7.91
   8   6  -2  169.84    7.62
   8  -6  -2  175.44    7.42
   8   6  -2  173.91    7.63
   8  -6  -2  169.82    7.81
   8   6   2  163.67    7.58
   8   6  -2  171.15    7.41
   8   6  -2  171.91    7.78
   8   6   2  168.79    7.66
   8   6   2  178.32    8.17
   8  -6  -2  162.49    7.59
   8  -6   2  166.65    7.67
   8   6   2  178.34    7.92
   8  -6   2  163.33    7.62
   8   6  -2  175.41    7.70
   8  -6  -2  178.25    7.64
   9   6  -2  18.128   2.050
   9   6  -2  16.638   2.050
   9   6  -2  19.198   2.230
   9   6   2  14.309   2.080
   9   6  -2  15.308   2.070
   9   6   2  18.378   2.220
   9   6   2  18.078   2.120
   9   6  -2  16.948   2.170
  -9  -6   2  16.978   2.610
   9   6   2  17.528   2.200
   9  -6  -2  14.549   2.300
   9   6   2  17.108   1.880
   9   6  -2  13.629   2.020
   9  -6  -2  13.339   2.260
   0  -7  -2 1156.79   51.81
   0   7   2 1099.51   52.65
   0   7  -2 1147.01   52.83
   0  -7  -2 1104.79   48.49
   0  -7   2 1143.20   52.35
   1  -7   2  370.81   18.51
  -1   7   2  346.59   18.31
   1   7   2  339.94   18.36
  -1   7  -2  341.81   18.58
   1  -7  -2  332.67   16.20
  -1  -7   2  337.93   17.80
   1   7  -2  349.77   18.40
  -1  -7   2  320.82   16.16
  -1  -7  -2  340.01   16.79
   1  -7  -2  358.35   18.11
  -1  -7  -2  351.71   17.12
   2   7  -2  910.86   33.73
   2  -7  -2  916.88   31.41
   2  -7   2  918.64   31.98
   2  -7   2  882.05   31.44
   2  -7   2  982.14   44.82
   2  -7   2  937.79   32.97
   2   7   2  965.39   45.00
  -2   7  -2 1006.38   45.12
   2  -7   2  899.91   31.96
  -2  -7   2  869.87   31.31
   2  -7  -2  922.79   32.91
   2  -7   2  920.60   32.26
   2  -7  -2  939.89   32.86
   2  -7  -2  960.82   32.49
   2  -7  -2  931.07   32.00
   2  -7  -2  936.83   31.49
   2  -7   2  934.56   32.58
  -2   7   2  984.17   44.81
   2   7   2  908.15   32.51
  -2  -7   2  977.81   43.98
  -2  -7  -2  996.63   41.99
   2  -7  -2 1042.28   44.96
  -2  -7   2  945.37   41.77
   2   7  -2  950.90   44.65
   2  -7  -2  926.26   32.26
   2  -7   2  936.02   32.50
  -2  -7  -2  907.44   31.43
   2   7   2  934.79   32.96
   3   7  -2  49.745   3.360
   3  -7  -2  55.695   3.340
   3  -7  -2  45.576   3.170
   3  -7  -2  44.136   3.180
   3  -7  -2  48.075   3.190
   3   7  -2  47.205   3.330
   3   7   2  49.735   3.360
   3   7  -2  54.255   3.390
  -3   7  -2  45.256   5.519
   3  -7  -2  49.425   3.360
   3   7  -2  51.005   3.260
   3  -7   2  44.666   3.250
   3  -7   2  49.655   3.350
  -3  -7  -2  54.535   5.719
   3  -7   2  43.656   5.010
   3   7   2  47.215   3.270
   3   7  -2  44.796   3.320
  -3  -7  -2  46.405   3.210
   3  -7  -2  48.105   3.230
   3   7   2  50.535   3.380
   3  -7   2  50.435   3.350
   3  -7   2  50.065   3.300
   3   7   2  52.515   3.480
  -3  -7  -2  47.475   3.240
   3   7  -2  43.156   3.250
   3  -7  -2  53.735   3.330
  -3   7   2  49.115   5.399
   3  -7   2  52.195   3.380
   3   7   2  49.135   3.340
   3   7  -2  51.655   3.340
   3  -7   2  48.145   3.220
   3  -7   2  52.115   3.340
   3   7   2  49.695   5.629
   3   7  -2  50.675   3.360
   3  -7   2  49.615   3.240
   3  -7  -2  48.995   3.290
   3   7   2  44.786   3.340
   3  -7   2  49.745   3.370
   3   7   2  47.595   3.270
   3  -7  -2  52.005   3.290
   3  -7   2  44.346   3.080
   3   7  -2  48.975   3.160
   3   7  -2  44.376   3.530
   3  -7  -2  47.465   3.350
   3   7   2  49.625   3.260
  -3  -7   2  42.296   3.220
   3   7  -2  52.785   5.569
   3  -7  -2  49.655   5.199
   3  -7   2  55.045   3.390
   3   7   2  48.775   3.380
   3  -7  -2  42.076   3.700
   4  -7  -2  205.90    8.63
  -4  -7  -2  207.50    8.51
   4  -7  -2  209.85    8.53
   4   7   2  201.96    8.92
   4  -7   2  200.58    8.85
   4   7   2  215.28   13.80
   4   7  -2  209.85    8.79
   4  -7  -2  198.20    8.79
   4   7   2  200.22    8.92
   4   7  -2  208.72   13.42
  -4  -7   2  197.04    8.80
   4  -7  -2  205.64    8.59
   4   7  -2  194.06    8.61
  -4  -7  -2  207.60   13.20
   4   7   2  213.69    8.82
   4  -7   2  217.98    8.79
   4   7  -2  206.04    8.91
   4  -7   2  205.38    8.39
   4   7   2  203.11    8.59
   4  -7   2  224.84    9.01
   4  -7   2  217.37    8.75
   4   7   2  214.50    9.20
   4  -7  -2  197.64    8.43
   4  -7   2  217.81    8.84
   4  -7  -2  204.66    8.84
   4  -7  -2  196.21    8.82
   4   7  -2  199.53    8.91
  -4  -7  -2  205.13    8.47
   4   7  -2  209.43    8.55
   4  -7   2  208.63    8.52
   4   7  -2  209.10    8.60
   4  -7  -2  217.66    8.74
   4  -7   2  194.76    8.31
   4   7   2  209.45    8.87
   4  -7   2  220.51   13.91
   4  -7   2  216.18    8.69
   4   7   2  203.64    8.71
  -4   7  -2  209.32   13.79
   4  -7  -2  227.10    8.89
   4  -7   2  217.17    8.86
   4  -7   2  204.16    8.84
   4   7   2  217.05    8.76
  -4   7   2  219.53   13.53
   4   7  -2  201.19    8.67
   4  -7  -2  198.00    8.49
   4  -7  -2  193.69   13.43
   4   7  -2  204.39    9.06
   4   7  -2  213.25    8.63
   4   7   2  214.24    8.78
   4   7  -2  207.84    8.94
   5   7  -2  633.17   24.14
   5  -7   2  668.00   23.59
   5   7  -2  661.51   24.57
   5   7  -2  682.23   23.06
  -5  -7  -2  640.46   32.38
   5  -7  -2  648.02   23.12
   5  -7  -2  665.45   22.90
   5   7   2  675.95   23.70
   5   7   2  636.74   24.16
  -5  -7  -2  632.97   22.83
   5   7   2  655.09   23.59
  -5  -7  -2  635.35   22.73
   5   7   2  672.45   24.03
   5  -7   2  683.44   23.54
   5  -7  -2  661.04   23.96
  -5  -7   2  642.45   23.86
   5  -7   2  639.79   23.91
  -5   7  -2  622.06   33.86
   5  -7  -2  649.21   23.91
   5   7  -2  644.47   22.84
   5  -7   2  614.75   33.68
   5   7  -2  674.44   24.22
   5   7   2  662.14   23.51
   5  -7  -2  671.18   23.89
   5  -7   2  620.96   22.65
   5  -7   2  675.16   22.95
  -5  -7   2  661.51   33.17
   5  -7  -2  580.20   33.34
   5  -7  -2  650.83   23.26
   5  -7  -2  654.79   23.44
   5   7  -2  635.17   23.44
   5  -7  -2  628.37   23.27
   5   7  -2  658.55   23.99
   5   7   2  640.28   24.18
   5  -7   2  632.11   23.74
   5   7  -2  652.43   23.18
   5  -7   2  666.85   23.98
   5  -7   2  668.34   23.65
   5  -7  -2  658.09   22.93
   5   7  -2  637.65   23.54
   5  -7   2  670.14   23.27
   5  -7   2  649.06   23.27
   5   7   2  643.24   24.54
   5  -7  -2  658.66   22.88
   5   7   2  639.30   34.14
   5   7   2  644.51   23.22
   6   7   2  878.01   32.27
   6  -7  -2  890.36   31.77
   6  -7   2  848.68   30.88
   6   7  -2  913.69   32.83
   6  -7  -2  907.99   30.46
  -6  -7  -2  836.85   30.24
  -6  -7  -2  923.71   30.59
   6  -7  -2  774.62   44.11
   6   7   2  896.45   31.96
   6  -7   2  885.29   30.95
   6   7  -2  890.64   31.95
   6   7  -2  900.45   32.28
  -6  -7  -2  861.51   42.72
   6   7   2  892.15   31.53
   6  -7   2  909.78   31.83
   6   7   2  865.94   32.74
   6  -7   2  810.54   31.15
   6  -7  -2  893.42   30.58
   6  -7   2  866.55   30.48
   6   7  -2  850.41   30.89
   6  -7  -2  919.56   30.93
   6   7  -2  904.20   30.54
  -6  -7   2  864.78   31.79
   6  -7  -2  889.19   31.01
   6  -7   2  893.79   31.37
   6   7  -2  896.00   31.50
   6  -7  -2  869.22   31.82
   6   7  -2  914.37   31.39
   6   7   2  876.65   31.42
   6  -7  -2  900.60   32.00
   6  -7   2  948.72   31.46
   6  -7  -2  914.93   30.53
   6   7   2  874.80   32.25
   6  -7   2  898.80   31.90
   6  -7   2  789.72   44.17
   6  -7   2  844.86   31.77
   6   7   2  906.79   31.07
   6  -7  -2  905.52   31.21
   6   7  -2  913.87   32.33
   6   7   2  945.71   31.57
   6   7  -2  913.87   30.64
   7  -7  -2  14.919   2.370
   7  -7  -2  17.258   2.680
   7  -7  -2  16.328   2.490
   7   7  -2  16.398   2.440
   7  -7   2  15.269   2.440
   7   7  -2  17.928   2.360
   7   7   2  15.638   2.380
   7   7  -2  13.299   2.210
   7   7  -2  10.979   2.500
  -7  -7  -2  12.269   2.200
   7   7   2  15.019   2.290
   7   7   2  14.199   2.260
   7  -7  -2  13.169   2.380
   7   7   2  15.658   2.210
   7  -7   2  10.899   1.990
   7  -7   2  16.908   2.300
   7   7  -2  15.748   2.290
   7  -7   2  13.899   2.600
   7  -7  -2  16.488   2.230
   7   7   2  13.829   2.280
  -7  -7  -2  10.749   2.860
   7  -7  -2  17.038   2.540
   7   7   2  16.628   2.500
   7   7  -2  11.139   1.970
   7  -7  -2  12.509   2.090
   7   7   2  11.199   2.060
   7  -7   2  17.478   2.300
   7  -7   2  10.579   2.310
   7   7  -2  16.278   2.200
   7  -7   2  10.909   2.040
   7   7  -2  19.578   2.450
   7  -7  -2  16.378   2.460
   8  -7  -2  19.418   2.460
   8   7   2  22.768   2.560
   8   7   2  23.518   2.400
  -8  -7   2  20.468   2.640
  -8  -7   2  24.728   2.730
   8  -7   2  23.108   2.660
   8  -7   2  18.928   2.490
   8   7  -2  17.878   2.390
   8   7  -2  22.518   2.590
   8  -7  -2  14.029   2.300
   8   7   2  22.438   2.560
   8  -7   2  21.018   2.510
   8   7  -2  15.578   2.440
   8  -7   2  18.388   2.360
   8  -7   2  21.538   2.540
   8   7  -2  22.478   2.380
   8   7   2  22.408   2.650
   8   7  -2  20.698   2.510
   8   7   2  23.308   2.460
   8   7   2  22.948   2.540
   8  -7  -2  20.418   2.270
   8   7   2  23.838   2.560
   8  -7  -2  19.118   2.690
   8   7  -2  21.258   2.570
   9   7   2  1.3599  1.4499
   9   7  -2  2.0098  1.4999
   9   7  -2  1.4599  1.4299
   9   7  -2  0.7799  1.4399
   9   7   2  3.2397  1.5698
   9   7  -2  3.6996  1.6098
  -9  -7  -2 -0.5499  1.8998
   9   7   2  2.6797  1.4999
   9   7  -2  0.1400  1.4299
   9   7   2  3.8396  1.6198
   9   7  -2  3.8896  1.7598
   9   7   2  3.3497  1.6098
   0   8   2  49.985   3.220
   0  -8  -2  52.945   5.259
   0   8  -2  60.844   5.899
   0  -8   2  49.055   3.260
   0   8   2  48.835   3.280
   0   8  -2  51.405   3.260
   0  -8   2  57.064   3.470
   0  -8  -2  55.545   3.270
   0  -8  -2  56.994   5.179
   0  -8  -2  54.665   3.440
   0  -8   2  55.315   3.120
   0   8   2  56.754   5.409
   0  -8  -2  53.635   3.320
   0   8   2  50.685   3.240
   0   8  -2  49.455   3.400
   0  -8   2  53.355   3.280
   0  -8   2  56.924   5.519
  -1  -8   2  48.685   3.190
  -1  -8  -2  55.515   5.149
   1  -8  -2  49.545   3.290
   1   8  -2  52.715   3.280
   1  -8   2  53.255   3.380
   1  -8   2  53.285   3.330
  -1   8   2  51.575   3.320
   1  -8   2  48.855   3.300
  -1  -8  -2  46.435   3.310
   1   8  -2  54.855   5.749
  -1   8  -2  47.335   3.400
  -1   8   2  48.945   3.260
  -1  -8   2  51.795   3.320
   1  -8  -2  46.935   3.400
   1   8   2  50.375   3.250
   1   8   2  50.195   3.440
   1  -8  -2  51.145   3.350
   1  -8   2  46.395   3.230
   1  -8   2  50.635   3.310
   1   8   2  48.645   3.060
   1  -8  -2  58.514   3.220
   1  -8  -2  65.924   5.729
   1   8   2  51.545   3.280
  -1  -8   2  68.433   5.689
   1   8  -2  52.165   3.450
   1   8  -2  54.295   3.330
   1  -8   2  58.134   3.390
   1  -8  -2  55.835   3.490
  -1   8  -2  59.594   6.079
   1  -8  -2  53.735   3.080
  -1  -8  -2  48.515   3.010
   1   8   2  56.234   5.519
  -1  -8   2  53.365   3.300
   1  -8  -2  51.425   3.340
   1  -8   2  49.605   3.200
   1  -8   2  59.884   3.440
   1  -8   2  58.054   5.689
  -1  -8  -2  58.984   3.370
  -1   8   2  54.275   5.389
   2   8   2  618.09   29.45
   2  -8  -2  554.40   20.61
   2  -8  -2  568.95   20.06
   2  -8   2  558.82   20.06
   2   8  -2  504.56   20.06
   2  -8   2  578.89   20.53
   2  -8  -2  571.77   20.70
   2   8   2  543.93   20.15
   2   8  -2  581.00   20.68
  -2  -8   2  597.64   26.61
   2  -8   2  592.04   20.32
  -2  -8   2  554.00   19.78
   2  -8   2  565.07   19.80
   2  -8   2  602.42   29.22
  -2  -8  -2  547.65   26.90
   2  -8  -2  587.89   20.17
   2   8  -2  598.06   29.15
  -2  -8   2  604.12   28.27
   2  -8   2  559.16   19.67
  -2   8   2  574.57   28.99
   2  -8   2  582.05   20.44
   2   8   2  546.67   20.37
   2  -8  -2  622.20   29.19
   2   8  -2  585.24   21.26
  -2  -8   2  555.34   20.68
  -2   8  -2  520.86   20.92
   2  -8  -2  547.98   19.72
  -2   8   2  512.38   20.20
  -2  -8  -2  582.57   19.83
  -2  -8  -2  546.58   19.68
   2  -8  -2  541.59   20.43
   2  -8   2  588.77   20.52
   2  -8  -2  533.69   20.43
   2  -8   2  562.16   19.76
   2   8   2  561.91   20.31
   2  -8   2  556.01   20.59
   2  -8   2  566.43   20.71
  -2   8  -2  644.21   29.79
  -2  -8   2  547.50   19.75
   2  -8  -2  579.69   19.80
   2  -8   2  595.71   20.19
   2   8   2  549.12   19.91
   2  -8  -2  584.56   20.33
   2   8  -2  575.59   20.41
   2   8  -2  539.09   20.18
   2  -8  -2  577.14   19.84
   2   8   2  509.01   21.02
   3  -8   2  69.013   4.170
   3   8   2  75.933   4.240
   3  -8   2  73.493   4.170
   3  -8  -2  75.893   4.370
  -3  -8   2  73.183   4.290
   3  -8   2  71.013   4.090
   3  -8  -2  74.463   4.340
   3   8   2  69.143   4.540
   3   8   2  78.352   4.300
   3  -8  -2  75.783   4.250
  -3  -8  -2  72.403   4.180
   3   8   2  79.432   7.459
   3   8  -2  69.573   4.290
  -3   8   2  69.353   4.210
   3   8  -2  70.553   4.470
   3  -8  -2  79.402   7.389
   3  -8   2  75.443   7.259
   3  -8  -2  68.313   4.300
   3  -8  -2  77.862   4.280
   3   8   2  77.612   4.440
   3   8  -2  73.273   4.360
   3  -8  -2  72.793   4.190
   3   8  -2  70.683   4.210
   3  -8   2  78.412   4.270
   3   8  -2  72.023   4.390
   3   8   2  78.742   4.350
   3   8  -2  68.213   4.110
   3  -8   2  73.783   4.310
  -3  -8  -2  68.563   4.110
  -3   8   2  72.553   7.099
  -3  -8   2  69.903   4.080
   3  -8   2  69.443   4.090
   3  -8   2  68.653   4.180
   3  -8  -2  78.112   4.070
  -3  -8   2  83.392   7.519
   3   8  -2  70.163   4.530
   3   8  -2  73.563   4.420
  -3  -8  -2  72.853   7.009
   3   8   2  71.273   4.320
   3   8  -2  75.503   7.179
   3  -8   2  72.323   4.320
   3  -8  -2  79.362   4.230
   3  -8  -2  78.432   4.290
   3  -8   2  71.653   4.220
   3  -8  -2  71.243   4.220
   3   8   2  74.783   4.300
  -3  -8   2  77.582   4.250
   3  -8   2  73.963   4.330
   3   8   2  72.063   4.200
   3  -8  -2  85.492   4.350
  -3   8  -2  74.943   7.199
   3   8   2  76.283   4.290
   3  -8   2  76.093   4.320
   4   8  -2  249.80    9.99
   4  -8  -2  256.05   10.41
   4   8   2  248.21   10.44
   4   8   2  235.17   10.36
   4   8  -2  224.66   15.34
   4  -8   2  253.22   10.11
   4  -8   2  253.93   10.30
   4  -8  -2  253.18    9.97
   4   8  -2  237.91   10.32
   4  -8  -2  251.40    9.90
   4  -8  -2  241.86   15.70
  -4  -8   2  249.28    9.96
   4  -8   2  238.61    9.74
   4  -8  -2  245.81   10.04
  -4  -8   2  246.87   10.31
   4   8   2  245.42   10.15
   4  -8   2  259.90   10.28
   4  -8  -2  243.01   10.14
   4   8  -2  245.75   10.13
   4   8   2  242.31   10.20
   4   8   2  235.29   10.07
   4  -8   2  250.05   10.32
   4   8   2  247.03   10.27
   4  -8  -2  245.27   10.06
   4   8   2  228.91   10.11
   4   8  -2  247.05   10.17
   4  -8   2  254.84   10.45
  -4   8   2  225.57   10.08
  -4   8  -2  257.06   16.26
  -4  -8  -2  240.72   15.17
   4  -8   2  246.04    9.81
   4  -8   2  259.19   10.04
  -4  -8  -2  244.58    9.88
   4  -8  -2  255.61   10.40
   4   8  -2  238.18   10.36
   4   8  -2  262.33   10.76
  -4  -8  -2  260.23   10.05
   4   8  -2  257.84   10.54
   4   8  -2  247.55   10.16
   4  -8  -2  243.66   10.34
   4  -8   2  251.98   15.93
   4  -8   2  263.77   10.50
   4   8   2  237.21   10.60
   4   8   2  253.50   10.46
   4  -8   2  275.34   10.32
   4  -8   2  260.72   10.11
   4   8   2  243.74   15.83
   4  -8  -2  251.28    9.95
   4  -8  -2  220.40    9.94
   5  -8   2  293.90   11.86
  -5  -8  -2  296.83   18.00
   5   8   2  302.65   12.40
   5   8   2  275.84   11.71
   5   8  -2  304.53   11.79
   5  -8   2  282.39   11.39
   5  -8   2  283.31   11.63
   5   8   2  308.97   11.99
   5  -8   2  307.48   12.16
   5  -8  -2  300.72   11.68
   5  -8   2  248.09   17.82
  -5  -8  -2  299.08   11.58
   5   8  -2  295.74   11.87
   5   8  -2  285.95   11.50
   5  -8  -2  303.97   11.83
   5  -8  -2  260.66   17.85
   5  -8  -2  303.57   11.75
   5  -8  -2  290.92   11.55
  -5  -8   2  279.61   17.64
   5  -8   2  298.09   12.01
   5   8  -2  277.27   11.94
   5  -8   2  306.04   12.04
  -5  -8   2  286.28   11.88
   5  -8  -2  282.38   11.58
   5  -8   2  296.40   11.82
   5   8   2  268.83   18.38
   5   8  -2  287.50   11.74
   5  -8  -2  292.10   11.47
  -5   8  -2  275.33   19.20
   5  -8  -2  295.04   11.45
   5  -8   2  284.19   11.48
   5  -8   2  292.66   11.70
   5   8  -2  297.54   12.14
   5  -8  -2  291.47   11.97
   5  -8  -2  279.02   11.94
   5  -8  -2  313.55   12.12
   5   8   2  304.88   12.15
   5   8   2  285.62   12.08
   5   8  -2  275.46   11.96
   5   8   2  282.40   12.06
   5  -8   2  294.64   12.03
  -5  -8  -2  279.62   11.40
   5   8  -2  307.59   12.43
   5   8   2  302.17   11.93
   5   8   2  298.91   11.71
   6  -8   2  401.27   14.85
   6  -8   2  399.18   15.35
   6  -8   2  396.37   15.26
   6   8  -2  362.96   15.55
   6  -8  -2  370.37   14.52
   6  -8   2  382.90   14.94
   6  -8  -2  370.04   14.74
   6   8  -2  381.75   15.26
   6   8  -2  385.25   14.85
   6   8  -2  381.86   15.42
   6  -8   2  407.79   15.41
   6  -8  -2  379.85   14.52
   6  -8   2  399.70   14.66
   6   8   2  388.05   15.46
   6   8   2  378.17   15.43
   6   8  -2  372.30   14.95
  -6  -8   2  388.68   14.69
   6  -8   2  391.02   14.85
  -6  -8  -2  377.14   14.65
   6  -8  -2  390.38   14.95
   6   8  -2  389.39   15.48
  -6  -8  -2  379.35   14.55
   6  -8  -2  397.73   14.62
   6  -8  -2  397.05   15.23
   6  -8  -2  394.63   15.29
   6  -8   2  378.76   14.86
   6   8   2  387.91   15.06
   6   8   2  397.32   15.76
   6   8   2  389.40   15.13
   6   8   2  389.03   15.12
   6   8  -2  381.89   15.09
   6   8   2  394.58   15.33
   6   8   2  382.57   14.82
   6  -8  -2  388.16   14.75
   6  -8  -2  396.79   15.35
   7   8   2  14.109   2.210
  -7  -8  -2  13.269   2.510
   7  -8   2  16.528   2.290
   7   8   2  15.878   2.330
  -7  -8   2  13.919   2.400
  -7  -8   2  16.488   2.270
   7   8  -2  20.528   2.430
   7  -8   2  18.608   2.260
   7   8  -2  16.308   2.390
   7   8  -2  14.999   2.210
   7  -8  -2  15.179   2.250
   7  -8  -2  11.669   2.020
   7   8   2  17.578   2.630
   7  -8   2  15.358   2.190
   7   8  -2  13.129   2.170
   7   8   2  20.138   2.540
   7   8   2  18.298   2.570
   7  -8   2  18.538   2.230
   7  -8  -2  15.958   2.480
   7  -8   2  16.558   2.250
   7  -8   2  16.058   2.450
   7  -8  -2  18.938   2.470
   7   8  -2  18.328   2.760
   7  -8  -2  18.118   2.600
   7   8  -2  16.108   2.400
   7  -8  -2  15.908   2.420
   7   8   2  18.428   2.390
   7   8  -2  15.558   2.210
   7  -8   2  12.419   2.110
   7   8   2  14.889   2.380
   7  -8  -2  18.818   2.340
   7  -8  -2  16.788   2.280
   8  -8  -2  51.465   3.190
   8   8  -2  31.787   3.390
   8  -8   2  46.625   3.320
   8   8   2  58.324   3.580
   8  -8   2  45.356   3.360
   8   8   2  48.695   3.480
   8  -8  -2  40.656   3.240
   8   8   2  50.885   3.440
   8   8  -2  47.515   3.420
   8  -8  -2  49.475   3.450
   8   8   2  55.735   3.720
   8  -8   2  46.605   3.280
   8   8   2  45.426   3.520
  -8  -8   2  55.835   3.580
   8   8  -2  51.095   3.570
   8  -8  -2  47.705   3.470
   8   8  -2  51.635   3.500
   8  -8   2  43.286   3.370
   8   8  -2  47.825   3.250
   8   8  -2  49.895   3.560
   8  -8  -2  44.206   3.360
  -8  -8   2  45.476   3.450
   8   8  -2  44.096   3.090
   8   8   2  51.675   3.270
   8  -8   2  47.995   3.300
   0  -9   2  77.552   4.390
   0  -9   2  84.732   4.350
   0   9  -2  95.811   7.579
   0  -9  -2  83.152   7.309
   0   9  -2  79.522   4.200
   0  -9   2  93.501   7.469
   0  -9  -2  78.182   4.750
   0   9   2  78.782   4.370
   0  -9   2  78.312   4.200
   0   9   2  76.972   4.280
   0  -9   2  79.362   4.270
   0   9   2  81.842   7.509
   0  -9  -2  82.892   4.300
   0  -9   2  68.223   4.630
   0  -9  -2  83.982   4.440
   0  -9  -2  74.393   4.350
   0   9  -2  79.262   4.500
   0   9  -2  73.253   4.240
   0   9   2  76.003   4.060
   0  -9  -2  80.192   4.290
   0  -9   2  83.992   4.280
   0   9   2  72.593   4.680
   0  -9   2  81.422   4.360
  -1  -9  -2  57.144   3.590
   1   9   2  56.954   3.790
   1  -9   2  61.184   3.560
   1   9  -2  61.544   3.710
  -1  -9  -2  61.584   3.810
   1  -9  -2  55.915   3.620
   1  -9  -2  67.573   6.409
   1  -9   2  66.953   3.880
   1   9  -2  58.964   3.870
   1  -9  -2  62.494   3.710
   1  -9  -2  58.104   3.410
  -1  -9   2  45.056   3.580
   1  -9  -2  54.925   3.590
   1  -9  -2  56.274   3.640
  -1  -9   2  55.895   5.969
  -1  -9   2  60.624   3.760
  -1   9   2  61.914   6.629
   1  -9   2  61.364   3.730
   1  -9   2  64.354   3.710
   1  -9  -2  59.144   3.740
  -1   9   2  51.915   3.550
  -1  -9  -2  62.774   3.760
   1  -9   2  65.014   6.379
   1   9   2  55.045   3.780
   1   9   2  68.693   6.859
  -1   9  -2  57.884   3.520
   1   9   2  59.124   3.680
   1  -9   2  57.434   3.610
  -1  -9  -2  58.654   6.199
   1  -9  -2  59.114   3.570
  -1  -9   2  58.604   3.610
  -1   9  -2  60.814   3.910
   1  -9   2  60.024   3.740
  -1  -9   2  63.434   3.560
  -1  -9  -2  63.064   3.680
   1  -9   2  56.124   4.080
   1  -9  -2  58.504   3.820
  -1   9   2  52.555   3.560
   1   9  -2  64.854   6.739
   1   9  -2  60.194   3.720
  -1   9  -2  59.274   6.119
   1  -9   2  57.344   3.600
  -1  -9   2  58.364   3.400
   1   9   2  65.864   3.690
   1  -9   2  57.234   3.700
   1  -9   2  52.495   3.760
   1   9   2  61.434   3.690
   2  -9   2  98.180   5.469
   2  -9   2  101.70    5.20
  -2  -9  -2  109.23    5.22
   2   9  -2  104.61    5.23
   2  -9  -2  96.990   5.050
   2  -9   2  109.70    5.39
  -2  -9   2  109.36    5.25
   2   9   2  102.92    5.27
  -2   9   2  107.52    8.93
  -2  -9  -2  100.70    5.42
   2   9   2  103.87    5.37
  -2  -9  -2  95.111   5.299
  -2  -9   2  103.12    5.35
   2   9  -2  106.59    5.29
   2  -9   2  98.910   5.149
  -2  -9  -2  110.01    8.79
  -2   9  -2  108.95    5.44
   2  -9  -2  89.881   5.129
   2  -9  -2  115.95    8.70
  -2   9   2  102.61    5.27
  -2   9  -2  100.78    9.08
   2   9   2  100.03    5.53
   2   9  -2  108.88    5.28
   2  -9   2  111.17    8.94
   2  -9   2  99.440   5.159
   2  -9  -2  113.72    5.42
   2   9  -2  109.06    9.19
   2  -9  -2  107.33    5.36
   2  -9   2  105.16    5.24
   2  -9  -2  106.12    5.35
   2  -9   2  99.950   5.249
   2  -9  -2  96.561   5.579
   2  -9   2  101.45    5.32
   2   9   2  103.95    5.58
   2   9   2  101.38    5.22
   2   9  -2  103.67    5.37
   2   9   2  100.34    8.46
   2  -9  -2  99.980   5.299
  -2  -9   2  105.16    5.17
   2   9  -2  101.81    5.46
   2  -9  -2  108.11    5.11
  -2   9   2  105.26    5.30
   2  -9  -2  101.29    5.14
   2  -9   2  106.53    5.32
  -2  -9  -2  101.42    5.15
   2  -9   2  100.50    5.08
   2  -9  -2  106.80    5.20
   3   9  -2  1.5598  1.4899
   3   9   2  3.3897  2.0398
  -3  -9   2  3.1797  1.5199
   3  -9   2  3.5996  1.2199
   3  -9  -2  3.6796  1.5898
  -3  -9   2  4.0796  1.5299
   3   9   2  2.4398  1.6998
  -3  -9   2  4.3196  1.2399
   3  -9  -2  4.3196  1.5299
   3  -9  -2  3.9296  1.5498
  -3   9   2  0.9499  1.8298
   3  -9   2  5.7194  3.5297
   3   9  -2  2.9197  1.6498
   3  -9  -2  3.4297  1.5798
   3   9   2  3.1497  1.5299
   3  -9   2  4.1296  1.5998
   3  -9   2  1.4599  1.4499
   3   9   2  1.4699  1.6298
   3  -9  -2  2.7897  1.4199
   3  -9  -2  2.8597  1.5498
   3  -9   2  5.4795  1.6298
   3  -9   2  4.7695  1.5898
   3  -9  -2  4.6495  1.4999
   3   9   2  3.0797  1.5698
   3   9   2  1.2699  1.4199
   3   9  -2  5.4095  1.7098
   3   9   2  0.8899  3.1997
   3  -9   2  2.6297  1.4499
   3   9  -2  8.8991  3.8996
   3  -9  -2  3.0997  3.3397
  -3  -9  -2  2.8797  3.6296
  -3  -9  -2  0.1000  1.3999
   3  -9  -2  2.8997  1.4399
   3   9  -2  3.8096  1.5398
  -3   9  -2  4.2496  3.6696
   3   9   2  1.0799  1.9898
   3  -9   2  3.9296  1.5099
   3  -9   2  4.2496  1.6698
   3  -9  -2  2.7697  1.5498
   3   9  -2  5.3495  1.7098
   3  -9   2  3.3297  1.4299
   3  -9   2  4.4196  1.7298
  -3  -9   2  5.8194  4.3496
   3  -9   2  5.2095  1.5698
  -3   9   2  2.7197  4.2296
  -3  -9  -2  2.6997  1.4499
   4   9   2  46.535   3.630
   4  -9   2  44.866   3.490
   4   9  -2  40.306   3.450
   4   9   2  47.825   3.750
   4   9  -2  42.506   3.660
   4  -9  -2  40.166   5.829
  -4  -9  -2  50.535   3.650
  -4  -9  -2  48.345   3.530
   4  -9  -2  48.395   3.540
   4  -9  -2  46.745   3.590
  -4   9  -2  36.076   6.409
  -4  -9   2  51.495   3.600
   4  -9   2  47.925   3.510
  -4   9   2  46.105   3.540
   4  -9   2  49.085   3.660
   4  -9  -2  48.445   3.510
   4   9  -2  51.705   3.590
   4   9  -2  39.256   3.390
   4   9   2  45.626   3.830
   4   9  -2  37.516   6.359
   4  -9  -2  39.646   3.360
   4  -9   2  47.375   3.510
   4   9   2  45.166   3.580
   4  -9   2  42.806   3.470
   4  -9   2  42.246   3.470
  -4  -9   2  49.015   3.580
   4  -9   2  46.085   3.600
  -4  -9  -2  43.486   6.609
   4   9  -2  44.986   3.640
   4   9   2  50.885   3.960
  -4   9   2  24.438   6.069
  -4  -9   2  42.836   3.550
   4  -9  -2  48.415   3.640
   4  -9  -2  39.946   3.320
   4   9   2  32.807   6.069
   4  -9   2  49.715   3.580
   4   9  -2  42.356   3.430
  -4  -9   2  44.996   6.529
   4  -9  -2  49.595   3.610
   4   9   2  47.205   3.460
   4  -9   2  40.296   3.300
   4   9   2  44.896   3.570
   4  -9   2  53.875   6.519
   4  -9   2  40.246   3.320
   4  -9  -2  49.575   3.480
   4   9  -2  44.356   3.580
   4  -9  -2  42.226   3.400
   4   9  -2  45.176   3.690
   4  -9   2  47.195   3.260
   4   9   2  46.405   3.390
   4   9   2  47.465   3.590
   5   9  -2  144.42    7.23
   5  -9  -2  151.34    6.99
   5   9   2  152.01    7.35
   5  -9   2  147.74    7.23
   5   9   2  148.53    7.42
   5   9  -2  154.39    7.21
   5  -9   2  147.49    6.82
   5  -9  -2  154.33    7.32
   5  -9   2  147.21    7.04
   5   9   2  151.60    7.00
   5  -9  -2  127.48   11.86
   5  -9  -2  155.10    7.26
   5  -9   2  145.64    7.08
   5  -9   2  134.36   11.51
   5  -9   2  145.04    7.17
   5   9  -2  144.86    7.14
   5   9  -2  151.41    7.49
   5   9   2  142.24    7.10
   5   9   2  155.96    7.52
   5   9  -2  154.86    7.18
   5  -9  -2  155.84    7.09
  -5  -9   2  148.17    7.01
  -5  -9  -2  140.69   12.36
   5  -9   2  149.05    7.05
  -5  -9   2  152.45    7.07
   5   9  -2  159.01    7.38
   5  -9  -2  156.58    7.02
  -5  -9   2  136.58    7.22
   5  -9  -2  153.60    7.06
  -5   9  -2  135.55   12.72
   5   9   2  126.96   12.29
   5  -9  -2  146.56    7.23
   5  -9   2  157.19    7.38
   5   9   2  136.63    7.16
   5   9   2  156.34    7.29
  -5  -9  -2  143.90    6.91
   5  -9   2  161.11    7.36
  -5  -9   2  139.88   13.26
   5   9   2  146.56    7.18
   5  -9   2  141.35    6.93
   5  -9  -2  161.29    7.08
  -5  -9  -2  158.45    7.09
   5   9  -2  147.98    7.43
   5  -9  -2  161.27    7.27
   5  -9   2  152.88    7.19
   6   9   2  460.03   18.35
   6  -9   2  481.73   17.48
   6  -9  -2  475.99   17.71
   6  -9  -2  468.39   18.24
   6  -9   2  475.76   17.70
   6   9  -2  459.54   18.39
   6   9  -2  488.19   18.33
   6   9  -2  455.18   17.63
   6  -9   2  466.42   17.72
   6  -9  -2  466.17   17.81
   6   9   2  469.00   17.92
   6   9  -2  458.11   18.36
   6   9   2  468.19   18.49
   6   9   2  471.90   17.98
   6   9  -2  464.28   17.91
   6  -9  -2  477.01   17.47
   6   9   2  487.30   17.73
   6   9   2  473.41   18.74
   6   9   2  486.17   18.00
   6  -9  -2  476.83   17.38
   6  -9  -2  471.15   18.22
   6   9  -2  479.93   17.99
   6  -9   2  477.53   18.24
   6  -9   2  492.85   18.30
  -6  -9   2  504.11   17.70
   6  -9   2  468.10   17.86
   6  -9  -2  472.41   18.18
   6  -9   2  459.38   17.77
   6  -9   2  505.48   18.40
  -6  -9  -2  486.11   17.57
   6   9  -2  514.72   18.97
   6   9   2  478.30   18.28
   6  -9  -2  480.66   17.42
  -6  -9   2  497.56   17.69
  -6  -9  -2  483.76   17.46
   6  -9  -2  475.14   17.53
   7  -9  -2  41.066   3.410
   7  -9   2  34.917   2.890
  -7  -9   2  33.737   2.920
   7   9  -2  36.516   3.050
   7   9   2  31.177   2.860
   7  -9  -2  41.406   3.080
   7  -9  -2  33.287   2.790
   7  -9  -2  30.457   2.790
   7   9  -2  41.786   3.410
   7  -9   2  39.806   2.970
   7   9  -2  35.756   3.000
  -7  -9   2  38.236   3.190
   7   9  -2  34.527   3.260
   7  -9  -2  32.147   2.990
   7  -9   2  38.586   3.210
   7  -9  -2  36.276   2.890
   7   9  -2  38.426   3.190
   7  -9   2  30.387   3.090
   7  -9   2  33.557   2.910
   7   9  -2  39.166   3.070
   7   9  -2  35.946   3.050
   7  -9   2  35.307   2.970
   7   9   2  33.517   3.170
   7  -9   2  32.557   2.780
  -7  -9  -2  35.387   3.100
   7   9   2  34.967   3.040
   7   9   2  34.877   3.120
   7   9   2  38.626   3.170
  -7   9   2  32.787   3.150
   7   9   2  31.717   2.810
   7  -9  -2  31.757   2.940
   8   9   2  3.9296  1.7998
   8  -9  -2  4.7795  1.7998
   8  -9  -2  2.4898  1.8698
   8  -9   2  2.9997  1.7398
   8  -9   2  3.5097  1.6498
   8  -9   2  2.8097  1.6898
   8  -9   2  3.9496  1.7498
   8   9  -2  1.5598  1.6098
   8   9   2  4.8495  1.7098
   8  -9   2  3.9796  1.5898
   8   9   2  0.4700  1.5698
   8   9   2  5.1095  1.7098
   8  -9  -2  3.5996  1.6598
   8   9  -2  4.0496  2.2498
  -8  -9  -2  3.1397  1.4199
   8   9  -2  4.4896  1.6498
   8   9  -2  3.6196  1.5998
   8   9  -2  5.3195  1.7098
  -8  -9   2  1.5498  1.7798
   8   9  -2  3.1597  1.7998
   8  -9  -2  2.5098  1.5998
   8   9   2  8.2292  1.7798
   8   9  -2  3.6996  1.6698
   8  -9  -2  4.1096  1.6298
  -8  -9   2  5.8594  1.7998
   8   9   2  5.0195  1.6798
   0 -10  -2  34.007   2.940
   0  10   2  29.627   2.650
   0 -10   2  31.937   2.610
   0 -10  -2  30.237   2.650
   0 -10   2  33.707   2.740
   0  10   2  30.477   2.880
   0  10   2  33.637   2.810
   0  10  -2  32.517   2.770
   0 -10  -2  30.437   2.930
   0  10  -2  33.257   5.399
   0  10   2  25.248   4.460
   0 -10   2  28.007   2.580
   0 -10   2  31.727   2.830
   0 -10   2  31.887   5.389
   0  10   2  31.057   2.600
   0  10   2  33.127   2.750
   0 -10   2  34.457   3.180
   0 -10  -2  30.087   2.720
   0  10  -2  31.607   2.710
   0  10  -2  31.677   3.030
  -1 -10  -2  35.677   2.950
  -1  10  -2  28.737   2.860
  -1  10  -2  37.246   3.110
  -1 -10  -2  34.107   2.870
  -1 -10   2  38.246   3.080
   1 -10  -2  37.926   3.000
  -1 -10  -2  37.416   3.050
  -1 -10   2  37.466   2.970
  -1 -10  -2  36.506   3.180
  -1  10   2  36.066   3.020
   1 -10   2  32.667   2.960
   1 -10   2  37.826   3.180
   1  10   2  32.457   5.589
  -1  10   2  38.506   5.699
   1  10  -2  35.557   3.040
  -1 -10   2  35.347   5.869
  -1 -10   2  36.306   2.880
   1 -10   2  37.816   2.990
   1  10   2  35.836   2.930
  -1  10   2  37.876   3.080
   1 -10   2  33.727   5.060
   1 -10  -2  40.056   3.160
   1  10  -2  41.356   3.190
  -1  10  -2  34.797   5.559
   1  10   2  30.957   2.660
   1  10  -2  39.456   5.769
   1  10   2  38.486   3.250
  -1 -10   2  38.916   3.090
   1 -10  -2  37.486   3.100
   1 -10   2  37.346   3.010
   1  10   2  40.116   3.150
   1 -10  -2  36.096   3.090
   1 -10  -2  39.056   2.840
   1 -10  -2  34.547   2.990
   1  10  -2  30.497   2.910
   1  10  -2  36.816   3.040
   1 -10   2  33.577   2.850
   1 -10   2  36.716   2.990
   1 -10  -2  34.677   3.160
   1 -10  -2  35.836   2.870
   1 -10  -2  34.077   5.289
  -1  10   2  40.976   3.160
   1 -10   2  38.016   3.080
   1 -10   2  33.227   3.180
   2  10  -2  160.76    7.56
   2 -10  -2  175.20    7.30
  -2 -10   2  164.84    7.32
   2  10   2  152.29    7.17
   2 -10  -2  164.01    7.50
   2 -10   2  160.59    7.40
   2  10  -2  176.68   12.45
  -2  10   2  164.11   12.43
   2 -10   2  185.27    7.72
  -2 -10  -2  169.49    7.41
   2  10   2  164.25   12.31
  -2 -10  -2  156.63    7.45
   2  10  -2  169.83    7.70
   2 -10   2  177.92    7.40
   2 -10  -2  156.74    7.55
   2 -10   2  161.26    7.30
  -2  10  -2  159.11    7.79
   2 -10  -2  158.42   11.94
   2  10   2  164.30    7.82
   2 -10   2  162.72    7.37
  -2 -10  -2  162.21    7.64
   2 -10   2  168.55    7.58
  -2  10  -2  154.15   12.18
   2 -10  -2  157.12    7.59
   2  10  -2  163.82    7.42
  -2 -10   2  156.22    7.45
   2 -10   2  152.56   11.93
   2 -10   2  173.61    7.56
   2 -10  -2  181.98    7.45
   2 -10  -2  172.50    7.67
  -2 -10   2  172.65    7.29
   2 -10   2  174.84    7.55
   2  10  -2  177.13    7.94
  -2  10   2  165.57    7.50
  -2 -10  -2  165.36    7.38
  -2  10   2  167.23    7.57
  -2 -10   2  175.14    7.73
   2  10   2  166.88    7.47
   2 -10   2  167.86    7.57
   2 -10  -2  163.86    7.35
  -2  10  -2  175.27    7.73
   2 -10  -2  163.44    7.37
   2  10   2  165.72    7.57
   2 -10  -2  153.91    7.61
   2 -10   2  172.17    7.72
   3  10  -2  132.62    6.26
   3  10   2  123.14    6.43
   3  10   2  122.46    6.38
   3  10   2  116.09    6.15
   3 -10  -2  124.67    6.09
   3 -10  -2  125.16    6.11
  -3 -10  -2  119.10    6.00
   3  10   2  114.62   10.43
  -3 -10  -2  122.27    6.21
   3 -10   2  114.57   10.47
   3 -10  -2  124.17    6.05
   3 -10   2  123.95    6.12
   3  10  -2  113.08    6.32
  -3  10   2  125.21    6.31
  -3  10   2  128.81    6.31
   3 -10   2  127.99    6.27
   3 -10  -2  126.38    6.23
  -3 -10   2  124.46    6.43
  -3 -10  -2  123.39    6.06
   3 -10   2  120.02    5.85
   3  10  -2  132.18    6.20
   3 -10   2  124.11    6.37
   3 -10   2  120.38    6.26
  -3 -10   2  125.72    6.12
   3  10  -2  112.08   10.59
   3 -10  -2  124.04    6.06
   3 -10   2  131.82    6.35
   3 -10  -2  120.26    6.12
   3 -10  -2  115.76    6.20
  -3  10   2  117.22   10.86
   3 -10   2  129.45    6.13
   3  10  -2  123.13    6.26
  -3  10  -2  125.28    6.22
  -3  10  -2  116.03   10.65
   3 -10  -2  123.47    6.22
  -3 -10  -2  116.36   10.24
   3 -10  -2  125.65    6.26
   3  10   2  125.47    6.16
   3  10   2  128.72    6.31
   3 -10   2  113.46    5.90
   3 -10   2  123.61    6.14
  -3 -10   2  128.12    6.15
   3 -10   2  130.22    6.21
   3 -10  -2  115.79   10.24
   3  10  -2  129.29    6.55
   4  10  -2  25.428   2.770
   4 -10  -2  21.468   2.580
   4 -10   2  22.898   2.620
   4  10   2  21.398   2.890
   4 -10  -2  25.098   2.680
   4  10   2  22.068   2.590
   4 -10  -2  22.038   2.490
   4  10  -2  26.657   2.740
   4 -10   2  25.947   2.820
   4 -10  -2  18.248   5.699
   4 -10   2  24.578   2.740
  -4 -10  -2  27.087   2.700
   4 -10   2  23.728   2.900
   4  10  -2  22.428   3.020
   4 -10  -2  21.678   2.610
   4 -10  -2  21.878   2.630
  -4 -10  -2  22.498   2.610
   4  10  -2  24.108   2.910
  -4 -10  -2  24.258   6.119
   4  10   2  28.247   3.110
  -4 -10   2  22.548   2.600
   4  10  -2  16.818   2.860
  -4 -10   2  20.848   2.560
   4 -10   2  24.528   2.610
   4  10   2  24.868   2.670
   4  10   2  21.698   2.680
   4  10   2  21.888   3.090
  -4  10   2  23.348   2.890
   4  10  -2  21.158   6.389
   4 -10   2  23.528   2.640
   4 -10   2  25.248   2.730
   4 -10  -2  23.618   2.620
   4 -10  -2  25.278   2.750
  -4 -10  -2  21.208   2.640
   4 -10  -2  17.628   2.360
   4 -10   2  22.338   5.719
  -4  10   2  25.817   2.720
   4 -10   2  25.448   2.690
   4  10   2  13.859   5.419
   4  10   2  23.948   2.660
   4 -10   2  23.848   2.630
   4 -10  -2  23.908   2.590
   4  10  -2  26.667   2.820
  -4 -10   2  23.858   2.620
  -4  10  -2  19.528   5.889
   4 -10   2  22.858   2.980
   4  10  -2  26.707   2.800
   4  10   2  24.648   2.910
   5  10  -2  78.762   5.040
   5  10  -2  72.823   4.820
   5  10  -2  78.632   4.720
   5 -10   2  77.762   4.680
   5  10  -2  69.943   4.920
   5 -10   2  78.882   4.640
   5 -10  -2  73.463   4.540
   5  10   2  74.063   4.980
   5 -10  -2  80.242   4.790
   5  10  -2  73.363   4.960
   5 -10  -2  81.842   4.830
  -5 -10  -2  77.572   4.620
  -5 -10  -2  75.333   4.670
  -5 -10   2  78.122   4.840
   5 -10  -2  75.893   4.760
   5 -10   2  82.232   4.700
   5  10   2  75.653   4.650
   5 -10  -2  77.742   4.670
   5  10  -2  82.972   4.930
   5 -10   2  80.692   4.800
   5  10   2  79.642   5.010
   5 -10  -2  76.692   4.820
  -5  10   2  71.863   4.600
   5  10   2  77.062   4.610
   5  10   2  83.702   4.970
   5  10   2  70.533   4.580
   5  10  -2  73.403   4.880
   5 -10  -2  81.222   4.820
   5 -10  -2  76.333   4.690
  -5 -10   2  81.212   4.720
   5 -10  -2  77.792   4.610
  -5 -10   2  81.092   4.970
   5 -10   2  82.352   4.870
   5 -10   2  85.682   4.860
   5 -10   2  79.832   4.810
   5 -10   2  83.762   4.660
   5  10   2  78.872   5.060
  -5  10  -2  73.033   4.540
  -6 -10   2  168.17    7.30
   6  10   2  157.77    7.53
   6 -10   2  153.48    7.08
   6  10   2  166.82    7.72
   6  10  -2  151.77    7.22
   6  10  -2  146.35    7.31
   6 -10  -2  158.21    7.20
   6 -10   2  161.12    7.40
   6 -10  -2  153.96    7.36
   6  10  -2  165.32    7.39
   6 -10   2  163.75    7.47
   6 -10  -2  159.50    7.42
   6  10   2  162.65    7.47
  -6 -10  -2  157.72    7.24
   6 -10  -2  163.51    7.22
   6  10   2  154.43    7.28
   6 -10   2  161.47    7.43
   6  10  -2  155.75    7.43
  -6  10  -2  153.17    7.33
   6  10   2  153.26    7.36
   6  10   2  169.58    7.57
   6 -10  -2  157.28    7.42
   6 -10  -2  151.72    7.00
   6 -10   2  160.17    7.22
   6  10  -2  162.79    7.76
   6  10   2  154.65    7.25
  -6 -10   2  171.40    7.34
   6  10  -2  151.43    7.15
  -6 -10  -2  160.48    7.27
   6 -10  -2  148.74    7.22
   6 -10  -2  159.09    7.19
   6 -10   2  145.31    7.18
   6  10  -2  172.33    7.70
  -6 -10  -2  158.06    7.53
   6 -10   2  163.88    7.31
   6 -10   2  151.15    7.26
   7 -10   2  283.00   10.64
  -7  10  -2  279.81   10.82
   7  10  -2  266.24   10.93
   7 -10   2  275.50   10.80
   7  10   2  266.06   10.85
  -7 -10   2  278.26   10.47
   7  10   2  272.15   10.48
   7 -10   2  274.31   10.35
   7 -10   2  263.60   10.69
   7  10  -2  257.80   10.40
   7  10   2  266.66   11.12
   7  10  -2  264.61   10.57
   7 -10  -2  264.38   10.76
  -7 -10   2  277.66   10.48
  -7 -10  -2  254.53   10.30
   7 -10   2  266.37   10.54
   7 -10  -2  261.79   10.50
   7  10   2  270.58   10.69
   7 -10  -2  273.88   10.41
   7  10  -2  266.89   10.65
   7 -10   2  269.14   10.85
   7  10  -2  270.30   10.82
   7  10   2  264.10   10.96
   7 -10   2  265.21   10.36
   7 -10  -2  272.97   10.83
   7 -10  -2  271.43   10.32
  -7 -10  -2  277.95   10.99
   7  10   2  259.22   10.64
  -7  10   2  272.18   10.54
   7  10  -2  265.41   10.95
   7 -10  -2  273.95   10.86
   7 -10  -2  277.96   10.62
   7  10  -2  280.22   11.21
  -8 -10   2  43.376   2.970
   8  10   2  37.816   3.050
   8 -10  -2  43.166   2.810
  -8 -10  -2  43.706   3.020
   8  10   2  40.326   2.830
   8 -10  -2  38.806   2.660
   8  10  -2  41.556   2.800
   0 -11  -2  105.60    5.68
   0 -11  -2  110.16    5.73
   0  11   2  105.82    5.75
   0  11  -2  90.401   9.569
   0 -11   2  112.45    5.83
   0  11  -2  119.24    5.61
   0 -11   2  109.39    5.78
   0  11   2  118.64    5.73
   0  11   2  103.58    5.60
   0  11   2  108.99    6.10
   0  11   2  106.80   10.15
   0 -11   2  97.280  10.219
   0 -11   2  105.93    5.70
   0  11  -2  108.86    5.90
   0  11  -2  114.79    5.80
   0 -11  -2  110.71    5.65
   0 -11   2  109.57    5.56
   0  11   2  105.64    5.66
   0  11  -2  108.19    5.72
   0 -11  -2  110.54    5.61
   0 -11   2  114.70    5.64
   1  11   2  326.68   13.13
   1 -11  -2  356.78   12.94
  -1 -11  -2  328.41   13.21
  -1 -11   2  317.36   12.69
   1 -11   2  331.72   12.72
  -1 -11  -2  345.57   13.42
   1 -11  -2  338.09   13.20
   1  11   2  335.84   12.89
   1 -11   2  324.79   19.92
  -1  11   2  328.03   12.93
  -1  11  -2  319.79   13.47
   1 -11  -2  331.43   12.71
   1 -11   2  319.95   12.84
  -1  11  -2  320.44   20.34
   1 -11   2  342.86   12.81
   1 -11   2  358.10   13.55
   1 -11   2  336.26   12.96
  -1 -11  -2  332.12   12.84
  -1 -11   2  335.79   12.76
  -1 -11   2  350.47   13.49
   1  11   2  328.16   13.58
   1  11  -2  332.55   13.16
  -1  11   2  333.15   13.26
   1 -11   2  326.40   13.02
   1  11   2  315.00   19.87
  -1  11  -2  336.67   13.24
   1 -11   2  335.76   12.77
   1  11  -2  343.18   13.79
  -1 -11  -2  324.27   12.73
  -1  11   2  354.39   13.31
   1 -11  -2  335.83   12.86
  -1  11   2  295.45   19.76
   1  11   2  319.38   13.11
   1 -11  -2  328.85   13.13
  -1  11  -2  324.92   13.14
   1  11  -2  321.82   12.97
   1 -11  -2  332.63   13.33
  -2 -11  -2  43.126   3.580
  -2  11   2  44.276   3.500
  -2  11  -2  36.396   5.849
  -2 -11  -2  44.266   3.400
  -2  11   2  43.046   3.510
   2 -11  -2  42.056   3.420
  -2 -11   2  44.876   3.820
  -2  11   2  48.275   3.610
   2 -11  -2  45.126   3.480
   2  11  -2  45.626   3.510
   2 -11   2  45.096   3.570
   2  11  -2  39.676   6.519
   2 -11  -2  39.186   6.679
   2 -11  -2  47.445   3.610
  -2  11   2  43.416   6.809
   2  11   2  47.185   3.550
   2 -11  -2  46.595   3.450
   2 -11   2  43.196   3.370
  -2 -11   2  40.506   3.330
  -2  11  -2  43.066   3.670
   2 -11   2  40.176   3.360
   2 -11   2  38.796   6.489
   2 -11   2  42.656   3.370
   2 -11   2  46.675   3.460
  -2 -11  -2  44.666   3.440
   2  11   2  38.686   3.410
   2  11   2  38.176   3.390
   2 -11  -2  43.156   3.450
  -2 -11  -2  45.176   3.740
  -2 -11   2  38.936   3.410
   2 -11   2  39.156   3.200
   2  11   2  37.376   6.649
   2 -11  -2  46.515   3.530
   2 -11   2  43.186   3.410
   2 -11  -2  46.525   3.560
  -2  11  -2  51.625   3.720
   2  11  -2  44.036   3.430
   2 -11   2  41.416   3.370
   2 -11   2  42.356   3.440
   2  11  -2  44.116   3.640
   2 -11  -2  40.856   3.550
  -2  11  -2  42.566   3.470
  -2 -11   2  44.766   3.470
   2  11   2  45.496   3.490
  -3 -11   2  0.3900  1.7098
   3 -11  -2  3.7296  1.6798
   3 -11   2  0.3100  1.4199
   3 -11  -2  0.1300  1.5698
   3 -11  -2  1.7798  1.5299
   3 -11  -2  4.0996  4.9095
   3  11   2 -0.0300  1.4099
   3  11   2  0.7299  1.8698
   3 -11   2  0.8799  1.9998
   3 -11  -2  0.5000  1.4499
  -3 -11   2  1.7598  1.5898
  -3  11   2  1.5099  5.2295
   3 -11   2  1.7698  1.5798
   3 -11  -2  -1.940   1.480
   3 -11   2  0.4400  1.4999
   3  11   2  0.5699  1.6398
  -3 -11  -2  1.5199  1.4799
   3 -11   2  3.3497  4.8595
   3  11  -2  1.9998  1.6198
  -3 -11  -2  0.9499  1.4299
   3 -11   2  0.6999  1.5398
  -3  11   2  1.6498  1.5798
  -3  11  -2  1.0299  1.7598
  -3  11   2  1.8898  1.6498
  -3 -11   2  3.3497  1.6098
   3 -11  -2  3.9696  1.6298
   3  11  -2  -3.750   4.720
   3  11  -2  1.0799  1.7098
   3  11   2  2.6197  4.6095
  -3 -11   2  2.4398  1.6398
   3 -11   2  2.0198  1.6798
  -3 -11  -2 -0.9099  1.4999
   3 -11   2  1.4499  1.6198
   3 -11  -2  1.0599  1.5898
  -3  11  -2 -0.0200  4.8695
   3 -11  -2  0.1000  1.5798
   3  11  -2  1.1499  1.5998
   3 -11   2  2.2398  1.5698
   3 -11   2  1.0999  1.6798
   4  11  -2  8.7791  1.9698
   4 -11   2  9.1891  1.9498
   4 -11   2  1.4199  2.1898
   4 -11  -2  11.459   2.060
   4  11  -2  7.3093  2.4798
   4 -11   2  9.5791  1.9798
   4  11  -2  10.229   1.990
   4 -11  -2  9.7690  1.9698
  -4 -11  -2  6.4794  1.8298
  -4 -11   2  11.339   2.050
   4 -11   2  11.969   2.090
   4 -11  -2  14.349   2.500
   4 -11  -2  7.2993  1.8198
   4  11   2  8.3192  1.9698
  -4 -11  -2  8.0792  1.9998
   4  11   2  7.1393  2.4898
   4  11   2  7.7292  2.2598
   4  11   2  8.1292  2.0298
   4 -11   2  8.7791  2.0398
   4 -11   2  10.429   2.020
   4 -11   2  12.049   2.070
  -4 -11   2  6.3794  1.8598
   4 -11   2  10.409   2.070
  -4 -11   2  8.4492  1.9498
  -4  11   2  6.5294  2.3298
   4 -11   2  10.579   2.140
  -4  11   2  10.609   2.060
   4  11   2  8.6092  1.9398
  -4 -11  -2  12.049   2.080
   4 -11   2  11.469   2.120
   4 -11  -2  9.8690  2.0898
   4 -11  -2  7.8592  1.9098
   4 -11  -2  7.4593  2.1398
   4 -11  -2  5.9894  2.1198
   4  11  -2  8.2192  2.2698
  -4  11  -2  11.759   2.030
  -5 -11   2  4.3796  1.6898
   5  11   2  3.3097  2.1998
  -5  11   2  2.3098  1.9598
   5 -11  -2  1.4599  1.4699
  -5 -11  -2  3.6996  1.6998
   5 -11  -2  4.8295  2.0598
   5 -11   2  3.4497  1.5698
   5  11   2  6.1194  2.2198
   5 -11   2  2.0098  1.6198
   5 -11  -2  4.3896  1.9398
   5  11   2  2.8297  1.9698
   5 -11  -2  3.2597  1.6198
   5  11   2  2.3498  1.9598
  -5  11  -2  4.4096  2.0698
  -5 -11   2  3.8796  1.6698
   5  11  -2  3.2297  2.2498
   5 -11  -2 -0.5699  1.4899
   5 -11   2  3.3597  1.7498
  -5 -11  -2  3.6196  1.6898
   5 -11   2  2.8997  1.9298
   5 -11   2  3.3197  1.6298
   5 -11  -2  3.3597  1.7198
   5 -11  -2  1.8498  1.6798
   5 -11   2  3.3197  1.9698
  -5  11   2  3.2397  1.7598
   5  11   2  0.8499  2.0898
   5  11  -2  3.2097  1.6498
   5 -11   2  2.5797  1.5998
   5  11   2  3.6796  1.9698
   5  11  -2  1.3499  1.7598
  -5 -11  -2  3.8996  1.6998
   5 -11  -2  3.9696  1.9698
   5 -11   2 -0.7699  1.9998
   5  11  -2  3.7396  1.6298
   6 -11  -2  1.3399  1.7298
   6 -11  -2  2.1998  1.5698
   6  11   2  0.5599  1.9798
  -6 -11   2  2.3298  1.7398
   6  11   2  1.1999  1.9298
   6 -11   2  2.1498  1.4499
   6  11  -2  1.0399  1.8998
   6  11   2  0.6899  1.9998
   6 -11   2  1.4399  1.4499
   6  11  -2 -0.1200  2.3098
   6 -11   2  3.5297  1.7398
   6  11   2  1.7198  1.8498
   6  11  -2  1.9398  1.4799
   6 -11   2  1.4999  1.7898
  -6  11   2 -0.3300  1.8198
  -6 -11  -2  0.8099  1.7798
   6 -11  -2  2.3398  1.9498
  -6 -11  -2  2.4598  1.5798
   6  11  -2 -0.0400  2.0598
   6 -11  -2  0.5399  1.3699
   6  11  -2  2.1898  2.0498
   6  11  -2 -0.4900  1.4499
   6 -11  -2 -0.4000  1.8998
  -6 -11   2  0.9699  1.8498
   6 -11  -2  1.7998  1.4199
   6 -11   2  1.1899  1.8098
   6 -11   2  0.9599  1.6098
   6  11   2  0.7199  1.9898
  -6 -11  -2  2.9397  2.0498
  -6  11  -2  0.3300  1.9098
   6 -11   2  0.5000  1.6398
   6  11   2  1.2699  1.5099
   6 -11  -2  1.5299  1.4599
   6  11   2  1.5498  2.0998
   6 -11  -2  0.5299  1.4599
  -6 -11   2  0.3400  1.5199
   7 -11   2  123.60    5.53
   7 -11  -2  119.44    5.26
   7 -11   2  120.55    5.27
   7 -11  -2  119.85    5.27
   7  11  -2  110.49    5.37
  -7 -11   2  128.13    5.44
  -7  11   2  114.44    5.44
  -7 -11   2  123.38    5.40
   7 -11  -2  116.81    5.50
   7  11  -2  115.27    5.63
  -7 -11  -2  117.23    5.48
   7  11   2  108.79    5.41
   7 -11   2  122.62    5.40
   7  11   2  113.53    5.37
   7  11  -2  92.961   5.219
  -7  11  -2  114.49    5.68
   7 -11  -2  116.78    5.34
  -7  11   2  101.15    5.46
   7 -11   2  108.33    5.48
   7 -11   2  117.07    5.32
  -7 -11   2  128.86    5.67
   7 -11   2  118.35    5.47
   7  11   2  104.64    5.47
   7  11   2  108.26    5.34
   7  11   2  125.97    5.76
   7 -11  -2  122.78    5.50
   7  11  -2  108.66    5.50
   0  12  -2  280.78   11.62
   0  12   2  301.42   11.67
   0  12   2  280.71   11.55
   0  12  -2  266.96   18.32
   0 -12   2  274.65   11.12
   0  12  -2  262.48   11.10
   0 -12  -2  277.04   11.48
   0  12   2  261.66   17.90
   0  12  -2  266.13   11.34
   0 -12   2  263.96   10.98
   0 -12   2  283.82   11.69
   0 -12  -2  263.27   11.08
   0  12   2  272.86   11.26
   0  12  -2  297.62   11.97
   0  12   2  273.75   11.19
   0 -12  -2  287.97   11.21
   0 -12   2  282.00   11.15
   0 -12  -2  293.26   11.68
  -1  12  -2  565.69   20.46
   1  12   2  522.59   19.74
   1 -12  -2  586.82   20.71
  -1  12   2  584.89   20.43
   1  12   2  562.11   21.05
  -1  12  -2  536.42   20.92
  -1 -12   2  546.64   20.60
   1 -12   2  554.53   20.61
   1 -12   2  546.43   19.83
   1 -12  -2  534.24   19.65
  -1  12   2  534.41   20.06
   1  12  -2  538.81   20.15
   1  12  -2  527.37   30.24
  -1 -12  -2  553.30   19.76
  -1 -12   2  528.98   19.60
   1  12  -2  540.00   20.24
  -1 -12  -2  535.66   20.42
  -1  12  -2  503.13   30.11
   1  12   2  506.93   20.08
  -1  12  -2  574.34   20.39
  -1  12  -2  567.90   19.97
   1 -12   2  566.98   19.65
   1 -12   2  559.37   19.63
   1  12  -2  547.45   21.01
  -1  12   2  589.73   20.49
  -1 -12  -2  582.24   19.82
   1 -12  -2  547.59   19.67
   1 -12   2  440.49   28.86
  -1 -12  -2  529.17   20.38
  -1  12   2  495.18   29.96
   1  12   2  545.86   20.36
   1 -12   2  534.96   19.86
   1  12   2  501.63   29.82
   1 -12   2  549.94   19.68
  -1  12   2  531.34   19.87
   1 -12  -2  543.48   20.33
  -1 -12   2  542.94   19.62
  -2 -12   2  56.684   3.950
   2 -12   2  55.765   4.130
   2 -12   2  50.715   3.740
   2 -12   2  50.085   4.210
   2 -12   2  53.485   4.050
   2  12   2  48.375   3.760
  -2  12   2  55.585   3.880
   2 -12   2  54.275   4.060
   2 -12  -2  51.115   4.060
  -2 -12  -2  49.875   3.690
  -2  12  -2  50.615   3.760
   2  12  -2  49.355   3.930
  -2 -12   2  51.145   3.770
  -2  12   2  32.777   7.289
   2 -12   2  48.935   3.720
   2 -12  -2  56.005   3.880
  -2  12   2  46.265   3.630
  -2 -12   2  53.185   3.720
   2 -12  -2  53.255   3.860
   2 -12  -2  48.775   3.770
  -2 -12  -2  51.365   4.080
   2 -12   2  53.105   3.700
  -2  12  -2  48.675   3.780
  -2 -12  -2  56.094   3.900
   2  12  -2  38.756   7.319
   2  12   2  58.144   4.090
   2 -12  -2  53.545   3.840
   2  12   2  48.075   7.499
   2 -12   2  55.395   4.060
   2 -12   2  35.776   7.359
   2 -12   2  56.424   3.860
  -2 -12  -2  53.105   3.950
   2  12   2  53.455   3.850
   2  12  -2  51.035   3.790
  -2  12   2  57.464   3.970
  -2  12  -2  43.036   7.709
   2  12  -2  50.405   3.810
   2 -12  -2  51.045   3.670
   3 -12   2  382.95   14.83
   3 -12  -2  397.86   14.66
   3  12   2  393.17   15.72
   3  12  -2  364.19   14.84
  -3 -12   2  389.64   15.39
  -3 -12  -2  389.36   15.35
  -3 -12   2  378.83   15.09
   3 -12   2  380.72   15.09
   3 -12   2  387.82   15.38
   3 -12  -2  362.99   15.12
  -3 -12   2  399.51   14.79
   3 -12  -2  372.36   14.81
   3 -12  -2  373.15   15.29
  -3  12   2  381.51   14.93
  -3  12   2  406.64   15.28
   3 -12   2  378.07   15.21
   3  12  -2  408.69   15.21
   3 -12  -2  387.85   14.65
   3  12   2  388.40   15.00
  -3 -12   2  385.23   14.82
   3 -12  -2  396.21   15.11
   3 -12   2  376.47   14.63
   3  12  -2  404.88   15.88
   3 -12   2  392.73   14.65
   3 -12   2  384.58   14.98
  -3 -12  -2  384.62   14.69
  -3  12   2  387.96   15.15
   3 -12   2  404.94   14.58
  -3  12  -2  416.18   15.41
   3 -12  -2  389.59   14.62
  -3  12  -2  402.88   15.31
   3 -12  -2  385.59   15.18
   3  12   2  385.10   15.18
   3 -12   2  385.84   14.86
  -3 -12  -2  378.10   14.67
   4 -12   2  2.9297  2.1498
  -4 -12   2  2.2098  2.1198
   4  12  -2  3.7496  1.7398
   4  12   2  2.2298  1.9198
   4 -12   2  4.0096  1.6398
   4 -12  -2  5.0495  1.7398
  -4 -12   2  3.1897  1.6598
   4  12   2  -1.110   1.910
   4  12   2 -0.3000  1.9198
   4 -12  -2  0.9299  1.9198
  -4 -12   2  1.8498  1.5598
   4  12  -2  2.0598  1.6698
   4 -12   2  4.4796  1.8198
   4 -12  -2  2.5797  1.7398
  -4  12  -2  4.7595  1.7798
   4 -12   2  3.3497  1.6598
   4 -12  -2  0.5999  1.6198
  -4 -12   2  1.5498  1.7098
  -4  12   2  0.4800  1.5598
  -4  12   2  4.8795  2.1998
   4 -12   2  3.8896  2.0298
   4 -12   2  0.7299  1.5598
   4 -12  -2  4.0196  1.6498
  -4  12   2  3.2697  1.5998
  -4 -12  -2  3.1997  1.7298
   4 -12  -2  4.3496  1.9098
   4  12  -2  4.4896  2.0598
   4 -12   2  1.5698  1.5698
   4 -12   2  4.3096  1.6898
  -4 -12  -2  1.1199  1.9398
  -4  12  -2  1.6698  1.8398
   4 -12  -2  5.9194  1.7898
   4 -12  -2  2.4598  1.6298
   4 -12   2  4.5995  1.7398
  -4 -12  -2  0.1500  1.8098
  -5 -12   2  6.5294  2.0298
   5 -12  -2  7.1393  1.6998
   5  12  -2  7.3393  2.1298
  -5 -12  -2  4.4096  2.0898
   5 -12  -2  7.9892  2.1998
   5  12  -2  6.6793  2.0198
  -5 -12   2  4.8895  1.7298
   5  12   2  5.3295  2.2598
   5 -12  -2  7.0193  1.7198
   5 -12  -2  6.0294  1.7598
  -5  12   2  5.6194  1.9898
   5 -12   2  4.9795  1.9898
   5 -12   2  5.8294  1.6698
   5 -12  -2  5.8194  2.0998
   5 -12   2  6.5394  1.6498
  -5 -12  -2  7.4293  1.8098
   5  12   2  6.7793  1.9798
  -5 -12  -2  2.3398  1.9598
   5  12   2  5.0895  1.9798
   5 -12   2  6.7693  1.7698
   5 -12   2  5.4495  1.8998
   5 -12   2  9.1891  1.9498
   5  12   2  3.7896  2.1198
  -5  12  -2  5.4795  1.9598
   5 -12  -2  4.3296  1.9898
   5 -12   2  3.1197  1.5299
   5 -12  -2  3.9496  1.6298
  -5 -12   2  6.7093  2.1498
  -5  12  -2  5.6294  1.7198
   5 -12  -2  5.2595  1.9598
  -5  12   2  4.8595  2.1298
   6 -12  -2  38.856   3.130
  -6 -12   2  43.646   3.200
   6  12   2  36.906   3.110
   6  12  -2  40.326   3.110
   6 -12  -2  46.905   3.180
   6  12   2  33.427   3.100
   6 -12   2  48.355   2.990
   6 -12   2  41.736   3.140
   6 -12   2  40.926   2.840
   6 -12  -2  38.786   3.090
   6 -12   2  39.706   2.950
   6 -12  -2  40.126   2.980
   6 -12  -2  40.036   3.030
  -6  12   2  41.996   3.210
   6 -12  -2  46.125   3.090
   6 -12   2  41.876   3.150
   6 -12  -2  33.457   3.110
  -6 -12   2  43.716   3.270
  -6 -12   2  43.806   3.390
   6  12   2  46.415   3.360
   6  12  -2  40.966   3.260
  -6  12  -2  47.625   3.410
  -6 -12  -2  43.226   3.190
   6 -12   2  36.646   3.100
  -6 -12  -2  39.566   3.290
  -6  12   2  39.496   3.160
   0 -13  -2  262.32   10.78
   0 -13  -2  273.84   10.90
   0 -13   2  276.78   11.35
   0 -13   2  251.84   10.48
   0  13  -2  259.22   11.10
   0 -13   2  270.32   10.79
   0  13  -2  271.61   11.46
   0  13   2  282.63   11.30
   0 -13  -2  255.95   11.09
   0 -13   2  272.52   10.78
   0  13  -2  278.29   11.28
   0  13   2  271.34   11.22
   0  13  -2  248.46   10.72
   0  13   2  257.91   10.84
  -1  13  -2  38.806   3.670
   1  13  -2  39.006   3.380
   1  13   2  44.216   3.490
   1 -13   2  38.956   3.390
  -1  13  -2  48.905   3.640
   1 -13  -2  44.426   3.470
  -1 -13   2  48.355   3.590
  -1  13   2  36.756   3.190
   1 -13   2  43.706   3.470
  -1 -13   2  37.516   3.380
   1  13   2  43.546   3.490
   1 -13   2  41.136   3.590
  -1  13  -2  44.356   3.560
   1  13   2  39.886   3.700
   1 -13   2  40.036   3.290
   1  13  -2  42.356   3.500
  -1 -13  -2  45.286   3.600
  -1  13   2  43.266   3.630
   1 -13  -2  40.906   3.390
  -1  13  -2  41.436   3.540
  -1  13   2  39.546   3.380
   1  13  -2  36.696   3.600
  -1 -13  -2  51.805   3.590
   1 -13   2  44.966   3.610
  -1 -13  -2  36.976   3.250
  -1  13   2  36.776   3.210
  -1 -13   2  39.986   3.330
   1  13   2  40.186   3.440
   1 -13  -2  38.066   3.190
  -1 -13  -2  44.536   3.710
   2  13   2  4.7995  1.7198
  -2 -13   2  2.0698  1.6398
   2 -13   2  3.4297  1.7698
  -2  13   2  4.1196  1.6798
  -2  13  -2  4.0296  1.7198
   2 -13   2  6.2294  1.8798
   2 -13   2  5.3195  1.8698
  -2 -13  -2  2.6297  2.2398
   2 -13   2  3.8196  1.7198
   2 -13  -2  2.9697  1.7898
   2 -13  -2  2.0898  1.6298
  -2  13   2  5.2995  1.7398
  -2 -13  -2  2.4498  1.6098
   2 -13   2  3.1797  2.0698
  -2 -13  -2  5.2095  1.7998
  -2  13   2  3.6796  1.9498
   2  13  -2  4.5896  1.7798
  -2 -13   2  1.7898  1.9898
   2 -13  -2  4.8595  2.1398
   2 -13  -2  1.9698  1.6698
   2 -13  -2  3.9796  1.6998
   2  13  -2  6.3894  1.8798
   2 -13   2  1.1999  1.5698
  -2  13  -2  4.3996  2.0198
   2  13  -2  3.1197  1.7898
   2  13   2  3.4997  2.0098
  -2  13   2  1.9398  1.6598
  -2  13  -2  2.7797  1.6198
  -2 -13   2  3.1197  1.9298
   2  13   2  7.8192  2.3898
  -3  13   2  80.932   4.710
  -3  13  -2  84.462   4.910
   3 -13  -2  80.202   4.760
   3 -13   2  78.212   4.620
   3 -13   2  71.303   4.670
  -3  13  -2  89.801   4.970
   3 -13   2  82.742   4.980
   3 -13   2  84.012   4.920
   3  13   2  85.342   5.209
  -3  13   2  90.461   5.109
   3 -13   2  80.432   4.790
  -3  13   2  78.912   4.670
   3  13  -2  82.562   4.710
   3 -13  -2  79.412   4.610
   3  13   2  79.822   4.770
   3 -13  -2  75.883   4.940
   3  13  -2  90.491   5.269
  -3 -13   2  89.521   4.810
   3 -13   2  88.531   4.720
  -3 -13  -2  84.952   5.099
  -3  13  -2  88.541   5.119
   3 -13  -2  86.002   4.910
  -3  13   2  77.712   4.660
  -3 -13   2  86.592   5.070
   3 -13  -2  86.182   4.860
  -3 -13  -2  90.591   5.010
  -3 -13  -2  80.382   4.730
   3  13   2  78.072   4.850
  -3 -13   2  81.202   4.700
   3 -13   2  73.543   4.840
   3 -13  -2  84.832   4.980
   3 -13  -2  77.572   4.550
   3 -13   2  82.752   4.810
  -4 -13   2  48.955   3.750
   4 -13   2  54.575   3.550
  -4 -13  -2  52.965   3.990
   4  13   2  52.315   3.650
   4 -13   2  48.175   3.740
   4 -13  -2  51.875   3.650
   4  13  -2  54.435   3.930
  -4 -13  -2  52.875   3.830
   4 -13  -2  49.615   3.470
   4 -13  -2  52.355   3.720
   4 -13   2  42.056   3.580
  -4 -13   2  46.445   3.990
  -4 -13  -2  56.944   3.630
   4 -13   2  61.324   3.990
   4 -13   2  45.236   3.460
   4 -13  -2  47.715   3.410
  -4 -13   2  51.055   3.510
   4  13   2  50.445   3.900
   4 -13  -2  52.925   3.860
   4 -13   2  59.404   3.630
   4 -13   2  51.115   3.540
  -4  13  -2  55.395   3.770
   4  13  -2  52.655   3.890
   4 -13  -2  51.845   3.830
  -4  13  -2  50.645   3.590
  -4  13   2  54.315   3.660
   4 -13  -2  57.644   3.600
  -4  13   2  53.795   3.620
  -4  13   2  46.155   3.890
  -4  13   2  58.164   3.880
  -4  13  -2  50.725   3.900
  -4 -13   2  48.005   3.850
  -5  13  -2  41.816   3.280
   5 -13   2  35.896   2.780
  -5 -13   2  42.156   3.120
  -5  13   2  39.946   2.940
  -5  13  -2  32.517   2.900
  -5 -13   2  33.257   2.730
  -5 -13  -2  38.386   2.980
   5 -13   2  37.026   2.880
   5 -13   2  34.357   3.020
   5 -13  -2  37.366   3.010
  -5  13  -2  42.806   3.210
   5  13   2  36.056   3.200
   5 -13  -2  37.566   3.070
   5 -13   2  37.526   2.810
   5 -13  -2  36.726   2.780
   5  13  -2  37.036   3.170
   5 -13   2  35.766   3.030
   5  13   2  37.526   3.190
   5 -13  -2  35.187   2.780
   5  13  -2  25.378   2.940
  -5  13   2  35.896   2.980
   5 -13   2  38.566   3.020
  -5 -13   2  32.237   2.980
  -5  13   2  36.626   3.090
   5 -13  -2  33.717   2.920
  -5 -13  -2  30.987   3.050
   5 -13  -2  38.106   3.010
  -5 -13  -2  36.086   2.970
   5 -13  -2  36.486   3.080
   6  13  -2  80.212   4.210
  -6 -13  -2  69.723   3.930
   6 -13   2  76.662   3.810
   6 -13  -2  66.543   3.640
   6  13   2  70.153   3.960
   6 -13   2  67.453   3.790
  -6 -13   2  67.013   3.690
   6 -13  -2  65.154   3.670
   6 -13  -2  69.573   3.850
  -6  13   2  72.583   3.850
  -6  13  -2  79.152   3.970
   6 -13  -2  67.603   3.820
  -6 -13   2  75.943   3.870
   6 -13   2  70.193   3.530
   0 -14   2  20.718   2.520
   0 -14  -2  25.897   2.630
   0 -14   2  23.918   2.710
   0 -14  -2  31.747   3.070
   0 -14  -2  23.948   2.580
   0  14   2  26.827   2.860
   0  14  -2  25.138   2.710
   0  14   2  23.278   2.690
   0  14   2  20.138   2.500
   0 -14   2  24.988   2.580
   0  14  -2  26.787   3.170
   0  14  -2  30.477   2.820
   1  14  -2  10.089   2.210
  -1 -14  -2  7.5793  2.2398
   1 -14  -2  6.9093  1.8298
   1 -14   2  9.3891  2.2098
   1  14   2  7.2393  1.8498
  -1 -14  -2  9.5191  1.9098
  -1 -14  -2  5.6594  1.7698
  -1  14  -2  7.6592  1.8098
   1  14   2  6.6693  1.7698
  -1 -14  -2  0.1700  2.0598
   1 -14   2  7.3393  2.3498
  -1  14  -2  7.0093  1.8298
  -1 -14   2  4.4696  2.0798
   1 -14   2  7.5493  1.8198
   1 -14  -2  8.3092  2.1298
  -1  14   2  7.7592  2.1298
  -1  14   2  8.4992  1.8898
   1  14   2  6.7993  1.9198
   1 -14  -2  5.4495  2.0498
   1  14  -2  9.5191  1.9398
  -1  14   2  8.8191  1.9198
  -1 -14   2  9.4991  2.1398
  -1  14  -2  9.8790  2.2398
   1  14  -2  6.7693  2.2298
  -1  14   2  7.3093  2.2098
   1 -14   2  9.0191  2.1198
  -1 -14   2  6.7093  1.7798
  -2  14   2  34.517   3.100
  -2 -14  -2  34.737   2.890
  -2  14   2  29.517   3.070
   2  14  -2  32.877   3.250
   2 -14   2  31.947   3.170
  -2 -14   2  27.247   2.920
   2  14   2  28.097   2.740
   2 -14   2  26.727   2.650
  -2  14  -2  33.167   2.830
   2  14  -2  31.317   2.850
   2 -14  -2  34.517   3.230
  -2 -14  -2  29.467   3.090
  -2 -14   2  28.477   3.020
   2 -14  -2  25.208   2.600
  -2  14   2  38.276   3.110
   2  14   2  30.547   3.340
  -2 -14  -2  32.817   3.050
  -2 -14   2  29.187   2.810
  -2  14  -2  31.977   3.060
   2 -14   2  34.337   3.070
   2 -14  -2  25.438   2.860
   2 -14   2  34.587   3.110
  -2  14   2  35.097   2.920
   2  14   2  32.987   3.000
   2 -14   2  29.837   3.050
  -2  14  -2  36.386   2.990
  -3  14   2  46.955   3.410
   3 -14   2  49.985   3.290
   3 -14  -2  42.206   3.460
   3 -14  -2  44.976   3.700
   3  14   2  45.876   3.580
  -3 -14  -2  44.966   3.620
  -3  14   2  47.435   3.590
  -3 -14   2  41.796   3.200
   3 -14   2  39.166   3.470
   3 -14   2  41.126   3.420
  -3  14  -2  46.485   3.290
   3 -14  -2  42.496   3.190
  -3  14   2  47.825   3.310
   3  14   2  45.056   3.620
   3 -14   2  47.045   3.480
   3  14  -2  40.516   3.390
  -3 -14   2  42.606   3.470
   3 -14  -2  46.855   3.330
   3  14   2  44.256   3.490
  -3  14  -2  48.185   3.380
  -3 -14   2  47.235   3.310
   3  14  -2  52.095   3.760
  -3 -14  -2  48.575   3.410
  -3 -14  -2  42.636   3.230
   3 -14   2  45.296   3.350
  -3  14   2  43.596   3.580
  -3  14  -2  48.055   3.410
   4 -14  -2  190.65    8.41
   4 -14  -2  200.89    8.34
  -4 -14  -2  217.09    8.61
   4 -14  -2  212.59    8.87
  -4  14   2  220.85    8.71
   4 -14   2  217.07    8.41
   4  14   2  210.03    8.77
  -4  14  -2  227.61    8.74
   4  14  -2  199.09    8.66
  -4 -14   2  216.69    8.57
   4 -14   2  203.49    8.67
   4 -14  -2  193.25    8.34
  -4 -14   2  215.55    8.60
  -4 -14  -2  226.77    8.65
  -4  14  -2  219.55    8.82
   4  14  -2  212.22    9.13
  -4  14   2  211.59    8.78
   4 -14   2  213.95    8.57
   4  14   2  207.35    9.04
  -4  14  -2  201.47    8.76
  -4 -14  -2  216.88    8.94
  -4  14   2  217.88    8.76
   4 -14  -2  216.48    8.39
   4 -14   2  218.92    8.87
  -5 -14   2  7.9892  1.7198
   5 -14  -2  6.6094  1.6798
   5 -14   2  6.7393  1.7398
   5 -14   2  6.1594  1.8798
  -5  14   2  4.3896  1.7398
   5  14   2  7.7092  2.0398
   5 -14  -2  4.2796  1.8798
  -5  14  -2  5.5595  1.6698
  -5 -14   2  7.3293  1.7498
   5 -14   2  8.1092  1.8398
  -5  14  -2  7.9592  1.7698
   5  14   2  7.7792  2.0098
   5 -14  -2  7.0893  1.7098
  -5  14   2  6.0294  1.4499
   5 -14   2  8.2392  1.6598
  -5 -14  -2  5.8794  1.7598
   5  14  -2  8.3392  1.7898
  -5 -14  -2  4.1896  2.0498
  -5  14   2  4.6595  1.6298
   5 -14  -2  6.5194  1.8298
  -5  14  -2  5.9994  1.6698
   0 -15   2 -0.6699  1.3699
   0 -15   2  1.5398  1.4299
   0  15  -2  3.6396  1.7998
   0 -15   2  0.5199  1.4899
   0  15   2  1.6498  1.4899
   0  15   2  -2.300   1.670
   0  15   2  2.5697  1.8398
   0 -15  -2  -3.890   2.140
   0 -15  -2  -1.240   1.640
   0 -15  -2  3.9596  1.8398
   0  15  -2  0.0600  1.4499
   1 -15  -2  45.096   3.410
  -1  15  -2  42.896   3.450
  -1  15   2  41.086   3.430
  -1 -15  -2  42.906   3.420
  -1 -15  -2  47.535   3.250
  -1  15   2  45.266   3.490
   1  15   2  47.765   3.300
  -1 -15   2  46.145   3.210
   1 -15  -2  40.256   3.350
   1 -15   2  45.206   3.260
   1  15  -2  43.726   3.490
  -1  15  -2  49.445   3.560
  -1 -15   2  39.326   3.280
   1 -15   2  44.716   3.130
  -1 -15   2  43.876   3.220
   1  15   2  49.125   3.310
  -1  15  -2  45.546   3.300
  -1  15   2  49.855   3.590
   1  15  -2  45.416   3.630
   1 -15   2  40.526   3.350
   1  15  -2  42.656   3.450
   1 -15  -2  44.416   3.740
   2  15   2  36.676   3.040
   2 -15  -2  38.856   3.070
  -2 -15   2  35.986   3.080
   2 -15   2  37.006   2.950
   2 -15   2  37.596   3.040
  -2  15   2  42.176   3.060
  -2  15   2  38.156   3.210
   2  15  -2  37.166   3.250
   2  15   2  40.606   3.290
  -2  15   2  38.916   3.200
   2 -15  -2  39.106   3.080
   2  15  -2  37.546   3.190
   2 -15   2  38.666   3.300
   2 -15  -2  40.896   3.180
  -2  15  -2  38.416   3.230
  -2 -15   2  43.216   3.190
  -2  15  -2  37.736   3.060
  -2  15  -2  41.676   3.040
   2 -15   2  34.257   3.090
  -2 -15   2  35.776   2.890
  -2 -15  -2  36.836   2.890
  -2  15   2  33.747   2.970
  -2 -15  -2  37.516   2.960
  -3  15  -2  5.0495  1.7998
  -3  15   2  3.0697  1.7698
   3  15   2  4.8795  1.7798
   3 -15  -2  5.8994  1.7898
   3  15   2  3.6696  2.2198
   3 -15   2  3.5497  1.7398
   3 -15   2  3.7496  2.1298
  -3  15  -2  4.3396  2.0298
  -3  15   2  6.5894  1.5398
   3  15  -2  3.3497  1.7998
   3 -15  -2  1.9198  1.7598
   3 -15   2  6.0594  2.1298
   3  15   2  0.9799  1.8598
  -3  15  -2  5.9194  1.7698
  -3 -15   2  2.1798  1.3899
  -3 -15  -2  4.3496  2.2598
  -3 -15  -2  5.3095  1.7698
  -3  15   2  4.8295  2.2498
  -3 -15   2  5.1995  1.7998
   3 -15  -2  2.8597  1.7698
  -3 -15  -2  3.6696  1.6798
  -3  15  -2  4.5995  1.5099
   3 -15   2  4.3596  2.1298
  -3  15   2  3.4897  1.7398
   3  15  -2  4.7495  1.8698
   4 -15  -2 -0.2700  1.7198
  -4  15   2  1.5598  1.6198
  -4 -15   2  3.0597  1.5099
  -4  15   2  0.7699  1.5498
   4 -15   2  2.3998  1.5199
   4 -15  -2  3.6496  1.8998
  -4  15  -2  5.1695  1.5998
  -4  15   2  2.5198  1.5698
  -4  15  -2  2.9197  1.6298
  -4 -15   2  2.5098  1.5998
   4  15   2  3.2797  1.8398
  -4 -15  -2  1.8998  1.5698
   4  15  -2  1.2099  1.6198
   0  16   2  31.447   2.690
   0  16  -2  27.137   2.560
   0 -16  -2  27.857   2.470
   0  16   2  28.797   2.610
   0 -16   2  25.607   2.460
   0  16  -2  31.697   2.610
   0 -16   2  27.757   2.650
   0 -16  -2  29.287   2.510
   0 -16   2  24.628   2.700
   1 -16   2  38.056   3.060
   1 -16  -2  39.496   2.890
   1  16   2  43.926   3.020
  -1 -16  -2  48.085   3.080
  -1 -16   2  36.916   2.860
   1 -16  -2  40.936   2.890
  -1  16   2  42.716   2.890
  -1  16  -2  39.026   3.020
  -1 -16  -2  44.056   2.960
  -1 -16   2  41.956   2.920
   1  16   2  43.536   3.170
   1  16  -2  39.306   2.980
  -1  16   2  39.006   2.980
   1 -16  -2  31.807   3.200
  -1 -16   2  29.677   2.900
   1 -16   2  46.465   3.110
  -1  16   2  40.006   3.100
   1 -16   2  41.396   3.150
  -1  16  -2  41.266   3.030
  -2  16  -2  54.165   3.280
  -2  16  -2  54.965   3.540
   2 -16  -2  51.205   3.170
   2  16   2  50.845   3.260
  -2 -16   2  44.246   3.230
   2  16  -2  47.755   3.210
   2 -16  -2  49.785   3.300
   2 -16   2  52.025   3.280
  -2  16   2  53.095   3.280
  -2 -16  -2  52.465   3.150
  -2 -16   2  53.885   3.220
   0   0   3  -9.329   0.920
   0   0  -3  -9.959   0.980
   0   0   3  -9.379   0.930
   1   0  -3  266.10   11.94
   1   0   3  248.81   12.20
  -1   0   3  244.01   12.60
   1   0   3  298.57   12.84
  -1   0  -3  259.84   11.73
  -2   0  -3 6402.55  253.68
   2   0  -3 5181.99  270.71
   2   0  -3 6605.95  253.78
   2   0   3 6034.95  269.33
   2   0   3 6671.92  270.96
  -2   0   3 6115.24  269.96
   3   0   3  122.54    7.56
  -3   0   3  130.98    7.74
   3   0  -3  122.89    7.29
   3   0  -3  114.67    6.44
   3   0   3  130.03    7.08
   3   0   3  124.31    6.96
   4   0  -3  204.40   11.40
  -4   0   3  208.44   12.20
   4   0   3  210.74   11.40
   4   0   3  214.87   12.27
   4   0   3  220.49   11.35
   5   0  -3  925.88   30.31
   5   0   3  879.88   31.52
   5   0  -3  927.16   30.67
   5   0  -3  890.21   29.91
   5   0  -3  864.76   31.38
   5   0  -3  901.64   31.35
  -5   0   3  945.51   42.84
   5   0   3  874.30   30.83
   5   0   3  930.19   42.73
   5   0   3  841.26   30.08
   5   0   3  872.53   30.69
   5   0  -3  903.10   29.89
   5   0   3  875.43   31.46
   5   0   3  836.58   30.64
   5   0  -3  862.09   31.16
   5   0   3  860.56   30.47
   5   0  -3  871.04   31.44
   5   0  -3  869.13   30.23
   5   0  -3  906.68   29.96
   5   0  -3  918.81   40.12
   5   0   3  877.74   32.03
   6   0   3 -0.5299  1.8298
   6   0   3  3.4997  1.5998
   6   0  -3  3.4197  3.2197
  -6   0  -3  0.7999  3.4997
   6   0   3  0.4800  1.4799
   6   0  -3  1.2499  1.4299
   6   0   3  3.6196  1.6198
   6   0   3  1.5099  1.5099
   6   0   3  4.8695  4.0096
   6   0  -3  1.8898  1.4499
   6   0  -3  1.2299  1.4499
   6   0   3  4.5096  1.5299
   6   0  -3  3.4797  1.4499
   6   0   3  2.8197  1.5199
   6   0  -3  4.4396  1.5498
   6   0   3  1.7998  1.4899
   6   0  -3  3.9196  1.8998
  -6   0   3  3.9696  3.0997
   6   0  -3  4.3596  1.5398
   6   0  -3  3.5597  1.2199
   6   0  -3  3.5597  1.3999
   6   0  -3  0.9199  1.3599
   7   0  -3  45.456   3.580
   7   0  -3  54.095   3.540
   7   0   3  40.266   3.650
   7   0   3  41.296   3.270
   7   0  -3  45.016   6.299
   7   0  -3  32.087   3.160
   7   0   3  43.296   3.450
   7   0  -3  44.476   3.500
   7   0  -3  46.205   3.520
   7   0  -3  42.846   3.390
   7   0  -3  42.856   3.410
  -7   0  -3  39.206   6.719
   7   0  -3  47.685   3.500
   7   0  -3  44.296   3.440
   7   0   3  44.846   3.810
   7   0   3  44.656   3.640
   7   0   3  46.465   3.560
   8   0   3  -1.510   1.900
   8   0  -3  0.8199  1.7998
   8   0   3 -0.2800  1.8798
   8   0  -3 -0.0500  1.8798
   8   0  -3  -1.530   1.450
   8   0  -3  1.2499  1.5498
   8   0   3  -2.010   1.760
   8   0  -3  2.2898  1.5998
   8   0  -3  0.2900  1.4599
   8   0  -3  1.4499  1.8498
   8   0   3  0.2800  1.9398
   9   0  -3  24.508   2.570
   9   0  -3  25.268   2.660
   9   0  -3  28.017   2.740
   9   0  -3  24.978   2.660
   0  -1   3 4022.03  174.28
   0   1  -3 4053.76  163.25
   0   1   3 3745.93  174.15
   0  -1  -3 3851.81  163.39
   0   1   3 4047.11  173.73
   0  -1   3 4118.18  173.97
  -1  -1   3  128.27    6.78
  -1  -1  -3  127.87    6.37
  -1   1  -3  121.84    5.93
   1  -1   3  126.76    6.65
   1   1  -3  122.59    6.11
   1   1  -3  124.61    6.39
   1  -1  -3  141.02    6.96
   1  -1  -3  133.38    6.54
   1   1   3  121.27    5.98
   1   1   3  135.46    6.93
   1  -1   3  129.47    6.92
  -1   1   3  120.76    6.03
  -2   1  -3 1219.40   49.60
   2  -1   3 1183.49   53.41
   2   1   3 1121.25   52.07
   2  -1  -3 1196.56   49.93
   2  -1  -3 1253.33   53.35
   2   1  -3 1183.89   50.00
  -2  -1   3 1176.92   53.11
   2  -1   3 1217.50   52.87
   2   1   3 1227.02   53.41
  -2   1   3 1055.19   52.09
   2   1  -3 1179.87   52.26
   3   1  -3  483.21   22.78
   3   1  -3  515.44   22.77
   3  -1  -3  494.02   22.47
   3  -1   3  504.99   22.13
  -3  -1   3  507.81   24.03
   3   1   3  486.63   22.80
  -3   1   3  463.44   22.66
   3   1   3  496.27   24.01
   3  -1   3  499.64   23.54
   3  -1  -3  508.18   24.10
   3  -1   3  525.47   24.31
   4   1   3 1440.60   63.93
   4   1  -3 1430.32   60.08
  -4  -1   3 1319.38   63.46
   4  -1   3 1406.70   63.89
   4  -1   3 1422.58   63.14
   4  -1   3 1369.73   59.27
   4  -1  -3 1383.58   59.75
   4   1   3 1358.28   62.20
   5  -1   3  411.54   16.01
  -5  -1   3  476.72   23.51
   5  -1  -3  424.61   16.51
   5   1  -3  469.51   15.93
   5   1  -3  464.49   16.11
   5   1   3  446.85   16.72
   5   1  -3  459.46   16.29
   5  -1   3  425.06   16.53
   5   1   3  436.25   16.27
  -5   1   3  457.48   23.41
   5  -1  -3  454.55   15.87
   5  -1   3  433.18   16.24
   5   1   3  434.83   16.70
   5   1  -3  438.12   16.07
   5  -1  -3  418.43   15.88
   5  -1  -3  450.57   16.59
   5   1  -3  461.59   15.93
   5   1  -3  429.01   15.71
   5  -1  -3  449.77   16.08
   5   1  -3  445.23   16.69
   5   1   3  432.28   16.31
   5   1   3  431.08   16.38
   5   1  -3  471.73   16.68
   5   1   3  476.60   23.60
   5   1  -3  457.05   16.59
   5   1  -3  422.11   16.09
   5  -1   3  430.15   16.17
   5  -1  -3  438.25   15.81
   5   1  -3  443.31   16.66
   5   1  -3  487.08   22.49
   5  -1  -3  479.65   22.17
   5  -1  -3  453.71   15.87
   5   1   3  427.18   16.90
   5  -1   3  484.23   23.58
   5  -1   3  428.15   16.58
   5  -1   3  441.07   16.35
   5   1   3  463.10   16.04
   5  -1  -3  432.39   16.13
   5  -1   3  423.13   16.87
   5  -1  -3  451.41   16.61
   5  -1   3  439.56   15.98
   5  -1   3  486.66   22.88
   5   1   3  428.44   16.17
   5   1   3  446.01   16.20
   6   1  -3  204.94   12.22
   6  -1   3  192.93    8.35
   6  -1   3  179.24    8.07
   6  -1   3  199.94    8.26
   6  -1  -3  199.39    8.40
   6  -1  -3  198.65    8.46
   6   1  -3  200.48    8.50
   6   1   3  185.04    8.25
   6   1  -3  199.21    8.49
   6  -1   3  193.20    8.19
   6  -1  -3  182.73    8.40
   6  -1   3  185.73   12.70
   6   1  -3  187.45    8.17
   6   1  -3  189.93    8.23
   6   1  -3  197.93    8.42
   6   1   3  187.98    8.39
   6  -1  -3  200.94    8.24
   6   1  -3  187.95    7.93
   6   1  -3  188.51    8.02
   6  -1  -3  190.54    8.01
   6  -1  -3  197.91    8.10
  -6   1   3  188.47   12.97
   6   1  -3  191.76    8.07
   6   1  -3  197.31    8.12
   6  -1   3  190.15    7.96
   6   1   3  192.24    8.59
   6   1  -3  197.49    8.14
   6  -1   3  190.67    8.50
  -6  -1   3  200.33   13.00
   6  -1  -3  186.47   12.10
   6   1   3  180.62    8.15
   6  -1  -3  194.33    8.05
   6   1   3  182.65    8.06
   6   1   3  191.40   12.93
   6  -1   3  192.62    8.52
   6   1   3  181.74    8.12
   6   1   3  200.06    8.21
   6   1  -3  187.60    8.39
   6  -1  -3  208.78    8.19
   6  -1  -3  191.41    8.07
   6  -1   3  182.84    7.91
   6   1   3  195.22    8.27
   6   1   3  190.85    8.42
  -6  -1  -3  186.69   12.74
   7   1  -3  35.107   3.010
  -7  -1  -3  27.567   6.019
   7  -1  -3  34.337   3.070
   7   1   3  29.177   3.210
   7   1   3  31.127   3.290
   7   1   3  27.717   2.770
   7  -1   3  32.507   2.920
   7  -1  -3  31.967   3.010
   7   1  -3  36.066   3.150
   7   1  -3  30.757   5.609
   7  -1  -3  37.286   2.980
   7   1   3  37.436   3.190
   7   1  -3  37.606   3.190
  -7   1   3  26.517   6.449
   7   1   3  33.107   2.990
   7   1  -3  37.216   3.160
   7  -1  -3  34.527   3.010
   7  -1  -3  38.466   6.019
   7   1   3  39.886   3.120
   7   1  -3  28.667   2.890
   7  -1  -3  39.456   3.310
   7   1  -3  34.707   3.000
   7  -1   3  33.107   3.270
   7   1   3  35.157   2.970
   7   1  -3  27.047   2.930
   7  -1  -3  34.377   3.120
   7  -1  -3  36.596   3.400
   7   1  -3  31.307   2.890
   7  -1   3  24.388   3.050
   7  -1  -3  30.807   2.810
   8  -1  -3  206.19    8.90
   8   1  -3  212.92    8.93
   8   1   3  202.41    8.81
   8  -1  -3  217.58    9.23
   8   1   3  203.79    9.24
   8   1  -3  218.89    9.11
   8   1  -3  215.40    9.03
   8   1  -3  215.37    8.83
   8  -1  -3  211.26    9.24
   8  -1  -3  206.97    8.77
   8   1   3  205.39    8.97
   8   1  -3  213.13    9.22
   8   1   3  204.97    8.83
   8   1   3  218.47    9.37
   8  -1  -3  199.85    8.83
   8   1  -3  216.10    9.38
   9  -1  -3  90.301   4.940
   9   1  -3  95.791   4.920
   9   1  -3  96.960   5.060
   9  -1  -3  88.951   4.770
   9   1  -3  90.841   4.830
   9   1  -3  99.870   4.840
   9   1  -3  105.16    5.11
   9  -1  -3  80.942   4.680
   0   2  -3  3.5597  0.9999
   0   2   3  2.1598  1.1199
   0   2  -3  3.0097  1.1399
   0  -2   3  3.6296  1.3199
   0  -2  -3  4.2996  0.9699
   0  -2  -3  3.8196  1.0999
   1  -2   3 8468.48  359.45
  -1   2   3 7686.01  359.91
   1  -2  -3 7325.90  337.43
  -1  -2  -3 7287.34  337.51
   1   2  -3 9195.71  337.73
   1   2  -3 7019.90  359.83
  -1  -2   3 9999.00  359.83
   1  -2  -3 8882.73  359.51
   2  -2  -3  595.35   25.76
  -2   2  -3  532.66   23.13
  -2  -2   3  525.27   25.40
   2  -2   3  558.84   25.73
   2   2  -3  520.30   24.76
   2  -2   3  540.11   25.40
   2  -2  -3  542.14   23.91
  -2   2   3  526.13   24.64
   2   2   3  552.09   25.75
   2   2  -3  551.96   24.10
  -3  -2   3  563.17   26.25
   3  -2  -3  566.23   26.54
   3  -2  -3  531.14   24.51
   3  -2   3  535.47   26.00
   3   2   3  555.52   26.44
  -3   2   3  528.62   25.16
   3  -2   3  568.72   26.57
  -3  -2  -3  549.17   25.29
   3   2  -3  554.63   24.96
   3   2  -3  530.85   25.26
   4  -2   3  513.57   24.86
   4  -2  -3  491.76   23.05
   4   2   3  507.39   24.81
   4  -2  -3  517.56   25.03
   4   2  -3  507.30   23.50
   4  -2   3  495.07   24.35
   4   2  -3  444.25   23.33
  -4  -2   3  486.13   24.48
   5  -2   3  317.47   12.24
   5   2  -3  327.48   12.43
   5   2   3  343.93   12.42
   5   2  -3  340.90   12.29
   5  -2  -3  352.23   12.76
   5  -2   3  337.52   17.83
   5   2  -3  330.91   12.11
   5   2   3  339.78   12.82
   5   2   3  325.96   12.50
   5  -2   3  313.35   12.09
   5   2   3  313.38   12.35
   5   2  -3  318.51   12.62
   5  -2  -3  296.70   11.94
   5  -2  -3  345.71   17.11
   5  -2   3  313.69   12.80
   5  -2  -3  333.24   12.59
  -5  -2  -3  342.30   18.10
   5  -2   3  323.03   12.36
   5  -2   3  303.67   12.40
   5   2  -3  351.41   17.52
   5   2  -3  292.80   11.94
   5   2   3  336.46   18.26
   5   2   3  305.57   12.23
   5   2   3  335.40   12.79
   5  -2  -3  309.48   12.36
   5  -2  -3  335.40   12.10
  -5   2  -3  329.43   17.12
   5  -2   3  311.55   12.24
   5  -2  -3  335.57   12.07
  -5  -2   3  349.93   18.15
   5  -2   3  335.76   18.20
   5   2   3  341.85   12.26
   5   2  -3  330.37   12.58
   5   2  -3  337.39   12.10
   5   2  -3  321.68   12.70
   5  -2  -3  312.19   12.20
   5   2  -3  332.20   12.77
   5   2   3  321.73   12.89
   5  -2   3  305.18   12.31
   5   2   3  347.08   12.52
   5  -2  -3  324.76   12.21
   5  -2  -3  332.31   12.00
   5   2  -3  319.33   12.29
   5  -2   3  307.62   12.39
  -6  -2   3  57.604   7.059
   6   2  -3  64.284   4.030
   6   2   3  68.613   4.140
   6   2   3  63.624   4.260
   6   2  -3  63.754   6.769
   6  -2  -3  65.034   4.230
   6   2  -3  67.283   4.280
   6   2  -3  69.863   4.250
   6  -2   3  64.524   4.300
   6   2   3  62.824   7.169
   6   2  -3  76.992   4.350
   6   2  -3  72.743   4.270
   6  -2   3  63.254   4.290
   6   2   3  60.334   4.100
   6  -2   3  70.963   4.100
   6   2  -3  70.763   4.140
  -6  -2  -3  69.483   7.259
   6   2   3  66.773   4.110
   6  -2  -3  68.433   4.030
   6   2   3  65.174   4.000
   6  -2  -3  68.193   4.410
   6  -2  -3  69.793   4.190
   6   2   3  69.543   4.250
  -6   2   3  66.703   7.439
   6   2  -3  75.623   4.360
   6  -2  -3  71.373   4.100
   6  -2   3  66.024   4.140
   6  -2   3  62.284   6.949
   6  -2  -3  68.393   4.280
   6  -2  -3  71.243   4.120
   6  -2  -3  74.903   7.329
   6  -2   3  63.334   3.940
   6   2   3  69.363   4.150
   6  -2  -3  69.333   4.200
   6   2   3  66.503   4.070
   6   2  -3  69.583   4.170
   6   2  -3  71.983   3.940
   6  -2   3  64.754   4.220
   6  -2  -3  67.023   4.090
   7   2   3  43.306   3.800
   7   2  -3  48.735   3.610
   7   2  -3  48.815   3.540
   7   2  -3  45.236   3.450
   7   2  -3  42.126   3.700
   7   2   3  48.545   3.500
   7   2   3  45.726   3.460
   7   2  -3  51.045   3.870
  -7   2   3  41.656   7.189
   7   2   3  45.776   3.690
   7  -2  -3  36.386   3.190
  -7  -2  -3  41.076   6.859
   7   2   3  35.996   3.340
   7   2  -3  48.725   3.580
   7  -2  -3  44.526   3.440
   7   2   3  45.945   3.450
   7  -2  -3  43.156   3.550
   7   2  -3  44.256   3.520
   7  -2  -3  51.865   3.880
   7   2  -3  48.275   6.619
   7  -2  -3  37.886   3.310
   7   2  -3  47.715   3.580
   7   2  -3  45.476   3.560
   7   2   3  51.465   3.690
   7  -2  -3  45.426   3.740
   7  -2  -3  42.216   3.330
   8   2  -3  76.842   4.700
   8   2   3  82.752   4.990
   8  -2  -3  78.402   4.880
   8  -2  -3  75.943   4.420
   8  -2  -3  81.582   4.570
   8   2  -3  80.372   4.760
   8   2  -3  78.812   4.510
   8   2  -3  80.482   4.900
   8   2  -3  74.283   4.730
   8   2   3  77.222   4.580
   8  -2  -3  74.223   4.560
   8   2  -3  90.311   4.750
   8   2   3  68.443   4.500
   8   2   3  75.763   4.490
   8   2  -3  80.792   4.590
   8   2   3  75.813   4.850
   8   2   3  71.823   4.950
   9   2   3  37.126   3.270
   9   2  -3  41.456   3.550
   9   2  -3  42.336   3.030
   9   2   3  34.877   2.900
   9   2   3  30.557   2.990
   9   2  -3  39.906   3.100
   9   2   3  33.247   3.150
   9   2  -3  36.586   3.100
   9   2  -3  43.766   3.230
   9   2  -3  42.116   3.190
   0  -3   3  819.36   36.97
   0   3   3  812.12   36.83
   0  -3  -3  777.57   36.33
   0   3  -3  859.26   37.00
   0   3  -3  775.83   33.86
   0  -3  -3  829.02   34.71
  -1   3  -3 1446.86   63.71
   1  -3  -3 1498.27   63.44
   1   3  -3 1378.25   63.22
   1  -3  -3 1439.26   59.49
  -1  -3   3 1462.17   63.47
   1   3   3 1409.10   63.58
  -1  -3  -3 1397.39   59.60
   1   3  -3 1421.88   59.32
   1  -3   3 1407.27   63.43
  -1   3   3 1324.29   63.07
   2  -3  -3 1806.36   78.14
   2  -3   3 1673.21   77.83
   2   3  -3 1803.98   73.26
   2  -3   3 1709.93   78.18
   2   3   3 1795.17   78.31
   2  -3  -3 1718.18   72.94
   2   3  -3 1779.50   77.57
  -2   3   3 1678.37   77.34
  -2  -3  -3 1807.05   73.44
  -2  -3   3 1654.26   77.66
  -3   3   3  150.51    8.32
   3   3  -3  146.47    8.35
   3  -3  -3  162.92    9.39
   3   3   3  146.58    9.13
  -3  -3   3  145.71    8.79
   3  -3   3  153.19    9.17
   3  -3   3  149.48    9.01
   3  -3  -3  143.19    8.19
   3   3  -3  153.08    8.75
  -3   3  -3  150.89    7.60
   4   3  -3  331.57   17.47
   4   3   3  351.90   18.69
   4  -3   3  348.16   18.46
   4  -3  -3  340.94   17.07
  -4   3  -3  332.08   16.62
  -4  -3   3  347.21   18.29
   4  -3  -3  374.38   18.98
   4   3  -3  381.91   17.97
   4  -3   3  360.11   18.87
   5   3  -3  14.289   1.930
   5   3  -3  10.659   1.710
   5   3  -3  10.079   1.700
   5  -3   3  9.4391  3.1597
   5   3   3  13.679   1.860
   5   3   3  7.2693  3.1097
   5   3   3  8.8591  1.7798
   5   3   3  12.039   1.890
   5   3   3  9.0591  1.6998
   5  -3  -3  16.068   1.890
   5   3  -3  9.2791  1.4999
   5   3  -3  12.079   1.780
   5   3   3  12.139   1.890
   5  -3   3  13.029   1.910
   5  -3  -3  14.919   1.910
   5  -3   3  8.3692  1.7398
   5   3  -3  10.059   1.730
   5  -3   3  11.479   1.850
  -5  -3   3  14.029   3.700
   5  -3   3  10.329   1.750
   5  -3   3  12.279   1.850
   5  -3   3  13.089   1.910
   5   3   3  17.078   2.070
   5   3   3  7.7792  1.7398
   5  -3  -3  12.119   1.910
   5  -3  -3  10.969   2.980
   5  -3  -3  10.789   1.880
   5   3   3  12.389   1.600
   5   3  -3  12.429   3.340
   5  -3  -3  10.619   1.530
   5   3   3  11.319   1.870
   5   3  -3  10.509   1.760
   5  -3  -3  11.279   3.080
   5  -3  -3  11.469   1.780
   5  -3  -3  9.6591  1.8398
   5   3  -3  10.409   2.230
   5  -3   3  10.239   1.770
   5  -3   3  8.9791  2.0598
   5  -3  -3  12.259   1.560
   5   3  -3  10.539   1.850
  -5  -3  -3  11.859   3.540
   5  -3   3  13.099   2.050
   5   3  -3  10.829   1.830
   5  -3  -3  12.289   1.880
   6  -3  -3  132.62    6.27
   6   3   3  126.26    6.37
   6  -3   3  129.94    6.28
   6   3  -3  138.98    6.27
   6  -3  -3  129.87    6.38
   6  -3  -3  124.58    5.95
   6  -3   3  116.96    5.91
   6  -3  -3  137.36    6.41
   6   3   3  122.22    6.14
   6   3   3  125.03    6.14
   6   3  -3  133.62    6.34
   6  -3   3  135.35    6.40
   6   3   3  133.76    6.28
   6   3  -3  130.82    6.35
   6  -3   3  124.84   10.01
   6  -3   3  123.76    6.10
   6  -3  -3  128.22    6.04
   6   3   3  125.94    6.07
  -6   3   3  120.41   10.05
   6  -3   3  127.32    6.14
   6  -3   3  119.84    6.09
   6   3  -3  134.90    6.37
   6   3  -3  134.69    6.30
   6   3  -3  124.13    6.19
   6   3  -3  131.43    6.11
   6  -3   3  132.18    6.23
   6  -3   3  122.21    6.12
   6   3   3  124.46    6.28
   6   3  -3  135.59    6.35
   6  -3  -3  122.38    6.15
  -6   3  -3  137.74   10.74
   6   3   3  127.32    6.43
   6  -3  -3  130.23    6.08
   6  -3  -3  117.01    6.14
   6   3   3  128.03    6.39
   6   3   3  129.70   10.52
   6  -3  -3  115.19    9.52
  -6  -3  -3  126.42    9.70
   6   3  -3  118.88    9.27
   6   3  -3  121.21    6.01
   7  -3  -3 1245.44   41.67
   7  -3  -3 1222.69   43.26
   7  -3   3 1184.65   43.13
   7  -3   3 1184.03   42.35
   7  -3  -3 1230.99   42.18
   7   3   3 1232.36   43.97
   7  -3  -3 1240.28   43.56
  -7   3   3 1141.46   60.07
   7  -3  -3 1198.32   43.04
   7   3  -3 1130.41   56.01
   7   3  -3 1234.95   43.47
   7   3   3 1279.35   44.10
   7   3  -3 1210.98   43.45
   7   3  -3 1291.28   44.10
   7   3  -3 1283.93   42.33
   7  -3  -3 1241.31   41.55
   7   3  -3 1237.23   43.96
   7   3   3 1247.36   43.32
   7   3   3 1252.58   42.90
   7   3  -3 1249.88   41.67
   7   3  -3 1238.12   42.71
   7   3  -3 1261.83   41.57
   7   3   3 1264.00   44.71
   7   3   3 1272.77   42.27
   7   3   3 1237.73   42.65
   7  -3  -3 1265.34   41.63
   7   3  -3 1243.94   42.80
   8   3  -3  56.264   3.670
   8  -3  -3  52.655   3.910
   8   3   3  50.925   3.800
   8   3  -3  52.565   3.810
   8   3   3  55.145   4.250
   8   3   3  54.805   3.820
   8   3  -3  56.154   3.920
   8   3   3  55.015   3.730
   8  -3  -3  53.405   3.620
   8  -3  -3  37.586   3.540
   8   3   3  56.244   3.950
   8   3  -3  57.184   4.150
   8   3  -3  55.755   3.810
   8   3   3  53.945   3.640
   8   3   3  52.675   3.690
   8   3  -3  51.795   3.630
   8  -3  -3  52.615   3.820
   8  -3  -3  49.115   3.970
   8   3  -3  54.065   3.810
   8  -3  -3  49.035   3.870
   8   3  -3  54.655   3.730
   9   3  -3  97.880   4.800
   9   3  -3  97.620   5.119
   9   3  -3  97.740   4.930
   9   3  -3  89.051   4.790
   9   3   3  94.721   4.830
   9   3   3  96.341   4.930
   9   3   3  95.351   4.870
   9   3   3  99.280   5.010
   9   3  -3  86.292   4.860
   9   3   3  93.251   5.050
   9   3  -3  94.561   4.780
   9   3  -3  95.211   5.139
   0   4   3  218.83   11.66
   0  -4  -3  224.70   11.21
   0   4  -3  236.01   11.79
   0  -4  -3  215.11   10.92
   0   4  -3  222.94   10.09
   0  -4   3  238.59   11.88
   1  -4   3  131.40    7.67
   1  -4  -3  135.17    7.00
  -1   4   3  121.13    7.25
   1  -4  -3  139.23    7.55
   1   4   3  125.30    7.65
  -1  -4  -3  113.28    6.34
  -1   4  -3  127.27    7.77
   1   4  -3  142.50    6.90
  -1  -4  -3  121.51    7.13
   1   4  -3  121.96    7.35
  -1  -4   3  126.76    7.50
  -2   4   3  357.02   18.20
   2   4  -3  383.40   18.40
  -2  -4  -3  377.36   17.81
   2   4   3  369.31   18.84
  -2   4  -3  377.95   18.95
   2  -4   3  375.15   18.80
   2  -4  -3  383.01   18.87
   2  -4  -3  366.62   17.21
  -2  -4   3  370.94   18.52
   2   4  -3  389.20   17.57
   3   4  -3  190.19   10.33
  -3  -4  -3  188.26   10.42
   3  -4   3  190.77   10.96
  -3   4   3  178.04   10.14
  -3   4  -3  183.41   11.01
   3   4  -3  173.73    9.99
   3  -4  -3  190.89   11.09
   3  -4  -3  178.38    9.63
  -3  -4   3  176.54   10.49
   3   4   3  180.71   10.79
   4  -4   3  197.96    7.89
   4  -4   3  203.37   11.80
   4   4   3  192.13   12.00
   4   4  -3  185.36    7.75
  -4   4  -3  200.11   12.08
   4   4  -3  190.93    7.94
   4  -4  -3  192.92   10.60
   4   4  -3  187.54   10.98
   4   4  -3  178.28    7.74
   4   4  -3  190.53    8.01
   4  -4  -3  172.95    7.41
   4   4   3  181.95    7.78
   4   4   3  191.44    7.86
   4  -4   3  193.08    7.90
   4   4  -3  195.18    7.59
   4   4   3  178.47    7.99
   4  -4   3  194.90    7.75
   4   4   3  180.02    7.87
   4  -4  -3  201.31    7.80
   4  -4   3  189.29    7.87
   4  -4  -3  211.83   12.09
   4   4   3  185.75    8.03
   4   4   3  191.50    8.03
  -4   4   3  193.29   11.04
  -4  -4  -3  203.76   11.83
  -4  -4   3  213.37   11.54
   4   4  -3  182.14    7.66
   4  -4  -3  189.28    7.91
   4   4  -3  199.54   11.40
   4  -4  -3  193.29    7.65
   4   4  -3  188.78    7.65
   4  -4   3  189.76    7.78
   4  -4  -3  190.42    7.86
   4   4   3  180.75    7.76
   4   4   3  191.06    7.74
   4   4  -3  180.61    7.97
   4  -4  -3  182.00    7.53
   5   4   3  61.094   3.740
   5  -4   3  54.355   3.710
   5   4  -3  65.494   3.860
   5   4   3  53.615   3.690
   5   4   3  59.034   3.880
   5   4   3  60.704   6.459
   5  -4  -3  59.144   3.770
   5   4  -3  60.934   3.860
   5  -4   3  54.645   3.670
   5  -4  -3  53.015   3.620
   5   4  -3  68.313   3.850
  -5  -4  -3  51.695   6.029
   5  -4   3  61.824   3.760
   5   4   3  64.084   3.770
   5   4   3  51.535   3.790
   5  -4  -3  56.714   3.780
   5  -4   3  53.515   4.220
   5  -4  -3  59.194   3.710
   5  -4   3  57.174   3.640
  -5   4  -3  67.103   6.799
   5  -4  -3  65.784   3.740
   5  -4  -3  62.084   3.800
   5  -4  -3  55.395   3.720
   5   4   3  57.994   3.720
   5  -4   3  61.334   3.690
   5   4  -3  65.034   3.980
   5  -4   3  54.835   3.710
   5   4   3  65.434   3.870
   5   4  -3  65.054   3.750
   5  -4   3  58.834   3.660
   5   4  -3  62.374   3.700
   5   4  -3  62.014   3.530
   5  -4  -3  57.944   6.279
   5  -4  -3  55.255   3.640
   5   4  -3  64.364   6.369
   5   4  -3  63.394   3.750
   5   4   3  64.524   3.830
   5  -4   3  62.074   3.770
   5   4   3  57.814   3.810
   5   4   3  62.804   3.950
   5  -4  -3  59.694   6.309
   5   4  -3  57.734   3.800
   5  -4   3  57.454   6.199
   5  -4  -3  59.864   3.710
   5  -4   3  58.604   3.780
   5   4  -3  67.253   3.890
   6   4  -3  544.80   28.46
   6   4  -3  597.05   20.98
   6   4  -3  560.91   21.64
   6  -4  -3  579.08   20.32
   6  -4  -3  574.08   21.27
   6  -4   3  572.75   20.72
   6  -4   3  577.61   21.04
   6   4   3  549.66   30.12
   6  -4  -3  577.72   20.29
   6  -4  -3  582.97   20.38
   6  -4   3  548.18   21.02
   6   4   3  557.03   21.46
   6   4   3  572.85   21.78
   6   4  -3  568.12   21.24
   6   4   3  578.68   20.63
   6   4   3  570.85   21.49
   6   4  -3  602.54   21.01
   6   4  -3  579.68   20.35
   6   4  -3  573.80   21.44
   6   4   3  564.13   20.79
   6  -4   3  551.20   29.74
   6  -4  -3  578.55   21.19
   6  -4   3  564.90   20.17
   6   4   3  561.38   21.09
   6   4  -3  576.34   20.38
   6   4  -3  559.39   21.42
   6   4   3  624.57   21.12
   6  -4  -3  575.49   21.06
  -6   4  -3  532.76   30.34
   6  -4   3  551.18   20.82
   6   4   3  561.76   20.89
   6  -4   3  544.19   20.43
   6   4  -3  572.16   21.25
   6  -4  -3  586.62   21.08
   6  -4   3  579.59   20.92
   6  -4  -3  572.31   20.59
   6  -4   3  574.26   20.58
   6   4  -3  581.27   20.64
   7   4  -3  86.532   4.870
   7   4  -3  75.733   4.870
   7   4   3  89.541   5.239
   7  -4  -3  82.742   4.680
   7   4  -3  88.411   5.119
   7  -4   3  79.282   4.820
   7  -4  -3  80.492   4.730
   7   4  -3  85.412   4.850
   7  -4  -3  89.891   4.860
   7   4   3  77.852   4.920
   7  -4  -3  83.682   4.920
   7  -4   3  77.352   4.970
   7   4  -3  77.022   4.930
   7   4  -3  84.582   5.050
   7   4  -3  91.701   5.030
   7   4  -3  75.093   8.399
   7   4   3  93.091   5.040
   7  -4  -3  82.512   4.860
   7   4   3  97.480   5.030
  -7   4   3  73.503   9.529
   7  -4  -3  83.332   4.910
   7   4  -3  83.702   5.050
  -7  -4  -3  84.142   9.299
   7  -4   3  81.982   4.860
   7   4   3  87.471   5.099
   7  -4  -3  85.322   4.820
   7   4   3  79.502   5.010
   7  -4   3  82.652   4.930
   7   4  -3  91.191   4.900
   7   4   3  85.252   4.870
   8   4   3  23.318   2.660
   8  -4  -3  22.498   2.710
   8   4   3  26.427   2.690
   8   4  -3  22.418   2.500
   8   4  -3  26.207   2.720
   8   4   3  22.888   2.710
   8   4  -3  27.377   2.760
   8   4   3  20.048   2.900
   8   4  -3  24.858   2.890
   8   4   3  26.267   2.860
   8   4  -3  22.518   2.520
   8   4  -3  23.698   2.600
   8   4   3  26.387   2.680
   8  -4  -3  23.508   2.490
   8  -4  -3  20.548   2.410
   8  -4  -3  23.828   2.620
   8   4  -3  29.457   2.890
   8  -4  -3  21.538   2.800
   8   4   3  19.468   2.440
   8   4  -3  25.018   2.890
   9   4   3  27.777   2.540
   9   4  -3  31.087   2.830
   9   4   3  32.767   2.850
   9   4  -3  24.498   2.590
   9   4  -3  31.257   2.630
   9   4   3  24.138   2.620
   9   4   3  27.607   2.710
   9   4  -3  27.627   2.670
   9   4  -3  34.527   2.630
   9   4  -3  31.937   2.710
   9   4   3  31.797   2.670
   9  -4  -3  17.888   2.470
   9   4  -3  26.457   2.550
   0  -5  -3 1310.22   56.03
   0  -5   3 1322.89   59.95
   0  -5  -3 1402.09   59.33
   0   5   3 1244.58   59.88
   0   5  -3 1332.79   60.19
   1  -5  -3  38.986   3.460
   1  -5   3  41.446   4.060
  -1   5  -3  39.906   4.150
  -1  -5   3  33.217   3.630
   1  -5  -3  43.096   3.880
   1   5  -3  46.475   3.640
  -1   5   3  43.026   3.900
  -1  -5  -3  36.256   3.140
   1   5  -3  36.236   3.780
   1   5   3  40.626   4.200
  -1  -5  -3  44.706   3.910
   2  -5  -3  67.863   4.980
   2   5   3  69.623   5.549
  -2   5  -3  71.793   5.899
  -2  -5   3  74.203   5.399
   2   5  -3  68.313   5.099
  -2  -5  -3  68.553   5.409
   2   5  -3  71.463   5.439
  -2   5   3  65.554   5.159
   2  -5   3  70.773   5.509
   2  -5  -3  69.543   5.589
   3   5   3  900.23   43.47
   3  -5  -3  951.47   43.46
  -3  -5   3  908.41   42.73
  -3   5   3  896.04   42.55
   3  -5   3  918.97   43.39
  -3  -5  -3  958.09   41.10
   3   5  -3  929.21   40.69
   3  -5  -3  893.86   39.73
   3   5  -3  885.42   42.69
  -3   5  -3  921.28   43.56
   4  -5  -3  538.17   18.48
   4   5   3  458.40   17.93
   4   5  -3  552.76   18.77
   4  -5   3  495.93   18.40
   4   5  -3  507.59   17.66
  -4   5  -3  519.80   26.09
   4  -5  -3  488.00   17.53
   4   5  -3  498.51   25.04
   4  -5  -3  472.60   18.18
   4   5  -3  503.74   17.86
   4  -5  -3  504.55   17.91
   4  -5  -3  502.54   18.02
   4   5  -3  473.39   18.70
  -4  -5   3  507.64   25.10
   4  -5   3  507.59   25.70
   4  -5  -3  504.75   17.61
   4   5   3  496.14   18.62
   4  -5  -3  512.94   17.66
   4   5  -3  513.53   18.62
   4   5   3  468.61   18.77
   4   5   3  525.39   26.15
   4   5   3  506.01   18.60
   4   5   3  496.88   17.86
   4  -5   3  465.61   17.78
   4   5  -3  487.09   18.36
   4  -5  -3  492.05   23.34
   4   5  -3  499.29   18.08
   4  -5  -3  481.96   17.68
   4  -5  -3  503.93   18.42
   4  -5   3  458.19   18.19
   4   5  -3  528.02   24.64
   4   5  -3  487.02   18.38
   4  -5   3  498.97   17.58
   4   5   3  522.38   18.19
   4  -5   3  494.87   18.32
   4  -5   3  531.25   18.27
   4  -5   3  505.50   17.86
   4   5   3  504.89   18.46
   4   5  -3  486.95   18.05
   4   5   3  499.69   18.07
   4  -5  -3  522.16   25.98
   4   5   3  495.82   18.20
   4   5   3  477.81   17.43
   4  -5  -3  505.50   18.30
   4  -5   3  477.48   17.96
  -4  -5  -3  531.29   24.87
   4  -5   3  504.89   18.20
   4   5  -3  526.33   17.72
   5  -5   3  273.65   17.18
   5  -5  -3  314.28   11.88
   5  -5   3  287.04   11.72
   5   5  -3  296.59   11.38
   5   5  -3  322.08   11.54
  -5   5  -3  292.99   17.78
   5  -5  -3  302.42   11.89
   5   5   3  290.69   11.62
   5  -5   3  289.97   11.78
   5   5  -3  293.50   11.62
   5  -5   3  284.93   11.42
   5  -5  -3  282.91   11.35
   5   5   3  299.03   12.20
   5   5   3  278.64   11.07
   5  -5   3  293.14   11.59
  -5  -5  -3  300.77   17.09
   5  -5   3  304.79   11.51
   5   5   3  305.81   11.94
   5  -5  -3  299.12   11.38
   5  -5  -3  314.58   11.44
   5  -5   3  282.55   11.21
   5   5   3  287.28   11.16
   5   5  -3  296.62   12.01
   5  -5   3  298.54   11.86
   5   5   3  293.52   11.51
   5   5  -3  293.04   11.96
   5   5   3  310.21   12.08
   5  -5  -3  280.41   11.62
   5  -5   3  280.24   11.59
   5   5   3  302.51   11.70
   5  -5  -3  272.33   17.29
   5   5  -3  292.27   11.91
   5   5   3  319.21   17.95
   5   5  -3  286.13   11.48
   5  -5  -3  304.51   11.82
   5   5   3  316.34   11.77
   5  -5   3  295.06   11.63
   5  -5  -3  305.40   11.56
   5  -5  -3  302.25   11.56
   5   5  -3  283.35   16.53
   5   5   3  304.98   11.76
   5   5  -3  293.79   11.68
   5  -5  -3  303.37   11.39
   5   5  -3  293.65   11.87
   5   5   3  293.44   11.95
   5   5  -3  280.24   12.00
   6   5   3  409.62   16.39
   6  -5  -3  379.81   15.25
   6   5   3  410.61   15.71
   6  -5   3  422.11   15.48
   6  -5   3  413.00   15.68
   6  -5   3  436.09   15.99
  -6   5  -3  370.71   23.65
   6   5   3  386.85   14.98
   6   5   3  444.65   16.02
   6  -5   3  421.83   15.73
   6  -5   3  400.30   15.09
   6   5   3  376.04   23.13
   6   5  -3  418.84   15.33
   6   5  -3  370.15   21.80
   6  -5   3  383.57   23.10
   6  -5  -3  416.58   16.03
   6   5   3  428.99   15.61
   6  -5  -3  421.98   15.29
   6  -5   3  396.63   15.67
   6   5  -3  427.03   16.04
   6  -5   3  428.45   15.87
  -6  -5  -3  390.42   22.51
   6   5  -3  422.21   16.37
   6   5  -3  427.03   15.79
   6  -5  -3  412.88   15.49
   6   5  -3  429.45   15.39
   6   5  -3  416.59   16.20
   6   5   3  398.90   15.62
   6  -5  -3  418.74   15.81
   6  -5   3  412.24   15.39
   6   5  -3  390.41   15.78
   6  -5  -3  407.07   15.73
   6   5   3  409.94   16.14
   6   5  -3  412.70   16.05
   6   5  -3  407.87   15.68
   6  -5  -3  411.28   15.32
   6  -5   3  428.46   15.69
   6  -5  -3  412.42   15.83
   6   5   3  415.94   15.75
   6   5   3  413.22   16.19
   6  -5  -3  360.32   22.99
   6   5  -3  426.96   15.55
   6  -5  -3  418.76   15.31
   7   5  -3  22.548   2.540
   7  -5  -3  20.618   2.440
   7   5  -3  18.428   2.480
   7  -5   3  19.358   2.400
   7  -5  -3  28.637   2.850
   7  -5   3  26.037   2.840
   7  -5  -3  21.358   2.540
   7   5  -3  20.348   2.550
   7  -5  -3  23.208   2.610
   7  -5   3  20.368   2.500
   7  -5   3  21.758   2.810
   7   5   3  21.438   2.560
   7   5  -3  24.398   2.580
   7   5   3  20.548   2.570
   7  -5   3  16.498   2.350
   7   5  -3  18.238   2.410
   7   5   3  20.448   2.460
   7   5  -3  21.198   2.440
   7   5   3  22.728   2.560
   7   5   3  17.228   2.420
   7   5   3  19.058   2.570
   7   5  -3  21.758   2.500
   7  -5  -3  20.348   2.410
   7  -5   3  18.728   2.370
   7  -5   3  21.328   2.400
   7  -5  -3  15.308   2.250
   7  -5  -3  20.768   2.730
   7   5   3  18.688   2.470
   7   5  -3  19.478   2.490
   8  -5  -3  116.26    5.84
   8   5   3  119.19    5.85
   8   5   3  115.50    6.10
   8   5  -3  106.60    5.69
   8   5  -3  98.900   5.239
   8   5   3  111.59    5.54
   8  -5  -3  114.34    5.56
   8  -5  -3  90.711   5.419
   8   5   3  102.57    5.62
   8   5  -3  102.88    5.31
   8  -5  -3  109.76    5.59
   8  -5  -3  113.22    5.68
   8   5  -3  106.43    5.51
   8   5   3  104.92    5.61
   8   5  -3  101.45    5.64
   8  -5  -3  106.51    5.47
   8   5  -3  107.66    5.86
   8   5  -3  109.56    5.48
   8   5  -3  102.93    5.72
   8   5   3  107.57    5.85
   8   5   3  108.63    5.46
   9   5  -3  23.218   2.330
   9   5  -3  20.448   2.250
   9   5   3  20.178   2.400
   9   5  -3  20.498   2.420
   9  -5  -3  15.578   2.480
   9   5   3  13.029   2.590
  -9  -5   3  21.778   2.850
   9   5   3  19.768   2.170
   9   5  -3  21.088   2.330
   9   5  -3  19.478   2.200
   9  -5  -3  18.638   2.210
   9  -5  -3  13.059   2.310
   9   5   3  20.918   2.320
   9   5   3  19.348   2.230
   9   5   3  19.228   2.290
   9   5  -3  21.928   2.400
   0  -6   3  218.69   12.50
   0  -6  -3  225.89   11.47
   0   6  -3  214.45   12.44
   0   6   3  232.48   12.62
   0  -6  -3  225.21   11.88
  -1   6   3 1521.25   69.05
   1  -6  -3 1552.20   68.74
  -1   6  -3 1521.05   69.39
   1   6   3 1597.83   69.53
   1   6  -3 1556.62   69.21
   1  -6   3 1492.08   69.03
  -1  -6  -3 1493.12   64.61
  -1  -6  -3 1436.90   67.37
  -1  -6   3 1495.66   68.72
   1  -6  -3 1513.89   64.24
  -2   6  -3  492.71   25.93
   2   6  -3  521.11   25.71
  -2  -6   3  526.05   25.43
   2   6   3  528.17   26.11
   2   6  -3  531.10   23.87
  -2  -6  -3  516.95   24.30
   2  -6  -3  505.43   23.35
   2  -6  -3  517.73   25.74
   2  -6   3  500.77   25.77
  -2   6   3  538.05   25.58
   3  -6  -3  678.77   22.93
  -3  -6  -3  714.90   31.47
   3   6   3  660.25   23.14
   3  -6   3  646.56   23.79
   3  -6  -3  667.20   23.42
   3  -6   3  672.09   23.63
   3   6  -3  664.72   23.87
   3  -6  -3  648.44   23.11
   3  -6   3  667.16   23.89
   3  -6  -3  648.50   23.73
   3  -6   3  701.41   33.19
   3  -6   3  646.29   23.40
   3  -6   3  664.05   23.25
   3   6  -3  688.78   32.60
  -3   6  -3  696.76   33.38
   3  -6  -3  668.87   23.24
   3   6  -3  685.19   22.93
  -3  -6   3  685.23   32.25
   3   6   3  678.93   23.94
   3   6   3  641.98   23.54
   3   6  -3  731.44   31.13
   3   6   3  650.01   23.46
   3   6   3  713.75   33.31
   3  -6  -3  665.11   29.68
  -3  -6   3  626.66   23.83
   3   6  -3  638.20   22.84
   3  -6  -3  644.71   22.82
   3  -6  -3  743.67   33.29
   3  -6  -3  643.42   23.85
   3   6  -3  675.95   24.50
   3  -6  -3  637.43   23.81
   3   6  -3  663.81   23.48
   3  -6   3  672.18   22.87
   3   6   3  645.29   24.43
   3   6   3  663.04   23.46
   3  -6   3  656.98   23.18
  -3   6   3  687.71   32.39
   3  -6   3  660.66   23.61
   3  -6  -3  642.94   22.75
   3  -6   3  670.51   23.80
   3   6  -3  656.74   24.10
   4   6   3  20.118   2.200
  -4  -6  -3  25.358   4.020
  -4   6   3  21.688   4.330
   4  -6  -3  22.798   2.300
   4  -6   3  18.058   2.180
   4  -6   3  21.818   2.290
   4  -6  -3  26.177   2.410
   4   6   3  16.528   2.100
   4  -6  -3  23.028   2.070
   4   6   3  24.308   2.350
   4   6  -3  24.938   2.500
   4  -6   3  22.338   2.130
   4   6   3  22.948   2.370
   4  -6   3  26.367   2.380
   4   6  -3  20.768   2.220
   4  -6  -3  21.508   2.240
   4  -6  -3  20.388   2.200
   4  -6   3  20.998   2.140
   4   6  -3  15.798   3.640
   4  -6  -3  21.178   2.550
   4   6  -3  18.598   2.170
   4   6  -3  20.888   2.200
   4   6  -3  21.448   4.040
   4   6  -3  17.258   1.900
   4  -6   3  23.168   2.270
   4   6  -3  18.878   2.210
   4   6   3  18.178   1.980
   4   6   3  20.078   2.260
   4  -6  -3  19.488   2.040
   4   6  -3  19.588   2.160
  -4  -6  -3  20.878   2.180
   4  -6   3  20.608   3.990
   4  -6   3  26.257   2.420
   4   6   3  21.608   2.070
   4  -6  -3  19.928   3.870
  -4   6  -3  19.288   4.100
   4  -6   3  21.618   2.060
   4  -6  -3  22.978   2.310
   4  -6  -3  24.718   2.300
   4   6   3  22.208   4.230
   4   6  -3  21.378   2.220
   4  -6  -3  20.828   2.230
   4   6   3  19.718   2.280
   4  -6   3  20.168   2.330
   4  -6   3  21.868   2.210
   4   6  -3  25.258   2.450
   4   6   3  23.908   2.330
   4  -6  -3  22.948   2.130
   5  -6  -3  37.576   3.210
   5   6  -3  49.965   6.009
  -5  -6  -3  39.896   3.260
   5  -6  -3  47.395   3.370
  -5  -6  -3  43.976   5.999
   5   6   3  39.116   3.210
   5  -6  -3  39.666   3.400
   5  -6  -3  37.776   3.130
   5  -6  -3  37.336   3.100
   5  -6   3  42.256   3.300
   5   6   3  37.856   5.749
   5   6   3  46.155   3.450
   5  -6  -3  43.566   3.250
   5   6  -3  39.606   3.280
   5  -6  -3  39.496   3.130
   5  -6   3  42.556   3.300
   5  -6   3  41.626   3.280
   5   6   3  41.756   3.260
   5   6  -3  40.926   3.310
   5   6  -3  40.076   3.370
   5   6  -3  36.736   3.170
   5   6  -3  37.036   3.120
   5   6  -3  40.086   3.160
   5   6   3  38.546   3.320
   5  -6   3  38.636   5.819
   5  -6   3  43.226   3.210
   5  -6  -3  37.616   3.230
   5  -6   3  42.666   3.230
   5  -6  -3  44.666   3.330
   5   6   3  37.366   3.210
   5  -6  -3  42.576   3.310
   5   6  -3  43.296   3.240
   5   6   3  40.536   3.370
   5  -6   3  39.216   3.170
  -5   6  -3  39.666   5.979
   5   6  -3  38.406   3.130
   5  -6   3  37.146   3.060
   5   6   3  39.446   3.180
   5   6   3  42.536   3.300
   5   6   3  45.446   3.330
   5  -6   3  37.456   3.110
   5  -6  -3  37.726   5.719
   5  -6   3  41.656   3.290
   5   6  -3  39.106   3.130
   6   6  -3  76.692   4.570
   6   6   3  72.703   4.740
   6  -6  -3  73.063   4.450
   6   6  -3  68.953   7.919
  -6  -6  -3  68.703   4.750
   6  -6   3  83.252   4.700
   6  -6  -3  72.703   4.610
   6   6   3  73.733   4.730
   6   6  -3  79.932   4.850
   6   6   3  74.373   4.590
   6  -6   3  75.773   4.470
   6   6   3  69.713   9.209
   6   6  -3  84.892   4.870
   6  -6  -3  72.293   4.660
  -6  -6   3  70.433   4.570
   6   6   3  76.433   4.800
   6  -6  -3  78.182   4.650
   6  -6   3  78.842   4.550
   6  -6  -3  76.572   4.640
   6   6  -3  82.912   4.640
   6  -6   3  75.223   4.650
   6  -6   3  76.283   8.519
   6   6   3  77.212   4.900
   6   6   3  75.153   4.680
   6   6  -3  81.082   4.660
   6   6   3  79.252   4.640
  -6  -6  -3  73.593   8.489
   6  -6   3  76.452   4.570
   6  -6   3  80.572   4.650
   6   6   3  79.772   4.760
   6   6  -3  77.062   4.630
   6  -6  -3  77.482   4.510
   6  -6   3  74.333   4.660
   6  -6  -3  66.194   8.139
   6   6  -3  80.652   4.860
   6  -6  -3  82.942   4.650
   6   6  -3  81.212   4.760
   6   6  -3  76.542   4.730
   6  -6   3  71.453   4.750
   6  -6  -3  73.293   4.500
  -6   6  -3  68.013   8.699
   6  -6   3  82.672   4.660
   6  -6  -3  70.793   4.570
   7  -6  -3  12.009   2.190
   7   6  -3  11.159   2.220
   7  -6  -3  10.459   2.370
   7  -6  -3  16.838   2.320
   7   6   3  16.508   2.400
   7   6  -3  16.048   2.180
   7   6  -3  11.499   2.370
   7  -6  -3  11.989   2.070
   7   6   3  14.129   2.180
   7  -6  -3  12.179   2.170
   7  -6   3  10.909   2.090
   7  -6  -3  14.229   2.240
   7   6   3  11.049   2.160
   7  -6  -3  16.998   2.280
   7  -6   3  18.498   2.550
   7   6   3  15.259   2.180
   7   6  -3  16.498   2.240
   7   6   3  15.838   2.310
   7  -6   3  15.019   2.210
  -7  -6   3  9.7690  2.4498
   7   6   3  13.299   2.490
   7   6  -3  13.559   2.170
   7   6  -3  13.009   2.180
   7   6  -3  17.038   2.690
   7  -6   3  12.329   2.400
   7   6  -3  15.488   2.260
   7  -6   3  11.729   2.080
   7  -6   3  16.098   2.580
   7   6   3  15.968   2.250
   7   6  -3  14.429   2.160
   7  -6   3  14.639   2.500
   8   6   3  8.6492  1.9898
   8   6  -3  11.189   2.220
   8   6  -3  9.6291  1.9898
   8   6  -3  4.9995  1.8798
   8   6   3  8.1792  2.0998
   8   6  -3  9.2391  1.8598
   8   6   3  9.1391  1.8898
   8  -6   3  5.3995  1.7798
   8   6   3  11.089   2.160
   8  -6  -3  8.7391  1.9098
   8   6  -3  7.7692  1.7198
   8  -6  -3  5.0995  1.9398
   8   6   3  11.069   2.160
   8  -6  -3  9.5191  1.8698
   8  -6   3  10.799   2.190
   8  -6   3  1.4099  1.8398
   8  -6  -3  7.2193  2.1798
   8   6   3  9.0191  2.0898
   8   6  -3  6.6493  2.0898
   8   6  -3  6.5594  2.0898
   8  -6  -3  8.5592  2.1298
   8  -6   3  0.8399  1.9698
   8   6   3  8.7691  1.8198
   8  -6  -3  5.4695  2.0398
   9   6   3  6.8693  1.5798
  -9  -6   3  7.5093  2.2298
   9   6   3  8.2292  1.7998
   9   6   3  4.2596  1.6498
   9  -6  -3  5.7194  1.9898
   9   6  -3  5.3795  1.6398
   9  -6  -3  5.4095  1.7698
  -9  -6  -3  2.6297  1.9398
   9   6   3  6.2994  2.3398
   9   6  -3  6.9793  1.7398
   9  -6  -3  7.3393  2.1398
   9   6   3  6.3694  1.7098
   9   6  -3  7.4093  1.6598
   9   6  -3  7.0393  1.7998
   9   6  -3  5.2095  1.7098
   9   6   3  9.1391  1.8998
  -9  -6   3  6.6393  2.4298
   9   6  -3  6.2594  1.7398
   0   7   3  62.114   5.389
   0  -7  -3  61.654   4.950
   0  -7  -3  56.234   5.070
   0  -7   3  60.664   5.459
   0   7  -3  63.104   5.789
  -1  -7  -3  211.61   11.70
   1  -7  -3  204.82   11.19
   1   7  -3  220.67   12.77
   1  -7  -3  221.48   12.42
   1  -7   3  218.06   12.80
   1   7   3  225.48   13.04
  -1   7  -3  219.07   13.06
  -1  -7   3  202.37   12.29
  -1   7   3  214.04   12.71
   2   7   3  209.66    9.59
   2   7   3  247.71    9.58
  -2  -7  -3  254.29   13.37
  -2   7  -3  257.75   14.49
   2  -7   3  225.20    9.40
   2  -7  -3  233.30    9.09
   2  -7   3  225.71    9.37
   2   7  -3  231.59    9.23
   2  -7   3  233.46    9.27
   2   7  -3  229.91    9.73
  -2  -7   3  234.66    9.08
   2  -7  -3  235.84    9.26
   2   7   3  250.64   14.30
   2  -7   3  242.08   14.12
   2  -7   3  234.56    9.12
   2  -7   3  237.71    9.40
  -2  -7  -3  229.70    9.08
  -2  -7   3  255.03   13.67
   2  -7  -3  271.21   14.24
   2  -7   3  245.13    9.57
   2  -7  -3  230.69    9.08
   2  -7   3  251.69    9.56
   2   7   3  258.86    9.43
   2  -7  -3  247.08    9.38
   2  -7   3  235.14    9.25
   2  -7   3  237.83    9.53
   2  -7  -3  238.83    9.51
  -2  -7   3  217.81    9.41
  -2   7   3  233.28   13.73
   2  -7  -3  223.55    9.45
   2   7   3  218.53    9.30
   2   7  -3  252.51   14.06
   3   7  -3  116.57    5.62
   3  -7   3  121.32    5.75
   3  -7   3  118.33    5.75
   3   7   3  124.91    5.86
   3   7   3  126.44    5.90
   3  -7  -3  122.68    5.56
   3  -7   3  115.21    5.50
   3   7  -3  123.06    5.65
   3  -7  -3  114.32    5.71
   3   7  -3  126.36    8.55
   3   7   3  119.93    5.59
   3   7  -3  114.40    5.81
   3  -7   3  118.14    5.75
   3   7  -3  121.04    5.90
  -3  -7  -3  111.57    5.45
   3  -7  -3  122.31    5.55
   3  -7   3  119.59    5.67
   3  -7   3  131.07    5.71
   3  -7  -3  118.22    5.75
   3   7   3  111.52    5.58
  -3  -7   3  116.99    5.77
   3  -7  -3  117.46    5.66
   3   7   3  119.14    5.97
   3  -7  -3  126.86    5.68
   3  -7   3  118.17    5.72
   3  -7   3  120.69    8.97
   3  -7   3  107.76    5.92
  -3   7   3  128.74    8.87
   3   7  -3  108.27    5.66
   3   7   3  118.55    5.60
   3  -7  -3  125.87    5.85
   3   7  -3  127.10    5.89
   3  -7   3  123.33    5.59
   3  -7  -3  127.60    5.48
   3   7   3  130.43    5.84
   3   7  -3  109.55    5.59
  -3  -7  -3  134.19    9.08
   3  -7   3  128.20    5.87
   3  -7  -3  122.88    5.60
  -3   7  -3  148.15   10.03
   3   7   3  125.07    9.09
  -3  -7  -3  117.46    5.49
   3  -7   3  121.70    5.51
   3   7   3  124.21    5.81
   3   7  -3  102.65    5.37
  -3  -7   3  121.43    8.80
   3  -7  -3  131.81    9.10
   3   7   3  114.12    5.60
   3  -7  -3  126.80    5.83
   3   7   3  115.17    5.62
   3   7  -3  124.58    5.82
   3   7  -3  116.61    5.57
   3   7  -3  126.91    9.32
   3  -7  -3  119.04    5.62
   4  -7  -3  213.02    8.55
   4  -7   3  208.91    8.53
   4   7  -3  204.04    8.32
   4   7   3  195.18    8.49
   4  -7   3  206.94   13.34
   4   7   3  188.99    8.63
   4  -7  -3  193.13    8.26
   4   7   3  184.71    8.59
   4  -7  -3  191.88    8.56
   4   7  -3  189.48    8.43
  -4  -7  -3  203.05    8.28
  -4   7  -3  191.33   13.40
   4   7   3  216.71    8.53
   4   7  -3  188.87   12.33
   4  -7  -3  196.70   13.37
   4  -7   3  200.54    8.56
   4  -7   3  206.97    8.54
   4  -7  -3  203.55    8.31
   4   7  -3  205.12    8.94
  -4  -7   3  199.37    8.71
   4   7   3  187.52    8.38
  -4  -7  -3  201.69   12.98
  -4  -7  -3  185.39    8.14
   4   7   3  194.78    8.54
   4   7   3  204.56    8.73
   4  -7   3  210.80    8.47
   4   7   3  192.13   13.35
   4   7  -3  196.01    8.66
   4  -7  -3  180.84    8.52
   4   7  -3  196.52    8.29
   4   7   3  192.87    8.43
   4   7   3  195.62    8.83
   4   7  -3  203.70    8.50
   4  -7  -3  205.55    8.61
   4  -7  -3  207.60    8.40
   4   7  -3  210.36    8.30
   4   7  -3  202.79    8.67
   4  -7  -3  188.11    8.27
   4  -7   3  203.33    8.21
   4   7  -3  196.13    8.63
   4  -7  -3  202.06    8.39
   4  -7  -3  198.46    8.18
   4  -7   3  211.86    8.76
   4  -7   3  202.81    8.60
   4   7  -3  201.71   13.33
   4  -7   3  208.84    8.67
   4  -7  -3  203.72    8.65
   4  -7   3  201.89    8.63
   5  -7  -3  336.03   13.09
   5  -7  -3  342.75   12.91
   5  -7  -3  343.64   13.12
   5  -7  -3  322.66   12.87
   5  -7   3  339.66   13.26
   5   7  -3  322.20   13.15
   5  -7   3  356.06   13.54
   5   7  -3  354.91   13.74
   5   7  -3  329.90   13.11
   5  -7   3  335.72   13.24
  -5  -7   3  340.54   13.42
   5   7   3  348.23   13.53
   5  -7   3  310.10   19.55
   5  -7   3  346.02   12.93
   5  -7   3  337.84   13.38
   5   7  -3  329.90   13.43
   5   7  -3  341.58   12.90
   5  -7   3  341.48   13.26
  -5   7  -3  342.64   20.48
   5   7   3  323.39   13.01
   5  -7  -3  334.78   12.85
   5   7   3  344.54   13.60
  -5  -7  -3  323.37   12.80
   5  -7  -3  320.95   12.79
   5   7   3  345.92   13.36
   5   7   3  332.60   13.78
   5   7  -3  317.84   12.91
   5   7  -3  316.98   13.48
  -5  -7  -3  318.57   19.25
   5  -7   3  343.71   13.08
   5  -7  -3  314.15   19.90
  -5  -7  -3  331.59   12.86
   5   7   3  336.64   13.12
   5  -7   3  341.99   13.37
   5   7   3  332.20   13.58
   5   7   3  330.75   20.23
   5  -7  -3  337.62   13.46
   5  -7  -3  323.83   13.14
   5  -7   3  347.59   13.15
   5  -7  -3  354.72   13.54
   5   7  -3  333.50   12.89
   5   7   3  356.92   13.36
   5   7   3  324.88   13.14
   5  -7  -3  346.15   13.38
   5   7  -3  350.72   13.83
   6  -7   3  16.938   2.300
   6  -7  -3  13.179   2.400
   6   7   3  12.989   2.250
   6  -7  -3  16.568   2.230
   6  -7  -3  10.259   2.340
   6  -7  -3  13.799   2.280
   6  -7  -3  17.348   5.379
   6   7  -3  16.598   2.340
   6  -7   3  15.308   2.230
   6   7   3  17.038   2.430
   6   7   3  11.899   2.120
  -6  -7  -3  17.478   2.770
   6   7  -3  16.978   2.320
   6   7  -3  14.609   2.200
   6   7   3  16.428   6.069
   6  -7   3  14.839   2.270
   6   7   3  12.489   2.160
   6   7   3  15.478   2.250
   6  -7   3  16.258   2.330
   6  -7   3  16.458   2.450
  -6  -7   3  11.799   2.180
  -6   7  -3  13.739   7.279
  -6  -7  -3  15.648   2.300
   6  -7  -3  14.539   2.200
  -6  -7   3  13.819   6.229
   6   7  -3  12.299   2.150
   6  -7   3  9.8590  5.2395
   6  -7   3  15.378   2.550
   6   7   3  17.338   2.520
   6   7   3  18.258   2.390
   6   7  -3  16.168   2.270
   6   7   3  13.719   2.270
   6   7  -3  17.378   2.400
   6  -7   3  16.218   2.300
   6  -7  -3  18.008   2.300
   6  -7  -3  15.598   2.290
   6  -7   3  14.259   2.220
  -6  -7  -3  24.738   5.199
   6   7  -3  12.789   2.220
   6  -7   3  14.739   2.250
   6   7  -3  17.848   2.400
   6  -7  -3  15.438   2.230
   6   7  -3  17.018   2.450
   6  -7  -3  14.019   2.250
   7   7  -3  7.5793  2.3498
   7  -7   3  5.4595  1.8398
   7   7  -3  7.0393  2.0498
   7  -7   3  6.2294  2.0698
   7   7   3  7.1693  1.8098
   7   7   3  6.4194  2.1798
   7  -7   3  6.8993  1.8598
   7   7   3  5.3795  1.9098
   7  -7   3  11.829   1.980
   7   7   3  7.8292  2.0598
   7   7  -3  8.7491  1.9798
   7  -7  -3  6.3394  1.7498
   7  -7   3  3.5796  1.6898
   7   7  -3  4.4696  1.7598
   7   7   3  -1.390   1.880
   7  -7  -3  6.4994  2.0998
   7   7  -3  8.1092  2.0798
   7  -7   3  5.6694  1.9898
   7  -7  -3  5.4595  1.7398
   7   7  -3  8.8691  2.1098
   7   7  -3  6.1494  1.8298
   7   7   3  6.3394  1.8698
   7  -7   3 -0.2000  2.0198
  -7  -7  -3  1.9398  2.2398
   7  -7   3  6.7193  2.1398
   7   7   3  5.3295  1.9998
   7  -7  -3  6.7693  1.8398
   7  -7  -3  7.1293  2.0798
   7  -7  -3  4.8895  1.7498
   7  -7  -3  6.8393  1.8398
   7   7   3  9.2191  1.8598
   7   7  -3  6.7093  1.9098
   7  -7  -3  5.1295  2.0098
   8  -7   3  14.049   2.310
   8   7  -3  16.468   2.110
   8   7   3  9.6391  2.3098
   8   7   3  17.558   2.080
   8   7  -3  14.359   1.990
   8  -7   3  4.0496  1.9198
   8   7  -3  11.879   2.040
   8  -7  -3  13.209   2.200
   8  -7  -3  8.7291  2.1298
   8   7  -3  16.658   2.150
   8  -7  -3  14.949   2.030
   8   7   3  17.958   2.120
   8  -7  -3  9.1091  2.2198
   8  -7   3  2.3698  2.2198
   8   7   3  12.529   1.880
   8   7  -3  13.489   2.060
   8   7  -3  11.119   1.860
  -8  -7   3  16.718   2.330
  -8  -7   3  19.498   2.490
   8  -7  -3  13.959   2.260
   8  -7   3  9.8890  2.2398
   8  -7   3  14.969   2.290
   8  -7   3  14.099   2.190
   8  -7  -3  14.769   2.250
   8   7   3  14.469   2.020
   8   7   3  15.159   2.070
   8   7   3  11.639   2.300
   9   7  -3  27.967   2.230
   9   7   3  29.177   2.510
   9   7  -3  26.547   2.410
   9   7   3  25.228   2.390
   9   7   3  23.638   2.260
   9   7   3  26.187   2.260
   9   7  -3  24.818   2.320
   9   7   3  24.728   2.300
   9   7  -3  28.577   2.370
   9   7  -3  24.828   2.290
   0  -8   3  159.95    6.75
   0  -8   3  164.73   10.68
   0  -8   3  159.94    6.81
   0  -8  -3  163.88    9.61
   0  -8   3  162.31    6.77
   0  -8   3  164.19    7.08
   0  -8  -3  155.75    7.02
   0  -8  -3  157.85    6.74
   0   8  -3  158.99    7.23
   0  -8  -3  163.51    6.78
   0  -8   3  174.30    7.12
   0  -8   3  158.10    6.70
   0   8   3  147.77    6.71
   0   8   3  159.68    6.91
   0  -8  -3  186.24   10.42
   0   8   3  160.12    6.97
   0   8  -3  175.91   11.12
   0   8   3  157.79   10.72
   0   8  -3  167.65    7.04
   1  -8   3  0.8599  1.2199
   1   8  -3  1.4099  1.3199
  -1  -8   3  1.8198  1.2599
  -1  -8  -3  1.2799  2.8097
  -1  -8  -3  0.6499  0.8599
   1  -8   3  -1.230   2.090
   1   8   3 -0.0100  1.1499
  -1  -8  -3  0.7399  1.2399
   1   8  -3  0.7699  2.3798
  -1  -8   3  1.9798  2.2398
   1  -8  -3  0.8999  2.6697
   1  -8   3  1.8398  1.3899
   1   8   3  0.1800  1.1899
   1  -8  -3  2.0598  1.2099
   1   8   3  0.7299  1.3699
   1  -8   3  -1.010   1.180
  -1  -8   3 -0.2300  1.1499
   1   8   3  2.9197  2.6397
  -1  -8   3 -0.6199  1.3399
   1  -8  -3  1.0999  1.2199
  -1   8  -3  1.0899  1.2899
   1   8   3 -0.4000  1.3399
   1  -8   3  1.6998  0.9699
   1  -8  -3  0.0000  1.3599
  -1  -8  -3 -0.0900  1.1999
   1  -8   3  0.6699  1.3699
   1  -8   3  0.9599  1.3099
  -1   8  -3  1.7198  2.4398
   1  -8  -3  0.8199  1.2299
   1  -8   3  2.4898  1.3599
  -1   8   3  1.0999  1.1599
   1   8  -3  1.3699  1.2199
  -1   8   3  1.3099  1.2699
   1  -8  -3  1.7398  1.3899
   1  -8   3  6.8193  1.5898
   1  -8  -3  1.5199  1.2599
   1   8  -3  0.7399  1.2099
   1  -8   3  2.4398  1.4299
  -1  -8   3 -0.6099  1.1599
  -1   8   3  1.5798  1.9398
   1   8   3 -0.2400  0.8599
   2  -8  -3  6.6094  1.6298
  -2   8   3  8.9691  1.6998
   2   8  -3  6.0394  1.7898
   2   8   3  8.3692  1.8398
   2   8   3  5.6394  1.6698
   2  -8   3  9.2191  1.6798
   2  -8  -3  9.1391  1.6398
   2   8  -3  6.5794  1.5998
   2  -8   3  4.9095  1.5998
   2  -8   3  6.5494  1.5299
  -2  -8   3  6.4094  1.6398
  -2  -8   3  7.1693  1.9798
  -2   8  -3  11.909   3.520
   2  -8  -3  8.0292  1.6298
  -2  -8   3  7.7092  1.3199
   2  -8   3  8.4292  2.6297
  -2  -8   3  7.2693  3.3297
  -2  -8  -3  8.4392  1.6798
   2   8   3  10.079   1.690
  -2  -8   3  8.2892  3.0897
   2  -8  -3  4.3796  2.9197
   2  -8   3  8.4792  1.7198
   2  -8   3  11.779   1.550
   2   8  -3  8.1292  1.8098
   2  -8  -3  9.6491  1.4699
   2  -8  -3  6.6793  1.5998
  -2   8   3  6.5694  2.9897
   2  -8   3  9.0491  1.7398
   2   8   3  9.3191  3.2597
  -2  -8  -3  9.6691  3.1197
   2   8   3  6.3894  1.5398
  -2  -8   3  8.0092  1.6298
   2  -8   3  9.2691  1.7698
   2  -8   3  11.489   2.110
  -2  -8  -3  10.059   1.510
   2  -8  -3  8.1992  2.0098
   2  -8  -3  8.9491  1.5998
   2  -8   3  7.0893  1.6098
  -2  -8  -3  9.7990  1.4099
   2  -8  -3  9.5191  1.8398
   2  -8   3  7.7792  1.3299
   2  -8  -3  8.4492  1.6298
   2  -8   3  9.1891  1.4199
  -2   8  -3  7.3393  1.9698
   2   8   3  6.8993  1.5099
   2  -8  -3  5.0295  1.5998
  -2   8   3  7.8992  1.5798
   3   8  -3  106.64    5.46
   3  -8   3  106.89    5.44
   3   8   3  103.44    5.50
   3   8   3  111.66    5.46
   3   8  -3  107.19    5.38
   3   8  -3  96.361   5.329
   3  -8   3  111.75    5.48
   3  -8  -3  105.55    5.28
   3  -8   3  120.52    5.53
  -3  -8   3  110.42    5.35
   3   8   3  107.45    5.34
   3  -8  -3  106.80    5.30
   3  -8   3  110.93    5.34
   3   8   3  104.30    5.49
   3  -8   3  111.51    5.51
  -3  -8  -3  103.00    5.25
   3  -8   3  108.63    5.31
   3   8   3  112.81    9.15
   3   8   3  102.31    5.65
   3  -8  -3  111.14    8.85
   3   8  -3  101.15    5.28
   3   8  -3  98.610   5.159
   3  -8   3  107.40    5.25
  -3  -8   3  100.14    8.43
   3  -8  -3  109.50    5.48
   3  -8  -3  115.51    5.46
   3   8  -3  100.90    8.68
   3  -8   3  110.94    5.53
  -3   8  -3  103.30    5.53
   3  -8  -3  105.66    5.47
   3   8  -3  93.631   5.229
   3  -8   3  109.63    8.77
   3  -8  -3  107.96    5.54
   3   8  -3  114.45    5.66
   3   8  -3  114.31    5.54
  -3  -8  -3  119.00    8.94
   3  -8   3  115.02    5.55
  -3   8  -3  111.83    8.83
   3  -8   3  112.52    5.59
   3  -8  -3  111.63    5.37
   3  -8  -3  109.03    5.42
  -3   8   3  118.45    9.03
   3  -8   3  115.30    5.32
   3   8   3  108.42    5.34
  -3  -8   3  98.860   5.409
  -3  -8  -3  110.49    5.33
  -3   8   3  102.00    5.49
   3  -8  -3  110.44    5.31
   3   8   3  108.08    5.46
   3   8   3  104.03    5.25
   3   8   3  104.04    5.54
   3  -8  -3  110.43    5.51
   3   8   3  103.26    5.33
   4   8   3  70.353   4.310
   4  -8   3  67.293   4.300
   4  -8  -3  75.963   4.530
   4  -8  -3  80.292   4.420
   4   8  -3  67.313   4.370
   4  -8  -3  74.293   7.799
   4   8  -3  75.763   4.610
   4   8   3  72.003   4.370
   4  -8  -3  79.692   4.400
   4  -8   3  72.973   4.460
   4  -8   3  71.213   4.050
  -4   8  -3  76.213   7.399
   4   8  -3  74.523   4.310
   4   8   3  72.263   4.400
   4  -8   3  72.823   4.400
   4  -8  -3  72.543   4.250
   4   8   3  71.243   4.310
  -4  -8  -3  67.813   4.260
   4  -8  -3  70.453   4.270
   4  -8  -3  77.042   4.430
   4   8   3  69.413   4.480
   4   8  -3  73.613   4.620
   4   8  -3  71.853   4.330
   4  -8   3  73.863   7.839
   4   8   3  69.173   4.230
   4  -8  -3  65.444   4.670
   4   8  -3  68.533   4.400
   4   8  -3  73.693   4.490
   4   8   3  65.114   4.300
  -4  -8   3  70.433   4.590
   4   8   3  67.563   7.649
   4   8  -3  76.722   4.380
   4  -8   3  74.603   4.340
  -4  -8   3  65.754   7.599
   4  -8  -3  72.013   4.400
   4   8   3  72.983   4.460
   4   8  -3  74.723   8.379
   4  -8   3  73.803   4.430
   4  -8   3  77.902   4.550
   4  -8   3  75.483   4.400
  -4  -8  -3  67.843   4.260
   4   8  -3  68.513   4.300
   4   8   3  80.282   4.700
   4  -8  -3  72.633   4.150
   4  -8   3  74.673   4.400
  -4  -8  -3  77.132   7.829
   4  -8  -3  76.133   4.500
   4  -8   3  71.113   4.510
   5   8  -3  85.292   5.060
  -5  -8   3  80.522   5.050
   5  -8   3  90.151   5.030
   5  -8   3  81.172   4.780
   5  -8   3  85.162   4.810
   5   8  -3  81.932   4.970
   5  -8   3  79.802   4.850
   5  -8  -3  73.313   4.600
   5  -8   3  84.342   4.850
  -5  -8  -3  76.093   4.650
   5   8  -3  83.782   5.050
   5  -8   3  87.031   4.920
   5  -8  -3  80.312   4.860
  -5  -8  -3  93.641   9.339
   5  -8  -3  76.443   4.750
   5   8  -3  89.771   5.070
   5   8  -3  78.242   4.520
   5   8   3  82.592   5.040
   5  -8  -3  72.793   8.329
   5  -8  -3  88.591   5.020
   5  -8  -3  86.712   4.820
   5   8   3  85.902   5.040
   5   8   3  80.282   4.860
  -5   8  -3  85.182   9.189
   5   8   3  74.713   4.620
   5  -8  -3  83.662   4.750
   5  -8  -3  82.712   4.830
  -5  -8  -3  83.242   4.780
   5  -8   3  82.232   4.920
   5  -8  -3  92.751   4.920
   5   8   3  92.001   5.050
   5   8  -3  85.512   4.940
   5   8   3  80.932   4.990
   5   8   3  86.691   4.890
   5  -8   3  83.672   4.860
   5   8   3  95.371   5.209
   5  -8  -3  87.471   5.159
  -5   8   3  81.612   4.850
  -5  -8   3  76.203   8.849
   5   8  -3  79.622   4.800
   5   8   3  83.372   4.820
   5   8  -3  72.673   4.650
   5  -8   3  77.622   8.669
   5  -8   3  91.941   5.010
   5   8   3  82.962   9.379
   6   8  -3  53.645   4.050
   6  -8   3  51.615   3.850
   6   8  -3  62.444   4.040
   6  -8   3  55.115   4.270
   6  -8   3  60.704   4.010
   6   8   3  57.254   4.050
  -6  -8  -3  58.174   4.280
   6  -8  -3  56.594   3.850
   6  -8  -3  59.164   4.010
   6  -8  -3  66.583   4.160
   6   8   3  61.284   4.200
   6   8   3  63.404   4.220
   6   8  -3  57.054   4.060
   6  -8  -3  58.674   4.100
  -6  -8   3  53.935   4.270
   6  -8   3  60.774   4.080
   6   8  -3  62.214   4.140
   6   8   3  55.585   4.090
   6  -8   3  61.534   4.180
   6   8   3  57.234   3.990
   6   8  -3  63.394   4.220
   6  -8  -3  56.254   3.860
   6   8   3  59.704   4.220
   6   8  -3  63.414   4.250
   6  -8  -3  60.504   4.050
   6  -8  -3  60.854   4.130
  -6  -8  -3  60.594   4.360
   6   8   3  59.474   4.020
   6  -8   3  66.094   4.140
   6   8  -3  58.434   3.980
   6   8   3  59.374   4.240
   6  -8  -3  60.354   4.000
   6  -8   3  66.423   4.210
   6  -8   3  61.294   4.170
   6  -8  -3  64.594   4.190
   6   8  -3  67.393   4.390
   6  -8   3  56.444   3.940
   7   8  -3  41.696   3.480
   7   8   3  43.346   3.390
   7   8  -3  46.495   3.460
   7  -8   3  43.796   3.350
   7  -8   3  44.436   3.430
   7  -8   3  46.845   3.340
   7   8  -3  47.795   3.550
   7   8   3  47.605   3.480
   7  -8   3  39.646   3.330
  -7  -8   3  43.166   3.600
   7   8  -3  44.626   3.690
   7   8  -3  40.716   3.450
   7  -8  -3  43.096   3.440
   7  -8  -3  43.166   3.490
   7   8   3  45.856   3.500
   7  -8  -3  53.745   3.840
  -7  -8   3  55.305   3.620
   7  -8  -3  46.525   3.460
   7  -8   3  43.526   3.520
   7  -8  -3  46.195   3.410
   7  -8  -3  42.806   3.240
   7   8   3  46.315   3.590
   7  -8  -3  43.886   3.340
   7  -8   3  41.556   3.240
   7   8   3  42.566   3.410
   7   8   3  47.085   3.470
   7   8   3  42.266   3.710
  -7  -8  -3  44.716   3.500
   7  -8  -3  49.635   3.450
   7   8  -3  50.915   3.630
   7  -8   3  39.666   3.270
   7   8  -3  47.025   3.890
   8  -8   3  6.9793  2.2298
   8  -8  -3 -0.1200  2.1398
   8   8  -3  8.0292  1.8698
   8   8   3  11.719   2.010
   8   8  -3  9.3691  1.9198
   8  -8   3  7.0093  2.1698
   8  -8   3  7.1593  1.8498
   8   8   3  8.7091  1.7198
  -8  -8   3  12.899   2.100
   8  -8   3  12.309   2.000
   8  -8  -3  9.0591  1.7398
   8   8   3  12.439   2.190
  -8  -8   3  10.589   2.140
  -8  -8  -3  11.299   1.850
   8   8  -3  10.959   2.070
   8  -8   3  11.029   2.050
   8  -8  -3  8.3992  1.7098
   8   8   3  7.2393  1.7098
   8  -8  -3  10.139   1.990
   8   8  -3  9.8990  1.7798
   8  -8   3  0.8399  1.9498
   8   8   3  8.8091  1.7498
   8   8   3  9.7290  1.8398
   8   8  -3  10.589   1.810
   8  -8  -3  9.0691  2.0598
   8  -8  -3  9.8790  1.8498
   8   8  -3  12.219   2.130
   0  -9   3  33.537   2.710
   0   9   3  32.737   2.780
   0   9   3  37.176   2.930
   0  -9   3  33.867   2.850
   0  -9  -3  34.527   2.940
   0  -9   3  33.657   2.790
   0  -9   3  43.466   5.329
   0  -9   3  37.966   2.920
   0  -9  -3  36.076   2.860
   0  -9  -3  39.896   2.880
   0   9   3  39.626   5.189
   0   9  -3  38.996   2.980
   0  -9  -3  34.827   2.900
   0  -9   3  40.006   2.940
   0   9   3  34.127   2.770
   0   9  -3  39.686   5.329
   0   9  -3  33.747   2.870
   0  -9  -3  32.307   2.940
   0  -9   3  30.517   2.680
   0   9   3  37.326   2.870
   1   9  -3  179.42    7.81
   1   9   3  175.28    7.71
   1   9   3  189.62    8.02
   1  -9  -3  173.81    7.99
   1   9   3  186.97   12.64
   1  -9   3  198.99    7.79
   1   9  -3  198.20   12.81
   1  -9   3  195.84    8.20
  -1   9  -3  188.56    8.31
  -1  -9  -3  177.18    7.88
   1  -9   3  201.30    7.97
   1   9   3  186.53    7.75
  -1   9  -3  185.04    7.96
  -1  -9  -3  186.60    7.74
   1   9   3  174.96    7.86
  -1  -9   3  190.81    8.16
   1  -9  -3  192.63   12.23
  -1   9   3  179.82    7.93
   1  -9  -3  175.62    7.78
   1  -9   3  183.40    7.83
   1  -9   3  184.95   12.42
  -1   9  -3  198.18   12.91
   1  -9   3  197.26    8.16
   1  -9   3  193.46    7.91
  -1  -9   3  174.32    7.64
   1  -9  -3  183.34    8.01
   1  -9   3  186.65    7.68
  -1  -9   3  191.57    7.67
   1  -9  -3  191.02    7.89
   1  -9  -3  183.69    7.66
  -1   9   3  187.52    7.98
  -1  -9   3  175.49    7.73
   1  -9  -3  179.10    7.59
  -1  -9   3  187.06   12.10
  -1  -9  -3  188.33    7.74
   1   9   3  190.92    8.40
  -1   9   3  186.29   12.47
   1  -9  -3  193.58    8.18
  -1  -9  -3  182.42    8.06
  -1  -9   3  182.29    7.67
   1   9  -3  182.66    7.81
  -1  -9  -3  188.25   11.67
   1  -9   3  189.02    7.88
  -1   9   3  183.68    7.76
   1  -9   3  178.74    7.65
   1   9  -3  182.29    7.92
   1   9  -3  191.50    8.33
   1  -9  -3  189.85    7.81
   1  -9   3  178.19    7.88
   2  -9   3  50.225   3.630
   2   9  -3  53.455   3.640
   2  -9  -3  55.655   6.329
   2  -9  -3  53.945   3.540
   2   9  -3  51.655   3.600
  -2  -9  -3  57.174   3.560
   2   9   3  52.795   3.750
  -2  -9   3  54.815   3.690
   2  -9   3  53.505   3.710
  -2  -9  -3  51.645   3.560
  -2  -9  -3  55.985   6.089
   2  -9   3  55.835   3.420
  -2   9   3  48.355   3.720
  -2   9  -3  50.965   3.760
   2   9   3  55.555   3.580
   2  -9   3  54.275   5.979
  -2   9  -3  63.964   6.989
   2  -9   3  56.994   3.680
   2  -9  -3  55.235   3.710
   2  -9  -3  52.145   3.540
   2   9   3  46.205   6.059
   2  -9  -3  60.754   3.670
  -2   9   3  51.685   3.590
  -2  -9   3  58.884   3.690
   2  -9  -3  54.385   3.830
   2   9  -3  59.124   3.870
  -2  -9   3  56.284   3.590
   2   9  -3  54.265   3.590
   2  -9   3  55.425   3.780
   2   9  -3  55.175   6.379
   2   9  -3  61.024   3.910
   2  -9   3  52.825   3.540
   2  -9  -3  55.625   3.650
   2   9   3  58.714   3.660
  -2   9   3  55.695   6.799
   2  -9   3  55.055   3.650
   2  -9   3  53.335   3.750
   2  -9  -3  57.564   3.680
   2  -9   3  51.405   3.590
  -2  -9  -3  53.985   3.580
   2  -9   3  61.254   3.760
  -2  -9   3  51.595   6.329
   2  -9  -3  56.084   3.660
   2   9   3  62.244   3.930
   2  -9   3  48.725   3.370
   2  -9  -3  55.375   3.560
   3   9  -3  104.76    5.44
   3  -9   3  90.131   5.010
   3   9   3  86.232   5.129
   3  -9   3  97.890   5.239
  -3  -9   3  88.581   5.139
  -3   9   3  90.851   5.060
   3   9  -3  91.681   4.980
   3  -9   3  89.431   4.930
  -3  -9  -3  90.171   5.189
   3   9  -3  82.632   8.379
  -3  -9  -3  94.441   4.960
   3   9  -3  98.900   5.159
   3   9   3  105.69    5.22
   3  -9  -3  88.331   5.040
   3   9   3  94.621   5.060
   3  -9  -3  101.40    5.09
  -3  -9   3  95.931   4.880
   3  -9   3  94.651   4.990
   3  -9  -3  97.760   5.020
  -3   9   3  92.641   9.499
   3   9   3  96.271   5.269
   3   9  -3  93.311   5.179
   3  -9   3  89.441   5.090
   3   9   3  88.391   5.040
   3  -9   3  96.391   5.189
   3  -9  -3  103.29    5.21
   3   9  -3  85.722   5.060
   3  -9  -3  92.201   4.910
   3   9   3  94.461   5.000
  -3  -9   3  96.521   5.080
  -3  -9  -3  94.181   5.030
   3  -9   3  98.840   5.199
   3   9   3  92.051   4.960
   3  -9  -3  89.101   4.920
  -3   9   3  95.231   5.219
   3  -9   3  91.761   4.900
   3   9   3  82.572   4.970
   3  -9   3  94.201   5.099
   3   9   3  92.241   8.329
  -3  -9  -3  95.901   8.619
   3  -9   3  87.261   5.080
   3  -9   3  100.08    5.14
   3  -9  -3  87.831   8.589
   3  -9  -3  99.190   5.249
   3  -9  -3  94.061   5.139
   3  -9   3  90.181   8.599
   3  -9  -3  96.751   4.990
   3  -9  -3  97.820   5.109
  -3   9  -3  84.442   8.919
  -3   9  -3  80.372   5.309
   4  -9  -3  244.24   10.42
  -4   9  -3  245.93   16.83
   4   9   3  241.29   10.68
   4  -9  -3  255.29   10.10
   4  -9  -3  210.96   15.51
   4   9   3  230.18   10.00
   4  -9  -3  250.70   10.32
   4   9   3  237.45   10.13
   4  -9  -3  254.78   10.17
   4   9  -3  252.79   10.50
   4   9  -3  256.69   10.61
   4  -9   3  252.67   10.26
   4  -9   3  264.56   10.62
   4  -9   3  231.24   10.22
  -4  -9   3  252.03   10.60
   4  -9   3  253.37   10.21
   4   9   3  249.21   10.49
   4  -9   3  229.16    9.88
  -4  -9   3  229.04   15.26
   4  -9   3  250.94   10.37
   4  -9  -3  252.58   10.50
   4   9  -3  247.76   10.53
   4  -9  -3  250.30   10.54
   4   9  -3  234.67   10.02
   4  -9  -3  247.63   10.09
   4   9   3  245.19   10.49
   4   9  -3  253.07   10.29
   4   9  -3  232.83   10.17
   4   9  -3  236.59   10.10
  -4  -9  -3  250.74    9.99
   4  -9   3  249.59   10.46
   4   9   3  253.14   10.38
   4   9   3  237.67   10.48
   4  -9  -3  234.99   10.10
   4  -9   3  249.05   10.32
   4   9   3  256.79   10.46
  -4  -9  -3  243.96   10.00
  -4  -9   3  259.87   10.15
   4   9   3  245.56   16.16
   4  -9  -3  244.81    9.90
  -4  -9  -3  247.56   15.95
  -4  -9   3  249.24   10.10
   4  -9   3  259.09   10.49
   4   9   3  234.59   10.18
  -4   9   3  246.02   10.28
   4  -9   3  219.59   15.60
   4   9  -3  248.33   10.71
   4  -9   3  250.07   10.07
   5  -9   3  73.273   4.250
  -5   9   3  67.573   4.460
   5  -9  -3  79.922   4.770
  -5  -9   3  82.002   4.720
   5  -9  -3  52.205   7.959
  -5  -9   3  64.864   8.679
   5   9   3  82.812   4.740
   5  -9   3  82.862   4.930
  -5  -9   3  77.762   4.620
   5  -9   3  71.903   4.530
   5  -9  -3  78.082   4.530
   5   9   3  77.382   4.850
   5  -9  -3  69.823   4.500
  -5   9  -3  60.034   8.969
   5   9   3  77.312   4.680
   5  -9   3  78.762   4.680
   5   9   3  73.833   4.940
   5   9  -3  77.512   4.590
   5  -9  -3  74.453   4.650
   5   9  -3  76.273   4.700
   5  -9  -3  85.572   4.850
   5  -9   3  65.244   7.849
   5  -9   3  77.202   4.760
   5   9   3  75.593   4.600
   5  -9   3  73.463   4.590
   5   9   3  61.854   8.659
   5   9   3  77.482   4.760
   5   9  -3  76.452   4.710
   5  -9   3  76.602   4.710
   5   9  -3  85.182   5.169
  -5  -9  -3  65.944   8.509
   5  -9  -3  73.183   4.540
   5   9  -3  77.162   4.670
   5  -9  -3  71.123   4.470
   5   9   3  72.063   4.690
   5  -9   3  79.422   4.980
   5  -9   3  83.322   4.710
  -5  -9   3  77.982   4.970
  -5  -9  -3  73.993   4.520
   5  -9  -3  71.073   4.530
   5   9  -3  79.802   4.840
   5   9  -3  75.873   4.850
  -5  -9  -3  78.422   4.630
   5   9   3  75.113   4.670
   5   9   3  78.922   4.630
   5  -9  -3  79.232   4.570
  -6  -9  -3  98.960   5.619
   6  -9  -3  106.42    5.51
   6  -9  -3  94.961   5.459
   6  -9  -3  101.75    5.32
   6  -9   3  98.610   5.379
   6  -9  -3  103.45    5.39
   6  -9   3  103.45    5.49
   6  -9   3  97.780   5.329
   6   9   3  102.26    5.69
  -6  -9   3  112.84    5.60
   6   9   3  102.39    5.61
   6  -9  -3  106.94    5.42
   6   9   3  100.89    5.48
  -6  -9  -3  99.750   5.489
  -6  -9   3  96.541   5.629
   6   9   3  101.94    5.67
   6   9   3  110.61    5.71
   6   9   3  99.300   5.459
   6   9  -3  103.76    5.64
   6   9  -3  105.05    5.47
   6  -9   3  105.12    5.39
   6   9  -3  97.540   5.519
   6  -9  -3  102.53    5.36
   6   9   3  105.34    5.70
   6  -9   3  107.44    5.69
   6  -9   3  106.79    5.82
   6   9   3  102.13    5.73
   6  -9   3  99.910   5.669
   6   9  -3  99.370   5.859
   6   9  -3  108.00    5.67
   6  -9   3  96.441   5.339
  -6  -9   3  100.51    5.41
   6  -9  -3  94.431   5.589
   6  -9  -3  107.39    5.65
   6   9  -3  105.44    5.60
   6   9  -3  98.860   5.809
   6  -9   3  95.921   5.649
   7  -9   3  22.518   2.600
   7   9   3  22.218   2.660
   7  -9   3  20.908   2.540
   7  -9  -3  23.268   2.610
   7  -9   3  18.198   2.270
   7  -9  -3  19.138   2.220
   7   9  -3  23.588   2.690
   7   9   3  16.888   2.320
   7   9  -3  19.258   2.630
   7  -9   3  17.048   2.430
   7  -9  -3  16.408   2.170
   7   9   3  22.088   2.420
  -7  -9   3  22.218   2.630
   7  -9  -3  19.398   2.290
   7   9   3  22.728   2.720
  -7  -9   3  15.488   2.160
   7  -9   3  19.448   2.210
   7  -9   3  18.178   2.430
   7   9   3  21.898   2.420
   7   9  -3  20.768   2.580
   7  -9  -3  19.448   2.610
   7  -9   3  20.478   2.250
   7   9  -3  15.748   2.230
   7   9  -3  20.118   2.290
   7  -9  -3  17.428   2.410
   7   9   3  21.798   2.410
  -7  -9  -3  19.158   2.630
   7  -9  -3  19.538   2.610
   7   9  -3  19.318   2.440
   7  -9  -3  20.248   2.290
   7   9  -3  23.398   2.470
  -8  -9   3  6.9493  2.0698
   8   9  -3  4.3696  1.6398
   8  -9  -3  4.5496  1.7498
   8   9   3  7.3693  1.5398
   8   9  -3  7.8592  1.5398
   8   9   3  8.0392  1.7798
   8  -9  -3  7.3293  1.7098
   8  -9   3  6.2694  2.0198
   8   9   3  7.2993  1.8298
   8   9  -3  6.4394  1.8098
   8  -9   3  6.0094  2.0898
   8   9  -3  5.9994  1.6998
   8   9   3  5.4995  1.8298
   8   9  -3  8.3292  1.7798
   8  -9   3  5.9894  1.7498
   8   9   3  4.6795  1.7898
   8  -9  -3  9.2591  1.8398
   8   9   3  7.5693  1.8398
   8  -9  -3  6.1594  1.6598
  -8  -9   3  7.7492  2.1598
   8  -9   3  7.9292  1.7298
   8   9  -3  7.0093  1.7398
  -8  -9  -3  6.5894  1.7898
   8  -9   3  6.5094  1.6598
   8  -9   3  3.9196  2.0198
   0  10   3  39.696   3.160
   0 -10  -3  36.846   3.200
   0 -10   3  38.136   3.200
   0 -10   3  42.196   3.200
   0  10   3  41.786   3.220
   0 -10  -3  45.446   3.290
   0 -10  -3  41.916   3.260
   0 -10   3  43.446   3.340
   0  10  -3  44.876   5.719
   0  10  -3  44.126   3.430
   0 -10   3  41.906   3.140
   0 -10   3  43.626   3.220
   0  10   3  43.406   3.260
   0 -10  -3  45.836   3.450
   0  10  -3  42.046   3.250
   0 -10   3  36.666   5.739
   0  10  -3  44.266   3.290
   0 -10  -3  40.786   3.230
   0  10   3  37.556   6.009
   0 -10   3  42.146   3.270
   0  10   3  41.776   3.210
  -1 -10  -3  53.195   3.770
  -1  10   3  61.994   3.840
  -1  10   3  55.755   3.470
   1 -10   3  55.325   3.770
  -1 -10   3  50.605   6.369
   1 -10  -3  56.544   3.780
  -1  10   3  46.465   6.409
   1  10  -3  58.894   6.859
   1  10   3  51.145   3.590
  -1 -10   3  55.885   3.670
  -1  10  -3  52.795   4.130
   1 -10  -3  55.585   3.720
  -1 -10   3  55.245   3.640
   1  10  -3  53.585   3.680
   1  10  -3  53.115   3.820
   1 -10   3  55.805   3.710
   1 -10  -3  51.315   3.650
   1 -10  -3  58.214   3.810
   1  10  -3  53.605   3.760
   1 -10   3  59.104   3.700
   1 -10   3  58.224   3.730
  -1 -10  -3  54.955   3.630
  -1  10   3  56.894   3.800
   1  10   3  55.975   3.880
   1 -10  -3  48.155   6.719
   1 -10   3  55.965   3.700
  -1 -10  -3  58.674   4.080
   1 -10  -3  48.705   3.710
  -1 -10   3  54.405   3.720
   1  10   3  54.195   3.720
  -1 -10  -3  55.215   3.710
   1 -10   3  52.755   6.639
   1  10   3  52.495   6.619
  -1  10  -3  53.865   3.680
  -1 -10   3  56.005   3.640
  -1 -10   3  52.815   3.670
  -1  10  -3  59.564   6.969
   1  10   3  56.724   3.760
   1 -10   3  52.585   3.690
   1  10   3  56.664   3.680
   1 -10  -3  53.615   3.590
   1 -10   3  55.945   3.690
   1 -10   3  52.075   4.220
   1 -10   3  57.884   4.140
   1 -10  -3  56.954   3.790
  -2 -10  -3  134.50    6.46
  -2  10   3  127.02    6.53
   2 -10  -3  138.49    6.50
  -2  10   3  130.09   10.92
   2  10   3  145.75    6.54
  -2 -10   3  139.66    6.37
   2  10  -3  136.78    6.91
   2  10   3  132.02    6.52
   2  10  -3  133.04    6.65
   2 -10   3  140.29    6.63
  -2 -10   3  137.41    6.45
  -2  10  -3  149.34   11.57
   2 -10  -3  138.92    6.69
   2 -10  -3  134.74    6.74
   2 -10   3  139.95    6.50
   2  10  -3  150.81   11.49
  -2  10  -3  136.08    6.85
   2  10   3  140.41    6.69
   2 -10  -3  144.12    6.70
   2 -10  -3  136.62   10.72
   2 -10   3  146.09    6.63
  -2  10  -3  141.36    6.68
   2  10   3  136.20   11.17
  -2 -10   3  127.88    6.51
   2 -10   3  141.51    6.48
  -2 -10  -3  135.50    6.61
   2 -10   3  142.54    6.58
   2 -10   3  153.39    6.81
   2 -10  -3  133.52    6.83
   2 -10  -3  141.56    6.55
  -2 -10   3  132.70    6.74
   2 -10   3  156.72    6.96
   2  10   3  137.54    6.83
  -2 -10  -3  138.47    6.49
   2 -10  -3  130.92    6.43
   2 -10   3  132.08    6.62
   2 -10  -3  140.98    6.71
   2  10  -3  139.81    6.58
   2  10  -3  144.80    6.64
   2 -10   3  137.26    6.58
  -2  10   3  144.07    6.71
  -2  10   3  142.65    6.69
   2 -10   3  143.65    6.51
   2 -10   3  126.10   10.80
   2 -10  -3  140.59    6.46
   3 -10  -3  69.513   4.380
   3 -10   3  78.172   4.810
  -3 -10   3  79.532   4.520
   3 -10   3  79.402   4.570
  -3 -10   3  80.262   4.540
   3 -10   3  66.254   7.839
   3  10  -3  84.212   4.870
   3  10   3  73.633   4.480
   3 -10  -3  69.413   4.440
  -3  10   3  69.753   8.949
   3 -10   3  75.623   4.470
  -3 -10  -3  70.373   4.620
   3 -10  -3  75.313   4.560
   3  10  -3  66.833   4.450
   3 -10  -3  75.683   4.570
   3  10   3  63.024   4.610
   3 -10   3  79.372   4.650
   3  10  -3  80.622   4.660
   3  10   3  70.513   4.440
   3 -10  -3  71.233   4.830
   3  10  -3  77.782   4.610
   3  10   3  68.723   4.370
  -3 -10   3  78.012   4.640
  -3  10   3  69.343   4.650
   3  10  -3  74.893   4.700
   3 -10   3  69.423   4.410
  -3  10   3  67.783   4.400
   3 -10   3  73.293   4.420
   3 -10   3  70.583   4.300
  -3 -10  -3  71.513   4.370
  -3  10  -3  58.484   4.640
   3 -10  -3  77.092   4.470
  -3 -10  -3  69.083   8.079
   3 -10   3  74.053   4.650
   3  10   3  63.834   4.490
   3  10   3  71.413   4.530
   3 -10  -3  68.633   4.340
   3  10  -3  74.443   8.759
   3 -10  -3  67.853   8.009
   3 -10  -3  68.563   4.250
   3 -10  -3  77.682   4.330
  -3 -10  -3  79.482   4.540
  -3  10  -3  68.223   8.329
   3 -10   3  76.193   4.580
   3  10   3  74.663   8.299
   3 -10   3  82.942   4.670
   4 -10  -3  179.96    7.97
   4 -10  -3  194.71    8.62
  -4 -10  -3  177.21    8.03
   4  10  -3  184.92    8.56
  -4 -10  -3  192.50    8.62
   4 -10   3  185.11    8.53
   4  10   3  189.39    8.14
   4  10  -3  182.26    8.49
  -4 -10  -3  193.41    8.11
  -4 -10   3  179.74    8.38
   4 -10  -3  190.22    8.22
   4  10   3  178.77    8.20
   4 -10   3  177.97    8.34
   4 -10  -3  184.39    8.36
   4  10   3  171.37    8.40
   4  10   3  178.69    8.16
   4 -10   3  179.52    8.26
   4 -10   3  182.65    8.40
   4  10  -3  196.01    8.38
   4 -10   3  189.33    8.25
   4  10   3  180.22    8.23
  -4  10   3  189.78    8.29
  -4  10  -3  184.64   14.57
   4 -10   3  180.08    8.02
  -4 -10   3  177.18    8.07
   4 -10   3  184.62    8.23
   4  10   3  167.39   13.68
   4  10  -3  188.16    8.47
   4 -10  -3  184.04    8.09
   4 -10   3  163.29   12.97
   4 -10   3  179.49    8.11
   4 -10  -3  170.34   13.47
  -4 -10  -3  162.44   13.46
   4  10  -3  164.78    8.06
  -4 -10   3  187.93    8.17
   4  10   3  185.19    8.35
   4 -10   3  191.30    8.38
   4 -10  -3  193.27    8.24
   4  10   3  195.94    8.73
   4 -10  -3  182.95    8.41
   4  10   3  182.93    8.49
   4  10  -3  187.01    8.72
   4 -10  -3  182.05    8.23
   5  10  -3  42.846   3.650
   5  10  -3  42.576   3.570
   5 -10  -3  47.625   3.570
   5 -10   3  47.805   3.550
   5 -10  -3  44.776   3.490
   5 -10   3  45.925   3.620
   5 -10   3  45.766   3.530
   5  10   3  52.255   3.750
   5  10  -3  45.386   3.700
  -5 -10   3  47.505   3.900
   5 -10  -3  44.036   3.430
   5  10  -3  43.936   3.710
  -5 -10  -3  48.855   3.740
   5 -10  -3  47.555   3.670
   5  10  -3  50.845   3.870
   5 -10   3  46.205   3.690
   5 -10  -3  39.156   3.450
   5 -10  -3  45.596   3.480
   5 -10   3  42.666   3.550
   5 -10   3  46.935   3.540
   5  10   3  44.326   3.630
   5  10   3  47.675   3.720
  -5 -10  -3  48.135   3.850
   5  10   3  46.415   3.850
   5  10  -3  46.305   3.680
  -5 -10   3  46.585   3.560
   5  10   3  44.846   3.810
   5 -10   3  42.806   3.460
   5 -10   3  42.976   3.560
  -5  10   3  41.006   3.620
   5  10  -3  49.935   3.930
   5 -10  -3  46.905   3.610
  -5 -10  -3  45.686   3.770
   5  10   3  46.265   3.650
   5  10   3  38.786   3.530
   5 -10  -3  41.976   3.420
  -5 -10   3  41.536   3.590
  -6 -10  -3  16.588   2.260
  -6  10  -3  13.449   2.500
   6 -10  -3  10.499   2.290
   6  10  -3  14.969   2.220
   6  10   3  13.909   2.160
   6  10  -3  10.089   2.390
   6  10  -3  11.789   2.350
   6 -10   3  15.219   2.180
   6 -10   3  16.858   2.340
   6 -10   3  13.059   2.180
   6  10  -3  11.809   2.440
   6  10   3  13.139   2.410
   6 -10  -3  15.708   2.460
   6  10   3  11.789   2.080
  -6 -10  -3  10.829   2.070
   6  10   3  14.649   2.160
  -6  10   3  13.579   2.400
   6  10   3  11.859   2.480
   6 -10   3  12.789   2.010
   6  10   3  15.368   2.500
   6 -10   3  10.969   1.960
   6  10  -3  14.189   2.080
   6 -10   3  13.159   2.090
  -6 -10  -3  11.189   2.710
   6 -10  -3  13.449   2.140
   6 -10   3  9.4291  1.9898
   6  10  -3  9.9790  2.3098
  -6 -10   3  14.129   2.160
  -6 -10   3  13.149   2.140
   6  10  -3  13.589   2.170
   6 -10  -3  15.568   2.180
   6 -10  -3  14.099   2.090
   6  10   3  14.969   2.250
   6 -10  -3  11.259   2.260
   6 -10  -3  11.879   2.060
   6 -10   3  14.649   2.170
   6 -10  -3  16.728   2.190
  -7 -10   3  7.9592  1.6898
   7  10  -3  7.0493  1.9698
   7  10   3  8.4592  1.8998
  -7 -10   3  10.329   1.920
   7  10  -3  8.6492  2.0098
   7 -10  -3  13.749   2.480
   7 -10  -3  9.9590  1.9898
  -7 -10  -3  8.1492  1.7698
   7  10   3  9.8890  2.0898
   7 -10   3  12.989   2.120
   7 -10  -3  9.6591  2.2898
   7 -10   3  11.279   1.760
  -7  10   3  5.9794  1.9898
   7 -10   3  8.1392  1.9598
   7 -10   3  2.6697  2.2898
   7 -10  -3  10.879   1.960
   7 -10   3  10.239   1.810
   7  10  -3  9.7290  2.0398
   7  10  -3  12.139   1.820
   7  10  -3  9.5991  2.0398
   7  10  -3  10.149   2.180
   7 -10  -3  10.209   1.860
   7 -10   3  8.5692  1.7098
   7  10  -3  12.089   2.060
   7  10   3  11.309   2.290
   7  10   3  10.039   2.130
   7 -10  -3  9.0791  1.7598
   7 -10   3  9.7190  1.9198
   7  10   3  9.9090  2.0998
   7 -10  -3  12.109   1.840
   7  10   3  6.6893  1.9898
   0  11  -3  7.3793  1.8498
   0  11  -3  5.3995  1.6898
   0  11  -3  6.1094  1.7698
   0 -11   3  8.0392  2.1798
   0  11   3  9.0691  1.8398
   0 -11  -3  4.4196  1.6898
   0 -11   3  7.1093  1.8498
   0  11  -3  4.3896  2.0498
   0 -11   3  3.5397  1.8798
   0  11  -3  7.5693  4.4096
   0 -11   3  7.7892  1.8198
   0  11   3  8.7191  1.8798
   0 -11  -3  4.7195  1.6398
   0  11   3  6.6693  1.6998
   0  11   3  6.2994  1.6898
   0 -11   3  7.1393  4.4596
   0 -11  -3  8.2692  1.8498
   0 -11   3  5.6294  2.0098
   0 -11  -3  6.0494  1.8298
   0  11   3  9.2291  4.5296
   1 -11   3  57.134   4.080
   1  11  -3  53.565   6.649
  -1 -11   3  49.395   3.670
  -1  11   3  57.984   3.810
  -1 -11   3  58.284   3.780
  -1  11   3  50.265   3.790
  -1 -11   3  56.534   4.140
  -1 -11   3  56.824   3.930
  -1  11  -3  61.554   7.539
  -1  11  -3  60.274   4.020
  -1 -11  -3  57.234   3.860
   1 -11   3  52.195   3.850
  -1  11  -3  53.755   4.240
   1 -11  -3  63.484   3.930
  -1  11  -3  52.595   3.850
   1 -11  -3  56.244   3.880
  -1  11   3  32.927   6.509
   1 -11   3  58.174   4.020
   1  11   3  56.294   3.870
   1  11   3  55.065   4.340
   1 -11   3  56.854   3.760
   1  11  -3  58.434   4.080
   1  11  -3  49.515   3.670
   1  11   3  50.835   4.000
   1 -11   3  47.495   6.949
   1 -11  -3  55.375   3.800
   1  11   3  46.295   6.869
  -1 -11  -3  51.595   3.790
   1 -11   3  55.635   3.820
  -1  11   3  47.545   3.630
  -1 -11  -3  55.665   3.990
   1  11  -3  53.405   4.090
   1  11   3  56.734   3.880
   1 -11   3  58.504   3.920
  -1 -11  -3  52.145   3.710
  -1  11   3  54.925   3.860
   1 -11   3  52.475   3.720
   1 -11  -3  56.035   3.890
   1  11   3  52.135   3.940
   1 -11  -3  53.855   3.920
  -2 -11  -3  168.18    7.32
  -2 -11   3  155.73    7.18
  -2  11   3  164.83    7.61
   2 -11   3  153.08    7.01
   2  11  -3  158.30    7.38
   2  11   3  162.03    7.15
  -2  11   3  160.31    7.31
  -2  11  -3  154.74    7.73
   2 -11   3  159.58    7.25
   2 -11   3  161.73    7.19
   2 -11   3  161.28    7.24
  -2  11  -3  157.26    7.40
   2  11  -3  174.22    7.79
   2 -11  -3  149.74    7.00
   2 -11  -3  162.77    7.52
   2  11   3  159.30    7.37
   2 -11  -3  159.30    7.20
  -2  11   3  154.07    7.34
   2  11  -3  163.24    7.38
   2 -11  -3  123.22   11.51
   2 -11  -3  144.97    7.04
   2  11  -3  131.67   12.03
   2 -11  -3  160.07    7.19
   2 -11   3  164.14    7.29
   2 -11  -3  150.71    7.33
   2 -11   3  157.18    7.12
  -2 -11  -3  150.45    7.13
   2  11   3  147.02   12.17
   2  11   3  154.40    7.68
   2  11  -3  151.74    7.30
  -2  11  -3  155.04   12.75
   2  11   3  146.83    7.26
   2 -11   3  157.47    7.48
  -2 -11   3  156.87    7.13
   2 -11   3  154.51    7.35
   2 -11   3  134.30   11.98
   2 -11  -3  143.49    7.24
   2 -11  -3  151.93    7.41
   2 -11  -3  168.72    7.43
  -2  11   3  129.17   12.45
   2 -11   3  175.15    7.53
  -2 -11   3  157.10    7.46
  -2 -11  -3  162.96    7.56
   3  11   3  16.848   2.960
   3 -11  -3  21.348   2.570
   3 -11   3  19.448   2.530
  -3 -11   3  23.018   2.540
  -3  11   3  21.598   2.590
   3 -11  -3  22.938   2.880
  -3 -11   3  24.458   2.940
   3 -11  -3  30.167   2.760
  -3  11  -3  16.838   5.759
   3 -11   3  18.148   4.880
   3 -11   3  23.238   2.610
   3 -11  -3  9.8990  5.4595
   3  11   3  26.467   2.740
   3 -11   3  23.338   2.620
  -3 -11  -3  14.529   2.410
   3 -11   3  23.098   2.910
   3 -11   3  20.078   2.480
   3  11  -3  20.188   2.790
  -3 -11   3  20.038   2.410
   3  11  -3  21.748   2.660
   3 -11   3  20.628   2.470
   3  11   3  21.578   2.610
  -3  11  -3  21.038   2.550
   3 -11  -3  23.248   2.610
   3  11  -3  21.088   2.590
   3 -11   3  21.368   2.570
   3 -11  -3  22.308   2.520
   3  11   3  17.428   5.759
   3 -11   3  23.418   2.870
   3 -11  -3  24.968   2.660
   3  11  -3  17.338   6.109
  -3 -11  -3  21.498   2.530
   3  11   3  19.098   2.460
   3 -11   3  23.018   2.640
   3 -11   3  26.097   2.700
  -3  11   3  20.608   2.850
  -3 -11  -3  18.928   2.390
  -3 -11   3  21.848   2.610
  -3  11   3  14.599   7.309
   3 -11  -3  20.628   2.590
  -3  11   3  19.698   2.500
   3 -11  -3  23.228   2.570
   4  11   3  2.8197  2.1898
  -4  11   3  5.4795  1.7998
   4 -11   3  3.8696  1.7198
  -4 -11   3  8.4592  1.8898
   4 -11  -3  7.4393  2.1698
   4 -11   3  4.2796  1.6598
   4 -11   3  5.1895  1.7698
  -4 -11   3  3.9096  1.6598
   4  11   3  3.7696  1.7098
   4  11  -3  5.3095  1.8298
   4  11   3  5.8794  1.8298
   4 -11  -3  5.7694  1.7998
   4 -11  -3  3.9196  1.7198
  -4  11  -3  5.8394  1.8098
   4 -11  -3  10.159   2.360
   4 -11   3  9.1091  2.3698
   4  11  -3  4.0896  2.0598
   4 -11   3  3.7096  1.6498
  -4 -11  -3  5.7794  2.2098
   4  11   3  6.0994  1.8398
   4 -11   3  4.0496  1.7898
   4 -11  -3  4.6395  1.7798
  -4 -11   3  6.0194  1.8598
   4 -11   3  7.7792  2.1898
   4 -11   3  4.8395  1.7198
  -4 -11  -3  6.5194  1.8198
  -4  11   3  3.2997  1.7698
   4  11  -3  7.7792  2.4098
   4 -11  -3  1.9998  1.6498
   4 -11   3  4.4596  1.7098
   4 -11  -3  4.6795  1.8198
   4 -11  -3  5.1595  2.0198
  -4 -11  -3  5.2795  1.8998
   4  11  -3  4.5496  2.2298
   4  11   3  3.3497  2.1998
   5  11   3  52.545   4.060
  -5 -11   3  47.285   3.890
   5 -11   3  50.995   3.690
   5 -11   3  54.315   3.720
  -5 -11  -3  51.745   4.000
  -5 -11   3  58.444   3.830
  -5 -11  -3  57.804   3.810
  -5 -11   3  53.225   3.780
   5 -11  -3  55.945   3.900
  -5 -11  -3  57.214   4.010
   5 -11  -3  58.604   3.820
   5 -11   3  55.565   4.100
   5  11   3  49.015   4.090
   5  11   3  55.775   3.950
  -5  11   3  56.184   3.840
   5 -11   3  57.034   3.830
   5 -11   3  53.955   3.760
   5  11   3  52.515   4.070
   5 -11  -3  51.775   3.680
   5  11   3  54.215   3.970
   5  11   3  51.655   3.960
   5 -11  -3  52.775   3.850
  -5  11  -3  54.055   4.020
   5  11  -3  50.715   3.720
   5 -11  -3  57.534   3.840
   5  11  -3  48.095   4.040
  -5  11   3  52.825   3.770
   5 -11   3  52.925   3.840
   5 -11   3  61.644   4.120
   5 -11  -3  55.245   3.780
   5 -11   3  56.864   4.110
   5 -11  -3  51.245   3.610
   5 -11  -3  52.815   3.830
   5  11  -3  52.925   3.880
  -6 -11  -3  68.713   4.500
   6  11  -3  76.482   4.330
   6 -11  -3  80.672   4.610
   6 -11  -3  79.072   4.280
   6 -11  -3  73.753   4.580
   6  11  -3  80.852   4.650
   6  11   3  77.572   4.540
   6  11   3  72.263   4.490
   6 -11   3  79.622   4.490
   6  11  -3  75.093   4.520
   6  11   3  75.103   4.550
   6 -11   3  77.322   4.410
   6 -11  -3  77.922   4.230
   6  11   3  78.892   4.750
  -6  11  -3  67.873   4.420
   6  11   3  76.283   4.660
   6 -11  -3  83.782   4.710
   6  11   3  72.953   4.640
   6 -11   3  79.852   4.330
   6 -11  -3  81.892   4.520
   6 -11   3  81.092   4.640
   6  11   3  76.073   4.530
  -6  11   3  80.862   4.620
   6 -11   3  72.733   4.330
   6  11  -3  67.783   4.600
   6  11  -3  66.893   4.470
   6 -11  -3  81.112   4.330
  -6 -11  -3  77.702   4.560
  -6 -11   3  85.332   4.430
  -6 -11   3  80.542   4.550
  -6 -11  -3  80.552   4.510
   6 -11   3  77.732   4.460
   6 -11   3  80.042   4.340
   7 -11  -3  68.553   3.760
   7 -11   3  66.074   3.720
   7  11   3  66.294   3.730
  -7 -11  -3  75.963   3.920
   7  11  -3  61.024   3.720
   7  11  -3  62.364   3.940
  -7  11  -3  62.504   4.140
   7 -11  -3  75.173   3.960
   7 -11  -3  68.093   3.540
   7 -11   3  66.633   3.680
   7  11   3  66.803   4.000
  -7 -11   3  69.493   4.000
   7 -11  -3  68.993   3.910
   7  11   3  61.624   3.740
   7  11   3  61.114   3.980
   7  11   3  69.013   3.860
   7 -11  -3  68.203   3.820
   7 -11   3  69.203   3.780
   7 -11   3  63.444   3.640
   7  11   3  54.145   3.870
   7 -11   3  70.393   3.870
  -7 -11   3  70.803   3.970
  -7 -11   3  72.713   3.820
   0 -12   3  1.4199  2.0198
   0 -12   3  0.5899  1.4899
   0 -12  -3 -0.6699  1.4299
   0  12   3  0.7199  1.5099
   0  12  -3 -0.2200  1.5498
   0 -12  -3  -1.850   1.890
   0  12  -3  1.4299  1.9898
   0 -12   3  1.9498  1.5299
   0  12   3  -6.369   4.410
   0  12   3  1.3899  1.4799
   0 -12   3  -1.020   1.560
   0 -12  -3 -0.9499  1.8098
   0  12   3  0.1100  1.8498
   0 -12   3  1.7198  2.0298
   0  12   3  1.4799  1.5299
   0  12  -3  0.6499  1.4899
   0  12  -3 -0.1200  1.4699
   0  12  -3 -0.4900  4.5196
   0 -12  -3  1.9698  1.5798
   1 -12   3  273.12   19.53
   1 -12   3  301.40   12.04
  -1 -12   3  304.17   11.89
   1  12  -3  282.75   11.99
  -1  12   3  264.99   19.33
  -1  12  -3  317.17   12.23
   1  12   3  303.97   12.63
  -1 -12  -3  300.70   12.32
   1 -12  -3  290.13   12.14
  -1 -12   3  296.05   11.80
  -1 -12   3  312.11   12.52
   1 -12   3  314.28   12.07
   1  12   3  311.58   12.33
   1  12  -3  271.65   19.29
   1  12  -3  297.10   12.70
  -1  12  -3  287.40   19.45
   1 -12   3  294.49   11.72
   1  12   3  286.04   19.46
  -1  12  -3  299.42   12.27
  -1  12   3  308.32   12.35
   1  12   3  293.78   12.13
  -1 -12  -3  308.70   11.99
  -1 -12  -3  308.13   12.39
  -1  12  -3  310.20   12.27
  -1  12  -3  313.42   12.79
  -1 -12  -3  305.14   11.96
  -1  12   3  298.75   12.35
   1  12   3  298.84   12.08
   1 -12  -3  301.70   12.37
  -1 -12   3  295.26   11.79
  -1  12   3  306.42   12.12
   1 -12  -3  304.50   11.91
   1 -12  -3  299.55   11.87
   1 -12   3  310.26   11.97
   1 -12   3  306.45   11.91
   1  12  -3  295.44   12.16
  -1  12   3  305.05   12.12
   1 -12   3  295.97   12.39
   2 -12   3  234.01   10.24
   2  12   3  244.64   10.36
   2  12   3  224.91   16.71
  -2  12   3  244.39   10.19
  -2  12  -3  213.33   16.82
   2 -12   3  248.44    9.92
   2  12   3  244.76   10.82
   2 -12  -3  244.94   10.07
   2  12  -3  203.57   16.27
  -2  12   3  196.60   16.76
  -2 -12   3  238.23   10.47
   2 -12  -3  237.86   10.05
   2  12   3  235.86   10.06
   2 -12  -3  227.30   10.21
  -2 -12  -3  276.70   10.35
   2 -12  -3  229.41    9.86
   2 -12   3  241.32   10.12
  -2 -12  -3  244.05   10.03
   2 -12  -3  234.46    9.95
  -2 -12   3  256.19   10.12
  -2  12   3  251.45   10.26
  -2  12   3  257.01   10.35
   2  12   3  251.46   10.36
   2  12  -3  259.41   10.86
   2 -12   3  243.51   10.15
   2 -12   3  237.65   10.00
   2 -12  -3  255.62   10.46
   2 -12   3  242.41   10.08
  -2  12  -3  261.66   10.54
   2 -12   3  237.84   10.33
  -2  12   3  245.74   10.33
  -2  12  -3  257.83   10.51
   2 -12   3  263.13   10.63
   2  12  -3  239.24   10.27
  -2 -12  -3  232.86   10.33
  -2  12  -3  243.98   10.63
   2 -12   3  255.86   10.05
   2 -12   3  197.14   16.26
  -2 -12   3  249.15   10.06
   3 -12  -3  165.35    7.64
  -3 -12   3  167.75    7.60
   3 -12  -3  175.16    7.60
   3 -12   3  176.70    7.63
   3  12  -3  161.97    7.66
  -3  12   3  170.99    7.88
   3 -12  -3  182.98    7.97
  -3  12   3  178.80    7.82
   3 -12  -3  154.62    7.81
   3  12  -3  159.83    7.68
  -3  12   3  172.02    7.83
   3  12   3  157.66    7.83
   3 -12   3  154.23    7.65
   3 -12   3  164.19    7.56
   3 -12  -3  170.21    7.57
   3 -12  -3  164.62    7.55
   3 -12  -3  163.27    7.79
  -3  12  -3  173.04    7.87
   3 -12   3  162.03    7.80
  -3 -12  -3  166.58    7.57
  -3  12  -3  176.24    7.94
   3 -12   3  162.02    7.87
   3 -12   3  168.87    7.88
   3  12   3  160.42    8.11
   3  12   3  156.81    7.55
   3  12  -3  178.40    8.16
   3 -12   3  166.53    7.60
  -3 -12  -3  165.12    7.94
  -3 -12   3  172.56    8.00
  -3 -12  -3  167.16    7.58
  -3 -12   3  166.47    7.58
   3 -12   3  158.93    7.57
  -4 -12   3  38.156   3.390
   4  12  -3  27.227   2.840
   4 -12   3  38.426   3.350
   4  12   3  39.326   3.250
   4 -12   3  37.036   3.140
  -4 -12   3  37.306   3.060
   4 -12  -3  36.776   3.210
  -4  12  -3  35.147   3.120
   4 -12   3  37.126   3.010
   4 -12  -3  36.456   3.420
   4  12   3  38.656   3.440
  -4 -12  -3  40.666   3.230
   4 -12   3  39.636   3.260
   4  12  -3  41.826   3.400
   4 -12  -3  37.236   3.060
   4  12  -3  20.548   2.950
  -4 -12  -3  36.586   3.440
   4 -12  -3  36.676   3.260
   4 -12  -3  36.456   3.100
  -4 -12  -3  38.706   3.160
  -4 -12   3  28.707   2.970
   4 -12   3  36.506   3.130
   4 -12  -3  38.776   3.250
   4 -12   3  29.947   3.000
   4  12   3  28.327   2.890
  -4  12  -3  40.856   3.420
   4 -12  -3  33.797   3.020
  -4  12   3  30.587   2.960
  -4  12   3  38.626   3.170
  -4 -12   3  36.356   3.040
   4 -12   3  36.446   3.110
   5 -12   3  101.56    5.15
   5 -12   3  97.480   4.980
   5 -12  -3  104.33    5.34
   5 -12   3  92.321   5.080
   5 -12   3  95.991   5.209
  -5 -12   3  93.191   4.970
   5 -12  -3  101.91    5.04
   5  12   3  80.022   5.000
  -5  12  -3  101.22    5.31
  -5 -12   3  99.600   5.050
   5  12  -3  85.762   5.149
   5 -12   3  100.40    5.38
  -5 -12  -3  99.350   5.169
   5 -12   3  99.200   5.020
   5 -12  -3  95.341   5.289
  -5 -12   3  84.122   5.269
   5  12  -3  95.021   5.269
   5  12   3  90.961   5.149
   5 -12  -3  94.761   4.900
  -5  12  -3  90.321   5.099
   5 -12   3  94.601   4.920
   5 -12  -3  95.971   5.309
   5 -12  -3  88.371   4.760
   5  12   3  94.131   5.239
  -5 -12  -3  86.052   5.279
  -5  12   3  97.580   5.229
  -5  12   3  103.94    5.31
   5  12  -3  95.221   4.980
  -5 -12   3  96.101   5.099
  -5 -12  -3  102.96    5.31
   5 -12  -3  98.990   5.010
   6 -12  -3  41.356   3.240
  -6 -12   3  44.116   3.160
   6 -12  -3  45.256   2.970
  -6  12   3  39.526   3.010
   6  12  -3  42.266   3.280
   6 -12   3  44.136   3.000
  -6 -12   3  45.736   3.260
   6  12   3  40.066   3.150
  -6 -12   3  46.225   3.400
  -6 -12  -3  46.695   3.440
  -6  12  -3  43.596   3.340
  -6  12   3  42.446   3.270
   6  12   3  40.526   3.050
   6 -12   3  44.026   3.140
   6  12  -3  43.116   3.240
   6 -12  -3  43.706   3.160
   6 -12  -3  42.806   3.190
   6 -12   3  42.286   2.900
  -6 -12  -3  44.086   3.520
   6 -12   3  45.866   3.230
   6 -12  -3  41.916   3.260
   6 -12  -3  42.766   3.200
   6 -12  -3  45.366   2.910
   6  12  -3  41.996   3.290
   6 -12   3  44.476   3.000
   6 -12   3  41.256   3.170
   0  13  -3  12.519   2.450
   0 -13  -3  15.368   2.300
   0 -13   3  14.149   2.220
   0  13   3  13.539   2.260
   0  13  -3  12.649   2.260
   0 -13  -3  14.339   2.210
   0 -13   3  15.818   2.320
   0 -13  -3  12.749   2.540
   0 -13   3  11.249   2.120
   0  13   3  13.419   2.400
   0 -13   3  14.419   2.420
   0  13   3  9.4891  2.0398
   0  13  -3  15.538   2.260
   0  13   3  15.808   2.350
   0 -13  -3  10.709   2.070
   1  13   3  60.094   4.060
   1 -13   3  61.724   3.970
   1  13  -3  51.005   3.970
   1  13   3  50.585   3.810
   1 -13  -3  53.185   3.930
   1 -13   3  52.515   3.930
  -1 -13   3  53.555   3.860
  -1 -13  -3  50.965   4.260
  -1 -13  -3  58.984   4.030
  -1  13   3  64.224   4.170
   1  13  -3  63.144   4.130
  -1 -13   3  59.384   4.090
   1 -13   3  61.594   4.300
  -1  13   3  60.704   4.120
  -1  13  -3  66.413   4.240
  -1 -13  -3  53.635   4.290
   1 -13   3  55.285   3.890
   1 -13  -3  58.634   3.980
  -1  13   3  66.403   4.150
  -1 -13  -3  57.744   3.990
  -1  13   3  62.764   4.050
  -1  13  -3  58.264   4.460
   1  13   3  62.024   4.100
  -1  13  -3  52.625   4.130
   1 -13   3  56.344   3.880
  -1 -13   3  52.635   4.010
  -1  13  -3  62.884   4.100
   1 -13  -3  58.804   4.020
   1  13  -3  63.264   4.600
  -2  13   3  47.945   3.650
  -2  13   3  49.475   3.980
   2 -13  -3  49.485   3.580
   2 -13   3  47.545   3.910
  -2 -13   3  47.095   3.510
   2  13   3  52.665   3.710
  -2 -13  -3  46.675   3.660
  -2 -13   3  47.685   3.610
   2 -13   3  48.075   3.580
   2  13  -3  51.575   3.960
   2 -13  -3  44.926   3.830
  -2  13   3  53.095   3.850
  -2  13  -3  45.935   3.720
   2 -13   3  53.005   3.700
  -2  13   3  42.276   3.460
  -2 -13   3  43.376   3.560
  -2  13  -3  51.635   3.990
   2  13   3  49.515   4.130
  -2 -13  -3  48.455   3.630
   2 -13  -3  46.655   3.590
   2 -13   3  42.756   3.490
   2  13  -3  49.285   3.890
  -2  13  -3  55.255   3.810
  -2 -13  -3  48.265   4.060
   2 -13   3  47.435   3.760
   2  13   3  49.535   3.660
   2 -13   3  44.646   3.590
   3 -13  -3  16.818   2.550
   3 -13  -3  10.589   2.330
  -3  13   3  11.869   2.090
   3 -13   3  13.599   2.430
   3 -13  -3  12.719   2.410
  -3 -13  -3  14.459   2.310
  -3 -13   3  16.408   2.520
   3 -13   3  9.8290  2.0298
  -3 -13   3  17.398   2.230
   3 -13   3  10.329   2.320
  -3  13  -3  14.979   2.190
  -3 -13  -3  15.728   2.260
   3 -13   3  13.149   2.080
  -3  13  -3  14.549   2.230
   3 -13   3  14.549   2.550
   3  13   3  15.199   2.590
   3  13  -3  10.909   2.090
   3 -13  -3  13.349   2.220
  -3  13   3  10.319   1.970
   3 -13  -3  15.119   2.170
   3 -13   3  0.3100  2.1198
   3 -13  -3  12.469   2.080
  -3 -13   3  19.148   2.300
   3 -13   3  16.648   2.520
  -3  13   3  17.378   2.610
   3 -13   3  12.279   2.150
   3  13   3  11.579   2.080
   3  13   3  11.479   2.020
  -3  13   3  14.419   2.220
  -3 -13  -3  16.388   2.270
   3  13  -3  16.828   2.510
   4 -13   3  139.51    6.44
   4 -13  -3  147.04    6.61
  -4 -13   3  129.63    6.70
   4 -13  -3  145.49    6.57
  -4  13  -3  151.39    6.80
  -4 -13  -3  155.47    6.63
  -4 -13  -3  142.42    6.64
   4 -13  -3  140.13    6.72
  -4  13  -3  149.67    6.79
   4 -13   3  139.50    6.53
   4 -13  -3  139.32    6.48
   4 -13   3  135.83    6.67
   4  13   3  144.63    6.87
   4 -13   3  135.82    6.57
   4 -13   3  142.02    6.75
   4  13   3  134.07    6.56
  -4 -13   3  154.73    6.69
   4  13  -3  138.10    6.92
  -4 -13  -3  142.34    6.80
   4  13   3  148.09    7.08
  -4  13   3  143.46    6.87
  -4 -13   3  148.13    6.69
   4 -13  -3  152.62    6.83
  -4  13   3  152.08    6.75
   4 -13  -3  145.12    6.61
   4 -13  -3  141.30    6.70
   4  13  -3  128.20    6.52
  -4  13   3  147.26    6.78
   4 -13   3  138.60    6.71
  -5 -13  -3  11.929   2.530
   5 -13  -3  13.999   2.170
   5  13   3  11.849   2.140
  -5  13   3  10.029   2.450
   5 -13  -3  12.839   1.890
   5 -13   3  9.9690  1.9698
   5 -13  -3  10.539   2.140
   5 -13  -3  12.239   2.120
  -5 -13  -3  10.969   2.110
   5  13   3  12.399   1.900
   5 -13   3  13.929   1.900
  -5 -13  -3  18.248   2.360
  -5  13   3  12.769   2.150
  -5  13  -3  13.529   2.240
   5 -13   3  9.5191  2.0098
  -5 -13   3  13.539   2.090
  -5  13   3  11.969   1.880
   5  13  -3  14.029   2.160
   5  13  -3  12.179   2.170
   5 -13  -3  12.129   2.090
   5 -13   3  13.229   2.150
  -5  13  -3  15.289   2.280
   5 -13  -3  7.9392  1.9398
  -5  13  -3  16.788   2.320
   5 -13   3  13.419   2.100
   5 -13  -3  13.749   2.200
   5 -13   3  9.5591  1.9998
  -5 -13   3  7.7892  2.1298
  -5 -13   3  11.919   1.900
   6 -13   3  50.415   3.070
   6 -13  -3  48.345   3.230
   6 -13  -3  54.435   3.130
  -6  13   3  59.284   3.440
  -6 -13  -3  50.685   3.390
   6 -13  -3  54.075   3.100
   6  13  -3  58.674   3.460
   6 -13   3  53.765   3.260
   6 -13  -3  58.994   3.330
  -6  13   3  53.765   3.270
  -6  13  -3  54.515   3.320
   6 -13   3  52.925   3.160
  -6 -13   3  56.114   3.190
  -6 -13   3  52.695   3.280
   6 -13   3  54.035   3.180
   6 -13   3  52.425   3.270
   6  13   3  54.155   3.360
   0 -14   3  12.469   2.110
   0 -14  -3  0.4400  2.1198
   0 -14  -3  10.739   2.340
   0  14   3  9.0291  1.8898
   0  14   3  9.1491  1.9298
   0  14   3  14.049   2.160
   0 -14  -3  15.498   2.170
   0  14  -3  12.559   2.530
   0 -14   3  6.9893  2.1298
   0 -14   3  9.4191  1.9198
   0  14  -3  9.2591  2.3298
   0 -14  -3  10.879   1.950
   0  14  -3  10.099   1.960
  -1 -14  -3  10.069   2.030
  -1  14   3  5.1195  2.1098
  -1  14  -3  9.4391  2.1298
   1 -14  -3  6.7193  1.7898
  -1 -14  -3  8.6991  1.9598
   1 -14   3  8.1092  2.3398
  -1  14   3  9.6191  1.9098
   1 -14  -3  6.9293  1.8998
  -1 -14   3  5.3595  1.9398
  -1 -14   3  9.2491  1.9098
  -1 -14   3  11.009   1.960
   1  14  -3  7.9092  2.3698
   1  14   3  8.8491  1.9698
   1 -14   3  8.3692  2.3198
   1  14   3  6.3694  2.1298
   1 -14  -3  5.0295  1.7798
   1  14   3  8.4592  1.8998
   1 -14   3  9.4491  1.9398
  -1  14   3  10.689   1.960
   1 -14   3  9.9590  2.1398
  -1 -14  -3  7.6992  2.1098
   1 -14   3  8.2992  2.1898
  -1  14  -3  12.169   2.020
   1  14  -3  9.6990  1.9698
  -1  14   3  9.4391  2.2498
  -1  14  -3  5.1495  2.1398
  -1  14  -3  2.8597  2.3198
   2 -14   3  47.405   3.750
  -2 -14  -3  57.374   3.910
  -2  14   3  57.064   4.060
   2 -14  -3  49.495   3.830
   2  14   3  47.365   3.730
  -2 -14  -3  48.515   3.740
  -2  14  -3  52.705   3.870
   2 -14   3  54.005   3.820
   2  14  -3  50.805   3.820
  -2 -14  -3  50.825   3.700
   2 -14  -3  51.185   3.480
   2 -14   3  47.775   3.700
  -2  14   3  47.405   3.830
   2 -14   3  45.596   3.670
  -2  14   3  52.445   3.670
  -2 -14   3  50.405   3.570
  -2  14  -3  53.535   3.920
   2  14   3  55.645   4.030
  -2 -14   3  53.785   3.840
   2  14  -3  50.225   4.020
  -2 -14   3  50.145   3.870
   2 -14  -3  52.095   3.500
  -2  14  -3  50.475   3.720
   2  14   3  51.375   3.650
  -2  14   3  48.965   3.770
   3  14   3  75.763   4.380
   3 -14   3  78.082   4.260
  -3  14   3  81.692   4.490
  -3 -14   3  75.323   4.500
  -3 -14   3  72.703   4.390
   3  14  -3  79.662   4.540
  -3  14   3  75.653   4.310
   3 -14  -3  72.263   4.150
  -3  14   3  72.183   4.480
  -3 -14  -3  79.052   4.420
   3 -14  -3  77.352   4.520
   3 -14  -3  78.362   4.410
  -3  14  -3  74.143   4.230
  -3  14  -3  75.993   4.350
   3  14   3  77.222   4.480
  -3  14   3  63.074   4.600
   3  14  -3  76.023   4.520
   3 -14   3  49.985   4.010
  -3 -14  -3  77.232   4.300
  -3  14   3  90.051   4.510
   3 -14   3  73.713   4.180
  -3  14  -3  76.193   4.610
   3 -14   3  83.682   4.510
  -3 -14  -3  71.563   4.500
   3  14   3  72.373   4.780
  -3 -14   3  79.532   4.480
   4 -14   3  6.5594  1.8898
  -4 -14   3  4.4196  1.8398
   4 -14  -3  4.9895  1.8298
  -4  14  -3  6.5194  1.6098
  -4 -14  -3  7.9892  1.8798
  -4  14   3  5.9594  1.5299
   4  14   3  6.6993  1.9998
  -4 -14  -3  5.7394  1.6798
  -4  14   3  10.739   2.140
   4 -14  -3  6.6793  2.0998
   4 -14   3  6.4494  2.1898
  -4  14   3  7.6293  1.8798
  -4  14  -3  7.6493  1.9398
   4 -14  -3  6.8293  1.8998
  -4 -14  -3  5.6894  2.2498
   4 -14  -3  4.9695  2.2298
   4 -14   3  5.1995  1.9398
  -4  14  -3  9.5391  1.6898
   4 -14   3  6.1894  1.8198
   4 -14  -3  6.3694  1.8298
   4 -14   3  8.0892  1.6798
  -4 -14   3  6.8393  1.8698
   4  14  -3  6.4394  1.6698
  -4  14   3  3.7696  1.5099
   4  14   3  9.1091  1.9698
  -5  14   3  7.5493  1.7698
   5 -14   3  11.139   1.760
  -5 -14   3  6.3094  1.6498
  -5  14   3  7.3993  1.8898
   5 -14   3  8.6392  1.8298
   5 -14   3  7.2893  1.7298
   5  14  -3  9.8690  1.8398
  -5  14  -3  8.5392  1.7298
   5  14   3  6.5494  1.9098
   5 -14   3  9.7890  1.8098
   5  14   3  7.0693  2.0198
  -5  14  -3  9.2891  1.7598
  -5 -14  -3  8.3892  1.8698
  -5  14   3  8.4792  1.8198
  -5 -14   3  8.3692  1.7398
   5 -14  -3  8.8591  1.9498
   5 -14  -3  6.9993  1.6898
   0 -15  -3  6.7593  1.7098
   0 -15  -3  7.1393  1.6998
   0 -15   3  8.1592  2.1098
   0  15   3  8.3292  1.8298
   0 -15   3  8.8091  1.8198
   0  15  -3  10.009   2.140
   0  15  -3  11.759   1.930
   0  15   3  9.6890  1.8598
   0  15  -3  12.119   2.750
   0  15   3  9.0491  2.0798
   0 -15   3  12.039   2.140
  -1 -15  -3  48.355   3.440
  -1  15   3  45.756   3.520
  -1 -15   3  45.256   3.410
   1 -15  -3  43.726   3.670
  -1  15  -3  49.625   3.670
  -1 -15  -3  45.626   3.330
   1 -15   3  45.266   3.500
  -1  15   3  46.665   3.420
   1 -15   3  43.186   3.580
   1  15  -3  39.026   3.430
   1 -15  -3  54.485   3.300
  -1  15  -3  47.685   3.290
  -1 -15   3  44.536   3.160
   1 -15  -3  52.035   3.300
   1  15   3  47.895   3.570
   1 -15   3  40.636   3.270
  -1  15   3  42.186   3.430
   1  15   3  50.355   3.400
   1  15  -3  43.876   3.580
   1  15  -3  39.886   3.440
  -1 -15   3  47.785   3.500
  -2  15   3  13.489   2.240
   2 -15  -3  17.358   2.030
  -2 -15  -3  10.729   2.490
  -2  15  -3  15.308   2.300
   2  15   3  17.208   2.090
  -2  15  -3  15.788   2.060
   2  15   3  18.838   2.110
  -2  15   3  16.778   2.330
   2 -15   3  16.188   2.240
   2 -15   3  15.318   2.570
  -2 -15   3  16.988   2.310
  -2 -15   3  19.128   2.290
   2 -15   3  14.409   2.000
   2 -15  -3  11.939   1.940
   2 -15  -3  16.108   2.320
  -2  15  -3  13.349   2.210
  -2 -15  -3  13.829   1.950
  -2  15   3  13.969   2.220
   2  15  -3  14.449   2.260
   2  15  -3  13.259   2.290
  -2 -15  -3  16.968   2.250
  -2  15   3  15.328   2.270
  -2 -15   3  13.659   1.920
  -3 -15   3  50.285   3.800
   3  15   3  67.883   3.900
   3 -15   3  59.864   3.730
  -3  15   3  65.754   3.790
  -3  15   3  58.754   3.650
  -3 -15  -3  66.413   3.770
  -3  15  -3  68.723   3.720
   3 -15  -3  60.224   3.840
   3 -15  -3  58.764   3.550
   3  15   3  52.795   3.800
   3  15  -3  62.324   3.980
   3 -15   3  58.144   3.740
  -3 -15  -3  56.924   3.880
   3 -15  -3  66.154   3.670
  -3 -15  -3  65.784   3.670
  -3  15  -3  60.824   3.750
   3 -15   3  54.835   3.540
  -3 -15   3  65.254   3.510
   3  15  -3  60.294   4.010
  -3  15  -3  66.673   3.740
  -3 -15   3  66.833   3.790
   4  15  -3 -0.0600  1.5099
  -4  15   3  2.2798  1.5498
  -4  15  -3  0.7499  1.4999
  -4  15   3  2.5897  1.5199
   4 -15  -3  0.2100  1.5698
   4 -15   3  3.2997  1.5798
  -4  15  -3  3.4197  1.5798
   4  15   3  1.1399  1.6998
  -4 -15   3  1.4999  1.4599
  -4 -15   3  2.6497  1.5898
   4 -15  -3  1.4999  1.5598
   0  16  -3  129.48    5.93
   0 -16   3  128.01    5.91
   0  16   3  134.27    5.91
   0 -16   3  129.06    5.63
   0 -16  -3  127.91    5.69
   0 -16  -3  129.73    5.60
   0  16   3  136.25    6.04
   1  16   3  163.03    6.92
   1  16   3  164.69    7.03
  -1  16   3  156.02    6.91
  -1 -16   3  164.35    6.72
  -1  16  -3  164.73    6.93
  -1 -16  -3  169.18    6.82
  -1  16  -3  176.83    7.13
  -1  16   3  166.39    6.93
  -1 -16   3  158.47    6.98
   1 -16  -3  164.91    6.76
   1 -16   3  175.41    7.15
   1 -16  -3  165.64    6.78
   1  16  -3  170.68    7.01
  -2 -16  -3  8.9391  1.7798
  -2  16   3  8.8791  1.7898
  -2 -16   3  8.1092  1.6998
  -2 -16   3  8.9491  1.7798
   2  16   3  9.8290  1.8698
  -2  16  -3  9.1291  1.7798
  -2 -16  -3  10.339   1.950
   2 -16  -3  8.3892  1.7498
  -2  16   3  9.7490  1.7298
  -2  16  -3  10.329   2.070
   2 -16  -3  8.7091  1.7098
   2 -16   3  10.169   1.770
   0   0  -4 7300.29  299.47
   1   0   4 3519.77  154.55
  -1   0   4 3480.15  154.92
   1   0  -4 3595.50  145.66
  -1   0  -4 3427.41  145.40
   1   0   4 3628.16  155.44
   2   0  -4  649.98   28.37
  -2   0  -4  639.96   28.06
   2   0   4  586.52   29.21
  -2   0   4  676.57   30.28
   2   0   4  694.04   30.36
   3   0   4  266.98   14.00
  -3   0  -4  250.60   12.75
   3   0   4  254.42   12.89
  -3   0   4  277.11   14.07
   3   0  -4  258.78   13.01
   4   0   4  432.29   20.75
   4   0   4  440.34   22.01
  -4   0   4  425.59   21.91
   4   0  -4  408.73   20.45
   5   0   4  10.319   1.850
   5   0   4  12.279   1.860
   5   0   4  13.029   1.960
   5   0  -4  13.559   1.810
   5   0  -4  13.409   1.850
  -5   0  -4  10.869   3.080
   5   0   4  10.449   2.000
   5   0   4  11.809   1.810
   5   0   4  9.6791  1.8198
   5   0  -4  14.379   1.870
   5   0   4  9.6091  1.7298
   5   0  -4  12.989   1.860
   5   0   4  12.919   2.990
   5   0  -4  11.329   2.150
   5   0  -4  12.249   1.560
   5   0   4  13.839   1.840
   5   0  -4  10.029   1.790
   5   0  -4  12.229   3.260
  -5   0   4  12.229   3.020
   5   0  -4  9.0791  1.7898
   5   0  -4  12.879   1.880
   5   0   4  15.958   1.980
   5   0  -4  12.739   1.880
   5   0   4  8.1592  1.7198
   6   0  -4  25.338   2.490
   6   0  -4  27.157   2.870
   6   0   4  27.207   2.650
   6   0   4  21.238   2.430
   6   0   4  22.808   2.620
   6   0   4  23.228   4.680
   6   0  -4  23.898   2.510
   6   0   4  20.738   2.380
   6   0  -4  25.797   2.450
   6   0   4  23.238   2.370
   6   0   4  26.577   2.620
   6   0   4  23.328   2.720
   6   0  -4  26.667   2.630
   6   0  -4  26.507   2.510
   6   0  -4  22.988   2.390
   6   0  -4  23.748   2.450
   6   0   4  24.418   2.420
   6   0  -4  20.718   2.260
  -6   0   4  24.528   5.010
  -6   0  -4  25.128   4.650
   6   0  -4  28.247   2.670
   6   0  -4  24.918   4.480
   6   0   4  25.947   2.650
   7   0   4  -1.020   1.480
   7   0  -4 -0.6999  1.3399
   7   0   4  2.3198  1.8298
   7   0  -4 -0.7299  1.5698
   7   0  -4  -3.060   1.630
   7   0  -4  0.8399  1.7998
   7   0   4  1.0599  1.5698
   7   0   4  2.2698  1.9298
   7   0   4  -1.810   1.850
   7   0  -4  1.3599  1.8398
   7   0   4 -0.7699  1.5598
   7   0  -4  -1.490   1.850
   7   0  -4  -2.280   4.060
   7   0   4  0.4000  1.5498
   7   0  -4  -2.790   1.270
   7   0  -4 -0.1300  1.4899
   7   0  -4 -0.0700  1.3899
   7   0   4 -0.4000  1.8398
   8   0  -4  8.0292  1.8598
   8   0  -4  8.3992  2.1498
   8   0  -4 -0.5499  1.8798
   8   0  -4  7.4693  1.8498
   8   0   4  6.2494  2.1698
   8   0  -4  9.8490  1.9698
   8   0  -4  7.3793  2.2098
   8   0  -4  9.4291  2.2198
   8   0   4  0.0400  1.9398
   8   0   4  1.7798  2.0198
   8   0   4  1.0399  1.9698
   9   0  -4  14.989   2.230
   9   0  -4  13.979   2.280
   9   0  -4  15.368   2.260
   9   0  -4  13.479   2.270
   0  -1   4 6531.64  275.13
   0   1   4 6220.70  275.56
   0   1   4 6184.39  274.78
   0  -1   4 6320.68  275.59
   0  -1  -4 6541.99  258.51
   0   1  -4 5946.02  258.14
  -1  -1   4 2671.97  116.06
   1  -1  -4 2674.02  109.08
   1  -1   4 2638.03  115.81
   1   1   4 2846.84  116.49
   1   1  -4 2569.75  108.87
  -1  -1  -4 2619.82  108.97
   1   1   4 2553.24  115.27
   1   1  -4 2447.77  115.50
   1  -1   4 2692.54  116.37
  -1   1   4 2495.24  115.54
  -1   1   4 2761.55  116.00
  -1   1  -4 2604.49  108.56
   2   1   4  490.87   22.80
  -2   1  -4  496.19   22.05
   2   1  -4  537.80   22.72
  -2  -1  -4  506.40   22.59
   2   1   4  484.83   24.10
   2  -1   4  509.95   23.61
   2  -1  -4  474.79   22.50
  -2  -1   4  528.34   24.19
   2  -1   4  545.55   24.35
  -3  -1   4  483.37   22.91
   3  -1  -4  468.48   21.45
  -3  -1  -4  483.64   21.56
   3  -1   4  478.12   23.10
   3   1  -4  478.20   21.65
   3   1   4  432.45   22.79
   3  -1   4  481.37   22.23
  -3   1  -4  462.79   20.93
   3   1   4  430.18   21.32
   4  -1  -4  64.334   5.339
   4  -1   4  64.244   5.829
  -4   1  -4  66.903   5.239
   4   1   4  66.723   5.829
   4  -1   4  65.984   5.119
  -4  -1  -4  61.704   5.549
   4   1  -4  68.823   5.669
  -4   1   4  59.864   5.419
  -4  -1   4  59.794   5.529
   5   1   4 1072.74   37.97
   5  -1  -4 1142.89   37.27
   5  -1   4 1132.89   38.51
   5   1  -4 1123.65   37.21
   5   1  -4 1165.33   39.07
   5   1   4 1118.35   39.95
  -5   1   4 1195.03   53.28
   5  -1   4 1077.38   39.79
   5  -1   4 1087.82   37.92
   5   1   4 1092.60   38.37
   5  -1   4 1069.25   37.63
   5  -1   4 1019.90   38.98
   5   1  -4 1115.15   37.68
  -5  -1   4 1209.16   53.05
   5  -1   4 1111.89   38.19
   5  -1  -4 1090.10   37.54
   5   1  -4 1082.26   37.63
   5  -1  -4 1118.27   37.23
   5   1   4 1107.29   38.28
   5  -1  -4 1154.84   37.78
   5  -1   4  999.32   37.33
   5   1  -4 1129.65   38.86
   5  -1   4 1099.76   38.27
   5   1   4 1042.19   37.53
   5  -1  -4 1134.69   38.98
   5  -1   4 1114.17   51.54
   5  -1  -4 1046.53   39.00
  -5   1  -4 1142.47   49.21
   5   1  -4 1132.32   49.69
   5  -1  -4 1118.40   37.15
   5  -1  -4 1123.75   38.09
   5   1   4 1031.01   38.56
   5   1   4 1177.60   39.36
   5  -1   4 1203.91   53.12
   5   1   4 1136.17   38.31
   5   1  -4 1119.88   39.23
   5  -1   4 1070.49   39.10
   5  -1  -4 1099.24   38.81
   5   1   4 1110.47   37.62
   5   1  -4 1073.16   39.13
   5   1  -4 1135.33   37.27
   5   1  -4 1110.89   37.18
   5   1   4 1135.54   39.30
   5   1   4 1193.47   53.12
   5   1  -4 1124.25   38.14
   5  -1  -4 1175.82   49.66
   6   1   4  100.25    5.63
   6   1  -4  93.371   5.050
   6  -1   4  104.72    5.25
  -6   1  -4  90.831   8.729
   6   1   4  91.411   5.090
   6  -1   4  98.330   5.379
   6  -1  -4  96.221   5.399
   6  -1   4  109.38    5.64
   6  -1  -4  98.810   5.030
   6   1   4  103.79    5.41
   6  -1  -4  92.371   4.860
   6  -1  -4  101.52    5.31
  -6  -1   4  102.26    8.96
   6   1  -4  109.69    5.24
   6  -1  -4  90.281   8.119
   6   1  -4  92.891   5.109
   6   1   4  103.14    5.27
   6  -1  -4  101.32    5.14
   6   1   4  97.370   5.090
   6   1   4  93.321   8.799
   6   1   4  97.260   5.319
   6  -1   4  85.292   8.479
   6  -1   4  103.19    5.27
   6   1  -4  98.850   8.429
   6   1  -4  105.20    5.18
   6  -1  -4  97.400   5.090
   6   1  -4  109.01    5.45
   6  -1   4  98.530   5.299
   6   1   4  104.84    5.29
   6   1   4  94.361   5.030
   6   1  -4  91.241   4.980
   6   1  -4  98.900   5.139
  -6   1   4  103.91    9.10
  -6  -1  -4  93.791   8.879
   6   1  -4  108.36    5.44
   6  -1  -4  93.361   5.050
   6  -1  -4  110.66    5.43
   6  -1   4  95.601   5.229
   6   1  -4  104.32    5.36
   6  -1   4  98.660   5.229
   6  -1   4  91.971   4.930
   6  -1  -4  101.21    5.24
   6   1  -4  95.411   5.229
[truncated: 1,415,381 more chars]
