# Supplementary material for: Use of intensity quotients and differences in absolute structure refinement
Source: Acta Crystallogr B Struct Sci Cryst Eng Mater. 2013 May 17;69(Pt 3):249–59. doi: 10.1107/S2052519213010014 (PMC3661305; doi:10.1107/S2052519213010014)
Supplement: Supplementary file 2 [file b-69-00249-sup2.zip › glutamine_B.cif]

 
data_glutamine_B
 
_audit_creation_method            SHELXL-2012
_chemical_name_systematic
;
 ?
;
_chemical_name_common             ?
_chemical_melting_point           ?
_chemical_formula_moiety          ?
_chemical_formula_sum
 'C5 H10 N2 O3' 
_chemical_formula_weight          146.15

loop_
 _atom_type_symbol
 _atom_type_description
 _atom_type_scat_dispersion_real
 _atom_type_scat_dispersion_imag
 _atom_type_scat_source
 'C'  'C'   0.0181   0.0091
 'International Tables Vol C Tables 4.2.6.8 and 6.1.1.4'
 'H'  'H'   0.0000   0.0000
 'International Tables Vol C Tables 4.2.6.8 and 6.1.1.4'
 'N'  'N'   0.0311   0.0180
 'International Tables Vol C Tables 4.2.6.8 and 6.1.1.4'
 'O'  'O'   0.0492   0.0322
 'International Tables Vol C Tables 4.2.6.8 and 6.1.1.4'
 
_space_group_crystal_system       orthorhombic
_space_group_IT_number            19
_space_group_name_H-M_alt         'P 21 21 21'
_space_group_name_Hall            'P 2ac 2ab'
 
_shelx_space_group_comment
;
The symmetry employed for this shelxl refinement is uniquely defined
by the following loop, which should always be used as a source of
symmetry information in preference to the above space-group names.
They are only intended as comments.
;
 
loop_
 _space_group_symop_operation_xyz
 'x, y, z'
 '-x+1/2, -y, z+1/2'
 '-x, y+1/2, -z+1/2'
 'x+1/2, -y+1/2, -z'
 
_cell_length_a                    5.094(2)
_cell_length_b                    7.745(2)
_cell_length_c                    15.941(2)
_cell_angle_alpha                 90
_cell_angle_beta                  90
_cell_angle_gamma                 90
_cell_volume                      628.9(3)
_cell_formula_units_Z             4
_cell_measurement_temperature     100(2)
_cell_measurement_reflns_used     ? 
_cell_measurement_theta_min       ? 
_cell_measurement_theta_max       ? 
 
_exptl_crystal_description        ? 
_exptl_crystal_colour             ? 
_exptl_crystal_density_meas       ? 
_exptl_crystal_density_method     ?              
_exptl_crystal_density_diffrn     1.544          
_exptl_crystal_F_000              312
_exptl_transmission_factor_min    ?                                             
_exptl_transmission_factor_max    ?                                             
_exptl_crystal_size_max           ? 
_exptl_crystal_size_mid           ? 
_exptl_crystal_size_min           ? 
_exptl_absorpt_coefficient_mu     1.090
_shelx_estimated_absorpt_T_min    ? 
_shelx_estimated_absorpt_T_max    ? 
_exptl_absorpt_correction_type    ? 
_exptl_absorpt_correction_T_min   ? 
_exptl_absorpt_correction_T_max   ? 
_exptl_absorpt_process_details    ? 
 
_exptl_special_details
;
 ?
;
 
_diffrn_ambient_temperature       100(2)
_diffrn_radiation_wavelength      1.54184
_diffrn_radiation_type            CuK\a
_diffrn_source                    ?                       
_diffrn_measurement_device_type   ? 
_diffrn_measurement_method        ? 
_diffrn_detector_area_resol_mean  ? 
_diffrn_reflns_number             33856
_diffrn_reflns_av_unetI/netI      0.0084
_diffrn_reflns_av_R_equivalents   0.0302
_diffrn_reflns_limit_h_min        -6
_diffrn_reflns_limit_h_max        6
_diffrn_reflns_limit_k_min        -9
_diffrn_reflns_limit_k_max        9
_diffrn_reflns_limit_l_min        -19
_diffrn_reflns_limit_l_max        19
_diffrn_reflns_theta_min          5.550
_diffrn_reflns_theta_max          69.166
_diffrn_reflns_theta_full         67.684
_diffrn_measured_fraction_theta_max   0.999
_diffrn_measured_fraction_theta_full  0.999
_diffrn_reflns_Laue_measured_fraction_max    0.999
_diffrn_reflns_Laue_measured_fraction_full   0.999
_diffrn_reflns_point_group_measured_fraction_max   0.998
_diffrn_reflns_point_group_measured_fraction_full  0.999
_reflns_number_total              1177
_reflns_number_gt                 1175
_reflns_threshold_expression      'I > 2\s(I)'
_reflns_Friedel_coverage          0.631
_reflns_Friedel_fraction_max      0.998
_reflns_Friedel_fraction_full     1.000
 
_reflns_special_details
;
 Reflections were merged by SHELXL according to the crystal
 class for the calculation of statistics and refinement.
 
 _reflns_Friedel_fraction is defined as the number of unique
 Friedel pairs measured divided by the number that would be
 possible theoretically, ignoring centric projections and
 systematic absences.
;
 
_computing_data_collection        ?
_computing_cell_refinement        ?
_computing_data_reduction         ?
_computing_structure_solution     ?
_computing_structure_refinement   'SHELXL-2012 (Sheldrick, 2012)'
_computing_molecular_graphics     ?
_computing_publication_material   ?
 
_refine_special_details
;
 ?
;
_refine_ls_structure_factor_coef  Fsqd
_refine_ls_matrix_type            full
_refine_ls_weighting_scheme       calc
_refine_ls_weighting_details
;
 w=1/[\s^2^(Fo^2^)+(0.0413P)^2^+0.1141P]
 where P=(Fo^2^+2Fc^2^)/3
;
_atom_sites_solution_primary      ?
_atom_sites_solution_secondary    ?
_atom_sites_solution_hydrogens    difmap
_refine_ls_hydrogen_treatment     refall
_refine_ls_extinction_method      none
_refine_ls_extinction_coef        .
_refine_ls_abs_structure_details
;
 Flack x determined using 455 quotients [(I+)-(I-)]/[(I+)+(I-)]
 (Parsons and Flack (2004), Acta Cryst. A60, s61).
;
_refine_ls_abs_structure_Flack    0.06(3)
_chemical_absolute_configuration  ?
_refine_ls_number_reflns          1177
_refine_ls_number_parameters      131
_refine_ls_number_restraints      0
_refine_ls_R_factor_all           0.0244
_refine_ls_R_factor_gt            0.0243
_refine_ls_wR_factor_ref          0.0636
_refine_ls_wR_factor_gt           0.0636
_refine_ls_goodness_of_fit_ref    1.143
_refine_ls_restrained_S_all       1.143
_refine_ls_shift/su_max           0.002
_refine_ls_shift/su_mean          0.000
 
loop_
 _atom_site_label
 _atom_site_type_symbol
 _atom_site_fract_x
 _atom_site_fract_y
 _atom_site_fract_z
 _atom_site_U_iso_or_equiv
 _atom_site_adp_type
 _atom_site_occupancy
 _atom_site_site_symmetry_order  
 _atom_site_calc_flag
 _atom_site_refinement_flags_posn
 _atom_site_refinement_flags_adp
 _atom_site_refinement_flags_occupancy
 _atom_site_disorder_assembly
 _atom_site_disorder_group
C1 C 0.1185(3) 0.5800(2) 0.33988(9) 0.0103(3) Uani 1 1 d . . . . .
H1 H -0.007(4) 0.491(3) 0.3559(10) 0.005(4) Uiso 1 1 d . . . . .
C2 C 0.0230(3) 0.66112(19) 0.25713(10) 0.0109(3) Uani 1 1 d . . . . .
O3 O 0.1822(2) 0.68255(15) 0.19924(7) 0.0166(3) Uani 1 1 d . . . . .
O4 O -0.2167(2) 0.70565(15) 0.25796(7) 0.0131(3) Uani 1 1 d . . . . .
H5A H 0.354(4) 0.396(3) 0.2979(13) 0.020(5) Uiso 1 1 d . . . . .
H5B H 0.455(4) 0.476(3) 0.3742(14) 0.011(4) Uiso 1 1 d . . . . .
H5C H 0.500(5) 0.563(3) 0.2965(13) 0.021(5) Uiso 1 1 d . . . . .
N5 N 0.3807(3) 0.49671(18) 0.32732(8) 0.0108(3) Uani 1 1 d . . . . .
C6 C 0.1308(3) 0.7176(2) 0.40891(9) 0.0109(3) Uani 1 1 d . . . . .
H6A H 0.199(4) 0.667(2) 0.4618(11) 0.010(5) Uiso 1 1 d . . . . .
H6B H -0.048(4) 0.759(3) 0.4171(12) 0.014(5) Uiso 1 1 d . . . . .
C7 C 0.3033(3) 0.87082(19) 0.38642(9) 0.0120(3) Uani 1 1 d . . . . .
H7A H 0.237(5) 0.924(3) 0.3325(13) 0.023(5) Uiso 1 1 d . . . . .
H7B H 0.493(5) 0.834(3) 0.3790(13) 0.020(5) Uiso 1 1 d . . . . .
C8 C 0.2961(3) 1.01227(19) 0.45191(9) 0.0108(3) Uani 1 1 d . . . . .
O9 O 0.1269(2) 1.01435(14) 0.50811(7) 0.0149(3) Uani 1 1 d . . . . .
H10A H 0.479(4) 1.223(3) 0.4777(12) 0.017(5) Uiso 1 1 d . . . . .
H10B H 0.588(5) 1.134(3) 0.4046(15) 0.024(6) Uiso 1 1 d . . . . .
N10 N 0.4802(3) 1.13319(18) 0.44458(9) 0.0140(3) Uani 1 1 d . . . . .
 
loop_
 _atom_site_aniso_label
 _atom_site_aniso_U_11
 _atom_site_aniso_U_22
 _atom_site_aniso_U_33
 _atom_site_aniso_U_23
 _atom_site_aniso_U_13
 _atom_site_aniso_U_12
C1 0.0100(7) 0.0100(7) 0.0108(7) -0.0009(6) 0.0008(6) -0.0010(6)
C2 0.0130(7) 0.0077(7) 0.0119(7) -0.0017(6) -0.0010(6) -0.0018(6)
O3 0.0154(6) 0.0224(6) 0.0122(5) 0.0032(4) 0.0024(5) 0.0025(5)
O4 0.0106(5) 0.0129(5) 0.0158(5) 0.0028(4) -0.0008(4) 0.0011(4)
N5 0.0114(6) 0.0110(6) 0.0099(6) -0.0002(5) -0.0013(5) 0.0004(5)
C6 0.0120(8) 0.0105(7) 0.0103(7) -0.0020(6) 0.0004(6) -0.0011(6)
C7 0.0135(7) 0.0112(7) 0.0113(7) -0.0002(6) 0.0019(6) -0.0006(6)
C8 0.0122(7) 0.0101(7) 0.0100(6) 0.0017(6) -0.0013(6) 0.0019(6)
O9 0.0162(6) 0.0141(5) 0.0144(5) -0.0016(4) 0.0051(4) 0.0001(4)
N10 0.0156(7) 0.0119(7) 0.0145(6) -0.0017(6) 0.0034(6) -0.0028(5)
 
_geom_special_details
;
 All esds (except the esd in the dihedral angle between two l.s. planes)
 are estimated using the full covariance matrix.  The cell esds are taken
 into account individually in the estimation of esds in distances, angles
 and torsion angles; correlations between esds in cell parameters are only
 used when they are defined by crystal symmetry.  An approximate (isotropic)
 treatment of cell esds is used for estimating esds involving l.s. planes.
;
 
loop_
 _geom_bond_atom_site_label_1
 _geom_bond_atom_site_label_2
 _geom_bond_distance
 _geom_bond_site_symmetry_2
 _geom_bond_publ_flag
C1 N5 1.497(2) . ?
C1 C6 1.533(2) . ?
C1 C2 1.540(2) . ?
C2 O3 1.239(2) . ?
C2 O4 1.269(2) . ?
C6 C7 1.520(2) . ?
C7 C8 1.514(2) . ?
C8 O9 1.2431(19) . ?
C8 N10 1.330(2) . ?
 
loop_
 _geom_angle_atom_site_label_1
 _geom_angle_atom_site_label_2
 _geom_angle_atom_site_label_3
 _geom_angle
 _geom_angle_site_symmetry_1
 _geom_angle_site_symmetry_3
 _geom_angle_publ_flag
N5 C1 C6 111.06(13) . . ?
N5 C1 C2 110.06(12) . . ?
C6 C1 C2 110.14(13) . . ?
O3 C2 O4 126.92(15) . . ?
O3 C2 C1 119.07(14) . . ?
O4 C2 C1 113.94(13) . . ?
C7 C6 C1 113.39(12) . . ?
C8 C7 C6 112.86(12) . . ?
O9 C8 N10 122.87(14) . . ?
O9 C8 C7 121.55(14) . . ?
N10 C8 C7 115.57(13) . . ?
 
_refine_diff_density_max    0.191
_refine_diff_density_min   -0.203
_refine_diff_density_rms    0.059

_shelxl_version_number 2012-9

_shelx_res_file
;
TITL glutamine K1 in P2(1)2(1)2(1) 46 runs
CELL 1.54184   5.094   7.745  15.941  90.000  90.000  90.000
ZERR    4.00   0.002   0.002   0.002   0.000   0.000   0.000
LATT -1
SYMM 0.5-X, -Y, 0.5+Z
SYMM -X, 0.5+Y, 0.5-Z
SYMM 0.5+X, 0.5-Y, -Z
SFAC C  H  N  O
UNIT 20 40 8 12
L.S. 4
ACTA
BOND
FMAP 2
PLAN 5
TEMP -173
WGHT    0.041300    0.114100
FVAR       1.50766
C1    1    0.118513    0.580020    0.339881    11.00000    0.01000    0.01004 =
         0.01083   -0.00093    0.00077   -0.00101
H1    2   -0.006562    0.490766    0.355882    11.00000    0.00498
C2    1    0.023048    0.661115    0.257131    11.00000    0.01301    0.00774 =
         0.01189   -0.00165   -0.00104   -0.00185
O3    4    0.182174    0.682548    0.199239    11.00000    0.01535    0.02243 =
         0.01216    0.00322    0.00239    0.00251
O4    4   -0.216669    0.705649    0.257964    11.00000    0.01060    0.01291 =
         0.01584    0.00276   -0.00079    0.00109
H5A   2    0.353787    0.395862    0.297878    11.00000    0.01985
H5B   2    0.455011    0.475568    0.374202    11.00000    0.01096
H5C   2    0.500294    0.563269    0.296461    11.00000    0.02088
N5    3    0.380661    0.496708    0.327316    11.00000    0.01144    0.01095 =
         0.00995   -0.00020   -0.00128    0.00036
C6    1    0.130806    0.717589    0.408911    11.00000    0.01201    0.01048 =
         0.01029   -0.00199    0.00036   -0.00106
H6A   2    0.198869    0.667497    0.461832    11.00000    0.01047
H6B   2   -0.048252    0.759484    0.417128    11.00000    0.01356
C7    1    0.303319    0.870823    0.386417    11.00000    0.01345    0.01118 =
         0.01126   -0.00021    0.00194   -0.00058
H7A   2    0.236500    0.924147    0.332508    11.00000    0.02334
H7B   2    0.493363    0.834293    0.379048    11.00000    0.01962
C8    1    0.296094    1.012275    0.451908    11.00000    0.01224    0.01009 =
         0.00999    0.00175   -0.00131    0.00190
O9    4    0.126941    1.014351    0.508108    11.00000    0.01621    0.01411 =
         0.01443   -0.00163    0.00508    0.00011
H10A  2    0.478543    1.223094    0.477747    11.00000    0.01719
H10B  2    0.588491    1.134292    0.404559    11.00000    0.02372
N10   3    0.480202    1.133188    0.444578    11.00000    0.01562    0.01187 =
         0.01451   -0.00167    0.00339   -0.00278
HKLF 4

REM  glutamine K1 in P2(1)2(1)2(1) 46 runs
REM R1 =  0.0243 for    1175 Fo > 4sig(Fo)  and  0.0244 for all    1177 data
REM    131 parameters refined using      0 restraints

END

WGHT      0.0412      0.1138

REM Highest difference peak  0.191,  deepest hole -0.203,  1-sigma level  0.059
Q1    1   0.3020  0.9457  0.2653  11.00000  0.05    0.19
Q2    1  -0.3042  0.7031  0.3141  11.00000  0.05    0.16
Q3    1   0.1898  0.9951  0.5854  11.00000  0.05    0.15
Q4    1   0.2426  0.7888  0.3997  11.00000  0.05    0.15
Q5    1   0.2526  0.8278  0.1981  11.00000  0.05    0.14
;
_shelx_res_checksum   94366

_shelx_hkl_file
;
  -1   0   0  0.1700  0.5800
  -1   0   0  0.4800  0.8100
  -1   0   0  -1.260   0.590
   1   0   0 -0.2500  0.4700
   1   0   0 -0.6500  0.4700
  -1   0   0  0.5200  0.5000
  -1   0   0  2.7600  0.7600
  -1   0   0  -1.170   0.510
   1   0   0  1.1800  0.7400
   1   0   0 -0.2700  0.6600
  -2   0   0  901.88   34.14
  -2   0   0  881.43   37.77
   2   0   0  857.38   37.95
  -2   0   0  909.43   37.73
   2   0   0  800.75   35.08
   3   0   0 -0.4900  1.1100
  -3   0   0  1.0500  0.8800
  -3   0   0 -0.2600  0.7500
  -3   0   0 -0.5300  0.7400
  -3   0   0  0.5700  0.8500
  -3   0   0  0.6300  0.6700
  -3   0   0  0.9100  0.8900
  -3   0   0 -0.1700  0.7300
  -3   0   0  1.0000  0.8100
  -3   0   0  2.1600  0.9000
  -3   0   0 -0.7500  0.7500
  -3   0   0  4.8700  0.9300
  -3   0   0  0.6300  0.8000
  -3   0   0 -0.1100  0.8300
  -3   0   0  0.3200  0.7900
  -3   0   0 -0.2500  1.2400
  -3   0   0  2.9300  1.5900
  -3   0   0 -0.5200  0.6700
   3   0   0  1.1100  1.3900
  -3   0   0  0.0300  0.7700
  -4   0   0  107.81    5.19
  -4   0   0  105.09    5.00
  -4   0   0  107.73    5.48
  -4   0   0  109.94    5.11
   4   0   0  104.91    8.47
  -4   0   0  109.29    5.08
  -4   0   0  117.60    5.64
  -4   0   0  105.63    5.07
  -4   0   0  107.15    4.96
   4   0   0  92.790   8.290
  -4   0   0  103.67    4.89
  -4   0   0  99.080   8.740
  -4   0   0  98.950   4.950
  -4   0   0  111.35    5.06
  -4   0   0  106.72    5.03
  -4   0   0  108.04    5.29
  -4   0   0  109.36    4.92
  -4   0   0  108.48    4.81
  -4   0   0  109.38    5.30
  -4   0   0  98.980   7.770
  -4   0   0  106.57    4.92
  -4   0   0  106.50    5.03
  -4   0   0  107.72    8.58
  -4   0   0  109.72    5.09
  -5   0   0  0.0200  1.1300
  -5   0   0  1.9500  1.2000
  -5   0   0  2.5700  1.1000
  -5   0   0  0.6900  1.0300
  -5   0   0  -1.140   0.830
  -5   0   0  0.8900  0.9500
   5   0   0  0.1700  1.2000
  -6   0   0  256.03    9.51
  -6   0   0  253.92    8.75
  -6   0   0  259.37    9.04
  -6   0   0  256.40    9.04
  -6   0   0  253.01    9.32
  -6   0   0  253.53    8.61
  -6   0   0  248.24    9.00
   6   0   0  256.57    9.95
  -6   0   0  247.91    9.07
  -6   0   0  256.70    9.00
  -6   0   0  259.14    9.71
  -6   0   0  244.33    8.90
   0  -1   0  0.1900  0.3200
   0   1   0 -0.3100  0.5100
   0  -1   0  0.7900  0.3900
   0  -1   0 -0.7500  0.5000
   0  -1   0  0.1100  0.5200
   0   1   0  0.2900  0.3900
   0  -1   0  0.2400  0.4700
   0   1   0 -0.1500  0.4900
   0  -1   0  1.1400  0.5000
   0  -1   0 -0.0900  0.4800
   0   1   0  0.5000  0.3100
   0  -1   0 -0.2800  0.4300
  -1  -1   0  569.52   24.65
   1   1   0  553.20   23.95
  -1   1   0  600.90   23.50
   1  -1   0  607.14   25.24
  -1  -1   0  584.59   25.67
  -1  -1   0  612.90   25.35
  -1   1   0  578.74   25.11
  -1   1   0  601.02   25.86
  -1  -1   0  580.50   24.09
  -1  -1   0  610.05   24.84
  -1  -1   0  556.32   25.52
  -1  -1   0  583.02   22.38
  -1  -1   0  586.99   25.22
   1  -1   0  563.25   23.28
   1   1   0  538.61   24.78
   1  -1   0  578.58   23.71
  -1  -1   0  606.64   23.52
  -1   1   0  620.04   23.16
   1  -1   0  582.05   25.14
  -1   1   0  575.34   24.81
  -1   1   0  591.53   25.78
   1  -1   0  589.76   24.78
  -1  -1   0  602.33   23.81
  -2   1   0 1514.79   63.24
   2   1   0 1510.51   61.15
   2  -1   0 1534.18   64.59
  -2  -1   0 1527.31   64.85
  -2  -1   0 1482.94   65.95
   2   1   0 1494.29   61.26
  -2  -1   0 1502.76   57.98
   2   1   0 1457.58   63.37
   2   1   0 1526.73   65.53
   2  -1   0 1587.36   65.01
  -2  -1   0 1538.37   63.94
  -2   1   0 1592.63   65.87
  -2   1   0 1524.44   58.87
  -3  -1   0 1037.71   44.56
  -3  -1   0  964.20   31.86
  -3  -1   0  917.94   30.69
  -3  -1   0  985.06   42.78
  -3  -1   0  946.59   30.82
  -3  -1   0  956.64   33.26
  -3   1   0  968.56   29.90
  -3  -1   0  977.44   30.51
  -3   1   0  973.36   30.13
  -3   1   0  921.42   30.71
  -3   1   0  929.55   33.08
  -3   1   0  978.01   30.66
  -3   1   0  929.30   32.70
  -3   1   0 1014.65   39.39
  -3   1   0  955.45   33.83
  -3  -1   0  937.83   33.85
  -3  -1   0  912.81   29.79
  -3   1   0  952.83   30.99
  -3   1   0  966.13   43.05
  -3  -1   0  960.22   32.27
   3   1   0 1012.25   43.77
   3   1   0  993.40   40.43
  -3   1   0  946.84   29.95
  -3   1   0  950.56   30.58
  -3  -1   0  960.79   31.02
  -3  -1   0  951.31   29.94
  -3   1   0  947.34   32.47
   3  -1   0 1008.64   43.22
  -3  -1   0  981.09   32.55
  -3   1   0  997.13   30.41
  -3   1   0  985.10   31.87
  -3  -1   0  974.14   38.18
  -3   1   0  968.80   31.12
  -3   1   0  919.16   30.95
  -3  -1   0  974.86   32.91
  -3  -1   0  962.35   30.88
  -3  -1   0  951.59   30.63
  -3  -1   0  978.90   29.53
  -3   1   0  982.63   29.55
  -3  -1   0  935.77   33.03
   3  -1   0  976.71   42.93
  -3   1   0  930.13   31.52
  -3   1   0  938.57   30.79
  -3   1   0  987.39   30.89
  -3  -1   0  978.36   30.69
  -4  -1   0  122.74    5.11
  -4  -1   0  109.93    5.26
  -4   1   0  92.730   7.790
  -4   1   0  114.88    5.26
  -4  -1   0  109.65    9.21
   4  -1   0  112.43    5.43
  -4   1   0  117.49    5.18
   4   1   0  112.85    9.31
  -4  -1   0  117.07    5.31
   4   1   0  105.06    8.84
  -4  -1   0  114.28    5.59
  -4   1   0  118.88    5.35
  -4  -1   0  120.42    5.38
  -4   1   0  117.46    5.33
   4  -1   0  106.35    8.76
  -4  -1   0  122.24    5.23
  -4   1   0  120.71    5.33
  -4  -1   0  118.91    5.42
  -4  -1   0  117.02    5.87
  -4   1   0  103.01    4.99
  -4   1   0  120.69    5.88
  -4   1   0  113.96    5.39
  -4   1   0  115.16    5.25
  -4  -1   0  104.55    8.50
  -4  -1   0  108.55    8.19
  -4  -1   0  116.91    5.15
  -4  -1   0  120.62    5.65
  -4   1   0  105.39    5.19
  -4  -1   0  117.64    5.09
  -4   1   0  113.81    5.28
  -4  -1   0  112.97    5.78
  -4   1   0  120.12    5.06
   4  -1   0  112.74    8.54
   4   1   0  104.62    8.64
  -4   1   0  122.49    5.44
  -4  -1   0  110.34    8.28
  -4  -1   0  110.98    5.46
  -4   1   0  112.91    5.68
  -4   1   0  103.21    7.82
  -4   1   0  115.53    5.45
  -4  -1   0  120.54    5.31
  -4   1   0  121.23    5.63
  -4  -1   0  116.06    5.31
  -4   1   0  113.57    9.35
  -4   1   0  107.39    8.85
  -4  -1   0  107.64    5.41
  -4  -1   0  116.51    5.36
  -4  -1   0  124.79    5.57
  -4   1   0  117.32    5.32
  -4   1   0  111.34    5.36
   4  -1   0  104.82    8.66
  -5  -1   0  69.660   3.850
  -5   1   0  69.180   3.770
  -5   1   0  69.400   3.850
  -5   1   0  71.480   3.830
   5  -1   0  56.690   3.860
  -5  -1   0  66.890   4.030
   5  -1   0  65.000   3.650
   5   1   0  67.070   3.990
  -5  -1   0  62.280   3.730
  -5  -1   0  74.940   4.310
  -5  -1   0  64.220   3.620
  -5  -1   0  66.080   4.060
  -5   1   0  70.390   3.960
  -5  -1   0  68.660   3.960
  -5  -1   0  64.780   3.560
  -5  -1   0  67.930   3.790
  -6   1   0  88.310   3.900
  -6  -1   0  90.720   3.780
  -6  -1   0  88.540   4.120
  -6   1   0  93.570   4.340
  -6   1   0  87.950   3.810
  -6  -1   0  92.210   3.960
  -6  -1   0  90.750   3.910
  -6   1   0  91.000   3.940
  -6  -1   0  88.110   3.830
  -6   1   0  90.550   3.800
  -6  -1   0  87.120   3.890
  -6   1   0  91.700   3.990
   6   1   0  91.460   4.480
  -6   1   0  88.450   3.960
  -6   1   0  88.000   3.960
  -6   1   0  93.110   3.900
  -6   1   0  89.920   4.080
  -6  -1   0  90.450   4.020
  -6  -1   0  92.040   3.960
  -6  -1   0  94.040   3.970
   6  -1   0  98.420   4.450
  -6  -1   0  95.680   4.130
  -6   1   0  89.780   3.950
   0  -2   0  160.32    7.32
   0  -2   0  169.44    7.84
   0  -2   0  198.00    8.60
   0   2   0  166.82    7.26
   0   2   0  157.49    7.36
   0  -2   0  168.61    8.32
   0  -2   0  165.75    8.37
   0   2   0  166.53    8.36
   0  -2   0  166.69    7.81
   0   2   0  162.84    8.40
   0   2   0  169.61    7.96
  -1  -2   0 1744.14   74.39
   1  -2   0 1684.46   68.19
   1   2   0 1645.37   73.35
   1   2   0 1734.26   74.78
   1  -2   0 1782.62   73.51
   1   2   0 1631.44   65.87
  -1  -2   0 1830.96   69.30
   1  -2   0 1723.46   69.27
  -1  -2   0 1899.92   73.93
  -1   2   0 1770.72   67.02
  -1   2   0 1722.79   75.54
  -1   2   0 1762.47   69.66
  -1   2   0 1763.50   73.44
  -1   2   0 1803.80   74.72
  -1  -2   0 1633.05   71.85
   1   2   0 1757.97   70.44
   1  -2   0 1742.61   74.08
  -1   2   0 1713.18   72.83
   1  -2   0 1778.57   72.21
  -1  -2   0 1801.62   70.43
  -1  -2   0 1803.79   74.88
   1  -2   0 1783.13   69.21
  -1  -2   0 1765.58   68.34
  -1  -2   0 1831.38   72.35
   2  -2   0  214.66   10.71
  -2  -2   0  230.00   11.62
   2  -2   0  191.82   10.84
   2   2   0  236.79   11.12
  -2  -2   0  223.29   10.90
  -2  -2   0  217.90   10.55
   2  -2   0  223.71   11.47
   2   2   0  213.58   10.73
  -2   2   0  226.80   11.84
  -2   2   0  218.35   10.65
  -2  -2   0  209.22   10.62
   2   2   0  220.79   10.39
  -2   2   0  240.25   11.95
   2   2   0  213.42   10.77
  -2   2   0  208.91   10.56
  -3   2   0 2731.54   82.28
   3  -2   0 2615.25   80.75
  -3   2   0 2771.91   86.30
  -3  -2   0 2720.20  109.91
   3  -2   0 2519.65   87.02
  -3   2   0 2718.03   84.41
  -3  -2   0 2523.03   85.70
  -3   2   0 2649.06   79.35
  -3  -2   0 2640.66   86.29
  -3  -2   0 2618.09   87.27
  -3  -2   0 2726.39  114.28
  -3  -2   0 2672.04   81.88
  -3   2   0 2560.86   87.57
   3  -2   0 2663.90  109.86
  -3   2   0 2738.61  102.03
  -3   2   0 2682.59   81.15
  -3   2   0 2642.17  114.07
  -3  -2   0 2583.50   84.37
  -3   2   0 2608.62   82.65
  -3   2   0 2569.20   76.63
  -3   2   0 2551.46   79.74
  -3  -2   0 2565.11   82.15
  -3   2   0 2608.25   82.14
  -3  -2   0 2523.17   78.27
  -3  -2   0 2670.86   79.43
  -3  -2   0 2674.93   78.32
  -3  -2   0 2671.35   81.25
  -3   2   0 2623.49   81.23
  -3   2   0 2822.51  104.48
  -3  -2   0 2679.18   80.91
  -3   2   0 2601.72   81.75
  -3   2   0 2650.44   89.82
  -3  -2   0 2697.44   89.96
  -3  -2   0 2439.65   81.42
  -3   2   0 2633.21   83.69
   3  -2   0 2618.33  112.13
  -3  -2   0 2806.74  104.71
  -3  -2   0 2528.26   81.09
  -3  -2   0 2376.06   87.28
  -3   2   0 2542.97   79.29
  -3   2   0 2575.91   81.57
  -3   2   0 2706.01   78.27
   3   2   0 2562.47  106.24
  -3  -2   0 2463.12   85.16
  -3   2   0 2690.60  114.48
   3  -2   0 2780.68  105.47
  -3  -2   0 2578.47   81.79
  -3   2   0 2629.68   81.77
   3   2   0 2642.56  113.55
  -3   2   0 2757.03  111.61
  -3  -2   0 2580.65  110.08
   3  -2   0 2776.25  111.84
  -3  -2   0 2676.33  105.30
  -3   2   0 2597.06   81.81
   4   2   0  854.37   41.44
  -4   2   0  862.60   29.12
  -4   2   0  812.96   28.28
  -4  -2   0  872.38   28.57
   4  -2   0  861.47   30.08
  -4   2   0  869.50   28.54
  -4   2   0  849.80   37.34
  -4  -2   0  893.63   28.34
  -4   2   0  900.80   29.36
  -4   2   0  869.85   28.39
  -4   2   0  820.20   41.71
  -4  -2   0  864.49   30.34
  -4   2   0  877.48   28.74
  -4   2   0  923.09   30.65
  -4  -2   0  934.50   30.16
  -4   2   0  878.32   27.55
  -4  -2   0  854.87   28.69
  -4  -2   0  846.41   28.25
  -4  -2   0  876.80   27.25
  -4  -2   0  871.95   28.09
   4   2   0  778.48   40.98
  -4   2   0  880.13   28.37
  -4  -2   0  809.35   38.35
   4  -2   0  841.18   38.83
   4  -2   0  860.81   40.94
   4  -2   0  843.34   40.43
   4   2   0  837.47   41.18
  -4   2   0  803.99   40.57
  -4   2   0  893.22   28.41
  -4  -2   0  839.24   38.32
  -4  -2   0  877.28   29.40
  -4  -2   0  885.44   28.33
  -4   2   0  872.15   28.69
  -4  -2   0  879.61   30.64
  -4  -2   0  901.86   30.46
  -4   2   0  814.50   37.87
  -4   2   0  882.28   27.22
  -4  -2   0  811.77   41.63
  -4  -2   0  890.35   27.65
  -4  -2   0  881.25   31.34
  -4   2   0  863.76   27.80
  -4  -2   0  805.80   28.38
  -4   2   0  883.99   27.69
   4  -2   0  893.57   28.04
  -4   2   0  882.32   28.25
  -4   2   0  848.52   28.21
  -4  -2   0  867.12   29.77
  -4   2   0  853.15   29.93
  -4  -2   0  892.54   28.51
  -5  -2   0  56.730   3.600
  -5  -2   0  52.400   3.300
  -5  -2   0  58.610   3.580
   5  -2   0  59.780   3.420
  -5   2   0  53.830   3.270
  -5  -2   0  61.150   3.570
  -5  -2   0  58.830   3.440
  -5  -2   0  55.930   3.550
  -5   2   0  48.800   3.210
  -5   2   0  55.590   3.210
  -5   2   0  56.810   3.380
  -5   2   0  52.670   3.340
  -5  -2   0  56.790   3.520
  -5  -2   0  57.150   3.480
  -5   2   0  49.010   3.270
  -5   2   0  56.440   3.420
   5  -2   0  52.390   3.740
  -5   2   0  61.430   3.530
  -5  -2   0  56.370   3.330
  -5  -2   0  55.510   3.640
  -5  -2   0  60.220   3.490
  -5   2   0  55.230   3.460
  -5  -2   0  57.430   3.490
  -6  -2   0  41.170   2.160
  -6   2   0  41.100   2.270
  -6   2   0  39.210   2.440
   0  -3   0  -3.570   0.910
   0   3   0  2.1800  1.5600
   0   3   0  -3.820   0.860
   0  -3   0  -3.930   0.880
   0  -3   0 -0.4800  1.3500
   0   3   0  -3.040   1.010
   0  -3   0 -0.8000  0.9800
  -1   3   0  642.90   27.81
  -1   3   0  636.17   27.14
   1   3   0  599.81   27.84
   1  -3   0  608.72   27.53
  -1  -3   0  619.51   25.33
   1   3   0  636.38   27.86
   1  -3   0  617.49   25.59
  -1   3   0  589.04   27.22
  -1   3   0  631.58   25.96
  -1  -3   0  606.67   26.66
   1  -3   0  601.48   25.24
  -1  -3   0  631.88   26.07
   1  -3   0  662.80   27.95
   1   3   0  576.29   23.76
   1  -3   0  595.27   25.97
  -1   3   0  641.67   25.38
   2  -3   0  2.6300  1.3500
  -2  -3   0  1.6600  0.9200
  -2   3   0  0.9500  1.1600
   2  -3   0  2.9100  1.3500
  -2  -3   0 -0.4600  0.8100
   2  -3   0  1.5300  1.2600
  -2  -3   0  0.6100  0.8600
  -2  -3   0  0.0200  0.6300
  -2   3   0  4.8100  1.8300
  -2   3   0  0.9000  0.8200
  -2  -3   0 -0.7400  0.9600
  -2  -3   0  0.0300  0.7900
   2   3   0  1.3400  1.3800
  -2   3   0  0.3100  1.1400
  -2   3   0  1.0600  1.3100
   2  -3   0  2.2000  1.4400
  -2  -3   0  1.7200  1.1600
   2   3   0  -1.080   0.980
  -2  -3   0  2.7800  1.5000
  -3  -3   0  66.040   3.610
  -3   3   0  64.910   3.670
  -3   3   0  55.760   3.360
  -3  -3   0  63.740   3.640
   3   3   0  63.240   5.530
  -3   3   0  63.170   3.350
  -3  -3   0  71.660   5.790
   3  -3   0  59.540   5.710
  -3  -3   0  64.180   3.480
  -3   3   0  64.270   3.430
  -3  -3   0  70.240   3.540
  -3  -3   0  68.060   3.520
  -3   3   0  63.930   3.510
  -3  -3   0  61.180   3.370
  -3   3   0  58.550   3.270
  -3   3   0  60.520   3.600
  -3   3   0  61.510   3.510
  -3  -3   0  55.550   3.440
  -3  -3   0  52.920   5.280
  -3   3   0  59.950   5.790
  -3   3   0  60.270   3.290
  -3  -3   0  59.820   3.250
  -3  -3   0  68.430   6.110
  -3   3   0  65.020   3.430
  -3  -3   0  58.640   3.680
  -3   3   0  60.630   3.180
   3  -3   0  56.020   5.400
  -3  -3   0  58.980   3.380
  -3   3   0  62.740   3.360
  -3  -3   0  54.960   3.670
  -3  -3   0  68.480   3.450
  -3   3   0  58.060   5.430
   3  -3   0  60.930   3.670
  -3   3   0  63.530   3.460
  -3  -3   0  60.780   3.330
  -3  -3   0  56.730   3.210
  -3  -3   0  65.640   6.130
  -3   3   0  62.450   5.980
   3  -3   0  59.890   5.740
  -3   3   0  67.050   6.000
  -3  -3   0  60.020   3.300
  -3   3   0  62.870   3.280
  -3  -3   0  62.050   3.790
  -3  -3   0  58.370   3.300
   3   3   0  68.130   6.410
  -3   3   0  62.970   3.270
   3  -3   0  56.590   3.470
  -3   3   0  55.840   3.190
  -3  -3   0  62.280   3.250
   3  -3   0  56.790   3.210
  -3   3   0  64.150   3.540
   3   3   0  57.740   5.550
   3  -3   0  56.750   5.050
  -3  -3   0  61.110   5.650
  -3   3   0  53.820   3.390
  -3   3   0  58.960   3.270
   4   3   0  48.590   6.200
  -4   3   0  52.180   3.150
   4  -3   0  45.160   3.300
  -4  -3   0  53.930   3.250
  -4   3   0  49.620   3.140
  -4  -3   0  47.660   5.560
  -4   3   0  49.030   3.420
  -4   3   0  55.300   3.370
  -4   3   0  50.610   3.180
  -4   3   0  47.860   3.300
   4  -3   0  45.720   5.420
  -4   3   0  54.000   3.330
  -4  -3   0  52.860   3.300
  -4  -3   0  58.590   3.560
   4  -3   0  47.390   6.300
   4  -3   0  56.050   3.730
  -4   3   0  42.610   5.770
  -4   3   0  52.120   3.200
  -4  -3   0  46.300   3.050
  -4   3   0  55.350   3.460
  -4  -3   0  56.720   3.390
  -4  -3   0  53.020   3.320
   4   3   0  47.180   6.140
  -4   3   0  54.870   3.390
   4  -3   0  42.630   5.750
  -4  -3   0  53.260   3.450
  -4  -3   0  54.050   3.270
  -4  -3   0  46.050   5.710
  -4  -3   0  56.610   3.370
  -4  -3   0  50.480   3.620
  -4   3   0  52.910   3.130
  -4  -3   0  54.880   3.440
  -4   3   0  48.890   6.160
  -4  -3   0  46.400   5.640
  -4  -3   0  51.260   3.580
   4  -3   0  53.080   3.260
  -4  -3   0  56.740   3.840
  -4  -3   0  52.870   3.500
  -4   3   0  48.930   5.590
  -4   3   0  54.710   3.260
  -4  -3   0  58.190   3.500
  -4  -3   0  54.020   3.420
  -4  -3   0  49.710   3.160
   4  -3   0  46.540   5.630
  -5  -3   0  157.27    6.45
  -5   3   0  159.13    6.33
  -5  -3   0  149.18    6.69
  -5  -3   0  157.16    6.93
   5  -3   0  161.67    6.99
  -5  -3   0  156.88    6.51
  -5  -3   0  150.85    6.27
  -5   3   0  147.05    6.28
  -5   3   0  154.68    6.40
  -5  -3   0  148.42    6.30
  -5   3   0  163.04    6.71
   5  -3   0  144.76    6.21
  -5  -3   0  149.83    7.09
  -5  -3   0  152.35    6.47
  -5  -3   0  155.30    6.66
  -5  -3   0  149.24    6.81
  -5  -3   0  154.60    6.29
  -5   3   0  151.28    6.39
  -5   3   0  156.96    6.56
  -5   3   0  151.05    6.85
  -5   3   0  163.27    6.44
  -5  -3   0  150.69    6.14
   5  -3   0  156.98    7.11
  -5   3   0  148.99    6.33
  -5  -3   0  154.96    6.80
   5  -3   0  161.51    6.37
  -5   3   0  151.51    6.45
  -5  -3   0  154.04    6.52
  -5   3   0  152.72    6.28
  -5   3   0  147.47    6.48
  -5   3   0  162.95    6.50
  -5   3   0  159.35    6.47
  -5   3   0  152.92    6.38
   0   4   0  762.96   35.54
   0  -4   0  789.87   32.67
   0   4   0  790.26   33.25
   0  -4   0  770.77   35.06
   0   4   0  752.23   30.72
   0  -4   0  757.28   31.19
   0  -4   0  768.38   32.90
  -1  -4   0  237.07    9.85
   1   4   0  281.55   13.97
  -1   4   0  277.61   12.76
   1  -4   0  278.43   12.53
  -1  -4   0  256.08   12.14
  -1  -4   0  304.49   13.40
  -1   4   0  273.24   13.98
  -1   4   0  264.81   12.90
   1  -4   0  242.42    9.83
  -1  -4   0  249.46    8.84
  -1  -4   0  251.63    9.25
  -1  -4   0  239.57   10.27
  -1   4   0  248.22    9.85
   1  -4   0  280.00   14.21
  -1   4   0  270.67   12.80
   1  -4   0  257.58   12.08
   1  -4   0  272.90   13.18
  -1   4   0  254.00    9.08
   1  -4   0  289.68   13.85
   1   4   0  275.60   14.18
  -2   4   0  703.76   23.83
  -2  -4   0  735.96   23.59
   2  -4   0  721.89   23.20
  -2   4   0  670.87   22.49
   2  -4   0  675.48   22.93
  -2  -4   0  742.70   24.51
  -2  -4   0  734.02   24.69
  -2  -4   0  747.43   33.03
  -2  -4   0  650.24   23.07
   2  -4   0  684.28   24.69
  -2  -4   0  695.76   23.56
  -2   4   0  696.86   24.71
  -2   4   0  705.66   32.75
  -2  -4   0  718.84   30.42
  -2  -4   0  751.49   34.49
  -2   4   0  710.56   23.35
  -2   4   0  742.96   21.98
   2  -4   0  743.74   31.40
  -2  -4   0  764.19   31.55
  -2  -4   0  710.45   25.04
   2  -4   0  737.66   30.37
   2  -4   0  699.83   32.67
   2   4   0  714.08   31.81
  -2   4   0  693.13   22.60
   2  -4   0  712.19   22.43
  -2  -4   0  703.13   22.60
  -2  -4   0  717.05   23.86
   2  -4   0  761.51   33.56
  -2  -4   0  696.69   22.33
  -2   4   0  719.76   22.66
  -2  -4   0  739.73   23.31
  -2   4   0  679.69   23.54
   2  -4   0  708.42   24.66
   2   4   0  748.54   32.17
  -2   4   0  708.30   30.42
  -2  -4   0  710.30   23.13
   2  -4   0  667.27   25.52
  -2  -4   0  728.23   22.51
  -2  -4   0  709.71   25.73
  -2   4   0  719.76   32.82
  -2  -4   0  766.95   34.00
  -2   4   0  689.62   23.81
  -2  -4   0  738.78   23.30
  -2   4   0  700.54   23.28
  -2   4   0  699.88   32.55
  -2  -4   0  723.16   22.11
  -2  -4   0  702.35   24.63
  -2  -4   0  722.75   23.35
   2   4   0  710.90   32.94
  -2   4   0  689.00   23.27
  -2  -4   0  687.19   25.25
  -2   4   0  737.13   34.43
  -2  -4   0  675.74   24.08
  -3  -4   0  240.72    8.75
   3   4   0  238.29   13.91
  -3   4   0  243.96    8.79
  -3   4   0  234.56    8.75
  -3  -4   0  226.58    9.47
   3  -4   0  240.96   13.52
  -3   4   0  225.19    9.47
  -3  -4   0  245.64    9.56
  -3  -4   0  206.76   14.04
   3   4   0  215.72   13.19
  -3   4   0  220.21   13.86
  -3  -4   0  230.42    8.40
  -3   4   0  238.30    8.50
  -3   4   0  212.28   14.26
   3  -4   0  240.05    9.64
  -3   4   0  237.41    9.10
   3  -4   0  246.62    8.80
  -3   4   0  220.20    8.75
  -3   4   0  242.92    9.59
  -3  -4   0  237.54    8.77
  -3  -4   0  231.49    8.77
  -3  -4   0  236.86    9.00
   3  -4   0  233.14   14.22
  -3  -4   0  252.32    9.92
  -3  -4   0  220.36   12.83
  -3   4   0  231.25    9.01
  -3   4   0  217.05    8.55
   3  -4   0  218.20    8.72
  -3  -4   0  248.49    9.66
  -3  -4   0  246.34    9.99
  -3   4   0  227.23    8.89
  -3  -4   0  226.27   14.07
   3   4   0  237.00   14.84
  -3   4   0  229.13    8.90
  -3  -4   0  233.90    9.14
  -3  -4   0  226.99   13.41
   3  -4   0  222.98    9.83
  -3   4   0  238.17    9.23
  -3  -4   0  231.96    9.03
  -3  -4   0  235.35    9.00
  -3  -4   0  234.21    9.13
  -3  -4   0  234.03    8.89
  -3  -4   0  259.89   10.30
   3  -4   0  227.30    9.41
  -3  -4   0  246.43    9.44
  -3   4   0  242.97    9.24
  -3  -4   0  238.81    8.96
   3  -4   0  220.76   14.01
  -3   4   0  215.72    8.99
  -3   4   0  238.78   14.32
  -3   4   0  234.61   13.14
  -3   4   0  246.20    8.65
  -4  -4   0  782.13   24.98
  -4  -4   0  766.01   26.40
  -4   4   0  769.50   24.86
  -4  -4   0  778.63   24.69
  -4  -4   0  777.47   26.80
   4  -4   0  774.47   28.30
  -4   4   0  776.57   25.65
  -4  -4   0  793.32   25.66
  -4   4   0  806.05   25.92
  -4   4   0  809.27   25.18
   4  -4   0  772.25   25.29
  -4   4   0  784.45   24.15
  -4  -4   0  771.97   25.70
  -4   4   0  764.48   27.41
  -4   4   0  773.91   25.52
  -4  -4   0  779.84   25.62
  -4  -4   0  761.60   25.75
  -4   4   0  749.80   25.39
  -4   4   0  802.43   25.03
  -4  -4   0  792.55   27.25
  -4   4   0  751.29   25.25
  -4  -4   0  742.84   27.01
  -4   4   0  750.68   26.23
  -4  -4   0  730.23   25.68
  -4  -4   0  814.85   28.09
  -4  -4   0  768.79   24.64
  -4  -4   0  734.78   28.31
  -4  -4   0  790.83   26.27
  -5   4   0  670.70   23.46
  -5   4   0  694.44   25.20
  -5   4   0  745.05   23.16
  -5  -4   0  707.50   26.12
  -5   4   0  742.70   24.03
  -5  -4   0  687.45   24.27
  -5  -4   0  734.91   23.63
  -5  -4   0  694.61   24.84
  -5  -4   0  751.84   23.83
  -5   4   0  738.44   24.35
   5  -4   0  730.13   25.21
  -5  -4   0  717.35   23.65
  -5   4   0  718.89   22.94
   5  -4   0  740.06   23.08
  -5  -4   0  701.01   25.49
  -5  -4   0  729.02   25.04
  -5  -4   0  740.88   23.10
   5  -4   0  744.93   23.71
   5  -4   0  743.63   26.11
  -5  -4   0  733.50   23.50
  -5   4   0  761.89   23.97
  -5  -4   0  716.15   22.74
   5  -4   0  756.58   22.95
  -5   4   0  702.97   23.60
   0  -5   0  1.2900  0.8400
   0  -5   0  0.7400  0.8900
   0  -5   0  0.0700  0.7700
   0  -5   0 -0.2400  0.8700
   0   5   0 -0.4400  0.7400
   0   5   0  0.5200  0.8000
   0  -5   0  0.5000  0.7900
   0  -5   0  1.0000  1.5800
   0  -5   0  1.1700  1.6500
   0  -5   0  0.1400  0.7900
   0  -5   0  0.5000  0.6600
   0  -5   0  0.0600  0.8600
   0  -5   0  1.3300  0.8800
   0  -5   0 -0.2500  0.6400
   0   5   0  1.2100  1.0000
   0  -5   0  1.2800  0.8600
   0  -5   0 -0.0500  0.8300
   0   5   0  1.6900  1.6400
   0  -5   0 -0.6500  0.8300
   0  -5   0 -0.5100  1.0400
   0  -5   0  -1.000   0.750
   0  -5   0  2.7500  0.9700
   0   5   0  3.9300  2.1600
   0  -5   0  0.3800  0.9200
   0  -5   0  0.0600  1.4100
   0   5   0  0.5900  1.4300
   0   5   0  2.2300  1.7600
  -1  -5   0  67.450   3.620
  -1  -5   0  70.300   3.840
   1  -5   0  65.000   3.610
   1   5   0  59.230   3.580
  -1   5   0  67.270   3.830
  -1  -5   0  67.260   3.670
   1  -5   0  70.420   3.550
  -1  -5   0  71.620   3.560
   1   5   0  74.630   6.200
  -1  -5   0  69.730   3.670
   1  -5   0  63.550   3.750
  -1   5   0  67.610   3.530
  -1   5   0  77.890   6.730
  -1   5   0  76.240   3.960
  -1  -5   0  66.760   3.610
   1  -5   0  79.050   6.480
  -1  -5   0  72.190   6.460
  -1  -5   0  71.930   4.000
  -1  -5   0  68.370   3.740
  -1  -5   0  77.640   3.740
  -1   5   0  70.560   3.600
  -1  -5   0  70.010   3.850
  -1   5   0  78.500   6.510
  -1   5   0  67.740   5.480
   1   5   0  71.850   6.070
   1   5   0  64.710   3.400
  -1   5   0  70.480   3.400
   1  -5   0  74.240   6.260
   1  -5   0  73.080   3.670
  -1   5   0  68.310   3.690
  -1  -5   0  81.200   6.820
   1  -5   0  73.790   3.890
  -1  -5   0  68.360   3.890
  -1  -5   0  73.920   4.170
  -1  -5   0  71.300   3.980
  -1  -5   0  75.030   3.700
   1  -5   0  75.640   3.810
  -1  -5   0  69.550   3.610
  -1  -5   0  70.790   5.860
  -1  -5   0  66.960   3.570
  -1  -5   0  70.890   3.780
  -1  -5   0  71.490   3.510
   1  -5   0  65.600   3.920
  -1   5   0  75.350   3.590
  -1  -5   0  67.060   3.390
   1  -5   0  76.810   3.520
   1   5   0  71.120   6.290
   1  -5   0  64.910   5.680
  -1  -5   0  74.260   6.280
  -1   5   0  67.640   5.540
   1   5   0  68.570   5.890
   2  -5   0 -0.0400  0.8800
  -2   5   0  0.8100  0.9200
  -2  -5   0 -0.6900  0.8100
  -2  -5   0  1.4900  0.7600
  -2  -5   0  1.9700  1.0700
  -2  -5   0  1.3500  1.9200
  -2   5   0  1.6100  1.1000
  -2   5   0  1.2500  1.6800
  -2  -5   0  3.0300  1.1300
  -2  -5   0  0.3200  1.8200
  -2  -5   0  0.6700  0.8100
   2  -5   0  -1.360   0.720
  -2   5   0  2.6200  2.1000
  -2  -5   0  1.3000  1.1200
   2   5   0  5.3300  2.4700
  -2  -5   0  0.5500  1.0000
  -2   5   0  0.6000  0.9700
   2  -5   0 -0.2100  0.9100
   2  -5   0  0.3900  0.9500
   2  -5   0  0.5200  0.9800
   2  -5   0  1.0600  0.8900
  -2   5   0  1.6300  1.0400
  -2  -5   0  1.5900  1.0500
  -2   5   0  2.0900  1.9600
   2   5   0  0.3700  1.7900
  -2   5   0 -0.2900  0.9000
   2  -5   0  1.8000  1.8800
   2  -5   0  0.5600  1.8700
   2  -5   0  0.7200  0.9100
  -2  -5   0  0.9400  1.0600
  -2  -5   0  0.3600  0.9400
  -2  -5   0  0.5300  0.8800
  -2  -5   0  0.8000  2.0700
   2  -5   0  2.3300  1.2900
  -2   5   0  0.2700  0.8800
   2  -5   0  1.9200  1.8700
   2   5   0  0.1100  1.6200
  -2  -5   0  0.8900  0.6900
  -2   5   0  3.8100  1.1200
  -2  -5   0 -0.2300  1.6200
  -2  -5   0  0.8300  1.1700
  -2   5   0  2.6500  1.1200
  -2  -5   0  0.2800  1.0400
  -2  -5   0  3.1700  1.2000
  -2  -5   0 -0.6900  0.9000
  -3  -5   0  153.85    6.24
   3  -5   0  148.36    6.20
   3   5   0  132.52   10.14
   3  -5   0  146.56    6.18
   3   5   0  132.29   10.02
  -3   5   0  137.86   10.84
   3  -5   0  143.27   10.27
   3  -5   0  142.96   10.82
  -3  -5   0  141.11    6.21
  -3  -5   0  145.41    5.99
  -3  -5   0  131.37    9.86
  -3  -5   0  143.65    6.33
  -3   5   0  147.56    6.38
  -3   5   0  152.24    6.13
  -3   5   0  152.35    6.81
  -3  -5   0  152.33    6.88
  -3  -5   0  145.83    6.35
  -3   5   0  133.33    9.66
   3  -5   0  143.99    7.02
  -3  -5   0  147.08    6.85
  -3   5   0  158.04    6.17
  -3  -5   0  145.16   10.78
  -3  -5   0  151.48    6.53
   3  -5   0  141.97   10.70
  -3   5   0  146.00    6.49
   3   5   0  139.20   11.06
   3  -5   0  144.89    6.61
  -3   5   0  143.59    6.11
   3  -5   0  141.08    6.28
  -3  -5   0  152.84    6.38
  -3  -5   0  126.55   10.49
  -3  -5   0  140.23    6.09
   3  -5   0  144.08    6.12
  -4   5   0  85.260   4.410
   4  -5   0  74.750   4.030
   4  -5   0  85.240   4.130
  -4  -5   0  82.870   4.090
   4  -5   0  80.430   4.210
  -4  -5   0  84.410   4.720
  -4  -5   0  84.270   4.570
  -4   5   0  77.020   4.380
  -4  -5   0  74.160   4.280
   4  -5   0  82.920   4.710
  -4  -5   0  82.050   4.210
  -4   5   0  78.120   4.030
  -4  -5   0  79.990   4.070
  -4  -5   0  82.890   4.390
  -4  -5   0  78.450   4.210
   4  -5   0  83.770   4.230
  -4  -5   0  84.680   4.650
  -4   5   0  89.850   4.080
  -4  -5   0  81.970   4.110
  -4   5   0  77.250   4.020
  -4  -5   0  79.270   4.190
   4  -5   0  83.810   4.130
  -4   5   0  88.720   4.320
  -4  -5   0  81.720   4.320
  -5  -5   0  40.890   2.340
  -5   5   0  43.730   2.480
  -5  -5   0  43.230   2.690
   5  -5   0  41.670   2.430
  -5  -5   0  42.420   2.570
  -5  -5   0  39.340   2.600
  -5  -5   0  42.240   2.360
  -5  -5   0  40.220   2.670
  -5   5   0  40.040   2.470
   5  -5   0  40.310   2.440
   5  -5   0  43.030   2.690
  -5  -5   0  41.980   2.410
  -5  -5   0  38.680   2.490
  -5  -5   0  40.170   2.300
  -5   5   0  42.830   2.510
  -5   5   0  40.580   2.460
   0   6   0 2621.91   80.19
   0  -6   0 2692.57   81.59
   0   6   0 2757.70   86.39
   0   6   0 2657.40  116.49
   0  -6   0 2649.72   78.15
   0  -6   0 2707.78   89.19
   0  -6   0 2682.37   86.49
   0  -6   0 2577.16  111.72
   0  -6   0 2487.85  114.69
   0   6   0 2608.97  107.52
   0  -6   0 2752.56   83.97
   0  -6   0 2713.43  114.00
   0  -6   0 2589.96   87.19
   0  -6   0 2514.94   83.61
   0   6   0 2666.43  114.08
   0   6   0 2704.12   84.84
   0   6   0 2579.96   87.39
   0   6   0 2657.87  108.73
   0  -6   0 2595.17   83.02
   0  -6   0 2694.92   79.16
   0  -6   0 2618.28   85.95
   0  -6   0 2712.61   90.92
   0  -6   0 2607.62   88.07
   0  -6   0 2500.99   78.88
   0   6   0 2571.65   77.26
   0  -6   0 2750.74   82.10
   0  -6   0 2746.13   80.11
   0  -6   0 2680.94   81.65
   0  -6   0 2663.46  106.70
  -1   6   0  580.91   20.32
  -1  -6   0  566.32   20.80
   1  -6   0  577.71   19.21
  -1  -6   0  593.24   19.81
  -1  -6   0  577.36   19.75
  -1  -6   0  584.12   18.49
  -1  -6   0  585.44   20.71
  -1   6   0  566.45   28.77
  -1  -6   0  556.05   26.66
  -1  -6   0  569.52   19.61
   1  -6   0  580.53   20.61
   1   6   0  564.03   18.74
  -1   6   0  545.05   29.33
  -1   6   0  559.90   19.27
  -1   6   0  511.73   25.15
  -1  -6   0  563.38   29.11
  -1  -6   0  594.57   21.08
   1  -6   0  563.64   26.66
  -1  -6   0  590.18   19.27
  -1  -6   0  570.06   19.22
  -1  -6   0  548.55   18.69
   1  -6   0  582.99   18.67
  -1  -6   0  559.17   19.32
   1  -6   0  590.12   28.75
   1   6   0  585.00   27.79
   1   6   0  589.26   19.99
  -1  -6   0  549.55   28.22
  -1  -6   0  587.74   21.54
   1  -6   0  581.41   21.45
  -1  -6   0  579.06   18.72
  -1   6   0  552.03   18.14
  -1   6   0  568.64   20.60
  -1   6   0  578.73   19.98
   1  -6   0  558.98   20.55
   1  -6   0  557.65   28.59
  -1  -6   0  587.05   18.70
  -1   6   0  592.49   18.96
  -1   6   0  558.61   19.34
  -1  -6   0  577.39   20.31
   1   6   0  564.31   28.63
   1  -6   0  561.93   20.15
  -1  -6   0  574.82   20.40
   1   6   0  569.21   27.27
   1  -6   0  571.04   19.31
   1  -6   0  558.09   18.70
  -1   6   0  593.49   19.68
  -2  -6   0  12.240   3.680
   2  -6   0  12.250   3.760
  -2  -6   0  11.880   1.680
   2  -6   0  14.170   1.760
  -2  -6   0  14.470   1.790
   2  -6   0  10.030   1.550
   2  -6   0  11.090   3.450
  -2   6   0  12.960   1.780
  -2  -6   0  14.090   1.770
  -2  -6   0  11.200   3.720
   2   6   0  9.3300  3.9700
   2   6   0  7.0600  2.9200
  -2  -6   0  9.5200  1.5500
   2   6   0  11.070   1.750
   2  -6   0  10.820   1.630
   2   6   0  7.3900  2.9800
   2   6   0  8.3100  1.4600
  -2   6   0  9.5100  1.6900
  -2   6   0  9.9700  3.0400
  -2   6   0  9.5600  1.5800
  -2   6   0  8.8900  1.6400
  -2  -6   0  8.2600  3.3600
   2  -6   0  9.0900  3.4400
  -2  -6   0  9.1200  1.6700
  -2   6   0  9.9400  1.5500
   2  -6   0  13.410   1.900
   2  -6   0  10.160   1.470
   2  -6   0  12.180   1.850
  -2   6   0  2.8500  3.1800
  -2   6   0  6.2400  3.1100
  -2  -6   0  12.670   3.350
  -2   6   0  8.4500  1.5000
   3   6   0  62.630   3.680
   3  -6   0  65.540   3.600
  -3   6   0  58.660   3.440
  -3  -6   0  65.870   3.770
   3  -6   0  65.420   3.670
  -3  -6   0  66.980   3.660
   3  -6   0  61.080   3.610
  -3   6   0  64.020   3.720
  -3  -6   0  68.100   3.790
  -3   6   0  67.910   4.090
   3  -6   0  64.330   3.660
  -3   6   0  65.010   3.720
  -3   6   0  59.680   3.600
   3  -6   0  70.620   4.280
  -3  -6   0  71.490   3.920
  -3  -6   0  65.830   3.980
  -3  -6   0  65.970   3.650
  -3  -6   0  63.640   3.770
  -3  -6   0  64.950   3.590
   4  -6   0  26.190   2.150
  -4  -6   0  25.150   2.350
  -4   6   0  27.500   2.250
  -4  -6   0  27.730   2.430
  -4   6   0  24.690   2.220
  -4  -6   0  24.020   2.020
   4  -6   0  23.130   1.970
  -4  -6   0  24.690   2.190
  -4  -6   0  26.070   2.220
   4  -6   0  30.030   2.490
  -4   6   0  25.280   2.060
  -4  -6   0  26.030   2.040
  -4   6   0  28.160   2.090
  -4  -6   0  25.820   2.160
  -4  -6   0  26.950   2.140
   4  -6   0  24.360   2.110
  -4  -6   0  28.090   2.210
   4  -6   0  25.610   2.340
  -4  -6   0  27.010   2.460
   4   6   0  27.490   2.260
  -4   6   0  25.390   2.170
  -4  -6   0  24.320   1.940
  -4  -6   0  21.140   2.010
  -4  -6   0  23.940   1.940
  -4   6   0  26.090   2.170
   0  -7   0  1.6300  1.0900
   0   7   0  1.6200  3.3200
   0  -7   0 -0.2400  0.8600
   0  -7   0  -2.460   2.210
   0  -7   0 -0.6500  0.9300
   0   7   0  6.5700  1.4200
   0  -7   0  0.4700  1.2800
   0   7   0  0.4800  0.9900
   0  -7   0  0.3300  1.1100
   0  -7   0  0.6300  0.9400
   0  -7   0 -0.2100  0.9300
   0  -7   0  1.2400  0.9800
   0   7   0  1.4900  1.2100
   0  -7   0  0.7300  1.6300
   0   7   0  0.4400  3.3400
   0   7   0 -0.9400  2.5400
   0  -7   0  0.8500  1.1200
   0  -7   0  0.7200  1.1100
   0   7   0  0.3400  1.2600
   0  -7   0  0.3400  1.2300
   0  -7   0  1.9900  1.0800
   1   7   0  251.90   10.28
   1   7   0  249.06    9.94
  -1  -7   0  254.46   10.54
   1  -7   0  246.41   10.24
  -1   7   0  251.55    9.10
  -1   7   0  271.03   10.37
  -1  -7   0  239.39   10.34
   1  -7   0  259.75    9.76
  -1  -7   0  263.46   10.48
   1   7   0  240.86    9.31
   1  -7   0  248.80   10.73
   1  -7   0  240.72    9.51
  -1   7   0  252.67    9.65
  -1   7   0  263.22    9.95
  -1  -7   0  259.18   10.28
   1  -7   0  246.72    9.41
  -1  -7   0  254.32    9.32
   1  -7   0  236.24    9.19
  -1  -7   0  261.93   10.33
  -1  -7   0  254.31    9.66
  -1  -7   0  255.59    9.77
  -1  -7   0  243.12    9.79
  -1  -7   0  255.55    9.89
  -1  -7   0  267.37    9.40
  -1  -7   0  256.97    9.70
  -1   7   0  245.65   10.33
  -1  -7   0  262.97    9.49
  -2  -7   0  10.030   1.660
  -2   7   0  10.130   1.580
   2  -7   0  9.7200  1.5200
  -2  -7   0  10.190   1.540
  -2  -7   0  9.4800  1.6600
   2   7   0  10.210   1.740
   2   7   0  11.700   1.650
  -2  -7   0  10.380   1.660
  -2   7   0  9.1300  1.6000
  -2  -7   0  8.8300  1.8100
   2  -7   0  7.9300  1.7500
  -2   7   0  10.520   1.750
  -2  -7   0  10.250   1.520
  -2  -7   0  9.9600  1.6200
  -2   7   0  12.170   1.740
  -2   7   0  10.560   1.540
  -2  -7   0  10.730   1.580
   2  -7   0  9.9100  1.5800
   2   7   0  9.1900  1.6000
   2  -7   0  9.9400  1.6200
   3  -7   0  76.270   4.130
  -3  -7   0  67.390   3.560
  -3   7   0  66.370   3.420
  -3  -7   0  68.720   3.980
  -3   7   0  77.260   3.850
  -3  -7   0  76.810   4.040
   3   7   0  68.440   3.570
   3  -7   0  65.560   3.470
  -3   7   0  69.220   3.560
  -3  -7   0  66.470   3.430
  -3  -7   0  70.680   3.950
  -3   7   0  73.460   3.790
  -3  -7   0  69.720   3.880
  -3  -7   0  67.230   3.600
  -3  -7   0  75.200   3.720
  -3  -7   0  70.880   3.710
  -3  -7   0  67.400   3.500
   3  -7   0  70.320   3.670
   3  -7   0  73.020   3.970
   3  -7   0  66.080   3.560
  -3  -7   0  74.460   4.070
  -3  -7   0  70.060   3.840
  -3  -7   0  70.430   3.820
  -3   7   0  62.610   3.630
  -3   7   0  67.780   3.880
  -3  -7   0  72.290   4.140
  -4  -7   0  96.470   3.990
  -4  -7   0  96.930   4.430
  -4  -7   0  89.560   3.790
  -4   7   0  93.110   4.010
  -4  -7   0  95.910   4.340
  -4  -7   0  84.260   3.920
  -4   7   0  93.690   4.020
  -4   7   0  96.850   3.740
  -4  -7   0  96.360   4.330
  -4  -7   0  93.840   4.200
  -4  -7   0  97.130   4.210
   0  -8   0  304.78   11.26
   0   8   0  308.75   12.14
   0  -8   0  310.78   12.06
   0  -8   0  318.65   11.55
   0   8   0  338.62   12.03
   0  -8   0  316.03   11.48
   0   8   0  329.89   12.11
   0  -8   0  342.42   13.05
   0  -8   0  309.45   12.35
   0   8   0  314.22   11.31
   0   8   0  322.21   12.32
   0  -8   0  327.37   11.22
   0   8   0  327.17   10.96
   0  -8   0  327.88   12.39
   1   8   0  0.0100  0.9800
  -1   8   0  0.6200  0.8700
   1   8   0  1.2000  1.0500
  -1  -8   0  1.0300  1.2300
  -1   8   0  0.3000  1.1000
  -1  -8   0  0.9700  0.9400
   1  -8   0  -1.810   1.180
   1  -8   0  1.7200  1.1100
  -1  -8   0  0.4900  1.0900
   1  -8   0  0.9800  0.9700
  -1   8   0  2.6800  1.2800
  -1  -8   0 -0.5500  1.0400
  -1   8   0 -0.3400  0.9900
  -1  -8   0 -0.5100  1.0400
  -1  -8   0 -0.3300  1.0800
   1   8   0  1.0500  1.1900
  -1  -8   0  1.0700  1.0300
  -1   8   0  0.5300  0.9700
  -1   8   0  0.8500  1.1000
   1  -8   0  0.0600  0.9800
   1  -8   0  0.9300  1.1000
  -1  -8   0  0.3100  1.1300
  -1  -8   0  2.1300  1.2800
   1  -8   0  1.0600  0.9000
  -1  -8   0  2.8100  1.2100
  -1  -8   0  0.7200  1.1100
  -1  -8   0  2.2600  1.3100
   1   8   0  1.6300  1.0500
  -1  -8   0  0.6300  0.9700
  -2  -8   0  31.000   2.190
   2   8   0  29.700   2.280
   2  -8   0  34.660   2.490
  -2  -8   0  35.460   2.260
   2   8   0  32.760   2.500
  -2  -8   0  31.460   2.310
  -2   8   0  32.910   2.290
   2  -8   0  32.080   2.570
  -2   8   0  31.660   2.380
  -2  -8   0  31.060   2.460
   2  -8   0  29.840   2.230
   2  -8   0  28.960   2.150
  -2   8   0  34.250   2.510
  -2   8   0  33.840   2.290
  -2  -8   0  31.810   2.280
  -2   8   0  29.340   2.440
  -2  -8   0  32.070   2.320
  -2  -8   0  32.950   2.570
  -2  -8   0  34.650   2.640
  -2  -8   0  31.010   2.460
   2   8   0  32.510   2.470
  -2  -8   0  32.290   2.280
  -2  -8   0  35.570   2.520
  -2  -8   0  33.940   2.570
  -2  -8   0  34.170   2.410
  -2   8   0  30.670   2.410
   2  -8   0  33.810   2.210
   3  -8   0  145.92    5.92
  -3  -8   0  144.43    5.81
  -3  -8   0  135.65    6.06
  -3  -8   0  142.65    5.92
  -3  -8   0  146.10    5.56
  -3  -8   0  142.25    5.84
  -3  -8   0  148.88    5.86
  -3  -8   0  142.97    6.00
  -3   8   0  145.95    5.56
  -3   8   0  147.65    5.90
  -3   8   0  135.55    5.14
   3   8   0  141.83    5.56
   0  -9   0  0.4100  0.7600
   0   9   0 -0.0300  0.7300
   0   9   0  1.8300  0.9300
   0  -9   0 -0.1700  0.9400
   0  -9   0  0.7100  0.8100
   0  -9   0 -0.2100  0.7300
   0   9   0  -1.350   0.840
   0   9   0  0.8600  0.9100
  -1  -9   0  182.22    7.07
  -1   9   0  177.46    6.89
  -1   9   0  184.20    6.96
   1   9   0  176.40    6.28
   1  -9   0  178.07    7.05
  -1  -9   0  169.00    6.53
  -1   9   0  177.01    6.47
   1   9   0  175.34    6.95
   1   9   0  181.85    6.83
  -1  -9   0  183.17    7.38
   0   0  -1  0.2600  0.2100
   0   0   1 -0.4500  0.3000
   0   0  -1 -0.7300  0.2300
   0   0   1 -0.2800  0.3000
   0   0  -1 -0.1000  0.2600
   0   0  -1 -0.2800  0.2800
   0   0  -1  1.0600  0.3400
   0   0  -1 -0.7800  0.2000
   0   0   1 -0.3600  0.2100
   0   0   1  -1.140   0.190
  -1   0   1  919.56   36.62
  -1   0  -1  888.98   33.91
  -1   0   1  927.46   35.18
  -1   0  -1  904.79   38.23
  -1   0  -1  904.86   35.21
  -1   0  -1  893.15   38.05
   1   0  -1  876.34   37.28
  -1   0  -1  883.74   34.84
  -1   0   1  876.27   33.76
   1   0  -1  843.91   37.74
  -1   0   1  892.44   34.86
   1   0  -1  850.54   35.33
  -1   0  -1  901.74   36.54
  -1   0   1  890.02   38.16
  -1   0  -1  896.22   35.24
  -1   0   1  863.48   37.65
  -1   0  -1  880.39   37.09
  -1   0  -1  891.66   37.14
  -1   0  -1  863.97   35.15
  -1   0  -1  892.95   36.93
  -1   0   1  859.26   37.02
   1   0  -1  840.79   35.13
   2   0  -1  202.62    9.44
  -2   0   1  204.88    9.66
  -2   0  -1  219.50   10.66
   2   0  -1  202.55   10.50
  -2   0   1  201.76    9.26
   2   0   1  217.90   10.49
   2   0   1  199.41    9.15
  -2   0  -1  202.47    9.49
  -2   0   1  225.80   10.72
  -2   0  -1  210.17    9.46
   2   0   1  189.61    8.76
   2   0   1  192.08   10.11
  -2   0  -1  217.10   10.24
  -3   0   1  380.42   13.31
  -3   0  -1  372.56   14.20
  -3   0   1  398.87   13.34
  -3   0  -1  386.56   19.43
  -3   0   1  388.42   13.98
  -3   0   1  391.84   14.12
  -3   0   1  382.50   13.83
  -3   0  -1  378.73   12.97
  -3   0   1  352.93   13.17
  -3   0  -1  374.87   13.12
  -3   0  -1  385.32   13.22
  -3   0  -1  388.43   13.32
   3   0  -1  368.56   17.19
  -3   0   1  380.90   12.70
  -3   0   1  389.15   14.25
  -3   0   1  384.14   12.85
  -3   0  -1  394.49   12.66
  -3   0  -1  380.96   12.86
  -3   0   1  394.38   13.28
  -3   0  -1  379.53   13.21
   3   0   1  417.88   19.48
  -3   0  -1  397.41   13.29
  -3   0   1  370.72   12.78
  -3   0  -1  382.93   12.92
  -3   0   1  403.35   17.23
  -3   0  -1  397.22   13.19
   3   0   1  420.17   19.21
  -3   0  -1  400.08   17.30
  -3   0  -1  376.37   13.25
  -3   0   1  386.23   13.03
  -3   0   1  385.78   12.98
  -3   0   1  395.20   13.30
  -3   0   1  373.22   13.14
  -3   0   1  432.95   19.71
  -3   0   1  393.71   13.19
  -3   0   1  370.79   13.64
  -3   0   1  393.98   14.60
  -3   0  -1  371.85   12.78
  -3   0  -1  380.05   14.48
   3   0  -1  412.18   19.60
  -3   0  -1  394.01   13.71
  -3   0  -1  385.23   13.90
  -4   0   1  157.50    6.71
  -4   0   1  158.65    7.33
  -4   0   1  168.08    6.78
  -4   0  -1  157.84    6.74
  -4   0  -1  150.93    7.24
  -4   0  -1  165.45    6.99
  -4   0  -1  152.32   10.72
  -4   0  -1  162.85    6.79
  -4   0   1  168.58    7.17
  -4   0   1  146.55   10.82
  -4   0  -1  165.89    6.80
  -4   0  -1  134.25   10.86
  -4   0   1  167.25    6.77
  -4   0  -1  159.79    6.64
  -4   0  -1  144.04    9.99
  -4   0   1  161.79    6.60
  -4   0   1  173.36    6.54
   4   0  -1  166.12   11.26
  -4   0  -1  157.61    6.55
   4   0   1  165.89   10.69
  -4   0  -1  165.07    6.47
  -4   0   1  154.83    6.49
  -4   0  -1  157.43    6.69
  -4   0   1  172.07    6.72
  -4   0   1  158.18   11.41
  -4   0  -1  155.98    6.71
   4   0   1  151.78   10.79
   4   0  -1  162.03    7.17
  -4   0   1  169.26    7.20
   4   0  -1  154.77   10.96
  -4   0   1  170.56    7.43
  -4   0  -1  167.36    6.77
  -4   0  -1  159.66    7.05
  -4   0   1  157.68    6.68
  -4   0   1  164.36    6.96
  -4   0   1  163.73    6.73
  -4   0  -1  156.95    7.00
  -4   0   1  160.90    6.78
  -4   0   1  146.08   10.07
  -4   0  -1  162.87    7.30
  -4   0   1  149.88   10.16
  -4   0  -1  164.30    6.53
  -4   0   1  141.67    6.60
  -4   0   1  161.78    6.76
  -4   0  -1  166.86    6.62
   4   0  -1  144.81   10.72
  -4   0  -1  150.67    6.65
   4   0   1  149.66   10.87
  -4   0   1  163.22    6.63
  -4   0  -1  156.63    6.50
  -4   0   1  155.53    6.93
   5   0  -1  178.95    7.93
  -5   0  -1  172.74    7.51
   5   0   1  179.39    8.03
  -5   0   1  190.87    7.50
   5   0  -1  194.19    8.20
  -5   0   1  178.70    7.48
  -5   0  -1  198.68    7.52
  -5   0  -1  189.40    7.50
  -5   0  -1  193.67    8.35
  -5   0   1  183.93    8.38
  -5   0  -1  196.19    8.40
  -5   0  -1  187.34    7.70
  -5   0   1  195.39    7.57
  -5   0   1  190.66    8.33
  -5   0  -1  185.41    7.37
  -5   0   1  187.10    7.48
  -6   0   1  937.27   29.28
  -6   0   1  884.13   30.37
   6   0  -1  971.10   32.57
  -6   0  -1  942.18   29.51
  -6   0  -1  927.36   29.49
  -6   0  -1  934.70   31.61
  -6   0  -1  925.63   29.30
  -6   0   1  885.76   31.07
  -6   0  -1  900.61   31.00
  -6   0   1  932.64   29.35
  -6   0  -1  907.54   28.49
  -6   0  -1  907.51   28.21
  -6   0   1  917.99   28.20
  -6   0   1  922.19   29.46
  -6   0   1  944.40   29.75
  -6   0  -1  894.36   29.47
  -6   0   1  912.60   29.50
  -6   0  -1  960.33   29.75
  -6   0   1  920.91   31.61
  -6   0  -1  940.12   28.62
  -6   0  -1  947.96   30.50
  -6   0  -1  952.27   29.37
   0   1  -1  185.08    8.84
   0  -1   1  181.72    8.55
   0   1  -1  182.65    8.23
   0   1   1  183.47    8.88
   0   1   1  186.07    7.86
   0  -1  -1  179.46    8.26
   0  -1   1  176.42    8.54
   0  -1  -1  193.24    8.75
   0   1  -1  182.05    8.15
   0   1  -1  182.05    8.29
   0  -1  -1  184.16    8.72
   0  -1  -1  185.83    8.44
   0   1  -1  187.34    8.75
   0  -1  -1  193.57    7.94
   0  -1   1  183.51    8.25
   0   1  -1  188.04    7.66
   0  -1   1  193.73    8.13
   0   1   1  176.34    8.36
   0  -1  -1  195.33    8.30
   0  -1  -1  183.54    8.83
   0  -1   1  180.22    8.64
   0   1   1  188.83    8.41
   0  -1   1  181.81    8.60
   1   1  -1  741.55   34.40
  -1   1   1  823.29   34.25
  -1  -1   1  827.52   35.02
   1  -1  -1  822.03   32.30
  -1   1  -1  835.62   32.14
   1  -1  -1  789.52   34.38
   1  -1   1  698.19   34.13
  -1   1  -1  789.16   32.16
  -1  -1  -1  796.35   34.92
  -1  -1   1  798.46   33.73
  -1  -1  -1  802.25   33.70
  -1  -1  -1  819.17   32.29
  -1  -1   1  828.28   32.46
   1  -1   1  817.65   33.77
  -1   1  -1  810.00   34.16
   1   1  -1  811.99   32.84
  -1  -1  -1  812.64   30.96
  -1   1  -1  801.11   35.27
  -1  -1  -1  801.96   34.92
  -1   1  -1  808.87   31.38
   1  -1  -1  805.30   33.77
  -1  -1  -1  789.50   34.12
  -1   1   1  841.60   35.22
   1   1  -1  804.47   33.93
  -1  -1  -1  814.28   31.96
  -1   1   1  820.16   35.07
  -1   1   1  775.37   31.86
  -1   1   1  824.36   31.43
  -1  -1   1  819.98   32.15
   1  -1   1  801.66   32.40
  -1   1   1  838.97   32.31
  -1   1  -1  821.33   34.24
  -1   1  -1  807.30   35.13
  -1  -1  -1  797.21   33.81
  -1  -1   1  838.25   34.53
  -1   1   1  800.74   33.90
  -1  -1  -1  816.86   34.43
  -1  -1   1  801.76   34.99
  -1  -1  -1  800.11   34.87
   1  -1   1  803.07   34.15
  -1  -1   1  789.58   30.54
  -1  -1  -1  844.76   32.87
  -1  -1   1  827.16   33.82
   1  -1  -1  765.92   32.12
   1   1  -1  797.22   32.76
   1  -1  -1  823.04   34.77
  -1  -1  -1  756.66   32.72
  -2   1  -1  685.83   27.34
  -2  -1   1  650.46   29.33
   2   1   1  641.36   27.83
   2  -1  -1  663.40   27.34
   2  -1   1  673.01   29.64
  -2   1   1  712.34   30.19
   2   1  -1  675.03   28.29
  -2   1  -1  666.04   28.78
  -2   1  -1  654.09   30.31
  -2  -1  -1  679.44   29.63
  -2  -1  -1  670.28   29.31
  -2   1   1  684.05   27.28
   2   1  -1  663.26   27.84
  -2  -1  -1  690.61   29.90
  -2  -1   1  694.29   26.29
   2  -1   1  661.94   29.37
  -2  -1   1  685.29   30.55
   2   1   1  662.72   28.08
  -2  -1  -1  671.31   26.61
   2  -1  -1  651.94   29.90
  -2  -1  -1  657.60   27.90
  -2  -1  -1  711.58   30.66
  -2  -1  -1  673.42   28.90
  -2  -1  -1  674.43   29.44
  -3  -1   1  570.60   19.51
  -3   1  -1  561.40   20.42
  -3  -1  -1  560.99   18.68
  -3  -1   1  573.07   18.57
  -3  -1   1  526.04   18.80
  -3   1  -1  586.25   17.90
  -3   1  -1  560.51   18.52
  -3  -1   1  568.35   18.46
  -3  -1   1  572.44   20.54
  -3  -1  -1  603.77   25.30
  -3   1  -1  570.90   18.71
  -3   1   1  563.37   17.85
  -3   1   1  542.10   19.05
  -3   1  -1  574.59   19.30
  -3  -1  -1  530.19   19.40
  -3  -1   1  625.93   27.98
  -3   1   1  575.17   18.55
   3   1   1  582.10   26.86
  -3  -1  -1  536.31   18.71
   3   1   1  551.42   24.57
  -3   1   1  533.79   19.96
  -3   1  -1  585.23   19.72
  -3   1   1  549.96   18.55
  -3  -1   1  557.03   18.75
  -3  -1   1  559.88   18.66
  -3   1  -1  568.19   20.06
  -3  -1  -1  538.01   19.21
  -3   1   1  567.80   19.84
  -3   1  -1  618.06   24.70
  -3  -1  -1  563.72   26.14
  -3  -1   1  578.10   20.01
   3  -1  -1  583.60   26.69
   3   1  -1  558.71   26.99
   3   1   1  597.31   26.93
  -3   1   1  564.88   20.50
  -3  -1  -1  570.52   18.68
  -3  -1  -1  568.13   18.46
   3   1  -1  583.68   24.98
  -3  -1  -1  564.53   20.48
   3  -1   1  526.53   25.81
  -3  -1  -1  560.54   18.53
  -3  -1  -1  520.26   18.01
  -3   1   1  531.01   18.68
  -3   1  -1  566.47   19.11
  -3  -1   1  536.99   18.55
  -3   1  -1  576.21   18.70
  -3   1   1  576.85   18.30
  -3   1   1  545.66   18.09
   3  -1  -1  556.65   26.73
  -3   1  -1  564.61   18.64
  -3  -1   1  560.21   18.55
  -3   1   1  578.23   19.70
   3  -1   1  563.16   26.48
  -3   1   1  543.20   18.60
  -3  -1  -1  560.64   18.11
  -3   1  -1  556.33   18.78
  -3  -1   1  536.68   18.02
  -3   1  -1  570.92   18.77
  -3  -1  -1  599.32   27.65
  -3  -1  -1  550.63   19.81
  -3   1  -1  555.07   18.59
  -3  -1   1  593.25   26.44
  -3   1   1  591.71   18.46
  -3   1  -1  573.02   18.79
  -3   1   1  535.88   18.49
  -3   1  -1  555.25   18.14
  -3   1   1  548.15   18.72
  -3   1   1  601.32   24.45
  -3   1   1  540.69   18.73
  -3   1  -1  569.35   18.27
  -3   1   1  592.88   25.16
  -3  -1  -1  560.69   19.99
  -3   1  -1  580.40   18.58
  -3  -1  -1  587.57   26.42
  -3   1   1  548.75   18.60
  -3  -1   1  563.73   19.69
  -3  -1   1  551.61   19.96
  -3   1  -1  583.52   18.15
  -3  -1   1  567.61   18.68
  -3   1   1  552.68   18.07
  -3  -1   1  568.60   17.87
  -3  -1  -1  559.81   23.44
  -3  -1   1  565.15   19.24
  -3   1  -1  527.45   18.21
  -3   1  -1  582.40   26.62
  -3  -1  -1  549.07   19.61
  -3  -1  -1  535.32   18.00
  -3   1   1  539.33   19.17
  -3  -1  -1  595.51   17.94
  -3  -1   1  576.02   20.18
  -3  -1  -1  543.75   18.55
  -3  -1  -1  565.97   18.49
  -3  -1   1  566.30   18.15
   4   1  -1  222.39   14.10
  -4  -1  -1  209.20   13.26
  -4   1  -1  229.45    9.52
  -4   1   1  215.20    8.78
  -4   1  -1  228.44    8.76
   4  -1  -1  222.89    9.01
  -4   1  -1  233.59    8.67
  -4  -1   1  196.87    8.40
  -4   1  -1  237.73    8.39
  -4   1  -1  222.20    8.74
   4   1  -1  208.97   13.73
  -4  -1   1  202.00   13.93
  -4   1  -1  230.40    8.54
  -4  -1  -1  220.56    8.98
  -4  -1  -1  213.73    8.55
  -4  -1  -1  219.37    8.59
  -4  -1   1  196.88   13.02
  -4  -1  -1  226.95    8.41
  -4  -1   1  224.91    9.23
  -4  -1   1  228.82    8.64
  -4   1  -1  228.97    8.89
  -4   1   1  219.34    9.48
  -4   1  -1  220.05    9.07
  -4  -1  -1  230.80    9.53
  -4   1   1  226.93    8.74
  -4  -1  -1  215.00    8.69
   4  -1   1  209.34   13.44
  -4   1  -1  200.36   13.43
  -4   1  -1  211.67   12.74
  -4  -1  -1  208.58    8.42
  -4  -1   1  224.88    9.34
  -4   1   1  238.62    9.26
  -4  -1  -1  220.42    8.49
  -4   1   1  226.84    8.55
   4   1   1  208.77   13.59
  -4   1   1  216.85    8.60
  -4   1   1  212.50   14.12
  -4  -1   1  198.95   12.76
  -4   1   1  230.82    8.75
  -4   1   1  211.63   12.75
   4  -1   1  210.96   13.64
  -4   1   1  224.56    8.79
  -4  -1   1  242.15    8.47
  -4  -1   1  234.25    8.79
  -4  -1   1  225.99    9.16
  -4  -1  -1  227.80    9.23
  -4   1  -1  231.45    8.60
  -4  -1   1  239.73    8.87
  -4   1  -1  227.85    8.80
  -4   1   1  218.71   14.12
  -4   1   1  229.73    8.78
   4  -1   1  215.25    8.98
   4  -1  -1  222.94   13.27
   4  -1   1  205.93   12.79
  -4  -1  -1  201.59   13.87
  -4   1  -1  237.20    8.85
   4  -1  -1  206.87   13.65
  -4  -1   1  222.65    8.33
  -4   1   1  213.76   12.41
  -4   1   1  221.77    8.64
   4   1   1  215.27   13.84
  -4  -1   1  211.54   12.78
  -4   1   1  213.08    8.82
  -4   1  -1  223.88    8.69
  -4  -1  -1  222.95    8.68
  -4   1  -1  226.00    8.43
   4   1  -1  202.21   13.89
  -4   1   1  223.22    8.48
  -4  -1   1  236.59    8.84
  -4  -1  -1  234.12    9.42
  -4  -1   1  220.82    8.64
  -4   1   1  230.53    8.33
  -4  -1   1  233.65    9.58
  -4   1  -1  215.19    9.36
  -4  -1   1  210.58    8.36
  -4   1  -1  204.63    8.37
  -4  -1  -1  210.89    8.25
  -4  -1  -1  213.98    8.92
  -4  -1  -1  224.86    9.15
  -4  -1   1  216.72    8.55
  -4  -1   1  217.18    8.94
  -4   1   1  225.16    8.63
  -4   1  -1  221.43    8.95
  -4  -1  -1  220.25    8.25
  -4   1   1  223.38    8.38
  -4  -1  -1  218.37   12.98
  -4   1  -1  216.36   12.45
   4  -1  -1  223.68   13.91
  -4  -1   1  227.03    8.73
  -4  -1   1  219.50    9.03
  -4  -1   1  214.94    9.18
  -4   1   1  233.17    9.46
  -4   1  -1  227.20    8.69
  -4   1  -1  225.76    8.73
  -4   1  -1  204.53   14.03
  -4  -1  -1  204.34   12.67
   4   1   1  218.72   14.02
  -4  -1  -1  214.06    8.58
  -4   1   1  224.06    8.51
  -4  -1   1  243.65    8.59
  -4   1  -1  222.80    8.37
  -4   1   1  210.38    8.59
  -4  -1  -1  221.78    8.39
  -4  -1  -1  218.77    8.65
  -5  -1   1  676.33   25.19
  -5  -1   1  676.54   24.55
  -5  -1  -1  638.50   21.98
  -5   1   1  656.98   23.14
  -5  -1   1  695.39   22.15
  -5  -1   1  693.26   22.61
  -5  -1  -1  608.87   24.00
  -5  -1  -1  673.42   25.08
  -5  -1  -1  675.35   23.02
   5  -1  -1  678.97   22.57
  -5   1  -1  689.62   23.30
  -5  -1  -1  693.57   24.15
  -5  -1   1  707.83   24.46
  -5   1   1  683.64   22.30
  -5   1  -1  668.58   22.20
  -5  -1   1  677.33   22.78
   5  -1   1  735.93   25.33
  -5   1  -1  706.70   22.47
  -5   1   1  693.44   22.92
  -5   1   1  693.09   22.97
   5   1  -1  655.10   23.86
  -5  -1   1  712.61   22.99
  -5   1  -1  682.10   22.97
  -5  -1  -1  692.08   24.56
  -5  -1  -1  681.51   23.69
  -5  -1  -1  696.45   21.92
  -5  -1  -1  704.27   22.92
  -5   1   1  680.53   22.89
   5  -1   1  681.14   22.45
  -5  -1  -1  682.65   22.80
  -5   1   1  673.71   22.38
  -5  -1  -1  680.28   22.14
  -5   1   1  678.26   23.60
  -5   1  -1  682.54   24.12
  -5  -1  -1  704.86   22.50
   5  -1  -1  668.96   24.29
  -6  -1  -1  73.540   3.440
  -6   1  -1  72.620   3.350
  -6  -1   1  74.950   3.470
  -6   1   1  79.570   3.540
  -6  -1  -1  76.000   3.440
  -6   1  -1  75.640   3.420
   6  -1  -1  77.100   3.810
  -6  -1   1  76.790   3.300
  -6  -1  -1  74.000   3.600
  -6   1  -1  80.430   3.790
  -6   1  -1  77.090   3.510
  -6  -1   1  76.250   3.490
  -6  -1   1  75.830   3.680
  -6  -1   1  74.440   3.510
  -6  -1  -1  75.810   3.470
  -6  -1   1  75.840   3.480
  -6  -1  -1  74.720   3.550
  -6   1   1  75.700   3.330
  -6  -1  -1  74.840   3.340
  -6   1   1  75.000   3.350
   6  -1  -1  75.640   3.890
  -6  -1   1  76.050   3.480
   6  -1   1  83.060   3.890
  -6   1  -1  75.710   3.500
  -6   1  -1  77.660   3.480
  -6   1   1  74.160   3.530
  -6   1  -1  74.810   3.560
  -6   1   1  76.030   3.440
  -6   1   1  76.290   3.480
  -6  -1   1  76.220   3.360
  -6  -1  -1  71.090   3.420
  -6   1   1  77.700   3.820
  -6   1   1  70.700   3.430
  -6   1  -1  77.200   3.530
  -6  -1   1  73.600   3.490
  -6  -1  -1  74.230   3.480
  -6  -1   1  69.140   3.540
   6   1  -1  80.200   3.990
  -6   1  -1  74.210   3.470
  -6  -1  -1  77.050   3.330
  -6   1  -1  76.750   3.350
  -6   1   1  74.580   3.470
   0  -2   1 6038.04  277.75
   0  -2   1 6456.96  272.98
   0   2  -1 6204.44  249.64
   0  -2   1 6337.44  280.33
   0   2  -1 6615.71  285.74
   0   2  -1 6671.54  280.99
   0  -2  -1 6660.41  266.69
   0  -2  -1 6206.58  253.42
   0   2   1 6632.58  254.19
   0  -2   1 7077.63  282.00
   0   2   1 6424.18  270.81
   0   2  -1 6463.77  269.36
   0   2   1 6642.86  274.56
   0  -2   1 6403.18  264.75
   0  -2   1 6491.51  260.63
   0   2  -1 6046.40  268.69
   0   2   1 6474.51  287.64
   0  -2  -1 6633.53  281.53
   0  -2  -1 6563.68  268.58
   0  -2  -1 6360.84  260.88
   0  -2   1 6466.65  262.89
   0  -2  -1 6573.63  272.50
   0  -2  -1 6937.33  282.23
   1   2   1 2357.10   95.06
  -1   2   1 2568.51   99.31
  -1   2   1 2503.43  104.54
  -1  -2   1 2486.44   96.84
  -1   2  -1 2417.91   97.66
   1  -2   1 2473.68   95.74
  -1   2  -1 2441.84   93.54
   1  -2  -1 2543.36  102.91
  -1  -2  -1 2458.91  102.88
   1   2   1 2387.17  102.74
  -1  -2  -1 2517.62   95.53
  -1  -2   1 2550.71  103.09
   1  -2   1 2493.36  102.66
  -1  -2  -1 2582.52  103.06
   1  -2  -1 2530.82   96.61
  -1  -2   1 2393.10  100.93
  -1   2   1 2462.36  102.62
   1   2  -1 2444.34   98.43
  -1   2  -1 2490.22  105.54
   1   2   1 2451.52  104.94
   1  -2  -1 2605.96  100.99
   1  -2   1 2596.81  100.99
   1   2  -1 2293.68  102.58
  -1  -2   1 2433.93  104.39
  -1  -2   1 2582.10  104.53
  -1  -2  -1 2510.79   98.27
  -1  -2   1 2451.20   95.83
  -1   2   1 2355.00  105.37
   1  -2  -1 2377.91  103.91
   1   2  -1 2354.40   98.07
  -1   2  -1 2544.19  101.97
  -1   2  -1 2521.21  104.68
  -1   2   1 2484.22  101.97
  -1   2   1 2456.04   93.66
  -1  -2  -1 2540.00  100.92
  -1  -2  -1 2382.04   96.52
   1  -2   1 2457.52   96.80
  -1  -2  -1 2530.79   98.50
   1   2  -1 2412.04  107.55
   1  -2   1 2483.73  106.65
  -1   2   1 2395.10   97.63
  -1  -2  -1 2400.95  104.15
  -1  -2  -1 2525.66  104.51
   1  -2  -1 2400.65   97.35
  -1   2  -1 2491.74  102.85
  -2   2  -1  79.520   5.110
   2   2   1  75.210   5.130
  -2  -2  -1  81.890   5.830
  -2  -2   1  74.090   5.360
   2  -2   1  70.730   4.700
  -2   2  -1  73.730   5.650
  -2  -2   1  78.730   4.810
  -2   2  -1  74.030   4.920
  -2  -2  -1  84.030   5.350
   2  -2   1  77.580   5.340
  -2  -2  -1  83.800   5.710
   2   2  -1  89.930   5.300
  -2   2   1  86.040   5.720
   2   2  -1  77.340   4.810
  -2  -2  -1  79.580   4.310
  -2  -2  -1  80.860   5.410
  -2  -2  -1  85.390   5.550
  -2   2  -1  86.430   5.840
  -2  -2  -1  83.750   4.930
   2  -2  -1  75.510   5.200
   2   2  -1  81.010   5.330
   2  -2  -1  74.110   5.020
  -2   2   1  87.750   5.810
  -2  -2   1  80.300   5.250
  -2   2   1  77.080   4.950
  -2  -2  -1  80.260   5.020
   2   2   1  68.470   4.830
  -2   2   1  82.070   4.720
   2   2   1  72.030   4.720
  -3   2  -1 1478.02   43.84
  -3  -2   1 1494.35   46.86
  -3   2   1 1499.05   47.10
  -3  -2   1 1500.95   50.06
  -3  -2   1 1526.74   51.52
  -3   2   1 1436.88   48.14
  -3  -2   1 1501.74   49.12
  -3   2  -1 1530.33   47.38
   3   2   1 1517.06   65.91
   3  -2  -1 1542.83   63.95
  -3  -2  -1 1391.80   44.67
  -3   2   1 1537.08   49.36
  -3  -2   1 1522.27   60.62
  -3  -2   1 1538.09   46.91
  -3   2  -1 1504.85   44.80
  -3   2   1 1518.58   47.97
  -3  -2   1 1350.86   49.86
  -3   2   1 1528.77   45.39
  -3  -2   1 1463.03   46.32
  -3   2  -1 1503.11   47.91
  -3   2  -1 1480.03   46.99
  -3   2  -1 1521.00   60.50
  -3  -2   1 1329.83   46.45
  -3   2  -1 1362.70   49.27
   3  -2   1 1439.00   46.04
  -3  -2   1 1508.49   44.85
  -3  -2  -1 1465.63   46.74
  -3   2  -1 1480.87   50.17
  -3   2   1 1514.03   50.24
   3   2  -1 1624.59   66.34
   3  -2   1 1369.79   49.56
   3  -2   1 1479.36   63.63
  -3   2   1 1423.31   46.58
  -3  -2  -1 1508.42   66.01
  -3   2   1 1500.85   51.39
  -3   2  -1 1487.95   45.68
  -3  -2  -1 1461.46   49.87
  -3  -2  -1 1403.75   47.40
   3  -2   1 1611.52   64.78
  -3  -2  -1 1462.79   50.56
   3  -2  -1 1520.70   61.09
  -3  -2  -1 1513.96   46.51
  -3  -2   1 1438.37   47.56
  -3  -2   1 1379.90   46.29
  -3  -2   1 1505.11   44.82
  -3  -2  -1 1517.42   45.45
  -3   2   1 1513.71   65.75
  -3   2   1 1524.86   60.32
  -3  -2  -1 1445.85   46.91
  -3   2  -1 1497.30   47.04
   3  -2  -1 1487.06   46.25
   3   2   1 1450.10   61.21
  -3   2   1 1373.67   43.68
  -3   2   1 1527.81   59.27
  -3   2  -1 1473.09   46.41
   3   2  -1 1552.87   61.72
  -3  -2   1 1512.28   48.36
   3   2  -1 1434.40   64.65
  -3   2  -1 1496.69   48.28
  -3   2   1 1491.36   46.81
   3  -2  -1 1395.59   48.77
  -3   2  -1 1578.54   66.62
  -3   2   1 1468.17   45.44
  -3  -2  -1 1440.60   48.99
   3  -2   1 1558.65   61.37
  -3  -2  -1 1491.39   51.44
  -3  -2   1 1476.46   47.01
   3  -2  -1 1581.32   65.02
  -3  -2  -1 1501.13   60.52
   3  -2  -1 1452.43   49.80
  -3  -2   1 1518.05   49.41
  -3   2   1 1531.02   47.38
  -3  -2  -1 1374.40   48.63
  -3   2  -1 1475.06   46.80
  -3  -2  -1 1460.56   46.77
  -3  -2  -1 1531.20   46.27
  -3  -2   1 1475.08   46.50
  -3  -2   1 1508.74   66.27
  -3  -2  -1 1406.03   46.28
  -3   2  -1 1505.46   46.77
  -3  -2   1 1358.90   48.58
  -3  -2   1 1497.67   63.35
  -3   2  -1 1458.14   46.67
  -3   2  -1 1496.51   51.31
  -3  -2  -1 1523.23   44.82
  -3   2   1 1568.60   66.57
  -3   2   1 1427.05   46.39
  -3  -2  -1 1353.59   46.43
   3  -2  -1 1506.40   64.89
  -3   2   1 1459.49   46.92
  -3  -2   1 1548.86   63.93
  -3   2  -1 1550.04   46.55
  -3   2   1 1524.47   44.83
  -3   2  -1 1491.74   46.86
  -3  -2  -1 1463.90   49.32
  -3   2  -1 1476.60   59.12
  -3  -2   1 1511.09   45.48
  -3   2  -1 1514.57   49.34
  -3   2   1 1428.37   46.70
  -3   2   1 1578.96   65.02
  -3   2  -1 1556.73   65.06
  -3  -2   1 1493.58   50.60
  -3  -2  -1 1482.67   63.39
  -3   2  -1 1490.26   45.38
  -3   2  -1 1498.07   45.43
  -3  -2  -1 1435.70   48.21
  -3  -2  -1 1357.09   49.85
  -3  -2  -1 1519.89   63.61
  -3   2   1 1454.21   46.71
  -3   2   1 1487.91   45.69
  -3   2   1 1506.96   46.48
  -3   2  -1 1501.72   66.09
   4  -2  -1  66.170   3.600
  -4   2   1  62.010   3.580
  -4   2   1  62.600   3.440
  -4  -2  -1  58.280   3.720
  -4   2   1  51.180   6.460
  -4  -2  -1  62.170   3.630
  -4   2  -1  62.380   3.420
  -4  -2  -1  55.290   3.420
   4  -2   1  60.650   6.390
  -4  -2   1  67.700   4.020
  -4   2   1  57.100   3.360
  -4  -2  -1  56.430   3.390
  -4  -2   1  69.250   3.680
  -4   2   1  62.770   3.580
  -4   2  -1  62.510   3.610
  -4  -2  -1  58.880   3.660
  -4  -2  -1  59.100   3.500
  -4   2  -1  57.030   3.560
  -4   2  -1  64.030   3.610
  -4   2  -1  58.600   3.340
  -4  -2  -1  59.730   5.910
  -4  -2   1  62.320   3.770
   4  -2   1  58.760   6.390
  -4  -2   1  64.970   6.870
   4   2  -1  50.980   6.370
  -4  -2   1  61.030   3.420
  -4   2   1  61.360   3.630
  -4  -2   1  62.860   3.470
  -4  -2   1  63.450   3.670
  -4   2   1  55.070   5.750
   4   2   1  59.330   6.940
  -4  -2   1  67.620   4.040
   4  -2  -1  59.390   6.350
   4  -2  -1  62.610   3.780
  -4  -2  -1  64.610   3.630
  -4   2  -1  63.800   3.620
  -4   2  -1  63.760   3.650
  -4  -2   1  65.580   3.770
  -4  -2   1  62.250   3.880
  -4  -2   1  60.010   3.810
  -4  -2   1  63.170   3.510
   4  -2   1  61.840   3.470
  -4  -2   1  60.720   3.770
  -4  -2  -1  55.200   3.610
  -4   2   1  66.220   3.610
  -4  -2  -1  59.490   3.550
  -4   2   1  63.290   3.600
  -4  -2  -1  61.340   3.820
  -4   2  -1  57.280   3.510
  -4   2  -1  59.870   3.640
  -4   2   1  63.310   3.550
  -4   2  -1  65.860   3.680
  -4   2  -1  65.850   3.870
  -4  -2   1  64.820   3.660
  -4   2   1  59.780   3.600
   4  -2  -1  61.260   6.840
  -4   2  -1  64.120   3.670
  -4  -2  -1  58.760   5.990
  -4  -2  -1  63.810   6.650
  -4   2   1  66.650   3.780
  -4   2  -1  66.660   6.650
  -4   2  -1  62.240   3.460
  -4  -2   1  63.460   3.790
  -4   2   1  61.530   3.730
  -4   2   1  58.640   3.580
   4  -2   1  57.490   3.830
  -4  -2   1  62.310   6.090
   4   2   1  57.200   6.440
  -4  -2  -1  57.300   3.870
  -4   2   1  57.520   3.830
   4   2  -1  55.150   6.260
  -4  -2  -1  64.850   3.900
  -4   2  -1  71.340   3.900
  -4  -2  -1  61.540   3.520
  -4  -2   1  57.060   3.510
  -4  -2   1  66.220   3.640
  -4   2  -1  63.750   3.620
  -4  -2   1  63.430   3.670
  -4   2  -1  61.400   5.940
  -4   2  -1  70.310   3.700
  -4  -2   1  64.650   3.750
  -4   2   1  56.150   6.710
  -4  -2   1  58.570   6.000
  -4   2  -1  59.170   3.660
  -4  -2  -1  61.780   3.450
  -4   2  -1  61.580   6.670
  -4  -2  -1  60.580   3.540
  -4   2   1  67.290   3.860
  -4   2   1  58.240   5.850
   4  -2  -1  56.120   3.510
  -4   2   1  58.610   3.480
   4   2   1  54.190   6.180
   4  -2  -1  68.460   6.540
  -4   2  -1  61.610   3.870
  -4   2   1  62.480   3.590
  -4   2   1  56.780   3.620
  -4  -2  -1  69.450   3.700
   4  -2   1  62.860   6.320
  -4  -2  -1  60.900   3.820
  -5   2   1  143.78    6.13
  -5   2   1  152.86    6.49
  -5  -2  -1  149.60    6.93
  -5   2   1  148.38    6.31
  -5  -2   1  148.53    6.73
  -5  -2  -1  147.05    6.42
  -5   2   1  155.10    6.42
  -5  -2   1  137.99    6.48
  -5  -2  -1  146.10    6.72
  -5  -2   1  152.42    6.41
  -5   2   1  139.76    6.24
  -5   2  -1  148.95    6.36
  -5   2  -1  139.77    6.31
   5  -2  -1  151.43    7.09
  -5   2  -1  144.91    6.55
  -5  -2   1  152.24    6.39
  -5  -2  -1  149.14    6.10
  -5  -2   1  152.27    7.09
  -5   2  -1  159.29    6.54
  -5  -2   1  143.17    6.56
  -5  -2  -1  146.20    6.39
  -5  -2   1  154.98    6.36
  -5  -2  -1  146.98    6.65
  -5  -2  -1  148.47    6.39
  -5  -2  -1  140.66    6.42
  -5  -2   1  147.96    6.41
  -5  -2  -1  155.23    6.25
  -5   2   1  151.89    6.41
  -5  -2  -1  157.57    6.77
  -5  -2  -1  148.76    6.37
  -5  -2  -1  140.83    6.12
  -5  -2  -1  140.72    6.50
  -5   2  -1  151.52    6.46
  -5  -2  -1  147.98    6.32
  -5   2   1  149.61    6.29
  -5   2  -1  146.56    6.32
  -5  -2   1  140.68    6.74
  -5   2  -1  145.11    6.49
  -5   2   1  150.88    6.41
  -5   2   1  152.58    6.61
  -5   2   1  146.70    6.31
  -5   2  -1  147.16    6.35
   5  -2  -1  141.55    6.56
  -5   2   1  146.60    6.49
  -5  -2  -1  152.20    6.40
   5  -2   1  152.11    6.23
   5  -2  -1  148.80    6.27
   5  -2   1  152.68    7.09
  -6   2   1  58.300   3.040
  -6  -2   1  56.080   2.650
  -6   2  -1  53.790   2.680
  -6   2  -1  54.030   2.690
   6  -2   1  64.990   2.990
  -6   2  -1  54.260   2.960
   0  -3   1  511.68   21.64
   0   3  -1  495.16   23.26
   0  -3   1  525.52   21.77
   0  -3   1  493.58   20.90
   0  -3   1  524.99   22.99
   0   3   1  476.73   20.26
   0   3  -1  498.84   20.11
   0  -3  -1  520.14   23.21
   0   3   1  470.65   21.25
   0  -3  -1  515.30   21.68
   0   3   1  513.41   21.84
   0  -3   1  485.46   21.77
   0   3  -1  501.89   21.80
   0  -3  -1  509.66   21.27
   0  -3  -1  492.43   20.11
   0  -3   1  519.99   23.04
  -1   3  -1 3739.83  145.83
   1  -3  -1 3717.14  154.91
  -1  -3   1 3503.49  143.98
   1   3   1 3579.57  138.10
   1   3  -1 3626.92  156.09
  -1   3  -1 3806.26  139.22
  -1  -3   1 3669.63  149.96
   1   3   1 3613.00  156.38
   1   3   1 3810.72  153.35
  -1  -3  -1 3742.31  141.96
  -1  -3  -1 3584.42  143.79
  -1   3  -1 3780.15  151.47
   1  -3   1 3728.50  159.34
  -1   3  -1 3685.57  153.22
  -1   3   1 3703.86  151.48
   1  -3  -1 3759.86  145.45
   1   3  -1 3567.84  153.06
  -1  -3   1 3514.80  154.91
  -1  -3  -1 3647.84  150.23
   1  -3  -1 3660.93  143.82
  -1   3   1 3749.27  155.16
  -1   3  -1 3762.67  155.50
  -1   3   1 3696.02  153.13
   1  -3   1 3533.11  142.34
   1  -3   1 3688.97  152.93
   1  -3  -1 3908.09  145.33
  -1   3   1 3623.39  145.70
  -2  -3  -1 1633.77   51.55
  -2  -3   1 1711.63   72.13
   2  -3  -1 1713.49   67.21
  -2  -3   1 1596.13   52.96
  -2  -3   1 1618.71   51.76
  -2  -3  -1 1552.31   56.28
   2   3  -1 1687.24   68.42
  -2  -3   1 1634.76   49.89
   2   3   1 1695.52   71.11
  -2   3  -1 1581.86   52.65
   2  -3   1 1806.70   67.68
  -2   3   1 1695.68   72.58
  -2  -3   1 1586.69   54.73
   2  -3  -1 1725.10   71.67
  -2   3   1 1704.17   70.77
   2   3   1 1784.55   68.72
  -2   3  -1 1550.75   52.03
  -2   3  -1 1720.83   71.09
  -2  -3   1 1755.17   66.74
  -2  -3   1 1586.47   51.48
  -2  -3  -1 1580.98   54.65
  -2   3   1 1756.06   73.55
  -2  -3   1 1743.87   67.57
  -2   3  -1 1601.51   49.89
  -2   3  -1 1777.62   72.82
   2  -3   1 1582.75   54.91
  -2  -3   1 1624.14   55.62
  -2  -3  -1 1547.11   52.93
  -2  -3   1 1629.76   57.34
  -2   3   1 1604.80   52.14
  -2  -3  -1 1749.68   72.01
  -2  -3  -1 1642.89   55.65
   2  -3  -1 1726.90   66.10
   2   3   1 1644.52   71.93
  -2   3  -1 1814.28   73.84
  -2  -3  -1 1756.71   70.40
  -2  -3   1 1603.50   54.93
  -2  -3   1 1595.86   56.32
  -2   3   1 1501.46   52.55
  -2   3  -1 1791.40   71.24
   2  -3   1 1678.92   71.01
   2   3  -1 1721.26   70.99
   2  -3   1 1754.90   66.61
   2  -3   1 1784.88   71.54
  -2   3   1 1695.64   71.01
  -2   3  -1 1601.06   48.86
  -2  -3  -1 1618.62   66.15
   2  -3  -1 1694.39   71.81
  -2  -3   1 1550.58   49.90
  -3   3  -1  61.990   3.320
   3  -3   1  59.120   5.770
  -3   3   1  61.030   3.400
  -3  -3  -1  53.150   3.310
  -3  -3   1  55.960   3.450
  -3  -3   1  69.310   6.060
  -3   3  -1  53.950   3.200
  -3   3   1  56.670   3.170
   3   3  -1  63.340   5.550
  -3   3   1  61.430   3.320
  -3  -3   1  50.120   5.250
  -3  -3   1  64.320   5.700
   3  -3  -1  58.030   3.580
   3  -3   1  62.990   5.600
  -3  -3   1  62.750   3.550
   3   3   1  58.130   5.970
  -3  -3   1  60.620   3.750
  -3   3  -1  60.130   3.490
  -3   3   1  65.040   3.520
  -3   3  -1  55.770   3.170
   3  -3  -1  55.180   5.490
  -3  -3  -1  59.300   3.450
  -3  -3  -1  67.170   6.100
   3  -3   1  52.590   5.480
   3  -3  -1  57.910   3.260
  -3  -3  -1  62.020   3.280
  -3  -3  -1  63.700   3.360
   3   3   1  68.990   5.630
  -3   3   1  67.500   3.610
  -3  -3   1  61.530   3.300
   3  -3  -1  63.680   3.550
  -3   3   1  58.820   3.270
  -3  -3   1  70.760   3.790
   3  -3   1  57.840   3.620
  -3   3  -1  63.920   3.340
  -3   3   1  58.080   3.340
  -3  -3  -1  65.780   3.200
  -3   3   1  63.240   3.290
  -3   3  -1  61.930   3.470
  -3  -3   1  59.400   3.700
  -3   3  -1  60.530   3.210
  -3   3  -1  60.990   3.570
  -3  -3  -1  61.440   3.400
  -3   3   1  57.280   3.180
  -3  -3  -1  66.580   5.570
  -3  -3   1  62.190   3.550
  -3  -3   1  64.290   6.060
  -3  -3   1  57.080   3.240
  -3  -3   1  56.240   3.520
  -3   3  -1  59.580   3.340
  -3   3  -1  64.880   3.630
  -3   3   1  58.170   3.510
  -3   3  -1  57.250   3.520
  -3   3   1  62.450   5.810
  -3  -3  -1  66.050   3.840
  -3   3   1  56.080   3.450
   3  -3   1  59.220   3.250
  -3   3  -1  63.530   3.350
  -3   3   1  57.340   3.260
  -3   3  -1  64.610   3.550
  -3  -3  -1  57.220   3.260
  -3  -3  -1  60.340   3.490
  -3   3   1  69.620   3.690
   3   3   1  63.080   5.580
  -3   3   1  62.390   6.050
  -3   3  -1  60.700   3.410
  -3  -3   1  63.460   3.380
  -3  -3   1  61.860   3.270
  -3   3  -1  58.250   3.280
  -3  -3   1  60.310   3.340
   3  -3  -1  53.000   3.410
  -3  -3   1  64.300   3.520
  -3   3  -1  57.360   3.260
  -3  -3  -1  62.950   3.270
  -3  -3  -1  66.100   3.680
  -3   3   1  66.500   6.040
  -3  -3   1  59.070   3.340
  -3  -3   1  62.750   3.540
  -3   3   1  60.010   3.310
  -3   3   1  61.510   3.470
   3  -3   1  61.470   5.390
  -3   3   1  63.250   3.220
  -3   3  -1  61.980   3.450
  -3   3  -1  63.200   6.100
  -3   3  -1  59.940   3.360
   3   3  -1  74.130   6.550
  -3  -3   1  67.700   6.370
   3  -3  -1  62.390   5.910
  -3  -3  -1  67.910   5.680
  -3  -3  -1  60.120   3.640
  -3   3  -1  65.210   3.320
  -3  -3  -1  68.200   3.480
   3  -3  -1  71.480   5.840
  -3  -3   1  67.210   3.480
  -3  -3  -1  64.790   3.480
  -3  -3  -1  63.820   3.570
  -3   3  -1  58.190   5.300
  -3   3   1  54.330   3.170
   3   3  -1  70.630   5.860
  -3   3   1  61.170   5.380
  -3  -3  -1  62.770   3.780
  -3  -3  -1  62.080   5.690
  -3  -3   1  61.830   3.840
  -3   3   1  68.110   3.660
  -3   3  -1  54.430   5.750
  -3   3   1  61.200   3.340
  -3   3  -1  59.080   5.900
  -3  -3  -1  55.480   3.470
  -3   3  -1  57.380   3.320
  -3  -3   1  68.670   3.440
  -3  -3   1  57.670   3.240
  -4   3  -1  6.5700  1.3600
   4  -3  -1  8.3200  3.2400
  -4   3   1  10.180   1.600
  -4  -3   1  10.300   3.020
  -4   3  -1  7.5200  3.2000
  -4   3  -1  8.6100  1.5300
  -4  -3  -1  9.4900  1.5800
  -4   3   1  8.8500  1.6400
  -4   3  -1  9.1000  1.5300
   4  -3  -1  10.520   1.590
  -4   3   1  12.400   3.800
  -4  -3   1  9.1200  1.4900
   4  -3   1  6.4500  1.3100
  -4  -3  -1  8.3500  3.0700
  -4  -3  -1  11.840   1.820
  -4   3   1  8.2400  1.4900
  -4   3  -1  8.0700  3.0500
  -4  -3  -1  10.580   1.710
  -4  -3  -1  8.9900  1.4600
  -4   3  -1  9.6900  1.6200
  -4  -3  -1  7.1600  1.5300
   4   3   1  5.3900  3.5000
  -4  -3   1  9.6100  1.6200
  -4   3  -1  8.4300  1.4900
  -4  -3   1  7.2300  3.1200
  -4  -3  -1  7.6900  1.3800
   4  -3  -1  8.3000  1.4800
   4  -3  -1  7.0900  1.6100
  -4   3   1  10.230   1.470
  -4   3  -1  7.2400  1.4600
  -4   3   1  7.6900  1.5600
   4   3  -1  9.1300  3.4200
   4  -3  -1  8.1900  3.5400
   4   3  -1  9.7100  3.7900
  -4  -3   1  7.8700  1.4900
  -4  -3  -1  6.9100  1.3400
  -4   3   1  13.750   1.810
  -4   3  -1  7.6800  1.3500
  -4  -3  -1  7.6000  1.7000
   4   3   1  12.550   3.610
  -4   3   1  7.7100  1.3700
  -4  -3  -1  6.9300  1.4600
   4  -3  -1  6.1200  3.0800
  -4   3  -1  10.970   1.560
  -4  -3  -1  6.4800  2.9700
  -4   3   1  8.6600  1.5900
  -4   3  -1  7.4700  1.3900
  -4  -3  -1  10.960   1.890
  -4   3  -1  8.3700  1.7100
  -4   3   1  8.3900  1.4700
   4  -3   1  7.8600  2.8800
  -4  -3   1  7.6300  1.4600
  -4  -3   1  5.3100  1.4400
  -4  -3  -1  8.5900  1.5100
  -4  -3  -1  10.340   1.620
  -4   3   1  6.3400  1.4900
  -4  -3   1  8.0700  1.5500
  -4  -3  -1  7.2500  1.5500
  -4   3   1  8.6700  1.4400
   4  -3  -1  3.9500  3.1700
   4  -3   1  7.3900  3.1000
  -4   3   1  7.4200  1.5400
  -4   3   1  9.5800  1.5400
  -4   3   1  6.6300  3.3500
  -4  -3   1  9.0400  1.6000
  -4   3  -1  8.6100  1.5600
   4  -3   1  8.7000  2.8500
  -4   3   1  6.5700  3.2200
   4  -3   1  9.0300  1.7700
  -4  -3   1  8.7900  1.6700
  -4   3  -1  7.6000  2.9500
  -4  -3   1  5.9000  1.4000
  -4  -3   1  6.7600  1.4700
  -4  -3   1  8.8700  1.6600
  -4  -3  -1  7.9100  1.5200
  -4  -3   1  9.1100  3.1400
   4  -3   1  5.3100  3.0900
  -4   3  -1  7.1100  1.4800
  -4  -3  -1  7.4400  1.4100
  -4  -3  -1  6.8100  1.3500
  -4  -3  -1  8.6100  3.0900
  -4  -3   1  9.1200  1.6800
  -5  -3  -1  139.32    6.47
  -5   3  -1  149.51    6.25
  -5  -3   1  137.39    6.05
  -5   3  -1  144.38    6.12
  -5   3  -1  143.00    6.11
  -5   3  -1  142.45    6.07
  -5  -3   1  143.54    6.46
  -5  -3  -1  143.59    6.11
  -5  -3  -1  147.23    5.96
  -5  -3  -1  147.85    6.14
  -5   3  -1  147.92    6.33
  -5   3  -1  140.99    6.01
  -5  -3   1  144.32    5.90
  -5   3  -1  140.85    5.94
  -5  -3  -1  141.98    5.95
  -5   3   1  142.28    6.32
   5  -3  -1  149.90    6.63
  -5   3  -1  145.01    6.31
  -5   3  -1  150.32    6.15
  -5   3  -1  139.52    6.03
  -5  -3   1  143.80    6.56
  -5   3   1  133.89    5.93
  -5  -3   1  158.79    6.17
  -5   3   1  141.33    5.98
  -5   3   1  136.30    6.16
  -5  -3  -1  139.69    6.30
  -5   3   1  144.79    6.28
  -5   3   1  139.68    6.06
  -5   3  -1  152.51    6.69
  -5   3  -1  148.05    6.26
   5  -3   1  152.94    6.67
  -5   3   1  147.33    6.14
  -5  -3  -1  129.67    6.33
  -5  -3  -1  143.27    6.28
   5  -3   1  148.27    6.00
  -5   3   1  149.53    6.08
  -5   3  -1  149.41    6.08
  -5   3   1  138.57    6.00
  -5  -3   1  159.05    6.36
  -5  -3   1  156.62    6.61
  -5   3  -1  147.52    6.14
  -5  -3  -1  147.00    6.48
   5   3  -1  145.57    6.27
  -5  -3   1  148.36    6.38
  -5  -3   1  127.90    6.36
  -5  -3  -1  149.93    6.05
  -5   3   1  142.16    6.63
  -5   3   1  140.04    6.17
  -5   3   1  141.74    5.92
   5  -3   1  140.46    6.72
  -5  -3   1  146.65    6.13
  -5   3   1  145.65    6.11
  -5  -3   1  146.07    6.04
  -5  -3   1  152.45    6.22
   5  -3  -1  143.79    5.95
  -5  -3   1  147.71    6.29
  -5  -3  -1  139.24    5.78
  -5  -3   1  145.61    6.85
  -5  -3  -1  148.96    6.88
  -5   3   1  139.21    6.02
   5  -3  -1  130.85    5.88
   5  -3  -1  139.20    6.81
  -5  -3  -1  147.40    6.13
  -5   3  -1  143.95    6.07
  -5  -3  -1  147.10    6.18
   0  -4  -1 3231.45  134.71
   0  -4   1 3323.58  143.12
   0  -4  -1 3470.26  139.29
   0   4  -1 3407.00  145.03
   0   4  -1 3284.50  127.62
   0  -4   1 3469.18  133.47
   0   4   1 3435.76  135.41
   0   4   1 3447.09  128.15
   0   4   1 3463.98  145.27
   0  -4  -1 3382.88  132.90
   0  -4   1 3349.17  131.32
   0  -4  -1 3477.46  143.50
   0  -4   1 3321.11  141.51
   0   4  -1 3268.49  135.26
  -1   4  -1  252.63   11.99
  -1   4  -1  234.64    8.93
  -1  -4  -1  265.10    9.41
  -1  -4  -1  275.43   12.94
  -1   4  -1  280.36   14.11
  -1  -4  -1  243.17    9.76
  -1   4   1  280.43   14.07
  -1  -4   1  242.51    9.34
   1  -4  -1  270.50   12.62
  -1   4   1  269.10   12.82
   1  -4  -1  284.12   13.12
   1  -4   1  274.64   13.36
  -1  -4   1  268.42   14.46
  -1  -4  -1  243.38    9.67
  -1  -4  -1  258.23   10.01
  -1   4   1  254.29    9.89
   1  -4  -1  277.12   13.86
   1  -4   1  287.45   14.15
  -1  -4   1  257.36    8.87
  -1   4   1  276.55   13.06
  -1  -4  -1  260.94    9.48
  -1   4  -1  248.29    9.48
   1   4  -1  277.06   14.11
  -1  -4   1  256.03   12.40
  -1   4  -1  275.83   12.60
   1   4  -1  278.83   13.39
  -1   4   1  241.54    8.70
  -1  -4  -1  270.82    8.90
   1  -4  -1  242.58    9.77
  -1  -4  -1  260.70    9.23
   1  -4   1  253.64    8.96
  -1   4   1  283.90   12.83
  -1  -4   1  256.55    9.23
  -1   4   1  253.33    9.03
  -1  -4   1  252.67   10.29
  -1   4  -1  240.42    9.73
  -1  -4   1  255.70    9.92
   1  -4  -1  242.19   10.15
   1  -4   1  274.27   13.28
  -1  -4   1  299.98   13.47
   1   4  -1  263.26   13.62
   1  -4   1  242.70    9.80
  -1  -4  -1  281.87   14.05
   1  -4   1  270.95   12.40
  -1   4  -1  271.46   12.82
   1   4   1  289.02   14.11
  -1  -4   1  235.04    8.89
  -1   4  -1  263.02   12.74
  -1  -4  -1  254.77   10.10
  -1  -4  -1  244.03   10.25
   2   4  -1  731.56   31.00
   2  -4   1  676.57   23.75
  -2   4  -1  644.00   22.32
  -2   4   1  687.19   21.12
  -2  -4   1  718.41   22.81
  -2  -4  -1  715.00   23.01
  -2  -4  -1  652.59   22.65
  -2  -4   1  698.49   30.48
  -2   4   1  654.82   22.88
  -2  -4   1  613.84   22.84
  -2  -4   1  678.96   31.72
  -2   4  -1  702.20   23.90
  -2   4  -1  683.33   31.81
   2   4   1  725.09   31.09
  -2  -4  -1  678.86   22.28
   2  -4  -1  683.41   23.75
  -2  -4   1  671.43   21.78
   2  -4  -1  682.25   22.27
  -2   4  -1  665.94   22.33
  -2  -4   1  703.77   33.07
  -2  -4   1  710.57   32.71
   2  -4   1  722.64   32.13
  -2  -4  -1  700.89   24.15
  -2   4  -1  718.22   29.42
  -2  -4  -1  646.80   23.16
  -2   4   1  665.35   22.44
   2  -4   1  743.34   30.60
  -2  -4  -1  695.71   32.48
   2  -4  -1  678.55   31.55
  -2  -4  -1  707.11   22.75
  -2  -4   1  718.71   24.22
   2  -4  -1  671.15   22.13
  -2  -4  -1  670.95   21.69
  -2  -4   1  712.07   22.44
   2  -4  -1  676.37   29.94
  -2  -4  -1  681.25   31.56
  -2  -4  -1  664.21   24.70
  -2   4   1  642.28   22.32
  -2  -4   1  672.71   22.18
  -2   4  -1  692.18   21.15
  -2  -4  -1  696.75   22.35
  -2   4  -1  692.61   22.74
  -2   4   1  646.18   21.71
   2  -4   1  660.78   22.06
  -2  -4   1  723.44   29.82
  -2   4  -1  694.73   31.80
   2  -4  -1  693.32   32.27
   2   4  -1  685.46   31.71
  -2   4  -1  648.93   22.83
  -2   4   1  673.19   22.49
  -2  -4   1  657.25   22.64
   2  -4   1  680.24   22.36
   2  -4   1  715.94   29.46
  -2   4  -1  623.98   23.12
   2  -4   1  699.93   31.72
  -2  -4  -1  676.50   22.23
  -2   4  -1  640.39   22.87
  -2  -4   1  695.23   24.84
  -2   4   1  692.32   22.79
  -2   4   1  713.28   33.17
  -2   4   1  668.27   23.77
  -2  -4  -1  677.23   21.26
  -2  -4  -1  694.29   32.99
   2  -4  -1  700.66   21.61
   2  -4   1  594.93   23.56
   2  -4  -1  662.69   23.84
  -2   4  -1  708.33   31.55
  -2  -4  -1  673.72   21.49
  -2   4  -1  665.23   22.47
  -2   4  -1  704.32   22.52
  -2  -4   1  691.04   21.65
  -2  -4   1  669.63   24.35
  -2  -4  -1  757.61   21.81
  -2   4  -1  631.24   21.62
   2   4   1  767.12   31.34
  -2  -4   1  673.76   22.42
  -2  -4   1  654.86   22.35
  -2  -4  -1  702.70   30.15
  -2   4  -1  672.87   21.80
   2  -4  -1  723.94   31.82
  -2   4   1  669.37   21.72
  -2   4   1  678.94   31.45
  -2  -4  -1  702.43   24.45
  -2  -4   1  703.52   23.78
   2   4   1  707.40   31.97
  -2   4  -1  699.67   33.25
  -2  -4  -1  696.01   29.01
  -2  -4   1  699.83   22.99
  -2  -4   1  669.40   22.33
  -2   4   1  683.79   21.76
   2  -4  -1  643.90   24.61
  -2   4   1  678.72   31.43
   2  -4   1  666.97   24.63
   2   4  -1  734.56   31.06
  -2  -4  -1  707.05   23.75
  -2  -4  -1  685.67   23.70
  -2   4   1  679.90   22.97
  -2  -4   1  705.19   23.81
  -2  -4  -1  718.81   23.56
  -2  -4  -1  631.64   22.25
   2  -4  -1  604.92   23.18
   2  -4   1  690.01   21.61
  -2   4   1  694.38   29.47
  -2  -4   1  684.52   21.27
  -2  -4   1  715.87   23.61
  -2  -4   1  685.86   21.53
  -2   4  -1  697.11   21.83
  -3  -4   1  2.0100  1.8100
  -3   4  -1  1.9000  1.0000
  -3  -4  -1  2.7400  1.2400
   3  -4   1  2.3000  1.1400
  -3  -4  -1  10.180   3.140
  -3   4  -1  5.7000  1.2400
  -3   4  -1  1.8200  1.8600
  -3  -4  -1  3.6700  2.4100
  -3  -4  -1  4.3700  1.4100
  -3  -4   1  2.8800  1.1000
  -3  -4   1  4.9900  1.2700
   3  -4  -1  2.0600  2.2100
  -3  -4  -1  2.5100  1.1300
  -3  -4  -1  2.2400  1.0800
   3   4  -1  3.8200  2.5100
  -3  -4  -1  1.4600  0.9800
  -3  -4   1  1.6700  1.1600
  -3   4  -1  2.9400  1.0500
   3  -4   1  2.1100  2.0000
  -3   4   1  1.6600  1.1400
  -3   4  -1  1.2500  1.0600
  -3  -4  -1  1.5900  1.5800
  -3   4   1  2.9400  1.2600
  -3  -4   1  3.9500  1.1700
  -3  -4   1  0.9200  1.9200
  -3  -4   1  3.1300  2.5000
   3  -4   1  1.3100  1.9900
  -3   4   1  2.5400  1.1700
  -3  -4   1  3.0500  1.2300
  -3  -4   1  3.2900  1.1100
  -3  -4   1  3.3300  1.2600
  -3  -4   1  11.040   1.770
  -3   4  -1  3.6100  1.2100
  -3  -4  -1  3.3000  1.1000
  -3   4   1  5.8300  1.3100
  -3   4  -1  1.9500  1.0900
  -3  -4   1  3.7700  1.2000
  -3   4  -1  2.7400  1.1400
  -3  -4  -1  1.8200  1.1500
   3  -4  -1  0.9800  1.9900
  -3   4   1  3.7800  2.4000
  -3   4   1  1.9000  1.2200
   3  -4  -1  3.6400  1.1200
  -3   4  -1  5.3400  1.3600
  -3   4   1  2.7800  1.0400
  -3  -4  -1  3.6200  1.3400
   3  -4   1  2.2900  1.0500
   3  -4  -1  2.2700  1.0600
  -3   4   1  3.1400  1.3200
   3  -4  -1  3.7300  1.2800
  -3  -4  -1  2.2300  1.2200
  -3   4   1  2.4500  2.6700
  -3   4   1  3.9900  1.1000
  -3  -4   1  2.2300  1.0300
  -3   4   1  2.7100  0.9000
  -3  -4   1  1.8600  1.1600
  -3  -4  -1  2.4600  1.1200
  -3   4  -1  1.6800  1.0500
  -3   4  -1  2.1600  2.4800
  -3  -4   1  4.7900  1.1800
  -3  -4   1  3.5100  1.1800
  -3   4  -1  4.8700  2.5300
  -3   4   1  1.6200  2.2800
   3   4   1  4.4100  2.5800
  -3  -4  -1  2.0700  1.1700
  -3  -4   1  3.2700  1.0900
  -3   4  -1  1.8200  1.1400
   3  -4  -1  0.9200  1.0500
  -3   4  -1 -0.1400  1.0700
   3   4  -1  0.8400  2.3300
  -3   4  -1  2.0500  1.1900
  -3  -4   1  6.8300  1.5500
   3   4   1  3.1700  2.1100
   3  -4   1  2.9200  2.3600
  -3  -4  -1  2.5900  1.1900
  -3   4   1  2.3300  1.0400
   3  -4   1  3.5700  2.0400
  -3  -4   1  1.4900  1.0500
   3   4  -1  2.9800  2.1700
  -3   4  -1  1.4800  1.1700
   3   4   1  1.1800  2.4900
   3  -4  -1  3.4300  2.2600
  -3  -4  -1  2.9000  1.2800
  -3   4   1  1.3500  1.0900
   3  -4   1  2.2900  1.0200
  -3  -4  -1  8.2200  1.4600
  -3  -4  -1  4.8300  1.1800
   3  -4  -1  2.0800  1.1200
  -3   4  -1  1.8000  1.0300
  -3  -4  -1  4.6100  1.2200
   3  -4   1  2.7500  1.1700
  -3  -4   1  4.7100  1.3800
  -3  -4  -1  3.1900  1.1300
  -3   4   1  2.7300  1.3600
  -3  -4   1  3.5000  2.2500
  -3   4  -1  5.1800  1.3500
  -3   4   1  1.6500  1.0900
  -3   4  -1  3.4400  2.2800
  -3   4  -1  2.1900  1.1900
  -3  -4   1  1.7100  0.8700
  -3   4  -1  1.8100  0.9800
  -4  -4  -1  190.80    8.05
  -4   4  -1  199.50    7.45
  -4  -4  -1  199.38    7.89
  -4   4   1  192.00    7.73
  -4   4   1  196.11    7.75
  -4   4   1  204.84    7.79
  -4   4   1  202.23    8.06
   4  -4  -1  194.16    7.82
  -4  -4  -1  213.10    7.75
  -4  -4  -1  195.96    8.55
  -4   4  -1  190.67    7.95
  -4  -4   1  184.89    8.11
  -4  -4   1  179.34    7.66
   4  -4  -1  199.84    8.82
  -4  -4   1  189.84    7.80
  -4  -4  -1  195.86    8.44
  -4   4  -1  196.33    7.66
  -4   4   1  193.78    8.39
  -4  -4   1  199.29    8.04
  -4  -4   1  190.38    7.89
  -4  -4  -1  196.01    7.96
  -4   4   1  185.42    7.62
  -4   4  -1  184.66    8.21
  -4  -4  -1  197.87    7.89
  -4   4  -1  194.81    7.78
  -4   4  -1  183.38    7.69
  -4   4   1  203.50    7.52
  -4  -4  -1  182.48    8.27
  -4   4  -1  185.50    7.96
  -4   4  -1  184.95    7.76
  -4   4  -1  186.32    7.61
  -4  -4  -1  183.41    7.78
  -4  -4  -1  201.32    8.77
  -4   4  -1  195.36    7.87
  -4  -4  -1  198.27    7.74
   4  -4   1  181.40    7.59
  -4  -4   1  201.64    8.09
  -4   4  -1  186.18    7.71
  -4  -4   1  201.40    8.32
  -4  -4   1  200.09    8.44
  -4  -4   1  202.58    8.27
  -4   4  -1  185.88    8.29
  -4  -4  -1  187.71    8.76
  -4  -4  -1  198.78    8.10
  -4  -4   1  192.15    7.93
  -4   4   1  196.11    8.02
   4  -4  -1  201.19    7.77
  -4  -4  -1  212.68    8.09
  -4  -4  -1  195.53    8.25
  -4  -4   1  195.33    8.71
  -4  -4   1  197.50    7.62
  -4   4   1  196.55    7.84
  -4   4   1  196.36    7.64
  -4   4  -1  206.59    7.81
  -4  -4  -1  192.06    7.57
   4  -4  -1  193.16    8.33
   4  -4   1  189.07    8.67
  -5   4   1  136.36    5.88
  -5  -4  -1  148.93    6.09
  -5  -4   1  148.19    6.24
  -5   4   1  152.71    6.13
  -5   4   1  150.72    6.22
  -5  -4  -1  153.18    5.87
   5  -4  -1  156.69    6.18
  -5   4   1  141.90    6.45
  -5   4  -1  141.04    6.11
  -5  -4  -1  158.93    6.51
  -5   4   1  156.22    5.98
  -5   4   1  158.49    6.13
  -5  -4  -1  148.12    6.57
  -5   4  -1  144.77    6.03
  -5   4  -1  158.66    6.41
  -5  -4   1  154.62    6.17
   5  -4  -1  157.46    6.86
  -5   4  -1  143.35    5.96
  -5  -4   1  150.05    5.91
   5  -4   1  157.93    6.72
  -5  -4  -1  144.01    6.04
  -5  -4   1  160.22    6.20
   5  -4  -1  154.95    6.03
  -5  -4  -1  146.81    6.04
   5  -4  -1  142.04    5.89
  -5   4  -1  153.68    6.19
  -5  -4  -1  157.57    6.54
  -5  -4   1  160.51    6.24
  -5  -4   1  157.73    6.57
   5  -4  -1  142.49    5.95
  -5  -4  -1  152.29    6.09
   5  -4   1  153.74    6.21
  -5  -4   1  162.46    6.98
  -5  -4   1  148.58    6.68
  -5  -4  -1  137.40    6.43
  -5   4  -1  133.93    5.88
  -5  -4   1  154.06    6.05
  -5   4   1  156.47    6.30
  -5   4   1  136.59    5.88
  -5   4   1  153.86    6.41
  -5   4  -1  158.16    6.10
  -5   4  -1  155.96    6.25
  -5  -4   1  150.26    6.67
  -5  -4   1  155.93    6.24
  -5   4  -1  159.05    6.26
   5  -4   1  146.29    5.99
  -5   4  -1  140.16    6.43
  -5  -4   1  167.16    6.66
  -5   4  -1  155.51    5.96
  -5  -4  -1  156.40    5.96
   5  -4  -1  150.22    6.64
   5  -4   1  153.13    6.75
  -5  -4  -1  154.54    6.83
   5  -4   1  154.78    6.04
   0   5   1  6.8400  1.3500
   0  -5   1  7.5700  2.3300
   0  -5  -1  6.8000  1.2300
   0  -5  -1  7.7700  1.2700
   0  -5  -1  8.6600  1.3400
   0  -5  -1  7.8300  2.2500
   0  -5   1  6.3900  1.1700
   0   5  -1  6.5100  2.2100
   0   5   1  11.110   2.570
   0  -5  -1  8.2800  2.2300
   0  -5  -1  6.9600  1.3000
   0  -5  -1  8.8600  1.3700
   0  -5   1  7.4100  1.2000
   0  -5   1  8.5700  1.4300
   0  -5   1  7.9900  2.4600
   0  -5   1  7.8800  1.2000
   0  -5  -1  8.3300  1.2800
   0  -5   1  6.6100  1.1900
   0   5  -1  7.3500  2.2300
   0   5  -1  4.7100  1.0700
   0  -5  -1  6.8300  1.2600
   0   5   1  7.8200  2.4500
   0  -5   1  8.8600  1.3000
   0  -5   1  7.4800  1.2500
   0  -5  -1  5.1200  2.1700
   0   5  -1  6.6700  2.3000
   0  -5   1  6.7200  1.3800
   0   5   1  10.730   1.330
   0  -5  -1  5.6800  2.3400
   0   5  -1  3.4700  1.9700
   0  -5   1  6.1000  1.3200
   0   5   1  9.6100  1.4200
   0  -5  -1  6.7000  1.0700
   0  -5   1  8.8500  2.6500
   0  -5  -1  5.4900  1.1100
   0   5  -1  5.5700  1.2100
   0  -5  -1  6.1500  1.2600
   0  -5  -1  6.9100  1.1800
   0  -5  -1  5.4700  1.2300
   0  -5   1  4.6900  1.0800
   0  -5  -1  7.0600  1.3000
   0   5   1  6.4900  1.1500
   0  -5  -1  10.730   1.310
   0  -5  -1  9.3300  2.7500
   0  -5   1  6.4800  1.2900
   0  -5   1  7.2300  1.3600
   0   5   1  11.100   2.840
   0  -5   1  8.4600  1.3600
   0  -5   1  9.4500  1.2200
   0   5   1  6.0900  2.0400
   0   5  -1  5.5900  1.0600
   0  -5  -1  8.9900  1.4800
   0  -5   1  5.5000  1.2100
   0  -5  -1  7.1700  1.3700
   0  -5   1  8.0100  2.3600
   0  -5  -1  4.5100  1.1700
   0  -5   1  5.8400  1.1700
   0  -5   1  7.8400  1.1700
   0   5  -1  7.3100  1.2700
  -1  -5   1  678.80   21.16
  -1   5   1  647.58   29.43
  -1   5  -1  687.90   28.40
  -1   5  -1  657.22   22.57
   1   5  -1  723.81   30.38
  -1  -5  -1  680.87   21.16
  -1  -5   1  683.70   21.79
  -1  -5   1  667.59   20.89
  -1   5  -1  638.76   22.06
   1  -5  -1  686.60   31.84
   1  -5  -1  636.16   23.53
  -1  -5  -1  681.31   22.53
  -1  -5  -1  632.62   23.78
  -1  -5  -1  678.19   23.14
   1  -5   1  668.99   31.04
  -1  -5  -1  681.34   23.36
  -1  -5   1  669.94   21.95
  -1  -5   1  656.93   22.17
  -1  -5   1  665.04   22.39
   1  -5  -1  623.68   23.32
   1  -5  -1  665.96   22.34
  -1   5   1  677.47   31.66
  -1   5   1  664.07   22.59
  -1  -5   1  663.42   21.94
  -1  -5  -1  669.35   21.82
   1   5   1  685.18   32.19
  -1   5   1  625.18   22.04
  -1   5  -1  639.24   22.17
   1  -5  -1  642.92   22.90
  -1   5  -1  635.27   20.56
  -1  -5  -1  682.47   21.17
   1  -5   1  693.02   30.07
  -1  -5  -1  661.00   21.89
  -1  -5   1  663.46   21.77
  -1  -5   1  664.60   23.55
  -1  -5   1  673.15   23.38
  -1   5   1  721.43   33.03
  -1  -5  -1  678.59   31.26
  -1   5  -1  679.96   31.94
  -1  -5   1  680.71   24.35
   1  -5  -1  630.16   21.17
   1  -5   1  663.50   24.24
  -1  -5  -1  722.05   32.70
   1  -5   1  657.37   21.34
  -1  -5  -1  665.45   22.93
  -1   5   1  650.75   20.65
  -1  -5  -1  701.39   29.65
  -1  -5   1  674.79   23.03
   1   5  -1  671.25   30.49
  -1  -5  -1  649.93   21.82
  -1   5   1  702.90   21.52
   1  -5   1  629.30   23.25
  -1   5  -1  663.80   29.58
  -1  -5   1  661.54   23.77
   1   5   1  664.40   30.63
  -1  -5  -1  668.97   24.36
  -1  -5  -1  672.61   22.23
   1  -5   1  665.64   21.95
  -1   5  -1  651.19   22.92
   1   5  -1  692.34   31.97
  -1  -5   1  691.72   21.22
   1  -5   1  652.68   21.65
  -1  -5   1  654.77   22.91
   1  -5   1  673.13   21.14
   1  -5  -1  662.64   31.29
  -1   5   1  688.04   23.43
  -1  -5   1  655.64   31.23
   1   5  -1  622.59   21.15
   1  -5  -1  678.58   31.66
   1  -5  -1  653.21   21.06
   1  -5  -1  614.66   21.72
   1  -5  -1  710.12   29.83
  -1  -5   1  662.28   22.36
  -1   5   1  695.17   28.80
  -1   5  -1  665.79   21.39
  -1   5  -1  688.97   23.39
   1  -5   1  672.56   31.46
   1  -5  -1  654.37   24.19
   1  -5  -1  651.40   21.73
   1   5   1  646.51   23.18
  -1  -5  -1  656.83   21.20
  -1   5  -1  647.60   21.85
   1  -5   1  642.16   23.26
  -1  -5   1  663.36   23.12
  -1  -5   1  660.52   21.35
  -1  -5   1  712.62   32.28
  -1  -5  -1  661.75   22.98
  -1  -5  -1  673.04   20.90
  -1  -5  -1  653.88   21.28
  -1  -5  -1  689.95   30.57
   1   5  -1  624.66   22.40
  -1  -5  -1  674.31   22.35
  -1  -5  -1  679.36   32.07
   1  -5   1  644.54   21.85
  -1  -5   1  693.55   29.97
  -1  -5   1  692.18   32.36
  -1  -5  -1  685.65   22.40
  -1  -5  -1  668.88   23.58
   1  -5   1  688.53   31.54
   1  -5  -1  663.06   23.30
  -1   5  -1  711.40   32.83
  -1   5   1  645.87   21.94
   1   5  -1  657.07   31.62
   1   5   1  693.74   32.05
  -2   5  -1  387.84   12.82
  -2   5  -1  373.32   13.99
  -2  -5   1  378.81   13.55
  -2   5   1  387.94   13.21
  -2   5   1  391.64   13.80
   2  -5   1  379.76   20.40
  -2  -5  -1  393.58   14.78
   2   5  -1  381.91   19.85
  -2   5   1  385.58   13.84
  -2   5  -1  383.34   13.65
  -2  -5   1  396.28   14.51
  -2  -5   1  380.84   12.90
   2   5  -1  374.70   20.15
   2   5   1  381.39   19.57
  -2  -5   1  369.58   20.28
  -2  -5  -1  395.83   13.56
   2  -5  -1  385.35   14.45
  -2  -5  -1  393.48   13.19
   2  -5   1  383.33   13.55
  -2  -5   1  399.46   14.87
  -2  -5   1  394.35   14.38
   2  -5   1  375.83   14.87
  -2  -5  -1  387.12   14.42
  -2  -5  -1  376.42   13.75
  -2  -5   1  396.67   19.52
  -2   5   1  393.40   13.91
  -2   5   1  362.99   20.06
  -2  -5   1  396.25   13.64
   2  -5  -1  388.51   13.53
   2  -5  -1  363.33   13.33
  -2  -5  -1  357.76   19.98
  -2  -5   1  387.15   13.16
  -2  -5   1  377.11   20.84
  -2  -5  -1  371.27   20.72
  -2   5  -1  366.86   13.42
  -2  -5  -1  386.70   21.27
  -2  -5  -1  410.94   13.76
  -2  -5  -1  402.28   15.14
  -2  -5  -1  388.18   19.18
  -2  -5   1  374.68   13.43
   2  -5  -1  376.16   20.29
   2  -5   1  391.32   13.25
   2  -5   1  378.48   20.27
  -2   5  -1  379.22   13.78
   2   5   1  373.07   19.75
   2  -5  -1  387.08   19.19
   2  -5   1  394.63   13.20
  -2  -5  -1  404.64   13.62
  -2  -5   1  403.89   13.87
  -2  -5  -1  365.69   13.98
  -2  -5  -1  395.59   13.99
  -2  -5  -1  395.02   14.81
  -2  -5  -1  394.97   12.98
  -2  -5   1  390.43   13.78
  -2   5  -1  384.23   13.85
  -2   5   1  380.89   21.26
  -2  -5  -1  387.03   13.16
  -2   5  -1  379.62   13.69
   2   5   1  367.10   20.43
   2  -5   1  375.81   13.55
   2  -5  -1  387.94   13.11
  -2  -5  -1  365.59   14.32
  -2  -5   1  394.39   13.91
   2  -5  -1  384.77   14.44
  -2   5   1  367.58   13.95
  -2  -5  -1  392.69   14.30
  -2   5  -1  376.71   20.18
   2   5  -1  384.00   19.63
  -2  -5  -1  389.29   13.79
   2  -5  -1  382.63   14.99
  -2  -5   1  384.93   14.48
  -2  -5   1  393.13   13.27
  -2  -5   1  395.07   14.71
   2  -5  -1  373.43   13.04
   2  -5   1  381.13   13.33
  -2  -5  -1  375.43   13.71
  -2   5   1  393.50   18.88
  -2  -5   1  397.34   13.70
  -2   5  -1  361.05   18.51
   2  -5   1  376.77   19.33
  -2  -5   1  388.17   15.10
  -2   5  -1  378.34   21.23
  -2   5  -1  393.71   14.55
  -2   5   1  405.05   12.88
  -2   5   1  384.74   13.66
   2  -5  -1  361.35   20.38
  -2   5   1  390.50   14.44
  -2  -5   1  367.31   20.95
  -2  -5   1  394.43   13.12
  -2  -5  -1  395.35   13.12
   2  -5   1  402.49   14.57
   2  -5  -1  357.62   13.95
  -2   5   1  376.81   13.45
  -2   5  -1  380.48   13.21
  -2  -5   1  394.52   13.54
   3  -5  -1  81.110   4.670
  -3  -5   1  66.800   6.790
   3   5   1  84.350   7.360
  -3  -5  -1  76.160   7.570
  -3  -5   1  76.430   4.130
  -3   5   1  77.140   4.380
  -3  -5  -1  79.430   4.060
  -3  -5   1  81.270   4.120
  -3  -5   1  63.910   7.120
  -3  -5  -1  80.260   4.120
   3  -5   1  73.660   4.060
  -3  -5   1  71.730   3.790
  -3  -5  -1  75.650   3.940
  -3   5   1  74.080   3.990
  -3  -5  -1  75.330   4.210
  -3  -5   1  74.030   4.040
  -3   5  -1  73.970   6.650
  -3  -5  -1  73.200   4.090
   3  -5  -1  75.010   3.940
   3   5   1  66.750   6.860
   3  -5   1  69.410   3.860
  -3  -5   1  81.240   4.050
  -3   5  -1  79.610   4.050
   3  -5   1  69.500   7.210
  -3  -5  -1  77.970   3.940
  -3  -5  -1  75.370   3.820
  -3  -5  -1  75.060   4.320
  -3  -5   1  79.730   4.090
  -3  -5  -1  73.590   4.520
   3  -5  -1  72.150   3.860
  -3  -5  -1  65.930   6.520
  -3  -5  -1  76.690   4.060
   3  -5   1  72.010   7.090
  -3  -5   1  70.090   7.010
  -3  -5  -1  72.120   4.370
   3  -5  -1  75.480   4.310
  -3   5  -1  85.830   4.100
  -3   5  -1  80.080   4.250
  -3   5  -1  64.250   7.190
  -3   5  -1  73.700   4.300
   3  -5  -1  73.610   7.410
  -3   5   1  69.780   7.380
  -3   5  -1  73.570   3.970
  -3  -5   1  76.460   4.380
  -3   5  -1  73.340   3.990
  -3  -5  -1  77.010   7.190
  -3   5   1  73.540   3.810
   3   5  -1  75.410   7.700
   3  -5   1  79.200   4.580
   3   5   1  73.080   7.540
  -3   5   1  67.330   7.300
   3  -5  -1  68.610   7.250
  -3  -5   1  82.700   4.290
  -3   5   1  68.250   3.860
  -3   5   1  64.530   6.620
   3  -5   1  73.070   3.910
   3  -5  -1  74.380   7.120
   3   5  -1  67.530   6.830
   3   5  -1  75.280   7.080
  -3   5   1  76.590   4.200
  -3   5   1  72.290   4.020
  -3  -5   1  71.590   4.050
   3  -5  -1  77.650   4.080
   3  -5  -1  83.590   4.150
   3  -5   1  57.770   6.710
  -4   5   1  9.1700  1.5800
  -4  -5  -1  10.070   1.530
  -4  -5   1  10.970   1.510
  -4  -5   1  9.1300  1.4900
  -4  -5  -1  10.210   1.600
   4  -5  -1  11.060   1.810
  -4  -5  -1  9.6600  1.7200
   4   5  -1  8.8500  1.6400
  -4  -5   1  11.030   1.650
  -4  -5   1  10.260   1.660
  -4  -5  -1  9.5300  1.5000
  -4  -5   1  12.180   1.540
  -4   5  -1  6.6300  1.3900
  -4  -5  -1  9.9000  1.5700
  -4   5  -1  7.8100  1.4300
   4  -5   1  8.4100  1.4400
   4  -5  -1  11.200   1.510
  -4  -5   1  10.460   1.530
   4  -5   1  9.6100  1.4000
   4  -5  -1  8.2900  1.4600
  -4  -5  -1  7.3500  1.5200
  -4  -5   1  7.8600  1.4300
  -4   5  -1  9.2300  1.6700
  -4   5  -1  8.9100  1.4100
   4  -5   1  11.440   1.790
  -4   5   1  8.5300  1.4800
  -4  -5  -1  11.850   1.790
  -4  -5  -1  9.2800  1.6400
   4  -5  -1  9.4000  1.3900
  -4   5   1  9.1500  1.3900
  -4   5  -1  7.6600  1.4500
  -4   5  -1  10.440   1.530
  -4   5   1  11.030   1.560
  -4  -5  -1  7.7600  1.5700
  -4  -5  -1  8.1900  1.7800
   4  -5   1  9.3200  1.5400
  -4  -5   1  7.9200  1.5900
  -4   5   1  7.8200  1.3200
  -4  -5  -1  8.3800  1.5500
  -4  -5  -1  11.790   1.620
  -4   5   1  8.4200  1.5800
   4  -5  -1  10.590   1.490
  -4  -5  -1  9.5400  1.6400
  -4  -5  -1  11.520   1.710
  -4  -5   1  10.140   1.650
  -5   5   1  64.310   3.120
   5  -5  -1  62.620   3.340
  -5   5  -1  60.670   3.040
  -5  -5   1  62.070   3.070
  -5  -5   1  63.690   3.060
  -5   5  -1  57.730   3.030
  -5   5  -1  61.500   3.050
  -5  -5   1  59.840   3.370
   5  -5  -1  62.900   3.040
  -5  -5  -1  59.000   3.320
  -5  -5   1  63.410   3.400
  -5  -5   1  60.490   2.950
  -5  -5  -1  59.930   2.990
  -5  -5  -1  55.780   3.160
   5  -5   1  65.850   3.190
  -5  -5  -1  57.750   3.270
  -5   5   1  62.950   3.120
  -5   5  -1  60.140   3.080
   5  -5   1  68.240   3.140
  -5  -5   1  63.470   3.250
  -5  -5  -1  59.110   2.840
  -5   5  -1  57.230   2.870
  -5  -5   1  59.070   3.250
   5  -5  -1  58.600   3.370
  -5   5   1  65.970   3.110
  -5  -5  -1  62.450   3.200
  -5  -5  -1  59.680   3.020
   5  -5   1  66.170   3.400
  -5  -5   1  58.530   3.180
  -5  -5  -1  51.480   3.080
  -5  -5   1  58.970   2.920
   0  -6   1  811.14   30.08
   0   6  -1  929.59   29.79
   0   6  -1  873.19   29.10
   0  -6  -1  892.04   27.18
   0  -6  -1  850.00   28.06
   0   6  -1  828.81   40.58
   0  -6   1  856.02   27.20
   0   6  -1  884.33   38.92
   0  -6  -1  859.78   29.57
   0   6  -1  848.40   41.39
   0  -6  -1  894.78   30.62
   0  -6   1  878.88   26.83
   0  -6  -1  840.16   28.59
   0  -6   1  878.61   30.00
   0  -6   1  874.55   31.21
   0  -6   1  845.41   28.49
   0  -6  -1  855.33   28.78
   0  -6  -1  916.12   30.09
   0  -6  -1  862.97   27.93
   0  -6  -1  870.71   40.20
   0   6   1  858.05   29.97
   0   6   1  845.57   41.54
   0  -6   1  845.05   40.09
   0  -6   1  839.09   30.38
   0  -6   1  821.80   40.44
   0   6  -1  885.99   26.44
   0   6   1  876.79   27.58
   0  -6   1  864.12   28.00
   0  -6   1  885.15   38.50
   0  -6   1  865.10   29.58
   0  -6  -1  879.31   27.05
   0  -6  -1  869.21   28.41
   0  -6   1  866.79   27.46
   0  -6  -1  889.23   28.06
   0   6  -1  857.28   29.89
   0  -6   1  862.40   27.92
   0   6  -1  886.68   27.54
   0  -6  -1  876.72   26.83
   0  -6   1  875.55   28.20
   0   6   1  865.87   38.31
   0  -6  -1  848.43   41.13
   0  -6   1  854.24   28.36
   0   6   1  836.57   40.79
   0  -6   1  827.37   28.08
   0  -6  -1  879.56   31.29
   0   6   1  883.76   29.15
   0  -6   1  863.72   26.98
   0  -6  -1  858.66   29.33
   0  -6  -1  868.86   30.30
   0   6   1  832.35   26.39
   0   6  -1  863.01   38.00
   0  -6  -1  880.52   29.69
   0   6   1  864.51   38.77
   0  -6   1  857.69   29.36
   0  -6   1  861.16   40.91
   1  -6   1  360.65   13.80
  -1  -6   1  359.35   13.56
   1  -6  -1  355.09   13.73
  -1  -6  -1  363.54   13.25
   1  -6   1  366.18   12.81
  -1  -6   1  350.85   18.59
   1  -6  -1  338.11   13.62
  -1  -6  -1  346.79   12.82
  -1  -6  -1  368.61   12.39
   1   6   1  354.82   19.94
   1  -6  -1  359.04   19.77
   1   6  -1  353.32   19.97
   1   6   1  333.20   19.82
  -1  -6   1  345.04   19.94
  -1  -6  -1  368.11   12.51
  -1  -6  -1  369.36   12.94
  -1  -6   1  366.58   12.55
  -1  -6  -1  347.47   20.28
   1  -6  -1  340.54   19.92
  -1  -6  -1  357.18   13.58
  -1   6  -1  372.83   12.22
   1  -6   1  367.54   20.03
  -1  -6  -1  356.96   20.12
  -1  -6  -1  369.41   14.14
  -1   6   1  339.64   19.60
  -1   6  -1  363.75   12.92
   1   6  -1  344.03   12.36
  -1   6   1  360.58   12.94
   1   6   1  344.79   13.44
   1   6  -1  358.69   13.67
  -1   6   1  357.42   13.58
  -1   6   1  358.31   20.56
   1  -6  -1  344.43   14.25
  -1   6  -1  360.98   13.33
  -1   6  -1  371.88   13.86
  -1  -6   1  375.55   12.49
  -1   6   1  358.46   13.32
  -1  -6   1  369.84   13.11
  -1  -6  -1  373.71   12.92
  -1  -6  -1  384.04   12.59
  -1  -6   1  315.72   19.63
   1   6  -1  374.50   18.92
  -1  -6  -1  347.65   12.39
   1  -6   1  349.54   18.57
  -1  -6  -1  370.67   14.44
   1   6   1  361.51   19.18
   1   6  -1  352.01   13.20
  -1  -6  -1  347.20   19.54
   1  -6  -1  367.68   12.46
  -1  -6   1  373.19   13.22
  -1  -6  -1  368.29   13.24
  -1  -6  -1  364.10   13.56
  -1  -6   1  386.61   14.03
  -1  -6   1  369.54   12.92
  -1   6   1  368.73   12.69
   1  -6   1  365.20   12.55
   1  -6   1  356.01   13.73
   1   6   1  370.58   12.56
  -1  -6   1  370.71   14.45
   1  -6  -1  343.34   12.72
   1  -6  -1  356.24   13.50
  -1  -6   1  365.88   13.64
  -1  -6   1  365.79   13.89
  -1   6  -1  333.78   20.08
  -1  -6   1  373.69   13.22
   1   6  -1  355.40   19.14
   1  -6   1  354.39   14.24
   1  -6   1  346.60   19.72
  -1  -6   1  339.62   19.46
  -1   6   1  371.53   13.83
   1  -6   1  378.05   12.54
  -1   6  -1  359.07   12.64
   1  -6  -1  372.02   13.86
  -1   6  -1  340.02   19.71
  -1  -6   1  373.40   12.44
  -1  -6  -1  364.07   13.85
  -1   6   1  358.10   17.67
  -1   6   1  365.84   12.91
  -1  -6   1  366.16   14.00
  -1  -6   1  360.42   12.89
  -1   6  -1  375.85   13.69
  -1  -6  -1  369.04   13.74
  -1  -6   1  373.18   12.65
  -1   6  -1  354.40   13.07
  -1   6   1  358.34   12.18
  -1  -6  -1  358.22   13.92
   1  -6   1  369.25   12.93
   1   6   1  365.07   18.95
  -1  -6   1  372.92   13.04
   1  -6  -1  359.54   19.84
   1  -6  -1  361.27   12.85
  -1  -6   1  371.89   12.98
  -1  -6  -1  361.43   13.08
  -2  -6  -1  889.75   27.57
  -2   6  -1  826.04   40.93
   2  -6  -1  888.64   28.36
  -2  -6   1  911.00   29.23
  -2  -6  -1  910.75   27.40
   2   6  -1  851.41   39.83
  -2   6  -1  802.40   36.95
  -2   6  -1  870.46   27.67
  -2  -6   1  825.19   38.75
  -2  -6  -1  882.42   28.94
  -2   6  -1  867.41   28.87
  -2   6   1  927.25   28.93
   2  -6   1  816.72   28.21
   2   6  -1  843.71   28.77
  -2  -6  -1  914.05   30.31
   2   6   1  901.63   29.14
  -2   6  -1  876.81   29.26
   2  -6   1  897.14   31.46
  -2   6   1  878.72   27.74
  -2   6   1  934.73   29.37
   2  -6   1  865.52   28.03
   2  -6  -1  869.46   30.26
  -2   6   1  813.57   37.20
  -2  -6   1  905.47   27.50
   2  -6   1  814.66   38.75
  -2   6  -1  873.03   29.58
  -2  -6  -1  821.00   40.53
   2   6  -1  824.64   29.55
   2  -6  -1  902.63   28.24
   2  -6  -1  903.92   27.50
  -2   6  -1  899.44   28.78
   2  -6  -1  864.32   40.84
  -2  -6  -1  886.80   29.66
  -2   6   1  838.62   28.88
  -2   6  -1  834.94   42.51
  -2   6  -1  922.24   28.62
   2  -6  -1  876.20   30.24
  -2   6   1  803.50   42.04
  -2   6   1  899.72   28.64
  -2  -6   1  877.08   28.44
   2  -6   1  863.50   27.62
   2  -6  -1  829.90   41.15
  -2  -6  -1  919.38   28.44
   2   6   1  856.87   39.74
   2   6  -1  788.03   40.67
   2  -6   1  891.12   28.48
  -2  -6   1  820.18   41.23
   2   6   1  826.09   39.20
  -2  -6   1  879.17   31.00
  -2  -6  -1  795.05   41.20
  -2  -6   1  887.80   30.11
   2   6   1  826.14   41.07
  -2  -6   1  912.53   30.64
  -2  -6   1  862.04   27.65
   2   6  -1  868.20   39.58
   2  -6   1  819.88   40.82
  -2  -6  -1  814.67   41.85
  -2  -6   1  808.03   40.46
  -2  -6   1  922.02   28.58
   2  -6   1  850.63   40.83
  -2   6   1  826.99   29.48
   3  -6  -1  142.41    6.68
  -3   6   1  145.56    6.54
  -3  -6   1  142.89    5.98
  -3  -6  -1  136.10    6.40
  -3  -6   1  152.63    6.26
  -3  -6  -1  152.77    6.11
  -3   6  -1  150.40    6.87
   3  -6  -1  152.34    7.15
  -3  -6  -1  145.22    6.34
  -3  -6  -1  144.04    6.80
  -3   6  -1  155.13    6.62
  -3   6   1  143.73    6.74
  -3   6   1  143.57    6.07
   3  -6  -1  152.97    6.38
   3  -6  -1  156.19    6.34
  -3  -6  -1  152.72    6.19
  -3   6  -1  149.35    6.26
  -3  -6  -1  151.66    6.19
  -3   6   1  145.25    6.26
  -3  -6   1  155.76    6.33
  -3   6  -1  162.33    6.35
  -3  -6   1  149.27    6.56
   3  -6   1  153.22    6.33
  -3   6  -1  151.77    6.54
  -3   6  -1  156.21    6.62
  -3  -6   1  142.07    6.33
   3  -6   1  129.63    6.04
   3  -6   1  144.14    6.99
  -3  -6   1  140.27    6.36
  -3  -6   1  148.11    6.38
   3   6   1  144.44    6.31
   3  -6  -1  150.73    6.40
   3  -6   1  155.98    6.50
  -3  -6  -1  141.32    6.25
  -3   6   1  140.79    6.43
  -4  -6   1  35.120   2.680
  -4   6   1  32.470   2.570
  -4  -6   1  34.460   2.430
  -4  -6  -1  34.190   2.330
  -4  -6   1  36.780   2.470
  -4  -6  -1  32.240   2.380
  -4   6  -1  32.930   2.380
  -4   6   1  29.660   2.290
  -4   6  -1  35.550   2.530
  -4   6   1  31.670   2.240
  -4  -6   1  33.710   2.460
   4  -6   1  31.160   2.570
   4  -6  -1  34.840   2.760
  -4  -6  -1  37.730   2.700
   4   6   1  35.240   2.410
  -4  -6  -1  33.140   2.420
  -4   6  -1  33.310   2.420
  -4  -6   1  33.760   2.570
  -4   6  -1  39.710   2.620
  -4  -6  -1  34.470   2.750
  -4  -6  -1  34.690   2.440
  -4  -6   1  34.320   2.560
  -4  -6  -1  29.660   2.270
  -4   6  -1  35.330   2.530
   4  -6  -1  35.710   2.730
  -4  -6   1  33.050   2.410
   4  -6   1  34.830   2.370
   4  -6  -1  37.160   2.470
  -4  -6  -1  34.850   2.530
  -4  -6  -1  30.230   2.560
  -4  -6  -1  29.780   2.500
  -4   6   1  35.870   2.520
  -4   6   1  33.790   2.400
   4   6  -1  35.090   2.510
  -4  -6   1  32.480   2.550
   4   6  -1  33.030   2.390
  -4  -6   1  36.320   2.710
  -4  -6   1  30.390   2.270
  -4  -6  -1  31.910   2.550
   4  -6  -1  32.170   2.380
  -4  -6   1  33.390   2.270
   4  -6   1  32.780   2.420
   4  -6  -1  34.380   2.310
   4  -6   1  32.650   2.540
  -4  -6   1  38.790   2.530
  -4   6  -1  36.710   2.280
  -4  -6  -1  33.420   2.350
   4  -6   1  35.190   2.430
  -4  -6   1  36.360   2.680
  -4  -6  -1  31.690   2.300
  -4   6   1  36.370   2.520
   0  -7   1  319.93   11.73
   0   7   1  337.47   11.66
   0  -7   1  326.51   12.66
   0  -7   1  320.46   11.46
   0   7   1  306.19   18.65
   0   7  -1  304.11   18.60
   0   7  -1  286.97   17.35
   0  -7  -1  321.35   11.77
   0   7  -1  329.71   12.60
   0  -7   1  339.05   13.27
   0  -7  -1  336.41   12.02
   0   7   1  326.01   12.60
   0  -7   1  346.28   11.61
   0  -7  -1  288.42   18.68
   0  -7  -1  290.49   18.63
   0  -7  -1  320.14   12.71
   0  -7  -1  351.76   11.64
   0  -7  -1  332.49   11.76
   0  -7   1  332.44   11.90
   0  -7   1  335.50   11.76
   0   7   1  289.77   18.61
   0   7  -1  277.98   18.55
   0   7  -1  329.91   11.63
   0  -7  -1  327.57   11.80
   0  -7  -1  337.19   12.74
   0  -7   1  292.90   18.36
   0  -7  -1  334.66   12.50
   0  -7  -1  316.73   11.70
   0   7   1  294.58   17.49
   0  -7   1  330.35   11.28
   0  -7   1  328.85   12.43
   0  -7  -1  329.61   12.85
   0  -7  -1  331.39   11.27
   0  -7   1  303.19   18.67
   0  -7  -1  332.12   18.93
   0   7   1  331.55   11.04
   0  -7   1  326.35   11.83
   0  -7  -1  318.35   12.21
   0  -7  -1  320.41   11.24
   0   7  -1  324.17   12.11
  -1  -7   1  29.820   2.490
  -1  -7  -1  27.940   2.370
  -1  -7  -1  31.320   2.620
   1  -7  -1  31.000   2.570
  -1   7   1  31.410   2.600
  -1  -7   1  29.440   2.450
   1   7   1  33.590   2.470
   1  -7  -1  27.790   2.410
   1  -7  -1  29.490   2.740
  -1  -7   1  33.880   2.690
  -1   7   1  34.790   2.720
  -1  -7   1  32.880   2.520
   1   7  -1  32.080   2.520
  -1   7  -1  30.230   2.550
  -1   7   1  28.500   2.460
  -1  -7   1  33.130   2.540
  -1  -7  -1  31.470   2.680
  -1  -7  -1  29.130   2.670
   1  -7  -1  28.770   2.340
   1  -7   1  29.020   2.410
   1   7  -1  26.430   2.550
  -1   7   1  32.300   2.690
  -1  -7  -1  29.570   2.650
   1  -7   1  28.400   2.770
  -1   7  -1  29.080   2.600
  -1  -7   1  32.120   2.730
  -1  -7  -1  28.620   2.670
  -1   7  -1  30.850   2.630
  -1  -7  -1  29.750   2.500
  -1   7  -1  27.590   2.460
   1  -7   1  32.370   2.770
   1  -7   1  27.450   2.400
  -1  -7  -1  32.000   2.480
   1  -7   1  29.210   2.480
  -1  -7  -1  30.700   2.580
  -1  -7   1  30.800   2.680
  -1  -7   1  30.420   2.380
   1  -7  -1  25.070   2.370
   1   7   1  24.430   2.440
  -1  -7   1  30.320   2.380
  -1  -7   1  28.970   2.560
  -1   7   1  30.650   2.360
   1  -7  -1  30.900   2.750
  -1  -7   1  29.220   2.620
  -1  -7   1  31.510   2.550
   1   7   1  33.360   2.630
  -1  -7  -1  28.930   2.370
   1  -7   1  31.050   2.450
  -1  -7  -1  29.610   2.600
  -1   7  -1  30.890   2.310
   1   7  -1  31.310   2.570
  -2   7  -1  232.12    9.03
  -2  -7   1  226.62    8.40
   2   7   1  205.05    8.67
  -2   7   1  217.92    8.66
  -2   7  -1  230.28    8.99
   2  -7  -1  216.48    9.07
  -2  -7   1  219.59    8.39
   2   7   1  217.70    9.05
   2  -7   1  224.47    8.70
   2  -7   1  209.09    8.36
  -2   7  -1  218.35    8.65
  -2  -7  -1  228.34    8.99
   2  -7  -1  214.23    8.36
  -2   7  -1  227.65    8.69
   2  -7  -1  219.74    8.55
   2   7  -1  223.62    8.87
   2  -7   1  221.55    9.62
  -2  -7  -1  225.47    9.36
  -2  -7   1  225.61    8.95
  -2   7   1  228.26    8.96
   2  -7   1  225.69    8.46
  -2   7   1  213.34    8.60
   2  -7  -1  224.91    9.33
  -2  -7   1  221.31    8.45
   2  -7  -1  229.57    8.71
  -2  -7  -1  229.86    8.44
  -2  -7   1  217.07    9.15
  -2   7   1  219.73    8.46
  -2  -7  -1  223.84    8.63
  -2  -7   1  229.32    8.77
   2   7  -1  206.65    8.91
  -2   7  -1  228.44    8.30
  -2  -7   1  218.65    9.45
   2  -7   1  209.28    8.30
  -2  -7   1  232.37    9.45
  -2   7   1  206.70    8.82
  -2  -7   1  238.58    9.37
  -3  -7   1  191.84    7.28
  -3  -7   1  195.31    8.03
  -3  -7  -1  193.34    7.41
   3  -7   1  185.24    7.43
   3  -7  -1  195.29    8.07
  -3  -7  -1  200.25    8.12
  -3   7   1  193.27    7.65
  -3  -7   1  189.45    7.52
  -3  -7  -1  195.41    7.97
   3  -7   1  198.03    7.37
  -3  -7   1  200.60    7.78
  -3   7  -1  175.94    7.04
  -3  -7  -1  195.52    7.15
  -3   7   1  198.94    8.14
   3   7   1  193.41    7.58
  -3   7  -1  190.22    7.56
  -3  -7   1  196.88    7.77
  -3  -7   1  193.90    8.01
   3  -7   1  198.45    8.33
  -3  -7  -1  203.17    8.33
  -3   7   1  207.26    7.73
  -3   7   1  181.46    7.46
  -3  -7  -1  179.95    7.70
  -3   7  -1  200.77    7.68
  -3  -7   1  199.96    8.18
  -3  -7  -1  188.73    7.20
  -3  -7  -1  196.78    7.59
  -3  -7   1  189.57    7.26
   3   7  -1  202.79    7.24
  -3   7  -1  188.38    7.30
  -3  -7  -1  198.21    7.72
  -3   7  -1  185.13    7.55
   3  -7  -1  185.37    7.36
  -3   7   1  201.70    7.23
  -3  -7  -1  198.44    8.50
  -3   7  -1  192.32    8.06
  -3  -7   1  196.73    7.33
   3  -7  -1  183.42    7.39
  -3  -7   1  191.63    7.49
  -3   7   1  184.18    7.19
  -3  -7   1  185.75    8.24
   3  -7   1  181.61    8.02
  -3  -7  -1  191.08    8.25
  -3  -7   1  202.82    8.20
  -3  -7  -1  201.59    8.14
   3  -7   1  183.18    7.18
   3  -7  -1  207.15    8.53
   3  -7  -1  187.21    7.24
  -3  -7  -1  197.04    7.53
  -4  -7  -1  121.08    5.47
  -4  -7   1  132.12    5.44
  -4  -7  -1  120.58    5.05
  -4  -7   1  132.63    4.99
  -4  -7   1  131.02    5.32
  -4  -7  -1  118.60    5.22
  -4  -7  -1  116.85    5.08
   4  -7   1  135.95    5.43
  -4   7  -1  130.94    5.07
  -4  -7   1  128.84    5.58
  -4  -7  -1  127.38    4.94
  -4   7   1  129.82    5.06
  -4   7   1  139.27    5.13
  -4  -7  -1  130.10    5.41
  -4   7   1  125.67    4.66
  -4  -7   1  123.17    5.41
  -4  -7   1  124.58    5.24
  -4  -7   1  127.18    4.80
  -4  -7   1  123.49    5.04
  -4  -7   1  125.59    4.75
  -4  -7  -1  128.99    5.39
  -4  -7  -1  127.08    4.80
  -4   7  -1  125.90    4.63
   0  -8  -1  53.050   3.260
   0   8  -1  64.330   3.650
   0   8   1  69.690   3.740
   0   8   1  60.970   3.790
   0  -8  -1  56.600   3.620
   0  -8   1  61.220   3.750
   0  -8   1  59.700   3.690
   0  -8  -1  63.530   3.480
   0  -8  -1  59.100   3.380
   0  -8  -1  58.940   3.680
   0  -8   1  60.640   3.420
   0   8  -1  62.660   3.610
   0   8  -1  64.880   3.800
   0   8  -1  59.860   3.180
   0   8   1  61.400   3.670
   0   8  -1  64.560   3.390
   0  -8  -1  59.200   3.860
   0   8   1  63.960   3.510
   0  -8  -1  68.810   3.860
   0   8   1  68.200   3.910
   0  -8   1  60.330   3.540
   0   8  -1  58.600   3.620
   0  -8  -1  61.920   3.330
   0  -8   1  64.810   3.930
   0  -8   1  65.340   3.430
   0  -8  -1  58.310   3.590
  -1  -8  -1  410.67   15.82
  -1   8  -1  435.52   14.44
   1   8  -1  415.88   14.10
   1   8  -1  428.41   15.48
  -1   8   1  416.15   13.70
   1  -8  -1  429.19   14.63
  -1  -8  -1  429.15   14.11
  -1  -8   1  422.58   15.66
  -1  -8  -1  419.88   15.78
   1  -8   1  417.52   14.60
   1  -8   1  418.66   14.15
  -1  -8  -1  435.52   15.70
  -1  -8   1  417.35   14.61
  -1   8   1  442.29   15.23
  -1  -8  -1  431.22   14.75
   1   8  -1  423.68   15.02
  -1  -8   1  433.00   15.43
  -1  -8  -1  430.45   15.40
   1   8   1  432.39   15.16
  -1  -8   1  417.19   15.75
  -1  -8   1  420.37   14.78
  -1  -8   1  394.99   13.89
   1   8  -1  436.28   14.04
  -1   8  -1  433.65   15.44
  -1   8   1  414.32   15.59
  -1  -8  -1  423.57   14.02
   1  -8  -1  412.63   15.64
  -1  -8   1  402.00   14.70
  -1   8  -1  431.30   15.65
  -1  -8  -1  450.10   16.44
   1  -8  -1  431.43   16.38
  -1  -8   1  437.53   15.71
  -1  -8  -1  412.00   14.73
  -1  -8   1  423.32   16.25
   1  -8  -1  430.77   15.67
   1   8  -1  429.32   15.09
  -1  -8  -1  420.64   15.50
   1  -8   1  427.34   15.70
  -1  -8   1  429.33   14.66
  -1  -8   1  429.70   14.60
  -1  -8  -1  424.27   14.08
   1   8   1  429.17   15.05
  -1   8   1  451.99   14.52
   1   8   1  443.44   15.59
   1   8   1  412.57   14.23
  -1  -8   1  402.25   15.18
  -1  -8   1  422.61   14.13
   1  -8   1  390.77   14.28
  -1   8  -1  424.24   15.17
  -1   8  -1  428.14   14.90
  -1   8  -1  415.58   13.69
  -1  -8  -1  406.51   14.84
  -1  -8  -1  416.39   14.63
   1  -8   1  408.16   16.18
  -1   8   1  410.74   14.82
  -1   8   1  434.46   15.47
   1  -8  -1  428.74   14.14
  -2  -8   1  219.38    7.91
  -2  -8   1  218.47    8.39
  -2  -8  -1  218.99    8.74
  -2  -8  -1  222.01    9.23
  -2  -8   1  227.11    9.25
  -2   8   1  218.65    8.17
  -2  -8  -1  224.49    8.94
  -2   8   1  228.17    7.90
  -2  -8   1  218.92    8.66
  -2  -8  -1  223.20    9.01
   2  -8  -1  230.78    8.86
   2  -8   1  214.12    7.93
   2  -8  -1  227.40    9.26
  -2   8  -1  225.12    7.84
   2   8  -1  224.34    7.93
   2  -8  -1  212.32    8.09
  -2   8   1  222.59    8.46
  -2   8  -1  223.76    8.55
   2   8  -1  203.62    8.42
  -2   8  -1  214.63    8.04
  -2  -8  -1  222.77    8.69
  -2  -8  -1  224.33    8.26
   2  -8  -1  211.98    7.86
  -2  -8   1  210.12    8.32
  -2  -8   1  211.84    8.78
  -2  -8  -1  218.20    7.92
   2  -8   1  226.81    8.23
  -2  -8   1  219.00    7.94
  -2  -8   1  218.05    8.65
  -2   8  -1  203.90    8.37
   2   8   1  213.62    8.57
  -2  -8   1  224.16    8.82
  -2  -8   1  216.08    8.21
  -2   8   1  225.36    8.86
   2   8   1  221.90    8.46
  -2  -8  -1  231.07    8.05
   2  -8   1  221.30    9.09
  -2  -8  -1  226.09    8.32
  -2   8   1  222.47    8.10
  -2   8  -1  202.88    8.06
   2   8  -1  229.06    8.44
  -2   8  -1  215.27    8.81
  -2  -8  -1  218.90    8.38
  -2  -8  -1  226.94    8.83
   2  -8   1  221.33    8.86
  -2  -8  -1  220.40    8.42
  -2  -8   1  217.50    8.21
  -2  -8   1  215.61    8.87
  -3  -8  -1  323.02   11.93
   3   8   1  347.50   11.39
  -3  -8  -1  338.57   12.63
  -3  -8  -1  316.03   11.33
  -3  -8  -1  339.23   12.05
  -3   8  -1  352.58   10.82
   3  -8  -1  345.81   12.15
  -3   8  -1  352.10   12.24
   3   8  -1  334.14   11.35
   3   8  -1  347.13   11.64
  -3  -8   1  326.45   11.92
   3  -8   1  326.92   12.10
  -3  -8   1  329.15   10.97
  -3  -8   1  333.90   12.60
  -3  -8  -1  318.63   11.49
  -3  -8   1  341.59   12.12
  -3   8   1  341.68   10.79
  -3  -8   1  345.91   12.24
  -3  -8   1  336.36   11.31
   0  -9   1  329.08   10.85
   0   9  -1  352.29   11.99
   0  -9  -1  329.40   11.26
   0   9   1  331.08   11.90
   0   9   1  328.40   11.68
   0   9  -1  334.06   11.58
   0   9   1  331.73   11.54
   0  -9  -1  318.55   12.52
   0  -9  -1  319.56   11.94
   0  -9   1  322.26   12.43
   0   9  -1  341.71   11.73
   0   9   1  314.55   10.97
   0  -9   1  333.30   12.04
   1  -9  -1  2.1200  0.9300
   1  -9  -1  3.6500  0.9600
  -1   9   1  3.7900  1.0700
  -1  -9   1  3.0200  0.9100
   1   9   1  4.2300  1.1600
   1  -9   1  2.8500  1.0500
   1   9  -1  3.8000  1.0400
  -1   9  -1  2.1900  1.0300
   1   9   1  4.5600  1.0600
  -1  -9  -1  2.4500  0.9000
  -1  -9  -1  3.8700  1.1500
  -1   9   1  3.8300  1.0200
  -1  -9  -1  5.7200  1.0600
  -1  -9   1  4.3800  1.1700
   1   9  -1  5.0200  1.0900
  -1   9  -1  4.9500  1.1000
   1   9   1  3.8400  1.0200
  -1  -9   1  2.0800  0.9900
  -1   9   1  5.4900  1.1000
  -1   9  -1  3.6400  1.0200
   1  -9   1  3.7300  1.0500
   1  -9  -1  4.1900  1.1000
   1   9  -1  4.0200  0.9100
   1   9   1  4.9900  1.1200
  -1   9   1  5.3200  1.1000
   1   9  -1  4.2400  1.0800
   1   9   1  3.8500  1.0800
  -1   9  -1  4.2000  1.0600
  -1  -9   1  4.6700  1.0400
  -1  -9  -1  3.4200  1.0400
   1  -9   1  3.2100  0.9500
   0   0  -2  791.28   30.82
   0   0   2  721.86   30.23
   0   0  -2  770.18   30.92
   0   0  -2  788.00   32.37
   0   0  -2  748.02   32.63
   0   0  -2  791.42   33.11
   0   0   2  793.29   30.16
   0   0   2  760.83   33.07
   0   0  -2  768.48   32.13
   0   0  -2  763.75   29.40
  -1   0  -2 5000.38  200.33
  -1   0  -2 5017.57  203.05
   1   0  -2 4295.50  192.05
   1   0  -2 4452.96  191.20
   1   0  -2 4510.75  204.09
  -1   0  -2 5026.82  186.70
  -1   0   2 5104.64  188.43
  -1   0   2 4583.68  185.31
  -1   0  -2 4799.98  191.53
  -1   0   2 4730.86  203.72
  -1   0  -2 4793.42  209.15
  -1   0  -2 4896.33  191.81
  -1   0  -2 4576.55  202.33
   1   0  -2 4304.54  207.77
  -1   0  -2 4657.22  180.78
  -1   0   2 4918.48  193.78
  -1   0  -2 4888.84  203.81
  -1   0  -2 4641.26  201.45
  -1   0  -2 5251.22  196.06
  -1   0   2 4643.51  201.30
  -1   0   2 4193.78  203.37
  -1   0   2 4692.41  208.69
  -1   0  -2 5279.54  212.49
  -2   0  -2  948.11   39.42
  -2   0  -2  955.59   40.80
   2   0   2  896.55   40.04
  -2   0  -2  905.58   36.45
   2   0   2  924.44   39.86
   2   0   2  962.28   39.77
  -2   0   2  963.00   36.25
   2   0  -2  907.07   37.84
  -2   0  -2  937.10   37.29
  -2   0  -2  925.41   40.08
   2   0   2  824.47   37.13
  -2   0   2  919.10   39.62
   2   0  -2  931.88   37.06
  -2   0   2  970.62   40.18
  -3   0   2  548.94   19.55
  -3   0   2  557.36   19.23
  -3   0  -2  543.13   19.28
  -3   0  -2  563.87   18.27
  -3   0  -2  568.55   18.39
  -3   0  -2  564.35   19.81
  -3   0   2  548.92   18.35
  -3   0  -2  529.36   17.92
  -3   0  -2  586.26   23.83
  -3   0  -2  568.14   19.02
  -3   0  -2  547.85   17.50
  -3   0   2  544.16   18.92
  -3   0   2  552.92   17.85
  -3   0  -2  532.84   17.79
  -3   0   2  553.65   18.17
   3   0   2  566.29   26.14
  -3   0   2  566.62   18.43
  -3   0   2  555.41   17.94
  -3   0  -2  544.53   18.46
  -3   0   2  534.52   18.30
  -3   0  -2  541.91   18.32
  -3   0  -2  532.44   18.17
  -3   0   2  556.54   17.86
  -3   0  -2  521.31   18.62
   3   0  -2  562.15   24.22
  -3   0  -2  576.72   26.35
  -3   0   2  566.99   18.28
  -3   0  -2  543.90   17.79
  -3   0   2  561.13   18.28
  -3   0   2  522.48   18.34
  -3   0  -2  577.90   18.45
  -3   0  -2  519.13   19.97
  -3   0   2  536.24   19.71
  -3   0   2  566.01   20.23
  -3   0  -2  526.11   18.34
  -3   0   2  579.66   23.41
  -3   0   2  572.44   17.63
  -3   0  -2  573.41   25.96
   3   0  -2  585.43   26.78
  -3   0   2  546.43   19.72
  -3   0  -2  559.89   17.93
   3   0   2  541.63   25.68
   3   0   2  609.15   26.37
  -3   0   2  529.99   18.40
  -3   0   2  545.25   19.35
  -3   0   2  600.40   26.65
  -4   0  -2  158.86   10.37
  -4   0   2  159.48    6.70
  -4   0  -2  154.93    6.61
  -4   0  -2  157.14    6.75
  -4   0  -2  169.74    9.90
  -4   0  -2  163.71    6.83
  -4   0   2  168.09   11.77
  -4   0   2  162.09    6.57
  -4   0   2  148.91    6.85
  -4   0   2  164.46    7.41
  -4   0   2  152.17    6.31
  -4   0  -2  166.25    6.55
   4   0   2  151.47   10.79
  -4   0  -2  154.91    6.92
   4   0  -2  157.52   11.21
  -4   0   2  151.13    6.64
  -4   0  -2  167.27    6.63
  -4   0   2  164.45    7.05
  -4   0  -2  169.93    6.83
  -4   0  -2  159.40   11.02
  -4   0   2  152.49    6.56
   4   0   2  161.34   10.63
  -4   0  -2  164.93    7.33
  -4   0   2  166.31    6.80
  -4   0   2  165.90    6.65
  -4   0   2  155.82    6.70
  -4   0  -2  154.44    6.34
  -4   0   2  167.31    6.85
  -4   0   2  150.80   10.25
  -4   0  -2  171.88    6.84
  -4   0  -2  141.25   10.95
  -4   0   2  157.06    6.67
  -4   0   2  161.80    7.13
  -4   0  -2  150.52    6.56
   4   0   2  158.34   10.78
  -4   0  -2  154.22    6.95
  -4   0   2  163.82    6.69
  -4   0  -2  166.70    6.60
  -4   0  -2  160.05    7.26
  -4   0  -2  165.40    6.80
  -4   0   2  166.18    7.44
  -4   0   2  158.58    6.76
   4   0  -2  163.92   11.20
   4   0  -2  157.78    7.16
  -4   0  -2  165.53    6.83
  -4   0  -2  165.50    6.85
  -4   0  -2  163.13    7.06
  -4   0   2  144.49   10.91
   4   0  -2  145.02   10.87
  -4   0  -2  159.55    6.58
  -4   0   2  147.33   10.18
  -4   0   2  171.24    7.34
  -5   0   2  48.740   3.230
  -5   0  -2  53.960   3.300
  -5   0  -2  51.970   3.220
  -5   0   2  53.260   3.280
  -5   0  -2  52.760   3.220
  -5   0  -2  53.140   3.080
  -5   0  -2  45.870   3.210
  -5   0  -2  57.990   3.660
   5   0  -2  55.520   3.550
  -5   0  -2  50.180   3.400
  -5   0  -2  54.500   3.470
  -5   0   2  53.190   3.320
   5   0  -2  44.540   3.380
  -5   0   2  58.680   3.320
  -5   0  -2  50.310   3.520
  -5   0   2  50.660   3.620
  -6   0  -2  1.6100  0.9900
  -6   0  -2  3.3000  0.9900
  -6   0   2  2.9800  0.9000
  -6   0  -2  2.9300  0.9400
  -6   0   2  3.6500  0.9100
  -6   0   2  2.1500  0.9600
  -6   0   2  2.1800  1.0200
  -6   0   2  4.6100  1.1400
  -6   0   2  3.0600  0.9000
  -6   0  -2  2.8700  0.8100
   6   0  -2  3.6400  1.1500
  -6   0   2  1.8700  0.9300
  -6   0  -2  1.5800  0.8700
  -6   0  -2  3.2700  0.9100
  -6   0  -2  1.9100  0.9900
  -6   0   2  2.6600  0.9400
  -6   0   2  0.7300  0.9200
  -6   0   2  2.9200  0.8700
  -6   0   2  3.5800  1.0100
  -6   0  -2  2.1400  1.0200
  -6   0  -2  3.7300  0.9400
  -6   0  -2  1.9100  0.9000
  -6   0  -2  4.4400  1.0500
   6   0  -2  2.4300  1.1000
   0  -1  -2  62.940   2.690
   0  -1   2  59.660   3.140
   0   1   2  60.410   3.340
   0  -1   2  57.220   3.450
   0   1  -2  60.170   3.150
   0   1  -2  62.920   2.890
   0  -1  -2  58.620   3.500
   0   1  -2  61.470   3.450
   0  -1  -2  60.450   3.440
   0   1   2  60.790   3.130
   0   1  -2  63.720   3.230
   0  -1   2  61.020   3.340
   0  -1   2  56.480   3.240
   0  -1  -2  61.960   3.130
   0   1   2  57.340   3.100
   0  -1  -2  59.210   3.310
   0  -1   2  54.770   3.180
   0  -1  -2  64.070   3.310
   0  -1   2  60.790   3.190
   0   1  -2  62.570   3.380
   0   1  -2  60.100   3.490
   0  -1  -2  57.260   3.400
  -1   1   2 5105.17  212.52
   1  -1  -2 5385.31  221.52
  -1   1  -2 5470.63  210.96
  -1  -1  -2 5239.71  223.45
   1   1  -2 5049.80  220.97
   1  -1  -2 5585.99  220.00
  -1  -1   2 5456.77  216.05
   1  -1   2 5693.70  231.52
   1  -1  -2 5373.37  236.19
  -1   1   2 4953.96  239.80
  -1  -1  -2 5508.09  228.19
   1  -1  -2 5415.09  233.16
  -1   1   2 5490.53  235.11
   1  -1   2 5418.15  232.11
   1   1  -2 5358.67  238.91
  -1   1   2 5747.83  219.89
  -1  -1  -2 5363.41  234.26
  -1   1   2 5528.90  236.08
  -1   1  -2 5948.82  218.45
  -1  -1   2 5498.69  233.62
   1   1  -2 5242.99  223.97
  -1  -1   2 5582.79  232.79
  -1   1  -2 5812.86  233.08
  -1   1  -2 5647.21  241.21
  -1  -1  -2 5450.62  220.24
   1  -1  -2 5512.35  232.67
  -1  -1   2 5605.95  230.86
  -1  -1  -2 5737.60  217.23
  -1  -1  -2 5610.55  226.52
  -1   1   2 5623.03  215.38
  -1  -1  -2 5679.70  240.74
   1  -1   2 5774.60  224.24
  -1  -1  -2 4995.08  238.56
   1   1  -2 4940.89  231.30
  -1  -1   2 5150.57  238.00
  -1  -1  -2 4837.96  227.19
  -1   1  -2 5429.96  219.94
  -1  -1  -2 5137.04  230.39
  -1   1  -2 5439.18  233.26
  -1  -1  -2 5428.45  211.70
  -1  -1  -2 5396.91  234.02
  -1  -1   2 5750.59  218.77
  -1   1   2 5221.69  230.83
  -1   1  -2 5665.84  242.03
  -2  -1  -2  589.10   24.21
  -2  -1  -2  556.68   25.23
  -2  -1  -2  582.18   24.15
   2  -1  -2  581.26   26.19
  -2  -1  -2  555.21   25.80
  -2   1   2  618.31   23.83
  -2   1   2  597.46   24.29
  -2  -1  -2  565.24   25.15
  -2  -1  -2  563.99   26.37
  -2   1   2  558.16   25.77
   2  -1   2  582.02   25.05
  -2  -1  -2  555.31   25.54
  -2  -1   2  572.47   22.45
   2   1  -2  566.59   24.08
  -2  -1  -2  547.81   25.63
  -2  -1  -2  587.71   26.03
   2  -1  -2  570.19   23.84
  -2   1  -2  567.49   25.10
  -2  -1  -2  568.60   24.33
  -2  -1  -2  567.56   24.35
  -2  -1  -2  557.38   23.11
  -2  -1   2  572.01   26.58
   2   1  -2  563.66   24.54
  -2   1   2  594.06   24.11
   2  -1   2  581.00   25.47
  -2   1  -2  576.60   26.40
  -2  -1   2  562.51   25.40
  -3   1   2  862.79   28.51
  -3   1   2  884.86   30.68
   3  -1   2  911.29   39.79
  -3   1   2  910.14   31.49
  -3  -1  -2  900.59   28.62
  -3  -1  -2  965.75   38.17
  -3   1  -2  883.48   28.74
  -3  -1  -2  941.32   36.10
  -3   1   2  865.28   28.51
  -3   1   2  860.57   27.90
  -3  -1   2  843.18   27.77
  -3   1  -2  915.41   28.65
  -3   1   2  868.98   28.35
  -3   1  -2  896.17   28.43
  -3   1  -2  925.38   40.57
  -3   1  -2  910.57   27.83
  -3  -1   2  898.85   31.50
  -3  -1   2  865.90   27.36
  -3  -1  -2  856.80   28.56
  -3   1  -2  923.82   28.48
  -3   1  -2  859.31   26.66
   3   1  -2  878.28   37.72
  -3  -1   2  905.23   28.82
  -3   1  -2  866.99   28.84
   3  -1  -2  924.73   40.58
  -3   1   2  957.13   36.68
  -3  -1   2  888.36   30.83
  -3  -1  -2  898.33   27.72
  -3   1  -2  903.99   27.98
  -3  -1   2  830.32   28.88
  -3  -1  -2  891.46   39.74
  -3  -1  -2  900.37   28.52
  -3   1   2  872.58   27.77
  -3  -1   2  906.42   28.26
  -3   1   2  915.20   28.28
  -3  -1  -2  930.05   27.37
  -3  -1   2  879.46   30.54
  -3   1  -2  887.71   28.63
   3   1  -2  928.38   40.92
  -3   1  -2  873.68   27.31
  -3   1  -2  905.05   30.76
   3  -1   2  918.36   39.67
  -3   1   2  895.38   30.47
  -3   1  -2  890.87   29.27
  -3  -1  -2  879.99   27.80
  -3   1   2  864.54   28.73
  -3  -1   2  888.23   27.82
   3  -1  -2  838.07   30.70
  -3   1   2  891.92   28.75
  -3  -1  -2  943.40   37.75
  -3  -1  -2  802.26   28.41
  -3  -1   2  865.25   27.66
  -3   1  -2  843.89   31.22
  -3   1   2  890.99   27.35
  -3  -1   2  894.71   29.60
  -3  -1  -2  825.70   30.51
  -3  -1  -2  881.58   29.49
  -3  -1   2  906.86   28.44
  -3   1  -2  961.90   37.01
  -3  -1  -2  919.94   28.42
  -3   1   2  870.85   29.46
   3   1   2  907.29   37.34
  -3  -1  -2  956.13   41.54
  -3  -1  -2  858.87   29.79
  -3  -1   2  914.34   30.68
  -3   1   2  937.76   37.93
  -3  -1  -2  842.07   31.25
  -3   1   2  877.71   28.56
   3   1   2  901.68   40.09
  -3  -1  -2  904.83   28.41
  -3  -1   2  932.98   41.36
  -3   1   2  882.33   27.70
   3   1   2  869.58   40.20
  -3  -1   2  908.09   39.71
  -3   1   2  840.20   29.17
  -3   1   2  835.25   28.74
  -3  -1   2  898.96   30.19
  -3   1  -2  889.99   30.12
  -3   1   2  899.60   30.15
  -3  -1   2  884.16   28.55
  -3  -1  -2  901.46   30.40
  -3   1  -2  898.52   27.76
  -3  -1   2  861.94   27.31
  -3  -1   2  863.75   29.97
  -3  -1   2  881.52   28.62
  -3  -1   2  893.50   28.66
  -3   1  -2  882.17   28.53
  -3   1   2  956.95   37.74
  -3   1  -2  825.83   27.95
  -3   1   2  940.24   28.46
  -3   1  -2  930.06   28.65
  -3  -1  -2  892.98   28.74
  -3  -1  -2  899.36   30.11
  -3   1  -2  874.02   28.73
  -3  -1  -2  814.41   27.62
  -3  -1  -2  909.93   39.31
  -3  -1  -2  798.64   28.07
  -3   1  -2  891.73   29.55
  -3  -1   2  847.29   28.36
  -4  -1   2  841.97   28.66
  -4  -1   2  733.07   37.59
  -4   1  -2  817.88   26.81
  -4  -1  -2  791.94   28.05
  -4   1  -2  847.53   26.71
   4  -1  -2  805.74   38.80
   4  -1  -2  728.91   38.26
  -4   1   2  842.22   26.26
  -4   1   2  776.00   26.82
  -4   1   2  834.86   29.45
   4  -1  -2  836.26   28.61
  -4   1  -2  833.27   26.67
  -4   1  -2  807.16   27.63
  -4  -1   2  844.99   29.54
   4  -1   2  803.88   37.98
  -4  -1   2  765.40   39.53
  -4   1  -2  791.57   26.88
  -4  -1  -2  854.43   26.88
  -4   1   2  780.90   39.51
  -4  -1  -2  839.65   27.68
  -4  -1   2  819.02   26.46
  -4  -1  -2  788.33   26.28
  -4  -1   2  797.58   26.98
   4  -1   2  784.17   38.05
  -4   1   2  818.39   28.81
  -4   1  -2  819.61   26.79
  -4   1  -2  733.00   35.59
  -4  -1   2  804.27   26.84
  -4  -1  -2  828.97   25.97
  -4   1  -2  881.40   28.36
  -4  -1  -2  752.93   35.90
  -4   1   2  847.47   26.96
  -4  -1  -2  716.59   37.49
  -4   1  -2  758.58   26.03
  -4   1   2  778.99   26.78
  -4  -1  -2  790.81   26.60
  -4   1   2  807.81   26.57
  -4  -1   2  846.16   27.76
  -4  -1   2  830.48   26.02
  -4  -1   2  772.72   25.88
  -4  -1   2  869.29   27.08
  -4  -1   2  769.38   36.19
  -4   1  -2  779.32   26.54
  -4  -1  -2  802.42   28.31
  -4   1   2  821.42   26.77
  -4   1   2  836.46   27.39
  -4   1  -2  830.81   29.26
  -4   1   2  838.49   26.81
  -4  -1   2  841.47   26.82
  -4   1  -2  828.16   26.05
  -4  -1  -2  839.21   29.35
  -4  -1   2  820.23   28.83
  -4   1  -2  811.24   26.17
   4   1   2  769.74   38.20
  -4   1   2  764.48   38.33
  -4  -1  -2  794.76   25.84
  -4  -1   2  816.17   26.85
  -4   1  -2  832.10   27.01
  -4  -1  -2  845.46   26.96
  -4   1   2  854.77   26.44
  -4  -1   2  812.65   25.96
  -4   1   2  783.77   26.53
  -4   1   2  767.52   34.58
   4  -1  -2  811.91   36.58
   4  -1  -2  894.33   28.83
  -4  -1  -2  833.04   25.60
   4   1  -2  788.22   38.72
  -4  -1   2  824.04   28.24
  -4   1  -2  867.03   26.08
  -4  -1   2  837.27   28.14
  -4   1   2  822.90   28.24
  -4   1  -2  809.57   38.75
  -4   1   2  815.71   26.72
  -4  -1  -2  839.53   28.78
  -4  -1  -2  781.31   35.87
  -4   1  -2  831.46   26.78
   4   1  -2  781.84   38.76
  -4  -1   2  769.68   28.63
  -4  -1  -2  749.12   39.06
   4  -1  -2  794.72   38.16
   4   1   2  804.92   38.62
  -4   1   2  809.41   27.59
  -4   1   2  831.69   26.07
  -4  -1  -2  842.89   26.82
   4  -1  -2  804.66   27.97
   4   1  -2  770.22   38.88
  -4   1  -2  824.46   25.60
  -4  -1   2  841.45   26.65
  -4  -1  -2  834.08   26.62
  -4  -1  -2  814.95   26.55
  -4  -1   2  833.75   26.74
  -4   1   2  741.66   35.55
  -4  -1   2  761.18   35.90
  -4  -1   2  839.11   25.73
  -4  -1  -2  839.73   26.03
  -4   1  -2  841.85   28.83
  -4   1  -2  742.02   39.20
  -4  -1  -2  807.23   27.81
  -4   1   2  814.41   25.94
  -4   1  -2  792.15   27.34
  -4   1  -2  800.32   34.93
   4  -1   2  793.36   36.35
  -4  -1  -2  803.85   26.70
  -4   1  -2  822.78   26.92
  -4   1   2  836.50   25.62
  -5  -1   2  287.54   11.10
   5  -1  -2  281.52   10.17
  -5   1   2  255.92   10.03
  -5  -1  -2  279.43   11.16
  -5  -1  -2  262.64   10.14
  -5   1  -2  273.15    9.96
  -5   1  -2  278.29   10.41
  -5  -1  -2  270.84   10.94
  -5   1   2  260.27   10.21
  -5  -1  -2  254.14   10.07
  -5   1  -2  271.48   10.01
  -5   1   2  260.25    9.95
  -5  -1   2  277.41   10.31
   5  -1  -2  257.61   10.83
  -5  -1  -2  278.51   10.59
  -5  -1  -2  258.99    9.80
  -5   1   2  267.29   10.19
  -5  -1  -2  263.71    9.80
  -5  -1   2  279.69   10.95
  -5   1  -2  277.31   10.34
   5  -1  -2  268.39   10.56
  -5   1   2  270.57   10.23
   5   1  -2  257.84   10.88
  -5  -1   2  275.52   10.09
   5  -1   2  272.03   11.11
  -5  -1   2  274.58   10.24
  -5  -1  -2  262.19    9.64
  -5  -1  -2  268.07    9.80
  -5  -1  -2  274.94   10.24
  -5  -1   2  271.98    9.85
  -5  -1  -2  266.98   10.18
  -5   1  -2  256.65   10.03
   5   1  -2  263.12   10.64
  -5   1   2  258.78    9.80
  -5   1   2  283.29   10.61
  -5  -1  -2  271.66   10.70
  -5  -1  -2  259.26   10.22
  -5   1  -2  272.88    9.74
  -5   1   2  257.93   10.17
  -5  -1  -2  273.47   10.10
  -5  -1  -2  262.78    9.74
  -5   1   2  289.28   10.26
  -5   1  -2  272.67   10.71
  -5   1   2  261.05    9.93
  -6  -1   2  66.030   3.060
   6   1  -2  70.560   3.300
  -6  -1   2  68.800   3.250
  -6   1  -2  64.570   3.410
   6  -1   2  70.360   3.200
  -6  -1   2  70.070   3.320
   6  -1  -2  69.710   3.560
  -6   1  -2  70.780   3.230
  -6   1  -2  70.690   3.220
   6   1  -2  71.860   3.680
  -6  -1   2  67.630   3.020
  -6  -1  -2  66.130   3.090
  -6   1   2  65.790   3.180
  -6   1  -2  63.630   3.130
  -6   1   2  67.150   3.060
   6  -1   2  69.720   3.510
  -6   1  -2  68.350   3.190
  -6  -1  -2  66.000   3.200
  -6   1  -2  70.930   3.260
  -6  -1  -2  66.620   3.160
  -6  -1  -2  65.210   3.100
  -6   1   2  65.790   3.190
  -6   1  -2  62.620   3.060
  -6  -1  -2  64.290   2.960
  -6   1  -2  72.800   3.160
   6  -1  -2  69.180   3.620
  -6  -1   2  66.540   3.210
  -6  -1  -2  68.680   3.240
  -6   1   2  68.090   3.200
  -6  -1   2  66.690   3.240
  -6   1  -2  70.130   3.330
  -6   1  -2  70.020   3.280
  -6  -1  -2  67.290   3.280
  -6  -1   2  67.900   3.230
  -6  -1   2  66.150   3.130
  -6   1   2  66.340   3.480
  -6   1   2  65.050   3.120
  -6  -1   2  67.250   3.370
   0   2  -2 5067.37  225.19
   0   2  -2 5129.01  200.25
   0   2  -2 5128.66  215.62
   0  -2   2 5021.75  223.65
   0   2   2 4985.20  217.92
   0  -2  -2 5396.59  225.68
   0  -2   2 5199.94  212.59
   0   2  -2 5229.89  220.41
   0   2  -2 5319.96  219.36
   0   2  -2 5228.11  223.25
   0   2   2 5325.89  224.68
   0   2   2 4982.32  229.12
   0  -2  -2 5203.00  223.34
   0  -2  -2 5360.43  213.04
   0  -2  -2 5176.48  208.93
   0  -2   2 5123.14  224.47
   0  -2   2 5209.36  226.72
   0  -2   2 5259.57  229.18
   0  -2  -2 5571.08  220.87
   0   2   2 5050.01  207.19
   0  -2  -2 4943.11  221.78
   0  -2   2 5324.73  213.91
  -1  -2  -2 3942.58  181.17
  -1  -2  -2 4243.35  178.03
   1  -2  -2 4146.25  172.04
   1   2  -2 3970.60  178.39
  -1   2   2 4114.48  163.11
  -1   2  -2 4374.81  186.77
   1  -2  -2 4190.68  180.44
  -1  -2   2 4190.74  168.07
   1  -2   2 4142.48  179.49
  -1  -2   2 4231.62  179.27
   1  -2  -2 4142.54  170.66
   1   2   2 4109.37  181.07
  -1  -2   2 3961.82  173.67
  -1   2  -2 4049.69  170.88
   1  -2   2 4071.26  176.88
  -1  -2   2 4164.22  182.92
  -1   2  -2 4351.33  181.81
   1  -2  -2 4346.93  167.48
   1  -2   2 4361.16  172.35
  -1  -2  -2 4181.34  168.03
   1  -2   2 4245.05  176.71
  -1   2   2 4063.47  188.94
  -1  -2  -2 4167.41  168.64
  -1  -2  -2 4184.91  182.40
  -1   2   2 3872.53  180.04
  -1  -2  -2 4290.15  178.02
  -1  -2   2 4125.44  170.99
   1  -2   2 4042.35  162.29
  -1  -2   2 4054.91  187.26
  -1   2  -2 3832.66  165.79
  -1   2  -2 4116.90  179.20
   1  -2  -2 4205.94  180.47
   1   2   2 4224.52  163.36
  -1   2  -2 4166.30  185.64
   1  -2  -2 4390.35  182.58
   1   2  -2 4152.58  171.60
  -1  -2  -2 4221.34  176.03
   1   2  -2 4077.76  177.98
  -1   2   2 4355.58  182.86
  -1  -2   2 4414.43  179.02
  -1   2  -2 4230.97  163.69
  -1   2   2 4346.91  162.14
   1   2  -2 4249.42  172.16
  -1   2   2 4249.25  179.44
  -1  -2  -2 3956.80  181.00
   2   2  -2 2381.59  100.39
  -2  -2  -2 2303.80  103.22
  -2   2   2 2402.99  100.27
  -2  -2  -2 2433.70   95.55
  -2  -2   2 2366.80   94.85
  -2  -2  -2 2411.78  103.26
  -2   2   2 2470.33  103.75
   2  -2  -2 2502.79   95.39
  -2  -2  -2 2451.73  101.66
  -2  -2  -2 2384.46   99.48
  -2  -2  -2 2520.96   91.64
  -2   2  -2 2451.92  103.81
  -2  -2   2 2363.54  103.59
  -2   2   2 2340.98  103.84
   2  -2  -2 2452.98   95.63
  -2  -2  -2 2508.38   94.60
  -2   2  -2 2453.63  101.10
  -2  -2  -2 2378.39  100.05
   2  -2  -2 2417.59   99.66
  -2  -2  -2 2537.01   97.12
  -2   2   2 2398.50   94.40
   2  -2   2 2505.24  101.28
   2  -2  -2 2347.26  102.66
  -2  -2  -2 2450.51  103.16
  -2   2  -2 2497.16  104.34
   2   2  -2 2351.20   96.87
  -2  -2  -2 2239.89   96.72
  -2  -2   2 2292.16   99.73
  -3  -2   2  23.250   2.120
  -3  -2   2  24.640   1.950
   3  -2  -2  25.660   3.320
   3  -2  -2  27.680   3.760
  -3   2   2  21.140   1.880
  -3   2  -2  26.060   3.930
  -3   2   2  27.540   2.170
   3  -2   2  24.660   3.530
  -3  -2   2  23.340   1.980
  -3  -2  -2  30.110   3.560
  -3   2  -2  30.260   4.000
  -3   2  -2  28.050   2.080
   3  -2  -2  23.830   2.100
  -3   2  -2  22.280   2.030
  -3   2  -2  27.110   2.090
  -3  -2  -2  27.280   2.260
  -3   2  -2  26.920   2.070
  -3  -2   2  26.520   2.080
  -3   2  -2  20.940   1.800
  -3  -2  -2  22.470   1.910
  -3   2   2  24.480   3.360
  -3  -2  -2  23.020   3.420
  -3   2  -2  22.800   3.300
  -3   2   2  32.260   3.660
  -3  -2   2  24.260   2.130
  -3  -2   2  22.830   3.350
   3   2   2  22.100   3.140
  -3  -2   2  28.080   2.120
  -3   2   2  22.780   1.950
  -3  -2   2  26.300   2.320
  -3   2  -2  24.970   2.090
  -3  -2   2  24.450   1.920
  -3  -2  -2  22.900   1.890
   3  -2  -2  21.030   2.020
  -3   2   2  20.700   1.870
  -3  -2  -2  20.180   1.910
   3  -2   2  20.590   1.750
  -3  -2  -2  24.620   2.210
  -3  -2  -2  22.730   1.890
  -3   2  -2  27.610   2.120
  -3   2  -2  24.250   1.980
  -3  -2   2  25.750   1.980
  -3  -2   2  23.940   1.990
  -3   2   2  22.890   2.040
  -3   2   2  26.770   2.280
   3  -2  -2  23.600   1.870
  -3  -2  -2  21.750   1.890
  -3   2   2  20.580   3.650
  -3   2   2  21.700   1.820
  -3   2  -2  21.320   1.950
   3  -2  -2  19.770   1.900
  -3  -2   2  24.730   1.970
  -3   2   2  21.870   1.820
  -3   2   2  21.330   1.940
  -3  -2   2  22.800   1.990
  -3   2   2  23.820   1.940
  -3   2   2  25.000   1.890
  -3  -2  -2  19.510   3.190
  -3  -2   2  23.620   3.590
  -3  -2   2  23.980   2.220
  -3  -2  -2  23.700   1.920
  -3   2  -2  29.510   2.180
  -3   2  -2  21.960   1.920
  -3   2   2  24.930   3.410
  -3  -2   2  22.630   1.810
  -3   2   2  26.540   2.230
  -3  -2  -2  22.580   3.440
   3  -2  -2  22.940   3.510
  -3  -2  -2  23.370   2.130
  -3   2   2  19.670   1.820
  -3   2   2  21.450   2.020
   3   2  -2  24.580   3.770
  -3  -2  -2  23.500   3.280
  -3  -2  -2  22.840   1.790
  -3  -2   2  21.440   2.010
  -3   2  -2  21.980   2.070
   3   2   2  25.760   3.380
  -3  -2   2  21.080   1.750
   3  -2  -2  25.650   3.520
  -3   2   2  20.390   1.840
  -3   2  -2  22.100   1.820
  -3   2   2  22.030   2.010
  -3   2  -2  21.870   1.890
   3   2  -2  29.110   3.650
  -3   2   2  24.710   2.040
   3  -2   2  24.300   3.550
  -3  -2  -2  22.440   1.840
  -3  -2   2  23.720   1.950
  -3  -2  -2  21.150   1.980
  -3  -2  -2  24.520   3.440
  -3  -2   2  22.550   3.540
  -3   2   2  21.670   1.980
  -3  -2  -2  19.550   1.780
  -3  -2   2  23.440   1.950
   3   2   2  27.620   3.930
  -3   2   2  29.670   3.920
   3  -2   2  27.760   3.780
  -3   2  -2  24.420   2.010
  -3   2  -2  20.430   1.860
  -3   2  -2  24.440   1.920
  -3   2  -2  23.480   2.090
  -3  -2  -2  23.860   2.110
  -3  -2  -2  21.750   1.800
  -3  -2   2  26.170   2.160
  -3   2   2  22.830   1.920
   3   2  -2  26.050   3.690
  -3  -2  -2  22.810   1.880
  -3   2  -2  23.190   1.910
  -3  -2   2  28.250   2.180
  -3  -2  -2  23.620   1.920
  -3  -2   2  25.890   3.440
  -3  -2  -2  24.970   2.080
  -4  -2   2  141.89    6.56
  -4  -2  -2  136.26    6.24
  -4  -2  -2  114.06    8.83
  -4  -2   2  137.01    5.86
  -4  -2   2  142.83    6.51
  -4  -2  -2  143.54    6.43
  -4  -2   2  139.60    6.10
  -4  -2  -2  126.24    6.21
  -4  -2  -2  133.88    6.50
   4  -2  -2  123.88   10.13
  -4   2  -2  132.04    5.92
  -4  -2  -2  136.47    5.75
  -4  -2   2  140.68    6.07
  -4   2  -2  137.31    6.00
  -4   2   2  130.49    5.87
  -4  -2   2  116.04    9.91
  -4   2  -2  137.64    5.87
  -4  -2   2  133.24    6.31
  -4   2  -2  139.61    6.00
  -4  -2   2  130.58    5.70
   4   2  -2  132.33   10.33
  -4  -2   2  138.68    6.27
  -4  -2  -2  141.29    6.48
  -4   2  -2  140.13    5.95
  -4  -2   2  138.35    6.08
  -4   2   2  132.33    6.07
  -4   2   2  120.54    8.95
  -4  -2   2  132.21    5.59
  -4   2   2  133.03    5.89
  -4  -2   2  138.57    6.08
   4  -2  -2  115.57    6.01
  -4   2  -2  135.70    6.27
  -4   2  -2  130.19    5.73
  -4   2   2  138.60    6.05
  -4   2   2  139.96    6.13
  -4   2   2  137.73    5.90
  -4   2   2  130.78    6.24
  -4  -2  -2  128.99    6.08
  -4   2  -2  132.38    5.93
  -4  -2  -2  135.71    5.90
  -4  -2   2  137.48    5.97
   4  -2  -2  131.40    6.31
  -4   2  -2  138.24    6.17
  -4   2   2  124.35    9.22
   4  -2   2  128.04    9.55
  -4  -2  -2  131.85    5.90
   4  -2   2  130.75    6.41
  -4   2  -2  137.26    6.18
  -4   2   2  137.04    6.18
  -4   2  -2  128.81    5.98
  -4  -2  -2  130.21    6.09
  -4  -2   2  123.31    9.30
  -4  -2   2  139.49    6.52
  -4   2  -2  139.77    6.10
  -4  -2  -2  139.99    6.04
  -4   2  -2  138.37    5.98
  -4   2   2  134.50    5.92
  -4   2   2  123.98   10.17
   4  -2  -2  132.81   10.06
  -4   2   2  138.97    5.97
  -4   2  -2  123.05    9.12
  -4  -2  -2  131.76    5.71
  -4   2   2  138.52    5.73
  -4   2  -2  136.64    5.49
  -4  -2  -2  136.51    5.89
  -4  -2  -2  130.48    5.87
   4  -2   2  127.05    9.23
   4  -2  -2  135.89    9.82
  -4  -2   2  125.87    9.28
   4   2   2  129.14   10.12
   4   2   2  137.59   10.83
  -4   2   2  139.05   10.30
  -4  -2   2  144.86    6.13
   4   2   2  117.88    9.86
  -4   2  -2  116.81    9.85
  -4   2  -2  144.29   10.54
  -4  -2   2  130.94    6.24
  -4   2   2  136.83    6.52
  -4   2   2  127.88    6.02
  -4  -2  -2  136.02    6.01
  -4   2   2  139.26    5.94
  -4   2  -2  140.42    6.54
   4  -2   2  132.66    5.71
  -4   2   2  129.26    5.66
  -4   2   2  131.02    5.86
  -4  -2  -2  119.07    9.00
  -4   2  -2  135.82    5.98
  -4   2  -2  132.23    6.12
   4   2  -2  122.30   10.05
   4  -2   2  126.43    9.86
  -4  -2   2  138.87    5.97
  -4   2   2  138.02    5.94
   4  -2  -2  135.99    5.86
  -4   2  -2  125.50    5.60
  -4  -2   2  128.96    6.55
  -4  -2  -2  134.14    5.83
  -4  -2  -2  122.40   10.08
  -4  -2   2  139.48    6.13
  -5  -2   2  372.11   13.20
   5   2  -2  369.32   14.37
  -5   2  -2  377.86   13.39
  -5  -2  -2  368.88   13.28
   5   2  -2  374.37   13.40
  -5   2   2  364.99   13.52
  -5  -2  -2  386.09   13.40
  -5   2  -2  369.89   13.59
  -5   2   2  366.35   12.83
  -5   2   2  374.84   13.23
  -5   2   2  360.40   13.59
  -5  -2  -2  379.78   13.24
   5  -2  -2  375.36   14.11
  -5  -2  -2  357.36   13.99
  -5   2   2  371.13   13.25
  -5  -2  -2  382.97   14.49
  -5  -2  -2  374.01   13.22
  -5  -2   2  367.06   14.21
  -5  -2   2  377.72   13.32
  -5  -2  -2  374.11   13.37
  -5  -2  -2  379.74   13.20
  -5   2   2  380.92   13.24
  -5  -2  -2  377.67   12.72
  -5  -2   2  373.33   14.17
  -5   2  -2  372.58   13.71
  -5   2  -2  373.62   13.40
  -5   2   2  384.06   13.46
  -5  -2   2  383.85   13.32
  -5  -2   2  360.17   13.37
  -5  -2  -2  357.97   13.90
  -5   2  -2  372.51   13.32
  -5   2   2  380.50   13.33
  -5  -2  -2  367.19   12.97
  -5  -2   2  361.66   13.88
  -5  -2  -2  365.47   12.87
   5  -2   2  382.34   14.59
  -5   2   2  368.99   13.12
  -5  -2  -2  367.19   13.72
   5  -2  -2  375.34   13.14
  -5  -2  -2  353.14   13.84
  -5   2   2  374.30   13.33
  -6   2  -2  65.590   2.970
  -6   2  -2  68.740   3.290
  -6  -2   2  68.370   2.990
  -6  -2   2  64.060   3.020
   0   3   2 3260.74  134.46
   0  -3  -2 3281.59  134.06
   0   3  -2 3317.05  130.64
   0   3  -2 3170.38  123.32
   0   3  -2 3226.47  139.78
   0  -3   2 3378.64  138.21
   0  -3   2 3192.06  141.43
   0  -3  -2 3266.54  133.08
   0   3   2 3243.28  123.94
   0  -3   2 3484.49  136.59
   0   3  -2 3285.45  129.78
   0  -3   2 3255.10  127.25
  -1   3  -2 2158.40   90.00
   1  -3  -2 2246.75   91.12
   1  -3   2 2220.45   89.66
  -1   3  -2 2121.81   88.55
   1   3   2 1988.76   87.44
  -1  -3  -2 2061.52   82.62
  -1   3   2 2202.41   88.94
  -1   3   2 2162.64   89.78
   1  -3  -2 2138.31   85.06
   1  -3  -2 2233.85   88.26
   1   3   2 2232.40   91.98
  -1   3   2 2107.13   90.46
  -1   3  -2 2207.68   85.49
  -1  -3  -2 2139.92   84.10
   1  -3   2 2137.47   89.94
   1  -3   2 2020.25   83.57
   1   3  -2 2147.11   89.88
   1  -3  -2 2092.77   84.04
  -1   3  -2 2156.98   81.61
   1   3  -2 2087.63   91.10
  -1   3  -2 1857.32   84.17
   1   3   2 2144.98   81.00
  -1  -3   2 2316.56   83.91
  -1  -3   2 2094.75   90.67
  -1  -3  -2 2084.62   88.02
  -2  -3  -2  513.75   18.74
  -2   3  -2  514.51   17.59
   2   3   2  558.32   24.17
  -2  -3  -2  525.00   19.05
  -2  -3  -2  517.34   18.32
  -2   3   2  492.16   17.72
  -2   3  -2  529.09   16.49
  -2   3  -2  521.18   17.73
  -2   3  -2  512.07   18.58
  -2  -3   2  518.02   18.81
  -2  -3   2  526.03   18.47
   2   3  -2  564.21   24.21
  -2  -3   2  527.44   17.95
  -2   3  -2  539.60   16.86
  -2   3   2  510.24   17.57
  -2  -3  -2  587.17   23.66
   2  -3  -2  481.84   17.22
  -2   3  -2  556.03   25.46
   2  -3   2  557.12   23.32
  -2   3  -2  554.53   24.95
  -2   3   2  489.69   16.39
   2   3  -2  561.79   24.46
  -2  -3   2  502.41   19.27
  -2  -3   2  573.55   23.58
  -2  -3  -2  554.05   24.71
   2  -3  -2  561.64   24.85
  -2  -3   2  550.01   24.95
  -2  -3  -2  537.09   17.46
  -2  -3   2  522.09   17.38
  -2   3   2  574.97   25.25
  -2   3  -2  530.92   17.49
  -2   3   2  587.66   26.07
  -2  -3  -2  558.52   25.45
   2   3   2  564.41   24.95
  -2   3  -2  508.92   17.01
  -2  -3  -2  558.20   22.85
  -2  -3  -2  505.86   16.81
  -2   3  -2  560.07   24.79
  -2  -3   2  519.13   17.72
  -2   3   2  509.19   17.98
  -2  -3   2  508.82   16.83
  -2  -3  -2  521.32   19.27
  -2   3  -2  586.04   26.42
  -2  -3   2  512.42   19.07
  -2  -3  -2  525.14   18.47
  -2  -3   2  497.46   16.77
   2  -3  -2  564.01   23.41
  -2   3   2  541.26   24.20
   2  -3   2  493.56   18.45
  -2   3   2  541.67   24.95
  -2  -3  -2  530.32   17.89
  -2  -3  -2  566.38   24.32
   2   3   2  551.90   24.91
   2  -3  -2  540.52   25.11
  -2  -3   2  508.76   17.46
   2  -3  -2  491.33   19.20
  -2  -3   2  523.20   17.04
  -2  -3   2  498.06   18.43
  -2  -3   2  503.05   18.50
  -2  -3   2  487.42   17.47
   2  -3   2  554.27   24.80
  -2  -3  -2  578.82   26.05
  -2   3   2  499.02   17.57
  -3   3   2  24.690   2.140
  -3   3   2  34.390   2.520
   3   3   2  32.980   4.300
  -3   3   2  26.960   2.320
  -3   3  -2  27.090   2.230
  -3  -3   2  31.050   2.370
  -3  -3  -2  30.050   2.510
  -3  -3   2  30.750   4.040
  -3  -3   2  32.470   2.580
  -3  -3   2  27.230   2.430
   3   3   2  34.420   4.090
   3  -3   2  24.730   3.640
  -3  -3   2  27.500   2.300
  -3  -3   2  29.930   2.260
   3  -3  -2  33.620   4.460
  -3  -3  -2  33.290   3.970
  -3  -3   2  27.260   4.170
   3  -3   2  36.250   4.320
  -3   3   2  28.390   2.340
  -3   3   2  32.730   2.270
  -3   3  -2  30.770   2.440
  -3  -3  -2  33.330   4.360
  -3  -3  -2  30.980   2.470
  -3  -3  -2  27.620   2.240
  -3  -3  -2  31.830   2.310
  -3   3   2  23.870   3.900
  -3   3  -2  30.790   4.330
  -3  -3  -2  29.240   2.520
   3  -3  -2  30.160   3.920
  -3  -3   2  34.250   2.490
  -3   3   2  30.410   2.370
  -3  -3   2  29.280   2.300
  -3  -3   2  32.010   2.590
  -3   3  -2  29.770   2.250
  -3  -3  -2  27.230   3.650
  -3  -3  -2  29.510   2.150
  -3  -3   2  31.540   2.500
  -3   3  -2  30.320   2.310
  -3   3  -2  29.820   2.260
  -3   3  -2  33.110   2.410
  -3  -3  -2  29.680   2.380
  -3   3  -2  25.570   2.340
  -3  -3   2  31.370   2.340
  -3   3  -2  34.840   4.190
   3  -3  -2  31.640   2.210
  -3   3   2  29.760   4.240
  -3   3  -2  31.310   2.310
  -3   3  -2  32.500   2.330
  -3   3  -2  29.220   2.240
  -3  -3   2  31.160   2.270
  -3  -3  -2  31.120   2.380
   3  -3   2  32.280   4.260
  -3   3   2  31.310   2.260
  -3   3  -2  30.550   2.260
  -3  -3  -2  31.560   2.270
  -3  -3   2  27.990   2.220
  -3   3   2  38.650   2.640
  -3   3   2  25.960   2.190
  -3  -3  -2  30.710   2.470
  -3   3  -2  26.920   2.230
   3  -3  -2  27.200   3.870
   3  -3   2  23.360   3.860
  -3  -3   2  30.380   2.160
  -3  -3  -2  26.800   3.970
  -3  -3  -2  28.410   2.380
  -3  -3  -2  28.500   2.400
  -3  -3  -2  31.640   2.240
   3  -3   2  26.470   2.410
   3  -3   2  29.380   2.360
  -3  -3   2  34.800   2.700
  -3   3  -2  29.210   4.300
  -3   3   2  31.250   3.940
  -3  -3   2  24.100   2.170
  -3   3  -2  34.350   2.470
  -3   3   2  22.620   2.150
  -3   3  -2  30.590   2.440
   3  -3  -2  31.230   4.340
  -3   3  -2  39.290   2.490
  -3   3   2  26.390   2.190
  -3  -3   2  31.810   2.680
  -3   3   2  28.240   2.400
  -3   3  -2  36.250   2.380
  -3  -3   2  26.500   2.240
   3  -3  -2  26.770   2.280
   3   3   2  32.220   4.560
  -3  -3  -2  30.340   2.370
  -3  -3  -2  27.290   2.260
  -3  -3   2  30.200   2.320
   3  -3  -2  43.140   2.910
  -3   3   2  29.950   2.230
  -3   3  -2  31.820   2.460
  -3   3   2  29.880   2.200
  -3   3  -2  28.620   2.310
  -3   3  -2  40.920   2.420
   3   3  -2  30.370   4.060
  -3  -3   2  29.760   4.350
  -3  -3   2  29.430   4.060
  -3  -3  -2  29.810   2.190
  -3  -3   2  28.640   4.200
  -3   3   2  31.160   2.340
  -3   3   2  33.970   4.640
   3   3  -2  32.380   4.620
   3  -3  -2  29.240   2.450
  -3  -3  -2  33.010   2.510
  -3  -3   2  29.280   2.380
   3   3  -2  28.350   3.830
  -3   3  -2  31.600   4.270
  -3   3   2  38.140   2.670
  -3   3   2  26.490   2.370
  -3   3   2  27.020   2.100
  -3  -3  -2  33.780   2.380
  -4  -3  -2  24.330   4.140
  -4   3   2  28.190   2.330
  -4  -3   2  26.060   4.360
   4   3  -2  18.010   4.290
  -4  -3  -2  29.510   2.360
  -4   3   2  28.330   2.600
   4  -3   2  29.200   4.690
  -4  -3   2  29.450   4.750
  -4   3   2  28.450   2.290
  -4   3  -2  24.800   2.440
  -4   3  -2  29.550   2.380
  -4   3   2  28.070   2.390
  -4  -3   2  26.330   2.430
  -4  -3  -2  29.570   2.390
  -4  -3   2  28.550   2.430
  -4   3   2  23.950   4.720
  -4  -3  -2  26.430   2.550
  -4   3  -2  27.100   2.510
   4  -3  -2  20.940   4.340
   4  -3  -2  25.440   2.490
   4  -3   2  18.230   4.200
  -4   3   2  17.980   4.610
  -4  -3  -2  27.540   2.470
   4   3   2  23.860   4.680
  -4   3   2  29.850   2.540
   4   3  -2  30.920   5.040
  -4   3  -2  26.590   2.330
  -4   3   2  27.990   2.280
  -4   3   2  29.500   2.460
   4  -3   2  24.540   4.590
  -4  -3   2  34.130   2.700
  -4  -3   2  28.270   2.360
  -4  -3   2  31.490   2.480
  -4   3   2  22.280   4.060
   4  -3  -2  22.060   4.450
  -4  -3  -2  31.060   2.640
  -4  -3   2  26.970   2.570
  -4   3  -2  28.680   2.470
  -4   3   2  27.230   2.420
  -4   3  -2  26.240   2.360
  -4   3   2  27.300   2.320
   4  -3   2  26.600   2.540
   4  -3  -2  27.970   2.370
  -4  -3  -2  33.120   4.910
  -4   3   2  24.980   2.290
   4  -3  -2  25.350   2.340
  -4  -3  -2  25.270   2.270
  -4  -3  -2  30.110   2.470
  -4   3  -2  29.420   2.400
   4  -3  -2  25.530   4.690
  -4   3  -2  25.410   2.240
  -4   3   2  27.880   2.490
  -4   3   2  26.960   2.420
   4  -3   2  26.810   2.520
  -4  -3  -2  27.370   2.580
  -4  -3  -2  23.400   2.120
  -4   3  -2  27.510   2.400
  -4   3  -2  27.190   2.410
  -4  -3   2  29.450   2.450
  -4   3  -2  28.960   2.470
  -4   3  -2  23.860   4.200
  -4  -3  -2  26.820   2.200
  -4  -3  -2  26.230   2.210
  -4   3  -2  32.350   5.190
  -4  -3  -2  25.110   2.310
  -4  -3   2  29.790   2.590
  -4  -3  -2  26.580   2.310
   4   3  -2  29.390   4.980
  -4   3   2  23.330   2.190
  -4   3  -2  28.000   2.250
  -4   3  -2  24.830   4.770
  -4  -3   2  28.780   2.590
  -4  -3  -2  26.730   2.450
  -4   3   2  30.400   2.440
  -4  -3  -2  23.890   2.230
  -4  -3  -2  25.560   2.320
   4   3   2  23.260   4.630
  -4  -3   2  27.490   2.440
  -4  -3   2  26.760   4.420
  -5   3   2  116.27    5.39
  -5  -3   2  135.70    5.96
  -5  -3  -2  117.84    5.68
  -5   3   2  128.34    5.71
  -5  -3   2  132.05    5.68
  -5   3  -2  134.29    5.67
  -5   3   2  126.77    5.54
  -5  -3  -2  129.46    6.21
  -5   3  -2  128.92    5.79
  -5   3  -2  125.80    5.54
  -5  -3  -2  138.02    6.04
   5  -3  -2  124.43    5.48
  -5   3  -2  137.63    5.63
  -5   3   2  129.41    5.58
  -5   3   2  126.06    5.43
  -5   3   2  130.56    5.74
  -5   3  -2  131.51    6.08
  -5  -3   2  132.01    6.05
  -5  -3   2  135.02    5.71
   5  -3   2  138.15    6.27
  -5   3  -2  136.34    5.67
   5  -3   2  136.69    5.63
  -5  -3  -2  139.29    5.74
  -5  -3   2  130.10    5.69
  -5  -3  -2  135.24    5.46
  -5  -3   2  132.79    5.73
  -5  -3  -2  116.40    5.66
  -5   3  -2  128.61    5.69
  -5   3  -2  133.58    5.79
  -5   3  -2  135.78    5.67
  -5  -3   2  133.56    6.12
  -5  -3  -2  130.76    5.55
  -5  -3   2  128.70    6.04
  -5   3   2  120.87    5.48
   5  -3  -2  129.19    6.08
  -5  -3  -2  138.93    5.75
  -5  -3  -2  132.83    6.03
  -5   3   2  128.12    5.57
  -5  -3   2  134.84    6.43
   5  -3  -2  136.48    6.43
  -5   3   2  131.20    5.67
   5  -3  -2  123.05    5.95
  -5   3   2  134.77    6.12
   5  -3   2  125.04    6.03
  -5   3   2  134.82    5.82
  -5   3  -2  138.93    5.93
  -5   3  -2  133.31    5.67
  -5   3   2  129.36    5.82
  -5  -3  -2  131.01    5.62
  -5  -3   2  126.84    6.05
  -5  -3   2  138.21    5.81
   5   3  -2  136.50    5.87
  -5   3  -2  128.53    5.53
  -5  -3   2  141.54    5.60
   5  -3  -2  132.45    5.59
  -5  -3   2  127.99    5.62
  -5   3  -2  136.25    5.84
  -5   3  -2  131.34    5.66
  -5   3  -2  133.88    5.76
  -5   3   2  131.95    5.62
  -5  -3  -2  120.60    5.38
  -5  -3   2  125.82    5.70
  -5  -3  -2  121.49    5.59
  -5   3   2  130.71    5.64
   0   4  -2  373.41   17.12
   0  -4  -2  356.13   16.78
   0  -4   2  358.70   17.65
   0  -4  -2  370.62   17.78
   0   4   2  370.42   17.11
   0  -4  -2  345.33   16.18
   0  -4   2  347.09   17.72
   0  -4   2  357.95   16.97
   0   4   2  353.31   15.72
   0  -4   2  368.67   16.27
   0   4  -2  349.46   15.17
   0  -4  -2  358.49   18.07
   0   4  -2  353.89   18.04
   0   4  -2  344.15   16.38
  -1  -4  -2  606.41   21.77
   1  -4   2  587.56   20.58
  -1  -4  -2  682.17   29.15
  -1  -4  -2  617.17   20.52
   1   4  -2  695.61   29.72
  -1  -4   2  608.09   20.63
   1  -4   2  615.98   20.16
  -1  -4   2  619.10   21.69
  -1   4   2  654.41   27.63
  -1   4  -2  686.41   26.75
  -1  -4   2  595.24   22.77
  -1  -4  -2  639.54   20.62
   1  -4  -2  697.69   29.28
  -1   4  -2  654.91   29.59
  -1   4   2  606.29   21.97
  -1  -4  -2  622.79   22.88
   1  -4   2  670.22   29.24
  -1   4   2  616.79   19.49
   1  -4   2  630.45   19.96
   1  -4   2  664.45   28.71
  -1  -4  -2  609.73   21.66
  -1  -4  -2  622.02   19.90
   1  -4  -2  587.83   20.42
  -1  -4  -2  673.71   27.30
  -1   4  -2  621.74   21.63
  -1   4  -2  615.63   21.29
   1  -4  -2  589.37   22.04
  -1  -4   2  666.55   27.95
   1   4  -2  679.61   29.48
   1  -4  -2  608.49   22.84
  -1   4   2  607.93   20.78
  -1  -4  -2  624.94   21.59
   1  -4  -2  645.87   27.38
   1   4   2  660.98   25.77
   1  -4   2  593.42   21.89
  -1   4  -2  614.36   20.13
  -1  -4   2  650.94   27.14
  -1  -4   2  610.33   20.52
  -1   4   2  673.96   26.93
  -1   4  -2  590.33   21.88
   1  -4  -2  666.02   29.79
  -1  -4  -2  651.54   21.24
  -1   4   2  698.26   29.75
  -1  -4   2  687.96   30.20
  -1  -4   2  629.34   20.97
  -1   4   2  635.55   28.34
  -1  -4   2  588.05   19.89
  -1  -4  -2  625.33   20.91
   1  -4  -2  646.68   27.27
  -1   4  -2  665.06   27.74
  -1  -4   2  623.74   20.20
   1  -4   2  650.96   27.09
  -1  -4  -2  625.74   22.23
   1  -4  -2  620.09   21.90
  -1  -4  -2  612.37   22.43
  -1  -4   2  611.81   21.98
  -1   4  -2  656.64   28.05
   1   4  -2  707.05   28.52
  -1  -4  -2  619.91   21.05
  -1  -4   2  627.21   19.70
  -1  -4   2  623.65   21.03
  -1  -4   2  699.46   30.09
  -1  -4  -2  634.75   19.71
   1   4   2  679.79   30.19
  -2   4   2  108.46    5.13
   2  -4  -2  120.20    5.07
  -2   4  -2  120.08    7.63
  -2  -4  -2  116.09    5.22
  -2  -4  -2  106.26    8.42
  -2   4  -2  107.11    5.15
  -2  -4   2  122.75    5.60
   2  -4   2  102.68    4.80
  -2   4   2  119.65    4.94
  -2  -4   2  120.04    5.17
  -2  -4  -2  116.54    5.02
  -2  -4   2  118.72    4.91
   2  -4   2  126.02    7.87
   2  -4   2  116.21    5.44
  -2   4   2  123.82    4.99
  -2   4  -2  106.66    4.74
  -2   4  -2  107.89    5.06
  -2  -4   2  114.85    5.23
   2  -4   2  122.98    5.05
  -2   4   2  112.71    5.11
   2  -4  -2  103.80    5.11
  -2  -4  -2  115.99    5.28
  -2  -4  -2  132.03    8.94
  -2  -4   2  125.08    8.70
  -2  -4  -2  117.89    8.25
   2  -4  -2  133.24    8.81
  -2   4  -2  117.42    5.17
   2  -4  -2  127.10    8.20
   2   4   2  121.05    8.03
   2   4  -2  128.85    8.28
  -2  -4  -2  126.42    5.52
  -2   4  -2  124.43    8.33
  -2   4  -2  117.01    5.06
  -2  -4   2  118.64    5.36
  -2  -4  -2  119.60    7.55
  -2  -4   2  121.76    5.53
  -2   4  -2  119.42    5.39
  -2   4  -2  123.10    5.26
  -2   4   2  110.55    5.06
  -2  -4  -2  118.99    5.57
   2  -4  -2  117.59    5.02
  -2   4   2  120.46    8.75
  -2  -4  -2  116.19    5.10
   2   4  -2  132.26    8.27
  -2  -4   2  118.73    8.28
  -2  -4  -2  123.46    5.35
   2   4  -2  113.00    7.88
  -2  -4  -2  124.68    4.99
  -2  -4  -2  109.76    4.79
   2  -4  -2  111.61    5.38
  -2  -4   2  118.01    5.18
  -2  -4  -2  115.64    4.97
   2  -4  -2  123.13    7.61
  -2  -4   2  118.86    5.58
  -2  -4  -2  109.30    5.14
  -2  -4  -2  131.19    5.85
  -2   4  -2  113.74    5.04
  -2   4  -2  117.03    5.18
  -2   4   2  112.41    4.80
  -2  -4   2  112.95    5.06
  -2   4   2  115.56    5.20
   2  -4   2  104.20    5.37
  -2   4  -2  117.48    5.27
   2   4   2  126.20    8.34
  -2  -4  -2  120.94    5.21
   2  -4  -2  117.94    5.40
  -2  -4  -2  131.00    8.51
  -2   4   2  123.99    8.18
  -2  -4   2  118.36    5.21
  -2  -4   2  123.60    5.04
  -2   4  -2  118.26    8.01
  -2   4  -2  106.74    4.76
  -2   4  -2  110.27    7.68
  -2   4  -2  114.10    5.17
   2  -4  -2  115.92    8.08
  -2  -4   2  124.78    4.96
  -2   4   2  123.88    7.96
  -2   4   2  131.55    5.37
  -2  -4   2  125.55    5.37
  -2   4   2  124.91    8.04
  -2   4   2  114.97    5.40
  -2  -4   2  129.13    5.25
  -2   4  -2  122.78    4.99
  -2  -4   2  145.50    6.09
  -2   4  -2  126.80    8.96
   2   4   2  121.48    8.29
  -2  -4  -2  112.37    5.34
  -2  -4  -2  116.64    5.65
  -2  -4   2  123.58    5.53
  -2  -4   2  130.62    8.13
   2  -4   2  118.22    5.18
   2  -4  -2  101.90    5.22
   2  -4   2  125.98    8.44
  -2   4   2  114.50    4.96
   2  -4  -2  116.02    5.66
   2  -4  -2  110.13    4.86
  -2  -4  -2  129.70    5.65
  -2  -4   2  119.27    5.71
  -2  -4   2  110.40    4.95
  -2  -4   2  119.56    5.13
  -2  -4  -2  120.38    5.17
  -2  -4  -2  107.76    4.75
   2  -4   2  122.73    8.05
  -2  -4   2  122.52    7.68
   2  -4   2  124.11    8.48
  -3  -4  -2  69.440   6.180
   3  -4  -2  82.870   4.110
  -3  -4  -2  78.540   3.990
  -3   4  -2  82.030   4.080
  -3  -4  -2  77.000   4.570
  -3   4   2  79.050   4.190
  -3  -4   2  82.500   4.260
  -3  -4  -2  78.920   4.450
   3  -4   2  78.110   7.200
  -3  -4   2  75.360   3.790
  -3  -4   2  75.580   4.030
  -3  -4   2  78.530   7.010
  -3  -4  -2  76.320   7.010
   3  -4  -2  82.220   7.310
   3  -4  -2  86.720   4.530
  -3   4   2  74.120   4.200
  -3  -4  -2  75.400   4.420
   3  -4   2  77.310   4.020
  -3   4  -2  79.070   4.030
  -3  -4   2  78.120   4.060
   3  -4   2  78.620   4.040
  -3  -4   2  85.470   4.300
  -3   4  -2  86.990   4.080
  -3  -4   2  82.060   4.490
  -3  -4  -2  74.670   3.970
   3   4  -2  78.510   6.720
   3   4  -2  90.160   7.850
  -3   4  -2  74.290   3.940
  -3   4   2  71.000   4.260
  -3  -4   2  82.130   4.670
  -3   4  -2  81.100   3.890
  -3  -4   2  88.050   4.190
  -3   4  -2  74.990   3.900
   3  -4  -2  77.230   4.430
  -3   4   2  77.260   3.850
   3  -4  -2  80.090   4.480
  -3   4  -2  79.190   4.060
   3  -4  -2  74.300   7.200
  -3   4   2  78.700   4.000
  -3   4  -2  87.550   4.370
  -3  -4   2  85.750   4.710
  -3   4  -2  78.770   4.140
  -3  -4   2  82.770   7.580
  -3   4   2  77.970   4.210
  -3  -4  -2  74.870   4.280
   3   4  -2  77.400   6.880
  -3   4  -2  74.950   6.710
  -3  -4   2  85.800   4.500
  -3   4  -2  77.960   4.010
  -3   4   2  81.510   4.220
  -3   4   2  76.870   6.770
  -3   4  -2  78.190   4.250
  -3  -4   2  84.530   4.470
  -3   4  -2  79.850   4.240
  -3  -4  -2  72.880   4.100
  -3  -4  -2  74.980   4.130
  -3   4   2  85.820   7.500
  -3  -4   2  77.860   4.060
  -3   4  -2  78.000   7.080
   3   4   2  73.170   6.850
  -3  -4   2  85.170   4.510
  -3  -4   2  83.650   4.210
  -3  -4  -2  85.360   7.540
  -3   4   2  76.140   4.240
  -3  -4   2  77.410   4.030
  -3  -4   2  81.310   7.330
   3  -4  -2  80.290   4.010
   3  -4  -2  87.970   4.400
  -3   4   2  76.510   3.960
  -3  -4  -2  81.270   3.920
  -3   4   2  73.300   7.270
   3  -4  -2  79.740   6.620
  -3  -4  -2  74.560   4.530
  -3  -4   2  77.920   4.030
  -3   4  -2  80.400   4.070
   3  -4   2  79.020   6.900
  -3  -4  -2  72.160   3.840
  -3   4   2  75.450   3.870
  -3  -4  -2  81.160   4.160
  -3  -4   2  76.500   4.160
  -3  -4   2  76.310   4.200
  -3  -4   2  73.270   6.580
  -3   4  -2  78.990   4.400
  -3   4  -2  79.820   4.160
   3  -4   2  81.150   4.420
   3   4   2  77.860   6.890
  -3  -4  -2  73.110   3.820
  -3   4  -2  85.050   4.230
   3  -4   2  75.790   7.180
  -3   4  -2  79.830   4.120
   3  -4   2  73.570   6.370
  -3  -4  -2  76.440   4.150
  -3  -4  -2  72.880   4.260
  -3  -4  -2  73.590   3.980
  -3   4  -2  83.330   7.630
   3  -4   2  79.730   4.480
  -4   4  -2  152.11    6.62
  -4   4   2  165.35    7.08
  -4  -4  -2  160.57    6.54
  -4  -4   2  170.86    7.15
  -4  -4   2  163.56    6.88
  -4   4  -2  162.68    6.70
  -4  -4   2  157.15    6.91
   4  -4  -2  165.84    6.82
  -4   4  -2  149.39    6.38
  -4   4  -2  166.89    6.67
  -4   4   2  154.11    6.69
  -4   4   2  147.64    7.10
  -4  -4  -2  161.83    6.74
  -4   4   2  156.28    6.50
  -4   4  -2  156.03    6.70
  -4  -4  -2  161.28    7.58
  -4   4   2  165.70    6.40
  -4   4  -2  153.75    6.78
  -4  -4  -2  159.07    6.65
  -4  -4  -2  159.61    6.99
  -4   4   2  158.35    6.61
  -4   4  -2  154.20    6.60
  -4  -4   2  161.33    7.06
  -4   4  -2  158.21    6.65
  -4  -4  -2  161.57    6.54
  -4  -4   2  157.98    7.46
  -4  -4   2  161.96    7.23
  -4  -4  -2  167.43    7.53
  -4  -4   2  164.90    6.83
  -4   4  -2  144.21    7.00
  -4  -4  -2  158.05    6.76
  -4  -4  -2  165.75    7.42
  -4  -4   2  162.92    6.70
  -4   4   2  164.70    6.93
   4  -4  -2  159.41    6.62
  -4  -4  -2  171.91    7.35
  -4  -4  -2  168.27    7.07
  -4   4   2  136.45    6.46
  -4  -4  -2  171.01    7.29
  -4   4  -2  156.56    6.90
  -4   4   2  152.02    6.62
  -4   4  -2  162.30    7.33
  -4  -4  -2  159.61    6.81
   4  -4   2  156.81    7.46
  -4  -4  -2  166.13    6.64
  -4  -4   2  156.98    6.68
  -4   4  -2  167.03    6.98
   4  -4  -2  149.19    7.11
  -4   4  -2  156.60    6.71
  -5   4  -2  430.10   13.86
  -5   4   2  403.61   13.61
  -5  -4   2  400.04   15.23
  -5  -4  -2  385.56   13.94
   5  -4  -2  380.84   13.47
  -5  -4  -2  416.83   14.86
  -5  -4   2  418.77   14.92
  -5  -4   2  417.35   15.68
  -5   4  -2  381.69   14.28
  -5   4  -2  386.85   13.86
  -5  -4   2  435.08   14.22
   5  -4  -2  398.14   13.87
  -5   4  -2  393.06   14.95
  -5  -4  -2  404.92   14.98
   5  -4   2  427.34   13.71
  -5  -4  -2  405.86   13.48
  -5  -4   2  411.34   14.96
   5  -4  -2  418.00   15.07
   5  -4  -2  425.53   15.65
  -5   4  -2  419.41   14.34
  -5  -4   2  380.12   13.94
  -5  -4   2  430.37   14.10
  -5   4  -2  409.85   14.06
  -5  -4   2  396.20   14.47
  -5  -4  -2  418.37   15.51
  -5  -4  -2  385.14   14.61
   5  -4   2  421.48   14.19
  -5   4  -2  417.61   13.68
   5  -4  -2  417.49   13.65
  -5   4  -2  412.07   14.49
  -5  -4   2  409.29   14.21
  -5  -4   2  408.49   15.17
  -5   4   2  436.57   14.61
   5  -4   2  422.68   13.85
   5   4  -2  401.67   13.44
  -5  -4   2  415.42   13.60
  -5  -4  -2  414.61   14.00
  -5  -4  -2  390.24   13.79
  -5   4   2  430.47   13.87
  -5   4   2  413.71   14.29
  -5  -4   2  412.51   14.17
  -5   4  -2  441.76   14.36
  -5   4   2  417.14   14.28
   5  -4   2  437.85   15.15
  -5   4  -2  407.26   13.96
  -5   4  -2  414.51   14.11
  -5  -4  -2  407.39   13.61
  -5   4   2  387.83   14.93
   5   4  -2  447.53   14.59
  -5  -4   2  419.69   13.81
   5  -4  -2  410.87   13.99
   0  -5   2  290.81   15.63
   0  -5   2  278.12   10.56
   0  -5  -2  261.35    9.91
   0  -5  -2  294.28   14.76
   0  -5  -2  277.92   10.64
   0  -5  -2  269.00   10.82
   0   5  -2  289.37   14.23
   0   5  -2  277.25   10.65
   0   5   2  296.01   14.89
   0   5   2  287.02   10.82
   0   5  -2  276.29   10.40
   0  -5  -2  292.30   15.47
   0  -5  -2  267.96   10.12
   0  -5   2  250.11   10.66
   0   5  -2  296.04   15.81
   0  -5  -2  291.01   10.46
   0  -5  -2  286.49   15.72
   0  -5  -2  285.88   10.54
   0  -5  -2  296.30   15.85
   0  -5  -2  282.14    9.61
   0  -5  -2  273.96   10.92
   0  -5  -2  276.98    9.75
   0  -5   2  269.29   10.11
   0  -5   2  295.89   15.59
   0   5   2  303.71   16.16
   0  -5  -2  284.37    9.94
   0  -5   2  278.53    9.91
   0   5  -2  255.90    9.26
   0  -5  -2  286.70   10.84
   0  -5  -2  302.82   14.19
   0  -5   2  282.59   15.36
   0  -5   2  291.01   14.93
   0  -5   2  256.35    9.54
   0  -5   2  271.77   10.10
   0  -5  -2  273.03   11.19
   0  -5   2  268.61   10.44
   0   5   2  303.68   15.94
   0  -5   2  275.93    9.98
   0   5  -2  280.57    9.82
   0  -5  -2  285.60   10.11
   0  -5   2  270.99   10.73
   0  -5   2  296.43    9.95
   0  -5  -2  271.06    9.64
   0  -5  -2  287.02   10.66
   0   5  -2  301.85   15.83
   0  -5   2  295.08   13.87
   0  -5  -2  270.00   10.24
   0   5   2  264.25    9.99
   0  -5   2  289.89   10.08
   0  -5   2  257.05    9.93
   0   5  -2  253.54   10.53
   0  -5   2  295.58    9.72
   0   5  -2  302.79   14.98
   0  -5   2  269.03   11.10
   0   5   2  295.36    9.60
   0  -5   2  290.47   10.88
   0  -5  -2  286.21   10.02
   0   5   2  282.04   13.53
   0  -5  -2  279.61   10.26
   0  -5   2  296.16   10.25
   1  -5  -2  216.61    8.27
  -1  -5  -2  216.67    7.72
  -1   5  -2  206.57   11.55
   1  -5  -2  231.38   12.97
   1   5  -2  203.83   11.86
  -1   5   2  216.96   11.58
  -1  -5   2  207.04   12.77
  -1  -5   2  214.92    7.90
  -1  -5  -2  207.66    8.54
  -1   5  -2  211.48    8.57
   1  -5   2  205.34    8.04
   1   5  -2  206.12   12.18
   1   5  -2  219.96   12.37
  -1  -5   2  211.29    7.99
   1  -5  -2  217.61    8.94
   1  -5  -2  212.45    8.58
   1  -5  -2  194.27    7.92
   1  -5  -2  204.74    7.71
   1  -5  -2  223.31   12.77
  -1  -5   2  217.13   12.03
   1   5  -2  195.36    8.41
  -1  -5  -2  206.82   12.38
  -1  -5   2  208.07    7.78
  -1  -5  -2  209.24    7.73
  -1  -5  -2  215.64    8.07
  -1   5  -2  226.83    8.58
   1  -5   2  201.25    8.50
  -1  -5  -2  220.38   13.15
  -1   5   2  194.64    7.99
  -1  -5   2  215.15    7.74
  -1  -5  -2  214.42    8.27
   1  -5   2  204.64    7.81
  -1  -5  -2  208.33    8.00
  -1  -5   2  211.01    8.45
  -1  -5   2  225.00    8.23
   1   5   2  223.05   12.97
   1  -5   2  194.90    7.91
   1  -5   2  218.09   12.84
  -1  -5  -2  214.23    8.23
  -1  -5  -2  209.91    8.16
   1   5  -2  204.76    8.12
   1  -5  -2  196.89    7.88
   1  -5   2  192.91    7.68
  -1  -5   2  226.58   13.16
  -1  -5  -2  220.73    7.83
  -1  -5   2  227.06    8.22
  -1  -5   2  216.74    8.66
  -1   5  -2  203.88    8.12
  -1  -5   2  221.01   11.29
  -1   5  -2  210.00    8.27
  -1  -5   2  202.94    8.56
   1  -5  -2  208.07   11.44
  -1   5   2  196.35    7.99
  -1  -5   2  205.44    7.90
   1  -5  -2  204.07    7.97
   1  -5  -2  211.75    8.39
  -1   5   2  195.03    7.75
  -1  -5   2  222.15    7.79
  -1   5  -2  204.27    7.97
   1  -5  -2  198.55    8.49
  -1   5   2  211.11   13.22
   1  -5  -2  208.20    8.57
   1   5  -2  211.16   12.77
  -1  -5  -2  214.12    8.45
  -1  -5  -2  212.30    7.95
  -1  -5  -2  201.00    8.71
  -1   5  -2  207.43    7.83
  -1   5  -2  186.40    7.77
   1  -5   2  209.29   12.04
  -1   5  -2  236.37   13.42
   1  -5   2  215.42    7.84
   1  -5   2  199.60    8.77
  -1   5  -2  200.90    7.49
  -1  -5  -2  227.73   12.47
  -1   5   2  202.25    8.01
  -1  -5   2  205.88    8.17
  -1  -5  -2  198.18   11.14
  -1  -5   2  207.32    8.66
  -1   5   2  209.51    8.62
  -1  -5  -2  208.87    8.22
  -1   5  -2  218.70   11.11
   1  -5  -2  203.77   11.30
   1  -5   2  215.14    8.13
  -1  -5   2  206.04    8.90
   1  -5   2  228.99   12.94
  -1  -5  -2  226.01   13.38
   1  -5  -2  213.37    8.47
  -1  -5  -2  207.80    7.69
  -1  -5   2  206.01    8.07
  -1  -5  -2  203.86    8.41
  -1   5   2  208.62   12.65
   1  -5  -2  212.34   12.65
  -1  -5   2  211.69    8.45
  -1   5   2  199.82    7.57
  -1  -5  -2  207.72    8.49
  -1  -5  -2  221.85    9.03
  -1  -5  -2  199.48    8.64
   1   5   2  229.66   13.12
  -1   5   2  223.51   11.58
   1   5  -2  197.42    7.60
  -1   5  -2  218.52   12.86
   1   5   2  225.10   12.46
  -1  -5  -2  206.70    8.33
  -1  -5   2  204.92    7.97
  -1  -5   2  216.78   12.65
  -1  -5   2  212.72    8.20
  -2  -5   2  53.340   3.200
  -2  -5   2  57.540   3.330
  -2  -5  -2  64.030   3.500
  -2  -5  -2  61.670   5.870
  -2  -5  -2  68.090   3.680
  -2   5  -2  61.180   3.550
  -2  -5  -2  57.420   3.590
   2  -5   2  60.120   3.340
  -2   5   2  53.520   6.020
  -2  -5  -2  65.580   3.330
   2  -5  -2  57.890   3.680
  -2  -5  -2  57.670   3.540
   2   5  -2  51.250   3.420
  -2  -5  -2  62.210   3.720
  -2  -5   2  63.430   3.520
  -2  -5   2  56.650   3.610
  -2  -5   2  56.060   5.460
  -2  -5   2  61.210   3.560
   2  -5   2  56.200   3.650
  -2  -5   2  58.200   3.680
   2   5   2  58.810   5.880
   2   5   2  62.060   6.100
  -2  -5  -2  55.230   3.440
   2  -5  -2  50.700   3.330
   2  -5  -2  53.470   5.850
  -2   5   2  55.760   5.670
  -2  -5  -2  53.170   3.130
  -2  -5   2  50.740   3.400
  -2  -5   2  57.790   3.640
  -2  -5   2  62.230   5.830
   2   5  -2  65.340   6.130
  -2  -5  -2  61.960   3.840
  -2   5  -2  54.250   3.380
  -2  -5  -2  59.750   3.460
  -2  -5   2  63.080   3.530
   2   5  -2  56.110   5.820
  -2   5   2  55.190   3.210
  -2  -5   2  62.870   6.240
  -2  -5   2  52.910   3.600
   2  -5  -2  53.570   3.470
   2  -5   2  57.180   3.660
  -2  -5   2  56.500   3.590
  -2   5  -2  59.850   3.120
  -2   5   2  58.380   3.430
  -2   5  -2  56.810   3.430
  -2  -5   2  53.060   3.400
  -2   5  -2  61.230   3.670
  -2   5   2  60.650   3.270
  -2   5   2  59.840   3.650
  -2  -5  -2  59.970   3.280
   2  -5  -2  55.350   3.230
   2  -5   2  60.650   3.380
   2  -5   2  54.770   3.180
   2   5  -2  52.800   5.870
   2  -5  -2  56.930   3.290
  -2  -5   2  61.220   3.390
  -2  -5  -2  57.940   3.560
   2  -5   2  54.820   5.860
   2  -5   2  53.520   5.530
  -2   5   2  57.580   3.430
   2  -5  -2  58.740   5.950
  -2   5   2  60.650   5.530
   2  -5   2  53.720   5.540
  -2  -5  -2  58.940   3.730
  -2  -5  -2  54.370   6.060
  -2   5  -2  55.200   5.230
  -2  -5   2  58.230   3.340
  -2  -5  -2  58.680   3.810
  -2  -5  -2  60.730   3.350
  -2   5   2  54.510   3.370
  -2   5   2  54.090   3.370
   2   5   2  56.930   5.950
  -2  -5  -2  68.430   5.830
  -2  -5  -2  64.940   3.380
   2  -5   2  56.480   3.300
   2  -5   2  57.610   3.390
  -2   5  -2  56.700   3.360
  -2   5  -2  53.530   3.400
  -2  -5  -2  54.020   3.400
  -2   5   2  60.200   3.490
  -2  -5   2  60.060   3.880
   2  -5  -2  58.550   3.620
  -2   5  -2  61.450   3.320
   2  -5  -2  56.440   5.860
  -2   5  -2  48.790   5.550
   2  -5  -2  57.540   3.310
  -2   5  -2  58.260   6.320
  -2  -5   2  52.480   3.140
  -2  -5  -2  57.470   3.440
  -2  -5   2  62.680   3.410
  -2  -5  -2  54.480   6.030
  -2  -5   2  49.110   5.770
  -3   5  -2  661.61   35.08
  -3   5   2  696.36   23.39
  -3  -5   2  684.71   23.89
  -3   5   2  665.71   31.23
  -3   5  -2  712.34   23.88
   3  -5  -2  669.66   34.49
   3   5  -2  670.12   34.88
  -3  -5   2  723.73   23.19
  -3  -5   2  723.40   23.52
  -3  -5   2  717.77   23.71
  -3  -5  -2  723.18   24.68
  -3  -5  -2  691.14   23.86
  -3  -5  -2  682.62   25.40
  -3  -5  -2  701.28   23.47
  -3   5   2  601.95   34.59
   3   5   2  660.09   32.62
  -3  -5   2  685.06   23.35
  -3  -5   2  726.00   23.42
  -3  -5  -2  728.45   25.87
  -3  -5   2  657.98   33.75
  -3   5  -2  710.26   23.34
   3  -5   2  699.34   22.70
  -3  -5  -2  711.38   24.50
  -3   5   2  738.52   24.80
  -3   5   2  696.84   22.59
   3   5   2  645.19   32.44
  -3  -5   2  681.26   32.64
   3  -5   2  668.97   33.89
  -3   5  -2  712.54   22.67
  -3   5  -2  700.00   23.61
  -3  -5  -2  700.34   34.85
  -3  -5  -2  705.77   24.75
  -3   5   2  717.35   22.05
  -3  -5   2  696.61   24.48
  -3  -5  -2  718.16   23.11
  -3   5   2  715.41   22.60
  -3  -5   2  652.73   34.34
   3  -5   2  699.41   25.61
  -3  -5  -2  723.99   22.10
  -3   5  -2  685.67   22.54
  -3  -5  -2  707.00   23.19
  -3   5  -2  669.78   23.11
   3  -5  -2  688.64   23.04
   3  -5  -2  676.62   33.81
   3  -5  -2  704.87   24.88
  -3   5  -2  709.14   24.84
   3  -5  -2  637.77   22.31
  -3   5   2  646.48   33.60
  -3  -5   2  750.80   22.91
  -3  -5  -2  749.45   22.67
   3  -5  -2  716.12   22.46
   3  -5  -2  723.29   23.19
  -3   5  -2  663.27   31.13
   3  -5  -2  711.73   24.82
  -3  -5  -2  707.84   23.58
  -3   5  -2  690.16   23.81
   3   5  -2  627.03   32.30
  -3  -5  -2  702.31   25.09
  -3  -5  -2  691.81   22.30
  -3   5   2  732.30   24.01
  -3  -5  -2  677.76   33.55
  -3  -5  -2  717.84   22.55
   3  -5   2  706.04   23.29
   3  -5   2  693.34   32.78
  -3  -5  -2  714.84   23.16
   3   5  -2  652.66   32.57
  -4   5   2  62.980   3.630
   4  -5  -2  70.460   3.690
  -4   5  -2  70.970   3.710
  -4  -5   2  75.290   3.950
  -4   5  -2  70.840   4.080
  -4  -5   2  69.740   3.850
   4  -5   2  74.140   3.880
  -4  -5  -2  75.860   3.950
  -4  -5   2  76.080   3.990
  -4  -5   2  73.710   4.040
   4   5  -2  67.470   3.740
   4  -5  -2  75.270   3.840
   4  -5  -2  76.850   4.370
  -4   5   2  73.730   3.940
   4  -5   2  66.920   4.040
  -4  -5   2  66.690   3.880
   4   5  -2  74.880   3.910
  -4  -5  -2  70.400   3.740
  -4   5  -2  72.140   4.040
   4  -5   2  68.770   3.930
   4  -5   2  69.320   3.800
  -4  -5  -2  74.100   4.470
  -4   5   2  70.070   3.660
  -4   5  -2  63.380   3.610
  -4  -5  -2  69.360   4.110
  -4  -5  -2  69.180   3.700
   4  -5  -2  74.230   3.790
  -4  -5  -2  68.980   3.730
  -4  -5  -2  68.080   3.880
  -4  -5  -2  64.410   3.590
  -4  -5  -2  69.470   4.210
  -4  -5  -2  72.270   4.110
  -4   5  -2  73.930   3.680
  -4   5  -2  70.180   3.710
  -4   5   2  70.640   3.590
  -4  -5   2  69.560   3.930
  -4  -5  -2  69.240   3.810
  -4  -5   2  78.670   4.040
  -4   5   2  69.320   3.830
  -4  -5  -2  67.350   4.120
   4  -5  -2  70.740   4.010
  -4  -5  -2  79.910   4.210
  -4  -5   2  74.100   4.100
  -4   5  -2  74.080   3.860
  -5  -5   2  97.400   4.110
  -5   5   2  94.090   4.120
   5  -5   2  98.070   4.160
  -5   5  -2  98.510   4.140
   5  -5  -2  92.330   4.500
  -5  -5   2  93.450   4.130
  -5   5  -2  95.410   4.120
  -5   5   2  98.190   4.190
  -5  -5   2  94.150   3.940
  -5  -5   2  87.650   4.240
  -5   5  -2  88.160   3.990
  -5  -5  -2  87.790   4.280
  -5  -5  -2  88.460   4.210
  -5  -5   2  96.970   4.410
  -5  -5   2  92.960   4.290
   5  -5  -2  92.820   4.380
   5  -5   2  99.630   4.100
  -5  -5   2  97.850   4.450
  -5  -5   2  94.190   4.510
  -5  -5   2  95.830   3.980
  -5  -5   2  95.600   4.070
  -5   5   2  93.240   4.100
  -5   5  -2  92.380   4.120
   5  -5   2  98.490   4.470
   5   5  -2  97.310   4.280
   0  -6   2  -1.340   1.020
   0  -6  -2  0.2900  0.9300
   0  -6  -2  0.9000  0.8800
   0  -6  -2  0.9800  0.9400
   0   6  -2  0.8800  1.0400
   0   6   2 -0.6100  1.1000
   0  -6  -2  4.4700  2.7200
   0  -6  -2  1.0700  1.1400
   0  -6  -2  0.4800  0.8600
   0   6   2  0.4100  1.9600
   0  -6   2  0.3500  0.9400
   0  -6   2  0.9600  1.9000
   0   6  -2  -1.650   1.730
   0  -6   2  2.2300  2.1200
   0  -6  -2  1.6500  1.0600
   0   6  -2  1.0600  1.8900
   0  -6  -2  -1.930   1.660
   0  -6  -2 -0.9100  0.9000
   0  -6  -2  4.1800  2.4100
   0  -6   2  0.1500  0.5900
   0  -6   2  2.0800  1.0500
   0   6   2 -0.0900  0.9900
   0   6   2  1.6200  2.0100
   0  -6   2  6.6600  1.4500
   0   6   2  2.4800  1.2800
   0   6  -2  1.3000  0.9800
   0  -6  -2  0.8900  0.9400
   0  -6   2 -0.2000  0.9900
   0  -6   2  1.2400  2.1000
   0  -6  -2 -0.6400  0.9100
   0   6  -2  0.5900  1.0400
   0  -6  -2  0.6400  0.9000
   0  -6   2  1.3900  0.9600
   0   6   2  -2.220   1.720
   0  -6   2  0.6300  0.9900
   0   6  -2 -0.2300  0.8300
   0  -6  -2  6.7300  1.4600
   0  -6   2  0.8300  1.0300
   0   6  -2  0.3000  1.0400
   0  -6  -2  4.9300  1.2800
   0  -6  -2  0.5300  0.9000
   0  -6   2  1.0400  1.0300
   0  -6   2  1.8200  1.2700
   0  -6  -2 -0.0900  0.8800
   0  -6  -2 -0.1300  0.9700
   0   6   2  2.1300  0.9900
   0   6  -2  0.1700  0.9400
   0   6  -2  1.9600  2.3000
   0  -6   2  0.1400  1.0000
   0  -6   2  0.5500  0.9900
   0  -6  -2  1.1500  1.0600
   0  -6  -2  1.1000  1.9100
   0   6  -2 -0.1900  1.9600
  -1   6  -2  132.73   10.34
  -1  -6   2  143.26    6.02
   1  -6   2  141.30   10.32
   1   6   2  127.07    9.94
  -1  -6   2  123.19    9.69
   1   6  -2  152.04    6.51
   1   6   2  135.41    5.80
  -1  -6  -2  137.36   10.00
   1  -6   2  135.31    5.83
  -1  -6   2  142.35    6.75
   1  -6  -2  136.67    6.42
  -1  -6  -2  158.78    6.26
   1   6   2  130.84    6.22
   1   6  -2  135.32    6.19
   1  -6   2  131.40    5.80
  -1  -6   2  116.81    9.77
   1   6  -2  148.70    9.91
  -1   6   2  133.14    6.37
   1   6  -2  139.46    6.17
   1  -6   2  141.58   10.31
   1   6   2  144.83   10.04
  -1  -6  -2  138.77    6.45
  -1  -6  -2  139.37    6.41
   1  -6  -2  139.27    6.32
  -1  -6  -2  129.51    6.24
  -1   6   2  146.38    6.00
   1   6  -2  130.16    5.65
  -1   6   2  134.90   10.32
  -1  -6  -2  136.22    5.75
  -1  -6   2  137.34    6.31
   1  -6  -2  132.85   10.06
   1  -6   2  133.74    6.45
  -1  -6   2  142.06    6.15
  -1   6   2  133.77    6.02
  -1   6   2  136.07    6.21
  -1   6   2  130.50    6.34
  -1  -6  -2  143.13    5.88
  -1   6   2  138.61    6.02
   1  -6   2  138.04    5.84
   1  -6  -2  120.22    9.80
  -1  -6   2  124.45    9.82
   1  -6   2  131.97    5.94
   1  -6  -2  140.72    6.49
  -1  -6  -2  140.90    6.19
  -1  -6   2  139.00    6.13
  -1   6   2  132.82   10.05
  -1  -6  -2  136.44    6.28
  -1  -6   2  144.32    6.58
  -1  -6   2  138.79    5.91
  -1  -6  -2  138.40    6.60
  -1   6  -2  142.58    5.97
  -1  -6  -2  137.42    6.22
   1   6  -2  142.24    9.94
  -1   6  -2  139.38    6.28
   1  -6  -2  140.84    6.45
  -1   6  -2  135.97    6.43
  -1  -6   2  136.95    6.03
   1  -6   2  130.64    5.93
  -1   6   2  135.19    9.01
  -1  -6   2  135.11    6.02
   1  -6   2  131.91    6.61
  -1   6  -2  147.36    6.48
   1  -6  -2  140.68    5.98
   1  -6  -2  133.18    6.68
  -1  -6   2  145.94    5.82
  -1  -6  -2  132.88    5.76
  -1  -6  -2  144.21    6.27
  -1  -6   2  139.15    6.50
  -1  -6  -2  142.21    6.07
  -1   6   2  132.61    5.64
  -1  -6   2  141.80    6.40
  -1  -6   2  137.16    6.08
  -1  -6  -2  136.88    6.12
  -1  -6   2  147.99    6.58
  -1   6  -2  131.76    6.04
  -1  -6   2  128.81    9.40
  -1  -6  -2  144.05    6.84
  -1   6  -2  133.90   10.09
  -1  -6   2  131.02    5.95
   1   6  -2  154.75   10.69
   1  -6  -2  140.57   10.45
  -1  -6  -2  136.10    5.97
   1  -6  -2  131.76    6.07
   1  -6   2  131.11    9.48
  -1  -6  -2  140.04    6.60
   1  -6  -2  132.99    5.84
   1  -6  -2  137.52    5.79
  -1  -6  -2  128.15   10.07
  -1  -6   2  131.79    5.73
  -1   6  -2  132.16    5.88
  -1   6  -2  132.38    5.59
  -1  -6  -2  151.93   10.74
   1   6   2  129.66   10.02
  -2   6  -2  57.870   6.730
   2  -6  -2  63.760   3.690
  -2  -6   2  61.220   6.350
   2  -6  -2  57.860   6.740
   2   6   2  56.810   6.650
  -2   6   2  67.940   3.880
  -2  -6   2  62.520   3.750
  -2  -6   2  63.870   3.830
   2  -6  -2  63.340   6.890
  -2   6   2  71.270   6.410
   2  -6  -2  70.670   4.150
  -2   6  -2  52.150   6.510
   2  -6  -2  65.680   3.930
  -2  -6   2  70.050   4.190
   2  -6  -2  73.350   3.810
  -2   6   2  63.710   3.780
  -2   6  -2  68.130   3.870
  -2  -6  -2  61.620   6.820
  -2   6   2  67.060   3.700
   2   6  -2  63.970   6.550
   2   6  -2  63.560   3.750
  -2  -6  -2  69.690   4.100
  -2  -6   2  68.820   4.110
  -2   6   2  67.180   7.170
   2  -6   2  74.710   3.910
   2   6  -2  60.070   6.950
   2  -6  -2  84.000   3.980
  -2  -6   2  65.060   6.820
   2  -6   2  68.730   4.210
  -2  -6   2  71.420   3.870
  -2   6  -2  63.690   3.650
  -2  -6  -2  68.720   3.920
  -2  -6  -2  68.320   3.730
   2   6   2  66.970   6.760
  -2   6  -2  53.180   6.040
   2  -6  -2  64.760   3.980
   2   6  -2  66.750   3.890
  -2  -6  -2  70.800   3.750
  -2  -6   2  60.930   3.560
   2   6  -2  67.780   6.750
  -2   6  -2  65.620   3.940
   2   6  -2  61.220   6.800
  -2  -6   2  73.310   3.980
   2  -6   2  60.480   3.500
  -2  -6   2  67.720   3.740
  -2  -6   2  68.880   4.210
   2  -6   2  64.970   3.820
  -2   6   2  66.630   3.860
  -2  -6  -2  65.750   3.870
  -2   6   2  64.690   3.760
  -2  -6  -2  55.360   6.500
  -2  -6   2  66.010   3.720
   2   6   2  63.530   6.590
  -2   6  -2  64.110   3.850
  -2  -6  -2  57.460   6.870
  -2  -6   2  57.840   6.720
   2  -6   2  66.290   7.010
  -3   6   2  272.86    9.78
  -3  -6   2  280.43   10.47
  -3   6  -2  279.15   10.58
  -3  -6  -2  289.12   11.14
  -3  -6  -2  283.25   10.50
  -3  -6  -2  284.46   11.00
  -3   6   2  273.36   10.36
  -3  -6  -2  272.98   10.27
   3  -6  -2  262.51   10.92
  -3  -6   2  288.75   10.57
   3  -6   2  274.06   10.37
   3  -6  -2  281.74   10.37
  -3  -6  -2  275.56   10.36
  -3  -6   2  274.15   10.57
  -3  -6  -2  275.56    9.91
  -3   6   2  275.97   10.05
   3  -6  -2  280.53   10.37
  -3  -6  -2  262.02    9.78
  -3   6  -2  273.22   10.49
   3  -6   2  287.68   11.52
   3   6  -2  284.94    9.92
  -3   6  -2  279.45   11.11
  -3  -6   2  278.87   10.30
   3  -6   2  287.71   10.50
  -3  -6  -2  263.33   10.25
  -3   6  -2  287.27   10.19
  -3   6  -2  261.29   10.47
  -3   6   2  274.30   11.06
  -3  -6   2  288.00   10.20
  -3  -6  -2  291.50   10.68
   3  -6  -2  263.52    9.97
  -3  -6   2  274.15   10.34
   3  -6   2  259.53   10.09
  -3   6   2  270.69   10.59
   4  -6   2  226.81    9.48
  -4  -6   2  238.86    8.83
  -4  -6  -2  244.38    8.88
  -4   6   2  239.78    9.05
  -4   6  -2  236.35    8.87
  -4  -6   2  242.73    9.08
  -4   6  -2  229.96    8.89
   4  -6   2  233.47    8.60
   4  -6   2  248.69    8.64
  -4  -6  -2  233.39    9.51
  -4  -6  -2  228.45    8.55
  -4  -6  -2  235.40    9.19
   4  -6   2  243.83    8.91
  -4  -6   2  232.09    9.16
   4  -6   2  242.95    9.48
  -4  -6   2  241.46    8.59
  -4  -6   2  237.73    8.53
  -4  -6  -2  237.92    9.32
  -4  -6   2  236.95    9.42
  -4  -6  -2  227.16    8.42
  -4   6   2  237.88    8.78
   4  -6  -2  239.34    9.47
  -4  -6   2  241.57    9.57
  -4  -6  -2  237.23    8.38
  -4  -6  -2  232.43    8.81
   4  -6  -2  234.01    8.65
  -4  -6   2  238.93    9.67
  -4  -6   2  237.47    9.83
  -4   6  -2  240.26    8.32
  -4  -6  -2  240.04    9.05
  -4   6   2  247.14    8.98
  -4  -6   2  232.24    9.34
  -4   6   2  252.81    9.07
  -4  -6  -2  239.88    9.71
   4  -6  -2  230.14    8.42
  -4  -6   2  245.89    8.60
  -4   6   2  237.35    8.24
  -4  -6   2  239.21    8.82
  -4   6  -2  239.36    8.99
  -4  -6  -2  249.17    9.84
   4   6  -2  234.21    8.86
  -4   6  -2  242.22    9.30
   4  -6  -2  247.38    9.82
  -4  -6  -2  240.07    9.38
   4  -6  -2  217.98    8.54
   4   6  -2  236.04    8.63
  -4  -6   2  234.10    8.81
   0  -7  -2  504.92   16.94
   0  -7   2  485.55   17.05
   0  -7   2  484.61   25.90
   0  -7   2  536.39   17.24
   0  -7  -2  514.54   18.31
   0  -7  -2  489.62   16.83
   0  -7  -2  519.46   17.81
   0  -7   2  486.79   18.15
   0   7   2  446.06   26.18
   0   7   2  505.47   16.05
   0   7   2  495.29   18.17
   0   7  -2  514.57   16.74
   0   7   2  446.49   24.34
   0  -7  -2  511.08   16.45
   0  -7  -2  480.83   25.80
   0  -7  -2  514.32   17.38
   0  -7   2  508.14   17.06
   0  -7   2  449.78   25.64
   0  -7  -2  472.22   26.13
   0  -7  -2  508.15   16.42
   0  -7   2  509.86   16.63
   0  -7  -2  522.41   17.29
   0   7  -2  451.96   24.39
   0  -7  -2  493.69   17.94
   0  -7   2  498.76   16.89
   0  -7  -2  517.51   18.59
   0  -7  -2  504.96   16.21
   0   7  -2  422.95   25.81
   0   7  -2  453.35   25.78
   0   7  -2  502.94   18.03
   0  -7  -2  445.73   25.77
   0  -7   2  515.40   19.02
   0  -7  -2  528.24   18.55
   0   7   2  451.22   25.84
   0  -7   2  508.65   16.93
   0  -7  -2  519.76   17.57
   0  -7   2  447.94   23.93
   1  -7  -2  876.75   29.11
  -1  -7  -2  844.41   29.70
  -1   7  -2  938.94   30.93
   1  -7  -2  901.63   30.87
  -1  -7  -2  885.01   29.14
  -1   7  -2  913.58   29.96
  -1  -7  -2  841.28   31.82
  -1  -7  -2  958.79   28.46
  -1   7   2  937.68   30.46
  -1  -7  -2  915.11   29.26
  -1  -7   2  925.20   29.55
   1  -7   2  836.47   28.88
  -1   7  -2  915.61   31.41
  -1  -7   2  823.99   29.78
  -1  -7   2  889.44   28.28
   1   7  -2  854.43   28.39
   1  -7  -2  911.57   31.59
  -1  -7  -2  910.10   31.32
   1  -7  -2  897.32   31.71
  -1  -7   2  927.70   28.70
  -1  -7  -2  927.43   31.11
  -1   7   2  880.93   30.79
   1  -7   2  899.88   29.48
  -1  -7   2  893.25   29.27
  -1  -7   2  913.05   29.31
   1   7   2  873.72   31.03
   1  -7  -2  919.62   28.33
  -1   7  -2  901.45   27.69
  -1   7   2  900.10   29.84
   1  -7   2  889.47   28.58
  -1  -7   2  909.39   31.03
   1   7   2  898.27   30.37
  -1  -7   2  910.21   30.84
  -1  -7   2  923.13   32.61
  -1  -7  -2  898.73   30.02
   1  -7   2  902.61   32.53
   1  -7  -2  892.10   29.23
   1   7  -2  870.78   30.21
  -1   7   2  872.26   27.67
  -1  -7  -2  902.85   30.85
   1   7  -2  922.51   30.96
  -1   7   2  923.97   29.52
  -1  -7   2  899.14   31.55
   1   7   2  919.53   28.70
  -1  -7   2  927.82   29.82
  -1  -7  -2  888.57   28.33
   1  -7  -2  933.26   31.38
  -1  -7   2  913.01   31.90
  -1  -7   2  888.53   29.40
   2   7   2  103.89    5.38
  -2  -7   2  116.81    5.47
  -2  -7   2  100.38    5.02
  -2  -7   2  110.76    5.13
   2  -7  -2  104.32    5.35
  -2  -7  -2  100.42    4.91
  -2   7  -2  109.52    5.28
  -2   7  -2  107.88    5.08
  -2   7   2  95.370   5.000
  -2  -7   2  108.35    5.23
  -2   7   2  114.16    5.11
  -2  -7   2  108.64    4.97
   2  -7  -2  108.31    5.46
   2   7   2  107.74    5.17
  -2   7   2  110.32    5.20
  -2  -7   2  115.64    5.59
   2   7  -2  110.89    5.21
  -2  -7   2  100.31    4.97
  -2  -7  -2  114.82    5.58
   2  -7  -2  100.18    4.97
   2   7  -2  105.93    5.25
  -2   7  -2  103.60    5.25
   2  -7   2  111.35    5.59
  -2   7  -2  106.12    4.78
  -2  -7  -2  118.49    5.08
  -2  -7   2  101.15    5.28
   2  -7   2  112.52    4.98
  -2   7   2  112.37    5.25
   2  -7   2  105.85    5.09
  -2   7   2  109.23    5.14
   2  -7  -2  108.53    4.95
  -2  -7  -2  106.43    5.15
  -2  -7   2  106.17    4.90
  -2  -7   2  105.02    5.52
  -3  -7  -2  7.4500  1.3200
  -3  -7   2  7.3700  1.5300
   3  -7   2  5.7400  1.1800
  -3  -7  -2  8.9000  1.4400
  -3  -7  -2  6.6800  1.3600
  -3  -7   2  8.0400  1.4900
  -3  -7  -2  8.4300  1.4000
  -3  -7   2  7.3200  1.3600
  -3  -7   2  5.8600  1.2600
  -3  -7  -2  7.2700  1.3400
  -3  -7  -2  6.8700  1.1700
  -3  -7  -2  6.2100  1.2900
  -3   7   2  8.3300  1.5400
  -3   7   2  5.0200  1.3200
  -3   7  -2  6.4000  1.3500
  -3  -7   2  6.8000  1.2600
  -3  -7   2  6.2800  1.3900
   3   7  -2  6.0200  1.2600
  -3  -7   2  5.3800  1.3200
  -3  -7   2  7.0100  1.2700
   3  -7   2  6.3400  1.2900
   3  -7  -2  7.0100  1.4300
  -3  -7  -2  5.9400  1.2100
  -3   7  -2  6.9800  1.3500
   3  -7  -2  5.8900  1.1200
   3   7   2  5.5700  1.3600
  -3  -7   2  7.5300  1.4700
  -3   7   2  9.0000  1.4200
   3  -7  -2  6.5400  1.3200
  -3   7  -2  6.7500  1.3600
  -3  -7  -2  5.8500  1.4600
  -3  -7  -2  7.9400  1.3100
  -3  -7   2  7.8600  1.5100
  -3  -7   2  7.4800  1.2700
  -3  -7   2  5.8700  1.4300
   3  -7   2  7.0100  1.4000
  -3   7  -2  6.0600  1.3300
  -3   7   2  6.2300  1.2500
  -3   7  -2  8.1400  1.2600
  -3   7  -2  6.6000  1.3100
  -3  -7   2  6.8800  1.4200
  -3  -7  -2  9.3100  1.6400
   3   7  -2  6.0900  1.2100
  -3  -7  -2  5.9700  1.3100
   3  -7  -2  8.0400  1.5400
  -3   7   2  6.8700  1.2600
  -3   7   2  4.1800  1.2700
   3  -7   2  5.3800  1.4200
   3  -7   2  7.2300  1.3500
  -3  -7  -2  7.8000  1.4500
  -4  -7  -2  8.1200  1.1800
  -4  -7   2  7.5500  1.1900
  -4  -7   2  8.8700  1.2100
  -4  -7   2  7.6700  1.1900
  -4   7  -2  8.6600  1.2100
  -4   7   2  8.2200  1.2400
  -4  -7  -2  10.330   1.140
  -4   7   2  8.6200  1.1600
  -4  -7  -2  9.4700  1.2600
  -4  -7  -2  10.800   1.290
  -4  -7  -2  9.6100  1.0900
   4   7  -2  10.510   1.330
   4  -7   2  9.5400  1.2500
   4  -7   2  8.5000  1.1300
  -4   7  -2  8.7400  1.0800
  -4  -7   2  6.7700  1.0500
  -4  -7   2  8.2100  1.1400
  -4  -7   2  9.2200  1.2900
  -4  -7   2  7.0400  1.1900
  -4  -7  -2  8.2100  1.1200
  -4  -7   2  7.8700  1.1600
   0  -8   2 1106.79   34.07
   0   8   2 1119.61   37.60
   0  -8  -2 1114.12   35.12
   0  -8  -2 1026.00   37.06
   0   8   2 1141.65   34.58
   0   8  -2 1033.18   34.72
   0  -8   2 1135.22   35.33
   0   8   2 1157.02   36.60
   0   8  -2 1158.04   37.15
   0   8  -2 1043.22   37.24
   0  -8  -2 1073.36   38.08
   0  -8  -2 1064.03   33.44
   0  -8   2 1121.21   39.12
   0  -8  -2 1112.11   33.92
   0  -8   2 1154.41   37.64
   0  -8   2 1078.07   34.93
   0  -8  -2 1011.15   34.80
   0  -8  -2 1072.27   39.06
   0   8  -2 1152.92   36.54
   0  -8  -2 1090.81   37.89
   0  -8  -2 1109.42   37.50
   0   8   2 1122.02   36.07
   0   8   2 1123.72   37.18
   0   8  -2 1119.28   36.13
   0   8  -2 1108.46   33.45
   0   8  -2 1124.00   34.46
   0  -8   2 1094.56   34.29
  -1  -8  -2  316.28   12.07
  -1   8   2  327.25   10.89
  -1  -8   2  303.73   12.17
   1   8  -2  312.08   11.74
  -1  -8  -2  333.02   11.07
  -1  -8  -2  323.14   12.27
  -1  -8  -2  314.36   12.47
   1  -8   2  310.80   11.12
   1   8  -2  333.27   12.16
   1   8  -2  336.76   11.93
  -1   8  -2  306.80   11.18
   1  -8  -2  305.13   11.91
  -1  -8  -2  319.81   11.70
  -1  -8   2  316.05   11.14
  -1  -8   2  312.03   11.37
  -1   8  -2  327.48   12.02
   1   8   2  319.87   11.94
  -1  -8   2  321.42   12.36
  -1  -8   2  317.66   11.61
   1  -8   2  333.18   12.80
   1  -8  -2  340.41   12.97
  -1  -8  -2  335.71   12.54
  -1   8   2  339.55   12.07
  -1  -8   2  297.81   11.84
  -1  -8   2  326.98   12.84
  -1   8  -2  309.83   10.70
   1   8  -2  332.31   11.09
  -1   8   2  318.68   11.64
  -1   8  -2  331.59   12.17
  -1  -8  -2  326.29   11.03
   1  -8  -2  311.63   10.98
  -1  -8  -2  324.19   11.69
  -1   8  -2  323.98   12.28
  -1  -8  -2  328.89   12.26
  -1  -8   2  310.74   11.07
   1   8   2  311.33   11.14
   1  -8  -2  318.34   12.29
  -1  -8   2  327.87   11.57
  -1  -8  -2  329.89   11.48
  -1   8   2  300.81   11.36
   1  -8   2  303.27   11.02
  -1  -8   2  311.65   11.89
   1  -8   2  299.74   11.21
   1  -8  -2  323.01   11.46
  -1   8   2  325.06   12.15
   1  -8   2  333.38   11.57
  -1   8   2  326.08   11.37
   1   8   2  336.28   12.30
   1  -8   2  311.56   12.28
  -1  -8  -2  327.28   11.02
   1  -8  -2  328.64   12.31
  -1   8   2  344.84   12.51
  -1  -8  -2  332.82   12.95
   1   8   2  340.91   11.99
  -1   8  -2  310.06   11.67
  -1  -8  -2  335.78   11.65
  -2   8   2  235.26    7.95
  -2  -8  -2  231.55    8.36
   2  -8   2  211.28    8.17
   2  -8  -2  224.56    8.23
   2   8   2  227.36    8.52
   2  -8  -2  220.55    7.88
   2  -8  -2  202.20    8.66
  -2  -8  -2  208.10    8.91
  -2  -8  -2  218.83    9.22
   2  -8   2  225.25    8.04
  -2   8   2  214.32    8.43
  -2  -8   2  216.64    8.32
  -2   8  -2  221.88    7.76
   2   8  -2  227.40    7.95
  -2  -8   2  223.46    8.89
  -2  -8   2  214.86    8.87
  -2  -8   2  228.70    8.43
  -2   8   2  223.42    8.12
   2   8  -2  221.51    8.27
  -2  -8   2  219.39    9.13
  -2  -8   2  226.19    8.03
  -2  -8  -2  228.22    7.99
  -2   8  -2  237.80    8.97
   2  -8  -2  227.41    8.83
  -2  -8   2  226.62    8.86
  -2  -8  -2  220.71    8.01
  -2  -8   2  225.07    8.28
   2   8   2  231.92    8.78
  -2   8  -2  231.08    8.19
   2   8  -2  212.19    8.45
  -2  -8   2  212.78    8.60
   2  -8   2  216.27    8.81
  -2  -8  -2  219.81    8.32
  -2   8   2  229.62    8.94
  -2  -8  -2  225.17    8.42
  -2  -8   2  221.29    8.65
  -2  -8   2  225.18    8.25
  -2   8  -2  227.26    8.54
  -2  -8  -2  206.96    8.75
  -2  -8   2  209.31    7.84
  -2   8  -2  199.38    8.03
  -2  -8  -2  221.84    7.86
  -2  -8  -2  228.85    8.97
   2  -8   2  208.81    9.00
  -2  -8   2  204.62    7.83
   2  -8  -2  227.09    9.26
   2   8  -2  222.04    8.42
  -2  -8  -2  229.01    8.78
  -2   8  -2  228.20    8.55
  -2  -8  -2  230.69    8.54
  -2   8   2  231.31    8.39
  -2  -8  -2  224.12    8.77
  -3  -8   2  151.61    6.08
  -3  -8  -2  151.21    5.79
  -3  -8   2  148.80    5.49
  -3   8   2  149.11    5.74
  -3  -8   2  143.93    6.09
   3  -8   2  152.96    6.12
  -3  -8   2  144.26    6.11
  -3  -8   2  143.46    6.26
  -3  -8  -2  150.49    5.51
   3   8  -2  144.99    5.65
  -3  -8  -2  159.13    6.06
  -3  -8  -2  155.95    6.25
  -3  -8  -2  155.39    6.10
  -3   8  -2  151.65    6.09
  -3  -8   2  148.56    5.77
  -3   8   2  155.73    5.41
   3   8  -2  155.77    5.84
  -3  -8  -2  150.33    5.83
  -3   8  -2  153.21    5.39
  -3  -8  -2  148.39    6.30
   0   9  -2  39.560   2.440
   0   9   2  43.180   2.390
   0  -9  -2  42.750   2.480
   0   9  -2  45.950   2.510
   0  -9   2  42.810   2.370
   0  -9   2  43.540   2.720
   0  -9  -2  37.520   2.550
   0   9   2  45.540   2.620
   0  -9  -2  41.300   2.780
   0   9   2  40.120   2.510
   0  -9   2  44.940   2.670
   0   9  -2  43.960   2.660
   0   9   2  43.000   2.520
   1  -9  -2  0.7900  0.9700
  -1  -9  -2  1.6200  1.0400
   1   9   2  1.4600  0.9400
   1  -9  -2  3.3500  1.0500
  -1  -9   2  1.9700  0.8900
   1   9   2  1.0000  0.9000
  -1   9  -2  1.3700  0.9000
  -1   9  -2  2.6200  1.0000
  -1   9   2  1.0500  0.8700
  -1  -9  -2  2.4900  0.9900
  -1   9  -2  2.5600  0.9900
   1  -9   2  0.9400  0.7500
   1   9   2  1.0600  0.9400
   1   9  -2  0.0400  0.8800
   1  -9   2  2.2500  0.8800
  -1  -9   2  1.4600  1.0000
   1   9   2  1.2500  0.8100
   1   9  -2  1.1000  0.8900
   1  -9  -2  1.5100  0.8600
  -1  -9  -2  2.4700  1.0500
  -1  -9  -2  2.6400  1.0700
  -1   9   2  1.8000  0.9700
  -1  -9  -2  1.2300  0.8200
  -1   9   2  2.4200  0.9700
  -1   9   2  1.5500  0.9500
   1   9  -2  2.3500  0.9700
  -1  -9   2  2.3700  0.8700
   0   0  -3 -0.2600  0.5900
   0   0  -3 -0.1400  0.6000
   0   0  -3 -0.3200  0.4300
   0   0   3  0.2400  0.4800
   0   0  -3 -0.2800  0.5800
   0   0   3  0.0900  0.5100
   0   0  -3  1.2700  0.7000
   0   0  -3  0.3900  0.6800
   0   0  -3 -0.3100  0.5700
   0   0   3  0.7600  0.5800
  -1   0  -3 3822.13  161.15
  -1   0   3 4021.41  171.85
  -1   0  -3 4047.88  170.40
  -1   0   3 3919.24  177.85
   1   0  -3 3815.77  166.11
  -1   0  -3 4133.06  177.29
  -1   0   3 3845.12  153.44
  -1   0  -3 4097.14  162.63
  -1   0  -3 3925.23  168.17
   1   0   3 3953.37  166.69
   1   0  -3 3690.82  163.84
  -1   0   3 3723.40  169.04
  -1   0   3 4043.48  159.16
  -1   0   3 4072.69  157.15
  -1   0  -3 4009.04  175.79
   1   0  -3 3930.90  171.19
  -1   0  -3 4073.13  157.59
  -1   0  -3 4162.34  172.34
   1   0  -3 3895.30  171.21
   1   0   3 3845.80  159.47
  -1   0  -3 3984.44  160.71
  -1   0  -3 3907.56  168.07
   1   0  -3 3647.62  162.34
  -1   0   3 3999.82  165.76
  -2   0   3 2948.24  119.37
  -2   0  -3 2872.57  109.09
  -2   0  -3 2913.83  119.47
  -2   0  -3 2784.92  113.22
  -2   0  -3 3127.60  113.13
  -2   0   3 2863.81  108.76
  -2   0  -3 2769.66  113.74
   2   0   3 2785.27  120.62
  -2   0  -3 3066.92  122.99
   2   0  -3 2811.58  113.53
   2   0   3 2950.63  119.49
  -2   0   3 2858.10  112.79
   2   0  -3 2586.44  113.92
  -3   0  -3  34.250   2.280
  -3   0  -3  33.550   2.330
  -3   0   3  36.670   2.270
  -3   0   3  33.510   2.230
  -3   0   3  36.970   2.490
  -3   0   3  33.850   2.290
  -3   0  -3  36.040   2.380
  -3   0   3  35.530   2.470
  -3   0  -3  33.530   2.370
  -3   0  -3  35.830   2.370
  -3   0   3  37.880   2.460
  -3   0   3  43.560   3.770
  -3   0  -3  41.190   3.970
  -3   0  -3  31.640   2.240
  -3   0   3  32.760   2.510
   3   0   3  33.410   3.990
  -3   0  -3  34.640   2.310
  -3   0  -3  37.360   2.350
  -3   0   3  36.200   2.330
  -3   0   3  32.720   2.310
   3   0  -3  32.800   4.090
  -3   0   3  35.210   2.350
  -3   0   3  37.990   2.450
  -3   0  -3  35.420   2.340
  -3   0   3  35.340   2.530
   3   0  -3  37.190   4.420
  -3   0  -3  38.260   4.180
  -3   0   3  36.300   2.300
  -3   0  -3  39.660   3.880
  -3   0  -3  31.260   2.260
  -3   0  -3  37.190   2.410
  -3   0  -3  32.420   2.240
  -3   0   3  31.360   2.260
  -3   0  -3  32.720   2.300
  -3   0  -3  31.010   2.510
  -3   0   3  34.500   4.160
  -3   0  -3  34.530   2.170
  -3   0   3  34.970   2.150
  -3   0  -3  30.550   2.430
  -3   0   3  34.350   2.430
  -3   0  -3  35.880   2.390
  -3   0   3  31.030   2.470
  -3   0   3  37.670   3.850
  -3   0   3  35.910   2.330
   3   0   3  36.750   3.950
   3   0  -3  36.390   3.640
  -3   0  -3  36.080   2.260
  -3   0   3  35.140   2.350
  -4   0  -3  309.61   12.45
  -4   0   3  334.81   11.75
  -4   0  -3  279.81   17.96
  -4   0  -3  313.66   11.52
  -4   0   3  308.18   11.99
  -4   0   3  318.40   11.60
  -4   0  -3  312.35   11.72
  -4   0  -3  319.25   11.96
  -4   0   3  332.70   12.60
  -4   0  -3  312.63   16.70
  -4   0  -3  323.55   11.26
  -4   0  -3  299.39   11.48
  -4   0  -3  311.79   11.52
  -4   0  -3  314.93   11.29
  -4   0   3  315.79   11.46
  -4   0   3  319.18   11.62
   4   0  -3  295.31   17.84
  -4   0  -3  315.41   12.10
  -4   0   3  319.86   18.75
   4   0  -3  310.60   11.58
   4   0   3  292.52   16.80
  -4   0  -3  318.56   11.47
  -4   0   3  292.91   17.60
  -4   0   3  327.78   12.76
  -4   0   3  317.67   11.32
  -4   0  -3  303.50   15.96
  -4   0  -3  313.05   11.15
   4   0  -3  309.59   17.97
   4   0   3  303.92   17.28
   4   0  -3  310.92   12.41
  -4   0   3  318.15   11.55
  -4   0  -3  306.93   11.53
  -4   0  -3  291.40   17.43
  -4   0  -3  327.26   11.70
  -4   0  -3  320.68   11.20
  -4   0  -3  319.03   11.60
  -4   0   3  310.53   11.57
  -4   0   3  306.46   11.45
   4   0   3  303.99   17.49
  -4   0   3  326.51   12.40
  -4   0   3  324.74   12.02
  -4   0   3  302.70   16.63
  -4   0   3  328.31   11.49
   4   0  -3  283.87   17.51
  -4   0  -3  317.91   11.00
  -4   0   3  302.64   16.74
  -4   0  -3  321.91   12.44
  -4   0   3  319.19   11.04
  -4   0   3  315.74   11.31
  -4   0  -3  300.92   11.42
  -4   0   3  321.58   12.19
  -4   0   3  329.02   11.29
   5   0  -3 1989.25   68.02
  -5   0  -3 2019.91   60.92
   5   0  -3 2036.20   66.77
  -5   0   3 2120.78   61.98
  -5   0  -3 1978.88   63.25
  -5   0  -3 2004.23   63.65
  -5   0  -3 1931.59   63.75
  -5   0  -3 2041.93   61.83
  -5   0  -3 2031.86   63.36
  -5   0   3 2055.00   62.97
  -5   0   3 2068.88   63.31
  -5   0  -3 2041.40   62.16
  -5   0  -3 2053.54   61.86
  -5   0  -3 1874.91   69.56
  -5   0  -3 1870.95   64.74
  -5   0   3 2058.22   61.94
  -5   0   3 2099.74   68.57
  -5   0  -3 2090.86   67.15
  -5   0   3 2070.71   63.81
  -5   0  -3 2005.01   68.35
  -5   0   3 2069.47   63.80
  -6   0  -3  35.050   2.160
  -6   0  -3  36.140   2.250
  -6   0  -3  33.680   2.020
  -6   0  -3  32.820   2.060
  -6   0   3  36.090   2.200
  -6   0   3  34.690   2.220
  -6   0  -3  36.120   2.210
  -6   0  -3  34.120   2.120
  -6   0  -3  36.490   2.130
  -6   0   3  30.980   2.310
  -6   0  -3  35.840   2.190
   6   0  -3  36.500   2.170
  -6   0   3  36.940   2.080
  -6   0  -3  33.590   2.200
  -6   0   3  31.990   2.150
  -6   0   3  37.780   2.300
   6   0  -3  33.700   2.430
  -6   0   3  32.500   2.030
  -6   0  -3  35.940   2.340
  -6   0   3  32.930   2.130
   0  -1  -3  804.77   33.47
   0  -1  -3  756.36   33.23
   0   1  -3  770.34   30.10
   0  -1  -3  748.12   31.84
   0   1  -3  793.70   34.11
   0  -1  -3  767.47   33.87
   0   1  -3  754.52   33.36
   0  -1   3  747.74   32.77
   0   1   3  752.94   30.50
   0  -1  -3  754.56   32.22
   0  -1   3  782.57   31.49
   0  -1  -3  803.97   34.31
   0   1  -3  806.65   32.05
   0  -1  -3  808.81   32.03
   0  -1   3  747.07   31.26
   0  -1   3  800.22   32.53
   0   1  -3  747.73   33.39
   0   1   3  763.47   33.17
   0   1   3  765.97   30.40
   0   1   3  767.44   33.84
   0   1  -3  766.72   31.68
   0  -1   3  778.05   34.23
  -1  -1  -3 2104.19   97.84
   1  -1   3 2187.55   98.95
   1   1  -3 2423.85   99.47
   1  -1   3 2533.17   91.64
   1  -1  -3 2349.70   93.16
  -1  -1   3 2193.02   90.39
  -1  -1  -3 2290.62   99.18
  -1  -1  -3 2404.76   91.88
  -1   1  -3 2377.29   98.12
  -1  -1   3 2425.94   92.31
   1  -1  -3 2337.07   99.39
   1   1  -3 2331.05   93.65
  -1  -1   3 2412.51   97.03
   1  -1   3 2319.44   95.82
   1  -1  -3 2315.48   97.48
   1  -1   3 2380.65   92.30
  -1  -1  -3 2406.93   94.93
  -1  -1  -3 2353.58   95.65
  -1   1  -3 2306.71   94.86
  -1   1   3 2369.32   94.45
  -1   1   3 2253.54   89.15
  -1  -1  -3 2336.32   94.89
   1   1  -3 2271.89  100.66
  -1  -1  -3 2389.56   93.70
  -1  -1   3 2404.19   97.93
  -1  -1   3 2372.67   96.02
   1  -1  -3 2448.02   93.33
  -1  -1  -3 2394.38  100.43
  -1  -1  -3 2307.22   99.84
   1   1  -3 2436.72   93.58
  -1  -1  -3 2452.34   97.29
  -1   1  -3 2399.44  100.58
  -1   1   3 2384.79   99.99
  -1   1  -3 2377.38   97.39
  -1   1   3 2236.29  104.89
  -1  -1  -3 2299.30   97.68
  -1  -1   3 2392.56  100.24
  -1  -1  -3 2398.04   93.33
   1  -1  -3 2396.84   98.04
   1  -1  -3 2318.79   95.83
  -1   1   3 2359.83   97.43
  -1  -1   3 2367.43   91.56
  -1   1   3 2370.03   91.03
  -1   1  -3 2430.55  100.23
  -1   1  -3 2340.92   96.93
  -2  -1  -3 1177.37   46.02
  -2  -1  -3 1158.14   49.66
  -2  -1  -3 1112.67   43.96
   2  -1  -3 1108.69   45.72
  -2   1  -3 1098.85   47.95
  -2   1   3 1130.15   48.95
  -2   1   3 1094.59   45.12
   2  -1   3 1156.82   47.59
   2  -1   3 1074.09   47.75
  -2   1  -3 1137.76   49.79
  -2   1  -3 1081.63   44.94
  -2  -1  -3 1077.19   48.82
  -2  -1  -3 1116.79   45.26
  -2  -1  -3 1122.25   48.24
  -2  -1  -3 1135.97   46.00
  -2  -1   3 1123.82   48.03
  -2  -1  -3 1126.50   49.35
  -2  -1  -3 1142.10   48.07
  -2   1   3 1121.02   45.46
   2   1  -3 1101.50   45.83
  -2  -1  -3 1172.10   47.43
  -2  -1  -3 1120.68   45.54
  -2  -1   3 1111.41   42.96
  -2  -1  -3 1148.74   48.17
   2  -1  -3 1164.12   47.78
   2  -1  -3 1083.90   49.16
   2   1  -3 1134.65   46.31
  -2   1   3 1134.29   44.27
  -2  -1   3 1135.28   49.78
  -3   1  -3  381.93   18.12
  -3   1   3  384.77   13.11
  -3   1   3  396.66   13.01
  -3  -1   3  361.47   13.74
  -3  -1   3  399.81   18.34
  -3   1   3  400.76   14.54
   3  -1   3  410.17   19.16
  -3  -1   3  360.30   12.43
   3  -1  -3  398.31   19.33
  -3   1  -3  360.28   13.03
  -3   1  -3  338.95   13.53
  -3  -1   3  368.97   13.06
  -3  -1  -3  377.72   12.96
  -3  -1  -3  400.29   17.32
  -3  -1   3  376.48   13.73
  -3   1   3  361.49   13.12
   3  -1   3  373.98   18.61
  -3  -1   3  387.28   13.17
  -3   1  -3  384.01   13.21
  -3  -1   3  393.62   14.13
  -3   1   3  370.78   12.99
  -3  -1   3  420.21   19.35
  -3  -1   3  386.44   14.47
  -3  -1  -3  357.49   12.56
   3  -1  -3  352.56   13.04
  -3   1  -3  371.69   13.15
  -3   1  -3  398.85   17.75
  -3   1  -3  385.25   13.55
   3  -1   3  393.34   18.31
  -3   1   3  377.15   13.25
  -3  -1  -3  372.64   14.24
  -3   1   3  376.02   14.07
  -3   1   3  376.53   12.98
  -3  -1   3  378.79   14.07
  -3   1  -3  382.51   13.14
  -3  -1   3  385.38   20.04
  -3  -1   3  394.60   18.35
   3  -1  -3  364.42   14.04
  -3  -1  -3  363.42   12.65
  -3  -1  -3  371.99   12.80
  -3   1  -3  375.32   19.28
   3  -1  -3  362.80   13.65
  -3   1   3  408.62   14.13
  -3  -1   3  372.43   12.53
  -3   1  -3  372.44   12.44
  -3  -1  -3  397.57   19.90
  -3   1   3  392.44   19.97
  -3   1   3  359.71   13.05
  -3  -1  -3  392.64   12.98
  -3   1   3  371.86   12.45
  -3   1  -3  360.43   12.14
  -3  -1   3  380.27   13.13
  -3   1  -3  374.84   12.80
  -3   1  -3  379.62   12.93
  -3   1  -3  383.41   13.74
  -3   1  -3  381.96   12.76
   3  -1  -3  395.89   19.61
  -3   1   3  386.20   17.46
   3   1   3  392.43   19.08
  -3  -1  -3  349.79   12.94
   3   1   3  366.96   18.93
   3  -1  -3  398.89   19.66
  -3  -1   3  384.94   13.31
  -3  -1   3  390.68   14.19
  -3   1  -3  389.42   19.45
  -3  -1  -3  385.68   13.09
  -3   1   3  369.09   17.95
  -3  -1  -3  369.27   13.03
  -3  -1   3  380.07   12.71
  -3   1   3  378.99   12.75
  -3  -1  -3  367.10   13.64
  -3   1  -3  376.37   13.03
  -3  -1  -3  372.62   12.43
  -3   1   3  372.83   13.74
   3   1  -3  417.12   19.84
  -3   1  -3  392.00   20.08
  -3  -1  -3  391.19   13.53
  -3  -1  -3  406.64   19.20
  -3  -1  -3  378.92   13.12
  -3   1  -3  396.25   13.48
  -3   1  -3  384.42   12.72
  -3   1   3  373.68   12.61
  -3  -1   3  385.22   12.95
  -3   1   3  390.19   17.98
  -3  -1   3  385.67   13.58
  -3  -1   3  384.28   13.08
  -3   1   3  391.26   19.64
  -3  -1   3  395.33   19.08
  -3  -1  -3  374.58   17.96
  -3  -1  -3  347.44   13.66
  -3   1   3  369.00   13.41
  -3  -1   3  360.33   12.62
  -3  -1  -3  329.99   13.04
  -3  -1  -3  388.24   13.06
   3   1  -3  395.18   18.19
  -3  -1  -3  376.94   18.65
  -3  -1  -3  370.39   12.62
  -3   1  -3  388.35   14.12
  -3   1  -3  352.97   14.10
  -3  -1  -3  401.12   18.16
  -3   1  -3  380.07   13.25
  -3   1   3  365.86   12.90
  -3   1   3  368.32   13.40
  -3  -1   3  356.98   12.63
   3   1  -3  418.67   20.04
  -3  -1  -3  368.23   14.00
  -3   1   3  387.43   12.87
  -3   1  -3  387.56   13.15
  -3  -1   3  378.67   13.12
  -3  -1   3  374.64   13.25
  -3   1  -3  376.45   13.07
  -3   1   3  378.63   13.01
  -4   1   3  219.16    8.69
  -4   1  -3  221.38    9.18
   4   1  -3  208.34    8.03
  -4  -1  -3  216.29    8.55
  -4  -1   3  234.36    8.70
  -4  -1  -3  220.27    8.46
  -4  -1   3  210.13    8.15
  -4   1   3  215.03    8.10
   4   1   3  214.07   13.15
  -4  -1  -3  188.55   12.79
  -4   1   3  205.65    8.40
  -4  -1   3  205.34   12.76
  -4   1  -3  223.34    8.14
  -4  -1  -3  213.54    8.84
   4  -1  -3  220.90   13.79
   4  -1  -3  215.56    9.13
  -4   1   3  226.23    8.30
  -4   1  -3  204.31   13.53
  -4  -1   3  229.44    9.13
  -4  -1   3  212.01    8.46
  -4   1  -3  205.18    8.48
   4  -1  -3  212.67    9.07
  -4   1   3  220.04    8.41
  -4  -1   3  223.70    9.25
  -4   1  -3  227.36    8.65
  -4   1   3  201.08   13.99
   4  -1  -3  211.67   13.84
   4  -1  -3  212.99   13.82
  -4   1   3  211.98    9.26
  -4  -1  -3  207.86    9.20
   4  -1   3  216.07   13.04
  -4   1   3  220.35   14.11
  -4  -1   3  224.67    8.73
  -4  -1  -3  221.97    8.54
  -4   1   3  212.22    8.49
  -4  -1  -3  214.10   12.76
   4  -1  -3  213.80    8.91
  -4  -1  -3  219.65    8.52
   4   1  -3  208.78   13.79
  -4  -1  -3  211.91    8.18
  -4  -1   3  207.07    8.38
  -4  -1   3  220.95    8.63
  -4  -1  -3  213.34    8.85
  -4   1  -3  216.56    8.55
  -4   1  -3  215.80    8.50
  -4  -1  -3  223.69    8.64
  -4  -1   3  216.51    8.25
  -4   1  -3  210.23   12.41
  -4  -1   3  224.29    9.26
  -4  -1   3  229.50    8.31
  -4   1  -3  212.96    9.16
  -4  -1  -3  210.14   14.07
  -4   1  -3  214.40    8.87
  -4  -1   3  222.04   13.03
  -4   1   3  208.71    8.43
  -4  -1   3  217.92    8.50
  -4  -1   3  224.70    9.34
  -4   1   3  207.13   12.62
  -4   1  -3  218.45    8.73
  -4  -1   3  219.24    8.99
  -4   1  -3  218.75    8.57
  -4   1  -3  222.95    8.69
  -4   1  -3  217.54    8.40
  -4   1  -3  218.98    8.64
  -4  -1  -3  212.26    8.20
  -4   1  -3  219.04    8.34
  -4   1   3  222.92    8.45
  -4  -1   3  211.84    8.57
  -4   1   3  214.09    8.77
  -4  -1  -3  217.53    8.19
  -4  -1  -3  213.35    8.78
  -4  -1   3  209.34   14.23
   4   1  -3  204.43   13.74
  -4   1   3  212.49    8.92
  -4  -1   3  218.01    9.45
  -4   1  -3  221.00    8.48
  -4  -1  -3  222.85    8.46
   4   1   3  216.13   13.85
  -4   1   3  217.20    8.46
  -4  -1  -3  210.68    8.23
  -4   1  -3  222.02    8.81
  -4   1   3  210.12    8.35
  -4  -1   3  218.15    8.27
  -4   1   3  218.42    9.40
   4  -1   3  195.53   13.10
  -4   1  -3  219.44    8.51
  -4  -1   3  215.68    8.82
  -4   1   3  211.86    8.51
  -4   1   3  225.90    8.72
   4   1   3  205.54   13.46
  -4  -1   3  218.92   13.63
  -4   1   3  229.78    8.65
   4  -1  -3  205.46   12.76
  -4  -1  -3  218.11    9.19
  -4   1  -3  201.32   13.76
  -4  -1  -3  212.48    8.04
  -4   1  -3  218.73    8.24
  -4  -1  -3  202.15    8.38
   4   1  -3  205.57   13.89
  -5   1  -3  208.25    8.17
  -5   1  -3  208.82    7.88
  -5   1   3  216.72    8.38
  -5   1  -3  204.16    8.30
  -5  -1   3  210.05    8.97
  -5  -1  -3  217.99    8.90
  -5   1  -3  194.81    8.33
  -5  -1  -3  212.11    7.85
  -5  -1   3  202.73    8.77
  -5   1  -3  203.21    8.10
   5   1  -3  214.53    8.98
  -5  -1  -3  204.40    8.25
   5  -1   3  210.24    8.94
   5   1  -3  207.45    8.65
  -5  -1  -3  224.37    8.35
  -5  -1  -3  199.80    8.20
  -5  -1  -3  202.72    7.96
  -5  -1  -3  196.91    8.82
  -5  -1  -3  213.88    8.35
  -5   1  -3  214.97    8.67
  -5   1   3  211.24    7.91
   5  -1  -3  199.68    8.15
  -5   1   3  211.22    8.19
   5  -1  -3  198.84    8.56
  -5  -1  -3  214.62    8.41
  -5   1   3  212.42    8.14
  -5   1   3  209.73    8.53
  -5   1   3  199.88    8.24
  -5   1  -3  204.67    8.02
  -5   1   3  215.37    8.03
  -5  -1  -3  194.95    8.09
  -5  -1  -3  218.71    8.64
   5  -1  -3  208.59    8.85
  -5   1  -3  204.18    8.17
  -5  -1   3  202.32    8.29
  -5   1   3  205.76    8.10
  -5  -1  -3  204.87    7.87
  -5  -1  -3  200.50    8.53
  -5  -1   3  205.24    8.05
  -5   1   3  204.45    8.23
  -5  -1  -3  217.62    8.03
  -5   1   3  210.88    8.23
  -6   1  -3  32.060   2.020
  -6  -1   3  34.100   2.060
  -6   1  -3  33.000   1.970
  -6   1   3  34.450   2.140
   6   1  -3  40.910   2.520
  -6   1  -3  34.000   2.150
  -6   1  -3  37.210   2.190
  -6   1  -3  32.540   2.200
  -6   1  -3  36.320   2.160
  -6   1  -3  31.760   2.010
  -6   1  -3  32.440   2.030
  -6   1  -3  34.740   2.010
   6   1  -3  32.780   2.130
   6  -1  -3  34.900   2.400
  -6  -1   3  35.530   1.990
  -6  -1   3  29.820   2.110
  -6   1   3  33.400   2.230
  -6   1  -3  31.850   2.030
  -6  -1   3  30.200   2.020
  -6  -1   3  31.900   2.100
   0  -2   3 1315.68   54.80
   0  -2  -3 1297.91   53.21
   0  -2   3 1237.68   51.47
   0   2   3 1330.42   56.00
   0  -2   3 1251.24   55.40
   0  -2  -3 1334.15   55.48
   0   2   3 1334.30   49.64
   0   2   3 1314.90   53.84
   0   2  -3 1328.44   54.73
   0   2  -3 1268.04   49.01
   0  -2  -3 1366.34   54.70
   0  -2  -3 1310.03   54.62
   0  -2   3 1314.45   51.05
   0   2   3 1161.58   54.51
   0   2  -3 1278.93   51.67
   0   2  -3 1251.51   55.67
   0  -2  -3 1299.10   52.00
   0  -2   3 1254.74   53.45
   0  -2  -3 1259.90   50.37
   0  -2  -3 1289.74   52.13
   0   2  -3 1292.74   52.22
   0  -2   3 1257.90   54.07
  -1  -2  -3 1344.76   52.36
   1   2  -3 1287.17   57.17
  -1   2  -3 1348.12   57.17
  -1   2   3 1389.24   58.56
  -1   2  -3 1352.65   54.12
  -1   2  -3 1373.90   51.90
  -1  -2   3 1348.92   58.08
  -1  -2   3 1336.32   55.59
  -1   2  -3 1361.94   56.48
  -1  -2  -3 1274.63   56.91
   1  -2  -3 1348.26   54.03
   1  -2   3 1382.65   56.39
  -1   2   3 1331.57   56.66
  -1  -2  -3 1401.59   54.60
  -1  -2   3 1365.51   56.03
  -1  -2  -3 1359.70   57.06
   1  -2  -3 1303.96   53.91
  -1   2   3 1328.19   52.23
   1  -2   3 1348.74   55.87
  -1  -2  -3 1340.94   57.90
  -1  -2  -3 1386.98   58.42
   1   2   3 1293.88   56.22
   1  -2  -3 1332.03   55.71
  -1   2   3 1345.56   57.72
  -1   2  -3 1430.43   58.31
  -1  -2  -3 1369.18   55.63
   1  -2  -3 1267.81   52.90
   1   2   3 1341.63   51.56
  -1  -2  -3 1350.39   57.41
  -1  -2  -3 1352.18   53.02
   1  -2  -3 1336.73   57.91
  -1  -2   3 1344.86   53.38
  -1  -2   3 1394.43   57.08
   1   2  -3 1342.17   57.76
  -1   2  -3 1238.81   53.00
   1   2  -3 1324.69   54.61
  -1  -2  -3 1313.09   54.48
  -1   2   3 1330.87   56.58
   1   2  -3 1344.91   56.74
   2  -2  -3 1619.12   67.41
  -2  -2  -3 1637.36   67.77
  -2  -2  -3 1635.36   63.90
  -2  -2  -3 1546.36   64.24
  -2  -2  -3 1565.08   65.52
   2   2  -3 1532.22   67.38
  -2  -2  -3 1572.18   69.80
  -2  -2  -3 1615.01   68.42
  -2   2  -3 1607.08   68.40
  -2   2  -3 1674.27   70.86
   2  -2  -3 1633.07   64.69
   2   2  -3 1634.56   65.62
  -2  -2  -3 1615.90   65.59
  -2  -2  -3 1579.96   68.63
  -2  -2   3 1561.61   70.09
  -2   2   3 1647.88   63.69
  -2  -2  -3 1566.84   67.18
   2  -2  -3 1607.16   64.24
  -2   2  -3 1652.15   70.36
  -2   2   3 1614.03   70.10
   2  -2   3 1672.07   68.15
  -2  -2  -3 1591.59   69.80
  -2   2   3 1627.91   70.28
   2  -2  -3 1632.27   69.72
  -2  -2  -3 1632.33   61.95
  -2   2   3 1598.45   62.85
  -2  -2  -3 1562.99   69.66
   2  -2   3 1659.92   67.57
  -2  -2   3 1579.49   67.28
  -3  -2   3  226.54    8.52
  -3  -2  -3  236.81   12.23
   3  -2  -3  228.07    8.50
  -3   2  -3  209.59    8.02
  -3  -2  -3  234.14    8.94
  -3  -2   3  222.27    8.96
  -3   2  -3  235.69   13.27
  -3  -2  -3  225.03    8.42
   3  -2   3  215.07    9.08
  -3  -2  -3  213.96    8.48
  -3   2  -3  228.32    8.80
  -3   2  -3  223.00    7.95
  -3  -2  -3  222.81    8.31
  -3  -2  -3  224.09    8.34
  -3   2  -3  230.83   13.36
  -3  -2   3  218.23    9.01
   3   2  -3  242.14   12.72
  -3   2   3  233.46    8.69
  -3   2   3  211.21    8.55
  -3   2  -3  241.72    8.83
  -3  -2   3  211.34    8.43
   3   2   3  215.21   11.87
  -3  -2   3  233.60    8.53
  -3  -2   3  235.80   13.59
  -3   2  -3  239.85   13.71
   3  -2  -3  220.40   13.14
  -3  -2   3  231.54    8.89
  -3  -2  -3  244.96   13.17
  -3   2  -3  231.12    8.26
  -3   2   3  207.47    8.29
   3  -2  -3  226.37   13.08
  -3   2  -3  219.55    8.92
  -3   2   3  222.93    8.31
  -3   2  -3  218.43    8.87
   3  -2  -3  202.70    8.89
  -3   2   3  231.01    9.39
  -3   2  -3  218.28    8.53
  -3   2   3  230.10    9.14
  -3   2  -3  232.34    8.55
  -3   2  -3  222.40    8.58
   3  -2   3  261.06   13.49
   3   2   3  226.87   13.15
  -3   2  -3  218.16    8.44
  -3   2  -3  236.66   12.42
  -3   2  -3  225.95    8.27
  -3  -2   3  230.18    9.19
  -3  -2   3  231.99    9.34
  -3   2  -3  226.09    8.35
  -3  -2  -3  213.98    8.61
   3  -2   3  236.53   12.71
  -3  -2   3  228.05    9.44
   3   2   3  224.08   12.11
  -3  -2   3  225.10    8.50
  -3   2   3  249.01   13.84
  -3   2  -3  225.50    8.47
  -3  -2   3  235.04    8.34
  -3  -2  -3  221.57    8.80
  -3  -2  -3  211.21    8.96
   3  -2  -3  238.77   12.20
  -3   2  -3  235.46    8.13
  -3   2   3  220.67    8.43
  -3   2   3  212.23    8.30
  -3  -2  -3  224.25    8.04
  -3  -2   3  211.64    8.43
  -3  -2   3  224.06    8.45
  -3   2   3  215.94    8.32
   3  -2  -3  220.28    9.08
  -3  -2   3  220.56    8.12
  -3  -2   3  235.65   12.74
  -3   2   3  232.04    8.73
  -3   2  -3  232.87    8.52
   3  -2  -3  233.54   12.95
  -3  -2  -3  227.04    8.37
  -3  -2  -3  216.08    9.03
  -3  -2   3  228.43    8.78
   3  -2  -3  226.88    8.90
  -3   2  -3  231.10    8.65
  -3  -2   3  231.36   12.96
  -3   2   3  223.83    8.44
  -3   2   3  237.46    8.49
  -3   2  -3  225.95    8.51
  -3  -2  -3  218.54    8.98
  -3  -2  -3  237.93    8.54
   3  -2   3  238.40   12.76
  -3   2  -3  216.20    9.10
  -3  -2  -3  218.75    8.15
  -3  -2   3  243.97    8.87
  -3  -2   3  227.59    9.00
  -3   2   3  221.31    8.89
  -3  -2  -3  233.41    9.30
  -3   2   3  216.65    8.34
  -3   2   3  240.93   12.29
  -3  -2  -3  202.42    8.29
  -3  -2   3  222.61    8.55
  -3  -2   3  237.31   12.58
  -3  -2   3  231.83    8.21
  -3  -2   3  219.41    8.58
  -3   2   3  221.30    8.10
  -3  -2  -3  224.46   12.62
  -3   2   3  221.79    8.74
   3   2  -3  243.62   13.47
  -3   2   3  245.32   12.18
   3  -2   3  231.72   12.41
  -3   2   3  216.67    8.05
   3   2  -3  241.07   13.73
  -3  -2  -3  234.80   12.59
  -3   2  -3  231.48    8.59
  -3   2   3  246.06   13.60
  -3  -2  -3  232.13   13.28
  -3  -2  -3  229.53   12.27
  -3   2   3  245.24    8.48
  -3  -2  -3  205.98    8.32
  -4   2  -3  367.15   13.13
  -4   2  -3  345.19   20.51
  -4  -2  -3  376.99   13.22
  -4  -2   3  368.87   13.15
  -4  -2  -3  339.70   18.45
   4  -2  -3  358.82   13.94
  -4  -2   3  367.62   13.10
  -4  -2   3  341.50   20.64
   4   2   3  356.95   20.70
  -4  -2  -3  344.63   20.29
   4   2  -3  370.51   13.51
  -4  -2  -3  369.89   12.50
  -4  -2  -3  348.10   13.00
  -4   2  -3  360.85   12.53
   4   2   3  361.47   20.44
  -4  -2  -3  359.64   13.53
  -4  -2  -3  366.53   13.87
   4   2  -3  352.94   20.75
  -4   2  -3  375.83   13.82
  -4   2   3  329.19   18.36
  -4  -2  -3  382.85   13.08
  -4  -2  -3  376.59   12.91
   4  -2  -3  373.88   14.09
  -4  -2   3  390.21   14.19
  -4   2   3  355.66   13.42
  -4   2   3  373.92   13.41
  -4  -2   3  374.93   13.91
  -4  -2  -3  376.46   13.15
   4  -2   3  345.81   18.71
  -4  -2  -3  371.23   12.71
  -4  -2  -3  325.44   18.39
  -4  -2  -3  365.87   13.94
  -4   2   3  360.46   13.03
   4  -2   3  351.83   14.15
   4  -2  -3  342.00   18.81
  -4  -2   3  363.46   13.29
  -4  -2  -3  378.17   13.82
  -4   2   3  364.80   12.60
  -4  -2  -3  383.68   13.55
  -4   2   3  361.59   13.23
  -4  -2  -3  371.29   14.32
  -4   2   3  362.21   13.46
  -4   2   3  369.57   13.01
  -4  -2   3  384.80   14.26
   4  -2  -3  378.96   13.79
  -4   2   3  374.58   13.15
   4   2  -3  341.24   20.40
  -4   2  -3  349.33   20.02
  -4  -2  -3  369.20   13.00
   4  -2   3  347.11   19.07
  -4  -2   3  369.53   19.34
   4   2  -3  342.29   20.53
  -4   2   3  385.78   13.17
  -4   2   3  347.19   20.30
  -4   2  -3  373.76   13.55
  -4   2  -3  363.51   12.23
   4  -2   3  346.37   19.72
  -4   2   3  362.70   12.50
  -4  -2  -3  349.52   12.50
  -4   2   3  365.83   13.01
   4  -2  -3  371.59   20.27
   4  -2  -3  376.26   20.70
  -4  -2  -3  368.86   13.06
  -4   2  -3  364.78   13.32
  -4  -2   3  382.76   13.38
  -4   2   3  348.39   20.59
  -4  -2   3  334.65   18.69
  -4   2   3  369.31   13.00
  -4   2  -3  322.68   17.90
  -4   2   3  340.28   17.99
  -5   2  -3  149.15    6.19
  -5   2   3  155.17    6.37
  -5  -2  -3  155.54    6.25
  -5   2  -3  157.20    6.64
  -5  -2   3  152.24    6.47
  -5   2   3  149.32    6.34
  -5   2   3  145.64    6.38
  -5   2   3  153.72    6.81
  -5  -2  -3  152.88    6.74
  -5   2  -3  154.28    6.51
  -5   2   3  155.98    6.51
   5  -2  -3  157.62    7.23
  -5   2   3  146.59    6.50
  -5  -2   3  147.29    6.75
   5   2  -3  150.76    6.43
  -5   2   3  156.38    6.40
  -5   2  -3  152.52    6.67
  -5   2  -3  151.24    6.32
  -5  -2   3  137.82    6.59
   5  -2   3  147.60    6.90
  -5   2  -3  146.96    6.39
  -5  -2   3  153.84    6.82
   5  -2  -3  156.19    6.44
  -5  -2   3  150.24    6.27
  -5  -2  -3  141.55    6.81
  -5  -2  -3  146.19    6.02
  -5  -2   3  145.76    6.90
  -5  -2   3  143.73    6.39
   5  -2  -3  150.72    6.85
  -5  -2  -3  156.33    6.78
  -5   2  -3  145.58    6.30
  -5  -2   3  143.61    6.32
  -5  -2   3  152.03    6.71
  -5  -2   3  152.96    6.56
  -5  -2   3  154.46    6.46
  -5   2  -3  156.47    6.54
  -5   2   3  148.15    6.29
  -5  -2  -3  139.69    6.05
  -5  -2  -3  154.50    6.34
  -5   2   3  150.77    6.31
   5  -2  -3  146.07    6.61
  -5  -2  -3  142.73    6.24
  -5  -2  -3  145.21    6.52
  -5  -2  -3  151.51    6.36
   5   2  -3  153.22    7.05
  -5   2  -3  151.78    6.49
  -5   2   3  150.12    6.15
  -5   2   3  150.80    6.98
  -5  -2  -3  154.43    6.42
  -5  -2  -3  148.98    6.35
  -5  -2   3  161.37    6.26
  -5   2   3  153.39    6.50
  -5   2  -3  151.39    6.99
  -5  -2  -3  145.09    6.32
  -5   2  -3  142.52    6.38
  -5   2   3  151.98    6.19
  -5   2  -3  154.52    6.43
   5  -2   3  159.98    6.96
  -5   2   3  159.93    6.68
  -5   2  -3  153.29    6.42
  -5   2  -3  145.73    6.36
  -5   2  -3  162.72    6.26
   0  -3   3 2207.62   88.23
   0   3   3 2120.87   81.90
   0  -3   3 2206.46   90.04
   0   3  -3 2147.04   85.57
   0   3   3 2136.20   88.69
   0  -3   3 2120.86   84.18
   0   3  -3 2150.71   81.19
   0  -3   3 2068.13   91.28
   0   3  -3 2171.68   92.26
   0  -3   3 2194.17   90.98
   0  -3  -3 2158.82   83.97
   0  -3  -3 2119.78   88.44
   0   3  -3 2082.03   86.27
  -1   3  -3  375.34   17.10
   1   3  -3  374.72   17.75
   1   3   3  370.36   16.95
  -1   3  -3  380.07   18.54
   1  -3   3  386.54   18.34
   1  -3   3  383.04   17.93
   1  -3   3  397.30   18.20
  -1   3   3  370.61   18.11
  -1  -3   3  382.74   18.68
   1   3  -3  387.68   18.25
  -1   3  -3  354.35   16.07
   1  -3  -3  390.68   17.19
  -1  -3   3  386.82   17.21
  -1  -3   3  394.87   18.51
   1   3   3  396.42   16.32
   1  -3  -3  381.22   18.53
  -1  -3  -3  380.66   18.54
  -1   3  -3  369.46   16.48
   1   3   3  390.48   18.84
   1  -3  -3  368.97   17.84
   1  -3  -3  392.36   17.09
  -1  -3   3  448.87   18.37
   1  -3  -3  387.27   16.63
  -1   3   3  375.09   17.53
  -1  -3  -3  363.37   16.46
  -1  -3  -3  390.91   17.89
  -1   3   3  380.89   17.92
   1  -3   3  400.57   17.24
   1  -3   3  403.03   17.15
  -1   3  -3  370.72   17.65
  -2   3  -3  4.2200  1.0900
   2  -3  -3  5.5100  1.1500
   2  -3  -3  4.0300  1.7800
  -2   3  -3  5.1500  1.0300
  -2   3  -3  5.7700  1.1000
  -2  -3  -3  14.150   1.600
  -2  -3   3  7.1900  2.1000
  -2  -3   3  8.2800  1.1200
  -2   3  -3  6.8500  1.1900
  -2   3   3  3.6100  1.0400
  -2  -3  -3  4.6500  1.6100
  -2   3  -3  5.9800  1.0600
  -2  -3  -3  5.4400  0.9900
   2   3  -3  6.3400  1.7900
   2  -3  -3  6.2100  1.1300
  -2   3  -3  8.1500  2.3400
  -2  -3   3  5.3000  1.1300
   2  -3  -3  6.5800  1.8200
   2  -3   3  6.0800  1.9300
   2   3  -3  8.5400  2.0800
  -2   3   3  5.9900  1.1200
  -2  -3  -3  5.1400  1.9900
  -2  -3   3  5.4700  1.1800
  -2   3  -3  4.3000  1.0300
  -2   3  -3  5.7300  0.9900
  -2  -3  -3  5.7600  1.1900
  -2  -3   3  4.9900  0.9300
  -2   3  -3  7.0600  1.1600
  -2   3  -3  3.0200  1.0000
   2  -3  -3  4.6600  1.5300
  -2   3   3  4.4400  1.4600
  -2   3   3  5.2600  1.0300
  -2  -3   3  6.7300  1.2000
  -2  -3   3  14.740   1.510
  -2  -3   3  5.4800  1.1300
   2  -3  -3  5.3900  1.9000
  -2  -3  -3  5.9000  1.0500
   2  -3   3  10.350   2.220
  -2  -3  -3  8.4400  1.3100
   2  -3  -3  6.1800  1.0500
  -2  -3   3  6.2500  1.2700
  -2  -3  -3  4.3900  1.1000
  -2  -3   3  6.8900  1.2800
  -2   3   3  4.7300  1.0900
   2  -3   3  4.4200  1.0600
   2   3   3  6.0200  1.9100
  -2   3   3  6.6500  1.1100
  -2   3  -3  8.0500  2.1600
  -2  -3   3  6.7600  2.0200
  -2   3   3  5.3800  1.1300
  -2   3  -3  8.4900  2.2500
   2   3   3  4.1700  1.7200
  -2  -3   3  3.3000  0.9800
  -2  -3  -3  4.2500  1.6300
  -2   3  -3  6.0100  1.0700
  -2  -3   3  5.4800  1.1800
   2  -3  -3  5.6400  1.0800
  -2   3   3  5.5900  2.1200
  -2   3   3  4.7500  1.9100
  -2  -3  -3  5.3300  1.0900
  -2   3  -3  5.7600  1.0600
  -2  -3  -3  5.9200  1.1600
   2   3   3  6.6700  1.7200
  -2   3   3  6.2800  1.8200
  -2  -3  -3  5.0300  1.0300
  -2  -3  -3  12.270   2.720
  -2  -3   3  5.5400  0.9500
  -2  -3   3  4.8400  1.0800
   2  -3  -3  4.5600  1.0800
  -2  -3  -3  6.3200  2.0000
   2  -3   3  6.9400  2.1700
  -2  -3  -3  4.6100  1.9000
  -2  -3   3  7.8500  1.3100
  -2  -3   3  11.670   1.240
  -2  -3  -3  5.9000  1.2100
  -2  -3   3  5.1900  1.2600
  -2   3   3  5.9700  2.1300
  -3   3  -3  4.0600  1.1500
  -3   3  -3  8.9400  1.3500
   3  -3   3  5.5500  2.4000
  -3  -3  -3  6.2400  1.2200
  -3   3   3  3.4500  1.1400
  -3  -3  -3  9.6600  1.5300
  -3  -3   3  6.5600  1.2700
  -3  -3  -3  8.9600  2.5100
  -3  -3  -3  7.1300  1.2600
   3  -3  -3  8.5100  1.3600
  -3  -3   3  5.9700  1.2600
  -3   3   3  11.200   1.610
  -3  -3   3  6.7000  1.2200
  -3   3  -3  11.290   1.430
  -3   3   3  6.5900  1.3500
  -3   3   3  9.0400  2.5700
  -3   3   3  6.9900  1.3900
  -3   3   3  5.4300  1.1400
  -3  -3   3  5.5300  1.4200
  -3  -3   3  5.1400  1.2300
  -3   3  -3  6.5900  1.2000
  -3   3  -3  7.4300  1.2600
  -3  -3   3  8.9400  1.5300
   3  -3  -3  7.1000  1.4900
  -3   3   3  7.0000  1.2300
   3   3   3  7.0200  2.4800
  -3  -3   3  6.6100  1.4700
   3   3  -3  8.7500  2.6800
  -3   3  -3  7.0900  1.3200
  -3  -3  -3  6.4300  1.2900
  -3   3   3  5.7600  1.3200
   3  -3  -3  5.2100  2.2900
   3   3  -3  9.3400  2.6900
  -3  -3  -3  5.6000  1.2300
  -3   3   3  6.3300  1.2000
  -3   3   3  8.2400  1.3400
  -3  -3   3  10.650   2.830
   3  -3  -3  6.9800  2.6100
  -3   3  -3  10.220   2.860
  -3   3   3  7.1500  2.3000
  -3   3  -3  4.7000  1.1800
  -3  -3   3  6.1400  1.2700
  -3   3  -3  5.4400  1.2800
   3   3  -3  4.2300  2.2500
  -3   3  -3  3.8000  2.1000
  -3   3  -3  6.1300  1.4300
   3   3   3  8.5600  2.5800
  -3  -3  -3  6.5500  1.3600
  -3   3  -3  8.7000  2.7900
  -3   3   3  4.9000  1.3600
  -3   3  -3  7.3900  1.3000
  -3   3  -3  7.0300  1.3800
  -3  -3   3  10.170   1.480
  -3  -3   3  4.7800  2.1100
  -3  -3  -3  6.3400  1.3800
  -3  -3   3  11.210   1.600
  -3   3  -3  5.5300  1.2100
  -3   3  -3  6.3500  1.3400
  -3  -3  -3  6.8900  1.4200
   3  -3  -3  9.3900  2.6900
  -3   3  -3  4.6800  2.4500
  -3   3   3  7.9400  2.8300
  -3  -3  -3  8.2000  2.5900
  -3   3   3  4.2400  2.2700
   3  -3  -3  4.6600  2.4900
  -3  -3   3  5.9800  1.1200
  -3  -3   3  5.4700  1.3900
  -3  -3   3  7.8000  1.2800
  -3  -3  -3  9.2900  1.5100
  -3  -3   3  5.0600  1.2400
  -3   3  -3  6.5000  1.3300
  -3  -3   3  7.6200  1.4100
   3  -3   3  6.8400  2.4800
  -3  -3   3  7.7900  1.4000
  -3   3  -3  8.3600  1.3400
  -3  -3   3  6.6000  2.5200
   3  -3  -3  7.9400  1.5100
  -3  -3   3  8.5700  1.4200
  -3   3   3  11.340   3.030
  -3  -3  -3  6.5500  1.3300
  -3  -3  -3  5.5800  1.3400
  -3  -3  -3  8.5600  1.3900
  -3  -3   3  7.3000  1.3000
  -3  -3  -3  4.6700  2.2000
  -3   3  -3  7.1300  1.2600
  -3   3   3  6.6700  1.3500
  -3  -3   3  7.5800  1.4400
  -3   3   3  6.2800  1.2000
  -3   3  -3  5.9700  1.2600
  -3  -3  -3  7.8600  1.3200
   3  -3  -3  6.7900  1.3500
  -3   3  -3  9.3900  1.5100
  -3  -3  -3  4.7400  1.1000
  -3   3  -3  6.9100  1.1700
   3  -3   3  6.9000  1.3500
  -3  -3   3  7.1100  2.7900
   3  -3  -3  6.4400  1.3100
  -3  -3  -3  5.5200  1.3000
   3  -3   3  4.3100  2.1100
  -3   3   3  3.9500  1.2800
   3  -3   3  6.2800  2.2500
   3  -3   3  7.1600  1.3800
  -3  -3  -3  6.8900  1.1800
  -3  -3  -3  6.3500  1.4000
  -3  -3   3  6.4700  1.2100
  -3   3   3  7.4700  1.4100
  -3   3   3  5.3000  1.3100
  -3  -3  -3  6.3500  2.2300
  -4   3   3  51.500   3.280
  -4  -3  -3  52.680   3.260
  -4   3   3  46.390   6.110
  -4  -3   3  49.290   5.930
  -4  -3   3  45.950   5.800
  -4   3   3  49.210   3.220
  -4   3  -3  47.990   3.130
  -4   3  -3  50.730   3.180
  -4   3   3  54.170   3.480
  -4   3  -3  52.590   3.260
  -4  -3  -3  48.690   3.030
   4  -3   3  52.800   6.090
   4   3  -3  37.590   5.740
   4   3  -3  43.480   5.800
  -4  -3   3  48.370   3.480
  -4  -3   3  50.570   5.810
  -4  -3  -3  48.060   3.110
  -4  -3   3  53.490   3.330
  -4  -3  -3  32.330   5.040
  -4  -3   3  50.180   3.360
  -4  -3  -3  47.590   3.160
  -4  -3  -3  47.230   3.350
  -4   3   3  50.520   3.150
   4  -3   3  47.680   3.410
  -4  -3   3  49.070   3.100
  -4   3  -3  52.380   3.250
  -4   3   3  50.170   3.360
  -4   3   3  48.370   3.140
  -4  -3  -3  48.130   3.170
  -4   3  -3  51.680   3.330
  -4  -3  -3  50.470   3.110
  -4   3  -3  43.860   5.920
  -4   3   3  40.680   5.420
  -4   3  -3  44.460   3.310
   4  -3   3  38.960   5.670
   4  -3   3  41.780   3.260
   4   3   3  40.060   6.230
  -4   3  -3  45.710   3.130
  -4  -3   3  50.660   3.310
  -4   3  -3  50.300   3.310
  -4   3  -3  56.090   3.440
  -4   3  -3  49.850   5.580
  -4   3  -3  50.560   3.100
   4  -3   3  35.790   5.060
  -4   3   3  48.120   3.080
  -4  -3  -3  50.560   3.180
   4  -3  -3  43.490   5.390
  -4   3  -3  46.560   2.960
  -4  -3   3  48.090   3.240
  -4  -3  -3  49.880   3.080
  -4  -3  -3  51.720   3.430
  -4   3   3  47.330   2.940
  -4  -3  -3  47.980   3.190
  -4  -3   3  50.690   3.400
  -4   3   3  56.820   3.390
  -4   3  -3  48.550   6.100
   4  -3  -3  43.270   5.920
  -4   3   3  50.620   3.480
  -4   3   3  51.790   3.100
  -4   3   3  49.400   3.140
  -4   3   3  46.030   3.200
   4   3  -3  42.950   6.240
   4  -3  -3  47.060   3.320
  -4   3   3  50.610   6.180
  -4  -3  -3  48.530   3.490
  -4  -3  -3  54.170   3.580
   4  -3  -3  50.150   5.920
  -4   3  -3  43.920   2.870
  -4  -3  -3  50.790   3.350
  -4   3   3  50.080   3.330
   4  -3  -3  49.350   3.350
   4  -3  -3  53.250   3.310
   5  -3  -3  15.550   1.970
  -5   3   3  11.240   1.650
  -5   3   3  15.420   1.740
  -5   3  -3  11.330   1.590
  -5   3   3  12.040   1.680
  -5  -3  -3  19.740   1.870
   5  -3   3  12.650   1.540
  -5  -3   3  14.830   1.850
  -5  -3  -3  12.790   1.570
  -5   3  -3  10.740   1.600
  -5  -3   3  12.740   1.640
  -5  -3   3  13.240   1.630
  -5  -3  -3  12.740   1.780
  -5   3  -3  13.530   1.590
  -5   3  -3  16.870   1.680
   5  -3  -3  14.980   1.610
  -5  -3   3  13.410   1.600
  -5   3  -3  13.070   1.530
  -5   3   3  10.620   1.460
  -5   3   3  8.8200  1.5200
  -5  -3  -3  11.810   1.720
   5  -3   3  12.920   1.710
  -5   3  -3  14.680   1.890
  -5   3   3  14.750   1.830
  -5   3  -3  13.390   1.580
  -5  -3  -3  12.990   1.610
  -5  -3   3  13.950   1.700
  -5   3   3  15.550   1.790
  -5  -3   3  13.340   1.800
   5   3  -3  11.610   1.710
  -5   3  -3  12.170   1.640
  -5  -3  -3  13.700   1.610
  -5   3  -3  11.510   1.560
  -5  -3   3  12.750   1.520
  -5   3  -3  14.980   1.710
  -5   3  -3  16.150   1.830
  -5   3  -3  11.370   1.610
  -5   3   3  11.480   1.550
   5  -3  -3  14.160   1.620
  -5  -3   3  13.360   1.640
  -5  -3   3  15.450   1.790
  -5  -3   3  16.360   1.730
   5  -3  -3  12.790   1.810
  -5  -3   3  13.090   1.730
  -5  -3   3  12.070   1.550
  -5   3  -3  13.810   1.720
  -5   3   3  14.850   1.650
   5  -3  -3  15.150   1.920
  -5  -3  -3  15.100   1.730
  -5  -3  -3  14.330   1.860
  -5   3   3  12.290   1.700
  -5  -3   3  12.750   1.670
  -5   3   3  12.840   1.640
  -5  -3  -3  12.480   1.760
  -5   3  -3  11.570   1.470
  -5   3   3  15.180   1.830
  -5  -3  -3  12.690   1.740
   0   4  -3 1366.77   58.14
   0  -4  -3 1411.36   57.15
   0  -4   3 1370.58   57.24
   0  -4  -3 1455.68   60.81
   0   4  -3 1397.51   54.87
   0  -4  -3 1444.59   59.19
   0   4  -3 1448.43   63.07
   0  -4   3 1431.44   62.01
   0   4  -3 1458.25   59.17
   0  -4  -3 1421.32   58.83
   0   4   3 1507.49   56.17
   0  -4   3 1417.09   61.57
  -1   4   3 1439.66   53.11
   1   4  -3 1438.76   58.16
  -1  -4  -3 1308.10   45.29
   1   4   3 1414.80   59.44
  -1  -4  -3 1253.55   41.35
  -1  -4  -3 1339.16   42.25
   1  -4  -3 1406.36   58.77
   1  -4  -3 1292.54   41.36
   1  -4   3 1233.03   41.58
  -1   4   3 1395.98   56.88
  -1   4   3 1280.09   41.89
   1  -4   3 1260.19   41.88
  -1  -4   3 1281.45   41.87
  -1  -4  -3 1351.36   42.54
   1  -4  -3 1307.44   40.77
  -1  -4  -3 1301.26   46.05
  -1  -4  -3 1351.85   53.61
  -1   4  -3 1371.73   56.20
   1   4  -3 1442.86   55.40
   1  -4  -3 1380.39   56.97
  -1  -4  -3 1420.61   56.93
  -1  -4   3 1317.33   40.19
   1  -4   3 1318.31   40.71
  -1   4  -3 1295.84   43.64
   1  -4  -3 1266.85   43.79
  -1  -4   3 1360.86   41.99
   1   4   3 1342.25   51.80
   1  -4  -3 1263.42   44.63
  -1  -4   3 1299.31   40.12
   1   4  -3 1370.27   58.28
   1  -4   3 1402.86   53.95
  -1   4  -3 1259.67   40.64
  -1  -4  -3 1314.54   42.59
  -1  -4   3 1277.58   42.20
  -1   4  -3 1294.57   44.38
   1  -4  -3 1316.15   53.63
  -1  -4   3 1393.55   58.94
  -1   4   3 1423.83   58.18
   1  -4   3 1337.08   57.32
  -1  -4   3 1312.62   40.76
  -1   4  -3 1373.16   52.33
   1  -4   3 1298.74   40.15
  -1  -4   3 1359.24   43.86
  -1   4  -3 1439.48   55.18
  -1  -4  -3 1306.59   43.71
   1  -4  -3 1285.40   45.13
  -1   4   3 1253.21   42.23
  -1  -4  -3 1333.01   40.60
  -1   4  -3 1272.48   39.22
   1  -4  -3 1289.26   42.96
  -1   4  -3 1308.24   42.96
  -1  -4   3 1256.33   41.58
  -1  -4   3 1268.77   44.18
  -1   4  -3 1436.31   58.44
  -1  -4  -3 1334.47   43.63
  -1  -4  -3 1250.43   43.91
  -1  -4   3 1317.81   39.70
  -1  -4  -3 1323.72   39.70
  -1  -4  -3 1369.93   42.99
  -1  -4  -3 1300.86   44.76
   1  -4  -3 1310.16   44.17
  -1  -4   3 1273.48   45.99
  -1  -4  -3 1324.09   41.44
  -1  -4  -3 1219.68   40.04
  -1  -4   3 1304.44   41.44
  -1  -4   3 1414.83   54.08
  -1   4   3 1381.87   54.89
  -1   4  -3 1264.16   42.36
   1  -4  -3 1290.62   46.05
   1  -4   3 1326.72   57.97
   1  -4   3 1292.64   44.16
  -1  -4   3 1397.78   58.16
   1  -4  -3 1400.46   54.86
   2   4  -3 1298.40   53.00
  -2  -4   3 1244.16   39.83
  -2   4   3 1245.98   39.54
   2  -4   3 1305.22   54.56
   2  -4  -3 1188.21   37.66
   2   4  -3 1335.56   53.10
  -2  -4  -3 1233.41   38.99
  -2   4  -3 1175.52   40.88
  -2  -4  -3 1256.49   37.85
  -2   4   3 1224.93   37.02
  -2   4  -3 1233.97   40.61
  -2  -4   3 1306.41   42.85
   2  -4  -3 1197.38   41.21
  -2  -4   3 1253.96   40.25
   2  -4   3 1188.61   55.26
   2  -4  -3 1255.32   38.99
  -2  -4   3 1192.79   39.43
  -2   4   3 1135.41   40.12
   2  -4  -3 1274.37   51.12
   2   4  -3 1221.52   54.26
  -2   4   3 1274.31   40.45
  -2  -4  -3 1230.88   41.20
  -2  -4  -3 1282.90   51.34
  -2  -4   3 1282.76   37.41
   2  -4  -3 1251.60   54.08
  -2   4   3 1225.91   41.76
  -2   4  -3 1267.92   54.94
   2  -4   3 1267.75   54.36
   2  -4  -3 1269.87   41.66
  -2  -4   3 1222.23   38.32
  -2  -4  -3 1202.27   40.90
  -2   4   3 1255.27   54.33
  -2  -4   3 1251.79   41.71
   2   4   3 1317.81   53.29
  -2  -4   3 1260.13   37.97
  -2   4  -3 1240.69   39.51
  -2   4   3 1296.01   40.01
  -2  -4  -3 1152.50   38.90
  -2  -4   3 1251.61   39.33
   2  -4   3 1254.82   52.13
   2   4   3 1253.92   55.07
   2  -4   3 1251.51   39.27
  -2  -4  -3 1286.48   37.42
  -2   4  -3 1238.69   40.23
  -2  -4  -3 1228.12   39.95
  -2  -4   3 1249.01   42.18
   2  -4   3 1298.00   51.44
  -2   4  -3 1160.68   39.40
  -2  -4  -3 1253.79   39.79
  -2   4  -3 1234.32   39.83
  -2   4  -3 1225.21   38.30
  -2  -4  -3 1170.94   38.00
  -2  -4   3 1202.86   39.51
  -2  -4  -3 1260.57   40.17
  -2   4  -3 1266.30   39.45
   2   4  -3 1231.07   55.96
  -2   4  -3 1132.79   38.09
   2  -4  -3 1212.08   42.03
   2  -4  -3 1238.03   43.39
  -2  -4   3 1163.87   38.93
  -2   4   3 1176.30   38.14
   2  -4  -3 1266.34   55.65
  -2  -4  -3 1204.81   41.49
  -2   4  -3 1193.52   39.37
   2  -4  -3 1271.23   55.51
  -2   4   3 1263.46   56.66
  -2   4  -3 1247.59   56.72
  -2   4  -3 1227.86   39.44
  -2  -4  -3 1218.88   42.16
  -2   4  -3 1191.55   40.37
  -2  -4  -3 1242.89   52.83
  -2   4   3 1298.15   50.67
   2  -4   3 1217.54   37.78
  -2  -4  -3 1297.35   43.45
   2  -4   3 1222.15   41.60
  -2  -4  -3 1272.10   39.09
  -2  -4  -3 1290.67   54.02
  -2   4  -3 1207.25   54.02
  -2   4  -3 1244.69   50.14
  -2  -4   3 1251.75   39.53
  -2   4   3 1206.40   39.52
  -2  -4   3 1277.78   43.49
   2  -4   3 1159.88   43.08
   2   4   3 1246.43   55.61
  -2  -4   3 1263.94   55.52
  -2  -4  -3 1235.09   55.38
  -2  -4  -3 1294.57   42.84
  -2   4  -3 1250.14   41.87
   2   4  -3 1117.82   39.68
  -2  -4   3 1298.16   52.25
   2  -4  -3 1189.62   42.36
  -2  -4   3 1216.78   37.75
  -2   4  -3 1212.74   37.05
  -2  -4  -3 1266.60   56.60
  -2  -4   3 1293.25   40.77
  -2  -4   3 1274.65   51.50
  -2  -4   3 1308.77   54.65
  -2   4   3 1313.06   54.73
  -2  -4  -3 1236.97   37.61
  -2  -4  -3 1232.84   40.29
  -2  -4  -3 1193.99   41.37
  -2  -4   3 1265.57   39.05
  -2  -4   3 1244.40   41.52
  -2  -4   3 1285.15   41.43
  -2   4   3 1185.84   38.24
   2  -4  -3 1155.41   38.96
  -3  -4   3  198.07    8.34
  -3  -4  -3  211.25    8.92
  -3   4  -3  218.79    8.23
  -3  -4  -3  214.45    9.36
   3  -4  -3  201.78   13.13
  -3   4  -3  214.91    8.46
  -3  -4   3  224.34    8.29
  -3  -4   3  222.22    9.22
  -3  -4   3  224.40    8.74
  -3  -4  -3  221.73    8.73
  -3  -4   3  219.68    9.35
  -3   4  -3  205.26   13.51
  -3   4  -3  218.70    8.69
  -3   4   3  219.68    8.74
   3  -4  -3  221.00    8.39
  -3   4  -3  201.75   13.74
  -3   4  -3  211.37    8.58
  -3  -4  -3  209.22    8.33
  -3  -4   3  233.28    8.62
  -3  -4  -3  218.32    8.87
   3  -4   3  210.22    8.47
  -3   4  -3  196.99   12.20
  -3  -4  -3  203.55    8.02
  -3   4  -3  210.22    8.18
  -3   4   3  203.07    8.77
   3  -4  -3  220.94    9.38
   3   4   3  209.35   12.93
  -3   4   3  204.38    8.88
   3  -4   3  194.74   12.95
  -3  -4  -3  214.59    7.99
   3  -4   3  186.64   12.10
  -3   4  -3  213.09    8.54
   3  -4   3  212.61    8.97
  -3   4  -3  218.67    8.57
  -3  -4   3  204.62   13.75
   3  -4  -3  212.18    8.74
  -3  -4   3  218.61    8.52
  -3  -4  -3  207.09    8.43
   3  -4  -3  219.57   13.94
  -3  -4  -3  224.76    9.31
  -3   4   3  208.74    8.06
  -3   4   3  217.02    8.65
  -3   4  -3  210.92    8.27
  -3   4  -3  200.30    8.25
  -3  -4  -3  226.49    9.16
   3   4  -3  213.14   13.90
  -3  -4   3  225.55    8.36
  -3   4   3  209.92    7.92
  -3   4   3  213.90    8.53
  -3  -4   3  236.30    9.64
  -3  -4  -3  207.77    8.27
  -3  -4   3  225.85    8.79
  -3  -4  -3  214.11    8.18
  -3  -4   3  218.26    8.54
  -3   4  -3  200.37   13.10
   3  -4   3  202.29   12.77
  -3   4  -3  226.04    8.31
  -3   4  -3  209.59    8.89
  -3   4   3  214.30   13.80
  -3   4   3  221.48    8.54
   3  -4   3  207.33    8.15
  -3  -4  -3  204.14    8.81
   3  -4  -3  211.40    8.08
  -3   4  -3  214.63    8.65
  -3  -4  -3  204.56   13.07
  -3  -4   3  222.63    8.29
  -3   4   3  213.55    8.08
  -3  -4  -3  214.60   14.26
   3   4  -3  203.52   12.85
   3  -4  -3  207.67    8.95
   3   4   3  216.90   13.01
  -3   4  -3  218.65    9.04
  -3   4  -3  211.74    8.10
  -3   4  -3  218.20    8.05
  -3  -4   3  227.85    8.68
   3  -4  -3  226.52    9.03
  -3  -4   3  219.52   13.08
   3   4  -3  204.54    7.82
  -3  -4   3  217.03    8.97
  -3   4   3  215.69   12.59
  -3   4   3  214.84   13.52
  -3  -4   3  225.62    9.09
  -3  -4  -3  205.57   13.55
  -3  -4  -3  220.59    8.33
  -3   4  -3  199.46    8.15
  -3   4  -3  219.57    8.46
  -3  -4   3  206.00   12.50
  -3  -4   3  216.78   13.53
  -3   4  -3  206.43    8.32
  -3  -4  -3  214.92    7.93
  -3  -4  -3  207.62   12.57
   3   4  -3  208.44   12.68
  -3   4   3  222.67    8.33
  -3  -4   3  232.69    8.59
   3  -4   3  208.53    9.13
  -3  -4   3  221.95    9.00
  -3  -4   3  205.69    8.28
  -4  -4   3  501.32   17.45
  -4   4  -3  483.18   16.86
  -4   4  -3  460.28   16.69
  -4  -4   3  469.26   17.41
  -4  -4   3  494.62   17.22
   4  -4  -3  482.88   17.76
  -4   4   3  488.54   17.03
  -4   4  -3  472.16   17.80
  -4   4  -3  481.69   16.74
   4  -4  -3  471.36   17.83
  -4   4  -3  503.75   16.93
  -4   4   3  466.84   17.74
  -4  -4  -3  435.70   16.87
  -4  -4  -3  485.92   17.40
  -4  -4  -3  482.26   18.15
  -4  -4  -3  479.98   17.88
  -4   4  -3  488.10   15.78
   4  -4   3  470.40   18.16
  -4   4  -3  471.60   16.13
  -4  -4  -3  472.16   17.55
  -4  -4  -3  460.70   16.54
   4  -4   3  483.99   17.81
  -4   4   3  482.89   16.25
  -4  -4  -3  470.54   16.50
  -4   4   3  486.78   16.84
  -4  -4   3  511.61   16.98
  -4  -4  -3  515.99   18.56
  -4   4   3  472.87   16.33
   4  -4  -3  496.47   16.69
  -4   4   3  450.25   15.94
  -4   4  -3  487.84   16.31
   4  -4  -3  477.63   17.33
  -4   4  -3  495.04   16.76
  -4   4   3  477.48   15.60
   4  -4  -3  504.82   16.25
  -4   4  -3  475.82   16.49
  -4   4  -3  479.02   16.58
  -4  -4  -3  478.39   16.12
  -4  -4  -3  470.38   15.94
  -4   4  -3  485.81   17.68
   4  -4  -3  482.65   16.64
  -4  -4  -3  479.94   16.01
  -4  -4   3  490.74   16.91
  -4  -4   3  492.87   16.85
  -4   4  -3  481.07   17.20
   4   4  -3  466.72   16.71
  -4  -4  -3  478.09   16.55
  -4  -4   3  516.80   16.31
  -4  -4  -3  478.26   17.58
   5  -4  -3  18.510   1.780
   5  -4  -3  17.480   1.700
  -5  -4  -3  16.580   1.890
  -5  -4  -3  17.400   1.870
  -5  -4   3  16.280   1.960
  -5  -4   3  14.350   1.690
  -5   4  -3  16.220   1.730
  -5   4  -3  14.060   1.610
  -5   4  -3  16.590   1.740
  -5  -4   3  20.330   1.940
  -5   4   3  17.000   1.780
  -5   4  -3  14.230   1.590
   5  -4  -3  17.950   1.640
  -5   4  -3  19.410   1.720
  -5   4  -3  17.290   1.750
   5  -4  -3  17.740   1.900
   5   4  -3  18.380   1.710
  -5   4  -3  21.910   1.860
  -5  -4  -3  18.480   1.790
  -5  -4  -3  15.410   1.570
  -5  -4  -3  14.990   1.650
   5  -4   3  18.940   1.920
  -5   4  -3  16.080   1.590
  -5  -4   3  19.500   1.720
   5  -4   3  20.010   1.830
  -5   4  -3  15.650   1.780
   5  -4   3  17.920   1.740
  -5   4   3  16.370   1.720
  -5  -4   3  17.160   1.770
  -5  -4   3  15.880   1.710
  -5  -4  -3  15.710   1.720
  -5   4   3  16.660   1.760
   5  -4   3  17.200   1.610
   5   4  -3  20.010   1.930
  -5  -4   3  19.630   1.720
  -5   4  -3  13.230   1.550
  -5  -4   3  16.940   1.870
  -5  -4   3  16.530   1.870
  -5   4   3  16.390   1.650
  -5  -4   3  16.930   1.600
   5  -4  -3  21.780   2.090
  -5   4  -3  15.780   1.530
  -5   4  -3  17.760   1.820
  -5  -4  -3  15.920   1.700
  -5   4   3  17.770   1.760
  -5  -4   3  16.580   1.730
  -5   4   3  17.110   1.720
  -5  -4   3  19.920   1.840
  -5  -4   3  15.430   1.770
   0  -5   3  230.13    9.16
   0  -5  -3  222.02    8.85
   0  -5  -3  244.79   13.78
   0  -5   3  220.94    8.42
   0  -5  -3  216.30    8.01
   0  -5   3  229.90    8.18
   0  -5  -3  228.20    8.55
   0   5  -3  225.14    8.25
   0   5  -3  231.16    8.99
   0   5  -3  227.84    8.68
   0   5  -3  253.48   12.47
   0  -5   3  208.10    8.71
   0  -5  -3  222.13    8.65
   0  -5  -3  224.02    8.13
   0  -5  -3  233.47    8.18
   0  -5  -3  225.92    9.44
   0  -5   3  220.19    8.53
   0  -5   3  222.19    8.40
   0   5  -3  217.13    8.92
   0   5   3  214.47    8.06
   0  -5  -3  234.89   13.07
   0  -5   3  218.01    8.32
   0  -5  -3  221.71    9.13
   0  -5  -3  228.65    8.62
   0  -5   3  209.76    8.22
   0  -5   3  230.21   13.23
   0  -5  -3  238.47    8.37
   0   5  -3  231.45   12.72
   0  -5   3  231.79    8.34
   0   5   3  224.44    8.45
   0  -5  -3  228.12    9.09
   0  -5   3  230.31   13.19
   0  -5   3  217.45    8.49
   0  -5  -3  236.57    9.00
   0  -5  -3  224.08    8.79
   0  -5  -3  221.77    8.93
   0  -5  -3  217.93    8.98
   0   5   3  253.10   13.08
   0   5   3  256.44   14.26
   0   5   3  225.87   11.67
   0  -5   3  236.32    8.65
   0   5  -3  256.70   13.78
   0  -5  -3  225.77   12.61
   0  -5  -3  227.15    8.54
   0  -5   3  228.49   12.82
   0  -5  -3  235.54    8.43
   0   5  -3  213.23    8.67
   0  -5   3  212.44    9.29
   0  -5  -3  223.63    9.24
   0  -5   3  232.22   12.94
   0   5  -3  237.49   13.47
   0   5   3  197.90    8.29
   0  -5   3  216.99    8.96
   0  -5  -3  241.98   13.64
   0  -5   3  250.65   12.25
   0   5   3  248.15   13.75
  -1   5   3  84.480   4.160
  -1  -5   3  90.540   6.560
   1  -5  -3  83.700   4.130
  -1   5  -3  79.200   4.330
  -1  -5   3  82.290   6.670
  -1  -5   3  83.550   4.520
  -1  -5  -3  90.840   4.380
  -1  -5   3  80.680   3.930
  -1  -5   3  85.260   4.480
  -1  -5  -3  92.340   4.720
  -1  -5   3  96.810   7.360
   1  -5  -3  79.680   4.290
  -1  -5  -3  92.600   4.560
   1   5   3  83.210   7.100
  -1   5   3  77.880   6.280
   1  -5   3  83.740   4.450
  -1  -5   3  98.550   4.440
   1  -5  -3  85.620   3.880
   1  -5  -3  82.670   4.040
  -1  -5  -3  92.740   4.290
  -1   5   3  94.460   7.750
  -1  -5  -3  84.260   4.410
   1   5  -3  91.010   7.010
  -1   5  -3  91.610   4.500
  -1  -5   3  93.480   4.320
   1   5  -3  86.710   4.230
  -1  -5  -3  86.880   4.200
  -1   5  -3  82.410   4.030
   1  -5   3  83.470   6.840
   1  -5  -3  89.000   7.340
  -1  -5  -3  81.720   4.240
  -1  -5  -3  91.530   4.090
  -1  -5   3  82.230   6.970
   1   5  -3  79.970   4.270
   1   5   3  88.620   7.040
  -1   5   3  84.100   4.050
  -1  -5  -3  81.090   3.980
   1   5  -3  101.90    7.19
  -1   5  -3  82.450   3.780
  -1   5   3  93.300   4.040
  -1  -5   3  81.990   4.350
  -1  -5   3  88.070   4.270
  -1   5   3  80.690   4.230
  -1  -5   3  85.090   4.020
   1  -5   3  90.450   7.310
  -1  -5  -3  84.730   6.930
  -1  -5   3  83.190   4.300
   1  -5  -3  81.940   4.370
  -1   5   3  79.000   4.150
   1   5   3  84.040   7.070
   1  -5  -3  88.560   6.390
   1   5  -3  77.870   3.910
  -1  -5   3  82.440   4.170
  -1  -5   3  90.990   4.080
  -1   5   3  87.600   6.430
  -1   5  -3  89.000   4.320
   1  -5   3  81.730   4.210
  -1  -5  -3  93.550   4.430
   1  -5   3  92.050   7.040
   1  -5  -3  85.540   4.390
  -1  -5  -3  88.050   7.390
  -1  -5   3  86.320   4.130
   1  -5  -3  88.710   4.680
   1   5  -3  91.650   7.260
   1  -5   3  97.230   6.630
  -1  -5  -3  84.620   4.070
   1  -5  -3  88.300   4.300
  -1  -5   3  79.520   4.080
   1  -5   3  86.100   4.110
   1  -5   3  90.220   4.230
  -1  -5  -3  93.120   4.420
  -1  -5  -3  86.730   3.950
  -1   5   3  88.240   7.180
  -1   5  -3  85.430   4.180
  -1  -5   3  85.120   4.510
  -1   5  -3  90.430   6.580
  -1  -5  -3  82.250   4.500
  -1   5  -3  81.530   6.080
   1  -5  -3  82.830   4.130
   1  -5   3  91.270   4.190
  -1  -5  -3  85.090   6.930
  -1   5  -3  91.160   7.570
  -1   5  -3  77.830   3.770
  -1   5  -3  86.520   7.160
  -1  -5  -3  90.580   7.480
  -1   5   3  82.170   4.380
  -1  -5   3  82.770   4.420
  -1  -5  -3  88.980   4.420
  -1  -5  -3  79.050   4.470
  -1  -5   3  78.990   7.050
   1  -5  -3  81.720   6.940
   1  -5  -3  84.490   4.490
   1  -5   3  80.210   4.020
   1  -5   3  77.770   4.420
   1  -5  -3  97.000   7.460
  -1  -5   3  90.380   4.310
   1  -5   3  81.700   4.100
  -1  -5  -3  85.330   4.180
   1  -5  -3  82.040   4.390
   1  -5  -3  79.500   4.390
  -1  -5   3  80.310   4.090
   1   5  -3  80.970   4.190
  -1  -5  -3  86.070   4.380
  -1   5  -3  77.740   4.100
   2  -5  -3  240.58    9.98
   2  -5  -3  237.66   14.46
   2  -5  -3  231.79    9.18
   2   5  -3  258.57   15.26
  -2  -5   3  257.28    9.61
  -2  -5   3  232.42    9.95
  -2  -5   3  264.78    9.36
  -2   5   3  262.01    9.66
  -2  -5  -3  243.47   10.43
   2  -5  -3  256.96    9.38
  -2  -5   3  233.55   13.45
  -2   5   3  243.54    9.37
  -2   5  -3  245.28    9.41
  -2  -5   3  254.69    9.05
  -2  -5   3  250.43   10.04
   2  -5   3  235.03   14.63
  -2   5  -3  243.09    9.33
  -2  -5  -3  264.45   10.07
  -2   5  -3  231.40   13.25
  -2  -5  -3  253.01    9.96
  -2  -5  -3  244.41   15.13
  -2  -5   3  246.24    9.42
  -2   5   3  248.12    9.53
  -2   5   3  252.61   15.52
   2  -5   3  241.11   14.19
  -2  -5  -3  235.94    8.90
  -2  -5   3  260.89    9.16
  -2  -5  -3  251.00    9.80
  -2   5  -3  249.44   10.03
  -2  -5   3  233.56    9.42
  -2   5  -3  240.19    9.44
  -2  -5   3  253.07    9.65
  -2  -5   3  245.50   15.03
  -2   5   3  237.85    9.62
  -2  -5  -3  245.55    9.02
   2  -5  -3  258.65   10.12
   2  -5  -3  249.85    9.07
  -2  -5   3  247.70    9.67
  -2   5   3  248.25    9.18
  -2  -5  -3  251.19    9.15
   2  -5  -3  238.85   14.65
  -2   5  -3  243.48    9.53
  -2  -5  -3  243.11    9.57
   2  -5   3  264.31   10.14
  -2  -5  -3  240.50   15.19
  -2  -5   3  276.68    9.59
  -2  -5   3  234.43   13.92
  -2  -5   3  248.45   10.17
   2   5  -3  241.46   14.25
  -2   5  -3  232.98    9.40
  -2  -5   3  251.30    9.50
   2  -5  -3  233.35   14.85
  -2   5  -3  259.67    9.29
  -2  -5   3  258.98    9.29
  -2  -5  -3  263.17    9.44
  -2   5   3  257.18    9.67
   2  -5   3  226.82   13.17
   2  -5  -3  249.53   10.09
  -2  -5   3  244.03   10.26
   2  -5   3  251.60    9.59
   2   5  -3  231.28   14.29
  -2  -5  -3  246.06    9.55
  -2   5   3  244.46   13.72
   2  -5   3  229.14   10.13
  -2  -5  -3  243.60    9.64
   2  -5   3  266.91    9.63
  -2   5  -3  240.03    9.69
  -2   5  -3  258.20    9.74
  -2  -5  -3  252.37    8.99
  -2  -5  -3  219.85   14.12
  -2  -5   3  241.79   14.70
   2  -5  -3  257.78   10.52
  -2  -5   3  263.00    9.80
  -2  -5  -3  255.78    9.57
   2  -5   3  243.79    9.22
  -2  -5   3  247.15   10.43
  -2   5  -3  245.64   14.61
  -2   5   3  259.57    8.96
  -2   5   3  257.72   10.10
   2   5  -3  249.56   14.29
   2  -5  -3  253.99    9.85
  -2  -5   3  244.16    9.96
  -2  -5  -3  247.46   10.32
   2  -5   3  254.16    9.49
  -2  -5  -3  249.76   10.20
  -2   5  -3  245.56    8.92
   2   5   3  243.88   14.35
   2   5  -3  241.84    9.43
   2   5  -3  229.54    9.58
  -2  -5  -3  241.43   10.03
  -2  -5  -3  253.66    9.48
  -2   5  -3  247.11   15.33
  -2  -5  -3  257.03    9.34
   2  -5   3  254.33    9.23
   2   5   3  244.63   14.95
  -3  -5  -3  498.71   16.60
  -3   5   3  482.24   16.71
  -3   5  -3  467.61   16.91
   3  -5  -3  466.24   16.34
   3   5  -3  440.19   23.87
  -3  -5   3  444.59   24.70
   3  -5   3  518.93   17.86
  -3   5  -3  495.20   16.23
  -3   5   3  421.22   24.41
   3  -5  -3  469.31   17.22
   3  -5  -3  511.97   16.64
  -3  -5  -3  495.42   17.52
  -3   5   3  487.58   16.14
  -3  -5  -3  483.19   15.86
  -3   5   3  491.02   17.16
  -3  -5  -3  480.86   15.69
  -3   5  -3  514.39   17.88
  -3  -5   3  494.99   16.79
  -3  -5  -3  486.16   18.40
  -3  -5   3  506.82   16.57
  -3   5  -3  487.91   16.06
  -3   5  -3  483.36   16.85
   3  -5   3  494.91   16.31
  -3  -5  -3  494.16   17.70
  -3  -5   3  485.82   17.16
  -3  -5   3  458.01   23.89
  -3   5  -3  478.58   16.51
  -3  -5  -3  500.07   17.98
   3   5  -3  477.57   15.67
  -3  -5  -3  455.11   25.48
   3  -5  -3  516.04   17.85
  -3  -5  -3  431.11   24.30
  -3  -5   3  497.41   16.92
  -3  -5  -3  494.40   17.63
  -3  -5  -3  496.96   16.51
  -3   5   3  453.62   15.84
   3  -5  -3  491.85   17.87
   3  -5  -3  488.40   15.94
  -3   5   3  478.20   17.57
   3  -5  -3  439.34   25.22
   3   5  -3  430.87   23.62
  -3  -5   3  491.58   16.75
  -3   5   3  444.22   22.75
  -3  -5   3  425.24   25.16
  -3  -5  -3  487.78   18.20
   3   5  -3  429.63   25.16
  -3  -5  -3  493.82   16.73
  -3   5  -3  441.59   25.56
   3  -5   3  472.20   16.62
  -3  -5  -3  492.34   17.05
  -3  -5  -3  485.91   16.38
  -3   5   3  425.78   25.41
   3  -5  -3  450.42   24.67
  -3   5  -3  469.56   16.54
   3  -5   3  422.31   24.41
   3   5   3  435.12   23.90
   3  -5   3  496.52   18.18
  -3   5  -3  423.73   22.54
   3  -5   3  458.23   24.10
  -3  -5  -3  497.75   16.08
  -3  -5   3  474.76   16.24
   3   5   3  442.91   24.00
  -3   5   3  494.78   15.68
  -3   5  -3  490.43   16.96
  -3   5  -3  463.51   16.92
  -3  -5  -3  500.60   16.88
  -4  -5   3  238.26    9.16
   4  -5   3  239.56    9.73
  -4  -5   3  231.18    9.65
  -4   5  -3  241.76    9.18
  -4   5   3  243.13    8.48
  -4  -5   3  244.12    9.72
  -4  -5  -3  239.66    9.57
  -4  -5   3  232.20    9.31
  -4  -5  -3  231.75    9.00
   4  -5   3  230.94    9.10
  -4  -5   3  252.04    9.16
  -4  -5   3  240.31    8.83
  -4  -5   3  227.54    9.79
   4  -5   3  237.38    8.85
   4   5  -3  245.87    9.18
   4  -5  -3  232.44    8.66
  -4   5  -3  229.44    9.13
   4  -5  -3  233.16    8.92
  -4  -5  -3  243.39    8.92
  -4  -5  -3  225.00    9.93
   4  -5  -3  230.25    9.58
  -4  -5  -3  249.53   10.07
  -4   5  -3  243.28    9.28
  -4   5   3  232.48    9.26
   4  -5   3  241.01    9.19
  -4   5  -3  243.41    9.16
  -4   5  -3  234.31    9.56
  -4   5  -3  224.74    8.88
  -4  -5  -3  231.07    8.59
  -4  -5   3  246.69    8.91
  -4   5   3  228.87    8.75
  -4   5  -3  236.13    8.56
   4   5  -3  221.26    8.74
  -4  -5  -3  235.27    9.71
  -4  -5   3  252.25    9.04
   4  -5  -3  251.97    9.86
  -4  -5   3  221.91    9.83
  -4  -5  -3  241.23    9.45
  -4   5   3  235.09    9.12
  -4  -5  -3  255.03    9.42
  -4  -5  -3  236.21    9.57
  -4   5  -3  235.93    8.76
   4  -5  -3  238.04   10.15
  -4  -5   3  237.43    9.11
  -4  -5   3  233.78    9.17
  -4  -5   3  252.60   10.28
   4  -5  -3  251.26    9.16
  -4   5   3  235.94    9.36
  -4   5  -3  232.45    9.24
  -4   5   3  240.66    9.19
   4  -5   3  230.61    8.85
  -4  -5  -3  236.81    8.99
  -4  -5  -3  216.98    8.62
  -4  -5   3  238.12    9.30
  -4   5  -3  222.17    8.56
  -5   5  -3  16.010   1.500
  -5   5   3  13.770   1.420
  -5  -5   3  15.740   1.570
   5  -5   3  14.600   1.650
  -5  -5   3  15.800   1.530
  -5  -5   3  15.810   1.440
  -5  -5   3  17.090   1.500
  -5   5  -3  15.010   1.480
   5  -5   3  17.070   1.520
   5  -5  -3  14.710   1.610
  -5  -5   3  15.700   1.400
  -5   5  -3  14.010   1.460
   5  -5   3  14.670   1.390
   5  -5  -3  14.280   1.600
   5  -5   3  15.240   1.460
   5   5  -3  13.770   1.530
  -5   5   3  15.220   1.520
  -5  -5   3  15.110   1.530
  -5   5  -3  14.740   1.380
  -5  -5   3  17.640   1.510
  -5  -5   3  14.160   1.500
  -5  -5   3  14.610   1.660
  -5   5   3  10.680   1.340
   0  -6  -3  92.690   4.300
   0  -6  -3  88.000   4.980
   0  -6  -3  85.860   4.410
   0   6   3  82.170   7.330
   0  -6  -3  88.010   4.540
   0  -6   3  81.380   4.400
   0  -6   3  89.820   4.500
   0  -6   3  94.600   4.460
   0  -6   3  86.170   7.780
   0  -6  -3  96.300   4.750
   0  -6   3  90.660   4.790
   0   6   3  88.020   8.080
   0  -6   3  77.400   4.260
   0  -6  -3  84.210   4.650
   0  -6  -3  91.820   4.750
   0   6  -3  85.480   7.750
   0  -6  -3  91.510   8.080
   0   6   3  83.380   4.350
   0  -6   3  86.650   4.410
   0  -6  -3  88.140   4.250
   0  -6  -3  86.820   4.560
   0  -6   3  90.940   7.560
   0  -6   3  84.410   4.280
   0  -6  -3  91.570   4.750
   0  -6  -3  89.440   4.370
   0  -6   3  93.200   7.860
   0  -6  -3  89.130   4.830
   0  -6  -3  92.010   7.920
   0  -6   3  91.100   5.050
   0   6  -3  87.340   7.850
   0   6  -3  114.65    4.89
   0  -6   3  91.570   4.370
   0  -6  -3  91.560   4.810
   0  -6  -3  89.660   4.470
   0  -6  -3  83.050   7.110
   0  -6  -3  83.680   7.770
   0   6   3  87.800   7.960
   0  -6   3  90.590   4.760
   0   6   3  88.710   4.210
   0   6  -3  89.120   4.600
   0   6   3  82.600   4.340
   0  -6  -3  86.370   4.180
   0  -6  -3  83.420   4.530
   0  -6   3  84.580   4.340
   0   6  -3  85.330   4.590
   0   6  -3  93.010   4.440
   0   6  -3  92.860   7.650
   0   6  -3  98.500   4.910
   0   6   3  91.770   4.740
   1  -6   3  629.26   21.34
  -1   6  -3  690.75   23.01
  -1  -6   3  635.81   22.01
  -1   6  -3  636.98   22.10
  -1  -6   3  673.08   21.40
   1  -6  -3  685.51   23.25
  -1   6   3  640.20   28.99
  -1  -6   3  609.84   20.82
  -1   6  -3  657.18   22.45
   1   6  -3  668.20   22.94
  -1  -6   3  661.67   21.10
  -1  -6  -3  635.92   32.44
   1  -6  -3  653.94   21.63
   1  -6  -3  624.28   32.22
  -1  -6  -3  670.80   24.24
   1  -6   3  657.72   21.29
   1   6   3  631.77   30.95
  -1   6  -3  630.03   32.09
   1   6  -3  633.75   20.95
  -1   6   3  673.00   20.64
   1   6  -3  655.74   22.37
  -1  -6  -3  673.89   22.93
  -1   6  -3  644.69   23.17
   1  -6   3  612.85   21.55
   1  -6   3  629.12   30.31
  -1  -6   3  668.88   23.38
  -1   6  -3  628.33   21.60
   1  -6   3  640.96   23.93
   1   6   3  616.96   20.30
  -1  -6  -3  658.13   23.03
  -1   6   3  664.69   21.90
   1   6   3  600.84   32.02
  -1  -6   3  654.19   21.89
  -1  -6   3  653.81   22.20
  -1  -6   3  645.01   32.14
  -1  -6  -3  635.69   32.62
  -1   6   3  655.06   22.00
   1   6  -3  665.74   22.27
   1  -6  -3  663.64   22.96
   1  -6   3  627.22   31.71
   1  -6   3  657.02   23.20
   1  -6  -3  617.59   21.92
  -1   6  -3  611.46   32.72
  -1  -6  -3  661.19   23.46
   1  -6  -3  636.44   32.24
  -1  -6  -3  644.80   22.39
   1  -6   3  666.59   21.91
  -1  -6   3  634.42   30.26
   1   6   3  637.55   23.06
   1  -6  -3  657.33   20.92
   1   6  -3  632.03   30.23
   1  -6   3  629.20   31.58
  -1   6   3  685.22   21.42
  -1  -6  -3  683.99   21.75
  -1   6  -3  649.58   21.22
  -1  -6   3  672.02   23.64
  -1   6  -3  658.75   20.50
  -1  -6   3  663.26   23.02
  -1  -6   3  659.37   22.86
  -1  -6  -3  665.84   22.84
  -1  -6  -3  638.21   30.69
   1  -6  -3  624.98   31.58
   1  -6   3  666.39   21.86
  -1  -6  -3  657.03   20.97
   1   6  -3  624.28   32.08
  -1   6   3  666.09   22.50
  -1  -6   3  672.43   21.77
  -1  -6  -3  666.48   22.26
   1   6  -3  615.54   30.64
   1  -6  -3  659.79   23.55
  -1  -6   3  650.04   21.89
  -1   6   3  609.08   32.87
   1  -6  -3  661.83   23.43
  -1  -6  -3  652.00   21.76
  -1  -6  -3  664.86   23.14
   1   6   3  657.72   32.87
  -1  -6   3  576.89   31.09
  -1  -6   3  645.50   20.76
  -1  -6   3  658.41   21.80
  -1  -6   3  660.12   24.11
  -1  -6  -3  665.66   20.93
  -1  -6   3  617.85   21.51
  -1  -6  -3  683.00   22.14
  -1  -6  -3  621.94   31.37
   1  -6  -3  686.21   24.29
  -1  -6  -3  640.53   23.69
   1  -6   3  676.00   21.08
  -1  -6  -3  649.18   22.22
  -1  -6  -3  675.27   20.82
   1  -6  -3  658.19   22.14
  -1   6   3  693.33   23.36
  -1  -6   3  648.37   23.19
  -1   6   3  609.32   31.74
  -2  -6  -3 1113.55   53.50
   2  -6  -3 1221.02   36.97
   2   6  -3 1196.28   40.07
  -2   6  -3 1228.03   38.60
  -2  -6  -3 1132.76   54.98
   2  -6  -3 1140.28   53.97
  -2  -6   3 1238.46   38.52
  -2   6  -3 1064.99   49.15
   2   6  -3 1123.04   55.33
  -2  -6  -3 1245.00   36.94
  -2   6  -3 1250.53   39.66
  -2   6  -3 1131.82   56.06
   2   6  -3 1193.32   52.40
  -2   6  -3 1194.53   38.94
  -2   6   3 1256.68   37.57
  -2  -6  -3 1220.24   39.20
  -2   6   3 1210.85   40.97
  -2  -6   3 1261.95   40.65
   2   6  -3 1247.75   39.21
  -2   6  -3 1133.33   54.58
  -2  -6   3 1108.87   51.52
  -2   6  -3 1214.62   38.84
  -2  -6   3 1216.20   37.17
   2   6   3 1144.22   52.65
  -2  -6   3 1286.96   38.78
  -2   6   3 1129.85   56.19
   2  -6   3 1290.89   38.66
   2  -6   3 1202.54   42.31
  -2  -6  -3 1189.44   42.53
   2  -6   3 1133.06   54.06
   2  -6   3 1211.13   37.53
  -2  -6   3 1114.71   54.80
  -2  -6   3 1266.71   39.41
  -2   6  -3 1206.02   36.26
  -2  -6   3 1245.58   42.63
   2   6  -3 1138.88   52.53
  -2  -6  -3 1212.44   39.45
   2   6   3 1163.60   37.18
  -2  -6   3 1123.28   53.94
  -2   6  -3 1214.51   40.12
   2  -6  -3 1271.99   40.90
   2  -6  -3 1283.35   41.32
  -2   6   3 1225.17   39.51
  -2  -6   3 1254.96   38.32
  -2  -6   3 1259.35   41.98
   2  -6   3 1159.12   38.33
  -2  -6  -3 1243.13   40.22
  -2   6   3 1064.78   49.43
   2  -6   3 1210.05   38.58
   2  -6  -3 1238.15   40.40
   2  -6   3 1168.24   52.09
   2  -6  -3 1101.37   54.63
  -2  -6  -3 1113.25   55.54
   2   6   3 1116.61   54.91
  -2  -6   3 1214.72   41.26
  -2   6   3 1219.85   39.41
  -2  -6  -3 1247.42   40.76
  -2  -6   3 1236.13   37.62
  -2   6   3 1182.93   38.98
   2   6   3 1139.95   52.36
  -3  -6  -3  11.060   1.850
  -3   6  -3  13.860   1.720
   3  -6  -3  6.5600  1.3600
  -3   6  -3  7.8300  1.4100
  -3   6   3  6.6800  1.5000
  -3  -6  -3  6.1900  1.5000
  -3   6  -3  7.8800  1.5700
   3   6  -3  5.9900  1.2700
   3  -6   3  8.5700  1.5900
  -3  -6  -3  4.2500  1.4900
  -3   6   3  7.6900  1.5000
  -3  -6   3  6.3000  1.6800
  -3   6  -3  7.4100  1.4900
  -3  -6   3  8.9600  1.4900
  -3  -6  -3  8.8900  1.5200
   3  -6  -3  7.7200  1.6100
  -3  -6  -3  7.3600  1.3200
  -3  -6   3  6.7400  1.4900
   3  -6  -3  7.4600  1.6000
   3  -6   3  7.3600  1.5600
  -3  -6   3  7.5800  1.5200
  -3  -6   3  7.7200  1.3800
  -3  -6  -3  8.5300  1.4100
  -3  -6   3  6.9600  1.4800
  -3  -6  -3  9.2200  1.4600
  -3   6  -3  7.4000  1.5400
   3  -6   3  6.3400  1.3800
  -3  -6  -3  8.8500  1.4800
  -3   6   3  7.8800  1.4900
  -3  -6  -3  9.7600  1.7100
  -3  -6  -3  7.0400  1.5000
  -3  -6  -3  8.8500  1.6100
   3  -6   3  10.120   1.490
   3  -6  -3  8.4400  1.4800
  -3   6   3  6.0400  1.6500
   3  -6   3  9.8600  1.7800
  -3  -6  -3  7.3700  1.4600
  -3   6   3  9.1400  1.4700
  -4   6   3  240.97    8.70
  -4  -6  -3  233.05    8.87
  -4   6  -3  217.16    8.84
   4   6  -3  225.60    8.29
  -4  -6   3  232.01    9.19
  -4   6   3  227.47    8.68
  -4  -6   3  225.72    8.67
  -4  -6  -3  236.10    8.56
  -4   6  -3  230.18    8.55
  -4  -6   3  220.78    8.46
   4  -6   3  235.26    8.37
  -4  -6   3  215.93    9.33
  -4   6  -3  226.97    8.61
  -4  -6  -3  225.03    8.79
  -4  -6  -3  230.54    9.14
   4  -6   3  222.50    8.42
  -4  -6   3  227.08    8.95
  -4   6   3  223.98    7.87
  -4  -6  -3  218.80    8.37
   4   6  -3  237.71    8.97
  -4   6  -3  231.50    7.97
  -4  -6  -3  225.80    9.33
  -4  -6  -3  237.18    9.03
  -4   6   3  232.16    8.46
  -4   6  -3  221.94    8.51
  -4  -6  -3  223.30    7.97
  -4  -6   3  224.97    8.52
   4  -6   3  238.66    8.66
  -4  -6   3  235.22    8.55
  -4  -6   3  239.91    8.30
  -4  -6   3  226.86    8.27
  -4  -6   3  217.56    9.19
  -4  -6   3  224.88    9.01
   4   6  -3  243.17    8.62
  -4  -6   3  204.10    8.23
  -4  -6   3  231.35    8.21
   4  -6  -3  227.90    9.42
   4  -6  -3  217.98    8.07
   4  -6   3  228.69    9.05
   4  -6  -3  227.01    8.37
   4  -6  -3  225.24    9.04
  -4  -6  -3  224.14    8.09
   4  -6   3  239.67    8.31
  -4   6   3  225.76    8.54
  -4  -6  -3  224.55    8.61
   0  -7  -3  51.160   6.480
   0  -7  -3  53.890   3.250
   0  -7  -3  55.410   3.660
   0   7  -3  57.040   3.350
   0  -7  -3  54.400   3.520
   0  -7   3  42.050   5.760
   0  -7  -3  51.120   3.150
   0  -7   3  54.040   3.340
   0  -7   3  53.360   3.320
   0   7  -3  54.020   3.470
   0  -7  -3  48.500   6.220
   0   7  -3  54.460   3.120
   0   7   3  54.600   3.110
   0  -7  -3  56.210   3.210
   0  -7   3  55.840   3.430
   0   7  -3  59.930   3.640
   0   7   3  44.970   6.050
   0  -7   3  56.320   3.800
   0  -7   3  51.940   3.300
   0  -7  -3  51.430   3.420
   0  -7  -3  44.770   6.110
   0  -7  -3  58.710   3.370
   0  -7  -3  51.580   3.380
   0  -7   3  53.950   3.340
   0  -7  -3  63.200   3.810
   0   7  -3  44.920   5.690
   0   7   3  46.430   6.190
   0   7   3  57.200   3.600
   0  -7  -3  55.220   3.160
   0   7   3  45.920   6.210
   0  -7  -3  48.970   3.360
   0   7  -3  42.540   6.010
   1  -7   3  173.67    7.96
  -1  -7   3  174.62    7.59
  -1  -7  -3  176.90    7.72
  -1   7   3  161.12    7.15
   1  -7   3  170.59    7.09
  -1   7  -3  188.21    7.79
  -1   7  -3  181.79    7.79
   1  -7   3  180.98    7.21
   1  -7   3  181.78    7.43
   1  -7  -3  178.55    7.69
  -1  -7   3  179.26    8.12
  -1  -7  -3  181.35    8.04
  -1   7   3  190.95    7.06
  -1  -7  -3  172.81    7.77
  -1  -7   3  174.25    7.30
   1  -7   3  173.05    7.10
   1   7  -3  163.60    6.87
  -1  -7   3  183.23    7.33
  -1  -7   3  177.04    6.99
  -1  -7   3  177.68    7.43
  -1  -7   3  171.06    7.28
   1  -7  -3  176.03    7.84
  -1  -7  -3  171.39    7.04
  -1   7  -3  174.32    6.78
   1   7   3  163.19    7.51
   1   7   3  174.19    7.54
  -1   7  -3  183.79    7.45
   1   7   3  179.10    7.15
  -1  -7   3  185.80    7.69
   1  -7  -3  173.31    7.78
  -1  -7   3  182.17    7.45
  -1   7   3  173.48    7.66
  -1  -7   3  172.79    7.74
   1  -7  -3  177.23    6.92
   1  -7  -3  172.63    7.75
  -1  -7  -3  171.88    7.21
  -1  -7   3  182.28    7.15
  -1  -7   3  162.47    7.71
  -1  -7  -3  175.82    7.51
  -1   7   3  181.18    7.32
  -1  -7   3  171.67    7.24
  -1  -7  -3  174.10    6.93
  -1   7   3  177.22    7.55
  -1   7   3  178.31    7.30
   1   7  -3  179.94    7.73
   1   7  -3  171.03    7.37
  -1  -7  -3  167.12    7.30
  -2  -7   3  24.980   2.130
  -2   7  -3  28.850   2.420
  -2   7   3  27.040   2.260
  -2  -7  -3  23.230   2.090
  -2  -7   3  22.300   2.390
  -2   7   3  23.400   2.310
  -2  -7   3  24.780   2.220
   2  -7  -3  21.910   2.080
  -2  -7  -3  27.510   2.490
   2  -7   3  24.690   2.440
  -2   7   3  21.250   2.070
  -2  -7   3  26.890   2.300
   2   7  -3  24.370   2.280
   2  -7   3  23.770   2.160
  -2  -7   3  32.070   2.640
  -2   7  -3  27.420   2.410
  -2  -7   3  24.920   2.240
   2  -7  -3  22.850   2.150
   2   7  -3  25.640   2.210
  -2  -7  -3  23.550   2.270
  -2  -7   3  25.700   2.470
   2  -7  -3  21.450   2.190
  -2  -7   3  21.790   2.190
  -2  -7   3  23.370   2.420
  -2  -7   3  26.010   2.390
   2  -7   3  25.770   2.260
   2  -7  -3  26.160   2.420
   2  -7  -3  20.470   2.190
   2   7   3  21.970   2.250
  -2   7  -3  24.280   2.090
  -2  -7   3  21.990   2.310
  -2   7   3  25.300   2.260
  -2  -7  -3  22.420   2.440
   2  -7   3  22.660   2.260
  -2   7  -3  21.890   2.160
  -3   7   3  9.5100  1.4200
   3  -7  -3  9.4300  1.5900
   3  -7  -3  7.1000  1.3600
  -3  -7   3  10.130   1.590
  -3   7  -3  11.980   1.670
  -3   7   3  11.390   1.570
  -3  -7   3  9.9000  1.6200
  -3  -7   3  8.3000  1.5600
  -3  -7  -3  9.6000  1.4100
  -3   7  -3  12.670   1.530
  -3  -7  -3  13.060   1.710
   3  -7  -3  10.130   1.600
  -3  -7  -3  11.530   1.410
  -3  -7   3  9.2200  1.5000
   3  -7   3  9.4900  1.4200
  -3  -7   3  8.2700  1.5600
  -3  -7   3  10.560   1.440
  -3  -7  -3  9.1900  1.4800
   3   7  -3  9.9100  1.3200
  -3  -7   3  10.060   1.490
  -3  -7   3  12.290   1.470
  -3  -7   3  8.8700  1.5500
  -3  -7  -3  9.6100  1.4500
   3   7   3  9.7900  1.6300
  -3   7   3  9.3100  1.3400
  -3   7   3  9.9100  1.5000
  -3  -7   3  8.2800  1.3700
  -3   7  -3  9.9500  1.5600
  -3  -7  -3  10.930   1.430
   3  -7   3  10.130   1.550
  -3  -7   3  10.580   1.520
  -3  -7  -3  10.680   1.580
  -3  -7  -3  10.530   1.720
   3  -7  -3  10.660   1.530
  -3  -7  -3  12.080   1.600
  -3   7  -3  11.110   1.500
  -3   7   3  11.790   1.570
   3  -7   3  9.1800  1.3900
  -3  -7  -3  10.870   1.420
  -3   7  -3  11.460   1.560
  -3  -7   3  13.050   1.610
   3   7  -3  12.530   1.630
  -3  -7  -3  10.220   1.400
  -3   7   3  11.760   1.680
  -3  -7  -3  11.690   1.640
  -3   7  -3  10.350   1.470
   3  -7  -3  7.8800  1.5600
  -3  -7   3  9.4900  1.3500
   3  -7   3  9.1900  1.3800
  -4  -7   3  8.8300  1.0900
  -4  -7   3  12.390   1.310
  -4  -7   3  10.520   1.210
   4   7  -3  11.670   1.200
   0   8  -3  28.160   2.440
   0  -8   3  29.140   2.570
   0  -8  -3  27.390   2.170
   0   8  -3  26.370   2.330
   0   8   3  28.510   2.450
   0  -8  -3  26.010   2.310
   0   8   3  28.750   2.460
   0  -8   3  29.670   2.320
   0  -8  -3  27.630   2.510
   0  -8  -3  30.870   2.630
   0   8  -3  31.150   2.290
   0   8   3  28.290   2.370
   0  -8  -3  27.690   2.440
   0  -8  -3  28.520   2.550
   0  -8   3  25.420   2.160
   0  -8  -3  25.730   2.250
   0  -8   3  24.480   2.080
   0  -8   3  26.420   2.380
   0  -8  -3  26.760   2.190
   0   8   3  25.510   2.170
   0  -8   3  33.150   2.460
   0  -8  -3  23.130   2.020
   0   8  -3  27.850   2.360
   0   8   3  25.740   2.070
   0  -8  -3  22.420   2.100
   0   8   3  27.810   2.370
   0   8  -3  27.270   2.180
   1  -8   3  233.90    8.88
   1   8  -3  263.55    9.65
  -1  -8  -3  241.16    8.87
  -1  -8  -3  253.63    9.29
  -1   8   3  245.24    9.26
   1   8   3  268.51    9.75
  -1  -8  -3  243.97   10.13
  -1  -8  -3  247.11    9.86
   1  -8  -3  258.20   10.12
   1   8   3  248.69    9.05
  -1  -8   3  245.38    9.16
  -1  -8   3  237.97    9.54
  -1   8   3  250.10    8.76
  -1  -8   3  256.22    9.08
   1   8   3  260.47    9.63
  -1  -8  -3  244.13    9.77
  -1  -8   3  255.40   10.33
   1  -8   3  253.90    9.36
  -1   8  -3  251.61    9.71
  -1  -8  -3  243.70    9.39
  -1   8  -3  258.78    9.19
   1  -8  -3  250.14    9.30
  -1  -8   3  246.00    9.92
  -1   8   3  264.71    9.78
   1  -8   3  257.55    9.10
   1  -8   3  262.99   10.09
   1   8  -3  258.86    9.84
  -1   8  -3  248.68    9.78
  -1  -8  -3  250.05   10.42
   1   8   3  265.34   10.07
  -1  -8  -3  252.64    9.37
  -1  -8   3  253.40    9.40
  -1  -8  -3  254.83    9.52
   1   8  -3  252.77    8.89
  -1   8  -3  242.37    9.43
  -1   8   3  251.47    9.84
  -1  -8  -3  251.22    8.92
  -1   8   3  247.51    9.40
  -1   8   3  264.04   10.12
   1   8  -3  258.64    9.33
  -1  -8   3  236.65    9.77
  -1   8  -3  243.62    9.86
   1  -8  -3  249.38   10.41
   1  -8  -3  245.52    8.82
   1  -8  -3  260.40   10.04
   1   8  -3  243.62    9.47
   1  -8   3  242.19   10.17
  -1  -8  -3  250.77    9.90
  -1  -8   3  246.44    9.00
   1  -8  -3  243.38    9.66
  -1   8   3  253.70    9.20
  -1  -8  -3  221.89    9.91
  -2  -8   3  359.29   12.99
   2   8  -3  398.19   12.95
  -2  -8   3  343.05   12.36
   2  -8   3  381.70   12.92
  -2  -8  -3  384.20   13.68
  -2  -8   3  368.21   13.70
  -2  -8  -3  371.63   14.09
   2   8   3  354.38   13.07
  -2   8  -3  361.10   13.34
   2  -8   3  375.83   12.49
  -2   8   3  369.19   12.19
  -2  -8   3  353.27   12.33
   2   8  -3  382.22   13.10
  -2  -8  -3  382.59   13.27
   2  -8  -3  370.17   13.62
  -2  -8   3  359.81   13.40
  -2   8   3  387.99   13.90
  -2   8  -3  376.53   12.13
  -2  -8   3  377.58   12.78
  -2   8  -3  376.47   12.66
  -2  -8   3  380.86   12.96
  -2  -8  -3  381.31   13.11
  -2   8   3  363.23   13.16
   2  -8  -3  369.01   13.69
  -2  -8  -3  377.24   12.91
  -2  -8  -3  378.71   12.84
  -2   8  -3  381.49   13.35
   2   8  -3  383.89   13.16
  -2  -8   3  364.60   13.69
  -2  -8   3  365.39   13.47
  -2  -8   3  356.99   13.75
   2   8  -3  378.38   12.34
   2   8  -3  349.18   13.21
  -2  -8  -3  374.73   13.92
   2  -8   3  360.70   12.42
  -2   8   3  386.13   12.69
  -2  -8   3  397.52   12.56
   2  -8   3  378.90   13.76
  -2  -8   3  381.80   14.31
  -2  -8  -3  384.06   13.76
   2  -8  -3  397.25   14.47
  -2   8   3  378.71   12.91
  -2  -8  -3  375.92   12.33
   2   8   3  390.85   13.26
   2   8   3  384.13   13.58
   2  -8  -3  378.72   12.84
  -2  -8  -3  365.12   12.44
  -2  -8  -3  377.06   14.37
  -2   8  -3  386.40   13.79
  -2  -8  -3  369.62   13.58
  -3  -8  -3  76.170   3.570
  -3  -8   3  77.440   3.640
  -3  -8  -3  77.450   3.300
  -3  -8  -3  77.650   3.630
   3   8  -3  78.070   3.590
   3  -8   3  77.000   3.310
   0  -9  -3  103.23    4.89
   0   9  -3  107.29    4.64
   0   9   3  106.16    4.49
   0  -9   3  104.90    4.17
   0  -9  -3  99.380   4.610
   0  -9   3  101.31    4.64
   0   9   3  108.50    4.70
   0   9  -3  106.82    4.50
   0  -9  -3  100.95    4.33
   0   9   3  101.72    4.19
   0   9  -3  101.61    4.45
   0   9   3  105.12    4.44
  -1   9   3  32.280   1.970
  -1  -9   3  28.800   2.090
  -1   9   3  31.750   2.100
  -1  -9   3  32.430   1.950
   1   9  -3  29.450   2.060
   1   9  -3  30.940   2.080
   1   9  -3  31.430   1.890
   1   9   3  30.790   2.120
  -1  -9  -3  31.290   2.220
  -1  -9  -3  30.740   1.970
   1  -9  -3  32.770   2.010
  -1   9  -3  34.420   2.160
  -1   9  -3  31.430   2.100
  -1   9  -3  32.310   1.970
   1   9   3  31.650   2.080
   1  -9   3  28.170   2.090
   1   9   3  31.120   2.080
   0   0  -4 2429.07  103.49
   0   0  -4 2416.26   98.61
   0   0   4 2371.07  100.79
   0   0   4 2230.23   93.79
   0   0  -4 2357.23   89.61
   0   0  -4 2206.53  101.26
   0   0   4 2284.51   91.81
   0   0  -4 2415.46   98.64
   0   0   4 2471.84   98.09
   0   0  -4 2497.21  101.01
   0   0  -4 2466.52   99.96
  -1   0  -4 1939.45   72.17
  -1   0   4 1976.28   77.27
  -1   0  -4 1863.87   79.15
  -1   0   4 1794.96   80.27
   1   0   4 1816.80   74.11
  -1   0   4 1833.34   74.09
  -1   0   4 1923.11   71.77
   1   0   4 1930.28   76.96
  -1   0  -4 1896.31   75.52
  -1   0  -4 2010.37   81.39
   1   0  -4 1949.46   80.40
  -1   0  -4 1915.24   81.03
   1   0  -4 1781.63   75.37
   1   0  -4 1915.54   75.56
  -1   0  -4 1975.90   78.82
  -1   0   4 1888.64   78.70
  -1   0  -4 1792.35   79.36
   1   0   4 1880.84   73.79
   1   0  -4 1931.64   78.56
   1   0  -4 1905.31   79.00
  -1   0  -4 1851.43   75.01
  -1   0   4 1882.82   73.75
  -2   0   4  115.98    6.54
  -2   0   4  114.97    5.99
   2   0   4  105.72    5.96
  -2   0  -4  113.57    6.53
   2   0  -4  101.67    5.68
   2   0   4  103.91    6.12
   2   0   4  122.44    6.67
  -2   0  -4  116.96    6.02
  -2   0  -4  108.38    6.57
  -2   0   4  119.13    6.42
   2   0   4  105.34    6.31
  -2   0   4  110.82    6.95
  -2   0  -4  109.51    5.66
   2   0  -4  114.70    6.51
  -2   0  -4  113.30    6.37
  -2   0  -4  109.30    6.90
  -3   0   4 1011.07   34.41
  -3   0  -4  948.01   35.97
  -3   0   4 1059.16   36.66
  -3   0   4 1098.91   48.01
  -3   0  -4 1062.81   32.74
  -3   0  -4 1083.09   34.17
  -3   0   4 1087.03   32.89
  -3   0  -4 1082.14   34.06
  -3   0   4 1050.33   34.05
  -3   0  -4 1073.93   34.33
  -3   0   4 1103.10   44.95
  -3   0   4 1056.78   33.27
  -3   0  -4 1157.38   49.68
  -3   0  -4 1075.09   33.54
  -3   0   4 1054.54   34.54
  -3   0   4 1100.05   36.10
  -3   0   4 1039.37   34.28
  -3   0  -4 1063.64   36.04
  -3   0  -4  995.81   31.96
  -3   0  -4 1144.28   43.97
  -3   0  -4 1026.36   34.23
  -3   0  -4 1156.05   35.61
   3   0  -4 1096.75   48.35
  -3   0   4 1074.95   36.18
  -3   0  -4 1092.18   45.02
  -3   0   4 1053.99   33.52
  -3   0  -4 1106.62   34.36
   3   0  -4 1127.76   45.38
  -3   0  -4 1068.28   33.32
  -3   0   4 1106.85   33.45
  -3   0   4 1075.66   34.19
   3   0  -4 1000.23   34.75
  -3   0   4 1062.83   42.80
  -3   0   4 1072.64   37.76
  -3   0  -4 1098.82   48.67
  -3   0   4 1053.91   34.31
  -3   0  -4 1068.78   34.46
  -3   0  -4 1111.38   47.97
  -3   0   4 1083.81   36.90
  -3   0  -4 1098.21   34.59
  -3   0  -4 1057.92   34.60
  -3   0   4 1155.75   45.34
   3   0  -4  991.94   32.68
  -3   0  -4 1085.43   36.84
  -3   0   4 1056.98   34.31
   3   0   4 1146.37   47.17
   3   0  -4 1094.96   48.90
  -3   0  -4 1070.02   33.29
  -3   0   4 1027.91   33.87
  -3   0  -4 1042.08   35.05
   3   0   4 1114.74   47.25
  -3   0  -4 1072.56   34.39
   3   0  -4 1163.15   48.03
  -3   0   4 1067.04   35.48
  -3   0   4 1056.89   37.08
   3   0   4 1129.02   45.50
  -4   0  -4  428.98   15.15
  -4   0  -4  442.32   15.30
  -4   0   4  399.76   21.16
  -4   0  -4  439.17   15.19
  -4   0  -4  401.92   20.48
  -4   0   4  444.65   16.28
  -4   0  -4  429.49   15.47
  -4   0  -4  449.97   16.40
  -4   0  -4  432.44   15.88
   4   0   4  407.07   22.19
  -4   0   4  456.51   16.57
  -4   0  -4  433.42   23.63
  -4   0  -4  439.85   15.21
   4   0  -4  445.93   16.55
  -4   0   4  447.53   14.87
  -4   0  -4  428.67   15.19
  -4   0   4  423.41   15.21
  -4   0  -4  421.13   22.61
  -4   0   4  457.14   16.87
  -4   0  -4  432.01   15.32
  -4   0   4  420.89   15.15
  -4   0   4  440.30   15.76
  -4   0   4  437.68   15.22
   4   0   4  420.51   21.61
  -4   0  -4  451.72   15.74
  -4   0   4  430.07   15.05
  -4   0  -4  407.33   21.14
  -4   0   4  440.29   15.08
   4   0  -4  399.62   22.98
  -4   0  -4  418.27   16.37
  -4   0  -4  443.25   14.91
  -4   0   4  438.27   16.01
   4   0  -4  410.95   22.91
  -4   0   4  430.43   15.14
  -4   0  -4  433.48   15.23
  -4   0   4  435.54   14.55
  -4   0   4  409.73   22.85
  -4   0   4  447.43   15.22
  -4   0   4  409.46   21.39
  -4   0   4  410.48   23.65
  -4   0  -4  443.97   14.85
  -4   0  -4  432.84   15.00
  -4   0   4  463.36   15.46
  -4   0   4  428.85   14.70
   4   0  -4  415.29   15.22
  -4   0  -4  423.50   14.96
  -4   0  -4  431.35   14.41
  -4   0  -4  415.55   14.62
  -4   0   4  451.16   14.92
  -5   0   4  29.320   2.630
  -5   0   4  27.930   2.420
  -5   0  -4  31.270   2.390
  -5   0  -4  30.140   2.420
  -5   0  -4  31.690   2.520
  -5   0  -4  26.840   2.360
  -5   0   4  27.700   2.470
  -5   0  -4  27.130   2.290
  -5   0  -4  23.860   2.240
  -5   0  -4  26.070   2.640
  -5   0   4  29.260   2.460
  -5   0   4  26.590   2.270
  -5   0   4  32.030   2.520
  -5   0  -4  29.150   2.290
  -5   0  -4  29.830   2.500
  -5   0   4  28.970   2.230
  -5   0   4  30.100   2.580
  -5   0  -4  26.770   2.340
  -5   0  -4  28.460   2.350
  -5   0   4  24.070   2.200
   5   0  -4  29.530   2.550
  -5   0  -4  32.660   2.430
  -5   0   4  29.440   2.310
  -5   0  -4  25.090   2.270
  -5   0  -4  28.220   2.410
  -5   0  -4  31.370   2.440
   5   0  -4  26.850   2.490
   5   0  -4  28.820   2.680
  -6   0  -4  11.320   1.210
   6   0  -4  10.210   1.200
  -6   0   4  8.7900  1.2000
  -6   0  -4  7.8900  1.2000
  -6   0   4  8.0000  1.1400
  -6   0  -4  8.9300  1.1900
   6   0  -4  8.8000  1.3300
  -6   0  -4  9.5900  1.3100
  -6   0  -4  8.9500  1.2500
  -6   0   4  7.4300  1.2300
   0  -1  -4 4945.35  229.52
   0  -1  -4 5564.36  219.56
   0  -1   4 5065.34  209.88
   0   1  -4 5364.30  230.30
   0  -1  -4 5665.20  229.78
   0  -1   4 5182.27  226.51
   0   1   4 4792.19  231.06
   0   1   4 5442.82  207.81
   0  -1   4 5486.29  221.83
   0   1  -4 5736.73  215.90
   0  -1  -4 4663.30  216.24
   0   1   4 5125.50  229.38
   0  -1   4 5247.33  220.84
   0  -1  -4 5866.78  236.81
   0  -1   4 5254.57  239.97
   0  -1  -4 5724.55  217.54
   0   1  -4 5285.17  225.75
   0  -1  -4 4473.91  222.41
   0  -1   4 5059.44  217.83
   0   1  -4 5753.38  218.56
   0   1  -4 5369.44  229.98
   0   1  -4 5356.83  207.92
   0   1   4 4837.16  207.08
  -1  -1  -4 3078.46  122.15
   1   1  -4 2974.62  130.29
  -1   1   4 3072.17  118.22
   1  -1  -4 3267.47  127.99
  -1  -1   4 3123.88  119.77
   1   1  -4 3014.21  130.33
  -1  -1   4 3185.29  129.87
  -1   1  -4 3125.89  126.41
  -1  -1   4 2983.49  118.79
  -1   1  -4 3050.01  127.37
  -1  -1  -4 3094.37  127.41
   1  -1   4 3061.03  119.76
  -1   1   4 2990.08  134.97
   1  -1  -4 3151.66  134.52
  -1  -1   4 2985.05  118.88
  -1  -1  -4 2937.63  136.09
  -1   1   4 3122.16  121.55
  -1  -1  -4 3162.46  115.82
   1  -1  -4 3187.60  133.52
   1  -1  -4 3100.47  129.24
   1   1  -4 3022.10  129.29
   1  -1   4 3099.55  126.30
   1  -1   4 2768.06  126.76
  -1   1  -4 3147.89  126.48
  -1  -1  -4 3223.68  128.59
   1   1  -4 3025.43  128.97
  -1  -1  -4 3178.85  126.73
   1  -1  -4 2949.76  124.34
   1  -1   4 3039.45  124.35
  -1  -1  -4 2936.34  126.70
  -1  -1  -4 2852.87  128.69
  -1  -1  -4 2970.93  126.27
  -1  -1   4 3284.39  132.86
  -1  -1  -4 3180.16  130.60
   1  -1  -4 3174.58  121.36
  -1  -1   4 3155.68  139.76
  -1   1   4 3007.02  126.52
  -1   1  -4 3072.97  125.36
  -1  -1  -4 2939.13  122.15
   1   1  -4 2950.72  121.58
  -1  -1  -4 2958.13  121.15
  -1   1  -4 3243.51  115.93
  -1   1   4 3061.53  129.87
  -1   1   4 3026.92  115.80
  -1   1  -4 3186.51  138.62
  -2  -1  -4  337.71   15.37
   2   1  -4  336.88   15.46
  -2   1   4  349.03   15.43
  -2  -1  -4  354.98   16.45
  -2   1   4  348.08   15.32
  -2  -1   4  350.91   17.34
   2  -1  -4  350.74   15.65
  -2  -1  -4  340.19   16.89
  -2  -1  -4  349.85   16.44
   2  -1  -4  315.49   14.49
  -2  -1  -4  333.85   15.35
  -2   1  -4  348.84   16.40
   2   1  -4  335.86   16.72
  -2  -1  -4  346.88   15.59
  -2  -1  -4  357.85   16.28
  -2  -1  -4  330.35   15.51
  -2  -1  -4  337.67   16.97
  -2  -1  -4  355.74   16.01
   2   1  -4  345.18   15.95
  -2   1   4  340.54   16.27
  -2  -1  -4  344.65   15.12
  -2  -1  -4  351.93   16.61
   2  -1  -4  351.19   16.44
  -2  -1   4  352.92   15.83
  -2   1  -4  330.98   14.89
  -2   1  -4  349.87   17.25
  -2   1   4  339.42   15.34
   2  -1   4  327.66   15.66
   2  -1   4  335.39   16.12
  -2  -1   4  353.13   16.51
  -2  -1   4  354.93   16.43
  -3  -1   4  531.14   18.69
  -3  -1   4  568.02   24.83
  -3  -1   4  549.21   18.20
  -3   1   4  551.66   24.41
  -3   1   4  524.88   18.61
  -3   1   4  522.29   17.45
  -3  -1   4  538.76   18.27
  -3   1   4  516.91   17.92
  -3  -1  -4  491.44   18.01
  -3   1   4  565.75   20.09
  -3   1   4  539.06   17.78
  -3   1   4  513.64   19.01
  -3   1   4  527.69   18.02
  -3   1   4  537.42   19.52
  -3  -1   4  542.13   17.34
  -3   1   4  540.37   17.69
  -3  -1   4  545.05   19.12
  -3   1  -4  559.60   18.31
  -3   1  -4  523.95   18.93
  -3   1   4  554.23   26.52
  -3  -1  -4  534.60   17.49
  -3   1  -4  559.49   24.04
  -3  -1   4  553.77   17.64
  -3  -1  -4  542.38   18.01
  -3  -1   4  531.03   17.32
  -3   1  -4  536.25   19.46
  -3   1   4  569.69   27.18
  -3   1  -4  590.95   26.65
  -3  -1   4  501.50   17.52
  -3  -1  -4  494.63   19.58
  -3  -1   4  540.66   19.41
  -3  -1  -4  536.84   18.05
  -3  -1  -4  563.15   26.94
  -3   1  -4  558.47   17.58
   3  -1  -4  520.77   19.52
  -3  -1  -4  550.77   17.58
   3  -1  -4  509.32   18.24
   3  -1  -4  592.60   27.09
  -3  -1  -4  542.74   17.65
  -3   1   4  509.17   17.84
  -3   1  -4  560.96   17.80
  -3  -1  -4  543.62   18.07
  -3  -1   4  551.30   24.69
  -3   1  -4  551.36   17.29
  -3  -1   4  527.34   18.15
  -3  -1  -4  561.30   24.55
  -3  -1  -4  511.99   17.90
  -3   1   4  540.20   17.29
  -3   1  -4  541.98   16.94
  -3  -1   4  538.21   18.41
  -3  -1  -4  546.97   19.43
  -3  -1   4  555.35   18.21
   3  -1   4  589.11   25.91
  -3  -1   4  558.84   19.13
   3   1   4  565.73   26.20
  -3   1  -4  567.99   18.26
  -3   1   4  546.22   17.96
  -3  -1  -4  516.91   17.85
  -3   1   4  583.14   24.73
  -3  -1   4  548.50   18.08
  -3   1  -4  558.17   18.18
  -3  -1  -4  528.91   18.07
   3  -1   4  541.19   25.22
   3  -1  -4  583.82   26.74
  -3  -1  -4  518.03   18.36
  -3   1  -4  532.56   19.08
  -3  -1   4  540.84   18.06
   3   1  -4  587.60   27.32
  -3   1   4  539.28   23.69
  -3  -1   4  541.71   19.61
  -3   1   4  531.36   18.24
  -3   1   4  513.05   18.10
  -3  -1  -4  526.74   18.61
  -3   1  -4  545.94   18.20
  -3  -1   4  526.75   17.62
  -3   1   4  538.00   18.15
  -3   1   4  524.92   18.19
  -3  -1   4  545.34   19.48
  -3   1  -4  555.91   18.33
  -3   1  -4  544.34   18.19
   3  -1  -4  549.00   24.09
  -3   1  -4  533.82   18.72
   3   1  -4  500.94   18.67
  -3  -1  -4  525.49   23.39
   3   1   4  514.17   25.66
  -3   1  -4  557.75   18.62
   3   1   4  535.01   25.62
  -3   1   4  554.41   19.41
  -3  -1  -4  521.96   25.90
  -3  -1   4  559.00   27.17
  -3   1   4  514.92   18.51
  -3   1  -4  567.65   17.71
  -3   1  -4  542.22   18.36
  -3   1  -4  556.22   26.74
  -3   1  -4  568.21   27.15
  -3  -1   4  570.31   25.77
  -3   1   4  534.86   18.05
  -3  -1  -4  556.14   18.24
  -3  -1  -4  528.51   18.13
   3  -1  -4  523.22   18.93
  -3  -1  -4  555.58   24.56
  -3   1  -4  552.87   18.10
  -3  -1   4  536.46   17.97
   3  -1  -4  578.75   26.09
  -3  -1   4  546.83   19.96
  -3  -1  -4  535.54   17.22
   3  -1   4  549.30   24.75
  -3   1  -4  562.39   18.04
  -3  -1  -4  524.49   18.88
  -3  -1  -4  588.89   26.11
  -3  -1   4  552.13   25.95
   3   1  -4  546.82   24.88
   3   1  -4  552.97   26.60
   4   1   4  45.150   5.380
   4  -1  -4  37.270   2.920
  -4   1   4  36.340   4.950
  -4   1  -4  48.420   3.060
  -4   1  -4  42.400   2.950
  -4   1   4  40.700   2.910
  -4  -1  -4  38.760   5.360
  -4  -1   4  43.400   3.040
  -4   1   4  43.890   2.920
  -4   1  -4  38.560   2.580
   4  -1  -4  40.250   5.610
  -4  -1   4  44.580   3.150
  -4   1  -4  45.630   2.980
  -4  -1  -4  42.290   2.860
  -4   1   4  43.130   2.950
  -4   1   4  45.620   3.270
  -4   1  -4  37.440   2.890
   4  -1  -4  40.340   5.530
  -4   1   4  40.940   2.870
   4  -1  -4  42.660   3.140
  -4   1  -4  41.590   5.240
  -4  -1   4  44.030   3.130
   4   1  -4  39.690   2.700
  -4   1  -4  52.170   3.220
  -4   1   4  48.330   3.120
  -4  -1   4  41.950   5.740
  -4  -1  -4  43.140   2.850
   4  -1  -4  37.770   3.190
   4   1   4  37.850   5.220
  -4  -1   4  43.900   2.830
  -4  -1  -4  42.260   2.900
   4   1  -4  42.010   5.540
   4   1  -4  38.760   2.880
  -4  -1  -4  40.010   2.740
  -4  -1  -4  43.530   3.020
  -4  -1  -4  42.260   2.890
  -4   1   4  46.570   3.070
  -4   1   4  40.040   2.920
   4  -1  -4  41.950   5.390
  -4   1  -4  46.580   3.140
  -4   1  -4  48.630   3.090
  -4   1  -4  41.430   2.860
  -4   1  -4  43.400   2.860
  -4  -1   4  44.620   3.250
  -4   1   4  40.390   2.710
  -4   1   4  40.110   5.510
   4   1  -4  31.760   5.050
  -4   1  -4  44.830   3.070
  -4  -1   4  47.290   3.370
   4  -1   4  42.050   5.480
  -4  -1   4  41.730   3.040
  -4   1   4  46.340   3.160
  -4   1   4  42.780   3.010
  -4  -1  -4  44.240   3.040
  -4   1  -4  42.270   2.940
   4  -1   4  37.770   5.120
  -4   1  -4  41.680   2.930
  -4  -1  -4  44.580   2.910
  -4   1  -4  41.040   5.530
  -4  -1  -4  42.030   2.880
   4  -1  -4  37.160   4.930
  -4   1   4  40.900   2.730
  -4   1   4  38.860   5.550
  -4  -1   4  42.270   3.060
  -4  -1   4  43.770   2.930
  -4  -1  -4  40.810   2.910
  -4  -1   4  43.150   2.990
  -4   1   4  41.560   3.090
  -4  -1   4  46.830   3.010
   4  -1   4  40.640   5.060
   4   1  -4  47.750   5.750
  -4   1   4  49.390   3.210
  -4  -1   4  41.050   5.140
  -4  -1  -4  38.130   3.130
  -4  -1   4  42.600   2.880
  -4   1  -4  40.970   3.150
  -4   1  -4  41.130   2.830
  -4  -1  -4  40.610   4.940
  -4  -1   4  40.050   2.750
  -4  -1   4  43.220   2.970
  -4  -1  -4  48.550   3.070
  -4  -1   4  40.520   3.080
  -4  -1   4  45.120   3.060
  -4  -1  -4  36.950   2.600
  -4  -1   4  43.500   5.200
  -4   1   4  39.710   2.870
  -4   1  -4  40.770   2.680
  -4  -1   4  44.690   3.030
  -4   1  -4  43.710   2.900
  -4   1  -4  38.760   5.460
  -4  -1   4  42.190   2.810
   4  -1  -4  47.420   3.350
  -4  -1  -4  40.580   5.510
  -4  -1  -4  44.700   2.890
  -4   1  -4  37.330   2.830
  -4   1   4  48.480   3.110
  -4  -1  -4  38.800   2.870
  -4  -1  -4  46.280   3.260
  -4   1   4  44.770   2.900
  -5  -1  -4  223.92    8.55
  -5  -1  -4  215.50    8.65
  -5   1  -4  232.26    8.49
  -5   1  -4  218.14    9.05
   5   1  -4  209.52    9.31
  -5   1   4  220.86    8.35
  -5   1  -4  227.97    8.59
  -5  -1  -4  226.14    8.42
  -5  -1  -4  219.19    8.63
  -5   1   4  220.98    8.67
  -5   1  -4  229.59    8.76
  -5  -1  -4  216.30    8.93
  -5   1   4  218.52    8.53
  -5   1   4  222.98    8.58
  -5   1   4  224.11    8.95
  -5  -1  -4  226.47    8.34
  -5  -1  -4  226.06    8.44
  -5  -1  -4  225.91    8.69
  -5  -1   4  233.77    8.74
  -5  -1  -4  228.39    8.77
   5  -1  -4  216.63    9.04
  -5   1  -4  221.55    8.22
  -5   1   4  216.11    8.62
  -5   1   4  226.10    8.30
  -5  -1   4  228.82    9.49
  -5   1  -4  230.63    8.61
   5   1  -4  224.06    8.80
  -5  -1  -4  234.25    9.15
  -5  -1   4  217.30    8.31
  -5   1   4  222.74    8.71
  -5  -1  -4  219.71    8.25
  -5  -1  -4  227.00    9.36
  -5   1   4  229.60    8.74
  -5  -1   4  213.03    8.70
  -5   1   4  225.53    9.21
  -5   1   4  226.07    8.72
  -5   1  -4  228.16    8.90
  -5  -1   4  219.01    8.39
  -5  -1   4  217.55    8.37
   5  -1  -4  223.01    9.34
  -5  -1   4  219.92    8.76
  -5   1  -4  223.07    8.75
  -5  -1  -4  215.58    8.72
  -5   1  -4  222.07    8.58
  -5   1   4  229.16    8.69
   5   1  -4  226.74    9.19
  -6   1  -4  92.440   3.800
  -6   1  -4  89.280   3.930
  -6  -1   4  93.860   3.920
  -6   1  -4  89.540   3.810
  -6   1  -4  87.750   3.800
   6  -1  -4  91.770   4.310
  -6   1  -4  90.630   3.860
   0  -2   4  189.01    9.23
   0  -2   4  186.04    9.31
   0  -2  -4  187.06    9.86
   0  -2  -4  185.99    9.18
   0   2   4  192.23    9.46
   0  -2   4  194.83    9.91
   0   2   4  195.82   10.06
   0  -2   4  188.99    9.01
   0   2  -4  176.90    8.85
   0   2   4  186.59    9.05
   0   2  -4  183.21    8.21
   0  -2  -4  182.53    9.20
   0   2  -4  183.66    9.02
   0   2   4  182.63    8.83
   0  -2  -4  199.70    9.05
   0  -2   4  188.02    9.29
   0  -2  -4  189.53    9.65
   0   2  -4  184.20    9.64
   0  -2   4  188.13    9.27
   0   2  -4  184.44    9.69
   0  -2  -4  184.83    9.60
   0   2  -4  221.96    9.57
   1   2  -4 2379.23   97.75
  -1  -2  -4 2313.62   96.23
  -1   2   4 2256.55   88.74
  -1   2  -4 2172.67   90.57
  -1  -2   4 2347.40   94.85
   1  -2   4 2142.95   95.23
  -1   2  -4 2405.09   95.66
  -1  -2  -4 2320.24   93.98
  -1   2  -4 2277.44   91.82
   1  -2  -4 2314.58   94.22
   1   2   4 2304.91   87.53
   1  -2  -4 2211.71   89.62
   1   2  -4 2307.30   96.16
   1  -2   4 2306.64   98.40
  -1  -2  -4 2259.71   89.73
  -1  -2   4 2410.25   94.56
  -1  -2  -4 2302.19   97.85
   1  -2   4 2262.68   94.27
  -1   2   4 2269.67   97.85
  -1   2   4 2404.55   98.88
  -1   2  -4 2420.37   87.84
  -1  -2  -4 2156.29   88.83
  -1  -2   4 2414.31   98.52
   1  -2  -4 2361.76   91.78
  -1   2   4 2337.48   96.06
   1   2   4 2206.27   97.55
   1   2  -4 2214.42   97.40
  -1  -2  -4 2327.00   98.81
  -1  -2   4 2344.50   96.27
   1  -2  -4 2297.22   91.73
  -2  -2  -4  73.640   5.160
  -2  -2  -4  77.990   5.310
  -2  -2  -4  74.330   4.880
   2  -2  -4  67.780   5.210
   2  -2  -4  68.860   4.760
  -2  -2   4  71.160   4.920
  -2  -2  -4  69.570   5.210
  -2  -2  -4  68.790   5.230
  -2  -2  -4  69.960   5.010
   2  -2  -4  74.140   4.750
  -2  -2  -4  72.060   5.390
  -2  -2  -4  78.630   5.420
  -2   2  -4  77.030   5.890
  -2  -2   4  74.740   5.770
  -2  -2   4  81.800   5.620
  -2  -2  -4  77.690   4.890
  -2   2   4  76.590   4.820
   2  -2  -4  75.690   5.720
   2   2  -4  77.260   5.240
  -2   2   4  69.510   5.170
   2  -2   4  72.850   5.270
  -2   2  -4  72.920   5.310
  -2  -2  -4  76.610   5.650
  -2   2   4  71.860   5.520
  -2  -2  -4  74.870   5.420
   2  -2   4  71.010   4.850
  -2   2   4  73.300   5.520
  -2  -2   4  81.120   5.900
  -3   2   4  595.50   29.03
   3  -2  -4  580.02   20.43
  -3   2  -4  591.07   18.62
  -3   2   4  557.40   19.19
  -3  -2  -4  563.15   20.61
  -3  -2   4  603.29   29.04
  -3  -2  -4  562.63   19.26
   3  -2  -4  610.02   28.62
  -3  -2  -4  571.18   19.30
  -3   2   4  569.80   19.19
  -3   2  -4  588.31   19.99
  -3   2   4  592.49   19.67
  -3  -2   4  589.26   19.38
  -3   2  -4  593.07   19.35
   3  -2   4  587.08   27.63
  -3  -2  -4  588.25   19.35
  -3  -2   4  607.76   27.00
  -3  -2  -4  587.54   19.21
  -3   2  -4  607.96   19.09
  -3  -2  -4  588.48   19.96
  -3   2   4  568.92   19.35
   3  -2  -4  574.54   25.98
  -3  -2  -4  555.74   20.65
  -3   2  -4  566.83   20.37
  -3  -2   4  584.59   19.64
  -3   2   4  587.78   25.91
  -3  -2  -4  589.27   18.77
  -3  -2   4  569.81   19.48
  -3  -2   4  594.93   19.39
  -3   2  -4  587.12   28.86
  -3   2   4  612.72   20.59
   3   2   4  571.79   28.12
  -3  -2  -4  607.55   26.07
  -3  -2   4  598.86   19.61
  -3   2  -4  519.41   28.53
   3  -2  -4  591.20   20.88
  -3  -2   4  617.76   20.62
  -3   2   4  576.47   28.29
  -3   2  -4  584.25   25.83
  -3   2  -4  597.34   20.12
  -3  -2   4  603.42   26.78
  -3   2  -4  575.29   19.36
  -3   2   4  607.20   19.00
  -3  -2   4  593.45   20.15
  -3   2   4  587.73   19.41
  -3   2  -4  582.50   28.23
   3   2  -4  607.43   28.53
  -3  -2  -4  557.41   19.37
  -3   2  -4  575.07   20.87
  -3   2   4  589.25   19.47
  -3  -2  -4  587.81   24.83
  -3   2   4  605.92   26.01
   3  -2   4  579.78   26.49
  -3   2   4  553.69   19.67
  -3  -2  -4  551.05   19.12
  -3  -2   4  587.48   19.46
  -3   2   4  547.87   19.17
  -3  -2  -4  585.59   27.23
  -3   2   4  611.65   21.48
  -3  -2   4  589.36   21.50
   3  -2   4  612.53   27.04
  -3   2  -4  561.34   19.58
  -3   2  -4  608.68   19.82
  -3   2  -4  564.83   18.71
  -3  -2   4  572.97   20.80
  -3  -2  -4  594.91   26.19
  -3   2  -4  584.53   19.58
   3   2   4  580.49   26.42
  -3  -2   4  581.03   18.65
  -3  -2  -4  588.48   18.51
  -3   2  -4  563.92   19.54
  -3  -2   4  609.65   20.98
  -3   2  -4  566.72   18.86
  -3  -2  -4  568.96   20.33
  -3  -2   4  605.20   19.93
  -3  -2   4  586.13   20.59
   3   2   4  564.62   26.22
  -3  -2   4  609.38   18.83
  -3  -2   4  573.79   18.91
  -3  -2  -4  563.51   20.84
  -3   2  -4  620.96   18.99
   3   2  -4  600.71   26.92
   3  -2  -4  564.73   28.37
  -3   2  -4  608.18   18.36
  -3   2   4  563.22   20.83
  -3  -2   4  591.92   27.75
  -3   2  -4  565.80   20.54
   3  -2  -4  589.40   27.65
  -3  -2   4  593.85   20.33
  -3   2   4  562.53   18.67
  -3  -2  -4  589.35   28.55
  -3   2   4  585.13   18.55
   3  -2  -4  564.22   19.56
  -3  -2  -4  587.32   27.46
  -3  -2  -4  580.99   19.08
   3  -2  -4  577.89   19.27
  -3   2   4  575.67   19.19
   3   2  -4  608.09   28.97
  -3   2  -4  586.31   19.46
  -3   2   4  550.94   19.80
  -3   2  -4  569.04   19.47
   3   2  -4  565.56   19.47
  -3   2   4  577.89   20.00
  -3  -2  -4  544.23   20.19
   3  -2  -4  558.68   20.89
  -3   2   4  598.06   19.13
  -3  -2   4  607.58   21.17
  -3  -2  -4  548.81   18.64
  -3   2  -4  591.48   19.54
  -3  -2  -4  579.40   21.21
  -3  -2   4  569.70   19.29
  -4   2  -4  836.84   28.22
  -4  -2  -4  790.94   40.52
  -4   2   4  834.45   27.36
  -4  -2  -4  816.96   26.17
   4   2  -4  834.10   26.33
  -4  -2  -4  819.50   26.55
   4   2  -4  788.63   40.42
  -4   2  -4  839.80   28.97
   4  -2   4  830.98   37.81
  -4   2   4  744.14   40.28
   4  -2   4  805.20   37.33
   4  -2  -4  799.20   39.25
   4  -2  -4  866.31   29.69
  -4  -2   4  832.44   29.86
  -4  -2   4  866.07   27.55
  -4   2   4  835.02   27.39
  -4  -2  -4  836.28   27.44
  -4  -2   4  860.79   27.60
  -4  -2  -4  822.50   28.30
  -4  -2   4  872.29   29.64
   4  -2   4  793.33   38.89
   4  -2  -4  813.87   40.09
   4  -2  -4  867.88   28.95
  -4  -2  -4  846.25   27.38
  -4   2  -4  877.35   26.37
  -4  -2  -4  858.32   27.32
  -4   2   4  822.60   27.70
  -4   2  -4  796.81   39.61
  -4   2  -4  868.79   27.39
  -4  -2  -4  846.89   27.03
  -4   2   4  861.47   28.28
  -4   2   4  878.06   27.55
  -4   2  -4  746.04   40.51
  -4   2  -4  859.55   27.90
  -4   2  -4  811.95   36.33
  -4   2   4  874.45   27.67
  -4  -2  -4  856.61   27.67
  -4   2   4  792.62   36.65
  -4  -2   4  893.83   28.15
   4   2   4  783.85   39.39
  -4  -2   4  875.47   27.88
   4  -2  -4  867.05   29.52
  -4  -2   4  835.12   41.17
  -4  -2  -4  853.67   30.08
  -4   2  -4  815.59   28.88
  -4  -2  -4  788.58   29.18
  -4  -2  -4  757.01   36.51
  -4   2  -4  879.95   27.64
  -4  -2  -4  852.39   28.93
   4   2  -4  824.48   40.28
  -4   2   4  842.10   27.23
  -4  -2  -4  848.05   27.51
  -4   2   4  830.31   29.02
  -4   2   4  756.51   39.43
   4  -2  -4  826.09   40.30
  -4   2   4  824.78   26.24
   4  -2  -4  813.43   37.45
  -4  -2  -4  815.11   26.45
  -4  -2   4  803.92   37.78
   4   2  -4  829.47   40.33
  -4   2   4  849.48   26.58
  -4   2   4  852.63   28.27
  -4   2   4  862.09   27.39
  -4   2  -4  876.52   25.81
  -4  -2   4  898.84   26.56
   4   2  -4  803.04   28.50
  -4  -2  -4  815.67   27.19
  -4   2   4  877.35   27.88
  -4  -2   4  821.79   37.42
  -4  -2  -4  776.30   29.01
  -5   2  -4  309.94   11.62
  -5   2  -4  289.17   10.68
  -5   2  -4  292.28   10.72
  -5   2  -4  291.42   11.03
  -5  -2  -4  286.08   10.56
  -5  -2  -4  293.01   10.05
  -5  -2  -4  297.89   11.11
  -5   2   4  274.36   10.41
  -5  -2   4  284.07   10.23
  -5   2   4  283.62   10.61
  -5   2  -4  284.42   10.65
  -5  -2   4  285.74   10.62
   5  -2   4  304.74   11.38
  -5   2  -4  286.63   10.75
  -5  -2  -4  286.24   10.92
  -5  -2  -4  273.73   10.46
  -5   2   4  297.80   10.77
  -5   2  -4  284.95   10.69
  -5  -2  -4  285.85   10.46
  -5  -2   4  295.34   11.29
  -5   2   4  275.80   10.41
   5  -2  -4  274.86   11.04
  -5  -2   4  292.55   10.74
  -5   2  -4  295.76   10.75
  -5   2   4  291.45   10.83
  -5   2  -4  298.30   11.01
  -5   2  -4  286.77   10.38
  -5   2  -4  279.12   10.49
  -5   2   4  287.64   10.46
  -5  -2  -4  282.96   10.60
  -5  -2   4  294.13   11.83
  -5   2   4  282.63   10.58
  -5   2   4  292.09   10.22
  -5   2  -4  286.35   10.55
   5   2  -4  288.49   11.62
  -5  -2   4  277.97   11.36
  -5  -2   4  292.61   10.74
   5   2  -4  283.96   10.71
   5  -2  -4  297.37   11.88
  -5  -2  -4  281.16   10.15
  -5  -2   4  302.69   11.18
  -5   2   4  298.92   10.56
  -5   2   4  271.04   10.08
   5  -2  -4  286.84   10.56
  -5   2  -4  294.71   10.34
   5  -2  -4  287.97   11.36
  -5  -2   4  296.81   10.77
  -5   2   4  278.94   10.81
  -5  -2   4  303.24   10.46
  -5   2   4  296.16   11.57
  -5  -2  -4  271.05   10.40
  -5  -2  -4  277.28   11.40
  -5  -2  -4  291.78   10.63
  -5   2   4  289.32   10.43
  -5   2   4  294.19   10.57
  -5  -2   4  294.93   10.63
  -5  -2   4  277.21   10.76
  -5  -2   4  290.03   10.65
  -5   2  -4  289.93   10.50
  -5   2  -4  279.65   10.55
  -5  -2   4  281.13   11.29
   0  -3  -4 1618.50   64.67
   0  -3   4 1558.96   64.92
   0  -3  -4 1631.84   66.37
   0   3  -4 1589.66   63.37
   0  -3  -4 1436.62   60.54
   0   3   4 1541.58   64.93
   0  -3   4 1495.26   65.41
   0  -3   4 1546.10   64.30
   0  -3   4 1551.84   66.92
   0  -3   4 1554.10   61.81
   0   3  -4 1499.06   59.01
   0   3  -4 1515.03   62.50
   0   3  -4 1596.24   67.56
   0   3   4 1562.10   60.10
  -1   3  -4  876.17   37.90
  -1  -3   4  894.96   36.39
  -1   3   4  849.90   38.20
  -1  -3  -4  861.92   35.26
   1  -3  -4  900.79   37.90
   1  -3  -4  852.21   35.31
  -1   3   4  855.03   39.79
   1   3   4  865.79   37.41
   1  -3  -4  884.38   36.59
   1   3  -4  868.53   37.01
   1   3  -4  881.62   38.42
  -1  -3   4  872.65   38.09
  -1  -3   4  886.79   39.14
  -1   3   4  869.50   38.49
  -1   3  -4  847.02   36.62
   1  -3   4  871.95   37.74
   1  -3  -4  873.24   36.60
   1   3  -4  883.85   39.08
  -1  -3   4  877.62   38.64
   1  -3   4  870.23   39.13
  -1   3  -4  882.10   39.02
   1   3   4  876.53   39.69
   1   3   4  840.94   34.86
  -1   3   4  860.72   38.22
  -1  -3  -4  882.38   37.57
  -1   3  -4  912.34   35.23
  -1  -3  -4  866.53   38.84
   1  -3   4  908.67   36.36
   1  -3   4  903.90   38.15
   1   3  -4  869.18   38.65
  -2   3   4 1250.00   50.17
  -2  -3  -4 1189.37   50.09
  -2   3   4 1093.76   34.97
  -2  -3  -4 1070.74   34.37
  -2  -3   4 1135.56   35.73
   2  -3  -4 1170.44   46.72
  -2   3  -4 1262.81   51.33
  -2  -3  -4 1113.19   38.26
   2   3   4 1168.65   44.72
  -2  -3   4 1122.71   39.50
  -2  -3  -4 1104.08   35.47
   2  -3  -4 1116.92   39.45
   2  -3  -4 1239.75   50.86
  -2  -3  -4 1122.05   37.68
  -2  -3  -4 1099.92   36.13
  -2  -3  -4 1205.00   48.01
  -2   3  -4 1045.74   34.83
  -2  -3  -4 1194.75   45.62
  -2  -3   4 1135.03   37.57
  -2  -3   4 1183.67   50.69
  -2   3   4 1184.50   51.32
   2  -3  -4 1077.87   35.43
  -2   3  -4 1116.72   34.87
  -2  -3   4 1107.65   35.51
  -2  -3   4 1158.11   36.71
  -2  -3   4 1105.68   34.39
  -2   3   4 1097.24   33.68
  -2  -3   4 1137.07   38.39
   2  -3  -4 1209.78   49.12
  -2   3  -4 1084.10   36.24
  -2  -3   4 1058.79   34.81
  -2   3  -4 1221.90   49.78
  -2  -3  -4 1169.46   46.26
   2  -3  -4 1070.53   38.64
   2  -3   4 1081.78   34.31
  -2   3   4 1107.35   36.01
  -2  -3  -4 1090.86   38.77
  -2   3  -4 1123.50   33.75
  -2  -3   4 1253.92   50.55
   2  -3   4 1054.79   37.72
  -2   3  -4 1059.57   35.67
  -2  -3   4 1095.12   35.56
   2  -3  -4 1054.82   38.16
  -2  -3  -4 1132.49   47.86
  -2   3  -4 1105.09   35.57
  -2   3   4 1130.03   36.34
  -2   3  -4 1252.08   50.24
  -2   3   4 1200.59   50.56
  -2  -3  -4 1089.89   36.46
  -2   3   4 1049.96   37.87
  -2  -3   4 1254.23   49.56
  -2  -3  -4 1144.91   48.49
   2  -3   4 1225.49   47.06
  -2  -3  -4 1086.74   39.29
  -2   3  -4 1080.69   36.02
  -2  -3  -4 1156.98   33.96
  -2  -3   4 1097.96   37.67
  -2   3  -4 1135.88   37.07
  -2   3  -4 1003.86   34.57
  -2   3  -4 1101.33   35.88
  -2  -3   4 1116.33   36.11
   2   3   4 1190.46   50.07
  -2   3   4 1101.31   35.93
  -2  -3  -4 1076.41   37.21
  -2   3  -4 1110.50   35.64
   2  -3  -4 1153.41   46.14
  -2  -3   4 1111.78   35.50
   2  -3   4 1182.01   49.18
  -2  -3   4 1155.40   37.17
  -2  -3   4 1108.61   36.22
  -2  -3   4 1101.04   35.94
  -2   3  -4 1119.88   36.85
  -2   3  -4 1141.60   35.97
  -2   3   4 1059.33   34.69
   2   3  -4 1153.41   47.95
  -2   3  -4 1175.98   34.95
  -2  -3   4 1150.45   38.91
   2  -3  -4 1065.79   37.54
   2   3  -4 1198.21   51.10
   2  -3  -4 1116.93   37.81
  -2  -3   4 1153.05   46.90
  -2   3  -4 1068.28   35.88
  -2   3  -4 1077.83   38.27
  -2   3  -4 1121.51   38.10
  -2  -3  -4 1124.58   36.68
  -2  -3  -4 1164.34   50.96
  -2  -3   4 1127.19   37.90
   2  -3   4 1139.97   48.90
  -2  -3  -4 1133.20   37.49
  -2   3  -4 1096.48   37.26
  -2  -3   4 1142.96   35.99
  -2   3  -4 1086.03   36.64
  -2   3  -4 1107.74   35.94
  -2  -3  -4 1126.36   35.43
  -2  -3   4 1199.53   34.68
  -2   3   4 1089.72   36.78
   2   3   4 1191.80   50.96
   2   3  -4 1183.74   49.02
  -2  -3  -4 1089.21   36.26
  -3  -3   4  761.09   25.39
  -3   3  -4  792.64   24.65
   3  -3  -4  766.63   36.51
  -3  -3   4  757.38   25.00
  -3  -3   4  767.69   25.08
  -3  -3  -4  731.42   33.45
   3   3   4  759.93   34.40
  -3   3  -4  801.83   27.09
  -3  -3   4  755.46   35.69
  -3  -3   4  780.21   25.02
  -3   3   4  761.04   25.18
   3  -3  -4  775.65   24.91
  -3   3   4  761.30   24.87
  -3  -3   4  811.06   27.90
  -3   3  -4  759.95   37.05
  -3  -3   4  765.25   25.25
  -3   3  -4  821.53   25.36
  -3  -3  -4  735.66   24.69
   3   3  -4  739.37   34.01
  -3   3  -4  755.82   24.36
  -3  -3   4  746.50   36.63
  -3  -3   4  770.83   24.19
  -3  -3  -4  738.41   23.91
  -3  -3   4  780.34   26.09
   3  -3  -4  766.71   26.37
  -3   3  -4  781.66   25.29
   3   3  -4  728.10   24.72
  -3   3   4  720.58   33.03
  -3  -3   4  817.07   26.72
  -3   3  -4  782.85   25.34
  -3   3   4  773.37   24.68
  -3   3   4  758.82   36.77
  -3  -3  -4  761.45   35.95
  -3  -3  -4  747.73   24.98
  -3   3   4  789.97   25.53
  -3   3  -4  803.57   25.38
  -3  -3  -4  753.81   36.78
  -3   3   4  737.93   26.86
   3  -3  -4  766.08   26.92
  -3   3  -4  777.84   25.14
  -3   3  -4  752.92   33.11
  -3  -3  -4  752.68   26.81
   3   3  -4  738.68   36.06
  -3   3  -4  767.17   26.76
  -3  -3   4  747.42   25.35
   3  -3  -4  762.25   36.41
   3  -3   4  771.86   34.61
  -3   3   4  688.83   24.62
  -3  -3  -4  749.09   24.22
   3  -3   4  762.92   26.55
  -3  -3  -4  775.37   26.44
   3   3   4  772.23   34.51
  -3   3   4  743.43   24.39
  -3  -3  -4  760.72   27.16
  -3  -3   4  772.71   26.40
   3  -3  -4  767.89   35.53
  -3  -3   4  774.00   24.24
   3  -3   4  804.11   34.22
  -3   3  -4  797.66   25.87
  -3  -3  -4  754.36   26.16
   3  -3   4  787.06   35.71
  -3  -3   4  773.80   25.28
  -3  -3   4  788.91   24.57
  -3  -3  -4  707.43   23.58
  -3   3  -4  742.96   37.08
  -3   3   4  771.15   25.93
  -3   3   4  764.59   24.13
  -3   3  -4  782.48   26.05
  -3  -3   4  808.12   26.80
  -3  -3  -4  746.92   26.38
  -3   3  -4  738.08   25.61
   3   3  -4  754.60   36.94
  -3   3   4  708.15   24.81
   3  -3  -4  763.32   27.72
   3  -3  -4  760.61   33.48
  -3  -3   4  815.11   27.55
  -3   3  -4  770.09   24.38
  -3   3   4  761.12   25.60
  -3  -3  -4  730.77   34.81
  -3  -3  -4  761.12   25.55
  -3   3   4  765.33   23.56
   3  -3  -4  752.33   27.05
  -3   3  -4  784.22   25.38
  -3  -3   4  761.91   34.57
  -3  -3   4  766.14   34.18
  -3   3  -4  781.92   23.69
  -3   3  -4  763.61   36.01
  -3  -3   4  786.56   25.85
  -3  -3  -4  721.71   25.17
   3   3  -4  743.45   34.59
  -3  -3  -4  766.90   24.83
  -3  -3  -4  756.47   24.77
  -3   3  -4  761.06   24.99
  -3   3  -4  792.25   24.51
  -3  -3   4  780.48   25.17
  -3   3  -4  792.19   25.09
  -3  -3   4  776.67   27.05
  -3  -3  -4  761.68   27.58
  -3  -3  -4  747.85   24.08
  -3   3  -4  788.49   25.53
  -3   3   4  760.15   36.21
  -4  -3  -4  509.06   19.02
  -4   3  -4  540.51   17.97
   4  -3  -4  490.79   26.89
   4  -3   4  489.34   25.45
  -4   3   4  539.53   17.75
   4   3  -4  495.64   17.66
  -4   3   4  438.18   23.84
   4  -3  -4  515.26   18.60
  -4  -3   4  546.27   17.76
  -4   3  -4  564.49   19.27
   4   3  -4  500.02   27.12
  -4  -3   4  491.62   25.17
  -4   3  -4  471.36   26.35
  -4   3   4  533.95   17.38
  -4   3  -4  539.54   17.87
  -4   3  -4  522.38   16.71
  -4  -3  -4  521.42   19.50
  -4   3   4  520.44   17.72
  -4   3  -4  543.64   18.52
   4  -3  -4  544.03   18.99
  -4   3   4  499.19   17.01
  -4   3   4  481.92   26.78
  -4  -3   4  429.93   25.42
  -4  -3  -4  514.07   17.42
  -4  -3  -4  511.66   17.64
  -4  -3   4  525.59   18.52
  -4   3   4  549.73   18.18
  -4  -3   4  516.79   17.99
  -4  -3  -4  498.42   18.82
  -4   3  -4  493.50   24.60
   4  -3  -4  539.34   19.08
  -4  -3   4  521.32   17.16
  -4  -3  -4  506.53   18.48
  -4  -3  -4  514.65   16.92
  -4   3   4  532.15   19.19
  -4   3  -4  543.99   17.98
   4  -3   4  542.38   18.87
  -4   3   4  505.38   17.47
  -4   3   4  525.42   17.58
  -4   3   4  532.63   17.09
   4  -3   4  459.61   25.93
   4   3  -4  461.71   25.20
  -4   3   4  519.25   17.68
  -4  -3  -4  510.00   18.57
  -4   3   4  447.35   26.85
  -4  -3  -4  491.83   17.46
  -4   3  -4  532.08   18.88
   4  -3   4  497.24   25.24
  -4   3  -4  527.93   17.70
  -4  -3  -4  514.27   18.16
   4   3  -4  493.98   27.52
  -4   3  -4  518.33   17.27
   4   3  -4  550.91   18.66
  -4  -3   4  519.96   18.20
  -4  -3  -4  529.21   17.20
  -4  -3   4  550.33   17.85
  -4  -3   4  507.49   25.59
  -4   3  -4  463.81   27.01
  -4   3   4  557.13   18.48
   4  -3  -4  483.25   26.16
  -4  -3  -4  518.18   17.69
  -5   3  -4  145.04    6.30
  -5   3   4  161.90    6.52
   5   3  -4  167.12    6.76
  -5  -3   4  149.51    6.52
   5   3  -4  163.52    6.17
  -5  -3   4  157.03    6.31
  -5   3  -4  156.33    6.49
   5  -3  -4  158.93    6.50
  -5   3  -4  163.55    6.67
  -5  -3  -4  157.00    6.38
  -5   3   4  151.64    6.26
  -5   3  -4  158.51    6.56
  -5  -3  -4  158.82    6.07
  -5   3  -4  163.51    6.56
  -5  -3  -4  145.98    6.78
  -5   3  -4  160.24    6.75
  -5   3  -4  156.92    6.94
   5  -3   4  168.35    7.02
  -5  -3   4  164.94    6.97
  -5   3  -4  167.53    6.78
   5  -3  -4  160.91    7.27
  -5   3  -4  155.21    6.45
   5  -3  -4  160.46    7.01
  -5  -3   4  157.30    7.24
   5  -3   4  166.63    6.67
  -5   3  -4  161.87    6.38
  -5   3  -4  158.90    6.39
   5  -3  -4  161.20    6.95
   5  -3   4  172.79    6.48
  -5  -3   4  157.73    6.56
  -5  -3   4  146.30    6.42
  -5  -3   4  166.19    6.33
   5  -3  -4  154.03    6.23
   5   3  -4  165.37    7.18
  -5  -3   4  162.15    6.87
  -5   3   4  164.14    6.98
  -5   3   4  155.25    6.39
  -5  -3   4  156.93    6.50
  -5  -3  -4  151.19    6.64
  -5  -3  -4  150.30    6.22
  -5   3  -4  166.13    6.36
  -5   3  -4  151.26    6.49
  -5   3   4  162.96    6.69
  -5  -3  -4  150.58    6.09
  -5  -3  -4  151.62    6.32
  -5   3   4  168.08    6.67
  -5  -3   4  149.82    6.32
  -5  -3   4  157.01    6.55
  -5   3   4  163.07    6.39
  -5  -3   4  159.58    7.05
  -5   3  -4  162.83    6.59
  -5   3   4  172.45    6.56
  -5  -3   4  160.23    6.91
  -5  -3   4  159.94    6.46
   0   4  -4  801.82   33.87
   0  -4   4  777.14   32.65
   0  -4  -4  718.05   22.65
   0  -4  -4  711.53   24.85
   0  -4   4  689.52   22.58
   0  -4  -4  706.38   24.60
   0  -4  -4  672.95   22.16
   0   4  -4  723.06   30.74
   0  -4  -4  713.53   25.61
   0   4  -4  769.63   31.73
   0  -4  -4  703.74   23.54
   0  -4  -4  767.77   31.59
   0  -4   4  774.50   32.58
   0  -4  -4  716.41   21.77
   0  -4  -4  714.22   25.21
   0   4   4  721.05   31.24
   0   4  -4  701.83   24.23
   0  -4   4  664.14   24.47
   0  -4  -4  761.87   32.26
   0  -4  -4  686.43   23.56
   0  -4  -4  726.08   23.90
   0  -4  -4  687.31   24.16
   0  -4  -4  696.04   24.36
   0  -4  -4  666.12   21.87
   0   4  -4  680.48   23.54
   0  -4   4  690.94   22.30
   0  -4  -4  700.82   22.99
   0  -4  -4  709.49   24.20
   0  -4   4  743.24   32.49
   0  -4   4  698.38   23.15
   0  -4   4  701.48   23.31
   0  -4   4  739.56   32.40
   0  -4  -4  749.96   31.56
   0  -4   4  753.27   30.68
   0   4  -4  680.90   23.76
   0   4   4  757.20   29.85
   0  -4   4  694.04   23.22
  -1  -4   4  158.11    6.91
   1   4  -4  158.06    9.66
   1  -4  -4  155.28    6.20
  -1  -4  -4  160.53    6.42
   1  -4   4  158.21    6.12
  -1   4   4  152.87    6.31
  -1   4  -4  162.68    9.11
  -1  -4   4  155.04    6.77
   1  -4   4  172.98    9.37
   1  -4   4  166.79    9.42
   1  -4  -4  184.95    6.77
   1  -4  -4  156.00    6.29
  -1   4  -4  162.29   10.03
  -1  -4   4  166.21    6.14
   1  -4  -4  157.61    6.50
  -1   4  -4  157.49    8.90
   1  -4  -4  152.41    6.51
  -1  -4  -4  163.27    6.46
   1  -4   4  156.17    6.71
   1  -4  -4  167.12   10.09
   1   4   4  163.50    8.50
  -1   4   4  168.80    9.44
   1  -4   4  159.61    9.36
  -1  -4   4  165.11    9.88
  -1  -4  -4  173.21   10.23
   1  -4  -4  149.56    6.55
  -1   4   4  156.82    6.04
   1  -4   4  145.06    6.26
   1  -4  -4  156.63    6.96
  -1  -4   4  147.51    6.41
  -1  -4   4  163.54    9.29
  -1  -4   4  160.08    6.33
  -1   4  -4  169.80    8.82
  -1  -4   4  160.88    6.30
  -1  -4  -4  154.27    6.86
  -1   4   4  148.65    6.35
  -1  -4   4  152.87    6.32
   1  -4  -4  150.50    5.86
  -1   4  -4  161.42    6.11
  -1  -4  -4  153.75    6.22
  -1  -4  -4  169.43    6.63
  -1  -4  -4  162.10    6.69
  -1  -4   4  154.43    6.02
   1   4  -4  174.56    9.63
  -1   4  -4  166.72    6.56
  -1  -4  -4  152.65    5.93
  -1   4  -4  155.76    6.35
   1   4  -4  157.96    6.34
  -1  -4  -4  157.94    6.91
   1  -4   4  149.50    6.11
   1   4  -4  177.43   10.16
  -1  -4   4  158.98    6.42
  -1   4  -4  163.61    6.61
   1  -4  -4  167.74    6.83
   1  -4   4  153.69    6.31
  -1  -4   4  158.80    6.64
  -1   4   4  158.76    6.35
   1   4   4  165.33   10.17
  -1  -4   4  161.29    6.72
  -1  -4  -4  150.12    5.77
   1   4  -4  147.56    6.46
  -1  -4   4  163.09    6.42
  -1  -4  -4  161.83    6.15
  -1  -4  -4  159.63    6.63
  -1  -4   4  166.67    6.30
   1  -4   4  150.21    6.19
  -1  -4   4  149.27    6.13
  -1  -4  -4  164.41    6.86
  -1  -4  -4  154.71    6.04
  -1   4  -4  161.73    6.50
   1  -4   4  178.02   10.10
   1  -4  -4  156.96    6.18
  -1   4   4  171.70   10.00
  -1   4  -4  151.23    5.85
  -1   4   4  176.83    9.48
   1  -4  -4  154.03    6.66
  -1  -4   4  162.51    6.05
   1  -4  -4  162.68    6.77
  -1  -4   4  156.60    6.31
  -1   4  -4  149.35    6.23
  -1  -4   4  171.85   10.03
   1  -4  -4  164.18    9.10
   1  -4  -4  177.31    9.98
  -1  -4  -4  157.27    6.58
  -1  -4  -4  160.79    6.29
  -1  -4  -4  160.51    6.43
  -1  -4  -4  163.51    6.46
  -1  -4  -4  175.72    9.68
  -1   4  -4  152.96    6.65
  -2   4   4 1863.28   59.40
  -2   4  -4 1909.01   61.69
  -2  -4   4 1960.46   66.64
   2  -4   4 1938.86   58.91
  -2   4   4 1889.53   59.58
  -2  -4   4 1988.49   65.76
  -2  -4  -4 1912.43   66.57
  -2   4  -4 1834.17   62.11
  -2   4  -4 1900.63   61.52
  -2   4  -4 2052.76   83.92
  -2   4   4 1944.46   61.56
  -2  -4   4 1943.52   61.74
  -2  -4  -4 1894.67   58.95
  -2  -4  -4 1974.13   59.55
   2  -4   4 1752.27   67.19
  -2   4  -4 1962.23   63.14
  -2  -4  -4 2025.53   62.06
  -2  -4   4 1907.85   62.06
  -2   4   4 2010.49   84.20
  -2  -4   4 1985.44   59.81
   2   4  -4 1994.07   81.48
  -2  -4   4 2023.52   79.46
  -2  -4   4 2015.80   61.67
  -2   4  -4 1978.41   87.37
  -2   4  -4 1942.77   57.76
  -2   4   4 1982.76   77.61
   2  -4  -4 1956.32   65.66
  -2   4   4 1970.38   63.02
  -2   4  -4 1952.21   61.53
  -2   4   4 1944.54   65.15
  -2  -4   4 1925.70   60.80
  -2  -4   4 1941.23   85.23
  -2  -4  -4 1934.74   82.81
   2  -4  -4 1988.05   83.31
   2   4   4 1951.02   86.45
  -2  -4  -4 1940.67   64.62
   2  -4   4 1949.74   64.91
  -2  -4  -4 1883.40   64.66
  -2  -4  -4 1944.26   67.54
  -2  -4   4 1862.60   59.05
  -2  -4  -4 2046.49   86.55
  -2   4  -4 1905.20   60.83
  -2  -4  -4 1977.06   63.04
  -2  -4  -4 1995.64   85.16
  -2   4  -4 1795.72   61.07
   2  -4  -4 1927.94   58.72
  -2  -4  -4 2094.46   81.62
  -2   4   4 1904.05   62.18
  -2  -4  -4 2000.81   58.31
   2  -4  -4 1866.92   85.00
  -2  -4  -4 2005.44   62.44
   2  -4   4 2015.12   79.33
  -2   4  -4 1998.18   59.80
  -2   4  -4 1947.95   63.99
  -2   4   4 1994.53   87.32
  -2  -4  -4 1976.25   62.57
  -2  -4   4 1966.01   58.97
  -2  -4   4 1981.13   61.68
   2   4   4 2034.42   85.30
  -2  -4   4 1975.49   64.61
  -2   4   4 1861.86   61.62
  -2   4  -4 1963.93   62.82
   2   4  -4 1983.67   86.23
   2  -4   4 1936.29   85.96
  -2   4  -4 1995.21   63.49
  -2  -4   4 2048.25   62.74
   2  -4  -4 1962.50   60.81
   2  -4   4 1903.37   61.12
  -2   4  -4 1929.33   62.12
  -2   4   4 2016.29   57.85
   2   4  -4 2045.49   81.36
   2  -4  -4 1927.83   64.83
  -2   4  -4 2055.67   85.14
   2  -4   4 1991.40   59.82
  -2  -4   4 1980.73   60.92
  -2  -4   4 2017.28   61.33
  -2  -4  -4 1967.72   65.72
   2  -4  -4 2065.93   86.10
  -2   4  -4 1969.57   61.55
  -2  -4  -4 2017.42   64.04
  -2   4  -4 1877.35   59.69
  -2   4  -4 1990.53   65.25
   2   4   4 2011.36   81.69
   2  -4  -4 1957.07   66.36
   2   4  -4 1967.76   84.22
  -2  -4   4 2009.15   64.38
  -2   4  -4 2025.31   61.65
   2  -4  -4 1847.67   62.17
  -2   4   4 1950.54   59.85
  -2   4  -4 2054.86   77.46
  -2  -4   4 1964.34   80.14
  -2  -4   4 1949.31   67.70
  -2  -4  -4 1987.38   60.86
   2  -4   4 2105.86   83.77
  -2  -4  -4 1888.72   58.58
  -2  -4   4 2142.99   84.08
   2   4  -4 1817.46   62.14
  -2  -4   4 1975.85   63.50
  -2  -4  -4 1989.81   64.25
   2  -4  -4 1909.36   64.43
  -2  -4   4 2011.68   65.02
  -2  -4  -4 1979.83   60.86
   2  -4  -4 2043.52   67.75
  -3  -4  -4  164.93   11.08
   3   4  -4  170.44    6.64
  -3  -4  -4  174.69    7.36
  -3  -4  -4  174.56    7.51
   3  -4   4  179.11    7.63
  -3   4   4  177.47    7.29
  -3   4  -4  174.05    7.23
  -3   4  -4  160.71    6.70
  -3   4   4  168.37    7.20
  -3   4  -4  166.45   11.52
   3  -4   4  167.47   11.07
  -3  -4   4  180.84    7.46
  -3  -4   4  176.85    8.06
   3  -4  -4  175.17    7.45
  -3  -4   4  169.50    7.91
   3   4  -4  161.15    6.87
  -3  -4   4  191.20    7.82
   3   4   4  170.23   11.39
  -3  -4   4  170.95    7.24
  -3   4  -4  170.35    7.56
  -3  -4  -4  169.71    7.11
  -3  -4  -4  168.28   11.64
   3  -4   4  159.13   11.65
  -3   4   4  171.03    6.84
  -3   4  -4  178.72    7.40
  -3  -4  -4  164.84   11.88
   3  -4  -4  178.28    7.59
  -3  -4   4  169.24   11.17
  -3  -4  -4  167.36    7.37
   3  -4  -4  178.56   12.19
  -3  -4   4  183.58    7.79
  -3   4  -4  166.22    7.02
  -3   4  -4  179.59    7.33
  -3   4   4  161.75    7.43
   3  -4  -4  179.42    6.89
  -3  -4   4  172.79    7.20
  -3  -4   4  169.38    7.26
  -3   4   4  175.39    7.33
  -3  -4  -4  181.49    6.98
  -3  -4   4  178.76    7.63
  -3  -4   4  179.60    7.00
   3  -4   4  163.80    7.09
  -3   4  -4  174.16    7.21
   3  -4   4  143.11   10.67
  -3  -4  -4  174.79    6.74
   3  -4  -4  180.94    7.61
  -3   4  -4  168.81    6.83
  -3  -4   4  162.45    7.33
   3  -4  -4  183.84    7.17
   3  -4  -4  162.47    6.91
   3  -4   4  176.98    6.98
  -3  -4   4  176.55    7.83
  -3   4   4  163.35    7.39
  -3  -4   4  160.96    7.12
  -3  -4   4  185.53    7.37
  -3  -4  -4  168.90    6.68
  -3   4  -4  177.74    7.19
  -3   4  -4  177.61    6.99
  -3   4  -4  168.42   10.66
   3   4  -4  164.49   11.91
  -3   4   4  167.44    7.37
  -3   4   4  156.65   11.51
  -3  -4  -4  167.38    6.91
   3  -4  -4  149.73   11.33
  -3   4  -4  163.24    7.45
   3  -4   4  171.02   11.60
  -3  -4   4  167.21    7.03
   3   4   4  184.44   11.59
  -3  -4   4  178.70    7.09
  -3   4  -4  178.33    7.19
   3  -4  -4  168.54    7.91
  -3  -4  -4  170.57    7.26
  -3  -4  -4  164.89    7.46
  -3   4   4  167.01    6.99
  -3   4   4  168.56   10.81
   3  -4  -4  173.08   11.69
  -3   4   4  162.74   11.78
  -3  -4   4  168.77    7.16
   3  -4  -4  172.64    7.67
  -3  -4  -4  164.66    7.84
  -3  -4   4  171.14   11.62
  -3   4  -4  178.82    6.83
  -3   4  -4  171.02    6.92
  -3   4  -4  171.66   12.26
  -3   4  -4  175.36    7.03
  -3  -4  -4  162.97    6.94
  -3   4   4  177.55    6.78
  -3   4  -4  167.38    7.20
  -3  -4   4  180.55    7.04
  -3  -4  -4  172.08    7.62
   3   4  -4  163.17   10.90
  -3  -4   4  179.96   11.31
  -3  -4  -4  166.22    6.99
   3   4  -4  178.35   11.48
  -3   4  -4  171.69    7.16
  -3   4  -4  169.63    7.02
  -3  -4  -4  169.49    7.71
  -4  -4  -4  262.79   10.21
  -4  -4  -4  287.01   11.36
  -4   4  -4  292.23   11.58
  -4   4  -4  294.83   10.84
  -4  -4  -4  303.23   11.64
   4  -4  -4  293.52   11.56
  -4  -4  -4  299.71   11.37
  -4   4  -4  292.02   11.47
  -4  -4   4  293.38   11.00
  -4   4   4  303.08   11.11
  -4   4  -4  286.84   10.84
  -4   4  -4  281.47   10.68
  -4  -4  -4  299.62   11.14
  -4   4  -4  289.37   10.94
  -4  -4   4  297.55   11.01
   4   4  -4  277.25   11.27
   4  -4   4  292.68   11.53
  -4   4   4  293.49   10.89
  -4   4  -4  292.72   10.82
  -4  -4   4  292.36   11.30
  -4   4  -4  286.14   10.20
  -4   4   4  292.91   10.68
  -4   4  -4  284.02   10.45
  -4   4  -4  292.97   10.60
  -4   4  -4  291.20   10.97
  -4  -4   4  285.08   11.16
  -4   4   4  291.63   11.55
   4  -4  -4  294.03   11.28
  -4  -4  -4  291.70   10.67
  -4  -4  -4  293.20   10.32
  -4  -4   4  302.19   10.79
   4  -4  -4  293.53   10.70
  -4  -4  -4  294.12   11.91
  -4   4   4  297.69   10.59
   4  -4  -4  303.94   10.55
   4   4  -4  289.18   10.91
  -4  -4   4  292.87   10.54
  -4  -4  -4  274.81   10.71
  -4   4   4  286.84   10.06
   4  -4  -4  286.14   11.62
  -4  -4  -4  278.90   10.26
  -4   4  -4  283.41   11.11
   5  -4   4  192.29    7.54
  -5   4  -4  187.39    7.10
  -5  -4   4  181.42    6.77
  -5   4   4  194.73    7.36
  -5   4  -4  177.81    6.93
  -5   4  -4  180.97    7.15
   5  -4  -4  176.91    6.69
  -5  -4   4  194.10    7.13
  -5   4  -4  184.94    6.80
  -5   4  -4  175.13    7.38
  -5  -4   4  189.99    7.89
   5  -4  -4  186.20    7.86
  -5   4   4  188.70    6.95
  -5  -4   4  191.15    7.17
   5  -4   4  182.55    6.95
   5   4  -4  192.95    7.29
  -5   4   4  180.23    6.82
  -5   4  -4  177.53    7.14
  -5  -4   4  180.10    6.99
  -5   4  -4  173.55    6.82
  -5  -4   4  193.53    6.96
  -5   4  -4  188.40    7.28
  -5   4  -4  168.96    6.74
  -5   4  -4  190.06    7.13
   5  -4  -4  175.84    7.43
  -5  -4   4  185.00    7.12
  -5   4  -4  172.96    6.87
   5  -4   4  193.95    6.89
   5   4  -4  183.36    6.76
  -5  -4   4  187.87    7.50
  -5   4   4  187.39    7.17
  -5   4   4  178.44    7.06
  -5  -4   4  186.92    7.68
  -5   4  -4  182.31    6.85
   5  -4   4  189.75    7.11
   5  -4  -4  182.45    7.53
  -5   4  -4  172.71    6.45
  -5  -4   4  187.46    7.32
  -5  -4   4  184.10    7.48
  -5  -4   4  184.18    7.16
   5  -4  -4  190.61    7.10
   0  -5   4  194.72    8.11
   0  -5   4  196.87    7.51
   0  -5  -4  203.04    7.52
   0   5  -4  191.37   10.80
   0   5   4  175.27    7.40
   0  -5   4  208.03    7.51
   0   5   4  202.58   12.41
   0   5  -4  192.90    7.33
   0  -5   4  169.92    7.23
   0  -5  -4  206.88    8.31
   0  -5  -4  198.99    7.35
   0  -5  -4  197.65    7.69
   0   5   4  188.13    7.51
   0  -5  -4  198.51    8.11
   0  -5   4  180.61    8.20
   0  -5   4  195.60    7.67
   0  -5   4  196.84   11.86
   0  -5  -4  190.38    7.59
   0  -5   4  192.24    7.68
   0   5   4  206.01   11.68
   0   5   4  199.12   10.75
   0  -5   4  204.17    7.79
   0  -5  -4  187.51    7.46
   0  -5   4  195.40   11.95
   0   5  -4  188.00    7.79
   0  -5   4  195.32    7.60
   0   5   4  216.65   12.91
   0  -5   4  185.79    7.67
   0   5  -4  186.62    7.88
   0  -5  -4  197.32    7.87
   0  -5   4  199.60   11.76
   0  -5  -4  199.44    8.03
   0   5  -4  199.88    8.07
   0  -5  -4  201.45   12.39
   0  -5  -4  199.73    7.79
   0  -5  -4  187.32   11.54
   0  -5  -4  194.00   11.33
   0  -5  -4  195.69    8.05
   0   5  -4  206.11   11.73
   0  -5  -4  194.05    7.91
   0  -5  -4  204.27    8.55
   0   5  -4  200.39   12.20
   0   5  -4  198.18    7.81
   0  -5   4  197.00    7.61
   0  -5   4  196.80   11.06
   0  -5  -4  208.03   12.52
   0  -5  -4  199.44    8.32
   0  -5  -4  190.48    7.17
   0  -5  -4  197.76    7.75
   0  -5  -4  197.30    8.05
   0   5  -4  199.95   12.28
   1   5  -4 1651.28   69.87
   1  -5  -4 1659.62   65.73
  -1  -5  -4 1604.61   50.65
   1  -5   4 1483.28   49.84
  -1  -5   4 1563.89   51.38
  -1  -5   4 1525.56   54.74
  -1   5  -4 1622.27   71.27
  -1  -5  -4 1605.57   50.82
   1  -5  -4 1494.87   51.73
  -1  -5   4 1570.06   50.30
  -1  -5  -4 1602.48   66.41
  -1  -5   4 1588.20   49.90
   1  -5  -4 1626.80   51.28
  -1   5  -4 1566.07   50.60
  -1  -5   4 1555.10   69.17
  -1  -5   4 1556.22   68.27
   1  -5   4 1548.86   68.32
  -1  -5   4 1611.68   50.02
  -1  -5   4 1584.63   48.50
   1   5  -4 1561.09   50.63
  -1  -5   4 1591.55   49.71
   1  -5   4 1589.13   68.69
  -1  -5  -4 1620.55   52.03
  -1   5   4 1564.41   46.87
  -1   5  -4 1577.96   62.31
  -1  -5   4 1562.46   49.26
  -1   5   4 1589.95   53.00
  -1  -5  -4 1585.01   53.98
   1  -5   4 1578.65   48.49
   1  -5  -4 1583.96   53.28
   1  -5  -4 1571.73   69.60
   1  -5  -4 1603.48   54.88
  -1  -5  -4 1641.64   51.28
   1  -5  -4 1599.07   53.91
  -1  -5  -4 1666.73   70.15
   1  -5   4 1584.83   49.91
   1   5  -4 1536.26   51.93
  -1  -5   4 1584.08   52.12
  -1   5   4 1559.86   63.05
  -1  -5   4 1611.61   47.35
  -1  -5  -4 1575.61   47.83
   1   5  -4 1589.49   66.72
  -1  -5   4 1482.38   49.31
  -1  -5  -4 1511.06   52.45
   1  -5   4 1626.80   49.74
   1   5   4 1617.11   66.80
   1  -5  -4 1520.47   47.57
  -1   5  -4 1535.94   46.72
  -1  -5  -4 1586.92   54.94
   1  -5   4 1574.64   52.67
  -1   5   4 1562.28   49.95
   1  -5  -4 1572.64   52.59
   1  -5   4 1500.64   54.56
  -1  -5  -4 1626.63   70.77
  -1   5  -4 1532.18   49.64
  -1  -5   4 1583.21   52.22
   1  -5   4 1453.93   51.18
   1  -5   4 1601.54   64.47
  -1  -5   4 1525.10   52.68
   1  -5   4 1607.35   65.99
  -1  -5   4 1579.03   47.82
   1  -5  -4 1538.67   50.55
  -1  -5   4 1579.18   53.17
  -1  -5  -4 1568.53   67.77
  -1   5  -4 1622.53   51.26
  -1  -5  -4 1680.55   48.53
   1   5   4 1627.23   71.19
  -1  -5  -4 1633.93   50.34
  -1  -5   4 1553.63   47.83
   1  -5  -4 1523.17   47.51
   1  -5  -4 1667.19   68.48
  -1   5  -4 1555.15   52.85
  -1  -5  -4 1609.66   47.31
  -1  -5  -4 1593.95   49.34
  -1  -5   4 1632.01   53.92
  -1  -5  -4 1540.71   46.53
  -1  -5  -4 1517.23   47.50
  -1   5  -4 1504.41   46.93
  -1  -5  -4 1594.31   52.76
   1   5   4 1630.28   69.91
  -1  -5  -4 1638.12   53.42
   1  -5  -4 1594.16   52.36
  -1  -5   4 1597.86   65.62
  -1   5   4 1529.26   50.31
   1   5  -4 1591.95   66.05
   1   5  -4 1461.01   50.91
  -1   5   4 1632.45   69.55
  -1  -5  -4 1545.94   49.31
  -1   5  -4 1579.42   69.60
   1  -5  -4 1502.32   50.45
  -1  -5   4 1569.81   50.63
   1  -5  -4 1617.01   49.38
  -1  -5  -4 1595.30   52.40
  -1   5  -4 1568.10   51.94
   1  -5   4 1566.57   47.85
  -1   5   4 1572.75   65.75
  -1   5   4 1510.39   50.88
  -1   5   4 1591.27   71.59
  -1   5  -4 1596.46   65.79
  -1   5  -4 1591.37   48.45
  -1  -5   4 1545.52   64.34
  -1  -5  -4 1596.72   52.14
   1  -5  -4 1601.87   70.33
   1   5  -4 1606.18   69.61
   1  -5  -4 1575.35   51.95
  -2  -5   4  672.97   24.12
  -2  -5   4  694.10   22.89
  -2  -5  -4  699.06   22.93
   2  -5  -4  687.08   23.60
   2  -5   4  654.49   21.66
   2  -5   4  668.37   22.00
  -2  -5  -4  692.00   21.46
  -2   5  -4  618.24   32.48
  -2  -5   4  689.45   23.29
  -2  -5  -4  695.31   22.79
   2  -5   4  662.17   22.50
   2  -5   4  709.37   22.65
   2  -5  -4  691.24   22.32
  -2   5  -4  648.40   33.73
  -2  -5  -4  647.86   31.45
  -2  -5  -4  705.07   21.76
  -2  -5   4  705.12   22.70
  -2   5  -4  689.75   22.92
   2   5   4  659.50   32.97
  -2  -5  -4  699.86   23.46
  -2   5  -4  664.03   29.72
  -2  -5  -4  665.16   22.33
  -2  -5  -4  701.72   23.08
   2  -5   4  687.38   22.64
   2  -5   4  632.08   31.02
  -2  -5   4  664.20   23.58
  -2   5  -4  675.41   23.14
  -2   5   4  681.21   22.82
  -2   5   4  682.69   22.65
   2  -5   4  674.90   30.43
  -2  -5   4  662.28   21.64
   2  -5  -4  695.10   24.89
   2  -5  -4  667.83   24.05
   2  -5   4  640.81   24.47
  -2  -5   4  631.55   30.23
  -2   5  -4  659.80   22.64
   2  -5   4  662.57   32.35
  -2  -5  -4  693.54   24.56
  -2   5   4  669.35   30.25
   2  -5  -4  634.39   32.87
  -2   5   4  671.40   23.85
  -2  -5   4  685.32   22.35
   2   5  -4  644.00   31.48
  -2   5  -4  675.83   23.45
  -2   5   4  679.77   23.09
  -2  -5  -4  692.77   23.65
   2   5  -4  618.18   23.10
   2  -5  -4  654.85   32.18
   2  -5  -4  680.67   21.52
  -2  -5   4  683.66   23.90
  -2  -5   4  676.16   24.46
  -2   5  -4  652.50   23.01
  -2  -5   4  664.82   22.64
  -2  -5  -4  646.18   32.96
  -2  -5  -4  684.88   23.75
  -2  -5  -4  725.43   22.47
  -2  -5   4  674.90   22.56
  -2  -5   4  680.71   24.90
  -2   5   4  687.25   21.24
  -2  -5  -4  666.98   23.62
  -2  -5  -4  668.61   31.88
  -2  -5   4  610.79   30.68
  -2  -5  -4  662.52   24.75
  -2   5   4  664.59   22.87
  -2  -5  -4  643.61   21.33
  -2  -5   4  718.74   21.87
   2  -5  -4  716.35   23.96
  -2  -5  -4  732.96   24.34
  -2  -5  -4  663.82   21.70
  -2   5  -4  697.60   23.96
  -2  -5   4  691.99   22.03
  -2   5  -4  696.03   21.26
  -2   5  -4  670.71   22.63
   2   5   4  640.73   31.56
  -2   5   4  654.06   33.67
  -2  -5   4  668.63   23.03
   2   5  -4  682.00   22.76
  -2  -5   4  684.48   33.22
   2  -5  -4  646.55   32.82
  -2  -5  -4  679.29   22.99
   2   5  -4  657.85   33.13
  -2   5   4  653.90   22.52
  -2   5  -4  664.63   22.52
  -2   5   4  648.96   21.73
   2   5  -4  660.26   31.36
  -2  -5   4  669.19   22.37
  -2  -5   4  660.75   32.53
   2  -5   4  712.15   24.02
  -2  -5  -4  650.45   33.70
  -2   5  -4  645.49   21.80
   2  -5  -4  669.20   24.20
  -2  -5   4  682.79   23.72
   3  -5  -4  33.250   5.430
   3   5  -4  41.140   2.790
  -3   5  -4  34.290   2.830
  -3  -5  -4  35.870   2.800
  -3   5   4  35.490   5.820
  -3  -5  -4  38.540   3.020
  -3  -5   4  30.500   4.720
  -3   5  -4  36.160   2.780
  -3   5   4  32.480   2.530
  -3  -5  -4  26.890   4.940
   3  -5  -4  39.000   2.860
  -3   5  -4  36.870   2.760
  -3   5  -4  34.910   2.700
  -3  -5  -4  39.170   2.910
   3   5  -4  35.850   5.220
  -3   5  -4  34.370   4.680
  -3  -5   4  39.650   2.930
  -3  -5   4  34.720   5.110
  -3   5   4  26.430   5.370
  -3   5   4  33.810   2.650
  -3  -5   4  36.230   2.990
  -3  -5  -4  39.990   2.870
   3   5  -4  36.840   2.640
  -3  -5   4  42.490   3.130
  -3   5   4  34.880   2.990
  -3  -5   4  36.140   2.780
   3  -5   4  30.390   5.070
  -3  -5  -4  32.920   2.570
   3   5  -4  31.430   5.200
  -3  -5  -4  39.480   2.620
  -3  -5   4  38.610   2.840
  -3  -5  -4  40.730   3.010
   3  -5  -4  33.010   2.850
   3   5  -4  28.480   5.140
   3  -5   4  36.890   2.850
  -3   5  -4  32.980   5.360
  -3   5  -4  35.720   2.660
  -3   5  -4  35.960   2.660
  -3   5  -4  41.810   2.920
  -3  -5  -4  29.000   5.110
  -3  -5  -4  38.560   2.800
   3  -5   4  38.340   3.010
  -3  -5   4  34.620   3.010
   3  -5  -4  38.200   2.960
   3  -5   4  33.560   2.620
  -3  -5   4  38.070   2.910
  -3  -5  -4  32.670   3.050
   3  -5  -4  33.630   5.410
  -3  -5  -4  39.670   2.780
  -3   5   4  33.200   4.720
  -3  -5  -4  38.690   2.730
  -3   5   4  37.750   2.820
  -3  -5  -4  29.070   5.360
  -3   5  -4  38.890   2.820
  -3   5   4  41.690   2.900
   3  -5  -4  34.210   2.640
  -3  -5  -4  34.650   2.810
  -3  -5   4  29.420   4.870
  -3  -5  -4  37.970   3.040
   3   5   4  32.670   5.270
  -3   5  -4  37.430   2.730
  -3  -5   4  34.940   2.720
   3  -5   4  33.910   5.060
  -3  -5  -4  35.740   2.860
  -3   5  -4  43.730   3.080
   3   5   4  34.000   5.140
  -4  -5  -4  44.910   3.170
   4  -5   4  48.170   3.220
  -4   5  -4  44.880   2.800
   4   5  -4  50.160   3.290
  -4   5  -4  49.590   3.270
  -4  -5   4  44.210   3.240
  -4  -5  -4  48.700   3.100
   4  -5   4  49.200   3.190
   4  -5  -4  49.120   3.150
  -4   5   4  46.130   2.850
  -4  -5  -4  48.920   2.960
  -4   5  -4  46.340   2.880
   4   5  -4  48.890   3.100
  -4  -5   4  50.510   3.500
   4  -5   4  47.900   3.070
  -4  -5  -4  46.200   2.840
  -4   5  -4  47.510   3.000
   4  -5   4  53.350   3.060
  -4   5   4  44.990   3.100
  -4  -5  -4  45.030   3.160
   4   5  -4  41.410   2.810
  -4   5  -4  41.800   2.760
  -4   5   4  52.350   3.030
  -4   5   4  42.690   2.920
   4  -5  -4  47.020   3.240
  -4  -5  -4  46.690   3.190
   4  -5   4  49.000   3.090
  -4  -5   4  46.570   3.180
  -4  -5  -4  48.810   3.360
  -4  -5   4  45.260   2.980
  -4   5  -4  50.830   2.930
  -4  -5  -4  43.930   2.780
  -4  -5   4  46.690   3.060
   4  -5  -4  48.620   3.300
  -4  -5   4  53.640   3.310
  -4  -5   4  47.890   3.380
  -4  -5   4  46.420   2.990
  -4  -5   4  44.560   2.970
  -4  -5   4  43.990   2.940
  -4  -5   4  48.590   2.920
  -4   5   4  47.820   3.020
   4  -5  -4  49.780   3.470
  -4   5  -4  49.610   3.120
  -4   5  -4  48.520   3.090
  -4  -5   4  49.150   3.190
  -4   5  -4  51.050   3.100
  -4  -5   4  46.430   2.920
   4  -5  -4  46.830   2.930
  -4  -5  -4  47.350   3.120
  -4   5   4  48.730   3.070
  -4  -5   4  44.220   3.030
  -4  -5  -4  45.070   3.120
  -4   5   4  44.660   3.080
  -4   5  -4  43.320   2.950
  -4  -5  -4  45.970   2.980
   5  -5   4  22.520   1.650
  -5   5  -4  17.500   1.550
  -5   5  -4  20.310   1.700
  -5  -5   4  21.030   1.730
  -5   5   4  19.380   1.620
  -5   5   4  18.300   1.620
   5  -5   4  17.380   1.520
  -5  -5   4  20.570   1.690
   5   5  -4  19.980   1.800
  -5  -5   4  19.520   1.590
  -5  -5   4  19.650   1.530
  -5  -5   4  19.750   1.620
  -5  -5   4  20.280   1.710
  -5  -5   4  19.370   1.490
   5  -5   4  17.500   1.550
  -5   5  -4  17.140   1.520
  -5  -5   4  17.430   1.680
   0   6  -4 1061.50   33.40
   0  -6  -4  997.51   31.20
   0  -6   4 1003.87   35.96
   0   6  -4  941.45   44.41
   0  -6   4 1006.45   32.19
   0   6   4 1018.27   30.79
   0  -6  -4 1047.76   33.74
   0  -6  -4  967.15   44.42
   0  -6  -4 1049.03   36.24
   0  -6  -4 1041.43   34.45
   0  -6  -4  998.45   46.02
   0  -6  -4 1027.61   34.59
   0  -6  -4 1022.29   35.46
   0   6  -4  981.92   33.52
   0  -6  -4  999.74   33.28
   0   6   4  997.19   47.07
   0   6  -4  991.65   31.69
   0  -6   4  963.06   46.07
   0  -6   4 1019.78   31.87
   0  -6  -4 1018.91   32.47
   0   6   4 1000.08   32.64
   0  -6  -4 1004.26   47.70
   0  -6   4 1017.27   32.79
   0   6  -4  992.17   47.10
   0  -6  -4 1019.90   35.01
   0  -6  -4 1019.41   34.08
   0   6  -4  942.08   47.15
   0  -6  -4 1009.98   31.35
   0  -6   4  999.21   31.44
   0  -6   4 1008.88   32.95
   0  -6  -4 1021.75   47.39
   0   6  -4 1052.54   34.33
   0   6   4 1034.79   34.89
   0  -6   4  996.62   32.62
   0  -6  -4 1036.04   33.28
   0  -6   4  990.47   44.36
   0  -6   4  958.72   46.21
   0  -6  -4 1001.56   32.91
   0  -6   4 1033.87   34.70
   0   6   4  996.02   48.25
   0  -6  -4 1050.31   31.05
   0  -6   4  997.31   32.62
   0  -6  -4 1038.29   34.23
   0   6  -4 1008.52   30.94
   0  -6  -4  986.51   32.28
   0   6   4  987.65   44.68
   0   6  -4  977.27   34.46
  -1  -6  -4  249.44    9.41
   1  -6   4  220.37    8.52
   1   6  -4  224.89   14.29
   1   6  -4  238.81    9.33
   1  -6   4  205.81    9.41
  -1  -6   4  201.23   13.71
  -1   6   4  223.56    9.40
   1   6   4  205.56   14.16
  -1   6   4  221.95   14.83
   1  -6  -4  216.32    9.41
   1  -6   4  234.59    8.93
  -1  -6   4  204.78    8.39
   1  -6  -4  226.87    9.41
  -1  -6   4  220.83   13.49
  -1  -6   4  221.58    9.16
  -1   6  -4  227.64    8.20
  -1  -6  -4  220.94    9.19
   1   6  -4  224.21    8.88
  -1  -6   4  223.99    8.88
  -1   6   4  231.25    9.02
   1   6  -4  235.00    8.46
   1   6   4  230.15    9.33
  -1   6   4  239.04    8.70
  -1   6  -4  223.64   14.34
   1  -6   4  229.17    8.90
  -1  -6   4  211.05   13.81
   1  -6   4  211.39   13.82
  -1  -6   4  229.51    8.81
  -1  -6   4  222.05    9.29
   1   6   4  209.58   14.17
  -1  -6   4  236.76    8.94
   1   6   4  213.12    8.09
  -1  -6  -4  207.20   13.54
  -1   6  -4  217.81    8.83
   1  -6  -4  234.26   14.59
  -1  -6  -4  227.88    8.40
  -1  -6  -4  218.45   14.45
  -1  -6   4  225.28    9.18
  -1  -6  -4  197.52   14.19
  -1   6  -4  218.76    8.53
  -1  -6  -4  224.99    8.48
   1  -6   4  219.01    8.55
   1   6  -4  244.38    9.13
  -1   6   4  208.34    8.74
  -1   6  -4  232.56    9.28
  -1  -6   4  214.88    8.81
  -1  -6   4  226.11    9.72
   1  -6  -4  206.44   13.74
   1  -6  -4  233.88    9.28
  -1  -6  -4  239.80    9.38
  -1  -6  -4  223.31    9.47
  -1   6  -4  240.03    9.16
   1  -6   4  225.13    9.38
  -1  -6   4  221.53    8.70
   1  -6   4  218.51    8.62
  -1  -6   4  233.41    8.47
  -1  -6  -4  223.77    9.01
  -1  -6  -4  235.09    8.93
   1  -6  -4  226.96    9.24
  -1  -6   4  229.03    9.48
   1  -6  -4  212.66    8.24
   1   6  -4  239.99   13.51
  -1   6   4  220.30   14.26
   1  -6  -4  216.46    8.72
   1  -6  -4  220.04    8.69
  -1  -6  -4  223.07    8.71
   1  -6  -4  229.77    9.78
  -1  -6   4  228.39    8.94
  -1  -6  -4  234.16    9.70
  -1  -6  -4  232.87    9.81
  -1  -6   4  232.78    9.42
  -1  -6  -4  219.56    8.29
  -1  -6  -4  234.12    9.40
   1   6  -4  214.99   13.56
  -1  -6  -4  232.96    9.07
  -1  -6  -4  228.22    8.57
  -1   6   4  209.92   12.63
   1  -6  -4  204.95    8.24
  -1  -6   4  221.18    8.69
  -1  -6  -4  241.16    9.05
  -1  -6   4  220.23    8.59
  -1   6   4  231.44    8.38
   1  -6  -4  231.76    9.00
  -1   6  -4  195.42   13.95
   1  -6  -4  198.92   13.78
  -1   6   4  242.34    8.94
  -1  -6  -4  224.02   13.56
  -1   6  -4  205.30    7.99
  -1   6  -4  224.78    9.28
   1   6   4  219.61   13.71
   1  -6   4  212.78   13.38
  -1   6  -4  208.67    8.53
  -1   6   4  216.71    8.79
  -1  -6  -4  234.85    8.99
   1  -6  -4  224.63    9.35
   2   6  -4  63.750   6.670
  -2  -6  -4  60.880   3.430
   2   6   4  59.710   6.670
  -2   6  -4  55.180   3.530
  -2   6   4  57.750   6.760
  -2   6  -4  53.490   6.520
  -2   6   4  59.850   3.570
  -2  -6  -4  64.390   3.740
  -2  -6   4  62.330   6.580
   2   6   4  56.990   6.570
  -2   6  -4  59.230   3.360
  -2   6   4  60.400   3.880
  -2  -6  -4  67.470   3.830
   2   6  -4  59.300   7.130
   2  -6   4  63.200   3.610
  -2  -6   4  63.690   3.770
   2  -6  -4  61.780   3.450
  -2  -6   4  66.970   4.170
  -2  -6  -4  65.210   7.050
  -2  -6   4  52.330   6.620
   2  -6   4  58.650   6.770
  -2  -6  -4  61.550   3.750
  -2  -6  -4  53.930   6.350
  -2  -6   4  56.760   3.440
   2  -6   4  65.040   3.630
  -2  -6  -4  62.520   4.100
  -2  -6   4  66.220   3.980
  -2  -6  -4  64.060   4.020
   2  -6   4  65.020   3.980
   2   6  -4  61.980   3.720
   2   6  -4  58.140   3.570
  -2  -6   4  61.960   3.600
  -2   6  -4  62.960   3.630
   2  -6  -4  68.140   4.000
  -2  -6  -4  56.240   3.620
  -2   6   4  57.910   6.230
  -2  -6  -4  64.170   3.550
  -2  -6   4  62.210   3.750
   2  -6  -4  59.770   3.860
   2  -6  -4  65.070   3.940
  -2  -6   4  61.250   3.930
  -2   6  -4  59.090   6.920
  -2  -6   4  67.300   3.870
  -2  -6  -4  61.930   7.050
  -2   6  -4  63.090   3.700
   2  -6  -4  46.570   6.280
  -2   6   4  71.490   3.920
   2  -6  -4  58.380   6.650
  -2  -6   4  60.360   3.550
  -2  -6  -4  59.550   3.740
  -2   6   4  65.560   3.590
  -2   6   4  63.350   3.710
   2   6  -4  56.380   6.410
  -2   6  -4  62.240   3.780
  -2   6  -4  62.310   3.740
   2  -6   4  57.740   3.650
   2  -6   4  59.250   3.980
   2  -6   4  57.740   6.490
   2  -6  -4  63.160   3.830
  -2   6   4  60.670   3.650
   2   6   4  51.970   6.540
  -2  -6   4  63.240   3.970
  -2  -6   4  54.250   6.520
  -3   6  -4  304.67   11.43
   3  -6   4  301.19   11.37
  -3  -6  -4  303.79   12.07
  -3  -6   4  310.90   11.41
  -3  -6  -4  324.75   12.55
  -3  -6  -4  296.16   10.67
   3  -6   4  312.14   11.17
  -3  -6   4  314.41   12.45
   3  -6  -4  310.96   12.09
  -3  -6  -4  297.27   11.81
  -3  -6   4  319.39   11.20
  -3  -6   4  306.70   11.46
  -3   6  -4  300.29   11.37
  -3  -6  -4  297.79   10.90
   3  -6  -4  312.02   10.87
  -3  -6   4  323.03   12.30
  -3  -6   4  321.07   12.08
  -3  -6  -4  313.35   11.52
  -3   6   4  289.87   11.50
  -3  -6  -4  310.19   12.59
   3   6  -4  302.99   10.68
  -3  -6  -4  311.85   11.68
  -3   6   4  324.64   10.84
  -3  -6  -4  309.51   11.26
  -3  -6  -4  315.46   11.37
  -3  -6   4  307.54   11.36
   3  -6  -4  307.28   11.77
  -3  -6  -4  318.88   11.98
  -3   6   4  305.15   10.86
   3  -6   4  287.00   11.21
  -3  -6  -4  299.23   11.37
  -3  -6   4  319.11   12.71
  -3   6  -4  305.81   11.03
  -3   6   4  307.65   11.25
  -3   6  -4  301.14   11.45
   3  -6   4  307.83   12.06
  -3  -6  -4  316.25   12.30
   3  -6  -4  308.78   12.14
   3   6  -4  331.28   11.45
  -3   6   4  298.38   11.90
  -3   6  -4  287.39   11.33
  -4  -6  -4  11.660   1.600
  -4   6   4  11.690   1.400
   4  -6   4  10.330   1.470
  -4  -6  -4  12.220   1.480
  -4   6  -4  11.810   1.560
   4   6  -4  14.250   1.590
  -4   6   4  13.690   1.580
  -4  -6   4  13.970   1.680
  -4   6   4  11.910   1.520
   4  -6   4  11.730   1.570
  -4  -6   4  12.530   1.580
  -4  -6  -4  13.170   1.560
  -4   6  -4  12.330   1.520
   4  -6   4  11.330   1.380
  -4  -6   4  12.830   1.640
   4  -6  -4  13.550   1.660
  -4  -6   4  10.910   1.410
  -4  -6   4  13.210   1.660
  -4   6  -4  13.010   1.550
   4  -6  -4  12.940   1.520
  -4   6  -4  12.330   1.350
   4  -6  -4  11.670   1.570
   4  -6   4  10.130   1.410
  -4  -6  -4  13.290   1.620
   4   6  -4  10.880   1.560
  -4  -6  -4  13.350   1.650
   4  -6  -4  10.350   1.570
   4   6  -4  14.070   1.570
  -4  -6   4  14.020   1.560
  -4  -6  -4  12.110   1.480
  -4  -6   4  13.040   1.680
  -4  -6   4  10.750   1.400
  -4   6   4  14.570   1.660
  -4  -6  -4  14.320   1.500
  -4   6  -4  12.410   1.520
  -4  -6  -4  12.200   1.450
  -4  -6   4  10.050   1.440
   4  -6   4  18.110   1.670
  -4  -6   4  13.570   1.520
  -4  -6   4  12.450   1.390
  -4   6   4  12.500   1.510
  -4  -6   4  12.700   1.660
   0   7  -4  673.80   24.42
   0  -7  -4  718.25   23.03
   0   7   4  702.34   24.73
   0   7  -4  705.58   23.94
   0  -7  -4  689.99   23.35
   0   7  -4  692.16   22.56
   0  -7  -4  652.89   22.14
   0  -7  -4  711.31   24.54
   0  -7   4  718.82   22.72
   0  -7   4  656.68   22.72
   0  -7  -4  720.57   24.65
   0  -7   4  685.62   25.51
   0   7   4  671.29   23.10
   0  -7  -4  672.24   21.97
   0   7   4  702.91   21.90
   0  -7  -4  706.71   23.77
   0  -7  -4  703.02   24.26
   0   7  -4  703.52   21.99
   0  -7  -4  693.76   25.22
   0   7  -4  684.39   22.86
   0  -7  -4  708.97   25.82
   0  -7   4  712.61   23.29
   0  -7  -4  711.14   23.67
  -1  -7  -4  157.47    7.40
  -1  -7   4  157.33    6.67
  -1   7   4  155.43    6.64
  -1  -7  -4  150.89    6.40
  -1  -7   4  150.36    6.89
   1  -7  -4  146.90    6.18
   1  -7   4  159.92    7.11
   1  -7  -4  155.67    6.99
  -1   7   4  150.40    6.59
  -1  -7  -4  159.09    6.98
   1  -7  -4  154.76    6.95
  -1   7   4  160.86    6.94
  -1   7   4  147.58    6.92
  -1  -7  -4  149.50    6.85
   1  -7  -4  161.36    7.11
  -1  -7   4  160.40    6.57
  -1   7  -4  149.64    6.89
   1  -7  -4  148.70    6.53
  -1  -7  -4  148.62    6.69
  -1  -7   4  156.99    6.51
  -1  -7  -4  150.35    6.67
   1  -7  -4  156.04    7.08
   1   7  -4  156.45    6.50
   1  -7   4  152.57    7.17
  -1  -7   4  153.07    6.84
  -1  -7   4  145.98    7.17
   1  -7   4  158.40    6.58
  -1  -7  -4  151.72    6.57
  -1   7   4  158.51    6.30
   1   7  -4  159.99    6.97
  -1   7  -4  160.21    6.77
   1   7   4  154.56    6.46
  -1   7  -4  150.33    6.96
   1   7  -4  148.09    6.70
  -1  -7   4  154.45    6.68
   1   7   4  153.05    6.99
   1  -7   4  152.62    6.45
  -1  -7   4  145.72    6.11
  -1   7  -4  154.25    6.14
   2  -7  -4  32.130   2.580
  -2  -7   4  23.250   2.070
  -2  -7   4  26.650   2.200
   2   7  -4  24.390   2.270
  -2  -7   4  22.700   2.270
   2   7   4  24.930   2.240
  -2   7   4  27.280   2.320
  -2   7  -4  23.520   2.140
  -2   7   4  28.080   2.450
  -2  -7   4  27.990   2.550
   2   7   4  28.860   2.390
  -2  -7  -4  32.920   2.820
  -2   7  -4  28.130   2.160
  -2  -7   4  24.450   2.290
  -2   7  -4  25.470   2.350
   2   7  -4  26.440   2.260
   2  -7   4  24.340   2.190
   2  -7  -4  23.840   2.440
  -2   7  -4  24.380   2.330
  -2  -7   4  25.490   2.380
   2  -7   4  26.200   2.390
   2  -7  -4  25.490   2.380
  -2  -7  -4  26.240   2.320
  -2  -7   4  27.650   2.230
   2  -7   4  28.890   2.580
  -2   7   4  29.610   2.470
  -2   7  -4  26.960   2.330
  -2   7   4  23.750   2.200
  -2  -7  -4  25.820   2.390
   2  -7  -4  27.540   2.190
  -2  -7   4  23.640   2.330
  -2  -7  -4  30.430   2.450
  -2   7   4  24.420   2.260
  -2  -7   4  29.970   2.620
  -2  -7  -4  27.130   2.320
  -2  -7   4  24.210   2.290
  -3   7   4  318.95   11.09
  -3  -7  -4  305.67   11.87
   3  -7   4  310.94   11.57
  -3  -7  -4  308.98   11.48
   3   7   4  289.26   10.86
   3   7  -4  320.10   11.06
  -3   7  -4  297.95   10.99
  -3  -7  -4  307.57   11.16
  -3  -7  -4  290.93   11.26
  -3   7   4  296.43   10.96
  -3  -7   4  302.35   10.81
  -3  -7   4  307.35   10.48
  -3   7  -4  294.62   10.18
  -3   7   4  303.47   10.99
   3  -7  -4  287.58   11.39
  -3  -7   4  302.97   11.59
  -3  -7  -4  316.07   10.57
  -3   7   4  314.99   10.34
  -3  -7   4  308.37   10.52
   3  -7   4  307.18   10.55
   3   7  -4  318.66   10.37
  -3  -7   4  305.26   10.74
   3   7  -4  299.41   10.71
  -3  -7  -4  311.39   10.83
  -3  -7   4  308.89   11.10
   3  -7  -4  298.08   12.04
  -3  -7   4  310.10   11.63
  -3   7  -4  295.80   10.81
  -3  -7   4  292.21   11.27
   3  -7  -4  284.56   11.45
  -3  -7  -4  301.34   10.75
   3  -7   4  305.02   10.81
  -3  -7   4  296.38   11.65
  -3   7   4  302.77   11.47
  -3   7  -4  316.96   11.67
  -3  -7   4  293.27   10.82
  -3  -7  -4  298.26   10.94
  -3  -7   4  299.99   10.55
  -3  -7  -4  319.66   12.07
   3  -7   4  312.91   10.96
  -3  -7   4  294.97   11.92
  -3  -7  -4  297.27   10.23
   3  -7  -4  310.19   10.79
   3  -7   4  305.08   10.57
  -3  -7  -4  317.78   11.78
  -3  -7  -4  311.47   11.59
  -3   7  -4  279.46   10.66
  -3   7  -4  313.07   10.63
   0  -8  -4  53.770   3.030
   0  -8  -4  51.470   3.020
   0   8  -4  53.620   2.990
   0  -8  -4  56.680   3.200
   0   8  -4  56.990   3.340
   0  -8   4  51.720   3.320
   0  -8  -4  51.690   3.330
   0  -8  -4  58.230   3.280
   0  -8   4  60.510   3.140
   0  -8   4  48.520   3.160
   0   8   4  58.730   3.500
   0  -8   4  57.140   3.120
   0  -8  -4  53.560   3.410
   0  -8  -4  59.180   3.100
   0   8   4  54.480   3.360
   0  -8   4  57.200   3.210
   0   8  -4  57.320   3.130
   0  -8  -4  50.560   3.480
   0  -8  -4  53.130   3.450
   0   8   4  51.260   2.960
   0  -8  -4  46.780   3.140
   0  -8   4  48.820   3.380
   0   8  -4  57.690   3.420
   0   8   4  54.350   3.120
   0   8  -4  56.240   3.420
   0  -8  -4  59.390   3.520
   0   8   4  55.190   3.220
   0   8   4  57.670   3.380
  -1  -8  -4  246.60    9.59
  -1   8   4  239.26    8.90
  -1   8   4  255.14    8.90
  -1  -8  -4  239.65    9.70
   1  -8   4  248.68    9.03
   1   8  -4  242.65    8.56
  -1  -8  -4  231.47    9.36
  -1   8  -4  236.25    9.43
  -1  -8  -4  238.11    9.95
  -1  -8   4  228.47    8.83
   1   8  -4  247.00    9.25
   1  -8   4  225.14    9.63
  -1   8  -4  238.47    9.11
  -1   8   4  226.82    8.93
  -1  -8   4  243.55    8.69
   1  -8   4  250.70    8.79
  -1   8  -4  239.55    8.76
  -1  -8   4  225.55    8.65
   1   8  -4  235.01    8.87
   1   8   4  251.69    9.35
  -1  -8   4  228.71    9.78
  -1  -8  -4  240.66    9.13
  -1  -8  -4  241.28    9.04
  -1  -8  -4  249.81    8.60
  -1  -8   4  240.16    9.00
   1  -8   4  254.53    9.70
  -1  -8   4  246.22    9.57
  -1  -8  -4  235.96    8.90
  -1   8   4  255.75    8.55
   1   8  -4  232.47    9.06
  -1  -8  -4  242.69    9.72
   1  -8  -4  235.11    9.40
   1   8   4  250.74    9.64
  -1  -8  -4  242.66    8.60
  -1   8  -4  228.35    9.30
   1  -8  -4  236.91    9.66
   1  -8  -4  224.68    9.28
   1   8  -4  248.42    8.84
  -1   8   4  252.06    9.35
  -1  -8   4  242.84    8.65
   1  -8  -4  214.94    9.41
   1   8   4  232.21    9.34
  -1   8  -4  238.57    9.39
  -1   8   4  237.21    9.60
   1   8   4  233.90    8.68
   1  -8  -4  224.04    8.83
   1  -8  -4  254.90   10.11
  -1   8   4  248.16    9.44
  -1  -8  -4  251.19    9.06
  -1  -8  -4  237.77    9.36
   1  -8   4  236.62    8.63
   1   8  -4  246.48    9.40
   2   8   4  113.02    4.95
  -2  -8   4  94.080   4.580
   2  -8  -4  105.54    5.01
   2  -8   4  114.02    4.68
   2  -8   4  115.46    5.19
  -2  -8  -4  118.71    5.30
  -2   8  -4  106.86    4.66
   2   8  -4  113.57    4.79
  -2   8  -4  106.97    4.37
  -2  -8   4  100.98    4.44
  -2  -8  -4  112.94    5.38
  -2  -8  -4  117.02    5.17
  -2   8  -4  114.10    4.96
   2  -8  -4  111.20    5.03
   2   8   4  107.55    4.83
   2  -8  -4  108.09    5.30
  -2  -8  -4  112.31    5.09
  -2  -8  -4  109.53    4.81
  -2  -8   4  104.62    4.58
  -2  -8  -4  115.38    4.85
   2   8   4  109.43    5.00
  -2  -8  -4  110.84    4.61
  -2   8  -4  106.88    4.88
  -2  -8  -4  108.75    4.53
   2  -8   4  105.32    4.57
   2   8  -4  109.54    4.75
  -2  -8   4  113.01    4.61
  -2  -8   4  112.31    4.83
   2   8  -4  107.50    4.84
  -2  -8   4  111.86    4.62
  -2  -8  -4  114.38    4.79
   2  -8   4  111.93    4.84
  -2  -8  -4  113.78    5.25
  -2   8   4  116.51    5.18
   2   8  -4  117.00    4.67
  -2   8   4  110.41    4.68
  -2  -8  -4  115.42    4.97
  -2   8   4  110.34    4.48
   2  -8  -4  111.18    4.79
  -2  -8   4  106.59    5.15
  -2   8   4  116.64    4.87
  -2  -8   4  110.26    5.08
  -2   8  -4  114.14    5.18
  -2   8   4  107.59    4.82
   0  -9  -4  147.85    6.09
   0   9  -4  150.46    5.97
   0   9   4  147.90    6.01
   0  -9   4  148.23    5.49
   0  -9   4  148.28    6.03
   0  -9  -4  153.78    6.38
   0   9   4  156.83    5.98
   0   9   4  149.30    5.59
   0  -9  -4  142.09    5.67
   0   9  -4  153.00    5.83
   1   9   4  250.05    8.84
  -1   9  -4  250.87    8.99
   1   9   4  240.19    9.03
  -1   9  -4  254.74    8.92
  -1  -9   4  244.13    9.09
   1   9  -4  243.17    8.73
   0   0   5 -0.1300  0.7700
   0   0  -5 -0.6800  0.8300
   0   0  -5  0.6900  0.7500
   0   0  -5  0.2600  0.8300
   0   0   5  2.6300  0.8200
   0   0   5  0.3200  1.0100
   0   0  -5  0.2500  0.7100
   0   0  -5 -0.3700  0.6200
   0   0  -5  0.3500  0.8600
   0   0   5  0.2700  0.9600
  -1   0   5  30.540   2.330
  -1   0  -5  28.210   2.170
  -1   0   5  25.460   2.180
   1   0  -5  25.080   2.380
  -1   0  -5  24.200   2.590
   1   0   5  23.420   1.550
   1   0  -5  23.390   2.260
  -1   0  -5  26.410   2.570
   1   0   5  36.760   3.030
   1   0  -5  27.160   2.620
  -1   0   5  27.810   2.720
  -1   0  -5  26.830   2.840
  -1   0   5  24.560   2.460
   1   0   5  24.720   2.410
   1   0  -5  24.920   2.340
  -1   0  -5  19.650   2.530
  -1   0  -5  25.730   2.340
   1   0   5  23.620   2.210
   1   0  -5  28.620   2.680
  -1   0  -5  23.340   2.360
  -1   0   5  25.480   2.660
   1   0   5  22.140   1.830
  -2   0  -5  143.71    7.69
   2   0   5  143.58    7.85
  -2   0  -5  139.30    8.63
  -2   0   5  147.66    7.52
   2   0  -5  136.48    8.08
   2   0  -5  142.75    8.44
  -2   0  -5  146.73    8.39
   2   0  -5  147.24    7.56
  -2   0   5  141.21    7.76
  -2   0  -5  146.05    7.97
   2   0  -5  146.36    8.62
  -2   0   5  143.76    7.98
   2   0   5  137.70    7.51
  -2   0  -5  146.84    7.26
  -2   0   5  148.60    8.77
  -2   0  -5  149.39    9.13
   2   0   5  145.77    7.98
   3   0  -5  72.020   3.740
  -3   0  -5  77.900   4.120
  -3   0   5  73.160   3.710
   3   0   5  75.700   5.830
  -3   0  -5  77.030   3.810
   3   0  -5  73.000   5.680
  -3   0  -5  88.030   4.010
  -3   0   5  78.420   6.790
  -3   0   5  67.370   3.570
  -3   0   5  72.710   3.720
  -3   0   5  79.550   3.690
  -3   0   5  73.490   3.730
  -3   0  -5  65.340   3.690
  -3   0  -5  72.340   6.470
  -3   0   5  73.450   3.670
  -3   0   5  69.200   3.720
  -3   0  -5  75.770   3.890
  -3   0  -5  77.940   3.810
  -3   0   5  76.030   4.150
  -3   0  -5  68.410   3.550
  -3   0  -5  70.570   3.550
  -3   0  -5  79.250   6.290
  -3   0  -5  76.240   3.780
  -3   0  -5  75.810   6.290
   3   0  -5  82.090   6.570
  -3   0   5  73.650   3.870
  -3   0   5  82.220   3.750
   3   0  -5  78.020   6.550
  -3   0  -5  73.130   3.660
  -3   0  -5  76.990   3.780
  -3   0  -5  77.390   3.710
  -3   0   5  70.290   3.940
  -3   0   5  81.280   6.060
  -3   0  -5  70.380   3.400
  -3   0   5  86.350   6.850
  -3   0   5  77.890   3.990
  -3   0  -5  75.890   3.800
  -3   0   5  74.200   3.640
  -3   0   5  72.030   3.660
  -3   0  -5  85.540   3.830
  -3   0   5  68.830   3.450
  -3   0  -5  77.790   3.600
  -3   0   5  66.470   3.930
  -3   0   5  73.580   3.870
  -3   0  -5  71.350   3.660
  -3   0  -5  70.990   3.420
   3   0   5  70.670   5.830
  -3   0  -5  71.120   3.660
  -3   0  -5  75.640   3.770
   3   0  -5  65.980   3.650
   3   0  -5  68.400   3.440
   3   0  -5  80.300   6.390
  -3   0   5  76.730   5.920
  -3   0  -5  79.190   5.980
  -3   0   5  73.460   3.780
   4   0  -5  120.54    9.86
  -4   0  -5  119.17    9.96
  -4   0  -5  121.87    5.82
  -4   0  -5  133.64    5.85
  -4   0   5  131.02    6.05
  -4   0  -5  147.86    6.16
  -4   0   5  125.57    5.65
  -4   0  -5  126.66    6.25
  -4   0  -5  136.80    5.85
  -4   0   5  131.00    5.73
  -4   0  -5  134.21    5.78
  -4   0  -5  131.24    5.68
   4   0   5  121.28    9.36
  -4   0   5  133.85   10.59
  -4   0  -5  124.15    5.45
   4   0  -5  124.07    9.98
  -4   0   5  122.55    5.79
  -4   0  -5  118.10    9.47
  -4   0   5  115.37    8.90
   4   0   5  132.44    9.48
  -4   0   5  127.05    5.54
   4   0  -5  133.34    5.90
  -4   0  -5  125.12    5.79
  -4   0  -5  132.46    5.68
  -4   0   5  117.96    9.65
   4   0  -5  120.90    5.24
  -4   0   5  130.88    5.50
  -4   0   5  126.94    5.80
  -4   0  -5  126.95    5.78
  -4   0  -5  126.05    5.74
  -4   0   5  120.77    5.66
  -4   0  -5  121.81    5.33
  -4   0  -5  126.23    5.64
  -4   0  -5  112.78    8.51
  -4   0   5  129.63    5.69
  -4   0  -5  127.65    5.88
   4   0  -5  122.26    9.64
  -4   0   5  125.31    5.91
  -4   0   5  106.91    8.62
  -4   0  -5  124.07    5.72
   4   0   5  126.91    9.29
  -4   0  -5  124.92    5.65
   4   0  -5  126.55    6.27
  -5   0  -5  23.840   2.210
  -5   0  -5  18.410   2.040
  -5   0  -5  18.600   1.980
  -5   0   5  19.770   2.140
  -5   0  -5  22.450   2.090
  -5   0  -5  16.340   1.880
  -5   0  -5  18.410   1.950
  -5   0   5  20.960   2.230
  -5   0  -5  23.420   2.400
  -5   0   5  21.820   2.080
  -5   0   5  20.270   1.940
  -5   0   5  19.930   1.870
  -5   0   5  18.680   1.980
  -5   0   5  20.620   2.030
   5   0  -5  22.950   2.420
   5   0  -5  20.290   2.110
  -5   0  -5  21.870   1.940
  -5   0  -5  20.860   1.860
  -5   0  -5  18.550   1.760
  -5   0  -5  18.380   1.870
  -5   0  -5  18.140   2.000
  -5   0   5  25.380   2.280
  -5   0   5  19.010   1.930
   5   0  -5  20.130   2.110
  -5   0  -5  22.200   2.010
  -5   0  -5  21.360   2.030
  -5   0   5  20.300   1.950
  -5   0   5  21.220   2.140
  -5   0  -5  19.330   1.920
   0  -1  -5 3425.07  138.25
   0  -1  -5 3563.68  143.59
   0  -1  -5 3411.22  139.95
   0   1  -5 2994.34  137.87
   0   1   5 3093.01  143.43
   0  -1   5 3334.54  136.35
   0   1  -5 3256.14  128.08
   0  -1  -5 2944.64  139.67
   0   1  -5 3264.79  129.97
   0  -1  -5 3125.08  145.30
   0  -1   5 3172.02  135.38
   0   1  -5 3338.01  143.03
   0   1   5 3023.93  145.54
   0   1   5 3225.39  124.15
   0  -1   5 3363.95  148.67
   0   1  -5 3356.73  137.28
   0  -1   5 3623.79  135.76
   0   1  -5 3495.22  144.69
   0  -1  -5 3402.27  130.16
   0   1   5 3247.35  126.60
   0   1  -5 3485.87  146.11
   0  -1   5 3245.51  133.61
  -1  -1   5 3749.20  146.75
   1   1  -5 3758.37  155.10
   1  -1   5 3899.96  153.41
  -1   1   5 3828.69  144.61
   1  -1  -5 3702.57  155.03
   1   1  -5 3713.71  157.65
   1  -1  -5 3537.38  155.24
  -1  -1  -5 3751.20  154.75
   1   1  -5 3601.48  155.02
   1   1  -5 3798.95  160.43
  -1  -1   5 3807.02  156.69
   1   1   5 3771.53  148.39
  -1   1   5 3866.94  168.28
  -1  -1   5 3691.82  161.09
   1   1   5 3706.88  144.70
  -1  -1  -5 3573.66  151.41
  -1  -1  -5 4053.02  157.03
   1  -1   5 3550.41  151.77
  -1   1   5 3981.29  149.54
   1  -1  -5 3992.06  154.87
  -1  -1  -5 3321.58  162.76
   1  -1  -5 3943.70  163.63
  -1   1  -5 3893.92  150.71
   1   1   5 3478.58  165.85
  -1  -1   5 4104.90  146.48
  -1  -1  -5 3663.96  163.64
   1   1  -5 3702.89  148.76
  -1   1   5 3637.73  165.27
  -1   1   5 3578.23  141.49
  -1  -1  -5 3829.62  157.83
  -1   1  -5 3876.47  148.66
  -2  -1  -5  952.55   41.59
  -2   1  -5  938.88   38.90
   2   1  -5  927.43   39.38
  -2   1  -5  947.95   42.90
  -2   1   5  917.14   41.66
  -2  -1  -5  941.02   37.99
  -2   1   5  944.76   38.60
  -2  -1   5  933.33   39.20
   2  -1  -5  942.92   39.63
  -2  -1   5  929.76   40.65
  -2  -1  -5  935.66   39.27
  -2  -1  -5  936.93   40.85
  -2  -1  -5  993.47   42.89
   2   1  -5  951.38   41.73
   2  -1  -5  971.43   41.93
  -2  -1   5  902.36   41.23
   2  -1  -5  959.03   40.71
  -2  -1  -5  985.88   41.69
  -2  -1  -5  982.48   42.82
   2  -1   5  954.57   40.42
  -2   1   5  939.50   38.02
  -2  -1  -5  961.36   38.77
  -2  -1  -5  933.64   41.51
   2  -1   5  986.42   39.50
   2  -1  -5  904.31   38.58
  -2   1   5  934.79   38.64
  -2  -1  -5  963.34   39.61
  -2   1  -5  947.34   41.58
  -3   1   5 1288.70   52.13
   3  -1  -5 1347.10   56.37
  -3  -1   5 1263.09   42.89
  -3   1   5 1308.31   39.98
   3  -1   5 1283.10   54.27
  -3   1   5 1256.93   39.50
  -3   1  -5 1244.92   38.81
  -3  -1  -5 1230.68   54.63
  -3   1   5 1221.43   39.02
  -3   1   5 1247.79   50.54
  -3  -1  -5 1220.83   37.24
  -3  -1   5 1231.57   39.95
   3   1  -5 1217.48   41.52
  -3   1  -5 1240.08   39.58
  -3  -1  -5 1220.03   39.75
  -3  -1   5 1227.97   38.71
  -3  -1   5 1283.85   43.93
  -3   1  -5 1218.54   55.64
  -3   1  -5 1290.61   41.34
  -3  -1   5 1225.55   38.82
  -3  -1  -5 1301.95   56.58
  -3   1  -5 1277.83   39.77
  -3  -1   5 1294.63   52.48
  -3   1  -5 1290.48   42.92
  -3  -1  -5 1210.23   40.16
   3  -1   5 1257.21   52.28
   3  -1  -5 1270.69   43.22
   3  -1  -5 1302.92   56.82
  -3  -1   5 1230.26   39.94
  -3   1   5 1275.72   38.88
  -3  -1   5 1305.15   39.56
  -3  -1   5 1220.22   41.18
  -3   1  -5 1307.15   40.29
   3   1  -5 1292.60   53.11
  -3   1  -5 1256.72   38.71
  -3   1  -5 1202.95   42.13
   3   1  -5 1205.92   38.17
  -3   1   5 1226.58   41.06
  -3  -1   5 1237.52   39.93
  -3   1  -5 1307.97   39.98
  -3  -1  -5 1267.39   38.00
  -3  -1   5 1321.89   43.36
  -3  -1   5 1245.56   39.71
  -3  -1  -5 1242.20   39.81
  -3   1  -5 1289.95   40.45
  -3  -1   5 1271.68   42.71
  -3  -1  -5 1323.78   55.56
  -3  -1  -5 1323.42   50.68
   3   1   5 1316.67   54.94
  -3  -1   5 1262.29   40.25
  -3   1   5 1200.13   40.20
  -3  -1   5 1248.88   39.65
  -3   1  -5 1214.72   37.37
   3  -1  -5 1155.25   37.96
  -3   1  -5 1190.93   41.78
  -3  -1  -5 1172.48   39.92
  -3   1  -5 1195.69   38.01
  -3  -1  -5 1328.16   57.19
  -3   1   5 1201.95   38.04
  -3   1   5 1245.58   39.49
   3   1  -5 1143.71   39.90
  -3   1  -5 1212.81   39.91
  -3  -1  -5 1341.59   52.13
   3  -1  -5 1268.75   52.44
  -3   1  -5 1175.74   38.53
  -3  -1  -5 1249.66   41.16
  -3  -1  -5 1219.43   41.84
  -3   1  -5 1255.07   50.89
  -3   1  -5 1295.01   40.00
  -3   1   5 1328.03   52.03
  -3  -1  -5 1245.94   38.60
  -3   1   5 1194.10   40.01
  -3  -1   5 1235.68   38.15
  -3   1   5 1237.48   39.80
   3  -1  -5 1292.46   54.77
  -3  -1  -5 1243.42   38.70
  -3  -1   5 1251.03   55.16
  -3   1  -5 1265.31   39.95
  -3  -1   5 1299.34   42.06
   3  -1  -5 1220.45   41.82
  -3  -1   5 1217.74   42.01
  -3  -1  -5 1207.28   40.64
  -3  -1  -5 1253.12   42.80
  -3   1   5 1300.39   39.73
  -3   1   5 1183.12   40.78
  -3   1   5 1250.39   42.05
  -3   1  -5 1269.08   40.89
  -3   1   5 1176.29   38.50
  -3   1   5 1272.25   40.19
  -3  -1  -5 1247.56   39.83
  -3   1   5 1227.68   42.86
  -3  -1  -5 1277.83   39.93
  -3  -1  -5 1291.20   38.97
  -3   1  -5 1295.43   39.05
  -3  -1   5 1285.13   52.38
  -3   1   5 1307.40   56.21
  -3   1   5 1287.49   44.00
  -3   1  -5 1256.07   57.07
  -3   1  -5 1270.28   40.15
  -3  -1  -5 1267.29   39.52
  -3  -1   5 1254.81   40.61
  -3   1   5 1255.73   39.82
   3  -1  -5 1194.02   40.45
  -3   1  -5 1284.02   57.33
  -3   1   5 1306.93   57.41
   3   1  -5 1333.11   56.23
  -3  -1  -5 1219.67   39.60
  -3  -1   5 1317.80   57.61
  -3  -1   5 1254.65   38.76
  -3  -1  -5 1278.07   40.15
   3   1  -5 1238.57   56.76
   3   1   5 1318.70   52.50
   4  -1  -5  199.87    8.30
  -4   1   5  187.89    7.07
  -4  -1  -5  179.34    7.38
  -4  -1   5  160.33   12.48
  -4   1   5  175.70    7.56
  -4  -1  -5  182.53    7.16
  -4   1  -5  177.07    6.96
   4  -1  -5  165.46   12.14
  -4   1   5  178.43    7.35
  -4  -1  -5  183.37    7.13
  -4   1  -5  183.78    7.52
   4  -1   5  183.41   11.74
   4   1  -5  172.87    7.49
  -4  -1  -5  182.11    7.96
   4  -1  -5  174.18   11.61
  -4  -1  -5  173.47    7.28
  -4  -1   5  190.47    7.28
  -4  -1   5  193.07    7.56
  -4   1   5  181.65    7.37
  -4   1   5  177.00   12.84
  -4  -1  -5  188.74    7.45
   4   1   5  156.50   11.52
  -4   1  -5  173.44   11.21
  -4   1  -5  190.36    7.74
  -4  -1  -5  181.71    7.39
   4   1   5  172.89   11.45
  -4   1   5  192.19    7.39
  -4  -1  -5  176.90   12.52
  -4  -1  -5  174.67    7.29
  -4  -1   5  179.55    7.48
  -4  -1   5  183.68    7.80
   4  -1  -5  173.98    7.73
  -4  -1   5  187.45   11.68
  -4  -1  -5  192.99    7.55
  -4  -1   5  189.81    8.13
   4  -1   5  167.48   11.56
  -4   1   5  180.52   12.54
  -4  -1   5  169.01    7.24
   4  -1  -5  182.91    7.47
  -4  -1  -5  172.54    7.30
  -4  -1   5  177.69    7.06
  -4   1  -5  165.96   11.97
  -4   1  -5  186.35    6.93
  -4  -1   5  179.11    7.48
  -4   1  -5  180.50    7.18
  -4  -1  -5  173.79   11.93
  -4   1  -5  179.33    7.34
   4   1  -5  162.75   11.94
  -4   1   5  189.47    7.58
  -4   1  -5  188.27    7.48
  -4   1  -5  181.91    7.52
  -4   1  -5  181.73    7.50
  -4  -1   5  184.82    7.22
  -4  -1  -5  186.19    7.70
  -4   1  -5  180.07   12.70
  -4   1   5  176.78    7.55
  -4  -1  -5  182.37    7.47
  -4   1   5  173.46    7.02
   4   1  -5  157.13   11.99
   4   1  -5  163.18   11.99
  -4   1  -5  177.62    7.59
   4  -1   5  172.44   11.84
  -4   1   5  180.41    7.29
  -4  -1  -5  176.59    7.23
  -4  -1   5  158.46   11.07
  -4   1   5  172.23    7.73
  -4   1   5  169.49    7.40
   4  -1  -5  160.45   12.14
  -4  -1  -5  182.92    6.97
   4   1  -5  178.88    7.07
  -4   1   5  174.58    7.52
  -4  -1  -5  188.20    7.68
   4  -1  -5  164.38   11.76
  -4  -1  -5  180.54    7.18
  -4  -1   5  190.66    7.32
  -4   1   5  160.54   11.01
  -5   1   5  27.810   2.230
  -5  -1   5  31.550   2.560
  -5   1  -5  34.620   2.450
   5   1  -5  29.680   2.510
  -5  -1  -5  32.920   2.410
  -5  -1  -5  32.760   2.410
  -5   1   5  30.290   2.490
  -5   1  -5  32.990   2.600
  -5   1  -5  28.900   2.450
  -5  -1   5  29.990   2.490
  -5  -1   5  26.480   2.240
  -5  -1  -5  31.760   2.550
  -5  -1  -5  30.330   2.480
  -5   1  -5  30.410   2.390
  -5  -1  -5  25.520   2.220
  -5   1   5  26.600   2.330
  -5   1   5  28.550   2.410
  -5   1   5  29.760   2.450
   5   1  -5  29.710   2.720
   5  -1  -5  29.020   2.660
  -5  -1  -5  30.880   2.440
  -5   1   5  30.300   2.380
  -5   1   5  31.400   2.580
  -5  -1   5  31.100   2.380
  -5  -1  -5  30.580   2.560
   5  -1  -5  27.050   2.450
  -5  -1   5  35.020   2.840
  -5   1  -5  33.200   2.390
  -5  -1  -5  28.940   2.470
  -5   1  -5  27.750   2.350
  -5   1  -5  30.900   2.350
  -5   1   5  27.440   2.560
  -5   1  -5  30.090   2.350
   5  -1  -5  30.460   2.460
   5  -1  -5  34.850   2.540
  -5  -1   5  28.780   2.470
  -5   1  -5  30.240   2.290
  -5   1   5  29.340   2.180
  -5  -1   5  25.470   2.210
   5   1  -5  31.480   2.600
  -5  -1  -5  31.800   2.520
  -5   1   5  26.390   2.280
  -5   1  -5  30.520   2.350
  -5  -1  -5  27.160   2.170
  -5  -1  -5  34.440   2.540
  -5   1   5  31.860   2.450
  -5   1  -5  29.410   2.560
  -5  -1   5  25.520   2.380
  -5  -1   5  28.630   2.330
  -5  -1   5  31.970   2.400
  -5   1   5  31.830   2.400
  -5   1   5  32.250   2.440
  -5   1  -5  26.420   2.190
  -5  -1  -5  32.680   2.500
  -5  -1  -5  29.740   2.300
  -5   1   5  29.790   2.390
  -5   1  -5  26.810   2.390
  -5  -1   5  31.460   2.280
  -5  -1   5  30.000   2.640
  -5  -1   5  32.620   2.510
  -5  -1   5  34.560   2.580
  -5   1  -5  31.060   2.420
  -5   1  -5  27.080   2.370
   5  -1  -5  28.800   2.630
   0  -2   5 3974.75  169.25
   0   2  -5 4186.98  178.44
   0   2   5 4032.62  174.66
   0  -2  -5 3884.50  175.34
   0   2   5 4157.34  166.33
   0   2  -5 4240.12  166.78
   0  -2   5 4054.13  170.72
   0  -2  -5 4183.03  166.29
   0   2  -5 3967.33  174.71
   0   2  -5 4095.09  160.54
   0  -2   5 3906.74  165.94
   0  -2   5 3834.08  171.08
   1  -2   5  486.10   22.02
   1  -2  -5  532.97   21.69
  -1  -2   5  506.24   22.09
   1  -2  -5  499.15   22.54
  -1   2   5  476.48   19.96
   1   2  -5  484.67   23.03
   1   2   5  502.70   22.62
  -1  -2   5  504.59   22.53
   1   2   5  504.38   20.85
   1   2  -5  498.78   22.53
  -1  -2  -5  487.73   21.50
   1   2  -5  481.97   22.08
  -1  -2  -5  484.11   23.19
   1   2   5  485.51   20.21
  -1  -2   5  509.11   22.27
  -1   2  -5  499.36   20.79
  -1  -2  -5  496.56   23.51
   1  -2   5  503.48   23.52
  -1   2   5  505.53   23.44
  -1  -2  -5  468.08   20.19
   1  -2  -5  459.59   20.01
  -1  -2  -5  502.01   21.89
   1  -2  -5  491.98   21.89
  -1   2  -5  531.50   21.81
   1   2   5  473.01   22.59
  -1  -2   5  512.44   23.50
   1  -2  -5  513.19   21.81
  -1   2  -5  508.18   22.74
   1  -2  -5  519.45   23.01
  -1   2  -5  494.67   20.66
  -1   2   5  493.74   22.90
  -2   2   5 1446.96   48.69
  -2  -2  -5 1590.16   61.60
  -2   2  -5 1475.31   49.60
  -2   2  -5 1472.04   45.52
   2  -2  -5 1594.59   63.14
  -2   2  -5 1511.50   48.60
  -2  -2  -5 1616.91   64.80
   2  -2  -5 1422.13   50.78
  -2   2  -5 1481.72   47.09
  -2  -2   5 1534.78   50.74
  -2  -2  -5 1563.88   68.12
  -2   2   5 1501.00   47.35
  -2  -2   5 1477.19   48.56
  -2   2  -5 1489.28   48.51
  -2  -2   5 1468.88   48.16
  -2   2   5 1564.99   67.97
  -2   2  -5 1522.72   49.06
  -2  -2  -5 1614.57   62.09
  -2   2  -5 1547.02   51.49
   2  -2  -5 1596.13   65.35
  -2   2   5 1783.24   68.59
  -2  -2  -5 1628.59   63.76
   2  -2  -5 1523.32   51.79
  -2   2  -5 1472.76   47.02
  -2  -2   5 1514.02   48.85
  -2  -2  -5 1659.16   66.05
  -2  -2   5 1541.23   46.61
  -2  -2  -5 1622.73   67.81
  -2  -2   5 1504.51   52.52
  -2   2  -5 1489.36   48.54
  -2  -2  -5 1681.58   63.76
  -2   2   5 1593.68   61.10
  -2  -2  -5 1630.09   67.62
   2  -2   5 1677.79   65.41
  -2  -2   5 1637.53   68.57
  -2   2   5 1456.36   47.06
  -2  -2   5 1658.96   63.19
  -2  -2  -5 1654.33   60.54
   2   2  -5 1586.35   63.66
  -2  -2  -5 1577.33   66.21
  -2  -2   5 1543.53   49.46
  -2  -2   5 1434.76   48.50
  -2  -2   5 1638.69   65.61
  -2   2  -5 1526.36   62.58
  -2  -2  -5 1631.86   66.72
  -2  -2   5 1484.18   50.14
   2  -2  -5 1422.31   52.34
  -2   2  -5 1460.70   48.64
  -2  -2   5 1584.66   65.53
   2  -2  -5 1474.24   47.87
  -2   2  -5 1527.30   50.17
  -2   2  -5 1471.83   48.40
  -2   2   5 1453.38   49.64
   2  -2  -5 1517.45   61.77
  -2   2  -5 1633.15   66.72
  -2   2   5 1636.19   61.47
  -2   2  -5 1463.08   48.77
   2   2  -5 1648.39   66.64
  -2   2  -5 1539.09   48.20
  -3  -2   5  286.57    9.85
   3  -2  -5  287.76   10.18
  -3   2   5  289.82   10.09
  -3   2   5  262.68    9.87
  -3  -2  -5  262.61   10.01
  -3   2   5  279.05   11.01
  -3   2  -5  278.13   10.79
  -3   2  -5  292.00   10.45
  -3   2  -5  277.58   10.31
  -3  -2  -5  277.37   15.78
  -3   2  -5  281.25    9.90
  -3   2   5  296.91   14.75
  -3  -2  -5  265.46    9.69
  -3   2  -5  285.22   10.62
  -3   2   5  283.44   10.40
  -3   2   5  279.96   15.92
  -3   2   5  284.88   10.43
  -3  -2   5  290.24    9.94
  -3   2  -5  272.94   10.19
   3   2  -5  285.55   15.15
  -3  -2  -5  257.59   10.05
  -3  -2   5  283.61   10.17
  -3  -2   5  285.35   10.84
  -3   2  -5  285.72   10.28
  -3  -2   5  289.48   10.48
  -3  -2  -5  274.07    9.59
   3   2  -5  296.63   16.06
  -3  -2   5  282.53   10.98
  -3   2   5  278.94    9.66
  -3  -2   5  278.22   10.60
  -3  -2  -5  282.62   15.17
  -3   2  -5  281.64   16.28
  -3   2   5  282.67   16.03
  -3  -2  -5  268.02   10.46
  -3  -2  -5  252.16   10.23
  -3  -2   5  280.68   11.16
  -3  -2  -5  264.27   10.73
  -3   2   5  263.32   10.09
  -3  -2  -5  271.55    9.68
   3  -2  -5  253.58   10.15
  -3   2  -5  283.38   16.11
  -3  -2  -5  279.32   13.76
  -3  -2   5  280.25   14.98
  -3   2  -5  289.72    9.91
  -3   2  -5  279.43   10.30
  -3   2  -5  273.00   14.39
  -3   2   5  290.91   10.79
   3  -2  -5  282.11   10.77
   3  -2  -5  289.96   11.06
  -3   2   5  266.67   10.12
  -3  -2   5  281.13   10.26
  -3  -2   5  280.66   15.30
  -3   2   5  288.90   14.22
   3  -2   5  283.42   14.97
  -3  -2   5  284.53   10.82
  -3   2   5  264.86    9.99
  -3  -2   5  284.00   11.31
  -3   2   5  247.29   10.19
  -3   2  -5  285.19    9.74
   3   2   5  274.51   15.43
  -3   2   5  276.19    9.98
  -3  -2   5  260.91    9.83
  -3   2   5  274.05   10.51
   3   2  -5  248.24    9.78
  -3  -2  -5  279.28   14.23
   3   2  -5  273.80   16.05
  -3  -2  -5  271.75    9.98
   3  -2  -5  300.66   15.61
   3   2  -5  265.06   10.56
  -3  -2   5  277.45   10.24
  -3  -2  -5  269.81   14.86
  -3   2  -5  296.62   10.07
  -3  -2  -5  267.40    9.70
   3  -2   5  286.22   15.23
  -3  -2  -5  254.98    9.90
  -3  -2   5  279.80   10.26
   3  -2  -5  284.86   11.06
  -3  -2   5  280.58   11.03
  -3   2  -5  279.22   10.32
  -3   2   5  261.81   10.01
   3  -2  -5  285.04   14.30
  -3  -2   5  281.79   10.34
  -3  -2   5  296.69   15.15
  -3   2  -5  281.21   10.12
  -3   2  -5  262.87   10.22
  -3  -2   5  279.88   10.15
  -3  -2  -5  264.47    9.86
   3  -2  -5  285.23   16.02
  -3   2  -5  301.28    9.71
  -3   2  -5  287.35   11.10
  -3   2  -5  279.66    9.98
  -3  -2  -5  274.37   15.19
  -3   2  -5  280.06   10.24
  -3   2  -5  279.48   10.62
  -3   2  -5  277.22   10.19
  -3  -2  -5  279.58   14.28
   3   2  -5  262.51   10.13
  -3  -2  -5  281.34   10.09
   3  -2   5  310.73   15.34
  -3  -2   5  302.49   16.57
  -3  -2   5  272.73   10.19
  -3   2  -5  294.76   16.08
   3  -2  -5  279.10   15.96
  -3   2  -5  287.57   10.55
  -4   2  -5 1061.02   31.99
   4   2  -5 1043.50   32.05
  -4   2   5  945.94   48.72
  -4  -2  -5 1010.93   35.58
  -4  -2  -5 1023.87   33.08
  -4  -2   5  993.51   36.20
  -4   2   5 1034.78   33.20
  -4   2   5 1042.69   33.70
  -4  -2  -5  988.28   33.21
  -4   2   5 1016.86   33.43
   4  -2  -5  970.15   48.03
  -4   2   5  985.50   47.96
   4   2  -5 1035.24   34.79
  -4  -2  -5 1032.23   34.35
  -4  -2   5 1073.76   35.90
  -4  -2   5  998.01   49.25
   4  -2   5  955.96   44.99
  -4   2  -5  994.07   43.65
  -4   2   5 1027.09   33.17
  -4   2  -5 1055.68   33.19
  -4  -2   5 1086.51   35.37
   4  -2   5  955.34   44.57
   4   2  -5  976.35   48.80
   4  -2   5  929.53   46.29
  -4   2   5 1059.40   34.32
  -4  -2  -5 1051.27   33.37
  -4  -2   5 1055.84   32.54
  -4  -2   5 1005.16   45.42
  -4   2  -5  968.37   47.27
  -4   2   5 1082.11   35.30
   4   2   5 1003.19   45.47
   4  -2  -5 1037.29   35.04
  -4   2  -5 1091.29   31.45
  -4  -2   5 1083.36   33.53
   4  -2  -5 1009.28   47.07
   4  -2  -5  994.99   36.02
   4  -2  -5  953.92   48.29
  -4   2  -5 1052.35   32.48
   4   2  -5  963.75   47.76
  -4   2   5 1056.08   33.39
  -4  -2  -5 1028.29   33.45
  -4  -2   5 1036.31   33.22
  -4  -2   5 1090.28   33.43
  -4   2  -5 1065.38   33.90
  -4  -2   5 1064.67   32.09
  -4  -2  -5 1018.24   34.92
  -4   2   5 1045.24   31.90
  -4   2  -5 1016.84   35.22
  -4   2   5 1039.95   33.05
  -4   2   5 1047.04   34.32
  -4   2   5 1036.17   33.74
  -4  -2  -5 1007.84   33.18
  -4  -2   5 1014.34   45.13
  -4  -2  -5  991.38   32.12
   4   2  -5 1047.94   48.39
  -4  -2  -5 1051.97   33.05
  -4   2  -5 1032.22   33.46
  -4   2   5 1053.09   32.20
  -4  -2  -5 1030.95   31.76
  -4  -2  -5 1054.48   32.30
  -4   2   5 1051.52   33.14
  -4   2  -5  980.04   48.99
  -5  -2  -5  310.58   11.44
  -5  -2  -5  299.95   11.05
  -5   2   5  309.78   11.77
  -5   2  -5  322.71   11.70
  -5   2  -5  335.63   11.80
  -5  -2   5  336.66   11.77
  -5   2   5  301.45   10.99
  -5   2  -5  312.68   11.72
   5  -2  -5  320.14   12.47
  -5  -2   5  324.50   12.41
  -5   2   5  314.58   11.78
  -5   2   5  308.61   11.05
  -5   2  -5  342.24   11.83
  -5  -2   5  326.09   12.20
  -5  -2   5  334.88   11.26
   5  -2   5  334.88   12.32
  -5  -2   5  325.45   11.76
  -5  -2  -5  312.94   10.93
  -5  -2   5  330.87   11.69
  -5   2  -5  326.75   11.59
  -5  -2  -5  307.04   11.86
   5   2  -5  337.84   12.81
  -5   2  -5  330.27   11.68
  -5  -2   5  321.86   11.35
  -5  -2   5  339.52   11.67
  -5  -2   5  327.08   11.67
  -5   2  -5  315.32   12.04
   5   2  -5  324.22   11.85
  -5  -2   5  330.99   13.00
  -5   2  -5  327.18   12.58
  -5   2   5  329.00   11.52
   5  -2   5  321.72   11.20
  -5   2  -5  330.49   11.42
   5  -2  -5  340.58   11.74
  -5  -2   5  330.63   12.37
  -5  -2  -5  314.13   11.48
  -5   2  -5  325.18   11.74
   5   2  -5  347.75   12.49
  -5   2   5  298.25   11.29
   5  -2  -5  343.45   13.09
  -5  -2   5  315.58   12.53
  -5   2  -5  317.99   11.30
  -5   2   5  341.87   11.57
  -5   2  -5  322.99   11.38
  -5   2  -5  319.74   11.91
  -5   2  -5  320.60   11.65
  -5   2   5  321.85   12.63
  -5  -2  -5  316.62   11.51
  -5   2   5  334.71   11.85
  -5  -2   5  323.82   11.70
  -5   2  -5  313.16   11.49
  -5  -2  -5  320.06   12.03
  -5  -2  -5  323.22   11.39
  -5   2   5  324.38   11.66
  -5  -2  -5  320.43   11.63
  -5  -2  -5  315.03   11.45
  -5   2   5  321.25   11.57
  -5  -2   5  327.45   11.84
  -5   2   5  311.95   11.58
   5  -2  -5  318.25   12.18
   0  -3  -5  177.32   10.15
   0   3   5  187.46    9.71
   0   3  -5  190.10   10.27
   0   3   5  186.79    9.33
   0  -3   5  176.19    9.78
   0  -3   5  186.41   10.13
   0   3  -5  176.69    8.40
   0   3  -5  182.53    9.84
   0  -3  -5  179.46    9.42
   0  -3   5  184.09    9.78
   0   3  -5  175.18    9.27
   0  -3   5  180.62    9.21
   0   3  -5  204.81    9.62
   0  -3   5  171.19    9.34
   1  -3  -5  53.760   4.170
  -1  -3   5  63.520   4.920
  -1   3  -5  57.910   4.240
   1  -3  -5  52.890   4.370
   1   3   5  58.510   4.370
  -1   3   5  60.530   4.860
   1   3  -5  59.510   4.640
  -1  -3  -5  56.780   5.020
   1  -3   5  51.280   4.500
   1   3  -5  58.890   4.880
  -1   3   5  54.720   4.990
  -1   3  -5  55.050   4.490
   1   3  -5  54.520   4.050
  -1   3   5  58.080   4.570
   1  -3  -5  72.140   5.370
   1   3  -5  56.350   4.660
  -1  -3   5  54.500   4.600
   1   3   5  57.440   4.410
  -1  -3   5  57.930   4.600
   1  -3  -5  55.640   4.460
   1  -3   5  60.420   4.900
   1  -3   5  55.380   4.130
  -1   3   5  55.170   4.160
   1  -3   5  60.620   4.740
  -1  -3  -5  55.600   4.170
  -1   3  -5  62.130   4.530
   1   3   5  54.620   4.910
  -1  -3   5  55.950   4.730
   2  -3  -5  658.96   24.09
  -2  -3   5  700.66   24.57
  -2  -3  -5  692.12   24.13
  -2   3  -5  681.87   22.35
  -2  -3   5  699.25   22.40
  -2   3  -5  682.09   22.91
  -2  -3   5  684.95   22.90
  -2  -3  -5  726.43   31.38
   2  -3  -5  712.44   24.21
   2   3  -5  734.34   31.51
  -2  -3   5  725.85   33.26
   2  -3  -5  708.69   33.13
   2   3  -5  753.29   33.51
  -2  -3  -5  660.46   24.82
  -2  -3   5  696.39   25.34
  -2   3  -5  705.92   23.69
  -2  -3   5  713.26   23.16
  -2   3  -5  691.58   22.25
  -2  -3   5  680.77   23.08
  -2   3   5  768.40   33.11
   2  -3  -5  655.49   21.81
   2  -3   5  725.78   30.92
  -2   3  -5  709.63   23.27
  -2   3  -5  715.01   23.13
   2  -3  -5  773.47   33.56
   2   3  -5  679.75   21.72
  -2  -3  -5  704.73   23.56
  -2  -3   5  740.22   25.10
   2  -3  -5  701.13   30.40
  -2   3  -5  692.04   24.58
   2  -3  -5  690.36   25.30
  -2   3  -5  737.14   30.00
  -2  -3  -5  741.63   31.62
  -2   3  -5  692.52   23.03
  -2  -3   5  711.15   24.31
  -2   3   5  707.97   30.25
  -2  -3  -5  685.73   24.50
  -2   3  -5  721.23   21.69
  -2  -3   5  697.16   23.87
  -2   3  -5  705.93   22.42
  -2   3   5  657.69   24.23
  -2  -3  -5  728.55   33.50
  -2   3  -5  738.37   23.13
  -2  -3   5  754.66   33.11
  -2   3  -5  646.46   23.14
  -2  -3  -5  728.72   31.52
  -2  -3  -5  656.50   25.07
  -2   3  -5  753.57   32.61
  -2  -3  -5  703.60   29.69
  -2  -3  -5  703.63   23.38
  -2  -3  -5  711.28   32.70
  -2   3  -5  703.91   23.83
  -2  -3  -5  647.85   22.59
  -2  -3  -5  731.53   24.02
  -2  -3  -5  663.59   22.75
  -2  -3  -5  653.47   22.63
  -2  -3   5  722.09   23.34
  -2  -3  -5  709.19   21.82
  -2   3  -5  740.33   24.57
   2   3  -5  741.39   31.69
   2  -3   5  665.23   24.14
  -2  -3   5  695.16   22.95
   2  -3  -5  692.77   24.85
  -2   3  -5  753.08   34.16
  -2  -3   5  678.70   23.19
  -2  -3  -5  693.16   22.06
  -2  -3   5  679.50   22.72
  -2   3  -5  772.31   33.03
  -2  -3   5  685.78   22.82
  -2   3  -5  696.77   23.15
  -2  -3  -5  671.34   21.38
  -2   3   5  721.43   33.66
  -2  -3   5  703.58   22.06
  -2  -3   5  747.33   31.19
  -2   3  -5  703.88   23.96
  -2   3   5  674.31   23.09
  -2  -3   5  697.91   24.18
   2  -3   5  748.10   33.66
  -2  -3   5  759.39   32.47
  -2   3   5  714.70   23.13
  -2   3   5  701.31   22.45
   2  -3   5  684.83   22.05
  -2   3   5  690.91   32.66
  -2   3  -5  706.56   22.44
  -2   3  -5  722.74   22.85
   2  -3  -5  726.36   22.84
  -2   3   5  709.05   23.65
   2  -3  -5  698.64   23.31
  -2  -3   5  760.78   31.34
   2   3   5  719.07   29.32
   2  -3   5  750.50   32.14
  -2  -3   5  705.66   23.52
   2   3   5  757.89   33.57
  -2   3   5  690.89   21.60
  -2  -3  -5  656.49   24.12
  -2  -3  -5  708.66   23.29
  -2   3   5  666.79   24.45
   2  -3  -5  748.46   32.15
  -2   3  -5  705.23   23.09
  -2  -3  -5  727.05   32.63
  -2  -3   5  715.48   24.21
   2   3   5  705.45   31.65
  -2  -3  -5  682.77   23.15
   2  -3   5  730.08   31.34
  -2   3  -5  701.92   23.56
  -2  -3   5  708.94   22.20
  -2  -3  -5  697.82   24.03
   2  -3  -5  683.82   24.51
  -2   3   5  646.85   22.15
  -2  -3  -5  693.46   22.23
  -2   3   5  681.36   23.29
  -3  -3  -5  263.26   10.05
   3  -3  -5  268.58   15.37
  -3  -3  -5  260.87    9.38
  -3   3   5  266.96    9.91
  -3  -3   5  265.65   15.46
  -3  -3  -5  260.44   10.36
  -3   3  -5  258.71   14.32
  -3  -3   5  266.35    9.67
  -3   3  -5  260.88   10.14
  -3  -3   5  274.43   16.04
   3  -3  -5  269.27   10.85
   3  -3   5  268.36   10.58
   3   3  -5  266.93    9.84
  -3  -3   5  301.42   10.61
  -3   3   5  277.71   14.77
  -3   3  -5  257.15    9.80
   3  -3   5  265.70   15.30
  -3   3   5  272.06   10.50
  -3  -3   5  286.49   10.34
   3   3  -5  281.66   16.27
  -3  -3  -5  262.25    9.77
   3  -3   5  274.99    9.70
  -3  -3   5  269.84   15.16
  -3   3   5  263.54    9.87
  -3  -3   5  285.45   11.30
  -3   3   5  276.47    9.72
  -3  -3   5  269.30   10.06
   3   3  -5  249.28   14.44
  -3  -3  -5  251.34    9.74
  -3  -3  -5  275.05   10.71
  -3   3   5  271.73   15.85
   3  -3  -5  257.89   10.53
   3   3  -5  269.00   10.20
  -3  -3   5  276.06   10.19
   3  -3  -5  272.86   10.15
  -3   3   5  284.69   10.21
  -3  -3  -5  278.15    9.73
  -3   3   5  279.54   10.31
  -3  -3  -5  266.13   10.16
  -3  -3   5  269.27   14.95
  -3  -3   5  277.01   10.68
   3  -3   5  255.73   14.97
   3  -3  -5  269.60   10.83
   3   3   5  249.67   15.04
  -3  -3  -5  266.00    9.41
  -3   3  -5  272.28   10.16
  -3   3  -5  260.82   10.27
  -3   3  -5  263.62   16.16
  -3   3  -5  288.48   10.25
  -3   3   5  267.28    9.37
  -3   3  -5  276.53   10.07
  -3  -3  -5  260.89   10.47
   3   3  -5  256.66   15.60
   3  -3   5  253.21   14.67
  -3   3  -5  279.75   10.15
  -3   3   5  271.13   10.31
  -3   3  -5  271.38   15.68
  -3   3  -5  276.86   10.15
  -3   3  -5  263.61   10.78
  -3  -3   5  283.65    9.90
  -3   3  -5  280.12    9.85
  -3  -3  -5  262.00   14.70
  -3   3   5  275.79   10.82
  -3  -3  -5  266.76   10.78
  -3  -3  -5  252.25   15.21
  -3   3  -5  273.30   10.39
  -3   3  -5  269.06   10.28
  -3   3  -5  283.50    9.91
  -3  -3  -5  266.38   15.76
   3  -3  -5  270.35   15.85
  -3  -3   5  265.34    9.85
   3  -3  -5  271.71   10.00
  -3  -3   5  279.14   10.59
  -3  -3  -5  279.94   11.00
  -3  -3   5  262.24   10.04
  -3  -3   5  283.50   10.80
  -3   3   5  254.66   15.71
   3   3   5  266.48   14.97
  -3   3  -5  275.16   10.28
  -3   3  -5  263.90    9.50
  -3  -3   5  275.71   10.73
  -3   3  -5  275.32   10.14
  -3  -3   5  278.00   11.08
  -3  -3   5  285.79   10.29
  -3   3   5  262.00    9.79
  -3   3  -5  262.52   10.68
  -3  -3   5  267.09   10.01
   3  -3  -5  275.56   11.22
  -3  -3   5  274.29   10.19
   3   3  -5  272.55   15.10
  -3   3  -5  277.49    9.83
   3  -3  -5  259.84   15.78
  -3   3  -5  261.10   10.39
  -3  -3   5  273.72   10.99
  -3  -3  -5  264.57   10.42
  -4   3   5  643.11   21.81
  -4   3   5  662.55   22.66
  -4   3  -5  671.66   23.24
  -4  -3  -5  610.50   23.13
   4  -3  -5  652.43   23.59
   4  -3   5  631.32   21.06
  -4  -3  -5  637.08   23.83
   4   3  -5  659.20   22.05
  -4   3  -5  682.21   22.16
  -4  -3   5  659.44   23.26
  -4   3  -5  671.14   20.70
   4  -3  -5  671.63   23.09
   4  -3  -5  675.35   23.36
  -4  -3  -5  625.66   22.82
  -4   3   5  644.61   23.56
  -4   3  -5  657.98   21.81
  -4  -3   5  646.31   22.44
  -4  -3  -5  646.39   21.72
  -4   3  -5  672.38   21.43
  -4  -3  -5  647.14   21.59
  -4  -3   5  675.48   21.92
  -4   3   5  647.83   21.60
  -4   3   5  658.18   20.95
  -4  -3  -5  635.36   21.04
  -4  -3   5  667.71   24.31
  -4   3   5  664.05   21.45
  -4   3  -5  637.08   21.90
   4   3  -5  653.65   21.08
   4  -3  -5  621.97   23.36
  -4  -3   5  685.99   22.30
  -4  -3   5  684.42   22.03
  -4   3  -5  654.18   22.03
  -4  -3   5  646.15   21.11
  -4   3   5  652.99   22.24
   4   3  -5  659.56   22.92
  -4  -3  -5  634.24   20.74
   4  -3   5  646.86   23.11
  -4  -3  -5  625.45   21.42
  -4   3   5  639.30   21.86
  -4   3   5  634.54   21.56
  -4   3  -5  621.74   21.77
  -4   3  -5  642.69   23.58
  -5  -3   5  373.75   13.76
  -5  -3   5  389.94   13.63
   5   3  -5  351.30   12.27
  -5   3  -5  375.87   12.63
  -5   3  -5  366.39   12.96
  -5   3  -5  383.91   13.12
  -5   3  -5  366.52   13.86
   5  -3  -5  364.92   13.68
   5  -3  -5  375.06   12.41
  -5   3  -5  375.84   13.04
  -5   3  -5  377.99   13.18
  -5  -3   5  360.75   12.89
  -5   3  -5  369.66   12.97
  -5  -3   5  377.15   12.49
  -5   3  -5  382.40   13.16
  -5  -3   5  365.19   13.07
  -5  -3   5  372.74   12.98
  -5   3   5  364.12   13.08
  -5   3  -5  374.95   12.72
  -5   3  -5  368.13   13.32
  -5   3  -5  362.56   12.83
  -5  -3   5  378.44   13.18
   5  -3   5  370.34   13.68
  -5  -3   5  377.23   13.11
  -5   3   5  371.24   13.91
  -5  -3   5  379.18   14.02
   5  -3   5  378.34   12.56
   5  -3  -5  357.85   13.42
  -5   3   5  390.31   12.75
  -5  -3   5  349.65   12.70
  -5   3  -5  353.69   11.92
   5  -3  -5  383.89   14.47
  -5   3   5  365.91   12.87
  -5  -3   5  370.56   12.65
  -5  -3   5  375.02   12.91
  -5   3  -5  378.82   13.43
  -5   3   5  368.40   13.25
   5  -3  -5  373.33   13.94
   5  -3  -5  374.27   12.90
   5   3  -5  384.58   14.28
  -5   3  -5  358.77   12.93
  -5   3   5  338.55   12.64
  -5  -3   5  378.85   14.39
   5   3  -5  382.91   13.30
   5  -3   5  387.57   13.19
   0  -4  -5 2092.83   83.30
   0  -4  -5 2056.28   81.58
   0  -4   5 2004.38   62.29
   0  -4  -5 1950.16   66.30
   0  -4  -5 1953.10   58.22
   0  -4  -5 1956.15   59.45
   0  -4  -5 1960.77   62.54
   0  -4   5 1898.68   65.48
   0  -4  -5 1954.11   58.76
   0   4  -5 1960.82   58.75
   0  -4  -5 1990.41   62.08
   0  -4  -5 1969.32   65.18
   0  -4   5 2041.84   86.15
   0   4   5 1945.48   83.47
   0  -4  -5 2046.77   61.48
   0  -4  -5 1919.52   67.14
   0  -4   5 2144.62   79.87
   0  -4  -5 1946.72   68.27
   0  -4  -5 2141.61   85.69
   0  -4  -5 1968.98   62.65
   0   4   5 2095.72   85.57
   0   4  -5 1951.13   63.05
   0   4   5 2175.92   77.89
   0  -4  -5 1971.89   61.36
   0   4  -5 2011.64   64.81
   0  -4  -5 1956.54   63.09
   0  -4   5 2069.47   84.62
   0  -4  -5 1991.99   64.71
   0  -4   5 1965.95   64.12
   0   4  -5 2060.61   81.75
   0   4  -5 1863.71   63.62
   0  -4   5 1939.12   62.18
   0  -4   5 1969.94   60.40
   0  -4  -5 2018.83   60.40
   0  -4  -5 2083.00   81.45
   0  -4   5 1905.84   59.48
   0  -4  -5 1932.87   65.76
   0   4  -5 2077.31   80.78
   0  -4   5 1923.07   61.76
   0  -4   5 2040.77   83.72
   0  -4  -5 1944.76   64.81
   0  -4  -5 1933.40   63.78
   0   4  -5 2084.98   87.09
   0  -4  -5 1908.25   62.97
   0   4  -5 1891.20   60.22
  -1  -4  -5 1402.42   45.89
  -1  -4   5 1419.65   60.77
   1   4   5 1423.62   55.04
   1  -4  -5 1372.13   43.43
  -1  -4  -5 1370.04   43.44
  -1  -4  -5 1386.22   44.73
  -1  -4  -5 1386.85   43.79
   1  -4  -5 1473.98   62.08
  -1  -4   5 1302.08   43.28
   1   4  -5 1454.75   58.25
  -1  -4  -5 1454.84   58.46
   1  -4  -5 1437.43   46.74
  -1  -4  -5 1366.88   47.55
   1   4  -5 1319.50   44.86
  -1   4   5 1388.82   44.00
  -1  -4   5 1402.90   44.08
  -1   4  -5 1356.98   59.17
  -1   4  -5 1478.58   58.18
   1  -4   5 1342.14   42.08
  -1   4   5 1417.70   59.93
  -1   4  -5 1385.62   54.90
   1  -4  -5 1308.30   44.03
  -1  -4   5 1368.59   43.56
  -1   4   5 1393.25   45.01
   1  -4  -5 1447.94   61.50
   1  -4   5 1354.20   43.96
   1  -4   5 1331.15   46.26
  -1  -4  -5 1500.28   62.49
   1  -4  -5 1383.09   42.76
   1  -4   5 1309.10   43.95
  -1  -4   5 1486.33   60.12
  -1  -4   5 1293.94   45.90
  -1  -4   5 1336.37   46.32
  -1   4   5 1445.23   55.85
  -1  -4  -5 1434.37   47.05
  -1   4   5 1462.01   62.96
  -1  -4   5 1364.20   45.93
  -1  -4   5 1439.40   57.22
  -1   4   5 1472.37   61.06
  -1   4  -5 1345.23   41.17
  -1  -4   5 1376.90   43.77
   1  -4  -5 1419.17   57.87
  -1  -4   5 1354.65   61.09
   1   4  -5 1371.62   44.56
  -1  -4   5 1282.22   46.65
   1   4   5 1505.70   62.88
  -1  -4   5 1366.71   42.11
  -1   4  -5 1414.61   45.87
   1  -4   5 1406.90   42.75
   1  -4  -5 1443.87   47.04
   1  -4  -5 1476.63   57.93
  -1  -4   5 1385.91   57.64
  -1  -4  -5 1439.21   46.61
  -1  -4  -5 1461.39   44.37
   1  -4   5 1498.11   60.21
  -1   4  -5 1388.41   42.70
  -1  -4   5 1367.42   45.38
  -1  -4  -5 1420.11   42.65
  -1  -4   5 1389.60   42.84
  -1  -4  -5 1436.74   45.15
  -1  -4  -5 1390.13   42.17
  -1  -4  -5 1372.50   46.12
  -1  -4   5 1349.22   47.41
  -1  -4   5 1433.89   44.45
   1  -4   5 1331.89   43.70
   1   4  -5 1334.75   45.71
   1   4  -5 1497.01   58.95
   1  -4  -5 1382.46   47.49
  -1  -4   5 1271.98   42.09
  -1  -4  -5 1399.30   44.62
  -1  -4  -5 1412.56   41.65
  -1   4  -5 1323.83   43.44
   1  -4  -5 1353.45   46.03
  -1   4  -5 1462.93   61.35
  -1   4   5 1396.12   44.45
   1   4   5 1404.94   61.18
   1  -4   5 1423.77   57.08
   1  -4  -5 1433.17   45.18
  -1   4  -5 1378.30   45.12
   1  -4   5 1422.38   61.66
  -1  -4   5 1302.04   44.05
  -1  -4  -5 1265.50   44.05
  -1  -4  -5 1524.89   58.90
   1   4  -5 1376.86   41.64
  -1   4  -5 1417.50   44.19
  -1  -4  -5 1409.85   41.17
  -1   4  -5 1342.87   43.81
   1  -4  -5 1361.06   45.72
  -1   4  -5 1393.71   44.62
  -1  -4  -5 1420.40   45.82
   1  -4  -5 1348.40   41.98
   1  -4  -5 1448.03   59.70
   1  -4  -5 1313.58   48.17
  -1  -4  -5 1382.91   48.32
   1  -4  -5 1329.30   44.42
[truncated: 601,931 more chars]
