# Supplementary material for: Use of intensity quotients and differences in absolute structure refinement
Source: Acta Crystallogr B Struct Sci Cryst Eng Mater. 2013 May 17;69(Pt 3):249–59. doi: 10.1107/S2052519213010014 (PMC3661305; doi:10.1107/S2052519213010014)
Supplement: Supplementary file 2 [file b-69-00249-sup2.zip › L_Alanine_B.cif]

 
data_L_Alanine_B
 
_audit_creation_method            SHELXL-2012
_chemical_name_systematic
;
 ?
;
_chemical_name_common             ?
_chemical_melting_point           ?
_chemical_formula_moiety          ?
_chemical_formula_sum
 'C3 H7 N O2' 
_chemical_formula_weight          89.10

loop_
 _atom_type_symbol
 _atom_type_description
 _atom_type_scat_dispersion_real
 _atom_type_scat_dispersion_imag
 _atom_type_scat_source
 'C'  'C'   0.0181   0.0091
 'International Tables Vol C Tables 4.2.6.8 and 6.1.1.4'
 'H'  'H'   0.0000   0.0000
 'International Tables Vol C Tables 4.2.6.8 and 6.1.1.4'
 'N'  'N'   0.0311   0.0180
 'International Tables Vol C Tables 4.2.6.8 and 6.1.1.4'
 'O'  'O'   0.0492   0.0322
 'International Tables Vol C Tables 4.2.6.8 and 6.1.1.4'
 
_space_group_crystal_system       orthorhombic
_space_group_IT_number            19
_space_group_name_H-M_alt         'P 21 21 21'
_space_group_name_Hall            'P 2ac 2ab'
 
_shelx_space_group_comment
;
The symmetry employed for this shelxl refinement is uniquely defined
by the following loop, which should always be used as a source of
symmetry information in preference to the above space-group names.
They are only intended as comments.
;
 
loop_
 _space_group_symop_operation_xyz
 'x, y, z'
 '-x+1/2, -y, z+1/2'
 '-x, y+1/2, -z+1/2'
 'x+1/2, -y+1/2, -z'
 
_cell_length_a                    5.791(2)
_cell_length_b                    5.944(2)
_cell_length_c                    12.269(2)
_cell_angle_alpha                 90
_cell_angle_beta                  90
_cell_angle_gamma                 90
_cell_volume                      422.3(2)
_cell_formula_units_Z             4
_cell_measurement_temperature     100(2)
_cell_measurement_reflns_used     ? 
_cell_measurement_theta_min       ? 
_cell_measurement_theta_max       ? 
 
_exptl_crystal_description        ? 
_exptl_crystal_colour             ? 
_exptl_crystal_density_meas       ? 
_exptl_crystal_density_method     ?              
_exptl_crystal_density_diffrn     1.401          
_exptl_crystal_F_000              192
_exptl_transmission_factor_min    ?                                             
_exptl_transmission_factor_max    ?                                             
_exptl_crystal_size_max           ? 
_exptl_crystal_size_mid           ? 
_exptl_crystal_size_min           ? 
_exptl_absorpt_coefficient_mu     1.000
_shelx_estimated_absorpt_T_min    ? 
_shelx_estimated_absorpt_T_max    ? 
_exptl_absorpt_correction_type    ? 
_exptl_absorpt_correction_T_min   ? 
_exptl_absorpt_correction_T_max   ? 
_exptl_absorpt_process_details    ? 
 
_exptl_special_details
;
 ?
;
 
_diffrn_ambient_temperature       100(2)
_diffrn_radiation_wavelength      1.54178
_diffrn_radiation_type            CuK\a
_diffrn_source                    ?                       
_diffrn_measurement_device_type   ? 
_diffrn_measurement_method        ? 
_diffrn_detector_area_resol_mean  ? 
_diffrn_reflns_number             19766
_diffrn_reflns_av_unetI/netI      0.0091
_diffrn_reflns_av_R_equivalents   0.0301
_diffrn_reflns_limit_h_min        -7
_diffrn_reflns_limit_h_max        7
_diffrn_reflns_limit_k_min        -7
_diffrn_reflns_limit_k_max        7
_diffrn_reflns_limit_l_min        -14
_diffrn_reflns_limit_l_max        14
_diffrn_reflns_theta_min          7.219
_diffrn_reflns_theta_max          69.074
_diffrn_reflns_theta_full         67.679
_diffrn_measured_fraction_theta_max   0.998
_diffrn_measured_fraction_theta_full  0.998
_diffrn_reflns_Laue_measured_fraction_max    0.998
_diffrn_reflns_Laue_measured_fraction_full   0.998
_diffrn_reflns_point_group_measured_fraction_max   0.994
_diffrn_reflns_point_group_measured_fraction_full  0.997
_reflns_number_total              776
_reflns_number_gt                 771
_reflns_threshold_expression      'I > 2\s(I)'
_reflns_Friedel_coverage          0.601
_reflns_Friedel_fraction_max      0.986
_reflns_Friedel_fraction_full     0.997
 
_reflns_special_details
;
 Reflections were merged by SHELXL according to the crystal
 class for the calculation of statistics and refinement.
 
 _reflns_Friedel_fraction is defined as the number of unique
 Friedel pairs measured divided by the number that would be
 possible theoretically, ignoring centric projections and
 systematic absences.
;
 
_computing_data_collection        ?
_computing_cell_refinement        ?
_computing_data_reduction         ?
_computing_structure_solution     ?
_computing_structure_refinement   'SHELXL-2012 (Sheldrick, 2012)'
_computing_molecular_graphics     ?
_computing_publication_material   ?
 
_refine_special_details
;
 ?
;
_refine_ls_structure_factor_coef  Fsqd
_refine_ls_matrix_type            full
_refine_ls_weighting_scheme       calc
_refine_ls_weighting_details
;
 w=1/[\s^2^(Fo^2^)+(0.0434P)^2^+0.0353P]
 where P=(Fo^2^+2Fc^2^)/3
;
_atom_sites_solution_primary      ?
_atom_sites_solution_secondary    ?
_atom_sites_solution_hydrogens    difmap
_refine_ls_hydrogen_treatment     refall
_refine_ls_extinction_method      SHELXL
_refine_ls_extinction_coef        0.009(3)
_refine_ls_extinction_expression
 'Fc^*^=kFc[1+0.001xFc^2^\l^3^/sin(2\q)]^-1/4^'
_refine_ls_abs_structure_details
;
 Flack x determined using 290 quotients [(I+)-(I-)]/[(I+)+(I-)]
 (Parsons and Flack (2004), Acta Cryst. A60, s61).
;
_refine_ls_abs_structure_Flack    0.02(3)
_chemical_absolute_configuration  ?
_refine_ls_number_reflns          776
_refine_ls_number_parameters      84
_refine_ls_number_restraints      0
_refine_ls_R_factor_all           0.0217
_refine_ls_R_factor_gt            0.0215
_refine_ls_wR_factor_ref          0.0598
_refine_ls_wR_factor_gt           0.0594
_refine_ls_goodness_of_fit_ref    1.145
_refine_ls_restrained_S_all       1.145
_refine_ls_shift/su_max           0.000
_refine_ls_shift/su_mean          0.000
 
loop_
 _atom_site_label
 _atom_site_type_symbol
 _atom_site_fract_x
 _atom_site_fract_y
 _atom_site_fract_z
 _atom_site_U_iso_or_equiv
 _atom_site_adp_type
 _atom_site_occupancy
 _atom_site_site_symmetry_order  
 _atom_site_calc_flag
 _atom_site_refinement_flags_posn
 _atom_site_refinement_flags_adp
 _atom_site_refinement_flags_occupancy
 _atom_site_disorder_assembly
 _atom_site_disorder_group
C1 C 0.6450(2) 0.9676(2) 0.33881(10) 0.0129(3) Uani 1 1 d . . . . .
H1 H 0.661(3) 0.928(3) 0.2635(13) 0.012(4) Uiso 1 1 d . . . . .
C2 C 0.3995(2) 1.0551(2) 0.35898(9) 0.0122(3) Uani 1 1 d . . . . .
O3 O 0.37500(16) 1.22730(16) 0.41622(7) 0.0161(3) Uani 1 1 d . . . . .
O4 O 0.23887(16) 0.94249(15) 0.31575(7) 0.0158(3) Uani 1 1 d . . . . .
N5 N 0.8165(2) 1.14834(19) 0.36239(10) 0.0133(3) Uani 1 1 d . . . . .
H5A H 0.970(4) 1.088(3) 0.3537(16) 0.030(5) Uiso 1 1 d . . . . .
H5B H 0.810(3) 1.195(3) 0.4333(16) 0.016(4) Uiso 1 1 d . . . . .
H5C H 0.798(3) 1.269(3) 0.3160(15) 0.022(4) Uiso 1 1 d . . . . .
C6 C 0.6968(2) 0.7623(2) 0.40924(11) 0.0166(3) Uani 1 1 d . . . . .
H6A H 0.848(3) 0.702(3) 0.3903(13) 0.020(4) Uiso 1 1 d . . . . .
H6B H 0.582(4) 0.649(3) 0.3934(13) 0.022(4) Uiso 1 1 d . . . . .
H6C H 0.700(3) 0.805(3) 0.4869(16) 0.024(5) Uiso 1 1 d . . . . .
 
loop_
 _atom_site_aniso_label
 _atom_site_aniso_U_11
 _atom_site_aniso_U_22
 _atom_site_aniso_U_33
 _atom_site_aniso_U_23
 _atom_site_aniso_U_13
 _atom_site_aniso_U_12
C1 0.0109(7) 0.0152(6) 0.0125(5) -0.0015(5) -0.0004(5) -0.0006(5)
C2 0.0130(7) 0.0145(6) 0.0090(6) 0.0019(5) 0.0005(5) 0.0006(5)
O3 0.0154(5) 0.0172(5) 0.0157(5) -0.0026(4) 0.0010(3) 0.0007(4)
O4 0.0114(5) 0.0187(5) 0.0171(5) -0.0020(4) -0.0014(4) -0.0015(4)
N5 0.0119(6) 0.0147(6) 0.0134(6) -0.0011(5) 0.0000(4) -0.0001(4)
C6 0.0141(7) 0.0159(7) 0.0197(7) 0.0003(6) -0.0006(5) 0.0005(5)
 
_geom_special_details
;
 All esds (except the esd in the dihedral angle between two l.s. planes)
 are estimated using the full covariance matrix.  The cell esds are taken
 into account individually in the estimation of esds in distances, angles
 and torsion angles; correlations between esds in cell parameters are only
 used when they are defined by crystal symmetry.  An approximate (isotropic)
 treatment of cell esds is used for estimating esds involving l.s. planes.
;
 
loop_
 _geom_bond_atom_site_label_1
 _geom_bond_atom_site_label_2
 _geom_bond_distance
 _geom_bond_site_symmetry_2
 _geom_bond_publ_flag
C1 N5 1.4917(18) . ?
C1 C6 1.5248(19) . ?
C1 C2 1.5339(18) . ?
C2 O3 1.2496(16) . ?
C2 O4 1.2627(17) . ?
 
loop_
 _geom_angle_atom_site_label_1
 _geom_angle_atom_site_label_2
 _geom_angle_atom_site_label_3
 _geom_angle
 _geom_angle_site_symmetry_1
 _geom_angle_site_symmetry_3
 _geom_angle_publ_flag
N5 C1 C6 109.61(11) . . ?
N5 C1 C2 109.98(11) . . ?
C6 C1 C2 111.22(11) . . ?
O3 C2 O4 125.92(12) . . ?
O3 C2 C1 118.27(11) . . ?
O4 C2 C1 115.81(11) . . ?
 
_refine_diff_density_max    0.150
_refine_diff_density_min   -0.160
_refine_diff_density_rms    0.039

_shelxl_version_number 2012-9

_shelx_res_file
;
TITL alanine K2 in P2(1)2(1)2(1) 36 runs
CELL 1.54178   5.791   5.944  12.269  90.000  90.000  90.000
ZERR    4.00   0.002   0.002   0.002   0.000   0.000   0.000
LATT -1
SYMM 0.5-X, -Y, 0.5+Z
SYMM -X, 0.5+Y, 0.5-Z
SYMM 0.5+X, 0.5-Y, -Z
SFAC C  H  N  O
UNIT 12 28 4 8
L.S. 8
ACTA
FMAP 2
PLAN 5
TEMP -173
WGHT    0.043400    0.035300
EXTI    0.008793
FVAR       1.49772
C1    1    0.645003    0.967559    0.338811    11.00000    0.01090    0.01516 =
         0.01250   -0.00150   -0.00035   -0.00058
H1    2    0.660501    0.928412    0.263486    11.00000    0.01217
C2    1    0.399504    1.055057    0.358982    11.00000    0.01303    0.01450 =
         0.00901    0.00195    0.00049    0.00055
O3    4    0.375004    1.227297    0.416220    11.00000    0.01540    0.01719 =
         0.01570   -0.00262    0.00102    0.00072
O4    4    0.238872    0.942491    0.315745    11.00000    0.01143    0.01874 =
         0.01714   -0.00204   -0.00139   -0.00148
N5    3    0.816544    1.148339    0.362391    11.00000    0.01188    0.01466 =
         0.01344   -0.00109   -0.00003   -0.00011
H5A   2    0.969612    1.088258    0.353663    11.00000    0.02968
H5B   2    0.809670    1.194989    0.433252    11.00000    0.01593
H5C   2    0.797972    1.268579    0.316046    11.00000    0.02163
C6    1    0.696754    0.762304    0.409241    11.00000    0.01413    0.01588 =
         0.01975    0.00029   -0.00058    0.00053
H6A   2    0.847894    0.701693    0.390344    11.00000    0.01980
H6B   2    0.582497    0.649042    0.393411    11.00000    0.02166
H6C   2    0.699703    0.805262    0.486882    11.00000    0.02361
HKLF 4

REM  alanine K2 in P2(1)2(1)2(1) 36 runs
REM R1 =  0.0215 for     771 Fo > 4sig(Fo)  and  0.0217 for all     776 data
REM     84 parameters refined using      0 restraints

END

WGHT      0.0437      0.0349

REM Highest difference peak  0.150,  deepest hole -0.160,  1-sigma level  0.039
Q1    1   0.5244  1.0145  0.3461  11.00000  0.05    0.15
Q2    1   0.4891  1.2698  0.4353  11.00000  0.05    0.14
Q3    1   0.7346  1.0532  0.3475  11.00000  0.05    0.13
Q4    1   0.2983  1.0228  0.3148  11.00000  0.05    0.12
Q5    1   0.3239  0.8400  0.2728  11.00000  0.05    0.11
;
_shelx_res_checksum   94832

_shelx_hkl_file
;
  -1   0   0  -4.680   0.740
   1   0   0  -5.650   0.510
  -1   0   0  -5.530   0.560
   1   0   0  -6.209   0.650
   1   0   0  -6.269   0.530
   1   0   0  -6.219   0.570
  -1   0   0  -4.920   0.690
  -1   0   0  -5.020   0.630
  -2   0   0 5299.65  211.41
   2   0   0 5475.56  205.47
   2   0   0 5570.15  217.09
  -2   0   0 5258.64  222.07
  -2   0   0 5162.49  191.21
   2   0   0 5409.34  193.44
   2   0   0 5345.02  201.17
  -2   0   0 5450.91  201.15
  -3   0   0 -0.3900  1.0899
  -3   0   0  0.1300  0.9999
   3   0   0  0.9799  0.8599
   3   0   0 -0.3000  0.6899
   3   0   0 -0.6299  0.6799
   3   0   0  0.9699  0.9999
  -3   0   0  0.8899  0.8499
   4   0   0  352.88   11.80
   4   0   0  374.98   11.95
  -4   0   0  359.32   11.43
   4   0   0  378.57   17.32
   4   0   0  368.46   12.29
   4   0   0  347.88   11.92
   4   0   0  371.04   12.15
  -4   0   0  361.15   11.65
  -4   0   0  349.30   12.50
  -4   0   0  386.64   17.94
  -4   0   0  364.12   12.51
  -4   0   0  350.98   12.01
  -4   0   0  382.82   16.62
  -4   0   0  369.26   12.84
   4   0   0  368.34   17.41
  -4   0   0  402.20   18.84
   4   0   0  377.08   15.98
   4   0   0  361.56   11.84
  -4   0   0  384.99   11.74
  -5   0   0  1.0099  0.9399
  -5   0   0  0.3600  2.1398
   5   0   0  0.2500  0.8299
  -5   0   0 -0.6599  1.0399
  -5   0   0  0.0500  0.7999
   5   0   0 -0.9099  0.9199
   5   0   0 -0.1400  1.0199
   5   0   0  0.7599  0.9699
  -5   0   0  1.5899  2.0498
   5   0   0  0.1900  0.8099
   5   0   0  1.4199  1.0699
  -5   0   0  2.0698  1.0899
   5   0   0 -0.5300  0.7899
  -5   0   0 -0.2000  1.0799
  -5   0   0 -0.3700  0.9399
   5   0   0  0.4600  1.3799
  -5   0   0 -0.8499  0.7899
  -6   0   0  2.4598  1.0299
  -6   0   0  0.5400  0.9699
   6   0   0  2.0598  1.0599
  -6   0   0  0.5200  0.9999
   6   0   0  0.5799  0.9499
  -6   0   0  1.4099  0.9499
   6   0   0  0.8699  0.8899
   6   0   0  0.0200  0.9599
  -6   0   0  0.1000  1.0899
   6   0   0  1.3499  0.8699
   7   0   0 -0.7499  0.6799
  -7   0   0 -0.3800  0.7399
   0   1   0 -0.1400  0.3500
   0   1   0  0.0500  0.5799
   0   1   0  0.5500  0.5700
   0   1   0 -0.2300  0.5799
   0  -1   0  0.7199  0.5000
   0  -1   0 -0.2600  0.3400
   0  -1   0  0.0100  0.4100
   0   1   0  0.3100  0.5899
  -1   1   0  165.24    6.80
  -1   1   0  164.93    6.70
  -1   1   0  159.28    6.68
   1  -1   0  146.14    7.11
   1   1   0  153.72    6.71
   1   1   0  150.53    6.98
   1  -1   0  147.22    6.57
  -1  -1   0  159.03    7.13
   1  -1   0  149.61    5.76
   1   1   0  165.54    6.85
   1   1   0  162.41    6.41
   1   1   0  158.68    6.43
  -1   1   0  156.61    6.76
  -1  -1   0  159.37    6.40
  -1  -1   0  143.60    5.82
  -1  -1   0  154.12    6.48
  -1   1   0  154.47    6.56
  -1   1   0  147.31    6.33
  -2   1   0 5630.89  214.49
  -2   1   0 5998.62  235.37
   2   1   0 6038.43  236.82
  -2  -1   0 5833.14  248.58
   2   1   0 5975.50  213.51
   2  -1   0 5986.83  229.68
   2   1   0 6036.33  215.13
   2  -1   0 5778.32  225.02
  -2   1   0 6068.69  227.36
  -2  -1   0 5928.58  216.32
   2  -1   0 6238.33  244.57
  -2  -1   0 5947.28  213.50
   2   1   0 6156.77  228.46
   2   1   0 6226.39  218.65
  -2  -1   0 5841.04  234.50
  -2   1   0 6127.23  242.58
  -3   1   0  69.644   4.860
   3   1   0  71.104   4.420
  -3   1   0  59.085   4.140
   3  -1   0  61.495   4.600
  -3  -1   0  58.085   5.010
  -3   1   0  65.944   4.910
  -3  -1   0  61.545   3.900
   3   1   0  61.335   4.610
  -3  -1   0  61.505   3.960
   3  -1   0  63.584   4.740
  -3  -1   0  59.605   4.540
   3   1   0  62.105   4.420
   3  -1   0  60.005   4.030
  -3   1   0  62.145   4.480
   3   1   0  65.604   3.970
   4   1   0  617.37   25.91
  -4   1   0  611.63   18.75
   4   1   0  611.61   18.48
  -4   1   0  594.27   19.52
   4  -1   0  615.10   25.81
   4   1   0  583.62   24.00
  -4  -1   0  594.88   17.70
  -4   1   0  586.20   18.21
   4   1   0  585.83   17.29
  -4   1   0  593.53   18.93
  -4   1   0  599.92   17.36
  -4   1   0  616.48   27.47
   4  -1   0  589.36   18.45
   4  -1   0  607.55   18.87
   4   1   0  602.89   19.00
  -4  -1   0  580.16   18.58
   4   1   0  594.11   18.50
  -4   1   0  600.67   18.50
  -4   1   0  605.35   19.47
  -4  -1   0  573.86   19.25
  -4   1   0  601.42   19.78
  -4   1   0  651.48   26.92
   4  -1   0  599.32   18.44
   4  -1   0  582.24   18.97
   4   1   0  601.46   18.90
  -4  -1   0  598.07   18.28
  -4  -1   0  623.23   28.05
   4   1   0  593.82   18.37
   4  -1   0  627.24   23.96
  -4   1   0  586.07   18.66
  -4  -1   0  631.10   26.60
   4  -1   0  580.41   26.68
  -4   1   0  612.95   25.33
  -4  -1   0  602.03   19.83
  -4   1   0  581.54   17.92
  -4  -1   0  568.59   19.17
   4   1   0  589.56   18.70
  -4  -1   0  592.74   18.12
  -4   1   0  590.15   17.87
   5   1   0  482.73   14.79
   5  -1   0  503.42   15.89
  -5   1   0  495.37   16.10
  -5  -1   0  500.90   15.66
  -5  -1   0  496.96   15.69
  -5   1   0  452.57   24.16
  -5  -1   0  498.93   16.04
  -5   1   0  461.36   22.28
   5  -1   0  511.73   15.96
   5  -1   0  457.98   22.75
  -5  -1   0  508.12   17.15
  -5  -1   0  487.21   15.11
  -5   1   0  522.85   17.16
   5   1   0  469.68   22.88
   5   1   0  502.84   15.91
   5  -1   0  491.03   16.40
   5   1   0  498.92   16.27
   5  -1   0  509.45   15.82
  -5  -1   0  462.73   24.61
   5   1   0  483.94   15.88
  -5   1   0  461.47   23.45
  -5  -1   0  434.96   22.95
  -5   1   0  515.32   16.86
  -5   1   0  487.67   16.17
  -5   1   0  500.41   15.38
  -5   1   0  510.62   16.90
   5  -1   0  499.39   15.98
   5   1   0  533.93   16.19
   5   1   0  506.08   16.22
  -5  -1   0  509.44   16.57
  -5   1   0  504.94   15.44
   5  -1   0  509.27   16.29
   6   1   0 -0.1700  0.7699
  -6   1   0  1.4999  1.0099
  -6   1   0  1.3099  0.9399
   6   1   0  1.5999  1.0499
  -6   1   0 -0.2300  0.9799
  -6   1   0  1.1999  1.0799
  -6  -1   0  2.6498  1.0599
   6  -1   0  1.3499  0.8399
   6   1   0  0.6899  1.0199
   6  -1   0  1.2599  1.1499
  -6  -1   0  0.8199  0.9199
  -6   1   0  1.1499  1.1099
   6  -1   0  0.4900  1.0599
   6   1   0  1.5799  1.0599
  -6  -1   0  0.5799  0.8799
  -6   1   0  1.7998  0.9799
   6  -1   0  0.4900  1.0499
  -6  -1   0  2.1398  1.0199
   6   1   0  0.4300  1.0899
   6  -1   0  1.0499  1.0299
   0  -2   0  86.592   4.370
   0  -2   0  89.652   4.850
   0   2   0  89.812   4.620
   0   2   0  83.293   4.540
   0   2   0  81.163   3.980
   0   2   0  86.432   4.760
   0  -2   0  82.313   4.930
   1   2   0  2.2998  1.0599
   1  -2   0  1.5599  0.6999
  -1   2   0  1.8898  0.7799
   1   2   0  2.6498  1.1099
  -1  -2   0  1.1499  0.8999
   1   2   0  2.5698  1.0499
  -1  -2   0  2.9997  1.1199
  -1   2   0  1.6899  0.9199
  -1   2   0  2.5198  1.0499
  -1   2   0  2.6598  0.9399
   1  -2   0  2.5398  1.0299
  -1   2   0  1.5099  0.8499
  -1  -2   0  2.6398  0.9599
   1  -2   0  3.1397  1.2199
   1   2   0  1.9198  0.8399
  -2  -2   0  5.7595  1.4099
  -2  -2   0  5.6695  1.3199
  -2   2   0  4.4896  1.4599
  -2   2   0  5.6095  1.4699
  -2  -2   0  7.5793  1.5999
  -2   2   0  5.2695  1.2499
  -2   2   0  6.4794  1.5299
   2   2   0  6.8894  1.6499
   2  -2   0  5.3995  1.3399
   2   2   0  5.0896  1.3399
   2   2   0  6.7294  1.5899
  -2  -2   0  5.6195  1.6399
   2  -2   0  4.5096  1.4999
   2  -2   0  8.0893  1.8198
   2   2   0  4.6296  1.2899
  -2   2   0  4.1196  1.3299
  -3  -2   0  240.86    8.15
   3   2   0  242.22    8.31
  -3   2   0  250.97    8.06
   3  -2   0  263.88   12.36
   3   2   0  252.71   12.31
  -3   2   0  238.75    8.43
   3   2   0  239.30    7.72
  -3   2   0  286.65   12.72
   3   2   0  252.62    8.26
   3   2   0  235.79    8.36
  -3  -2   0  220.76    8.61
  -3   2   0  232.80    7.69
   3   2   0  262.19   12.39
  -3  -2   0  254.75   11.37
  -3  -2   0  252.98   11.58
  -3   2   0  247.26    8.75
  -3   2   0  260.16   12.09
  -3   2   0  238.19    8.34
   3   2   0  242.14    8.54
  -3   2   0  231.98    8.20
  -3   2   0  234.93    8.37
  -3  -2   0  252.33   11.83
   3   2   0  232.98    8.38
  -3  -2   0  236.80    8.04
   3   2   0  242.69    8.32
   3   2   0  252.00    8.50
  -3   2   0  224.78    7.67
  -3   2   0  233.29    8.20
   3  -2   0  250.37   11.18
   3   2   0  228.45    7.64
  -3  -2   0  236.04    7.93
  -3   2   0  247.10    8.45
   3   2   0  263.62   11.71
   3  -2   0  285.62   13.28
   3  -2   0  240.49    8.30
  -3   2   0  248.26   11.58
   3   2   0  251.32   11.09
   3  -2   0  227.77    8.07
  -3   2   0  247.61    8.67
  -3  -2   0  258.52   13.03
  -3   2   0  239.84    8.24
  -3   2   0  236.95    8.48
  -3   2   0  231.86    8.22
  -3   2   0  236.56    7.98
  -4   2   0  96.582   4.520
  -4  -2   0  86.113   6.889
  -4   2   0  104.87    4.49
  -4   2   0  95.562   4.430
   4   2   0  97.741   7.299
   4  -2   0  103.25    7.64
  -4   2   0  96.952   4.300
  -4   2   0  105.54    4.78
   4   2   0  99.441   4.150
   4   2   0  99.971   4.500
   4   2   0  96.372   4.490
  -4   2   0  100.61    4.43
   4  -2   0  92.062   7.079
  -4   2   0  105.39    4.53
  -4  -2   0  103.96    4.75
   4  -2   0  93.882   6.579
  -4   2   0  106.08    4.75
  -4  -2   0  96.102   4.280
  -4   2   0  99.531   4.160
   4   2   0  95.502   6.719
   4  -2   0  102.83    4.39
  -4  -2   0  90.282   4.190
   4   2   0  99.361   4.580
  -4   2   0  101.51    6.77
  -4   2   0  95.682   4.640
  -4   2   0  97.791   7.179
  -4   2   0  101.12    7.55
  -4   2   0  102.28    4.73
  -4  -2   0  107.42    8.07
   4  -2   0  109.89    4.76
  -4   2   0  97.172   4.440
  -4  -2   0  106.54    4.49
   4  -2   0  105.38    4.66
  -4   2   0  94.382   4.100
   4   2   0  100.15    4.52
  -4  -2   0  100.59    6.67
   4   2   0  98.591   4.500
   4  -2   0  98.771   4.530
  -4  -2   0  102.63    4.31
  -5  -2   0  262.93    9.01
   5   2   0  270.06    9.55
  -5   2   0  267.82   10.05
   5   2   0  278.56    8.78
  -5  -2   0  271.79    9.35
  -5  -2   0  245.46    9.00
   5  -2   0  261.84    9.42
   5   2   0  270.57    9.40
   5  -2   0  274.55    9.53
  -5   2   0  265.67    9.17
  -5   2   0  259.35    9.16
  -5  -2   0  277.37    9.29
  -5   2   0  256.07    9.49
   5   2   0  264.51    9.57
  -5  -2   0  267.43   10.09
  -5   2   0  253.67    9.91
   5   2   0  251.24    9.39
   5  -2   0  257.68    9.63
   5  -2   0  260.98    9.23
  -5   2   0  262.42    9.86
   5  -2   0  258.03    9.66
   5   2   0  268.52    9.62
  -5   2   0  270.82    9.53
  -6  -2   0  123.74    4.84
  -6   2   0  121.05    5.47
   6   2   0  135.36    5.32
   6  -2   0  140.75    5.56
  -6   2   0  125.80    5.02
   6   2   0  132.27    5.31
  -6   2   0  132.67    5.58
  -6   2   0  141.12    5.64
   6   2   0  128.17    5.25
  -6  -2   0  129.93    5.10
   6  -2   0  134.24    5.48
   6  -2   0  121.82    5.12
   6  -2   0  129.67    5.23
  -6  -2   0  132.48    5.19
  -6  -2   0  127.34    5.51
   6   2   0  128.60    5.31
  -6   2   0  140.02    5.38
   6  -2   0  131.15    5.16
   0   3   0 -0.5300  0.8599
   0   3   0  0.1400  1.0299
   0  -3   0  0.0400  0.8099
   0   3   0  0.0900  0.9399
   0   3   0 -0.2400  0.8599
   0  -3   0  0.2500  0.9799
   0  -3   0  0.7799  1.0699
   1  -3   0  376.89   15.33
  -1  -3   0  395.44   17.25
  -1   3   0  384.12   16.57
  -1   3   0  403.42   16.91
   1  -3   0  397.48   17.17
  -1   3   0  403.66   16.09
  -1   3   0  408.33   16.17
  -1  -3   0  363.39   16.54
   1   3   0  394.82   17.02
  -1  -3   0  396.49   16.21
   1   3   0  396.14   16.19
   1  -3   0  349.81   17.78
   1   3   0  396.94   16.47
   2  -3   0  1.1199  1.2899
  -2   3   0  0.5999  0.7999
  -2   3   0  0.1500  0.5300
   2   3   0  0.6599  1.2299
  -2   3   0  0.5000  0.7299
   2  -3   0 -0.7299  0.8999
  -2   3   0  0.3900  0.7099
  -2   3   0  1.0299  1.2399
   2  -3   0  0.4200  0.7499
  -2   3   0  0.9899  0.7999
   2   3   0  9.7292  2.0898
   2  -3   0  1.0199  1.1799
   2   3   0  0.0200  0.6899
  -2   3   0  0.4600  0.6999
  -2   3   0  1.2099  0.8299
  -2   3   0 -0.3100  0.5200
  -2   3   0  0.5500  0.6999
  -2  -3   0  3.7897  0.8599
   2   3   0  0.8899  0.7699
  -2   3   0 -0.2000  0.4500
  -2   3   0 -0.9299  0.6599
   2   3   0  0.9499  0.7899
   2   3   0  0.5500  0.7399
   2   3   0 -0.6799  0.8799
   2   3   0 -0.4100  0.8299
   2   3   0 -0.0300  0.7399
  -2   3   0  0.0700  0.7299
   2   3   0  0.6299  0.7799
  -2   3   0  1.3099  1.4799
  -2  -3   0  -1.070   0.930
   2   3   0  2.2798  1.3699
   2   3   0  0.3500  0.6899
   2   3   0  0.6699  1.2199
  -2   3   0 -0.1200  1.0499
  -2   3   0  0.8899  0.8399
   2   3   0 -0.4300  0.6499
   2   3   0 -0.2800  0.7099
   2   3   0  4.6996  0.7799
  -2  -3   0 -0.5200  1.3199
  -2   3   0  1.2299  0.7599
  -2  -3   0 -0.2800  1.0099
  -2   3   0 -0.2500  1.0799
  -2  -3   0  0.6399  0.7599
  -3  -3   0  365.38   11.75
  -3  -3   0  356.74   18.21
  -3  -3   0  373.77   17.15
  -3   3   0  363.99   17.18
   3   3   0  362.30   12.16
   3   3   0  370.15   11.34
   3   3   0  382.44   16.70
   3   3   0  351.85   11.74
  -3   3   0  363.22   11.66
  -3  -3   0  360.75   11.55
   3   3   0  354.66   11.73
   3  -3   0  359.98   11.70
  -3   3   0  365.01   11.89
  -3   3   0  364.59   12.32
   3   3   0  371.91   17.90
  -3   3   0  359.75   11.92
   3   3   0  357.39   11.98
   3   3   0  358.40   11.84
  -3  -3   0  365.02   11.85
  -3   3   0  362.75   12.04
  -3  -3   0  366.14   16.48
  -3   3   0  365.95   11.60
  -3   3   0  371.20   12.18
  -3   3   0  384.52   17.04
  -3   3   0  353.76   12.21
   3  -3   0  354.39   11.83
   3  -3   0  370.59   12.11
   3   3   0  363.71   12.31
  -3   3   0  372.38   12.29
   3   3   0  366.26   11.97
   3  -3   0  360.16   18.43
  -3   3   0  343.37   12.43
  -3   3   0  356.37   11.21
  -3   3   0  367.59   17.07
   3   3   0  368.10   17.47
   3   3   0  372.13   11.23
   3   3   0  352.79   12.16
  -3  -3   0  372.95   11.56
  -3   3   0  376.81   12.48
   3   3   0  356.82   11.30
  -3   3   0  354.52   11.22
   3   3   0  364.93   12.21
  -3   3   0  373.90   16.41
   3  -3   0  371.61   17.34
  -3   3   0  366.41   11.96
   4   3   0  20.698   1.860
  -4  -3   0  19.998   4.090
   4  -3   0  18.778   3.760
   4   3   0  23.808   2.080
   4   3   0  20.388   2.020
  -4   3   0  21.458   1.940
   4  -3   0  20.258   2.010
  -4   3   0  23.048   2.100
   4  -3   0  17.209   3.820
  -4  -3   0  20.798   1.870
  -4   3   0  23.558   1.890
  -4   3   0  21.988   1.990
   4  -3   0  23.878   2.140
  -4  -3   0  24.588   1.970
  -4   3   0  21.808   1.950
   4   3   0  26.988   3.900
  -4   3   0  20.448   1.980
   4   3   0  20.458   1.960
  -4  -3   0  13.119   3.210
  -4   3   0  18.448   1.860
   4  -3   0  22.998   2.020
  -4   3   0  25.728   2.070
  -4  -3   0  21.478   1.960
  -4  -3   0  17.748   1.860
   4   3   0  17.358   3.640
  -4  -3   0  22.658   2.090
   4   3   0  22.038   1.980
  -4   3   0  19.778   3.700
  -4   3   0  24.598   3.920
   4   3   0  25.708   2.100
  -4   3   0  19.308   1.940
  -4   3   0  23.128   1.950
  -4   3   0  21.018   2.080
  -4   3   0  22.178   2.140
  -4   3   0  20.208   1.890
   4   3   0  22.828   2.060
  -4   3   0  18.148   3.700
   5   3   0  100.53    4.57
   5   3   0  99.941   4.620
   5   3   0  100.95    4.60
   5  -3   0  109.85    4.77
   5  -3   0  102.75    4.56
  -5   3   0  95.762   4.490
  -5   3   0  97.602   4.440
  -5   3   0  92.662   4.400
   5  -3   0  100.84    4.63
  -5   3   0  100.77    4.46
   5   3   0  101.64    4.60
   5   3   0  99.981   4.600
  -5  -3   0  95.562   4.380
  -5  -3   0  98.611   4.490
  -5   3   0  104.97    4.88
  -5  -3   0  97.881   4.400
  -5   3   0  105.46    4.50
   5  -3   0  96.802   4.710
   5   3   0  96.822   4.300
  -5   3   0  95.162   4.580
  -5   3   0  96.582   4.780
  -5  -3   0  93.822   4.260
  -6  -3   0  0.9699  0.8399
   6   3   0  0.6499  0.8499
  -6   3   0  0.6699  0.7899
  -6  -3   0  0.3700  0.7799
   6   3   0 -0.0800  0.7899
  -6   3   0  0.6099  0.7399
   6  -3   0 -0.2100  0.9899
   6  -3   0  0.1200  0.9199
   6   3   0  0.5100  0.8199
   6   3   0  0.0000  0.6099
  -6   3   0  0.7599  0.8699
  -6  -3   0  0.3200  0.7899
   6  -3   0  1.4799  0.8699
  -6   3   0  0.1800  0.8099
  -6   3   0  0.9199  1.0199
   6  -3   0  0.7799  0.9099
   0   4   0  700.05   22.61
   0   4   0  762.84   23.40
   0   4   0  757.95   23.56
   0   4   0  769.46   31.37
   0   4   0  779.25   23.03
   0   4   0  782.65   22.78
   0   4   0  776.27   30.00
   0   4   0  765.20   21.69
   0   4   0  766.08   30.92
   0   4   0  761.79   23.05
   0   4   0  758.79   23.43
   0   4   0  730.83   22.91
   0  -4   0  774.93   32.07
   0   4   0  755.61   22.52
   0   4   0  745.75   22.79
   0  -4   0  777.60   29.69
   0  -4   0  806.95   33.65
   0   4   0  787.56   23.51
   0  -4   0  756.75   23.78
   0   4   0  768.18   22.96
   0   4   0  748.25   23.02
   0   4   0  751.03   21.76
  -1  -4   0  3.7497  1.9298
  -1   4   0  7.1094  1.1899
  -1   4   0  4.3796  1.0499
  -1  -4   0  3.4497  0.9699
   1  -4   0  4.8596  2.1598
   1  -4   0  4.8596  0.9699
  -1  -4   0  4.2996  1.7598
   1   4   0  10.249   1.280
  -1   4   0  3.3397  0.9399
   1   4   0  4.1896  1.0599
  -1   4   0  4.0696  1.0899
  -1   4   0  4.4796  1.0599
   1   4   0  5.6095  1.0599
   1   4   0  4.6896  1.0299
  -1   4   0  4.3996  1.1199
   1   4   0  5.4195  1.0999
   1   4   0  5.0896  1.0799
   1   4   0  3.9897  1.1599
   1   4   0  7.7193  1.2399
   1   4   0  4.9896  1.0299
  -1   4   0  4.1796  1.0099
   1  -4   0  3.6097  1.0299
   1   4   0  4.0996  1.9298
   1   4   0  3.6697  0.9899
  -1   4   0  4.0496  1.8198
   1   4   0  3.3497  1.0099
  -1  -4   0  11.909   2.580
  -1   4   0  5.0596  1.0799
   1   4   0  4.0097  1.6899
   1   4   0  5.1696  1.0499
   1  -4   0  3.9397  1.8898
  -1   4   0  5.1995  1.0999
   1   4   0  5.2695  1.0199
  -1   4   0  6.1895  1.1299
  -1  -4   0  4.7596  1.0899
  -1   4   0  2.8997  1.7298
   1   4   0  3.6997  1.0199
   1  -4   0  3.4797  1.0299
   1   4   0  5.3395  1.1399
   1  -4   0  2.7598  1.5499
  -1   4   0  4.9996  1.0899
  -1   4   0  6.5694  1.1099
  -1   4   0  5.9695  1.9298
   1   4   0  5.3795  1.6999
  -1   4   0  4.4196  1.0199
  -1   4   0  4.3296  1.0699
   2   4   0  25.018   1.940
   2   4   0  26.508   2.050
   2  -4   0  24.998   2.060
  -2   4   0  25.328   1.920
   2  -4   0  27.328   3.830
  -2   4   0  31.047   3.720
  -2   4   0  25.978   3.720
   2   4   0  25.458   2.030
  -2  -4   0  24.588   2.020
   2   4   0  24.128   3.680
  -2   4   0  32.607   2.190
  -2   4   0  28.698   2.200
  -2   4   0  26.188   1.940
  -2   4   0  27.078   2.130
   2   4   0  27.048   2.180
   2   4   0  26.698   3.610
  -2  -4   0  22.418   3.830
   2  -4   0  31.007   4.150
   2   4   0  27.658   2.160
   2   4   0  26.818   2.130
  -2   4   0  28.238   2.140
   2  -4   0  25.558   3.950
  -2   4   0  28.088   2.190
  -2  -4   0  25.848   3.700
   2   4   0  24.988   3.830
  -2  -4   0  25.078   1.920
   2   4   0  25.108   1.900
  -2   4   0  24.398   2.110
   2   4   0  28.478   2.160
  -2   4   0  26.808   2.180
   2   4   0  27.368   2.060
   2  -4   0  26.188   2.050
  -2   4   0  25.188   2.110
  -2   4   0  26.288   3.530
  -2   4   0  27.308   2.220
   2   4   0  27.138   2.050
  -2   4   0  28.108   2.140
   2   4   0  24.908   2.100
   2   4   0  29.517   2.080
  -2   4   0  24.688   1.920
  -2   4   0  28.078   2.080
   2   4   0  28.278   2.110
   2   4   0  30.017   2.130
  -2  -4   0  27.778   3.740
   3   4   0  9.8391  1.4599
  -3  -4   0  9.9091  2.8298
  -3   4   0  10.869   1.480
  -3  -4   0  9.4092  3.2797
   3  -4   0  11.119   1.650
   3  -4   0  19.438   1.940
  -3   4   0  11.609   3.050
   3  -4   0  11.149   3.260
  -3   4   0  12.039   1.600
  -3  -4   0  11.029   1.540
  -3   4   0  15.109   1.640
   3   4   0  9.4092  1.4899
   3   4   0  12.229   1.730
   3  -4   0  8.8792  3.0197
  -3   4   0  11.099   3.100
  -3   4   0  11.559   1.610
  -3   4   0  9.5592  1.3699
  -3  -4   0  12.069   1.490
  -3  -4   0  14.969   1.740
  -3   4   0  10.509   1.690
   3  -4   0  13.179   1.640
  -3   4   0  14.029   1.700
   3   4   0  12.149   1.450
  -3   4   0  14.039   1.670
  -3   4   0  13.079   1.640
   3   4   0  13.609   1.720
   3   4   0  11.249   1.500
  -3   4   0  12.369   1.610
   3   4   0  11.169   1.440
   3   4   0  8.8592  2.8897
  -3  -4   0  13.649   1.570
  -3   4   0  13.889   1.690
   3   4   0  12.449   1.510
   3   4   0  11.569   3.290
  -3   4   0  14.119   3.450
   3   4   0  13.499   1.530
   3   4   0  14.319   1.790
  -3   4   0  8.7292  1.5399
   3   4   0  12.029   1.570
  -3   4   0  22.638   1.960
  -4   4   0  123.04    5.32
  -4   4   0  130.98    5.48
   4   4   0  120.17    5.02
  -4   4   0  123.93    5.20
  -4   4   0  119.81    4.92
  -4   4   0  121.21    5.19
  -4  -4   0  123.56    5.25
  -4   4   0  122.56    4.89
  -4   4   0  128.09    5.35
  -4  -4   0  116.81    4.83
  -4  -4   0  127.18    5.19
  -4  -4   0  123.60    5.23
  -4   4   0  114.39    5.37
   4   4   0  118.57    4.89
   4  -4   0  119.14    5.23
   4   4   0  124.03    5.34
  -4   4   0  117.85    5.42
   4  -4   0  127.08    5.42
  -4   4   0  122.91    5.23
   4   4   0  122.37    5.28
  -4  -4   0  124.36    5.37
   4   4   0  133.32    5.41
  -4   4   0  120.48    5.36
   4   4   0  114.92    5.22
  -4   4   0  128.07    5.17
   4  -4   0  117.72    5.43
   4   4   0  119.46    5.44
   5   4   0  45.906   2.780
  -5   4   0  47.616   2.940
   5   4   0  52.495   2.970
   5   4   0  56.105   2.960
   5  -4   0  53.025   2.920
  -5   4   0  49.356   2.840
  -5  -4   0  56.875   2.810
   5  -4   0  54.335   3.010
  -5   4   0  50.546   2.860
   5  -4   0  52.385   2.890
   5   4   0  50.526   2.870
   5   4   0  50.346   2.630
  -5   4   0  53.645   2.920
  -5   4   0  45.766   2.810
   5  -4   0  49.896   2.790
  -5  -4   0  55.315   2.840
  -5  -4   0  54.645   2.810
  -5   4   0  48.656   2.730
   0   5   0  0.8699  0.8899
   0  -5   0 -0.3500  0.7599
   0  -5   0 -0.8699  1.8198
   0   5   0  0.1000  0.7799
   0   5   0 -0.1200  0.8699
   0  -5   0  0.0900  0.7899
   0   5   0  0.1500  0.7699
   0   5   0  0.4700  2.1298
   0   5   0  -1.180   0.680
   0  -5   0 -0.5700  0.7799
   0   5   0 -0.3000  0.8299
   0   5   0  -1.280   1.630
   0   5   0  1.4399  0.9599
   0   5   0  -1.120   0.760
   0   5   0  0.0600  0.8999
   0  -5   0  0.1500  1.7598
   0   5   0  0.2400  0.8099
   0  -5   0  0.1300  1.7298
   0   5   0  0.0300  0.8899
   0   5   0  1.0799  0.9299
   0   5   0  0.6199  1.7698
   1   5   0  14.539   1.680
   1   5   0  19.178   1.910
   1   5   0  18.048   1.870
   1   5   0  15.709   1.730
  -1   5   0  16.339   3.620
  -1   5   0  15.889   1.760
  -1   5   0  10.259   3.030
  -1   5   0  13.479   1.670
   1  -5   0  20.078   1.950
  -1   5   0  14.819   1.720
   1   5   0  13.439   1.790
  -1   5   0  12.639   1.590
   1  -5   0  13.209   1.650
   1  -5   0  15.269   3.470
  -1  -5   0  16.679   3.630
   1   5   0  12.819   1.710
  -1   5   0  14.599   1.630
   1   5   0  12.989   1.670
   1  -5   0  15.639   1.710
   1   5   0  14.599   3.510
   1  -5   0  14.529   3.650
   1   5   0  12.799   1.620
  -1   5   0  15.409   1.810
  -1   5   0  16.979   3.520
   1   5   0  14.319   1.620
   1   5   0  14.969   1.720
  -1   5   0  17.318   1.750
  -1  -5   0  10.599   3.280
  -1   5   0  15.859   1.700
  -1   5   0  15.979   1.770
  -1  -5   0  13.739   3.020
  -1  -5   0  16.069   1.760
  -1  -5   0  15.289   1.610
   1   5   0  9.9591  3.1297
   1   5   0  15.969   1.680
   1   5   0  13.339   1.580
  -1   5   0  17.458   1.740
   1   5   0  15.299   1.710
   1   5   0  17.388   3.440
  -1   5   0  13.939   1.720
  -1   5   0  15.299   1.720
  -1  -5   0  13.489   1.610
  -2   5   0  550.58   16.04
  -2   5   0  511.33   17.32
  -2   5   0  543.65   17.28
  -2  -5   0  483.42   24.48
  -2  -5   0  543.21   16.25
   2   5   0  551.05   16.04
  -2   5   0  530.19   16.90
  -2  -5   0  532.17   16.11
   2   5   0  531.57   17.17
   2  -5   0  549.40   16.91
  -2   5   0  523.87   16.82
  -2   5   0  535.27   16.88
  -2   5   0  536.34   15.95
   2   5   0  482.58   24.01
   2   5   0  560.53   17.09
  -2  -5   0  546.97   17.58
   2   5   0  539.00   16.72
   2  -5   0  526.43   16.71
  -2   5   0  549.39   17.23
   2   5   0  552.98   16.83
   2   5   0  538.16   16.94
  -2   5   0  461.51   23.38
   2   5   0  535.90   16.42
   2  -5   0  471.04   24.06
   2  -5   0  480.05   24.48
   2   5   0  504.53   16.46
   2   5   0  535.70   17.15
   2  -5   0  532.73   16.69
  -2   5   0  530.00   17.17
  -2  -5   0  492.97   23.07
  -2   5   0  559.65   16.71
   2   5   0  484.67   23.10
   2   5   0  538.53   16.55
  -2   5   0  567.08   17.47
  -2  -5   0  546.02   16.78
   2  -5   0  517.05   26.23
   2   5   0  507.72   17.13
  -2   5   0  489.02   22.88
   2   5   0  536.99   16.12
  -2   5   0  521.42   16.85
   3  -5   0  40.087   2.740
   3   5   0  37.547   2.590
   3   5   0  42.656   2.560
  -3   5   0  42.186   2.750
  -3   5   0  46.976   2.960
  -3   5   0  40.436   2.650
  -3   5   0  45.546   2.830
   3   5   0  38.467   2.740
   3   5   0  38.317   2.700
  -3   5   0  43.486   2.860
   3   5   0  42.386   2.750
  -3  -5   0  46.006   2.780
  -3  -5   0  41.966   2.720
   3   5   0  36.737   2.670
  -3   5   0  45.006   2.900
  -3   5   0  45.496   2.800
  -3   5   0  42.926   2.710
  -3   5   0  44.146   2.790
   3   5   0  39.217   2.810
   3  -5   0  47.306   2.920
  -3   5   0  45.986   2.750
  -3  -5   0  45.236   2.670
  -3   5   0  41.016   2.610
  -3   5   0  45.216   2.910
  -3  -5   0  43.976   2.890
   3  -5   0  44.956   2.810
   3   5   0  41.666   2.580
  -3  -5   0  45.136   2.890
   3   5   0  38.237   2.530
  -4   5   0  -1.500   1.030
   4   5   0 -0.0500  0.8699
   4   5   0  1.0499  0.8299
   4  -5   0 -0.2200  0.9399
   4   5   0  0.9399  0.9799
  -4  -5   0 -0.7299  0.6499
   4  -5   0 -0.4200  0.8899
  -4   5   0 -0.3600  0.7199
  -4   5   0  0.2700  0.8499
   4   5   0 -0.1000  1.0199
  -4  -5   0 -0.2400  1.0299
  -4   5   0  0.3500  0.9799
   4  -5   0 -0.5799  0.9499
   4   5   0 -0.7999  0.6899
  -4  -5   0 -0.0500  0.7699
  -4  -5   0  1.1999  0.9899
  -4   5   0  0.1000  0.8899
   4  -5   0  0.3500  0.9199
  -4   5   0 -0.1000  0.9699
  -5   5   0  6.4794  1.0099
   5   5   0  4.5396  0.9199
  -5  -5   0  3.7297  0.8899
  -5  -5   0  5.6395  0.8899
   5  -5   0  6.8294  1.0399
   5   5   0  4.7296  1.0399
   0   6   0  172.72    6.85
   0   6   0  169.39    6.83
   0   6   0  175.14    6.80
   0   6   0  188.83    7.07
   0   6   0  170.82    6.46
   0   6   0  175.29    6.77
   0   6   0  183.61    6.78
   0   6   0  171.69    6.91
   0   6   0  178.49    6.77
   0  -6   0  179.14    6.88
   0   6   0  183.06    6.75
   0  -6   0  178.41    6.87
   0  -6   0  180.43    6.79
   0  -6   0  179.90    6.56
   0   6   0  187.43    6.65
   1   6   0  56.975   3.190
  -1   6   0  60.285   3.240
  -1  -6   0  57.345   3.260
  -1   6   0  60.865   3.310
  -1   6   0  63.454   3.250
   1   6   0  58.405   3.160
   1   6   0  52.125   3.130
   1  -6   0  59.235   3.210
  -1   6   0  56.625   3.180
  -1   6   0  58.965   3.300
   1   6   0  58.925   3.120
   1   6   0  57.615   3.280
   1   6   0  59.255   3.190
   1  -6   0  62.785   3.300
  -1   6   0  59.065   3.170
   1   6   0  58.765   3.210
   1   6   0  60.045   3.160
  -1   6   0  67.724   3.320
  -1   6   0  57.845   3.300
  -1  -6   0  57.365   3.080
   1  -6   0  60.665   3.030
   1  -6   0  60.105   3.230
  -1  -6   0  58.295   3.250
   1   6   0  58.435   3.260
  -1   6   0  58.895   3.330
   1   6   0  57.145   3.410
  -1   6   0  62.345   3.240
   1   6   0  59.015   3.180
  -1  -6   0  61.335   3.410
  -1   6   0  60.775   3.260
   2   6   0  13.599   1.540
  -2   6   0  14.369   1.580
   2  -6   0  14.989   1.690
   2   6   0  14.459   1.530
   2   6   0  17.368   1.720
  -2   6   0  15.049   1.650
  -2   6   0  15.139   1.620
   2  -6   0  18.618   1.680
  -2   6   0  20.408   1.830
   2  -6   0  15.859   1.680
   2   6   0  14.789   1.600
  -2  -6   0  16.469   1.770
  -2   6   0  15.219   1.650
   2  -6   0  15.049   1.750
   2   6   0  13.169   1.550
  -2  -6   0  17.219   1.590
  -2   6   0  18.838   1.690
  -2  -6   0  15.519   1.670
  -2   6   0  17.089   1.670
   2   6   0  16.499   1.730
   2   6   0  15.309   1.650
   2   6   0  16.739   1.720
   2   6   0  16.609   1.660
  -2   6   0  13.779   1.730
  -2   6   0  16.409   1.820
  -2  -6   0  15.969   1.710
  -2  -6   0  16.719   1.770
  -2   6   0  17.288   1.670
  -3   6   0  12.399   1.320
   3  -6   0  11.039   1.400
   3   6   0  16.619   1.530
   3  -6   0  10.919   1.430
  -3  -6   0  10.929   1.380
  -3   6   0  14.969   1.470
  -3  -6   0  13.069   1.390
  -3   6   0  10.509   1.340
   3   6   0  12.079   1.370
  -3  -6   0  12.679   1.400
  -3  -6   0  11.879   1.410
  -3   6   0  14.219   1.450
  -3   6   0  14.079   1.450
   3  -6   0  12.349   1.420
  -3  -6   0  11.859   1.410
   3   6   0  11.579   1.340
   3  -6   0  13.339   1.400
   3   6   0  16.039   1.600
   3   6   0  12.479   1.350
  -3   6   0  9.9391  1.5599
   0   7   0 -0.5899  0.9999
   0  -7   0  0.0400  0.7799
   0   7   0  0.1600  0.9299
   0   7   0 -0.3800  0.7199
   0  -7   0  0.1700  0.7299
   0  -7   0 -0.3600  0.7099
   0   7   0  0.2900  0.7099
   0   7   0  0.4000  0.7299
   0  -7   0 -0.0600  0.8399
  -1   7   0  274.81    8.43
  -1   7   0  269.43    8.70
  -1  -7   0  282.55    8.97
   1  -7   0  271.90    8.87
  -1  -7   0  278.33    8.94
   1  -7   0  288.28    8.91
   1   7   0  271.21    8.40
   0   0   1 -0.3100  0.2000
   0   0   1  0.2000  0.3300
   0   0   1 -0.1800  0.1900
   0   0   1 -0.5999  0.2400
   0   0   1 -0.1000  0.2400
   0   0   1 -0.0400  0.2700
   0   0  -1 -0.3600  0.1900
   0   0   1 -0.0600  0.3600
   0   0   1  0.0100  0.2800
   1   0  -1 1432.65   59.88
   1   0   1 1524.30   54.09
   1   0   1 1498.88   51.83
   1   0   1 1531.45   58.06
  -1   0  -1 1483.07   58.50
  -1   0  -1 1441.87   53.13
   1   0  -1 1536.83   51.53
   1   0   1 1471.12   51.17
   1   0  -1 1502.07   54.19
   1   0   1 1513.59   55.31
  -1   0   1 1578.96   53.12
  -1   0   1 1444.35   52.60
  -1   0  -1 1453.22   54.88
  -1   0   1 1449.99   55.84
  -1   0   1 1499.19   58.59
  -1   0  -1 1512.58   55.77
  -1   0   1 1514.91   53.33
   2   0  -1 1113.23   40.40
  -2   0   1 1089.49   39.54
   2   0   1 1076.11   40.74
   2   0  -1 1036.45   42.35
   2   0   1 1079.92   40.22
  -2   0   1 1067.76   41.50
  -2   0  -1 1049.11   41.33
   2   0   1 1076.72   38.52
  -2   0   1 1061.12   43.43
  -2   0  -1 1048.78   43.34
   2   0  -1 1103.07   38.31
   2   0   1 1118.08   38.16
   2   0   1 1082.61   37.85
   2   0   1 1075.09   43.02
  -2   0   1 1082.88   37.66
  -2   0  -1 1092.17   39.40
   3   0   1  175.13    7.86
  -3   0  -1  163.52    7.24
   3   0  -1  160.79    8.30
  -3   0   1  170.03    9.39
  -3   0   1  169.66    9.02
   3   0  -1  167.57    8.03
   3   0   1  174.34    8.70
   3   0  -1  156.40    8.52
  -3   0  -1  161.63    8.16
  -3   0  -1  158.87    8.73
  -3   0  -1  179.40    9.44
   3   0   1  169.94    7.95
  -3   0   1  175.79    8.40
   3   0   1  156.42    7.21
   3   0   1  167.07    8.96
   3   0  -1  179.16    8.07
   4   0  -1  70.634   5.550
  -4   0   1  64.734   3.200
  -4   0   1  65.184   3.440
  -4   0   1  68.294   3.210
   4   0  -1  61.435   3.060
   4   0  -1  61.235   3.110
   4   0  -1  69.524   5.290
  -4   0  -1  62.555   3.300
  -4   0  -1  72.754   5.769
  -4   0  -1  72.064   3.550
   4   0   1  59.905   5.190
  -4   0  -1  61.915   3.040
  -4   0   1  68.084   3.120
   4   0   1  66.794   3.390
   4   0  -1  64.604   3.230
  -4   0  -1  59.965   5.650
  -4   0   1  61.815   3.380
   4   0   1  67.954   3.220
   4   0   1  58.855   3.010
  -4   0  -1  64.624   3.390
   4   0   1  61.035   5.290
  -4   0  -1  62.235   3.080
   4   0   1  64.404   3.200
  -4   0  -1  59.385   4.850
  -4   0   1  63.095   3.010
  -4   0  -1  61.175   2.980
   4   0   1  66.514   3.340
   4   0   1  65.024   4.810
  -4   0   1  62.165   5.720
   4   0   1  65.444   3.210
  -4   0   1  68.424   5.600
  -4   0   1  64.214   3.490
  -4   0   1  62.295   3.080
   4   0  -1  60.585   4.630
  -4   0   1  70.654   5.220
  -4   0   1  66.524   3.240
   4   0  -1  61.835   3.300
   4   0   1  60.095   3.240
   4   0  -1  66.184   3.350
  -4   0  -1  63.734   3.230
  -5   0   1  423.50   13.45
  -5   0  -1  384.19   21.29
  -5   0  -1  443.10   14.89
  -5   0   1  426.54   14.46
   5   0   1  427.58   13.73
  -5   0   1  383.42   21.24
  -5   0  -1  378.94   20.46
   5   0   1  399.21   19.97
   5   0  -1  372.22   18.38
   5   0  -1  437.51   13.83
   5   0   1  439.77   14.18
   5   0   1  435.63   13.72
  -5   0  -1  413.48   14.35
   5   0  -1  417.12   13.71
  -5   0  -1  426.97   13.96
   5   0  -1  420.67   14.06
  -5   0   1  389.85   20.57
  -5   0   1  434.92   14.94
   5   0  -1  415.17   12.84
   5   0  -1  410.30   14.00
  -5   0   1  410.78   13.32
  -5   0  -1  425.83   13.47
  -5   0  -1  422.86   13.40
  -5   0   1  433.40   14.54
   5   0  -1  401.65   20.09
   5   0   1  431.71   14.13
   5   0   1  415.93   13.78
  -5   0  -1  435.08   14.55
   5   0   1  404.77   13.63
  -5   0   1  434.29   13.95
  -5   0   1  415.20   13.09
   5   0  -1  423.22   13.92
  -6   0   1  165.42    6.80
   6   0   1  159.55    6.43
  -6   0  -1  161.97    6.32
  -6   0  -1  159.17    6.09
   6   0   1  158.90    6.44
  -6   0   1  163.75    6.08
  -6   0  -1  159.39    6.51
  -6   0  -1  159.51    6.58
  -6   0   1  156.22    6.48
  -6   0  -1  164.74    6.82
  -6   0   1  158.26    6.32
   6   0  -1  150.20    6.23
   6   0   1  164.55    6.33
   6   0  -1  158.80    6.20
   6   0   1  152.35    6.12
   6   0  -1  162.73    6.44
  -6   0   1  165.90    6.60
   6   0   1  155.11    6.11
   6   0  -1  173.12    6.41
   6   0  -1  156.51    6.24
   0   1  -1  573.12   21.10
   0   1   1  584.54   21.66
   0   1   1  589.22   21.04
   0   1   1  581.63   20.49
   0   1  -1  548.19   20.36
   0  -1   1  579.11   20.63
   0  -1  -1  561.56   20.49
   0   1  -1  559.67   21.30
   0  -1   1  585.48   22.03
   0  -1   1  565.90   22.90
   0   1   1  571.77   21.99
   0   1   1  566.35   21.66
   0   1   1  580.61   23.10
   0  -1   1  555.41   22.82
   0   1  -1  575.22   20.96
   0   1   1  576.27   20.79
  -1   1  -1  296.56   11.22
  -1  -1   1  277.53   11.50
  -1  -1   1  281.71   11.49
  -1   1   1  273.88   11.67
   1  -1   1  281.27   11.65
  -1   1  -1  278.78   11.88
   1   1  -1  275.04   11.85
   1   1   1  282.77   11.70
   1   1  -1  288.62   11.01
  -1  -1  -1  270.90   12.23
  -1  -1  -1  279.14   11.37
   1   1   1  288.33   11.62
   1   1   1  273.74   10.80
  -1   1  -1  285.31   10.71
  -1   1   1  284.40   11.56
   1   1   1  294.87   12.41
   1   1  -1  288.95   11.46
   1   1   1  287.23   10.83
  -1  -1   1  290.34   12.42
  -1   1   1  291.95   11.08
  -1   1  -1  289.53   11.67
  -1   1   1  280.52   11.88
   1  -1   1  302.95   12.51
  -1  -1   1  277.74   10.84
   1   1  -1  286.33   11.24
   1  -1   1  285.94   10.68
   1  -1  -1  275.92   10.15
  -1  -1   1  283.91   11.00
   1  -1  -1  275.01   11.26
   1  -1   1  272.87   11.36
  -1   1   1  289.98   11.42
   1  -1  -1  290.49   12.21
  -1  -1  -1  290.65   11.05
  -1   1  -1  304.92   11.37
  -1   1   1  281.27   11.31
   2  -1  -1  137.61    6.82
  -2   1   1  126.07    6.67
  -2  -1   1  124.95    5.84
   2  -1   1  128.93    6.26
   2   1  -1  133.44    6.58
  -2  -1  -1  137.25    6.08
   2   1   1  134.10    6.08
  -2   1  -1  134.00    6.15
  -2   1   1  124.04    6.65
  -2  -1   1  128.37    5.90
   2  -1   1  119.58    5.30
   2   1   1  130.21    6.60
  -2  -1   1  130.55    5.96
   2   1   1  131.99    6.84
   2   1   1  133.83    5.63
  -2   1  -1  129.50    6.68
   2   1  -1  123.14    6.01
  -2  -1  -1  130.49    5.61
   2  -1  -1  130.67    6.61
   2  -1   1  136.50    5.85
   2  -1   1  118.28    6.81
   2  -1  -1  121.54    5.54
  -2   1  -1  128.70    6.48
  -2   1   1  130.78    6.49
  -2  -1  -1  137.94    7.06
  -2   1   1  132.37    6.37
   2   1   1  125.95    6.28
  -2  -1  -1  129.70    6.46
  -2  -1   1  132.19    6.60
  -2  -1   1  133.61    7.03
  -2   1  -1  131.93    6.63
   2   1  -1  128.00    6.20
   2  -1   1  131.49    6.46
   2   1  -1  133.63    6.29
  -3   1  -1  524.99   18.46
   3  -1   1  600.67   22.29
  -3   1  -1  588.84   23.61
   3   1  -1  570.72   22.86
  -3   1   1  594.92   23.75
  -3  -1  -1  596.28   25.97
  -3   1   1  607.07   23.36
  -3  -1   1  584.15   22.17
   3   1   1  599.87   24.22
   3  -1  -1  589.93   24.13
   3  -1  -1  573.72   22.53
  -3   1   1  542.02   18.52
  -3  -1  -1  569.63   22.48
   3  -1   1  586.85   23.50
  -3   1   1  577.02   24.81
  -3  -1   1  582.89   26.08
   3   1   1  614.62   22.59
  -3   1  -1  590.35   22.74
  -3   1  -1  606.93   24.82
   3  -1   1  589.83   25.63
  -3  -1  -1  559.47   22.25
  -3  -1   1  575.91   24.55
   3  -1   1  626.46   24.10
  -3  -1  -1  579.35   24.34
  -3   1   1  614.25   25.67
   3   1   1  602.08   25.41
   3   1   1  603.95   23.77
   3  -1  -1  585.45   24.99
  -3  -1   1  594.45   22.89
   3   1  -1  578.66   24.09
   3   1  -1  572.54   24.43
  -3   1  -1  590.56   25.49
   3   1  -1  618.43   22.98
   4   1  -1  441.08   14.85
  -4  -1  -1  447.04   15.15
  -4   1   1  475.92   15.39
   4   1   1  467.81   19.15
  -4   1  -1  446.62   14.12
  -4   1  -1  458.37   15.32
  -4   1  -1  452.20   14.10
  -4   1   1  463.03   15.63
   4  -1  -1  450.66   14.98
  -4   1  -1  471.98   14.81
  -4  -1   1  461.29   15.64
   4   1  -1  460.94   19.54
   4  -1  -1  469.33   19.61
  -4  -1   1  465.60   14.34
   4  -1  -1  465.11   19.38
   4   1   1  471.81   14.66
   4  -1   1  473.28   14.67
   4   1   1  435.25   14.61
  -4   1   1  443.58   14.09
  -4   1  -1  466.74   21.36
  -4  -1   1  462.97   14.73
  -4  -1  -1  429.80   15.11
  -4  -1   1  438.60   15.19
  -4   1  -1  451.26   21.69
  -4  -1  -1  458.07   13.97
  -4  -1  -1  478.61   22.59
   4   1   1  473.38   15.08
  -4   1   1  474.50   22.05
  -4  -1  -1  460.14   14.39
   4   1   1  444.26   13.59
   4  -1  -1  439.06   14.43
  -4   1   1  452.68   14.12
  -4   1   1  462.47   13.72
  -4   1   1  426.97   14.63
   4  -1   1  468.78   14.91
   4   1  -1  463.03   13.71
  -4  -1   1  456.72   22.36
   4   1   1  475.69   20.75
  -4   1   1  481.28   15.53
   4   1   1  442.88   14.35
   4  -1   1  442.80   21.60
   4  -1  -1  467.88   20.67
   4  -1   1  473.51   14.61
   4  -1   1  473.95   15.07
   4   1  -1  458.09   14.65
   4   1  -1  461.29   14.77
   4   1  -1  470.82   14.99
  -4  -1  -1  473.00   14.31
   4  -1   1  471.51   19.05
   4   1  -1  470.46   20.93
  -4  -1  -1  447.13   20.98
  -4   1   1  477.55   14.86
  -4   1   1  455.74   14.12
  -4   1   1  468.09   21.52
  -4   1   1  458.78   14.79
  -4   1  -1  491.69   15.73
  -4  -1   1  464.73   21.20
   4  -1   1  443.26   14.39
  -4   1  -1  466.46   14.98
  -4  -1  -1  456.21   15.62
  -4  -1   1  471.14   14.44
   4   1   1  439.71   14.47
  -4  -1   1  453.96   15.19
   4   1  -1  455.40   14.56
  -4  -1  -1  456.70   14.65
  -4   1   1  444.88   14.90
  -4   1   1  456.21   20.28
  -4   1  -1  462.83   20.33
   4   1   1  454.25   14.49
  -4   1  -1  471.91   14.81
   4   1   1  460.35   21.49
   4  -1   1  481.38   20.68
   4   1   1  480.76   15.06
   4  -1  -1  473.18   14.97
  -4  -1   1  451.34   13.93
  -4   1   1  457.01   14.58
  -4   1   1  443.19   14.40
  -4   1   1  446.34   13.55
   4   1  -1  460.08   13.58
  -4   1  -1  463.03   15.43
  -5  -1   1  183.48   12.08
   5  -1   1  195.61   11.84
   5   1   1  203.15    7.53
   5   1  -1  185.76   10.91
   5  -1  -1  211.90    7.74
  -5   1  -1  202.25    7.38
   5  -1  -1  209.89    7.70
  -5  -1  -1  189.14    7.76
  -5   1   1  180.75   12.52
  -5  -1   1  202.12    7.84
  -5   1  -1  206.53    7.77
  -5   1  -1  203.17    8.00
   5   1   1  213.78    7.75
  -5   1   1  197.33    7.68
  -5   1  -1  175.27   11.34
  -5  -1   1  208.83    7.28
  -5  -1   1  206.21    7.71
   5  -1  -1  182.84   11.01
   5  -1   1  199.19    7.76
   5  -1  -1  201.14    7.59
  -5   1  -1  203.95    7.39
  -5  -1  -1  209.05    7.49
  -5   1   1  186.23   11.49
   5  -1   1  200.77    7.45
  -5   1   1  216.55    7.42
   5   1   1  198.34    7.75
  -5  -1  -1  199.41    7.14
   5  -1   1  201.42    7.54
   5  -1  -1  194.28   12.06
  -5   1  -1  215.88    8.21
  -5   1   1  221.43    8.22
   5   1  -1  181.58   11.73
   5   1   1  205.73    7.59
   5  -1  -1  203.23    7.52
  -5   1  -1  178.40   12.45
   5   1   1  184.69   11.76
  -5   1  -1  201.24    8.12
   5   1   1  211.93    7.71
  -5   1  -1  195.44   12.37
  -5  -1   1  215.43    8.35
   5   1  -1  210.18    7.64
  -5   1   1  199.31    7.72
  -5   1   1  203.51    8.13
  -5  -1   1  191.45   12.77
   5   1   1  201.63    7.79
   5   1  -1  208.31    7.75
   5   1  -1  198.26    7.58
  -5   1   1  201.71    7.36
   5   1  -1  198.70    7.70
  -5  -1  -1  203.50   13.08
  -5  -1   1  213.76    8.02
  -5  -1  -1  189.55   12.19
   5  -1   1  203.53    7.63
   5  -1   1  201.96    7.91
   5  -1   1  212.30    7.69
  -5  -1   1  203.73    7.45
  -5   1   1  205.02    7.08
   5  -1  -1  197.18    7.82
   5   1  -1  215.89    7.22
   5   1  -1  206.08    7.70
  -5  -1   1  216.68    7.59
  -5  -1  -1  216.96    7.73
  -5  -1  -1  203.66    7.50
  -5   1   1  205.28    8.19
  -5   1   1  180.99   12.01
   5  -1  -1  203.01    7.84
  -5  -1  -1  201.09    8.17
  -6   1   1  1.5899  1.0299
  -6   1  -1  0.6499  1.0199
   6  -1   1  1.3899  1.1199
  -6   1  -1  1.1799  1.1799
   6   1  -1  3.2597  1.1999
  -6   1   1  1.4899  1.0899
   6  -1  -1  2.3498  1.1399
   6  -1  -1  1.5399  1.0499
  -6   1  -1  1.8698  1.1699
   6  -1  -1  0.3700  0.9899
   6  -1   1  1.0599  0.9899
  -6  -1  -1  1.1899  0.9099
   6   1   1  1.6099  1.0099
   6  -1  -1  1.7099  1.0499
  -6   1  -1  0.6199  0.8199
   6   1  -1  2.9697  1.1399
   6   1  -1  0.7399  0.9899
  -6  -1  -1  0.9899  0.7999
  -6  -1   1  1.5899  0.9699
  -6  -1   1  1.3099  0.9999
   6   1   1  2.4898  1.0499
   6   1   1  0.8999  0.8699
  -6  -1  -1  1.1099  1.0899
  -6  -1   1  1.2199  0.9199
  -6   1  -1  1.0399  0.9999
  -6   1   1  0.8899  0.9499
   6  -1   1  2.5098  1.0599
   6  -1   1  1.2799  0.9599
  -6  -1  -1  2.0698  0.9999
  -6  -1   1  2.0898  1.0099
  -6   1  -1  2.1198  1.0499
  -6   1   1 -0.3200  0.7599
  -6   1   1  0.7199  0.9299
   6   1  -1  1.5999  1.0699
  -6   1   1 -0.6999  0.9799
   6   1   1  2.4998  1.0899
   6   1  -1  1.9898  0.8999
   6   1   1 -0.3700  0.9299
   6  -1  -1  3.2797  1.1799
   0  -2   1  74.663   4.390
   0   2  -1  71.694   4.010
   0  -2  -1  71.664   3.800
   0  -2  -1  65.834   3.230
   0   2  -1  70.924   4.070
   0  -2   1  71.574   4.270
   0   2  -1  67.784   3.160
   0  -2   1  73.784   3.490
   0   2   1  74.943   4.580
   0   2  -1  72.044   3.650
   0   2   1  68.694   3.370
   0   2   1  75.963   4.370
   0  -2  -1  73.204   4.250
   0   2   1  72.624   4.040
   0  -2   1  72.534   3.830
   0   2   1  76.173   4.020
   0   2  -1  75.343   4.150
   1   2   1  149.88    6.73
  -1   2   1  149.48    6.81
   1   2   1  138.34    7.08
   1  -2  -1  150.27    7.54
  -1   2   1  147.79    6.81
   1   2  -1  151.07    7.36
  -1  -2   1  142.04    6.14
   1  -2  -1  147.88    6.09
   1  -2   1  147.43    7.67
  -1  -2  -1  139.02    7.01
  -1  -2   1  140.54    7.13
  -1   2  -1  142.77    6.87
   1   2  -1  142.72    5.88
  -1   2   1  143.33    6.63
   1   2   1  157.18    7.80
  -1  -2  -1  140.77    6.72
   1   2  -1  148.34    6.97
   1  -2   1  139.61    6.27
  -1   2   1  143.41    7.05
   1   2  -1  150.65    6.88
  -1   2  -1  149.22    6.62
   1   2  -1  149.20    7.08
   1  -2   1  145.48    7.23
   1  -2  -1  144.88    6.95
   1   2   1  137.86    6.67
  -1   2  -1  149.07    6.87
  -1   2  -1  145.99    6.98
  -1   2  -1  148.16    6.62
  -1  -2   1  142.99    7.11
  -1   2   1  145.60    7.16
   2   2  -1  640.52   24.32
  -2   2   1  634.89   24.71
  -2   2  -1  635.81   25.50
   2  -2   1  639.76   27.12
   2   2   1  640.19   23.83
   2  -2  -1  661.36   25.65
  -2  -2  -1  602.45   26.71
   2   2   1  645.69   26.75
  -2   2   1  633.00   24.70
  -2  -2   1  663.26   27.11
   2   2   1  613.36   23.83
   2  -2   1  612.53   22.66
   2   2   1  616.00   25.17
  -2   2  -1  590.34   24.23
  -2  -2   1  620.07   25.11
  -2  -2   1  634.50   24.04
   2   2  -1  647.57   24.02
   2   2  -1  620.56   26.10
   2  -2   1  627.44   24.92
   2  -2  -1  622.38   26.70
  -2  -2  -1  629.81   24.71
   2   2   1  660.45   25.70
  -2   2  -1  596.13   25.60
  -2  -2  -1  616.48   23.91
   2  -2   1  637.11   25.29
  -2   2   1  629.00   23.92
  -2   2  -1  612.65   24.67
  -2   2   1  608.30   25.58
  -2   2   1  659.13   25.60
  -2   2  -1  657.25   23.75
   2   2  -1  652.79   25.27
  -2  -2   1  603.13   24.88
   2  -2  -1  620.28   24.78
   3   2  -1  235.76    7.84
  -3   2   1  267.93   12.25
   3   2   1  251.05    8.42
   3   2  -1  262.60   11.80
   3   2  -1  233.44    8.34
  -3   2  -1  224.21    8.40
  -3  -2   1  238.88    8.23
   3   2  -1  235.60    8.50
  -3  -2  -1  271.59   11.68
  -3  -2  -1  283.06   13.45
   3   2  -1  251.30    8.45
  -3  -2   1  267.14   11.56
  -3   2  -1  251.67   12.11
  -3   2   1  240.20    8.52
   3  -2   1  251.38   11.05
   3   2  -1  257.40   11.51
  -3  -2  -1  263.81   11.91
  -3  -2   1  270.60   12.18
  -3   2   1  250.52    8.64
  -3  -2  -1  258.84   12.01
  -3  -2   1  244.70    8.27
  -3   2   1  254.52   11.89
   3   2  -1  235.05    8.46
  -3   2  -1  251.36    8.36
  -3   2   1  241.04    8.37
  -3   2  -1  234.10    8.25
  -3   2   1  244.75    7.89
   3   2   1  242.78    8.55
   3  -2  -1  259.13   13.01
   3  -2  -1  227.02    8.12
   3   2  -1  238.99    7.77
  -3  -2   1  249.23    8.11
   3   2  -1  252.60   12.34
  -3   2   1  251.99    8.15
   3   2   1  243.72    7.84
  -3   2  -1  277.32   12.64
   3   2   1  245.93    8.31
   3  -2   1  267.80   13.34
   3  -2   1  240.99    8.39
   3   2   1  252.45    8.50
  -3   2   1  251.41    8.81
   3  -2   1  242.77    8.32
  -3   2  -1  243.97    8.32
   3  -2  -1  240.59    8.38
  -3   2   1  242.29    8.20
  -3   2   1  245.02    8.37
  -3  -2   1  235.86    8.12
  -3   2  -1  251.53    8.77
  -3   2  -1  270.49    8.73
   3   2   1  265.72   11.61
  -3   2   1  242.81    7.89
   3  -2   1  246.18    8.59
   3   2   1  245.58    8.63
  -3   2   1  283.58   12.98
   3   2   1  240.06    8.31
  -3   2  -1  240.58    8.36
   3  -2  -1  265.05   12.52
  -3  -2  -1  212.28    8.67
  -3  -2   1  231.64    8.78
  -3   2  -1  243.95    8.61
  -3   2   1  247.52    8.64
  -3  -2  -1  234.00    8.14
   3   2   1  241.57    8.57
   3  -2  -1  252.27   11.53
  -3   2  -1  251.76    8.88
   3   2   1  253.17    8.47
  -3   2   1  243.48    8.37
   3  -2   1  222.45    8.08
   3   2  -1  251.46    8.70
   3   2   1  251.08   12.47
  -3  -2   1  264.62   13.26
  -3   2   1  239.87    8.39
   3  -2   1  250.90   11.80
  -3   2  -1  247.25    8.13
  -3   2   1  245.99    8.54
  -3   2   1  238.61    8.52
  -3  -2   1  240.57   11.40
   3   2   1  240.42    7.89
  -3  -2  -1  254.31    8.32
  -3   2   1  253.14    8.84
   3  -2   1  249.89   12.06
  -3   2  -1  270.19   11.77
   4   2  -1  185.38    7.15
   4   2   1  188.29    6.54
   4  -2  -1  203.43   11.31
   4  -2  -1  192.62    7.30
  -4  -2   1  187.53    6.74
  -4   2   1  187.77    7.06
  -4   2   1  188.32    7.01
   4  -2   1  194.43    7.33
  -4   2  -1  189.16   10.84
  -4   2   1  177.15    6.72
  -4  -2  -1  183.01    9.86
   4  -2   1  172.37   10.45
  -4  -2  -1  183.26    6.83
   4   2  -1  199.90    6.65
   4   2  -1  179.36    7.05
  -4   2  -1  183.39    6.94
  -4  -2   1  194.31    6.86
  -4   2   1  188.04    6.93
   4   2   1  184.03    7.07
  -4   2   1  187.59    6.81
  -4   2   1  197.68    7.13
  -4  -2   1  175.08   10.53
   4   2   1  176.30    6.84
  -4   2   1  197.82    6.70
   4   2  -1  195.09   10.49
   4  -2   1  197.07    7.18
   4  -2  -1  187.67   10.26
  -4   2   1  168.37    7.34
   4   2  -1  186.80    7.11
  -4   2  -1  190.76    7.26
   4   2   1  178.38    7.02
   4  -2   1  189.39    6.93
   4   2   1  178.06   10.90
   4  -2  -1  186.85    7.03
  -4   2   1  181.57   10.29
   4   2   1  185.84    7.17
  -4   2   1  187.95    7.11
   4  -2   1  194.84    7.25
  -4   2  -1  188.01    7.05
   4   2  -1  184.78    7.06
  -4   2   1  157.74   10.30
  -4   2   1  186.39    7.46
  -4  -2  -1  194.91    7.00
  -4   2  -1  195.05    6.92
  -4  -2   1  177.72    7.42
  -4  -2  -1  175.92    6.62
  -4   2   1  184.90    7.28
  -4   2   1  173.67   10.99
  -4   2  -1  193.61    7.46
   4   2   1  181.64    7.08
  -4  -2  -1  179.04    7.40
   4   2  -1  198.21   11.21
   4   2  -1  186.10    6.48
   4  -2   1  183.62   11.32
  -4  -2   1  198.26    7.03
  -4   2   1  186.83    6.53
  -4   2  -1  188.25   11.30
   4   2   1  198.79   10.45
   4   2   1  181.38    6.97
  -4   2  -1  192.07    7.48
  -4   2   1  193.98    7.46
  -4   2  -1  192.04    7.05
  -4   2   1  190.95    7.25
  -4   2  -1  189.80    7.39
  -4  -2  -1  184.08   11.57
  -4  -2   1  188.02    6.86
   4   2  -1  194.15    7.22
   4  -2  -1  187.51    7.16
  -4   2  -1  180.71    6.85
  -4   2  -1  187.88    7.00
   4   2   1  184.60    7.19
  -4  -2   1  176.26   11.58
  -5   2   1  58.235   3.340
   5  -2  -1  59.565   3.450
   5  -2   1  63.105   3.410
   5  -2   1  57.455   3.290
  -5   2   1  54.585   3.440
  -5  -2  -1  54.785   3.130
   5  -2   1  63.624   3.460
   5   2   1  60.335   3.450
   5  -2   1  58.325   3.230
  -5   2  -1  49.386   3.300
   5   2   1  59.505   3.120
   5   2   1  57.605   3.300
   5  -2   1  58.855   3.430
  -5   2  -1  59.365   3.360
   5   2  -1  55.295   3.310
  -5   2   1  56.825   3.100
   5  -2  -1  61.395   3.490
   5  -2  -1  57.265   3.350
  -5   2  -1  60.805   3.500
   5   2  -1  59.365   3.490
  -5   2  -1  61.175   3.260
  -5  -2  -1  61.755   3.630
   5   2   1  63.684   3.490
  -5   2   1  58.195   3.450
   5   2  -1  59.415   3.440
  -5   2  -1  59.305   3.560
  -5  -2   1  65.204   3.700
   5  -2   1  58.545   3.580
   5   2   1  60.325   3.400
  -5   2   1  61.105   3.430
  -5  -2  -1  58.985   3.280
  -5  -2  -1  64.264   3.310
   5  -2  -1  60.385   3.400
  -5  -2  -1  60.325   3.300
  -5   2   1  59.865   3.520
  -5   2   1  58.065   3.250
  -5  -2   1  59.135   3.310
   5   2  -1  58.355   3.320
  -5   2   1  59.735   3.380
   5   2   1  61.205   3.400
  -5  -2   1  64.024   3.300
  -5   2   1  53.785   3.480
  -5   2  -1  58.745   3.520
  -5  -2   1  57.795   3.250
   5   2  -1  61.395   3.130
   5   2   1  50.086   3.230
   5   2  -1  61.685   3.400
  -6  -2   1  146.38    6.03
   6   2  -1  143.73    5.25
  -6   2   1  147.38    6.02
   6  -2  -1  147.12    5.69
  -6  -2   1  141.59    5.54
  -6   2   1  150.85    5.74
   6   2  -1  151.92    5.75
   6   2  -1  144.76    5.76
   6   2   1  143.57    5.62
  -6   2   1  140.15    5.63
  -6   2   1  140.52    5.88
  -6   2   1  146.99    5.45
  -6  -2   1  134.85    5.28
  -6  -2  -1  159.44    5.65
   6   2   1  141.62    5.80
  -6   2  -1  138.47    5.92
   6  -2   1  150.57    5.89
   6  -2  -1  140.98    5.54
   6  -2   1  148.33    5.68
  -6   2  -1  148.13    5.48
   6  -2  -1  148.70    5.85
   6   2  -1  152.01    5.77
   6   2   1  146.06    5.61
  -6   2  -1  149.49    6.03
   6  -2   1  147.62    5.92
  -6   2  -1  151.82    5.76
   6  -2  -1  142.42    5.82
  -6  -2   1  147.37    5.59
   6   2  -1  151.78    5.77
   6  -2   1  141.76    5.54
   6   2   1  133.00    5.67
  -6   2  -1  146.42    5.97
  -6  -2  -1  148.50    6.07
   6  -2  -1  140.67    5.57
  -6  -2  -1  134.71    5.24
   6   2   1  153.27    5.75
  -6   2   1  144.97    5.96
  -6  -2  -1  152.01    5.65
   0   3   1  54.665   4.060
   0  -3  -1  59.555   3.930
   0  -3   1  60.275   4.550
   0  -3  -1  59.425   4.670
   0  -3   1  54.565   3.870
   0   3  -1  63.384   4.340
   0   3  -1  54.885   3.400
   0   3  -1  58.225   4.240
   0   3  -1  60.315   4.120
   0   3   1  57.505   4.380
   0  -3   1  53.105   4.230
   0  -3  -1  49.206   4.150
   1  -3   1  726.46   28.72
   1   3   1  715.02   27.29
  -1  -3  -1  694.08   26.88
   1  -3  -1  691.74   28.43
  -1  -3  -1  707.70   28.73
  -1   3   1  676.34   26.66
  -1  -3   1  694.17   29.68
   1  -3   1  684.02   30.07
   1  -3  -1  692.68   30.04
   1   3   1  726.17   30.17
   1   3  -1  739.23   28.23
   1   3  -1  679.05   26.77
  -1   3  -1  681.80   27.58
  -1  -3   1  698.70   28.55
  -1   3  -1  703.94   26.57
   1  -3  -1  674.41   25.88
  -1   3   1  671.13   26.90
  -1   3  -1  688.11   27.70
  -1   3  -1  702.13   27.14
   1   3   1  731.05   28.32
  -1  -3  -1  672.71   28.65
  -1   3   1  710.15   28.28
   1   3  -1  765.06   27.76
   1   3   1  707.28   26.99
  -1  -3   1  672.38   28.73
  -1  -3   1  729.42   27.12
   1  -3   1  684.81   26.08
  -1   3   1  691.30   27.58
   2   3  -1  359.12   11.21
   2   3  -1  336.94   10.89
  -2  -3  -1  346.54   10.81
  -2   3   1  348.03   11.48
   2   3   1  343.67   11.13
   2  -3  -1  371.77   15.68
   2   3  -1  345.19   11.24
  -2   3   1  351.78   10.69
   2   3  -1  381.09   15.72
   2  -3   1  365.01   16.16
   2   3   1  336.13   11.21
  -2   3  -1  337.29   11.47
   2   3  -1  363.48   15.99
   2   3   1  372.77   16.22
  -2   3   1  337.77   10.80
  -2   3   1  371.02   15.33
   2   3   1  342.53   10.58
   2   3   1  351.57   11.18
   2   3   1  339.26   11.46
  -2   3  -1  334.91   11.18
   2   3   1  350.07   11.46
   2  -3  -1  358.43   17.01
   2   3   1  342.64   11.16
  -2  -3   1  352.84   11.16
   2   3  -1  355.73   10.67
   2   3  -1  358.72   10.78
  -2   3   1  347.43   11.06
  -2  -3  -1  371.81   15.50
   2   3  -1  359.74   10.64
  -2   3  -1  343.05   10.81
  -2   3   1  354.24   11.55
  -2   3  -1  341.35   11.49
   2  -3   1  326.28   11.06
   2   3  -1  351.86   11.24
  -2   3  -1  331.75   11.29
  -2   3   1  344.45   11.23
   2   3  -1  351.80   11.47
  -2  -3  -1  364.30   16.43
  -2   3   1  347.60   11.48
   2  -3   1  381.92   17.51
   2   3   1  345.76   11.65
  -2   3   1  357.05   15.59
   2   3   1  341.56   11.24
   2   3   1  339.92   11.22
  -2   3  -1  341.88   10.56
   2   3  -1  359.30   15.41
  -2   3  -1  320.44   11.08
  -2   3   1  358.59   11.57
  -2   3   1  353.87   11.51
  -2  -3   1  341.91   15.24
   2  -3  -1  368.66   16.47
   2   3   1  349.05   11.55
   2  -3   1  363.67   16.11
  -2  -3  -1  382.43   16.42
  -2   3   1  335.52   11.23
  -2   3   1  337.62   11.22
  -2   3  -1  348.00   15.54
  -2   3   1  359.52   15.83
  -2  -3   1  347.06   10.81
   2   3   1  363.38   10.70
  -2   3  -1  337.31   10.54
   2   3   1  352.79   10.74
   2   3   1  337.64   11.09
  -2   3  -1  357.80   15.40
  -2   3  -1  366.61   15.62
  -2  -3   1  325.34   10.90
   2   3   1  369.99   15.44
  -2   3  -1  335.07   10.97
  -2   3  -1  320.02   11.57
  -2   3   1  351.41   15.33
   2   3   1  372.88   15.20
  -2   3   1  346.74   11.19
   2  -3   1  329.25   11.05
  -2   3  -1  360.88   15.04
   2   3   1  353.16   16.78
  -2   3  -1  348.17   11.27
   2   3   1  330.72   10.99
  -2   3  -1  348.52   11.45
  -2  -3   1  362.24   16.58
   2   3  -1  340.72   11.11
  -2  -3  -1  319.82   10.84
   2   3  -1  329.81   11.32
  -2   3  -1  353.57   11.58
  -2   3  -1  337.23   11.15
  -2   3   1  346.82   10.59
  -2  -3   1  355.46   16.29
  -2  -3   1  363.76   15.94
  -2   3   1  315.71   10.89
  -3   3   1  452.45   14.15
   3  -3  -1  453.71   21.68
  -3  -3   1  472.49   14.77
   3   3   1  423.27   13.85
   3   3  -1  432.48   14.09
   3  -3   1  426.03   13.87
   3   3   1  438.76   14.14
   3   3  -1  456.53   14.40
  -3  -3  -1  425.79   13.64
   3   3  -1  448.21   13.47
   3   3  -1  446.95   14.17
   3   3  -1  432.30   19.07
  -3  -3  -1  433.05   13.88
  -3  -3  -1  448.41   20.17
  -3   3  -1  416.70   13.68
   3   3   1  469.10   14.28
  -3   3  -1  434.45   14.51
  -3   3  -1  453.00   19.55
  -3   3  -1  427.41   13.16
   3  -3   1  453.66   19.95
  -3  -3   1  427.71   19.56
   3  -3   1  452.58   21.88
   3   3   1  453.02   14.03
  -3   3  -1  428.27   13.98
   3   3  -1  439.29   13.25
   3  -3  -1  448.12   14.05
   3   3   1  465.81   13.47
  -3   3   1  447.23   14.57
   3   3  -1  439.06   13.37
  -3   3   1  438.31   20.05
  -3  -3   1  437.31   14.06
   3   3   1  436.71   13.91
  -3  -3   1  443.24   21.43
  -3   3   1  439.89   14.35
  -3   3   1  452.43   13.86
   3   3  -1  438.71   14.36
   3   3   1  441.05   14.38
   3   3   1  439.56   13.48
   3   3   1  435.99   13.17
   3   3   1  444.57   19.06
   3   3   1  432.60   14.04
  -3   3  -1  431.46   19.85
   3  -3  -1  468.81   20.54
  -3   3   1  443.93   14.85
   3   3  -1  448.62   20.29
  -3   3  -1  447.03   14.12
  -3   3  -1  445.99   13.70
  -3   3   1  450.90   14.43
   3  -3   1  441.44   14.08
  -3   3   1  451.45   19.97
  -3  -3  -1  440.98   21.36
   3   3   1  443.11   20.33
  -3   3   1  437.57   14.11
  -3  -3  -1  455.32   19.32
  -3   3   1  437.87   14.70
   3   3  -1  408.91   14.23
  -3   3   1  444.10   14.48
  -3   3  -1  446.45   14.51
  -3   3   1  434.47   13.68
   3   3   1  432.47   13.99
  -3   3  -1  425.71   13.17
  -3   3   1  426.14   19.55
  -3   3  -1  456.59   14.54
  -3   3  -1  433.14   14.24
  -3   3  -1  442.21   14.40
  -3   3   1  452.70   14.20
   3   3  -1  441.45   13.99
  -3   3  -1  447.27   14.07
  -3   3   1  441.59   13.37
  -3   3   1  461.89   14.58
  -3  -3   1  434.49   13.62
   3   3   1  429.76   14.44
  -3   3   1  444.68   13.38
   3   3  -1  433.31   19.15
   3   3   1  441.91   14.63
   3   3   1  423.13   14.38
  -3   3  -1  437.93   14.70
  -3  -3   1  442.88   19.08
   3   3  -1  415.14   13.57
   3   3   1  433.34   21.00
  -3  -3   1  436.66   13.94
   3  -3   1  451.44   14.27
   3  -3   1  445.78   19.94
  -3   3  -1  459.81   20.25
  -3   3   1  449.39   19.27
  -3  -3  -1  450.32   13.66
  -3  -3   1  428.06   13.64
  -3   3  -1  439.83   14.84
   3   3   1  423.32   13.74
  -4   3  -1  195.43    7.50
  -4   3   1  208.28    7.56
  -4  -3   1  186.06   10.68
   4   3  -1  210.35    7.62
  -4   3   1  198.43    7.30
  -4   3   1  185.34   11.65
  -4   3  -1  208.54    7.52
  -4  -3  -1  200.37    7.27
  -4   3   1  207.89    7.58
  -4   3   1  172.63   11.12
  -4   3   1  201.68    7.85
   4   3  -1  182.17   10.89
  -4   3   1  195.59    7.31
   4   3   1  198.92    7.61
  -4   3  -1  195.18    7.83
   4   3   1  216.54    7.83
  -4  -3   1  209.07    7.35
  -4   3   1  199.59    7.03
   4  -3   1  189.48   12.72
   4  -3  -1  197.38    7.54
   4  -3  -1  194.32    7.74
  -4   3   1  198.52    7.63
   4  -3   1  191.31    7.49
  -4   3   1  183.24   11.15
  -4   3  -1  201.46    7.74
  -4  -3   1  193.86   12.42
   4   3   1  198.29    7.53
   4   3   1  203.69    7.03
   4  -3   1  203.13    7.83
  -4  -3  -1  206.80    7.46
   4   3   1  205.86    7.75
  -4   3   1  210.61    8.04
  -4  -3   1  194.93    7.39
  -4  -3   1  198.85    7.56
  -4   3   1  196.93    7.54
  -4   3  -1  194.86    7.64
  -4   3  -1  185.17   11.86
  -4  -3  -1  194.40   10.90
   4   3  -1  200.18   11.94
  -4   3   1  200.23    7.81
   4   3   1  195.98    7.55
   4   3   1  197.28    7.41
  -4   3  -1  174.40   11.13
  -4  -3   1  200.35    7.41
  -4   3  -1  192.74    7.30
  -4  -3  -1  193.41    7.23
   4   3   1  197.46    7.08
  -4   3   1  196.06    7.64
  -4  -3  -1  199.43    7.44
  -4   3  -1  191.55    7.43
  -4  -3  -1  193.63   12.46
   4   3  -1  195.83    7.58
   4   3  -1  199.88    7.10
   4  -3   1  184.44   11.42
   4   3   1  190.72   11.80
   4  -3  -1  187.09   11.71
  -4   3  -1  200.57    7.88
  -4   3   1  209.08    7.11
   4   3   1  193.57   10.99
   4   3   1  209.35    7.71
  -4   3  -1  197.37    7.26
   4  -3  -1  201.75   10.99
   4  -3   1  206.88    7.65
  -4   3   1  202.53    7.64
   4  -3  -1  202.70    7.42
  -4  -3   1  207.44    7.35
   4   3  -1  206.70    7.71
  -4   3   1  207.15    7.55
  -4   3  -1  199.50    7.46
   4   3  -1  202.07    7.02
   4  -3   1  201.52    7.64
   4   3  -1  195.29    7.50
  -5  -3  -1  74.084   3.600
   5   3  -1  73.894   3.810
   5  -3   1  71.884   3.780
  -5  -3   1  76.653   3.620
  -5   3   1  68.224   3.700
  -5   3  -1  68.174   3.840
   5   3   1  73.384   3.790
  -5  -3   1  73.254   3.530
   5   3  -1  71.294   3.720
  -5   3   1  77.373   3.760
   5  -3  -1  65.524   3.680
   5   3  -1  72.634   3.780
  -5   3  -1  67.654   3.580
   5  -3   1  73.784   3.750
  -5  -3  -1  68.754   3.540
   5  -3  -1  75.623   3.730
  -5   3   1  70.884   3.700
  -5   3   1  67.664   3.360
  -5  -3   1  68.324   3.540
   5   3   1  73.744   3.790
   5   3  -1  74.114   3.570
  -5   3   1  71.694   3.680
   5  -3  -1  79.323   3.810
  -5  -3  -1  68.914   3.580
   5   3   1  75.253   3.710
   5  -3   1  71.914   3.830
   5  -3  -1  80.303   4.010
   5   3   1  71.454   3.740
   5  -3   1  72.664   3.650
  -5   3   1  73.664   3.620
  -5   3  -1  68.554   3.730
  -5   3  -1  77.583   3.690
  -5   3  -1  71.814   3.890
  -5   3   1  70.094   3.650
  -5   3   1  71.794   3.870
   5   3   1  67.924   3.480
  -5  -3   1  72.944   3.640
  -5  -3  -1  69.144   3.510
   5   3  -1  71.894   3.790
  -5   3   1  70.664   3.890
   5   3   1  70.654   3.760
   5  -3   1  73.634   3.770
  -5   3   1  71.764   3.860
  -5   3  -1  66.274   3.580
   6   3   1  4.8096  1.0199
  -6  -3  -1  5.3695  0.9799
  -6   3   1  4.6896  1.0799
  -6  -3  -1  3.8297  1.0099
  -6   3  -1  4.2896  1.0999
   6   3  -1  2.0798  1.0399
   6  -3   1  4.3996  1.1199
   6  -3  -1  4.5596  1.0699
  -6  -3   1  3.9997  0.9799
  -6   3  -1  4.3796  0.9899
  -6   3   1  3.9697  1.0199
   6   3   1  3.9397  1.1099
   6   3  -1  6.5894  1.0999
   6  -3  -1  5.4795  1.1299
   6   3   1  5.4795  1.0599
  -6  -3   1  5.5495  1.0499
   6  -3   1  4.8796  1.0899
  -6   3   1  4.7296  1.1099
  -6   3  -1  5.6495  1.0099
   6   3  -1  4.6596  1.0499
   6   3   1  4.3496  1.0799
  -6  -3  -1  7.7193  1.1599
   6   3  -1  7.0994  1.1399
  -6   3   1  4.7496  1.0999
  -6  -3   1  6.7494  1.0899
   6  -3   1  5.6295  1.0599
   6   3  -1  4.9196  1.0999
   6  -3   1  4.1896  1.0799
  -6   3  -1  4.7996  1.0699
   6  -3  -1  4.2396  0.9999
  -6   3   1  5.8195  1.0199
  -6   3  -1  3.1997  1.1299
   0   4   1  677.60   27.75
   0   4   1  680.99   20.40
   0   4  -1  675.34   20.91
   0  -4   1  738.31   30.49
   0   4  -1  661.59   21.00
   0   4  -1  657.09   19.42
   0   4  -1  681.76   20.19
   0   4  -1  662.04   20.50
   0   4   1  702.02   20.57
   0   4  -1  637.79   20.28
   0  -4   1  666.69   19.76
   0  -4   1  673.25   20.93
   0   4  -1  668.81   20.58
   0  -4  -1  627.04   21.18
   0  -4  -1  724.82   29.18
   0   4  -1  672.17   21.08
   0   4   1  697.45   20.72
   0   4  -1  694.51   20.41
   0   4   1  686.30   20.66
   0   4  -1  670.71   20.97
   0   4   1  676.25   20.99
   0   4  -1  667.55   20.63
   0   4  -1  692.71   20.62
   0   4  -1  660.05   19.47
   0   4  -1  705.69   27.26
   0   4   1  644.38   20.93
   0   4   1  668.77   27.01
   0  -4   1  678.24   26.82
   0   4  -1  700.84   20.52
   0  -4  -1  677.14   26.68
   0   4   1  662.00   20.54
   0   4  -1  668.30   27.66
   0   4   1  671.03   19.40
   0   4   1  678.59   20.53
   0   4  -1  701.46   28.30
   0  -4   1  730.76   29.22
   0   4   1  657.48   21.11
   0   4   1  675.49   19.66
   0  -4  -1  690.78   30.35
   0   4   1  663.95   20.62
   0  -4   1  639.97   21.22
   0   4   1  675.75   20.99
   0   4   1  679.12   20.20
   0   4   1  685.93   28.45
   0   4   1  674.28   19.55
   1   4  -1  261.41    9.18
   1  -4   1  270.28   12.44
   1   4  -1  262.54    9.20
  -1  -4   1  285.73   14.21
   1   4  -1  254.97    8.87
  -1   4   1  265.08    9.39
   1   4  -1  259.95   12.89
   1   4   1  290.01   13.37
  -1   4   1  263.81   13.37
  -1   4   1  269.23    9.15
  -1   4  -1  267.43    9.10
   1   4   1  275.18    9.24
   1   4  -1  272.06   13.43
  -1  -4   1  271.52    9.48
   1   4   1  269.02    9.35
   1   4  -1  242.84    9.08
  -1   4   1  263.37    9.12
   1   4  -1  272.95    8.73
   1   4   1  270.98    9.04
   1   4  -1  270.09    8.68
  -1   4   1  267.34    8.68
  -1   4  -1  253.30    8.55
   1   4  -1  253.71    8.84
  -1  -4  -1  277.80   13.00
   1   4   1  267.18    8.69
  -1  -4   1  274.32   13.80
  -1   4  -1  277.59   12.68
   1   4  -1  247.20    8.86
  -1   4   1  256.80    8.58
  -1  -4   1  261.12    8.94
  -1   4  -1  274.36    9.10
   1   4   1  278.04   13.71
  -1   4   1  264.08   12.83
  -1   4   1  279.31    9.04
   1  -4  -1  251.67   13.38
   1   4   1  269.27    9.11
   1  -4   1  258.64    9.07
   1  -4  -1  248.15    9.11
   1   4  -1  270.26    9.22
  -1   4  -1  268.13    8.99
  -1   4   1  266.83    9.34
  -1   4  -1  258.24    9.03
  -1   4   1  257.56    9.00
   1   4   1  266.13   13.09
   1   4   1  263.73    9.26
   1   4   1  261.21    9.07
  -1   4   1  269.28   13.32
   1   4  -1  257.88    8.98
   1   4   1  268.72    9.38
  -1   4  -1  263.70   13.08
  -1   4  -1  267.49    8.69
   1   4  -1  257.05    9.27
  -1   4  -1  265.74   13.28
   1   4  -1  260.42    8.89
   1   4   1  284.24    8.74
   1  -4   1  282.01   13.92
  -1   4   1  263.11    9.33
   1  -4   1  261.60    9.15
  -1  -4  -1  294.66   13.92
   1  -4  -1  265.09   14.44
  -1  -4   1  273.10   12.91
  -1   4  -1  273.08    9.41
   1   4  -1  259.85    9.05
   1   4   1  277.07    9.23
  -1  -4  -1  256.65    8.96
  -1   4   1  274.30    9.09
  -1   4  -1  253.69    9.24
  -1   4  -1  260.73    9.06
  -1   4   1  260.48    9.33
   1  -4  -1  254.48    8.52
  -1   4   1  269.43    9.17
  -1   4  -1  250.54    8.96
  -1   4  -1  275.10   12.87
   1   4  -1  264.18   13.32
  -1   4  -1  259.20    9.20
  -1   4  -1  263.00    9.26
  -1   4  -1  261.21    9.24
  -1  -4  -1  274.21   14.46
   1   4   1  264.14    9.00
   1   4   1  255.24    8.77
   1  -4   1  268.06    8.68
   1   4   1  265.59    8.61
   1  -4   1  281.20   14.70
   1   4   1  272.90    9.03
  -1   4   1  253.37    9.18
  -1   4  -1  275.16    9.02
  -1  -4   1  249.56    8.57
  -1   4   1  263.35    8.97
   1   4  -1  260.09    9.06
  -1   4   1  261.77    8.93
   1   4   1  274.14    9.38
   2   4  -1  466.46   14.90
  -2   4  -1  463.60   13.96
  -2   4  -1  473.61   15.27
  -2  -4   1  448.71   14.63
  -2   4  -1  457.30   15.02
  -2  -4  -1  469.60   22.33
   2  -4  -1  437.26   14.50
  -2   4   1  459.26   14.83
   2   4  -1  470.23   14.75
   2  -4   1  458.56   21.41
   2   4  -1  438.10   14.92
   2   4   1  459.65   15.14
  -2   4   1  452.01   20.73
   2   4  -1  454.34   14.97
   2   4   1  487.65   15.39
   2   4   1  487.93   14.02
  -2   4   1  445.41   13.91
   2   4   1  460.46   14.28
   2   4  -1  457.34   14.12
  -2   4   1  492.67   15.37
   2  -4   1  431.45   14.58
   2  -4   1  451.76   22.72
  -2   4   1  457.14   20.25
   2   4   1  454.21   14.73
  -2  -4   1  451.79   14.19
   2   4   1  466.79   20.21
  -2   4   1  478.10   14.84
  -2   4  -1  453.08   14.71
   2   4  -1  447.28   20.92
  -2   4  -1  487.89   14.84
   2   4   1  488.46   14.23
  -2  -4  -1  451.70   14.16
  -2   4   1  446.14   19.93
   2   4   1  458.74   14.71
  -2  -4   1  480.97   20.49
  -2  -4   1  478.20   21.52
   2  -4   1  443.75   21.03
   2   4  -1  467.20   20.39
  -2   4   1  448.63   14.12
  -2   4  -1  450.32   14.49
   2   4   1  467.95   14.74
  -2   4  -1  460.89   20.43
   2   4  -1  467.33   14.83
   2   4   1  471.50   14.94
   2   4   1  461.42   20.23
   2   4  -1  455.34   14.41
  -2   4   1  488.53   14.91
   2  -4  -1  467.05   21.18
   2   4  -1  458.56   14.72
   2   4   1  462.73   21.30
  -2   4  -1  461.94   13.99
   2   4  -1  448.71   14.48
  -2   4  -1  471.53   14.85
   2  -4  -1  462.12   21.49
  -2   4  -1  465.23   15.22
   2   4  -1  454.25   14.00
  -2   4  -1  449.42   19.79
   2  -4   1  471.53   14.76
  -2   4   1  468.69   14.57
  -2   4   1  467.32   15.26
   2  -4  -1  452.51   14.54
   2   4   1  473.28   15.13
   2   4  -1  453.74   20.42
   2   4   1  455.64   14.88
   2   4   1  456.29   14.60
  -2   4   1  468.05   15.12
  -2   4  -1  452.36   14.15
   2   4  -1  442.37   15.05
  -2   4   1  454.94   15.15
  -2   4   1  465.80   14.71
   2  -4   1  455.21   14.62
   2   4   1  475.61   14.06
   2   4  -1  465.96   14.49
  -2   4   1  466.41   15.15
  -2   4  -1  461.02   14.76
  -2   4  -1  467.62   15.20
   2   4  -1  461.26   13.96
   2   4   1  454.03   14.52
  -2  -4   1  451.45   21.75
  -2  -4   1  471.14   15.38
  -2  -4  -1  446.37   21.39
   2  -4  -1  488.07   22.85
  -2  -4  -1  475.28   14.72
  -2  -4  -1  437.23   20.13
  -2   4   1  451.80   14.04
  -2   4   1  465.09   14.88
   2   4   1  472.68   15.14
  -2   4  -1  478.27   15.08
  -2   4  -1  456.15   20.53
   3   4   1  385.93   13.03
  -3   4  -1  403.97   13.41
   3   4  -1  401.64   13.11
   3  -4   1  406.97   13.03
  -3  -4  -1  363.16   18.65
  -3   4  -1  398.84   12.70
   3   4  -1  352.32   17.95
  -3  -4   1  382.36   12.82
  -3  -4  -1  393.70   12.68
   3   4   1  393.17   12.86
   3   4  -1  357.35   18.73
   3   4  -1  387.74   12.69
  -3  -4   1  404.78   13.49
  -3   4  -1  393.21   13.43
   3   4  -1  389.74   13.11
   3   4   1  382.91   12.29
  -3   4  -1  361.84   18.18
   3   4   1  419.06   13.33
  -3   4   1  411.99   13.10
  -3   4   1  389.93   13.20
   3   4  -1  390.41   12.49
   3   4   1  383.15   13.19
  -3   4   1  409.97   13.04
   3   4  -1  399.61   13.29
  -3   4  -1  400.47   12.89
  -3   4  -1  383.54   12.96
  -3   4  -1  396.03   13.28
   3   4  -1  389.95   12.36
  -3  -4   1  381.03   12.44
  -3  -4   1  384.59   12.60
  -3  -4   1  358.37   17.78
   3   4   1  392.43   12.81
  -3  -4  -1  389.66   18.20
  -3   4   1  399.51   12.31
   3  -4  -1  382.79   12.87
  -3   4  -1  395.03   12.99
  -3  -4   1  372.77   12.30
   3   4  -1  384.19   12.92
   3   4   1  401.00   13.29
  -3   4   1  354.52   18.22
  -3   4   1  424.63   12.65
  -3   4  -1  381.28   12.06
  -3   4  -1  391.04   12.12
   3  -4  -1  376.44   20.38
   3   4   1  373.74   12.73
  -3   4  -1  388.42   18.63
   3   4  -1  401.05   12.29
  -3   4   1  385.39   13.41
  -3   4  -1  408.98   12.60
  -3   4   1  393.18   12.70
   3  -4   1  409.44   12.88
   3  -4  -1  390.17   12.70
  -3   4   1  398.68   13.00
   3   4   1  366.84   18.14
  -3   4  -1  404.89   13.21
  -3   4   1  386.12   18.14
   3   4   1  396.53   12.37
  -3   4   1  388.85   12.25
  -3  -4  -1  382.28   12.82
  -3   4   1  394.18   18.64
   3   4   1  400.17   13.06
   3  -4   1  355.48   18.32
   3   4   1  395.35   12.64
   3   4   1  347.24   18.75
   3   4   1  388.47   12.68
  -3  -4  -1  412.86   12.56
   3  -4  -1  387.99   19.13
   3  -4   1  341.53   20.10
  -3   4   1  402.06   13.32
  -3   4   1  386.13   13.26
  -3   4   1  381.08   13.12
   3   4   1  413.79   12.25
  -3   4  -1  385.53   12.78
   3  -4   1  394.55   13.09
  -3   4  -1  402.39   13.35
  -4   4   1  204.28    7.92
  -4  -4  -1  207.16    7.36
   4   4  -1  202.29    7.82
   4   4   1  211.75    7.81
  -4   4   1  208.21    7.65
   4   4   1  209.10    7.84
  -4   4  -1  193.95    7.42
  -4   4   1  200.10    7.86
  -4   4  -1  202.60    7.36
  -4   4   1  211.70    7.21
  -4   4  -1  214.48    7.46
   4  -4  -1  204.83    7.93
   4   4  -1  196.03    7.05
   4   4   1  193.46    7.04
  -4   4   1  206.04    7.24
  -4  -4   1  219.47    7.95
  -4   4   1  211.44    7.69
  -4   4   1  198.73    7.55
  -4   4  -1  207.75    8.00
  -4   4   1  210.11    7.46
   4   4  -1  192.71    7.61
   4  -4   1  202.76    7.70
   4  -4   1  203.48    7.72
  -4  -4  -1  198.12    7.76
   4  -4   1  197.77    7.86
  -4  -4  -1  204.20    7.51
  -4   4   1  210.14    7.52
   4   4   1  207.79    7.73
   4   4   1  195.48    7.29
  -4   4  -1  200.85    7.82
  -4   4  -1  191.56    7.87
   4  -4  -1  200.25    7.54
   4   4   1  196.74    7.16
   4   4  -1  182.63    7.55
  -4  -4   1  200.24    7.39
  -4   4  -1  201.40    7.79
   4  -4   1  205.06    7.42
  -4  -4   1  206.21    7.55
   4   4  -1  205.40    7.32
  -4   4   1  211.50    7.92
   4   4   1  201.31    7.70
  -4  -4   1  204.86    7.48
  -4   4  -1  199.76    7.55
   4   4  -1  203.94    7.66
  -4   4   1  212.52    7.84
   4  -4   1  203.36    7.73
   4  -4  -1  207.14    7.71
  -4  -4  -1  201.06    7.57
   4   4   1  199.69    7.72
  -4   4   1  202.91    7.76
   5  -4   1  32.427   2.230
   5  -4  -1  33.957   2.190
   5   4   1  36.347   2.370
  -5  -4   1  34.907   2.180
  -5   4  -1  29.727   2.330
   5   4   1  32.907   2.070
   5  -4  -1  39.087   2.430
   5   4  -1  31.677   2.330
  -5   4   1  36.157   2.320
  -5   4   1  36.417   2.390
  -5   4   1  31.557   2.370
  -5   4   1  35.417   2.240
  -5   4  -1  34.007   2.430
   5   4  -1  32.707   2.200
  -5   4  -1  33.437   2.260
   5   4   1  36.937   2.410
   5   4   1  35.527   2.360
  -5   4   1  32.147   2.310
   5  -4  -1  33.737   2.360
  -5  -4  -1  36.977   2.260
  -5   4   1  32.817   2.380
   5  -4   1  37.777   2.410
   5   4  -1  36.217   2.370
  -5  -4  -1  37.917   2.330
  -5  -4  -1  31.507   2.270
   5   4  -1  34.427   2.380
   5   4   1  31.657   2.220
  -5  -4  -1  35.507   2.260
  -5   4  -1  36.837   2.390
   5  -4  -1  37.137   2.430
  -5  -4   1  33.707   2.230
  -5   4   1  33.587   2.210
   5  -4   1  35.167   2.410
   5   4  -1  36.737   2.480
  -5  -4   1  32.717   2.200
   5  -4   1  33.067   2.250
  -5   4   1  30.087   2.340
   5  -4   1  33.807   2.350
  -5   4  -1  34.717   2.310
   0   5   1  62.935   5.939
   0   5  -1  64.984   3.510
   0  -5  -1  67.144   3.710
   0   5   1  61.885   3.320
   0   5   1  64.434   5.799
   0   5   1  70.474   3.540
   0   5   1  68.284   3.350
   0  -5   1  65.844   3.580
   0   5   1  66.574   3.520
   0   5  -1  66.214   6.079
   0   5  -1  62.255   3.400
   0  -5   1  54.395   5.120
   0   5  -1  58.245   3.400
   0   5   1  66.364   3.470
   0  -5  -1  65.574   3.500
   0   5  -1  67.984   3.370
   0   5   1  55.495   6.019
   0  -5  -1  61.055   6.289
   0  -5  -1  61.465   6.219
   0  -5   1  63.194   3.470
   0   5  -1  72.904   3.740
   0   5   1  67.194   3.670
   0   5  -1  66.954   3.470
   0   5   1  64.554   3.650
   0   5   1  67.914   3.560
   0  -5   1  62.765   3.500
   0  -5   1  51.136   5.979
   0   5   1  63.874   3.540
   0   5  -1  61.535   3.520
   0  -5   1  68.254   3.410
   0  -5  -1  59.795   5.590
   0   5  -1  71.534   3.440
   0   5  -1  61.385   3.380
   0   5  -1  58.285   5.500
   0   5   1  66.874   3.470
   0   5  -1  64.634   3.400
   0   5  -1  69.104   3.580
   0   5  -1  64.974   3.440
   0  -5  -1  66.584   3.330
   0   5   1  69.314   3.830
   0   5   1  64.604   3.530
   0  -5   1  70.314   6.459
   0   5  -1  62.765   3.420
   0   5   1  68.334   3.470
   0   5  -1  54.455   5.749
  -1   5  -1  217.49    8.09
  -1   5  -1  219.46    8.29
  -1   5  -1  235.44    8.20
  -1  -5  -1  233.81    8.09
  -1   5  -1  217.91    8.09
  -1   5  -1  204.86   12.38
   1   5  -1  217.49    7.77
   1   5   1  218.75    8.28
   1   5  -1  209.07   12.40
   1   5  -1  232.53    8.36
  -1  -5   1  232.44    8.07
  -1   5  -1  224.01    8.23
   1   5  -1  235.32    7.89
  -1   5   1  235.86    8.18
   1  -5  -1  223.73    7.74
   1   5  -1  219.07    8.11
  -1   5   1  221.00    7.82
  -1   5  -1  221.77    8.14
  -1  -5   1  211.34    7.80
  -1   5  -1  225.20    8.13
   1   5  -1  225.77    8.33
   1   5  -1  215.43   12.49
   1   5   1  210.26    8.34
  -1   5  -1  206.86   11.96
   1  -5  -1  210.28   12.78
  -1   5  -1  188.28   11.87
  -1  -5   1  204.74   13.12
  -1  -5   1  229.46    8.56
  -1  -5   1  212.94   12.97
  -1   5  -1  232.01    7.83
   1   5   1  212.99    8.10
   1   5   1  221.86    8.16
  -1   5  -1  227.20    8.35
  -1  -5  -1  209.53   12.76
   1  -5   1  209.31   12.82
  -1   5   1  230.43    8.28
  -1  -5  -1  203.38   13.22
   1  -5   1  223.29    8.18
  -1   5  -1  219.38    7.77
  -1  -5   1  201.18   11.82
  -1   5   1  226.84    8.25
   1   5  -1  228.54    8.07
   1   5   1  200.89   11.89
  -1   5   1  233.29    8.22
   1   5  -1  224.43    7.95
   1   5   1  227.72    8.09
   1   5  -1  224.99    8.07
   1  -5  -1  234.44   13.93
  -1   5   1  227.60    8.48
  -1   5   1  219.61   12.16
   1  -5   1  236.87    8.27
  -1   5   1  224.86    8.07
   1   5   1  231.11    8.18
   1   5   1  222.68    8.25
   1  -5   1  221.27   13.59
  -1   5   1  234.85    7.91
   1   5   1  227.71    8.40
  -1   5   1  224.22    8.14
  -1   5   1  230.11    8.44
  -1   5   1  219.83   12.43
   1  -5  -1  232.36    8.24
  -1   5  -1  214.04    8.18
   1   5   1  234.00    7.84
   1   5   1  218.72    7.96
   1   5  -1  226.03    8.33
   1   5  -1  233.87    8.49
   1  -5   1  231.24    8.24
   1   5  -1  234.02    8.06
  -1   5   1  213.72    8.34
   1   5   1  232.66    8.34
   1   5  -1  225.28    8.28
  -1   5   1  228.25    8.43
  -1  -5  -1  219.02   11.98
   1   5   1  227.58    7.87
   1   5   1  228.90    8.10
  -1  -5  -1  218.93    8.45
   1   5  -1  219.35   12.29
   1   5   1  216.70   12.34
  -1   5   1  199.58   12.24
  -1  -5   1  223.91    8.47
  -1   5  -1  220.67    8.17
   1  -5  -1  218.85    8.11
   1  -5   1  219.57    7.71
  -1   5   1  228.99    8.28
  -1   5  -1  218.11    8.40
   1   5   1  202.16   12.46
   2  -5   1  276.72   16.29
   2   5   1  277.58   14.62
   2  -5  -1  287.05    9.76
  -2   5  -1  223.55   13.58
  -2   5  -1  284.25   10.03
   2   5  -1  279.75    9.89
  -2   5  -1  274.97   10.08
  -2  -5  -1  258.56   15.09
  -2   5   1  279.95    9.35
  -2   5  -1  274.63    9.99
  -2   5   1  274.32    9.87
  -2   5   1  288.63   10.15
  -2  -5   1  279.45   10.26
  -2   5   1  294.13    9.95
  -2  -5  -1  259.26   15.56
   2   5   1  293.92    9.44
  -2   5  -1  258.64   14.66
   2   5   1  289.96    9.44
   2  -5   1  246.04   14.87
   2  -5   1  302.25    9.98
   2   5   1  265.14    9.95
   2  -5   1  291.59    9.82
  -2   5   1  256.28   14.62
  -2   5  -1  285.65    9.87
   2   5  -1  283.06    9.93
  -2  -5  -1  265.87   14.34
  -2  -5   1  281.09   10.08
  -2   5  -1  280.61   10.13
  -2   5   1  288.82    9.38
  -2  -5   1  288.01    9.51
   2   5   1  276.35   10.02
   2   5   1  277.37    9.76
  -2   5   1  291.72   10.09
   2   5   1  285.56    9.93
   2   5   1  276.49    9.89
  -2   5   1  292.31   10.13
   2   5  -1  255.72   14.19
  -2   5   1  294.52    9.91
  -2  -5   1  286.21    9.81
  -2   5   1  290.96   10.16
   2   5  -1  261.81   14.55
   2   5   1  273.65    9.62
  -2  -5   1  263.48   14.23
  -2  -5  -1  288.11    9.75
  -2   5  -1  282.47    9.75
   2   5  -1  282.29    9.35
  -2   5  -1  283.19    9.96
   2   5   1  268.04    9.39
  -2   5  -1  290.43    9.33
  -2   5  -1  292.93    9.77
  -2   5   1  287.38   10.21
   2   5   1  274.60    9.21
   2  -5  -1  246.74   14.94
   2   5  -1  282.56    9.52
  -2   5   1  267.10    9.64
   2  -5  -1  263.41   16.01
  -2  -5   1  266.54   15.33
   2  -5   1  277.84    9.66
  -2  -5  -1  294.11   10.27
  -2  -5   1  289.18    9.39
   2   5  -1  298.77    9.94
   2   5   1  255.90   14.91
   2  -5   1  294.98    9.85
   2   5   1  280.31    9.72
  -2   5   1  303.39   10.05
  -2   5  -1  288.18    9.90
   2   5  -1  273.25   10.03
   2   5  -1  276.98    9.32
   2   5   1  266.31   10.07
  -2   5  -1  279.97    9.27
   2   5   1  275.24    9.62
  -2  -5  -1  285.65    9.30
   2   5   1  263.63    9.67
   2  -5  -1  278.65    9.71
   2   5  -1  274.48    9.50
  -2   5  -1  278.26    9.71
   2   5  -1  270.97   15.17
  -2   5   1  254.09   14.13
   2   5  -1  282.60    9.58
   3   5   1  326.55   11.00
  -3   5  -1  328.69   10.66
   3  -5   1  341.71   11.38
   3   5  -1  332.57   10.69
  -3   5  -1  342.69   11.71
   3   5   1  333.76   11.43
  -3   5  -1  340.57   11.17
  -3  -5   1  329.81   11.14
  -3   5  -1  337.51   11.48
   3   5  -1  331.52   11.47
  -3   5  -1  326.92   10.80
   3   5   1  333.73   11.61
   3   5   1  353.23   11.65
  -3   5   1  342.88   11.33
   3   5  -1  336.12   11.39
  -3  -5  -1  342.76   10.89
  -3   5   1  333.42   11.67
   3   5   1  323.92   11.41
   3   5  -1  319.59   11.54
   3   5   1  334.83   11.22
  -3   5   1  328.13   11.47
  -3   5  -1  322.16   10.55
   3   5   1  331.69   10.56
   3   5  -1  335.50   10.84
   3   5   1  327.57   10.96
   3   5   1  329.19   11.52
  -3   5  -1  334.84   11.69
  -3  -5   1  327.87   11.40
   3  -5   1  345.66   11.54
   3  -5  -1  332.29   11.32
  -3  -5  -1  334.01   11.84
   3  -5  -1  342.16   11.52
   3  -5   1  350.79   11.30
  -3   5  -1  329.38   11.13
  -3   5  -1  327.31   11.32
  -3   5   1  340.83   11.35
  -3   5   1  328.92   11.48
   3   5   1  314.95   11.06
  -3   5   1  341.00   11.22
  -3  -5  -1  344.67   11.35
   3   5   1  358.25   10.93
  -3   5   1  364.03   11.83
  -3   5   1  334.02   11.69
   3  -5  -1  317.84   11.04
  -3  -5   1  347.10   11.91
   3   5   1  339.69   11.23
  -3  -5   1  340.52   11.39
   3   5  -1  320.29   11.34
  -3   5   1  350.07   10.79
  -3  -5   1  331.45   10.88
  -3   5   1  335.48   11.44
  -3   5   1  337.51   10.74
  -3  -5   1  346.51   10.87
   4   5   1  107.80    4.35
  -4  -5  -1  110.80    4.38
  -4   5  -1  111.07    4.70
  -4  -5  -1  116.86    4.64
  -4  -5   1  115.43    4.67
   4   5   1  104.79    4.65
  -4   5  -1  106.81    4.52
   4  -5   1  120.06    4.87
  -4   5   1  112.56    4.65
   4   5  -1  113.84    4.35
  -4  -5  -1  109.49    4.50
  -4   5  -1  116.58    4.79
   4   5  -1  115.87    4.79
  -4   5   1  108.18    4.68
   4   5  -1  105.25    4.63
  -4  -5   1  100.37    4.27
   4  -5  -1  117.06    4.79
  -4  -5   1  110.78    4.51
  -4  -5  -1  103.20    4.59
  -4   5  -1  107.90    4.48
  -4   5   1  113.07    4.76
  -4   5   1  100.06    4.44
   4   5  -1  117.20    4.89
   4  -5  -1  115.75    4.89
  -4  -5   1  117.88    4.89
  -4  -5  -1  113.71    4.87
   4   5   1  114.15    4.78
   4  -5   1  113.33    4.63
   4   5   1  122.17    4.87
  -4   5   1  123.47    4.84
   4  -5   1  111.36    4.82
  -4   5  -1  113.29    4.88
   4  -5   1  107.08    4.65
   4   5  -1  118.97    4.50
  -4   5   1  110.47    4.37
  -4   5   1  109.05    4.52
   4   5   1  114.53    4.76
  -4   5   1  117.87    4.86
  -4   5   1  109.14    4.35
   4  -5  -1  109.03    4.62
  -4   5   1  109.52    4.36
   5  -5  -1  275.78    8.91
   5   5   1  262.75    8.60
   0  -6   1  119.15    5.00
   0   6  -1  117.57    5.04
   0   6   1  121.68    4.92
   0   6   1  118.50    5.03
   0   6  -1  118.91    4.78
   0   6  -1  100.64    4.72
   0   6   1  113.18    4.93
   0   6   1  111.55    5.01
   0  -6   1  114.50    4.91
   0   6  -1  111.51    4.70
   0   6   1  107.58    4.73
   0   6  -1  115.83    4.96
   0   6   1  112.29    4.99
   0   6   1  104.49    4.93
   0   6  -1  103.47    4.76
   0   6   1  109.64    4.76
   0   6   1  102.05    4.56
   0   6   1  109.24    4.84
   0   6  -1  115.12    5.10
   0  -6  -1  117.58    5.04
   0  -6  -1  117.45    4.77
   0   6  -1  115.58    4.82
   0  -6   1  110.16    4.96
   0   6  -1  121.03    4.98
   0   6   1  107.27    4.85
   0  -6   1  114.81    4.67
   0  -6  -1  113.15    4.93
   0   6  -1  112.05    4.83
   0  -6   1  120.33    5.02
   0   6   1  114.66    4.79
   0   6  -1  109.34    4.91
  -1   6  -1  185.37    7.10
   1   6  -1  209.96    7.39
   1   6  -1  160.09    7.15
   1   6   1  196.09    7.20
  -1   6  -1  195.58    7.28
  -1   6   1  198.23    6.98
  -1  -6   1  199.36    7.40
   1   6   1  192.28    7.29
   1   6  -1  202.93    7.56
  -1   6  -1  192.84    7.31
   1   6   1  200.60    7.44
  -1   6   1  191.44    7.34
   1   6  -1  211.60    7.08
  -1  -6  -1  188.48    7.43
  -1   6   1  199.95    7.49
  -1   6   1  196.82    7.43
  -1   6   1  202.02    7.41
   1   6   1  197.27    7.09
   1   6   1  194.76    7.20
   1  -6  -1  185.14    7.13
  -1   6   1  195.43    7.02
  -1   6  -1  188.97    7.15
  -1   6  -1  198.33    6.96
  -1  -6   1  199.63    7.25
   1   6   1  213.11    7.34
  -1  -6   1  187.46    7.50
   1   6   1  205.63    7.05
   1   6   1  188.23    7.38
  -1   6  -1  194.55    7.51
   1  -6  -1  206.10    7.35
  -1   6   1  194.97    7.20
   1   6  -1  197.07    7.28
  -1   6   1  196.50    7.32
  -1   6   1  205.41    7.59
   1   6  -1  199.06    6.99
   1  -6   1  200.60    7.33
  -1  -6  -1  208.77    7.60
  -1   6  -1  196.06    7.29
  -1  -6   1  203.03    7.17
   1  -6   1  187.39    7.20
   1  -6  -1  204.69    7.36
   1  -6   1  194.61    7.27
   1   6   1  193.66    7.08
   1   6  -1  202.03    7.16
  -1   6  -1  199.50    7.24
   1   6  -1  202.30    7.31
   1   6   1  210.28    7.47
  -1  -6   1  197.82    7.44
  -1   6  -1  193.49    6.90
  -1   6   1  200.60    7.56
   1   6   1  192.07    7.54
  -1   6   1  202.95    7.29
   1  -6   1  198.74    7.29
  -1  -6  -1  196.52    7.01
   1  -6   1  193.88    6.90
  -1   6  -1  188.48    7.28
  -1  -6  -1  197.21    7.34
  -1   6  -1  191.67    7.40
  -2   6   1  179.22    6.92
   2   6   1  192.06    6.92
   2  -6   1  183.69    6.87
  -2   6   1  183.46    6.79
   2   6  -1  186.91    6.56
   2   6  -1  167.48    6.62
  -2   6  -1  167.79    6.68
  -2  -6  -1  189.10    7.11
   2   6   1  176.99    6.61
   2  -6  -1  194.47    6.95
  -2  -6   1  176.81    6.61
  -2  -6   1  188.03    6.96
   2   6   1  181.60    6.65
  -2  -6  -1  189.41    7.13
   2   6  -1  178.54    6.61
  -2   6   1  184.27    6.85
   2   6   1  190.47    7.12
  -2   6  -1  170.76    6.79
  -2   6   1  185.31    6.52
  -2  -6   1  195.69    6.95
  -2   6   1  182.67    6.99
   2   6  -1  194.62    7.00
  -2   6  -1  185.98    6.41
  -2   6  -1  187.83    6.76
  -2   6   1  187.60    6.82
   2   6   1  187.70    7.00
  -2   6   1  193.48    6.58
   2   6   1  178.32    6.68
   2  -6   1  172.81    6.66
   2   6   1  174.14    6.78
  -2   6  -1  184.08    7.07
  -2  -6   1  188.26    6.66
  -2   6  -1  174.91    6.80
  -2   6   1  195.50    6.89
   2  -6   1  184.56    6.90
   2   6   1  189.39    6.46
  -2  -6   1  184.61    6.72
  -2  -6   1  189.10    7.16
  -2  -6  -1  188.89    6.62
  -2   6   1  184.96    6.94
  -2   6  -1  181.66    6.81
  -2  -6  -1  184.02    6.70
   2   6   1  182.31    6.94
   2   6  -1  189.46    6.55
  -2   6  -1  186.16    6.51
   2   6   1  186.32    6.54
  -2  -6  -1  188.41    6.85
   2  -6   1  187.84    6.85
   2  -6  -1  192.69    6.88
   2   6  -1  184.36    7.01
  -2   6   1  194.25    7.14
   3  -6   1  140.89    5.23
   3   6   1  129.73    5.12
   3  -6   1  135.60    5.08
   3   6  -1  123.92    5.00
   3  -6   1  147.24    5.26
  -3  -6   1  138.57    5.41
  -3  -6   1  136.34    4.93
  -3   6   1  124.49    5.05
  -3   6   1  134.99    5.04
   3   6  -1  132.37    4.81
  -3  -6   1  131.87    5.07
  -3  -6  -1  131.44    5.16
   3   6  -1  135.83    5.24
   3  -6  -1  137.70    5.23
   3  -6  -1  137.41    5.21
  -3  -6  -1  131.70    5.32
   3   6  -1  128.60    5.23
  -3  -6   1  138.34    5.11
   3  -6  -1  151.10    5.46
  -3   6   1  137.20    5.18
  -3  -6   1  123.12    4.92
   3   6   1  137.48    5.32
   3  -6   1  129.93    5.18
  -3  -6  -1  131.66    5.04
  -3   6   1  140.78    5.11
  -3   6   1  128.07    4.73
  -3  -6  -1  137.89    5.10
  -3   6  -1  130.22    5.14
  -3   6  -1  132.11    5.03
  -3   6  -1  134.57    5.15
  -3   6   1  130.21    5.22
  -3  -6  -1  138.99    4.96
   3   6   1  132.27    5.13
  -3   6   1  134.94    4.86
  -3   6  -1  132.78    5.29
   3   6   1  125.13    4.77
   3   6  -1  138.26    4.97
   3   6   1  135.89    5.21
   0  -7   1  0.3100  0.6499
   0  -7  -1  0.2500  0.8899
   0   7   1  1.2299  0.7799
   0  -7  -1 -0.6399  0.7999
   0  -7   1 -0.5600  0.8099
   0   7  -1 -0.3600  0.6999
   0  -7  -1 -0.5500  0.7299
   0  -7   1  0.1100  0.8599
   0  -7   1  0.4600  0.7499
   0  -7   1  1.0999  0.7799
   0  -7  -1 -0.3600  0.7599
   0   7   1  0.7199  0.7299
   0   7   1 -0.3800  0.8299
   0   7  -1 -0.0600  0.7099
   0   7   1  0.8499  0.8099
   0   7   1  1.0799  0.7699
   0   7  -1  0.2800  0.7299
   0   7   1  1.0799  0.9299
  -1  -7   1  82.853   3.230
  -1  -7   1  80.963   3.380
   1  -7  -1  78.783   3.350
   1   7   1  76.413   3.110
  -1   7   1  79.513   3.160
   1  -7  -1  80.763   3.320
   1   7   1  76.233   3.360
   1   7   1  82.593   3.200
   1   7  -1  73.674   3.110
  -1  -7  -1  79.453   3.250
  -1   7  -1  80.373   3.170
  -1   7   1  77.493   3.240
   1  -7   1  79.313   3.330
   1  -7   1  81.913   3.330
  -1  -7  -1  75.703   3.310
  -1  -7   1  82.103   3.340
   1  -7  -1  79.213   3.300
  -1   7  -1  78.173   3.240
  -1  -7  -1  83.623   3.340
   1  -7   1  76.403   3.250
   0   0   2  396.74   14.75
   0   0   2  386.88   15.63
   0   0   2  408.37   15.17
   0   0   2  409.29   15.98
   0   0   2  398.57   16.25
   0   0   2  397.55   14.95
   0   0  -2  388.87   14.84
   0   0  -2  354.33   14.21
   0   0   2  411.48   16.75
  -1   0   2  248.82    9.22
  -1   0  -2  249.74   10.91
  -1   0  -2  242.89    9.71
  -1   0   2  243.95    9.37
   1   0   2  252.48   10.84
   1   0   2  247.85   10.26
   1   0   2  248.78    8.82
  -1   0  -2  259.58   10.35
   1   0   2  246.39    9.72
  -1   0   2  252.56    9.94
   1   0  -2  230.45    9.82
  -1   0   2  242.08   10.88
  -1   0   2  255.58   10.49
   1   0   2  258.46    9.65
   1   0  -2  238.90    9.48
  -1   0   2  253.47    9.94
   2   0   2  345.31   13.71
   2   0   2  390.01   15.40
  -2   0  -2  377.64   16.69
  -2   0  -2  389.47   16.00
  -2   0   2  387.95   16.82
   2   0  -2  378.69   15.07
   2   0  -2  382.80   14.84
   2   0   2  392.54   14.61
   2   0   2  389.03   16.70
   2   0  -2  374.51   15.34
   2   0   2  381.68   14.01
  -2   0   2  384.25   15.21
   2   0  -2  393.27   15.55
   2   0   2  381.74   15.62
  -2   0   2  357.56   15.97
  -2   0   2  377.70   13.83
  -2   0  -2  368.39   14.92
   3   0   2  304.01   12.42
   3   0   2  307.13   14.82
  -3   0   2  303.67   13.52
  -3   0  -2  313.94   13.31
   3   0   2  319.13   13.78
   3   0  -2  296.19   13.79
   3   0  -2  304.94   13.28
  -3   0  -2  317.16   15.07
  -3   0   2  314.12   15.16
   3   0  -2  294.95   12.99
   3   0   2  334.95   14.07
  -3   0  -2  297.02   14.23
  -4   0   2  163.46    6.30
  -4   0  -2  172.41    6.76
   4   0   2  158.04    6.21
  -4   0   2  158.99    5.92
  -4   0   2  161.91    6.35
   4   0   2  172.10    6.55
  -4   0   2  176.47    5.99
  -4   0  -2  153.16    5.82
   4   0   2  158.32    6.06
  -4   0   2  182.56   10.80
  -4   0   2  173.39    9.41
  -4   0   2  159.94    5.77
  -4   0   2  158.37    5.93
  -4   0   2  170.21    6.65
  -4   0  -2  157.81    5.96
   4   0   2  171.23    6.43
   4   0   2  160.94    6.15
  -4   0  -2  159.52    6.52
  -4   0   2  167.23    6.13
   4   0  -2  163.86    6.31
   4   0   2  180.59    9.89
  -4   0  -2  164.19    6.33
  -4   0  -2  168.53    9.14
   4   0  -2  171.09    9.25
   4   0  -2  161.95    6.19
  -4   0   2  170.48    6.17
  -4   0   2  164.16    6.61
   4   0  -2  174.60    6.38
  -4   0   2  180.34   10.30
  -4   0  -2  162.31   10.28
  -4   0  -2  170.91    9.94
   4   0   2  177.44    6.29
   4   0  -2  177.25    9.92
  -4   0  -2  165.14    6.53
   4   0   2  173.44   10.26
  -4   0  -2  164.35    6.05
   4   0  -2  159.38    6.28
   4   0  -2  169.24    9.08
  -4   0   2  165.17    6.83
   5   0  -2  218.38   12.28
  -5   0  -2  238.01    8.31
   5   0  -2  243.67    8.70
  -5   0   2  235.30    8.90
  -5   0  -2  237.66    8.92
  -5   0   2  214.89   13.37
   5   0   2  237.21    8.47
   5   0  -2  225.44    8.47
  -5   0   2  249.40    9.42
  -5   0   2  236.42    8.61
  -5   0  -2  230.37    8.90
  -5   0   2  245.43    8.39
   5   0  -2  241.09    8.60
   5   0   2  234.57    8.77
  -5   0   2  236.87    8.24
   5   0  -2  225.89    7.91
  -5   0   2  238.88    8.99
   5   0  -2  215.09   12.97
   5   0  -2  237.00    8.70
  -5   0  -2  231.43    9.12
  -5   0   2  237.03    8.14
   5   0   2  227.11    8.25
  -5   0   2  245.90    7.90
  -5   0   2  226.44   14.00
   5   0   2  222.97    8.22
  -5   0  -2  236.99    8.61
  -5   0  -2  235.42   13.67
  -5   0  -2  222.83    8.14
  -5   0  -2  216.59   13.86
   5   0   2  231.33    8.73
   5   0  -2  239.78    8.58
   5   0   2  227.19    8.41
   5   0   2  213.75   12.70
   6   0   2  27.518   2.150
   6   0  -2  30.997   2.150
   6   0  -2  27.378   2.080
   6   0  -2  27.868   2.160
  -6   0   2  26.988   2.250
   6   0  -2  30.097   2.320
  -6   0   2  26.128   2.410
  -6   0   2  27.858   2.190
  -6   0  -2  29.937   2.240
   6   0   2  28.907   2.300
  -6   0   2  30.527   2.090
   6   0  -2  29.607   2.290
  -6   0  -2  26.758   2.250
   6   0   2  26.918   2.280
  -6   0   2  27.798   2.160
   6   0   2  25.008   2.080
  -6   0  -2  28.318   2.330
  -6   0  -2  23.298   2.260
  -6   0  -2  33.457   2.330
   0  -1   2 9155.59  360.50
   0  -1   2 9003.63  347.57
   0  -1   2 8388.06  363.15
   0   1   2 9979.99  347.65
   0   1   2 8917.03  330.15
   0   1   2 9017.91  364.65
   0   1  -2 8721.83  320.33
   0   1   2 9260.71  363.61
   0   1   2 8884.20  339.90
   0  -1   2 9431.14  327.18
   0   1  -2 8472.78  333.35
   0   1   2 8837.39  345.90
   0   1   2 9890.19  332.03
   0   1   2 9589.09  326.08
   0   1   2 9394.54  322.96
   0   1  -2 9139.46  332.29
   0   1  -2 9332.62  331.84
   0  -1   2 9709.89  348.66
  -1  -1   2  235.82    9.76
  -1  -1   2  229.63    9.45
   1  -1   2  222.40    9.11
  -1   1   2  241.02    9.72
   1   1   2  227.87    9.20
  -1  -1  -2  235.25   10.31
   1   1  -2  231.13    9.44
  -1   1   2  224.47    9.20
  -1   1  -2  226.35    8.56
   1   1   2  243.59    9.65
   1   1  -2  220.48    9.11
   1  -1   2  232.17    9.01
  -1   1  -2  231.83    9.73
  -1   1   2  234.87   10.01
  -1  -1   2  239.75    9.21
  -1  -1   2  238.25    9.29
   1  -1  -2  211.29    9.12
   1  -1   2  221.94   10.35
   1   1   2  243.17    9.98
  -1   1  -2  238.25    9.46
   1  -1  -2  229.26    9.98
  -1   1   2  230.35    9.79
  -1  -1  -2  213.45    9.40
   1   1   2  229.35   10.41
  -1   1   2  226.07    8.40
  -1   1  -2  239.47    9.18
   1   1   2  216.37    8.79
  -1   1   2  238.84    9.59
  -1   1   2  225.71    9.44
  -1   1  -2  243.05   10.14
   1  -1   2  220.55    9.80
  -1  -1  -2  212.09    8.59
   1   1   2  233.58    8.66
  -1  -1   2  218.82    9.37
   1   1  -2  234.08    9.42
  -2  -1   2 1238.18   46.86
  -2   1  -2 1260.15   44.98
  -2  -1   2 1220.26   44.40
   2  -1   2 1211.41   42.49
   2  -1   2 1177.39   48.91
  -2   1  -2 1253.07   48.86
  -2   1  -2 1213.53   46.96
  -2   1  -2 1237.52   43.97
   2   1   2 1174.56   43.14
  -2   1   2 1265.28   47.14
  -2  -1  -2 1221.88   43.82
  -2   1   2 1272.67   44.85
  -2   1   2 1175.45   48.83
   2  -1  -2 1263.34   45.90
   2   1   2 1244.18   46.55
  -2  -1   2 1251.47   43.44
   2  -1   2 1194.68   45.24
   2   1   2 1225.01   45.68
   2   1  -2 1243.82   45.61
   2  -1  -2 1189.02   48.18
   2   1  -2 1169.89   44.46
  -2  -1   2 1242.31   49.49
   2   1   2 1260.14   43.02
  -2  -1   2 1176.06   45.40
   2  -1   2 1239.02   43.11
  -2  -1  -2 1171.11   46.55
  -2  -1  -2 1198.00   49.15
   2   1   2 1236.35   48.94
   2   1  -2 1186.80   43.41
   2   1  -2 1141.93   47.33
   2  -1   2 1256.27   46.47
  -2   1   2 1208.61   45.00
   3   1   2  396.46   13.42
  -3   1  -2  399.24   13.70
   3  -1   2  420.53   17.86
  -3   1   2  406.99   13.81
  -3   1   2  407.17   13.68
  -3   1   2  465.23   19.49
  -3   1   2  432.00   17.64
  -3  -1   2  439.88   16.52
   3   1   2  438.62   16.69
  -3   1   2  375.20   12.53
  -3   1   2  399.58   13.13
  -3   1  -2  435.93   19.17
  -3  -1  -2  445.57   18.48
  -3   1   2  422.26   13.06
  -3  -1  -2  430.39   16.66
   3  -1   2  411.88   13.42
  -3   1  -2  435.48   16.57
   3  -1  -2  441.02   18.22
  -3   1   2  404.91   12.31
  -3  -1  -2  383.59   13.83
  -3  -1  -2  455.36   19.83
  -3  -1  -2  440.32   16.88
   3   1  -2  403.14   13.23
  -3   1   2  458.90   19.06
  -3   1   2  396.96   13.24
  -3  -1  -2  404.88   12.74
   3   1  -2  426.75   18.11
  -3   1   2  450.81   18.09
   3   1   2  443.46   18.30
   3   1   2  432.83   17.91
  -3   1  -2  442.07   18.77
  -3  -1   2  406.03   12.87
   3  -1   2  437.91   19.43
  -3  -1   2  444.38   19.90
  -3   1   2  403.99   13.05
  -3   1  -2  447.61   17.99
   3  -1  -2  448.74   17.30
   3  -1  -2  454.52   18.44
   3   1  -2  390.16   12.98
  -3  -1   2  464.80   18.86
   3   1   2  398.51   12.95
   3  -1   2  370.20   12.95
   3  -1   2  400.05   13.23
   3   1  -2  389.78   12.99
   3   1  -2  420.84   17.24
   3   1   2  441.39   19.34
  -3   1  -2  402.35   13.63
   3   1  -2  425.26   17.24
   3   1   2  408.71   12.92
  -3   1  -2  392.15   13.11
  -3  -1   2  401.55   13.97
   3  -1   2  410.72   16.12
  -3   1   2  393.46   13.35
   3   1  -2  406.78   12.31
   3  -1   2  437.36   17.78
  -3  -1   2  396.95   12.74
  -3  -1   2  441.23   17.23
  -3   1   2  420.05   13.29
   3   1   2  403.55   13.32
   4   1   2  44.806   2.620
  -4  -1   2  44.876   2.780
   4  -1   2  45.886   4.900
  -4  -1   2  46.796   4.920
  -4   1  -2  51.016   5.060
   4   1  -2  48.636   4.480
  -4   1   2  46.306   2.830
  -4   1  -2  47.276   4.780
  -4   1   2  44.736   2.610
  -4   1   2  51.516   2.880
   4   1  -2  49.036   2.810
   4   1  -2  52.005   2.660
  -4  -1   2  50.906   2.980
  -4   1  -2  48.536   2.740
   4   1   2  50.146   4.700
   4  -1   2  43.646   2.750
  -4   1  -2  47.376   2.810
  -4  -1   2  47.216   2.670
  -4   1  -2  46.876   2.970
  -4   1   2  51.206   2.610
   4   1  -2  44.636   2.840
  -4   1  -2  45.996   4.470
   4   1  -2  45.286   2.900
   4  -1  -2  47.876   4.380
  -4   1   2  49.116   2.590
  -4  -1  -2  47.176   2.940
  -4  -1  -2  44.636   2.800
  -4  -1   2  44.526   2.530
  -4   1  -2  46.046   2.640
   4   1   2  48.346   2.810
  -4   1   2  57.265   3.010
  -4   1   2  43.466   4.750
   4   1  -2  51.406   4.870
  -4   1  -2  49.076   2.990
   4   1   2  48.426   2.800
  -4  -1   2  42.756   2.830
  -4   1   2  49.156   2.970
  -4  -1   2  47.526   2.730
   4  -1  -2  52.865   4.570
   4   1  -2  49.286   2.810
   4  -1  -2  43.656   2.740
  -4  -1  -2  51.706   2.770
  -4  -1  -2  41.776   2.630
  -4   1   2  50.986   2.950
   4   1  -2  48.096   2.830
   4  -1  -2  50.336   4.800
  -4   1  -2  46.126   2.610
  -4   1   2  47.816   4.600
   4   1  -2  65.234   4.870
  -4  -1   2  56.675   2.770
   4   1   2  54.355   2.830
  -4  -1  -2  53.585   2.790
   4   1   2  53.435   5.060
  -4  -1  -2  47.496   5.040
   4  -1  -2  47.726   2.890
   4  -1   2  51.955   4.770
  -4   1   2  50.406   3.060
   4   1   2  48.286   2.810
  -4  -1   2  48.036   2.860
   4  -1   2  48.486   2.740
   4   1   2  50.176   2.930
  -4   1   2  51.336   2.910
   4   1   2  43.096   2.600
  -4   1  -2  47.626   2.930
  -4   1   2  48.376   3.000
  -4   1   2  49.996   5.010
  -4   1   2  41.346   2.550
   4  -1   2  52.885   2.900
  -4   1   2  48.476   2.860
   4  -1   2  48.886   2.790
   4  -1   2  49.706   2.900
   4   1   2  56.145   2.860
  -4  -1  -2  53.375   5.030
  -4   1   2  44.586   2.650
  -4  -1   2  50.496   4.880
   5   1  -2  854.64   23.49
   5   1   2  815.82   25.56
  -5   1  -2  826.34   24.02
   5  -1   2  785.65   24.66
   5   1  -2  815.18   23.16
  -5  -1   2  766.44   35.43
  -5   1   2  836.99   24.22
  -5   1  -2  815.94   26.60
  -5  -1  -2  807.92   25.85
  -5  -1  -2  808.30   23.82
  -5   1   2  813.15   26.30
  -5   1  -2  821.30   25.20
   5   1   2  828.71   24.77
  -5   1  -2  739.91   36.51
  -5  -1  -2  833.77   24.45
  -5  -1   2  827.63   24.44
   5  -1   2  725.59   33.87
   5  -1   2  815.80   25.67
   5  -1  -2  848.57   25.49
   5   1  -2  743.55   32.44
   5   1  -2  829.59   25.28
  -5   1   2  796.27   24.44
  -5  -1   2  807.04   26.03
  -5   1  -2  829.16   26.17
   5   1  -2  862.23   24.98
  -5   1   2  849.45   26.74
   5   1   2  748.69   34.26
  -5  -1   2  786.91   37.38
   5   1   2  811.01   25.00
  -5   1   2  750.26   33.49
  -5   1   2  836.49   24.05
   5   1  -2  763.23   34.49
  -5   1   2  815.17   26.18
  -5  -1  -2  726.97   35.11
  -5  -1   2  831.48   23.78
  -5   1  -2  785.25   35.53
  -5  -1  -2  802.16   24.54
  -5   1  -2  829.08   26.24
  -5  -1   2  839.04   24.55
   5   1  -2  809.68   25.25
   5  -1  -2  839.02   24.90
  -5  -1  -2  760.63   37.10
  -5  -1  -2  865.95   26.79
   5   1  -2  823.50   24.93
   5   1   2  823.20   24.94
  -5  -1   2  821.35   25.89
   5  -1   2  807.21   24.60
  -5  -1  -2  821.64   25.13
  -5  -1   2  841.11   25.20
  -5   1   2  740.56   35.28
   5  -1  -2  854.32   25.61
   5   1   2  852.07   24.93
  -5  -1   2  832.22   26.80
   5  -1   2  847.15   25.43
   5  -1  -2  773.35   34.65
   5  -1  -2  806.61   24.90
  -5   1   2  800.37   25.15
   5  -1  -2  790.26   32.79
  -5   1   2  816.47   23.37
  -5   1   2  814.59   23.17
  -5   1  -2  851.01   24.28
   5  -1   2  838.63   25.00
  -5   1   2  838.86   25.53
   6   1  -2  14.559   1.560
   6  -1   2  13.649   1.610
  -6   1  -2  13.989   1.630
  -6   1  -2  14.579   1.780
   6  -1   2  11.169   1.460
  -6   1   2  15.419   1.630
   6   1   2  12.549   1.650
   6   1  -2  15.279   1.620
  -6   1  -2  10.799   1.460
   6  -1  -2  11.969   1.500
   6  -1   2  13.479   1.620
  -6  -1   2  13.889   1.570
  -6  -1  -2  12.459   1.520
   6   1  -2  16.119   1.680
   6   1   2  14.419   1.590
  -6   1  -2  13.579   1.640
   6  -1  -2  11.739   1.710
  -6   1   2  14.889   1.750
   6   1  -2  12.329   1.450
  -6  -1   2  14.259   1.450
   6  -1  -2  16.029   1.790
  -6  -1   2  15.519   1.690
   6  -1  -2  12.099   1.570
   6   1   2  13.079   1.670
   6  -1  -2  12.129   1.600
  -6   1   2  13.369   1.590
   6   1  -2  11.229   1.480
  -6  -1  -2  10.349   1.570
   6  -1  -2  13.119   1.590
  -6   1  -2  15.439   1.840
  -6   1   2  14.409   1.670
   6   1   2  13.879   1.580
   6  -1   2  15.199   1.750
  -6  -1   2  14.759   1.540
  -6  -1  -2  12.869   1.650
  -6  -1  -2  15.009   1.570
  -6   1   2  13.399   1.660
  -6   1  -2  15.469   1.640
   0   2  -2 3432.39  131.58
   0  -2  -2 3559.23  121.35
   0  -2   2 3593.57  139.24
   0   2   2 3656.28  124.08
   0  -2   2 3565.62  144.25
   0  -2  -2 3258.36  136.64
   0  -2   2 3618.70  121.70
   0  -2  -2 3221.51  139.04
   0   2   2 3637.67  152.39
   0   2  -2 3399.41  124.26
   0   2  -2 3576.06  120.53
   0   2  -2 3593.43  134.28
   0   2   2 3439.36  128.79
   0   2  -2 3510.68  131.85
   0   2   2 3553.23  133.63
   0   2   2 3590.51  127.01
   0   2   2 3524.71  129.02
   0  -2   2 3406.05  136.03
   1  -2   2  608.32   21.58
  -1   2  -2  604.71   22.32
   1  -2   2  583.63   24.40
  -1   2   2  560.64   23.03
   1   2   2  585.05   22.85
  -1   2   2  570.35   22.10
  -1   2   2  592.23   21.87
   1   2   2  578.78   24.50
   1   2   2  562.12   23.25
  -1   2  -2  569.35   21.26
   1   2   2  594.30   21.73
   1   2  -2  575.43   21.46
  -1  -2  -2  569.58   21.72
   1   2   2  559.78   21.55
  -1   2   2  588.58   22.42
  -1   2   2  574.35   22.87
   1   2  -2  554.47   22.41
  -1   2   2  576.51   22.67
   1  -2  -2  563.31   22.77
  -1   2  -2  550.14   23.11
  -1  -2   2  586.45   23.69
   1  -2  -2  596.64   24.36
  -1   2  -2  589.10   22.22
  -1   2  -2  587.12   22.71
  -1  -2   2  548.92   21.77
  -1  -2  -2  553.64   21.94
  -1  -2   2  603.22   23.11
  -1  -2   2  568.42   24.03
   1   2  -2  580.72   22.29
  -1  -2   2  579.14   22.42
   1   2  -2  597.87   21.62
  -1   2  -2  563.51   22.14
   1  -2   2  580.09   23.32
   1  -2  -2  561.02   20.82
  -1  -2  -2  563.39   23.82
   2  -2   2 2118.30   76.06
  -2  -2   2 2203.51   86.80
   2  -2  -2 2109.91   85.76
  -2  -2   2 2136.34   81.87
  -2   2   2 2156.04   76.56
  -2   2  -2 2164.55   75.71
   2   2  -2 2166.83   80.27
   2  -2   2 2196.50   79.96
   2  -2   2 2208.88   86.39
  -2   2  -2 2094.72   85.36
   2   2   2 2222.86   82.10
  -2  -2   2 2270.73   77.05
  -2  -2  -2 2147.17   76.94
  -2   2  -2 2227.74   78.47
   2  -2  -2 2061.91   80.82
   2   2  -2 2098.40   76.41
  -2   2   2 2087.66   85.33
  -2   2   2 2150.48   78.85
  -2  -2   2 2216.66   81.48
  -2   2  -2 2132.43   79.04
   2  -2   2 2186.05   81.98
  -2  -2  -2 2131.87   81.50
   2   2   2 2184.91   76.24
   2   2  -2 2066.94   77.58
   2   2   2 2143.12   77.53
  -2   2   2 2243.22   82.52
   2   2   2 2182.32   80.50
   2  -2  -2 2246.65   81.05
  -2  -2  -2 2245.73   86.59
  -2   2  -2 2244.90   82.38
  -2   2   2 2219.56   79.20
   2   2  -2 2258.26   78.70
   2   2   2 2343.68   86.40
   3   2  -2  705.37   21.40
  -3   2  -2  719.84   22.55
   3   2   2  705.14   21.99
   3   2   2  660.41   20.00
   3   2   2  704.65   21.20
   3   2   2  706.40   21.35
  -3  -2  -2  725.30   29.10
   3   2   2  756.82   31.11
  -3   2  -2  703.47   28.68
  -3   2   2  710.39   21.89
  -3   2  -2  760.99   29.87
   3   2   2  755.06   29.42
  -3   2   2  734.08   21.86
   3   2  -2  702.93   20.02
   3  -2  -2  695.07   21.36
   3   2   2  717.50   20.64
   3  -2   2  723.44   28.77
   3   2  -2  678.31   21.62
  -3  -2   2  752.74   27.59
  -3   2  -2  697.06   20.67
  -3   2  -2  727.56   27.76
   3  -2  -2  753.45   29.36
  -3   2   2  684.20   20.88
   3  -2   2  717.01   26.50
  -3  -2   2  682.62   21.98
   3   2   2  718.45   21.29
   3   2  -2  685.78   27.98
  -3   2  -2  675.59   21.19
  -3   2   2  696.76   22.02
  -3  -2   2  679.78   20.54
  -3   2  -2  667.63   22.61
  -3   2   2  702.27   21.89
   3   2   2  711.47   21.65
  -3  -2   2  717.30   29.26
  -3   2   2  733.32   22.44
   3   2   2  697.50   21.40
  -3   2   2  723.53   21.48
   3   2  -2  715.02   21.36
  -3   2   2  751.81   28.59
   3  -2   2  702.66   21.43
  -3   2   2  697.82   21.37
  -3  -2  -2  757.50   31.48
   3   2   2  675.82   20.34
   3  -2  -2  731.78   27.70
  -3  -2  -2  689.47   20.82
  -3  -2   2  690.98   22.87
  -3   2   2  714.34   20.15
  -3  -2   2  728.39   31.43
  -3  -2  -2  678.81   22.71
  -3   2   2  716.58   22.57
  -3   2  -2  720.32   21.58
  -3   2   2  705.47   21.54
   3   2   2  661.48   21.15
  -3   2  -2  727.39   22.43
   3   2   2  702.14   21.78
  -3  -2   2  669.12   20.84
  -3   2   2  711.64   20.73
   3  -2  -2  738.22   30.60
   3   2  -2  733.12   29.14
   3  -2   2  752.47   31.42
   3   2   2  671.95   22.05
  -3  -2   2  684.77   21.13
  -3   2   2  732.39   21.81
   3  -2   2  684.20   21.10
  -3   2   2  717.64   28.81
  -3   2  -2  705.68   21.99
   3   2  -2  719.21   21.72
   3  -2   2  705.40   21.30
  -3   2  -2  698.24   21.26
   3   2   2  776.58   27.43
   3   2   2  747.47   29.33
   3  -2   2  742.46   29.14
   3   2   2  671.02   21.21
  -3  -2   2  702.16   21.13
  -3   2   2  719.03   20.26
  -3   2  -2  732.57   21.79
  -3   2  -2  658.99   21.67
   3   2  -2  703.06   20.22
  -3   2   2  687.99   21.32
  -3  -2  -2  759.73   27.76
  -3   2   2  759.06   30.00
   3   2   2  688.15   21.05
  -3   2   2  665.96   22.70
   3  -2   2  685.78   21.90
   3   2  -2  681.94   20.70
   3   2   2  708.76   21.40
   4   2  -2  249.15    8.52
  -4   2   2  238.58    8.56
  -4   2  -2  227.17    8.20
   4   2   2  233.05    8.31
   4  -2   2  218.76   12.20
   4   2  -2  237.49    8.46
   4   2   2  232.53    8.38
  -4  -2   2  226.59   13.60
   4   2  -2  230.34   12.76
  -4  -2   2  235.18    8.20
  -4   2   2  229.61    7.83
   4  -2   2  216.27    8.07
   4  -2  -2  224.23    8.21
   4   2   2  242.67    8.63
  -4   2   2  231.19    8.86
  -4  -2  -2  236.46    8.06
  -4   2   2  231.31    8.29
  -4  -2  -2  229.99    8.11
   4  -2  -2  228.50    8.56
   4  -2  -2  219.81   11.82
   4  -2  -2  225.94   12.80
  -4  -2  -2  228.25    8.85
   4   2  -2  236.37    8.47
  -4  -2  -2  237.81   13.88
   4  -2   2  242.78    8.67
   4  -2   2  232.65   13.45
  -4  -2   2  215.22    8.12
  -4   2   2  235.08    8.50
   4   2   2  233.01    8.62
   4   2  -2  235.36    8.53
   4   2   2  232.76   12.73
   4   2   2  238.98    8.43
   4   2  -2  212.52   11.75
  -4   2  -2  230.60    8.08
  -4   2   2  225.32    8.74
  -4  -2   2  228.80    8.92
  -4   2  -2  235.80    8.63
  -4  -2  -2  238.59    8.26
   4   2   2  230.89   13.21
  -4   2   2  228.41   12.45
  -4  -2   2  233.84    8.27
   4   2  -2  234.94    7.87
  -4   2   2  241.33    7.95
   4   2   2  225.63    8.28
  -4   2  -2  232.63    8.77
   4  -2   2  239.11    8.45
  -4   2   2  241.51    8.40
  -4   2  -2  243.46    8.82
  -4  -2   2  237.95    8.05
  -4   2   2  239.31    8.45
  -4   2  -2  227.01   12.98
  -4   2   2  216.27   12.77
  -4  -2  -2  232.77   11.76
  -4   2  -2  233.10   12.55
   4  -2   2  237.26    8.32
   4   2  -2  225.18    7.76
   4   2   2  231.30    8.26
   4   2   2  237.67    8.24
  -4   2   2  239.74    8.42
  -4  -2   2  228.44    8.12
  -4   2   2  235.69    8.82
  -4   2   2  237.94    8.65
  -4   2  -2  237.62    8.43
  -4   2  -2  237.05    8.83
   4   2   2  223.26   11.55
   4  -2   2  224.62    8.42
   4  -2   2  236.55    8.20
  -4   2   2  222.08    8.10
  -4   2   2  231.86    8.11
   4   2   2  233.98    8.55
  -4   2   2  228.60   12.23
  -4  -2   2  226.03   12.56
  -5   2   2  268.78   10.54
   5   2   2  306.24   10.20
  -5   2  -2  304.19    9.89
  -5   2   2  282.30   10.15
  -5  -2  -2  293.13   10.02
  -5   2   2  293.50   10.18
   5  -2   2  294.45   10.36
  -5   2  -2  290.61   10.73
   5   2  -2  301.83    9.65
  -5   2   2  283.47   10.04
   5  -2   2  294.42   10.15
   5   2   2  279.70   10.44
   5  -2  -2  272.12    9.94
   5  -2   2  301.92   10.08
  -5  -2   2  294.31    9.73
   5   2  -2  292.58   10.25
  -5   2   2  279.90   10.21
   5  -2   2  285.58   10.17
  -5   2   2  292.94    9.74
  -5  -2   2  289.10    9.92
  -5   2   2  298.76    9.56
   5   2   2  289.97   10.15
   5   2   2  290.27   10.40
  -5   2   2  292.61    9.84
   5   2  -2  286.91    9.37
  -5  -2   2  283.34    9.97
  -5   2   2  292.69   10.45
   5  -2  -2  300.24   10.29
  -5   2   2  292.87   10.29
  -5  -2   2  310.96   10.98
   5   2  -2  292.27   10.25
  -5  -2  -2  286.79    9.86
  -5   2  -2  298.38   10.45
   5   2   2  283.71   10.03
   5   2   2  298.43   10.27
  -5   2   2  289.71   10.77
  -5  -2  -2  292.26    9.75
  -5  -2  -2  277.34    9.95
  -5   2  -2  291.50   10.71
   5   2  -2  305.39   10.34
   5  -2   2  289.38   10.53
   5   2  -2  280.49   10.29
  -5   2  -2  282.87   10.65
  -5  -2   2  282.62   10.03
  -5   2   2  281.84    9.36
   5  -2  -2  299.38   10.47
  -5   2   2  298.28   10.89
  -5   2  -2  296.79   10.30
  -5  -2  -2  284.50   10.82
   5  -2  -2  285.94   10.40
  -6   2   2  4.6796  1.0799
   6   2  -2  2.7398  1.2199
   6  -2   2  4.4296  1.1399
  -6   2   2  5.6295  1.1999
   6  -2   2  5.1696  1.1399
   6  -2  -2  3.5197  1.0099
  -6   2  -2  3.6497  1.0799
  -6   2   2  4.9496  1.2099
   6   2   2  3.4897  1.1399
  -6  -2  -2  4.5896  1.0299
  -6   2  -2  4.7896  1.1999
   6  -2   2  2.8098  1.0899
  -6  -2   2  4.0596  1.1499
   6   2  -2  4.1896  1.1199
  -6   2  -2  3.7897  1.0999
  -6  -2  -2  3.6697  1.2399
  -6  -2  -2  4.1996  1.0699
   6   2  -2  3.4597  1.0199
  -6   2   2  4.1796  1.0699
   6  -2  -2  3.8697  1.1399
  -6  -2   2  4.3996  0.9799
   6   2   2  4.3096  1.0899
  -6   2  -2  6.2895  1.1999
   6  -2  -2  4.3996  1.1499
   6  -2  -2  4.2596  1.1299
   6   2   2  4.2896  1.1299
  -6   2  -2  3.4197  1.3099
  -6   2   2  3.0397  1.1499
   6  -2  -2  4.1396  1.1599
  -6  -2  -2  3.7597  0.9999
   6   2  -2  4.1996  1.1599
  -6  -2   2  3.5197  1.0999
   6   2  -2  4.8896  1.1099
  -6  -2   2  5.0296  1.1099
   6  -2   2  2.9697  1.0899
  -6   2   2  4.9596  1.0599
   6   2   2  3.7297  1.1299
   0   3   2  1.6899  1.1199
   0  -3  -2  3.0097  1.0899
   0   3  -2  0.6599  1.0299
   0  -3   2  0.6299  1.0099
   0   3  -2  0.1400  0.9499
   0  -3  -2  1.3899  1.1499
   0   3   2  1.0599  1.0799
   0  -3   2  0.1000  0.8999
   0   3   2  2.1798  1.3399
   0   3  -2  1.0799  1.0799
   0   3  -2  0.1900  0.9199
   0  -3   2  2.8398  1.4299
   1  -3   2  108.07    6.81
  -1   3   2  97.502   3.910
  -1   3   2  100.52    4.03
  -1   3   2  111.08    6.21
  -1   3  -2  100.42    6.14
   1   3   2  112.43    6.97
  -1   3  -2  112.59    6.08
   1  -3   2  111.94    5.83
  -1   3  -2  108.03    6.01
   1   3   2  97.941   3.980
  -1   3   2  97.482   3.880
   1   3  -2  91.932   3.790
  -1  -3  -2  99.711   5.680
  -1  -3  -2  99.861   6.399
   1   3   2  100.17    3.90
   1   3   2  99.041   4.060
  -1   3   2  95.092   4.180
   1  -3  -2  106.87    6.23
   1   3   2  95.672   4.060
  -1   3   2  102.50    6.39
   1   3   2  100.74    4.20
   1   3  -2  98.461   4.020
   1   3   2  101.38    4.22
   1   3   2  99.201   4.140
   1   3   2  97.032   4.030
  -1   3   2  103.43    4.14
  -1  -3   2  104.45    6.25
  -1   3  -2  108.83    5.93
   1   3   2  95.182   4.180
  -1   3  -2  99.351   4.050
  -1  -3   2  107.85    6.47
   1   3  -2  110.75    6.20
   1   3  -2  105.93    6.21
  -1  -3   2  104.51    6.06
  -1  -3  -2  108.45    6.09
  -1   3   2  95.932   4.160
  -1   3  -2  96.942   4.140
   1   3  -2  108.82    6.41
  -1  -3   2  95.862   4.180
   1   3   2  112.45    6.57
   1   3   2  98.741   5.919
  -1   3   2  104.53    5.76
   1  -3   2  104.97    6.39
  -1   3   2  99.371   6.119
  -1  -3   2  105.93    5.93
  -1   3   2  102.86    4.16
  -1   3   2  102.56    4.27
   1   3   2  96.652   4.060
   1  -3  -2  101.14    5.22
   1   3   2  97.422   4.090
  -1   3   2  101.82    4.12
   1  -3  -2  106.88    6.74
   1   3   2  120.56    6.25
  -2  -3  -2  510.93   21.50
   2   3   2  505.33   20.25
  -2  -3  -2  544.14   20.54
  -2   3  -2  529.05   20.92
   2   3   2  482.97   15.20
  -2   3   2  484.63   15.18
  -2   3   2  488.27   15.52
  -2   3  -2  462.12   15.48
  -2   3   2  465.42   14.57
  -2   3   2  495.16   15.65
   2   3   2  481.88   15.24
   2  -3   2  505.71   20.75
  -2  -3   2  489.73   15.76
   2   3  -2  469.18   15.17
  -2   3  -2  479.83   19.50
   2   3   2  510.34   15.64
  -2   3  -2  490.23   14.68
   2   3  -2  491.36   15.13
  -2   3   2  496.37   15.64
  -2   3   2  474.71   14.99
  -2   3   2  485.83   15.59
   2   3   2  479.53   14.54
   2   3  -2  440.21   15.26
   2   3   2  485.73   15.47
   2   3  -2  479.43   15.11
  -2   3   2  514.17   21.06
   2   3   2  510.14   22.59
   2  -3   2  478.21   15.13
  -2   3  -2  493.90   15.63
  -2   3   2  494.94   15.28
  -2   3   2  507.65   15.36
   2   3   2  482.43   14.55
  -2   3   2  484.44   15.53
  -2  -3   2  484.54   20.22
   2   3  -2  480.58   14.79
  -2   3  -2  501.22   15.50
  -2  -3  -2  498.98   21.97
   2   3  -2  477.83   14.35
   2   3   2  499.22   15.19
   2  -3   2  467.18   15.08
  -2   3  -2  478.57   15.14
  -2   3   2  536.17   20.57
   2  -3   2  544.81   23.23
   2   3  -2  499.87   15.22
   2   3   2  492.13   14.35
   2   3   2  479.90   15.17
   2  -3  -2  487.66   20.76
   2  -3   2  453.86   14.94
  -2  -3   2  490.41   14.65
   2   3   2  479.26   14.22
  -2  -3   2  486.67   15.08
   2   3   2  512.06   19.78
  -2   3  -2  484.59   15.59
  -2  -3  -2  476.15   14.85
   2   3  -2  474.44   15.39
  -2  -3   2  497.39   22.12
  -2   3   2  496.79   15.23
   2  -3   2  495.91   21.44
   2   3   2  493.66   15.12
   2   3   2  472.39   15.04
  -2   3  -2  509.11   20.81
  -2   3   2  480.71   14.92
   2  -3  -2  496.21   21.70
   2   3   2  472.06   15.61
   2  -3  -2  530.55   22.86
  -2   3   2  507.97   20.65
   2   3   2  478.71   21.24
  -2   3  -2  490.29   15.26
  -2   3  -2  451.53   14.74
  -2   3   2  475.58   14.39
  -2   3  -2  463.40   14.17
   2   3  -2  503.16   21.00
  -2   3   2  464.85   14.83
  -2   3  -2  446.83   15.59
   2   3  -2  487.92   14.28
   2   3  -2  504.75   20.72
   2   3   2  478.67   15.73
  -2  -3   2  488.42   21.38
  -2   3  -2  490.21   15.83
  -2  -3   2  513.19   21.20
   2   3  -2  505.80   20.15
   2   3   2  490.57   15.26
  -2   3  -2  508.72   20.80
   2  -3   2  465.19   15.07
   2   3   2  483.35   15.02
  -2   3   2  498.95   14.37
  -2  -3   2  467.92   14.89
  -3   3   2  31.517   2.150
  -3   3  -2  26.758   2.040
  -3   3  -2  28.288   3.880
   3  -3   2  27.558   2.140
   3   3  -2  33.517   2.320
  -3   3   2  25.138   3.680
  -3   3  -2  29.407   2.210
  -3   3   2  27.788   2.090
   3  -3  -2  27.148   3.990
   3   3   2  28.608   2.090
  -3   3  -2  27.698   2.260
  -3  -3  -2  30.687   3.750
   3   3   2  31.627   2.150
  -3   3  -2  29.737   2.150
   3   3   2  31.377   2.280
  -3   3   2  28.967   2.120
   3   3   2  30.177   2.300
   3  -3  -2  28.328   2.110
   3   3  -2  28.568   2.160
   3   3  -2  27.748   3.620
  -3  -3   2  30.047   2.120
  -3   3   2  26.008   3.750
   3  -3   2  27.928   3.960
  -3  -3   2  31.547   2.250
   3   3   2  29.947   2.240
   3   3   2  33.437   3.870
   3  -3   2  28.308   2.180
   3   3  -2  27.078   3.610
  -3  -3  -2  30.707   2.170
   3   3   2  31.067   2.170
  -3  -3   2  27.968   2.060
   3   3  -2  29.567   3.960
   3   3   2  28.877   3.910
  -3  -3  -2  32.057   3.890
  -3  -3  -2  29.647   4.140
  -3   3   2  30.397   2.300
   3   3   2  28.138   2.170
  -3   3   2  31.727   2.260
   3   3   2  32.807   4.090
  -3   3   2  26.708   2.080
  -3  -3   2  31.277   2.220
  -3   3  -2  31.687   2.320
   3   3  -2  27.918   2.020
   3   3   2  30.797   2.320
   3  -3   2  29.897   4.310
   3  -3  -2  36.097   4.380
   3  -3   2  29.657   2.230
   3   3   2  29.417   2.170
  -3   3   2  33.327   2.370
  -3   3  -2  30.227   2.350
  -3   3  -2  28.258   3.720
  -3  -3   2  32.977   3.730
  -3   3   2  39.037   2.530
  -3  -3   2  30.227   4.160
   3   3   2  34.597   2.420
  -3  -3   2  26.508   2.040
   3  -3   2  28.708   2.190
  -3   3   2  32.197   2.250
   3   3   2  30.887   2.120
  -3   3   2  27.658   2.020
   3   3   2  25.648   2.030
   3   3  -2  26.828   2.090
  -3   3  -2  29.057   2.110
  -3   3  -2  26.408   2.180
  -3   3  -2  27.558   2.190
  -3   3   2  34.457   2.400
  -3   3   2  28.428   2.170
  -3   3   2  30.437   2.260
  -3  -3   2  29.157   2.150
  -3   3  -2  33.167   3.990
  -3   3   2  31.767   3.920
   3  -3   2  30.057   2.260
   3   3   2  29.937   2.040
   3   3   2  29.217   2.250
   3  -3   2  27.938   3.650
   3   3  -2  30.917   2.090
  -3   3  -2  32.877   2.350
  -3   3   2  29.997   2.270
   3   3  -2  35.987   2.220
   3   3  -2  31.607   2.230
  -3   3   2  30.447   2.320
  -3  -3  -2  27.508   1.990
   4   3  -2  52.525   2.870
   4   3   2  49.076   3.110
  -4   3   2  43.916   2.800
   4  -3  -2  45.716   4.930
  -4   3  -2  46.216   2.810
  -4   3   2  49.136   2.920
  -4   3   2  51.386   3.250
  -4   3  -2  54.795   3.220
  -4  -3   2  43.286   5.949
  -4   3   2  42.486   2.910
   4   3   2  45.266   2.700
   4   3   2  46.286   2.880
   4  -3   2  44.666   2.860
  -4   3  -2  52.615   3.210
  -4  -3   2  43.746   2.850
  -4  -3  -2  47.486   6.119
  -4   3   2  44.976   2.960
   4   3   2  49.606   2.990
  -4   3  -2  47.696   5.200
  -4   3   2  48.066   2.960
  -4   3  -2  49.556   3.070
   4  -3   2  49.296   3.100
  -4   3   2  48.116   3.030
   4  -3  -2  51.765   3.030
  -4  -3  -2  40.217   4.730
   4   3   2  51.396   3.150
   4   3  -2  46.486   2.940
   4   3  -2  47.386   5.420
  -4   3   2  48.006   3.070
   4   3   2  46.886   2.930
  -4   3   2  53.945   3.320
   4   3  -2  41.146   2.620
  -4   3  -2  46.566   2.880
  -4  -3  -2  42.486   2.680
   4  -3   2  47.206   3.010
   4   3   2  44.896   5.350
   4  -3  -2  49.036   3.060
   4  -3  -2  43.446   5.300
   4  -3   2  55.095   3.240
  -4   3  -2  47.416   3.130
  -4   3   2  45.946   2.840
  -4   3   2  48.706   3.070
   4   3  -2  41.456   2.830
  -4  -3   2  53.775   2.970
   4   3   2  52.835   2.960
   4  -3   2  47.716   3.020
   4   3  -2  46.006   2.960
  -4   3   2  41.846   5.080
  -4   3  -2  43.216   5.240
  -4   3   2  44.716   2.850
   4  -3   2  48.136   5.909
  -4  -3   2  51.446   2.900
   4   3  -2  42.506   4.880
  -4  -3  -2  49.286   2.980
   4   3   2  57.855   3.250
   4   3   2  44.586   2.870
   4   3   2  52.685   3.110
  -4  -3   2  46.566   2.830
   4   3   2  50.276   2.810
  -4  -3   2  48.106   2.850
  -4   3   2  53.015   3.110
  -4   3   2  52.295   2.930
  -4   3  -2  49.846   3.090
  -4  -3  -2  45.876   2.930
  -4   3   2  41.586   4.970
   4   3  -2  46.426   2.940
  -5  -3  -2  58.595   3.130
   5   3  -2  56.505   3.270
   5  -3   2  58.295   3.350
  -5   3   2  55.925   2.990
   5   3   2  57.825   3.210
  -5   3   2  59.215   3.250
   5   3  -2  60.855   3.350
  -5  -3  -2  66.724   3.350
  -5  -3   2  59.505   3.210
  -5   3  -2  60.365   3.480
   5   3  -2  62.335   3.380
  -5   3   2  59.905   3.220
  -5   3   2  57.195   3.160
   5  -3  -2  61.195   3.310
   5   3  -2  59.775   3.110
   5  -3   2  61.085   3.320
   5   3   2  61.465   3.400
  -5   3   2  59.295   3.430
   5  -3  -2  60.035   3.390
  -5   3  -2  60.575   3.260
  -5   3   2  56.225   3.180
  -5   3   2  59.375   3.010
  -5   3   2  57.145   3.200
  -5  -3   2  52.525   3.080
  -5   3  -2  56.645   3.350
  -5  -3  -2  58.805   3.110
   5  -3  -2  53.885   3.190
   5   3   2  55.065   3.230
  -5   3  -2  57.905   3.160
  -5   3   2  62.855   3.490
  -5  -3   2  58.695   3.180
   5   3  -2  59.485   3.350
  -5   3   2  58.115   3.110
   5   3  -2  56.815   3.120
  -5  -3  -2  63.314   3.190
  -5   3  -2  53.565   3.090
   5  -3   2  59.525   3.420
   5   3   2  66.434   3.420
   5  -3   2  54.825   3.230
  -5  -3   2  61.415   3.190
   5  -3   2  51.216   3.020
  -5   3  -2  59.815   3.450
  -5   3   2  56.235   3.450
  -5   3   2  57.355   3.250
   5   3   2  58.615   3.280
   5   3   2  58.115   3.300
   5  -3  -2  61.065   3.430
  -6   3   2  70.284   3.050
  -6   3   2  74.084   3.290
  -6  -3   2  65.514   2.940
   6   3  -2  66.484   3.150
  -6   3  -2  60.235   2.950
   6   3   2  65.904   3.120
   6  -3   2  70.484   3.190
  -6  -3   2  66.794   3.050
   6  -3   2  71.684   3.260
  -6  -3  -2  65.914   3.030
  -6  -3   2  62.735   2.950
   6   3   2  67.324   3.160
  -6   3   2  66.904   3.220
  -6  -3  -2  69.534   2.980
  -6  -3  -2  67.494   2.970
   6  -3  -2  67.454   3.230
  -6   3  -2  72.184   3.370
   6  -3  -2  60.975   2.980
   6   3  -2  66.414   3.200
  -6   3   2  67.184   3.130
   6  -3  -2  73.144   3.260
   6   3   2  65.654   3.090
   6   3  -2  62.915   2.900
  -6   3  -2  66.214   3.000
   6   3  -2  71.524   3.160
  -6   3  -2  68.914   3.280
   0   4   2  60.015   3.190
   0   4  -2  55.235   2.900
   0   4   2  60.755   3.180
   0   4   2  56.305   4.690
   0   4   2  63.664   3.100
   0   4   2  62.465   3.040
   0   4  -2  54.935   3.010
   0   4  -2  55.965   2.940
   0  -4   2  58.335   2.900
   0   4  -2  56.045   2.980
   0   4  -2  51.116   3.040
   0   4  -2  55.325   4.850
   0  -4   2  62.405   4.940
   0   4  -2  56.555   3.070
   0  -4   2  61.645   5.440
   0   4  -2  59.385   3.140
   0   4   2  54.125   2.780
   0  -4   2  55.235   3.040
   0   4  -2  61.465   5.090
   0   4  -2  52.955   2.800
   0   4   2  59.675   3.050
   0   4  -2  55.635   2.990
   0   4  -2  54.205   2.770
   0  -4   2  58.035   3.130
   0   4   2  62.585   3.080
   0   4   2  59.865   2.960
   0   4   2  56.085   2.950
   0   4   2  58.285   3.070
   0   4   2  61.705   2.910
   0   4   2  59.805   2.940
   0   4   2  56.785   4.930
   0  -4   2  53.085   2.890
   0  -4  -2  57.925   4.570
   0   4  -2  53.285   3.030
   0   4  -2  57.815   3.030
   0   4   2  55.715   5.070
   0   4   2  55.435   3.080
   0  -4  -2  58.235   5.450
   0   4   2  57.565   3.110
   0   4   2  55.345   3.070
   0   4  -2  57.205   2.980
   0  -4   2  59.115   3.030
   0  -4   2  60.965   5.300
   0   4  -2  61.165   4.940
   0  -4  -2  56.955   5.020
   0   4   2  58.895   3.070
   1   4   2  62.575   3.110
   1   4   2  56.875   5.280
   1   4   2  60.995   5.250
  -1   4   2  57.415   5.120
  -1   4  -2  64.684   3.240
   1   4   2  65.884   3.230
  -1   4  -2  65.774   5.020
  -1   4  -2  58.585   2.960
  -1  -4   2  61.135   3.010
   1  -4  -2  62.625   5.320
  -1   4  -2  64.134   5.180
  -1   4   2  59.925   3.270
   1   4  -2  62.425   3.170
  -1  -4   2  64.744   5.630
  -1   4  -2  63.185   3.050
   1  -4  -2  55.275   5.520
  -1   4   2  66.604   3.320
   1  -4   2  60.685   3.160
  -1   4   2  60.815   3.140
  -1  -4   2  59.325   3.270
   1   4   2  63.964   3.360
   1   4  -2  66.164   3.210
  -1  -4   2  61.345   5.030
   1   4  -2  63.474   3.250
  -1   4  -2  62.495   3.170
  -1   4   2  61.455   3.330
   1   4   2  58.065   3.230
  -1  -4  -2  67.234   5.210
  -1   4   2  58.585   3.050
   1   4  -2  59.125   3.300
  -1   4   2  63.314   3.180
  -1   4  -2  61.155   3.190
  -1  -4  -2  68.434   5.690
  -1   4  -2  59.825   3.130
   1   4   2  63.894   3.220
   1   4  -2  63.974   5.180
   1   4  -2  56.895   3.090
   1   4   2  65.214   3.210
   1   4   2  66.804   3.020
  -1   4  -2  61.975   3.130
   1   4   2  57.085   3.110
   1   4   2  59.845   3.210
   1  -4   2  62.645   5.700
  -1   4   2  55.235   3.200
  -1  -4   2  59.525   3.120
   1   4  -2  61.625   5.200
  -1   4   2  62.965   3.100
   1  -4   2  60.905   3.200
  -1   4  -2  61.205   4.970
   1   4   2  62.415   5.070
   1   4   2  59.495   3.020
   1  -4   2  60.195   3.000
  -1  -4   2  61.135   5.430
   1  -4   2  62.955   3.200
   1   4  -2  62.185   3.000
   1   4   2  65.224   3.210
  -1   4   2  63.424   3.150
   1   4   2  59.585   3.140
   1  -4   2  57.065   3.150
   1   4  -2  57.855   3.120
  -1   4   2  56.715   3.000
  -1   4   2  70.804   3.390
   1   4  -2  62.605   3.120
   1   4   2  61.335   3.280
  -1   4  -2  51.855   3.040
  -1  -4   2  60.005   2.940
   1  -4   2  64.804   5.640
   1   4   2  65.474   3.430
  -1   4   2  65.714   5.340
   1   4  -2  67.004   5.330
   1  -4   2  61.225   4.970
  -1  -4   2  60.775   3.320
  -1   4   2  58.155   2.940
   1   4   2  63.185   3.120
  -1   4   2  60.655   3.300
  -1   4  -2  59.005   3.320
   1   4  -2  60.615   3.260
   1   4  -2  63.714   3.080
  -1   4   2  63.514   5.270
  -1   4   2  63.254   3.110
  -1   4   2  60.345   3.220
  -1   4  -2  59.455   3.220
  -1   4  -2  52.985   5.090
  -1   4  -2  62.045   3.200
  -1   4  -2  59.245   3.250
  -1  -4  -2  55.435   5.510
  -1   4  -2  57.475   3.230
   2  -4   2  12.299   1.520
  -2   4   2  12.649   2.870
   2   4   2  11.649   1.430
   2   4   2  11.089   1.400
   2   4  -2  16.029   1.610
   2   4   2  15.659   1.530
  -2   4   2  14.919   1.680
   2   4  -2  11.619   1.470
  -2  -4  -2  13.699   1.420
   2   4  -2  12.119   1.590
   2   4   2  16.319   1.650
   2  -4   2  15.869   1.670
  -2   4  -2  13.109   1.560
   2   4  -2  12.289   1.520
  -2   4  -2  12.399   1.670
   2   4  -2  16.579   3.180
  -2  -4   2  11.029   2.710
   2   4   2  10.699   2.700
  -2  -4   2  13.479   1.480
  -2  -4   2  12.249   1.450
  -2   4  -2  13.289   1.540
  -2   4  -2  12.979   1.680
  -2   4   2  15.689   1.640
  -2   4  -2  13.459   2.990
   2   4   2  12.679   1.560
  -2   4   2  14.909   1.650
  -2   4  -2  11.649   1.550
   2   4   2  16.729   1.740
   2  -4   2  12.569   1.560
   2   4  -2  12.149   1.530
   2   4   2  14.569   1.640
   2   4   2  13.289   1.670
   2   4   2  14.989   1.590
   2  -4   2  14.329   1.590
  -2   4  -2  14.239   2.840
   2   4   2  12.979   1.560
  -2   4  -2  13.009   1.620
   2  -4  -2  12.989   3.150
  -2   4  -2  16.259   1.710
  -2   4   2  8.7692  2.4898
   2   4  -2  12.329   3.010
  -2   4   2  13.249   1.500
  -2   4   2  11.889   1.460
  -2  -4   2  13.859   1.680
  -2   4   2  13.509   1.500
   2  -4   2  16.509   3.190
  -2   4  -2  12.359   1.580
   2   4  -2  12.399   1.480
   2   4   2  12.699   1.570
   2   4  -2  13.199   3.040
   2   4   2  18.178   3.570
   2  -4   2  11.969   3.140
  -2   4  -2  20.558   1.830
  -2   4   2  11.739   1.560
   2   4  -2  11.999   1.470
  -2  -4   2  13.029   1.500
  -2   4   2  14.449   1.700
  -2   4   2  13.129   1.540
   2   4  -2  12.079   1.550
  -2  -4   2  11.379   2.810
  -2  -4   2  11.829   1.440
  -2   4  -2  14.039   1.590
   2  -4   2  9.6692  2.5698
   2  -4   2  10.919   1.530
  -2   4   2  13.279   3.130
  -2   4   2  12.349   1.550
   2   4   2  13.279   1.550
  -2   4   2  12.909   1.540
  -2  -4  -2  13.289   3.090
  -2   4   2  15.419   1.580
   2   4  -2  14.939   1.550
  -2   4  -2  14.029   1.590
   2  -4  -2  13.529   3.250
   2   4   2  10.899   1.440
  -2  -4   2  15.399   1.660
  -2  -4  -2  16.459   3.050
  -2   4  -2  15.729   3.010
   2   4   2  13.229   3.180
   2   4  -2  11.599   1.560
   2   4   2  15.089   1.680
  -2   4   2  11.289   1.580
  -2   4  -2  14.419   1.670
  -3   4   2  57.045   3.050
  -3   4   2  48.616   3.110
  -3   4   2  51.706   3.130
  -3   4   2  50.266   5.480
   3   4   2  59.625   3.360
  -3   4  -2  57.075   3.180
  -3   4  -2  52.925   3.000
  -3  -4  -2  49.566   2.920
  -3   4   2  51.666   3.070
   3   4   2  51.656   3.070
  -3  -4   2  53.465   3.150
  -3  -4  -2  53.585   5.420
   3  -4   2  56.305   3.280
  -3   4   2  46.456   5.190
  -3   4   2  55.855   3.060
   3   4   2  56.975   3.060
   3  -4   2  57.265   3.260
  -3   4  -2  55.165   5.440
   3  -4   2  53.665   3.130
   3   4   2  55.345   3.200
   3   4  -2  53.155   3.000
   3   4   2  48.336   3.070
  -3   4  -2  58.905   3.260
  -3  -4   2  58.645   3.170
   3  -4  -2  44.076   5.660
  -3   4   2  51.566   3.200
  -3   4  -2  51.056   3.200
  -3  -4  -2  45.866   5.320
  -3   4   2  52.735   3.220
  -3   4   2  60.265   3.390
  -3  -4   2  54.945   3.270
  -3   4  -2  57.165   3.250
   3   4  -2  51.356   3.250
   3  -4  -2  49.056   5.590
  -3  -4   2  54.565   3.110
  -3   4   2  51.736   3.110
   3   4  -2  57.315   3.240
   3   4   2  54.175   5.899
  -3   4  -2  54.695   3.180
  -3   4  -2  46.486   5.370
  -3  -4  -2  54.415   3.120
  -3   4  -2  51.116   2.970
   3  -4  -2  53.225   3.090
  -3   4   2  52.235   5.370
   3   4   2  54.685   3.260
   3   4   2  56.215   3.300
  -3   4  -2  55.655   3.310
   3   4   2  44.836   4.980
  -3   4  -2  57.105   3.090
  -3  -4   2  56.405   2.960
  -3   4   2  55.495   3.260
   3   4  -2  51.676   3.170
   3   4   2  55.155   3.000
  -3   4   2  56.035   3.230
  -3  -4   2  48.476   5.140
  -3  -4  -2  51.586   2.950
   3  -4   2  44.706   5.720
   3   4  -2  54.255   3.090
   3   4  -2  52.445   5.720
   3   4  -2  51.256   5.520
   3   4  -2  55.055   3.170
  -3   4   2  54.695   3.170
   3   4   2  54.055   3.220
   3   4  -2  52.735   2.970
   3  -4   2  52.375   3.100
   3   4   2  55.185   3.090
  -3   4   2  52.405   3.030
   3   4   2  61.985   3.250
   3   4   2  53.255   5.730
  -3  -4   2  55.275   3.070
   3   4   2  53.225   3.040
   3   4   2  54.165   3.250
   3   4  -2  54.485   5.550
   4  -4  -2  81.673   3.950
  -4  -4   2  73.264   3.820
   4   4  -2  68.624   3.920
   4   4   2  79.203   3.970
   4  -4   2  71.244   3.920
   4  -4   2  72.014   3.830
  -4   4  -2  75.933   4.070
  -4   4   2  77.743   3.930
  -4   4   2  73.074   3.610
  -4   4  -2  75.893   3.960
   4   4   2  69.664   3.580
   4   4   2  77.253   3.990
   4   4  -2  72.214   3.610
  -4  -4   2  72.624   3.630
  -4   4   2  74.624   3.950
   4   4  -2  73.624   3.840
   4  -4  -2  71.804   3.690
  -4   4  -2  74.594   3.810
   4   4   2  77.343   3.840
   4  -4   2  75.013   3.980
   4   4   2  72.864   3.640
  -4   4   2  71.154   3.590
  -4   4  -2  70.314   3.850
  -4  -4  -2  79.113   4.060
  -4  -4   2  79.983   3.890
  -4   4   2  82.583   3.930
  -4   4   2  69.244   3.830
  -4   4   2  71.384   3.760
  -4   4   2  71.364   3.680
   4   4   2  74.144   3.580
  -4   4   2  77.203   4.010
   4   4  -2  83.703   3.820
  -4   4  -2  82.893   4.060
  -4  -4  -2  75.613   3.770
  -4  -4  -2  74.714   3.710
  -4   4   2  81.413   3.980
   4  -4  -2  75.863   3.950
   4  -4   2  73.164   3.840
  -4  -4   2  75.233   3.790
  -4   4   2  79.273   3.980
  -4   4   2  79.663   3.780
   4   4   2  81.023   3.990
   4  -4   2  78.933   3.890
   4   4   2  78.283   3.930
   4   4   2  72.764   3.450
  -4   4  -2  70.264   3.600
   4   4  -2  76.903   3.820
   4   4   2  71.704   3.850
  -4  -4  -2  76.743   3.830
  -5  -4  -2  5.6895  1.1499
  -5   4  -2  6.0595  1.2099
  -5   4  -2  8.5493  1.3599
   5   4  -2  7.3094  1.1999
  -5   4   2  6.5994  1.2199
  -5   4   2  5.1496  1.0799
  -5   4   2  7.1894  1.2199
   5   4   2  9.8591  1.3999
   5  -4   2  8.6892  1.3299
  -5   4  -2  8.4193  1.2699
   5  -4   2  8.4193  1.3199
  -5   4   2  7.6093  1.1999
   5   4  -2  5.6595  1.1699
  -5  -4  -2  6.3294  1.0899
   5   4   2  7.9293  1.2999
  -5   4   2  6.1995  1.3099
   5  -4  -2  7.4094  1.3099
  -5   4   2  7.6693  1.2499
   5   4   2  8.2493  1.2499
  -5   4   2  5.7295  1.1599
  -5  -4   2  9.0592  1.2099
  -5   4   2  6.7494  1.2699
  -5  -4  -2  7.3294  1.2699
   5   4  -2  6.5694  1.2199
   5   4   2  4.5696  1.0399
   5  -4   2  7.2294  1.3199
  -5   4   2  5.3595  1.1699
   5   4   2  7.4594  1.2799
   5  -4   2  6.5294  1.2299
   5  -4  -2  8.0393  1.2299
   5  -4  -2  9.5392  1.4299
  -5   4  -2  8.2093  1.3799
  -5   4   2  7.1594  1.1899
  -5   4   2  6.6294  1.1799
  -5  -4  -2  8.1293  1.2399
  -5   4  -2  5.4895  1.1999
   5  -4  -2  5.8395  1.3099
  -5  -4   2  7.5293  1.1799
  -5  -4   2  6.9094  1.2099
   5   4  -2  7.0794  1.1999
   0  -5   2  78.413   7.379
   0   5   2  89.362   7.099
   0  -5   2  95.212   4.450
   0   5  -2  97.871   4.440
   0   5   2  93.062   7.019
   0   5   2  95.492   4.600
   0  -5   2  95.542   4.360
   0   5  -2  94.172   4.480
   0   5   2  93.462   4.580
   0   5   2  98.341   4.440
   0   5   2  93.642   4.520
   0   5  -2  91.112   4.340
   0   5  -2  94.272   4.320
   0   5  -2  95.402   4.260
   0   5   2  90.442   4.350
   0  -5   2  92.162   4.230
   0   5  -2  98.671   4.440
   0  -5  -2  84.733   7.299
   0   5   2  104.28    4.45
   0   5   2  99.391   4.330
   0  -5   2  99.061   4.490
   0   5   2  94.962   4.460
   0   5  -2  89.252   4.330
   0   5  -2  91.402   7.049
   0   5   2  99.641   4.520
   0  -5  -2  91.752   4.370
   0   5   2  94.532   4.260
   0   5  -2  92.842   7.329
   0   5  -2  90.022   4.120
   0   5   2  95.662   4.580
   0   5  -2  92.732   4.160
   0   5   2  96.642   4.350
   0   5   2  96.362   4.290
   0   5  -2  94.982   4.310
   0   5   2  100.55    4.45
   0  -5  -2  80.603   7.589
   0  -5   2  89.962   4.430
   0  -5   2  83.793   7.219
   0  -5   2  81.363   6.929
   0   5   2  95.732   7.729
   0   5  -2  96.902   4.550
   1   5  -2  160.53    5.97
  -1  -5  -2  158.28    6.40
  -1  -5   2  153.94    6.11
   1  -5   2  148.98    5.83
   1   5   2  153.62    6.31
  -1   5  -2  152.50    6.09
  -1  -5  -2  140.70    9.29
  -1   5  -2  150.88    6.19
   1   5  -2  146.16    9.69
   1  -5   2  149.59    6.18
   1   5   2  151.69    6.29
  -1   5   2  141.02    9.71
  -1   5   2  160.39    5.97
  -1   5  -2  167.53    6.34
   1  -5  -2  153.64    6.13
  -1   5  -2  164.97    6.51
  -1   5  -2  147.56    9.78
   1   5   2  150.74    5.85
   1  -5   2  129.30    9.70
   1   5  -2  145.64    9.63
   1   5   2  153.48    5.91
  -1  -5  -2  157.53    6.04
  -1  -5  -2  144.77   10.48
  -1   5   2  153.40    6.35
   1   5   2  138.99    9.39
   1   5   2  142.85    6.30
   1  -5   2  159.49    6.27
  -1   5   2  160.56    6.45
   1   5   2  160.66    6.33
  -1  -5  -2  140.69    9.98
  -1   5  -2  154.18    6.19
  -1   5   2  162.14    6.31
   1   5   2  152.08    6.17
   1   5  -2  157.93    6.12
  -1   5   2  150.76    6.22
   1  -5   2  150.18   10.68
  -1  -5   2  147.39    6.26
  -1   5   2  155.73    9.71
  -1   5   2  144.66    6.25
   1  -5  -2  129.91    9.74
   1   5  -2  156.05    6.41
  -1   5  -2  153.16    6.05
  -1   5  -2  148.99    6.16
  -1  -5   2  154.87    5.99
   1   5  -2  160.06    6.30
   1   5   2  160.41    6.23
   1   5  -2  155.79    5.94
   1  -5  -2  132.22   10.24
  -1   5   2  149.17    5.86
  -1   5   2  156.84    6.16
  -1  -5   2  159.05    6.50
   1   5  -2  158.35    6.35
   1  -5   2  157.77    6.28
  -1   5  -2  158.45    5.93
  -1   5   2  156.06    6.28
  -1   5   2  159.80    6.19
  -1   5   2  160.13    6.46
   1   5   2  152.41    5.85
  -1  -5   2  151.10   10.26
  -1   5   2  153.55    6.12
   1   5  -2  153.05    6.04
   1  -5  -2  159.50    5.82
   1   5   2  150.05    9.58
  -1  -5   2  157.07    6.24
   1   5   2  134.12    9.69
   1   5   2  162.43    6.43
  -1   5  -2  148.40    6.15
  -1   5   2  154.48    6.07
  -1  -5   2  147.58    9.37
  -1   5  -2  157.13    6.20
   1   5   2  156.12    6.07
  -1   5  -2  141.39    9.50
  -1   5   2  154.71    9.80
   1   5  -2  150.38    6.06
   1   5   2  160.83    6.15
   1   5   2  163.14    6.21
   1  -5  -2  155.28    6.20
   1   5   2  161.84    6.27
   1   5  -2  151.21    5.98
  -1   5  -2  155.11    5.89
  -2   5  -2  3.8797  1.2599
  -2   5   2  6.1295  2.3898
   2  -5   2  4.1596  1.1399
  -2  -5   2  4.5096  1.1499
  -2  -5   2  2.9397  1.0399
   2   5   2  3.8897  1.3499
   2   5   2  2.6998  1.1699
   2   5   2  2.3898  1.0999
   2   5  -2  4.0896  1.1899
   2   5   2  4.1496  1.1199
  -2  -5  -2  3.0597  1.0599
  -2   5  -2  3.1397  1.1999
  -2  -5  -2  3.4897  2.4898
   2   5   2  3.3797  1.1199
  -2  -5   2  3.3597  1.1399
  -2   5   2  6.5694  2.6098
   2  -5   2  2.3998  1.0499
   2  -5   2  5.9395  1.2799
   2   5  -2  1.0899  0.8799
   2  -5   2  1.9498  2.8797
   2  -5   2  3.0497  1.1199
   2   5   2  2.8897  1.0399
  -2   5  -2  4.4096  1.1599
  -2   5  -2  3.9697  1.2199
  -2   5   2  3.2397  1.2999
  -2   5   2  4.7596  1.1799
   2   5   2  2.4598  1.1899
  -2   5   2  3.2397  1.0599
   2  -5   2  1.7498  1.1299
   2   5   2  5.2195  1.2399
   2   5   2  2.6098  2.4998
  -2   5   2  3.3297  1.1899
   2   5   2  2.6498  1.0299
   2  -5  -2  2.7298  2.7898
  -2  -5  -2  1.6299  1.1599
   2   5   2  3.1897  1.1199
  -2  -5   2  3.3397  1.0799
  -2   5   2  3.5397  1.1199
  -2   5   2  1.7998  0.9999
   2   5  -2  4.6596  1.2699
   2   5  -2  5.7295  1.2299
  -2   5  -2  3.4297  1.1499
   2   5  -2  3.0797  1.0299
   2   5  -2  0.2800  2.1598
   2  -5  -2  4.7396  2.7198
  -2  -5   2  2.6998  2.4498
  -2   5   2  3.7797  1.3199
   2  -5  -2  4.5196  1.1799
   2   5   2  1.9598  1.0599
  -2   5   2  7.2794  1.3599
   2   5   2  3.8097  1.1199
  -2   5  -2  3.9297  1.1699
  -2  -5  -2  4.0496  1.2399
  -2  -5  -2  0.2600  2.4498
  -2   5   2  1.7199  0.9399
  -2   5  -2  6.0595  2.7398
  -2  -5   2  1.9198  0.9899
   2   5   2  3.6997  1.0099
  -2   5   2  2.0998  1.0499
   2   5   2  2.3398  2.4298
  -2   5  -2  3.0597  1.2399
  -2  -5   2  4.6796  1.2199
  -2   5   2  4.7996  1.2299
  -2   5  -2  4.0296  1.1499
  -2   5   2  4.8396  1.1599
  -2   5   2  3.5297  1.2199
   2   5  -2  5.2895  1.3299
   3   5   2  45.626   2.700
   3  -5  -2  46.966   2.900
   3   5   2  46.626   2.820
  -3   5  -2  44.786   2.850
   3   5   2  53.635   2.970
   3   5   2  45.926   2.840
  -3  -5  -2  42.736   2.860
  -3   5   2  47.286   2.920
  -3   5   2  44.346   2.850
   3   5   2  51.256   3.090
   3   5  -2  48.416   2.840
   3   5  -2  44.256   2.930
  -3   5   2  44.056   2.750
  -3   5  -2  48.446   2.890
  -3  -5  -2  52.245   2.920
   3   5  -2  46.106   2.990
  -3   5   2  42.086   2.750
  -3   5  -2  48.386   3.080
   3  -5   2  47.066   2.970
  -3   5   2  48.246   2.970
   3   5   2  49.186   2.840
   3  -5  -2  47.146   3.070
  -3   5   2  45.536   2.750
  -3   5   2  47.136   2.860
   3  -5   2  47.326   2.960
   3   5   2  43.646   2.700
   3  -5   2  44.296   2.810
  -3   5  -2  41.526   2.620
   3  -5   2  41.046   2.770
  -3   5   2  53.125   2.870
  -3  -5   2  48.196   2.740
   3   5   2  46.336   2.750
   3   5   2  45.646   2.880
  -3  -5  -2  41.536   2.680
  -3   5  -2  49.366   3.040
  -3  -5   2  45.096   2.670
   3   5   2  46.306   2.950
  -3   5  -2  46.646   2.760
   3   5  -2  43.016   2.740
   3   5   2  48.146   2.810
  -3  -5   2  31.577   2.500
  -3   5   2  45.196   2.940
  -3  -5   2  47.756   3.000
  -3  -5   2  48.176   2.910
  -3   5   2  47.636   2.870
   3   5  -2  47.756   2.760
  -3  -5   2  53.055   2.980
   3  -5   2  48.416   2.880
   3   5   2  47.356   2.920
   3   5  -2  43.566   2.750
  -3   5   2  44.856   2.840
  -3   5  -2  42.866   2.660
   3  -5  -2  43.636   2.780
  -4   5  -2  62.505   3.230
   4   5   2  53.375   2.990
  -4   5   2  59.845   3.070
   4   5   2  56.395   2.860
  -4   5   2  61.615   3.200
  -4   5   2  57.905   3.170
  -4   5  -2  56.175   3.100
  -4  -5  -2  63.215   2.960
  -4   5   2  59.745   3.150
  -4   5   2  56.465   2.850
   4  -5  -2  60.315   3.100
  -4   5   2  56.765   2.880
   4   5   2  61.965   3.160
  -4   5   2  60.385   3.070
   4   5   2  61.455   3.160
   4  -5  -2  60.405   3.160
  -4  -5   2  58.755   3.140
  -4  -5  -2  60.065   3.150
   4  -5   2  61.255   3.210
  -4  -5  -2  58.615   3.150
   4   5   2  57.455   3.110
   4   5  -2  60.745   3.200
   4  -5   2  59.575   3.000
  -4   5   2  58.835   2.950
   4  -5   2  54.195   3.000
  -4  -5   2  60.395   3.120
   4  -5   2  60.645   3.150
   4  -5  -2  60.485   3.220
  -4   5   2  60.165   2.960
  -4   5  -2  61.135   3.040
  -4  -5   2  63.804   3.080
   4  -5   2  61.325   3.200
  -4   5   2  56.175   3.050
  -4  -5  -2  59.945   2.980
   4   5  -2  60.695   3.010
   4   5  -2  63.834   3.280
   4   5  -2  58.155   2.880
  -4   5  -2  60.855   3.180
   4   5  -2  58.605   3.100
   4   5   2  63.284   3.170
  -4  -5  -2  60.645   3.090
   0   6  -2  10.029   1.390
   0  -6   2  10.309   1.470
   0   6   2  8.8792  1.5599
   0   6  -2  8.9092  1.5099
   0   6  -2  10.489   1.460
   0  -6   2  8.8892  1.2999
   0  -6  -2  9.1492  1.3799
   0  -6   2  14.489   1.560
   0  -6  -2  13.899   1.570
   0   6   2  9.9791  1.4199
   0  -6  -2  9.4292  1.3999
   0   6   2  8.6692  1.4199
   0   6   2  12.109   1.580
   0   6  -2  10.739   1.580
   0  -6   2  8.1793  1.4399
   0   6   2  12.339   1.580
   0  -6   2  9.1792  1.4299
   0   6  -2  12.439   1.650
   0   6   2  11.349   1.440
   0   6   2  8.4993  1.2899
   0   6   2  10.859   1.610
   0   6   2  11.479   1.490
   0   6  -2  9.4692  1.5199
   0   6  -2  11.229   1.420
   0  -6   2  11.159   1.370
   0   6   2  11.469   1.480
   0   6   2  11.259   1.460
   1   6   2  146.70    5.97
  -1   6   2  147.82    5.81
  -1  -6   2  160.59    5.91
  -1   6   2  135.61    5.52
  -1  -6   2  145.40    5.67
  -1   6   2  154.31    6.14
  -1   6  -2  153.73    5.69
  -1  -6  -2  149.45    5.70
   1   6  -2  154.67    5.88
   1  -6  -2  138.40    5.69
   1   6   2  147.98    5.98
  -1   6   2  150.52    5.93
  -1  -6  -2  152.38    6.15
   1  -6   2  151.41    6.00
   1   6  -2  149.98    5.68
   1   6  -2  147.38    5.81
  -1   6  -2  144.23    5.55
   1  -6   2  146.84    5.61
  -1  -6   2  153.89    5.99
  -1   6  -2  146.65    5.78
   1   6   2  149.60    6.12
  -1   6  -2  145.59    5.82
   1  -6   2  151.38    5.95
   1   6   2  146.10    5.63
  -1   6   2  144.19    5.86
   1   6   2  146.55    5.73
  -1   6   2  155.02    5.87
   1   6   2  146.29    5.77
  -1  -6  -2  146.19    5.99
   1   6  -2  149.95    5.94
  -1   6   2  146.51    6.00
  -1  -6   2  149.95    6.09
  -1   6   2  147.77    6.05
   1   6   2  143.33    5.92
  -1   6   2  145.07    5.96
  -1   6   2  148.58    6.05
  -1   6  -2  141.37    6.05
  -1   6   2  148.55    5.63
   1   6   2  149.74    6.05
   1  -6   2  152.20    5.95
  -1   6  -2  134.36    5.76
   1   6   2  152.86    5.72
   1   6   2  143.44    5.65
   1  -6  -2  150.13    5.83
   1   6   2  144.19    5.87
  -1  -6   2  159.78    6.09
   1   6  -2  148.66    5.64
   1  -6  -2  156.32    5.93
   1  -6   2  150.62    5.90
   1   6  -2  146.73    6.04
   2  -6   2  288.21    9.62
   2   6  -2  273.47    9.63
  -2   6   2  287.58    9.20
  -2   6   2  273.28    9.83
  -2   6   2  291.46    9.22
  -2   6  -2  275.19    9.03
  -2   6  -2  269.35    9.71
   2   6  -2  287.60    9.18
  -2   6   2  284.89    9.87
   2  -6   2  290.54    9.69
   2   6  -2  285.94    9.44
   2  -6   2  294.38    9.74
   2   6   2  293.08    9.29
  -2  -6  -2  284.08   10.07
   2   6   2  290.78    9.83
  -2  -6   2  286.58   10.12
  -2  -6   2  294.55    9.34
  -2   6   2  283.99    9.55
  -2   6   2  284.34    9.68
  -2  -6   2  291.13    9.62
  -2   6   2  280.20    9.63
   2   6   2  288.52    9.89
   2   6  -2  279.19    9.18
   2  -6  -2  287.59    9.57
   2   6   2  272.97    9.79
   2   6   2  280.14    9.92
   2   6   2  293.08    9.11
  -2  -6   2  295.61    9.70
   2  -6  -2  290.46    9.67
   2  -6   2  294.27    9.71
   2   6  -2  286.91    9.85
   2   6   2  277.56    9.44
  -2   6   2  285.15    9.67
   2   6   2  278.52    9.42
  -2  -6  -2  278.16    9.31
   2   6   2  287.21    9.73
  -2   6  -2  283.73    9.97
  -2   6   2  287.73    9.96
  -2  -6  -2  271.57    9.39
  -2   6  -2  295.27    9.70
  -2   6  -2  288.79    9.54
   2  -6   2  266.10    9.63
  -2   6   2  282.08    9.86
   2   6   2  272.51    9.51
  -2  -6   2  294.53    9.77
  -2   6   2  293.78    9.61
  -2  -6  -2  276.99    9.88
   3   6   2  26.428   1.920
   3   6  -2  29.007   1.980
  -3  -6   2  32.907   2.080
   3   6  -2  28.328   1.910
   3  -6   2  32.337   2.120
  -3  -6  -2  29.717   1.940
   3  -6   2  32.187   2.120
   3   6  -2  26.038   1.950
   3  -6  -2  27.648   2.040
  -3  -6  -2  29.627   1.920
   3  -6   2  25.878   1.910
  -3   6   2  30.877   1.960
  -3   6   2  29.387   2.030
   3   6   2  29.607   2.080
  -3   6   2  29.427   1.890
  -3   6   2  25.368   1.910
   3   6   2  26.208   2.030
  -3  -6   2  27.678   2.020
  -3   6  -2  24.148   1.960
  -3  -6  -2  30.817   1.930
  -3   6   2  29.677   1.930
  -3   6   2  26.228   1.860
   3   6   2  26.688   1.940
  -3   6  -2  27.368   1.970
  -3  -6   2  30.407   1.970
   3   6  -2  30.757   1.910
   3  -6  -2  31.407   2.140
   3   6   2  29.857   1.960
   3  -6   2  25.728   2.040
  -3   6   2  33.037   2.150
   3  -6  -2  29.107   2.020
   3   6   2  28.767   2.100
  -3   6  -2  28.648   2.000
  -3   6   2  30.317   1.950
  -3  -6  -2  28.198   1.980
  -3  -6   2  29.187   1.880
  -3  -6  -2  31.117   2.090
  -3   6  -2  31.677   1.990
   3   6   2  30.987   2.070
   0   7  -2  92.002   3.690
   0   7   2  92.442   3.590
   0  -7  -2  95.822   3.750
   0  -7  -2  94.412   3.730
   0   7  -2  95.072   3.600
   0  -7   2  94.442   3.750
   0   7   2  89.202   3.800
   0  -7   2  100.20    3.79
   0   7   2  92.842   3.740
   0   7   2  93.482   3.580
   0  -7  -2  95.642   3.760
  -1  -7   2  23.078   1.630
   1   7   2  24.448   1.720
   1   7  -2  23.188   1.580
   1  -7  -2  25.938   1.780
  -1   7  -2  20.208   1.650
  -1  -7   2  26.088   1.710
   1   7   2  25.578   1.700
  -1   7   2  23.678   1.580
   1  -7  -2  26.998   1.800
   1  -7   2  26.338   1.700
  -1   7  -2  24.538   1.610
  -1  -7  -2  24.468   1.670
  -1   7   2  24.148   1.590
  -1  -7  -2  28.907   1.730
   1   7   2  23.568   1.650
  -1  -7   2  26.978   1.750
  -1  -7  -2  25.858   1.740
   1  -7   2  25.678   1.660
   0   0   3 -0.4400  0.4200
   0   0   3 -0.0700  0.7799
   0   0   3 -0.4000  0.6299
   0   0   3 -0.5400  0.6199
   0   0   3  0.2700  0.8599
   0   0  -3 -0.2700  0.4400
   0   0   3  0.0900  0.6299
   0   0   3  0.1800  0.7099
   0   0  -3 -0.4200  0.3900
   1   0   3 1559.47   58.75
  -1   0   3 1533.89   53.96
   1   0   3 1491.79   56.00
   1   0  -3 1401.70   51.81
   1   0   3 1505.21   54.13
  -1   0   3 1520.25   59.25
   1   0  -3 1462.77   54.33
  -1   0   3 1466.05   56.47
   1   0   3 1496.08   52.56
  -1   0  -3 1454.73   56.28
   1   0  -3 1470.12   53.56
  -1   0   3 1502.31   55.10
  -1   0  -3 1500.12   53.70
  -1   0   3 1546.63   52.17
  -2   0   3  112.79    6.30
   2   0   3  113.67    6.09
  -2   0  -3  110.95    5.61
  -2   0  -3  115.76    6.16
   2   0   3  117.12    6.60
   2   0  -3  104.96    5.69
  -2   0  -3  112.03    6.45
   2   0  -3  110.77    5.83
  -2   0   3  116.88    6.02
   2   0  -3  114.48    5.91
  -2   0   3  109.98    6.42
   2   0   3  112.76    5.58
   2   0   3  118.00    5.81
   2   0   3  105.47    4.61
  -2   0   3  108.93    4.87
  -3   0   3  416.86   18.64
   3   0   3  387.51   12.58
   3   0   3  369.87   12.14
  -3   0  -3  359.93   12.97
  -3   0  -3  406.77   16.47
  -3   0   3  367.77   12.36
  -3   0   3  366.00   12.79
  -3   0   3  383.69   12.21
  -3   0   3  402.00   17.70
  -3   0  -3  414.26   18.42
   3   0   3  404.66   15.81
  -3   0   3  384.55   11.56
  -3   0   3  367.74   12.84
  -3   0   3  377.73   12.38
   3   0   3  433.82   17.07
  -3   0  -3  363.08   12.70
   3   0   3  404.62   18.36
  -3   0   3  384.81   13.21
   3   0   3  371.91   12.38
  -3   0  -3  381.66   12.39
  -3   0   3  382.80   11.51
  -3   0   3  408.55   16.86
   3   0  -3  394.88   16.55
   3   0  -3  422.55   16.35
   3   0  -3  393.18   16.94
  -3   0  -3  395.36   17.48
   3   0   3  409.32   17.13
   3   0   3  366.92   12.22
   3   0   3  406.18   12.15
  -3   0   3  383.66   11.98
   4   0   3  12.639   2.840
  -4   0   3  15.379   3.210
  -4   0  -3  14.709   3.250
   4   0   3  14.539   1.530
  -4   0  -3  12.259   1.460
  -4   0  -3  13.409   1.550
  -4   0   3  13.619   1.420
  -4   0   3  10.349   2.830
   4   0   3  15.539   1.560
   4   0  -3  12.479   1.490
  -4   0   3  14.599   1.560
  -4   0   3  14.929   1.630
  -4   0  -3  13.459   1.420
  -4   0   3  13.569   1.690
   4   0  -3  14.149   3.020
  -4   0   3  12.479   1.490
   4   0   3  12.549   1.430
   4   0  -3  11.649   1.470
   4   0   3  12.409   1.470
   4   0   3  16.039   3.170
  -4   0   3  13.989   1.570
  -4   0   3  15.099   3.010
  -4   0   3  12.199   1.390
  -4   0   3  12.299   1.360
   4   0   3  12.879   1.510
  -4   0   3  15.149   1.550
  -4   0  -3  14.399   1.600
  -4   0   3  12.829   1.400
  -4   0  -3  13.139   2.670
  -4   0  -3  10.659   1.450
   4   0  -3  15.969   1.550
  -4   0   3  14.399   1.430
  -4   0  -3  15.219   1.640
   4   0   3  14.629   1.570
   4   0   3  14.709   1.440
   4   0  -3  14.509   2.790
  -4   0   3  13.669   1.550
  -4   0   3  14.039   1.480
  -4   0  -3  16.329   3.080
  -4   0  -3  13.719   1.400
   4   0  -3  10.809   2.580
   5   0  -3  89.192   7.059
   5   0  -3  85.703   4.200
  -5   0   3  58.105   6.329
  -5   0  -3  78.293   4.330
  -5   0  -3  88.802   4.230
  -5   0   3  97.811   8.069
   5   0   3  88.152   4.310
   5   0   3  92.512   4.450
   5   0  -3  89.112   4.260
  -5   0   3  84.733   4.350
   5   0  -3  87.312   3.920
   5   0   3  83.033   7.099
   5   0   3  91.122   4.180
  -5   0  -3  83.743   3.930
  -5   0   3  88.722   4.050
   5   0  -3  89.532   4.280
  -5   0   3  86.572   4.240
  -5   0   3  82.623   3.790
  -5   0   3  86.622   4.530
  -5   0  -3  82.123   4.310
  -5   0   3  72.294   6.949
  -5   0  -3  85.093   7.629
  -5   0  -3  87.812   4.030
   5   0  -3  86.572   4.190
  -5   0   3  83.263   4.010
  -5   0  -3  84.933   7.359
   5   0   3  85.363   4.170
   5   0   3  79.763   3.950
  -5   0   3  84.223   4.350
  -5   0  -3  81.813   4.250
   5   0  -3  77.243   6.889
  -5   0   3  84.133   3.890
  -5   0   3  76.493   3.930
   5   0   3  70.704   7.089
   6   0  -3  1.4099  1.0399
  -6   0  -3  0.7199  0.9799
  -6   0  -3  1.9298  0.9499
   6   0  -3  1.7798  0.9099
  -6   0  -3  1.9998  0.9899
   6   0   3  3.1697  1.0799
   6   0   3  1.0299  0.9999
   6   0   3  0.0600  0.8299
  -6   0   3  2.4498  0.9699
  -6   0  -3  3.7697  1.2099
   6   0  -3  2.6898  1.0699
   6   0   3  2.0198  0.9899
  -6   0   3  1.4599  1.1199
  -6   0   3  3.8197  1.0999
  -6   0  -3  2.4198  0.9799
   6   0  -3  1.4899  1.0399
  -6   0   3  3.5797  0.9799
  -6   0   3  1.7998  0.9899
   6   0  -3  3.3597  0.9699
   0   1  -3  136.81    5.92
   0   1  -3  142.35    6.55
   0   1   3  140.80    6.33
   0  -1   3  143.47    7.24
   0  -1   3  147.60    6.93
   0   1  -3  132.72    6.42
   0   1   3  144.32    6.79
   0   1   3  139.26    7.07
   0   1   3  144.78    6.63
   0  -1   3  141.76    6.80
   0   1   3  145.97    6.40
   0   1   3  145.02    6.38
   0   1   3  146.80    7.17
   0   1   3  129.26    6.66
   0  -1   3  144.10    6.87
   0  -1   3  143.37    6.51
   0   1   3  140.61    6.18
  -1   1   3 2250.26   89.41
   1   1   3 2261.80   82.86
  -1   1  -3 2232.94   78.90
   1  -1  -3 2163.16   88.38
  -1   1   3 2315.26   78.93
  -1   1   3 2238.29   81.68
  -1  -1   3 2338.34   79.56
  -1  -1  -3 2298.04   89.68
   1  -1   3 2322.83   84.97
  -1   1   3 2349.19   79.00
   1  -1   3 2335.17   79.60
   1   1   3 2223.24   78.35
  -1  -1   3 2299.32   81.52
   1   1  -3 2233.03   78.78
  -1  -1   3 2291.27   85.42
  -1   1   3 2341.16   82.97
  -1  -1   3 2338.76   84.37
  -1  -1  -3 2231.15   85.14
   1   1   3 2316.66   85.04
   1  -1   3 2246.98   85.69
   1   1   3 2246.48   79.77
  -1   1   3 2334.84   85.53
   1  -1   3 2239.74   89.46
   1   1   3 2361.37   89.14
  -1  -1   3 2299.78   89.80
   1   1  -3 2322.41   81.31
  -1   1  -3 2219.84   80.79
  -1   1   3 2348.54   81.41
  -1  -1   3 2223.90   88.58
  -1   1   3 2292.70   84.12
   1   1   3 2217.59   82.26
   1  -1   3 2237.60   89.00
   1   1  -3 2258.11   82.47
  -1   1  -3 2353.70   85.46
  -1   1  -3 2355.70   81.79
  -1  -1  -3 2209.70   80.90
  -2   1   3  394.92   15.81
  -2   1   3  364.84   15.70
   2  -1  -3  365.80   15.19
   2   1   3  380.18   15.23
   2   1  -3  384.64   15.31
   2  -1  -3  396.39   16.19
   2  -1   3  386.70   16.26
  -2  -1   3  356.45   14.84
  -2  -1   3  380.55   17.41
   2   1   3  391.76   15.93
  -2   1  -3  364.28   15.57
  -2  -1   3  384.61   14.97
  -2  -1   3  378.72   16.40
  -2   1   3  401.76   17.10
   2  -1   3  367.95   13.82
  -2  -1   3  379.94   15.42
   2  -1   3  375.11   15.29
  -2  -1  -3  398.99   17.31
  -2   1  -3  373.36   16.84
   2   1   3  401.81   17.33
  -2   1  -3  375.98   14.59
  -2   1  -3  380.48   16.32
   2  -1  -3  378.87   16.09
   2   1  -3  377.12   15.73
  -2  -1  -3  363.59   14.64
   2   1   3  387.63   16.31
   2   1   3  378.07   14.45
   2  -1   3  392.09   14.98
  -2  -1  -3  392.81   16.14
  -2   1   3  382.14   16.54
   2   1  -3  393.29   15.74
  -3  -1   3  167.01    5.98
  -3   1   3  160.04    5.84
  -3   1   3  159.67    6.45
   3  -1   3  170.60    7.83
   3   1   3  165.79    6.23
  -3  -1  -3  169.14    8.35
  -3   1  -3  181.60    9.07
   3   1   3  179.82    9.75
  -3  -1  -3  157.56    6.31
  -3   1  -3  167.33    6.38
  -3  -1   3  163.62    5.65
   3   1   3  176.77    9.03
  -3   1  -3  155.82    5.73
   3  -1   3  172.37    9.70
  -3  -1   3  180.83    9.51
  -3  -1  -3  169.16    9.68
  -3  -1   3  163.80    5.91
  -3  -1   3  169.05    6.56
   3   1   3  165.73    6.06
  -3  -1   3  185.89   10.10
   3  -1   3  167.08    6.04
   3  -1   3  152.40    5.95
  -3   1   3  175.85    8.91
  -3   1   3  160.28    6.02
  -3   1   3  190.07    9.77
  -3   1  -3  178.54    9.45
  -3   1   3  160.55    5.68
  -3  -1   3  176.16    8.59
  -3  -1   3  161.78    6.01
  -3   1  -3  177.33    9.31
   3   1   3  164.14    5.78
  -3   1  -3  164.16    6.31
  -3   1   3  162.62    6.04
  -3   1   3  159.95    6.36
  -3   1   3  168.30    6.02
   3   1  -3  154.52    5.95
   3  -1   3  156.54    5.88
  -3   1   3  159.20    6.30
  -3   1  -3  179.74    6.20
   3   1   3  161.02    5.94
  -3   1   3  156.04    6.13
   3   1  -3  172.24    8.96
   3  -1   3  176.27    8.66
   3   1   3  158.38    5.93
   3   1   3  163.99    5.91
  -3   1   3  180.11    9.53
   3   1   3  169.57    5.93
   3   1  -3  164.82    6.10
  -3   1   3  181.36    9.11
  -3   1   3  155.04    6.10
   3  -1   3  159.38    5.94
  -3  -1  -3  176.96    9.20
  -3   1   3  161.05    5.68
  -3   1   3  172.37    6.13
  -3  -1  -3  152.47    5.90
  -3   1   3  166.42    6.17
   3   1   3  169.48    6.00
  -3  -1   3  161.36    5.84
  -3   1   3  162.83    6.09
  -3  -1   3  179.52    7.88
   3   1  -3  163.01    5.99
   3   1   3  161.04    6.08
   3   1  -3  172.86    8.64
  -3   1  -3  168.22    6.32
   3   1   3  153.05    5.89
   3  -1   3  155.64    6.12
   3  -1  -3  175.22    9.03
   3  -1   3  175.60    9.00
  -3  -1   3  165.37    5.78
   3   1   3  173.82    7.86
   3  -1  -3  186.19    8.78
   3   1   3  179.37    9.14
  -3   1   3  169.27    5.93
  -4   1   3  40.157   4.420
   4   1  -3  40.236   4.250
   4  -1   3  43.276   4.910
  -4   1   3  36.587   2.510
  -4   1   3  38.087   2.570
  -4   1   3  40.466   2.650
  -4  -1   3  40.636   2.480
   4   1   3  40.047   2.590
  -4   1  -3  39.337   2.400
  -4  -1  -3  40.516   4.480
   4   1  -3  37.987   2.450
  -4  -1   3  41.726   4.650
   4  -1   3  39.027   2.560
  -4  -1   3  39.507   2.700
   4   1   3  46.096   2.680
   4   1   3  37.137   2.360
   4  -1   3  39.337   4.320
  -4   1   3  42.856   2.640
  -4  -1  -3  39.127   2.430
  -4   1  -3  40.566   2.700
  -4  -1  -3  42.836   2.510
  -4  -1   3  37.757   2.590
  -4   1   3  37.887   2.680
   4  -1   3  39.587   2.440
   4   1   3  36.767   2.550
   4  -1   3  35.307   2.420
   4   1  -3  37.937   4.200
  -4   1  -3  36.487   2.520
   4   1  -3  36.497   2.450
  -4  -1  -3  38.477   2.480
  -4  -1  -3  42.286   2.690
   4   1   3  37.767   4.410
  -4  -1  -3  45.036   2.870
   4  -1  -3  40.676   2.560
  -4   1   3  40.167   2.460
   4  -1  -3  43.206   2.700
  -4   1  -3  37.957   4.450
   4  -1  -3  36.987   4.040
  -4   1   3  38.137   2.530
   4   1   3  37.227   2.380
  -4  -1   3  35.877   4.790
  -4  -1   3  41.646   2.490
   4  -1   3  39.837   2.510
   4   1   3  38.387   4.640
  -4  -1   3  40.996   2.450
  -4   1   3  42.056   2.440
  -4   1   3  43.656   5.070
  -4  -1  -3  37.797   3.810
  -4   1   3  40.127   2.570
   4   1   3  39.457   2.590
   4   1   3  38.357   2.420
   4   1  -3  37.387   2.340
  -4  -1   3  43.126   4.290
  -4   1  -3  38.387   2.300
   4   1   3  40.766   2.550
  -4   1  -3  42.476   2.650
  -4   1   3  36.137   4.520
  -4  -1   3  36.347   2.500
  -4   1   3  42.246   2.380
  -4   1   3  39.067   2.510
   4   1  -3  44.726   2.630
  -4   1  -3  45.766   2.830
   4   1  -3  36.837   2.620
   4  -1   3  39.177   2.560
  -4   1   3  34.447   2.440
  -4   1   3  37.467   2.660
   4   1   3  38.487   2.420
  -4   1  -3  43.186   2.800
   4  -1  -3  33.157   4.230
  -4   1  -3  42.576   4.480
  -4   1  -3  37.047   4.560
  -4   1   3  41.216   2.780
   4  -1  -3  44.076   4.410
   4  -1   3  38.507   2.520
   4   1  -3  40.566   4.560
  -4  -1   3  36.827   2.590
  -4  -1   3  40.886   2.450
  -4  -1  -3  45.146   5.140
   5   1   3  315.46   10.71
  -5   1  -3  253.20   15.05
   5  -1  -3  312.53   10.76
  -5  -1  -3  332.78   11.64
  -5  -1   3  290.18   17.21
  -5   1   3  318.81    9.93
   5  -1  -3  320.09   10.72
   5  -1   3  315.20   10.89
  -5  -1   3  309.00   10.10
   5   1  -3  308.90   10.73
  -5  -1   3  323.28   10.80
  -5   1  -3  303.30   10.22
   5   1   3  309.78   11.05
  -5  -1  -3  324.98   10.59
   5   1  -3  297.31   15.24
  -5  -1  -3  320.43   10.75
  -5   1   3  314.88   10.04
   5   1  -3  297.27    9.95
  -5   1  -3  283.87   11.27
   5  -1  -3  322.86   10.97
   5   1  -3  321.69   10.81
   5   1   3  317.57   10.53
   5  -1  -3  309.86   10.92
  -5  -1   3  312.87   11.07
   5  -1  -3  287.98   16.11
   5   1  -3  322.61    9.91
  -5  -1  -3  310.48   10.95
  -5   1   3  309.33   11.30
  -5   1   3  323.93   10.93
   5  -1  -3  288.85   15.25
  -5   1   3  303.39   10.62
  -5   1   3  319.14   11.50
  -5   1   3  311.67   10.30
  -5  -1   3  320.26   10.55
  -5  -1   3  323.61   11.55
  -5  -1   3  305.37   11.06
  -5   1  -3  313.52   11.29
  -5  -1  -3  278.33   16.13
   5   1   3  314.28   10.71
  -5   1   3  291.68   16.54
   5   1   3  285.27   15.98
   5  -1   3  254.35   16.59
  -5  -1  -3  304.96   10.42
  -5   1   3  303.27   10.24
   5  -1   3  300.62   10.99
   5  -1   3  319.61   10.61
  -5  -1   3  276.92   16.28
  -5   1   3  290.88   15.59
   5   1  -3  285.63   16.02
  -5  -1  -3  287.74   17.10
  -5   1   3  296.01   11.15
   5   1  -3  304.23   10.62
  -5   1   3  319.43   10.27
   5  -1   3  318.09   10.51
  -5   1  -3  305.91   10.26
  -5   1  -3  300.75   11.19
  -5  -1  -3  325.19   10.17
  -5   1  -3  305.52   10.79
   5  -1   3  324.27   10.79
  -5   1   3  318.29   10.89
   5   1   3  323.45   11.05
  -5   1  -3  279.94   16.28
  -5  -1   3  297.74   10.36
   5   1  -3  315.47   10.92
  -5   1   3  320.93   10.49
   6  -1  -3  23.618   1.810
   6  -1  -3  24.688   2.030
   6   1   3  19.108   1.820
   6   1  -3  22.968   2.000
  -6  -1  -3  23.778   1.880
  -6  -1   3  23.148   1.950
  -6  -1  -3  23.948   2.120
  -6   1  -3  27.298   2.190
   6  -1   3  20.018   1.860
   6  -1   3  20.638   1.890
   6   1  -3  19.838   1.920
   6   1  -3  26.028   1.840
  -6   1   3  21.308   1.820
   6   1   3  19.978   1.820
   6   1  -3  21.608   1.960
   6  -1   3  26.018   2.030
  -6   1  -3  18.768   1.740
   6  -1  -3  27.608   2.090
  -6   1   3  23.868   2.090
  -6   1  -3  24.418   2.070
  -6   1   3  21.798   1.950
  -6   1  -3  23.368   2.010
  -6   1  -3  20.448   1.830
  -6  -1   3  27.228   2.250
  -6  -1   3  18.728   1.720
  -6   1   3  22.678   1.930
   6  -1  -3  24.188   2.070
  -6  -1  -3  21.968   1.860
   6  -1  -3  24.758   2.160
   6   1  -3  26.448   2.100
   6   1   3  21.948   1.980
   6  -1   3  21.268   1.910
   6   1   3  23.398   2.050
  -6   1   3  20.588   1.890
  -6  -1   3  24.938   1.890
   0   2  -3 1558.47   56.74
   0   2   3 1608.66   59.26
   0  -2   3 1501.58   59.17
   0  -2   3 1604.88   55.74
   0  -2   3 1577.90   61.98
   0   2   3 1541.08   56.56
   0   2  -3 1554.93   57.16
   0   2  -3 1557.91   56.86
   0  -2  -3 1570.28   55.38
   0  -2   3 1546.80   61.73
   0   2   3 1559.18   56.20
   0  -2  -3 1574.63   61.87
   0   2  -3 1571.84   58.89
   0   2   3 1538.95   62.15
   0   2   3 1630.54   58.28
   0   2   3 1546.33   58.69
   0   2  -3 1578.98   54.88
   0   2   3 1577.88   55.16
  -1  -2   3 1070.51   39.49
  -1   2   3 1081.43   39.27
  -1   2  -3 1088.92   40.14
  -1   2   3 1087.56   43.28
   1   2  -3 1087.65   40.38
  -1  -2  -3 1067.95   41.12
   1  -2   3 1092.33   39.28
   1  -2  -3 1055.21   38.38
   1  -2   3 1096.01   44.16
  -1  -2  -3 1100.30   43.87
  -1   2   3 1089.79   40.18
   1  -2  -3 1103.72   43.94
  -1   2  -3 1049.40   43.40
  -1  -2   3 1125.11   44.12
   1   2   3 1026.35   42.00
   1  -2   3 1102.62   42.32
  -1   2   3 1106.63   41.21
  -1   2  -3 1113.45   41.82
  -1   2   3 1101.91   41.74
   1  -2   3 1081.43   40.28
  -1  -2   3 1066.56   42.99
  -1   2   3 1127.55   40.50
   1   2  -3 1093.42   40.59
   1   2   3 1100.43   41.20
   1  -2  -3 1094.35   41.48
   1   2   3 1116.12   39.52
  -1  -2  -3 1065.24   39.41
  -1   2  -3 1090.28   40.40
   1   2  -3 1092.85   39.07
  -1  -2   3 1040.77   41.54
  -1   2  -3 1085.28   38.45
  -1  -2   3 1083.24   41.74
   1   2  -3 1072.20   39.73
   1   2   3 1080.14   38.84
   2   2   3  221.35   10.76
  -2  -2  -3  209.44    9.98
   2  -2   3  213.64    9.45
   2  -2   3  215.45    9.83
   2   2   3  198.09   11.08
  -2   2  -3  217.88   10.23
   2   2   3  228.11    9.77
  -2   2   3  215.01   10.39
   2  -2   3  217.69   10.63
  -2   2   3  213.40   10.11
  -2   2   3  223.52   10.37
  -2  -2   3  225.99    9.99
   2   2  -3  204.19   10.15
  -2  -2  -3  218.67   11.07
   2   2   3  233.41   10.79
  -2   2   3  209.79   10.26
   2  -2  -3  224.23   10.88
  -2  -2   3  213.50   11.21
  -2  -2   3  205.79    9.89
  -2   2  -3  220.69    9.11
  -2   2  -3  219.57    9.86
  -2  -2   3  216.75   10.22
   2   2  -3  208.44   10.25
  -2   2  -3  217.17   10.55
   2  -2  -3  198.43   10.70
  -2  -2  -3  199.47    9.68
   2  -2   3  218.22   11.41
  -2   2   3  224.49   10.69
   2   2  -3  206.81    9.33
  -2   2  -3  223.80   10.55
   3   2   3  834.79   25.52
   3   2  -3  826.28   24.77
   3   2   3  853.95   31.26
   3  -2   3  810.95   24.47
  -3   2   3  787.79   26.35
  -3   2  -3  809.98   23.97
  -3   2   3  835.54   25.42
   3   2  -3  821.21   24.08
  -3   2  -3  812.46   24.58
   3   2   3  869.36   33.75
   3  -2   3  836.78   24.86
  -3   2  -3  805.01   25.98
  -3   2   3  815.08   25.31
  -3  -2   3  795.88   24.19
  -3   2   3  844.49   33.16
   3   2   3  817.23   25.70
   3   2  -3  837.12   33.37
  -3   2  -3  831.65   34.89
   3   2  -3  870.71   32.90
  -3   2   3  835.27   25.52
   3   2  -3  831.63   23.26
  -3   2  -3  863.70   34.42
  -3   2   3  849.25   25.20
  -3   2   3  846.83   26.17
  -3  -2   3  774.27   26.34
  -3   2   3  815.23   24.68
   3   2   3  835.99   24.50
  -3   2   3  819.69   24.98
  -3   2  -3  827.78   33.04
  -3  -2  -3  808.01   24.17
  -3   2   3  819.80   24.29
   3  -2  -3  852.38   31.96
   3   2   3  838.70   24.69
   3   2   3  805.61   24.67
   3   2   3  863.76   24.53
  -3  -2  -3  853.82   36.12
  -3   2   3  853.27   32.95
  -3   2   3  847.06   23.46
   3   2   3  831.18   24.74
   3  -2   3  767.57   24.53
  -3   2  -3  797.70   26.25
   3  -2   3  816.88   25.39
  -3  -2   3  814.67   24.50
   3   2   3  848.91   33.95
  -3  -2   3  839.94   31.66
  -3  -2   3  823.33   24.50
  -3   2   3  845.48   24.92
  -3   2   3  832.43   23.35
   3  -2   3  808.04   33.76
  -3  -2   3  879.44   34.04
  -3   2  -3  805.89   25.40
   3   2  -3  838.16   25.14
  -3   2  -3  829.84   25.89
  -3  -2  -3  827.25   33.50
   3   2   3  838.59   35.87
   3  -2  -3  830.24   33.60
   3   2   3  809.54   23.87
  -3  -2   3  814.99   25.19
   3  -2   3  856.33   32.77
  -3   2   3  844.08   25.26
   3   2  -3  821.82   23.44
  -3   2   3  844.78   24.04
  -3   2   3  822.51   25.94
   3   2   3  812.48   24.72
  -3  -2  -3  770.30   26.26
   3   2   3  762.34   23.52
  -3  -2  -3  845.31   32.05
  -3   2   3  885.95   34.67
   3  -2   3  846.52   36.17
   3   2   3  800.97   24.99
   3  -2   3  847.69   24.77
  -3   2   3  848.28   24.80
   3   2   3  827.03   24.64
  -3  -2   3  806.51   23.86
  -3   2  -3  833.32   24.96
   3   2   3  787.97   24.77
  -3  -2   3  781.24   25.45
   3   2  -3  851.44   32.08
   3   2  -3  814.41   24.66
   3   2   3  829.66   24.70
   3   2   3  821.12   25.21
  -3  -2   3  907.54   36.59
   3  -2   3  794.74   25.05
   4   2   3  252.63    8.95
   4  -2  -3  240.99    8.90
   4   2  -3  240.93    8.75
  -4   2  -3  244.28    9.23
  -4  -2   3  232.76   14.18
   4   2  -3  244.01    8.13
   4   2   3  260.52    8.76
  -4   2   3  235.39   12.73
  -4  -2  -3  231.84   12.11
  -4   2   3  245.16    8.93
   4   2   3  228.31    8.44
   4   2  -3  240.01   13.26
   4   2  -3  251.44   12.74
  -4  -2   3  242.17    8.57
  -4  -2  -3  244.23    8.49
  -4   2   3  238.33    8.22
  -4   2   3  241.63   13.75
  -4   2   3  235.60   13.00
   4   2   3  244.76    8.63
   4   2   3  235.91    8.48
  -4   2  -3  242.55   13.13
  -4   2   3  242.64    8.71
  -4   2   3  251.26    9.28
  -4   2   3  251.85    9.29
   4  -2  -3  244.09    8.62
   4  -2   3  226.92   13.97
   4  -2   3  244.83    8.71
  -4   2   3  244.02    8.46
  -4   2   3  248.55    8.85
   4   2   3  255.49    9.12
   4   2   3  242.91    8.56
  -4  -2   3  213.47   12.81
  -4   2  -3  248.73    8.63
  -4   2  -3  257.52    8.87
   4  -2   3  236.08    8.51
   4   2  -3  232.33   12.46
   4   2   3  256.06    8.85
   4  -2   3  244.25    8.82
   4   2   3  243.48    8.19
   4   2   3  245.17    8.37
  -4   2   3  248.02    8.27
  -4   2  -3  241.42    8.43
  -4   2   3  247.39    8.76
  -4   2   3  245.88    8.90
   4   2  -3  237.75    8.68
  -4   2  -3  221.14   13.15
   4   2   3  253.82    8.77
   4  -2   3  231.88    8.43
   4   2   3  251.91   14.13
   4  -2  -3  251.97   13.61
   4   2  -3  238.98    8.28
   4   2   3  235.57    8.84
  -4  -2   3  244.87    8.52
  -4  -2   3  246.08    8.40
  -4  -2  -3  223.70   13.92
   4  -2  -3  246.61   12.68
   4  -2   3  231.29   12.53
   4   2   3  256.85    8.83
  -4  -2   3  243.67    9.28
  -4   2   3  253.21    9.25
  -4  -2  -3  244.38    9.21
  -4   2   3  244.57    8.74
  -4  -2   3  242.51    8.49
   4   2   3  233.18   13.11
   4   2   3  235.36    8.46
  -4   2   3  241.05    9.02
  -4   2  -3  248.82    8.95
   4   2  -3  246.95    8.26
  -4   2  -3  242.71    9.16
  -4   2   3  245.34    8.56
  -4   2  -3  261.21    9.23
   4  -2   3  250.85    8.82
  -4  -2  -3  253.60    8.65
  -4  -2   3  245.64    8.66
   4   2  -3  238.47    8.82
   4  -2   3  251.20    9.03
   4   2  -3  258.49    8.86
  -5   2  -3  55.605   3.260
  -5  -2   3  54.595   3.090
  -5  -2  -3  43.386   3.200
  -5   2   3  49.316   2.970
   5   2   3  52.835   3.100
   5   2   3  56.885   3.410
  -5  -2  -3  50.156   3.010
  -5  -2  -3  53.265   3.110
  -5   2   3  50.486   2.870
  -5   2   3  46.536   3.170
   5   2   3  57.365   3.220
   5  -2   3  46.456   3.110
   5  -2  -3  47.656   3.080
   5   2   3  53.275   3.190
  -5   2   3  55.635   3.170
  -5   2   3  57.155   3.190
   5   2  -3  49.546   3.080
   5  -2  -3  56.165   3.280
   5  -2  -3  53.805   3.230
   5   2   3  54.425   3.120
  -5   2   3  47.636   3.060
  -5   2  -3  49.026   3.230
  -5   2  -3  52.005   3.310
   5  -2   3  44.556   2.870
  -5  -2   3  51.226   3.090
   5  -2   3  50.156   3.110
  -5   2  -3  50.466   3.210
  -5   2   3  56.945   3.250
  -5  -2   3  50.796   3.010
  -5   2   3  52.675   3.260
   5   2  -3  52.595   3.150
  -5   2   3  49.096   2.850
  -5  -2   3  54.985   2.960
  -5   2   3  49.996   2.930
   5  -2   3  59.295   3.300
   5   2  -3  53.865   3.160
   5   2  -3  48.506   3.130
   5   2   3  54.205   3.200
  -5  -2  -3  52.225   2.980
  -5  -2  -3  50.906   2.950
  -5  -2   3  55.835   3.350
  -5   2  -3  47.496   2.990
  -5   2   3  51.715   3.000
  -5   2   3  49.326   3.250
   5  -2   3  51.666   3.120
  -5   2  -3  56.265   3.110
   5   2  -3  48.546   2.860
  -5   2   3  46.606   3.010
   5   2  -3  57.575   3.030
   6   2   3  3.4197  0.9599
  -6  -2  -3  2.7398  1.1399
   6   2   3  2.7598  0.9499
  -6   2  -3  4.8296  1.1999
  -6  -2  -3  2.0698  0.9799
   6  -2   3  5.0896  1.1599
  -6   2   3  4.8596  1.1699
  -6  -2   3  4.4196  1.0599
   6   2   3  4.1096  1.0599
  -6  -2  -3  3.3697  1.0599
  -6   2   3  4.1396  1.0299
  -6  -2   3  3.4797  1.0699
   6   2  -3  3.0697  0.9299
   6  -2   3  3.1697  1.0299
   6  -2  -3  1.2699  0.9699
   6  -2  -3  1.5599  0.9899
  -6  -2   3  3.0397  0.9799
   6  -2   3  2.7498  0.9799
  -6   2   3  4.9096  1.1399
   6   2  -3  4.1196  1.0299
  -6   2   3  2.9597  1.0399
   6   2  -3  3.3997  1.0899
   6  -2  -3  3.9097  1.0799
   6  -2  -3  4.8696  1.1399
  -6   2  -3  3.9997  1.1999
  -6  -2  -3  3.3297  1.0399
   6   2   3  3.1497  1.1299
  -6   2  -3  2.6898  0.9499
  -6   2  -3  4.4596  1.1999
  -6   2  -3  6.1495  1.1099
   6   2  -3  5.6395  1.1399
   6  -2  -3  2.9297  1.1799
   6  -2  -3  1.8198  1.0499
  -6   2   3  2.6998  1.1499
  -6   2   3  3.9197  1.2299
   0   3   3  110.34    4.34
   0   3   3  116.97    6.47
   0   3  -3  120.51    6.98
   0   3   3  106.51    4.39
   0  -3  -3  115.95    6.13
   0   3   3  108.65    4.54
   0   3  -3  115.71    6.33
   0  -3   3  103.68    4.11
   0   3   3  106.14    4.38
   0  -3   3  115.99    6.93
   0  -3   3  103.50    4.39
   0   3   3  113.56    4.55
   0   3   3  111.08    4.41
   0  -3   3  109.36    4.36
   0   3   3  112.27    6.80
   0  -3   3  119.60    6.40
   0   3  -3  108.95    4.48
   0   3   3  120.24    7.44
   0  -3   3  113.89    6.87
   0   3   3  104.28    4.11
   0   3  -3  117.30    6.14
   0   3   3  112.89    4.39
   0   3   3  114.12    4.53
   0   3  -3  114.47    6.20
   0  -3  -3  128.88    7.07
   0   3  -3  101.06    4.22
   0   3   3  114.63    6.39
   1   3   3  789.02   23.94
  -1  -3   3  763.61   23.71
   1  -3  -3  855.86   34.45
   1   3  -3  804.58   24.45
  -1   3   3  804.59   23.95
  -1   3  -3  827.73   31.33
  -1   3  -3  835.04   31.43
   1   3  -3  832.33   31.62
   1   3   3  820.69   34.47
   1   3   3  763.11   23.62
  -1   3   3  830.83   30.70
  -1   3  -3  784.86   23.79
   1   3   3  790.53   24.26
  -1  -3   3  859.51   32.81
   1  -3   3  749.24   22.84
  -1   3   3  779.50   22.50
   1  -3   3  810.73   23.70
   1  -3   3  762.97   23.94
   1   3   3  788.26   23.67
   1   3  -3  860.91   31.65
  -1   3   3  791.42   24.58
  -1   3  -3  769.03   24.41
   1   3   3  781.84   23.84
  -1  -3   3  837.10   30.95
   1   3   3  789.54   23.99
   1   3   3  775.72   24.55
   1   3   3  805.28   23.90
  -1  -3   3  773.09   24.80
   1  -3   3  786.46   23.91
  -1   3   3  812.38   23.77
  -1   3   3  807.20   24.46
  -1  -3   3  767.41   22.86
  -1  -3  -3  814.95   33.19
   1   3   3  856.45   30.77
   1   3   3  790.94   22.57
  -1   3  -3  809.79   31.14
   1  -3  -3  798.03   29.54
   1   3  -3  790.99   23.38
  -1  -3   3  831.98   33.53
   1   3   3  866.69   32.59
  -1   3  -3  774.40   23.36
   1   3  -3  829.85   30.51
  -1  -3  -3  792.21   32.56
   1   3  -3  776.92   22.56
  -1   3   3  794.60   24.32
  -1   3   3  795.29   23.37
  -1  -3   3  831.31   33.52
   1   3   3  805.93   22.92
  -1   3   3  804.35   22.64
   1  -3   3  870.20   33.15
  -1   3   3  743.30   23.65
  -1   3  -3  799.73   24.50
   1   3   3  806.21   23.94
   1   3   3  793.26   23.82
   1   3   3  792.56   24.74
  -1   3   3  835.70   30.90
  -1  -3  -3  823.78   30.73
  -1   3   3  787.22   23.90
  -1   3  -3  820.86   30.04
   1  -3  -3  805.72   32.31
   1  -3   3  838.29   34.47
  -1   3   3  846.27   31.65
  -1   3   3  798.73   24.40
   1   3  -3  775.82   22.49
   1  -3   3  818.46   30.45
  -1   3   3  789.44   23.99
   1   3   3  794.32   24.35
  -1  -3   3  762.65   23.73
   1   3   3  812.39   30.77
  -1   3   3  857.58   32.31
   2   3   3  502.57   22.47
   2  -3   3  465.35   18.95
   2   3  -3  484.82   20.41
   2   3   3  485.60   19.65
   2   3   3  471.63   14.19
   2   3   3  462.20   14.41
  -2   3   3  479.49   14.95
  -2  -3   3  478.95   15.39
  -2   3   3  482.32   14.57
   2   3   3  461.85   14.65
   2  -3   3  464.32   14.82
   2   3  -3  455.20   14.97
   2  -3  -3  493.82   22.11
  -2   3   3  491.85   20.59
   2   3   3  490.84   14.92
   2  -3   3  480.99   14.77
  -2   3  -3  442.96   14.35
  -2   3  -3  444.15   14.87
  -2   3   3  448.33   14.21
  -2   3   3  491.51   14.77
   2  -3   3  487.04   14.76
  -2  -3  -3  486.72   21.64
  -2  -3   3  464.31   14.09
   2   3  -3  472.42   13.95
  -2   3  -3  464.17   18.78
  -2   3   3  471.86   15.20
  -2  -3   3  450.26   14.48
   2   3   3  463.82   14.84
  -2  -3   3  476.07   19.82
  -2   3  -3  481.44   20.14
   2   3  -3  453.41   13.95
   2   3   3  466.73   14.80
   2   3   3  473.69   15.06
   2   3  -3  457.03   14.75
  -2  -3   3  484.15   21.82
  -2   3   3  460.46   15.20
   2   3   3  484.24   14.25
  -2   3   3  479.77   14.82
  -2   3   3  499.75   20.26
   2   3  -3  487.30   20.45
  -2   3   3  473.38   14.60
  -2   3   3  492.06   14.93
  -2   3  -3  476.73   15.24
   2   3   3  489.99   15.39
   2   3   3  486.73   15.20
   2   3   3  484.74   20.92
  -2  -3   3  497.18   20.75
  -2   3  -3  471.73   20.21
   2   3  -3  468.34   14.48
  -2   3  -3  475.44   20.41
   2   3   3  469.67   13.92
   2  -3  -3  506.41   21.55
  -2   3   3  475.47   15.13
  -2  -3   3  442.27   14.78
  -2  -3  -3  491.43   19.90
  -2   3  -3  464.05   14.75
  -2   3  -3  453.99   15.37
  -2   3  -3  444.49   15.07
  -2   3   3  470.17   14.02
  -2   3  -3  475.43   15.25
   2   3   3  458.94   14.69
   2  -3   3  462.93   14.75
   2   3  -3  448.27   14.63
  -2   3   3  465.66   15.14
  -2   3   3  491.00   14.16
   2   3  -3  495.47   19.93
  -2  -3   3  463.34   14.65
  -2   3   3  503.29   20.06
  -2  -3  -3  505.41   21.24
   2  -3   3  443.74   14.04
   2  -3   3  485.36   21.24
  -2   3   3  469.39   15.16
  -2   3  -3  459.42   14.28
   2   3   3  485.11   15.35
   2  -3   3  448.95   14.72
  -2   3  -3  451.96   15.22
   2   3   3  472.52   14.81
   2  -3   3  463.51   22.21
  -2  -3   3  461.28   14.28
   2  -3   3  478.32   19.82
   2   3   3  474.81   14.66
   2   3   3  476.53   14.91
   2   3  -3  465.08   14.96
   3   3   3  294.87   10.64
   3   3  -3  302.04   10.49
  -3  -3  -3  308.67   16.26
   3   3  -3  313.18    9.98
   3  -3   3  311.19   10.58
   3   3  -3  308.73   15.04
   3   3   3  317.15   10.13
  -3  -3   3  303.97   10.15
   3  -3   3  306.14   10.43
   3  -3   3  297.81   10.69
  -3   3   3  311.31   10.83
  -3  -3   3  325.56   10.93
   3   3  -3  301.67    9.86
   3   3  -3  296.43   14.82
  -3   3   3  318.70   10.06
  -3   3  -3  322.32   15.45
  -3  -3   3  309.94   10.40
   3   3   3  321.00   10.62
  -3  -3   3  297.85   16.39
  -3   3   3  323.57   10.65
   3   3   3  303.62    9.85
  -3   3  -3  317.57   11.01
   3   3   3  308.35   10.79
  -3   3   3  330.55   10.11
   3   3   3  304.45   10.41
  -3   3   3  319.53   10.30
  -3  -3  -3  315.78   10.31
   3  -3  -3  302.52   15.77
   3   3   3  322.08   10.60
  -3   3   3  314.51   10.63
   3   3   3  302.78   10.33
   3   3   3  312.40   10.48
   3   3   3  317.29   10.09
  -3   3  -3  316.29   11.08
  -3   3   3  326.08   10.82
  -3  -3  -3  297.99   10.04
   3   3  -3  318.12   10.28
   3  -3  -3  289.61   10.19
   3   3   3  318.77   10.50
  -3   3  -3  302.73   10.42
  -3  -3  -3  304.57   14.69
  -3   3   3  309.86   10.34
  -3   3   3  308.72   15.16
  -3  -3   3  306.41   10.36
  -3   3  -3  312.79   10.87
  -3   3   3  298.64   10.36
   3   3  -3  302.44   10.41
   3  -3   3  317.73   10.52
   3   3   3  297.95   15.45
  -3   3   3  329.03   10.87
  -3   3  -3  305.52   15.45
  -3   3   3  312.18   15.61
   3   3   3  315.66   16.72
   3  -3   3  312.92   16.76
  -3   3   3  319.12   11.09
   3  -3   3  313.85   10.63
  -3   3  -3  304.65   10.45
   3  -3   3  307.51   15.54
   3   3   3  301.11   10.48
  -3   3   3  316.08   10.81
  -3   3   3  312.90   10.54
  -3  -3  -3  303.82   15.31
  -3   3  -3  309.14   10.71
   3   3   3  319.82   14.76
  -3   3   3  319.46   11.04
  -3  -3   3  318.23   14.74
   3   3  -3  301.75   10.67
   3  -3  -3  310.33   16.25
  -3   3   3  295.83   15.09
   3   3   3  307.70   10.41
  -3   3   3  315.50   10.89
   3   3   3  316.78   10.88
   3   3   3  321.73   10.94
  -3  -3   3  294.28    9.80
  -3  -3   3  304.39   10.17
  -3   3  -3  312.07   10.19
   3   3  -3  304.20   15.38
   4  -3  -3  126.43    9.15
  -4  -3   3  143.24    5.65
   4  -3  -3  126.48    8.58
   4  -3   3  137.32    5.67
  -4   3   3  137.89    5.39
  -4   3  -3  130.85    9.13
  -4   3   3  139.55    5.84
   4   3   3  137.45    5.26
   4   3  -3  137.70    5.72
   4   3  -3  132.40    5.26
  -4   3   3  141.89    5.61
   4   3   3  139.48    5.78
   4  -3   3  138.32    5.87
  -4  -3   3  134.98    5.44
   4  -3  -3  143.06    5.87
   4  -3  -3  136.47    5.66
  -4   3   3  130.17    5.63
   4  -3   3  130.82    5.69
   4   3   3  133.60    5.84
  -4  -3   3  136.98    5.75
  -4   3  -3  140.18    5.90
  -4   3  -3  137.07    5.59
  -4  -3  -3  142.98    5.68
  -4   3   3  129.96    5.91
   4   3   3  134.56    5.50
  -4   3   3  143.33    5.97
  -4   3   3  145.47    5.79
  -4  -3   3  121.47    9.68
  -4  -3  -3  138.29    5.52
   4   3   3  133.37    5.65
   4   3   3  133.11    5.47
   4   3   3  131.61    5.57
   4   3   3  131.46    5.50
  -4   3   3  141.79    5.88
  -4   3   3  139.45    5.77
  -4   3   3  134.46    5.48
   4   3  -3  134.19    9.26
  -4   3   3  129.89    9.12
   4   3   3  139.60    5.60
  -4   3   3  142.55    5.42
   4   3   3  132.25    9.26
  -4   3  -3  137.26    5.66
  -4  -3  -3  130.10    8.67
   4   3   3  129.11    5.76
  -4  -3   3  134.03    5.59
   4  -3   3  139.44    5.73
  -4   3   3  143.55    5.91
   4   3  -3  129.55    5.56
  -4  -3  -3  130.77    5.48
  -4   3  -3  134.84    5.52
   4  -3   3  138.27    5.58
   4   3   3  130.77    5.40
   4   3   3  106.79    8.98
   4   3  -3  125.82    8.62
  -4   3   3  132.33    5.53
  -4   3   3  135.90    5.90
  -4   3   3  117.05    8.67
   4   3   3  140.39    5.82
   4   3   3  136.42    5.80
   4   3  -3  139.42    5.84
  -4   3  -3  132.91    5.94
  -4  -3   3  132.13    5.42
  -4  -3  -3  122.44    9.50
   4   3  -3  134.86    5.34
   4  -3   3  126.18    9.75
  -4   3  -3  138.24    5.91
  -4   3  -3  123.60    9.11
   4   3  -3  134.39    5.37
  -5  -3   3  122.02    5.02
   5   3   3  112.32    4.94
  -5   3   3  108.13    4.58
   5   3  -3  115.97    5.02
   5   3  -3  123.26    5.22
  -5   3  -3  115.81    4.91
  -5   3   3  119.71    5.36
   5  -3   3  110.95    4.97
  -5  -3   3  119.62    4.91
  -5  -3  -3  115.24    4.85
  -5   3  -3  120.06    5.32
   5   3  -3  119.96    4.82
   5  -3  -3  120.51    5.23
   5   3   3  108.53    4.82
  -5   3   3  115.69    5.01
   5   3   3  111.03    5.10
  -5   3  -3  124.53    5.01
  -5   3   3  114.92    4.96
  -5   3   3  117.43    4.99
   5  -3  -3  126.06    5.19
  -5   3   3  119.06    4.70
  -5   3   3  117.49    5.03
   5  -3  -3  119.53    5.18
   5  -3   3  127.16    5.31
  -5  -3  -3  119.49    4.96
  -5  -3  -3  114.39    4.78
   5   3   3  117.64    5.18
   5   3   3  121.29    5.06
  -5  -3  -3  120.18    4.96
  -5  -3   3  116.83    4.87
  -5   3   3  113.76    4.79
   5   3   3  100.68    4.89
  -5  -3  -3  111.21    5.00
   5  -3   3  122.39    5.13
  -5   3   3  114.93    4.80
  -5   3   3  117.23    5.27
   5   3  -3  116.89    5.08
  -5   3  -3  119.97    5.16
   5   3  -3  115.60    4.66
  -5   3  -3  120.80    5.25
  -5  -3   3  104.45    4.67
  -5   3   3  115.08    5.13
   5  -3   3  116.95    5.03
  -5   3   3  117.00    5.01
  -6  -3  -3  7.6093  1.0799
   6   3   3  5.0196  1.1399
   6   3  -3  5.9795  1.0099
   6   3  -3  9.1192  1.2099
  -6   3   3  7.0394  1.1299
   6   3   3  6.1495  1.0699
  -6   3  -3  4.3396  1.0899
  -6   3   3  7.0594  1.0499
   6  -3   3  7.7293  1.1399
   6  -3   3  6.9994  1.0499
  -6  -3   3  5.8795  1.0699
   6   3   3  5.6995  1.0999
   6   3  -3  8.2593  1.1499
   6  -3   3  5.9995  1.2399
   6  -3  -3  5.7095  1.0399
  -6   3  -3  7.8493  1.1499
  -6   3   3  8.5293  1.1499
  -6   3  -3  6.5094  1.0199
  -6  -3   3  6.0895  0.9899
  -6  -3  -3  7.8693  1.0899
   6  -3  -3  5.9895  1.1599
  -6  -3  -3  7.8293  1.0699
  -6   3   3  7.3594  1.2499
   6   3  -3  6.3994  1.1699
   6  -3  -3  6.0595  1.0099
  -6   3  -3  6.6094  1.1199
   6  -3  -3  8.8292  1.1899
  -6  -3   3  5.8895  1.0099
   0   4  -3  1.3499  0.9499
   0   4   3  1.3899  0.9399
   0   4   3  1.1699  1.5699
   0   4   3  1.6399  0.8299
   0  -4   3  1.3399  0.8399
   0  -4  -3  1.5199  1.3299
   0   4   3  1.9198  0.8799
   0   4   3  3.0597  0.9999
   0   4   3  2.1298  0.9299
   0   4   3  0.4800  1.4799
   0   4   3  2.8198  1.0099
   0   4   3  2.5798  0.7899
   0  -4   3  2.6298  0.8999
   0   4  -3 -0.0100  1.7898
   0   4   3  0.0400  0.7599
   0   4   3  2.2798  0.8999
   0   4  -3  2.7998  1.1199
   0   4  -3  1.6599  0.8699
   0   4   3  0.8499  0.6299
   0   4   3  1.9598  0.8899
   0  -4   3  1.9398  1.3099
   0  -4   3  2.7498  0.9199
   0  -4   3  0.4900  1.7698
   0   4  -3  2.1298  2.0098
   0   4   3  3.0597  0.9999
   0  -4  -3  1.9598  1.6599
   0   4  -3  2.3798  1.3599
   0  -4   3  0.9799  0.8499
   0  -4   3  3.1797  0.8499
   0   4  -3  1.7698  0.9099
   0   4   3  0.4800  0.7999
   0  -4  -3  3.7997  1.9898
   0   4  -3  3.5597  1.0199
   0   4  -3  2.2398  1.0399
   0   4   3  3.8797  1.0499
   0  -4   3  0.9299  0.8299
   0   4  -3  2.1198  1.0399
   0   4   3  2.1898  0.9599
   0   4   3  2.1898  0.8999
   0   4  -3  2.7098  1.0399
   0   4   3  2.5098  1.3599
   0   4  -3  1.8298  0.9599
   0   4  -3  1.1999  1.0099
   0  -4   3  1.6299  1.6399
   1   4  -3  260.36    8.89
  -1  -4   3  275.95    9.31
   1   4   3  242.36    9.00
   1  -4   3  281.36    9.28
   1   4   3  251.74    9.30
  -1  -4   3  248.02    8.68
   1   4  -3  269.85    9.34
   1   4   3  273.12    9.45
  -1  -4  -3  281.62   14.32
   1   4  -3  271.03    9.03
   1   4   3  276.99   14.02
   1   4   3  277.36    9.17
   1   4   3  267.03    8.63
   1   4   3  267.59    9.07
   1   4   3  252.27    9.15
  -1   4  -3  264.74   12.88
  -1   4   3  277.42    9.49
  -1   4  -3  257.70    9.23
   1  -4  -3  260.02   13.54
  -1   4  -3  242.14    8.54
   1   4  -3  267.65    8.73
  -1   4   3  280.05    8.76
   1  -4   3  266.62    9.20
   1   4  -3  257.82    9.25
  -1  -4   3  267.50   13.21
  -1   4   3  249.21    8.85
  -1   4   3  255.94    9.19
  -1  -4   3  255.04    8.69
   1  -4   3  266.85    9.09
   1  -4   3  267.34   12.68
  -1  -4   3  254.55   13.77
  -1   4   3  265.45   13.13
   1  -4   3  252.39    9.01
  -1   4  -3  245.65    8.54
  -1   4  -3  268.31    9.39
  -1  -4   3  259.65   13.88
   1   4   3  261.88    8.66
  -1   4   3  263.53    8.97
   1   4   3  265.51    9.18
  -1  -4   3  261.73    9.08
   1  -4   3  276.91   14.17
   1   4   3  265.91    9.25
  -1   4   3  262.47    8.69
   1   4  -3  266.44    8.66
  -1   4  -3  256.05   13.36
   1   4  -3  255.11   13.09
  -1   4   3  271.54    9.00
  -1   4   3  277.25    9.12
   1   4  -3  277.02    8.99
  -1   4   3  270.25    9.40
  -1  -4  -3  266.56   13.02
  -1   4   3  260.65   13.56
  -1   4   3  267.87    9.36
  -1   4  -3  256.71   12.60
  -1   4  -3  268.37    9.33
   1   4   3  270.03   13.09
  -1   4  -3  254.40    8.52
  -1   4  -3  255.73    9.03
   1  -4   3  274.14    8.79
   1   4  -3  249.59   13.26
  -1  -4   3  276.27    9.57
  -1   4  -3  263.06    8.96
   1  -4  -3  265.80   14.53
   1   4   3  272.35    8.77
   1   4  -3  255.29    9.08
  -1   4   3  273.67    9.21
   1  -4   3  274.02   14.75
  -1   4   3  261.51    9.18
   1   4   3  261.13   12.85
   1   4  -3  258.00   13.05
   1   4   3  252.17    8.76
  -1   4   3  264.12    8.98
   1   4   3  274.20    9.41
   1   4   3  274.61    9.51
   1   4   3  258.82    8.89
   1   4   3  254.20    9.04
  -1   4   3  256.47    8.91
  -1   4   3  258.46   13.30
   1  -4   3  241.28    9.21
  -1   4   3  272.03    9.45
  -1   4  -3  261.23    9.05
  -1  -4   3  266.42    9.03
  -2   4   3  151.27    6.05
  -2   4   3  139.31    5.76
  -2   4   3  145.15    5.95
   2  -4  -3  133.04    9.43
  -2   4  -3  136.50    8.92
  -2   4  -3  138.80    5.91
  -2  -4   3  144.24    5.56
   2  -4   3  145.25    5.80
  -2   4  -3  146.03    5.51
   2  -4   3  140.93    5.75
  -2   4   3  144.71    5.99
   2   4  -3  141.59    5.81
   2   4   3  139.06    5.65
   2   4   3  145.10    6.00
   2   4   3  143.16    5.77
   2   4   3  142.90    5.51
  -2  -4   3  144.30    9.41
  -2   4   3  135.47    8.89
   2   4   3  150.63    6.04
   2   4  -3  141.85    5.51
   2  -4   3  136.25    9.81
   2   4   3  130.89    9.09
   2  -4  -3  140.27    9.80
   2   4   3  136.68    5.31
   2   4   3  153.17    5.95
  -2   4   3  131.95    8.64
   2   4  -3  148.13    5.97
  -2   4  -3  146.43    5.83
   2   4  -3  133.41    5.72
  -2   4   3  141.74    5.52
   2   4   3  138.74    5.69
  -2   4   3  137.23    5.49
   2   4  -3  138.99    5.51
  -2   4   3  147.45    6.00
  -2   4   3  148.96    5.80
  -2   4   3  149.44    5.52
  -2  -4   3  147.43    5.71
  -2   4  -3  139.03    5.44
  -2   4   3  142.06    5.65
  -2   4   3  144.48    5.70
  -2  -4  -3  142.36    5.48
  -2  -4   3  140.65    5.76
   2   4   3  140.98    9.03
   2   4   3  143.30    5.85
   2  -4   3  146.85    5.56
   2   4  -3  151.83    5.74
  -2   4  -3  136.59    8.75
  -2  -4   3  142.06    5.74
  -2  -4  -3  145.10    8.94
   2   4   3  131.75    9.53
  -2   4   3  150.73    5.95
   2  -4   3  142.09    5.73
   2   4  -3  139.49    9.13
   2  -4   3  150.00    5.91
  -2   4  -3  136.97    5.59
   2   4   3  147.42    5.73
   2  -4   3  132.04    9.20
  -2   4   3  136.15    5.77
  -2   4  -3  143.21    5.95
   2   4   3  140.92    5.70
   2   4   3  149.01    6.04
   2   4  -3  135.13    9.17
   2   4   3  145.96    5.86
  -2  -4   3  141.10    8.85
   2   4   3  144.56    5.94
   2  -4   3  139.98    5.70
  -2   4  -3  141.71    5.92
   2   4  -3  137.52    5.62
  -2  -4   3  152.19    5.58
   2   4  -3  138.81    8.90
  -2  -4  -3  145.15    9.56
  -2  -4   3  141.14    5.98
  -2  -4   3  134.41    5.52
  -2   4   3  141.52    5.97
   2   4   3  146.92    5.53
  -3   4   3  776.78   24.30
  -3   4  -3  786.03   24.23
  -3  -4  -3  720.80   31.40
   3  -4  -3  702.30   32.92
  -3   4  -3  792.78   24.44
  -3  -4  -3  768.59   23.30
  -3   4   3  758.81   24.15
   3   4  -3  710.75   32.56
   3  -4   3  803.68   23.59
   3  -4   3  727.60   35.42
  -3   4   3  783.13   23.60
  -3  -4   3  797.98   22.64
  -3   4   3  817.37   23.87
   3   4  -3  789.62   24.23
   3  -4  -3  788.89   23.52
  -3   4   3  736.49   32.22
   3   4   3  819.00   24.18
   3   4  -3  776.79   22.41
   3   4   3  705.64   34.70
  -3   4  -3  763.61   23.04
   3   4   3  740.18   22.25
   3  -4  -3  699.06   34.94
   3   4   3  764.25   24.20
   3   4   3  707.97   32.75
   3   4   3  783.55   23.34
  -3  -4   3  770.36   23.59
  -3   4  -3  792.09   23.68
  -3   4   3  808.17   22.90
  -3   4  -3  792.05   24.83
  -3   4   3  772.89   24.08
  -3  -4  -3  731.73   33.55
  -3  -4   3  795.87   22.94
   3   4  -3  709.94   31.94
   3   4  -3  788.59   23.79
   3   4   3  791.95   22.68
   3   4   3  810.65   23.93
  -3   4  -3  787.17   22.90
  -3  -4  -3  775.74   22.81
  -3   4   3  703.41   31.81
   3   4   3  779.86   23.48
   3  -4   3  792.75   23.76
   3  -4   3  782.31   23.75
   3   4   3  718.26   31.16
   3   4  -3  746.09   23.44
   3   4   3  805.03   23.69
  -3   4   3  769.50   23.61
  -3   4  -3  735.51   32.31
   3   4  -3  779.00   23.09
   3   4   3  765.40   24.36
  -3  -4   3  706.87   31.25
  -3  -4   3  779.60   24.59
  -3  -4   3  779.91   23.60
  -3   4   3  780.93   24.35
   3   4   3  789.06   23.73
  -3   4   3  776.61   24.30
   3   4   3  792.70   23.61
  -3   4   3  787.14   22.34
  -3   4   3  791.30   23.76
   3   4  -3  746.65   31.48
   3   4  -3  785.08   22.54
   3  -4   3  720.24   33.38
   3  -4   3  790.00   24.29
   3  -4   3  784.83   23.56
  -3  -4   3  767.07   23.30
   3   4   3  779.61   23.81
   3   4   3  783.83   24.58
  -3   4   3  799.19   22.51
  -3   4   3  784.71   23.31
  -4   4  -3  165.46    6.45
   4   4   3  157.24    6.31
  -4   4   3  165.40    6.61
   4  -4   3  161.09    6.36
  -4   4   3  162.98    6.48
  -4  -4  -3  162.38    6.21
  -4   4   3  158.90    6.63
  -4   4   3  163.45    6.57
   4   4  -3  163.00    6.11
  -4   4   3  169.04    6.34
  -4   4  -3  172.32    6.75
   4   4  -3  154.50    6.30
  -4  -4  -3  162.92    6.39
   4  -4   3  171.51    6.43
   4   4   3  166.04    6.51
  -4   4  -3  180.60    6.40
   4  -4   3  172.38    6.57
  -4   4   3  156.79    6.52
  -4   4   3  163.83    6.66
   4   4   3  170.89    6.59
   4   4  -3  159.64    6.62
   4  -4   3  160.76    6.49
  -4   4  -3  161.69    6.55
  -4  -4   3  156.92    6.44
   4   4  -3  163.49    6.49
   4  -4  -3  159.20    6.34
   4  -4  -3  167.55    6.66
   4   4   3  162.28    6.50
   4   4   3  160.18    6.20
  -4   4  -3  160.63    6.73
  -4  -4   3  170.18    6.27
  -4   4   3  169.99    6.14
  -4   4   3  161.40    6.42
  -4   4   3  151.33    5.96
   4  -4   3  159.03    6.60
   4   4   3  167.51    6.29
  -4   4   3  169.50    6.52
   4   4  -3  167.22    6.19
   4   4  -3  151.14    6.02
  -4  -4   3  161.70    6.34
   4   4   3  156.55    6.14
   4   4   3  164.09    6.63
  -4  -4   3  167.96    6.46
   4   4   3  161.02    6.59
   4   4   3  165.07    6.54
   4   4   3  163.42    6.05
  -4  -4  -3  152.72    6.16
  -4   4  -3  160.04    6.47
  -4   4   3  164.39    6.22
   4   4   3  159.20    6.12
   5  -4   3  264.70    8.92
  -5   4   3  261.95    8.81
   5   4  -3  258.00    8.23
  -5   4  -3  238.19    8.59
  -5   4  -3  266.75    9.26
  -5  -4   3  256.11    8.49
   5  -4   3  267.65    9.11
  -5   4   3  262.89    8.93
  -5  -4  -3  266.74    8.76
   5   4   3  270.90    8.88
  -5  -4   3  260.05    8.74
  -5   4  -3  244.45    9.04
   5  -4   3  263.84    8.81
  -5   4   3  250.77    8.74
   5   4   3  259.14    9.00
   5  -4  -3  274.76    8.93
   5   4  -3  257.92    8.75
  -5  -4  -3  252.98    8.91
  -5  -4  -3  272.68    8.61
  -5   4   3  258.52    8.51
  -5   4  -3  260.50    9.12
  -5   4   3  269.38    9.21
   5   4  -3  268.85    8.41
  -5  -4  -3  256.73    8.68
  -5  -4   3  258.26    8.70
   5   4   3  247.37    8.69
  -5   4  -3  269.34    8.63
   5   4  -3  267.11    8.88
  -5   4   3  260.64    8.21
   5   4  -3  279.24    9.17
  -5   4   3  259.53    8.86
  -5   4   3  255.44    8.22
   5  -4  -3  274.87    9.15
   5  -4  -3  263.51    9.13
   5   4   3  254.22    8.96
  -5   4   3  260.41    9.14
   5   4   3  250.65    8.78
   0   5  -3  340.66   17.51
   0  -5   3  349.50   19.59
   0   5  -3  396.63   12.66
   0   5   3  391.00   12.75
   0  -5   3  397.14   13.04
   0  -5   3  392.68   12.35
   0  -5   3  353.51   18.96
   0   5   3  378.98   19.08
   0   5   3  369.18   18.04
   0   5   3  397.18   12.73
   0   5   3  346.45   18.07
   0   5   3  398.22   13.04
   0   5   3  407.73   12.31
   0   5   3  406.61   12.33
   0   5   3  410.58   12.69
   0   5  -3  381.55   12.66
   0   5   3  395.01   12.97
   0   5  -3  382.64   12.64
   0   5   3  389.99   13.19
   0   5   3  382.36   13.22
   0   5  -3  396.25   12.16
   0   5   3  408.11   12.80
   0   5   3  374.61   12.87
   0   5  -3  398.95   13.23
   0   5   3  385.46   12.98
   0  -5   3  401.55   13.38
   0   5  -3  394.26   12.16
   0   5   3  392.40   12.15
   0   5   3  385.31   12.77
   0   5  -3  343.25   18.32
   0   5   3  407.65   13.43
   0  -5  -3  379.63   19.24
   0  -5   3  348.88   17.71
   0  -5   3  387.63   12.73
   0  -5  -3  387.72   13.08
   0  -5   3  384.06   12.87
   0  -5  -3  355.34   19.85
   0   5  -3  399.72   13.06
   0   5  -3  398.21   12.70
  -1  -5  -3  615.60   28.35
   1   5  -3  646.71   20.13
  -1   5   3  620.50   19.41
   1   5  -3  648.42   19.39
   1   5   3  654.68   20.13
   1   5  -3  644.75   19.66
   1   5   3  631.97   19.05
   1   5  -3  577.06   26.99
   1  -5  -3  575.71   28.05
  -1   5   3  566.21   26.22
  -1   5  -3  681.92   19.48
  -1   5   3  643.07   20.09
  -1  -5   3  638.57   19.43
  -1   5   3  632.73   20.13
  -1   5   3  624.53   19.70
  -1  -5   3  593.34   19.28
   1   5   3  643.22   19.75
   1  -5   3  638.17   19.54
   1  -5  -3  634.56   19.69
  -1  -5   3  630.59   18.95
  -1   5   3  630.96   18.68
  -1  -5  -3  627.44   19.35
   1  -5   3  579.82   28.35
  -1   5   3  645.95   19.36
   1  -5   3  652.84   19.84
  -1   5   3  624.74   20.13
   1  -5   3  591.49   29.72
  -1   5   3  568.86   27.36
   1   5   3  647.15   18.81
  -1   5  -3  619.69   18.46
   1   5  -3  634.38   20.00
  -1   5   3  633.96   19.49
  -1   5   3  551.68   26.95
  -1  -5  -3  582.94   26.38
   1   5  -3  642.50   18.67
   1   5   3  605.84   27.87
  -1  -5  -3  603.04   29.55
   1   5   3  587.09   26.34
  -1  -5   3  580.50   28.09
   1   5   3  628.92   18.66
   1   5   3  660.73   19.67
  -1   5  -3  625.76   18.48
  -1   5   3  644.46   18.60
  -1   5   3  658.72   19.77
   1   5   3  620.98   19.71
   1   5   3  641.89   19.67
  -1   5  -3  627.63   20.21
   1   5  -3  626.89   19.24
  -1   5   3  636.37   20.20
  -1  -5   3  671.72   20.55
   1   5   3  629.84   19.43
   1   5   3  658.22   19.66
  -1  -5   3  632.58   19.83
   1  -5  -3  625.26   29.92
  -1   5  -3  642.02   19.56
   1   5   3  615.46   20.16
   1   5  -3  617.00   18.57
  -1   5   3  643.51   19.36
  -1  -5   3  612.22   19.59
   1  -5   3  631.57   18.90
  -1   5  -3  587.21   27.16
   1   5   3  647.10   19.86
  -1   5   3  651.42   19.81
  -1   5  -3  646.51   19.65
  -1  -5   3  605.08   26.79
   1  -5   3  648.40   19.79
   1  -5   3  652.12   19.64
   1   5   3  652.07   18.59
   1   5  -3  591.13   26.52
   1   5   3  614.69   20.06
  -1   5  -3  613.97   20.05
   2  -5  -3  425.26   13.72
  -2   5  -3  422.26   13.60
   2   5  -3  414.66   13.21
   2   5  -3  411.71   13.87
  -2   5   3  420.95   13.94
  -2  -5  -3  426.40   13.78
  -2   5  -3  423.04   13.04
  -2   5   3  438.13   14.33
   2  -5   3  440.25   13.98
   2   5  -3  418.02   14.08
  -2  -5   3  435.59   14.04
  -2   5   3  422.85   14.13
   2   5   3  424.95   13.71
  -2   5   3  417.56   13.64
  -2  -5  -3  421.22   13.20
   2   5  -3  386.54   13.07
   2   5   3  429.63   13.21
   2   5   3  418.45   14.29
   2   5  -3  437.44   13.69
  -2   5   3  421.65   13.23
   2   5  -3  428.22   14.21
  -2  -5   3  427.95   14.52
  -2   5   3  428.67   13.78
   2   5   3  435.04   13.89
   2   5   3  405.67   13.78
  -2  -5   3  428.77   13.42
   2   5   3  446.21   14.21
   2   5   3  427.42   14.06
  -2   5  -3  429.77   14.31
  -2   5   3  419.84   14.25
   2   5   3  419.79   14.26
   2   5   3  408.76   13.25
   2   5   3  427.66   12.98
  -2   5  -3  405.89   13.80
  -2   5   3  425.50   14.04
  -2  -5   3  424.02   13.90
  -2  -5   3  446.68   13.88
  -2   5   3  422.91   13.79
   2  -5   3  409.74   13.82
  -2   5   3  428.91   14.26
   2  -5   3  433.56   14.01
   2  -5   3  439.61   13.99
   2   5   3  423.97   13.94
   2  -5   3  441.68   13.97
  -2   5   3  393.49   14.23
  -2   5   3  418.48   13.98
  -2   5  -3  438.60   14.43
   2   5   3  419.38   13.91
  -2  -5   3  431.90   13.31
   2   5   3  434.88   14.31
  -2   5   3  422.82   13.24
   2  -5   3  405.52   13.11
   3   5   3  17.878   1.790
   3   5  -3  16.059   1.650
  -3   5  -3  15.769   1.730
  -3  -5  -3  14.949   1.760
  -3  -5   3  15.549   1.700
  -3   5   3  16.929   1.640
  -3  -5   3  16.319   1.690
   3  -5   3  13.739   1.710
  -3   5   3  19.708   1.830
  -3   5   3  14.829   1.640
   3   5  -3  14.279   1.700
  -3   5  -3  15.219   1.840
  -3   5  -3  12.619   1.580
   3  -5   3  14.469   1.750
   3   5   3  15.789   1.710
   3   5   3  17.388   1.910
   3   5  -3  14.619   1.610
   3  -5  -3  13.839   1.670
   3  -5   3  16.749   1.860
  -3   5   3  13.249   1.640
  -3   5   3  14.969   1.750
  -3   5   3  14.439   1.650
   3   5   3  13.769   1.650
   3   5   3  14.809   1.630
  -3  -5   3  12.889   1.520
   3   5   3  15.139   1.720
   3  -5   3  16.049   1.750
   3   5   3  17.229   1.720
  -3   5  -3  16.719   1.880
   3   5   3  18.698   1.660
  -3   5  -3  15.739   1.670
   3   5   3  15.429   1.710
  -3   5   3  15.259   1.790
   3   5  -3  14.549   1.690
  -3  -5  -3  15.019   1.770
   3   5   3  12.259   1.520
  -3  -5   3  22.408   1.930
  -3   5   3  16.249   1.800
   3   5  -3  13.769   1.670
  -3   5   3  16.659   1.740
   3   5   3  15.749   1.590
   3   5   3  14.639   1.680
  -3   5   3  15.559   1.730
  -3  -5  -3  16.299   1.670
  -3   5   3  15.679   1.640
  -3  -5   3  12.829   1.570
   3   5  -3  15.269   1.750
   3  -5   3  20.408   1.880
   4   5   3  53.125   2.820
   4  -5   3  46.516   2.740
  -4   5  -3  48.246   2.640
  -4   5   3  53.535   2.720
  -4   5   3  50.036   2.600
  -4   5   3  48.256   2.630
   4   5  -3  51.406   2.620
  -4  -5   3  50.636   2.790
   4   5   3  49.336   2.740
  -4   5   3  49.206   2.650
   4  -5  -3  46.316   2.750
  -4   5  -3  48.496   2.590
  -4  -5  -3  49.336   2.600
   4  -5  -3  48.546   2.880
  -4   5   3  49.566   2.820
  -4   5   3  51.566   2.720
   4   5   3  43.556   2.580
   4   5  -3  49.896   2.700
  -4   5   3  50.296   2.840
   4  -5   3  54.205   2.860
   4   5  -3  49.596   2.830
   4  -5   3  49.276   2.700
  -4   5   3  48.366   2.560
  -4  -5   3  51.416   2.690
  -4   5   3  50.276   2.680
   4   5   3  46.206   2.670
  -4  -5  -3  53.285   2.670
  -4   5  -3  49.566   2.750
  -4  -5  -3  47.066   2.630
  -4  -5   3  49.286   2.650
   4   5   3  50.656   2.800
  -4  -5  -3  49.766   2.770
   4   5  -3  49.786   2.600
   4  -5   3  50.706   2.710
  -4   5  -3  48.846   2.890
  -4   5   3  49.576   2.820
   4   5   3  46.096   2.700
   0  -6   3  47.506   2.870
   0   6  -3  45.486   2.670
   0  -6  -3  43.346   2.660
   0   6   3  46.066   2.850
   0  -6  -3  41.986   2.560
   0   6   3  42.736   2.710
   0  -6   3  43.136   2.640
   0   6  -3  49.036   2.890
   0   6  -3  50.116   2.860
   0   6   3  41.906   2.670
   0   6   3  47.246   2.630
   0   6  -3  40.476   2.550
   0  -6  -3  42.406   2.810
   0   6   3  43.126   2.760
   0  -6   3  48.706   2.870
   0   6   3  44.496   2.700
   0  -6   3  44.046   2.790
   0  -6   3  44.236   2.720
   0   6  -3  42.506   2.740
   0   6   3  43.806   2.720
   0   6   3  48.926   2.730
   0   6   3  46.776   2.920
   0  -6   3  44.316   2.630
   0   6   3  44.906   2.630
   0   6   3  38.537   2.610
  -1  -6  -3  107.37    4.90
  -1   6  -3  111.22    4.83
  -1  -6   3  120.62    4.98
  -1  -6  -3  113.91    4.71
   1   6   3  114.74    4.82
   1   6   3  125.83    5.11
  -1   6   3  106.15    4.57
  -1   6   3  119.99    5.03
  -1  -6   3  118.60    4.73
  -1   6   3  112.44    4.92
  -1  -6   3  117.60    4.90
   1  -6   3  107.69    4.76
  -1   6  -3  111.30    4.54
   1   6   3  117.83    5.00
   1   6   3  126.63    4.84
   1   6   3  113.77    4.80
   1   6  -3  115.34    4.69
  -1   6  -3  109.45    4.83
   1  -6   3  119.04    4.69
  -1   6  -3  124.54    4.77
   1   6  -3  118.74    4.68
   1  -6   3  118.13    4.95
  -1   6   3  115.87    4.97
  -1   6   3  118.27    4.89
  -1   6   3  109.79    4.94
   1   6  -3  111.88    4.96
  -1  -6  -3  112.86    5.08
   1  -6  -3  121.31    4.85
   1   6   3  108.99    4.75
   1   6  -3  114.71    4.97
  -1   6   3  122.64    4.97
   1   6   3  111.44    5.06
   1   6  -3  111.73    4.86
   1   6   3  113.32    5.00
   1  -6   3  118.80    4.86
   1   6   3  119.93    5.01
  -1   6   3  118.83    5.08
  -1  -6   3  121.40    4.80
   1  -6  -3  116.75    4.82
  -1   6   3  111.05    4.91
   1  -6   3  119.72    4.95
   1   6  -3  106.78    4.80
  -1  -6   3  107.65    5.00
   1   6   3  118.30    4.90
   1  -6   3  117.23    4.88
  -1   6   3  107.29    4.58
   1   6   3  121.83    4.66
  -1   6   3  115.93    4.79
  -1   6  -3  123.57    5.23
  -2  -6  -3  4.0796  1.2199
  -2   6   3  6.6994  1.0999
  -2  -6  -3  6.3694  1.2799
  -2  -6   3  5.4095  1.1799
  -2   6   3  5.3495  1.0999
  -2   6   3  5.0096  1.0299
   2   6  -3  5.1895  1.0299
  -2   6  -3  4.8496  1.2499
   2   6   3  3.2797  1.0199
  -2  -6   3  9.0792  1.3299
  -2  -6   3  3.9397  1.0599
  -2   6   3  4.9796  1.0899
  -2   6   3  5.5095  1.1299
   2   6   3  6.6894  1.1799
  -2   6   3  6.5594  1.1199
   2  -6  -3  4.6596  1.2299
  -2   6   3  5.9895  1.1699
   2  -6   3  7.3694  1.3799
   2  -6  -3  6.3894  1.2199
  -2   6   3  6.7194  1.2599
   2   6   3  4.3696  1.0599
   2   6  -3  6.7194  1.1899
   2  -6   3  4.5196  1.1199
   2   6   3  5.0696  1.1699
  -2   6  -3  4.2596  1.1499
   2   6  -3  5.7395  1.1599
  -2  -6   3  4.4896  1.1699
   2   6   3  5.4195  1.2399
   2   6   3  5.9895  1.0599
   2   6   3  6.0395  1.1999
   2  -6   3  8.1093  1.2899
   2  -6   3  5.6395  1.2299
  -2   6  -3  6.0695  1.2799
   2   6  -3  4.7696  1.2499
   2   6   3  5.3695  1.1999
  -2   6  -3  5.1196  1.2499
  -2   6   3  6.2495  1.3799
  -2   6   3  5.1296  1.1699
  -2  -6   3  5.5795  1.1899
   2   6   3  5.9495  1.2699
  -2   6   3  5.5095  1.2599
  -2  -6  -3  4.5496  1.1399
  -2  -6  -3  5.3695  1.1599
   2   6  -3  5.5195  1.3499
   2   6   3  6.8794  1.2499
   2  -6   3  7.5293  1.1999
   2   6   3  4.8196  1.0699
   3   6  -3  280.57    9.38
  -3   6  -3  282.48    9.21
   3   6   3  281.65    9.42
   3  -6   3  283.89    9.13
   3  -6  -3  295.83    9.34
  -3   6   3  278.51    8.68
  -3  -6  -3  295.95    9.68
   3   6   3  282.72    9.28
  -3   6   3  275.02    9.41
   3   6  -3  269.37    9.09
   3   6   3  264.39    9.32
  -3  -6  -3  300.98    8.95
   3  -6  -3  272.56    9.10
  -3  -6   3  284.28    8.79
  -3   6   3  291.18    9.08
  -3   6  -3  275.99    9.39
  -3   6   3  273.61    8.67
   3   6  -3  281.90    8.78
  -3  -6  -3  282.41    9.11
   3   6   3  247.96    8.91
  -3  -6   3  292.93    9.22
   3  -6   3  294.13    9.25
  -3  -6   3  301.93    9.69
   3   6   3  281.52    9.24
  -3   6  -3  258.36    8.83
  -3  -6  -3  303.14    9.49
   3   6  -3  288.77    8.72
  -3   6   3  277.87    9.34
   3  -6   3  292.71    9.23
   3   6   3  281.57    9.37
  -3   6   3  277.78    9.19
  -3   6   3  281.67    9.32
  -3   6   3  280.67    9.15
  -3   6  -3  278.44    9.45
  -3  -6   3  272.61    9.09
   0   7   3  21.138   1.550
   0  -7   3  17.878   1.440
   0   7   3  19.418   1.410
   0  -7  -3  22.678   1.570
   0   7  -3  16.429   1.360
   0   7   3  19.428   1.530
   0  -7   3  21.458   1.620
   0   0   4 9963.10  362.03
   0   0  -4 9863.46  341.34
   0   0  -4 9598.05  329.90
   0   0  -4 8652.51  342.56
   0   0   4 8909.02  387.83
   0   0   4 8841.26  362.76
   0   0   4 9357.45  348.29
   0   0   4 9999.00  375.72
   0   0   4 9985.15  341.98
  -1   0   4  200.21    8.25
   1   0   4  197.63    9.14
  -1   0   4  198.48    8.16
   1   0  -4  190.26    8.27
   1   0   4  199.72    9.65
  -1   0   4  195.38    9.27
   1   0  -4  184.85    8.11
   1   0  -4  201.14    8.67
  -1   0  -4  198.05    8.59
   1   0   4  197.29    8.53
  -1   0   4  194.72    8.80
  -1   0   4  211.43    9.80
   1   0   4  186.87    7.90
   1   0   4  208.30    9.60
  -2   0  -4  350.92   15.84
   2   0   4  361.95   15.74
   2   0   4  362.58   14.70
  -2   0  -4  364.70   14.86
   2   0  -4  357.13   15.07
   2   0  -4  362.90   15.10
  -2   0   4  345.95   13.72
  -2   0   4  350.99   15.17
  -2   0  -4  388.74   16.82
  -2   0   4  355.94   16.67
   2   0   4  371.24   14.75
   2   0  -4  360.62   14.65
  -3   0   4 1399.98   53.24
   3   0   4 1323.20   38.56
  -3   0  -4 1420.30   53.04
   3   0   4 1295.31   38.87
   3   0  -4 1385.49   48.91
  -3   0   4 1311.64   38.07
   3   0   4 1318.11   38.79
  -3   0  -4 1349.93   39.50
  -3   0   4 1403.03   50.58
   3   0  -4 1384.58   50.29
   3   0   4 1320.78   41.74
  -3   0   4 1324.49   38.90
   3   0   4 1374.79   48.78
  -3   0   4 1313.47   39.79
   3   0  -4 1261.51   38.74
  -3   0   4 1288.94   39.38
  -3   0   4 1309.99   40.82
  -3   0   4 1312.36   38.45
   3   0   4 1398.16   50.80
  -3   0   4 1328.04   39.48
   3   0  -4 1376.10   51.23
  -3   0   4 1343.51   36.85
   3   0   4 1379.58   38.26
  -3   0   4 1303.77   38.71
  -3   0   4 1318.58   41.09
   3   0   4 1304.93   38.51
  -3   0  -4 1308.57   40.72
  -3   0  -4 1398.63   50.09
   3   0   4 1297.40   37.49
  -3   0  -4 1408.21   55.43
   3   0   4 1400.11   55.30
  -3   0   4 1314.64   38.13
  -3   0  -4 1344.54   40.99
   3   0   4 1344.35   40.03
   3   0   4 1326.11   39.04
   3   0   4 1389.86   52.34
  -3   0   4 1371.81   55.76
  -3   0   4 1331.61   41.78
  -3   0   4 1301.97   40.00
  -3   0   4 1335.74   36.67
   3   0   4 1295.46   39.54
  -3   0   4 1287.54   37.65
  -4   0   4  417.67   12.62
  -4   0   4  416.64   12.98
   4   0   4  404.55   20.42
   4   0  -4  399.03   19.13
  -4   0   4  394.54   19.72
   4   0   4  408.46   13.19
   4   0  -4  401.39   13.26
  -4   0   4  406.18   13.45
   4   0   4  409.45   18.82
  -4   0   4  416.40   13.06
  -4   0   4  393.03   13.98
  -4   0   4  406.98   12.47
  -4   0   4  408.84   18.68
   4   0   4  407.87   12.69
  -4   0  -4  425.62   20.65
   4   0  -4  391.55   13.35
   4   0   4  427.68   13.63
  -4   0   4  418.95   13.06
   4   0  -4  435.85   18.59
   4   0   4  394.92   13.01
   4   0   4  406.26   13.63
  -4   0   4  404.18   13.58
  -4   0  -4  415.74   13.48
  -4   0  -4  410.11   13.92
  -4   0   4  420.49   14.00
   4   0   4  390.57   13.09
  -4   0  -4  404.72   12.96
   4   0  -4  398.46   18.52
  -4   0   4  401.22   13.44
  -4   0   4  421.07   13.20
  -4   0  -4  404.54   19.77
   4   0   4  404.34   13.35
  -4   0   4  393.97   12.81
   4   0  -4  405.62   13.26
   4   0   4  422.66   13.16
  -4   0  -4  413.29   13.99
  -4   0   4  425.74   20.99
  -4   0  -4  417.25   14.29
  -4   0  -4  406.49   18.38
   4   0   4  407.28   13.12
  -4   0   4  425.62   14.38
  -5   0   4  668.24   21.38
  -5   0   4  574.75   31.25
   5   0  -4  676.68   21.44
  -5   0   4  674.96   21.22
  -5   0   4  712.82   20.69
   5   0   4  610.01   31.26
   5   0  -4  626.15   28.04
  -5   0   4  668.04   20.23
   5   0  -4  624.10   29.52
   5   0   4  706.85   21.77
  -5   0  -4  662.39   22.05
  -5   0   4  699.21   22.27
  -5   0  -4  638.71   32.01
   5   0  -4  691.85   21.20
  -5   0   4  691.28   20.41
   5   0  -4  717.31   19.98
  -5   0   4  663.18   22.57
  -5   0  -4  682.77   20.63
   5   0   4  692.94   21.15
  -5   0  -4  691.41   22.62
  -5   0   4  633.10   30.42
  -5   0  -4  685.92   20.61
  -5   0  -4  628.87   30.34
   5   0   4  674.82   21.43
  -5   0   4  711.86   21.43
  -5   0   4  682.63   22.04
  -5   0  -4  698.13   21.37
   5   0   4  726.00   21.03
  -5   0   4  698.57   20.66
  -5   0  -4  694.54   22.13
   5   0   4  703.40   20.92
  -5   0   4  687.91   19.72
   5   0  -4  671.75   21.31
   5   0  -4  672.51   21.00
   6   0  -4  29.657   2.100
  -6   0  -4  27.718   2.260
   6   0  -4  27.858   1.950
  -6   0   4  29.617   2.290
   6   0  -4  27.538   2.030
  -6   0  -4  28.088   2.120
  -6   0   4  29.337   2.010
   6   0  -4  27.538   2.230
   6   0  -4  32.427   2.310
  -6   0  -4  28.957   2.230
   6   0   4  27.948   2.240
   6   0  -4  33.117   2.180
  -6   0  -4  29.647   2.430
  -6   0   4  27.538   2.220
   6   0   4  27.708   2.070
  -6   0   4  29.327   2.240
   6   0   4  28.088   2.160
  -6   0  -4  28.618   2.130
  -6   0   4  28.428   2.110
   0   1  -4 3600.52  123.51
   0   1   4 3601.52  135.40
   0   1   4 3481.08  128.03
   0   1  -4 3431.77  119.25
   0  -1   4 3397.48  144.41
   0  -1   4 3533.18  134.79
   0  -1   4 3476.73  138.73
   0   1   4 3509.82  124.00
   0   1   4 3469.05  143.48
   0   1   4 3538.99  119.64
   0   1   4 3371.02  141.27
   0   1   4 3483.71  125.89
   0  -1   4 3544.87  137.93
   0  -1   4 3369.46  130.38
   0   1   4 3543.02  138.97
   0   1  -4 3511.13  132.11
   1  -1   4  329.05   13.17
   1   1   4  325.96   14.09
  -1   1   4  322.80   13.40
  -1   1   4  326.24   13.34
   1   1   4  332.53   12.18
   1   1   4  328.37   14.70
  -1  -1   4  322.17   13.40
  -1  -1  -4  319.33   12.75
  -1   1   4  340.81   14.68
  -1   1  -4  315.89   12.68
  -1   1   4  327.75   13.93
   1  -1   4  308.54   14.49
   1  -1   4  332.49   14.68
   1   1  -4  313.06   13.27
  -1   1  -4  324.14   13.99
  -1   1   4  329.44   12.97
  -1   1  -4  336.73   13.53
  -1   1   4  324.58   14.06
   1   1  -4  331.42   12.77
  -1   1   4  319.71   12.43
   1   1  -4  315.71   12.70
  -1   1   4  315.56   13.05
   1   1   4  315.69   13.24
  -1  -1   4  338.33   14.95
  -1  -1   4  330.47   13.40
   1   1   4  316.85   13.20
  -1  -1   4  321.85   13.06
  -1  -1   4  328.88   14.06
  -1  -1  -4  322.29   13.73
   1  -1   4  316.16   14.01
   2   1   4 1920.01   84.54
  -2  -1   4 2112.77   75.34
   2   1  -4 2177.37   75.27
   2  -1  -4 2171.85   75.16
  -2  -1  -4 2201.24   85.52
   2  -1   4 2259.02   81.02
  -2  -1   4 2215.88   81.50
  -2  -1  -4 2100.46   76.62
  -2   1   4 2013.22   77.76
  -2   1  -4 2094.19   81.30
   2   1   4 2172.49   75.89
  -2   1   4 2159.29   77.58
   2   1  -4 2135.95   78.49
  -2  -1   4 2170.80   77.59
   2  -1   4 2155.84   77.93
   2  -1  -4 2230.39   79.18
   2   1   4 1999.26   73.74
   2   1   4 2178.75   80.95
  -2   1   4 2224.83   81.69
  -2   1  -4 2129.64   77.74
   2   1   4 2111.94   78.68
   2  -1   4 2060.03   84.77
   2  -1  -4 2009.90   83.02
  -2  -1   4 2153.18   85.68
  -2   1   4 2129.94   85.16
   2   1  -4 2194.72   77.55
  -2  -1  -4 2148.72   81.08
  -2   1  -4 2220.02   85.21
   2  -1   4 2255.10   75.71
  -3   1   4  183.28   10.21
  -3  -1   4  173.77    6.05
  -3  -1   4  165.05    5.95
   3  -1   4  168.98    6.26
   3   1   4  169.69    6.30
  -3   1   4  166.88    6.35
  -3  -1   4  161.65    6.45
  -3   1  -4  177.09    6.07
   3  -1   4  185.19    9.70
   3   1   4  189.97    9.78
  -3  -1   4  168.35    6.35
  -3   1   4  170.52    6.51
   3   1  -4  178.57    9.21
  -3   1  -4  157.76    6.31
   3  -1   4  181.45    8.68
  -3  -1   4  165.81    6.74
  -3   1   4  178.78    5.99
  -3   1   4  186.58    9.63
   3   1  -4  176.22    6.29
   3   1   4  167.11    6.24
   3   1   4  180.44    9.48
  -3   1   4  162.45    6.24
  -3   1   4  173.49    6.10
  -3   1   4  183.84    6.51
   3   1   4  180.89    6.29
  -3   1  -4  182.80    9.36
  -3  -1  -4  176.80    9.48
  -3   1  -4  182.26    9.88
  -3  -1   4  163.08    6.27
  -3   1  -4  177.19    6.69
   3  -1   4  187.85   10.49
  -3  -1   4  174.41    6.43
   3   1   4  172.40    6.49
  -3   1   4  190.80    6.57
   3  -1   4  162.89    6.25
  -3  -1   4  177.33    5.95
  -3   1   4  172.64    6.33
  -3  -1   4  165.62    8.23
   3  -1  -4  185.77    9.61
  -3  -1  -4  171.59    6.52
  -3  -1   4  171.92    6.58
  -3  -1   4  171.20    6.19
   3   1   4  173.10    6.20
   3   1  -4  177.85    9.13
   3   1   4  164.23    6.17
  -3  -1  -4  170.02    6.30
   3   1   4  159.99    6.17
  -3  -1   4  168.74    6.13
   3   1   4  167.50    6.21
  -3   1   4  173.60    6.70
   3  -1   4  176.61    6.24
  -3   1   4  178.14    9.95
   3  -1   4  164.71    6.20
  -3   1  -4  177.10    6.47
   3   1   4  183.06    6.14
  -3  -1   4  160.96    6.07
  -3  -1   4  173.02   10.29
  -3  -1   4  181.63    9.13
   3  -1   4  180.92    6.24
  -3  -1  -4  166.66    6.65
   3  -1   4  167.22    6.31
  -3  -1  -4  187.24   10.44
   3   1  -4  172.31    6.27
  -3   1   4  170.53    6.29
   3  -1   4  170.02    6.45
   3   1   4  171.12    5.96
  -3  -1   4  188.32   10.02
  -3   1   4  166.15    6.19
  -3  -1   4  168.47    6.15
  -3   1   4  170.03    6.16
  -3   1  -4  182.85    9.96
   3   1   4  169.03    6.46
   3   1   4  176.56    6.46
   3  -1  -4  187.23    9.17
   3   1  -4  185.74    9.45
   3   1   4  171.04    6.23
  -3  -1   4  175.74    6.15
  -3   1   4  170.77    5.98
   3  -1   4  175.37    8.87
  -3   1   4  173.42    6.67
  -3   1   4  172.13    6.78
  -3   1  -4  174.76    6.61
   3  -1   4  166.14    6.14
   3   1   4  173.32    6.24
   3   1   4  180.88   10.27
  -3   1   4  166.99    6.07
   3   1  -4  168.92    6.37
  -4  -1   4  192.26    7.32
  -4   1   4  206.68    7.48
  -4   1   4  203.67    7.61
   4  -1  -4  191.29   10.67
   4  -1   4  183.11   11.82
  -4  -1  -4  196.37    7.83
  -4   1  -4  197.14    7.70
  -4  -1   4  199.14    6.86
   4   1   4  197.93    7.18
  -4  -1  -4  194.22   12.12
   4   1   4  197.66    7.20
  -4   1   4  206.19    6.97
  -4  -1   4  190.37    7.58
   4  -1   4  200.60    7.39
  -4   1   4  204.28    7.40
  -4   1   4  211.01   11.94
  -4  -1   4  195.34   10.63
   4   1  -4  194.87   11.23
  -4  -1   4  187.36    6.84
   4  -1  -4  195.94    7.42
  -4   1   4  204.25    7.32
   4   1   4  190.44    6.94
   4   1   4  196.81    7.16
  -4  -1   4  199.48    7.24
  -4   1  -4  191.27    6.98
  -4   1   4  201.38    7.89
   4   1   4  201.90    7.37
  -4   1  -4  204.24    7.44
  -4  -1  -4  173.39   10.97
   4   1   4  193.45    7.15
  -4   1   4  205.32    7.20
   4   1   4  200.51    7.55
   4  -1   4  198.69    7.57
   4   1   4  200.47    7.26
  -4  -1   4  187.54   11.46
  -4   1   4  198.76    7.08
   4   1  -4  194.74    7.22
   4   1   4  191.28    7.43
   4   1   4  195.77    7.26
  -4   1  -4  189.39   11.78
  -4  -1  -4  189.03    7.42
  -4  -1   4  196.31    6.98
   4   1  -4  193.48   10.82
   4   1  -4  185.33    7.29
   4   1   4  188.71   11.03
   4   1  -4  198.31   10.99
   4   1  -4  208.30    7.40
   4  -1  -4  191.47   11.18
  -4   1   4  199.59    6.89
  -4   1  -4  184.03   11.43
   4  -1  -4  197.97   10.82
  -4   1   4  189.12   11.78
  -4  -1   4  201.11    7.24
   4  -1   4  207.76    7.48
  -4   1  -4  184.77    7.63
  -4  -1   4  191.36    7.33
  -4  -1  -4  192.29    7.29
  -4   1  -4  192.36    7.77
  -4   1   4  204.10    7.76
  -4   1   4  203.72    7.83
   4   1  -4  202.03    7.47
  -4   1   4  206.26   11.30
   4   1   4  189.73   11.16
   4   1   4  188.15   11.87
  -4  -1   4  200.46    7.98
  -4  -1  -4  204.83   10.41
   4   1  -4  207.61    6.99
  -4   1   4  196.40    7.04
   4  -1   4  203.23    7.20
  -4   1  -4  198.60   10.98
   4   1   4  185.61    7.35
  -4   1   4  211.29    7.56
  -4   1   4  192.09    7.40
   4  -1   4  198.93    7.37
  -4   1  -4  190.23    6.99
  -4  -1   4  194.95    7.03
   4   1   4  187.57    7.06
  -4  -1  -4  204.51    7.15
  -4  -1   4  179.33   12.00
  -4  -1   4  191.17    7.57
   5  -1   4  172.34    7.15
  -5  -1   4  178.73    7.27
  -5   1   4  178.64    6.80
   5  -1  -4  170.86    6.95
  -5  -1  -4  184.24    6.72
  -5  -1  -4  180.04    6.94
  -5   1   4  182.56    7.17
  -5   1   4  173.53    6.52
   5   1  -4  176.66    6.97
  -5  -1  -4  175.29    7.17
   5   1  -4  181.78    7.08
  -5   1   4  181.63    6.90
   5   1   4  182.88    7.10
   5  -1  -4  187.35    7.17
  -5   1  -4  181.96    7.41
  -5   1  -4  183.58    6.77
  -5   1  -4  169.25    6.63
   5  -1   4  182.49    7.17
  -5  -1   4  190.82    6.99
  -5   1   4  188.75    6.90
  -5  -1  -4  182.41    7.01
  -5  -1  -4  185.72    6.93
   5   1   4  186.08    7.01
   5   1   4  184.32    7.22
  -5  -1   4  184.46    7.13
   5  -1  -4  187.03    7.18
  -5  -1   4  181.31    7.31
   5  -1   4  187.45    7.03
  -5   1   4  185.36    6.82
  -5   1  -4  168.49    7.42
  -5   1   4  185.20    7.53
  -5  -1   4  180.37    6.61
  -5   1   4  183.84    6.55
   5   1  -4  168.52    6.98
   5   1   4  182.73    7.29
  -5  -1   4  182.94    6.88
  -5   1  -4  191.60    7.22
   5  -1   4  183.56    7.10
   5   1  -4  175.44    7.15
  -5  -1  -4  202.18    7.85
  -5  -1   4  184.88    7.60
   5   1  -4  187.51    6.68
  -5   1  -4  196.29    7.58
  -5   1   4  196.67    7.68
  -5   1   4  182.96    7.01
  -5   1   4  181.39    7.43
   5   1   4  182.48    6.91
  -5   1   4  183.16    7.15
   5   1  -4  179.53    6.54
  -6  -1   4  26.118   1.970
  -6   1  -4  28.767   2.300
  -6   1   4  32.037   2.240
   6   1  -4  30.427   2.050
   6  -1  -4  26.788   2.130
   6  -1  -4  29.727   2.200
   6  -1  -4  28.028   2.150
   6  -1   4  27.038   2.140
  -6   1   4  31.727   2.330
  -6  -1   4  33.207   2.410
   6   1  -4  26.758   1.970
  -6   1  -4  28.158   2.280
   6   1   4  28.428   2.150
   6   1   4  27.888   2.080
  -6  -1   4  32.257   2.100
   6  -1  -4  34.267   2.260
  -6  -1  -4  31.097   2.100
  -6   1  -4  28.278   2.190
  -6   1   4  28.398   2.140
   6  -1   4  29.427   2.160
   6   1   4  26.848   2.030
  -6   1   4  34.857   2.320
  -6  -1  -4  27.098   2.050
   6   1  -4  32.077   2.280
   6  -1   4  31.877   2.220
  -6  -1  -4  32.317   2.410
   6  -1  -4  28.897   2.000
  -6  -1   4  30.267   2.190
   6   1   4  27.378   2.230
   6  -1   4  29.527   2.210
   6   1  -4  29.997   2.150
   6   1  -4  30.397   2.220
   6  -1  -4  27.448   1.960
  -6   1   4  28.228   2.060
  -6  -1  -4  27.988   2.170
  -6   1  -4  29.207   2.130
   0   2  -4  85.023   4.900
   0  -2   4  75.373   4.850
   0   2   4  86.003   4.540
   0  -2   4  85.083   5.290
   0   2   4  82.433   5.070
   0   2  -4  81.983   4.930
   0   2   4  86.622   4.840
   0   2  -4  79.843   4.080
   0   2   4  87.462   4.800
   0   2   4  81.853   5.090
   0   2  -4  80.543   4.460
   0   2   4  87.182   4.750
   0   2  -4  82.143   4.730
   0  -2   4  85.423   5.190
   0   2   4  81.853   5.380
   0   2   4  90.652   4.940
   0  -2   4  91.072   5.390
  -1  -2   4  327.67   15.28
  -1   2   4  335.92   14.10
  -1  -2   4  342.12   14.36
  -1   2   4  317.14   14.22
  -1   2   4  331.43   13.66
  -1   2   4  335.11   13.92
  -1  -2   4  337.90   13.87
  -1   2  -4  322.38   13.75
   1  -2  -4  297.38   13.73
  -1  -2   4  342.11   14.34
   1  -2   4  322.46   15.36
  -1   2   4  345.30   14.69
   1   2   4  323.30   13.00
  -1   2   4  329.38   14.32
   1   2   4  332.47   14.30
   1   2   4  329.68   14.83
   1  -2  -4  325.19   12.76
   1   2   4  322.02   15.44
   1   2  -4  298.39   13.27
  -1  -2  -4  323.27   13.73
  -1  -2  -4  331.31   15.04
  -1   2  -4  343.31   14.32
   1   2   4  335.90   13.84
   1   2  -4  340.41   13.69
   1   2  -4  325.00   13.50
  -1  -2   4  312.40   14.01
  -1   2  -4  326.35   14.03
   1  -2   4  339.35   13.68
   1   2  -4  337.30   14.23
  -1   2  -4  312.13   12.52
   1  -2  -4  343.76   15.20
   1  -2   4  318.89   14.73
   1   2   4  329.49   13.25
  -2   2  -4  159.06    5.88
   2  -2   4  153.25    5.85
  -2   2  -4  169.01    8.06
  -2   2   4  173.65    8.86
  -2   2   4  158.79    6.05
  -2  -2   4  161.66    8.08
  -2   2  -4  162.05    5.70
   2  -2   4  154.32    5.90
  -2  -2  -4  174.47    8.60
   2   2  -4  156.35    5.56
  -2   2   4  164.99    5.82
  -2  -2  -4  187.13    9.62
   2   2   4  163.29    8.76
  -2   2   4  162.73    6.05
  -2   2  -4  157.08    6.04
  -2   2   4  167.88    5.99
   2   2   4  161.92    5.92
   2   2   4  163.20    5.70
   2   2   4  155.16    6.00
  -2   2   4  161.31    5.99
   2   2   4  183.40    9.83
   2  -2   4  172.81    9.63
   2   2   4  160.42    5.68
  -2  -2   4  158.70    5.70
  -2  -2  -4  165.20    8.31
   2  -2  -4  181.87    9.49
   2   2   4  172.45    7.89
  -2  -2   4  150.98    6.03
   2   2  -4  160.32    8.33
  -2   2   4  153.47    5.90
   2   2  -4  176.73    8.98
   2  -2   4  155.06    5.80
  -2   2   4  158.93    5.70
   2   2   4  167.67    6.23
  -2   2   4  163.05    5.66
   2   2   4  156.18    5.94
   2   2   4  167.06    5.99
   2   2   4  156.25    5.87
  -2   2   4  181.09    8.87
  -2   2   4  165.04    8.90
  -2  -2   4  162.80    8.19
   2   2   4  162.63    5.95
  -2   2   4  167.53    6.00
   2   2   4  160.51    6.14
   2  -2   4  165.16    8.12
  -2  -2   4  154.51    5.83
  -2  -2   4  153.73    5.81
   2   2   4  171.16    5.91
   2   2  -4  164.56    8.46
   2   2   4  168.68    5.97
   2   2   4  158.36    5.93
  -2  -2   4  178.09    9.61
   2   2  -4  168.81    8.07
  -2   2  -4  160.80    6.10
   2  -2   4  202.53    9.60
  -2   2  -4  164.32    8.78
   2  -2   4  170.58    5.95
   2   2   4  183.97    9.43
  -2  -2   4  160.81    6.08
  -2  -2   4  167.96    8.70
  -2   2   4  164.35    5.63
  -2   2  -4  162.00    6.17
  -2   2   4  193.22    6.22
  -2   2   4  170.13    8.62
  -2   2   4  165.16    6.23
  -2   2  -4  166.76    8.67
   2  -2  -4  180.87    9.04
   2   2  -4  160.69    5.54
   3   2  -4  115.38    4.45
  -3   2   4  119.08    7.60
  -3  -2  -4  104.34    4.80
  -3   2   4  120.73    5.01
  -3   2   4  117.17    4.78
  -3   2   4  118.04    4.57
  -3   2   4  107.46    7.56
  -3   2   4  120.02    4.89
  -3   2  -4  114.69    5.01
  -3  -2   4  107.79    4.63
   3   2   4  114.14    7.62
   3   2   4  107.93    4.77
  -3  -2   4  112.78    4.62
  -3  -2  -4  109.87    6.90
  -3   2  -4  113.47    4.75
  -3  -2   4  112.64    4.67
  -3   2   4  111.55    4.71
  -3   2   4  117.88    4.92
  -3  -2   4  122.18    6.98
   3  -2   4  113.07    4.74
   3  -2   4  112.75    4.69
   3   2  -4  112.61    4.77
   3   2  -4  104.87    4.40
   3   2   4  124.50    7.78
  -3  -2   4  115.45    4.58
  -3   2   4  109.30    4.76
  -3   2  -4  128.63    7.75
   3   2   4  112.81    4.80
  -3  -2   4  126.08    7.67
  -3  -2  -4  120.92    8.12
   3   2   4  113.58    4.71
   3  -2   4  119.55    8.34
   3   2   4  125.07    4.79
   3  -2   4  113.13    4.76
  -3   2   4  114.07    4.89
   3  -2   4  118.66    7.75
   3  -2   4  123.38    4.89
  -3   2  -4  116.08    7.37
  -3  -2   4  104.46    4.63
   3   2   4  115.09    4.91
  -3  -2   4  109.40    4.59
   3   2   4  118.26    4.75
  -3  -2  -4  109.91    7.17
   3   2   4  105.73    4.38
   3   2   4  122.32    4.75
  -3  -2   4  115.40    4.87
  -3   2   4  111.00    4.71
   3   2   4  118.71    4.52
  -3   2  -4  115.40    4.73
   3   2   4  123.76    4.78
   3  -2  -4  116.70    7.63
  -3   2   4  108.61    4.60
   3   2   4  115.41    4.88
  -3   2  -4  109.80    4.92
   3   2   4  111.99    4.71
  -3   2   4  117.96    4.56
   3   2  -4  111.40    4.68
   3  -2  -4  108.80    7.09
   3  -2   4  114.48    4.84
  -3   2   4  121.37    7.54
  -3   2  -4  114.35    4.58
   3   2   4  114.82    4.73
  -3  -2   4  104.66    4.99
  -3   2  -4  110.91    4.86
  -3   2   4  116.79    5.00
  -3   2  -4  116.03    4.88
  -3   2   4  110.05    4.56
  -3  -2   4  114.95    4.66
   3   2  -4  117.88    7.48
  -3   2   4  118.97    5.03
  -3   2  -4  117.58    7.58
   3  -2   4  113.95    4.64
   3  -2   4  106.89    4.57
  -3  -2   4  118.75    8.30
   3   2   4  117.20    4.71
   3   2  -4  105.27    7.13
  -3   2   4  115.13    4.78
   3   2   4  114.67    8.00
   3   2  -4  111.67    4.73
  -3   2   4  109.88    4.93
  -4  -2   4  20.238   1.870
  -4  -2   4  21.338   1.890
   4   2  -4  18.618   1.700
   4   2   4  20.318   1.930
   4   2   4  19.088   1.780
  -4  -2   4  19.908   1.870
  -4  -2   4  18.918   2.060
   4  -2   4  20.078   1.950
   4   2  -4  17.518   3.800
   4   2   4  17.648   1.880
   4   2   4  22.668   2.020
   4  -2   4  14.159   3.640
   4   2   4  19.708   1.830
  -4  -2  -4  40.466   5.120
   4   2   4  17.239   3.650
  -4   2   4  18.848   1.940
   4   2   4  21.088   3.480
  -4  -2   4  19.928   4.110
  -4   2  -4  29.497   2.310
   4   2   4  20.508   1.780
  -4  -2   4  19.658   3.890
   4   2   4  22.338   2.010
  -4   2   4  17.598   1.760
   4   2   4  19.288   1.890
   4   2  -4  16.919   1.870
   4   2   4  19.608   1.950
   4  -2  -4  15.669   3.300
  -4   2   4  16.869   3.630
   4  -2  -4  16.869   3.660
  -4   2   4  18.878   1.820
   4  -2   4  18.828   1.940
  -4   2   4  19.228   1.980
  -4   2   4  20.898   1.860
  -4   2  -4  21.148   3.750
  -4   2  -4  12.679   3.080
   4  -2   4  20.468   1.920
   4   2  -4  21.508   1.910
   4   2   4  20.958   2.000
   4   2  -4  16.469   3.410
  -4   2  -4  28.318   2.290
   4  -2  -4  20.728   3.520
  -4  -2  -4  22.058   1.890
  -4   2  -4  16.349   1.700
   4   2   4  21.818   1.870
   4   2   4  21.918   2.030
   4   2   4  22.578   4.120
   4   2  -4  20.198   1.930
  -4   2   4  18.128   1.840
  -4   2   4  16.289   1.960
   4   2  -4  20.068   3.490
  -4   2  -4  23.478   2.040
  -4   2   4  21.078   1.930
  -4   2   4  19.258   1.880
  -4  -2  -4  18.788   1.930
  -4  -2   4  20.228   2.050
  -4   2   4  17.039   1.900
   4   2   4  28.777   2.140
  -4  -2  -4  32.487   3.830
   4  -2  -4  17.678   1.960
  -4  -2   4  23.438   2.010
  -4   2   4  21.198   1.870
  -4  -2   4  18.778   1.750
   4  -2   4  17.868   1.840
  -4   2   4  18.048   1.830
  -4   2   4  22.028   3.710
   4  -2   4  16.749   1.830
  -4   2  -4  22.628   2.060
   4   2  -4  20.858   1.970
  -4   2   4  21.678   2.000
   4   2  -4  21.308   1.760
  -5   2  -4  260.42    9.86
  -5   2  -4  251.43    9.80
  -5  -2   4  266.20    8.96
  -5   2   4  271.42    9.51
  -5   2   4  260.32    8.69
   5  -2  -4  260.04    9.48
  -5   2   4  263.81    9.44
  -5  -2  -4  270.76    9.01
  -5   2   4  268.91    9.61
  -5   2  -4  271.00    9.58
  -5   2  -4  247.77    9.81
  -5  -2  -4  264.16    9.94
  -5   2   4  269.60    9.09
   5   2   4  267.98    9.39
  -5   2   4  263.38    9.38
   5  -2   4  259.66    9.40
  -5  -2   4  270.54   10.04
  -5   2   4  255.14    9.88
  -5   2   4  270.67    9.55
  -5   2   4  255.40    9.81
   5  -2   4  269.85    9.43
  -5   2   4  260.74    9.80
   5  -2   4  264.79    9.45
   5   2  -4  265.13    8.87
   5  -2  -4  254.41    9.37
  -5  -2  -4  271.54    9.26
   5   2   4  252.65    9.12
  -5  -2   4  250.10    9.22
   5   2   4  262.64    9.31
  -5  -2   4  268.33    9.28
   5   2  -4  272.77    8.83
   5   2   4  267.35    9.70
  -5   2   4  265.43    9.27
  -5  -2   4  257.70    9.12
   5  -2   4  253.25    9.03
  -5   2   4  273.51    9.17
  -5   2  -4  271.77    9.48
  -5  -2  -4  254.92    9.22
  -5   2  -4  263.55    9.04
   5   2  -4  267.64    9.36
   5   2   4  262.23    9.56
   5  -2  -4  263.50    9.55
  -5   2   4  271.03    8.88
   5   2  -4  278.01    9.53
   6   2  -4  36.357   2.210
  -6   2   4  33.557   2.250
  -6   2  -4  34.927   2.320
   6   2  -4  34.397   2.200
  -6  -2  -4  34.207   2.120
   6  -2  -4  34.927   2.230
   6   2   4  34.297   2.280
   6   2  -4  32.307   2.080
   6  -2   4  33.827   2.200
   6  -2  -4  37.107   2.330
  -6   2  -4  34.067   2.330
  -6  -2  -4  36.137   2.190
  -6   2   4  35.357   2.250
  -6   2  -4  32.857   2.140
   6  -2  -4  35.287   2.060
  -6  -2  -4  34.187   2.370
   6   2   4  32.137   2.150
  -6  -2   4  34.977   2.180
   6   2   4  35.867   2.140
  -6  -2   4  39.657   2.260
  -6   2  -4  34.597   2.270
  -6   2   4  34.947   2.120
  -6  -2  -4  38.547   2.190
  -6   2   4  32.627   2.250
   6  -2  -4  33.997   2.220
  -6   2  -4  31.737   2.340
   6   2   4  35.827   2.300
   6  -2  -4  39.607   2.280
   6  -2   4  35.657   2.300
   6   2  -4  35.867   2.050
   6  -2   4  37.437   2.400
   6   2  -4  36.727   2.270
  -6  -2   4  37.837   2.420
  -6   2   4  36.217   2.300
   0  -3  -4  845.01   33.06
   0  -3   4  905.06   31.54
   0  -3   4  770.69   23.81
   0   3   4  824.16   22.93
   0   3   4  866.44   32.84
   0   3  -4  778.53   23.63
   0  -3   4  777.80   23.99
   0   3  -4  855.01   30.72
   0  -3   4  775.02   23.15
   0  -3   4  867.02   33.39
   0   3   4  798.10   24.55
   0  -3  -4  866.10   30.90
   0  -3   4  826.48   34.33
   0   3  -4  794.38   31.20
   0   3   4  813.48   24.07
   0  -3   4  773.21   25.07
   0   3  -4  790.32   24.02
   0   3   4  813.34   24.15
   0   3  -4  772.60   22.72
   0   3   4  816.76   24.21
   0   3   4  811.34   24.27
   0   3   4  819.45   24.70
   0  -3   4  780.79   24.13
   0   3  -4  852.76   31.99
   0   3  -4  787.31   24.73
   0  -3   4  784.98   24.24
   0   3   4  818.93   24.27
   0   3   4  807.08   24.12
   0   3   4  786.13   23.09
   0   3   4  796.35   24.88
   0   3   4  866.64   35.04
   0   3   4  831.63   23.96
   0   3   4  865.33   31.73
   0   3   4  776.42   22.69
   0   3   4  840.34   30.94
   0   3  -4  780.75   24.73
   1   3   4  150.46    5.40
   1   3   4  155.17    5.71
  -1   3   4  171.91    5.86
  -1   3  -4  150.85    5.78
  -1   3   4  163.83    8.07
  -1   3   4  149.65    5.75
  -1   3   4  151.64    5.57
   1   3  -4  162.18    8.78
  -1   3   4  146.78    5.64
  -1  -3   4  149.31    5.93
  -1   3  -4  154.89    8.45
   1  -3   4  146.29    5.59
   1  -3   4  161.74    9.07
   1   3   4  148.57    5.91
   1   3   4  154.23    5.78
  -1   3   4  148.46    5.41
  -1   3  -4  165.47    7.80
   1   3   4  151.62    5.72
   1  -3   4  146.74    5.70
   1   3   4  147.82    5.38
  -1  -3   4  144.19    5.62
   1   3   4  162.14    5.79
  -1  -3   4  165.43    8.88
   1   3  -4  157.75    5.86
   1   3   4  159.14    5.50
  -1   3   4  160.81    5.81
  -1   3   4  158.45    5.97
   1   3  -4  163.54    8.29
  -1   3   4  157.47    5.91
   1   3   4  142.17    5.79
   1   3  -4  143.86    5.34
  -1   3   4  148.77    5.53
   1  -3   4  147.54    5.65
   1   3   4  152.83    5.58
  -1  -3   4  160.20    8.77
  -1  -3  -4  152.59    8.33
   1  -3   4  166.12    8.38
   1   3   4  148.00    5.65
  -1   3  -4  161.95    8.10
  -1   3  -4  142.76    5.52
   1   3   4  156.78    7.90
  -1   3  -4  149.61    5.45
  -1   3  -4  154.79    5.68
   1   3  -4  146.64    5.58
   1   3   4  160.98    9.45
  -1  -3   4  149.75    5.71
   1   3   4  154.32    5.81
   1  -3   4  149.67    5.73
   1   3  -4  146.22    5.78
   1  -3   4  144.86    5.84
   1   3   4  156.70    8.88
   1  -3  -4  164.10    8.54
  -1   3   4  140.63    5.73
  -1   3   4  169.83    8.90
  -1   3   4  162.59    8.54
  -1   3   4  156.08    5.66
   1  -3   4  160.30    9.41
   1   3  -4  166.01    7.94
   1   3   4  152.57    5.83
   1   3  -4  153.90    5.63
  -1  -3  -4  156.35    8.21
  -1   3   4  155.35    5.41
  -1   3   4  149.09    5.82
   1   3   4  149.60    5.88
  -1  -3   4  143.75    5.45
   1   3  -4  160.37    8.00
  -1  -3   4  160.44    8.36
   1   3   4  167.88    8.33
  -1   3  -4  165.57    8.47
  -1  -3   4  147.95    5.69
  -1  -3   4  156.08    8.40
   1   3   4  154.66    5.74
  -1   3   4  166.13    8.74
   1  -3  -4  156.40    9.22
  -1  -3   4  152.60    5.46
   1  -3   4  147.65    5.48
   1   3  -4  162.41    5.50
  -1   3  -4  149.84    5.83
  -1   3   4  161.53    5.88
   2  -3   4  114.26    4.86
  -2  -3   4  104.07    4.47
   2   3   4  116.37    7.89
   2   3   4  122.81    4.98
   2   3   4  110.73    4.48
   2  -3   4  119.83    4.59
   2  -3  -4  117.03    8.01
   2   3   4  110.96    4.57
   2   3   4  115.60    4.86
  -2   3   4  122.59    4.80
  -2   3  -4  112.96    4.84
  -2  -3   4  118.55    4.80
   2   3   4  121.92    4.99
  -2   3  -4  132.30    7.75
  -2  -3   4  111.02    4.61
   2   3  -4  128.51    7.47
   2   3   4  121.10    7.81
  -2   3   4  121.95    4.87
  -2   3  -4  111.16    7.11
   2  -3   4  120.34    7.80
  -2  -3   4  109.64    7.00
   2  -3   4  112.05    4.74
   2   3   4  122.94    7.24
   2   3   4  113.90    4.92
  -2  -3   4  113.07    4.69
   2  -3   4  118.34    8.28
   2   3   4  114.11    4.79
  -2   3   4  125.56    5.05
  -2   3   4  111.45    7.24
  -2   3   4  122.11    4.81
   2  -3   4  117.21    6.98
  -2   3  -4  112.71    4.74
   2   3   4  114.17    4.55
  -2   3   4  115.58    4.59
  -2   3  -4  107.64    4.52
   2   3  -4  127.91    7.81
   2   3   4  111.26    4.69
  -2   3  -4  119.35    4.65
   2   3  -4  116.69    4.68
   2   3  -4  124.72    7.30
  -2   3   4  117.21    4.68
  -2  -3   4  106.90    4.59
   2   3   4  123.08    4.88
  -2   3   4  103.53    4.90
   2  -3   4  118.87    4.80
  -2  -3  -4  117.88    7.33
  -2   3  -4  118.88    4.93
   2   3   4  122.18    8.33
   2   3  -4  127.54    4.91
   2  -3   4  111.55    4.75
  -2   3  -4  107.95    4.89
  -2   3  -4  120.38    7.30
  -2   3   4  119.29    4.78
  -2   3   4  115.94    4.85
  -2  -3   4  121.66    5.03
   2   3   4  118.98    4.75
  -2   3   4  125.28    4.67
   2   3   4  119.61    4.85
   2   3  -4  114.81    4.51
  -2   3   4  120.80    4.94
   2  -3  -4  120.31    7.92
   2   3  -4  110.74    4.76
   2   3   4  114.56    4.82
  -2   3   4  121.98    4.89
   2   3  -4  112.70    4.57
   2   3   4  122.77    4.84
   2  -3   4  111.07    4.72
  -2   3  -4  113.92    4.85
  -2  -3   4  110.28    4.49
   2  -3   4  116.38    4.83
  -2  -3  -4  116.59    7.65
  -2   3   4  123.88    5.05
  -2   3   4  122.68    7.37
  -2   3   4  119.05    7.54
  -2   3   4  117.19    4.56
   2   3  -4  107.06    4.72
   2   3  -4  113.62    4.50
  -2  -3   4  117.67    7.30
   2   3   4  116.14    4.80
   2   3   4  112.23    4.57
  -2   3   4  114.28    4.81
  -2  -3   4  121.79    7.94
   3   3   4  21.498   1.940
   3   3   4  24.848   1.920
  -3  -3   4  19.588   1.800
  -3  -3  -4  22.788   1.810
  -3  -3  -4  27.808   3.830
   3  -3   4  24.448   2.110
  -3  -3   4  21.838   1.920
   3   3  -4  24.198   2.060
   3   3   4  21.038   3.740
   3   3   4  21.168   1.880
  -3   3   4  27.548   2.160
  -3   3   4  23.898   1.920
  -3   3   4  25.578   2.190
   3  -3  -4  20.128   3.510
   3  -3   4  24.118   2.080
  -3  -3   4  22.938   1.900
  -3   3  -4  24.988   2.070
   3   3  -4  24.818   3.760
  -3   3   4  23.908   2.050
   3   3   4  25.318   2.090
   3   3  -4  26.168   2.080
  -3   3  -4  19.298   1.940
  -3   3   4  26.008   1.990
   3   3  -4  23.998   1.910
  -3   3   4  15.069   3.180
  -3   3   4  24.118   2.030
  -3  -3  -4  27.748   3.700
  -3   3   4  26.588   2.140
   3   3   4  26.908   2.070
  -3   3   4  27.448   2.090
   3   3  -4  20.938   3.730
  -3   3  -4  21.618   1.860
  -3  -3   4  17.908   3.690
   3   3  -4  20.858   3.500
   3  -3   4  23.648   2.050
  -3   3  -4  26.158   2.170
   3   3   4  25.928   2.030
   3   3  -4  23.898   1.960
  -3  -3   4  19.588   3.130
  -3  -3  -4  23.928   4.000
   3  -3   4  25.498   2.100
  -3   3   4  22.608   1.910
   3   3  -4  23.338   1.880
  -3   3   4  25.568   2.090
  -3   3   4  22.718   2.070
   3   3   4  21.968   1.970
  -3   3  -4  25.248   2.120
   3  -3   4  24.968   3.890
  -3  -3   4  23.068   2.030
  -3   3   4  25.798   2.100
   3   3   4  23.138   2.000
   3   3  -4  23.948   1.930
   3  -3   4  21.618   1.940
  -3   3   4  21.308   1.970
   3   3   4  27.018   2.170
   3  -3  -4  17.818   3.490
  -3   3   4  28.018   2.270
  -3   3   4  23.988   3.670
  -3   3  -4  20.208   3.380
  -3   3   4  26.378   2.220
  -3   3  -4  21.668   3.580
   3  -3   4  19.178   3.710
  -3   3  -4  21.338   2.010
  -3   3  -4  22.298   1.900
   3   3   4  26.408   2.200
   3   3   4  29.827   2.190
   3   3   4  21.838   1.870
   3   3  -4  25.338   2.090
  -3  -3   4  25.098   2.050
   3   3   4  21.228   3.900
   3   3   4  19.998   2.010
   3  -3   4  27.228   2.100
   4   3  -4  40.396   2.780
   4   3   4  43.596   2.810
  -4   3  -4  42.726   2.680
   4  -3   4  40.386   2.750
  -4  -3  -4  36.697   4.530
   4   3   4  40.926   2.780
  -4   3   4  39.717   2.570
  -4   3   4  36.217   2.770
  -4   3   4  43.286   2.770
  -4   3   4  43.956   2.680
   4   3   4  44.756   2.720
  -4   3   4  41.786   2.900
   4   3  -4  28.668   4.460
  -4  -3  -4  38.287   2.570
   4   3  -4  40.147   2.540
  -4   3  -4  44.956   2.730
   4  -3  -4  40.886   4.800
  -4   3   4  41.236   2.820
   4   3   4  46.146   2.910
  -4   3   4  40.266   2.740
  -4  -3   4  38.307   2.690
  -4   3   4  44.446   2.680
  -4  -3  -4  40.276   5.600
   4   3  -4  43.356   2.770
   4  -3   4  42.466   2.770
   4   3  -4  37.247   4.710
  -4  -3   4  44.546   2.750
  -4   3   4  40.716   2.770
  -4  -3  -4  44.336   2.740
   4   3  -4  38.837   2.610
   4  -3   4  42.366   2.770
   4  -3  -4  31.517   4.830
  -4   3   4  35.167   2.600
   4  -3   4  42.546   2.800
  -4   3  -4  45.676   2.990
   4   3   4  38.417   2.660
   4   3  -4  39.297   2.580
  -4   3  -4  47.186   3.120
   4  -3  -4  42.156   2.800
   4   3   4  43.436   2.840
   4   3   4  45.856   2.690
  -4   3   4  42.606   2.670
  -4  -3  -4  43.406   2.610
   4  -3  -4  38.887   2.860
  -4   3  -4  33.597   4.920
  -4   3   4  31.137   4.650
   4  -3   4  41.796   2.800
  -4  -3   4  39.807   2.580
  -4  -3   4  37.607   2.830
  -4   3  -4  41.556   2.870
  -4   3   4  42.156   2.820
  -4   3   4  30.907   4.660
   4   3   4  37.127   5.230
  -4  -3   4  39.517   5.740
  -4   3   4  33.257   2.640
   4   3   4  41.046   2.850
   4   3  -4  43.776   2.600
   4   3   4  40.896   2.720
   4   3   4  37.637   2.690
  -4   3  -4  40.886   5.110
  -4   3   4  37.417   2.620
  -4   3  -4  36.017   2.700
   4   3   4  41.096   2.850
  -4  -3   4  42.556   2.700
   4   3   4  39.487   2.720
   4  -3   4  40.976   5.530
   4   3   4  38.867   5.520
  -4  -3   4  40.926   2.720
   4   3   4  42.346   2.530
   5  -3   4  116.02    4.90
  -5   3   4  108.70    4.85
   5   3  -4  111.05    4.93
   5  -3  -4  106.64    4.84
   5   3   4  109.92    4.70
  -5   3   4  110.86    4.71
  -5  -3  -4  113.80    4.74
   5   3   4  107.56    4.74
  -5   3   4  112.71    5.11
  -5   3   4  108.22    4.44
   5  -3   4  111.88    4.95
   5   3  -4  109.89    4.54
  -5   3   4  117.08    4.85
   5  -3   4  102.75    4.65
  -5  -3   4  112.08    4.74
  -5  -3   4  118.54    4.66
   5   3   4  116.32    5.00
  -5  -3   4  107.47    4.64
  -5   3   4  111.08    4.67
   5   3  -4  119.15    4.94
   5  -3   4  106.78    4.59
  -5  -3  -4  119.95    4.80
  -5  -3  -4  109.47    4.67
  -5  -3   4  104.01    4.55
  -5   3  -4  114.66    5.04
  -5   3   4  113.57    4.57
   5  -3   4  114.16    4.94
  -5  -3  -4  120.05    4.83
   5   3   4  114.54    5.07
  -5   3   4  109.15    5.02
  -5   3   4  114.62    4.92
   5  -3  -4  108.85    4.88
   5   3   4  107.98    4.78
  -5   3   4  112.33    4.99
  -5   3  -4  113.84    5.07
   5  -3  -4  113.60    4.90
   5   3  -4  112.79    4.82
  -5   3  -4  113.03    5.09
  -5   3   4  99.921   4.620
  -5   3  -4  108.14    4.73
  -5   3  -4  118.28    4.74
   5   3  -4  113.29    4.56
  -5   3   4  120.40    4.78
  -6   3  -4  14.559   1.430
   6  -3   4  12.379   1.380
  -6  -3   4  10.649   1.220
   6   3  -4  14.639   1.390
  -6   3  -4  16.969   1.500
  -6  -3  -4  14.739   1.320
   6  -3   4  13.379   1.270
  -6   3  -4  13.739   1.290
  -6   3   4  14.729   1.260
   6  -3  -4  16.009   1.390
   6  -3  -4  14.069   1.320
   6   3  -4  12.479   1.330
  -6   3   4  12.099   1.330
   6  -3  -4  15.439   1.340
  -6   3   4  11.909   1.310
   6   3   4  15.059   1.350
  -6   3   4  13.739   1.330
   0  -4   4  65.034   3.120
   0  -4   4  59.525   3.360
   0   4   4  65.494   3.370
   0   4  -4  66.954   3.340
   0   4   4  66.084   3.480
   0   4   4  69.734   3.250
   0  -4   4  63.914   3.360
   0   4   4  60.835   3.290
   0   4  -4  59.035   3.030
   0   4   4  65.164   3.290
   0   4   4  63.814   5.360
   0   4  -4  70.854   5.490
   0   4   4  64.514   3.230
   0  -4   4  65.064   3.420
   0   4   4  60.615   3.160
   0   4  -4  64.844   3.320
   0   4   4  63.774   5.550
   0  -4  -4  64.854   5.050
   0  -4   4  58.495   5.550
   0  -4   4  63.115   3.150
   0   4   4  63.584   3.290
   0   4   4  62.405   3.150
   0   4   4  63.454   3.350
   0  -4   4  61.065   3.260
   0   4  -4  64.004   3.320
   0  -4  -4  68.304   5.759
   0   4  -4  59.155   3.090
   0   4  -4  63.524   5.680
   0  -4   4  64.884   5.799
   0  -4   4  68.484   3.320
   0   4   4  67.294   3.500
   0  -4   4  70.984   5.590
   0  -4  -4  64.344   6.019
   0   4  -4  63.005   3.400
   0   4   4  65.754   3.340
   0   4   4  63.224   5.290
   0   4   4  70.534   3.570
   0   4   4  68.974   3.340
   0   4   4  66.654   3.220
   1   4  -4  28.638   2.220
   1  -4   4  26.018   2.100
  -1   4   4  26.028   1.990
  -1   4   4  28.198   2.150
   1   4   4  26.308   2.090
   1   4   4  31.247   2.220
  -1  -4  -4  30.357   3.970
   1   4  -4  24.558   2.190
   1   4   4  27.988   3.660
  -1   4  -4  27.848   2.130
   1   4   4  25.248   1.940
  -1   4  -4  25.128   2.000
   1   4   4  26.268   2.120
  -1  -4   4  24.948   2.020
  -1   4   4  26.038   2.150
   1  -4   4  26.188   2.110
  -1   4   4  23.478   1.920
   1   4  -4  28.618   2.150
   1   4   4  29.277   2.160
   1  -4   4  22.998   3.360
   1  -4   4  29.847   2.190
   1  -4   4  25.338   3.890
  -1  -4   4  27.618   3.790
  -1  -4   4  29.477   2.170
  -1   4   4  29.827   2.250
  -1   4   4  27.848   2.030
  -1   4   4  27.008   2.050
   1   4   4  28.688   2.010
  -1   4   4  29.967   2.190
   1   4  -4  27.698   2.180
  -1   4  -4  29.187   2.130
  -1   4  -4  25.388   2.040
   1  -4   4  25.558   2.010
  -1   4   4  29.547   2.270
   1  -4   4  29.027   2.110
  -1   4   4  26.698   2.100
  -1  -4   4  29.377   2.200
   1   4   4  26.628   1.980
   1   4   4  30.137   2.180
  -1   4   4  24.338   3.580
  -1  -4   4  24.268   3.730
  -1   4  -4  26.428   1.970
   1   4   4  28.767   2.190
  -1   4   4  27.888   2.080
   1   4   4  28.508   2.240
   1   4   4  22.378   3.900
  -1   4   4  29.457   2.280
  -1   4  -4  26.258   2.100
   1   4   4  26.138   4.070
   1   4   4  24.978   1.940
   1   4  -4  27.338   2.110
   1  -4  -4  29.517   3.820
  -1   4  -4  24.748   3.340
  -1  -4   4  28.018   2.090
  -1   4  -4  29.647   4.000
  -1   4   4  29.617   2.120
   1   4   4  29.167   2.250
  -1  -4   4  29.517   2.080
  -1   4   4  18.828   3.460
   1  -4   4  28.198   4.190
   1   4   4  27.508   2.210
   1   4  -4  33.907   4.230
   1   4  -4  28.328   4.130
   1   4  -4  23.398   1.930
  -1  -4  -4  29.867   3.670
  -1   4   4  26.848   3.870
   1  -4  -4  35.507   4.430
  -1  -4   4  24.238   2.070
   1   4  -4  27.108   2.010
   1   4   4  27.528   2.230
   1  -4   4  26.158   2.000
  -1  -4   4  27.318   2.160
  -1   4   4  27.338   1.980
   1   4   4  26.578   2.070
   2   4  -4  324.31   16.49
   2   4  -4  344.93   10.97
  -2   4   4  346.34   11.35
  -2  -4   4  325.11   11.21
   2   4   4  336.33   11.87
  -2   4   4  349.14   11.82
  -2   4   4  350.37   11.01
  -2   4   4  347.71   11.49
  -2   4   4  347.42   11.33
  -2   4   4  341.82   11.17
   2  -4   4  357.16   11.56
   2   4   4  353.00   10.89
   2   4   4  339.90   11.83
  -2   4   4  345.93   16.38
   2  -4   4  356.76   11.61
  -2   4   4  337.16   11.76
   2  -4   4  339.96   11.57
   2  -4  -4  320.88   17.54
  -2  -4   4  337.30   11.18
  -2   4  -4  338.44   11.82
   2   4   4  357.72   11.07
   2  -4   4  341.18   10.99
   2   4   4  357.96   11.70
  -2   4   4  335.52   10.88
   2   4   4  357.89   11.94
   2   4   4  357.76   11.54
  -2   4   4  344.21   11.62
  -2   4  -4  344.37   11.27
  -2   4  -4  342.95   11.54
   2   4  -4  333.07   11.67
   2   4   4  349.75   11.59
   2  -4   4  330.45   18.21
  -2   4  -4  343.91   11.07
  -2  -4   4  333.24   11.46
  -2   4  -4  318.28   16.28
   2   4  -4  348.34   11.75
   2   4   4  329.23   17.08
   2  -4   4  326.66   11.40
  -2  -4  -4  322.82   17.20
  -2   4   4  333.63   16.60
   2   4   4  356.70   11.68
  -2   4   4  326.78   11.77
   2   4   4  324.66   15.87
   2   4  -4  348.88   11.55
  -2  -4  -4  332.17   16.32
   2   4   4  337.73   18.35
  -2   4   4  344.59   11.84
   2   4  -4  349.54   11.02
  -2   4   4  332.77   11.74
  -2   4   4  348.90   11.59
  -2  -4   4  342.44   11.13
  -2  -4   4  358.53   12.05
   2  -4  -4  321.66   17.84
   2  -4   4  301.43   11.38
  -2   4  -4  346.44   11.86
  -2  -4   4  346.71   11.04
   2   4   4  350.61   11.37
   2   4   4  341.26   11.76
   2   4   4  342.53   11.53
   2   4  -4  346.91   11.35
   2   4  -4  321.80   16.23
   2  -4   4  329.26   17.19
   2   4   4  346.60   11.55
  -2  -4   4  326.81   16.89
  -2   4   4  351.24   11.46
  -2  -4   4  366.38   11.65
   2   4   4  349.03   11.49
  -2   4  -4  330.01   16.52
  -2  -4   4  314.37   15.96
   2  -4   4  347.68   11.52
  -3  -4  -4  153.85   10.18
  -3   4   4  178.36    7.10
   3   4  -4  180.15    6.64
   3   4  -4  179.08   10.70
   3   4  -4  174.88    6.84
   3  -4   4  180.42    7.00
  -3  -4  -4  161.43    6.53
   3  -4   4  161.31   11.08
   3   4   4  178.56    7.14
   3   4   4  178.40    6.96
  -3   4   4  182.11    6.90
  -3   4  -4  176.79    6.60
  -3  -4   4  174.92    7.01
   3  -4  -4  158.69   10.92
   3  -4   4  177.89    6.89
   3   4   4  182.99    7.11
   3   4  -4  178.03    6.63
  -3   4   4  176.59    6.56
  -3  -4   4  174.37    6.67
   3   4   4  185.17    7.02
  -3  -4  -4  182.25    6.64
  -3   4   4  173.56    7.08
   3   4  -4  173.63    6.92
  -3   4   4  185.33    6.83
   3  -4   4  171.16    6.88
   3  -4   4  186.77    7.00
   3   4   4  184.83    6.89
   3   4   4  187.75    6.91
  -3  -4   4  185.11    6.47
  -3  -4   4  182.13    6.73
  -3   4   4  175.98    6.94
   3   4   4  177.24    6.90
  -3   4   4  165.38   10.80
  -3   4   4  167.83    6.95
  -3   4   4  170.88   10.67
   3  -4   4  165.58   11.87
  -3   4   4  175.43    6.78
   3   4   4  180.62    6.83
   3   4   4  183.48    6.84
  -3  -4   4  164.16   10.46
  -3  -4   4  184.89    6.81
   3   4  -4  157.47   10.39
  -3   4   4  178.98    6.57
   3   4   4  172.99    6.48
   3   4  -4  185.19    7.20
  -3   4  -4  151.44   10.47
   3   4   4  175.43    6.81
  -3   4  -4  178.23    7.01
  -3  -4   4  173.08    6.86
  -3   4   4  172.43    6.52
  -3   4   4  179.58    7.05
   3  -4   4  176.87    6.82
   3  -4  -4  167.60    6.66
  -3   4  -4  164.64    6.97
   3   4   4  169.18    7.04
  -3  -4  -4  174.46   11.21
   3   4   4  158.71   11.75
   3  -4  -4  170.89   10.58
  -3   4  -4  179.89    6.91
   3   4   4  182.76    6.41
  -3   4  -4  179.44    7.17
   3   4   4  185.48    6.93
   3   4  -4  183.20    6.76
  -3   4   4  186.11    6.99
   3   4   4  159.83   10.86
  -3   4  -4  168.46    6.91
  -3   4   4  174.46    7.00
  -4   4  -4  56.035   3.380
  -4   4  -4  53.975   3.280
  -4  -4  -4  60.285   3.240
   4   4   4  58.195   3.250
   4  -4  -4  56.595   3.270
   4   4   4  56.085   2.960
  -4   4   4  58.055   3.370
   4   4  -4  62.255   3.230
  -4   4   4  60.215   3.130
   4   4   4  57.165   3.280
   4   4  -4  63.215   3.380
  -4   4  -4  56.555   3.230
   4   4   4  66.214   3.520
  -4  -4   4  63.235   3.390
  -4  -4  -4  65.304   3.330
  -4   4   4  59.665   3.110
   4  -4  -4  62.805   3.430
   4   4   4  61.505   3.290
   4   4  -4  56.495   3.320
   4   4  -4  61.355   3.530
   4  -4   4  61.925   3.300
   4   4   4  62.385   3.170
  -4   4   4  63.374   3.210
  -4   4   4  61.565   3.230
  -4   4   4  62.155   3.310
   4  -4   4  64.804   3.480
  -4   4   4  65.334   3.490
  -4  -4   4  63.654   3.340
  -4   4   4  53.745   3.240
  -4   4  -4  61.795   3.310
   4   4   4  64.484   3.390
   4   4   4  62.695   3.290
   4   4   4  60.475   3.410
   4   4  -4  58.835   3.150
   4   4   4  65.844   3.480
  -4   4  -4  59.865   3.510
  -4  -4   4  57.865   3.150
   4   4  -4  62.175   3.230
   4   4   4  61.375   3.360
  -4   4   4  66.394   3.420
  -4  -4  -4  58.235   3.120
  -4   4   4  58.725   3.250
   4  -4   4  59.165   3.410
  -4   4   4  60.145   3.400
   4   4   4  62.015   3.320
  -4  -4   4  59.995   3.270
   4  -4   4  67.864   3.530
  -4   4   4  63.085   3.420
   5   4  -4  49.436   2.530
   5  -4  -4  56.355   2.850
  -5   4   4  51.995   2.500
  -5   4   4  47.416   2.530
   5  -4  -4  52.165   2.680
  -5   4   4  51.636   2.690
  -5   4   4  48.886   2.630
  -5   4   4  45.996   2.530
   5   4   4  50.326   2.690
   5  -4   4  55.015   2.810
  -5   4  -4  49.226   2.780
   5   4   4  49.826   2.680
  -5   4   4  45.706   2.740
   5  -4  -4  47.536   2.700
   5   4  -4  44.366   2.470
  -5  -4  -4  50.956   2.620
  -5   4   4  49.696   2.670
  -5  -4  -4  48.316   2.630
  -5   4  -4  49.926   2.780
  -5  -4   4  49.076   2.520
  -5  -4  -4  53.245   2.640
   5  -4   4  51.266   2.810
  -5  -4   4  50.226   2.620
  -5   4   4  46.476   2.660
   5   4  -4  53.005   2.730
   5  -4   4  53.235   2.780
  -5   4   4  50.826   2.590
   5   4  -4  53.755   2.870
  -5   4   4  50.826   2.470
  -5  -4   4  47.686   2.590
  -5   4  -4  52.965   2.650
  -5  -4  -4  51.965   2.620
   5   4   4  50.326   2.690
   0   5   4  86.362   4.190
   0   5   4  88.522   4.360
   0   5   4  89.462   4.240
   0   5  -4  93.942   4.080
   0  -5   4  94.012   4.390
   0   5  -4  100.67    4.60
   0  -5   4  93.222   4.290
   0   5   4  98.271   4.370
   0   5   4  94.192   4.150
   0   5   4  94.802   4.450
   0   5  -4  85.653   7.239
   0  -5   4  91.172   4.220
   0   5  -4  93.792   4.140
   0  -5   4  84.723   6.809
   0  -5   4  81.523   7.549
   0   5   4  88.572   7.109
   0   5   4  98.121   4.300
   0  -5   4  86.482   4.420
   0   5  -4  89.122   4.250
   0  -5  -4  86.422   7.449
   0   5   4  95.952   4.630
   0   5   4  76.583   6.929
   0   5   4  97.721   4.560
   0  -5   4  93.762   4.200
   0   5   4  79.693   7.009
   0  -5  -4  85.963   7.719
   0  -5   4  86.742   4.310
   0   5   4  103.24    4.66
   0   5   4  89.972   3.980
   0   5   4  93.952   4.200
   0   5   4  92.592   4.240
   0   5  -4  95.632   4.360
   0   5   4  95.962   4.550
  -1  -5   4  5.0896  2.9597
   1   5  -4  7.5693  3.0797
  -1   5   4  11.969   1.710
  -1  -5  -4  8.6792  1.4099
   1  -5   4  6.0995  1.3699
   1   5   4  7.1494  1.3099
  -1   5   4  8.2293  1.4399
  -1  -5   4  8.0993  1.4599
  -1   5   4  7.9293  2.8298
   1   5  -4  8.9392  1.4599
  -1  -5   4  5.9495  2.8298
   1   5   4  8.8392  1.4499
  -1   5   4  10.339   1.460
  -1   5  -4  9.6692  1.5499
   1  -5   4  10.049   1.500
   1   5   4  7.2894  1.3899
  -1  -5   4  7.9993  1.4599
  -1   5  -4  6.4894  1.3299
   1   5   4  9.3692  1.6399
   1  -5   4  5.4095  1.2499
  -1   5  -4  5.5895  2.8298
   1   5   4  8.5593  1.3799
  -1   5   4  10.339   2.860
   1   5  -4  8.7792  1.3399
   1   5   4  8.5493  1.3499
  -1   5  -4  8.4593  1.4299
  -1   5   4  10.479   1.510
  -1   5  -4  8.0093  1.4399
  -1   5   4  9.2392  1.3799
   1  -5   4  7.8293  1.4399
  -1   5   4  8.4693  1.4399
  -1   5   4  10.969   1.420
   1  -5   4  9.7991  1.5299
  -1   5   4  7.7093  1.3199
   1   5   4  7.5293  1.3799
  -1  -5   4  8.6892  1.3699
  -1  -5  -4  4.5896  2.6698
   1   5   4  8.5493  1.4399
   1  -5   4  10.639   1.590
  -1  -5  -4  8.9592  3.2397
   1   5  -4  7.2194  2.8598
   1  -5   4  11.409   3.440
   1   5  -4  8.5793  1.3299
  -1   5   4  9.4492  1.2999
  -1  -5   4  11.259   1.470
   1   5   4  10.989   1.470
  -1  -5   4  8.2793  1.3199
  -1   5  -4  10.799   1.510
   1   5   4  8.9892  1.3899
  -1  -5   4  7.9393  1.4099
   1   5   4  9.0992  3.1097
   1   5  -4  6.5594  1.2699
  -1   5   4  8.1693  2.9697
   1   5   4  9.6092  1.5099
   1   5   4  7.3894  1.2099
   1   5   4  9.4692  2.9397
   1  -5   4  7.8693  1.3399
  -1   5   4  9.3892  1.4599
  -1   5   4  10.039   1.410
   1   5  -4  8.1893  1.4199
   1   5   4  8.7292  1.3599
   1   5   4  7.9993  1.3299
  -1   5   4  13.719   1.720
  -1   5   4  6.8994  1.3999
   1  -5  -4  11.109   3.580
   1  -5   4  8.2693  3.6197
  -1  -5  -4  8.7192  2.9297
   2   5   4  144.57    5.89
  -2   5   4  131.10    5.72
   2  -5   4  128.47    5.62
   2   5   4  133.77    5.62
   2  -5   4  141.99    5.73
   2   5   4  148.10    5.55
  -2   5  -4  144.85    6.01
   2   5   4  137.59    5.80
   2   5   4  134.56    5.61
  -2   5   4  141.38    5.97
  -2  -5   4  145.23    5.51
   2   5  -4  137.28    5.73
   2   5  -4  139.37    5.49
   2   5  -4  138.97    5.86
   2  -5   4  132.02    5.55
  -2   5   4  139.28    5.90
  -2   5   4  140.89    5.72
   2   5   4  134.03    5.41
  -2  -5  -4  135.99    5.63
   2   5   4  139.41    5.76
  -2   5   4  140.81    5.71
   2   5   4  139.88    5.93
   2  -5  -4  141.93    5.65
  -2   5   4  140.44    5.51
  -2   5  -4  142.75    5.63
   2   5  -4  127.59    5.41
   2  -5   4  144.25    5.89
  -2  -5   4  135.77    5.79
  -2  -5   4  145.37    5.53
  -2   5   4  137.21    5.57
   2   5  -4  139.64    5.76
  -2   5   4  137.13    5.87
  -2  -5   4  141.00    5.65
  -2   5  -4  134.82    5.44
   2  -5   4  145.08    5.82
   2   5   4  129.67    5.62
   2   5   4  129.59    5.80
   2   5   4  137.16    5.67
  -2   5   4  131.39    5.40
  -2   5  -4  140.95    5.81
  -2   5   4  133.02    5.74
  -2   5   4  148.12    5.95
  -2  -5   4  149.46    5.88
   2   5   4  136.90    5.87
  -2  -5   4  143.58    6.05
  -2   5  -4  134.68    5.87
   2   5   4  140.11    5.87
   2   5  -4  137.34    5.68
   2  -5   4  139.73    5.49
  -2   5   4  145.18    5.72
   3   5   4  3.0497  1.0499
   3   5  -4 -0.5400  0.9899
   3  -5   4  0.8799  1.0499
  -3   5   4  2.3298  1.1399
   3   5   4  1.7199  0.8699
  -3   5   4  2.1498  0.8699
  -3   5   4  1.5399  0.8499
  -3   5   4  3.3697  1.0199
   3   5   4  3.6397  1.0799
  -3   5   4  4.5796  1.1299
   3   5   4  0.9499  1.0499
  -3   5   4  2.0998  0.9799
  -3   5   4  1.2699  0.9299
  -3   5  -4  2.2998  1.1199
   3   5  -4  1.9798  1.0699
   3   5   4  1.8498  1.0699
  -3  -5   4  2.6898  1.0199
  -3  -5  -4  1.1899  0.9699
   3   5  -4  4.5496  1.0399
   3  -5   4  1.9198  1.1099
   3   5   4  1.3199  0.8099
  -3  -5  -4  2.6598  1.0599
  -3  -5   4  2.5198  1.1199
  -3  -5   4  2.6898  1.0499
   3  -5   4  2.2198  1.0399
  -3   5   4  1.1099  0.9499
   3   5   4  1.6799  0.9099
   3   5  -4  0.4700  0.8199
  -3   5  -4  1.4699  0.9099
  -3   5   4  2.0898  0.8899
   3  -5  -4  2.7998  1.1899
   3  -5  -4  2.5898  1.2499
   3  -5   4  1.2799  1.2099
  -3   5   4  2.6398  1.1999
  -3  -5   4  2.7798  1.0199
   3   5  -4  0.8999  0.9699
  -3  -5   4  1.5399  0.9099
   3  -5   4  1.1099  0.9499
  -3   5  -4  0.6399  1.0699
   3   5   4  1.9198  0.8699
   3   5   4  2.9497  1.1799
   3   5   4  1.7099  1.0199
  -3   5  -4  2.6498  1.1699
  -3   5   4  2.1498  0.9799
   3   5   4  1.1799  0.9599
   3   5   4  2.3898  1.1499
   4  -5   4  29.757   2.080
  -4   5   4  30.567   1.930
   4  -5  -4  30.207   2.140
  -4   5   4  28.598   1.960
  -4   5   4  28.757   1.890
  -4   5   4  26.718   1.990
   4   5   4  27.048   1.820
   4   5   4  24.438   1.910
   4   5   4  26.608   1.850
   4   5   4  26.098   1.910
  -4   5   4  27.888   1.940
   4   5   4  20.788   1.690
   4  -5   4  26.798   2.060
  -4   5   4  26.518   1.910
  -4   5   4  28.967   2.040
  -4   5   4  26.248   1.850
  -4   5   4  28.248   2.020
  -4  -5  -4  27.808   1.880
  -4  -5   4  30.647   1.870
  -4   5  -4  27.688   1.880
   4   5  -4  26.378   1.870
  -4  -5  -4  27.708   2.020
   4   5  -4  21.828   1.920
  -4  -5   4  27.728   1.940
   4   5   4  24.828   1.970
  -4  -5  -4  29.417   1.960
   4  -5  -4  22.558   1.910
   4   5   4  23.868   1.940
   4  -5   4  26.788   1.940
  -4   5  -4  27.818   2.010
   4   5   4  27.728   2.000
   4  -5   4  25.708   2.010
   4   5   4  27.878   1.980
   4   5  -4  26.988   1.970
   4   5  -4  25.468   1.780
  -4  -5   4  28.278   1.980
   4   5   4  27.278   1.910
  -4   5  -4  28.278   1.970
   0  -6   4  11.999   1.610
   0   6  -4  13.779   1.680
   0   6  -4  11.149   1.530
   0  -6   4  16.039   1.610
   0   6   4  12.479   1.540
   0   6   4  10.679   1.430
   0   6   4  13.869   1.520
   0   6   4  15.539   1.730
   0  -6  -4  13.219   1.630
   0   6  -4  11.149   1.440
   0  -6   4  13.379   1.580
   0   6   4  10.169   1.420
   0   6   4  13.319   1.540
   0   6   4  10.609   1.450
   0  -6   4  10.159   1.450
   0  -6  -4  10.269   1.380
   0   6   4  15.499   1.690
   0   6   4  11.889   1.540
   0   6  -4  12.639   1.570
   0   6   4  13.099   1.510
   0   6   4  12.929   1.430
   0   6  -4  15.829   1.620
   0  -6   4  12.599   1.470
   1   6  -4  129.08    4.91
  -1   6   4  126.22    5.03
   1  -6   4  127.39    5.17
  -1   6   4  125.99    4.90
   1   6  -4  132.60    5.16
  -1   6   4  123.53    5.23
   1  -6   4  124.75    5.10
  -1  -6  -4  124.31    5.21
  -1  -6   4  116.32    4.87
   1   6   4  139.98    5.34
   1   6   4  128.60    5.17
   1   6  -4  123.79    4.86
  -1  -6   4  128.22    5.01
   1   6   4  123.71    4.81
   1   6   4  124.44    4.89
  -1   6   4  128.46    4.90
   1   6   4  120.18    5.22
   1   6   4  121.22    4.98
  -1   6   4  123.26    5.27
   1   6   4  127.60    5.27
  -1   6   4  135.56    5.15
  -1  -6  -4  131.99    5.42
  -1  -6   4  120.87    5.03
   1   6   4  127.98    5.33
  -1   6   4  126.35    5.26
  -1   6  -4  125.90    5.08
  -1   6   4  119.03    5.02
   1   6   4  121.73    5.13
  -1  -6  -4  128.39    4.92
   1  -6   4  133.31    5.30
  -1   6   4  122.12    5.12
   1  -6  -4  128.31    5.10
   1  -6   4  129.22    5.12
  -1  -6   4  131.71    5.27
  -1   6  -4  123.51    4.80
  -1   6  -4  125.64    5.08
  -1   6  -4  126.12    5.37
   1   6   4  125.55    5.10
   1  -6   4  124.99    4.91
   1   6   4  124.68    5.05
   1   6  -4  122.24    5.17
  -1  -6   4  133.65    5.43
  -1   6   4  120.76    5.13
  -1   6   4  129.95    5.20
   2  -6   4  1.7798  0.9799
  -2   6   4  2.4498  1.0099
  -2   6  -4  4.2196  1.1599
   2   6  -4  1.3499  0.8899
  -2  -6   4  1.8598  0.9799
  -2   6   4  2.1498  0.9799
  -2   6  -4  1.6199  1.0999
   2   6   4  2.7798  1.0199
   2   6   4  3.3897  0.9599
   2   6   4  3.3197  0.9899
   2   6   4  1.7099  0.9599
  -2  -6   4  1.8298  0.9699
  -2   6  -4  3.5897  1.0499
  -2   6   4  2.4298  0.8799
   2   6  -4  1.3299  0.7799
  -2   6   4  1.5699  0.9599
   2   6   4  1.8498  0.8799
  -2  -6   4  4.5396  1.0699
  -2   6   4  0.7499  0.9099
   2  -6   4  2.9397  1.0799
   2  -6  -4  1.2299  1.1199
  -2   6   4  2.0298  0.9999
  -2   6   4  1.6199  0.7799
   2  -6  -4  3.2897  1.0099
   2   6   4  2.5098  0.8399
  -2  -6   4  3.0197  0.9299
  -2   6   4  2.5198  1.0399
  -2  -6  -4  2.1498  0.8499
  -2   6   4  3.5597  0.9799
   2  -6   4  2.5998  1.1499
  -2   6  -4  2.1698  1.0199
   2  -6   4  1.0699  0.9899
   2   6  -4  1.8098  1.1599
   2  -6   4  2.1898  0.9199
   2   6   4  0.6299  0.9299
   2   6   4  3.3997  0.9699
  -2  -6  -4  2.7098  0.9099
  -2   6   4  1.2699  0.9599
   2   6  -4  3.3597  1.0199
  -2  -6   4  2.7798  0.9399
   2   6   4  2.0298  1.0299
   2   6   4  1.8898  1.0099
  -3  -6  -4  83.593   3.530
   3   6   4  73.444   3.190
  -3  -6   4  76.813   3.310
  -3   6  -4  72.624   3.290
   3   6   4  76.213   3.360
  -3  -6  -4  78.653   3.440
   3  -6  -4  73.684   3.290
   3  -6  -4  83.963   3.550
  -3   6   4  77.133   3.120
   3   6  -4  76.003   3.120
  -3   6   4  73.764   3.280
  -3   6   4  77.413   3.270
   3   6   4  75.063   3.350
  -3   6   4  77.373   3.080
   3  -6   4  78.423   3.320
  -3  -6  -4  80.213   3.240
   3   6  -4  74.494   3.110
  -3   6   4  71.174   3.280
   3   6   4  73.734   3.280
   3   6   4  77.003   3.300
  -3   6  -4  77.203   3.380
  -3  -6   4  75.103   3.430
  -3   6   4  79.393   3.350
   3  -6   4  75.933   3.300
  -3   6   4  76.403   3.230
  -3   6   4  75.083   3.320
   0   0  -5  0.1700  0.6199
   0   0   5 -0.0900  0.7999
   0   0   5 -0.0900  0.7199
   0   0   5 -0.1600  0.8599
   0   0  -5 -0.9099  0.6799
   0   0   5  0.3400  0.7399
   0   0  -5 -0.3700  0.5600
   0   0   5 -0.3100  0.6599
   1   0  -5  0.5600  0.6699
   1   0   5 -0.2000  0.5400
  -1   0   5  0.6899  0.7999
   1   0  -5  1.0599  0.7499
   1   0   5  0.0100  0.7399
  -1   0  -5  0.1300  0.8799
  -1   0   5 -0.6599  0.5600
  -1   0   5  0.5700  0.9999
  -1   0  -5  0.7599  0.8699
  -1   0  -5 -0.2500  0.6399
   1   0   5  1.9198  1.0999
  -1   0   5  0.3500  0.8999
   1   0   5  0.0900  0.6999
  -1   0   5  0.5100  0.7199
   1   0  -5  1.2199  0.7999
   2   0   5 1100.46   45.30
   2   0  -5 1074.01   41.52
  -2   0   5 1113.90   45.77
  -2   0   5 1106.17   39.48
   2   0  -5 1143.74   40.09
   2   0   5 1137.43   40.54
   2   0   5 1048.39   40.86
   2   0  -5 1110.52   41.33
  -2   0   5 1116.22   41.65
  -2   0  -5 1137.26   45.54
  -2   0  -5 1047.45   43.19
  -2   0  -5 1043.36   40.91
   2   0   5 1107.06   43.20
  -3   0   5  137.28    5.27
  -3   0  -5  151.19    8.85
   3   0   5  141.94    5.50
   3   0   5  136.24    5.33
   3   0  -5  130.79    5.25
  -3   0   5  146.91    5.46
  -3   0   5  131.31    5.57
   3   0   5  138.10    5.57
  -3   0   5  154.35    8.98
  -3   0   5  154.57    5.59
  -3   0  -5  138.25    5.63
   3   0   5  137.17    9.08
   3   0   5  147.26    5.52
   3   0   5  136.02    5.14
   3   0   5  140.28    5.56
   3   0   5  135.93    5.48
  -3   0   5  131.84    5.03
  -3   0   5  141.05    5.55
  -3   0   5  154.95    9.32
   3   0  -5  148.04    8.33
  -3   0  -5  129.00    5.02
   3   0   5  146.35    5.91
  -3   0  -5  142.98    7.89
  -3   0   5  145.64    5.76
  -3   0   5  143.47    5.17
   3   0   5  143.63    5.44
   3   0   5  133.16    5.13
  -3   0   5  134.31    5.73
   3   0   5  136.97    5.38
   3   0   5  155.22    8.01
  -3   0  -5  138.01    5.62
  -3   0   5  154.48    8.53
   3   0  -5  148.05    8.16
   3   0  -5  156.26    8.44
  -3   0   5  143.35    5.44
  -3   0   5  142.29    5.60
  -3   0   5  149.91    5.40
   3   0   5  141.67    5.40
   3   0   5  134.95    5.29
  -3   0   5  145.56    5.89
   3   0   5  146.85    7.86
  -3   0   5  141.01    5.34
  -3   0   5  148.71    5.21
  -3   0  -5  148.25    9.18
   3   0   5  140.85    8.42
  -3   0  -5  138.70    5.64
   3   0   5  147.53    5.51
  -3   0   5  137.45    5.31
   4   0   5  2.5098  0.9799
  -4   0   5  1.4299  1.0199
   4   0   5  0.0500  1.0999
   4   0   5  0.4200  0.8799
  -4   0  -5  1.4999  0.9499
   4   0   5  1.4899  0.8599
  -4   0   5 -0.1700  0.8999
   4   0  -5  2.2798  1.1399
   4   0   5  0.0700  0.9599
   4   0   5  0.7399  0.9199
   4   0  -5  1.1699  1.8098
  -4   0   5  0.4900  0.8299
  -4   0   5  2.0698  0.8899
  -4   0   5  1.1399  0.9499
   4   0   5 -0.3100  0.9999
  -4   0   5  0.8999  1.8098
  -4   0   5  2.2998  0.9199
  -4   0  -5  0.3400  0.6499
  -4   0  -5  1.3099  1.4499
  -4   0   5  1.3799  0.8299
  -4   0   5  2.9197  0.9799
  -4   0   5  2.1198  0.9599
  -4   0   5  2.4398  1.0099
   4   0   5  0.5600  0.8499
  -4   0   5  1.1999  0.9099
  -4   0   5  2.0598  1.0199
   4   0   5  2.2398  2.0298
   4   0  -5  1.7598  0.8899
  -4   0  -5  2.9897  1.0899
  -4   0   5  1.9198  0.9599
  -4   0  -5  1.5899  0.9799
   4   0  -5  0.3300  1.1699
  -4   0  -5  1.4099  1.9698
  -4   0   5  -1.080   2.040
   4   0  -5  0.7599  1.6599
  -4   0  -5  1.7698  0.7399
   4   0   5  1.8298  1.1499
   4   0   5  2.1498  1.0299
  -4   0   5  3.6097  2.3198
   4   0  -5  0.5799  0.8299
  -5   0   5  301.43   10.63
   5   0  -5  286.65   11.00
   5   0  -5  328.80   10.99
  -5   0   5  313.03   11.10
  -5   0   5  317.82   10.23
   5   0  -5  335.27   11.18
   5   0   5  317.71   10.87
   5   0   5  311.52   10.71
   5   0   5  324.97   11.30
  -5   0  -5  318.44   11.77
  -5   0   5  311.42   11.78
  -5   0   5  326.70   10.56
  -5   0   5  320.13   11.04
  -5   0  -5  318.89   10.67
  -5   0   5  312.49   10.66
  -5   0   5  326.13   10.63
  -5   0  -5  326.66   11.12
  -5   0  -5  328.24   10.81
  -5   0  -5  314.11   11.42
  -5   0   5  337.30   10.81
   5   0   5  340.90   11.27
  -5   0   5  331.36   11.61
   5   0  -5  325.15   11.05
  -5   0  -5  313.31   11.42
  -5   0   5  307.65   11.43
   5   0   5  316.24   11.08
   5   0  -5  330.16   10.42
  -5   0   5  312.20   11.06
  -6   0  -5  141.33    5.25
  -6   0   5  134.97    5.60
  -6   0  -5  140.01    5.46
   6   0  -5  138.67    5.40
   6   0   5  146.62    5.66
   6   0  -5  136.53    5.35
  -6   0   5  146.13    5.53
  -6   0   5  137.56    5.62
   6   0   5  137.20    5.39
  -6   0  -5  144.86    5.88
  -6   0  -5  130.14    5.54
  -6   0   5  142.56    5.86
   6   0   5  137.00    5.45
  -6   0   5  140.62    5.23
   6   0  -5  142.45    5.57
   6   0  -5  137.94    4.98
   6   0  -5  138.68    5.11
   6   0   5  130.32    5.20
   0   1   5  686.13   29.08
   0   1   5  675.86   24.94
   0  -1   5  677.77   28.06
   0   1   5  691.33   26.34
   0   1   5  685.36   27.29
   0   1  -5  668.19   26.45
   0   1   5  694.46   28.50
   0  -1   5  706.07   27.88
   0  -1   5  708.02   29.35
   0   1  -5  671.75   26.09
   0   1   5  670.72   25.79
   0   1   5  726.08   27.80
   0   1  -5  665.28   24.52
   0   1   5  692.12   26.32
   0   1   5  708.38   25.83
   0  -1   5  691.67   25.93
   0  -1   5  711.05   27.54
   1   1   5  883.59   34.02
  -1   1   5  924.95   35.87
  -1  -1  -5  891.14   33.54
   1   1  -5  922.39   32.68
  -1  -1   5  917.29   34.32
   1   1  -5  886.66   33.99
   1  -1   5  887.46   33.38
  -1   1  -5  871.07   34.14
  -1   1   5  908.21   37.43
   1   1   5  906.19   31.71
  -1  -1  -5  887.28   35.47
  -1   1  -5  920.09   35.70
   1   1   5  908.47   37.23
  -1   1   5  917.61   32.74
   1  -1   5  939.31   37.70
   1   1   5  926.72   33.51
  -1   1   5  869.87   33.84
  -1   1  -5  895.71   33.12
   1  -1  -5  941.02   34.54
  -1  -1   5  908.69   35.90
   1  -1   5  846.06   35.57
  -1  -1   5  943.04   34.91
   1   1   5  910.75   35.72
  -1  -1  -5  884.87   37.68
  -1   1   5  873.78   36.07
  -1   1   5  900.69   34.20
  -1  -1   5  939.15   33.37
  -1   1   5  885.57   34.52
   1   1  -5  867.99   33.21
  -1  -1   5  925.76   37.85
   1  -1   5  900.53   37.00
  -2  -1   5  27.038   2.020
  -2   1   5  33.757   3.330
   2   1   5  32.107   1.920
  -2   1   5  33.377   2.030
   2  -1   5  34.287   2.070
  -2   1   5  33.557   3.540
   2   1   5  36.917   3.570
   2   1   5  33.847   3.210
  -2  -1   5  38.787   3.840
  -2   1   5  31.287   2.150
   2  -1   5  31.597   3.180
  -2  -1  -5  37.847   3.490
  -2   1   5  33.487   1.950
  -2  -1   5  30.637   2.020
  -2  -1   5  35.267   3.160
  -2   1   5  33.347   1.990
   2  -1   5  32.007   2.010
  -2  -1   5  33.547   1.950
  -2  -1   5  31.387   1.970
   2   1  -5  35.647   3.200
   2   1   5  30.337   1.940
   2  -1   5  33.417   2.120
  -2   1  -5  36.877   3.610
  -2   1  -5  35.167   3.340
  -2  -1   5  32.647   1.900
   2   1   5  39.947   3.840
   2  -1   5  31.977   2.230
  -2  -1  -5  40.236   3.020
   2   1   5  37.247   3.140
   2   1   5  33.037   2.070
   2   1   5  33.707   2.070
   2  -1   5  39.607   3.640
   2  -1   5  33.597   2.060
  -2   1   5  31.947   2.200
   2   1   5  31.917   2.020
   2   1   5  29.677   1.980
  -2  -1   5  29.387   1.870
   2   1   5  32.137   2.030
  -2   1   5  34.307   2.080
   2  -1  -5  38.707   3.300
  -2   1   5  31.047   2.080
  -2   1  -5  35.957   3.450
  -2  -1  -5  41.366   3.820
  -2  -1   5  33.017   3.030
   2   1  -5  37.557   3.010
  -2  -1   5  36.977   3.580
   2   1   5  32.037   2.040
   2  -1   5  33.497   2.230
  -2   1   5  32.277   2.110
   2   1   5  27.398   1.960
   2  -1   5  34.327   3.670
   2   1  -5  37.297   3.370
  -2   1   5  38.107   3.670
   2  -1  -5  32.747   3.160
   2   1   5  36.727   2.120
   2   1   5  31.327   1.940
  -2   1   5  32.287   3.330
   3  -1   5  43.456   2.640
  -3  -1  -5  40.476   4.150
  -3  -1   5  44.656   2.480
  -3   1   5  42.836   2.590
  -3   1   5  45.376   2.620
  -3  -1   5  44.876   2.480
   3   1   5  43.756   4.140
  -3   1   5  44.586   4.480
  -3  -1   5  44.356   2.590
   3   1   5  41.606   2.440
  -3   1  -5  43.306   2.590
  -3   1   5  45.596   2.470
  -3   1   5  45.256   2.730
   3   1  -5  42.226   2.570
  -3  -1   5  47.496   2.850
   3   1   5  38.687   2.400
  -3   1  -5  43.656   4.450
   3   1   5  42.176   2.520
  -3   1   5  45.526   2.510
  -3  -1   5  44.316   2.570
  -3  -1  -5  39.207   4.550
   3  -1  -5  52.345   4.420
  -3   1   5  47.386   2.700
   3   1   5  44.236   2.590
  -3   1  -5  49.006   4.370
  -3  -1   5  43.396   2.670
   3  -1   5  41.396   2.500
   3   1   5  41.886   3.980
  -3  -1   5  44.176   2.550
  -3  -1   5  41.056   2.500
  -3   1   5  39.887   3.940
  -3   1   5  41.116   2.420
   3  -1   5  45.276   2.640
   3  -1   5  45.206   2.620
  -3  -1   5  41.826   2.280
   3   1  -5  37.957   2.500
  -3  -1   5  40.137   4.670
   3   1   5  47.586   4.470
   3   1   5  44.396   2.610
   3   1   5  42.366   2.650
   3   1  -5  44.436   2.450
  -3   1   5  42.286   2.560
   3   1   5  44.566   2.630
   3   1   5  47.656   2.630
   3  -1   5  44.436   2.550
  -3   1   5  43.776   2.530
   3  -1   5  46.586   4.750
  -3  -1   5  43.916   2.700
  -3   1   5  48.006   2.860
   3   1  -5  39.667   4.100
  -3   1   5  52.585   4.840
   3   1   5  46.556   2.480
   3  -1  -5  47.236   4.410
  -3  -1  -5  37.827   2.640
   3   1   5  46.606   4.650
   3   1   5  43.196   2.520
   3   1   5  42.936   2.680
  -3  -1   5  46.886   4.310
  -3  -1  -5  43.036   2.570
  -3   1  -5  42.536   2.670
  -3   1   5  43.146   2.760
  -3  -1  -5  45.256   2.620
  -3   1  -5  45.866   2.750
   3  -1   5  45.566   4.040
   3  -1   5  43.796   2.510
  -3   1   5  39.247   2.440
   3  -1   5  43.546   2.600
   3  -1   5  43.406   2.530
   3   1  -5  45.416   4.170
   3  -1   5  52.475   4.640
   3  -1   5  39.317   2.670
  -3  -1   5  41.146   2.450
   3   1  -5  43.726   2.530
   3   1  -5  44.096   4.130
  -3   1   5  44.536   2.590
  -3   1  -5  44.426   2.480
  -3   1   5  41.666   2.420
   3  -1   5  45.126   2.600
   3   1   5  47.626   2.660
   3  -1  -5  42.506   4.140
   3   1   5  44.316   2.480
  -3   1  -5  39.857   2.580
   3   1   5  39.347   2.460
  -3  -1   5  41.736   2.470
   3   1   5  47.666   2.620
  -3   1   5  45.266   2.530
  -3  -1   5  40.526   4.420
  -3  -1   5  46.916   2.590
  -3   1  -5  39.337   4.220
  -3  -1   5  43.796   2.610
  -3   1   5  45.716   2.740
  -4   1   5  152.61    6.41
   4   1   5  149.26    5.89
  -4  -1  -5  149.52    5.90
  -4   1   5  146.62    5.75
   4   1   5  137.51    5.72
  -4  -1   5  153.11    5.99
  -4  -1   5  148.07    9.80
   4   1   5  148.03   10.11
   4  -1   5  135.59    5.56
  -4   1   5  150.12    6.01
   4   1  -5  145.87    6.00
  -4  -1  -5  160.71    6.49
  -4   1  -5  145.80    6.22
   4  -1   5  136.09    9.29
   4   1   5  143.45    9.08
   4   1   5  148.71    5.53
  -4  -1   5  138.13    5.65
  -4  -1  -5  138.96   10.06
   4   1   5  147.15    6.12
  -4   1   5  130.63    8.98
  -4  -1  -5  145.66    5.80
  -4   1   5  155.59    6.36
  -4   1  -5  136.67    5.57
  -4  -1   5  142.15    9.16
   4   1  -5  141.46    5.87
  -4   1   5  149.03    6.03
   4   1   5  144.81    5.80
  -4   1  -5  129.32    9.68
  -4  -1   5  136.72    6.25
  -4   1  -5  151.04    6.00
  -4  -1   5  151.02    5.64
  -4   1  -5  149.26    6.30
  -4   1   5  148.80    5.62
  -4   1   5  142.42    5.95
  -4   1  -5  147.90    5.73
   4   1   5  144.32    5.62
  -4   1   5  149.47    9.89
  -4  -1  -5  150.69    6.12
   4   1   5  133.05    9.25
  -4   1   5  156.50    5.77
   4  -1  -5  133.12    9.07
   4  -1  -5  140.02    5.88
   4   1   5  147.73    5.80
   4  -1   5  139.04    5.76
  -4  -1   5  141.60    5.87
  -4   1  -5  146.39    6.20
   4   1  -5  136.13    9.05
  -4   1   5  134.27    5.47
   4  -1   5  148.07    5.97
   4  -1   5  146.56    5.94
   4   1  -5  147.20    9.07
  -4   1   5  152.57    5.83
  -4   1   5  148.21    6.12
   4  -1   5  156.30    6.03
   4   1  -5  140.92    5.76
  -4   1   5  144.84    6.19
  -4   1   5  148.69    5.89
   4  -1   5  141.08    6.02
  -4  -1   5  141.56    5.75
   4   1  -5  143.81    5.56
   4  -1  -5  149.00    5.94
   4   1   5  139.56    5.87
  -4  -1  -5  132.60    8.29
  -4  -1   5  143.29    5.80
  -4  -1   5  152.98    6.27
   4  -1   5  148.31    5.86
   4   1   5  151.94    6.02
  -4  -1   5  137.41   10.05
   4  -1   5  146.26   10.16
   4  -1  -5  141.34    8.82
   4   1   5  152.60    6.04
  -4  -1   5  148.36    5.70
   4   1   5  140.60    5.70
  -4  -1   5  146.15    5.98
   4  -1  -5  136.10    8.90
   4   1   5  144.26    5.80
   4   1  -5  141.39    9.21
  -4  -1  -5  138.45    9.43
  -4   1   5  153.78    5.94
   4   1   5  149.65    5.83
  -4   1  -5  143.56    9.15
  -4   1   5  146.13   10.02
  -4  -1   5  141.51    5.55
  -4   1  -5  153.42    9.88
  -4  -1   5  141.47    6.12
  -5   1   5  17.149   1.910
  -5   1  -5  15.049   1.770
   5   1   5  15.779   1.840
  -5  -1   5  13.029   1.600
  -5   1   5  14.959   1.630
  -5  -1  -5  16.689   1.900
  -5   1   5  16.519   1.840
   5   1   5  14.089   1.730
  -5   1   5  15.069   1.820
  -5   1  -5  15.539   1.830
   5   1  -5  16.659   1.760
  -5   1   5  15.509   1.750
   5  -1   5  13.099   1.710
  -5   1   5  16.059   1.580
  -5   1   5  14.069   1.760
  -5   1   5  14.759   1.730
   5   1  -5  13.689   1.680
   5  -1   5  14.579   1.730
   5   1  -5  14.149   1.540
   5  -1  -5  15.869   1.830
   5  -1   5  16.259   1.710
   5   1  -5  13.739   1.590
  -5   1  -5  14.139   1.690
   5   1   5  16.619   1.820
   5   1   5  14.309   1.790
   5  -1   5  13.829   1.710
  -5   1  -5  13.029   1.510
   5   1   5  15.879   1.700
  -5   1   5  13.139   1.730
  -5   1   5  13.019   1.560
   5  -1  -5  15.619   1.710
  -5   1   5  14.199   1.620
  -5  -1   5  14.149   1.770
   5  -1  -5  14.179   1.710
  -5   1  -5  15.999   1.820
  -5  -1  -5  14.819   1.710
  -5  -1  -5  15.049   1.590
   5  -1   5  15.579   1.820
  -5   1   5  14.559   1.630
  -5  -1   5  16.299   1.770
   5   1  -5  18.838   1.870
   5   1   5  13.419   1.630
  -5  -1   5  15.269   1.790
  -5   1  -5  14.879   1.740
  -5  -1   5  15.359   1.750
  -5  -1  -5  13.129   1.590
  -5  -1  -5  14.489   1.930
  -5  -1  -5  14.929   1.700
  -5  -1   5  17.278   1.720
   5  -1  -5  13.199   1.650
   6   1  -5  19.908   1.780
   6  -1   5  18.998   1.730
  -6   1  -5  18.098   1.780
   6  -1  -5  21.488   1.650
  -6   1  -5  17.688   1.750
  -6  -1   5  16.819   1.610
  -6  -1  -5  20.328   1.860
   6   1   5  17.398   1.710
   6   1   5  21.288   1.700
   6   1   5  17.498   1.660
  -6   1  -5  18.738   1.800
  -6   1   5  21.098   1.660
  -6   1   5  19.368   1.720
   6  -1   5  15.959   1.610
   6  -1  -5  19.368   1.700
   6   1  -5  17.229   1.470
  -6   1   5  16.689   1.640
   6   1  -5  18.368   1.740
  -6  -1  -5  17.948   1.660
   6  -1  -5  17.408   1.550
   6  -1  -5  18.498   1.650
   6  -1   5  18.678   1.630
  -6  -1  -5  23.148   1.730
  -6   1   5  18.228   1.680
  -6   1   5  19.338   1.660
  -6  -1   5  16.449   1.570
  -6  -1   5  21.338   1.670
   6   1  -5  20.518   1.720
  -6  -1   5  17.408   1.810
  -6   1  -5  19.018   1.830
   6   1  -5  19.388   1.680
   6  -1   5  18.748   1.790
   6  -1  -5  21.328   1.790
  -6  -1  -5  18.528   1.700
   0   2   5  183.61    9.73
   0  -2   5  186.32    9.22
   0   2   5  204.16   10.26
   0  -2   5  194.66   10.08
   0  -2   5  195.14    9.70
   0   2   5  202.77    8.89
   0   2  -5  191.96    8.48
   0   2  -5  176.61    9.21
   0   2   5  199.78    9.01
   0   2  -5  196.61    9.48
   0   2  -5  188.15    9.24
   0   2   5  205.15    9.02
   0   2   5  204.17    9.50
   0   2   5  198.09    9.55
   0  -2   5  202.30    9.96
   0   2   5  186.98    8.90
   0   2   5  202.76    9.74
  -1   2  -5  870.72   33.89
   1  -2  -5  828.13   32.94
   1   2   5  809.25   24.96
  -1   2   5  882.63   31.61
  -1   2   5  903.29   33.94
   1   2   5  785.63   23.88
  -1  -2   5  886.26   33.65
   1  -2   5  883.21   35.57
  -1   2  -5  869.80   32.26
   1  -2   5  750.51   24.92
  -1  -2   5  776.51   24.79
   1   2   5  874.38   34.24
  -1   2   5  861.86   35.10
   1   2   5  796.23   24.68
   1  -2   5  876.80   32.01
   1  -2  -5  848.43   35.08
   1   2   5  865.62   33.09
  -1   2  -5  880.96   32.92
  -1   2   5  876.69   33.15
  -1  -2   5  878.19   35.87
   1  -2   5  806.76   25.00
   1   2  -5  894.80   32.88
  -1   2   5  860.81   30.88
   1  -2   5  821.02   33.99
  -1  -2   5  807.22   25.92
  -1  -2  -5  806.43   35.27
   1   2   5  841.18   30.86
  -1  -2   5  772.19   25.46
   1   2   5  818.45   25.02
   1   2  -5  865.36   32.34
  -1   2   5  884.04   32.50
   1  -2   5  850.05   35.27
   1   2   5  887.90   35.88
  -1  -2   5  836.80   33.69
  -1   2   5  885.58   32.64
  -1   2  -5  746.96   25.47
  -1  -2   5  908.56   32.25
  -1  -2  -5  817.38   33.23
   1   2  -5  847.44   31.29
   1   2   5  890.38   32.12
  -2   2   5  13.549   2.450
  -2  -2   5  15.589   1.440
  -2  -2   5  13.129   1.530
  -2   2   5  12.329   1.450
  -2   2   5  13.589   1.410
  -2  -2   5  13.539   1.370
  -2   2  -5  11.919   1.300
   2   2   5  11.809   1.350
  -2   2   5  12.579   2.340
   2   2  -5  14.469   2.700
  -2   2  -5  13.439   1.370
   2   2  -5  13.569   1.340
   2  -2   5  12.119   1.370
   2   2  -5  10.719   1.290
   2   2   5  15.209   1.450
   2   2  -5  12.649   2.280
  -2   2   5  13.819   1.330
  -2   2   5  14.609   1.540
  -2   2   5  12.099   1.450
   2   2   5  14.599   1.450
   2  -2   5  13.839   1.520
  -2  -2  -5  14.719   2.290
  -2  -2   5  13.389   1.430
   2   2   5  15.529   2.710
   2   2   5  15.979   1.500
  -2   2   5  11.879   1.380
   2   2  -5  10.989   1.220
   2   2   5  18.968   2.730
   2   2  -5  14.639   2.280
   2  -2   5  11.759   1.420
   2  -2  -5  12.029   2.180
  -2   2   5  12.929   2.590
   2  -2  -5  15.829   2.790
   2   2   5  14.659   1.380
  -2   2   5  12.769   1.410
   2   2   5  11.789   2.480
   2  -2   5  12.569   1.400
   2   2   5  13.249   1.440
   2  -2   5  14.629   1.460
  -2  -2   5  15.089   1.420
  -2   2   5  12.899   1.360
  -2  -2  -5  11.859   2.470
  -2   2   5  11.879   1.380
  -2  -2   5  15.839   1.480
  -2   2   5  13.449   1.350
   2   2   5  12.499   1.400
  -2   2  -5  15.759   2.550
   2   2   5  13.249   1.330
  -2   2   5  12.989   1.340
   2   2   5  13.719   1.450
   2  -2   5  14.159   1.390
   2   2  -5  15.589   2.420
  -2  -2   5  9.5892  2.3798
  -2   2  -5  14.129   2.400
  -2   2   5  11.129   1.440
   2   2   5  12.719   1.410
  -2   2   5  23.028   1.700
  -2  -2   5  13.559   2.340
  -2   2  -5  13.049   1.400
   2   2   5  13.939   1.360
   2  -2   5  12.469   1.390
   2   2   5  13.399   1.350
   2  -2   5  13.169   2.480
   2   2   5  14.549   1.360
  -2  -2   5  13.939   1.310
  -2  -2   5  18.458   1.700
   2  -2   5  14.139   1.330
   2  -2   5  13.479   2.250
   2   2  -5  14.679   1.340
  -2   2   5  13.549   2.440
  -2  -2   5  11.829   1.360
   2  -2   5  12.689   1.410
   2  -2   5  14.619   2.770
   2   2   5  13.719   1.440
  -2  -2   5  14.609   1.320
   2   2   5  13.339   1.440
  -2   2  -5  12.329   1.360
  -2   2   5  13.439   1.350
  -2   2   5  13.469   1.430
  -2   2  -5  11.119   2.360
  -2  -2   5  13.749   2.360
  -3   2   5  462.81   20.53
   3   2   5  449.34   21.10
   3   2   5  462.97   14.95
  -3   2   5  452.32   14.71
  -3   2  -5  454.78   15.41
  -3  -2   5  456.44   14.43
  -3   2   5  470.85   13.88
  -3   2   5  459.58   20.49
   3  -2   5  471.61   14.55
  -3   2   5  466.75   14.98
  -3   2   5  456.75   15.05
   3  -2   5  449.99   14.55
   3   2  -5  440.51   20.34
  -3   2   5  451.79   15.46
  -3  -2   5  455.85   14.14
   3   2   5  471.86   14.66
   3  -2   5  451.92   21.00
   3   2  -5  430.43   14.66
  -3  -2   5  460.83   14.46
  -3   2  -5  435.83   14.34
   3   2   5  461.72   14.62
   3   2  -5  461.12   13.73
  -3   2  -5  470.29   21.15
   3  -2   5  453.06   14.55
   3   2  -5  456.43   20.20
  -3   2  -5  462.88   14.79
   3  -2   5  451.75   22.19
   3   2  -5  466.55   19.87
   3   2   5  450.83   15.07
   3  -2   5  457.74   14.62
   3  -2   5  453.57   14.82
  -3   2  -5  453.91   15.41
  -3   2   5  458.37   14.55
   3   2   5  446.44   14.66
  -3   2   5  464.33   13.82
  -3  -2   5  443.22   20.84
  -3  -2  -5  439.91   20.42
  -3   2   5  457.26   14.14
   3   2   5  452.08   14.41
  -3   2   5  431.56   21.01
   3   2   5  465.25   20.60
   3   2   5  446.68   13.94
   3   2  -5  459.49   13.85
   3  -2   5  443.92   13.85
  -3   2   5  476.56   14.77
  -3   2  -5  453.36   14.98
  -3   2  -5  457.53   20.44
   3   2   5  451.15   14.55
   3  -2  -5  462.48   19.77
   3   2   5  459.27   14.54
   3   2   5  456.67   22.29
  -3  -2   5  470.61   14.96
  -3   2   5  454.52   14.56
  -3   2   5  471.78   14.67
  -3  -2  -5  457.09   15.49
   3   2   5  462.91   14.11
  -3  -2   5  452.74   15.57
   3   2   5  463.62   15.16
  -3  -2   5  425.50   14.52
  -3   2   5  470.96   14.37
  -3   2   5  459.02   15.26
  -3  -2   5  459.68   14.28
   3   2   5  471.60   14.65
   3   2   5  469.07   14.29
   3   2   5  473.40   14.52
  -3   2  -5  476.92   15.35
   3   2  -5  451.67   14.52
  -3   2   5  477.74   14.95
   3  -2   5  434.50   14.45
  -3  -2   5  453.34   14.44
  -3  -2  -5  456.74   19.75
  -3  -2   5  452.13   19.32
  -3   2   5  443.31   14.72
   3  -2  -5  488.49   21.14
  -3   2   5  476.14   15.53
  -3  -2  -5  457.05   22.15
  -3  -2   5  428.40   22.07
  -3  -2   5  448.33   14.97
  -3   2  -5  453.78   14.11
   4  -2   5  91.762   8.179
  -4   2   5  99.671   7.949
  -4  -2   5  101.15    4.99
  -4  -2   5  107.03    4.65
   4   2  -5  100.30    4.33
  -4   2   5  105.93    4.90
   4  -2  -5  92.062   7.719
  -4   2   5  105.70    4.75
  -4  -2   5  98.241   4.420
  -4   2   5  102.79    4.43
   4   2   5  99.471   4.600
  -4   2   5  96.772   4.650
   4   2   5  96.062   4.230
   4  -2  -5  98.821   7.559
   4  -2  -5  99.161   4.670
   4  -2   5  91.692   4.460
  -4   2   5  93.242   7.359
  -4  -2  -5  103.57    4.95
   4  -2  -5  102.20    4.65
  -4   2   5  101.21    4.91
  -4  -2   5  103.39    4.68
   4   2   5  100.16    4.56
  -4  -2   5  102.99    4.62
  -4   2   5  103.36    4.55
   4   2  -5  104.74    4.69
  -4  -2  -5  96.742   4.450
   4   2  -5  98.881   4.690
  -4  -2   5  103.28    4.68
  -4   2   5  106.47    4.99
  -4   2  -5  97.032   4.720
   4   2   5  107.07    4.79
   4  -2   5  104.32    4.63
   4  -2   5  100.84    4.75
  -4   2   5  98.851   4.390
  -4   2   5  107.57    4.73
   4   2  -5  105.91    4.46
   4  -2  -5  101.37    7.53
  -4   2  -5  103.91    4.89
  -4   2  -5  98.221   4.620
   4   2   5  95.672   4.610
  -4   2  -5  104.05    4.95
   4   2   5  96.892   4.490
  -4   2   5  102.01    4.69
   4  -2   5  97.741   4.610
   4   2  -5  99.671   7.499
   4   2   5  99.011   4.810
   4   2   5  105.61    4.50
   4   2   5  109.73    4.51
  -4   2   5  102.53    4.67
  -4   2   5  109.14    4.70
   4   2   5  99.131   4.580
   4   2   5  101.59    4.66
  -4   2  -5  104.71    4.62
  -4  -2  -5  101.90    7.40
  -4   2  -5  91.992   7.449
   4   2  -5  101.38    4.63
  -4   2   5  99.551   4.810
  -4  -2   5  92.402   8.069
   4   2   5  101.22    8.26
  -4  -2  -5  103.86    8.54
   4  -2   5  97.442   4.580
   4   2  -5  100.11    4.46
  -4   2  -5  98.121   4.790
  -4   2   5  105.63    4.69
  -4   2  -5  91.582   7.639
   4   2   5  97.202   7.589
   4   2   5  109.00    4.88
  -4  -2   5  101.33    4.54
   4  -2   5  106.58    4.74
   4   2  -5  107.05    7.56
   4   2   5  94.462   7.619
   5  -2   5  106.56    4.66
  -5   2   5  109.65    4.44
   5   2  -5  96.742   4.280
   5   2  -5  103.35    4.33
   5   2  -5  97.572   4.270
  -5   2   5  104.78    4.61
   5  -2   5  96.102   4.420
   5   2  -5  103.00    4.48
  -5   2   5  98.831   4.510
  -5  -2  -5  105.57    4.89
  -5   2   5  102.36    4.48
  -5  -2   5  103.10    4.89
   5   2   5  99.321   4.550
  -5   2   5  98.271   4.560
  -5   2   5  100.89    4.57
  -5   2  -5  95.292   4.720
  -5  -2   5  97.552   4.440
   5  -2   5  97.661   4.560
  -5  -2   5  106.14    4.36
   5   2   5  94.282   4.280
  -5  -2  -5  105.24    4.49
  -5   2   5  100.98    4.83
   5  -2  -5  105.49    4.75
  -5  -2   5  105.91    4.55
  -5   2   5  96.182   4.780
   5   2   5  97.921   4.470
   5  -2   5  95.452   4.510
   5   2   5  95.372   4.300
  -5  -2  -5  103.97    4.44
  -5   2   5  104.32    4.94
  -5   2   5  99.731   4.370
  -5   2  -5  92.682   4.710
  -5   2  -5  109.26    4.69
  -5   2   5  104.65    4.28
   5  -2  -5  103.84    4.71
   5   2   5  99.311   4.730
   5  -2   5  100.25    4.70
  -5  -2  -5  109.09    4.60
   5   2   5  90.702   4.370
  -5   2   5  99.461   4.660
  -5   2  -5  95.942   4.780
   5   2   5  99.621   4.730
  -5  -2   5  98.641   4.440
  -5   2  -5  101.43    4.51
   5   2  -5  102.99    4.74
   5   2  -5  96.962   4.570
  -5   2   5  97.781   4.620
   6   2   5  130.91    5.29
   6  -2  -5  150.98    5.14
   6   2  -5  145.45    5.46
  -6   2   5  159.21    5.55
  -6  -2   5  141.84    5.70
   6  -2  -5  153.44    5.59
  -6  -2  -5  154.67    5.44
   6  -2  -5  146.51    5.47
   6   2   5  146.07    5.57
  -6  -2   5  150.17    5.36
  -6  -2  -5  139.88    5.11
   6   2   5  145.62    5.53
  -6  -2  -5  154.63    5.39
  -6   2   5  142.72    5.51
   6   2  -5  150.14    5.54
  -6   2  -5  144.09    5.23
  -6   2   5  147.33    5.76
   6   2  -5  139.83    5.02
   6   2  -5  156.99    5.24
  -6  -2  -5  146.33    5.79
  -6   2  -5  152.75    5.80
  -6   2   5  152.80    5.75
   6  -2   5  157.13    5.57
  -6   2  -5  149.01    5.48
  -6   2   5  149.41    5.25
   6  -2   5  151.81    5.61
   6  -2  -5  135.32    5.42
  -6   2  -5  153.48    5.82
   6  -2  -5  151.55    5.51
   0  -3   5  352.42   11.40
   0   3   5  367.21   11.74
   0   3   5  346.64   11.27
   0   3   5  357.63   11.28
   0  -3   5  353.34   16.63
   0   3   5  341.50   11.54
   0  -3  -5  357.62   14.99
   0   3  -5  357.40   11.63
   0  -3   5  356.35   10.97
   0   3   5  352.60   11.39
   0   3   5  321.40   10.70
   0  -3   5  365.52   15.62
   0   3  -5  337.25   11.07
   0  -3   5  353.00   11.31
   0   3   5  364.37   11.25
   0   3   5  354.37   15.30
   0   3  -5  364.32   15.60
   0   3   5  361.37   11.61
   0   3   5  339.30   11.56
   0   3  -5  342.20   10.66
   0   3   5  350.96   11.26
   0  -3   5  338.28   11.77
   0  -3   5  329.90   11.10
   0   3  -5  352.48   11.31
   0   3   5  358.52   16.30
   0  -3   5  372.07   16.74
   0   3   5  352.97   10.60
   0   3  -5  327.91   11.55
   0   3   5  367.06   17.42
   0   3   5  338.74   11.28
   0   3   5  330.20   10.88
   0   3  -5  355.65   14.90
   0   3   5  366.91   15.55
   0   3   5  357.99   11.38
   0   3  -5  373.06   16.15
   0  -3   5  360.13   11.47
   0   3   5  346.74   10.68
   0  -3   5  330.37   10.81
   0  -3  -5  376.32   16.35
   0  -3   5  350.00   10.93
  -1   3   5  44.816   2.530
   1   3   5  46.026   2.670
   1   3   5  49.216   4.530
   1   3   5  50.226   2.770
  -1   3  -5  41.986   2.450
  -1   3   5  47.736   4.090
   1  -3   5  44.306   2.470
  -1  -3  -5  37.007   3.970
   1   3   5  47.436   4.670
   1  -3   5  39.707   2.380
  -1   3  -5  46.836   4.130
  -1   3   5  42.536   3.990
   1   3  -5  44.346   2.550
   1   3   5  43.896   2.590
  -1   3  -5  39.977   2.550
  -1  -3   5  45.366   2.670
  -1   3  -5  43.956   4.140
   1   3  -5  45.286   2.510
  -1  -3   5  43.936   2.510
   1   3   5  43.846   2.500
  -1   3   5  39.367   2.400
  -1  -3   5  45.326   4.470
   1   3  -5  46.896   3.970
   1  -3   5  43.876   2.560
   1  -3   5  38.877   2.440
  -1  -3   5  39.717   2.500
   1   3   5  43.676   2.570
  -1   3   5  44.066   2.600
  -1   3   5  47.246   2.730
   1   3   5  45.796   2.550
  -1  -3   5  45.346   2.550
  -1  -3   5  38.497   2.360
  -1   3   5  39.857   2.440
  -1  -3   5  45.446   2.590
  -1   3   5  45.846   2.450
  -1   3  -5  49.316   2.630
   1  -3  -5  44.176   4.430
   1   3   5  45.296   2.560
   1   3   5  47.056   4.510
   1   3  -5  46.036   2.650
   1   3   5  46.616   2.470
   1   3   5  40.207   2.310
  -1   3   5  40.067   2.390
   1   3   5  41.946   2.460
   1  -3   5  44.496   4.450
   1  -3   5  39.897   2.400
   1  -3   5  45.916   4.000
   1  -3  -5  46.356   4.250
   1   3   5  42.986   2.540
   1  -3   5  54.055   4.790
  -1   3  -5  42.266   2.360
  -1   3  -5  42.286   2.610
  -1   3   5  47.656   2.670
   1  -3   5  48.486   2.620
  -1   3   5  40.966   2.370
   1   3  -5  44.076   2.450
  -1  -3   5  39.897   4.050
  -1   3   5  42.896   4.070
   1   3   5  46.596   2.650
  -1   3   5  47.226   2.590
   1  -3   5  41.876   2.600
  -1   3   5  39.157   2.490
  -1  -3   5  44.566   2.650
   1   3   5  37.647   2.260
   1   3   5  47.966   2.600
   1   3  -5  44.196   4.070
  -1   3  -5  41.146   2.470
   1   3  -5  44.256   4.250
  -1  -3  -5  51.076   4.190
  -1   3   5  43.326   4.180
   1   3  -5  38.627   2.360
  -1   3   5  51.795   2.560
  -1   3  -5  50.196   4.320
  -1   3   5  45.616   2.650
   1   3   5  41.196   2.470
   1   3   5  46.726   3.920
  -1  -3   5  40.506   2.310
  -1   3   5  42.056   2.540
  -2   3   5  540.45   17.15
   2   3  -5  548.13   16.88
  -2   3  -5  547.80   17.77
   2   3   5  556.21   17.13
   2   3   5  574.65   17.91
  -2  -3   5  547.50   23.02
  -2  -3   5  542.77   25.52
  -2   3  -5  567.21   24.00
   2   3   5  554.08   17.12
   2   3   5  562.70   16.50
   2  -3   5  533.78   17.03
   2   3   5  557.96   24.35
  -2  -3   5  521.09   16.58
   2   3   5  536.60   17.03
  -2   3   5  541.11   16.49
  -2   3  -5  567.20   16.62
  -2  -3   5  558.94   16.37
  -2  -3   5  561.00   17.12
   2  -3   5  541.41   25.68
   2   3  -5  522.95   17.26
  -2   3   5  548.68   17.61
   2   3   5  548.50   17.14
  -2   3   5  558.58   16.30
   2   3  -5  544.57   17.47
  -2   3   5  562.23   17.63
   2  -3   5  551.22   24.75
   2  -3  -5  532.85   24.57
   2  -3   5  541.84   22.53
  -2  -3  -5  578.02   23.06
  -2  -3   5  533.53   16.87
  -2   3   5  562.29   16.87
   2  -3   5  552.08   17.26
  -2   3   5  521.45   17.79
   2   3   5  553.33   24.66
   2   3  -5  533.62   22.69
   2   3  -5  514.21   16.92
  -2   3   5  533.85   23.42
   2   3  -5  556.05   16.74
  -2   3   5  571.38   23.15
  -2   3   5  552.20   17.48
  -2   3  -5  535.54   17.88
   2   3  -5  511.68   16.05
   2  -3   5  576.42   17.13
   2   3   5  554.19   17.02
  -2  -3   5  542.78   16.58
  -2   3   5  542.92   17.08
   2   3   5  547.02   17.48
   2   3   5  593.94   17.31
   2   3   5  567.89   17.06
   2  -3   5  533.51   16.39
  -2   3   5  548.83   23.21
  -2   3  -5  540.79   17.59
  -2   3   5  547.48   17.01
   2   3   5  547.52   16.41
  -2   3   5  559.42   17.48
  -2   3  -5  532.50   17.04
  -2   3  -5  533.59   22.81
   2   3  -5  531.94   16.12
   2  -3   5  543.57   17.18
   2   3   5  572.23   17.76
   2   3   5  568.97   16.86
   2   3   5  587.09   17.39
  -2  -3   5  538.01   17.00
  -2   3   5  553.93   16.19
   2   3   5  549.41   17.33
  -2  -3   5  544.06   17.81
   2  -3   5  556.89   17.11
   2   3   5  573.49   26.21
  -2   3   5  555.52   17.51
  -2   3  -5  531.88   17.42
   2  -3   5  495.19   17.51
   2   3  -5  572.26   23.88
   2  -3  -5  523.07   24.92
  -2   3   5  566.88   17.27
  -2  -3  -5  534.14   25.01
  -2   3  -5  558.56   23.76
   3   3   5  381.01   12.23
  -3   3  -5  374.39   12.75
   3  -3   5  342.01   19.11
   3   3   5  381.60   12.29
  -3   3   5  371.45   12.78
   3  -3   5  349.66   12.03
  -3  -3  -5  345.72   16.85
   3   3  -5  346.38   12.23
  -3  -3  -5  356.54   18.79
   3   3  -5  357.62   17.55
  -3   3  -5  377.87   11.89
   3   3  -5  352.04   17.11
  -3   3   5  348.05   17.46
  -3   3   5  372.85   12.27
   3  -3   5  377.34   12.23
   3   3  -5  371.85   11.53
  -3   3   5  379.58   12.69
  -3   3   5  357.29   12.45
   3   3   5  361.21   12.08
   3  -3  -5  341.21   16.84
  -3  -3   5  319.26   16.44
  -3   3  -5  337.83   17.40
   3   3   5  375.34   12.19
  -3   3  -5  355.67   17.84
  -3   3  -5  333.27   11.94
  -3  -3   5  380.41   12.09
  -3  -3   5  365.18   12.50
   3  -3   5  352.78   11.49
  -3   3   5  364.28   12.11
   3  -3  -5  330.07   17.76
  -3  -3   5  362.03   11.80
   3  -3   5  366.50   12.36
   3   3   5  383.24   12.65
   3   3   5  375.51   12.10
  -3   3  -5  369.77   12.53
  -3   3   5  348.24   11.70
   3   3   5  374.02   12.22
  -3   3   5  370.90   12.35
   3   3   5  370.05   12.44
   3  -3   5  389.91   12.33
  -3   3   5  371.38   12.50
  -3   3  -5  362.27   12.33
   3   3  -5  361.89   12.26
  -3   3   5  366.48   11.93
   3   3  -5  360.85   11.49
  -3   3   5  347.93   17.33
   3   3   5  368.42   11.90
   3   3   5  368.36   12.19
  -3  -3  -5  349.57   11.64
   3   3   5  369.67   12.03
  -3   3   5  367.91   12.31
   3   3   5  384.18   11.69
  -3  -3   5  378.41   11.88
   3   3   5  358.81   17.95
  -3   3   5  376.01   12.21
   3   3   5  347.96   19.15
  -3   3   5  373.05   11.56
  -3  -3   5  355.08   12.03
  -3   3  -5  350.96   12.59
  -3  -3   5  356.63   19.11
  -3   3   5  372.73   11.53
  -3   3   5  371.31   12.57
   3   3   5  362.64   11.66
  -3   3  -5  379.70   12.18
   3   3   5  373.75   12.62
   3   3  -5  354.20   11.80
   3  -3   5  358.42   12.13
   3   3  -5  361.60   12.07
   3  -3   5  363.17   12.10
   3  -3   5  354.03   18.21
  -4  -3   5  457.10   16.05
  -4   3  -5  481.87   15.70
  -4   3   5  472.20   15.60
   4   3   5  475.34   15.10
  -4  -3   5  501.35   15.27
  -4   3   5  423.96   15.56
  -4   3  -5  480.26   15.96
   4   3   5  472.77   15.21
  -4   3   5  473.97   15.92
   4   3   5  462.35   14.45
  -4   3  -5  475.49   15.27
   4  -3   5  460.16   15.29
   4   3  -5  478.33   14.37
  -4   3  -5  486.73   16.17
  -4  -3  -5  467.56   14.84
  -4   3   5  462.15   15.25
  -4   3   5  471.92   16.06
   4   3   5  479.84   15.05
   4   3  -5  491.42   14.95
   4   3  -5  476.57   15.50
   4   3  -5  469.00   15.22
   4  -3   5  452.85   15.06
  -4  -3   5  456.43   14.80
  -4   3   5  461.12   15.16
  -4   3   5  462.88   15.61
   4  -3   5  469.15   15.14
  -4   3   5  457.49   15.31
   4   3  -5  462.65   14.38
  -4   3   5  460.82   15.17
  -4   3   5  488.72   15.36
  -4   3   5  471.33   14.44
   4   3   5  460.83   15.07
  -4   3   5  470.47   14.76
  -4  -3   5  479.81   14.73
  -4   3   5  484.63   14.98
  -4   3   5  446.08   14.37
  -4  -3   5  460.90   15.05
  -4  -3  -5  471.82   15.06
   4   3   5  475.67   15.74
   4  -3   5  467.46   15.59
   4  -3   5  490.02   15.32
  -4   3  -5  488.58   14.88
   4   3   5  473.86   15.63
   4   3   5  476.50   15.11
   4   3   5  472.75   15.12
   4   3   5  473.26   15.72
   4   3   5  460.40   15.25
  -4   3  -5  462.77   15.06
   4  -3  -5  489.93   15.62
   5   3   5  117.86    4.83
  -5   3   5  111.47    4.60
  -5  -3  -5  115.14    4.71
   5   3  -5  121.86    4.65
  -5   3   5  113.74    4.92
  -5   3   5  113.33    4.71
  -5   3   5  111.67    4.48
  -5  -3   5  108.91    4.69
  -5   3  -5  116.58    4.68
   5  -3  -5  114.64    4.88
   5   3  -5  118.25    4.87
  -5   3   5  110.94    4.44
   5   3   5  106.91    4.67
   5   3  -5  110.43    4.56
   5  -3   5  112.89    4.84
   5   3   5  112.29    4.69
  -5   3   5  117.64    4.87
  -5  -3   5  112.25    4.55
  -5  -3  -5  121.54    4.84
  -5  -3  -5  117.93    4.64
   5   3   5  114.03    4.99
   5  -3   5  108.76    4.63
   5   3  -5  111.58    4.59
  -5   3   5  115.31    5.01
   5   3  -5  112.77    4.91
  -5   3   5  118.30    4.70
  -5   3   5  115.05    5.02
  -5  -3  -5  112.18    4.63
  -5   3   5  117.40    4.90
  -5   3  -5  110.48    4.93
  -5   3  -5  123.27    5.14
   5  -3   5  120.65    4.94
  -5  -3   5  111.77    4.61
  -5  -3   5  117.25    4.75
   5   3   5  106.75    4.85
  -5   3   5  114.83    4.87
  -5   3   5  120.15    4.85
   5   3   5  121.72    4.94
  -5   3  -5  113.46    4.76
  -5   3  -5  119.42    5.12
   5  -3   5  109.17    4.78
   5  -3  -5  117.34    4.93
   0   4  -5  25.168   2.060
   0   4   5  38.897   2.410
   0  -4  -5  24.078   3.520
   0   4  -5  25.348   2.040
   0  -4   5  29.577   3.820
   0   4   5  28.807   2.140
   0   4   5  24.388   1.900
   0   4   5  25.428   2.010
   0   4   5  28.558   2.120
   0   4   5  27.618   1.940
   0   4  -5  26.238   1.980
   0   4  -5  24.708   3.960
   0   4   5  25.928   1.990
   0  -4   5  27.728   2.210
   0  -4   5  28.218   2.190
   0   4   5  27.048   4.150
   0   4   5  25.088   2.080
   0  -4   5  28.757   2.140
   0   4   5  28.777   2.280
   0  -4  -5  29.177   4.340
   0  -4   5  26.538   2.170
   0  -4   5  25.018   1.990
   0   4   5  27.418   3.770
   0   4   5  33.787   4.020
   0  -4  -5  26.548   3.970
   0   4   5  27.528   2.180
   0   4  -5  28.268   2.120
   0   4   5  28.358   2.050
   0  -4   5  32.437   2.240
   0  -4   5  28.718   3.820
   0  -4   5  24.158   3.840
   0   4   5  26.478   2.140
   0   4   5  26.258   2.170
   0   4  -5  26.158   2.170
   0   4   5  25.438   2.110
   0   4   5  26.298   2.030
   1   4   5  102.40    4.45
   1  -4   5  93.972   4.250
  -1  -4   5  94.232   4.160
  -1   4  -5  92.692   4.420
   1   4  -5  103.65    4.67
  -1  -4   5  97.642   7.489
   1   4   5  87.422   7.599
   1   4   5  93.782   4.400
  -1   4  -5  104.44    4.70
  -1   4  -5  99.021   4.230
   1   4   5  98.671   4.610
   1   4   5  105.79    4.60
  -1   4   5  100.51    4.34
   1  -4   5  98.371   4.500
   1  -4   5  92.402   4.360
  -1   4  -5  93.232   6.859
  -1  -4   5  100.28    4.47
  -1   4   5  94.612   4.180
   1  -4   5  95.132   7.819
  -1   4   5  95.672   4.450
   1   4  -5  94.312   4.390
   1   4  -5  99.681   4.360
  -1   4  -5  99.041   4.520
  -1  -4   5  98.501   4.400
   1   4  -5  98.441   4.250
   1   4   5  100.88    4.23
   1  -4   5  92.992   6.659
  -1   4  -5  90.782   7.089
  -1   4   5  100.26    4.44
  -1   4   5  100.70    7.04
  -1   4   5  96.062   6.979
   1  -4   5  95.202   4.440
  -1  -4   5  103.49    4.69
   1   4   5  107.64    4.78
  -1  -4   5  96.022   4.350
  -1   4   5  102.34    4.52
  -1   4  -5  88.782   4.240
   1   4   5  94.912   7.409
   1   4   5  97.612   4.170
  -1  -4   5  99.191   4.270
  -1   4   5  100.17    4.29
   1  -4   5  94.872   4.530
  -1   4   5  93.652   4.240
   1   4   5  95.192   4.400
   1   4   5  90.382   6.679
   1   4  -5  100.00    4.28
   1  -4   5  95.842   4.400
  -1  -4  -5  102.58    7.65
  -1   4   5  101.48    4.54
  -1   4  -5  90.322   4.090
   1   4  -5  99.501   7.559
  -1  -4   5  93.882   4.260
   1   4   5  102.34    4.36
  -1   4   5  80.143   6.799
   1   4   5  102.35    4.58
   1   4   5  99.291   4.220
   1  -4   5  95.882   7.499
   1   4  -5  98.791   7.289
   1   4   5  106.03    4.64
  -1   4   5  110.44    4.72
  -1   4   5  100.40    4.30
  -1   4   5  104.09    4.50
  -1  -4  -5  91.012   6.859
  -1   4   5  105.55    4.69
   1   4   5  99.481   4.510
   1   4   5  92.262   4.320
  -1   4   5  103.49    4.66
  -1  -4   5  99.401   7.199
  -1   4   5  102.44    4.38
   1   4   5  95.412   4.450
   1  -4  -5  97.492   7.239
   1  -4  -5  92.102   7.549
  -2   4  -5  223.08   12.86
  -2   4   5  242.16    8.92
   2  -4   5  240.89    8.66
  -2   4   5  248.50    8.98
   2  -4   5  247.41    8.87
  -2  -4   5  240.64    8.65
   2   4   5  246.42    8.89
   2   4  -5  228.66    8.43
  -2   4  -5  243.27    8.44
  -2   4   5  248.23    8.87
   2   4   5  228.23   13.42
   2   4   5  247.46    9.11
   2  -4   5  240.34   14.00
  -2  -4  -5  228.38   12.64
   2   4   5  252.99    8.94
   2   4  -5  234.21    8.31
   2   4   5  235.19    8.76
   2  -4   5  246.23    8.83
   2   4   5  248.38    8.67
   2  -4  -5  228.35   14.00
  -2   4   5  246.74    8.37
  -2   4   5  248.91    8.67
  -2   4   5  245.33    8.37
   2   4   5  238.07    8.69
  -2  -4   5  260.85    8.85
  -2   4   5  244.30   12.93
  -2   4   5  251.19    8.98
  -2   4   5  251.26    9.03
  -2   4   5  248.53    8.80
   2  -4  -5  246.04   14.26
   2   4   5  248.01    9.09
   2   4  -5  226.85   13.11
   2   4   5  253.50    8.83
   2   4   5  241.98   14.66
   2   4   5  252.17    8.79
  -2   4  -5  251.53    8.77
  -2   4  -5  241.05    9.01
  -2   4  -5  248.21    9.05
   2   4   5  244.27    9.06
  -2  -4   5  247.97    8.42
  -2  -4   5  247.07    8.55
  -2  -4   5  225.93   12.67
  -2   4   5  233.67    8.60
   2  -4   5  251.29    8.46
  -2   4   5  241.78    9.01
   2   4   5  235.76    8.12
  -2   4   5  217.72   12.86
  -2   4  -5  248.48    8.57
   2   4  -5  244.42    8.86
   2   4  -5  257.58    8.75
  -2   4   5  252.40    8.57
  -2  -4   5  235.06    8.52
   2  -4   5  245.67    8.79
   2   4   5  247.52    8.38
  -2   4  -5  214.47   12.65
   2   4   5  252.91    8.98
   2   4  -5  239.21    8.69
  -2   4   5  237.68    8.78
   2   4  -5  242.11    8.95
  -2  -4   5  262.83    9.26
  -2  -4  -5  218.14   13.42
  -2   4  -5  236.72    9.00
   2  -4   5  233.69   14.27
   2   4  -5  246.54    8.43
   2   4   5  256.80    8.80
  -2  -4   5  247.46    8.51
   2  -4   5  243.09    8.81
   2   4   5  247.68    8.29
   2   4  -5  250.44   13.12
  -3   4   5  167.00    6.42
  -3   4  -5  177.07    7.14
  -3   4  -5  170.66    6.98
   3  -4   5  178.93    6.92
   3   4   5  167.72    7.01
   3   4   5  187.70    6.66
   3   4   5  182.86    6.84
  -3  -4   5  166.87    6.35
   3  -4   5  184.25    6.92
  -3   4   5  172.08    7.05
  -3   4  -5  181.70    6.91
  -3  -4   5  163.78    6.73
  -3  -4   5  186.65    6.80
   3   4  -5  176.31    6.59
   3   4  -5  154.31    6.40
   3  -4   5  176.71    6.80
  -3   4   5  177.54    6.83
   3   4   5  171.71    6.78
   3  -4   5  179.59    6.88
  -3   4  -5  185.77    7.07
   3   4   5  181.36    6.81
  -3   4  -5  172.91    7.09
  -3   4   5  184.80    6.99
  -3   4  -5  175.10    6.61
   3   4   5  169.77    6.84
  -3   4   5  172.69    6.64
   3   4   5  182.51    6.83
   3   4   5  166.66    6.98
  -3   4   5  181.57    6.65
   3   4   5  178.03    6.85
   3   4   5  177.90    6.95
   3   4  -5  166.98    6.83
   3   4  -5  184.17    6.80
  -3  -4  -5  176.88    6.66
  -3  -4  -5  172.40    6.59
   3   4   5  175.84    7.10
   3   4   5  173.28    6.81
  -3   4   5  159.37    6.92
  -3   4   5  176.67    6.97
   3   4  -5  187.57    6.84
  -3  -4   5  182.65    7.16
  -3   4   5  180.02    6.89
   3   4   5  176.06    6.90
  -3   4   5  181.62    7.11
  -3  -4   5  174.03    6.63
   3  -4   5  169.81    6.81
  -3   4   5  169.58    6.46
   3  -4   5  180.67    6.92
  -3   4   5  170.97    6.72
   3   4  -5  179.45    7.01
  -3   4   5  182.75    6.94
   4  -4   5  133.61    5.52
  -4   4   5  136.82    5.73
  -4   4   5  138.51    5.60
  -4  -4   5  144.85    5.55
   4   4   5  136.20    5.37
   4   4  -5  127.42    5.22
  -4   4   5  137.22    5.70
  -4   4  -5  140.04    5.57
   4  -4  -5  142.80    5.77
  -4   4   5  136.97    5.26
   4   4  -5  128.98    5.40
   4   4  -5  133.69    5.26
  -4   4   5  138.23    5.55
  -4  -4  -5  135.44    5.34
  -4   4   5  140.15    5.27
   4   4   5  131.39    5.39
   4   4   5  135.18    5.47
  -4  -4   5  124.64    5.50
   4  -4   5  136.73    5.58
  -4   4   5  131.22    5.64
  -4  -4  -5  141.30    5.45
   4   4  -5  133.99    5.37
   4   4   5  138.82    5.60
   4   4   5  140.35    5.75
  -4   4   5  131.24    5.40
   4  -4   5  129.47    5.50
  -4   4  -5  138.46    5.82
  -4  -4   5  137.86    5.44
  -4  -4   5  143.66    5.43
   4   4   5  134.02    5.15
  -4   4  -5  132.52    5.68
  -4   4   5  139.15    5.54
   4   4   5  147.77    5.83
   4   4   5  147.74    5.77
  -4   4  -5  141.14    5.49
  -4   4   5  134.78    5.58
   4   4   5  132.81    5.38
  -4   4  -5  129.59    5.65
   4   4   5  136.43    5.56
   4   4   5  139.72    5.50
   4   4  -5  132.82    5.62
  -4   4   5  138.43    5.33
   4  -4   5  137.69    5.59
  -5  -4   5  128.44    4.73
  -5  -4  -5  129.84    4.74
   5   4  -5  128.67    4.60
  -5   4  -5  127.09    4.98
  -5   4   5  122.58    4.47
   5   4  -5  126.48    4.78
   5   4   5  120.28    4.73
  -5  -4  -5  134.39    4.68
  -5   4   5  125.68    4.85
  -5   4   5  128.03    4.99
   5  -4   5  129.38    4.86
  -5  -4   5  129.59    4.64
  -5   4   5  129.15    4.64
  -5   4   5  116.44    4.67
   5  -4  -5  125.61    4.84
   5  -4  -5  129.75    4.95
  -5   4  -5  130.27    4.72
   5   4   5  124.79    4.87
  -5   4   5  119.33    4.39
   5   4  -5  130.61    4.52
  -5   4   5  123.61    4.76
  -5  -4  -5  121.84    4.66
   5   4   5  119.01    4.84
   5  -4   5  128.34    4.85
   5   4  -5  130.77    4.91
  -5   4   5  123.49    4.58
  -5   4   5  125.23    4.85
   0   5   5  128.42    5.04
   0  -5   5  123.18    5.15
   0   5   5  118.83    5.01
   0   5   5  115.88    5.31
   0  -5   5  121.46    5.43
   0   5   5  122.00    5.38
   0   5   5  122.12    5.04
   0   5   5  129.98    5.30
   0   5  -5  117.12    5.35
   0   5  -5  121.17    5.18
   0   5   5  125.64    5.11
   0  -5   5  122.73    5.11
   0  -5   5  120.95    5.03
   0   5   5  119.13    5.24
   0  -5   5  98.731   5.060
   0  -5   5  120.35    5.19
   0   5   5  119.94    4.83
   0   5  -5  121.03    4.91
   0   5  -5  120.69    5.15
   0   5   5  123.58    5.47
   0   5   5  123.35    4.89
   0   5   5  121.89    5.30
   0   5   5  125.85    5.34
   0   5   5  121.18    5.10
   0   5  -5  116.61    5.13
  -1   5   5  65.134   3.520
  -1  -5   5  64.434   3.410
   1   5   5  58.185   3.480
   1  -5   5  67.934   3.470
  -1   5  -5  60.805   3.400
   1   5   5  60.315   3.460
   1  -5   5  63.894   3.580
  -1   5  -5  61.875   3.590
   1   5   5  57.985   3.190
  -1   5   5  64.574   3.600
  -1   5  -5  65.624   3.490
   1   5  -5  61.955   3.300
  -1   5  -5  61.765   3.330
   1   5  -5  68.364   3.540
  -1   5   5  66.494   3.650
  -1   5   5  66.734   3.490
   1  -5   5  68.944   3.610
   1   5   5  65.934   3.560
   1   5   5  66.664   3.400
   1   5   5  63.854   3.510
   1   5   5  61.325   3.570
  -1   5   5  62.005   3.500
  -1   5   5  61.825   3.370
   1   5   5  63.035   3.550
   1   5  -5  71.774   3.580
  -1   5   5  65.924   3.570
  -1  -5   5  69.564   3.760
  -1   5   5  67.944   3.610
  -1   5   5  68.894   3.470
  -1  -5   5  58.965   3.300
   1   5  -5  66.794   3.600
  -1  -5   5  65.854   3.400
   1   5  -5  66.294   3.360
   1   5   5  66.824   3.500
   1   5   5  67.924   3.360
  -1   5   5  63.674   3.330
   1  -5   5  68.944   3.590
   1   5   5  65.984   3.490
  -1   5   5  66.204   3.360
   1   5   5  63.424   3.390
   1   5   5  65.374   3.460
   1   5   5  64.024   3.300
   1  -5   5  63.704   3.450
  -1   5   5  63.494   3.630
   1  -5   5  69.464   3.540
  -1  -5   5  64.364   3.540
  -1   5  -5  63.015   3.480
  -1   5   5  70.194   3.490
  -1  -5   5  61.475   3.400
   2   5   5  70.584   3.830
   2   5   5  73.294   3.510
  -2   5   5  72.794   3.510
  -2   5   5  76.453   3.830
  -2  -5   5  78.383   3.760
   2  -5   5  72.094   3.720
  -2  -5   5  80.523   3.730
  -2   5   5  76.313   3.770
  -2   5   5  74.384   3.640
  -2   5   5  76.413   3.620
   2   5   5  72.834   3.640
   2   5  -5  78.193   3.820
   2  -5   5  77.403   3.830
  -2   5  -5  73.424   3.870
  -2   5   5  74.244   3.880
   2   5   5  72.204   3.650
   2   5   5  73.964   3.890
   2   5   5  79.573   3.890
  -2   5  -5  76.503   3.890
  -2  -5   5  77.023   3.600
  -2   5  -5  69.394   3.480
  -2   5   5  79.693   3.790
  -2   5   5  71.984   3.770
  -2   5  -5  73.934   3.620
  -2   5   5  73.234   3.840
   2  -5   5  68.414   3.640
   2  -5   5  67.274   3.630
   2   5   5  75.133   3.850
   2   5   5  70.474   3.630
  -2  -5   5  79.833   3.680
   2  -5   5  75.653   3.560
   2   5  -5  69.994   3.550
  -2   5  -5  72.104   3.790
   2   5   5  72.464   3.550
  -2   5   5  72.394   3.720
   2   5  -5  70.544   3.530
   2   5   5  73.924   3.730
   2   5  -5  73.104   3.770
   2  -5   5  70.634   3.680
   2   5   5  72.274   3.830
  -2   5   5  71.004   3.780
   2   5  -5  73.084   3.870
  -2   5   5  73.094   3.670
   2   5   5  71.764   3.820
  -2  -5  -5  68.204   3.540
  -2  -5   5  81.503   3.930
   2   5   5  67.164   3.640
  -2  -5   5  72.934   3.900
  -3   5   5  108.14    4.69
   3  -5   5  111.57    4.73
   3   5   5  111.21    4.81
   3   5   5  109.84    4.72
   3   5  -5  106.26    4.69
   3   5   5  110.14    4.69
   3   5   5  107.77    4.54
  -3   5  -5  110.31    4.75
   3   5   5  110.11    4.62
  -3   5   5  110.75    4.69
  -3  -5   5  107.70    4.35
   3   5  -5  108.07    4.53
  -3   5   5  107.68    4.78
   3   5   5  102.76    4.60
   3   5   5  114.27    4.71
  -3  -5   5  106.31    4.41
  -3   5   5  108.32    4.68
  -3  -5  -5  116.75    4.65
   3  -5   5  100.98    4.51
   3  -5   5  107.27    4.67
   3   5   5  108.51    4.82
   3   5  -5  111.03    4.47
  -3   5  -5  107.52    4.42
  -3   5  -5  107.12    4.65
  -3   5   5  105.65    4.35
   3   5   5  110.26    4.40
   3   5   5  106.89    4.50
  -3   5   5  103.88    4.67
  -3   5   5  109.54    4.81
  -3  -5   5  106.23    4.61
  -3   5   5  106.44    4.62
   3   5  -5  97.741   4.400
  -3  -5   5  113.96    4.90
  -3   5   5  104.30    4.39
  -3   5   5  102.99    4.47
   3  -5  -5  107.96    4.67
   3   5  -5  106.68    4.52
   3   5   5  111.59    4.68
   3  -5   5  100.45    4.50
  -3  -5  -5  103.57    4.35
  -3   5  -5  108.85    4.83
   3   5   5  113.31    4.58
  -3   5   5  103.40    4.56
  -4   5   5  10.389   1.180
   4  -5  -5  7.5493  1.2599
  -4   5   5  9.6992  1.2299
   4   5   5  10.579   1.210
  -4   5   5  9.6492  1.2399
  -4   5   5  8.9392  1.1899
  -4   5   5  9.0992  1.0999
   4  -5   5  11.539   1.380
  -4  -5   5  8.1593  1.1299
   4   5  -5  11.809   1.220
   4   5   5  12.399   1.290
   4   5   5  9.4392  1.1999
  -4  -5   5  9.6492  1.1299
   4   5   5  9.1492  1.1099
  -4  -5  -5  10.609   1.180
   4  -5   5  8.9992  1.2199
  -4   5  -5  11.009   1.220
   4   5   5  6.0495  1.0999
   4   5   5  9.6192  1.0799
   4  -5   5  11.339   1.310
   4   5   5  10.969   1.290
  -4   5  -5  9.2192  1.1999
   4  -5  -5  9.4492  1.2499
  -4   5   5  9.8291  1.2199
   4   5   5  6.3994  1.0899
   4   5  -5  11.369   1.240
  -4   5   5  10.089   1.240
  -4   5  -5  9.2992  1.2299
  -4  -5  -5  10.209   1.220
   4   5  -5  5.7795  1.2799
  -4   5   5  8.1593  1.1099
  -4   5   5  8.8292  1.0499
  -4  -5   5  9.5492  1.1399
   4   5   5  8.4493  1.1399
   4   5  -5  10.369   1.360
  -4  -5  -5  10.959   1.270
   0   6   5  113.44    4.63
   0  -6   5  113.35    4.77
   0   6   5  117.08    4.49
   0   6   5  114.76    4.55
   0   6   5  109.81    4.79
   0   6   5  112.75    4.71
   0   6  -5  108.44    4.41
   0  -6   5  110.23    4.54
   0   6   5  113.38    4.81
   0  -6  -5  106.77    4.71
   0  -6   5  109.79    4.80
   0   6  -5  105.22    4.59
   0   6   5  114.98    4.77
   0  -6   5  110.86    4.73
   0   6  -5  117.87    4.76
   0   6   5  114.04    4.73
   0   6   5  109.98    4.37
   0   6  -5  114.00    4.84
   0   6   5  118.00    4.87
   0  -6   5  109.86    4.53
  -1   6   5  175.37    6.56
  -1  -6   5  180.44    6.21
   1   6  -5  172.13    6.05
   1  -6   5  170.53    6.10
  -1   6  -5  169.40    6.55
  -1  -6   5  176.18    6.45
   1   6   5  172.32    6.28
   1   6   5  173.73    6.30
   1  -6   5  177.12    6.50
   1   6   5  176.60    6.07
  -1   6   5  166.65    5.96
  -1   6   5  172.62    6.45
   1   6  -5  172.85    6.53
   1   6  -5  162.40    5.90
   1   6   5  167.03    6.51
  -1   6   5  165.44    6.28
   1  -6   5  172.75    6.42
  -1   6   5  171.00    6.08
   1   6   5  166.02    6.20
   1   6   5  179.97    6.50
  -1   6   5  173.75    6.57
   1   6   5  174.69    6.40
   1  -6   5  164.58    6.22
  -1   6   5  169.21    6.17
   1  -6  -5  169.24    6.25
  -1   6   5  170.13    6.49
  -1   6   5  165.94    6.20
   1   6  -5  171.05    6.33
   1   6   5  164.65    6.51
   1  -6   5  176.05    6.38
  -1  -6   5  181.88    6.41
  -1  -6  -5  174.24    6.11
  -1  -6   5  174.18    6.64
  -1   6   5  174.63    6.43
   1   6   5  169.45    6.55
   1   6   5  174.98    6.38
  -1   6  -5  174.45    6.31
  -1   6  -5  174.75    6.38
   2   6  -5  65.094   3.070
  -2  -6  -5  64.274   3.130
   2   6   5  59.585   3.010
   2   6   5  62.995   3.020
  -2  -6  -5  69.544   3.020
   2   6   5  64.154   3.210
   2  -6  -5  61.325   3.120
   2   6   5  63.095   3.020
   2  -6   5  69.184   3.140
  -2  -6   5  66.454   2.940
   2   6   5  61.795   3.080
  -2  -6   5  59.745   3.020
  -2   6   5  67.154   2.960
  -2   6   5  69.694   3.200
  -2   6   5  64.344   3.110
   2   6   5  67.894   3.180
  -2   6   5  67.284   3.140
  -2   6  -5  60.385   2.980
  -2   6   5  63.364   3.130
   2  -6   5  63.324   3.080
  -2   6  -5  64.214   3.160
  -2   6   5  62.725   3.100
  -2   6   5  67.424   3.030
   2   6   5  62.245   2.920
   2   6  -5  61.445   2.900
  -2   6   5  67.584   2.970
   2  -6   5  67.764   3.160
   2   6  -5  61.765   3.090
  -2  -6   5  66.734   3.260
   2   6   5  63.404   2.990
  -2  -6   5  67.054   3.090
   2   6  -5  69.704   3.040
   2   6   5  61.105   2.970
  -2   6   5  65.104   3.160
  -2   6   5  64.134   3.000
  -2   6  -5  69.334   3.240
   2   6   5  64.234   3.170
  -2   6  -5  62.455   3.100
  -3  -6  -5  10.879   1.170
  -3   6   5  10.089   1.080
   3   6   5  8.9692  1.1399
  -3   6   5  9.0192  1.1399
  -3   6   5  9.3292  1.0999
  -3   6   5  7.7993  0.9799
   3   6  -5  8.5393  1.0199
  -3  -6  -5  9.5192  1.0699
  -3   6   5  10.409   1.130
   3  -6   5  11.469   1.190
  -3   6   5  10.279   1.050
  -3  -6   5  10.569   1.180
  -3  -6  -5  9.3092  1.1999
   3   6   5  11.049   1.120
  -3   6   5  8.7192  1.0499
   0   0   6  185.72    8.94
   0   0   6  188.37    9.50
   0   0   6  193.76   10.10
   0   0   6  174.56    8.52
   0   0  -6  176.95    8.72
   0   0  -6  173.97    7.33
   0   0  -6  180.18    8.23
   0   0   6  190.29    9.03
  -1   0  -6  968.93   36.46
   1   0   6  987.11   40.39
   1   0   6  974.01   38.12
   1   0   6  997.02   39.78
  -1   0   6  984.04   35.38
   1   0  -6  950.48   34.72
  -1   0  -6  963.96   38.32
  -1   0   6  939.28   36.61
  -1   0   6  958.49   38.59
   1   0   6  948.85   35.80
   1   0  -6  994.30   36.30
   1   0  -6  921.90   35.67
  -1   0   6  959.19   37.01
  -1   0   6  927.66   40.40
   2   0   6  166.85    6.14
   2   0   6  178.22    6.54
   2   0  -6  185.13    9.23
  -2   0   6  167.55    6.68
  -2   0   6  179.68    8.13
   2   0   6  168.40    6.08
  -2   0   6  168.25    6.38
   2   0   6  188.12    9.05
  -2   0   6  177.47    9.21
  -2   0   6  173.09    6.19
  -2   0  -6  186.97   10.09
   2   0   6  170.54    6.40
  -2   0   6  171.37    6.35
  -2   0   6  174.23   10.12
  -2   0   6  167.99    6.55
   2   0   6  169.14    6.12
  -2   0  -6  187.53    9.66
   2   0  -6  166.18    8.45
  -2   0   6  169.97    6.08
   2   0   6  167.71    6.62
  -2   0   6  169.97    6.09
   2   0   6  171.38    6.18
   2   0   6  186.93   10.13
   2   0   6  173.52    6.17
   2   0   6  156.75    6.12
  -2   0   6  170.10    6.01
   2   0  -6  175.27    8.50
  -2   0   6  173.64    5.82
  -2   0   6  174.28    9.66
  -2   0  -6  173.98    8.82
  -2   0   6  176.26    5.79
   2   0   6  172.80    6.19
   2   0   6  173.45    6.50
   2   0   6  165.56    6.17
   2   0   6  164.98    5.94
  -2   0   6  167.91    6.50
  -2   0   6  165.27    5.85
  -2   0   6  168.25    6.03
  -2   0   6  160.63    6.23
   2   0   6  168.57    6.16
   2   0   6  161.15    5.86
   2   0   6  189.90    9.69
  -3   0  -6  522.67   23.11
   3   0   6  516.13   15.97
   3   0  -6  477.84   21.45
  -3   0   6  510.25   16.12
   3   0   6  499.36   15.65
  -3   0  -6  476.14   16.47
   3   0   6  496.48   16.19
  -3   0   6  507.91   15.51
  -3   0   6  506.89   23.13
  -3   0   6  490.41   16.67
   3   0   6  510.83   17.01
   3   0   6  496.89   15.50
   3   0   6  506.52   15.85
  -3   0   6  508.28   15.99
  -3   0   6  525.53   16.28
   3   0  -6  531.92   21.41
  -3   0   6  492.09   14.89
   3   0   6  527.44   15.76
  -3   0  -6  503.27   21.36
   3   0   6  499.34   20.99
   3   0   6  490.42   15.74
  -3   0   6  475.14   15.03
   3   0   6  498.40   15.18
  -3   0   6  508.78   15.75
  -3   0   6  495.69   15.48
  -3   0   6  499.05   16.65
   3   0  -6  471.35   15.52
  -3   0   6  497.51   16.99
  -3   0   6  521.66   16.35
  -3   0   6  521.98   14.96
   3   0  -6  523.53   21.98
   3   0   6  481.25   15.61
  -3   0  -6  523.63   24.11
  -3   0   6  504.60   15.64
   3   0   6  502.54   15.82
  -3   0   6  504.61   15.75
  -3   0   6  519.59   21.96
   3   0   6  489.46   15.12
  -3   0  -6  497.87   16.49
  -3   0   6  523.26   24.33
  -3   0  -6  476.96   15.11
   3   0   6  520.51   24.11
  -3   0   6  523.11   15.43
   3   0   6  518.34   22.75
   3   0   6  493.50   16.39
  -4   0  -6  117.76    5.36
   4   0   6  120.89    5.05
   4   0   6  108.04    8.34
  -4   0   6  120.70    5.23
   4   0  -6  115.36    5.16
  -4   0   6  118.69    5.08
   4   0  -6  120.57    8.32
  -4   0   6  112.83    5.04
  -4   0   6  116.51    4.80
   4   0  -6  118.04    5.05
   4   0   6  118.04    5.04
  -4   0   6  114.98    8.22
  -4   0   6  124.19    5.62
   4   0   6  115.66    5.20
   4   0   6  118.77    5.05
   4   0   6  117.31    4.83
   4   0   6  118.99    5.24
  -4   0   6  114.13    9.04
  -4   0  -6  118.61    8.75
  -4   0   6  119.90    4.82
  -4   0  -6  127.14    5.32
  -4   0   6  115.39    5.21
   4   0  -6  106.42    8.14
  -4   0  -6  111.91    8.77
  -4   0   6  122.35    5.10
   4   0  -6  117.57    8.23
   4   0   6  124.82    4.88
  -4   0  -6  119.50    5.51
  -4   0   6  128.82    5.15
   4   0   6  116.16    5.16
   4   0   6  121.67    5.14
   4   0   6  117.98    5.26
  -4   0   6  121.52    8.91
   4   0   6  119.48    5.22
  -4   0   6  116.90    4.95
   4   0   6  118.53    5.05
   4   0  -6  123.04    5.16
  -4   0   6  125.18    5.33
   4   0   6  103.51    8.64
  -4   0   6  128.48    5.54
  -4   0  -6  119.81    5.40
  -4   0   6  118.79    5.44
   5   0  -6  0.9499  1.0799
  -5   0   6  2.1398  0.9999
  -5   0  -6  2.0298  1.0299
  -5   0   6  0.1100  0.9899
  -5   0  -6  1.6199  1.0399
   5   0   6  2.2098  1.1199
  -5   0  -6  3.0997  1.1399
  -5   0   6  0.9199  1.0799
   5   0  -6  1.6099  1.0899
   5   0  -6  2.2198  0.9299
  -5   0   6  1.6599  1.0199
  -5   0   6  2.2798  1.1299
   5   0   6  1.5499  0.9199
  -5   0   6  3.0197  1.2099
  -5   0   6  1.9498  0.8999
  -5   0   6  2.6498  1.1399
  -5   0  -6  1.6099  0.8899
  -5   0   6  6.8694  1.2799
   5   0   6  2.2698  1.1599
  -5   0   6  2.3098  1.0699
   5   0  -6  2.0398  0.9699
  -5   0  -6  2.1398  1.2099
   5   0   6  2.1398  1.1099
   5   0   6  2.3898  1.1099
  -5   0  -6  4.0496  1.2799
  -5   0   6  2.9997  1.0899
  -5   0   6  1.3499  0.9699
   6   0  -6  20.748   1.530
  -6   0  -6  23.348   1.750
   6   0   6  16.209   1.620
  -6   0  -6  21.118   1.830
  -6   0  -6  21.308   1.770
  -6   0   6  20.988   1.740
   6   0  -6  22.168   1.770
  -6   0   6  22.008   1.690
  -6   0   6  20.988   1.600
   6   0  -6  21.148   1.660
   6   0  -6  21.178   1.790
   6   0   6  19.808   1.680
  -6   0   6  19.088   1.680
  -6   0   6  17.448   1.620
   6   0  -6  20.808   1.640
  -6   0  -6  18.898   1.790
   6   0   6  20.848   1.650
   6   0   6  17.698   1.650
   0   1   6  124.39    6.60
   0  -1   6  120.73    6.77
   0   1  -6  118.52    6.54
   0   1   6  132.80    7.16
   0  -1   6  124.43    7.46
   0   1   6  107.66    6.44
   0  -1   6  115.90    6.43
   0   1   6  128.40    7.35
   0  -1  -6  117.51    5.96
   0   1   6  114.46    5.84
   0   1   6  117.67    6.81
   0   1  -6  121.69    6.37
   0   1   6  114.55    6.30
   0  -1   6  118.02    7.04
   0  -1   6  119.76    6.52
  -1  -1   6  44.496   3.870
  -1  -1   6  35.387   3.140
  -1   1  -6  39.177   3.660
   1  -1   6  39.187   3.690
  -1   1  -6  34.577   2.850
  -1   1   6  39.947   3.710
   1  -1  -6  41.216   3.370
  -1  -1   6  37.157   3.280
  -1   1   6  38.877   3.150
   1   1  -6  41.416   3.540
  -1  -1   6  42.236   4.110
  -1   1   6  41.906   3.580
   1  -1  -6  41.436   3.200
   1   1   6  40.846   3.500
  -1   1   6  40.236   3.090
   1   1   6  38.637   3.650
   1   1  -6  39.347   3.090
  -1   1   6  38.257   3.110
   1   1   6  41.866   3.830
   1  -1   6  37.427   3.380
   1   1   6  38.067   3.010
   1  -1   6  39.737   3.690
  -1  -1  -6  40.226   3.190
   1  -1   6  37.037   3.790
   1   1  -6  37.277   3.390
  -1   1  -6  36.757   3.440
  -1   1   6  38.317   3.780
  -1  -1  -6  39.857   3.940
  -1  -1  -6  47.096   3.770
  -2  -1   6  389.67   18.40
   2   1   6  408.67   19.11
  -2  -1   6  386.67   12.46
   2   1   6  409.76   12.51
  -2   1   6  405.31   12.36
   2  -1   6  385.63   12.52
   2   1  -6  432.19   16.88
  -2   1   6  401.06   12.54
  -2   1   6  406.24   17.57
   2  -1   6  394.20   12.49
   2  -1   6  416.19   13.29
   2   1   6  414.22   16.85
   2   1   6  393.38   12.62
   2  -1   6  382.06   12.08
  -2   1   6  399.99   13.27
  -2   1   6  368.99   12.28
   2  -1   6  396.14   13.48
  -2  -1  -6  406.38   17.92
   2  -1   6  379.63   13.05
  -2  -1  -6  399.91   16.40
   2   1   6  387.40   12.86
   2  -1   6  413.13   12.63
   2   1   6  406.72   13.19
  -2   1   6  364.98   12.61
  -2   1   6  387.92   11.81
   2   1   6  376.27   12.04
  -2   1   6  391.67   12.26
  -2  -1   6  396.00   12.47
  -2  -1   6  405.31   19.37
   2   1   6  391.87   13.50
  -2   1   6  403.11   12.26
   2   1   6  397.69   12.16
   2   1   6  370.37   12.94
  -2  -1   6  417.83   16.51
   2  -1  -6  407.75   17.30
  -2  -1   6  379.19   12.88
  -2  -1   6  365.01   12.28
  -2  -1   6  397.50   12.90
  -2   1   6  394.30   12.99
  -2   1  -6  398.09   18.77
   2  -1   6  399.86   12.53
   2   1  -6  447.55   17.72
   2   1   6  397.10   12.69
  -2   1   6  404.54   11.90
   2  -1   6  392.75   12.62
  -2   1  -6  372.65   12.04
  -2   1   6  411.94   18.39
  -2  -1   6  393.36   12.18
  -2  -1   6  405.60   12.58
   2   1   6  395.11   12.50
  -2  -1   6  374.73   12.68
  -2  -1   6  417.32   17.56
   2  -1   6  393.31   12.41
   2  -1   6  386.68   12.30
  -2  -1   6  399.53   11.80
   2   1   6  377.39   12.58
  -2  -1   6  402.87   12.18
   2  -1   6  420.85   13.41
  -2   1  -6  411.77   17.43
   2  -1   6  396.98   12.59
   2  -1   6  403.94   17.03
   2   1   6  399.27   12.40
   2   1   6  397.55   12.54
   2   1   6  418.51   17.13
  -2  -1   6  394.45   13.59
  -2   1   6  398.26   13.31
  -2   1   6  396.13   12.78
  -2  -1   6  388.10   13.27
  -2  -1   6  388.55   13.15
  -2  -1   6  405.59   12.34
  -2   1   6  402.56   12.59
  -2   1   6  390.64   13.49
   2  -1   6  415.97   18.21
  -2   1  -6  425.66   18.32
  -2   1   6  431.18   19.32
   2   1   6  390.58   12.59
   2   1   6  396.68   12.56
   2  -1   6  417.95   12.87
  -2   1  -6  364.66   12.75
  -2   1   6  398.19   12.90
   2  -1   6  384.86   12.06
  -2  -1   6  368.81   12.86
  -2  -1  -6  446.22   19.57
   2  -1   6  430.16   19.23
   2  -1  -6  418.75   17.48
   2   1  -6  400.35   11.83
   2  -1  -6  405.22   16.72
   2   1   6  360.87   12.99
  -3   1   6  239.67    8.92
  -3  -1   6  237.38   12.23
  -3  -1   6  236.42    8.63
   3   1   6  249.21    8.19
   3  -1   6  248.79    8.50
  -3  -1   6  246.03    8.72
   3   1   6  240.67    8.83
   3   1   6  237.51    8.56
  -3  -1   6  250.78    8.50
   3   1  -6  241.44    8.57
   3  -1   6  239.94   11.89
   3  -1   6  240.53    8.06
   3   1   6  246.20    8.26
   3  -1   6  251.03   13.11
  -3   1   6  231.14    8.58
   3  -1   6  239.77    8.49
  -3  -1  -6  246.03    8.76
  -3  -1   6  236.57    9.11
   3  -1   6  235.42    8.25
   3  -1   6  233.31    8.45
   3  -1   6  244.23    8.55
   3  -1   6  234.82    8.58
  -3  -1   6  237.54    8.16
  -3  -1  -6  225.97    8.67
   3   1   6  233.75   12.84
   3  -1  -6  243.88   12.54
  -3  -1   6  235.79   13.81
  -3   1  -6  244.76    8.79
  -3  -1  -6  230.90   13.57
  -3  -1  -6  250.03   13.05
   3  -1   6  253.02    9.16
  -3   1  -6  240.28   12.48
  -3   1  -6  237.78    8.61
  -3  -1   6  256.61    8.06
  -3   1   6  245.71    9.14
  -3   1   6  248.98    9.09
  -3   1  -6  245.20    8.94
   3   1   6  245.34    8.54
   3   1  -6  225.57    8.32
   3  -1   6  242.39   13.81
   3   1   6  243.04    8.42
   3   1   6  242.12    8.48
  -3   1  -6  246.00   13.54
   3  -1  -6  256.47   12.38
   3  -1   6  230.18    8.64
  -3   1   6  239.40    8.34
  -3  -1  -6  236.56    8.72
  -3  -1   6  247.87    8.46
   3   1   6  236.40   13.61
   3   1   6  245.87    8.60
   3   1  -6  229.76   12.06
   3   1   6  242.59    8.48
   3   1  -6  246.30   12.62
  -3   1   6  254.12    8.04
  -3   1   6  250.89    8.33
   3  -1   6  234.61    8.45
  -3   1   6  243.34   12.63
  -3   1   6  251.00    8.36
  -3   1  -6  241.43   13.17
  -3  -1   6  250.02    8.41
  -3  -1   6  237.43    8.13
  -3   1   6  242.46    8.49
  -3   1   6  247.70   13.76
   3   1   6  249.50    8.41
  -3   1   6  243.76    8.06
   3  -1   6  234.66    8.31
   3   1   6  246.43    8.56
   3   1   6  237.95    9.07
  -3  -1   6  238.77    8.30
  -3  -1   6  249.74    8.68
   3  -1  -6  250.46   12.58
  -3  -1   6  244.47    8.90
  -3   1   6  260.28    8.51
  -3   1   6  250.78    8.77
  -3   1   6  234.41    8.41
   3  -1   6  243.90    8.16
   3   1   6  247.29    8.54
  -3   1   6  259.85    8.91
  -3  -1   6  242.85   13.12
  -3   1   6  247.09    8.63
   3   1   6  237.55   12.12
  -3   1  -6  239.03    8.91
  -3  -1   6  237.37    8.30
   3  -1   6  250.00    8.32
   3   1  -6  226.48    7.88
   3   1   6  247.77    8.79
  -3   1  -6  240.63    8.18
  -3  -1   6  237.35    8.94
   3   1  -6  249.83   12.28
   4   1   6  227.21    7.99
  -4  -1   6  231.21    8.48
   4   1   6  230.72    8.24
  -4   1   6  228.64    8.89
  -4  -1   6  236.17    8.82
   4  -1   6  234.58    8.56
   4  -1  -6  213.36   12.14
   4  -1   6  231.10    8.32
  -4   1  -6  237.90    8.87
   4  -1   6  227.80    8.11
  -4   1  -6  222.58   13.31
   4   1   6  239.96    8.73
   4   1   6  233.01    8.34
   4   1   6  225.88    8.22
  -4  -1   6  229.46    9.00
  -4   1   6  230.20    8.16
  -4   1  -6  228.14    8.00
   4   1  -6  215.36   12.50
   4  -1   6  233.12    8.36
  -4  -1  -6  219.67   13.08
  -4   1   6  236.38    7.93
   4  -1   6  212.22   12.96
   4   1   6  194.89   12.28
  -4  -1   6  237.31    8.24
   4   1   6  230.07    8.56
   4   1   6  219.32    8.38
  -4  -1   6  227.03    8.70
  -4   1   6  233.50    8.22
  -4   1   6  238.16    9.04
  -4   1   6  232.91    8.58
  -4   1   6  235.11    8.50
   4   1   6  247.45    8.42
   4  -1  -6  206.95   12.62
  -4   1   6  245.07    8.62
  -4  -1   6  225.95   13.20
  -4  -1  -6  210.15   13.71
  -4  -1   6  233.63    8.49
  -4  -1   6  240.80    8.34
  -4  -1   6  230.09    7.99
  -4   1   6  216.67   13.67
  -4  -1   6  218.52   13.88
  -4   1   6  245.69    8.44
   4   1   6  234.49    8.53
  -4   1  -6  230.67    8.50
  -4  -1   6  242.68    8.57
   4   1  -6  228.55    8.21
  -4   1  -6  231.88    8.82
  -4  -1   6  241.28    8.09
  -4   1   6  213.75   12.52
  -4  -1  -6  235.31    8.18
  -4   1   6  233.50    8.76
   4  -1   6  219.53    8.21
  -4  -1  -6  243.25    9.03
  -4   1  -6  224.51    7.99
  -4   1  -6  219.23   13.57
  -4   1   6  229.06    8.36
  -4  -1  -6  221.83   11.87
  -4   1  -6  208.16   12.33
   4   1   6  228.27    7.93
  -4  -1   6  235.93    8.17
   4  -1  -6  227.05    8.33
   4  -1   6  222.44    8.34
   4   1  -6  221.42   12.23
  -4  -1   6  229.40    8.23
   4  -1   6  219.78    8.33
  -4  -1   6  211.60   12.18
  -4  -1  -6  229.51    8.63
   4   1   6  228.14    8.26
   4   1  -6  229.55    8.39
  -4   1  -6  232.38    8.91
   4  -1  -6  225.35   12.59
   4  -1  -6  221.79    8.29
  -4   1   6  238.10    7.97
   4   1   6  229.07    8.35
   4   1  -6  227.91    7.91
   4   1   6  213.81   13.62
  -4   1   6  197.92   13.05
  -4  -1  -6  238.62    8.43
  -4   1   6  230.80    8.84
   4  -1   6  225.56   14.02
   4   1  -6  232.78    8.46
  -4   1   6  232.43    8.17
   5   1  -6  415.32   13.18
   5   1  -6  394.83   12.39
  -5   1  -6  403.55   14.04
  -5  -1   6  392.88   13.63
  -5   1  -6  411.46   12.74
  -5  -1   6  387.29   13.55
   5  -1   6  401.73   12.88
  -5  -1   6  435.46   12.98
  -5   1   6  401.50   13.41
  -5   1  -6  395.94   13.80
  -5   1  -6  389.27   13.24
   5   1   6  388.46   13.42
  -5  -1   6  407.28   12.95
   5  -1  -6  389.96   12.98
  -5   1   6  428.55   12.80
   5  -1   6  382.18   13.08
  -5  -1  -6  404.03   12.87
   5   1  -6  383.81   12.23
   5  -1  -6  382.20   13.25
  -5   1   6  381.98   13.18
   5   1   6  394.68   13.15
   5  -1  -6  396.28   13.13
  -5   1   6  403.85   13.29
  -5  -1  -6  400.51   13.15
  -5  -1  -6  384.61   12.87
  -5   1   6  387.62   14.05
  -5   1  -6  399.33   12.55
  -5   1  -6  408.01   13.87
   5   1   6  409.70   12.89
  -5   1   6  406.83   12.33
  -5   1   6  398.92   12.88
   5   1  -6  402.05   13.33
  -5  -1   6  407.48   13.26
  -5   1   6  385.43   12.75
  -5   1   6  397.40   13.79
  -5  -1   6  399.03   14.10
   5   1  -6  391.06   12.94
   5  -1   6  387.24   13.13
   5  -1   6  405.70   13.05
  -5   1   6  378.04   12.60
  -5  -1  -6  398.15   14.04
   5   1   6  402.45   13.29
   5  -1   6  391.89   13.41
  -5   1   6  403.66   12.41
  -5  -1   6  379.31   13.05
  -5   1   6  381.23   13.74
   5   1   6  389.66   12.97
   6  -1   6  36.707   2.240
  -6   1   6  36.957   2.390
   6   1   6  40.646   2.240
   6   1  -6  37.437   2.250
   6  -1   6  36.817   2.270
  -6  -1  -6  37.547   2.220
   6   1  -6  36.637   2.110
  -6   1  -6  38.507   2.340
   6   1  -6  36.447   2.250
  -6   1   6  36.167   2.300
   6  -1  -6  41.946   2.160
   6   1   6  38.067   2.230
  -6  -1  -6  37.097   2.390
   6   1   6  34.487   2.160
   6  -1  -6  34.387   2.220
  -6   1  -6  36.127   2.330
   6  -1   6  37.797   2.210
  -6   1  -6  33.257   2.400
  -6   1   6  33.077   2.230
  -6   1   6  38.467   2.250
  -6  -1   6  38.167   2.180
  -6  -1  -6  31.967   2.010
  -6   1  -6  41.446   2.290
  -6  -1   6  36.247   2.150
   6   1  -6  34.107   2.040
  -6  -1  -6  32.877   2.240
   6  -1  -6  38.077   2.070
   6   1   6  32.407   2.260
  -6   1   6  31.477   2.060
   6  -1  -6  37.117   2.320
   6  -1  -6  42.086   2.370
  -6  -1   6  39.017   2.400
   0  -2   6 4022.25  109.04
   0  -2   6 4022.38  157.85
   0   2   6 4162.56  149.27
   0  -2   6 4044.44  118.14
   0  -2   6 4101.37  155.75
   0   2  -6 4041.39  150.05
   0   2   6 3879.96  157.27
   0  -2   6 4067.89  140.35
   0   2   6 4145.41  150.05
   0  -2   6 3822.97  118.85
   0   2   6 4044.26  143.27
   0  -2   6 3831.81  119.59
   0   2  -6 3842.91  116.11
   0  -2   6 4229.03  149.69
   0  -2   6 3991.98  116.83
   0   2  -6 4134.96  143.80
   0  -2   6 3846.57  113.56
   0  -2   6 3709.72  112.94
   0   2   6 4176.45  156.50
   0  -2   6 3634.81  109.50
   0   2   6 4200.58  146.03
   0   2   6 4109.32  138.50
   0   2   6 4076.34  139.87
   0   2   6 4121.98  142.51
  -1  -2   6  36.367   2.290
  -1   2   6  42.086   3.900
   1  -2   6  35.077   2.160
   1  -2   6  42.116   2.390
   1  -2   6  36.547   2.370
  -1  -2  -6  32.387   3.350
  -1  -2   6  36.967   2.250
  -1   2   6  38.437   2.120
  -1   2   6  36.337   3.420
   1   2   6  36.877   2.250
  -1   2   6  35.357   2.350
  -1  -2   6  35.837   2.190
   1   2  -6  38.417   2.170
  -1   2  -6  39.937   3.510
  -1  -2   6  35.357   2.300
  -1   2   6  41.506   3.680
  -1  -2   6  35.137   2.180
   1   2   6  35.457   2.270
  -1  -2   6  34.997   2.160
   1  -2   6  35.937   2.290
   1   2   6  36.767   2.240
   1  -2   6  30.657   2.120
   1  -2   6  43.616   4.060
  -1   2  -6  38.037   3.690
   1   2  -6  40.416   3.640
   1   2   6  42.726   2.360
   1  -2   6  36.827   2.170
  -1  -2   6  38.477   2.300
   1   2   6  34.057   2.120
  -1   2   6  36.547   2.080
  -1   2   6  37.117   3.430
  -1  -2   6  35.037   2.160
  -1  -2   6  36.797   2.380
   1   2   6  45.816   4.230
   1   2   6  39.207   2.300
   1   2   6  38.637   2.310
  -1   2   6  35.267   3.420
  -1   2   6  31.757   2.120
  -1  -2   6  42.386   3.940
  -1  -2   6  33.597   2.240
   1   2   6  38.197   2.190
  -1   2   6  38.957   3.240
   1   2   6  37.327   2.300
  -1   2   6  30.897   2.210
   1   2  -6  29.587   1.960
   1  -2   6  38.927   3.890
  -1   2   6  34.027   2.110
   1   2   6  44.256   3.770
   1   2   6  37.817   2.150
   1  -2   6  36.227   2.190
  -1   2   6  34.727   2.200
  -1  -2   6  37.257   2.180
  -1  -2   6  39.127   2.380
   1   2   6  37.757   3.800
  -1   2   6  36.437   2.230
   1  -2  -6  46.156   4.020
   1   2   6  40.187   3.570
   1  -2   6  35.687   2.360
  -1  -2   6  36.727   2.150
   1  -2   6  37.977   3.620
  -1   2   6  39.397   3.880
  -1   2   6  32.717   2.170
  -1   2  -6  35.827   2.250
  -1   2   6  34.227   2.230
  -1   2  -6  36.347   2.180
  -1   2   6  31.607   2.290
   1   2  -6  32.577   3.120
   1  -2   6  39.807   3.980
  -1   2   6  39.177   2.300
  -1  -2   6  42.696   3.760
   1   2   6  33.977   2.110
  -1  -2  -6  38.557   3.740
   1   2   6  40.566   2.280
   1  -2   6  36.097   2.130
   1  -2   6  35.727   2.150
  -1   2   6  32.577   2.210
  -1   2  -6  42.686   3.850
  -1  -2   6  41.486   4.250
   1   2  -6  40.426   3.800
  -1   2  -6  37.027   2.290
  -1  -2   6  43.306   3.700
   1   2   6  34.437   2.220
  -1  -2   6  36.497   2.290
  -1  -2   6  35.977   2.330
   1  -2   6  34.387   2.220
   1  -2   6  33.867   2.220
   1  -2   6  39.357   2.290
   2  -2   6  515.06   15.69
   2  -2   6  530.19   23.43
   2   2   6  533.65   16.30
   2   2   6  533.17   21.95
  -2   2  -6  553.08   22.69
   2  -2   6  535.04   16.59
  -2  -2   6  506.74   16.19
   2  -2   6  532.82   16.44
   2   2  -6  503.58   15.32
  -2   2   6  523.99   16.29
   2  -2   6  502.09   15.79
   2   2   6  515.60   15.93
   2   2   6  511.43   17.33
   2  -2   6  516.38   16.26
   2   2   6  545.21   16.46
  -2   2   6  532.08   22.39
   2   2  -6  565.96   21.76
   2   2   6  535.29   23.43
   2   2  -6  518.46   15.36
   2   2   6  530.67   16.49
   2   2  -6  483.78   16.33
  -2   2   6  512.03   17.34
   2   2  -6  529.02   22.62
  -2   2   6  538.64   16.86
  -2   2   6  504.63   16.49
  -2  -2   6  510.75   15.82
  -2   2   6  519.00   15.83
  -2   2   6  534.98   16.75
  -2   2   6  528.78   17.13
   2  -2   6  580.66   16.41
  -2   2  -6  527.85   17.16
  -2  -2   6  524.44   24.72
  -2  -2   6  526.45   21.70
   2   2  -6  548.70   21.93
  -2  -2   6  500.50   16.92
  -2  -2   6  511.04   16.73
  -2   2   6  534.98   16.05
  -2   2  -6  538.89   23.33
  -2  -2   6  526.15   16.05
   2   2   6  485.87   16.13
  -2   2   6  528.57   22.34
  -2  -2   6  499.36   17.02
   2   2  -6  507.27   15.95
  -2   2  -6  517.48   16.77
  -2  -2  -6  560.65   24.44
  -2   2  -6  517.58   15.81
   2   2   6  557.06   15.90
  -2  -2   6  537.01   16.33
   2   2   6  517.68   16.22
   2   2   6  533.05   22.43
   2  -2  -6  543.74   22.84
  -2   2   6  538.48   15.50
  -2  -2   6  515.18   15.71
   2  -2   6  516.43   17.44
  -2   2   6  541.41   17.25
  -2   2   6  529.05   23.84
   2  -2   6  523.69   16.18
  -2   2   6  543.54   16.64
   2   2   6  518.75   16.44
  -2   2   6  529.63   16.37
   2  -2   6  518.64   16.42
   2  -2   6  540.54   24.42
  -2  -2   6  531.68   16.77
  -2  -2   6  519.97   16.28
   2  -2   6  545.17   17.21
  -2  -2  -6  511.67   22.46
  -2   2  -6  483.69   23.58
  -2   2  -6  524.59   16.25
  -2  -2   6  511.23   17.47
   2  -2   6  522.94   21.74
   2   2   6  529.04   16.87
  -2   2   6  505.10   16.27
   2  -2   6  512.40   16.90
   2  -2  -6  562.76   21.92
  -2  -2   6  528.58   16.99
   2   2   6  541.90   16.18
  -2  -2   6  558.58   23.48
   2   2   6  501.73   16.55
   2   2   6  542.91   16.39
  -2  -2   6  505.81   16.37
   2   2   6  536.13   15.75
  -2   2   6  535.93   15.45
  -2   2   6  546.50   23.37
   2   2   6  521.50   17.05
  -2   2   6  515.56   16.45
   2  -2   6  515.48   16.27
  -3   2   6  150.97    9.86
  -3  -2   6  148.27   10.46
   3   2   6  150.66   10.28
   3   2   6  158.55    6.19
   3   2  -6  163.78    5.92
   3   2   6  155.42    6.36
   3  -2   6  154.39   10.52
  -3  -2   6  159.73    6.27
   3   2   6  160.16    9.53
   3  -2   6  154.40    6.16
   3   2  -6  168.22    6.14
   3   2   6  162.23    6.47
   3  -2   6  166.28    6.26
  -3  -2   6  147.10    6.33
  -3  -2   6  151.21    5.81
  -3  -2  -6  150.28   10.24
   3   2   6  157.10    9.98
  -3  -2  -6  149.94    6.43
   3   2   6  156.94    6.11
   3   2   6  168.66    6.39
  -3   2   6  166.39    6.29
   3  -2   6  157.56    6.21
  -3  -2  -6  165.41    9.39
  -3   2   6  166.54    6.41
  -3   2   6  154.55    6.19
   3   2   6  159.64    6.23
   3   2  -6  151.28    6.16
  -3  -2   6  163.24    6.34
  -3   2  -6  158.56    6.42
   3  -2   6  146.76    9.81
  -3   2   6  171.23    5.97
  -3   2   6  159.95    6.53
  -3  -2   6  158.15    6.15
  -3  -2   6  143.07    5.93
   3  -2   6  146.06    6.11
  -3   2  -6  160.09    6.58
  -3   2   6  163.82    6.62
  -3   2   6  156.88    6.49
  -3   2  -6  155.71    9.88
  -3   2   6  158.73    6.07
   3   2  -6  171.31    9.54
  -3   2  -6  154.12    9.60
  -3  -2   6  151.96    6.61
  -3  -2   6  162.05    6.43
  -3  -2   6  154.57    5.96
   3   2   6  161.42    6.13
   3   2   6  165.33    5.98
  -3  -2   6  151.01    6.04
  -3   2   6  151.02    6.17
   3   2   6  157.75    6.19
   3  -2   6  153.61    6.18
   3   2   6  162.95    6.39
   3   2  -6  159.68    5.87
  -3   2   6  160.91    6.16
   3   2   6  157.57    5.91
  -3   2   6  163.64    6.15
  -3  -2   6  157.10    8.97
  -3  -2   6  156.52    6.28
  -3   2   6  155.81    6.29
   3   2  -6  149.53    8.84
  -3   2  -6  147.94    6.40
  -3  -2   6  149.65    9.63
   3   2   6  153.07    6.01
   3   2   6  156.39    6.22
   3   2  -6  154.61    9.61
  -3  -2   6  154.42    6.15
  -3   2  -6  160.41    6.29
  -3   2   6  159.88    5.90
   3  -2  -6  156.57    9.85
   3  -2   6  155.31    6.20
   3  -2  -6  171.31    9.59
   3   2  -6  152.74    6.09
  -3   2   6  152.06    6.33
   3   2   6  170.29    6.17
  -3  -2   6  160.76    6.12
  -3   2   6  160.77    6.12
  -3   2  -6  156.09    6.08
  -3   2  -6  158.06    6.03
  -3   2   6  164.10    9.69
   3  -2   6  150.41    5.79
  -4   2  -6  192.23   12.12
  -4   2   6  191.29    7.17
  -4   2  -6  191.62    7.38
   4  -2  -6  178.31   11.46
   4  -2  -6  194.21    7.45
  -4  -2   6  195.11    7.39
   4   2   6  192.18    6.87
  -4  -2   6  178.46    6.97
  -4   2   6  166.70   10.95
  -4   2  -6  190.58    7.70
   4  -2  -6  182.68   11.17
  -4   2   6  200.09    7.33
   4   2   6  187.08    7.15
   4   2  -6  175.75   10.82
   4   2  -6  168.30   10.97
  -4   2   6  181.60   11.82
   4   2   6  208.70    7.62
  -4   2   6  181.71    6.87
  -4  -2  -6  189.42    7.08
  -4  -2   6  177.56   12.41
  -4  -2  -6  182.28   12.30
   4   2  -6  200.80    7.43
   4   2   6  195.94    7.22
   4  -2   6  197.06    7.48
  -4   2  -6  191.70    7.54
   4  -2   6  191.27    7.26
  -4   2  -6  188.05    7.07
  -4  -2   6  192.36    7.19
  -4   2   6  199.43    7.51
  -4   2   6  197.43    7.76
  -4   2   6  195.59    7.33
   4  -2   6  171.63   12.21
  -4   2  -6  187.87    7.71
   4   2   6  196.78    7.29
   4   2   6  198.41    7.08
   4  -2   6  200.22    7.43
  -4  -2  -6  184.01   10.94
  -4   2   6  195.06    7.76
  -4  -2   6  196.61    7.93
   4   2   6  194.86    7.24
   4   2   6  196.42    7.22
   4   2   6  175.29   12.19
   4  -2   6  165.70   11.62
  -4   2   6  205.64    7.49
   4   2   6  195.68    7.28
  -4   2   6  190.69    7.76
  -4  -2   6  198.06    7.06
   4   2  -6  195.13    6.95
  -4  -2   6  188.18    7.25
   4   2  -6  193.95    7.16
   4  -2   6  199.91    7.45
  -4   2   6  196.43    7.34
   4   2   6  196.91    7.60
  -4  -2  -6  196.66    7.80
  -4   2   6  200.85    7.56
   4   2   6  195.28    7.33
  -4   2   6  193.59    6.92
  -4   2  -6  188.45   11.45
   4   2   6  197.89    7.56
  -4   2   6  188.90    7.12
   4   2   6  201.13    7.56
   4   2  -6  194.30    6.95
   4  -2   6  192.60    7.34
   4  -2  -6  177.38   10.89
  -4   2   6  199.20    7.68
  -4   2  -6  187.93    7.69
   4   2   6  178.13   11.40
   4   2  -6  195.85    7.44
  -4  -2   6  188.51    7.22
  -4  -2   6  189.18    7.08
  -5   2   6  25.578   2.070
   5  -2   6  25.058   2.020
  -5  -2   6  23.938   1.960
   5  -2   6  22.648   2.070
  -5  -2  -6  18.978   1.800
   5   2  -6  22.378   1.900
   5  -2   6  21.908   1.890
  -5   2   6  20.688   1.750
  -5   2   6  20.538   1.980
   5   2  -6  23.208   1.990
  -5   2   6  22.948   2.030
  -5   2  -6  20.808   1.900
  -5   2   6  21.408   1.940
   5   2  -6  18.968   1.680
   5   2  -6  22.668   1.970
  -5  -2   6  22.718   2.020
   5   2   6  20.088   1.860
  -5   2  -6  24.168   2.120
   5   2   6  25.618   2.200
  -5   2   6  21.138   1.790
  -5   2   6  23.738   2.110
  -5   2  -6  22.298   2.110
   5  -2   6  20.588   1.930
   5  -2  -6  23.928   2.130
   5   2   6  21.218   1.900
  -5  -2   6  26.408   2.030
   5   2   6  22.148   2.040
  -5  -2  -6  25.428   2.230
  -5  -2  -6  21.388   1.870
   5   2  -6  23.838   1.980
  -5   2   6  21.048   1.970
   5  -2  -6  21.688   2.040
  -5   2  -6  23.778   2.010
   5   2   6  23.168   1.910
  -5   2  -6  23.858   2.200
  -5  -2   6  22.748   1.850
  -5  -2   6  21.628   1.940
   5   2   6  21.858   1.870
  -5   2   6  22.738   2.010
  -5   2   6  21.028   1.860
  -5   2   6  20.748   1.820
  -5   2   6  25.248   1.930
   5   2   6  19.078   1.770
  -5  -2  -6  22.038   1.860
   6   2  -6 -0.2300  0.7299
  -6   2  -6  0.4800  0.8399
   6  -2  -6  0.2300  0.8599
  -6   2  -6  0.2900  0.7599
   6  -2   6  0.2000  0.7699
   6   2   6 -0.3000  0.8499
   6   2   6  0.2400  0.7399
   6   2  -6 -0.3200  0.7799
   6  -2  -6  2.0598  0.7699
  -6  -2   6  0.5500  0.6999
  -6  -2  -6  0.6299  0.7799
  -6   2   6  0.6199  0.7799
  -6   2   6  0.8499  0.7599
   6  -2  -6  0.1300  0.7699
  -6  -2  -6  0.3100  0.7399
  -6   2   6  0.5600  0.7499
  -6   2  -6 -0.8999  0.7699
  -6  -2   6 -0.0500  0.7799
  -6   2   6  0.8699  0.7299
   6   2  -6 -0.5899  0.7499
   6   2   6 -0.4200  0.7899
   6  -2  -6  0.0200  0.7899
   0   3   6  76.033   3.570
   0  -3   6  73.924   3.580
   0  -3   6  75.253   3.550
   0  -3   6  74.154   3.390
   0  -3   6  73.304   3.490
   0   3   6  74.054   3.480
   0  -3   6  80.593   6.059
   0   3   6  77.443   3.690
   0   3   6  77.313   3.520
   0   3  -6  78.863   3.680
   0   3   6  69.234   3.410
   0   3   6  75.353   3.640
   0   3   6  82.503   6.379
   0   3   6  73.354   3.580
   0  -3  -6  77.823   5.789
   0  -3   6  69.494   3.620
   0   3  -6  79.253   3.610
   0   3   6  80.413   3.420
   0  -3  -6  83.823   5.500
   0  -3   6  74.654   3.670
   0  -3   6  77.803   3.530
   0   3   6  81.263   3.610
   0   3   6  78.153   3.640
   0   3   6  76.493   3.380
   0   3   6  72.174   3.360
   0   3   6  77.633   5.570
   0  -3   6  70.424   3.330
   0  -3   6  69.614   5.610
   0   3  -6  76.193   3.700
   0  -3   6  79.143   3.490
   0   3  -6  83.443   5.819
   0   3   6  75.103   5.889
   0   3   6  71.474   5.220
   0   3  -6  84.553   6.059
   0   3  -6  68.094   3.260
   0   3  -6  71.094   3.440
   0   3   6  68.644   3.410
   0   3   6  73.944   3.610
   1   3   6  116.78    4.57
  -1   3   6  109.39    4.64
   1   3   6  113.88    4.76
   1   3   6  114.42    4.71
  -1   3   6  110.81    4.49
  -1  -3   6  112.49    7.29
   1   3  -6  105.94    4.43
  -1  -3   6  113.73    4.81
   1   3   6  123.68    5.00
  -1   3  -6  107.50    4.71
  -1   3  -6  105.66    4.48
  -1   3   6  111.09    4.85
  -1  -3  -6  118.23    7.26
  -1   3  -6  115.63    7.49
   1   3   6  117.79    4.86
   1   3   6  113.78    4.67
   1   3  -6  112.79    7.00
   1   3   6  115.53    6.94
  -1   3   6  108.96    4.65
  -1  -3   6  111.42    7.78
   1   3  -6  115.92    4.74
  -1   3   6  120.32    4.94
   1   3   6  112.53    4.52
  -1   3   6  111.12    7.18
   1  -3   6  121.67    8.25
  -1  -3   6  126.65    5.15
  -1   3  -6  122.43    7.42
   1  -3  -6  111.26    7.87
  -1   3   6  109.94    4.71
   1   3  -6  110.32    4.53
   1   3   6  117.66    4.79
  -1   3   6  112.31    4.60
   1  -3  -6  106.80    7.24
  -1   3   6  106.27    4.77
   1   3  -6  126.53    5.06
   1   3  -6  116.36    7.13
   1   3   6  121.49    7.71
  -1   3   6  117.12    4.88
  -1   3   6  115.17    4.53
   1  -3   6  110.45    4.61
  -1  -3   6  108.61    4.60
  -1   3   6  121.75    4.85
   1   3  -6  112.00    4.66
   1   3   6  110.30    4.75
   1   3  -6  114.07    7.62
  -1   3   6  112.61    7.42
  -1  -3   6  113.90    4.71
  -1   3  -6  114.01    4.62
  -1  -3   6  109.87    4.55
  -1  -3   6  107.00    4.74
   1  -3   6  119.83    4.66
  -1   3  -6  112.37    7.38
   1  -3   6  105.74    7.67
   1  -3   6  112.84    4.97
   1  -3   6  118.94    7.37
   1   3   6  114.89    4.77
  -1  -3   6  118.63    4.64
   1   3   6  121.51    5.01
  -1   3   6  122.69    7.33
   1  -3   6  116.88    4.96
  -1  -3   6  113.56    7.52
   1  -3   6  106.70    4.79
  -1   3  -6  114.63    4.86
   1   3   6  111.02    4.77
   1  -3   6  114.89    4.85
   1   3   6  117.30    8.17
   1   3   6  111.26    4.54
  -1   3  -6  113.89    4.86
   1   3   6  114.38    4.77
  -1   3   6  113.13    4.61
  -1  -3   6  117.42    4.98
  -1   3   6  106.61    6.88
   1  -3   6  111.65    4.70
   1   3   6  121.18    7.95
   1  -3   6  109.10    4.68
  -1   3   6  115.12    4.87
   1   3   6  117.71    4.90
  -1  -3   6  119.52    4.64
   2  -3   6 1126.41   46.32
   2   3   6 1073.17   33.21
   2   3  -6 1154.95   31.62
  -2   3   6 1113.74   32.27
   2   3   6 1140.10   33.17
  -2   3   6 1148.85   34.00
  -2   3   6 1100.32   34.11
  -2   3   6 1119.98   44.07
   2   3   6 1129.02   34.40
  -2   3   6 1070.26   33.17
  -2   3  -6 1109.03   33.77
  -2   3   6 1169.68   34.14
  -2   3  -6 1123.91   44.56
  -2   3   6 1137.36   31.52
  -2   3   6 1123.72   43.02
  -2   3   6 1129.60   33.49
  -2   3   6 1133.16   31.66
   2  -3   6 1117.87   33.56
  -2   3  -6 1124.39   35.11
   2   3  -6 1164.68   31.52
   2   3   6 1098.68   48.48
   2  -3   6 1141.44   33.30
  -2   3   6 1156.49   33.44
  -2  -3   6 1139.26   32.33
   2  -3   6 1092.59   32.07
   2   3   6 1170.47   32.14
   2   3   6 1146.04   33.63
  -2  -3   6 1144.99   34.79
   2  -3   6 1120.13   33.58
   2   3   6 1093.75   32.45
  -2   3   6 1072.44   44.09
   2  -3   6 1074.19   48.30
  -2   3  -6 1096.25   34.07
  -2   3  -6 1149.69   33.39
   2  -3   6 1117.34   34.64
   2  -3   6 1192.28   33.28
   2  -3   6 1103.73   42.90
   2   3   6 1204.53   33.43
  -2  -3   6 1096.34   31.93
  -2  -3  -6 1061.58   42.88
   2   3   6 1116.97   33.33
  -2  -3   6 1086.90   32.58
   2   3   6 1173.76   34.80
   2   3  -6 1137.52   34.23
  -2  -3   6 1105.27   33.05
   2   3   6 1188.42   33.62
  -2   3   6 1118.96   32.79
  -2   3  -6 1151.97   32.41
  -2   3   6 1109.57   34.32
   2   3  -6 1115.34   44.42
   2   3  -6 1152.87   32.74
  -2  -3   6 1141.81   33.40
  -2  -3  -6 1075.80   47.69
   2  -3  -6 1125.78   45.94
   2   3   6 1147.76   32.22
  -2  -3   6 1080.91   48.28
  -2   3   6 1112.80   35.02
  -2   3  -6 1142.81   34.91
  -2  -3   6 1164.87   34.33
   2   3   6 1145.04   34.09
   2   3   6 1117.41   45.05
  -2   3   6 1149.60   34.24
   2   3   6 1148.47   33.54
   2  -3   6 1086.45   33.27
   2   3   6 1127.64   33.24
   2   3   6 1178.60   32.98
  -2   3  -6 1127.69   34.40
   2   3  -6 1085.71   42.47
  -2   3   6 1160.01   33.34
   2   3   6 1082.01   45.89
  -2  -3   6 1139.85   33.35
  -2  -3   6 1103.46   43.12
   2   3  -6 1069.27   33.68
   3  -3  -6  6.3494  2.6098
  -3   3  -6  5.6495  1.2799
   3   3  -6  3.4597  1.1999
   3   3   6  3.7297  1.0799
   3   3   6  6.4794  2.8298
  -3  -3   6  5.0796  1.1899
  -3   3   6  5.0396  1.2399
  -3   3   6  5.8995  1.4599
  -3   3   6  5.8695  1.2999
  -3   3   6  6.5994  1.3399
   3   3   6  5.3995  1.2199
   3   3  -6  6.2795  1.2099
  -3   3  -6  4.8696  1.1999
  -3   3   6  5.0996  1.1499
  -3   3   6  5.9195  1.3299
   3   3   6  8.3993  1.4199
  -3  -3   6  7.5093  1.4699
   3  -3   6  6.1895  1.2799
   3  -3   6  4.3796  1.2999
   3  -3   6  6.4894  1.3099
   3   3   6  6.2895  1.1999
   3   3  -6  4.2796  1.3399
   3  -3   6  7.1594  1.3299
  -3  -3   6  4.9996  2.8398
   3   3   6  7.8193  1.2899
  -3  -3   6  4.8696  1.1399
   3  -3   6  6.5494  2.8698
   3   3  -6  4.8596  1.1499
   3   3  -6  5.2895  1.1599
  -3   3   6  7.1194  1.3999
   3   3   6  5.7195  1.2399
  -3   3   6  4.9096  1.3699
   3   3   6  3.4297  1.1599
  -3  -3  -6  3.8497  1.1099
  -3   3  -6  5.2795  2.4298
   3   3   6  6.2695  2.6298
   3   3  -6  5.7295  1.2499
  -3  -3  -6  5.4195  2.8598
   3   3   6  6.7094  1.2999
  -3   3   6  5.5395  2.0498
   3   3  -6  6.2695  2.6298
  -3   3   6  6.7094  1.2699
   3   3  -6  3.3297  1.0899
  -3   3  -6  6.5094  1.3099
  -3   3   6  6.6294  1.2699
  -3   3  -6  5.6895  1.3399
   3   3   6  6.1895  1.2599
   3   3   6  5.4495  1.1699
  -3   3   6  2.9197  2.6298
   3   3   6  5.7095  2.8598
   3   3  -6  8.1193  2.8098
  -3  -3   6  6.6394  1.2399
  -3   3   6  2.6398  0.9899
  -3   3   6  5.3495  1.2299
   3  -3   6  2.0598  2.4398
  -3   3  -6  5.0396  1.2399
  -3  -3   6  4.3996  2.7498
   3  -3   6  4.0796  1.1299
   3  -3  -6  4.4696  2.4298
  -3   3   6  6.4794  1.2099
  -3  -3   6  5.8995  1.2999
  -3   3   6  6.4394  1.3599
   3   3   6  2.4998  1.0799
   3  -3   6  3.9497  1.1999
   3   3   6  4.3796  1.2399
  -3   3  -6  4.0696  1.0899
  -3  -3  -6  5.4495  2.4598
   3   3   6  5.3995  1.2699
  -3   3  -6  3.5797  2.5798
  -4   3   6  137.51    5.78
   4   3   6  135.48    5.54
  -4   3  -6  140.44    5.92
   4   3   6  141.43    5.62
  -4   3   6  137.41    5.65
  -4   3   6  135.39    5.38
  -4  -3  -6  134.49    5.56
   4   3   6  137.60    5.58
  -4   3   6  137.19    5.59
  -4   3   6  139.32    5.73
   4   3   6  131.52    5.33
   4  -3   6  137.94    5.56
  -4   3  -6  138.37    5.97
  -4  -3   6  143.88    5.68
   4  -3   6  135.89    5.66
  -4   3   6  144.95    5.99
   4   3   6  142.18    5.60
  -4   3   6  132.92    5.32
  -4  -3  -6  134.06    5.43
   4   3   6  132.19    5.79
  -4   3   6  132.48    5.53
  -4   3  -6  133.38    5.92
   4  -3   6  144.53    5.77
  -4  -3   6  141.68    5.54
   4   3   6  136.30    5.71
   4   3  -6  138.11    5.38
  -4   3   6  142.77    5.97
  -4   3  -6  132.45    5.53
  -4   3   6  131.22    5.74
   4   3   6  137.55    5.61
   4   3  -6  131.06    5.29
  -4  -3   6  138.32    5.61
  -4   3   6  136.75    5.61
   4   3  -6  134.21    5.72
   4  -3   6  125.53    5.61
   4   3   6  132.48    5.53
  -4  -3   6  133.17    5.91
   4   3  -6  139.93    5.71
   4  -3   6  144.18    5.79
   4   3  -6  126.38    5.42
  -4  -3   6  134.22    5.41
  -4   3  -6  137.90    5.65
   4   3   6  139.73    5.89
  -4   3   6  135.16    5.47
   4   3   6  138.95    5.37
   4   3   6  132.14    5.75
   4   3  -6  124.26    5.51
  -4   3  -6  134.48    5.49
  -4   3   6  134.58    5.88
  -5   3   6  67.344   3.230
  -5  -3  -6  72.834   3.280
   5  -3   6  68.174   3.310
   5   3  -6  69.194   3.280
   5   3   6  68.624   3.410
  -5  -3  -6  71.954   3.220
   5   3   6  63.704   3.140
   5  -3  -6  68.394   3.350
  -5   3   6  70.314   3.480
   5  -3   6  74.614   3.500
   5   3   6  64.344   3.300
   5   3  -6  67.434   3.220
  -5   3  -6  73.164   3.550
  -5   3  -6  65.544   3.450
  -5   3   6  68.864   3.220
  -5  -3  -6  67.134   3.240
  -5   3   6  71.104   3.400
   5   3  -6  70.174   3.370
   5  -3  -6  68.644   3.380
  -5  -3   6  71.764   3.330
  -5   3  -6  70.404   3.600
  -5   3   6  64.684   3.210
  -5   3   6  68.064   3.450
  -5   3   6  68.144   3.390
  -5   3   6  66.104   3.210
   5   3   6  68.324   3.290
  -5   3   6  68.814   3.100
   5   3   6  73.934   3.360
   5  -3   6  72.124   3.300
   5   3  -6  70.674   3.330
   5   3   6  63.274   3.210
  -5  -3  -6  70.134   3.310
  -5  -3   6  60.835   3.080
  -5   3   6  64.604   3.050
   5   3   6  67.354   3.410
   5  -3   6  70.174   3.480
  -5   3  -6  69.914   3.290
  -5   3  -6  74.374   3.350
  -5   3   6  65.874   3.290
  -5  -3   6  69.704   3.280
   5   3  -6  66.514   3.120
  -5   3   6  70.194   3.350
   0   4   6  207.14    7.79
   0   4  -6  209.88    7.74
   0   4   6  211.21    7.75
   0   4   6  205.26    7.57
   0  -4   6  202.33    7.35
   0   4  -6  199.80    7.12
   0   4  -6  199.94    7.48
   0  -4   6  202.77    7.59
   0  -4   6  202.08    7.51
   0   4   6  201.34    7.39
   0   4   6  207.94    7.65
   0   4  -6  200.04    7.75
   0  -4   6  191.38   11.24
   0   4   6  185.01   11.38
   0   4  -6  211.14    7.51
   0  -4   6  196.09    7.33
   0   4   6  205.12    7.42
   0  -4  -6  190.65   12.56
   0   4   6  206.15    7.16
   0  -4  -6  205.89   12.09
   0   4   6  201.45    7.43
   0   4   6  203.39   11.08
   0   4   6  210.41    7.65
   0   4  -6  194.24   11.54
   0   4   6  208.33    7.08
   0   4   6  200.66    7.46
   0  -4   6  200.97    7.49
   0  -4   6  206.60    7.90
   0   4   6  213.15    7.84
   0  -4   6  180.53   11.57
   0   4   6  212.87    7.11
  -1  -4   6  64.844   5.769
   1   4  -6  71.144   3.610
  -1   4  -6  63.514   5.769
   1   4   6  65.334   3.510
  -1   4   6  67.314   3.380
  -1   4   6  70.024   3.460
  -1   4  -6  66.194   3.650
   1  -4   6  71.174   3.730
  -1   4   6  60.475   5.590
   1   4   6  67.984   3.400
   1  -4   6  66.164   3.480
   1   4   6  67.774   3.580
  -1   4   6  65.294   3.440
   1   4   6  68.734   3.510
   1   4   6  69.864   3.650
  -1  -4   6  71.884   3.840
  -1   4   6  63.834   3.510
  -1   4  -6  67.914   3.460
   1  -4   6  69.434   3.650
  -1   4  -6  62.485   5.919
  -1   4   6  59.145   5.789
  -1   4   6  55.725   5.310
   1   4   6  66.704   3.330
  -1   4   6  66.684   3.590
   1  -4   6  66.204   3.660
  -1   4   6  73.394   3.800
   1   4  -6  67.204   3.540
   1   4  -6  70.164   3.600
  -1   4  -6  66.854   3.590
   1   4  -6  69.524   3.720
  -1  -4   6  68.034   3.460
   1  -4   6  60.825   5.789
  -1  -4   6  71.304   3.470
   1   4   6  55.505   6.109
  -1   4  -6  71.564   3.440
  -1   4   6  68.934   3.630
  -1  -4  -6  59.345   5.490
  -1   4   6  73.604   3.670
  -1   4   6  68.274   3.440
  -1   4  -6  69.014   3.640
   1   4   6  69.014   3.560
   1   4  -6  67.904   3.380
  -1  -4   6  66.504   3.550
  -1   4   6  67.734   3.520
   1   4   6  64.154   3.490
  -1  -4  -6  58.375   6.049
   1   4   6  64.874   3.510
   1  -4   6  63.344   6.429
  -1  -4   6  71.464   3.480
  -1   4   6  70.784   3.510
  -1  -4   6  63.444   6.009
   1   4   6  61.205   5.949
   1   4   6  60.245   3.170
   1   4   6  69.114   3.640
   1  -4   6  66.624   3.520
   1   4   6  66.654   3.630
  -1   4   6  64.494   3.310
   1  -4  -6  62.655   6.519
   1  -4   6  71.764   3.500
   1   4   6  65.644   3.400
  -1  -4   6  76.603   3.750
   1   4   6  64.884   3.510
   1   4  -6  62.855   3.290
   1   4  -6  70.504   6.229
   1  -4   6  59.695   5.959
   2   4  -6  50.276   2.860
  -2   4   6  46.126   2.790
  -2   4  -6  42.346   5.040
  -2  -4   6  49.346   2.930
   2  -4   6  45.876   2.780
   2   4   6  52.625   2.930
  -2   4   6  47.156   2.960
   2   4  -6  52.145   2.860
   2   4   6  40.616   2.860
  -2  -4   6  49.856   2.870
  -2   4   6  51.715   2.850
   2  -4   6  44.026   2.880
   2   4   6  45.156   2.740
   2   4  -6  44.996   2.780
  -2   4   6  53.865   3.190
   2  -4   6  44.246   5.480
   2  -4  -6  53.915   6.209
  -2  -4   6  46.956   3.050
   2  -4   6  44.516   2.870
   2   4   6  48.396   2.920
  -2   4   6  48.956   3.070
   2   4   6  45.966   5.530
  -2   4  -6  45.116   2.980
  -2   4   6  47.726   2.990
   2  -4   6  43.726   2.850
  -2  -4  -6  38.907   4.770
   2   4   6  45.096   2.850
  -2   4   6  54.175   3.190
  -2   4  -6  44.966   2.740
   2  -4   6  42.216   5.510
   2  -4   6  48.946   2.960
   2   4   6  45.746   2.820
   2   4   6  45.636   2.890
   2   4  -6  39.607   4.950
  -2   4  -6  45.006   2.890
   2   4   6  45.216   5.759
  -2   4   6  45.736   2.880
  -2  -4   6  46.356   5.090
  -2   4   6  49.936   3.010
   2   4   6  54.685   3.140
  -2  -4   6  42.936   2.860
   2   4   6  46.516   2.880
  -2   4   6  49.306   2.940
   2   4   6  51.166   3.080
   2   4  -6  49.226   3.040
  -2   4   6  44.646   5.250
   2   4   6  46.056   2.860
   2  -4   6  49.096   3.000
  -2   4  -6  49.306   3.060
  -2   4   6  51.176   3.010
   2   4  -6  48.176   2.940
   2   4   6  48.236   3.030
   2   4  -6  44.146   5.350
  -2  -4   6  48.416   2.900
  -2   4   6  42.596   5.000
  -2  -4  -6  47.126   5.560
   2   4   6  53.645   2.800
  -2   4  -6  46.826   2.990
  -2   4   6  45.566   2.840
   2   4   6  47.506   2.980
  -2  -4   6  45.616   2.710
  -3   4  -6  9.0592  1.5499
  -3  -4   6  9.8091  1.3999
  -3   4   6  6.6094  1.2499
  -3   4   6  5.5395  1.2499
  -3  -4   6  8.9492  1.3199
  -3  -4  -6  8.5993  1.4099
  -3   4  -6  8.0993  1.4599
  -3  -4   6  10.059   1.460
  -3   4  -6  11.039   1.550
   3   4   6  7.6493  1.4499
  -3  -4   6  8.3393  1.4199
   3   4  -6  9.6892  1.5299
  -3   4  -6  10.279   1.650
  -3   4   6  9.5592  1.5799
   3   4   6  11.169   1.550
   3   4  -6  8.2593  1.5199
  -3   4   6  6.7494  1.3799
  -3   4   6  8.7992  1.4299
   3   4  -6  6.7794  1.4199
  -3   4   6  8.7792  1.2899
   3   4   6  9.5892  1.3999
   3   4   6  7.4993  1.2199
   3   4   6  8.5093  1.3499
   3   4  -6  8.6193  1.3899
   3   4   6  8.3493  1.2999
  -3   4   6  7.3194  1.3899
  -3   4   6  7.4594  1.3099
   3  -4   6  8.9292  1.5999
   3   4   6  9.6792  1.4399
   3  -4   6  8.5393  1.5199
  -3   4  -6  9.2392  1.4699
  -3   4   6  7.6793  1.4399
  -3   4   6  7.6793  1.3599
   3  -4   6  7.3794  1.3599
   3   4   6  9.8891  1.4799
  -3   4  -6  8.1293  1.4299
   3   4   6  9.7991  1.5799
   3   4   6  8.4493  1.3499
   3  -4   6  8.2993  1.4999
   3  -4   6  9.8291  1.4799
   3   4   6  10.429   1.510
   3   4   6  11.359   1.460
  -3   4   6  11.249   1.430
   3  -4   6  4.5596  1.1799
  -3   4   6  8.8192  1.4299
   3   4  -6  6.1195  1.4099
   3   4  -6  10.989   1.450
  -4   4   6  98.731   4.180
  -4  -4   6  92.832   4.110
   4   4   6  91.812   4.150
   4   4   6  97.891   4.330
  -4   4  -6  100.44    4.17
  -4   4   6  93.612   4.010
  -4   4  -6  91.572   4.270
  -4   4   6  96.082   3.980
  -4  -4   6  88.242   4.080
   4   4   6  96.852   4.100
   4  -4   6  96.992   4.290
  -4   4  -6  92.502   4.130
   4   4   6  91.002   4.200
  -4   4   6  93.262   4.000
  -4  -4   6  99.601   4.220
   4   4  -6  88.592   4.230
  -4  -4   6  92.662   4.030
   4   4   6  96.272   4.060
   4   4   6  90.442   3.830
  -4   4   6  93.322   4.140
   4   4   6  91.932   4.260
  -4  -4  -6  87.592   3.950
   4  -4  -6  95.562   4.280
   4   4  -6  91.962   4.070
  -4   4  -6  96.212   4.390
   4   4  -6  90.412   4.120
   4   4   6  93.682   4.100
   4   4  -6  95.462   4.060
  -4   4   6  92.062   4.160
   4   4  -6  96.542   4.080
  -4   4  -6  94.792   4.380
   4  -4   6  90.372   4.170
   4  -4   6  94.782   4.190
   4   4   6  96.292   4.250
   4   4   6  93.732   4.030
  -4   4   6  92.302   4.100
  -4   4   6  92.812   4.300
  -4   4   6  93.012   4.210
  -4   4   6  90.692   4.280
  -4  -4  -6  89.172   4.000
  -5   4   6  22.278   1.480
  -5   4   6  18.598   1.400
  -5  -4  -6  21.758   1.520
  -5   4   6  23.218   1.670
   5   4   6  22.508   1.610
   5   4  -6  22.228   1.600
  -5   4   6  20.818   1.600
  -5   4  -6  19.948   1.510
   5   4   6  18.498   1.520
  -5  -4   6  21.568   1.510
  -5   4   6  20.698   1.440
  -5  -4   6  17.908   1.440
   5  -4  -6  20.928   1.610
   5   4  -6  22.978   1.630
   5  -4   6  22.938   1.710
  -5   4   6  18.258   1.480
   0   5   6  0.5400  0.8499
   0   5  -6  0.6299  0.7699
   0   5   6  0.4300  0.7999
   0   5   6  0.1200  0.8599
   0  -5   6  0.8399  1.0599
   0  -5   6  0.4200  0.8699
   0   5   6  0.5200  0.8499
   0   5   6 -0.5200  0.9199
   0   5   6 -0.4300  0.7799
   0   5  -6  0.0100  0.9999
   0  -5   6 -0.4200  0.9999
   0   5  -6  0.2000  0.8799
   0  -5   6  1.5299  0.8799
   0   5  -6  0.2800  0.8599
   0  -5   6  0.3700  0.8399
   0   5   6  0.7299  0.9199
   0   5   6  0.0700  0.9699
   0   5   6  0.4500  0.8999
   0   5   6  0.1700  0.8599
   0   5  -6 -0.2900  1.0499
   0   5   6  0.8399  0.8699
   0   5   6  1.3899  0.9299
   0   5   6  0.6699  0.9599
   0  -5   6  0.0800  0.7899
  -1   5   6  117.21    4.85
   1  -5   6  117.87    5.15
  -1   5   6  119.12    5.23
   1   5   6  119.01    5.24
  -1   5  -6  110.14    5.10
  -1   5   6  119.07    4.96
  -1   5   6  118.97    5.10
   1   5   6  118.55    4.78
   1  -5   6  111.13    5.03
   1   5  -6  115.51    4.99
  -1  -5   6  118.06    5.32
  -1  -5   6  121.68    4.97
   1   5   6  121.77    5.26
   1   5   6  114.65    4.99
   1   5   6  120.79    5.18
  -1   5   6  114.25    5.14
  -1   5   6  114.70    4.77
   1  -5   6  117.94    5.05
   1   5  -6  121.33    4.86
   1  -5   6  111.68    4.90
   1   5   6  118.14    4.78
   1   5   6  120.60    5.12
   1  -5   6  115.30    4.88
  -1   5   6  114.62    4.77
   1   5  -6  120.33    5.07
  -1   5   6  112.10    4.95
  -1  -5   6  121.09    5.12
  -1   5   6  127.63    5.26
   1   5   6  121.87    5.01
   1  -5   6  113.27    5.08
   1   5  -6  108.62    5.13
  -1   5  -6  116.21    4.98
   1   5   6  117.20    5.07
  -1   5   6  115.02    4.74
   1   5   6  114.28    4.96
  -1   5   6  118.97    5.13
   1   5   6  118.82    5.11
  -1  -5   6  113.09    4.97
  -1  -5   6  117.71    4.96
  -1   5  -6  114.54    5.22
  -1   5  -6  115.58    5.01
   1   5   6  119.03    4.94
   1   5   6  118.28    5.12
   2   5   6  9.4692  1.4799
  -2   5  -6  8.6392  1.3399
   2   5   6  10.599   1.470
  -2  -5   6  9.5392  1.4199
   2   5  -6  10.529   1.530
   2   5   6  9.3292  1.3799
  -2   5   6  9.3292  1.3799
  -2   5   6  7.2694  1.2799
  -2   5   6  9.5092  1.2999
  -2  -5   6  10.609   1.510
  -2   5  -6  9.0092  1.5099
  -2  -5   6  9.1192  1.3499
   2   5   6  10.819   1.400
  -2   5   6  11.019   1.520
   2   5  -6  10.039   1.430
  -2   5  -6  9.0992  1.4299
   2  -5   6  10.589   1.470
  -2   5   6  9.6092  1.4999
  -2   5   6  9.6392  1.3599
  -2   5   6  9.2292  1.4099
   2  -5   6  11.659   1.510
   2   5  -6  10.119   1.400
   2   5   6  10.559   1.480
   2   5   6  8.3893  1.2199
  -2  -5   6  10.619   1.490
  -2  -5  -6  10.299   1.370
   2   5   6  10.269   1.550
   2   5   6  12.299   1.470
   2   5   6  11.809   1.510
   2   5   6  11.849   1.410
  -2   5   6  9.1992  1.3299
   2   5  -6  8.9292  1.4099
  -2   5  -6  11.189   1.580
   2   5   6  6.0295  1.2199
  -2   5   6  10.449   1.450
   2  -5   6  11.269   1.610
  -2  -5   6  10.869   1.500
  -2   5   6  12.139   1.560
   2  -5   6  10.489   1.430
  -2   5   6  8.9992  1.4399
  -2   5  -6  7.9193  1.3799
   2  -5   6  10.129   1.460
  -2   5   6  13.229   1.560
   2   5   6  10.909   1.520
   3   5   6  65.644   3.110
   3   5   6  59.985   3.010
   3   5   6  56.495   3.040
  -3   5   6  58.375   3.050
   3  -5   6  64.004   3.180
  -3  -5   6  60.135   3.160
  -3  -5  -6  62.245   3.020
  -3   5   6  66.484   3.300
   3   5  -6  62.535   3.100
   3   5  -6  60.885   3.110
   3  -5   6  57.045   3.050
   3   5   6  59.785   2.970
   3   5  -6  62.885   3.010
   3   5   6  60.955   3.050
  -3   5  -6  63.994   3.250
  -3   5   6  67.414   3.170
   3   5   6  63.834   3.200
   3   5   6  68.674   3.320
  -3  -5  -6  63.904   3.120
  -3   5  -6  59.815   2.990
   3   5   6  64.084   3.290
  -3   5   6  62.355   3.120
  -3   5   6  65.014   3.190
   3  -5  -6  62.245   3.260
   3   5   6  65.604   3.170
   3   5   6  59.205   3.100
   3   5  -6  68.584   3.200
  -3  -5   6  56.175   2.870
  -3   5  -6  57.865   3.180
   3  -5   6  58.925   3.120
  -3   5   6  58.875   3.100
  -3   5   6  64.754   2.950
  -3   5   6  60.735   3.120
   3   5   6  64.154   3.060
  -3   5   6  60.315   2.980
  -3  -5   6  62.565   3.140
  -3  -5   6  64.434   3.060
   3  -5   6  68.414   3.260
  -3   5  -6  58.895   3.170
  -3   5   6  60.925   3.160
  -4   5   6  40.187   2.020
  -4   5   6  40.496   2.120
   4   5  -6  40.207   2.100
  -4  -5  -6  36.017   2.040
  -4  -5   6  38.807   2.110
   4  -5   6  39.827   2.180
  -4   5   6  37.667   2.120
  -4   5   6  36.607   2.040
   4  -5   6  37.387   2.090
  -4   5  -6  38.677   2.080
  -4   5   6  41.196   2.110
  -4   5   6  37.407   2.110
  -4  -5   6  36.867   2.030
  -4   5   6  37.867   1.940
  -4  -5  -6  40.576   2.190
   4   5   6  39.097   2.190
   4   5   6  40.087   2.170
   4   5   6  40.856   2.100
   0   6  -6  114.99    4.56
   0   6   6  115.57    4.52
   0   6  -6  109.53    4.32
   0   6   6  113.32    4.63
   0   6   6  112.88    4.57
   0  -6  -6  123.80    4.66
   0  -6   6  102.13    4.34
   0   6  -6  119.94    4.81
   0   6   6  116.94    4.73
   0   6   6  110.89    4.65
   0  -6   6  114.20    4.46
   0   6   6  116.38    4.35
   0   6   6  116.18    4.62
   0   6  -6  113.73    4.60
   0   6   6  104.12    4.16
   0  -6   6  118.81    4.75
   0  -6   6  103.19    4.61
   0   6   6  105.47    4.31
   0  -6   6  116.55    4.65
   0   6   6  116.95    4.72
   1   6   6  13.579   1.400
  -1   6   6  15.529   1.430
   1  -6   6  18.068   1.600
   1   6  -6  17.828   1.550
   1   6   6  17.868   1.600
   1  -6   6  18.298   1.540
  -1  -6   6  19.468   1.660
   1  -6   6  16.809   1.530
  -1   6   6  18.098   1.610
   1   6   6  18.108   1.550
  -1   6   6  19.228   1.660
   1  -6  -6  13.109   1.620
   1   6   6  16.169   1.380
   1  -6   6  19.718   1.730
   1   6   6  15.359   1.390
   1   6   6  17.858   1.520
  -1   6   6  14.669   1.550
  -1   6   6  20.738   1.680
  -1   6   6  16.139   1.480
  -1   6   6  15.829   1.630
  -1   6   6  16.769   1.490
  -1   6  -6  16.699   1.500
  -1   6   6  17.848   1.580
  -1  -6   6  15.819   1.560
  -1   6  -6  17.089   1.550
   1   6   6  17.039   1.550
  -1   6  -6  16.289   1.610
  -1   6   6  17.418   1.510
  -1  -6  -6  17.648   1.540
   1   6   6  15.999   1.550
  -1  -6   6  15.389   1.500
   1   6  -6  17.918   1.540
   1   6  -6  16.119   1.590
  -1  -6   6  17.288   1.580
   1   6   6  16.589   1.620
   1   6   6  18.878   1.490
   2  -6   6  13.899   1.410
  -2   6   6  14.479   1.320
   2   6   6  11.779   1.310
  -2  -6   6  14.099   1.390
  -2  -6   6  11.289   1.330
   2  -6   6  14.189   1.480
   2   6   6  14.459   1.290
  -2   6   6  14.319   1.330
   2   6   6  13.659   1.340
  -2  -6   6  12.849   1.320
  -2   6  -6  15.149   1.470
  -2   6   6  14.699   1.330
  -2   6   6  12.049   1.280
   2  -6   6  16.359   1.370
  -2   6   6  14.729   1.320
  -2   6  -6  13.519   1.400
   2   6   6  12.079   1.330
  -2  -6  -6  15.699   1.400
  -2  -6   6  15.219   1.310
   2   6  -6  14.959   1.360
  -2   6  -6  15.939   1.430
  -2  -6  -6  14.509   1.350
  -2   6   6  13.249   1.370
  -2   6   6  15.199   1.400
   2   6   6  14.459   1.270
   2   6   6  14.109   1.400
  -2   6   6  13.109   1.320
   2   6   6  14.779   1.300
   2   6   6  14.249   1.400
   2   6  -6  16.739   1.370
   0   0   7  0.5899  0.7799
   0   0   7  0.5799  1.0699
   0   0   7 -0.2700  1.1399
   0   0   7 -0.5700  0.6499
   0   0  -7  0.2800  0.8399
   0   0   7  0.5200  1.2299
   0   0   7  0.1200  0.5600
   0   0   7  0.3800  0.9399
   0   0   7  0.6499  0.7399
   0   0   7  0.6999  0.8199
   0   0   7  1.2499  0.7999
   0   0  -7  0.6599  1.0099
   0   0   7 -0.6999  0.7199
   0   0   7  0.6399  0.6999
   0   0   7  0.8099  1.0999
   0   0   7  0.2300  0.6899
   0   0   7 -0.5700  0.6599
   1   0   7  74.853   5.300
  -1   0   7  64.734   3.340
   1   0   7  59.435   3.130
  -1   0  -7  70.594   5.240
   1   0   7  69.924   3.180
   1   0   7  60.005   3.010
  -1   0   7  62.655   2.930
   1   0   7  64.414   3.320
   1   0  -7  68.814   4.680
  -1   0   7  65.994   5.250
   1   0   7  63.714   2.970
  -1   0   7  64.044   4.360
   1   0   7  62.875   3.050
   1   0   7  65.304   3.070
  -1   0   7  64.054   4.470
  -1   0   7  68.864   3.210
  -1   0   7  56.045   2.930
  -1   0   7  62.635   3.000
  -1   0   7  60.495   2.860
  -1   0   7  65.104   3.020
  -1   0  -7  68.404   4.850
  -1   0   7  63.624   3.170
   1   0   7  64.684   3.140
   1   0   7  66.464   4.960
   1   0   7  63.644   3.240
   1   0  -7  65.244   4.200
  -1   0   7  68.484   5.440
  -1   0   7  69.284   5.010
   1   0   7  60.865   2.930
  -1   0   7  60.965   2.990
   1   0   7  59.775   2.950
  -1   0   7  66.894   3.190
  -1   0   7  59.135   2.840
  -1   0   7  62.635   3.240
   1   0   7  70.584   5.530
   1   0   7  62.255   2.930
   1   0   7  65.434   3.240
   1   0   7  64.784   2.980
  -1   0   7  59.235   3.050
   2   0  -7  7.9893  1.9598
  -2   0  -7  8.0193  2.2798
  -2   0   7  10.269   1.270
  -2   0   7  13.249   1.490
   2   0   7  11.239   1.330
  -2   0   7  9.6192  1.3099
  -2   0   7  9.3792  1.2199
  -2   0   7  6.5794  2.3898
   2   0   7  10.239   1.220
  -2   0   7  11.419   1.290
   2   0   7  9.9091  1.3399
   2   0   7  7.9993  1.2399
   2   0   7  10.339   1.250
   2   0   7  10.289   1.310
   2   0   7  9.7392  1.1699
  -2   0   7  7.1594  1.1699
   2   0   7  10.079   1.260
  -2   0   7  11.749   1.270
   2   0   7  11.629   1.360
  -2   0   7  11.869   2.680
   2   0   7  10.479   1.320
  -2   0   7  11.419   1.410
  -2   0   7  10.109   2.050
  -2   0  -7  6.8394  2.0998
   2   0   7  8.7592  1.2199
  -2   0   7  6.5394  1.0699
   2   0  -7  11.219   2.480
  -2   0   7  11.889   1.460
  -2   0   7  7.0594  1.2699
   2   0   7  10.649   2.310
  -2   0   7  10.849   1.190
  -2   0  -7  11.509   2.280
  -2   0   7  9.4992  1.2599
   2   0   7  9.3192  2.5298
  -2   0   7  7.2194  1.1599
   2   0   7  8.3493  1.2699
  -2   0   7  9.6692  1.1799
   2   0   7  9.5492  1.3299
   2   0   7  8.1993  2.3598
  -2   0   7  9.7592  1.3399
  -2   0   7  8.8392  2.2598
   2   0   7  9.3992  1.2399
   2   0   7  9.4492  1.3399
   3   0   7  39.337   2.580
   3   0   7  39.777   2.440
  -3   0   7  42.236   2.420
  -3   0   7  39.757   2.700
  -3   0   7  34.977   4.350
   3   0   7  40.286   2.530
   3   0   7  41.896   2.610
   3   0  -7  38.627   4.250
  -3   0  -7  35.857   4.470
  -3   0   7  37.797   2.640
  -3   0   7  39.707   2.550
   3   0   7  37.157   2.610
  -3   0   7  34.487   4.870
  -3   0   7  38.927   2.520
   3   0   7  37.427   2.530
   3   0  -7  33.317   2.310
  -3   0   7  43.836   2.610
   3   0   7  39.607   2.770
   3   0   7  35.907   2.420
  -3   0   7  41.236   2.540
   3   0   7  33.157   4.610
  -3   0  -7  35.177   4.780
  -3   0  -7  36.767   2.570
   3   0   7  39.977   4.720
  -3   0  -7  37.287   4.220
  -3   0   7  40.986   2.770
   3   0   7  42.996   2.570
  -3   0  -7  34.287   2.510
  -3   0  -7  37.087   2.330
   3   0  -7  39.687   4.530
  -3   0   7  41.556   2.580
   3   0   7  40.926   2.500
   3   0   7  43.136   2.640
  -3   0   7  43.056   2.450
  -3   0   7  39.937   2.830
  -3   0   7  38.017   4.690
   3   0   7  40.436   4.370
   3   0   7  40.736   2.630
   3   0   7  37.967   2.520
  -3   0   7  43.026   2.680
  -3   0   7  36.797   2.510
  -3   0   7  40.446   2.570
  -3   0   7  43.046   2.460
   4   0   7  50.096   3.090
   4   0   7  50.036   3.140
  -4   0  -7  47.856   3.040
  -4   0   7  52.325   2.990
   4   0   7  46.076   2.800
  -4   0  -7  50.146   3.120
  -4   0   7  50.236   3.210
   4   0   7  51.086   2.940
   4   0   7  46.136   5.340
   4   0   7  44.996   2.810
   4   0   7  50.976   3.080
  -4   0  -7  49.236   3.070
  -4   0   7  42.826   5.899
   4   0   7  49.186   2.950
   4   0   7  50.156   3.030
   4   0   7  42.306   2.750
  -4   0   7  50.636   3.170
  -4   0   7  51.885   3.090
   4   0   7  49.416   3.100
  -4   0   7  50.126   2.930
   4   0   7  46.536   2.840
   4   0  -7  40.916   5.010
  -4   0   7  36.667   4.850
  -4   0   7  49.226   2.890
   4   0  -7  49.016   2.900
   4   0   7  37.487   5.280
   4   0  -7  45.066   5.100
   4   0   7  50.636   2.960
  -4   0   7  46.616   3.000
  -4   0   7  50.996   3.320
  -4   0  -7  47.536   5.530
   4   0  -7  45.266   2.930
  -4   0  -7  50.276   5.769
  -4   0   7  49.146   5.640
  -4   0  -7  55.075   3.350
  -4   0   7  48.456   3.040
  -4   0   7  45.726   2.720
  -4   0   7  53.825   3.000
   4   0  -7  44.466   2.890
  -4   0   7  49.706   3.140
  -5   0   7  14.919   1.710
  -5   0   7  10.339   1.470
  -5   0   7  11.119   1.530
   5   0   7  10.339   1.480
   5   0  -7  12.229   1.520
  -5   0  -7  12.459   1.480
  -5   0  -7  14.709   1.530
  -5   0  -7  10.189   1.600
  -5   0   7  11.989   1.610
  -5   0   7  12.619   1.540
  -5   0   7  14.739   1.570
  -5   0   7  11.539   1.520
  -5   0   7  8.9492  1.3399
   5   0  -7  11.429   1.510
   5   0   7  13.219   1.570
   5   0   7  13.459   1.630
  -5   0   7  13.599   1.720
  -5   0  -7  12.039   1.640
  -5   0  -7  11.409   1.560
   5   0  -7  12.569   1.440
   5   0   7  12.959   1.530
  -5   0   7  13.189   1.580
  -5   0   7  11.259   1.540
   5   0  -7  11.709   1.550
  -5   0  -7  11.189   1.540
   6   0  -7  216.32    7.34
  -6   0  -7  215.05    7.37
  -6   0   7  219.24    7.85
   6   0   7  213.67    7.35
  -6   0   7  216.19    7.36
  -6   0  -7  212.29    7.09
   6   0  -7  222.80    7.46
   6   0  -7  229.31    7.00
   6   0  -7  212.76    6.83
  -6   0  -7  219.52    7.89
   0   1   7  35.637   2.180
   0   1   7  32.237   2.060
   0  -1   7  34.967   2.250
   0  -1  -7  32.747   2.840
   0   1   7  35.487   2.140
   0   1   7  32.937   2.000
   0   1  -7  36.997   3.430
   0  -1   7  33.047   2.060
   0  -1   7  49.026   2.620
   0  -1   7  30.587   2.040
   0  -1   7  32.587   2.170
   0   1   7  32.447   2.230
   0   1   7  34.857   3.710
   0  -1   7  35.147   3.520
   0  -1   7  34.507   2.230
   0  -1   7  29.627   2.050
   0   1   7  36.507   3.870
   0  -1   7  33.617   2.030
   0   1   7  31.267   2.090
   0   1   7  34.457   2.120
   0   1  -7  34.837   3.150
   0   1   7  36.437   2.320
   0  -1   7  34.027   2.110
   0  -1   7  36.397   2.190
   0   1   7  38.257   3.470
   0   1   7  33.427   3.260
   0  -1   7  32.787   2.150
   0   1   7  35.097   2.080
   0  -1   7  34.877   2.090
   0   1   7  36.737   2.320
   0  -1   7  35.307   2.070
   0  -1   7  33.557   2.190
   0  -1  -7  34.807   3.280
   0  -1   7  35.617   2.100
   0  -1   7  40.506   4.110
   0  -1   7  36.587   3.550
   0  -1   7  35.617   2.040
   0   1   7  29.917   1.940
   0   1   7  40.666   3.450
   1  -1   7  602.20   19.02
   1   1   7  636.49   18.83
   1   1   7  614.18   18.88
  -1  -1   7  606.15   19.37
  -1  -1   7  618.18   18.73
  -1   1   7  621.95   25.21
   1   1   7  633.31   26.33
   1  -1   7  624.58   19.79
  -1   1   7  610.81   18.56
  -1  -1   7  601.23   18.17
  -1   1   7  613.56   19.18
   1  -1   7  643.23   27.23
   1  -1   7  621.99   19.93
   1  -1   7  609.11   18.76
   1   1   7  589.42   19.74
   1  -1   7  631.53   27.77
  -1   1   7  625.73   18.46
  -1   1   7  619.84   19.09
   1   1   7  612.44   18.65
  -1   1  -7  668.59   25.64
   1  -1  -7  605.83   24.56
   1   1   7  621.03   18.09
  -1  -1   7  647.79   20.00
  -1  -1   7  620.13   19.22
   1  -1   7  627.12   18.71
   1   1   7  607.08   18.70
  -1   1   7  591.99   17.58
  -1  -1   7  627.30   18.80
   1  -1   7  620.27   18.25
   1  -1   7  569.02   18.53
   1  -1   7  620.96   18.11
  -1  -1  -7  641.19   28.22
   1  -1   7  634.99   19.38
  -1  -1   7  620.22   18.26
  -1  -1   7  612.22   19.55
  -1   1   7  575.62   18.52
   1  -1   7  604.18   18.89
   1   1   7  580.99   18.69
  -1  -1   7  653.42   24.72
   1  -1   7  601.72   18.17
   1   1  -7  650.57   25.40
  -1  -1   7  580.87   17.88
   1  -1   7  606.12   19.59
   1  -1   7  607.83   18.48
  -1  -1  -7  649.74   24.78
   1   1   7  641.98   18.52
  -1   1   7  637.56   24.04
   1  -1   7  642.84   26.40
  -1  -1   7  613.12   19.76
   1  -1  -7  626.09   24.81
  -1   1   7  639.46   18.29
   1  -1   7  605.34   18.83
  -1   1   7  625.30   19.41
   1  -1   7  668.58   24.97
  -1   1   7  610.94   20.18
  -1  -1   7  600.41   18.62
   1   1  -7  674.89   25.38
  -1  -1  -7  661.98   26.52
   1   1   7  641.10   24.82
  -1   1   7  620.90   19.90
  -1   1   7  586.16   18.29
   1   1   7  609.36   20.19
   1   1   7  618.51   18.61
   1   1   7  614.16   19.64
  -1  -1   7  617.55   18.31
  -1   1  -7  649.81   26.52
  -1   1   7  676.10   27.99
  -1   1   7  618.41   18.75
   1   1   7  616.94   18.83
  -1   1   7  634.93   26.65
  -1   1   7  579.24   18.00
   1   1  -7  628.09   23.58
   1  -1  -7  618.91   23.74
  -1  -1   7  622.33   25.31
  -1   1  -7  554.05   18.50
  -1  -1   7  671.92   26.90
  -1  -1   7  662.65   28.20
  -1  -1   7  593.91   20.20
   1   1   7  660.30   27.48
   1   1   7  627.20   19.60
   1  -1   7  629.93   18.66
   1   1   7  603.52   19.01
   1  -1   7  604.52   20.19
   1   1   7  616.14   18.24
  -1   1   7  633.82   19.80
  -1  -1   7  606.45   18.45
  -1  -1   7  598.95   19.10
  -2  -1   7  305.34   15.80
   2  -1   7  288.52    9.76
   2  -1  -7  288.21   13.88
   2  -1   7  277.91   14.56
   2   1  -7  272.43    9.01
  -2   1   7  282.84    9.12
  -2   1   7  291.22    9.89
  -2  -1   7  301.26    9.48
   2  -1   7  290.75   10.36
   2   1  -7  299.04   14.12
   2  -1   7  281.05    9.87
  -2   1   7  311.33   15.13
  -2   1  -7  301.38   14.72
  -2   1   7  277.90    9.77
  -2   1  -7  317.31   14.18
   2   1   7  300.19    9.86
   2  -1   7  290.11    9.66
  -2  -1   7  293.49   13.29
   2  -1   7  318.33   10.40
  -2   1   7  288.21    9.56
   2  -1   7  295.06    9.61
  -2  -1   7  301.13    9.71
   2  -1   7  296.15   13.88
  -2  -1   7  287.47    9.92
   2   1   7  284.13    9.91
  -2   1   7  290.21   10.36
  -2   1   7  296.07    9.19
   2   1   7  295.11    9.70
   2  -1   7  276.20   10.41
  -2   1  -7  276.01   14.93
  -2   1  -7  306.14    9.47
   2  -1   7  283.00    9.62
  -2  -1   7  296.51    9.53
  -2   1   7  290.71   10.47
   2  -1   7  284.58    9.79
   2   1   7  292.91   10.45
  -2   1   7  292.04    9.76
  -2   1   7  300.84   15.38
   2  -1   7  291.48    9.75
  -2   1   7  288.31    9.99
  -2   1   7  297.42   10.13
   2  -1  -7  290.68   13.55
  -2  -1   7  294.71    9.77
  -2  -1   7  290.30   10.30
  -2  -1   7  287.63   10.52
   2   1   7  293.70    9.44
   2   1   7  278.71   13.54
  -2   1   7  297.30    9.54
   2  -1  -7  291.33   13.33
   2   1   7  290.48    9.75
   2   1   7  290.64   15.29
  -2  -1   7  272.86    9.93
   2  -1   7  287.08    9.68
   2  -1   7  287.94    9.45
  -2  -1   7  302.52   15.10
   2  -1   7  285.44    9.38
  -2   1   7  290.13   10.26
  -2  -1   7  291.14    9.55
  -2   1   7  269.25    9.50
  -2  -1   7  298.05    9.75
   2   1   7  286.02   10.20
   2   1   7  289.69    9.75
  -2   1   7  290.52    9.58
   2   1   7  292.55    9.82
  -2  -1   7  285.37   10.28
  -2  -1   7  292.18   14.09
  -2  -1   7  305.90    9.79
   2   1   7  283.51    9.70
  -2  -1   7  281.83    9.07
   2   1   7  288.78    9.82
   2   1   7  311.51    9.71
  -2  -1   7  291.22   10.05
  -2   1   7  300.70    9.57
   2   1   7  284.54    9.35
   2   1  -7  300.55   13.42
   2  -1   7  286.27   10.14
   2   1   7  279.28   10.05
  -2   1  -7  279.48    9.96
   2  -1   7  289.92   15.27
  -2   1   7  308.21   14.25
   2   1   7  302.60   14.73
   2   1   7  287.47    9.72
  -2  -1  -7  312.16   15.66
  -2  -1  -7  299.29   14.46
   2  -1   7  287.02    9.82
  -2  -1   7  288.50   10.07
   2   1   7  277.67   10.10
  -3  -1   7  8.4893  1.3499
   3  -1   7  8.8892  2.7298
   3   1  -7  7.9493  1.2599
   3   1  -7  6.6994  1.1499
   3   1   7  6.2295  1.1799
   3   1   7  8.4393  1.3599
  -3   1   7  6.4894  1.1999
  -3   1   7  7.4594  1.3599
   3   1   7  7.8193  1.2999
   3   1   7  7.6193  1.2999
   3  -1  -7  5.2095  2.2198
  -3   1   7  10.089   1.420
  -3   1   7  8.0493  1.3999
  -3  -1   7  9.0892  1.3299
   3  -1   7  6.0795  2.3598
  -3  -1   7  6.4394  1.2999
  -3  -1  -7  9.2292  1.3899
   3   1   7  7.5593  1.3899
   3  -1  -7  9.2092  2.5298
   3  -1   7  6.1195  2.5898
   3  -1   7  6.9994  1.1999
   3   1   7  9.0192  1.3899
   3   1   7  5.4895  2.1698
   3   1   7  7.5293  2.5698
  -3   1   7  7.5893  1.1799
  -3   1   7  7.3694  1.3599
  -3  -1  -7  8.0793  1.3699
  -3   1  -7  4.9596  2.3598
   3   1  -7  9.6392  2.5998
  -3  -1   7  6.3294  2.8198
  -3  -1   7  6.3794  1.1599
   3   1  -7  8.6292  1.2999
   3  -1   7  8.1293  1.2799
   3  -1   7  6.4394  1.1799
  -3   1   7  7.5793  1.3199
   3   1   7  8.6392  1.2399
  -3  -1   7  7.5593  1.1999
  -3  -1   7  15.049   1.680
   3  -1   7  9.5992  1.4799
  -3  -1  -7  8.8592  3.0097
   3  -1  -7  9.0892  2.5498
   3  -1   7  6.1495  1.2699
   3   1   7  7.0094  2.6898
   3  -1   7  5.2495  1.1999
  -3   1  -7  4.9296  1.3299
  -3  -1   7  10.039   1.390
   3  -1   7  8.0093  1.3699
   3   1   7  7.9193  1.2699
  -3   1   7  5.3995  1.1899
  -3   1  -7  6.3394  1.1699
  -3   1   7  8.5293  2.9097
  -3  -1   7  6.1995  1.2799
  -3  -1  -7  9.8691  3.0797
  -3  -1   7  9.6192  3.0197
  -3   1  -7  5.7595  1.2699
  -3  -1   7  7.7393  1.2699
  -3  -1  -7  6.9294  1.2799
  -3   1   7  7.4094  1.2599
   3   1   7  8.4093  1.3399
  -3  -1   7  13.919   1.630
   3   1   7  8.2793  1.3499
   3   1   7  7.4893  1.3599
   3  -1   7  7.7293  1.3499
  -3  -1   7  5.8495  1.2499
  -3  -1   7  7.1994  2.5098
  -3   1   7  6.7494  1.1599
   3  -1   7  7.8693  1.3399
   3   1   7  10.549   1.440
   3  -1   7  17.558   1.720
  -3   1   7  7.2094  1.2699
  -3   1  -7  10.889   2.940
   3   1  -7  8.3093  2.6098
  -3   1  -7  8.7192  2.7998
   3  -1   7  8.5693  1.3599
   3   1   7  10.239   1.340
  -3   1  -7  6.7294  1.3399
   3  -1   7  6.3494  1.2299
   3  -1   7  7.2594  1.2999
  -3  -1   7  6.9894  1.3799
  -3  -1   7  5.9895  1.1899
  -3   1   7  7.0594  1.3199
  -3   1   7  6.6694  1.1799
  -3   1   7  8.0393  1.3599
  -3   1   7  5.4295  2.4198
  -3   1   7  9.1192  2.6598
   3   1   7  8.3893  1.3299
  -3   1   7  7.9893  1.3399
  -3   1   7  7.1194  1.2599
  -3  -1   7  7.2394  1.2299
   4  -1   7  144.52    5.87
  -4  -1   7  146.25    5.78
   4  -1  -7  131.66    9.24
   4   1   7  119.91    9.03
   4   1   7  138.69    5.73
   4   1   7  134.77    5.69
  -4   1   7  141.58    5.56
   4  -1   7  144.73    5.81
  -4   1   7  141.65    5.48
   4   1   7  141.35    5.51
  -4  -1   7  142.32    6.10
  -4   1   7  143.45    5.74
   4   1  -7  150.83    6.04
   4  -1   7  149.71    5.85
  -4   1   7  138.60    5.97
  -4   1   7  144.71    5.81
  -4   1   7  128.47    9.16
   4   1  -7  141.91    5.78
  -4   1  -7  148.93    6.05
  -4   1   7  139.73   10.07
   4   1   7  150.08    6.13
   4  -1   7  121.83    9.41
   4   1   7  134.19   10.01
  -4  -1  -7  143.49    5.86
  -4   1   7  142.38    5.98
  -4   1  -7  146.83    6.19
  -4   1  -7  143.76    5.63
   4   1  -7  144.46    5.50
  -4   1  -7  123.25    9.70
   4  -1   7  125.71    9.89
  -4  -1   7  146.89    5.78
  -4  -1   7  150.86    6.04
   4  -1   7  135.96    5.54
  -4   1   7  137.88    5.59
  -4  -1   7  141.81    6.35
  -4   1   7  145.17    6.25
  -4   1  -7  136.49    6.08
  -4  -1   7  144.94    5.56
  -4  -1   7  127.81    9.78
  -4   1  -7  144.62    6.25
  -4   1  -7  122.71    9.27
  -4   1   7  148.98    6.37
  -4  -1  -7  141.43   10.31
   4   1  -7  134.56    5.47
  -4  -1   7  136.92    5.91
  -4  -1   7  143.45    6.19
  -4   1   7  132.70    6.07
   4   1   7  145.95    5.57
  -4  -1   7  135.83    5.69
   4   1   7  142.34    5.88
  -4   1   7  134.04    5.60
   4  -1   7  138.40    5.87
  -4  -1  -7  123.64    8.58
  -4  -1   7  143.71    5.80
   4   1   7  152.89    5.98
  -4   1  -7  133.19    9.76
  -4  -1   7  124.32    9.11
   4  -1  -7  126.38    9.03
   4   1  -7  128.98    9.25
  -4  -1   7  152.14    6.01
  -4   1   7  143.63    5.79
   4  -1   7  140.50    5.91
   4   1   7  143.73    5.81
  -4  -1  -7  142.55    6.22
   4   1  -7  136.49    9.11
   4   1   7  143.94    5.88
   4   1   7  153.40    5.83
  -4  -1  -7  116.86    9.17
  -4  -1   7  124.53   10.02
   4   1   7  143.20    5.79
   4  -1  -7  145.26    5.84
   4   1   7  143.48    6.00
  -4   1   7  147.58    6.01
  -4   1   7  121.62    9.93
  -4  -1   7  139.39    5.50
  -4  -1  -7  139.24    5.97
   4  -1   7  148.01    5.54
   4  -1   7  138.54    5.79
  -4   1   7  147.46    5.93
   5   1   7  129.04    5.19
   5   1  -7  132.86    5.44
   5  -1   7  133.53    5.39
   5   1  -7  127.02    5.11
   5   1   7  138.62    5.46
  -5   1  -7  130.53    5.19
  -5   1   7  128.19    5.22
  -5  -1   7  127.54    5.56
  -5   1   7  136.70    5.65
  -5   1   7  132.61    5.46
  -5   1   7  132.21    5.21
  -5  -1   7  125.14    5.23
  -5  -1   7  135.57    5.80
   5   1  -7  126.73    5.33
  -5   1  -7  127.90    5.69
  -5   1  -7  129.02    5.63
   5  -1   7  133.21    5.34
   5   1  -7  135.66    5.09
   5   1   7  136.09    5.62
   5  -1   7  123.06    5.43
  -5  -1  -7  116.26    5.16
  -5  -1  -7  132.80    5.24
   5   1   7  124.43    5.22
  -5   1   7  130.28    5.46
   5  -1  -7  133.21    5.36
  -5  -1   7  133.37    5.58
  -5   1   7  126.40    5.14
  -5  -1   7  134.89    5.43
   5   1  -7  131.27    5.20
  -5   1  -7  122.21    5.07
  -5  -1  -7  121.79    5.17
  -5  -1   7  126.81    5.22
   5  -1   7  132.84    5.50
  -5   1   7  130.23    5.13
  -5  -1   7  125.11    5.28
  -5   1  -7  128.28    5.44
   5  -1  -7  141.82    5.61
  -5  -1  -7  136.62    5.81
   5  -1  -7  135.96    5.49
  -5   1   7  129.34    5.01
  -5   1   7  128.31    5.45
  -5   1   7  126.87    5.69
   5   1   7  131.28    5.33
   5   1   7  125.38    5.30
  -5   1  -7  131.44    5.71
  -5   1   7  132.14    5.78
   6  -1  -7  12.539   1.270
  -6   1   7  11.099   1.200
  -6   1  -7  11.679   1.190
  -6   1  -7  11.509   1.260
  -6   1  -7  10.489   1.240
  -6  -1   7  9.8891  1.0899
   6  -1  -7  8.7592  1.1099
  -6  -1   7  9.3592  1.1699
   6  -1   7  12.899   1.280
   6   1  -7  9.5192  1.0999
   6   1   7  11.229   1.220
   6  -1  -7  13.909   1.170
  -6   1   7  9.0892  1.1899
   6   1  -7  11.089   1.120
   6   1  -7  11.549   1.240
  -6  -1  -7  10.699   1.170
   6   1   7  11.679   1.190
   6   1  -7  9.1192  1.1999
   6  -1  -7  8.0893  1.0799
   6  -1   7  9.3692  1.1899
  -6  -1  -7  10.029   1.230
   0  -2   7  445.88   14.56
   0  -2   7  471.47   15.63
[truncated: 189,348 more chars]
