# Supplementary material for: Use of intensity quotients and differences in absolute structure refinement
Source: Acta Crystallogr B Struct Sci Cryst Eng Mater. 2013 May 17;69(Pt 3):249–59. doi: 10.1107/S2052519213010014 (PMC3661305; doi:10.1107/S2052519213010014)
Supplement: Supplementary file 2 [file b-69-00249-sup2.zip › L-Alanine_A.cif]

 
data_L-Alanine_A
 
_audit_creation_method            SHELXL-2012
_chemical_name_systematic
;
 ?
;
_chemical_name_common             ?
_chemical_melting_point           ?
_chemical_formula_moiety          ?
_chemical_formula_sum
 'C3 H7 N O2' 
_chemical_formula_weight          89.10

loop_
 _atom_type_symbol
 _atom_type_description
 _atom_type_scat_dispersion_real
 _atom_type_scat_dispersion_imag
 _atom_type_scat_source
 'C'  'C'   0.0181   0.0091
 'International Tables Vol C Tables 4.2.6.8 and 6.1.1.4'
 'H'  'H'   0.0000   0.0000
 'International Tables Vol C Tables 4.2.6.8 and 6.1.1.4'
 'N'  'N'   0.0311   0.0180
 'International Tables Vol C Tables 4.2.6.8 and 6.1.1.4'
 'O'  'O'   0.0492   0.0322
 'International Tables Vol C Tables 4.2.6.8 and 6.1.1.4'
 
_space_group_crystal_system       orthorhombic
_space_group_IT_number            19
_space_group_name_H-M_alt         'P 21 21 21'
_space_group_name_Hall            'P 2ac 2ab'
 
_shelx_space_group_comment
;
The symmetry employed for this shelxl refinement is uniquely defined
by the following loop, which should always be used as a source of
symmetry information in preference to the above space-group names.
They are only intended as comments.
;
 
loop_
 _space_group_symop_operation_xyz
 'x, y, z'
 '-x+1/2, -y, z+1/2'
 '-x, y+1/2, -z+1/2'
 'x+1/2, -y+1/2, -z'
 
_cell_length_a                    5.79040(10)
_cell_length_b                    5.94280(10)
_cell_length_c                    12.2688(2)
_cell_angle_alpha                 90
_cell_angle_beta                  90
_cell_angle_gamma                 90
_cell_volume                      422.184(12)
_cell_formula_units_Z             4
_cell_measurement_temperature     100(2)
_cell_measurement_reflns_used     ? 
_cell_measurement_theta_min       ? 
_cell_measurement_theta_max       ? 
 
_exptl_crystal_description        ? 
_exptl_crystal_colour             ? 
_exptl_crystal_density_meas       ? 
_exptl_crystal_density_method     ?              
_exptl_crystal_density_diffrn     1.402          
_exptl_crystal_F_000              192
_exptl_transmission_factor_min    ?                                             
_exptl_transmission_factor_max    ?                                             
_exptl_crystal_size_max           ? 
_exptl_crystal_size_mid           ? 
_exptl_crystal_size_min           ? 
_exptl_absorpt_coefficient_mu     1.000
_shelx_estimated_absorpt_T_min    ? 
_shelx_estimated_absorpt_T_max    ? 
_exptl_absorpt_correction_type    ? 
_exptl_absorpt_correction_T_min   ? 
_exptl_absorpt_correction_T_max   ? 
_exptl_absorpt_process_details    ? 
 
_exptl_special_details
;
 ?
;
 
_diffrn_ambient_temperature       100(2)
_diffrn_radiation_wavelength      1.54178
_diffrn_radiation_type            CuK\a
_diffrn_source                    ?                       
_diffrn_measurement_device_type   ? 
_diffrn_measurement_method        ? 
_diffrn_detector_area_resol_mean  ? 
_diffrn_reflns_number             11075
_diffrn_reflns_av_unetI/netI      0.0065
_diffrn_reflns_av_R_equivalents   0.0246
_diffrn_reflns_limit_h_min        -6
_diffrn_reflns_limit_h_max        6
_diffrn_reflns_limit_k_min        -7
_diffrn_reflns_limit_k_max        7
_diffrn_reflns_limit_l_min        -14
_diffrn_reflns_limit_l_max        14
_diffrn_reflns_theta_min          7.219
_diffrn_reflns_theta_max          66.597
_diffrn_reflns_theta_full         67.679
_diffrn_measured_fraction_theta_max   0.994
_diffrn_measured_fraction_theta_full  0.968
_diffrn_reflns_Laue_measured_fraction_max    0.994
_diffrn_reflns_Laue_measured_fraction_full   0.968
_diffrn_reflns_point_group_measured_fraction_max   0.996
_diffrn_reflns_point_group_measured_fraction_full  0.967
_reflns_number_total              738
_reflns_number_gt                 733
_reflns_threshold_expression      'I > 2\s(I)'
_reflns_Friedel_coverage          0.606
_reflns_Friedel_fraction_max      1.000
_reflns_Friedel_fraction_full     0.965
 
_reflns_special_details
;
 Reflections were merged by SHELXL according to the crystal
 class for the calculation of statistics and refinement.
 
 _reflns_Friedel_fraction is defined as the number of unique
 Friedel pairs measured divided by the number that would be
 possible theoretically, ignoring centric projections and
 systematic absences.
;
 
_computing_data_collection        ?
_computing_cell_refinement        ?
_computing_data_reduction         ?
_computing_structure_solution     ?
_computing_structure_refinement   'SHELXL-2012 (Sheldrick, 2012)'
_computing_molecular_graphics     ?
_computing_publication_material   ?
 
_refine_special_details
;
 ?
;
_refine_ls_structure_factor_coef  Fsqd
_refine_ls_matrix_type            full
_refine_ls_weighting_scheme       calc
_refine_ls_weighting_details
;
 w=1/[\s^2^(Fo^2^)+(0.0310P)^2^+0.0463P]
 where P=(Fo^2^+2Fc^2^)/3
;
_atom_sites_solution_primary      ?
_atom_sites_solution_secondary    ?
_atom_sites_solution_hydrogens    difmap
_refine_ls_hydrogen_treatment     refall
_refine_ls_extinction_method      SHELXL
_refine_ls_extinction_coef        0.016(2)
_refine_ls_extinction_expression
 'Fc^*^=kFc[1+0.001xFc^2^\l^3^/sin(2\q)]^-1/4^'
_refine_ls_abs_structure_details
;
 Flack x determined using 278 quotients [(I+)-(I-)]/[(I+)+(I-)]
 (Parsons and Flack (2004), Acta Cryst. A60, s61).
;
_refine_ls_abs_structure_Flack    0.06(5)
_chemical_absolute_configuration  ?
_refine_ls_number_reflns          738
_refine_ls_number_parameters      84
_refine_ls_number_restraints      0
_refine_ls_R_factor_all           0.0182
_refine_ls_R_factor_gt            0.0180
_refine_ls_wR_factor_ref          0.0487
_refine_ls_wR_factor_gt           0.0486
_refine_ls_goodness_of_fit_ref    1.153
_refine_ls_restrained_S_all       1.153
_refine_ls_shift/su_max           0.000
_refine_ls_shift/su_mean          0.000
 
loop_
 _atom_site_label
 _atom_site_type_symbol
 _atom_site_fract_x
 _atom_site_fract_y
 _atom_site_fract_z
 _atom_site_U_iso_or_equiv
 _atom_site_adp_type
 _atom_site_occupancy
 _atom_site_site_symmetry_order  
 _atom_site_calc_flag
 _atom_site_refinement_flags_posn
 _atom_site_refinement_flags_adp
 _atom_site_refinement_flags_occupancy
 _atom_site_disorder_assembly
 _atom_site_disorder_group
C1 C 0.6448(2) 0.9677(2) 0.33891(9) 0.0116(3) Uani 1 1 d . . . . .
H1 H 0.660(3) 0.932(3) 0.2653(12) 0.011(3) Uiso 1 1 d . . . . .
C2 C 0.3997(2) 1.0552(2) 0.35902(9) 0.0112(3) Uani 1 1 d . . . . .
O3 O 0.37508(16) 1.22720(15) 0.41624(7) 0.0150(3) Uani 1 1 d . . . . .
O4 O 0.23891(15) 0.94270(15) 0.31576(7) 0.0148(3) Uani 1 1 d . . . . .
N5 N 0.81655(19) 1.14837(18) 0.36241(9) 0.0120(3) Uani 1 1 d . . . . .
H5A H 0.967(3) 1.087(3) 0.3538(14) 0.024(4) Uiso 1 1 d . . . . .
H5B H 0.805(3) 1.194(3) 0.4330(15) 0.017(4) Uiso 1 1 d . . . . .
H5C H 0.795(3) 1.263(3) 0.3171(14) 0.019(4) Uiso 1 1 d . . . . .
C6 C 0.6967(2) 0.7622(2) 0.40919(10) 0.0155(3) Uani 1 1 d . . . . .
H6A H 0.847(3) 0.701(3) 0.3904(12) 0.019(4) Uiso 1 1 d . . . . .
H6B H 0.582(3) 0.648(2) 0.3929(11) 0.015(4) Uiso 1 1 d . . . . .
H6C H 0.698(3) 0.805(3) 0.4868(15) 0.023(4) Uiso 1 1 d . . . . .
 
loop_
 _atom_site_aniso_label
 _atom_site_aniso_U_11
 _atom_site_aniso_U_22
 _atom_site_aniso_U_33
 _atom_site_aniso_U_23
 _atom_site_aniso_U_13
 _atom_site_aniso_U_12
C1 0.0093(6) 0.0144(6) 0.0112(5) -0.0018(5) -0.0004(4) -0.0009(5)
C2 0.0117(6) 0.0134(6) 0.0084(5) 0.0022(5) 0.0002(5) 0.0001(5)
O3 0.0138(5) 0.0162(5) 0.0151(4) -0.0029(4) 0.0010(3) 0.0008(4)
O4 0.0095(5) 0.0183(5) 0.0164(4) -0.0020(4) -0.0014(3) -0.0013(4)
N5 0.0100(6) 0.0132(5) 0.0128(6) -0.0009(5) -0.0003(4) 0.0000(4)
C6 0.0123(7) 0.0148(7) 0.0194(7) 0.0008(5) -0.0004(5) 0.0001(6)
 
_geom_special_details
;
 All esds (except the esd in the dihedral angle between two l.s. planes)
 are estimated using the full covariance matrix.  The cell esds are taken
 into account individually in the estimation of esds in distances, angles
 and torsion angles; correlations between esds in cell parameters are only
 used when they are defined by crystal symmetry.  An approximate (isotropic)
 treatment of cell esds is used for estimating esds involving l.s. planes.
;
 
loop_
 _geom_bond_atom_site_label_1
 _geom_bond_atom_site_label_2
 _geom_bond_distance
 _geom_bond_site_symmetry_2
 _geom_bond_publ_flag
C1 N5 1.4915(17) . ?
C1 C6 1.5248(17) . ?
C1 C2 1.5315(17) . ?
C2 O3 1.2483(15) . ?
C2 O4 1.2631(15) . ?
 
loop_
 _geom_angle_atom_site_label_1
 _geom_angle_atom_site_label_2
 _geom_angle_atom_site_label_3
 _geom_angle
 _geom_angle_site_symmetry_1
 _geom_angle_site_symmetry_3
 _geom_angle_publ_flag
N5 C1 C6 109.64(11) . . ?
N5 C1 C2 110.02(10) . . ?
C6 C1 C2 111.30(10) . . ?
O3 C2 O4 125.84(11) . . ?
O3 C2 C1 118.33(10) . . ?
O4 C2 C1 115.84(10) . . ?
 
_refine_diff_density_max    0.192
_refine_diff_density_min   -0.115
_refine_diff_density_rms    0.030

_shelxl_version_number 2012-9

_shelx_res_file
;
TITL repeat in P2(1)2(1)2(1)
CELL 1.54178   5.7904   5.9428  12.2688  90.000  90.000  90.000
ZERR    4.00   0.0001   0.0001   0.0002   0.000   0.000   0.000
LATT -1
SYMM 0.5-X, -Y, 0.5+Z
SYMM -X, 0.5+Y, 0.5-Z
SYMM 0.5+X, 0.5-Y, -Z
SFAC C H N O
UNIT 12 28 4 8
OMIT 1   0   2
OMIT 0   2   1
L.S. 6
ACTA
FMAP 2
PLAN 5
TEMP -173
WGHT    0.031000    0.046300
EXTI    0.015637
FVAR       0.48106
C1    1    0.644832    0.967696    0.338915    11.00000    0.00933    0.01438 =
         0.01121   -0.00177   -0.00036   -0.00087
H1    2    0.660465    0.931863    0.265319    11.00000    0.01059
C2    1    0.399716    1.055186    0.359019    11.00000    0.01173    0.01342 =
         0.00844    0.00220    0.00021    0.00011
O3    4    0.375083    1.227199    0.416239    11.00000    0.01385    0.01621 =
         0.01506   -0.00287    0.00104    0.00077
O4    4    0.238913    0.942701    0.315759    11.00000    0.00953    0.01831 =
         0.01644   -0.00202   -0.00139   -0.00126
N5    3    0.816547    1.148369    0.362414    11.00000    0.01003    0.01323 =
         0.01279   -0.00087   -0.00027   -0.00003
H5A   2    0.966513    1.087385    0.353784    11.00000    0.02371
H5B   2    0.805313    1.193607    0.432975    11.00000    0.01696
H5C   2    0.795143    1.262880    0.317125    11.00000    0.01876
C6    1    0.696672    0.762187    0.409187    11.00000    0.01231    0.01476 =
         0.01941    0.00079   -0.00038    0.00013
H6A   2    0.846561    0.701328    0.390350    11.00000    0.01879
H6B   2    0.581864    0.647645    0.392940    11.00000    0.01539
H6C   2    0.698149    0.805274    0.486779    11.00000    0.02313
HKLF 4

REM  repeat in P2(1)2(1)2(1)
REM R1 =  0.0180 for     733 Fo > 4sig(Fo)  and  0.0182 for all     738 data
REM     84 parameters refined using      0 restraints

END

WGHT      0.0310      0.0463

REM Highest difference peak  0.192,  deepest hole -0.115,  1-sigma level  0.030
Q1    1   0.5327  1.0170  0.3452  11.00000  0.05    0.19
Q2    1   0.7317  1.0482  0.3469  11.00000  0.05    0.15
Q3    1   0.6737  0.8642  0.3733  11.00000  0.05    0.13
Q4    1   1.0810  0.9609  0.3583  11.00000  0.05    0.12
Q5    1   0.4998  1.2652  0.4456  11.00000  0.05    0.09
;
_shelx_res_checksum   93593

_shelx_hkl_file
;
   0   0  -1    0.03    0.03
   0   0  -1    0.03    0.03
   0   0   1    0.05    0.03
   0   0   1    0.01    0.03
   0   0   1    0.05    0.03
   0   0  -1    0.01    0.02
   0   0   1    0.02    0.02
   0   0   1    0.00    0.03
   0   0   1    0.03    0.03
   0   0   1    0.03    0.03
   0   0   1   -0.02    0.03
   0   0   2   40.18    0.35
   0   0   2   42.29    0.37
   0   0   2   40.01    0.34
   0   0   2   39.67    0.34
   0   0  -2   39.95    0.24
   0   0   2   41.24    0.36
   0   0   2   43.80    0.31
   0   0   2   40.42    0.32
   0   0   2   40.02    0.36
   0   0  -2   41.95    0.31
   0   0   2   39.43    0.34
   0   0   2   42.29    0.25
   0   0   3    0.09    0.09
   0   0   3    0.00    0.04
   0   0   3    0.01    0.07
   0   0   3    0.04    0.06
   0   0  -3    0.00    0.09
   0   0  -3   -0.02    0.05
   0   0  -3    0.02    0.03
   0   0  -3   -0.04    0.10
   0   0   3   -0.03    0.08
   0   0  -3    0.00    0.09
   0   0  -3   -0.01    0.09
   0   0  -3   -0.01    0.09
   0   0  -3    0.02    0.06
   0   0  -3    0.00    0.09
   0   0  -3   -0.02    0.09
   0   0   3    0.02    0.05
   0   0   4  884.17    5.13
   0   0  -4  940.15    2.51
   0   0   4  879.69    2.18
   0   0  -4  907.34    1.59
   0   0  -4  916.97    2.40
   0   0  -4  917.31    2.40
   0   0   4  860.57    6.36
   0   0  -4  919.55    2.41
   0   0   4  889.29    2.34
   0   0  -4  904.79    2.48
   0   0  -4  929.03    2.44
   0   0   4  833.43    4.81
   0   0  -5    0.04    0.11
   0   0  -5    0.04    0.11
   0   0  -5    0.07    0.11
   0   0  -5    0.10    0.12
   0   0   5   -0.01    0.04
   0   0   5    0.13    0.12
   0   0  -5   -0.04    0.11
   0   0   5   -0.01    0.07
   0   0  -5    0.05    0.11
   0   0   5   -0.03    0.10
   0   0   5    0.00    0.04
   0   0  -5    0.04    0.10
   0   0   6   19.73    0.28
   0   0  -6   18.69    0.45
   0   0  -6   19.27    0.45
   0   0   6   19.03    0.23
   0   0   6   19.40    0.45
   0   0  -6   20.03    0.46
   0   0   6   18.48    0.40
   0   0  -6   18.97    0.46
   0   0   6   19.90    0.48
   0   0   6   18.18    0.43
   0   0  -6   17.86    0.46
   0   0  -6   18.59    0.45
   0   0  -7    0.01    0.13
   0   0   7    0.03    0.11
   0   0   7    0.00    0.11
   0   0  -7   -0.05    0.11
   0   0   7    0.04    0.12
   0   0  -7   -0.03    0.12
   0   0  -7    0.05    0.04
   0   0   7    0.00    0.10
   0   0  -7    0.02    0.06
   0   0  -7   -0.01    0.11
   0   0   7    0.00    0.05
   0   0  -7   -0.02    0.11
   0   0   7    0.00    0.07
   0   0  -7   -0.16    0.11
   0   0   8    8.97    0.24
   0   0  -8    8.02    0.36
   0   0   8    8.34    0.18
   0   0   8    8.32    0.36
   0   0  -8    8.38    0.38
   0   0  -8    8.37    0.20
   0   0  -8    8.92    0.37
   0   0   8    8.65    0.36
   0   0  -8    8.13    0.37
   0   0  -8    8.40    0.36
   0   0   8    9.43    0.40
   0   0  -8    8.69    0.17
   0   0  -8    8.54    0.38
   0   0   9    0.03    0.06
   0   0   9   -0.04    0.21
   0   0   9    0.03    0.07
   0   0   9   -0.01    0.06
   0   0  -9    0.03    0.07
   0   0   9   -0.02    0.10
   0   0  -9   -0.04    0.08
   0   0   9   -0.01    0.08
   0   0   9   -0.13    0.19
   0   0  10    0.25    0.08
   0   0  10    0.31    0.09
   0   0  10    0.33    0.09
   0   0  10    0.19    0.09
   0   0  10    0.42    0.11
   0   0 -10    0.23    0.10
   0   0 -10    0.25    0.08
   0   0  10    0.34    0.10
   0   0 -11    0.15    0.12
   0   0  11    0.00    0.10
   0   0  11   -0.01    0.10
   0   0  11    0.05    0.09
   0   0  11    0.07    0.10
   0   0  11    0.03    0.10
   0   0 -11    0.01    0.08
   0   0 -12   40.02    0.50
   0   0  12   39.54    0.53
   0   0 -12   38.36    0.55
   0   0  12   39.88    0.54
   0   0  12   38.41    0.55
   0   0  12   40.40    0.54
   0   0  12   40.04    0.54
   0   0 -13   -0.05    0.08
   0   0  13    0.01    0.09
   0   0  13    0.01    0.09
   0   0 -13   -0.01    0.11
   0   0  13    0.03    0.09
   0   0 -13    0.01    0.08
   0   0  14   10.33    0.25
   0   0 -14    9.67    0.19
   0   0  14   10.18    0.22
   0   0  14   10.46    0.23
   0   0 -14   10.71    0.24
   0   0 -14   10.03    0.21
   0   0  14   10.59    0.23
   0  -1   0   -0.01    0.04
   0  -1   0    0.01    0.06
   0  -1   0    0.02    0.07
   0   1   0    0.00    0.04
   0  -1   0    0.01    0.02
   0  -1   0   -0.01    0.04
   0   1   0    0.01    0.05
   0  -1   0   -0.02    0.05
   0   1   0    0.00    0.05
   0  -1   0    0.05    0.02
   0  -1   0    0.01    0.04
   0   1   0    0.00    0.05
   0   1   0    0.01    0.03
   0  -1   0    0.01    0.04
   0   1   0    0.02    0.05
   0   1   0    0.00    0.05
   0  -1   0    0.01    0.06
   0   1   0   -0.02    0.05
   0   1   0    0.02    0.05
   0  -1  -1   54.68    0.44
   0   1   1   58.33    0.46
   0   1  -1   55.54    0.35
   0  -1   1   56.43    0.36
   0   1   1   57.25    0.49
   0  -1   1   56.46    0.44
   0  -1   1   57.57    0.44
   0   1   1   57.57    0.48
   0   1   1   60.08    0.47
   0  -1   1   57.38    0.42
   0  -1   1   55.17    0.40
   0  -1  -1   58.78    0.45
   0  -1  -1   59.41    0.44
   0   1  -1   56.02    0.41
   0   1   1   60.14    0.38
   0   1   1   53.85    0.34
   0   1   1   58.89    0.45
   0  -1   1   58.29    0.42
   0  -1  -1   56.08    0.41
   0   1  -1   55.89    0.27
   0   1  -1   57.02    0.43
   0  -1  -1   59.91    0.40
   0   1  -1   53.88    0.35
   0  -1   1   51.61    0.35
   0  -1   1   56.97    0.35
   0  -1   1   53.68    0.46
   0   1   1   57.71    0.47
   0  -1  -1   57.61    0.25
   0   1   1   58.64    0.44
   0  -1   1   58.55    0.42
   0   1  -1   57.66    0.41
   0   1   1   55.14    0.49
   0   1   1   56.88    0.43
   0   1  -1   56.42    0.42
   0  -1   1   57.15    0.42
   0   1  -1   57.66    0.43
   0   1  -1   56.03    0.43
   0   1  -2  988.11    7.79
   0  -1   2 1000.00    6.84
   0  -1  -2  880.75    5.99
   0  -1   2  949.69    7.51
   0   1  -2  983.26    7.72
   0  -1   2  939.02    7.79
   0   1  -2  979.08    7.73
   0  -1  -2  920.07    7.87
   0  -1   2  953.14    7.96
   0  -1   2  940.78    5.62
   0  -1   2  955.45    7.84
   0   1  -2  966.26    6.51
   0  -1  -2  933.25    4.38
   0  -1   2  963.67    2.21
   0  -1   3   14.87    0.20
   0  -1   3   13.43    0.23
   0   1  -3   13.85    0.27
   0   1   3   15.25    0.19
   0  -1   3   14.49    0.29
   0   1   3   15.26    0.34
   0   1  -3   14.14    0.28
   0  -1   3   15.06    0.17
   0  -1   3   14.61    0.20
   0   1   3   14.84    0.32
   0   1  -3   15.15    0.29
   0  -1  -3   15.75    0.32
   0  -1   3   13.58    0.20
   0   1   3   13.70    0.17
   0   1  -3   14.46    0.14
   0   1  -3   14.15    0.23
   0  -1   3   14.48    0.28
   0  -1  -3   15.02    0.16
   0   1  -3   14.38    0.28
   0  -1   3   14.28    0.27
   0  -1   3   13.63    0.27
   0  -1  -4  336.99    1.66
   0   1  -4  339.96    0.71
   0  -1  -4  352.41    1.73
   0   1   4  338.70    1.66
   0  -1   4  339.64    1.48
   0  -1  -4  339.92    0.85
   0  -1   4  335.62    1.20
   0  -1  -4  336.27    1.65
   0  -1   4  342.67    1.09
   0  -1   4  346.02    0.90
   0   1   4  338.25    0.93
   0  -1   4  328.08    1.05
   0  -1   4  340.39    1.45
   0   1  -4  342.32    1.50
   0  -1  -4  336.53    1.60
   0   1  -4  345.33    1.51
   0   1  -4  345.73    1.49
   0  -1   4  329.53    1.06
   0  -1   4  333.68    1.37
   0   1  -4  345.55    1.49
   0  -1  -4  335.40    1.63
   0   1   4  338.77    0.78
   0  -1  -4  333.93    1.72
   0   1  -4  333.43    1.30
   0  -1  -4  333.74    1.69
   0   1   4  354.66    1.68
   0   1  -4  345.09    1.49
   0   1   5   67.03    0.82
   0  -1  -5   65.75    0.83
   0  -1   5   63.98    0.51
   0  -1  -5   72.98    0.84
   0  -1  -5   65.20    0.30
   0  -1   5   64.81    0.72
   0  -1  -5   65.74    0.82
   0   1   5   68.93    0.48
   0   1   5   64.22    0.80
   0   1   5   64.85    0.31
   0   1  -5   68.10    0.75
   0  -1   5   72.58    0.82
   0   1  -5   66.66    0.75
   0   1  -5   66.98    0.74
   0  -1   5   65.42    0.74
   0  -1  -5   64.55    0.81
   0   1  -5   65.59    0.73
   0   1  -5   66.96    0.74
   0  -1  -5   69.15    0.43
   0  -1  -5   68.83    0.85
   0   1  -5   66.36    0.67
   0  -1   5   68.29    0.56
   0   1   5   69.54    0.47
   0  -1   5   67.67    0.74
   0  -1  -5   64.92    0.81
   0   1   5   67.90    0.83
   0  -1  -5   65.66    0.85
   0   1  -5   64.42    0.34
   0  -1   5   67.16    0.46
   0   1  -5   67.74    0.74
   0   1  -6   11.35    0.35
   0  -1   6   11.29    0.35
   0  -1  -6   11.86    0.14
   0   1  -6   10.94    0.35
   0  -1  -6   11.71    0.39
   0  -1  -6   11.89    0.41
   0  -1   6   12.37    0.36
   0   1  -6   12.18    0.16
   0   1  -6   11.34    0.35
   0   1   6   11.81    0.39
   0  -1   6   11.10    0.35
   0   1   6   12.32    0.22
   0  -1  -6   12.39    0.41
   0   1  -6   11.73    0.33
   0  -1  -6   11.47    0.20
   0  -1  -6   12.32    0.41
   0  -1  -6   12.66    0.40
   0   1  -6   11.34    0.35
   0   1   6   12.49    0.40
   0   1   6   12.49    0.24
   0   1   6   12.37    0.38
   0  -1  -6   11.21    0.38
   0  -1  -6   11.95    0.40
   0  -1   6   11.50    0.22
   0  -1   6   12.07    0.21
   0  -1   6   12.97    0.40
   0  -1   6   12.47    0.27
   0  -1   7    4.07    0.25
   0  -1   7    4.01    0.15
   0   1  -7    3.62    0.22
   0  -1   7    3.92    0.24
   0   1   7    3.60    0.25
   0   1  -7    3.67    0.23
   0   1   7    3.55    0.24
   0   1   7    4.11    0.17
   0  -1  -7    4.04    0.27
   0   1   7    4.35    0.28
   0  -1  -7    4.14    0.27
   0  -1   7    3.80    0.23
   0   1  -7    3.66    0.22
   0  -1  -7    3.88    0.14
   0  -1   7    3.95    0.24
   0   1  -7    3.51    0.22
   0   1   7    3.74    0.15
   0  -1  -7    3.72    0.26
   0  -1  -7    3.70    0.25
   0  -1  -7    3.85    0.27
   0  -1  -7    3.63    0.25
   0  -1  -7    4.13    0.27
   0   1  -7    3.78    0.23
   0  -1  -8   75.09    1.13
   0  -1  -8   74.28    1.12
   0   1   8   81.45    1.19
   0  -1   8   78.46    1.07
   0   1   8   75.55    1.11
   0  -1   8   71.25    1.01
   0  -1  -8   78.95    1.20
   0   1  -8   71.77    1.01
   0  -1   8   71.63    0.99
   0   1   8   76.54    0.62
   0  -1   8   80.36    0.64
   0  -1  -8   77.01    1.13
   0   1   8   73.78    1.04
   0   1  -8   70.54    0.95
   0   1  -8   73.93    1.03
   0  -1  -8   77.46    1.14
   0  -1  -8   70.48    1.12
   0  -1   8   82.84    1.17
   0  -1  -8   73.33    1.11
   0  -1  -8   76.17    0.60
   0   1  -8   75.26    1.04
   0  -1   9    0.47    0.09
   0  -1  -9    1.13    0.11
   0  -1   9    0.68    0.10
   0   1  -9    0.58    0.09
   0  -1  -9    0.50    0.08
   0  -1   9    0.67    0.10
   0   1   9    0.60    0.08
   0   1   9    0.61    0.10
   0   1   9    0.78    0.10
   0   1   9    0.69    0.12
   0  -1   9    0.69    0.10
   0  -1   9    0.55    0.08
   0  -1  -9    1.37    0.12
   0   1   9    0.50    0.08
   0   1   9    0.50    0.09
   0  -1   9    0.52    0.11
   0   1   9    0.55    0.09
   0  -1  10    7.24    0.21
   0   1  10    7.69    0.23
   0  -1  10    8.16    0.25
   0   1  10    7.54    0.25
   0   1  10    7.32    0.26
   0  -1  10    7.43    0.23
   0  -1 -10    7.25    0.22
   0  -1  10    7.82    0.23
   0   1  10    8.06    0.25
   0   1  10    7.47    0.22
   0  -1  10    7.54    0.24
   0   1  10    7.42    0.22
   0   1 -10    7.06    0.23
   0  -1 -10    7.44    0.25
   0   1 -10    7.29    0.21
   0   1 -10    7.31    0.19
   0   1  11   16.98    0.36
   0  -1  11   16.51    0.33
   0   1  11   17.41    0.35
   0   1  11   17.68    0.38
   0  -1 -11   16.37    0.32
   0  -1  11   16.69    0.35
   0  -1  11   16.50    0.36
   0   1 -11   16.35    0.34
   0  -1 -11   16.80    0.36
   0  -1 -11   17.47    0.33
   0   1  11   16.67    0.37
   0  -1  11   16.28    0.31
   0   1  11   16.22    0.35
   0   1 -11   16.19    0.37
   0  -1  11   15.88    0.35
   0  -1  12    5.35    0.22
   0   1 -12    5.32    0.20
   0  -1 -12    5.10    0.21
   0   1  12    5.10    0.20
   0  -1  12    4.97    0.20
   0   1  12    5.53    0.21
   0  -1 -12    5.40    0.21
   0   1  12    5.25    0.20
   0   1  12    5.31    0.23
   0   1  12    5.42    0.22
   0  -1 -12    5.07    0.17
   0  -1  12    5.55    0.24
   0   1 -12    5.25    0.23
   0  -1  12    5.59    0.22
   0   1 -13   10.45    0.24
   0   1  13   10.09    0.25
   0  -1  13   10.35    0.27
   0   1  13    9.76    0.25
   0   1  13   10.25    0.26
   0  -1  13    9.62    0.24
   0  -1  13    9.87    0.27
   0  -1 -13    9.77    0.25
   0  -1 -13    9.75    0.25
   0   1  13   10.11    0.27
   0   1 -13   10.29    0.27
   0  -1  13   10.01    0.29
   0  -1  14    0.27    0.09
   0   1 -14    0.31    0.07
   0  -1 -14    0.29    0.08
   0   1  14    0.34    0.07
   0   1  14    0.30    0.08
   0   1 -14    0.29    0.09
   0  -1  14    0.36    0.10
   0   1  14    0.41    0.08
   0   1 -14    0.29    0.06
   0  -1 -14    0.24    0.07
   0  -1 -14    0.21    0.07
   0   2   0    8.15    0.20
   0  -2   0    8.58    0.14
   0  -2   0    8.63    0.27
   0  -2   0    7.99    0.21
   0  -2   0    8.60    0.20
   0   2   0    9.30    0.14
   0  -2   0    8.51    0.25
   0  -2   0    8.67    0.26
   0  -2   0    8.95    0.28
   0  -2   0    8.60    0.26
   0   2   0    8.75    0.22
   0  -2   0    8.83    0.29
   0  -2   0    8.75    0.13
   0   2   0    8.73    0.24
   0  -2   0    8.86    0.25
   0  -2   1    7.74    0.23
   0  -2  -1    7.25    0.14
   0   2  -1    6.88    0.22
   0  -2  -1    7.43    0.26
   0  -2  -1    7.17    0.28
   0  -2   1    7.05    0.21
   0   2   1    7.76    0.12
   0  -2  -1    7.27    0.26
   0   2  -1    7.57    0.23
   0  -2   1    7.57    0.14
   0   2   1    7.44    0.19
   0  -2   1    7.85    0.27
   0  -2   1    7.55    0.24
   0   2   1    7.38    0.24
   0  -2  -1    7.65    0.13
   0   2   1    7.30    0.12
   0  -2  -1    7.59    0.25
   0  -2   1    7.10    0.25
   0  -2  -1    7.22    0.24
   0   2  -1    7.29    0.22
   0  -2   1    6.87    0.19
   0  -2  -1    7.43    0.27
   0  -2  -1    7.66    0.14
   0   2   1    7.43    0.22
   0  -2   1    7.39    0.25
   0   2  -1    7.67    0.13
   0  -2  -1    7.53    0.25
   0  -2  -1    8.25    0.17
   0  -2  -1    7.74    0.23
   0   2  -1    7.41    0.21
   0  -2   1    7.22    0.21
   0  -2  -2  337.16    1.58
   0  -2  -2  355.99    1.82
   0  -2  -2  367.61    1.74
   0   2  -2  340.83    0.85
   0  -2  -2  351.73    1.65
   0  -2   2  349.41    1.49
   0  -2   2  353.50    1.47
   0   2  -2  338.86    1.26
   0  -2  -2  368.68    1.75
   0  -2   2  349.29    0.89
   0  -2  -2  352.37    0.91
   0  -2   2  333.86    1.45
   0  -2   2  345.18    1.59
   0  -2   2  350.97    1.31
   0  -2   2  338.18    1.62
   0   2   2  367.80    1.62
   0   2   2  345.56    0.72
   0  -2   2  350.86    1.57
   0  -2  -2  351.43    0.85
   0  -2   2  347.81    1.74
   0   2   2  345.80    1.53
   0   2  -2  351.61    1.49
   0  -2  -2  359.31    1.36
   0  -2  -2  341.95    1.69
   0   2  -2  350.11    1.49
   0  -2  -2  355.26    1.77
   0  -2   2  334.08    1.28
   0   2  -2  343.16    1.53
   0  -2  -2  356.85    1.63
   0  -2  -3  163.85    1.24
   0  -2  -3  156.66    1.18
   0  -2  -3  153.46    1.17
   0   2  -3  156.19    1.06
   0   2  -3  152.48    1.04
   0  -2   3  155.26    0.66
   0  -2   3  151.12    1.14
   0  -2  -3  158.74    1.22
   0  -2   3  153.01    1.10
   0  -2   3  156.29    1.08
   0  -2   3  153.79    0.90
   0  -2   3  153.89    0.82
   0  -2  -3  155.82    1.29
   0   2   3  153.29    1.24
   0  -2   3  149.18    0.97
   0  -2  -3  157.40    1.06
   0  -2  -3  156.33    0.64
   0  -2  -3  155.98    0.62
   0  -2   3  152.12    1.23
   0   2   3  154.29    0.67
   0  -2  -3  156.56    1.21
   0   2   3  151.54    0.45
   0  -2  -3  161.19    1.30
   0   2  -3  154.15    1.11
   0  -2   3  155.17    1.05
   0  -2  -3  156.41    1.24
   0   2   3  154.40    1.14
   0   2  -3  149.79    0.81
   0  -2  -3  159.22    1.14
   0  -2   3  153.05    1.12
   0   2  -3  153.32    0.60
   0   2   3  151.91    0.58
   0  -2  -4    9.20    0.35
   0   2   4    8.53    0.18
   0   2  -4    8.70    0.28
   0   2   4    8.88    0.17
   0  -2  -4    9.48    0.31
   0   2   4    9.17    0.19
   0  -2  -4    8.59    0.31
   0  -2  -4    9.58    0.35
   0   2  -4    8.59    0.28
   0  -2   4    8.82    0.18
   0  -2   4    8.63    0.19
   0  -2  -4    9.34    0.34
   0  -2  -4    9.18    0.33
   0  -2   4    8.69    0.30
   0  -2  -4    8.88    0.18
   0  -2   4    8.06    0.24
   0   2  -4    9.13    0.28
   0   2  -4    9.42    0.31
   0  -2   4    9.30    0.31
   0  -2  -4    8.76    0.35
   0   2   4    9.22    0.32
   0  -2  -4    8.49    0.32
   0   2   4    8.24    0.33
   0  -2  -4    9.12    0.30
   0  -2   4    8.72    0.28
   0   2  -4    8.91    0.16
   0  -2   4    8.45    0.18
   0   2  -4    8.39    0.13
   0  -2   4    8.44    0.29
   0   2   5   19.36    0.50
   0  -2  -5   20.94    0.53
   0  -2  -5   21.10    0.49
   0   2   5   20.55    0.28
   0  -2   5   19.20    0.37
   0   2   5   18.19    0.50
   0  -2   5   20.25    0.44
   0   2  -5   19.67    0.24
   0   2  -5   20.25    0.45
   0  -2   5   20.51    0.48
   0  -2   5   19.93    0.29
   0   2  -5   19.35    0.47
   0  -2  -5   20.03    0.52
   0   2   5   20.45    0.30
   0  -2  -5   20.65    0.28
   0  -2  -5   20.33    0.52
   0  -2  -5   21.00    0.55
   0   2  -5   20.45    0.45
   0   2  -5   19.79    0.45
   0  -2  -5   19.82    0.48
   0  -2  -5   20.62    0.51
   0  -2   5   19.57    0.46
   0  -2  -5   21.36    0.56
   0  -2   5   22.20    0.51
   0  -2  -5   21.97    0.55
   0  -2  -6  419.60    2.50
   0   2  -6  404.44    2.14
   0   2   6  403.40    1.34
   0   2   6  395.59    1.39
   0  -2  -6  415.75    2.47
   0  -2  -6  407.53    2.32
   0  -2  -6  402.12    2.27
   0  -2   6  396.20    2.22
   0  -2   6  426.24    2.39
   0  -2   6  408.96    1.40
   0   2  -6  390.79    2.09
   0  -2   6  387.37    1.93
   0   2   6  421.26    2.47
   0   2  -6  399.54    1.11
   0  -2   6  392.23    2.18
   0  -2   6  400.51    2.11
   0  -2  -6  417.73    2.50
   0  -2  -6  394.37    1.28
   0  -2  -6  421.78    2.57
   0  -2  -6  420.10    2.50
   0  -2  -6  412.01    2.58
   0   2   6  407.09    2.47
   0   2  -6  400.86    2.23
   0   2  -6  400.35    2.13
   0   2   6  407.93    2.44
   0  -2  -7   51.86    0.94
   0   2  -7   49.45    0.41
   0  -2  -7   56.63    0.95
   0   2  -7   49.13    0.80
   0  -2   7   55.75    0.94
   0   2   7   52.51    0.55
   0  -2  -7   51.00    0.50
   0  -2  -7   51.49    0.96
   0   2  -7   49.06    0.80
   0   2   7   50.25    0.53
   0   2   7   54.02    0.96
   0  -2  -7   52.78    0.95
   0  -2  -7   52.90    0.95
   0   2   7   53.20    0.94
   0  -2   7   47.36    0.81
   0   2  -7   47.74    0.79
   0  -2  -7   51.66    0.87
   0  -2  -7   53.74    0.99
   0  -2   7   48.41    0.83
   0  -2   7   47.70    0.78
   0  -2  -7   52.86    0.97
   0  -2   8    0.68    0.10
   0   2   8    0.20    0.07
   0  -2  -8    0.61    0.11
   0  -2  -8    0.18    0.07
   0   2   8    0.23    0.07
   0   2   8    0.25    0.07
   0  -2   8    0.58    0.08
   0  -2  -8    0.24    0.08
   0   2  -8    0.20    0.07
   0   2   8    0.24    0.10
   0  -2   8    0.15    0.06
   0   2  -8    0.77    0.09
   0  -2   8    0.18    0.08
   0  -2   8    0.18    0.08
   0   2   8    0.17    0.09
   0  -2  -8    0.14    0.07
   0   2   8    0.47    0.09
   0   2   8    0.50    0.08
   0  -2  -9   43.82    0.49
   0   2   9   46.21    0.56
   0   2   9   45.14    0.55
   0  -2   9   44.54    0.49
   0  -2  -9   43.69    0.51
   0   2   9   45.16    0.49
   0  -2  -9   44.02    0.54
   0  -2   9   45.22    0.57
   0  -2   9   44.82    0.56
   0  -2  -9   45.84    0.56
   0   2  -9   45.04    0.54
   0   2  -9   44.36    0.51
   0   2   9   43.06    0.50
   0  -2   9   44.85    0.55
   0  -2  -9   45.56    0.52
   0  -2   9   40.81    0.51
   0   2   9   44.50    0.55
   0   2   9   46.30    0.58
   0   2   9   44.49    0.49
   0  -2   9   44.85    0.52
   0  -2 -10   42.67    0.48
   0   2  10   42.92    0.51
   0  -2  10   45.43    0.51
   0  -2  10   44.23    0.57
   0   2  10   43.16    0.57
   0  -2  10   42.38    0.53
   0   2 -10   43.10    0.53
   0  -2  10   43.02    0.54
   0  -2 -10   46.44    0.59
   0  -2 -10   41.81    0.54
   0   2  10   42.72    0.48
   0   2 -10   43.41    0.55
   0  -2  10   43.36    0.57
   0   2  10   42.99    0.57
   0   2  10   44.02    0.58
   0   2  10   43.84    0.51
   0  -2 -10   44.04    0.52
   0   2  10   43.44    0.55
   0   2  10   43.29    0.51
   0  -2  10   44.57    0.60
   0  -2 -10   42.84    0.51
   0  -2 -11    0.39    0.09
   0  -2 -11    0.41    0.08
   0   2  11    0.36    0.12
   0  -2  11    0.57    0.09
   0  -2 -11    0.56    0.11
   0   2  11    0.53    0.12
   0   2  11    0.42    0.08
   0  -2 -11    0.55    0.12
   0  -2  11    0.49    0.13
   0   2  11    0.45    0.09
   0  -2  11    0.50    0.10
   0  -2  11    0.51    0.12
   0  -2  11    0.54    0.13
   0   2 -11    0.46    0.07
   0  -2  11    0.45    0.09
   0   2 -11    0.51    0.11
   0  -2 -11    0.38    0.10
   0   2 -11    0.46    0.10
   0   2  11    0.55    0.10
   0  -2 -11    0.33    0.10
   0   2  11    0.48    0.10
   0  -2  12    6.98    0.22
   0  -2 -12    6.73    0.21
   0  -2  12    6.54    0.20
   0   2  12    6.60    0.24
   0  -2 -12    6.42    0.18
   0   2  12    6.33    0.20
   0  -2 -12    5.95    0.19
   0   2  12    6.23    0.23
   0   2 -12    6.77    0.20
   0  -2  12    6.93    0.25
   0   2 -12    6.80    0.23
   0  -2  12    6.82    0.24
   0   2  12    6.93    0.22
   0  -2 -12    6.85    0.24
   0  -2 -13   29.07    0.36
   0   2  13   29.07    0.41
   0  -2  13   30.29    0.44
   0  -2  13   28.70    0.41
   0  -2  13   27.62    0.35
   0  -2  13   27.47    0.33
   0   2 -13   27.34    0.40
   0   2  13   27.87    0.41
   0  -2 -13   25.64    0.31
   0   2 -13   29.04    0.34
   0   2 -13   28.72    0.39
   0   2  13   28.72    0.37
   0   2  13   27.61    0.34
   0  -2 -13   29.48    0.41
   0   2 -14    1.57    0.09
   0  -2  14    1.72    0.10
   0   2 -14    1.56    0.10
   0   2  14    1.48    0.07
   0  -2  14    1.81    0.11
   0   2  14    1.72    0.09
   0  -2  14    1.37    0.07
   0  -2 -14    1.64    0.10
   0   2  14    1.62    0.10
   0  -2  14    1.64    0.11
   0   3   0   -0.01    0.07
   0  -3   0   -0.08    0.08
   0   3   0    0.03    0.11
   0  -3   0   -0.02    0.12
   0   3   0   -0.08    0.09
   0  -3   0    0.05    0.13
   0  -3   0   -0.12    0.08
   0  -3   0    0.03    0.09
   0  -3   0    0.01    0.11
   0  -3   0   -0.03    0.06
   0   3   0    0.02    0.06
   0  -3   0   -0.05    0.12
   0   3   0   -0.02    0.08
   0  -3   0    0.01    0.14
   0  -3   0   -0.03    0.08
   0  -3   0    0.02    0.10
   0  -3  -1    5.69    0.16
   0  -3   1    5.13    0.21
   0  -3   1    6.13    0.30
   0   3   1    6.16    0.14
   0  -3  -1    6.06    0.30
   0  -3   1    5.90    0.28
   0   3  -1    5.98    0.25
   0  -3  -1    6.08    0.27
   0  -3  -1    5.39    0.27
   0  -3  -1    6.26    0.29
   0   3   1    5.71    0.21
   0   3  -1    5.72    0.24
   0  -3   1    5.48    0.20
   0   3  -1    5.44    0.23
   0  -3   1    6.37    0.26
   0  -3  -1    6.16    0.29
   0   3   1    5.54    0.12
   0  -3  -1    6.49    0.32
   0   3   1    5.72    0.23
   0   3  -1    6.38    0.16
   0  -3   1    5.98    0.28
   0  -3  -1    5.53    0.15
   0  -3   1    5.52    0.30
   0  -3   1    5.73    0.29
   0  -3   1    5.83    0.22
   0  -3  -1    5.82    0.28
   0  -3   1    5.76    0.16
   0  -3   1    6.17    0.27
   0   3   1    5.71    0.25
   0  -3  -1    5.64    0.24
   0  -3   2    0.05    0.11
   0  -3  -2    0.03    0.12
   0   3  -2    0.09    0.08
   0  -3   2    0.09    0.07
   0  -3  -2    0.09    0.06
   0  -3  -2    0.15    0.09
   0  -3   2   -0.03    0.12
   0  -3  -2    0.01    0.12
   0  -3  -2    0.08    0.08
   0  -3   2    0.01    0.12
   0   3  -2    0.02    0.09
   0   3   2    0.09    0.05
   0  -3   2    0.13    0.12
   0  -3   2    0.10    0.08
   0  -3  -2    0.16    0.11
   0  -3  -2    0.00    0.11
   0  -3   2    0.17    0.09
   0   3  -2    0.14    0.10
   0  -3  -2    0.07    0.13
   0  -3   2    0.15    0.12
   0  -3   2   -0.02    0.09
   0   3  -2    0.08    0.07
   0  -3  -2    0.10    0.11
   0   3   2    0.15    0.10
   0  -3  -2    0.09    0.11
   0   3   2    0.15    0.08
   0  -3  -2    0.08    0.06
   0  -3   2   -0.01    0.07
   0   3   2    0.05    0.05
   0   3  -2    0.12    0.10
   0  -3   3   11.03    0.38
   0  -3   3   12.00    0.35
   0  -3  -3   11.02    0.30
   0  -3   3   11.77    0.37
   0  -3  -3   11.20    0.37
   0  -3  -3   12.09    0.41
   0  -3   3   11.34    0.39
   0  -3   3   11.55    0.43
   0  -3   3   12.12    0.30
   0   3  -3   11.14    0.35
   0  -3   3   11.80    0.38
   0  -3  -3   11.97    0.40
   0  -3  -3   11.45    0.42
   0  -3   3   12.07    0.36
   0   3   3   11.58    0.22
   0   3  -3   12.08    0.36
   0  -3  -3   12.47    0.43
   0  -3   3   12.09    0.22
   0   3   3   11.74    0.37
   0   3  -3   12.01    0.38
   0  -3  -3   12.04    0.44
   0  -3  -3   12.63    0.43
   0  -3  -3   12.24    0.23
   0   3  -3   11.74    0.22
   0   3   3   12.00    0.17
   0  -3  -3   12.18    0.22
   0  -3  -3   11.83    0.45
   0  -3  -4   93.80    1.25
   0  -3  -4   88.00    0.60
   0  -3  -4   89.32    1.11
   0  -3   4   89.21    1.03
   0   3  -4   84.28    0.98
   0  -3   4   84.26    1.04
   0  -3   4   85.15    1.17
   0  -3   4   87.93    0.63
   0   3   4   85.75    0.51
   0   3  -4   81.90    0.96
   0  -3  -4   90.86    1.17
   0  -3  -4   91.35    1.26
   0  -3  -4   87.96    1.09
   0  -3  -4   93.70    1.19
   0   3  -4   85.44    0.52
   0  -3   4   82.43    0.91
   0  -3  -4   86.67    0.94
   0  -3   4   84.66    0.99
   0   3   4   85.05    0.62
   0  -3   4   83.58    1.02
   0   3  -4   88.56    0.60
   0  -3   4   84.17    1.07
   0   3   4   88.14    1.06
   0  -3  -4   91.12    1.14
   0  -3  -4   87.61    0.63
   0  -3  -4   93.86    1.22
   0   3  -4   85.93    1.06
   0  -3   5   37.14    0.67
   0  -3  -5   39.48    0.83
   0   3  -5   37.52    0.67
   0   3   5   37.89    0.75
   0  -3  -5   36.12    0.41
   0  -3   5   37.06    0.45
   0  -3   5   35.34    0.72
   0  -3  -5   38.58    0.79
   0  -3  -5   39.06    0.76
   0  -3  -5   37.00    0.68
   0  -3  -5   39.77    0.82
   0  -3  -5   39.52    0.87
   0  -3   5   35.73    0.70
   0  -3  -5   39.32    0.85
   0  -3   5   37.24    0.70
   0   3  -5   39.72    0.76
   0   3  -5   37.43    0.41
   0  -3  -5   38.56    0.81
   0   3   5   37.96    0.45
   0  -3  -5   37.63    0.43
   0  -3  -5   38.12    0.77
   0   3  -5   36.97    0.66
   0   3   5   37.98    0.38
   0  -3   5   37.75    0.72
   0  -3   5   35.39    0.59
   0   3  -6    8.30    0.20
   0   3  -6    7.38    0.31
   0   3   6    8.63    0.39
   0  -3  -6    8.75    0.23
   0  -3   6    6.97    0.33
   0  -3   6    7.75    0.36
   0  -3  -6    8.24    0.39
   0  -3   6    7.44    0.36
   0  -3  -6    7.97    0.22
   0  -3  -6    7.56    0.35
   0  -3   6    7.95    0.24
   0   3   6    8.27    0.24
   0  -3  -6    8.49    0.42
   0  -3   6    7.53    0.33
   0  -3  -6    8.38    0.37
   0  -3   6    6.88    0.35
   0  -3  -6    8.91    0.42
   0   3   6    7.83    0.20
   0   3  -6    7.34    0.32
   0   3   7   46.20    0.51
   0  -3   7   46.32    0.50
   0   3   7   47.72    0.52
   0  -3   7   44.98    0.52
   0   3   7   48.29    0.54
   0  -3   7   45.48    0.57
   0   3   7   46.55    0.57
   0  -3   7   46.74    0.49
   0  -3   7   47.01    0.54
   0  -3  -7   46.92    0.52
   0   3  -7   45.12    0.48
   0  -3   7   47.41    0.56
   0   3   7   48.31    0.55
   0  -3  -7   44.63    0.50
   0  -3  -7   48.17    0.54
   0   3  -7   45.22    0.46
   0  -3  -7   46.64    0.54
   0  -3  -7   49.60    0.55
   0   3   7   45.43    0.45
   0  -3  -7   45.36    0.52
   0   3   7   46.33    0.51
   0   3  -8   14.46    0.29
   0  -3   8   14.60    0.32
   0  -3  -8   13.66    0.30
   0  -3  -8   14.15    0.31
   0   3   8   14.01    0.30
   0  -3   8   14.80    0.34
   0  -3  -8   14.70    0.31
   0  -3   8   13.20    0.29
   0   3   8   14.01    0.27
   0  -3   8   14.30    0.28
   0  -3  -8   14.50    0.31
   0   3   8   13.54    0.30
   0  -3   8   14.24    0.32
   0   3  -8   13.93    0.26
   0  -3  -8   14.02    0.32
   0  -3  -8   14.85    0.33
   0   3   8   14.72    0.33
   0   3   8   15.18    0.33
   0   3   8   15.01    0.32
   0   3   8   14.33    0.27
   0  -3   9   17.74    0.37
   0  -3  -9   17.81    0.35
   0   3   9   18.22    0.34
   0   3   9   19.03    0.38
   0  -3  -9   17.64    0.34
   0   3   9   18.19    0.38
   0   3   9   18.80    0.38
   0   3   9   17.95    0.31
   0  -3  -9   17.59    0.36
   0  -3   9   18.37    0.34
   0  -3  -9   18.32    0.37
   0  -3  -9   18.51    0.37
   0  -3  -9   18.26    0.35
   0  -3   9   18.07    0.39
   0  -3   9   18.24    0.37
   0   3  -9   18.17    0.33
   0   3   9   17.74    0.35
   0   3   9   17.17    0.30
   0  -3 -10    5.47    0.22
   0  -3 -10    4.80    0.20
   0   3  10    5.18    0.17
   0   3  10    5.57    0.22
   0   3  10    5.47    0.22
   0   3 -10    5.47    0.19
   0   3  10    5.20    0.18
   0  -3 -10    4.50    0.18
   0  -3 -10    5.30    0.22
   0  -3  10    5.33    0.22
   0  -3  10    5.35    0.23
   0  -3  10    5.32    0.19
   0  -3 -10    5.88    0.21
   0   3 -10    5.27    0.18
   0  -3  10    5.79    0.23
   0   3  10    5.07    0.19
   0   3  10    5.56    0.22
   0   3  10    5.24    0.19
   0  -3  10    5.20    0.21
   0  -3 -10    5.02    0.19
   0   3 -11   44.17    0.47
   0  -3  11   44.38    0.56
   0   3 -11   41.81    0.46
   0  -3  11   43.54    0.54
   0  -3 -11   43.92    0.54
   0   3  11   44.89    0.56
   0  -3 -11   42.49    0.53
   0  -3 -11   41.46    0.50
   0   3 -11   42.66    0.56
   0  -3  11   41.55    0.54
   0  -3  11   42.65    0.53
   0  -3 -11   42.65    0.48
   0   3  11   40.05    0.42
   0   3  11   44.19    0.55
   0  -3  11   42.51    0.57
   0   3  11   42.15    0.46
   0   3  11   41.04    0.45
   0   3 -12    2.20    0.11
   0  -3  12    2.07    0.13
   0   3 -12    1.87    0.14
   0   3  12    2.11    0.15
   0  -3 -12    1.89    0.13
   0  -3  12    2.19    0.16
   0   3 -12    1.83    0.11
   0   3  12    1.94    0.14
   0  -3  12    1.93    0.13
   0  -3 -12    2.11    0.13
   0  -3  12    2.05    0.14
   0   3  12    2.01    0.12
   0  -3  12    1.92    0.14
   0  -3 -12    1.86    0.12
   0  -3 -13    0.31    0.08
   0   3  13    0.41    0.08
   0  -3  13    0.37    0.08
   0  -3 -13    0.29    0.05
   0   3 -13    0.28    0.09
   0  -3  13    0.42    0.08
   0  -3  13    0.41    0.09
   0   3  13    0.30    0.08
   0   3  13    0.36    0.06
   0  -3  13    0.27    0.07
   0  -3  13    0.45    0.07
   0  -3 -13    0.30    0.05
   0  -3 -13    0.44    0.08
   0  -4   0   82.61    1.21
   0  -4   0   78.04    1.05
   0   4   0   78.76    0.60
   0  -4   0   82.01    1.13
   0   4   0   81.18    1.06
   0  -4   0   82.30    1.25
   0   4   0   78.63    1.03
   0  -4   0   82.27    1.17
   0   4   0   77.57    0.93
   0  -4   0   83.13    1.17
   0  -4   0   77.84    1.18
   0  -4   1   70.04    1.08
   0  -4  -1   66.10    0.91
   0  -4  -1   74.77    1.09
   0   4  -1   65.83    0.91
   0  -4   1   70.63    0.63
   0   4   1   68.20    1.00
   0  -4   1   71.83    1.16
   0  -4   1   70.77    1.04
   0   4  -1   70.72    0.99
   0  -4  -1   70.82    1.17
   0  -4  -1   72.44    1.14
   0  -4  -1   66.86    0.56
   0   4  -1   70.10    0.58
   0  -4  -1   74.32    1.13
   0   4   1   70.76    1.00
   0  -4  -1   73.99    1.12
   0  -4   1   69.63    1.11
   0  -4   1   69.41    1.06
   0  -4   1   67.33    1.03
   0  -4  -1   73.45    1.15
   0  -4   1   68.27    1.13
   0   4   1   70.37    0.55
   0  -4  -2    5.73    0.36
   0  -4  -2    5.46    0.30
   0  -4   2    6.13    0.20
   0  -4  -2    6.60    0.35
   0  -4   2    6.14    0.34
   0  -4   2    5.99    0.32
   0   4   2    5.93    0.32
   0  -4  -2    6.10    0.36
   0  -4   2    6.74    0.37
   0  -4   2    5.84    0.31
   0  -4  -2    6.32    0.35
   0  -4  -2    7.54    0.38
   0  -4   2    6.12    0.33
   0  -4  -2    5.74    0.36
   0  -4   2    5.41    0.34
   0  -4  -2    6.08    0.33
   0  -4  -2    5.82    0.18
   0   4  -2    5.91    0.19
   0   4  -2    6.38    0.19
   0   4   2    6.02    0.16
   0   4  -2    6.28    0.30
   0   4  -2    6.45    0.30
   0  -4   2    5.75    0.17
   0  -4   2    6.02    0.34
   0  -4   3    0.14    0.07
   0  -4   3    0.24    0.08
   0   4  -3    0.41    0.17
   0  -4  -3    0.24    0.09
   0   4   3    0.22    0.07
   0  -4  -3    0.15    0.08
   0  -4   3    0.45    0.22
   0   4   3    0.26    0.06
   0   4   3    0.21    0.08
   0  -4   3    0.12    0.07
   0  -4  -3    0.07    0.07
   0  -4   3    0.31    0.20
   0  -4   3    0.27    0.21
   0  -4  -3    0.13    0.08
   0   4   3    0.16    0.08
   0  -4  -3    0.23    0.07
   0  -4   3    0.25    0.16
   0   4   3    0.11    0.07
   0   4  -3    0.24    0.08
   0  -4   3    0.28    0.09
   0  -4   3    0.57    0.19
   0  -4   3    0.08    0.24
   0   4   4    7.68    0.21
   0  -4  -4    7.28    0.22
   0  -4   4    7.01    0.21
   0  -4  -4    6.85    0.20
   0   4   4    7.41    0.22
   0  -4   4    6.59    0.19
   0  -4   4    7.01    0.22
   0  -4  -4    7.46    0.20
   0   4   4    7.04    0.22
   0   4  -4    7.16    0.19
   0  -4  -4    6.39    0.20
   0   4   4    7.34    0.21
   0  -4   4    6.82    0.19
   0  -4   4    7.15    0.21
   0  -4   4    6.66    0.18
   0  -4  -4    6.94    0.20
   0  -4   4    7.38    0.22
   0   4   4    6.65    0.20
   0   4  -4    6.91    0.19
   0  -4  -4    6.81    0.21
   0  -4  -4    7.36    0.23
   0  -4   4    7.05    0.22
   0   4  -4    6.77    0.21
   0  -4   4    6.90    0.20
   0  -4  -4    6.85    0.18
   0   4   4    6.85    0.20
   0   4   5    3.13    0.16
   0  -4   5    2.83    0.15
   0  -4  -5    2.89    0.15
   0   4   5    3.04    0.16
   0  -4  -5    2.79    0.14
   0  -4  -5    3.18    0.16
   0  -4   5    3.03    0.16
   0  -4   5    2.86    0.14
   0  -4  -5    2.71    0.14
   0  -4  -5    3.00    0.16
   0  -4   5    2.84    0.13
   0   4   5    2.72    0.12
   0  -4   5    2.84    0.15
   0  -4   5    2.85    0.16
   0  -4  -5    3.10    0.15
   0  -4   5    3.02    0.16
   0   4  -5    2.84    0.15
   0   4   5    2.96    0.15
   0  -4   5    3.20    0.17
   0   4   5    3.07    0.16
   0   4   5    2.90    0.15
   0   4  -5    2.88    0.13
   0   4  -5    2.60    0.13
   0   4  -6   22.07    0.37
   0  -4  -6   20.36    0.33
   0  -4   6   22.06    0.39
   0  -4  -6   22.14    0.38
   0  -4   6   19.10    0.35
   0  -4  -6   21.17    0.38
   0   4   6   22.72    0.38
   0  -4  -6   22.78    0.40
   0  -4   6   22.22    0.38
   0  -4   6   22.66    0.41
   0  -4  -6   21.88    0.37
   0   4   6   22.20    0.39
   0  -4  -6   21.87    0.39
   0   4   6   22.45    0.38
   0   4  -6   22.44    0.35
   0  -4   6   21.65    0.39
   0   4   6   21.32    0.38
   0   4   6   22.94    0.40
   0  -4   6   22.07    0.39
   0   4  -6   21.06    0.36
   0  -4   6   22.22    0.42
   0  -4   6   22.20    0.39
   0  -4   7   16.38    0.34
   0  -4   7   15.86    0.34
   0  -4  -7   16.12    0.34
   0  -4   7   16.53    0.36
   0  -4  -7   16.59    0.35
   0   4   7   15.64    0.34
   0   4   7   16.01    0.33
   0  -4  -7   16.44    0.34
   0  -4  -7   16.95    0.36
   0  -4   7   16.20    0.37
   0   4   7   16.56    0.34
   0  -4   7   16.26    0.35
   0  -4  -7   15.51    0.32
   0  -4   7   16.65    0.36
   0   4  -7   16.92    0.31
   0  -4   7   15.39    0.33
   0   4   7   17.23    0.36
   0  -4   7   16.19    0.33
   0   4  -7   16.04    0.34
   0   4  -7   15.55    0.31
   0   4   7   17.00    0.35
   0  -4  -8   26.44    0.45
   0  -4   8   26.18    0.47
   0  -4   8   25.81    0.41
   0  -4  -8   25.87    0.42
   0  -4   8   25.81    0.43
   0  -4  -8   25.61    0.43
   0  -4   8   24.54    0.42
   0   4  -8   24.38    0.42
   0   4   8   25.80    0.45
   0   4   8   25.26    0.41
   0   4  -8   26.75    0.39
   0  -4   8   25.89    0.45
   0   4   8   25.48    0.43
   0  -4   8   24.92    0.41
   0  -4  -8   25.84    0.41
   0   4  -8   23.64    0.36
   0   4   8   26.00    0.43
   0  -4  -8   26.03    0.44
   0  -4   8   24.97    0.44
   0   4   9   20.70    0.39
   0  -4  -9   20.22    0.39
   0  -4   9   20.89    0.36
   0  -4   9   20.80    0.39
   0  -4  -9   20.50    0.35
   0  -4   9   20.32    0.34
   0  -4  -9   21.11    0.39
   0  -4   9   19.36    0.37
   0   4   9   20.13    0.35
   0  -4   9   20.42    0.42
   0  -4   9   20.47    0.39
   0  -4   9   20.42    0.40
   0   4  -9   21.61    0.34
   0  -4  -9   19.98    0.38
   0   4   9   20.47    0.38
   0   4   9   20.60    0.39
   0  -4  -9   20.79    0.36
   0   4  -9   19.94    0.38
   0  -4  -9   19.46    0.32
   0  -4  10   12.76    0.32
   0   4  10   13.16    0.30
   0   4  10   12.78    0.29
   0  -4 -10   12.10    0.25
   0  -4  10   12.78    0.28
   0  -4 -10   12.59    0.28
   0  -4 -10   12.47    0.30
   0   4  10   12.11    0.25
   0  -4  10   12.58    0.26
   0  -4  10   12.72    0.31
   0  -4  10   12.64    0.30
   0  -4 -10   12.56    0.30
   0   4 -10   12.69    0.30
   0  -4  10   12.75    0.31
   0   4  11    1.73    0.10
   0   4 -11    2.05    0.14
   0   4  11    2.07    0.13
   0  -4 -11    2.03    0.11
   0  -4 -11    2.05    0.13
   0  -4 -11    2.11    0.13
   0   4  11    2.04    0.13
   0  -4  11    2.17    0.15
   0  -4 -11    1.88    0.10
   0  -4  11    2.06    0.14
   0  -4  11    2.23    0.14
   0  -4  11    2.08    0.14
   0   4  12   38.21    0.38
   0  -4 -12   36.81    0.34
   0  -4  12   39.86    0.39
   0   4  12   35.69    0.30
   0   4 -12   36.89    0.38
   0   4  12   37.98    0.38
   0  -4  12   36.85    0.37
   0  -4 -12   39.16    0.38
   0  -4 -12   34.13    0.30
   0  -4 -12   34.29    0.30
   0  -4 -12   36.65    0.35
   0  -4  12   38.13    0.38
   0   5   0   -0.01    0.07
   0  -5   0    0.05    0.09
   0   5   0    0.14    0.10
   0  -5   0   -0.01    0.11
   0   5   0    0.04    0.09
   0  -5   0   -0.09    0.08
   0  -5   0   -0.01    0.10
   0  -5   0   -0.03    0.08
   0   5   0    0.00    0.07
   0  -5   0    0.04    0.07
   0  -5   1    6.96    0.24
   0   5   1    7.45    0.25
   0  -5  -1    6.88    0.23
   0   5  -1    7.37    0.25
   0  -5   1    7.09    0.24
   0   5   1    7.30    0.24
   0   5  -1    7.13    0.23
   0  -5   1    6.81    0.25
   0  -5  -1    7.35    0.23
   0  -5  -1    7.06    0.24
   0  -5   1    6.77    0.23
   0   5   1    7.02    0.21
   0   5  -1    7.00    0.22
   0  -5  -1    7.22    0.24
   0  -5  -1    6.69    0.19
   0  -5   1    7.26    0.22
   0   5   1    7.10    0.23
   0  -5   1    7.58    0.24
   0   5   1    6.71    0.20
   0   5  -1    6.80    0.20
   0   5   1    6.68    0.20
   0  -5  -2   10.48    0.26
   0  -5  -2   10.46    0.27
   0   5   2   10.52    0.26
   0  -5   2   10.72    0.28
   0   5   2   10.60    0.28
   0   5  -2   11.13    0.25
   0  -5  -2   10.82    0.26
   0  -5   2   10.59    0.27
   0   5   2   10.95    0.29
   0   5  -2   10.25    0.27
   0  -5   2   10.05    0.27
   0  -5   2    9.67    0.23
   0  -5  -2   10.72    0.29
   0   5   2   10.03    0.27
   0   5  -2    9.80    0.26
   0  -5  -2   10.76    0.29
   0  -5   2   10.26    0.27
   0  -5   2    9.85    0.29
   0  -5  -2    9.98    0.28
   0   5   2   10.72    0.26
   0   5   3   44.13    0.56
   0   5   3   43.07    0.50
   0  -5  -3   43.50    0.57
   0  -5  -3   39.82    0.48
   0  -5   3   41.92    0.57
   0  -5   3   40.47    0.51
   0   5   3   40.75    0.52
   0  -5   3   41.94    0.54
   0  -5  -3   42.67    0.53
   0   5  -3   41.04    0.52
   0  -5   3   39.60    0.48
   0   5  -3   41.63    0.51
   0   5  -3   41.98    0.47
   0  -5  -3   41.33    0.54
   0  -5  -3   40.51    0.49
   0   5   3   42.32    0.51
   0  -5   3   42.65    0.52
   0  -5  -3   40.89    0.50
   0   5   3   43.67    0.56
   0  -5   3   41.69    0.54
   0  -5   4    9.64    0.23
   0  -5   4   10.42    0.28
   0  -5  -4    9.98    0.24
   0  -5   4    9.86    0.25
   0  -5   4    9.39    0.29
   0  -5  -4    9.55    0.25
   0  -5   4    9.18    0.25
   0   5  -4   10.10    0.25
   0  -5  -4    9.47    0.24
   0   5   4    9.30    0.25
   0  -5  -4    8.70    0.24
   0  -5  -4   10.21    0.29
   0  -5  -4   10.37    0.28
   0   5  -4    9.84    0.24
   0   5   4    9.84    0.26
   0  -5  -4    9.41    0.25
   0  -5   4    9.73    0.25
   0  -5  -4    9.41    0.27
   0   5  -4    9.91    0.27
   0   5   4    9.44    0.26
   0   5   4    9.96    0.28
   0  -5   4    9.45    0.26
   0   5   4    9.97    0.28
   0  -5   5   12.97    0.29
   0  -5   5   12.80    0.33
   0  -5   5   13.05    0.29
   0   5   5   13.96    0.33
   0   5  -5   13.43    0.27
   0  -5  -5   12.73    0.29
   0   5   5   12.05    0.26
   0  -5  -5   13.40    0.32
   0   5   5   13.39    0.30
   0  -5   5   12.65    0.30
   0  -5  -5   13.40    0.32
   0  -5  -5   12.78    0.27
   0  -5   5   12.64    0.32
   0   5   5   13.66    0.32
   0   5   5   13.26    0.30
   0  -5  -5   12.58    0.29
   0  -5  -5   12.04    0.28
   0   5  -5   13.38    0.31
   0  -5   5   13.11    0.32
   0  -5  -5   13.19    0.28
   0  -5   5   12.78    0.27
   0  -5  -6    0.01    0.10
   0   5   6    0.10    0.10
   0   5   6    0.03    0.08
   0  -5   6    0.08    0.12
   0  -5  -6    0.07    0.09
   0   5   6    0.03    0.09
   0  -5   6    0.03    0.08
   0  -5  -6    0.19    0.08
   0  -5   6    0.04    0.10
   0   5  -6    0.03    0.07
   0  -5   6    0.04    0.11
   0   5   6    0.10    0.09
   0  -5  -6    0.00    0.08
   0   5  -6   -0.01    0.07
   0   5   6    0.00    0.09
   0  -5   6    0.03    0.10
   0  -5  -6    0.04    0.08
   0  -5  -7    2.06    0.14
   0  -5   7    2.25    0.15
   0   5   7    2.07    0.14
   0  -5  -7    1.98    0.15
   0  -5   7    2.13    0.16
   0   5   7    2.11    0.14
   0   5  -7    1.98    0.12
   0   5   7    2.05    0.14
   0  -5   7    2.03    0.13
   0  -5   7    2.13    0.15
   0   5   7    2.12    0.16
   0  -5   7    2.31    0.16
   0  -5  -7    2.09    0.14
   0   5  -8    2.86    0.13
   0   5   8    2.61    0.16
   0  -5  -8    2.78    0.17
   0   5   8    2.56    0.14
   0   5   8    2.50    0.15
   0  -5   8    2.78    0.16
   0  -5   8    2.59    0.14
   0  -5   8    2.80    0.17
   0  -5  -8    2.66    0.14
   0  -5  -8    2.61    0.15
   0  -5   8    2.65    0.16
   0  -5   8    2.51    0.15
   0   5   9    4.52    0.18
   0  -5  -9    3.88    0.16
   0  -5  -9    4.29    0.16
   0  -5  -9    4.15    0.18
   0  -5  -9    4.11    0.17
   0  -5   9    4.21    0.17
   0   5  -9    4.04    0.14
   0  -5   9    4.34    0.16
   0  -5   9    4.14    0.15
   0   5   9    4.17    0.14
   0   5   9    4.08    0.16
   0  -5   9    4.05    0.17
   0   5  10    6.28    0.13
   0  -5  10    7.61    0.19
   0  -5  10    7.68    0.18
   0  -5 -10    7.42    0.18
   0   5  10    7.17    0.18
   0   5 -10    6.93    0.16
   0  -5 -10    7.19    0.18
   0  -5 -10    7.88    0.18
   0  -5  10    6.75    0.14
   0  -5  10    7.20    0.19
   0   5  10    7.38    0.19
   0   5  10    6.30    0.15
   0  -5 -10    7.47    0.18
   0   6   0   19.12    0.38
   0   6   0   19.68    0.38
   0   6   0   18.26    0.31
   0  -6   0   18.82    0.38
   0  -6   0   18.63    0.36
   0  -6   0   17.43    0.31
   0  -6   0   18.98    0.37
   0   6   0   18.27    0.31
   0   6   0   18.96    0.31
   0  -6  -1   11.94    0.29
   0  -6   1   11.53    0.27
   0   6   1   12.37    0.31
   0  -6   1   11.75    0.30
   0  -6   1   12.47    0.30
   0  -6   1   11.60    0.29
   0   6   1   12.80    0.31
   0   6  -1   12.36    0.31
   0   6  -1   12.36    0.25
   0   6  -1   11.64    0.27
   0   6   1   12.00    0.25
   0  -6  -1   12.06    0.31
   0   6   1   11.71    0.26
   0   6  -1   12.78    0.31
   0  -6  -1   12.20    0.29
   0   6   2    1.13    0.13
   0   6   2    1.11    0.14
   0   6   2    0.98    0.10
   0  -6  -2    1.15    0.12
   0   6   2    0.97    0.10
   0   6  -2    1.04    0.09
   0   6  -2    1.35    0.14
   0  -6   2    1.10    0.13
   0  -6   2    1.03    0.12
   0  -6   2    1.00    0.11
   0   6  -2    1.14    0.14
   0  -6  -2    1.12    0.12
   0  -6   2    1.08    0.13
   0  -6  -2    1.15    0.13
   0  -6   3    4.17    0.22
   0  -6   3    4.48    0.18
   0  -6  -3    4.66    0.18
   0   6   3    4.64    0.17
   0  -6   3    4.39    0.18
   0  -6   3    4.24    0.17
   0  -6  -3    4.71    0.18
   0   6   3    4.43    0.20
   0  -6   3    4.80    0.20
   0  -6  -3    4.25    0.16
   0   6  -3    5.06    0.21
   0  -6  -3    4.50    0.20
   0   6   3    4.03    0.16
   0   6   3    4.82    0.20
   0  -6   4    1.03    0.15
   0  -6  -4    1.40    0.10
   0   6   4    1.36    0.11
   0  -6  -4    1.39    0.11
   0  -6   4    1.36    0.11
   0   6   4    1.51    0.13
   0  -6   4    1.47    0.14
   0  -6  -4    1.42    0.12
   0   6   4    1.54    0.13
   0  -6   4    1.32    0.11
   0  -6  -4    1.29    0.11
   0  -6  -4    1.33    0.10
   0  -6   4    1.28    0.10
   0   6   4    1.32    0.11
   0   6   5   11.81    0.27
   0  -6   5   12.20    0.28
   0   6   5   11.22    0.24
   0  -6   5   11.16    0.23
   0   6  -5   12.57    0.28
   0   6   5   11.59    0.24
   0  -6  -5   10.95    0.22
   0  -6   5   11.55    0.22
   0   6   5   12.31    0.28
   0  -6  -5   10.91    0.25
   0  -6   5   11.28    0.28
   0   6   6   12.47    0.24
   0  -6   6   12.73    0.27
   0   6   6   12.68    0.25
   0   6  -6   12.81    0.26
   0  -6  -6   12.44    0.25
   0  -6  -6   11.72    0.23
   0   6   6   11.51    0.23
   0  -6   6   11.86    0.26
   0   6   6   12.44    0.26
   0  -6  -6   12.28    0.22
   0  -6  -7   12.70    0.24
   0   6   7   11.71    0.21
   0  -6  -7   11.48    0.19
   0   6   7   12.19    0.22
   0  -6  -7   11.26    0.21
   0   6   7   12.98    0.24
   0   6  -7   11.50    0.22
   0  -6   7   11.50    0.22
   0  -6   7   12.30    0.24
   0  -7   0   -0.03    0.07
   0  -7   0    0.02    0.07
   0   7   0    0.04    0.08
   0   7   0   -0.03    0.07
   0  -7   0   -0.01    0.06
   0  -7   1    0.03    0.07
   0  -7   1   -0.02    0.07
   0   7   1    0.00    0.07
   0   7  -1    0.03    0.07
   0  -7  -1    0.03    0.06
   0   7  -1   -0.02    0.07
   0  -7  -1    0.07    0.07
   0   7   1    0.02    0.07
   0  -7   1    0.05    0.07
   0  -7  -1    0.02    0.06
   0   7   2   11.13    0.21
   0   7   2   10.49    0.20
   0  -7   2   10.30    0.19
   0  -7   2    9.31    0.16
   0   7  -2   10.78    0.21
   0  -7  -2   10.12    0.17
   0   7  -2   10.45    0.21
   0  -7   2   10.09    0.20
   0  -7  -2   10.22    0.19
   0  -7   2   10.68    0.21
  -1   0   0    0.01    0.05
   1   0   0    0.01    0.01
  -1   0   0   -0.02    0.04
  -1   0   0    0.01    0.03
   1   0   0    0.01    0.05
  -1   0   0    0.03    0.04
   1   0   0    0.00    0.05
  -1   0   0    0.00    0.03
   1   0   0    0.00    0.05
  -1   0   0    0.01    0.04
   1   0   0    0.04    0.04
  -1   0   0    0.00    0.03
   1   0   0    0.03    0.04
  -1   0   0    0.05    0.04
  -1   0   0   -0.01    0.05
   1   0   0    0.01    0.05
  -1   0   0    0.08    0.04
   1   0   0    0.01    0.07
  -1   0   0    0.00    0.05
  -1   0   0    0.02    0.06
   1   0   0    0.00    0.03
   1   0   0    0.00    0.03
   1   0   0    0.01    0.04
  -1   0   0    0.04    0.04
  -1   0   0    0.00    0.03
  -1   0   1  147.45    0.66
  -1   0   1  146.70    0.45
  -1   0   1  151.68    0.67
  -1   0  -1  140.80    0.45
   1   0   1  145.39    0.75
  -1   0  -1  148.78    0.60
  -1   0   1  146.87    0.73
   1   0  -1  148.66    0.44
  -1   0  -1  143.46    0.44
   1   0  -1  150.35    0.66
  -1   0  -1  144.99    0.41
   1   0   1  144.42    0.40
   1   0  -1  146.77    0.66
  -1   0  -1  152.49    0.62
   1   0  -1  145.86    0.68
  -1   0  -1  147.95    0.63
   1   0   1  144.59    0.61
  -1   0   1  155.71    0.68
  -1   0   1  151.71    0.67
  -1   0  -1  148.10    0.36
  -1   0  -1  143.35    0.42
  -1   0  -1  151.60    0.60
   1   0   1  141.03    0.63
   1   0   1  145.18    0.42
   1   0   1  144.08    0.65
  -1   0   1  149.52    0.66
  -1   0   1  147.26    0.70
  -1   0  -1  156.07    0.59
   1   0  -1  144.14    0.56
  -1   0  -1  144.51    0.42
   1   0  -1  151.13    0.67
  -1   0   1  144.64    0.65
  -1   0  -1  151.84    0.67
  -1   0  -1  150.48    0.67
   1   0  -1  150.99    0.73
   1   0   1  154.84    0.60
   1   0  -1  150.60    0.67
  -1   0  -1  147.03    0.41
   1   0   1  144.79    0.42
  -1   0  -1  146.82    0.41
   1   0   1  145.09    0.40
  -1   0  -1  145.81    0.40
  -1   0   1  150.67    0.69
  -1   0  -2   22.96    0.25
  -1   0  -2   24.61    0.23
  -1   0   2   22.14    0.32
  -1   0  -2   24.57    0.24
   1   0   2   24.98    0.24
  -1   0  -2   24.18    0.21
  -1   0  -2   22.82    0.24
   1   0   2   23.49    0.29
   1   0   2   24.57    0.22
   1   0   2   24.54    0.31
  -1   0   2   23.35    0.33
  -1   0  -2   23.93    0.23
  -1   0  -2   24.17    0.23
  -1   0  -2   25.28    0.22
   1   0   2   25.20    0.25
  -1   0  -2   24.71    0.22
  -1   0  -2   25.83    0.30
  -1   0  -2   24.76    0.22
   1   0   2   24.57    0.21
  -1   0   2   24.84    0.35
   1   0   2   24.20    0.24
  -1   0  -2   25.30    0.23
   1   0   2   25.13    0.23
   1   0   2   24.72    0.22
  -1   0  -2   24.35    0.32
   1   0   2   24.23    0.33
   1   0  -2   24.65    0.18
  -1   0  -3  143.51    0.71
  -1   0  -3  144.97    0.73
  -1   0   3  151.17    0.49
   1   0   3  141.94    0.53
  -1   0   3  138.87    0.91
  -1   0  -3  142.30    0.69
   1   0   3  142.43    0.68
   1   0   3  141.22    0.63
   1   0   3  142.35    0.71
   1   0  -3  146.87    0.93
  -1   0  -3  145.29    0.89
   1   0  -3  144.26    0.48
   1   0   3  149.39    0.65
  -1   0  -3  142.32    0.65
  -1   0   3  143.58    0.83
   1   0  -3  136.73    0.54
  -1   0  -3  144.36    0.88
   1   0   3  135.98    0.81
   1   0   3  143.18    0.68
  -1   0  -3  142.99    0.68
  -1   0  -3  145.45    0.63
   1   0  -3  146.46    0.45
  -1   0  -3  142.78    0.70
  -1   0  -3  140.69    0.50
  -1   0  -3  146.85    0.64
   1   0   3  137.15    0.84
   1   0   3  140.50    0.66
  -1   0  -3  143.04    0.69
   1   0   3  143.03    0.80
   1   0   3  145.82    0.48
   1   0   3  145.85    0.69
   1   0   3  145.65    0.74
   1   0  -4   19.05    0.40
  -1   0   4   18.76    0.39
  -1   0  -4   18.27    0.31
  -1   0   4   18.07    0.39
   1   0   4   18.02    0.20
   1   0   4   19.67    0.23
   1   0  -4   19.14    0.40
  -1   0  -4   18.43    0.30
  -1   0   4   19.99    0.21
  -1   0  -4   17.83    0.31
  -1   0  -4   19.36    0.37
   1   0  -4   19.43    0.41
   1   0  -4   19.11    0.18
  -1   0   4   18.99    0.18
  -1   0   4   19.52    0.34
   1   0  -4   19.21    0.41
   1   0  -4   20.42    0.40
   1   0  -4   18.34    0.15
   1   0   4   18.97    0.25
  -1   0  -4   18.85    0.31
   1   0   4   18.02    0.30
  -1   0  -4   19.47    0.27
  -1   0  -4   18.56    0.32
   1   0   4   18.66    0.38
   1   0  -4   18.29    0.39
  -1   0   4   19.13    0.38
   1   0   4   19.29    0.31
   1   0   4   19.57    0.36
  -1   0  -4   18.76    0.18
   1   0  -4   18.73    0.20
   1   0  -5    0.00    0.11
  -1   0   5    0.01    0.10
   1   0  -5    0.06    0.11
   1   0  -5    0.05    0.05
  -1   0   5    0.06    0.05
   1   0   5    0.04    0.05
  -1   0   5    0.04    0.05
   1   0  -5    0.08    0.03
  -1   0  -5    0.09    0.10
   1   0   5    0.00    0.10
   1   0  -5    0.03    0.10
  -1   0   5    0.05    0.10
  -1   0  -5    0.11    0.08
  -1   0  -5    0.08    0.08
   1   0  -5    0.02    0.11
  -1   0  -5    0.08    0.08
   1   0  -5    0.03    0.11
   1   0  -5    0.03    0.04
   1   0   5    0.01    0.08
   1   0   5    0.03    0.07
  -1   0  -5    0.03    0.10
  -1   0   5    0.03    0.10
   1   0   5    0.07    0.10
   1   0  -5    0.04    0.11
  -1   0  -5    0.07    0.08
  -1   0   5    0.03    0.08
  -1   0  -5    0.11    0.08
   1   0  -6   91.24    1.06
  -1   0   6   93.35    0.82
  -1   0   6   91.72    0.51
   1   0   6   94.34    0.53
   1   0   6   98.79    0.65
   1   0  -6   96.26    1.07
   1   0  -6   94.30    0.43
   1   0  -6   92.13    1.07
  -1   0   6  102.11    1.10
  -1   0   6   91.97    1.05
  -1   0  -6   96.43    0.90
  -1   0   6   94.31    0.55
   1   0  -6   90.27    1.05
  -1   0  -6   95.13    1.01
  -1   0  -6   95.56    0.90
   1   0  -6   94.22    1.10
   1   0  -6   89.31    0.45
  -1   0   6   92.34    1.00
  -1   0  -6   99.35    1.05
   1   0   6   94.05    0.87
   1   0   6  100.07    1.06
   1   0  -6   95.95    0.53
  -1   0  -6   96.38    0.89
   1   0   6   96.62    1.00
  -1   0  -6   94.91    0.92
   1   0  -6   94.69    1.10
  -1   0   6   93.12    1.06
   1   0  -7    6.32    0.14
   1   0   7    6.85    0.27
  -1   0  -7    7.21    0.32
  -1   0  -7    6.63    0.27
  -1   0   7    6.64    0.33
   1   0   7    7.36    0.33
   1   0  -7    6.76    0.33
  -1   0  -7    6.35    0.26
  -1   0  -7    6.90    0.19
  -1   0   7    7.24    0.34
   1   0  -7    6.54    0.33
   1   0  -7    6.71    0.16
  -1   0   7    6.87    0.31
  -1   0  -7    6.61    0.32
  -1   0  -7    6.67    0.27
  -1   0  -7    6.73    0.27
  -1   0   7    6.78    0.17
   1   0   7    7.13    0.21
   1   0   7    6.55    0.16
   1   0  -7    6.91    0.34
   1   0  -7    5.93    0.32
  -1   0   7    6.46    0.33
   1   0   7    6.19    0.26
   1   0  -7    6.51    0.33
   1   0  -7    6.33    0.33
  -1   0   8    9.36    0.20
  -1   0  -8    9.47    0.24
   1   0  -8    9.32    0.41
  -1   0   8   10.52    0.43
   1   0  -8    9.76    0.41
   1   0  -8    9.66    0.20
   1   0   8    9.46    0.20
   1   0  -8    9.66    0.42
   1   0   8   10.16    0.41
  -1   0  -8    9.26    0.39
   1   0   8    9.62    0.26
   1   0   8    9.63    0.39
  -1   0   8    9.94    0.38
  -1   0   8    9.82    0.42
   1   0  -8    9.17    0.41
  -1   0  -8    8.90    0.38
  -1   0   8    9.42    0.42
   1   0  -8   10.09    0.42
   1   0  -9    5.38    0.20
  -1   0   9    5.66    0.21
   1   0   9    5.74    0.22
  -1   0   9    6.04    0.20
  -1   0   9    5.53    0.17
  -1   0   9    5.68    0.18
   1   0  -9    5.50    0.18
  -1   0   9    5.67    0.18
   1   0  -9    5.37    0.19
  -1   0  -9    5.76    0.20
   1   0   9    5.32    0.19
   1   0   9    5.49    0.20
   1   0  -9    5.90    0.17
  -1   0   9    5.37    0.18
   1   0   9    5.62    0.20
  -1   0   9    5.78    0.20
   1   0   9    5.74    0.20
   1   0  10   24.59    0.44
  -1   0  10   24.47    0.43
   1   0  10   24.89    0.40
   1   0  10   24.01    0.42
   1   0 -10   23.10    0.36
  -1   0 -10   25.13    0.41
   1   0 -10   24.96    0.43
   1   0  10   24.61    0.42
  -1   0  10   23.23    0.41
  -1   0  10   24.55    0.36
  -1   0  10   23.88    0.39
  -1   0  10   24.09    0.37
   1   0 -10   24.49    0.41
   1   0 -10   24.70    0.34
  -1   0  10   24.45    0.38
  -1   0  10   23.54    0.41
   1   0  10   24.17    0.42
   1   0  10   24.52    0.42
  -1   0  11   12.67    0.26
   1   0  11   12.48    0.33
   1   0 -11   12.33    0.27
  -1   0  11   11.80    0.31
   1   0 -11   12.37    0.30
   1   0  11   11.73    0.30
  -1   0  11   12.31    0.29
   1   0  11   11.75    0.31
  -1   0  11   13.49    0.32
  -1   0  11   13.13    0.28
   1   0 -11   12.74    0.33
  -1   0  11   12.42    0.29
  -1   0 -11   12.36    0.30
  -1   0  11   13.38    0.33
   1   0  11   12.96    0.32
  -1   0 -11   12.72    0.30
   1   0  11   12.28    0.30
  -1   0 -12   13.70    0.31
  -1   0  12   13.58    0.29
   1   0  12   13.19    0.33
   1   0 -12   13.23    0.32
   1   0  12   13.24    0.31
   1   0 -12   13.58    0.30
   1   0  12   13.16    0.32
  -1   0 -12   13.81    0.29
   1   0 -12   13.72    0.33
  -1   0  12   12.76    0.26
  -1   0  12   13.32    0.32
  -1   0  12   14.09    0.32
  -1   0  12   13.46    0.29
  -1   0  12   13.14    0.25
  -1   0  13    3.32    0.18
   1   0  13    3.10    0.17
   1   0 -13    3.01    0.17
  -1   0 -13    2.80    0.13
  -1   0 -13    3.02    0.17
   1   0 -13    2.95    0.17
  -1   0  13    3.21    0.17
   1   0  13    2.99    0.17
  -1   0 -13    3.07    0.14
   1   0 -13    3.18    0.14
  -1   0  13    3.20    0.14
   1   0  13    3.00    0.15
   1   0  13    3.09    0.17
  -1   0  13    2.70    0.13
  -1   0  14    5.89    0.18
   1   0  14    6.21    0.18
  -1   0  14    6.16    0.18
   1   0 -14    6.04    0.18
  -1   0 -14    6.05    0.19
  -1   0 -14    5.62    0.14
   1   0  14    6.38    0.19
   1   0  14    5.70    0.18
   1   0 -14    6.20    0.18
   1   0 -14    5.76    0.15
   1   0  14    5.69    0.16
  -1   1  14    3.83    0.12
  -1   1  14    3.90    0.11
   1   1 -14    4.40    0.15
  -1  -1 -14    3.88    0.14
   1  -1  14    4.35    0.16
  -1   1  14    4.57    0.15
   1  -1  14    4.15    0.15
  -1  -1 -14    4.11    0.12
   1  -1  14    4.35    0.12
   1   1 -14    4.31    0.16
   1  -1  14    3.54    0.11
  -1   1  14    4.41    0.15
  -1  -1 -14    4.22    0.14
  -1   1  13   22.26    0.36
   1  -1  13   21.74    0.33
   1  -1  13   22.02    0.38
   1   1 -13   20.63    0.31
  -1   1  13   20.41    0.35
  -1   1  13   21.84    0.31
   1  -1  13   22.44    0.37
   1   1 -13   21.98    0.36
  -1  -1 -13   22.08    0.36
  -1   1  13   20.62    0.33
  -1  -1 -13   20.44    0.35
   1  -1  13   21.08    0.36
   1  -1  13   21.06    0.37
   1   1 -13   21.58    0.38
   1   1 -12    0.35    0.09
   1   1 -12    0.29    0.11
  -1   1  12    0.35    0.09
   1  -1  12    0.34    0.11
  -1   1  12    0.37    0.08
   1  -1  12    0.29    0.12
  -1   1  12    0.36    0.10
   1  -1  12    0.37    0.12
   1   1 -12    0.37    0.12
   1  -1  12    0.47    0.12
  -1   1  12    0.38    0.09
  -1   1  12    0.31    0.08
  -1  -1 -12    0.32    0.11
  -1   1  12    0.43    0.11
   1  -1  11    2.75    0.17
  -1   1  11    2.86    0.17
  -1   1  11    2.97    0.16
  -1   1  11    2.91    0.15
  -1   1  11    2.60    0.14
  -1   1  11    2.84    0.17
  -1   1  11    2.87    0.18
   1   1 -11    2.77    0.17
  -1  -1 -11    3.05    0.18
   1  -1  11    2.89    0.18
   1   1 -11    2.78    0.13
   1  -1  11    2.90    0.19
   1  -1  11    2.78    0.17
   1   1 -11    2.64    0.18
  -1  -1 -10   25.79    0.42
   1  -1  10   24.37    0.42
  -1   1  10   24.28    0.41
  -1   1  10   24.79    0.41
  -1   1  10   24.13    0.40
  -1  -1 -10   24.23    0.36
   1  -1  10   25.05    0.42
  -1   1  10   24.54    0.39
  -1   1  10   24.12    0.38
   1   1 -10   23.44    0.36
   1   1 -10   24.23    0.42
  -1   1  10   24.82    0.45
   1   1 -10   24.05    0.36
  -1   1  10   24.38    0.38
   1   1 -10   24.84    0.44
   1  -1  10   23.52    0.36
   1  -1  10   23.04    0.42
  -1   1   9   46.79    0.53
   1  -1   9   42.73    0.47
  -1   1   9   42.80    0.50
   1   1  -9   41.56    0.45
  -1   1   9   43.30    0.51
  -1   1   9   44.56    0.52
   1   1  -9   43.00    0.52
   1  -1   9   44.47    0.52
   1  -1   9   41.08    0.50
   1  -1   9   44.68    0.54
  -1   1   9   45.19    0.58
   1  -1   9   44.50    0.53
  -1  -1  -9   44.32    0.53
   1   1  -9   43.35    0.55
   1   1  -9   43.07    0.47
  -1  -1  -9   42.40    0.46
  -1   1   9   44.35    0.50
   1   1  -8   42.76    0.86
  -1  -1  -8   43.17    0.80
   1   1  -8   42.73    0.87
  -1   1   8   44.37    0.87
  -1  -1  -8   44.58    0.83
  -1   1   8   44.12    0.49
   1   1  -8   43.81    0.87
  -1  -1  -8   43.97    0.89
   1   1  -8   43.89    0.45
  -1  -1  -8   43.77    0.50
  -1  -1  -8   41.99    0.78
   1  -1   8   46.51    0.90
  -1  -1  -8   42.34    0.80
  -1  -1  -8   45.81    0.87
  -1   1   8   44.43    0.90
  -1  -1  -8   43.04    0.80
   1  -1   8   44.36    0.49
  -1   1   8   46.19    0.92
  -1  -1  -7   65.72    0.96
  -1  -1  -7   65.28    0.94
  -1  -1  -7   64.45    0.91
   1   1  -7   63.23    0.87
  -1  -1  -7   68.22    1.03
   1   1  -7   66.57    0.44
   1  -1   7   67.70    0.55
  -1   1   7   65.77    0.56
  -1  -1  -7   67.62    1.00
  -1  -1  -7   64.76    0.92
   1  -1   7   69.56    1.01
   1   1  -7   63.00    0.98
   1   1  -7   62.45    0.98
  -1  -1  -7   65.01    0.91
  -1   1   7   68.72    1.03
  -1   1   7   65.24    1.01
   1   1  -7   62.85    0.98
  -1  -1  -7   66.25    0.56
   1  -1   7   68.65    0.87
  -1   1   7   66.24    1.02
  -1   1   6    4.25    0.15
   1  -1   6    4.40    0.20
  -1  -1  -6    3.72    0.23
  -1  -1  -6    3.99    0.14
   1   1  -6    4.06    0.11
  -1   1   6    4.07    0.16
  -1  -1  -6    4.36    0.26
   1  -1   6    4.58    0.25
  -1   1   6    4.42    0.27
   1   1  -6    4.08    0.26
   1  -1   6    3.83    0.18
   1   1  -6    3.94    0.25
  -1  -1  -6    3.71    0.24
  -1  -1  -6    3.79    0.24
  -1  -1  -6    3.13    0.25
  -1  -1  -6    4.23    0.24
  -1   1   6    3.93    0.25
   1   1  -6    3.92    0.21
   1   1  -6    4.12    0.25
  -1  -1  -6    3.94    0.23
   1  -1   6    4.44    0.14
  -1   1   6    4.20    0.26
   1  -1   6    4.37    0.21
   1   1  -6    3.45    0.24
   1  -1   6    3.92    0.18
  -1  -1  -5   96.19    1.02
  -1  -1  -5   88.57    0.90
  -1   1   5   89.56    0.57
  -1  -1  -5   91.31    0.55
   1  -1   5   92.97    0.97
  -1   1   5   88.69    1.00
  -1  -1  -5   90.49    0.96
  -1  -1  -5   89.76    0.91
  -1   1   5   86.33    0.71
  -1  -1  -5   89.46    0.93
  -1  -1  -5   91.21    0.91
   1   1  -5   87.16    0.47
  -1  -1  -5   90.01    1.01
   1   1  -5   83.06    0.95
   1  -1   5   89.66    0.50
   1   1  -5   83.68    0.95
   1  -1   5   87.12    0.71
  -1   1   5   93.16    0.98
   1  -1   5   86.73    0.73
   1  -1   5   85.30    0.68
   1  -1   5   88.82    0.80
   1   1  -5   84.22    0.96
  -1   1   5   91.63    1.01
   1   1  -5   83.31    0.95
  -1  -1  -4   32.98    0.49
   1  -1   4   31.41    0.26
   1   1  -4   32.43    0.22
  -1   1   4   32.38    0.43
  -1  -1  -4   31.65    0.51
   1  -1   4   33.86    0.42
   1   1  -4   31.89    0.54
   1   1  -4   32.45    0.27
  -1  -1  -4   30.72    0.48
  -1  -1  -4   31.32    0.50
  -1  -1  -4   31.25    0.49
   1  -1   4   33.50    0.54
  -1  -1  -4   30.82    0.52
  -1  -1  -4   31.38    0.50
   1  -1   4   31.43    0.37
  -1   1   4   32.75    0.31
  -1   1   4   31.07    0.52
  -1   1   4   33.70    0.56
  -1   1   4   31.88    0.55
   1   1  -4   31.96    0.54
   1  -1   4   31.27    0.36
  -1  -1  -4   33.42    0.30
   1   1  -4   31.81    0.53
  -1  -1  -4   33.08    0.57
   1  -1   4   31.84    0.48
   1  -1   4   32.58    0.36
  -1  -1  -3  226.30    1.18
   1  -1   3  212.44    0.79
   1   1  -3  220.30    1.26
   1   1  -3  223.14    0.57
   1   1  -3  219.93    1.25
   1  -1   3  215.15    1.14
  -1   1   3  223.49    0.71
   1   1  -3  207.83    0.57
  -1  -1  -3  202.64    1.20
  -1  -1  -3  221.95    1.19
  -1  -1  -3  227.46    1.34
   1  -1   3  216.65    0.75
  -1  -1  -3  219.68    1.01
   1  -1   3  217.25    0.77
  -1  -1  -3  214.03    1.22
  -1  -1  -3  224.69    1.24
  -1   1   3  210.11    1.05
  -1   1   3  217.54    0.81
   1  -1   3  214.87    0.79
   1   1  -3  221.97    1.26
  -1   1   3  208.85    1.26
  -1   1   3  222.72    1.19
   1  -1   3  215.58    0.75
  -1   1   3  222.56    1.26
  -1  -1  -3  225.77    1.18
   1  -1   3  203.37    0.80
  -1  -1  -3  225.31    0.68
   1  -1   3  215.65    0.75
   1  -1   3  214.86    0.75
   1   1  -3  221.60    0.64
   1  -1   3  221.23    1.25
  -1  -1  -3  218.49    1.13
   1  -1   3  210.07    0.78
  -1  -1  -3  212.40    1.15
  -1  -1  -2   24.27    0.35
  -1  -1  -2   23.95    0.20
   1  -1   2   22.50    0.35
   1  -1   2   22.02    0.21
   1  -1   2   21.97    0.19
  -1   1   2   22.16    0.33
   1   1  -2   22.40    0.29
  -1  -1  -2   24.08    0.37
   1  -1   2   22.71    0.17
  -1  -1  -2   23.05    0.28
  -1   1   2   24.55    0.21
   1  -1   2   21.79    0.20
  -1   1   2   22.05    0.34
  -1  -1  -2   21.81    0.35
   1   1  -2   23.46    0.18
   1  -1   2   21.84    0.20
  -1  -1  -2   24.22    0.36
  -1   1   2   23.15    0.39
   1   1  -2   22.23    0.37
  -1  -1  -2   23.37    0.38
   1  -1   2   21.86    0.20
   1  -1   2   21.80    0.19
  -1   1   2   23.58    0.36
   1  -1   2   22.01    0.19
   1   1  -2   23.09    0.20
  -1  -1  -2   23.31    0.37
  -1  -1  -2   23.84    0.20
   1  -1   2   21.82    0.19
  -1  -1  -2   24.22    0.38
   1  -1   1   27.74    0.23
  -1  -1  -1   29.05    0.30
   1   1  -1   28.61    0.32
   1   1  -1   28.82    0.20
  -1  -1  -1   29.00    0.28
   1  -1   1   28.31    0.22
  -1   1   1   28.91    0.20
   1  -1   1   27.95    0.23
  -1   1   1   28.14    0.29
   1  -1   1   26.98    0.36
  -1   1   1   27.98    0.29
   1  -1   1   27.39    0.34
   1  -1   1   28.99    0.32
   1  -1   1   27.77    0.22
  -1  -1  -1   28.06    0.39
  -1   1   1   28.16    0.37
  -1  -1  -1   28.53    0.37
   1  -1   1   27.49    0.20
   1  -1   1   27.12    0.20
   1  -1   1   27.60    0.21
  -1  -1  -1   29.17    0.18
   1   1  -1   26.99    0.39
   1  -1   1   26.83    0.20
  -1  -1  -1   28.49    0.36
   1  -1   1   28.29    0.22
  -1  -1  -1   28.06    0.28
   1   1  -1   29.33    0.20
  -1  -1  -1   28.57    0.38
   1   1  -1   27.62    0.26
  -1   1   0   15.17    0.24
   1  -1   0   15.21    0.19
   1  -1   0   14.77    0.21
   1   1   0   14.86    0.27
  -1   1   0   14.72    0.20
  -1  -1   0   15.03    0.29
   1  -1   0   15.23    0.14
   1   1   0   15.56    0.29
   1   1   0   15.87    0.20
   1   1   0   14.61    0.19
  -1  -1   0   15.44    0.24
  -1   1   0   15.16    0.21
  -1   1   0   14.68    0.14
   1  -1   0   15.56    0.27
  -1  -1   0   14.46    0.21
   1   1   0   15.80    0.15
   1   1   0   14.70    0.29
  -1   1   0   15.60    0.14
  -1  -1   0   15.09    0.28
  -1  -1   0   15.14    0.27
   1  -1   0   14.74    0.26
  -1  -1   0   15.31    0.28
   1  -1   0   15.00    0.20
   1  -1   0   14.44    0.24
   1   1   0   14.92    0.26
   1  -1   0   15.47    0.22
   1  -1   0   15.33    0.20
   1   1   0   14.53    0.26
  -1   1   0   14.91    0.20
  -1   1   0   15.14    0.21
  -1  -1   0   16.63    0.20
   1  -1   0   15.19    0.21
   1  -1   0   15.21    0.20
  -1   1   0   15.02    0.21
  -1   1   0   14.99    0.19
  -1  -1   0   14.91    0.19
  -1   1   0   14.39    0.21
   1  -1   0   15.18    0.21
   1  -1   0   14.73    0.21
  -1   1  -1   26.86    0.21
   1   1   1   28.33    0.38
   1  -1  -1   28.20    0.37
   1   1   1   28.69    0.20
   1   1   1   28.17    0.35
   1  -1  -1   28.32    0.30
   1   1   1   29.63    0.28
   1  -1  -1   27.43    0.34
   1  -1  -1   29.03    0.35
  -1   1  -1   27.33    0.20
   1  -1  -1   25.62    0.34
   1  -1  -1   29.02    0.19
   1  -1  -1   27.07    0.34
  -1   1  -1   27.35    0.30
   1  -1  -1   26.96    0.32
   1  -1  -1   27.35    0.34
  -1  -1   1   26.88    0.33
   1   1   1   27.87    0.40
   1  -1  -1   27.81    0.34
   1   1   1   29.29    0.35
  -1   1  -1   27.86    0.24
  -1   1  -1   28.65    0.20
   1  -1  -1   26.60    0.35
  -1   1  -1   27.72    0.24
  -1   1  -1   27.41    0.21
   1   1   1   29.13    0.20
   1  -1  -1   28.03    0.30
   1  -1  -2   23.83    0.36
  -1   1  -2   22.20    0.19
  -1   1  -2   21.76    0.16
   1  -1  -2   22.58    0.36
   1   1   2   24.22    0.34
   1  -1  -2   23.52    0.19
   1  -1  -2   23.44    0.37
   1  -1  -2   23.04    0.18
   1  -1  -2   22.85    0.38
  -1   1  -2   23.13    0.34
   1   1   2   22.41    0.20
   1  -1  -2   23.01    0.37
   1  -1  -2   23.09    0.34
   1   1   2   22.02    0.39
  -1   1  -2   21.76    0.19
   1  -1  -2   22.29    0.38
  -1   1  -2   22.64    0.19
   1   1   2   23.64    0.21
  -1  -1   2   22.99    0.36
   1  -1  -2   22.54    0.35
   1   1   2   23.42    0.18
   1  -1  -2   24.85    0.38
   1   1   2   21.41    0.17
   1   1   2   23.52    0.34
   1  -1  -3  216.92    1.31
  -1   1  -3  212.28    0.79
  -1  -1   3  230.00    1.30
   1  -1  -3  221.75    0.55
   1   1   3  211.82    0.78
   1   1   3  223.93    1.30
  -1  -1   3  208.83    1.14
  -1  -1   3  214.92    1.12
  -1   1  -3  208.90    1.07
  -1   1  -3  213.55    0.74
   1  -1  -3  221.06    1.24
  -1  -1   3  207.69    1.13
   1  -1  -3  212.29    1.25
  -1   1  -3  215.68    0.74
   1  -1  -3  211.29    1.23
   1   1   3  215.88    0.53
   1  -1  -3  209.23    1.26
  -1   1  -3  217.00    0.75
  -1   1  -3  217.68    0.76
   1  -1  -3  216.60    1.25
  -1  -1   3  222.54    1.31
   1  -1  -3  212.83    1.24
   1   1   3  213.93    0.71
  -1  -1   3  223.79    1.26
   1  -1  -3  214.31    0.60
   1   1   3  217.58    0.70
   1  -1  -4   32.51    0.26
   1   1   4   33.53    0.56
   1  -1  -4   32.65    0.56
   1   1   4   32.43    0.33
  -1  -1   4   31.62    0.48
   1  -1  -4   32.54    0.55
  -1   1  -4   31.43    0.36
  -1   1  -4   31.78    0.39
   1  -1  -4   32.66    0.55
   1  -1  -4   32.63    0.55
   1  -1  -4   33.93    0.56
  -1  -1   4   30.49    0.46
   1   1   4   30.22    0.39
  -1   1  -4   32.18    0.45
   1  -1  -4   32.70    0.58
   1   1   4   33.95    0.32
  -1   1  -4   32.67    0.46
  -1   1  -4   31.43    0.36
   1  -1  -4   33.14    0.56
  -1  -1   4   30.92    0.47
  -1   1  -4   31.05    0.36
  -1  -1   4   33.67    0.55
   1  -1  -4   30.23    0.23
  -1  -1   4   31.49    0.21
  -1  -1   4   33.08    0.54
  -1   1  -4   32.13    0.22
   1  -1  -5   85.57    0.44
   1  -1  -5   93.43    1.05
   1   1   5   93.29    0.57
   1  -1  -5   89.16    1.01
  -1  -1   5   84.59    0.83
   1   1   5   90.32    0.69
  -1  -1   5   85.78    0.83
  -1  -1   5   90.93    0.86
  -1   1  -5   88.48    0.76
   1  -1  -5   95.03    1.04
  -1  -1   5   87.36    0.52
   1   1   5   91.94    1.02
  -1  -1   5   87.16    0.97
   1   1   5   82.78    0.76
  -1   1  -5   93.93    0.84
   1  -1  -5   86.60    0.45
  -1   1  -5   86.74    0.70
  -1   1  -5   87.68    0.70
  -1   1  -5   87.24    0.36
   1   1   5   89.66    0.59
   1  -1  -5   91.06    1.04
  -1  -1   5   85.16    0.94
   1  -1  -5   90.16    1.00
  -1   1  -5   86.67    0.81
   1  -1  -5   91.93    1.02
  -1   1  -5   87.83    0.70
   1  -1  -5   89.18    1.00
  -1  -1   6    4.01    0.20
  -1  -1   6    4.27    0.21
  -1   1  -6    3.61    0.19
   1   1   6    4.39    0.24
  -1  -1   6    4.20    0.21
   1   1   6    4.34    0.15
  -1   1  -6    4.43    0.19
   1   1   6    4.25    0.16
  -1   1  -6    4.26    0.19
  -1  -1   6    4.07    0.26
  -1  -1   6    4.36    0.27
  -1   1  -6    4.08    0.21
   1  -1  -6    4.23    0.28
  -1   1  -6    4.27    0.19
   1  -1  -6    4.41    0.12
   1  -1  -6    4.61    0.28
   1   1   6    3.93    0.20
  -1   1  -6    4.09    0.21
   1  -1  -6    4.37    0.28
   1  -1  -6    4.49    0.27
   1  -1  -6    4.36    0.27
   1  -1  -6    4.29    0.12
   1   1   6    4.25    0.27
   1  -1  -6    4.11    0.26
  -1  -1   6    3.93    0.14
   1  -1  -6    4.17    0.27
   1  -1  -7   63.40    1.01
  -1  -1   7   63.28    0.54
  -1   1  -7   62.50    0.83
  -1  -1   7   61.41    0.79
   1  -1  -7   64.18    0.46
   1  -1  -7   64.05    1.02
   1   1   7   61.88    0.88
  -1   1  -7   61.46    0.81
   1  -1  -7   65.20    1.04
   1   1   7   68.53    0.84
  -1  -1   7   63.08    0.80
   1   1   7   68.42    1.03
   1  -1  -7   63.69    1.02
   1  -1  -7   66.80    1.06
  -1  -1   7   62.91    0.83
  -1  -1   7   65.32    0.97
   1   1   7   67.03    0.57
   1  -1  -7   65.01    1.02
   1  -1  -7   64.56    0.45
   1  -1  -7   66.26    1.03
  -1  -1   7   62.32    0.98
   1  -1  -8   43.39    0.41
  -1  -1   8   44.00    0.91
   1   1   8   43.43    0.49
   1   1   8   46.83    0.91
   1  -1  -8   42.78    0.89
  -1  -1   8   47.08    0.88
   1  -1  -8   44.32    0.90
   1  -1  -8   44.30    0.92
   1  -1  -8   43.95    0.91
   1  -1  -8   46.46    0.92
   1  -1  -8   44.59    0.94
  -1  -1   8   42.95    0.85
   1   1   8   42.08    0.78
  -1   1  -8   42.40    0.75
  -1  -1   8   43.44    0.48
   1  -1  -8   43.93    0.40
  -1  -1   8   43.20    0.88
  -1  -1   9   44.65    0.49
   1   1   9   43.22    0.46
   1   1   9   45.62    0.52
   1   1   9   44.42    0.51
   1   1   9   45.03    0.59
  -1  -1   9   44.43    0.53
  -1  -1   9   44.84    0.50
  -1  -1   9   42.64    0.47
   1   1   9   45.73    0.55
   1  -1  -9   45.64    0.55
  -1  -1   9   44.02    0.52
   1  -1  -9   43.47    0.51
   1   1   9   44.72    0.54
   1  -1  -9   42.48    0.51
   1   1   9   45.02    0.53
   1   1  10   23.47    0.38
  -1  -1  10   24.27    0.40
   1   1  10   25.48    0.44
   1   1  10   23.76    0.37
  -1   1 -10   23.86    0.41
  -1  -1  10   24.69    0.42
  -1  -1  10   23.36    0.37
  -1  -1  10   24.53    0.40
  -1  -1  10   24.93    0.39
   1   1  10   25.52    0.43
   1   1  10   24.10    0.45
   1  -1 -10   24.01    0.41
   1   1  10   24.40    0.42
   1   1  10   24.85    0.41
   1  -1 -10   24.28    0.40
  -1  -1  10   24.22    0.37
   1  -1 -10   25.36    0.43
   1  -1 -11    3.03    0.18
   1   1  11    2.77    0.15
   1  -1 -11    3.05    0.18
  -1  -1  11    2.84    0.14
  -1  -1  11    3.06    0.16
   1  -1 -11    2.82    0.16
  -1  -1  11    2.92    0.17
  -1  -1  11    2.73    0.14
   1   1  11    2.86    0.18
  -1   1 -11    2.81    0.16
   1   1  11    2.81    0.17
   1   1  11    2.85    0.18
  -1  -1  11    2.94    0.18
  -1  -1  11    3.01    0.17
  -1  -1  11    3.10    0.16
  -1   1 -12    0.39    0.11
   1  -1 -12    0.32    0.09
   1   1  12    0.35    0.10
  -1  -1  12    0.59    0.12
   1   1  12    0.48    0.12
  -1  -1  12    0.33    0.09
   1  -1 -12    0.30    0.09
  -1  -1  12    0.43    0.10
   1   1  12    0.29    0.11
   1  -1 -12    0.46    0.11
   1   1  12    0.26    0.11
   1   1  12    0.31    0.08
  -1  -1  12    0.31    0.11
  -1  -1  13   22.00    0.38
   1  -1 -13   20.63    0.35
   1   1  13   21.88    0.38
   1   1  13   21.49    0.36
  -1  -1  13   21.91    0.37
  -1  -1  13   20.64    0.30
   1   1  13   20.69    0.36
   1  -1 -13   21.06    0.34
   1  -1 -13   21.58    0.31
  -1   1 -13   21.63    0.37
   1   1  13   20.78    0.30
   1   1  14    4.37    0.16
   1   1  14    4.13    0.16
   1  -1 -14    4.43    0.16
   1   1  14    4.49    0.15
  -1  -1  14    3.76    0.11
   1  -1 -14    4.04    0.13
  -1  -1  14    4.40    0.16
  -1  -1  14    4.37    0.15
  -1   1 -14    4.24    0.15
   1  -1 -14    4.25    0.14
  -1   2  13   12.43    0.26
  -1  -2 -13   10.82    0.21
   1   2 -13   13.20    0.27
  -1  -2 -13   12.84    0.27
   1  -2  13   12.32    0.27
  -1   2  13   12.23    0.24
   1   2 -13   13.29    0.26
  -1   2  13   12.57    0.25
  -1  -2 -13   12.18    0.21
   1   2 -13   12.49    0.25
   1  -2  13   12.28    0.21
  -1   2  13   12.22    0.21
   1  -2  13   13.30    0.24
   1  -2  13   13.43    0.28
   1  -2  13   12.71    0.24
   1  -2  12    6.37    0.24
  -1   2  12    6.42    0.21
  -1   2  12    6.44    0.21
  -1   2  12    6.23    0.19
   1  -2  12    6.73    0.21
   1   2 -12    6.30    0.22
  -1   2  12    6.43    0.18
   1   2 -12    6.19    0.21
   1   2 -12    6.49    0.23
   1  -2  12    5.97    0.19
  -1  -2 -12    6.33    0.19
  -1  -2 -12    6.22    0.17
  -1  -2 -12    6.51    0.23
  -1   2  12    6.18    0.22
   1  -2  12    6.39    0.23
   1   2 -11    1.13    0.14
   1  -2  11    1.14    0.14
   1  -2  11    1.18    0.13
  -1   2  11    1.14    0.13
   1   2 -11    1.18    0.14
  -1  -2 -11    1.11    0.13
   1  -2  11    1.22    0.13
  -1   2  11    1.15    0.12
  -1  -2 -11    1.16    0.12
   1   2 -11    1.32    0.14
   1  -2  11    1.15    0.13
  -1   2  11    1.07    0.10
   1   2 -11    1.17    0.10
   1  -2  11    1.13    0.11
  -1   2  11    1.22    0.10
  -1  -2 -11    1.14    0.14
  -1   2  11    1.22    0.12
  -1  -2 -11    1.26    0.11
  -1   2  11    1.17    0.13
   1  -2  11    1.00    0.14
  -1   2  11    1.09    0.11
   1  -2  11    1.44    0.13
  -1  -2 -10    2.29    0.17
  -1   2  10    1.88    0.15
   1  -2  10    1.55    0.15
  -1   2  10    1.69    0.14
   1  -2  10    1.58    0.13
  -1  -2 -10    1.55    0.13
   1  -2  10    1.47    0.16
   1  -2  10    1.61    0.14
   1  -2  10    1.59    0.14
  -1   2  10    1.56    0.13
   1  -2  10    1.47    0.12
   1   2 -10    1.62    0.14
  -1   2  10    1.73    0.14
  -1   2  10    1.71    0.14
   1   2 -10    1.78    0.15
   1   2 -10    1.65    0.14
  -1   2  10    1.66    0.14
   1   2 -10    1.35    0.12
  -1  -2 -10    1.36    0.12
  -1   2   9   51.56    0.61
   1  -2   9   50.22    0.58
  -1   2   9   52.30    0.57
   1   2  -9   50.48    0.59
  -1   2   9   50.29    0.60
   1  -2   9   50.01    0.55
  -1   2   9   51.03    0.58
   1  -2   9   50.73    0.61
   1  -2   9   51.98    0.61
   1  -2   9   50.36    0.60
  -1  -2  -9   49.83    0.57
   1  -2   9   48.46    0.53
  -1   2   9   48.85    0.57
  -1  -2  -9   51.96    0.60
   1   2  -9   49.75    0.58
   1  -2   9   52.04    0.58
  -1  -2  -9   50.52    0.56
  -1   2   9   50.76    0.57
   1   2  -8    0.69    0.08
  -1   2   8    0.79    0.09
   1  -2   8    0.78    0.10
  -1   2   8    0.86    0.09
   1   2  -8    0.76    0.10
   1  -2   8    0.72    0.10
  -1   2   8    0.70    0.11
  -1  -2  -8    0.71    0.09
   1   2  -8    0.87    0.10
  -1   2   8    0.62    0.09
   1  -2   8    0.71    0.08
   1  -2   8    0.62    0.08
   1  -2   8    0.72    0.10
   1  -2   8    0.75    0.09
  -1  -2  -8    0.66    0.09
  -1   2   8    0.70    0.12
   1  -2   8    0.71    0.11
  -1   2   7   19.08    0.33
  -1   2   7   18.70    0.61
  -1  -2  -7   18.54    0.56
  -1  -2  -7   18.71    0.58
  -1   2   7   19.92    0.36
  -1  -2  -7   20.84    0.63
  -1  -2  -7   19.36    0.51
  -1  -2  -7   21.03    0.58
   1  -2   7   21.53    0.62
   1   2  -7   19.15    0.57
   1   2  -7   18.62    0.56
   1   2  -7   19.81    0.57
  -1   2   7   20.30    0.59
   1   2  -7   19.26    0.28
  -1   2   7   21.32    0.62
  -1  -2  -7   18.36    0.55
  -1  -2  -7   18.47    0.57
  -1  -2  -7   18.21    0.56
  -1   2   6    3.75    0.26
   1   2  -6    3.77    0.13
   1   2  -6    4.00    0.26
  -1  -2  -6    4.01    0.26
  -1  -2  -6    3.82    0.22
   1   2  -6    3.86    0.25
   1  -2   6    3.81    0.27
  -1  -2  -6    3.87    0.26
  -1   2   6    3.37    0.24
  -1  -2  -6    3.60    0.25
  -1   2   6    3.91    0.28
  -1   2   6    3.63    0.17
  -1  -2  -6    3.79    0.26
  -1  -2  -6    4.41    0.29
   1   2  -6    4.08    0.26
  -1  -2  -6    3.83    0.25
  -1  -2  -6    4.53    0.17
  -1  -2  -6    4.15    0.27
  -1  -2  -6    3.96    0.26
  -1  -2  -5   87.16    0.60
   1   2  -5   85.88    1.04
  -1   2   5   86.62    0.63
  -1  -2  -5   87.99    1.03
   1   2  -5   84.96    0.44
  -1   2   5   87.54    1.02
  -1  -2  -5   89.35    1.05
   1   2  -5   89.74    1.06
  -1   2   5   83.26    0.76
  -1  -2  -5   89.92    1.14
  -1  -2  -5   89.49    0.94
   1  -2   5   89.55    1.07
  -1  -2  -5   89.86    1.08
  -1  -2  -5   86.94    1.11
   1   2  -5   86.65    1.04
  -1   2   5   90.35    1.14
  -1  -2  -5   88.07    1.10
   1   2  -5   82.08    0.54
   1  -2   5   86.23    0.93
  -1   2   5   86.51    1.08
  -1  -2  -5   87.04    1.04
  -1  -2  -5   83.67    1.03
  -1  -2  -5   88.09    1.05
  -1   2   4   33.12    0.62
  -1  -2  -4   34.13    0.60
   1   2  -4   33.96    0.62
   1  -2   4   31.31    0.44
  -1  -2  -4   34.03    0.63
   1   2  -4   32.23    0.28
  -1   2   4   34.29    0.58
  -1  -2  -4   34.42    0.63
  -1  -2  -4   34.80    0.66
  -1   2   4   33.78    0.37
  -1   2   4   33.71    0.49
  -1  -2  -4   34.00    0.62
  -1  -2  -4   31.67    0.64
   1  -2   4   32.47    0.62
   1  -2   4   33.64    0.62
   1  -2   4   31.45    0.46
   1  -2   4   33.11    0.35
  -1  -2  -4   33.96    0.66
   1   2  -4   33.50    0.61
   1  -2   4   31.46    0.55
  -1  -2  -4   33.27    0.60
   1   2  -4   32.12    0.32
  -1  -2  -4   31.49    0.52
   1   2  -4   33.83    0.61
  -1  -2  -4   33.17    0.35
  -1   2   4   33.33    0.66
  -1  -2  -4   33.94    0.62
   1  -2   4   33.10    0.42
   1  -2   4   31.28    0.43
   1  -2   3  105.05    0.70
   1   2  -3  103.79    0.50
  -1  -2  -3  113.30    0.99
   1  -2   3  104.05    0.75
  -1  -2  -3  113.09    1.07
   1   2  -3  106.03    1.01
   1   2  -3   97.15    0.55
  -1  -2  -3  103.10    0.56
   1   2  -3  105.11    0.96
  -1   2   3  106.75    0.88
  -1  -2  -3  108.38    1.01
  -1  -2  -3  107.66    1.10
   1  -2   3  103.46    1.03
   1   2  -3  106.50    1.01
  -1  -2  -3  107.15    1.10
   1  -2   3  109.50    1.03
   1  -2   3  107.72    0.96
   1   2  -3  103.21    0.92
   1  -2   3  106.41    0.74
  -1  -2  -3  111.05    1.08
  -1   2   3  107.69    1.07
  -1  -2  -3  113.30    1.06
  -1  -2  -3  103.04    0.88
   1   2  -3  110.79    0.56
   1  -2   3  105.33    0.77
   1  -2   3  105.56    0.95
  -1   2   3  107.94    0.59
   1   2  -3  108.20    1.04
  -1   2   3  107.27    0.90
  -1  -2  -3  110.29    1.05
   1  -2   3  107.49    0.55
   1   2  -2   58.75    0.71
  -1  -2  -2   58.39    0.39
  -1  -2  -2   54.69    0.31
  -1  -2  -2   62.26    0.76
   1  -2   2   54.19    0.32
  -1   2   2   59.33    0.40
  -1   2   2   59.94    0.58
   1  -2   2   55.65    0.57
   1  -2   2   55.92    0.68
  -1  -2  -2   55.03    0.61
   1  -2   2   55.64    0.71
   1   2  -2   57.06    0.37
   1  -2   2   56.04    0.70
  -1  -2  -2   57.28    0.75
  -1  -2  -2   60.18    0.75
   1  -2   2   57.31    0.56
  -1  -2  -2   59.64    0.79
   1  -2   2   54.45    0.67
   1   2  -2   56.40    0.64
  -1  -2  -2   60.56    0.78
  -1   2   2   55.24    0.72
   1   2  -2   59.94    0.39
   1   2  -2   57.86    0.70
  -1  -2  -2   58.65    0.75
   1   2  -2   55.68    0.68
  -1  -2  -2   59.84    0.72
   1  -2   2   58.26    0.51
   1  -2   2   56.87    0.54
   1  -2   2   56.92    0.35
   1  -2   2   56.98    0.53
   1   2  -1   14.40    0.35
   1  -2   1   13.59    0.28
  -1  -2  -1   13.85    0.14
   1   2  -1   14.61    0.35
  -1  -2  -1   15.00    0.28
  -1  -2  -1   13.97    0.36
  -1  -2  -1   14.42    0.18
   1  -2   1   14.32    0.28
  -1   2   1   14.81    0.18
   1  -2   1   13.95    0.19
   1   2  -1   14.85    0.30
   1  -2   1   13.83    0.15
   1   2  -1   14.62    0.19
  -1  -2  -1   13.58    0.36
  -1  -2  -1   14.74    0.36
   1  -2   1   14.47    0.35
  -1  -2  -1   15.22    0.32
   1  -2   1   14.22    0.28
   1  -2   1   14.25    0.35
   1  -2   1   14.11    0.29
  -1  -2  -1   15.16    0.39
   1  -2   1   13.74    0.34
  -1  -2  -1   14.54    0.40
   1   2  -1   13.41    0.27
   1  -2   1   13.91    0.35
   1  -2   1   13.38    0.29
   1   2  -1   15.50    0.20
   1   2  -1   13.50    0.34
  -1  -2  -1   14.73    0.19
  -1   2   1   14.38    0.24
   1  -2   1   13.93    0.27
  -1  -2  -1   14.74    0.38
  -1   2   1   14.34    0.34
  -1  -2  -1   14.75    0.37
   1  -2   0    0.26    0.08
   1  -2   0    0.17    0.09
   1  -2   0    0.19    0.11
  -1   2   0    0.18    0.04
   1   2   0    0.28    0.07
   1  -2   0    0.18    0.10
   1  -2   0    0.14    0.09
   1   2   0    0.26    0.04
   1   2   0    0.16    0.12
   1  -2   0    0.14    0.08
  -1  -2   0    0.18    0.08
   1  -2   0    0.21    0.03
   1  -2   0    0.27    0.12
  -1  -2   0    0.20    0.09
   1   2   0    0.24    0.12
   1  -2   0    0.27    0.08
  -1   2   0    0.24    0.09
  -1   2   0    0.12    0.04
  -1  -2   0    0.10    0.03
  -1   2   0    0.15    0.07
   1  -2   0    0.20    0.06
  -1  -2   0    0.26    0.13
   1   2   0    0.14    0.11
   1   2   0    0.18    0.05
  -1  -2   0    0.19    0.13
  -1  -2   0    0.22    0.05
  -1   2   0    0.26    0.09
  -1  -2   0    0.21    0.11
   1   2   0    0.21    0.07
   1  -2   0    0.19    0.06
  -1  -2   0    0.22    0.03
   1  -2   0    0.22    0.08
   1   2   0    0.37    0.07
  -1   2   0    0.23    0.03
   1   2   0    0.15    0.11
  -1  -2   0    0.13    0.12
  -1  -2   0    0.12    0.12
   1   2   1   14.64    0.34
  -1  -2   1   13.39    0.17
   1   2   1   15.05    0.17
   1  -2  -1   13.23    0.34
  -1  -2   1   14.12    0.17
   1  -2  -1   13.91    0.34
  -1  -2   1   14.93    0.35
   1   2   1   15.27    0.20
   1  -2  -1   14.46    0.35
  -1   2  -1   14.54    0.26
   1  -2  -1   14.81    0.19
  -1  -2   1   15.07    0.38
   1  -2  -1   13.96    0.32
  -1   2  -1   13.51    0.33
   1   2   1   14.32    0.18
   1  -2  -1   14.04    0.29
   1  -2  -1   15.35    0.26
   1   2   1   15.49    0.23
   1   2   1   14.49    0.36
  -1  -2   1   15.29    0.33
  -1  -2   1   15.34    0.36
  -1  -2   1   14.20    0.33
  -1  -2   1   13.89    0.22
  -1  -2   1   14.80    0.39
   1   2   1   14.85    0.25
  -1   2  -1   13.16    0.19
   1  -2  -1   14.48    0.36
  -1   2  -1   12.17    0.13
   1  -2  -1   14.16    0.31
   1  -2  -1   14.65    0.19
   1   2   1   13.98    0.35
  -1  -2   1   15.25    0.38
   1  -2  -1   14.22    0.33
   1  -2  -1   14.44    0.33
   1   2   2   58.36    0.38
   1  -2  -2   55.86    0.73
  -1  -2   2   60.98    0.76
   1  -2  -2   57.82    0.39
   1  -2  -2   58.05    0.71
   1  -2  -2   53.87    0.32
   1   2   2   63.23    0.54
  -1   2  -2   57.77    0.68
  -1  -2   2   56.57    0.34
   1  -2  -2   55.96    0.60
   1  -2  -2   59.17    0.71
  -1  -2   2   54.06    0.68
   1  -2  -2   52.34    0.57
  -1  -2   2   58.15    0.54
  -1   2  -2   57.94    0.49
   1   2   2   61.04    0.71
   1  -2  -2   60.39    0.63
  -1  -2   2   56.79    0.67
   1  -2  -2   57.27    0.73
   1  -2  -2   58.48    0.37
   1   2   2   55.10    0.29
  -1  -2   2   60.00    0.76
   1   2   2   57.53    0.39
  -1   2  -2   57.26    0.37
  -1  -2   2   56.56    0.67
   1  -2  -2   57.78    0.67
   1   2   2   57.04    0.72
  -1  -2   2   60.72    0.72
  -1  -2   2   60.16    0.79
   1  -2  -2   58.64    0.70
   1  -2  -2   58.37    0.70
  -1  -2   3   94.10    0.67
   1  -2  -3  108.64    0.52
   1  -2  -3  101.82    1.06
   1  -2  -3  109.38    0.56
   1   2   3  104.38    0.58
  -1  -2   3  109.62    0.92
   1  -2  -3  112.28    0.96
  -1  -2   3  107.41    1.06
  -1   2  -3  105.69    0.96
  -1  -2   3  106.92    0.97
   1  -2  -3  103.41    0.93
   1  -2  -3  106.43    0.99
  -1  -2   3  103.86    1.02
   1   2   3  107.88    1.06
  -1  -2   3  109.49    1.09
   1   2   3  106.49    0.97
   1  -2  -3  104.48    0.99
   1  -2  -3  102.84    1.05
  -1  -2   3  106.01    0.85
   1  -2  -3  103.95    1.03
  -1  -2   3  107.72    1.02
  -1   2  -3  106.02    0.69
  -1   2  -3  108.79    0.70
  -1   2  -3  108.89    0.51
   1   2   3  108.84    0.52
   1  -2  -3  105.60    1.02
   1  -2  -3  106.16    0.95
   1  -2  -3  101.97    1.00
  -1  -2   4   36.96    0.57
  -1   2  -4   33.37    0.57
   1   2   4   31.89    0.28
   1  -2  -4   33.77    0.33
  -1  -2   4   33.64    0.53
   1  -2  -4   31.25    0.58
   1  -2  -4   33.49    0.31
  -1  -2   4   36.53    0.61
   1  -2  -4   34.16    0.61
   1  -2  -4   34.91    0.62
   1  -2  -4   34.52    0.64
  -1  -2   4   32.03    0.36
   1  -2  -4   33.06    0.59
   1  -2  -4   33.73    0.65
  -1   2  -4   31.23    0.41
  -1  -2   4   35.24    0.65
   1  -2  -4   33.21    0.63
   1  -2  -4   33.98    0.67
  -1  -2   4   31.31    0.50
   1   2   4   33.59    0.37
  -1   2  -4   33.01    0.29
  -1  -2   4   33.66    0.61
  -1   2  -4   31.38    0.41
   1   2   4   35.16    0.66
   1  -2  -4   35.01    0.64
  -1  -2   4   33.31    0.64
  -1  -2   5   84.88    1.07
   1   2   5   82.35    0.59
  -1  -2   5   83.79    0.61
   1   2   5   86.20    0.63
  -1  -2   5   82.13    0.83
   1  -2  -5   81.06    0.51
  -1  -2   5   90.22    1.00
   1  -2  -5   85.19    1.13
   1  -2  -5   86.44    1.06
   1  -2  -5   88.31    1.04
  -1   2  -5   85.35    0.96
   1  -2  -5   81.63    1.06
   1  -2  -5   84.22    1.03
  -1  -2   5   86.03    0.97
  -1  -2   5   84.06    0.84
  -1   2  -5   84.90    0.48
   1  -2  -5   86.83    0.58
   1  -2  -5   84.58    1.08
  -1  -2   5   86.71    1.04
   1  -2  -5   83.73    1.10
  -1  -2   5   86.06    1.09
   1  -2  -5   84.13    1.07
   1   2   5   85.26    1.09
   1   2   6    3.90    0.16
   1  -2  -6    4.11    0.15
   1  -2  -6    3.44    0.27
  -1  -2   6    4.52    0.29
   1   2   6    3.90    0.17
  -1   2  -6    4.01    0.23
  -1  -2   6    4.11    0.25
   1  -2  -6    3.82    0.27
  -1  -2   6    4.47    0.27
   1  -2  -6    4.41    0.26
   1  -2  -6    4.08    0.13
   1  -2  -6    4.13    0.30
   1  -2  -6    4.34    0.28
   1  -2  -6    3.75    0.27
  -1  -2   6    4.03    0.17
   1  -2  -6    3.38    0.29
   1   2   6    3.94    0.27
  -1   2  -6    4.12    0.11
  -1  -2   6    4.31    0.29
   1  -2  -6    3.81    0.29
  -1  -2   6    4.20    0.27
   1   2   7   20.32    0.36
  -1  -2   7   19.73    0.35
   1  -2  -7   19.24    0.32
   1  -2  -7   20.03    0.62
   1  -2  -7   20.17    0.61
  -1  -2   7   19.44    0.59
  -1   2  -7   18.78    0.52
   1  -2  -7   20.44    0.61
   1  -2  -7   21.04    0.58
   1  -2  -7   20.86    0.61
  -1  -2   7   21.59    0.58
   1  -2  -7   18.94    0.28
   1   2   7   19.95    0.36
  -1  -2   7   20.10    0.58
   1  -2  -7   19.83    0.62
   1   2   7   19.70    0.57
   1  -2  -7   19.39    0.60
   1  -2  -7   20.43    0.62
  -1  -2   7   18.63    0.59
   1   2   7   20.33    0.62
   1   2   8    0.76    0.09
   1  -2  -8    0.86    0.11
  -1  -2   8    0.77    0.11
  -1  -2   8    0.75    0.09
   1  -2  -8    0.94    0.10
   1   2   8    0.81    0.12
   1   2   8    0.81    0.10
   1  -2  -8    0.68    0.08
  -1  -2   8    0.85    0.10
   1  -2  -8    0.76    0.11
   1   2   8    0.70    0.08
   1   2   8    0.64    0.09
  -1  -2   8    0.70    0.08
  -1  -2   8    0.82    0.09
   1   2   8    0.86    0.12
   1  -2  -8    0.79    0.10
   1   2   8    0.92    0.09
   1   2   8    0.77    0.09
   1  -2  -8    0.94    0.11
  -1  -2   8    0.70    0.10
   1  -2  -9   53.37    0.58
  -1  -2   9   47.20    0.58
   1   2   9   51.48    0.59
   1   2   9   50.74    0.59
   1  -2  -9   51.43    0.59
   1   2   9   51.94    0.61
  -1  -2   9   49.48    0.57
  -1  -2   9   48.93    0.51
   1   2   9   51.12    0.57
   1   2   9   52.79    0.60
   1  -2  -9   52.53    0.61
   1  -2  -9   48.90    0.55
  -1  -2   9   52.52    0.58
  -1  -2   9   49.68    0.59
   1  -2  -9   48.41    0.55
  -1  -2   9   48.29    0.56
   1  -2 -10    1.58    0.15
   1   2  10    1.64    0.15
   1  -2 -10    1.54    0.11
  -1  -2  10    1.65    0.11
   1   2  10    1.51    0.14
   1  -2 -10    1.62    0.15
  -1  -2  10    1.67    0.14
   1   2  10    1.64    0.14
   1  -2 -10    1.73    0.12
   1   2  10    1.49    0.14
   1  -2 -10    1.88    0.13
   1   2  10    1.47    0.13
  -1  -2  10    1.62    0.15
  -1  -2  10    1.45    0.14
  -1  -2  11    1.17    0.13
   1  -2 -11    1.20    0.11
   1  -2 -11    1.12    0.14
   1   2  11    1.01    0.14
   1   2  11    1.04    0.13
   1   2  11    1.22    0.13
  -1  -2  11    1.06    0.14
   1  -2 -11    1.09    0.13
   1  -2 -11    1.22    0.11
   1   2  11    1.20    0.13
  -1  -2  11    1.20    0.13
   1  -2 -11    1.21    0.10
  -1   2 -11    1.24    0.12
   1   2  11    1.13    0.12
  -1   2 -11    1.06    0.11
  -1  -2  12    6.77    0.23
   1   2  12    6.22    0.22
   1   2  12    6.74    0.23
   1   2  12    6.28    0.20
  -1  -2  12    6.45    0.21
   1   2  12    6.50    0.23
   1  -2 -12    6.01    0.17
  -1   2 -12    6.45    0.21
  -1  -2  12    6.67    0.23
   1  -2 -12    6.68    0.22
   1  -2 -12    6.73    0.23
   1  -2 -13   12.64    0.25
   1   2  13   13.21    0.27
  -1  -2  13   12.71    0.26
   1   2  13   12.30    0.27
  -1  -2  13   12.57    0.24
   1  -2 -13   12.72    0.27
  -1  -2  13   12.90    0.25
   1   2  13   13.38    0.28
   1   2  13   11.89    0.23
  -1   2 -13   12.52    0.25
  -1  -2  13   13.25    0.27
  -1   3  13   13.31    0.19
   1   3 -13   14.70    0.22
   1  -3  13   13.54    0.20
  -1  -3 -13   13.79    0.21
  -1   3  13   11.78    0.17
  -1  -3 -13   14.48    0.23
  -1   3  13   13.60    0.22
   1  -3  13   13.73    0.21
   1   3 -13   13.18    0.19
  -1   3  13   13.80    0.22
   1  -3  13   13.67    0.21
  -1  -3 -13   12.22    0.17
   1  -3  13   15.73    0.26
   1   3 -13   14.57    0.25
  -1   3  12    9.77    0.21
  -1   3  12    9.33    0.23
  -1  -3 -12   10.12    0.24
   1   3 -12    9.15    0.21
  -1  -3 -12    9.41    0.22
  -1  -3 -12    9.20    0.21
  -1   3  12    9.78    0.21
   1  -3  12    9.15    0.21
   1  -3  12    9.25    0.22
   1  -3  12    9.53    0.25
  -1   3  12    9.39    0.23
   1   3 -12    9.66    0.25
   1  -3  12    9.53    0.23
   1  -3  12    9.65    0.23
   1  -3  12    9.92    0.25
   1   3 -12    9.86    0.23
   1   3 -11    9.30    0.28
  -1   3  11    9.31    0.25
  -1  -3 -11    8.87    0.25
   1  -3  11    9.49    0.26
   1  -3  11    9.49    0.25
  -1  -3 -11    9.13    0.25
  -1   3  11    9.56    0.25
   1  -3  11    8.95    0.24
   1   3 -11    8.92    0.23
  -1   3  11    8.94    0.23
   1   3 -11    9.81    0.25
   1  -3  11    9.36    0.25
  -1  -3 -11    8.53    0.24
   1  -3  11    9.06    0.27
  -1   3  11    9.48    0.26
   1  -3  11    9.54    0.28
   1   3 -10    6.10    0.21
   1   3 -10    6.35    0.26
   1  -3  10    6.14    0.24
  -1   3  10    6.08    0.21
  -1  -3 -10    6.34    0.20
   1  -3  10    6.31    0.22
  -1   3  10    6.20    0.22
  -1  -3 -10    5.94    0.22
   1  -3  10    6.37    0.23
  -1   3  10    6.31    0.23
   1   3 -10    6.66    0.23
  -1  -3 -10    6.16    0.23
   1  -3  10    7.01    0.22
  -1   3  10    5.83    0.21
  -1   3  10    6.15    0.22
   1  -3  10    6.32    0.23
  -1  -3 -10    6.23    0.23
   1   3 -10    6.39    0.21
   1  -3  10    6.44    0.23
  -1  -3 -10    5.94    0.19
  -1  -3 -10    6.41    0.23
  -1   3  10    6.36    0.23
   1  -3  10    6.26    0.24
  -1  -3  -9   70.12    0.65
   1   3  -9   69.88    0.69
  -1   3   9   69.86    0.65
  -1   3   9   66.36    0.70
   1  -3   9   69.39    0.71
  -1  -3  -9   69.62    0.70
  -1  -3  -9   69.05    0.70
   1  -3   9   68.05    0.71
   1  -3   9   66.00    0.66
   1  -3   9   68.23    0.70
   1   3  -9   69.68    0.74
  -1   3   9   68.13    0.66
  -1   3   9   69.59    0.70
  -1   3   9   70.30    0.70
   1   3  -9   67.39    0.64
  -1  -3  -9   68.25    0.65
  -1  -3  -9   69.25    0.70
   1  -3   9   69.40    0.73
   1  -3   9   69.34    0.70
   1  -3   9   68.24    0.73
   1  -3   8    7.74    0.26
   1   3  -8    8.07    0.26
  -1  -3  -8    7.69    0.22
  -1   3   8    7.41    0.25
  -1  -3  -8    7.72    0.25
   1  -3   8    8.33    0.26
  -1  -3  -8    7.86    0.25
   1  -3   8    8.41    0.25
   1  -3   8    7.56    0.24
   1  -3   8    8.00    0.25
   1  -3   8    8.12    0.25
  -1  -3  -8    8.28    0.25
   1  -3   8    7.66    0.26
  -1   3   8    8.26    0.24
  -1   3   8    7.97    0.23
   1   3  -8    7.82    0.22
  -1   3   8    8.09    0.23
  -1  -3  -8    7.79    0.23
   1   3  -8    7.66    0.21
   1   3  -8    8.45    0.24
  -1   3   8    7.92    0.24
   1  -3   7   29.99    0.45
  -1   3   7   31.09    0.41
   1  -3   7   29.56    0.39
   1   3  -7   31.08    0.43
  -1  -3  -7   30.62    0.41
  -1   3   7   30.82    0.43
  -1   3   7   30.78    0.47
  -1  -3  -7   30.30    0.45
  -1   3   7   31.61    0.42
  -1  -3  -7   31.47    0.45
   1  -3   7   31.45    0.45
   1  -3   7   31.28    0.45
  -1  -3  -7   31.19    0.44
   1  -3   7   32.12    0.46
   1  -3   7   32.31    0.46
  -1   3   7   31.76    0.44
   1   3  -7   30.69    0.47
  -1  -3  -7   31.80    0.45
   1   3  -7   30.30    0.41
   1  -3   7   31.88    0.46
   1  -3   7   31.60    0.44
   1   3  -6   12.35    0.28
   1   3  -6   12.89    0.27
  -1   3   6   12.40    0.29
   1  -3   6   12.66    0.28
  -1  -3  -6   11.97    0.24
  -1  -3  -6   12.03    0.42
   1  -3   6   11.88    0.27
  -1   3   6   13.20    0.27
  -1   3   6   13.02    0.25
  -1  -3  -6   12.50    0.27
   1  -3   6   12.62    0.27
  -1   3   6   12.76    0.27
   1   3  -6   12.01    0.26
   1  -3   6   13.20    0.28
  -1  -3  -6   11.74    0.44
  -1   3   6   12.34    0.25
   1  -3   6   12.71    0.28
  -1   3   6   11.76    0.25
   1  -3   6   10.97    0.39
  -1   3   6   11.03    0.42
   1  -3   6   12.09    0.27
   1  -3   6   12.49    0.27
  -1  -3  -6   12.91    0.28
  -1   3   5    4.76    0.15
   1  -3   5    4.82    0.17
  -1   3   5    4.22    0.25
  -1  -3  -5    4.46    0.15
  -1   3   5    4.41    0.18
  -1   3   5    5.19    0.31
  -1  -3  -5    4.60    0.31
  -1  -3  -5    4.77    0.26
  -1  -3  -5    4.96    0.32
   1  -3   5    5.22    0.29
  -1  -3  -5    5.17    0.32
  -1  -3  -5    4.93    0.27
  -1   3   5    4.16    0.32
   1   3  -5    4.60    0.14
  -1  -3  -5    5.26    0.34
   1   3  -5    4.54    0.29
   1   3  -5    4.60    0.16
   1  -3   5    4.51    0.26
   1   3  -5    4.69    0.29
  -1  -3  -5    5.13    0.31
  -1  -3  -5    4.34    0.31
  -1  -3  -5    5.00    0.31
   1   3  -4   17.28    0.29
   1  -3   4   16.69    0.28
   1   3  -4   16.55    0.25
  -1   3   4   16.66    0.53
  -1   3   4   16.54    0.43
  -1  -3  -4   16.98    0.54
  -1  -3  -4   15.68    0.25
  -1  -3  -4   15.80    0.52
  -1   3   4   16.23    0.29
   1   3  -4   15.75    0.48
  -1  -3  -4   16.71    0.29
  -1   3   4   15.55    0.39
   1   3  -4   15.86    0.41
  -1  -3  -4   17.62    0.54
  -1  -3  -4   15.94    0.46
   1  -3   4   16.23    0.52
   1  -3   4   17.31    0.51
   1   3  -4   16.38    0.49
   1  -3   4   16.98    0.47
  -1  -3  -4   17.89    0.57
   1   3  -4   17.42    0.50
  -1  -3  -4   17.77    0.54
  -1  -3  -4   17.49    0.57
  -1  -3  -4   17.26    0.52
  -1  -3  -4   16.63    0.45
  -1  -3  -4   17.90    0.54
   1  -3   3   84.07    0.56
   1   3  -3   84.00    0.56
   1   3  -3   86.65    1.06
  -1   3   3   84.09    0.59
  -1  -3  -3   92.45    1.17
   1   3  -3   81.23    0.94
  -1  -3  -3   90.15    1.16
  -1  -3  -3   86.40    1.00
  -1   3   3   78.97    0.89
  -1  -3  -3   86.54    0.61
   1   3  -3   87.27    1.02
  -1  -3  -3   84.67    0.52
  -1   3   3   83.41    0.92
  -1  -3  -3   81.14    1.09
  -1   3   3   79.73    1.07
   1  -3   3   84.99    1.13
   1   3  -3   84.62    1.05
   1  -3   3   86.81    1.07
  -1  -3  -3   90.03    1.19
   1  -3   3   88.67    0.99
   1   3  -3   86.59    0.61
   1  -3   3   83.07    1.01
  -1  -3  -3   86.57    1.20
  -1   3   3   85.41    0.88
  -1  -3  -3   89.08    1.11
  -1  -3  -3   97.59    0.96
  -1  -3  -3   88.65    1.14
  -1  -3  -2   11.04    0.18
   1  -3   2   10.71    0.18
  -1  -3  -2   11.72    0.41
  -1   3   2   10.54    0.20
   1   3  -2   11.14    0.22
  -1  -3  -2   11.21    0.41
  -1   3   2   10.64    0.34
  -1  -3  -2   10.70    0.22
   1   3  -2   11.05    0.35
   1  -3   2   11.00    0.31
   1  -3   2   10.97    0.32
   1  -3   2   11.35    0.36
  -1  -3  -2   10.85    0.39
  -1  -3  -2   11.09    0.36
   1  -3   2    9.87    0.39
   1  -3   2   10.64    0.37
   1  -3   2   10.83    0.37
  -1  -3  -2   11.41    0.44
   1  -3   2   11.18    0.35
  -1  -3  -2   11.35    0.43
   1   3  -2   11.40    0.39
   1   3  -2   10.78    0.37
   1   3  -2   11.16    0.22
   1  -3   2   10.97    0.32
  -1  -3  -2   11.40    0.40
   1   3  -2   10.58    0.36
  -1  -3  -2   11.05    0.30
  -1  -3  -2   11.06    0.41
   1  -3   2   11.39    0.34
   1   3  -1   70.96    0.91
   1   3  -1   70.39    0.52
   1  -3   1   70.47    0.84
  -1  -3  -1   69.74    0.42
  -1  -3  -1   72.72    0.96
  -1   3   1   68.31    0.45
  -1   3   1   71.17    0.85
   1  -3   1   68.40    0.53
   1   3  -1   69.47    0.79
  -1  -3  -1   65.20    0.89
  -1  -3  -1   67.56    0.87
   1  -3   1   71.08    0.97
   1   3  -1   70.26    0.92
   1  -3   1   67.13    0.86
   1  -3   1   68.19    0.86
  -1  -3  -1   73.73    1.04
   1  -3   1   70.72    0.81
  -1  -3  -1   76.00    1.09
   1   3  -1   71.06    0.51
  -1  -3  -1   75.23    0.97
   1  -3   1   70.00    0.86
   1  -3   1   69.65    0.92
  -1  -3  -1   72.13    0.98
   1  -3   1   71.30    0.79
  -1  -3  -1   69.25    0.51
   1   3  -1   70.45    0.89
   1  -3   1   71.55    0.81
  -1  -3  -1   74.71    1.01
   1  -3   0   38.62    0.63
   1  -3   0   38.04    0.64
   1   3   0   40.31    0.37
   1  -3   0   36.77    0.38
  -1  -3   0   40.62    0.70
   1  -3   0   38.78    0.67
  -1   3   0   39.46    0.65
  -1  -3   0   40.09    0.38
   1   3   0   39.15    0.54
  -1  -3   0   40.83    0.80
   1  -3   0   39.65    0.67
   1  -3   0   41.14    0.73
  -1  -3   0   40.07    0.68
  -1  -3   0   34.64    0.46
  -1  -3   0   42.29    0.75
  -1   3   0   41.96    0.38
   1  -3   0   39.13    0.39
   1   3   0   42.00    0.70
   1  -3   0   40.39    0.70
  -1  -3   0   38.27    0.66
   1  -3   0   38.40    0.61
  -1  -3   0   42.23    0.72
  -1  -3   0   42.94    0.79
  -1  -3   0   41.03    0.75
   1  -3   0   39.39    0.63
   1   3   0   40.59    0.41
   1   3   0   38.22    0.67
   1   3   1   64.36    0.43
   1  -3  -1   70.65    0.52
   1   3   1   75.20    0.55
   1  -3  -1   67.38    0.90
   1  -3  -1   67.33    0.51
  -1  -3   1   72.84    0.91
  -1  -3   1   73.06    1.03
  -1  -3   1   71.86    0.94
  -1   3  -1   74.17    0.90
   1  -3  -1   68.47    0.92
  -1   3  -1   69.92    0.73
  -1  -3   1   69.32    0.49
  -1  -3   1   73.91    1.01
  -1  -3   1   65.90    0.86
  -1  -3   1   65.32    0.89
  -1  -3   1   72.65    0.98
   1  -3  -1   67.75    0.86
   1  -3  -1   66.81    0.93
   1  -3  -1   69.01    0.89
   1   3   1   73.00    0.92
   1  -3  -1   68.67    0.92
  -1   3  -1   70.74    0.50
   1   3   1   70.84    0.93
   1   3   1   69.87    0.46
   1  -3  -1   67.52    0.84
   1   3   1   65.12    0.86
   1  -3  -1   68.85    0.87
   1  -3  -2   10.58    0.22
   1   3   2   11.27    0.38
   1   3   2   10.52    0.20
   1  -3  -2   10.88    0.39
   1  -3  -2   10.87    0.40
  -1  -3   2   11.56    0.37
   1  -3  -2   11.56    0.29
   1  -3  -2   10.81    0.21
  -1   3  -2   10.62    0.36
  -1  -3   2   10.61    0.20
   1   3   2   11.37    0.22
   1  -3  -2   11.52    0.40
  -1  -3   2    9.76    0.38
  -1   3  -2   11.10    0.29
  -1  -3   2   11.25    0.42
   1  -3  -2   11.09    0.41
   1  -3  -2    9.94    0.38
   1  -3  -2   10.25    0.36
   1   3   2   11.67    0.40
   1   3   2   11.19    0.38
   1   3   2   11.17    0.17
  -1   3  -2   11.52    0.21
  -1  -3   2   11.94    0.40
   1  -3  -2   10.64    0.37
   1  -3  -2   10.86    0.38
  -1  -3   2   11.16    0.41
  -1  -3   2   11.21    0.40
   1   3   3   85.68    0.58
  -1  -3   3   87.02    0.96
   1  -3  -3   87.49    0.59
  -1   3  -3   83.20    1.02
   1  -3  -3   87.51    1.09
  -1  -3   3   81.55    1.09
  -1  -3   3   90.69    0.85
   1  -3  -3   87.60    1.09
   1   3   3   82.73    0.59
  -1  -3   3   87.25    1.17
   1  -3  -3   87.25    0.92
   1  -3  -3   84.38    0.85
   1   3   3   87.73    1.10
   1  -3  -3   87.97    1.14
  -1  -3   3   90.50    1.09
  -1   3  -3   86.80    0.57
  -1  -3   3   75.66    0.80
   1   3   3   84.39    1.10
   1  -3  -3   86.70    1.11
   1  -3  -3   83.00    1.13
   1  -3  -3   85.61    1.05
   1  -3  -3   87.54    1.09
  -1  -3   3   85.00    1.13
  -1  -3   3   86.70    1.12
   1  -3  -3   87.19    0.61
   1  -3  -4   16.19    0.55
   1   3   4   16.36    0.25
   1  -3  -4   16.84    0.54
  -1  -3   4   16.28    0.42
   1   3   4   17.10    0.30
   1  -3  -4   16.50    0.42
   1  -3  -4   16.86    0.27
  -1   3  -4   17.44    0.50
  -1  -3   4   16.18    0.54
   1  -3  -4   16.64    0.45
   1  -3  -4   17.41    0.52
   1  -3  -4   15.88    0.54
  -1  -3   4   16.58    0.42
   1  -3  -4   14.36    0.40
  -1  -3   4   16.36    0.49
  -1   3  -4   17.40    0.27
   1  -3  -4   15.11    0.49
   1   3   4   17.75    0.53
   1  -3  -4   16.76    0.52
  -1  -3   4   16.53    0.53
   1  -3  -4   16.24    0.52
  -1  -3   4   16.17    0.52
   1  -3  -5    4.59    0.16
   1   3   5    4.73    0.18
  -1   3  -5    4.87    0.30
   1  -3  -5    4.63    0.27
   1  -3  -5    4.64    0.27
   1  -3  -5    4.79    0.29
   1  -3  -5    5.54    0.35
  -1  -3   5    4.91    0.19
  -1  -3   5    4.87    0.25
  -1  -3   5    4.35    0.32
   1  -3  -5    4.78    0.32
   1  -3  -5    5.22    0.35
  -1  -3   5    4.98    0.30
  -1   3  -5    4.76    0.15
   1   3   5    4.84    0.30
   1   3   5    4.51    0.14
   1  -3  -5    4.97    0.32
  -1  -3   5    5.10    0.33
   1  -3  -5    5.09    0.32
  -1  -3   5    4.72    0.32
  -1  -3   6   11.33    0.41
  -1  -3   6   13.20    0.26
   1   3   6   12.74    0.28
   1   3   6   13.66    0.28
   1   3   6   12.33    0.26
   1   3   6   12.27    0.29
   1  -3  -6   12.34    0.27
   1  -3  -6   11.75    0.45
  -1  -3   6   11.47    0.25
  -1  -3   6   12.35    0.26
   1  -3  -6   12.20    0.28
   1  -3  -6   13.11    0.28
  -1  -3   6   12.41    0.30
   1  -3  -6   12.01    0.25
  -1  -3   6   12.26    0.27
  -1   3  -6   11.96    0.23
   1   3   6   13.01    0.26
  -1  -3   7   28.72    0.39
  -1  -3   7   29.78    0.47
   1  -3  -7   30.60    0.44
   1   3   7   30.54    0.42
   1   3   7   32.31    0.48
   1  -3  -7   31.46    0.45
  -1  -3   7   29.04    0.40
   1  -3  -7   31.46    0.46
  -1  -3   7   30.98    0.43
   1  -3  -7   30.66    0.45
   1   3   7   31.72    0.44
   1  -3  -7   30.35    0.41
   1  -3  -7   29.50    0.38
  -1  -3   7   30.43    0.41
   1   3   7   31.39    0.46
  -1   3  -7   29.69    0.36
   1  -3  -7   30.67    0.40
  -1  -3   7   30.28    0.45
   1   3   7   31.70    0.43
   1   3   8    8.06    0.26
   1   3   8    8.15    0.23
   1  -3  -8    7.87    0.25
   1  -3  -8    7.82    0.24
   1  -3  -8    7.56    0.24
   1  -3  -8    7.57    0.21
  -1  -3   8    7.80    0.26
   1   3   8    7.99    0.25
  -1  -3   8    8.01    0.26
  -1  -3   8    7.82    0.24
  -1  -3   8    7.82    0.22
   1  -3  -8    8.03    0.24
   1   3   8    8.32    0.25
   1   3   8    7.94    0.24
   1  -3  -8    8.00    0.25
  -1  -3   8    7.32    0.21
   1   3   8    7.93    0.23
  -1  -3   8    7.68    0.22
  -1  -3   9   66.14    0.61
  -1  -3   9   65.31    0.65
   1  -3  -9   68.72    0.70
  -1  -3   9   67.67    0.72
   1  -3  -9   69.53    0.70
   1   3   9   69.73    0.71
   1  -3  -9   67.26    0.67
   1   3   9   68.27    0.66
   1  -3  -9   70.13    0.71
  -1  -3   9   65.69    0.60
   1   3   9   67.83    0.63
  -1  -3   9   69.26    0.70
   1  -3  -9   69.47    0.68
   1   3   9   70.07    0.70
   1   3   9   70.10    0.73
   1   3   9   68.82    0.70
  -1  -3   9   67.93    0.72
   1   3  10    6.30    0.23
   1   3  10    6.56    0.22
   1   3  10    6.56    0.23
   1  -3 -10    6.21    0.23
   1  -3 -10    6.11    0.23
   1   3  10    6.02    0.22
   1  -3 -10    6.60    0.22
  -1  -3  10    6.56    0.23
   1  -3 -10    5.91    0.22
   1   3  10    6.46    0.23
  -1  -3  10    6.04    0.21
   1  -3 -10    6.23    0.22
  -1  -3  10    6.11    0.24
  -1  -3  11    9.09    0.25
   1   3  11    8.71    0.26
   1   3  11    9.35    0.25
   1  -3 -11    9.16    0.27
  -1  -3  11    9.08    0.27
   1  -3 -11    8.98    0.24
   1  -3 -11    8.86    0.22
  -1  -3  11    9.46    0.26
   1   3  11    9.20    0.26
   1  -3 -11    8.86    0.25
   1  -3 -11    9.10    0.24
   1   3  11    9.23    0.23
  -1   3 -12    9.75    0.25
   1  -3 -12    9.53    0.20
   1  -3 -12    9.40    0.24
  -1  -3  12   10.19    0.25
   1  -3 -12    9.65    0.21
   1  -3 -12    9.13    0.18
  -1  -3  12    9.75    0.24
   1   3  12    9.69    0.24
   1   3  12    9.52    0.22
   1   3  12    9.67    0.24
  -1  -3  12   10.10    0.25
   1  -3 -12    9.65    0.23
  -1  -3  12    9.87    0.25
  -1  -3  12    9.11    0.22
  -1   3 -13   14.12    0.25
   1  -3 -13   14.26    0.23
   1   3  13   13.66    0.23
   1  -3 -13   14.24    0.23
  -1  -3  13   12.74    0.21
   1   3  13   14.80    0.23
  -1  -3  13   13.63    0.22
  -1  -3  13   14.39    0.23
   1  -3 -13   12.54    0.18
   1   3  13   11.39    0.18
   1   3  13   14.61    0.24
  -1  -3  13   14.82    0.25
  -1  -3  13   14.67    0.24
  -1  -4 -11   44.75    0.46
   1   4 -11   44.96    0.49
  -1   4  11   41.97    0.36
   1   4 -11   47.27    0.44
  -1   4  11   44.72    0.46
   1  -4  11   44.46    0.45
   1  -4  11   45.46    0.47
   1  -4  11   46.29    0.48
  -1  -4 -11   45.88    0.47
  -1   4  11   44.06    0.43
   1  -4  11   44.79    0.46
  -1   4  11   45.41    0.45
  -1  -4 -11   42.81    0.41
  -1  -4 -11   43.44    0.40
   1  -4  11   46.54    0.50
  -1   4  10    5.21    0.16
  -1   4  10    5.92    0.21
   1  -4  10    5.20    0.21
  -1  -4 -10    5.98    0.22
   1   4 -10    5.79    0.22
   1  -4  10    5.32    0.20
  -1   4  10    5.85    0.20
  -1   4  10    5.54    0.20
   1   4 -10    6.06    0.20
  -1  -4 -10    5.15    0.17
  -1  -4 -10    5.54    0.19
   1  -4  10    5.62    0.21
  -1  -4 -10    5.70    0.21
   1  -4  10    5.59    0.22
   1  -4  10    5.70    0.20
  -1  -4  -9    0.64    0.11
   1   4  -9    0.68    0.13
  -1   4   9    0.75    0.09
   1   4  -9    0.61    0.11
  -1   4   9    0.66    0.12
   1  -4   9    0.58    0.13
  -1  -4  -9    0.72    0.13
  -1   4   9    0.63    0.11
  -1  -4  -9    0.57    0.09
   1  -4   9    0.65    0.13
  -1  -4  -9    0.71    0.13
   1  -4   9    0.75    0.13
   1  -4   9    0.75    0.14
   1  -4   9    0.74    0.12
  -1  -4  -8    7.20    0.21
  -1   4   8    7.41    0.21
   1   4  -8    7.41    0.24
  -1  -4  -8    7.58    0.25
  -1  -4  -8    7.43    0.21
  -1   4   8    7.40    0.25
   1  -4   8    7.72    0.26
  -1   4   8    7.60    0.24
  -1  -4  -8    7.67    0.24
  -1  -4  -8    7.76    0.26
   1  -4   8    7.38    0.25
   1  -4   8    7.61    0.23
  -1  -4  -8    7.32    0.25
   1  -4   8    7.37    0.26
  -1   4   8    7.30    0.24
   1   4  -8    7.84    0.26
   1  -4   8    7.19    0.25
   1   4  -8    7.31    0.21
   1  -4   8    7.41    0.26
   1   4  -7   47.99    0.59
   1  -4   7   47.39    0.56
  -1   4   7   45.81    0.51
   1  -4   7   48.21    0.60
  -1   4   7   48.18    0.58
   1  -4   7   46.90    0.61
  -1   4   7   45.88    0.57
   1  -4   7   48.13    0.62
  -1  -4  -7   48.60    0.59
  -1  -4  -7   46.64    0.59
  -1  -4  -7   49.69    0.59
  -1   4   7   47.85    0.57
  -1  -4  -7   49.06    0.60
   1   4  -7   47.56    0.56
   1  -4   7   49.38    0.60
   1  -4   7   47.36    0.59
   1   4  -7   47.20    0.54
  -1  -4  -7   47.29    0.51
   1   4  -6    7.10    0.24
  -1   4   6    7.61    0.21
   1   4  -6    7.68    0.23
  -1  -4  -6    7.42    0.21
   1  -4   6    7.28    0.25
  -1   4   6    7.29    0.24
  -1  -4  -6    7.05    0.24
  -1  -4  -6    7.76    0.24
   1  -4   6    7.38    0.24
   1  -4   6    7.43    0.24
   1  -4   6    6.90    0.24
  -1   4   6    7.49    0.23
  -1  -4  -6    7.67    0.25
  -1   4   6    7.31    0.23
  -1   4   6    7.18    0.21
  -1  -4  -6    7.37    0.24
   1  -4   6    7.41    0.25
   1  -4   6    7.28    0.24
   1   4  -6    7.09    0.23
  -1   4   6    6.85    0.21
   1   4  -5   11.22    0.27
  -1   4   5   10.64    0.24
   1   4  -5   10.78    0.27
  -1  -4  -5   11.02    0.29
   1  -4   5   11.16    0.28
  -1  -4  -5   10.77    0.24
   1   4  -5   10.39    0.23
  -1   4   5   10.11    0.26
  -1  -4  -5   10.36    0.28
  -1  -4  -5   10.98    0.27
   1  -4   5   10.01    0.27
   1   4  -5   10.15    0.26
   1  -4   5   11.00    0.28
  -1   4   5   10.75    0.27
   1  -4   5   10.86    0.27
   1  -4   5   10.24    0.28
  -1   4   5   10.82    0.27
  -1   4   5   10.39    0.25
   1  -4   5    9.85    0.29
  -1   4   4    3.15    0.15
  -1   4   4    2.80    0.12
   1   4  -4    2.84    0.14
   1   4  -4    3.14    0.15
   1  -4   4    3.03    0.16
  -1  -4  -4    2.89    0.16
   1   4  -4    3.07    0.14
  -1  -4  -4    2.98    0.13
  -1  -4  -4    2.69    0.15
  -1  -4  -4    2.92    0.13
   1  -4   4    2.79    0.16
   1  -4   4    3.04    0.16
  -1   4   4    3.01    0.15
  -1  -4  -4    3.15    0.15
   1  -4   4    3.02    0.16
  -1   4   4    2.82    0.14
  -1   4   4    3.15    0.15
  -1  -4  -4    3.00    0.16
   1  -4   4    2.84    0.15
   1   4  -4    2.91    0.16
   1  -4   4    2.86    0.13
  -1  -4  -3   27.72    0.38
   1   4  -3   26.23    0.37
   1   4  -3   30.29    0.40
  -1  -4  -3   29.15    0.42
  -1  -4  -3   28.06    0.35
  -1   4   3   28.13    0.39
  -1   4   3   27.62    0.37
   1  -4   3   28.34    0.42
  -1  -4  -3   28.23    0.42
  -1  -4  -3   28.46    0.42
  -1  -4  -3   26.22    0.67
   1  -4   3   27.06    0.40
   1   4  -3   27.86    0.39
   1  -4   3   30.28    0.42
  -1   4   3   29.56    0.40
   1  -4   3   27.74    0.37
   1  -4   3   27.29    0.38
  -1  -4  -3   27.52    0.36
  -1   4   3   27.13    0.34
   1  -4   3   29.03    0.43
   1   4  -3   28.02    0.41
   1  -4   3   27.97    0.39
  -1  -4  -3   27.89    0.36
   1   4  -2    6.73    0.20
   1   4  -2    6.70    0.21
  -1  -4  -2    6.47    0.17
   1  -4   2    6.53    0.19
  -1  -4  -2    6.87    0.21
  -1  -4  -2    6.90    0.21
  -1  -4  -2    6.25    0.34
  -1  -4  -2    6.36    0.32
   1  -4   2    5.65    0.28
   1  -4   2    6.53    0.21
   1  -4   2    6.59    0.20
  -1   4   2    6.72    0.18
   1   4  -2    6.44    0.21
   1  -4   2    6.49    0.20
   1   4  -1   30.53    0.70
  -1  -4  -1   28.24    0.71
   1   4  -1   28.06    0.41
  -1   4   1   27.98    0.60
  -1  -4  -1   28.54    0.40
   1  -4   1   27.80    0.42
  -1  -4  -1   26.81    0.64
  -1  -4  -1   26.68    0.67
   1   4  -1   25.43    0.63
  -1  -4  -1   28.64    0.77
  -1  -4  -1   29.49    0.81
   1  -4   1   27.38    0.63
  -1  -4  -1   28.89    0.76
  -1   4   1   28.33    0.36
   1  -4   1   29.69    0.71
   1   4  -1   28.50    0.39
  -1  -4  -1   30.10    0.74
  -1  -4  -1   29.46    0.76
   1  -4   0    0.35    0.18
  -1  -4   0    0.62    0.20
  -1  -4   0    0.51    0.22
  -1  -4   0    0.60    0.23
   1  -4   0    0.48    0.17
   1   4   0    0.27    0.20
  -1  -4   0    0.49    0.18
   1  -4   0    0.37    0.20
  -1  -4   0    0.48    0.09
   1  -4   0    0.52    0.10
  -1   4   0    0.28    0.16
   1  -4   0    0.56    0.19
  -1  -4   0    0.65    0.20
   1   4   0    0.55    0.17
   1  -4   0    0.53    0.15
  -1  -4   0    0.72    0.20
   1  -4   0    0.70    0.20
   1  -4   0    0.45    0.19
   1  -4   0    0.63    0.14
  -1   4   0    0.42    0.08
   1   4   0    0.37    0.08
  -1  -4   0    0.58    0.18
   1  -4   0    0.76    0.18
   1   4   1   28.18    0.69
   1   4   1   28.40    0.41
   1  -4  -1   27.19    0.66
  -1  -4   1   28.06    0.67
   1  -4  -1   27.01    0.69
  -1   4  -1   29.20    0.65
   1  -4  -1   29.25    0.42
  -1  -4   1   27.31    0.39
  -1  -4   1   29.71    0.72
   1  -4  -1   28.59    0.67
   1   4   1   27.31    0.67
   1  -4  -1   27.06    0.68
  -1  -4   1   29.22    0.80
  -1  -4   1   29.69    0.78
  -1   4  -1   29.82    0.39
   1   4   1   27.64    0.34
   1  -4  -1   28.39    0.72
   1  -4  -1   26.80    0.62
  -1  -4   1   29.63    0.72
   1  -4  -1   26.96    0.64
  -1  -4   1   28.91    0.75
   1  -4  -1   27.77    0.65
  -1  -4   1   30.33    0.75
   1   4   2    6.98    0.19
  -1  -4   2    6.78    0.20
   1   4   2    6.59    0.21
   1  -4  -2    6.55    0.21
   1  -4  -2    6.15    0.20
   1  -4  -2    6.69    0.35
   1  -4  -2    6.41    0.21
  -1  -4   2    6.46    0.20
  -1  -4   2    6.48    0.20
   1   4   2    6.71    0.20
   1   4   2    6.81    0.21
   1  -4  -2    6.99    0.20
   1  -4  -2    5.96    0.35
   1  -4  -2    6.46    0.35
   1  -4  -2    6.48    0.20
   1  -4  -2    6.17    0.34
  -1  -4   2    6.53    0.19
   1   4   2    6.56    0.16
   1  -4  -2    5.80    0.32
   1   4   2    6.17    0.31
   1  -4  -2    6.34    0.36
   1  -4  -2    6.67    0.35
   1  -4  -2    6.65    0.19
  -1  -4   3   28.38    0.39
   1   4   3   29.33    0.40
   1  -4  -3   27.87    0.40
   1   4   3   27.28    0.39
  -1  -4   3   28.83    0.40
   1  -4  -3   28.22    0.40
   1   4   3   27.49    0.37
  -1  -4   3   27.46    0.39
  -1  -4   3   29.29    0.41
   1  -4  -3   27.80    0.41
  -1  -4   3   29.05    0.40
   1  -4  -3   27.82    0.39
   1  -4  -3   26.47    0.40
   1  -4  -3   27.03    0.41
   1  -4  -3   26.88    0.36
  -1   4  -3   28.72    0.40
   1   4   3   28.26    0.42
  -1  -4   3   26.23    0.37
   1   4   3   28.82    0.40
   1   4   3   27.17    0.38
   1  -4  -3   27.81    0.37
  -1  -4   4    2.95    0.14
   1  -4  -4    2.90    0.15
  -1  -4   4    2.85    0.16
  -1  -4   4    3.24    0.15
  -1  -4   4    2.80    0.14
   1   4   4    2.92    0.14
   1   4   4    2.88    0.14
   1  -4  -4    3.13    0.16
   1  -4  -4    3.04    0.15
  -1  -4   4    2.90    0.15
  -1   4  -4    3.01    0.15
  -1  -4   4    2.74    0.13
   1   4   4    3.02    0.15
   1  -4  -4    2.95    0.16
  -1  -4   4    2.88    0.15
   1   4   4    2.73    0.13
   1   4   4    3.27    0.16
   1  -4  -4    2.99    0.16
   1  -4  -4    3.11    0.15
   1   4   4    2.90    0.13
   1  -4  -4    2.98    0.13
   1   4   4    3.46    0.16
  -1  -4   4    2.97    0.14
  -1  -4   5    9.81    0.27
  -1  -4   5   10.50    0.28
   1   4   5    9.92    0.23
  -1  -4   5   10.85    0.27
   1  -4  -5   10.21    0.27
   1   4   5    9.89    0.24
   1  -4  -5   10.65    0.26
   1  -4  -5   10.08    0.24
  -1  -4   5   10.21    0.26
  -1  -4   5   10.06    0.25
   1   4   5   10.20    0.26
   1   4   5   10.86    0.27
   1  -4  -5   10.51    0.25
   1  -4  -5   10.90    0.28
  -1  -4   5   10.17    0.25
  -1  -4   5   10.03    0.24
   1   4   5    9.93    0.24
   1   4   5   10.82    0.28
   1   4   5   10.36    0.26
   1  -4  -5   10.22    0.26
  -1   4  -5   10.45    0.25
  -1  -4   5   10.57    0.27
  -1  -4   5   10.04    0.23
  -1  -4   6    6.97    0.24
  -1  -4   6    7.65    0.24
   1   4   6    7.87    0.24
   1  -4  -6    7.52    0.24
   1   4   6    7.25    0.22
   1  -4  -6    7.79    0.25
   1   4   6    6.56    0.23
   1  -4  -6    7.11    0.22
  -1  -4   6    7.38    0.22
   1   4   6    7.19    0.24
  -1  -4   6    6.99    0.21
  -1  -4   6    7.35    0.22
  -1  -4   6    7.22    0.22
   1  -4  -6    7.31    0.24
  -1   4  -6    6.99    0.21
  -1  -4   6    7.46    0.24
  -1  -4   6    7.60    0.25
   1  -4  -6    7.17    0.22
   1   4   6    7.57    0.23
  -1   4  -7   44.82    0.52
  -1  -4   7   45.59    0.60
  -1  -4   7   47.47    0.56
   1  -4  -7   48.27    0.58
   1   4   7   46.29    0.54
  -1  -4   7   47.72    0.51
   1   4   7   46.12    0.58
   1  -4  -7   46.53    0.52
  -1  -4   7   46.60    0.54
   1  -4  -7   46.85    0.56
   1  -4  -7   49.58    0.61
  -1  -4   7   48.05    0.57
  -1  -4   7   47.38    0.55
   1  -4  -7   46.23    0.52
  -1  -4   7   45.06    0.59
   1   4   7   48.18    0.60
   1  -4  -7   49.38    0.60
   1   4   7   48.31    0.58
  -1   4  -7   45.17    0.49
  -1  -4   7   46.79    0.58
   1   4   7   48.61    0.57
   1  -4  -8    7.79    0.26
  -1   4  -8    7.33    0.23
  -1  -4   8    7.85    0.24
   1  -4  -8    7.74    0.21
  -1  -4   8    8.13    0.25
   1  -4  -8    8.27    0.25
   1   4   8    7.22    0.23
   1   4   8    7.81    0.25
  -1  -4   8    7.95    0.26
   1  -4  -8    7.43    0.25
  -1  -4   8    7.56    0.22
  -1  -4   8    8.11    0.25
   1  -4  -8    7.46    0.25
   1   4   8    8.01    0.26
   1   4   8    7.85    0.25
   1   4   8    7.62    0.22
  -1  -4   8    8.00    0.26
  -1  -4   8    7.81    0.26
   1   4   8    7.58    0.24
  -1  -4   9    0.70    0.10
   1   4   9    0.73    0.11
  -1  -4   9    0.73    0.11
   1  -4  -9    0.68    0.12
  -1   4  -9    0.67    0.11
  -1  -4   9    0.51    0.08
   1  -4  -9    0.63    0.12
   1   4   9    0.44    0.08
   1   4   9    0.66    0.12
   1   4   9    0.77    0.12
   1   4   9    0.72    0.10
  -1  -4   9    0.77    0.12
   1  -4  -9    0.81    0.13
   1  -4  -9    0.65    0.12
  -1  -4   9    0.58    0.12
  -1  -4   9    0.65    0.13
   1   4  10    5.68    0.20
  -1   4 -10    5.54    0.20
  -1  -4  10    5.08    0.16
  -1  -4  10    5.65    0.17
   1   4  10    5.17    0.19
   1  -4 -10    5.79    0.21
   1   4  10    5.68    0.17
   1  -4 -10    5.83    0.21
  -1  -4  10    5.30    0.20
   1  -4 -10    5.31    0.17
   1  -4 -10    5.38    0.20
   1  -4 -10    5.67    0.19
  -1  -4  10    5.66    0.20
   1   4  10    5.41    0.20
  -1  -4  10    5.69    0.21
  -1  -4  10    5.56    0.21
   1   4  11   44.42    0.44
  -1   4 -11   44.32    0.45
   1   4  11   45.09    0.45
   1  -4 -11   45.40    0.47
   1  -4 -11   43.64    0.43
   1  -4 -11   45.30    0.46
  -1  -4  11   46.15    0.48
   1   4  11   44.98    0.47
   1  -4 -11   44.05    0.45
  -1  -4  11   45.88    0.47
  -1  -4  11   44.92    0.48
   1   5 -10    2.07    0.10
   1   5 -10    2.10    0.08
  -1   5  10    2.16    0.11
  -1  -5 -10    2.23    0.11
  -1   5  10    2.13    0.11
  -1   5  10    2.18    0.10
  -1  -5 -10    2.19    0.11
  -1  -5 -10    1.89    0.11
  -1  -5 -10    2.13    0.11
   1  -5  10    2.19    0.12
   1   5  -9   10.34    0.23
   1   5  -9   10.65    0.21
   1  -5   9   10.67    0.24
   1  -5   9   11.24    0.26
  -1   5   9   10.55    0.24
   1  -5   9    9.97    0.20
  -1  -5  -9   10.88    0.24
   1  -5   9    9.93    0.25
  -1   5   9   10.54    0.23
  -1  -5  -9   10.60    0.24
  -1  -5  -9   10.47    0.23
   1   5  -8    0.26    0.08
   1  -5   8    0.22    0.08
   1   5  -8    0.25    0.08
  -1   5   8    0.22    0.10
   1  -5   8    0.15    0.09
  -1  -5  -8    0.23    0.10
   1  -5   8    0.61    0.15
  -1  -5  -8    0.29    0.10
   1  -5   8    0.23    0.11
   1  -5   8    0.19    0.10
  -1   5   8    0.18    0.09
  -1  -5  -8    0.15    0.08
   1   5  -7   25.92    0.40
   1   5  -7   28.28    0.40
  -1   5   7   26.09    0.36
  -1   5   7   27.66    0.43
  -1  -5  -7   26.38    0.41
   1  -5   7   26.08    0.43
  -1   5   7   26.68    0.41
   1  -5   7   25.94    0.41
   1  -5   7   25.90    0.43
  -1  -5  -7   25.83    0.40
   1  -5   7   26.99    0.46
  -1  -5  -7   27.28    0.44
   1  -5   7   26.40    0.42
  -1   5   6   12.53    0.30
  -1  -5  -6   12.64    0.32
   1   5  -6   12.47    0.28
   1  -5   6   12.44    0.34
  -1   5   6   11.85    0.24
   1  -5   6   12.81    0.31
  -1   5   6   12.91    0.31
  -1  -5  -6   12.79    0.30
  -1  -5  -6   12.41    0.29
  -1   5   6   12.01    0.27
   1  -5   6   12.31    0.31
   1   5  -6   12.42    0.29
   1  -5   6   11.61    0.31
   1  -5   6   12.66    0.30
   1   5  -6   13.33    0.30
  -1  -5  -6   12.17    0.28
  -1   5   6   11.21    0.25
  -1  -5  -5    6.97    0.25
   1  -5   5    7.58    0.28
   1   5  -5    7.00    0.22
   1   5  -5    7.11    0.23
  -1   5   5    6.79    0.20
  -1   5   5    6.95    0.24
  -1  -5  -5    6.83    0.21
  -1  -5  -5    7.25    0.24
  -1  -5  -5    6.77    0.22
  -1   5   5    6.93    0.19
   1  -5   5    7.25    0.25
   1  -5   5    6.71    0.24
  -1   5   5    6.74    0.22
  -1   5   5    7.57    0.24
  -1  -5  -5    6.82    0.20
   1  -5   5    6.52    0.22
   1   5  -5    7.31    0.23
  -1   5   5    7.12    0.20
   1  -5   5    6.59    0.20
   1  -5   4    0.80    0.10
   1   5  -4    1.00    0.10
   1   5  -4    1.03    0.12
  -1   5   4    0.91    0.10
   1  -5   4    1.29    0.18
  -1   5   4    0.94    0.13
  -1  -5  -4    0.90    0.11
  -1  -5  -4    0.95    0.12
   1   5  -4    0.85    0.10
  -1  -5  -4    1.04    0.11
   1  -5   4    1.09    0.14
  -1   5   4    1.06    0.11
   1  -5   4    0.90    0.12
  -1  -5  -4    0.92    0.09
   1  -5   4    0.92    0.10
   1  -5   4    0.89    0.11
  -1   5   4    0.97    0.12
  -1  -5  -4    0.93    0.12
  -1  -5  -4    1.03    0.10
   1   5  -4    0.92    0.11
   1   5  -3   69.36    0.67
   1  -5   3   67.95    0.71
   1  -5   3   67.28    0.74
  -1   5   3   69.88    0.69
  -1  -5  -3   68.08    0.70
  -1  -5  -3   67.59    0.71
  -1  -5  -3   64.81    0.60
   1  -5   3   64.57    0.62
   1   5  -3   65.54    0.65
  -1   5   3   68.86    0.68
   1  -5   3   65.76    0.65
  -1  -5  -3   66.04    0.66
  -1  -5  -3   69.00    0.70
  -1   5   3   68.51    0.68
  -1  -5  -3   67.24    0.63
   1   5  -3   66.16    0.67
   1   5  -3   66.71    0.67
   1  -5   3   66.39    0.65
  -1   5   3   62.75    0.56
   1   5  -2   16.78    0.33
   1   5  -2   16.45    0.34
  -1  -5  -2   16.36    0.34
  -1  -5  -2   16.97    0.35
  -1  -5  -2   16.99    0.37
  -1  -5  -2   16.32    0.33
   1  -5   2   17.04    0.38
   1  -5   2   16.46    0.35
  -1   5   2   17.14    0.35
  -1  -5  -2   16.41    0.35
  -1   5   2   16.26    0.29
  -1   5   2   17.17    0.35
   1   5  -2   16.94    0.35
   1   5  -2   15.97    0.33
   1  -5   2   16.30    0.34
   1  -5   2   16.24    0.34
   1  -5   1   23.57    0.40
   1   5  -1   24.32    0.42
  -1   5   1   23.23    0.36
   1   5  -1   24.59    0.40
  -1  -5  -1   24.28    0.42
   1  -5   1   23.01    0.37
   1   5  -1   23.88    0.39
   1  -5   1   24.07    0.45
  -1   5   1   25.12    0.42
  -1   5   1   25.33    0.42
   1  -5   1   24.56    0.42
  -1  -5  -1   24.32    0.42
  -1  -5  -1   23.75    0.38
   1   5  -1   24.64    0.42
   1  -5   1   24.98    0.42
  -1  -5  -1   23.69    0.43
  -1  -5  -1   25.43    0.40
  -1  -5   0    1.64    0.14
   1   5   0    1.57    0.13
   1  -5   0    1.79    0.13
   1  -5   0    1.47    0.16
  -1  -5   0    1.62    0.11
  -1  -5   0    1.64    0.13
   1  -5   0    1.93    0.16
  -1  -5   0    1.75    0.14
   1   5   0    1.65    0.14
   1   5   0    1.71    0.13
   1   5   0    1.70    0.15
  -1   5   0    1.69    0.13
   1  -5   0    1.80    0.14
  -1   5   0    2.12    0.16
  -1  -5   0    1.57    0.13
  -1   5   0    1.79    0.13
   1   5   0    1.58    0.12
   1  -5   0    1.70    0.14
   1   5   1   25.11    0.41
   1  -5  -1   23.30    0.36
   1  -5  -1   24.40    0.43
  -1  -5   1   21.93    0.40
   1  -5  -1   21.88    0.44
   1   5   1   24.16    0.42
  -1  -5   1   23.72    0.38
  -1  -5   1   25.13    0.43
   1  -5  -1   24.13    0.43
  -1  -5   1   23.18    0.40
  -1  -5   1   24.56    0.43
   1  -5  -1   22.72    0.37
   1  -5  -1   24.39    0.43
   1   5   1   23.74    0.40
  -1   5  -1   23.82    0.39
   1   5   1   23.30    0.34
   1   5   1   23.62    0.41
  -1  -5   1   25.11    0.41
   1   5   1   24.30    0.42
   1  -5  -1   23.71    0.40
   1   5   2   16.85    0.34
   1  -5  -2   16.41    0.35
   1   5   2   16.54    0.34
  -1  -5   2   16.80    0.33
   1   5   2   16.59    0.33
   1  -5  -2   16.20    0.35
  -1  -5   2   16.47    0.36
   1  -5  -2   15.57    0.29
   1   5   2   16.89    0.35
   1  -5  -2   16.01    0.32
   1  -5  -2   16.42    0.36
   1   5   2   16.64    0.36
  -1  -5   2   15.20    0.33
  -1   5  -2   16.86    0.34
  -1  -5   2   17.97    0.37
   1  -5  -2   16.22    0.33
  -1  -5   2   17.02    0.34
  -1   5  -3   65.74    0.62
   1   5   3   66.89    0.66
  -1  -5   3   65.36    0.67
   1   5   3   64.70    0.58
   1  -5  -3   65.60    0.67
   1  -5  -3   67.75    0.69
  -1  -5   3   68.01    0.70
   1  -5  -3   66.62    0.64
   1  -5  -3   66.91    0.70
  -1  -5   3   68.59    0.67
  -1  -5   3   65.23    0.63
   1   5   3   67.26    0.71
   1   5   3   69.42    0.69
   1   5   3   67.99    0.65
   1  -5  -3   66.60    0.65
  -1   5  -3   67.95    0.66
  -1  -5   3   68.32    0.70
   1  -5  -3   66.74    0.64
  -1  -5   3   67.80    0.66
   1   5   3   68.74    0.67
  -1  -5   4    0.96    0.12
   1  -5  -4    0.86    0.12
  -1  -5   4    0.90    0.10
  -1  -5   4    0.86    0.12
   1   5   4    0.77    0.10
   1   5   4    0.75    0.11
   1  -5  -4    0.88    0.11
   1   5   4    0.86    0.10
  -1   5  -4    0.92    0.10
   1  -5  -4    0.80    0.11
   1  -5  -4    0.91    0.11
  -1  -5   4    0.89    0.12
  -1  -5   4    0.96    0.11
   1  -5  -4    1.01    0.10
   1   5   4    0.98    0.13
   1  -5  -4    0.91    0.11
   1   5   4    0.99    0.10
   1   5   4    0.96    0.14
  -1   5  -4    1.03    0.12
   1  -5  -4    0.94    0.12
   1  -5  -4    0.96    0.10
  -1  -5   4    0.96    0.11
   1  -5  -5    7.09    0.23
  -1  -5   5    6.68    0.22
  -1  -5   5    7.10    0.24
  -1  -5   5    6.64    0.22
   1  -5  -5    6.78    0.23
   1   5   5    6.89    0.20
  -1  -5   5    6.72    0.22
   1  -5  -5    7.03    0.23
  -1  -5   5    6.98    0.23
  -1  -5   5    6.81    0.21
   1   5   5    6.70    0.25
   1   5   5    7.39    0.24
   1  -5  -5    6.99    0.23
  -1  -5   5    6.64    0.23
   1  -5  -5    6.66    0.23
   1  -5  -5    6.59    0.21
  -1   5  -5    6.88    0.22
   1  -5  -5    6.74    0.20
   1   5   5    7.02    0.23
  -1  -5   5    7.19    0.21
   1  -5  -6   12.79    0.31
  -1  -5   6   12.42    0.29
  -1  -5   6   12.80    0.31
   1   5   6   12.77    0.30
   1   5   6   12.34    0.27
  -1  -5   6   12.23    0.30
   1  -5  -6   12.08    0.28
  -1  -5   6   12.32    0.28
   1  -5  -6   12.41    0.31
   1  -5  -6   12.81    0.29
  -1  -5   6   11.85    0.27
   1   5   6   12.84    0.32
  -1  -5   6   12.40    0.28
  -1  -5   6   11.76    0.25
  -1   5  -6   11.99    0.27
   1   5   6   12.54    0.30
   1  -5  -6   13.07    0.30
   1   5   7   26.22    0.43
  -1  -5   7   26.80    0.42
  -1  -5   7   25.71    0.36
   1   5   7   25.43    0.37
   1  -5  -7   25.86    0.37
  -1  -5   7   25.86    0.37
   1  -5  -7   25.73    0.43
  -1  -5   7   24.84    0.39
   1  -5  -7   26.49    0.38
   1   5   7   26.24    0.41
  -1  -5   7   26.16    0.42
   1   5   7   25.83    0.41
  -1  -5   7   25.60    0.37
   1  -5  -7   26.43    0.42
   1  -5  -7   26.03    0.40
   1   5   7   26.09    0.35
  -1  -5   8    0.21    0.08
  -1  -5   8    0.20    0.09
   1   5   8    0.20    0.07
   1  -5  -8    0.21    0.09
   1  -5  -8    0.13    0.07
   1   5   8    0.20    0.07
  -1  -5   8    0.22    0.09
   1   5   8    0.24    0.09
  -1  -5   8    0.29    0.09
   1   5   8    0.21    0.09
   1  -5  -8    0.20    0.10
   1  -5  -8    0.18    0.06
   1  -5  -8    0.21    0.10
   1  -5  -9   10.71    0.24
  -1  -5   9   10.56    0.23
   1  -5  -9   10.40    0.23
   1   5   9   10.00    0.21
   1  -5  -9   10.59    0.22
  -1  -5   9   10.45    0.24
  -1  -5   9   10.27    0.23
   1   5   9   10.43    0.23
   1   5   9   10.54    0.24
   1  -5  -9   10.74    0.25
  -1  -5   9   10.38    0.21
   1  -5 -10    2.22    0.11
   1  -5 -10    2.01    0.10
   1   5  10    1.89    0.09
  -1  -5  10    2.02    0.09
   1   5  10    2.07    0.10
  -1  -5  10    1.92    0.11
   1  -5 -10    2.10    0.11
   1  -5 -10    2.28    0.11
  -1  -5  10    2.03    0.09
  -1  -5  10    2.17    0.11
   1   5  10    2.05    0.10
   1   6  -7    9.09    0.16
   1  -6   7    8.58    0.16
   1  -6   7    9.17    0.20
   1  -6   7    8.61    0.22
  -1   6   7    9.13    0.20
  -1  -6  -7    8.41    0.16
  -1   6   7    8.83    0.19
   1  -6   7    8.66    0.17
  -1  -6  -7    9.57    0.21
  -1  -6  -7    8.04    0.15
   1   6  -6    1.96    0.10
   1  -6   6    1.90    0.11
  -1   6   6    1.86    0.12
  -1   6   6    1.92    0.10
   1  -6   6    1.89    0.13
   1  -6   6    1.59    0.17
  -1   6   6    1.98    0.12
   1   6  -6    1.43    0.09
  -1  -6  -6    1.81    0.09
  -1  -6  -6    1.99    0.12
  -1  -6  -6    1.51    0.08
   1  -6   6    1.83    0.10
   1   6  -5   18.80    0.29
  -1   6   5   18.70    0.32
   1  -6   5   17.85    0.37
   1  -6   5   18.33    0.33
   1  -6   5   16.93    0.26
  -1  -6  -5   18.94    0.32
  -1   6   5   18.02    0.31
  -1   6   5   18.62    0.29
   1   6  -5   16.44    0.28
   1  -6   5   17.32    0.26
   1   6  -4   13.36    0.26
   1  -6   4   13.02    0.30
  -1   6   4   13.95    0.29
   1  -6   4   12.60    0.34
  -1   6   4   13.79    0.29
   1  -6   4   11.96    0.24
  -1  -6  -4   13.64    0.28
  -1   6   4   13.36    0.27
   1   6  -4   12.87    0.27
  -1  -6  -4   12.83    0.26
   1  -6   4   12.73    0.26
  -1  -6  -4   13.04    0.24
   1   6  -3   11.74    0.27
   1   6  -3   12.64    0.27
   1  -6   3   12.06    0.29
   1  -6   3   11.79    0.34
   1  -6   3   11.35    0.26
  -1   6   3   11.94    0.28
   1  -6   3   12.01    0.29
   1   6  -3   12.18    0.28
  -1   6   3   12.51    0.28
  -1  -6  -3   11.68    0.26
  -1  -6  -3   11.17    0.27
  -1   6   3   12.21    0.28
   1  -6   3   11.70    0.27
  -1  -6  -3   11.92    0.25
  -1  -6  -2   15.59    0.28
   1  -6   2   16.29    0.34
   1  -6   2   15.18    0.37
   1  -6   2   15.19    0.32
  -1   6   2   15.99    0.32
   1   6  -2   16.28    0.33
  -1   6   2   16.45    0.33
   1   6  -2   16.03    0.33
   1  -6   2   15.17    0.31
  -1  -6  -2   15.40    0.32
  -1  -6  -2   16.22    0.29
  -1   6   2   16.20    0.33
   1   6  -2   15.18    0.32
   1   6  -2   16.79    0.31
   1  -6   2   15.35    0.32
  -1  -6  -2   16.05    0.31
   1   6  -1   21.28    0.35
   1  -6   1   21.06    0.40
  -1  -6  -1   21.29    0.35
   1  -6   1   19.42    0.42
   1  -6   1   20.58    0.36
  -1   6   1   21.23    0.37
  -1  -6  -1   20.52    0.39
   1   6  -1   21.33    0.37
   1   6  -1   20.25    0.37
  -1   6   1   21.67    0.38
   1  -6   1   20.41    0.38
  -1  -6  -1   20.69    0.38
   1   6  -1   20.08    0.37
  -1   6   1   20.93    0.38
   1  -6   1   20.66    0.37
  -1  -6  -1   21.09    0.37
   1   6   0    6.53    0.21
   1  -6   0    6.43    0.23
   1  -6   0    5.96    0.20
  -1  -6   0    6.30    0.23
   1   6   0    6.44    0.22
   1   6   0    6.35    0.22
  -1  -6   0    6.31    0.22
  -1  -6   0    6.27    0.23
  -1   6   0    6.42    0.22
   1  -6   0    6.00    0.22
   1   6   0    5.47    0.20
  -1   6   0    6.48    0.23
   1  -6   0    6.19    0.22
   1   6   1   21.52    0.36
  -1  -6   1   21.36    0.40
   1  -6  -1   21.19    0.40
   1  -6  -1   20.15    0.38
  -1  -6   1   21.04    0.33
  -1  -6   1   21.29    0.39
  -1   6  -1   21.38    0.38
   1   6   1   20.57    0.35
   1   6   1   20.79    0.37
   1   6   1   21.03    0.38
  -1   6  -1   22.55    0.40
   1  -6  -1   21.23    0.37
  -1  -6   1   21.19    0.38
   1  -6  -2   15.43    0.33
  -1  -6   2   14.87    0.32
  -1  -6   2   15.66    0.30
  -1   6  -2   16.32    0.33
   1   6   2   15.66    0.32
  -1   6  -2   17.16    0.35
  -1  -6   2   15.61    0.34
   1  -6  -2   14.86    0.33
   1   6   2   15.36    0.29
   1   6   2   15.30    0.33
   1  -6  -2   15.66    0.32
  -1  -6   2   16.56    0.33
   1   6   2   16.55    0.32
   1   6   3   12.16    0.24
   1  -6  -3   12.06    0.26
  -1  -6   3   12.68    0.28
   1   6   3   13.17    0.28
   1  -6  -3   12.91    0.29
  -1  -6   3   11.56    0.28
   1   6   3   12.68    0.29
  -1   6  -3   14.18    0.32
   1  -6  -3   12.02    0.24
  -1  -6   3   12.18    0.29
   1   6   3   13.00    0.31
  -1  -6   3   12.24    0.28
   1   6   4   14.01    0.31
  -1  -6   4   12.90    0.28
   1   6   4   13.44    0.29
   1  -6  -4   13.06    0.25
  -1  -6   4   13.02    0.28
   1  -6  -4   12.80    0.26
  -1  -6   4   12.80    0.28
   1  -6  -4   12.72    0.25
   1   6   4   13.38    0.28
   1  -6  -4   12.95    0.27
  -1  -6   4   12.91    0.26
   1  -6  -5   17.85    0.30
  -1  -6   5   18.42    0.32
   1  -6  -5   18.34    0.31
  -1  -6   5   17.72    0.30
   1   6   5   18.30    0.31
   1   6   5   18.98    0.34
   1  -6  -5   17.26    0.25
  -1  -6   5   17.76    0.29
   1   6   5   18.79    0.31
  -1  -6   5   17.46    0.27
   1  -6  -5   17.64    0.29
   1  -6  -6    1.86    0.11
  -1  -6   6    1.86    0.12
  -1  -6   6    1.80    0.10
   1   6   6    1.92    0.12
   1  -6  -6    1.90    0.11
  -1  -6   6    1.91    0.10
   1  -6  -6    1.87    0.11
   1   6   6    1.89    0.12
   1   6   6    1.90    0.12
  -1  -6   7    9.00    0.20
   1   6   7    9.22    0.20
   1  -6  -7    9.44    0.19
   1  -6  -7    9.25    0.19
   1   6   7    9.67    0.20
   1  -6  -7    8.85    0.16
  -1   7   0   30.93    0.33
   1   7   0   30.22    0.32
  -1  -7   0   30.98    0.34
   1  -7   0   30.82    0.33
  -1  -7   0   31.57    0.33
   1   7   0   30.11    0.28
   2   0   0  504.49    3.48
  -2   0   0  544.54    1.83
   2   0   0  496.18    1.95
   2   0   0  526.87    1.93
  -2   0   0  519.05    1.77
   2   0   0  519.99    1.35
  -2   0   0  514.54    1.31
   2   0   0  529.71    1.35
  -2   0   0  520.00    1.36
   2   0   0  531.89    1.35
  -2   0   0  511.46    1.32
  -2   0   0  539.74    1.83
  -2   0   0  522.35    1.32
   2   0   0  526.99    1.98
   2   0   0  520.52    0.99
   2   0   0  523.86    1.31
  -2   0   0  514.63    1.31
  -2   0   0  527.09    1.40
  -2   0   0  512.93    1.31
  -2   0   0  517.07    1.38
   2   0   1  105.84    0.77
  -2   0   1  105.42    0.72
  -2   0  -1   97.43    0.75
   2   0   1   99.81    0.88
  -2   0   1  105.06    0.86
   2   0  -1  102.78    0.47
   2   0  -1  100.61    0.85
   2   0   1  100.52    0.88
  -2   0   1  105.95    0.85
  -2   0  -1  103.89    0.76
   2   0  -1  104.51    0.50
   2   0  -1  109.33    0.69
   2   0  -1  101.14    0.70
   2   0  -1  102.49    0.71
  -2   0  -1  101.69    0.47
  -2   0  -1   99.76    0.47
   2   0   1  105.89    0.47
   2   0  -1  104.02    0.71
   2   0   1  107.66    0.48
  -2   0   1  106.69    0.74
  -2   0   1   99.60    0.84
  -2   0  -1  100.28    0.49
  -2   0   1  104.35    0.69
   2   0  -1  106.97    0.43
   2   0   1  106.87    0.88
   2   0  -1  100.25    0.90
  -2   0  -1  103.97    0.48
   2   0   1  102.03    0.47
  -2   0  -1  103.43    0.52
  -2   0  -1  100.71    0.47
  -2   0  -1  104.61    0.50
   2   0  -1  112.67    0.89
  -2   0  -1  105.60    0.50
   2   0  -2   34.61    0.49
  -2   0   2   40.37    0.58
   2   0  -2   38.01    0.56
  -2   0  -2   34.39    0.23
   2   0   2   38.04    0.57
  -2   0  -2   35.12    0.43
   2   0  -2   35.50    0.49
   2   0   2   36.43    0.57
  -2   0   2   39.32    0.54
  -2   0  -2   37.61    0.43
   2   0  -2   34.19    0.48
  -2   0  -2   36.87    0.49
   2   0   2   34.68    0.47
   2   0   2   36.64    0.44
  -2   0  -2   37.96    0.25
   2   0  -2   37.26    0.40
  -2   0  -2   33.19    0.23
   2   0   2   34.47    0.23
  -2   0  -2   37.16    0.26
  -2   0  -2   34.17    0.23
  -2   0  -2   36.14    0.26
   2   0  -2   36.97    0.28
   2   0   2   38.44    0.56
   2   0  -2   36.93    0.57
   2   0  -2   34.97    0.48
   2   0   2   36.35    0.47
   2   0  -2   38.12    0.30
  -2   0  -2   36.34    0.24
  -2   0   2   36.21    0.48
   2   0   2   33.45    0.22
   2   0  -2   35.97    0.49
  -2   0  -2   33.75    0.23
  -2   0  -2   38.62    0.25
  -2   0  -2   37.81    0.25
  -2   0   2   36.32    0.49
   2   0   3   11.17    0.24
   2   0  -3   10.99    0.32
   2   0  -3   11.39    0.12
   2   0  -3   10.97    0.26
  -2   0   3   11.87    0.18
  -2   0  -3   10.66    0.24
   2   0  -3   11.41    0.32
   2   0  -3   11.98    0.34
  -2   0  -3   11.16    0.14
  -2   0  -3   11.25    0.22
  -2   0   3   11.83    0.32
  -2   0  -3   12.05    0.23
  -2   0  -3   11.53    0.30
   2   0   3   11.72    0.30
  -2   0  -3   10.97    0.15
   2   0  -3   11.35    0.24
  -2   0  -3   11.08    0.15
  -2   0   3   11.16    0.34
   2   0  -3   11.53    0.18
   2   0   3   11.77    0.33
   2   0   3   12.67    0.35
   2   0  -3   11.02    0.32
   2   0  -3   11.32    0.18
   2   0   3   10.95    0.28
  -2   0   3   11.06    0.31
   2   0   3   10.89    0.14
   2   0  -3   11.29    0.32
  -2   0  -3   11.23    0.14
  -2   0  -3   11.09    0.14
  -2   0   3   10.64    0.31
   2   0  -4   36.12    0.61
   2   0  -4   36.01    0.62
   2   0   4   36.04    0.57
   2   0  -4   33.49    0.41
  -2   0  -4   36.37    0.41
   2   0  -4   35.08    0.61
  -2   0   4   35.61    0.33
   2   0  -4   37.84    0.64
  -2   0  -4   36.59    0.38
  -2   0  -4   37.27    0.60
  -2   0   4   38.91    0.60
  -2   0  -4   35.07    0.36
  -2   0  -4   35.81    0.56
   2   0   4   33.94    0.54
  -2   0   4   35.79    0.61
  -2   0   4   34.32    0.62
  -2   0   4   33.87    0.58
   2   0   4   34.02    0.41
   2   0  -4   36.41    0.33
   2   0  -4   36.06    0.32
   2   0  -4   36.03    0.61
   2   0   4   35.95    0.55
   2   0  -5  112.73    1.20
  -2   0   5  109.27    0.50
   2   0   5  116.63    1.05
   2   0  -5  109.67    0.58
  -2   0   5  102.45    0.60
   2   0  -5  114.66    1.20
  -2   0   5  114.04    1.07
  -2   0  -5  110.44    1.05
   2   0   5  110.10    1.04
   2   0  -5  111.11    1.17
  -2   0   5  106.87    1.16
   2   0  -5  112.24    0.62
   2   0  -5  112.30    1.18
   2   0   5  109.42    1.05
  -2   0   5  110.40    1.15
   2   0  -5  110.35    1.17
  -2   0   5  108.63    1.16
  -2   0   6   18.80    0.28
  -2   0  -6   19.98    0.52
   2   0  -6   20.96    0.56
  -2   0   6   18.82    0.46
  -2   0  -6   19.36    0.48
   2   0   6   18.23    0.47
   2   0  -6   18.55    0.53
   2   0  -6   18.46    0.54
  -2   0   6   17.60    0.51
   2   0  -6   18.50    0.28
   2   0  -6   18.33    0.25
   2   0   6   17.99    0.47
  -2   0   6   17.66    0.23
  -2   0   6   17.09    0.50
   2   0  -6   18.60    0.53
   2   0  -6   18.83    0.54
  -2   0   6   18.44    0.53
  -2   0   7    1.04    0.18
  -2   0   7    1.00    0.09
  -2   0  -7    0.90    0.11
   2   0  -7    1.10    0.19
  -2   0   7    0.92    0.13
  -2   0  -7    0.99    0.17
   2   0  -7    1.18    0.20
   2   0   7    0.96    0.17
  -2   0   7    1.10    0.16
  -2   0  -7    1.09    0.15
   2   0  -7    1.10    0.20
   2   0  -7    0.93    0.20
   2   0  -7    0.93    0.20
   2   0  -7    0.93    0.10
   2   0  -7    0.98    0.07
   2   0   7    1.05    0.17
  -2   0   7    0.94    0.18
  -2   0   7    0.75    0.17
  -2   0   8   21.48    0.34
   2   0   8   20.08    0.35
  -2   0   8   20.47    0.32
  -2   0  -8   21.26    0.37
   2   0  -8   20.20    0.34
   2   0   8   20.69    0.35
  -2   0   8   21.21    0.35
   2   0   8   19.00    0.31
   2   0   8   20.30    0.33
   2   0  -8   22.43    0.37
   2   0  -8   21.48    0.38
   2   0   8   21.04    0.33
   2   0  -8   20.18    0.33
   2   0   8   20.45    0.37
  -2   0   8   21.47    0.33
  -2   0   9    4.16    0.17
   2   0   9    4.11    0.19
  -2   0  -9    4.16    0.19
   2   0  -9    4.03    0.17
   2   0   9    4.45    0.18
  -2   0   9    4.40    0.18
  -2   0   9    3.69    0.16
  -2   0   9    4.57    0.17
   2   0  -9    4.46    0.20
   2   0   9    4.25    0.19
   2   0   9    3.76    0.16
   2   0  -9    4.21    0.16
   2   0   9    4.13    0.17
   2   0   9    4.37    0.18
   2   0  -9    4.22    0.19
   2   0  10    8.19    0.27
   2   0  10    8.04    0.22
  -2   0  10    7.96    0.24
   2   0  10    7.86    0.26
   2   0 -10    7.65    0.24
  -2   0 -10    8.02    0.25
   2   0  10    7.74    0.24
  -2   0  10    8.30    0.25
   2   0  10    7.98    0.25
  -2   0  10    7.39    0.22
   2   0  10    7.74    0.24
  -2   0  10    8.24    0.23
   2   0 -10    8.11    0.25
   2   0 -10    8.09    0.27
   2   0 -10    8.35    0.22
  -2   0  11   15.65    0.35
   2   0  11   14.61    0.30
   2   0  11   14.73    0.36
   2   0 -11   15.13    0.34
   2   0 -11   14.70    0.31
  -2   0 -11   15.63    0.34
   2   0  11   15.61    0.32
  -2   0  11   15.32    0.33
   2   0  11   14.54    0.33
  -2   0  11   15.03    0.30
   2   0 -11   14.62    0.33
  -2   0  11   15.74    0.34
   2   0  11   15.25    0.36
   2   0 -11   14.72    0.27
   2   0 -11   14.75    0.35
   2   0  12    4.22    0.16
  -2   0  12    4.50    0.20
   2   0  12    4.41    0.20
   2   0 -12    4.19    0.20
   2   0 -12    4.16    0.17
  -2   0  12    4.59    0.18
   2   0  12    4.35    0.19
   2   0  12    4.55    0.16
  -2   0  12    4.40    0.16
   2   0 -12    4.33    0.19
  -2   0 -12    4.31    0.17
   2   0 -12    4.22    0.18
  -2   0  12    4.38    0.17
   2   0  12    4.40    0.19
  -2   0  13    3.71    0.16
   2   0 -13    3.72    0.17
   2   0  13    3.47    0.17
   2   0 -13    3.45    0.12
   2   0  13    3.63    0.16
  -2   0  13    3.50    0.13
  -2   0  13    3.61    0.13
   2   0 -13    3.47    0.14
  -2   0 -13    3.57    0.13
   2   0 -13    3.59    0.16
  -2   0  13    3.50    0.14
   2   0  13    3.77    0.15
  -2   1  13   19.95    0.33
   2   1 -13   19.47    0.32
   2  -1  13   20.00    0.32
   2  -1  13   19.77    0.31
  -2   1  13   19.42    0.29
  -2  -1 -13   19.33    0.31
   2   1 -13   20.19    0.34
   2  -1  13   19.08    0.30
  -2   1  13   19.11    0.27
   2  -1  12   18.05    0.33
   2   1 -12   18.99    0.36
   2  -1  12   19.00    0.38
   2   1 -12   19.34    0.38
   2  -1  12   18.49    0.34
   2  -1  12   18.57    0.34
   2  -1  12   18.43    0.30
  -2   1  12   19.03    0.34
  -2   1  12   17.73    0.27
  -2   1  12   20.16    0.37
  -2  -1 -12   18.22    0.35
  -2   1  11   21.31    0.40
   2   1 -11   19.82    0.35
   2  -1  11   19.04    0.36
  -2   1  11   19.83    0.38
   2   1 -11   19.35    0.33
   2   1 -11   20.29    0.39
   2  -1  11   19.44    0.41
  -2  -1 -11   21.91    0.40
   2  -1  11   19.57    0.37
   2  -1  11   19.34    0.35
  -2   1  11   20.36    0.38
  -2   1  11   18.47    0.34
  -2   1  11   20.12    0.32
   2   1 -11   19.87    0.41
   2   1 -11   19.40    0.33
   2  -1  11   20.26    0.38
   2   1 -10   10.12    0.27
   2  -1  10    9.96    0.27
  -2   1  10   10.65    0.29
   2   1 -10   10.25    0.29
   2  -1  10   10.96    0.31
  -2   1  10   11.27    0.32
   2   1 -10   10.72    0.25
  -2   1  10   10.38    0.26
  -2  -1 -10   11.06    0.30
   2  -1  10   10.18    0.27
   2  -1  10   10.74    0.28
  -2   1  10   10.74    0.29
   2   1 -10   11.23    0.31
   2   1 -10   10.34    0.26
  -2   1  10   10.48    0.25
  -2   1  10   10.42    0.26
   2  -1  10   10.60    0.28
   2   1 -10   10.84    0.26
   2   1  -9   10.94    0.27
   2  -1   9   10.94    0.28
  -2   1   9   11.78    0.28
   2  -1   9   10.48    0.29
   2   1  -9   11.17    0.29
  -2   1   9   11.29    0.28
   2   1  -9   10.74    0.25
  -2  -1  -9   12.30    0.30
   2  -1   9   11.48    0.28
  -2   1   9   11.75    0.29
   2  -1   9   10.56    0.26
   2   1  -9   10.56    0.25
  -2   1   9   11.21    0.26
   2   1  -9   11.62    0.31
   2   1  -9   11.35    0.27
  -2  -1  -9   11.13    0.25
   2  -1   9   11.06    0.27
  -2   1   9   11.05    0.25
   2   1  -8    1.87    0.13
   2  -1   8    1.87    0.12
  -2   1   8    2.05    0.13
  -2   1   8    1.87    0.11
   2  -1   8    1.90    0.13
   2   1  -8    1.80    0.13
  -2   1   8    1.76    0.13
   2   1  -8    1.77    0.11
  -2  -1  -8    1.82    0.14
   2  -1   8    1.75    0.12
   2  -1   8    1.73    0.12
  -2   1   8    1.70    0.13
   2   1  -8    1.84    0.13
   2   1  -8    1.73    0.11
   2   1  -8    1.74    0.13
   2  -1   8    1.83    0.11
   2   1  -8    1.69    0.10
   2  -1   8    1.68    0.13
  -2  -1  -7   32.42    0.77
   2   1  -7   30.35    0.36
  -2   1   7   30.79    0.75
   2   1  -7   30.52    0.74
  -2   1   7   29.99    0.42
   2   1  -7   31.88    0.69
  -2  -1  -7   30.43    0.41
  -2  -1  -7   31.10    0.73
   2  -1   7   30.41    0.72
   2   1  -7   32.40    0.77
   2   1  -7   32.22    0.76
  -2   1   7   32.95    0.78
   2   1  -7   30.35    0.39
  -2   1   7   30.79    0.73
  -2   1   7   31.57    0.75
  -2   1   6   42.79    0.81
   2   1  -6   42.86    0.82
  -2   1   6   42.20    0.46
   2   1  -6   41.14    0.73
  -2  -1  -6   43.15    0.45
  -2  -1  -6   46.19    0.85
  -2   1   6   41.02    0.66
  -2  -1  -6   41.89    0.80
   2  -1   6   44.70    0.81
   2   1  -6   42.26    0.81
   2   1  -6   41.13    0.81
  -2   1   6   45.18    0.86
   2   1  -6   41.97    0.41
  -2   1   6   44.24    0.81
  -2   1   6   41.96    0.80
  -2   1   5    3.68    0.24
   2   1  -5    3.91    0.25
   2   1  -5    3.77    0.13
  -2  -1  -5    3.58    0.20
  -2   1   5    3.85    0.15
   2   1  -5    3.64    0.22
  -2  -1  -5    3.41    0.13
  -2   1   5    3.64    0.21
  -2  -1  -5    3.40    0.23
   2  -1   5    3.81    0.24
  -2  -1  -5    3.83    0.19
  -2  -1  -5    3.59    0.20
   2   1  -5    3.69    0.24
  -2  -1  -5    3.68    0.20
  -2   1   5    3.99    0.26
   2   1  -5    3.61    0.24
   2   1  -5    3.75    0.13
  -2   1   5    3.53    0.23
  -2   1   5    3.71    0.23
  -2  -1  -5    3.45    0.18
  -2  -1  -5    3.74    0.19
   2   1  -4  212.46    0.83
   2   1  -4  213.40    0.75
  -2  -1  -4  208.95    1.34
  -2   1   4  197.36    0.85
   2   1  -4  221.40    1.39
  -2  -1  -4  208.56    0.83
  -2  -1  -4  223.37    1.56
  -2   1   4  220.00    1.43
  -2  -1  -4  210.67    1.58
  -2  -1  -4  213.77    0.96
   2   1  -4  214.71    1.56
   2  -1   4  211.70    1.52
   2   1  -4  216.67    1.57
  -2   1   4  212.76    1.61
  -2  -1  -4  204.38    1.32
   2   1  -4  214.13    1.56
  -2  -1  -4  207.96    1.30
   2   1  -4  212.25    0.82
  -2  -1  -4  210.76    1.27
  -2  -1  -4  206.36    1.20
  -2   1   4  215.47    1.48
  -2  -1  -4  210.70    1.24
  -2  -1  -4  208.66    1.24
   2   1  -3   38.18    0.32
  -2  -1  -3   39.45    0.57
  -2   1   3   38.89    0.35
   2   1  -3   39.30    0.54
  -2  -1  -3   37.91    0.32
  -2  -1  -3   38.65    0.33
  -2   1   3   39.38    0.60
  -2  -1  -3   36.56    0.63
  -2  -1  -3   39.01    0.33
  -2  -1  -3   38.90    0.61
   2  -1   3   39.04    0.63
   2   1  -3   37.79    0.61
  -2  -1  -3   37.87    0.52
   2   1  -3   38.35    0.61
  -2  -1  -3   38.34    0.54
   2   1  -3   38.39    0.34
  -2   1   3   39.10    0.64
   2  -1   3   37.73    0.59
   2   1  -3   38.69    0.32
  -2  -1  -3   37.27    0.48
   2  -1   3   38.39    0.35
  -2   1   3   36.86    0.56
   2   1  -3   37.77    0.61
  -2  -1  -3   38.49    0.50
  -2  -1  -3   38.64    0.51
   2   1  -2  114.87    0.51
   2   1  -2  123.96    0.56
  -2   1   2  121.38    1.03
  -2   1   2  124.11    0.58
  -2  -1  -2  116.84    0.96
   2  -1   2  124.95    0.97
   2   1  -2  115.84    0.87
  -2  -1  -2  119.27    0.49
   2  -1   2  118.46    1.06
  -2  -1  -2  117.96    0.40
  -2  -1  -2  118.29    0.70
  -2   1   2  118.24    1.00
  -2  -1  -2  113.37    1.04
   2  -1   2  114.82    0.74
   2  -1   2  121.52    1.05
   2  -1   2  126.72    1.07
   2   1  -2  120.71    0.99
  -2  -1  -2  123.80    0.91
   2  -1   2  119.00    1.01
   2   1  -2  115.25    0.97
  -2  -1  -2  125.41    0.94
   2   1  -2  115.63    0.98
   2   1  -2  124.25    1.09
   2   1  -2  115.32    1.04
   2  -1   2  118.00    0.97
   2   1  -2  120.92    0.57
  -2  -1  -2  124.85    0.84
  -2   1   2  118.71    0.85
  -2  -1  -2  123.70    0.88
  -2  -1  -2  125.71    0.88
  -2   1   1   12.63    0.24
   2  -1   1   13.12    0.33
   2  -1   1   14.22    0.36
   2   1  -1   12.17    0.30
   2   1  -1   13.98    0.19
  -2  -1  -1   13.07    0.33
   2   1  -1   12.82    0.28
   2  -1   1   12.49    0.34
  -2  -1  -1   13.30    0.14
  -2  -1  -1   12.94    0.20
  -2  -1  -1   13.53    0.27
  -2   1   1   13.68    0.34
   2   1  -1   12.29    0.19
   2  -1   1   12.16    0.23
  -2  -1  -1   12.91    0.18
   2   1  -1   13.13    0.35
   2   1  -1   12.42    0.31
   2  -1   1   12.40    0.30
   2  -1   1   12.82    0.31
  -2   1   1   12.14    0.31
   2   1  -1   11.87    0.30
   2   1  -1   13.25    0.16
   2   1  -1   13.12    0.35
   2   1  -1   13.02    0.18
  -2  -1  -1   13.28    0.31
  -2  -1  -1   12.80    0.27
  -2   1   1   12.79    0.24
  -2  -1  -1   12.66    0.29
  -2  -1  -1   13.78    0.30
   2  -1   0  605.92    2.12
  -2   1   0  596.19    1.86
   2  -1   0  606.25    2.15
   2   1   0  601.69    2.24
   2   1   0  571.63    1.18
   2  -1   0  594.80    1.23
  -2  -1   0  593.54    2.20
   2  -1   0  565.40    2.16
   2   1   0  601.64    1.90
  -2  -1   0  581.78    1.87
  -2   1   0  559.86    2.08
   2  -1   0  576.49    1.57
  -2  -1   0  597.45    2.05
   2  -1   0  576.70    1.14
   2   1   0  591.41    1.87
  -2  -1   0  593.25    1.30
  -2   1   0  577.46    1.32
   2   1   0  590.28    1.88
   2  -1   0  589.59    1.22
   2  -1   0  602.95    1.97
   2   1   0  554.91    2.11
   2  -1   0  604.61    1.92
   2  -1   0  592.05    1.21
  -2   1   0  576.25    1.17
  -2   1   0  596.10    1.19
  -2  -1   0  600.30    1.88
  -2   1   0  599.14    1.17
   2  -1   0  587.35    1.21
  -2   1   0  568.55    1.27
  -2   1   0  573.86    1.23
  -2  -1   0  592.57    1.99
   2   1   0  550.81    4.36
  -2   1   0  571.51    1.22
  -2  -1   0  592.60    1.96
   2  -1  -1   13.43    0.32
   2   1   1   13.37    0.19
  -2   1  -1   13.12    0.25
   2  -1  -1   12.77    0.15
   2  -1  -1   12.90    0.31
  -2  -1   1   12.76    0.34
  -2   1  -1   13.18    0.25
   2  -1  -1   13.12    0.35
   2   1   1   12.21    0.30
  -2  -1   1   13.40    0.32
  -2   1  -1   14.00    0.33
  -2   1  -1   12.21    0.18
  -2   1  -1   12.20    0.19
   2  -1  -1   13.17    0.26
   2   1   1   13.35    0.28
   2   1   1   13.39    0.34
   2  -1  -1   12.60    0.25
   2   1   1   13.18    0.28
   2  -1  -1   12.57    0.25
   2  -1  -1   12.51    0.31
   2  -1  -1   12.25    0.25
   2   1   1   11.66    0.32
   2  -1  -1   12.74    0.27
  -2   1  -1   12.86    0.18
  -2  -1   1   13.68    0.31
   2   1   1   13.56    0.35
   2  -1  -1   12.54    0.25
  -2  -1   1   13.48    0.33
   2   1   1   12.44    0.16
  -2  -1   1   13.14    0.33
   2  -1  -2  121.01    0.54
   2  -1  -2  123.46    1.06
   2  -1  -2  117.93    0.47
   2  -1  -2  117.53    0.87
   2   1   2  115.04    0.99
  -2   1  -2  118.45    0.59
  -2  -1   2  123.47    1.06
  -2   1  -2  114.28    0.90
  -2  -1   2  119.38    0.97
  -2   1  -2  116.70    0.92
  -2   1  -2  116.48    0.56
   2  -1  -2  119.59    0.85
   2   1   2  110.91    0.96
   2   1   2  123.48    0.81
   2  -1  -2  114.84    0.94
  -2  -1   2  119.34    1.04
   2   1   2  121.98    0.54
  -2   1  -2  121.33    0.61
  -2  -1   2  118.54    0.97
   2  -1  -2  113.53    0.89
   2  -1  -2  117.18    0.87
   2  -1  -2  116.78    0.94
   2  -1  -2  118.36    0.77
  -2   1  -2  113.89    0.53
   2   1   2  114.84    0.42
   2   1   2  120.55    1.03
   2  -1  -2  112.38    0.87
  -2  -1   2  118.13    1.03
  -2  -1   2  119.32    1.02
   2   1   3   38.07    0.60
   2   1   3   36.51    0.29
   2  -1  -3   37.77    0.29
  -2  -1   3   38.19    0.63
   2   1   3   38.57    0.58
   2  -1  -3   39.22    0.64
  -2   1  -3   36.68    0.51
  -2  -1   3   40.56    0.60
  -2   1  -3   37.73    0.35
   2  -1  -3   39.20    0.54
   2  -1  -3   36.32    0.57
   2  -1  -3   35.68    0.58
   2  -1  -3   35.40    0.57
  -2  -1   3   38.11    0.62
   2  -1  -3   36.29    0.32
   2  -1  -3   37.10    0.57
   2  -1  -3   37.09    0.41
   2   1   3   36.64    0.62
  -2  -1   3   37.18    0.60
   2  -1  -3   36.41    0.57
  -2  -1   3   38.02    0.64
  -2  -1   3   37.85    0.62
   2   1   4  214.95    1.48
   2   1   4  211.97    1.36
   2   1   4  200.80    0.66
   2  -1  -4  208.91    0.74
  -2  -1   4  210.99    0.71
  -2  -1   4  200.58    1.50
   2  -1  -4  228.55    1.64
   2   1   4  209.27    0.88
  -2   1  -4  206.90    1.24
  -2  -1   4  211.32    1.45
   2  -1  -4  218.79    1.40
   2   1   4  193.98    0.99
   2  -1  -4  211.21    1.49
   2  -1  -4  215.33    1.55
   2  -1  -4  213.05    1.51
   2  -1  -4  207.84    0.80
   2   1   4  206.28    1.54
  -2  -1   4  215.52    1.54
   2  -1  -4  214.10    1.50
  -2  -1   4  211.84    1.61
  -2  -1   4  211.55    1.52
  -2  -1   4  213.39    1.58
   2  -1  -5    3.58    0.25
   2  -1  -5    3.77    0.12
   2   1   5    3.62    0.20
  -2  -1   5    3.58    0.10
  -2  -1   5    3.81    0.24
   2  -1  -5    3.41    0.26
  -2   1  -5    3.29    0.17
  -2  -1   5    3.47    0.22
  -2  -1   5    3.31    0.23
  -2  -1   5    3.28    0.24
  -2  -1   5    3.40    0.24
   2  -1  -5    3.56    0.25
   2  -1  -5    3.89    0.25
  -2  -1   5    3.55    0.23
   2   1   5    3.54    0.15
   2  -1  -5    3.50    0.13
   2   1   5    3.32    0.24
   2  -1  -5    3.59    0.24
   2   1   5    3.45    0.18
  -2  -1   6   41.45    0.76
  -2  -1   6   42.27    0.42
  -2   1  -6   44.32    0.73
   2  -1  -6   43.50    0.40
  -2  -1   6   40.43    0.75
   2  -1  -6   43.43    0.85
  -2   1  -6   41.65    0.61
  -2  -1   6   43.45    0.73
   2  -1  -6   41.47    0.80
   2  -1  -6   40.18    0.82
   2  -1  -6   39.99    0.80
   2   1   6   42.83    0.47
   2  -1  -6   42.60    0.41
   2   1   6   43.11    0.83
  -2  -1   6   42.39    0.81
   2  -1  -6   42.02    0.81
  -2  -1   6   43.62    0.86
  -2  -1   6   43.66    0.84
   2  -1  -7   31.07    0.76
  -2  -1   7   29.29    0.37
   2  -1  -7   30.99    0.37
  -2  -1   7   32.19    0.79
  -2  -1   7   29.98    0.67
   2  -1  -7   29.51    0.74
   2   1   7   31.28    0.43
   2  -1  -7   30.29    0.37
   2  -1  -7   30.74    0.74
   2  -1  -7   31.68    0.76
  -2  -1   7   32.50    0.70
  -2  -1   7   29.53    0.63
   2   1   7   31.87    0.75
  -2  -1   7   31.81    0.75
   2  -1  -7   32.11    0.76
  -2   1  -7   29.92    0.61
  -2  -1   7   31.54    0.77
   2   1   8    1.72    0.13
  -2  -1   8    1.87    0.11
  -2  -1   8    1.80    0.11
  -2  -1   8    1.57    0.10
   2  -1  -8    1.84    0.11
   2   1   8    1.61    0.11
   2  -1  -8    1.75    0.12
   2  -1  -8    1.96    0.13
  -2  -1   8    1.61    0.12
   2   1   8    1.78    0.11
   2   1   8    1.82    0.14
   2   1   8    1.63    0.12
  -2  -1   8    1.86    0.12
   2   1   8    1.53    0.10
   2  -1  -8    1.71    0.12
   2  -1  -8    2.00    0.14
   2  -1  -8    1.72    0.12
   2   1   8    1.99    0.14
   2  -1  -8    1.77    0.11
   2  -1  -8    1.72    0.11
   2   1   8    1.82    0.12
  -2  -1   9   11.26    0.27
  -2  -1   9   10.83    0.25
   2  -1  -9   11.12    0.25
   2  -1  -9   10.75    0.24
   2   1   9   10.79    0.28
   2  -1  -9   11.05    0.27
  -2   1  -9   11.16    0.29
   2  -1  -9   11.39    0.29
  -2  -1   9   11.42    0.28
   2   1   9   11.15    0.28
   2   1   9   11.09    0.27
   2  -1  -9   10.80    0.30
  -2  -1   9   11.53    0.28
   2  -1  -9   11.43    0.28
   2   1   9   11.78    0.28
   2   1   9   10.91    0.29
   2  -1  -9   11.01    0.24
  -2  -1   9   10.67    0.26
  -2  -1  10   10.81    0.28
  -2  -1  10   10.67    0.28
   2  -1 -10   10.44    0.24
   2   1  10   10.20    0.29
   2  -1 -10   10.66    0.26
  -2   1 -10   10.62    0.29
   2  -1 -10    9.89    0.28
   2  -1 -10   10.28    0.23
  -2  -1  10   10.83    0.28
   2   1  10   10.51    0.27
  -2  -1  10   10.67    0.27
   2   1  10    9.49    0.26
   2  -1 -10   10.92    0.30
   2  -1 -10   10.20    0.27
   2   1  10   10.70    0.28
   2   1  10   10.99    0.31
  -2  -1  10   10.21    0.27
   2   1  11   18.34    0.35
  -2  -1  11   19.55    0.36
  -2  -1  11   19.57    0.37
   2   1  11   18.63    0.38
  -2   1 -11   19.89    0.38
   2  -1 -11   19.22    0.37
  -2  -1  11   19.23    0.36
   2   1  11   19.96    0.35
   2   1  11   20.03    0.38
   2  -1 -11   20.87    0.41
   2  -1 -11   19.77    0.36
  -2  -1  11   19.95    0.37
   2   1  11   19.40    0.40
   2  -1 -11   19.06    0.32
  -2  -1  11   20.09    0.36
  -2  -1  12   19.80    0.35
   2   1  12   18.69    0.36
   2  -1 -12   18.51    0.35
   2  -1 -12   19.17    0.34
  -2  -1  12   19.52    0.33
   2   1  12   18.82    0.35
   2   1  12   17.52    0.33
   2  -1 -12   18.81    0.36
   2   1  12   19.12    0.37
   2  -1 -12   17.67    0.32
  -2  -1  12   19.24    0.33
  -2  -1  12   19.01    0.33
  -2  -1  13   19.47    0.31
   2   1  13   19.82    0.33
   2  -1 -13   19.46    0.32
   2  -1 -13   18.08    0.31
   2  -1 -13   19.17    0.29
  -2  -1  13   19.45    0.27
   2   1  13   19.59    0.32
  -2  -1  13   19.74    0.29
   2  -1 -13   19.29    0.28
  -2   1 -13   19.20    0.32
  -2  -1  13   19.60    0.28
   2   1  13   19.68    0.30
  -2   2  13   12.13    0.23
   2   2 -13   12.67    0.24
   2  -2  13   12.16    0.23
  -2   2  13   12.03    0.21
  -2  -2 -13   12.60    0.24
   2   2 -13   11.47    0.23
   2  -2  13   11.65    0.22
   2   2 -12    9.92    0.24
   2  -2  12   10.76    0.26
  -2   2  12   11.12    0.26
   2   2 -12   11.02    0.27
  -2   2  12   10.04    0.21
   2  -2  12   10.89    0.27
   2  -2  12   10.04    0.22
  -2   2  12   10.28    0.24
  -2   2  12    9.56    0.22
  -2  -2 -12   10.88    0.27
   2   2 -12   10.29    0.26
  -2  -2 -12   10.09    0.20
   2  -2  12   10.48    0.25
   2   2 -11   11.06    0.28
   2  -2  11   11.08    0.29
  -2   2  11   11.63    0.29
   2   2 -11   11.77    0.30
  -2   2  11   10.91    0.25
   2  -2  11   11.83    0.31
  -2  -2 -11   11.44    0.25
   2  -2  11   10.58    0.26
   2  -2  11   11.27    0.27
  -2   2  11   11.71    0.29
  -2   2  11   11.30    0.26
  -2  -2 -11   10.94    0.25
   2   2 -11   11.03    0.30
   2  -2  11   11.05    0.25
   2  -2  11   10.98    0.28
  -2   2  10    0.49    0.11
   2   2 -10    0.74    0.12
   2  -2  10    0.48    0.12
  -2   2  10    0.45    0.11
   2   2 -10    0.57    0.12
  -2   2  10    0.68    0.09
  -2   2  10    0.48    0.09
   2   2 -10    0.47    0.09
  -2  -2 -10    0.43    0.09
   2  -2  10    0.66    0.11
  -2   2  10    0.53    0.11
  -2   2  10    0.49    0.09
   2   2 -10    0.53    0.12
   2  -2  10    0.71    0.10
   2  -2  10    0.51    0.10
   2  -2  10    0.53    0.11
  -2  -2 -10    0.51    0.10
  -2   2   9   23.23    0.42
   2   2  -9   22.27    0.42
   2  -2   9   22.64    0.42
   2   2  -9   22.43    0.41
   2  -2   9   22.47    0.43
  -2   2   9   22.66    0.37
  -2   2   9   22.74    0.41
  -2  -2  -9   24.55    0.43
  -2   2   9   25.22    0.41
  -2  -2  -9   22.55    0.38
   2  -2   9   22.37    0.38
   2  -2   9   23.27    0.41
  -2   2   9   23.56    0.42
  -2   2   9   21.98    0.37
   2  -2   9   22.84    0.39
  -2   2   9   22.81    0.34
   2   2  -9   23.93    0.43
   2   2  -9   23.37    0.39
  -2  -2  -9   22.49    0.39
   2  -2   9   21.25    0.39
   2   2  -8   26.45    0.45
   2  -2   8   27.62    0.44
  -2   2   8   29.26    0.43
   2   2  -8   27.29    0.38
   2   2  -8   27.17    0.43
   2  -2   8   26.70    0.44
  -2   2   8   27.98    0.39
  -2   2   8   27.08    0.45
  -2  -2  -8   29.13    0.45
   2   2  -8   27.89    0.42
   2  -2   8   26.75    0.39
  -2  -2  -8   27.49    0.41
   2  -2   8   27.17    0.44
   2  -2   8   26.44    0.39
  -2   2   8   29.77    0.45
  -2   2   8   27.67    0.39
   2  -2   8   27.31    0.42
  -2   2   8   26.91    0.37
   2  -2   8   26.17    0.41
   2   2  -8   28.34    0.45
   2   2  -7   25.17    0.41
   2  -2   7   24.89    0.39
  -2   2   7   26.78    0.39
   2   2  -7   24.07    0.38
   2  -2   7   25.02    0.40
  -2   2   7   24.52    0.35
  -2   2   7   24.88    0.42
  -2  -2  -7   25.62    0.41
   2  -2   7   24.30    0.34
   2  -2   7   26.28    0.41
   2  -2   7   24.15    0.36
   2   2  -7   26.13    0.40
   2  -2   7   25.46    0.39
   2   2  -7   25.79    0.38
   2  -2   7   24.10    0.32
   2   2  -7   24.63    0.36
   2  -2   7   23.86    0.36
  -2  -2  -6   62.61    1.04
   2   2  -6   56.44    0.53
  -2  -2  -6   53.33    0.88
  -2  -2  -6   56.36    0.55
  -2  -2  -6   57.67    1.05
   2  -2   6   59.58    1.03
   2   2  -6   54.17    0.98
  -2  -2  -6   56.71    0.89
   2   2  -6   53.45    0.97
  -2  -2  -6   55.06    0.92
   2   2  -6   54.09    0.97
  -2  -2  -6   54.42    0.89
  -2   2   6   59.53    1.07
   2   2  -6   56.88    0.53
  -2   2   6   55.91    0.91
  -2  -2  -6   53.67    0.83
  -2   2   6   56.62    0.97
  -2  -2  -6   56.57    0.88
  -2  -2  -6   54.80    0.87
  -2  -2  -5    1.35    0.17
   2   2  -5    1.37    0.17
   2   2  -5    1.49    0.09
  -2  -2  -5    1.49    0.18
  -2  -2  -5    1.56    0.11
  -2   2   5    1.40    0.15
  -2  -2  -5    1.26    0.20
   2   2  -5    1.34    0.17
   2  -2   5    1.53    0.19
  -2  -2  -5    1.37    0.15
  -2  -2  -5    1.28    0.16
   2   2  -5    1.25    0.16
  -2  -2  -5    1.34    0.16
   2  -2   5    1.53    0.18
  -2   2   5    1.28    0.21
   2   2  -5    1.53    0.11
  -2   2   5    1.52    0.16
  -2   2   5    1.60    0.19
  -2  -2  -5    1.18    0.15
  -2  -2  -5    1.54    0.16
  -2  -2  -5    1.53    0.18
  -2   2   4   18.04    0.44
   2   2  -4   18.50    0.51
   2   2  -4   18.01    0.26
  -2  -2  -4   18.27    0.50
  -2   2   4   18.39    0.30
  -2  -2  -4   17.82    0.27
  -2   2   4   18.18    0.45
  -2  -2  -4   19.30    0.56
  -2  -2  -4   16.94    0.49
   2  -2   4   19.11    0.54
  -2   2   4   18.77    0.54
   2   2  -4   19.38    0.53
  -2  -2  -4   16.96    0.47
  -2  -2  -4   16.87    0.48
   2  -2   4   17.90    0.47
   2   2  -4   18.38    0.51
   2   2  -4   18.89    0.29
  -2  -2  -4   17.39    0.45
  -2   2   4   16.90    0.46
  -2  -2  -4   17.22    0.46
  -2  -2  -4   17.42    0.47
  -2   2   3   22.84    0.44
   2   2  -3   21.35    0.52
  -2  -2  -3   22.75    0.53
  -2   2   3   22.24    0.54
  -2   2   3   22.50    0.31
   2   2  -3   23.17    0.54
  -2  -2  -3   22.28    0.52
  -2  -2  -3   23.65    0.51
  -2  -2  -3   22.04    0.28
  -2   2   3   22.48    0.50
  -2  -2  -3   21.70    0.56
   2  -2   3   21.49    0.47
   2  -2   3   23.22    0.56
   2   2  -3   21.46    0.28
   2  -2   3   23.25    0.54
   2   2  -3   22.40    0.53
   2   2  -3   23.40    0.55
  -2  -2  -3   21.27    0.52
   2   2  -3   20.70    0.50
   2  -2   3   22.19    0.51
   2   2  -3   22.68    0.30
  -2  -2  -3   23.04    0.49
  -2   2   3   21.76    0.48
  -2  -2  -3   21.98    0.50
  -2  -2  -3   21.48    0.50
   2   2  -2  206.19    0.85
   2   2  -2  217.14    1.53
   2  -2   2  225.30    1.59
  -2  -2  -2  224.99    1.62
  -2   2   2  199.87    0.82
   2  -2   2  214.55    1.48
  -2  -2  -2  212.56    0.78
  -2  -2  -2  217.73    1.06
  -2   2   2  225.19    1.54
  -2  -2  -2  217.64    1.68
  -2  -2  -2  221.37    1.45
  -2   2   2  209.78    1.31
  -2  -2  -2  209.14    1.05
   2  -2   2  206.45    1.37
  -2   2   2  214.10    1.52
   2  -2   2  222.28    1.64
   2   2  -2  217.68    1.59
  -2  -2  -2  216.81    1.58
   2   2  -2  222.52    1.55
  -2  -2  -2  218.38    1.64
   2   2  -2  210.30    1.46
   2  -2   2  221.74    1.52
   2   2  -2  213.33    0.86
  -2   2   2  217.93    1.12
  -2  -2  -2  214.26    1.45
  -2  -2  -2  215.20    1.52
  -2  -2  -2  214.61    1.50
   2   2  -1   62.30    0.47
  -2  -2  -1   60.90    0.84
  -2   2   1   63.04    0.44
   2  -2   1   60.43    0.77
   2   2  -1   62.64    0.51
  -2  -2  -1   61.92    0.39
  -2  -2  -1   62.76    0.64
  -2   2   1   61.89    0.81
  -2  -2  -1   59.58    0.86
   2  -2   1   60.43    0.72
  -2  -2  -1   59.78    0.56
  -2   2   1   64.09    0.77
  -2  -2  -1   64.57    0.86
   2   2  -1   61.93    0.79
   2  -2   1   61.33    0.82
   2   2  -1   63.04    0.80
  -2  -2  -1   60.73    0.85
   2   2  -1   58.99    0.75
   2  -2   1   62.50    0.79
   2   2  -1   64.98    0.45
   2   2  -1   57.58    0.83
  -2  -2  -1   65.13    0.79
  -2   2   1   62.41    0.63
  -2  -2  -1   62.16    0.81
  -2  -2  -1   62.51    0.80
  -2  -2   0    0.53    0.14
   2   2   0    0.63    0.13
   2   2   0    0.56    0.08
  -2   2   0    0.56    0.06
  -2  -2   0    0.56    0.13
   2  -2   0    0.65    0.11
  -2  -2   0    0.64    0.05
  -2  -2   0    0.52    0.11
   2  -2   0    0.60    0.11
  -2  -2   0    0.45    0.08
   2  -2   0    0.89    0.07
  -2  -2   0    0.57    0.14
   2  -2   0    0.79    0.08
   2  -2   0    0.76    0.07
   2  -2   0    0.47    0.13
   2   2   0    0.58    0.13
  -2   2   0    0.49    0.10
   2  -2   0    0.60    0.08
   2   2   0    0.53    0.13
   2   2   0    0.57    0.11
   2  -2   0    0.63    0.13
   2   2   0    0.63    0.07
  -2   2   0    0.88    0.08
  -2  -2   0    0.58    0.13
   2  -2   0    0.78    0.07
  -2  -2   0    0.50    0.14
   2  -2   0    0.81    0.08
   2   2   1   61.39    0.46
   2  -2  -1   60.52    0.43
  -2   2  -1   60.31    0.37
  -2  -2   1   66.69    0.86
   2  -2  -1   61.73    0.78
  -2   2  -1   62.37    0.81
  -2  -2   1   58.72    0.33
   2  -2  -1   60.69    0.38
  -2  -2   1   63.46    0.75
   2   2   1   60.82    0.84
   2  -2  -1   63.04    0.74
  -2  -2   1   59.49    0.64
  -2  -2   1   59.89    0.86
   2  -2  -1   59.92    0.65
   2   2   1   64.32    0.77
   2  -2  -1   64.45    0.83
   2  -2  -1   58.70    0.65
   2  -2  -1   60.15    0.67
  -2   2  -1   64.39    0.57
   2  -2  -1   61.80    0.56
   2   2   1   60.69    0.71
   2   2   1   61.29    0.39
   2  -2  -1   61.81    0.76
  -2  -2   1   60.97    0.79
   2   2   1   63.01    0.86
   2  -2  -1   58.63    0.64
  -2  -2   1   60.87    0.84
   2  -2  -1   58.38    0.64
  -2  -2   1   61.52    0.83
   2   2   2  206.98    0.84
   2   2   2  215.45    1.61
   2  -2  -2  210.86    0.82
  -2   2  -2  215.55    0.65
  -2  -2   2  221.01    1.59
   2  -2  -2  215.50    1.50
  -2   2  -2  214.59    1.49
   2  -2  -2  212.15    0.71
  -2  -2   2  214.73    1.45
   2  -2  -2  211.39    1.43
   2  -2  -2  208.66    1.35
   2   2   2  215.93    1.41
   2  -2  -2  215.48    1.57
   2  -2  -2  213.27    1.39
   2  -2  -2  210.76    1.40
   2   2   2  219.79    1.36
   2  -2  -2  210.80    1.07
   2  -2  -2  218.02    1.41
   2   2   2  202.09    0.66
  -2  -2   2  218.95    1.67
   2   2   2  211.46    1.61
  -2  -2   2  213.82    1.52
   2  -2  -2  206.88    1.34
  -2  -2   2  220.66    1.64
   2  -2  -2  206.83    1.34
  -2  -2   2  218.76    1.60
   2   2   3   22.64    0.54
   2   2   3   22.55    0.28
   2   2   3   21.99    0.47
   2  -2  -3   21.96    0.28
   2  -2  -3   21.77    0.50
  -2  -2   3   23.37    0.53
   2   2   3   21.59    0.31
  -2   2  -3   22.63    0.50
   2  -2  -3   21.53    0.23
  -2  -2   3   22.81    0.51
   2  -2  -3   21.59    0.49
   2  -2  -3   20.93    0.38
   2  -2  -3   22.31    0.49
   2   2   3   23.05    0.47
   2  -2  -3   22.61    0.54
  -2  -2   3   20.94    0.50
   2  -2  -3   22.51    0.51
   2  -2  -3   23.05    0.46
   2   2   3   22.64    0.56
  -2  -2   3   22.55    0.53
   2  -2  -3   22.16    0.49
  -2  -2   3   22.18    0.56
   2  -2  -3   21.32    0.48
   2  -2  -3   22.31    0.52
  -2  -2   3   22.71    0.56
   2   2   4   17.60    0.24
   2  -2  -4   17.67    0.26
  -2  -2   4   17.62    0.48
   2  -2  -4   16.65    0.50
   2  -2  -4   19.85    0.52
   2   2   4   18.47    0.31
  -2  -2   4   19.09    0.52
  -2   2  -4   18.25    0.46
  -2  -2   4   17.84    0.47
   2  -2  -4   17.94    0.46
  -2  -2   4   17.09    0.46
   2  -2  -4   16.42    0.47
   2  -2  -4   16.22    0.48
  -2   2  -4   18.19    0.24
   2  -2  -4   18.08    0.41
   2   2   4   19.89    0.56
   2  -2  -4   16.96    0.48
   2   2   4   17.31    0.49
  -2  -2   4   18.27    0.54
   2  -2  -4   16.03    0.47
  -2  -2   4   18.59    0.54
   2  -2  -5    1.49    0.18
   2  -2  -5    1.52    0.10
  -2  -2   5    1.38    0.17
   2  -2  -5    1.55    0.21
  -2  -2   5    1.63    0.18
  -2   2  -5    1.26    0.15
   2  -2  -5    1.06    0.17
   2  -2  -5    1.46    0.18
   2  -2  -5    1.35    0.20
   2  -2  -5    1.50    0.20
  -2  -2   5    1.45    0.18
   2  -2  -5    1.40    0.21
  -2   2  -5    1.51    0.08
   2   2   5    1.38    0.15
   2   2   5    1.49    0.20
  -2  -2   5    1.24    0.16
   2  -2  -5    1.30    0.19
  -2  -2   5    1.39    0.18
  -2  -2   5    1.57    0.19
  -2  -2   6   55.75    0.56
   2  -2  -6   55.46    0.51
  -2  -2   6   52.73    0.86
   2  -2  -6   59.85    1.00
   2  -2  -6   55.74    1.02
  -2   2  -6   52.05    0.82
  -2  -2   6   56.53    0.91
   2  -2  -6   56.19    0.93
   2  -2  -6   55.35    0.99
  -2  -2   6   53.79    0.86
   2   2   6   60.71    1.07
  -2  -2   6   55.12    0.97
   2   2   6   55.89    0.93
   2  -2  -6   55.80    0.99
  -2  -2   6   57.07    1.05
   2  -2  -6   53.66    0.97
   2  -2  -6   56.74    0.99
  -2  -2   6   56.20    1.03
  -2  -2   7   25.44    0.40
  -2  -2   7   25.96    0.36
   2  -2  -7   24.68    0.36
   2   2   7   24.43    0.36
   2   2   7   25.84    0.44
   2  -2  -7   25.97    0.41
  -2  -2   7   25.98    0.39
   2   2   7   25.76    0.41
   2   2   7   25.08    0.40
  -2  -2   7   25.79    0.37
   2   2   7   23.64    0.35
   2  -2  -7   26.30    0.41
   2   2   7   25.02    0.39
   2  -2  -7   24.89    0.36
   2  -2  -7   25.21    0.40
  -2  -2   7   24.48    0.34
   2  -2  -7   25.26    0.36
   2   2   7   24.37    0.32
   2  -2  -7   25.62    0.40
   2   2   7   23.87    0.33
  -2  -2   8   26.30    0.37
  -2  -2   8   26.58    0.42
   2   2   8   27.56    0.43
   2   2   8   29.26    0.43
  -2  -2   8   27.24    0.38
   2  -2  -8   27.78    0.40
   2   2   8   26.29    0.41
   2   2   8   28.38    0.46
   2  -2  -8   27.50    0.44
  -2  -2   8   27.14    0.42
   2   2   8   27.20    0.45
   2   2   8   27.35    0.44
  -2  -2   8   26.78    0.37
  -2  -2   8   27.60    0.41
   2   2   8   26.30    0.39
   2  -2  -8   26.67    0.38
   2  -2  -8   26.61    0.37
   2  -2  -8   28.59    0.45
   2  -2  -8   27.50    0.44
   2  -2  -8   27.32    0.38
   2  -2  -8   26.94    0.42
  -2  -2   8   26.40    0.39
  -2  -2   9   22.32    0.36
  -2  -2   9   22.37    0.39
  -2  -2   9   23.36    0.35
   2  -2  -9   23.10    0.37
   2   2   9   23.37    0.40
   2   2   9   23.71    0.43
   2  -2  -9   22.74    0.42
  -2  -2   9   23.47    0.39
   2  -2  -9   22.78    0.40
   2   2   9   22.38    0.40
  -2  -2   9   24.17    0.40
   2   2   9   22.66    0.38
   2  -2  -9   23.08    0.42
   2  -2  -9   23.00    0.41
   2   2   9   22.55    0.40
   2   2   9   24.28    0.44
   2   2   9   23.98    0.41
  -2  -2   9   22.15    0.38
   2  -2 -10    0.59    0.10
  -2  -2  10    0.56    0.09
   2  -2 -10    0.48    0.08
   2   2  10    0.62    0.11
   2  -2 -10    0.49    0.12
   2   2  10    0.63    0.10
  -2  -2  10    0.58    0.10
  -2  -2  10    0.55    0.11
   2  -2 -10    0.54    0.12
   2   2  10    0.55    0.10
   2   2  10    0.51    0.12
   2  -2 -10    0.45    0.10
   2   2  10    0.49    0.11
  -2  -2  10    0.44    0.09
  -2  -2  11   11.35    0.26
   2   2  11   11.04    0.28
   2  -2 -11   11.74    0.30
  -2  -2  11   11.16    0.26
   2   2  11   11.73    0.26
  -2  -2  11   11.55    0.29
   2   2  11   10.75    0.27
   2  -2 -11   11.51    0.30
   2   2  11   11.68    0.30
   2   2  11   11.80    0.29
   2  -2 -11   10.97    0.25
   2  -2 -11   11.68    0.27
  -2  -2  11   11.35    0.27
  -2  -2  12    9.89    0.23
   2   2  12   10.10    0.25
   2  -2 -12   10.54    0.26
  -2  -2  12   10.49    0.22
   2   2  12   10.59    0.26
  -2  -2  12   10.81    0.26
   2   2  12    9.89    0.24
   2  -2 -12   10.23    0.21
   2  -2 -12   10.83    0.27
  -2   2 -12   10.14    0.23
   2   2  12   10.17    0.26
   2  -2 -12   10.32    0.20
  -2  -2  12   10.13    0.23
  -2  -2  13   11.11    0.20
   2   2  13   11.74    0.23
   2  -2 -13   11.80    0.22
   2  -2 -13   12.07    0.23
   2   2  13   12.64    0.24
  -2  -2  13   12.07    0.23
   2  -2 -13   12.27    0.24
  -2   2 -13   10.98    0.19
   2   2  13   11.43    0.23
  -2  -2  13   11.57    0.19
   2   3 -12   17.10    0.29
  -2   3  12   17.19    0.27
   2   3 -12   18.45    0.29
  -2   3  12   16.54    0.24
   2  -3  12   17.22    0.25
   2  -3  12   17.46    0.29
  -2  -3 -12   16.98    0.25
  -2   3  12   17.72    0.28
  -2   3  12   15.62    0.22
   2   3 -12   16.16    0.25
  -2  -3 -12   17.31    0.28
  -2  -3 -12   16.75    0.25
   2  -3  12   17.35    0.27
   2   3 -11    6.89    0.23
  -2   3  11    6.93    0.21
  -2   3  11    6.37    0.19
   2  -3  11    6.72    0.22
  -2  -3 -11    6.31    0.19
   2  -3  11    7.02    0.21
  -2   3  11    6.67    0.21
   2  -3  11    6.05    0.17
  -2   3  11    6.29    0.18
  -2  -3 -11    6.22    0.21
   2   3 -11    6.29    0.19
   2  -3  11    6.62    0.20
   2   3 -11    6.61    0.22
   2  -3  11    6.25    0.17
  -2  -3 -11    6.32    0.19
   2  -3  11    6.49    0.20
   2   3 -10   45.07    0.58
   2  -3  10   43.63    0.57
  -2   3  10   43.96    0.53
   2   3 -10   46.03    0.56
   2  -3  10   43.41    0.54
  -2   3  10   44.41    0.51
   2  -3  10   44.33    0.57
   2   3 -10   43.21    0.51
  -2  -3 -10   44.26    0.53
   2  -3  10   43.40    0.54
  -2  -3 -10   43.06    0.53
  -2   3  10   45.50    0.55
   2  -3  10   42.64    0.50
  -2   3  10   43.04    0.48
   2  -3  10   42.84    0.48
   2  -3  10   43.83    0.53
  -2   3   9   10.01    0.25
   2   3  -9   10.32    0.31
  -2   3   9   10.96    0.28
   2   3  -9   10.51    0.29
  -2   3   9   10.34    0.26
  -2   3   9    9.89    0.28
   2  -3   9   10.86    0.30
  -2  -3  -9   10.80    0.28
  -2  -3  -9   10.58    0.29
   2  -3   9   10.27    0.29
   2  -3   9    9.97    0.27
  -2   3   9   10.51    0.29
  -2   3   9   10.17    0.25
   2   3  -9   10.09    0.27
   2  -3   9   10.30    0.29
   2   3  -9   10.41    0.26
  -2  -3  -9   10.85    0.29
   2   3  -9    9.24    0.23
   2  -3   9   10.26    0.26
  -2  -3  -9   10.53    0.25
   2  -3   9   10.26    0.27
   2  -3   9   10.26    0.30
  -2   3   8   15.93    0.31
   2   3  -8   16.59    0.38
   2  -3   8   15.69    0.36
  -2  -3  -8   16.17    0.32
  -2   3   8   16.40    0.34
   2   3  -8   15.70    0.34
  -2   3   8   16.46    0.33
  -2   3   8   16.50    0.36
   2  -3   8   16.44    0.35
  -2  -3  -8   15.75    0.35
   2  -3   8   16.25    0.36
  -2  -3  -8   15.87    0.35
  -2  -3  -8   16.35    0.35
   2  -3   8   17.24    0.37
   2  -3   8   15.73    0.34
   2   3  -8   15.83    0.32
  -2   3   8   16.31    0.31
   2   3  -8   15.58    0.31
   2   3  -8   15.96    0.33
   2  -3   8   15.94    0.32
   2  -3   8   15.05    0.33
  -2   3   7    1.45    0.11
   2   3  -7    1.59    0.14
   2  -3   7    1.47    0.14
  -2  -3  -7    1.64    0.12
  -2   3   7    1.41    0.13
   2   3  -7    1.49    0.13
  -2   3   7    1.34    0.12
  -2   3   7    1.37    0.14
  -2  -3  -7    1.55    0.14
   2  -3   7    1.37    0.13
   2  -3   7    1.37    0.14
   2   3  -7    1.42    0.12
   2  -3   7    1.36    0.13
  -2   3   7    1.41    0.11
   2  -3   7    1.44    0.14
   2   3  -7    1.52    0.13
   2   3  -7    1.81    0.13
   2  -3   7    1.53    0.11
   2  -3   7    1.48    0.12
   2   3  -6  120.17    0.92
   2  -3   6  117.60    0.89
   2  -3   6  110.60    0.77
   2   3  -6  121.14    0.86
   2   3  -6  113.08    0.77
  -2   3   6  120.87    0.82
  -2   3   6  115.07    0.90
  -2  -3  -6  117.51    0.86
   2  -3   6  116.81    0.88
   2  -3   6  119.75    0.90
   2  -3   6  113.79    0.85
  -2   3   6  114.86    0.75
   2  -3   6  121.12    0.88
   2   3  -6  116.32    0.85
   2  -3   6  112.13    0.77
  -2  -3  -6  117.42    0.86
   2  -3   6  112.20    0.80
  -2  -3  -5   61.69    0.99
   2   3  -5   58.45    0.61
   2  -3   5   56.05    0.55
   2   3  -5   59.72    0.58
   2   3  -5   56.64    0.51
  -2   3   5   59.20    0.55
  -2   3   5   57.90    0.61
   2  -3   5   59.53    0.59
  -2  -3  -5   57.26    0.57
   2   3  -5   58.98    0.59
   2  -3   5   58.02    0.60
   2  -3   5   57.90    0.58
  -2  -3  -5   60.07    0.60
   2  -3   5   58.61    0.59
   2  -3   5   55.07    0.52
  -2  -3  -4   12.98    0.44
   2   3  -4   13.20    0.26
  -2  -3  -4   13.80    0.51
  -2   3   4   12.70    0.28
  -2  -3  -4   12.39    0.26
  -2   3   4   12.46    0.42
  -2  -3  -4   13.73    0.52
   2  -3   4   11.07    0.44
   2  -3   4   13.01    0.50
  -2  -3  -4   11.71    0.47
   2   3  -4   12.68    0.47
  -2  -3  -4   11.65    0.49
   2   3  -4   13.31    0.48
  -2  -3  -4   12.89    0.50
  -2   3   4   13.59    0.50
   2   3  -4   11.52    0.40
   2  -3   4   13.25    0.46
  -2  -3  -4   12.06    0.45
  -2   3   4   11.73    0.42
  -2  -3  -4   13.08    0.48
  -2  -3  -4   12.88    0.48
   2   3  -3   48.65    0.49
  -2  -3  -3   52.90    0.81
  -2  -3  -3   51.81    0.94
  -2   3   3   48.60    0.50
   2   3  -3   47.38    0.75
  -2  -3  -3   50.03    0.48
  -2   3   3   48.03    0.81
  -2  -3  -3   51.15    0.97
   2  -3   3   48.15    0.85
   2  -3   3   49.49    0.92
  -2  -3  -3   50.02    0.92
   2  -3   3   52.05    0.89
   2   3  -3   51.90    0.91
  -2  -3  -3   50.70    0.96
  -2   3   3   46.17    0.85
   2   3  -3   50.96    0.90
   2  -3   3   51.59    0.88
  -2  -3  -3   52.13    0.89
  -2   3   3   47.28    0.78
  -2  -3  -3   51.42    0.92
  -2  -3  -3   52.08    0.92
   2   3  -3   47.67    0.85
   2   3  -2   53.43    0.51
   2   3  -2   51.88    0.50
   2   3  -2   49.24    0.87
  -2  -3  -2   57.81    0.97
  -2   3   2   52.44    0.48
  -2  -3  -2   51.47    0.46
  -2   3   2   50.52    0.84
  -2  -3  -2   51.40    0.94
   2  -3   2   51.94    0.87
  -2  -3  -2   56.41    0.99
   2  -3   2   53.42    0.89
   2   3  -2   53.83    0.89
  -2  -3  -2   52.45    0.97
   2   3  -2   54.20    0.90
   2   3  -2   49.65    0.72
  -2   3   2   49.94    0.82
   2  -3   2   53.20    0.88
  -2  -3  -2   54.19    0.90
  -2   3   2   48.78    0.73
  -2  -3  -2   52.81    0.92
  -2  -3  -2   53.60    0.92
  -2   3   1   37.43    0.66
   2  -3   1   39.01    0.76
  -2  -3  -1   40.66    0.80
  -2   3   1   37.38    0.38
   2  -3   1   34.88    0.60
  -2   3   1   40.35    0.75
  -2  -3  -1   37.41    0.38
  -2   3   1   36.05    0.70
  -2  -3  -1   36.09    0.78
   2  -3   1   35.52    0.71
   2   3  -1   37.84    0.44
  -2  -3  -1   40.73    0.83
   2   3  -1   39.37    0.74
   2   3  -1   39.63    0.75
  -2  -3  -1   38.46    0.84
   2   3  -1   39.25    0.78
   2  -3   1   39.45    0.75
   2   3  -1   38.74    0.42
  -2  -3  -1   40.12    0.77
  -2  -3  -1   38.90    0.79
  -2  -3  -1   40.30    0.79
  -2  -3   0    0.03    0.11
   2   3   0    0.00    0.08
  -2  -3   0    0.01    0.11
  -2   3   0    0.08    0.05
   2  -3   0    0.11    0.12
  -2  -3   0    0.05    0.05
   2  -3   0   -0.02    0.07
  -2   3   0   -0.13    0.13
  -2  -3   0    0.11    0.13
   2  -3   0   -0.11    0.13
  -2  -3   0    0.03    0.12
   2  -3   0    0.04    0.14
  -2  -3   0    0.03    0.14
   2   3   0    0.00    0.14
   2   3   0    0.00    0.10
   2  -3   0    0.20    0.10
   2   3   0   -0.03    0.07
  -2  -3   0    0.05    0.11
  -2  -3   0   -0.03    0.11
   2   3   1   37.69    0.44
   2  -3  -1   36.37    0.41
  -2  -3   1   37.66    0.76
   2  -3  -1   35.94    0.63
  -2   3  -1   38.45    0.73
  -2  -3   1   37.10    0.35
   2  -3  -1   36.56    0.39
  -2  -3   1   39.81    0.69
   2   3   1   39.01    0.79
   2  -3  -1   37.45    0.72
  -2  -3   1   35.39    0.63
   2   3   1   38.33    0.72
   2  -3  -1   37.72    0.76
   2  -3  -1   38.52    0.73
   2   3   1   37.99    0.37
  -2  -3   1   37.29    0.74
   2   3   1   35.67    0.75
  -2  -3   1   39.80    0.83
  -2  -3   1   39.51    0.81
  -2  -3   1   38.49    0.78
   2   3   2   52.01    0.51
   2  -3  -2   51.51    0.91
   2  -3  -2   50.12    0.49
   2   3   2   55.25    0.96
  -2  -3   2   51.99    0.88
   2  -3  -2   50.46    0.77
  -2   3  -2   51.88    0.86
   2  -3  -2   51.62    0.46
  -2  -3   2   53.30    0.84
   2  -3  -2   53.52    0.89
  -2  -3   2   53.50    0.98
   2   3   2   54.87    0.87
   2  -3  -2   51.22    0.80
   2  -3  -2   55.82    0.88
   2  -3  -2   50.06    0.77
  -2  -3   2   52.43    0.89
   2   3   2   50.46    0.91
   2  -3  -2   48.81    0.76
   2  -3  -2   46.94    0.78
  -2  -3   2   52.07    0.94
   2  -3  -2   48.88    0.76
  -2  -3   2   53.28    0.94
   2   3   3   50.62    0.49
   2   3   3   53.42    0.97
   2  -3  -3   50.44    0.51
  -2  -3   3   49.01    0.86
   2  -3  -3   48.50    0.79
  -2   3  -3   49.72    0.86
   2  -3  -3   49.51    0.45
  -2  -3   3   52.64    0.87
   2  -3  -3   53.84    0.90
   2  -3  -3   49.40    0.82
   2   3   3   50.97    0.84
   2  -3  -3   53.09    0.94
   2  -3  -3   47.02    0.82
  -2  -3   3   49.72    0.84
   2  -3  -3   48.42    0.85
  -2  -3   3   53.09    1.00
  -2   3  -3   52.42    0.48
   2  -3  -3   50.34    0.85
  -2  -3   3   54.09    0.93
   2   3   3   51.31    0.94
   2  -3  -3   49.23    0.82
  -2  -3   3   53.82    0.99
   2  -3  -3   48.35    0.82
  -2  -3   3   54.98    0.98
   2   3   4   13.17    0.50
   2   3   4   12.79    0.25
   2  -3  -4   12.93    0.27
  -2  -3   4   13.00    0.44
   2   3   4   12.41    0.28
   2  -3  -4   12.78    0.43
   2  -3  -4   12.25    0.23
  -2   3  -4   13.69    0.47
  -2  -3   4   13.66    0.47
   2  -3  -4   13.62    0.47
   2  -3  -4   11.30    0.44
   2  -3  -4   11.82    0.46
  -2  -3   4   11.87    0.51
  -2  -3   4   12.53    0.42
   2  -3  -4   13.04    0.48
   2  -3  -4   12.20    0.47
  -2   3  -4   13.57    0.25
   2  -3  -4   12.20    0.42
   2   3   4   12.86    0.49
  -2  -3   4   12.31    0.47
   2  -3  -4   11.28    0.43
  -2  -3   4   12.35    0.50
   2  -3  -4   10.97    0.42
  -2  -3   4   12.12    0.48
   2   3   5   61.20    0.53
   2   3   5   56.97    0.49
  -2  -3   5   59.89    0.56
   2  -3  -5   58.17    0.58
   2   3   5   58.67    0.62
   2  -3  -5   56.55    0.55
  -2   3  -5   59.35    0.52
  -2  -3   5   61.37    0.59
   2  -3  -5   58.60    0.58
  -2  -3   5   57.58    0.51
   2  -3  -5   59.83    0.59
   2  -3  -5   60.49    0.61
  -2  -3   5   60.21    0.56
   2   3   5   59.46    0.59
   2   3   5   60.51    0.60
   2  -3  -5   59.28    0.61
   2   3   5   59.06    0.54
  -2  -3   6  118.31    0.80
  -2  -3   6  120.00    0.91
  -2  -3   6  122.37    0.83
   2  -3  -6  113.87    0.84
   2   3   6  119.95    0.93
   2  -3  -6  114.49    0.84
   2  -3  -6  116.84    0.84
  -2  -3   6  120.97    0.86
  -2  -3   6  115.59    0.79
   2   3   6  115.64    0.78
   2  -3  -6  113.71    0.77
   2  -3  -6  116.27    0.90
   2   3   6  119.20    0.86
   2   3   6  122.50    0.90
   2  -3  -6  119.76    0.87
   2  -3  -6  122.57    0.91
  -2   3  -6  116.81    0.72
  -2  -3   6  114.01    0.78
   2   3   6  125.56    0.80
   2   3   6  119.16    0.80
  -2  -3   7    1.39    0.13
  -2  -3   7    1.46    0.12
   2  -3  -7    1.46    0.13
  -2  -3   7    1.45    0.11
   2   3   7    1.44    0.11
   2   3   7    1.65    0.15
   2  -3  -7    1.47    0.13
  -2  -3   7    1.55    0.12
   2   3   7    1.58    0.14
   2   3   7    1.40    0.12
  -2  -3   7    1.46    0.12
   2   3   7    1.50    0.11
   2  -3  -7    1.50    0.12
   2  -3  -7    1.41    0.12
   2  -3  -7    1.29    0.13
   2  -3  -7    1.50    0.13
   2  -3  -7    1.49    0.14
  -2  -3   7    1.38    0.12
   2   3   7    1.58    0.11
  -2  -3   8   15.57    0.35
  -2  -3   8   16.12    0.30
  -2  -3   8   16.12    0.32
   2  -3  -8   15.93    0.33
   2   3   8   15.69    0.31
   2   3   8   16.75    0.37
   2  -3  -8   16.04    0.35
  -2  -3   8   16.56    0.34
   2  -3  -8   15.58    0.32
   2   3   8   16.50    0.36
  -2  -3   8   16.38    0.34
   2   3   8   15.72    0.32
   2  -3  -8   16.72    0.34
   2  -3  -8   15.55    0.31
   2  -3  -8   16.35    0.36
   2   3   8   16.29    0.34
   2   3   8   16.77    0.37
   2  -3  -8   16.44    0.36
  -2  -3   8   15.73    0.33
   2   3   8   15.72    0.31
  -2  -3   9   10.75    0.29
  -2  -3   9   10.71    0.26
   2  -3  -9   10.02    0.26
   2   3   9   10.48    0.26
   2  -3  -9   10.40    0.29
   2  -3  -9   10.54    0.29
  -2  -3   9   10.62    0.27
   2   3   9   10.23    0.28
  -2  -3   9   10.63    0.28
   2   3   9   10.41    0.27
   2  -3  -9   10.67    0.28
   2  -3  -9   10.55    0.29
   2  -3  -9   10.91    0.25
   2   3   9   10.48    0.27
   2   3   9   10.62    0.30
   2  -3  -9   10.45    0.26
   2   3   9   10.78    0.29
  -2  -3   9   10.68    0.27
  -2  -3  10   43.24    0.47
   2   3  10   42.02    0.51
   2  -3 -10   45.18    0.56
  -2  -3  10   44.21    0.51
   2   3  10   43.98    0.51
  -2  -3  10   44.66    0.55
   2   3  10   42.64    0.50
   2  -3 -10   44.78    0.53
   2  -3 -10   44.13    0.55
   2   3  10   41.33    0.48
   2   3  10   46.12    0.58
   2   3  10   44.60    0.54
   2  -3 -10   43.00    0.47
   2  -3 -10   43.81    0.54
  -2  -3  10   44.45    0.52
  -2  -3  10   45.10    0.53
   2   3  11    6.69    0.20
   2  -3 -11    6.75    0.22
  -2  -3  11    6.75    0.19
   2   3  11    6.96    0.21
   2   3  11    7.05    0.18
  -2  -3  11    6.88    0.22
   2   3  11    6.60    0.20
   2  -3 -11    7.17    0.21
   2  -3 -11    6.81    0.21
   2  -3 -11    6.67    0.20
   2   3  11    6.80    0.22
  -2  -3  11    6.43    0.19
  -2  -3  11    6.78    0.21
   2   3  12   17.06    0.26
   2  -3 -12   17.60    0.29
  -2  -3  12   18.04    0.29
   2   3  12   16.34    0.25
   2  -3 -12   16.76    0.25
   2  -3 -12   17.71    0.27
   2  -3 -12   17.07    0.26
  -2  -3  12   17.79    0.29
   2   3  12   17.17    0.28
  -2  -3  12   17.05    0.27
  -2  -3  12   17.01    0.24
   2   4 -11    3.38    0.14
   2   4 -11    3.31    0.13
  -2   4  11    3.17    0.12
  -2   4  11    2.98    0.11
   2  -4  11    3.00    0.15
  -2  -4 -11    2.99    0.12
  -2   4  11    3.18    0.13
  -2   4  11    2.83    0.10
  -2  -4 -11    2.73    0.10
   2  -4  11    3.01    0.13
  -2  -4 -11    3.06    0.13
   2   4 -10    7.18    0.23
  -2   4  10    7.15    0.19
   2   4 -10    7.59    0.22
  -2   4  10    7.09    0.19
   2  -4  10    6.65    0.22
  -2  -4 -10    7.55    0.21
  -2   4  10    7.25    0.21
  -2   4  10    7.02    0.17
  -2  -4 -10    6.39    0.18
   2  -4  10    7.05    0.21
   2  -4  10    7.08    0.18
  -2  -4 -10    6.80    0.18
  -2  -4 -10    7.22    0.21
   2   4  -9    1.28    0.14
  -2   4   9    1.10    0.11
   2   4  -9    1.30    0.13
  -2   4   9    1.00    0.11
   2  -4   9    0.64    0.16
  -2  -4  -9    1.15    0.13
   2  -4   9    1.11    0.13
  -2   4   9    1.18    0.14
  -2   4   9    1.05    0.10
  -2  -4  -9    1.03    0.10
  -2  -4  -9    0.95    0.11
   2  -4   9    1.12    0.13
   2  -4   9    1.03    0.10
  -2  -4  -9    1.05    0.13
   2   4  -8   29.30    0.48
  -2   4   8   28.38    0.42
   2   4  -8   29.46    0.46
  -2   4   8   28.92    0.43
   2  -4   8   29.14    0.49
  -2   4   8   28.08    0.43
  -2  -4  -8   28.81    0.43
  -2  -4  -8   29.66    0.47
   2  -4   8   27.64    0.45
  -2   4   8   27.35    0.39
  -2  -4  -8   28.35    0.44
   2  -4   8   28.82    0.47
   2   4  -8   27.64    0.40
   2  -4   8   27.40    0.42
  -2  -4  -8   29.39    0.46
   2   4  -8   27.30    0.40
   2   4  -7   33.17    0.52
  -2   4   7   33.67    0.47
   2   4  -7   33.42    0.49
   2  -4   7   31.09    0.45
  -2   4   7   33.01    0.47
   2  -4   7   33.61    0.52
  -2   4   7   32.91    0.48
  -2  -4  -7   33.83    0.48
  -2  -4  -7   33.50    0.50
   2  -4   7   34.50    0.53
   2  -4   7   31.58    0.50
  -2   4   7   32.46    0.44
  -2  -4  -7   33.46    0.49
   2  -4   7   33.30    0.51
   2   4  -7   31.93    0.44
   2  -4   7   32.06    0.46
  -2  -4  -7   33.59    0.50
   2   4  -7   32.65    0.47
   2   4  -6    5.13    0.22
   2   4  -6    5.32    0.21
  -2   4   6    5.41    0.20
   2  -4   6    5.31    0.21
  -2   4   6    4.93    0.20
   2  -4   6    4.62    0.24
  -2   4   6    5.24    0.21
  -2  -4  -6    4.84    0.20
   2  -4   6    5.22    0.22
  -2   4   6    5.36    0.19
   2  -4   6    5.24    0.23
   2  -4   6    5.35    0.20
  -2  -4  -6    5.45    0.22
  -2  -4  -6    5.28    0.21
   2   4  -6    5.15    0.21
   2   4  -5   25.94    0.44
   2   4  -5   27.52    0.44
   2   4  -5   26.35    0.38
  -2   4   5   27.64    0.43
   2  -4   5   26.94    0.46
  -2   4   5   25.95    0.42
  -2  -4  -5   26.84    0.43
  -2  -4  -5   26.38    0.42
   2  -4   5   27.59    0.47
   2  -4   5   26.07    0.43
   2  -4   5   26.28    0.44
  -2   4   5   25.80    0.38
  -2  -4  -5   26.94    0.45
   2  -4   5   26.77    0.44
   2  -4   5   25.65    0.41
   2   4  -5   26.20    0.43
   2   4  -4   35.98    0.50
   2   4  -4   37.87    0.51
   2  -4   4   36.27    0.51
   2   4  -4   36.23    0.46
  -2  -4  -4   37.07    0.52
   2  -4   4   36.38    0.50
  -2   4   4   37.73    0.49
   2  -4   4   36.41    0.52
  -2   4   4   34.60    0.46
  -2  -4  -4   35.96    0.48
  -2   4   4   36.50    0.41
  -2  -4  -4   35.09    0.46
   2  -4   4   35.63    0.51
  -2   4   4   35.99    0.44
   2   4  -4   37.10    0.51
   2  -4   4   35.03    0.44
  -2  -4  -3   15.45    0.28
   2   4  -3   14.97    0.32
   2   4  -3   15.73    0.32
   2  -4   3   15.23    0.33
   2   4  -3   14.51    0.31
   2  -4   3   15.21    0.34
  -2   4   3   15.24    0.29
  -2  -4  -3   15.67    0.31
  -2  -4  -3   14.00    0.30
   2  -4   3   14.74    0.32
  -2   4   3   14.66    0.28
  -2  -4  -3   13.94    0.27
  -2  -4  -3   15.49    0.34
   2  -4   3   15.58    0.32
  -2   4   3   15.22    0.28
   2   4  -3   16.16    0.33
   2  -4   3   15.07    0.30
  -2  -4  -2    1.43    0.11
   2   4  -2    1.21    0.12
   2   4  -2    1.32    0.12
   2   4  -2    1.45    0.13
   2  -4   2    1.29    0.12
   2  -4   2    1.23    0.13
  -2  -4  -2    1.31    0.11
  -2  -4  -2    1.33    0.12
  -2   4   2    1.23    0.10
   2  -4   2    1.14    0.10
  -2  -4  -2    1.28    0.10
   2  -4   2    1.26    0.09
   2  -4   2    1.32    0.11
  -2   4   2    1.44    0.11
   2   4  -2    1.26    0.12
   2  -4   2    1.42    0.12
  -2  -4  -1   49.87    0.53
   2   4  -1   44.85    0.51
   2  -4   1   47.48    0.52
   2   4  -1   50.13    0.54
   2  -4   1   48.42    0.54
   2   4  -1   48.18    0.57
   2  -4   1   48.03    0.55
   2  -4   1   48.48    0.56
  -2  -4  -1   49.39    0.51
  -2  -4  -1   48.44    0.54
   2  -4   1   45.64    0.52
  -2  -4  -1   49.39    0.52
   2  -4   1   47.52    0.49
   2   4  -1   46.76    0.49
  -2   4   1   47.16    0.47
   2   4  -1   50.27    0.54
   2  -4   1   50.45    0.56
  -2   4   1   49.94    0.52
  -2  -4   0    3.17    0.15
   2   4   0    2.84    0.13
   2   4   0    2.88    0.15
   2  -4   0    2.98    0.15
   2  -4   0    2.84    0.15
   2  -4   0    3.38    0.18
  -2  -4   0    2.91    0.14
   2  -4   0    2.84    0.14
  -2  -4   0    3.18    0.16
   2  -4   0    2.84    0.15
  -2  -4   0    2.94    0.14
   2  -4   0    2.65    0.13
   2   4   0    2.83    0.14
  -2   4   0    2.95    0.15
   2   4   0    2.95    0.14
   2   4   0    3.01    0.16
   2  -4   0    3.52    0.16
  -2  -4   1   50.28    0.54
   2   4   1   47.38    0.49
   2  -4  -1   50.14    0.56
   2   4   1   51.85    0.54
   2  -4  -1   47.26    0.55
   2   4   1   49.45    0.58
   2  -4  -1   47.17    0.52
   2  -4  -1   45.46    0.53
  -2  -4   1   50.68    0.48
   2   4   1   45.37    0.42
  -2  -4   1   49.68    0.49
   2  -4  -1   47.95    0.53
  -2  -4   1   50.68    0.56
   2   4   1   47.85    0.48
  -2  -4   1   50.87    0.55
   2  -4  -1   45.75    0.49
   2   4   1   50.52    0.58
   2   4   1   48.11    0.53
  -2   4  -1   50.58    0.54
   2   4   1   49.24    0.47
   2  -4  -1   46.62    0.52
   2  -4  -1   50.40    0.55
  -2  -4   2    1.53    0.13
   2  -4  -2    1.40    0.12
   2   4   2    1.35    0.11
   2   4   2    1.35    0.13
   2   4   2    1.63    0.10
   2  -4  -2    1.22    0.10
  -2  -4   2    1.44    0.10
   2  -4  -2    1.54    0.12
   2  -4  -2    0.89    0.12
  -2  -4   2    1.38    0.12
   2   4   2    1.44    0.10
  -2  -4   2    1.46    0.12
   2  -4  -2    1.43    0.13
   2   4   2    1.48    0.13
   2  -4  -2    1.44    0.12
   2   4   2    1.31    0.11
  -2   4  -2    1.68    0.12
   2  -4  -2    1.43    0.12
   2  -4  -3   15.54    0.32
  -2  -4   3   15.59    0.31
   2   4   3   15.78    0.31
  -2  -4   3   15.96    0.32
   2   4   3   14.78    0.27
   2  -4  -3   15.71    0.33
   2   4   3   15.02    0.31
  -2  -4   3   16.17    0.31
   2  -4  -3   15.20    0.33
   2  -4  -3   15.06    0.30
  -2  -4   3   15.97    0.33
   2  -4  -3   14.48    0.29
   2   4   3   14.96    0.28
   2  -4  -3   15.43    0.30
   2   4   3   15.32    0.32
   2   4   3   15.48    0.33
  -2   4  -3   16.28    0.32
   2  -4  -3   14.79    0.30
  -2  -4   4   37.74    0.47
   2   4   4   36.38    0.42
   2   4   4   36.58    0.46
  -2  -4   4   37.62    0.49
  -2  -4   4   38.24    0.49
   2  -4  -4   36.82    0.50
   2  -4  -4   36.02    0.50
   2  -4  -4   35.65    0.45
  -2  -4   4   37.77    0.50
   2  -4  -4   37.69    0.51
   2   4   4   35.10    0.45
   2  -4  -4   34.53    0.48
   2   4   4   36.71    0.50
   2   4   4   36.14    0.50
   2  -4  -4   35.17    0.47
  -2   4  -4   37.35    0.47
   2  -4  -4   33.72    0.44
   2   4   4   38.15    0.48
  -2  -4   5   25.79    0.39
   2  -4  -5   26.94    0.44
  -2  -4   5   26.29    0.45
  -2  -4   5   27.60    0.43
   2  -4  -5   26.77    0.43
  -2  -4   5   27.46    0.44
  -2  -4   5   25.23    0.37
   2   4   5   25.72    0.39
  -2  -4   5   27.35    0.42
   2  -4  -5   26.24    0.43
   2   4   5   26.27    0.43
   2  -4  -5   27.68    0.45
   2   4   5   26.59    0.45
   2  -4  -5   26.85    0.43
  -2  -4   5   26.32    0.39
  -2   4  -5   26.13    0.39
   2  -4  -5   25.07    0.37
   2   4   5   27.37    0.38
   2   4   5   26.15    0.41
  -2  -4   6    4.88    0.17
  -2  -4   6    5.53    0.22
  -2  -4   6    5.40    0.21
   2  -4  -6    5.01    0.20
   2  -4  -6    5.06    0.19
  -2  -4   6    5.33    0.21
  -2  -4   6    5.16    0.18
   2   4   6    4.97    0.19
   2  -4  -6    5.80    0.22
  -2  -4   6    5.23    0.20
   2  -4  -6    5.20    0.21
   2   4   6    4.99    0.20
   2   4   6    5.43    0.22
   2  -4  -6    5.47    0.22
   2  -4  -6    5.16    0.21
  -2  -4   6    4.96    0.19
  -2   4  -6    4.85    0.17
   2   4   6    5.29    0.20
  -2  -4   7   32.83    0.50
  -2  -4   7   33.73    0.48
   2  -4  -7   34.54    0.48
   2   4   7   32.55    0.46
   2  -4  -7   32.44    0.45
  -2  -4   7   32.28    0.48
  -2  -4   7   32.17    0.45
   2   4   7   32.47    0.45
   2  -4  -7   32.84    0.50
   2  -4  -7   33.36    0.47
  -2  -4   7   32.08    0.44
   2   4   7   32.69    0.51
   2  -4  -7   32.09    0.49
   2  -4  -7   32.55    0.49
  -2  -4   7   33.40    0.45
   2   4   7   32.09    0.45
  -2  -4   8   28.90    0.46
  -2  -4   8   29.10    0.44
   2  -4  -8   29.95    0.43
   2   4   8   27.21    0.38
   2  -4  -8   26.93    0.41
  -2  -4   8   27.71    0.42
   2   4   8   28.87    0.45
  -2  -4   8   27.23    0.42
   2  -4  -8   27.38    0.45
   2  -4  -8   27.83    0.46
  -2  -4   8   28.77    0.39
   2   4   8   27.04    0.40
   2   4   8   27.60    0.41
   2   4   8   29.11    0.47
   2  -4  -8   27.65    0.43
  -2  -4   8   28.45    0.42
   2  -4  -8   28.08    0.41
   2   4   8   27.60    0.41
  -2   4  -9    1.05    0.09
  -2  -4   9    1.07    0.11
   2   4   9    1.12    0.10
   2  -4  -9    1.17    0.12
  -2  -4   9    1.26    0.12
   2   4   9    1.10    0.09
   2   4   9    1.12    0.11
  -2  -4   9    1.12    0.12
   2   4   9    1.23    0.11
   2  -4  -9    1.14    0.10
   2  -4  -9    1.30    0.14
  -2  -4   9    1.25    0.11
   2   4   9    1.17    0.13
   2  -4  -9    0.95    0.11
   2  -4  -9    1.06    0.13
   2   4   9    1.24    0.12
  -2  -4   9    1.06    0.11
   2  -4 -10    7.13    0.19
  -2   4 -10    7.15    0.18
  -2  -4  10    7.01    0.18
   2   4  10    6.87    0.17
   2  -4 -10    6.91    0.20
  -2  -4  10    6.90    0.18
  -2  -4  10    7.53    0.20
   2   4  10    7.04    0.19
  -2  -4  10    7.43    0.21
   2  -4 -10    7.54    0.22
   2   4  10    6.43    0.18
   2  -4 -10    7.35    0.22
   2   4  10    7.03    0.20
  -2  -4  10    7.08    0.19
   2   4  10    7.45    0.22
  -2   4 -11    2.70    0.10
  -2  -4  11    2.74    0.09
   2   4  11    2.70    0.10
   2  -4 -11    2.93    0.12
  -2  -4  11    2.96    0.13
   2   4  11    2.79    0.11
  -2  -4  11    2.95    0.12
   2  -4 -11    2.93    0.10
   2   4  11    3.00    0.13
   2   4  11    2.95    0.12
   2  -4 -11    2.85    0.12
  -2  -4  11    3.03    0.12
   2  -4 -11    3.23    0.13
   2   5  -9    5.21    0.16
   2   5  -9    5.75    0.16
  -2   5   9    4.72    0.13
   2  -5   9    6.24    0.20
  -2   5   9    5.38    0.15
  -2  -5  -9    5.60    0.17
  -2   5   9    5.53    0.16
   2  -5   9    5.33    0.17
  -2   5   9    4.60    0.12
  -2  -5  -9    5.55    0.16
  -2  -5  -9    5.77    0.16
   2   5  -8    4.57    0.17
   2   5  -8    4.65    0.17
  -2   5   8    4.18    0.14
   2  -5   8    4.01    0.14
   2  -5   8    5.07    0.21
  -2   5   8    4.42    0.16
   2  -5   8    4.53    0.18
  -2  -5  -8    4.57    0.17
  -2   5   8    4.59    0.17
  -2   5   8    4.07    0.14
  -2  -5  -8    4.34    0.17
  -2  -5  -8    4.40    0.17
   2   5  -7    2.43    0.15
   2   5  -7    2.79    0.15
  -2   5   7    2.34    0.13
   2  -5   7    2.54    0.14
  -2   5   7    2.41    0.12
   2  -5   7    2.80    0.20
  -2   5   7    2.65    0.15
  -2  -5  -7    2.63    0.15
  -2  -5  -7    2.78    0.16
   2  -5   7    2.77    0.16
  -2  -5  -7    2.49    0.14
   2   5  -6    1.03    0.11
   2   5  -6    0.93    0.12
  -2   5   6    0.91    0.10
   2  -5   6    0.99    0.12
  -2   5   6    1.07    0.13
  -2  -5  -6    0.98    0.12
  -2   5   6    1.25    0.11
   2  -5   6    0.89    0.12
  -2  -5  -6    1.02    0.14
  -2  -5  -6    1.05    0.11
  -2  -5  -5    7.96    0.26
   2   5  -5    7.52    0.24
   2  -5   5    7.95    0.22
   2   5  -5    8.12    0.25
   2  -5   5    8.01    0.26
   2  -5   5    8.88    0.31
  -2   5   5    7.89    0.25
  -2  -5  -5    7.69    0.23
  -2  -5  -5    8.04    0.24
  -2   5   5    7.93    0.22
   2  -5   5    7.73    0.25
  -2  -5  -5    7.55    0.22
   2   5  -5    8.11    0.25
   2   5  -4   14.43    0.31
   2   5  -4   14.62    0.32
   2  -5   4   14.63    0.31
   2  -5   4   14.75    0.35
   2   5  -4   14.12    0.30
   2  -5   4   15.81    0.38
  -2   5   4   15.25    0.34
  -2  -5  -4   14.74    0.31
   2  -5   4   15.03    0.33
  -2  -5  -4   14.99    0.35
  -2   5   4   14.79    0.30
  -2  -5  -4   14.58    0.29
   2   5  -4   14.31    0.32
   2  -5   4   14.14    0.29
  -2  -5  -4   15.11    0.28
   2  -5   3   44.13    0.54
   2   5  -3   42.28    0.52
   2   5  -3   45.86    0.56
   2  -5   3   44.61    0.55
   2  -5   3   44.98    0.59
   2   5  -3   44.50    0.55
   2  -5   3   45.56    0.61
  -2   5   3   46.87    0.58
  -2  -5  -3   44.25    0.54
  -2  -5  -3   43.88    0.56
  -2   5   3   44.28    0.51
  -2  -5  -3   42.04    0.50
  -2  -5  -3   45.00    0.58
  -2   5   3   44.49    0.49
  -2   5   3   42.19    0.45
   2   5  -3   44.55    0.55
   2  -5   3   43.83    0.54
  -2  -5  -3   44.71    0.51
   2  -5   2    0.32    0.11
  -2  -5  -2    0.39    0.09
   2   5  -2    0.47    0.08
   2  -5   2    0.46    0.10
   2   5  -2    0.34    0.10
   2  -5   2    0.51    0.13
   2   5  -2    0.47    0.11
  -2  -5  -2    0.39    0.09
  -2  -5  -2    0.40    0.11
  -2   5   2    0.38    0.09
   2  -5   2    0.35    0.09
  -2  -5  -2    0.43    0.12
  -2  -5  -2    0.31    0.10
   2  -5   2    0.48    0.09
   2   5  -2    0.24    0.09
  -2   5   2    0.47    0.09
  -2   5   2    0.41    0.08
   2   5  -2    0.40    0.09
   2   5  -1   30.83    0.47
   2  -5   1   30.80    0.48
   2  -5   1   29.76    0.47
   2   5  -1   30.75    0.48
   2  -5   1   29.97    0.50
   2  -5   1   29.61    0.40
  -2  -5  -1   29.33    0.43
  -2  -5  -1   29.98    0.48
  -2  -5  -1   31.14    0.46
   2  -5   1   29.53    0.43
   2   5  -1   29.49    0.42
  -2   5   1   30.86    0.43
   2  -5   1   29.10    0.45
  -2  -5  -1   31.13    0.47
   2   5  -1   31.06    0.49
   2   5  -1   29.58    0.44
  -2   5   1   31.38    0.44
  -2   5   1   30.91    0.43
   2   5  -1   30.60    0.43
   2  -5   1   30.77    0.47
  -2  -5  -1   31.67    0.46
   2   5   0   59.78    0.63
   2  -5   0   57.58    0.65
   2  -5   0   54.63    0.65
   2  -5   0   55.92    0.62
   2   5   0   57.93    0.65
  -2  -5   0   53.84    0.57
  -2  -5   0   58.74    0.67
   2   5   0   56.29    0.58
   2  -5   0   56.32    0.56
  -2   5   0   56.42    0.58
   2  -5   0   55.29    0.63
  -2  -5   0   60.01    0.65
  -2  -5   0   54.48    0.60
   2  -5   0   53.91    0.57
   2   5   0   58.53    0.67
   2   5   0   56.04    0.61
  -2   5   0   58.18    0.61
  -2   5   0   58.12    0.60
   2   5   0   55.67    0.55
   2  -5   0   57.57    0.65
  -2  -5   0   59.08    0.63
   2   5   1   30.96    0.47
   2  -5  -1   30.57    0.48
   2  -5  -1   28.99    0.48
   2   5   1   31.30    0.48
  -2  -5   1   29.67    0.40
  -2   5  -1   29.66    0.42
  -2  -5   1   31.23    0.49
  -2  -5   1   28.63    0.42
   2  -5  -1   28.92    0.47
  -2  -5   1   31.16    0.48
   2   5   1   29.22    0.42
   2  -5  -1   29.61    0.44
   2   5   1   30.53    0.48
   2   5   1   29.07    0.45
  -2   5  -1   31.04    0.45
   2  -5  -1   30.08    0.47
  -2  -5   1   31.02    0.46
   2  -5  -2    0.40    0.10
  -2  -5   2    0.44    0.11
   2  -5  -2    0.46    0.11
   2   5   2    0.33    0.10
  -2  -5   2    0.39    0.09
   2   5   2    0.42    0.10
  -2  -5   2    0.42    0.12
   2   5   2    0.26    0.09
  -2  -5   2    0.39    0.11
   2   5   2    0.36    0.11
   2   5   2    0.37    0.10
   2  -5  -2    0.48    0.10
  -2   5  -2    0.46    0.09
   2   5   3   46.89    0.56
  -2  -5   3   43.95    0.54
   2   5   3   44.53    0.54
  -2  -5   3   45.95    0.54
   2  -5  -3   41.40    0.51
  -2  -5   3   45.36    0.58
  -2  -5   3   47.67    0.59
   2   5   3   44.22    0.51
   2   5   3   44.24    0.57
   2  -5  -3   45.45    0.56
   2   5   3   45.27    0.57
  -2   5  -3   47.27    0.55
   2  -5  -3   45.73    0.55
   2  -5  -3   44.26    0.57
  -2  -5   3   44.33    0.55
   2  -5  -4   15.20    0.33
  -2  -5   4   15.19    0.33
   2   5   4   14.50    0.29
  -2  -5   4   15.30    0.32
  -2  -5   4   14.57    0.34
   2  -5  -4   14.35    0.29
   2   5   4   14.63    0.30
   2  -5  -4   14.19    0.30
   2   5   4   14.31    0.32
   2   5   4   14.77    0.34
  -2  -5   4   15.12    0.34
  -2   5  -4   14.83    0.31
   2  -5  -4   14.19    0.30
   2  -5  -4   14.32    0.33
   2   5   4   15.13    0.32
  -2  -5   4   14.53    0.31
  -2  -5   5    7.71    0.24
  -2  -5   5    8.65    0.25
  -2  -5   5    8.57    0.26
   2  -5  -5    7.66    0.25
   2  -5  -5    7.57    0.23
  -2  -5   5    8.05    0.25
   2   5   5    8.12    0.23
   2  -5  -5    7.83    0.25
   2   5   5    7.60    0.23
   2   5   5    8.13    0.26
   2  -5  -5    8.23    0.23
  -2   5  -5    7.91    0.22
   2  -5  -5    7.71    0.21
   2   5   5    8.22    0.24
  -2  -5   5    8.09    0.22
  -2  -5   6    1.19    0.13
  -2  -5   6    1.22    0.13
   2   5   6    1.07    0.11
   2   5   6    1.04    0.10
   2  -5  -6    1.01    0.12
  -2  -5   6    1.12    0.11
   2  -5  -6    0.94    0.12
   2  -5  -6    1.04    0.13
   2   5   6    1.12    0.13
   2  -5  -6    1.05    0.11
   2   5   6    0.99    0.12
  -2  -5   6    1.21    0.09
  -2  -5   7    2.62    0.15
  -2  -5   7    2.49    0.14
   2  -5  -7    2.53    0.14
  -2  -5   7    2.10    0.11
   2   5   7    2.38    0.13
   2   5   7    2.27    0.12
   2  -5  -7    2.50    0.14
   2  -5  -7    2.38    0.14
  -2  -5   7    2.48    0.13
   2   5   7    2.43    0.15
   2  -5  -7    2.60    0.16
   2   5   7    2.42    0.14
   2   5   8    4.43    0.15
  -2  -5   8    4.68    0.17
  -2  -5   8    4.45    0.16
   2   5   8    4.38    0.17
  -2  -5   8    3.84    0.14
   2  -5  -8    4.49    0.15
   2  -5  -8    4.44    0.17
  -2  -5   8    4.28    0.13
   2  -5  -8    4.51    0.17
   2   5   8    4.61    0.18
   2  -5  -8    4.50    0.16
   2   5   8    4.65    0.16
  -2  -5   9    5.31    0.16
   2  -5  -9    4.85    0.12
  -2  -5   9    5.21    0.14
   2   5   9    5.38    0.15
  -2  -5   9    4.92    0.14
   2  -5  -9    5.40    0.16
   2   5   9    5.17    0.14
   2  -5  -9    5.53    0.17
  -2  -5   9    4.70    0.12
   2  -5  -9    5.57    0.16
   2   5   9    5.42    0.17
   2   5   9    5.36    0.14
   2   6  -6    1.59    0.10
  -2   6   6    1.28    0.06
   2  -6   6    1.66    0.15
  -2   6   6    1.70    0.10
  -2  -6  -6    1.40    0.08
  -2   6   6    1.52    0.07
   2   6  -6    1.32    0.07
  -2  -6  -6    1.78    0.11
   2  -6   6    1.46    0.09
   2   6  -6    1.57    0.11
   2  -6   5    6.82    0.16
   2   6  -5    7.41    0.19
  -2   6   5    6.16    0.15
   2  -6   5    6.86    0.20
   2  -6   5    6.29    0.24
   2   6  -5    6.36    0.16
  -2   6   5    7.32    0.19
  -2  -6  -5    6.14    0.15
   2  -6   5    7.01    0.18
  -2   6   5    6.77    0.16
  -2  -6  -5    7.21    0.20
   2   6  -5    7.14    0.20
   2  -6   4    0.22    0.07
  -2  -6  -4    0.18    0.06
   2  -6   4    0.15    0.07
  -2   6   4    0.26    0.06
   2  -6   4    0.26    0.10
   2   6  -4    0.35    0.09
  -2   6   4    0.20    0.09
  -2  -6  -4    0.20    0.06
  -2   6   4    0.22    0.07
   2   6  -4    0.20    0.07
  -2  -6  -4    0.26    0.09
   2  -6   4    0.20    0.07
   2   6  -4    0.17    0.10
   2  -6   3    0.53    0.09
  -2  -6  -3    0.50    0.08
   2  -6   3    0.60    0.10
   2  -6   3    0.66    0.11
   2   6  -3    0.63    0.10
  -2   6   3    0.54    0.11
  -2   6   3    0.49    0.08
   2   6  -3    0.55    0.08
  -2  -6  -3    0.63    0.08
  -2  -6  -3    0.52    0.09
   2  -6   3    0.58    0.08
   2   6  -3    0.57    0.12
  -2   6   3    0.51    0.07
   2   6  -2   31.50    0.42
   2  -6   2   30.07    0.42
   2  -6   2   27.38    0.46
  -2   6   2   31.36    0.43
  -2   6   2   30.09    0.37
   2   6  -2   29.06    0.37
  -2  -6  -2   29.30    0.39
  -2  -6  -2   30.15    0.39
   2   6  -2   29.99    0.44
   2   6  -2   27.94    0.36
  -2   6   2   29.82    0.37
   2  -6   2   29.56    0.41
  -2  -6  -2   29.67    0.39
   2  -6   1   19.13    0.35
   2   6  -1   20.11    0.34
  -2   6   1   20.70    0.36
  -2  -6  -1   19.70    0.36
  -2   6   1   19.45    0.31
   2   6  -1   18.47    0.30
  -2  -6  -1   19.29    0.34
  -2  -6  -1   19.43    0.31
   2   6  -1   19.51    0.36
   2   6  -1   18.65    0.31
  -2   6   1   19.66    0.32
   2  -6   1   19.99    0.35
  -2  -6  -1   19.87    0.33
   2  -6   0    1.53    0.14
   2   6   0    1.70    0.13
  -2  -6   0    1.69    0.15
   2   6   0    1.52    0.11
  -2   6   0    1.52    0.11
  -2  -6   0    1.71    0.14
   2   6   0    1.52    0.12
  -2   6   0    1.62    0.12
   2   6   0    1.76    0.14
   2  -6   0    1.62    0.14
  -2  -6   0    1.76    0.14
   2   6   1   20.62    0.35
   2  -6  -1   19.06    0.29
  -2  -6   1   20.46    0.38
   2   6   1   20.05    0.36
   2   6   1   18.97    0.31
  -2   6  -1   19.68    0.31
  -2  -6   1   20.46    0.36
   2   6   1   18.96    0.33
  -2   6  -1   19.85    0.34
   2  -6  -1   19.66    0.35
  -2  -6   1   20.39    0.35
   2  -6  -1   19.95    0.36
  -2  -6   2   29.94    0.36
  -2  -6   2   29.61    0.44
  -2   6  -2   30.39    0.38
   2   6   2   29.35    0.37
  -2  -6   2   31.10    0.44
   2  -6  -2   29.19    0.37
   2   6   2   29.16    0.41
   2   6   2   29.65    0.41
  -2   6  -2   31.49    0.42
   2  -6  -2   29.46    0.41
   2  -6  -2   29.96    0.43
  -2  -6   2   30.91    0.42
   2   6   2   31.74    0.42
   2  -6  -3    0.60    0.10
  -2  -6   3    0.60    0.10
  -2  -6   3    0.56    0.09
   2   6   3    0.62    0.10
   2   6   3    0.64    0.10
  -2  -6   3    0.59    0.11
   2   6   3    0.68    0.09
  -2   6  -3    0.56    0.09
  -2  -6   3    0.61    0.11
   2  -6  -3    0.57    0.11
   2   6   3    0.56    0.09
  -2   6  -3    0.97    0.12
   2  -6  -3    0.58    0.09
   2  -6  -4    0.19    0.07
  -2  -6   4    0.26    0.08
  -2  -6   4    0.23    0.08
   2   6   4    0.21    0.09
  -2  -6   4    0.21    0.10
   2   6   4    0.31    0.07
  -2   6  -4    0.36    0.08
  -2  -6   4    0.20    0.09
   2  -6  -4    0.33    0.10
   2   6   4    0.21    0.07
   2   6   4    0.21    0.09
   2  -6  -4    0.28    0.08
  -2  -6   5    7.09    0.19
  -2  -6   5    7.12    0.20
   2   6   5    6.55    0.16
  -2  -6   5    7.14    0.19
   2  -6  -5    7.17    0.19
   2  -6  -5    6.96    0.19
   2   6   5    7.08    0.20
  -2   6  -5    6.99    0.17
   2   6   5    6.73    0.18
  -2  -6   5    6.77    0.16
  -2  -6   6    1.80    0.11
   2   6   6    1.65    0.11
  -2  -6   6    1.55    0.10
  -2   6  -6    1.58    0.08
   2   6   6    1.54    0.08
   2  -6  -6    1.54    0.08
   2  -6  -6    1.68    0.10
  -2  -6   6    1.62    0.09
   2  -6  -6    1.74    0.11
   2   6   6    1.63    0.09
   2   6   6    1.70    0.10
  -3   0   0   -0.04    0.09
   3   0   0    0.03    0.11
   3   0   0    0.00    0.12
  -3   0   0    0.00    0.09
  -3   0   0   -0.01    0.10
   3   0   0   -0.04    0.14
   3   0   1   17.18    0.47
   3   0  -1   18.40    0.47
  -3   0  -1   16.87    0.40
  -3   0   1   16.73    0.44
   3   0  -1   16.76    0.46
   3   0   1   16.50    0.46
  -3   0   1   17.06    0.44
  -3   0  -1   17.95    0.41
   3   0  -1   17.25    0.34
   3   0  -1   17.59    0.35
   3   0  -1   16.60    0.33
   3   0  -1   17.06    0.33
  -3   0   1   17.29    0.44
   3   0  -1   16.42    0.22
   3   0   1   17.20    0.46
   3   0  -1   17.65    0.48
  -3   0   1   16.84    0.32
  -3   0  -1   16.82    0.40
  -3   0   1   17.56    0.35
  -3   0   1   17.48    0.35
   3   0   2   32.65    0.66
   3   0  -2   31.60    0.59
  -3   0  -2   32.33    0.52
  -3   0   2   29.82    0.61
  -3   0  -2   31.46    0.26
   3   0  -2   29.45    0.61
   3   0   2   28.21    0.62
  -3   0   2   29.33    0.59
  -3   0  -2   29.25    0.50
  -3   0  -2   30.15    0.54
   3   0  -2   28.85    0.50
   3   0  -2   30.92    0.44
   3   0  -2   28.86    0.50
  -3   0  -2   30.17    0.51
   3   0  -2   28.07    0.49
  -3   0   2   32.07    0.63
   3   0  -2   31.12    0.32
   3   0   2   32.86    0.64
   3   0  -2   29.86    0.65
   3   0  -2   31.37    0.35
  -3   0   2   29.97    0.49
  -3   0   2   28.69    0.51
  -3   0   2   28.49    0.50
   3   0   3   41.79    0.76
   3   0  -3   41.65    0.65
  -3   0   3   42.26    0.42
  -3   0   3   43.05    0.77
   3   0  -3   42.22    0.75
  -3   0  -3   41.09    0.35
  -3   0   3   44.68    0.74
  -3   0  -3   41.25    0.55
  -3   0  -3   41.86    0.65
   3   0  -3   39.97    0.65
   3   0  -3   39.54    0.65
   3   0  -3   41.41    0.66
  -3   0  -3   39.50    0.55
  -3   0   3   41.81    0.76
   3   0  -3   41.87    0.40
   3   0   3   44.03    0.76
   3   0  -3   41.90    0.79
   3   0  -3   42.08    0.42
  -3   0   3   38.47    0.63
  -3   0   3   40.16    0.67
  -3   0   3   39.99    0.65
   3   0   4  143.87    1.42
  -3   0   4  143.59    0.80
  -3   0   4  143.73    1.47
   3   0  -4  141.64    1.43
  -3   0  -4  135.65    0.71
  -3   0   4  143.06    1.38
  -3   0  -4  141.81    1.23
  -3   0  -4  140.62    1.36
   3   0  -4  136.78    1.31
   3   0  -4  140.54    1.33
   3   0  -4  142.04    1.33
  -3   0   4  150.74    1.52
   3   0  -4  141.84    0.77
   3   0  -4  144.97    1.52
   3   0  -4  143.40    0.79
   3   0   4  137.96    1.18
  -3   0   4  137.06    1.29
  -3   0   4  136.51    1.35
  -3   0   4  141.67    1.34
   3   0  -5   14.81    0.48
   3   0   5   15.61    0.48
  -3   0   5   15.84    0.28
  -3   0  -5   16.22    0.50
  -3   0   5   15.18    0.53
   3   0  -5   15.20    0.50
  -3   0  -5   14.87    0.26
  -3   0   5   16.06    0.48
   3   0  -5   14.75    0.48
   3   0  -5   15.20    0.48
  -3   0   5   15.73    0.53
   3   0  -5   15.59    0.54
   3   0  -5   15.46    0.28
  -3   0   5   15.52    0.48
  -3   0   5   15.22    0.50
  -3   0   5   14.34    0.47
   3   0   6   51.46    0.87
  -3   0   6   52.70    0.53
   3   0  -6   54.90    0.55
  -3   0  -6   53.59    0.53
  -3   0   6   55.24    0.91
   3   0   6   53.85    0.56
  -3   0   6   55.46    0.54
   3   0  -6   53.18    0.96
  -3   0   6   55.81    0.53
   3   0  -6   53.85    0.97
   3   0  -6   54.28    0.56
   3   0  -6   52.96    0.95
   3   0  -6   53.30    0.54
   3   0  -6   56.58    0.56
   3   0  -6   52.55    1.03
   3   0   6   55.17    0.52
   3   0   6   52.22    0.55
  -3   0   6   55.50    0.96
  -3   0   6   54.58    0.97
  -3   0   7    4.09    0.15
   3   0   7    4.11    0.16
   3   0  -7    3.90    0.16
  -3   0   7    4.25    0.17
   3   0  -7    4.16    0.18
  -3   0  -7    4.14    0.18
  -3   0   7    4.15    0.18
   3   0   7    4.27    0.19
   3   0   7    4.06    0.18
  -3   0   7    4.49    0.17
   3   0  -7    4.26    0.18
   3   0  -7    4.64    0.18
   3   0  -7    4.19    0.19
   3   0  -7    4.64    0.19
   3   0   7    4.22    0.18
   3   0  -7    4.32    0.18
   3   0   7    4.06    0.15
   3   0   7    4.65    0.17
  -3   0   8   10.20    0.25
  -3   0   8   10.08    0.23
   3   0   8   10.25    0.26
   3   0  -8    9.89    0.25
   3   0   8    9.91    0.24
  -3   0   8   10.10    0.26
   3   0  -8   10.19    0.28
  -3   0  -8   10.27    0.27
  -3   0   8   10.96    0.28
   3   0   8   10.69    0.29
  -3   0   8   10.76    0.27
   3   0  -8   10.88    0.29
   3   0  -8   10.06    0.29
   3   0   8   10.06    0.28
   3   0  -8   10.89    0.27
   3   0   8   10.97    0.27
  -3   0   9   26.87    0.41
   3   0   9   25.46    0.42
   3   0  -9   25.36    0.41
   3   0  -9   25.62    0.44
  -3   0  -9   26.24    0.43
  -3   0   9   27.16    0.45
   3   0   9   27.07    0.46
   3   0   9   26.65    0.39
  -3   0   9   27.65    0.42
   3   0  -9   27.37    0.46
   3   0  -9   26.15    0.46
   3   0   9   26.38    0.46
   3   0  -9   25.75    0.40
   3   0   9   26.33    0.42
  -3   0  10    7.57    0.23
   3   0 -10    6.92    0.23
   3   0  10    7.14    0.24
   3   0 -10    7.40    0.24
  -3   0 -10    7.53    0.24
  -3   0  10    7.54    0.25
   3   0  10    7.82    0.26
   3   0  10    7.35    0.22
  -3   0  10    7.51    0.24
   3   0 -10    7.68    0.26
   3   0 -10    7.65    0.25
   3   0  10    7.28    0.26
   3   0 -10    7.58    0.22
  -3   0  11   11.96    0.27
   3   0 -11   11.31    0.27
   3   0  11   11.48    0.29
   3   0 -11   11.70    0.28
   3   0 -11   11.71    0.23
   3   0  11   11.59    0.26
  -3   0  11   11.98    0.29
   3   0  11   12.24    0.29
  -3   0  11   12.01    0.27
   3   0 -11   12.70    0.30
   3   0 -11   11.91    0.29
  -3   0  12   21.28    0.32
   3   0 -12   20.36    0.32
   3   0  12   20.43    0.34
   3   0 -12   20.21    0.31
   3   0  12   20.42    0.30
  -3   0  12   21.28    0.34
   3   0  12   20.72    0.32
  -3   0  12   21.51    0.32
   3   0 -12   21.29    0.33
  -3   0 -12   19.50    0.30
   3   0 -12   20.76    0.34
  -3   0  13   22.99    0.28
   3   0 -13   23.59    0.29
   3   0 -13   21.94    0.25
   3   0  13   21.97    0.25
  -3   0  13   24.22    0.29
   3   0  13   21.81    0.25
  -3   0  13   23.31    0.27
   3   0 -13   22.36    0.27
   3   0 -13   23.55    0.29
  -3   1  12    5.80    0.18
   3   1 -12    5.34    0.18
   3  -1  12    5.75    0.20
   3  -1  12    5.27    0.15
   3  -1  12    5.55    0.17
  -3   1  12    5.64    0.19
  -3   1  12    5.56    0.16
   3   1 -12    5.26    0.14
   3   1 -12    5.67    0.20
  -3   1  11    2.85    0.15
   3   1 -11    2.84    0.16
   3   1 -11    2.94    0.18
   3   1 -11    2.72    0.14
   3  -1  11    2.74    0.13
   3  -1  11    3.03    0.17
   3   1 -11    2.88    0.14
  -3   1  11    2.78    0.17
  -3   1  11    2.80    0.14
  -3   1  10   15.10    0.32
   3   1 -10   14.27    0.32
   3  -1  10   14.08    0.33
   3   1 -10   13.82    0.30
  -3   1  10   13.98    0.29
  -3  -1 -10   15.70    0.33
   3  -1  10   14.77    0.28
   3  -1  10   14.77    0.34
  -3   1  10   15.38    0.34
  -3   1  10   14.52    0.30
   3   1 -10   14.44    0.30
   3   1 -10   14.76    0.36
   3   1 -10   15.49    0.31
  -3   1   9    5.34    0.20
   3   1  -9    5.18    0.20
   3  -1   9    5.09    0.21
   3   1  -9    5.15    0.20
  -3   1   9    4.97    0.20
  -3  -1  -9    5.28    0.21
   3   1  -9    5.07    0.17
   3  -1   9    5.33    0.22
  -3   1   9    5.63    0.23
  -3   1   9    5.59    0.20
   3   1  -9    5.38    0.20
   3   1  -9    5.04    0.23
   3   1  -9    5.21    0.20
  -3   1   8   50.52    0.56
   3   1  -8   48.08    0.56
   3  -1   8   46.53    0.57
   3   1  -8   48.66    0.56
  -3   1   8   47.18    0.58
  -3  -1  -8   48.06    0.57
   3  -1   8   50.93    0.55
   3   1  -8   45.82    0.50
   3  -1   8   49.99    0.61
  -3   1   8   50.64    0.59
  -3   1   8   49.64    0.55
   3   1  -8   46.37    0.54
   3   1  -8   52.54    0.64
   3   1  -8   50.21    0.57
   3   1  -8   47.92    0.51
   3   1  -7    0.98    0.10
  -3   1   7    0.88    0.09
   3  -1   7    0.97    0.11
   3   1  -7    0.76    0.09
  -3   1   7    0.91    0.12
  -3  -1  -7    0.86    0.11
   3   1  -7    0.78    0.10
   3   1  -7    0.88    0.09
   3  -1   7    0.83    0.11
  -3   1   7    0.77    0.11
   3   1  -7    0.78    0.09
   3   1  -7    1.00    0.12
   3   1  -7    0.83    0.11
   3  -1   7    0.95    0.10
   3   1  -7    0.89    0.10
  -3   1   6   27.38    0.37
   3   1  -6   24.30    0.35
   3  -1   6   24.81    0.36
   3   1  -6   26.55    0.42
  -3   1   6   26.27    0.41
   3   1  -6   26.28    0.39
  -3  -1  -6   25.86    0.37
  -3  -1  -6   25.58    0.66
   3  -1   6   25.18    0.68
   3  -1   6   26.21    0.41
   3   1  -6   25.43    0.35
  -3   1   6   26.37    0.38
   3   1  -6   25.76    0.37
   3   1  -6   26.29    0.39
   3  -1   6   26.71    0.36
   3   1  -6   25.74    0.38
  -3  -1  -5    5.50    0.30
  -3   1   5    4.70    0.18
   3   1  -5    3.83    0.26
  -3  -1  -5    4.63    0.16
  -3   1   5    4.84    0.28
  -3  -1  -5    4.85    0.30
   3  -1   5    4.84    0.30
   3   1  -5    5.10    0.32
   3   1  -5    4.38    0.31
   3   1  -5    3.81    0.29
  -3   1   5    5.03    0.34
   3   1  -5    4.88    0.17
   3   1  -5    4.87    0.34
   3   1  -5    4.82    0.17
  -3   1   5    4.16    0.26
  -3   1   5    4.86    0.28
  -3  -1  -4   19.38    0.46
  -3   1   4   20.25    0.33
   3   1  -4   18.50    0.48
  -3  -1  -4   19.34    0.27
   3   1  -4   18.50    0.46
  -3   1   4   20.16    0.54
  -3  -1  -4   19.02    0.54
  -3  -1  -4   18.69    0.54
   3  -1   4   18.41    0.53
   3   1  -4   18.03    0.51
   3   1  -4   19.18    0.53
   3   1  -4   18.68    0.52
  -3   1   4   18.88    0.55
   3   1  -4   19.56    0.29
   3   1  -4   19.45    0.59
   3   1  -4   19.60    0.31
  -3   1   4   18.05    0.46
  -3   1   4   18.15    0.48
  -3  -1  -3   18.58    0.46
  -3   1   3   18.47    0.30
   3  -1   3   19.53    0.51
   3   1  -3   17.73    0.45
  -3  -1  -3   17.92    0.24
   3   1  -3   18.49    0.48
  -3   1   3   18.43    0.50
  -3  -1  -3   17.28    0.50
   3   1  -3   17.22    0.47
   3   1  -3   17.62    0.47
  -3   1   3   18.25    0.52
   3   1  -3   16.55    0.46
   3   1  -3   18.18    0.26
   3   1  -3   17.50    0.54
   3   1  -3   18.55    0.30
  -3   1   3   16.53    0.40
  -3   1   3   16.55    0.41
   3  -1   2   46.18    0.80
  -3   1   2   43.41    0.74
  -3   1   2   44.91    0.44
  -3  -1  -2   43.67    0.70
   3   1  -2   42.36    0.67
   3  -1   2   44.07    0.80
  -3  -1  -2   43.94    0.56
  -3   1   2   47.37    0.78
  -3  -1  -2   43.27    0.76
   3   1  -2   40.61    0.67
   3  -1   2   43.98    0.73
   3   1  -2   40.29    0.66
   3   1  -2   40.83    0.66
   3   1  -2   43.61    0.37
   3  -1   2   47.10    0.75
   3   1  -2   43.27    0.80
   3   1  -2   45.22    0.43
   3  -1   1   61.20    0.89
   3   1  -1   61.85    0.51
  -3  -1  -1   54.29    0.79
   3   1  -1   57.68    0.77
   3  -1   1   61.35    0.91
  -3  -1  -1   61.75    0.72
  -3   1   1   61.43    0.87
   3   1  -1   58.65    0.73
   3  -1   1   61.03    0.82
  -3  -1  -1   60.07    0.70
   3   1  -1   57.83    0.72
  -3  -1  -1   58.61    0.71
  -3   1   1   59.00    0.80
   3   1  -1   58.76    0.39
   3  -1   1   61.66    0.83
   3   1  -1   61.35    0.91
   3   1  -1   60.37    0.47
  -3  -1  -1   59.94    0.64
  -3  -1  -1   59.94    0.68
  -3  -1  -1   60.03    0.67
   3   1   0    6.19    0.23
   3  -1   0    6.31    0.30
   3   1   0    6.02    0.29
   3   1   0    6.91    0.18
  -3  -1   0    6.40    0.30
  -3   1   0    6.12    0.25
   3  -1   0    6.58    0.32
   3   1   0    5.95    0.27
   3   1   0    6.34    0.12
  -3  -1   0    6.51    0.26
  -3   1   0    6.65    0.29
  -3  -1   0    6.67    0.26
   3  -1   0    6.77    0.28
  -3  -1   0    5.72    0.29
  -3   1   0    6.15    0.25
   3   1   0    6.48    0.24
   3  -1   0    6.56    0.28
   3   1   0    6.56    0.30
   3  -1   0    6.23    0.25
   3   1   0    6.50    0.16
  -3  -1   0    6.71    0.23
  -3  -1   0    6.61    0.25
  -3  -1   0    6.82    0.25
   3  -1  -1   59.56    0.83
   3   1   1   58.37    0.49
  -3  -1   1   58.06    0.86
  -3   1  -1   58.87    0.67
   3  -1  -1   59.86    0.90
   3   1   1   56.30    0.80
   3   1   1   57.86    0.91
  -3  -1   1   58.63    0.79
  -3   1  -1   60.04    0.82
  -3  -1   1   58.61    0.78
   3   1   1   60.03    0.63
   3  -1  -1   58.00    0.78
  -3  -1   1   59.55    0.86
  -3   1  -1   60.02    0.69
   3   1   1   57.76    0.84
   3   1   1   60.25    0.87
   3  -1  -1   58.65    0.81
   3  -1  -1   58.77    0.68
   3   1   1   58.90    0.43
  -3  -1   1   56.55    0.70
  -3  -1   1   57.56    0.76
  -3  -1   1   56.32    0.74
  -3  -1   2   42.79    0.77
   3   1   2   43.06    0.72
   3  -1  -2   45.49    0.81
   3   1   2   45.96    0.83
  -3   1  -2   45.93    0.67
  -3  -1   2   44.73    0.78
  -3  -1   2   42.04    0.70
  -3   1  -2   44.50    0.69
   3  -1  -2   45.19    0.68
   3   1   2   45.45    0.77
   3  -1  -2   45.64    0.74
  -3  -1   2   42.60    0.66
  -3  -1   2   43.13    0.71
  -3  -1   2   42.08    0.69
   3   1   3   16.91    0.45
  -3  -1   3   19.16    0.54
   3   1   3   19.49    0.55
   3  -1  -3   18.66    0.54
  -3   1  -3   18.26    0.42
  -3  -1   3   19.19    0.50
  -3   1  -3   17.08    0.42
   3  -1  -3   18.42    0.43
   3  -1  -3   17.23    0.42
   3  -1  -3   18.33    0.44
   3  -1  -3   17.40    0.42
  -3  -1   3   19.36    0.53
   3  -1  -3   17.84    0.28
   3   1   3   19.11    0.52
   3  -1  -3   18.85    0.50
  -3  -1   3   16.92    0.46
   3   1   3   18.27    0.50
   3  -1  -3   17.36    0.42
  -3  -1   3   17.24    0.50
  -3  -1   3   16.86    0.49
   3   1   4   19.78    0.55
  -3  -1   4   18.06    0.27
  -3  -1   4   19.73    0.57
   3  -1  -4   19.36    0.57
  -3   1  -4   18.81    0.42
  -3  -1   4   19.59    0.52
  -3   1  -4   18.63    0.42
  -3   1  -4   14.79    0.45
   3   1   4   21.09    0.57
   3  -1  -4   18.19    0.48
   3  -1  -4   17.79    0.48
   3  -1  -4   19.24    0.46
   3  -1  -4   17.55    0.48
  -3  -1   4   18.94    0.56
   3  -1  -4   17.76    0.51
   3   1   4   18.57    0.53
  -3  -1   4   19.21    0.52
   3  -1  -4   17.83    0.48
  -3  -1   4   19.53    0.56
   3   1   4   18.78    0.47
  -3  -1   4   18.08    0.53
   3   1   5    4.72    0.27
  -3   1  -5    4.37    0.24
  -3  -1   5    4.61    0.15
  -3  -1   5    4.26    0.29
   3  -1  -5    4.88    0.32
  -3  -1   5    4.65    0.28
   3  -1  -5    4.31    0.27
   3  -1  -5    4.35    0.27
   3  -1  -5    4.34    0.27
  -3  -1   5    4.78    0.30
   3  -1  -5    4.58    0.29
   3   1   5    4.59    0.30
  -3  -1   5    4.87    0.30
   3  -1  -5    4.20    0.27
  -3  -1   5    5.21    0.34
  -3  -1   5    4.95    0.32
   3   1   6   27.30    0.42
   3   1   6   27.34    0.34
  -3  -1   6   25.69    0.34
  -3  -1   6   24.56    0.33
   3  -1  -6   26.89    0.41
  -3  -1   6   26.03    0.39
   3   1   6   26.90    0.41
   3  -1  -6   24.96    0.66
  -3  -1   6   27.27    0.37
   3  -1  -6   26.01    0.41
   3  -1  -6   25.08    0.67
   3  -1  -6   26.72    0.40
   3  -1  -6   26.36    0.39
   3   1   6   26.84    0.41
   3   1   6   26.22    0.39
   3  -1  -6   26.02    0.38
   3  -1  -6   25.85    0.38
   3   1   6   26.67    0.36
   3  -1  -6   24.86    0.66
   3   1   6   27.34    0.69
   3  -1  -6   24.76    0.66
  -3  -1   7    0.76    0.09
   3  -1  -7    0.79    0.11
  -3  -1   7    0.86    0.10
   3   1   7    0.89    0.11
  -3  -1   7    0.83    0.09
   3  -1  -7    0.71    0.11
   3  -1  -7    0.59    0.09
   3  -1  -7    0.96    0.10
   3  -1  -7    0.81    0.11
   3   1   7    0.72    0.10
   3  -1  -7    0.78    0.11
   3  -1  -7    0.83    0.10
   3   1   7    0.86    0.10
   3   1   7    0.85    0.09
  -3  -1   8   47.51    0.51
   3   1   8   47.06    0.53
  -3   1  -8   49.37    0.57
   3  -1  -8   49.41    0.60
  -3  -1   8   49.35    0.58
   3   1   8   49.60    0.61
  -3  -1   8   50.99    0.56
   3  -1  -8   49.77    0.63
   3  -1  -8   49.50    0.59
   3  -1  -8   47.88    0.54
   3  -1  -8   52.03    0.59
   3   1   8   50.01    0.61
   3   1   8   48.08    0.60
   3  -1  -8   48.98    0.53
   3  -1  -8   47.18    0.54
   3   1   8   49.13    0.54
   3   1   8   49.06    0.54
  -3  -1   9    4.80    0.17
   3  -1  -9    5.12    0.21
  -3  -1   9    5.24    0.17
   3   1   9    4.92    0.19
   3  -1  -9    4.37    0.18
   3  -1  -9    5.09    0.22
  -3   1  -9    5.18    0.21
   3  -1  -9    5.01    0.19
  -3  -1   9    5.05    0.21
   3   1   9    4.98    0.22
  -3  -1   9    5.21    0.20
   3  -1  -9    5.04    0.22
   3   1   9    4.93    0.22
   3  -1  -9    5.21    0.18
   3  -1  -9    4.75    0.18
   3   1   9    4.91    0.19
  -3  -1  10   14.32    0.28
   3   1  10   13.86    0.31
   3  -1 -10   14.02    0.30
   3  -1 -10   14.22    0.27
   3  -1 -10   15.17    0.35
  -3   1 -10   14.74    0.33
  -3  -1  10   14.91    0.34
   3   1  10   15.18    0.34
   3   1  10   14.87    0.31
  -3  -1  10   15.73    0.33
  -3  -1  10   15.24    0.28
   3  -1 -10   15.13    0.35
   3  -1 -10   15.45    0.32
   3  -1 -10   14.53    0.30
   3   1  10   15.08    0.36
   3   1  10   14.74    0.31
  -3  -1  11    3.02    0.14
   3   1  11    2.94    0.15
   3  -1 -11    2.80    0.14
   3  -1 -11    2.76    0.17
  -3  -1  11    2.99    0.17
   3   1  11    2.79    0.16
   3   1  11    2.70    0.14
  -3  -1  11    2.90    0.16
   3  -1 -11    2.80    0.14
   3  -1 -11    3.12    0.18
   3   1  11    2.88    0.18
  -3  -1  12    5.41    0.15
   3  -1 -12    5.34    0.16
   3   1  12    5.42    0.17
   3  -1 -12    5.38    0.18
  -3  -1  12    5.55    0.18
   3   1  12    5.47    0.17
   3   1  12    5.20    0.16
   3  -1 -12    5.04    0.14
  -3  -1  12    5.71    0.18
   3  -1 -12    5.70    0.19
   3  -1 -12    5.21    0.15
  -3   2  12   13.83    0.25
   3   2 -12   13.70    0.25
   3  -2  12   14.10    0.27
   3  -2  12   12.86    0.23
  -3   2  12   14.31    0.25
  -3  -2 -12   13.37    0.25
   3   2 -12   13.62    0.26
   3   2 -11    2.35    0.13
  -3   2  11    2.51    0.14
   3   2 -11    2.34    0.14
   3  -2  11    2.43    0.16
   3  -2  11    2.36    0.14
  -3   2  11    2.51    0.15
  -3   2  11    2.46    0.11
   3   2 -11    2.43    0.15
  -3  -2 -11    2.32    0.12
   3   2 -10   41.90    0.51
  -3   2  10   42.85    0.52
   3   2 -10   42.90    0.53
   3  -2  10   44.71    0.57
  -3  -2 -10   42.85    0.46
   3  -2  10   43.19    0.56
  -3   2  10   44.26    0.55
  -3   2  10   40.85    0.45
   3   2 -10   42.21    0.56
  -3  -2 -10   41.90    0.49
   3   2  -9   50.44    0.61
  -3   2   9   53.37    0.60
   3   2  -9   51.42    0.60
  -3   2   9   51.67    0.61
  -3  -2  -9   51.26    0.58
   3  -2   9   53.67    0.63
  -3  -2  -9   52.13    0.55
   3  -2   9   52.43    0.64
  -3   2   9   52.95    0.62
  -3   2   9   51.49    0.54
   3   2  -9   51.54    0.64
   3  -2   9   49.25    0.54
   3   2  -9   53.47    0.58
   3   2  -9   48.68    0.51
   3   2  -8   20.89    0.41
  -3   2   8   22.08    0.39
   3   2  -8   21.83    0.39
   3   2  -8   22.11    0.37
  -3   2   8   21.79    0.42
  -3  -2  -8   21.08    0.38
   3  -2   8   22.71    0.41
   3  -2   8   21.98    0.42
  -3   2   8   21.78    0.40
  -3   2   8   21.61    0.37
   3   2  -8   21.30    0.42
   3  -2   8   20.25    0.37
   3   2  -8   21.78    0.38
   3  -2   8   21.84    0.35
   3   2  -8   21.36    0.36
   3   2  -7   21.89    0.41
  -3   2   7   22.09    0.38
   3   2  -7   20.28    0.36
   3   2  -7   20.98    0.35
  -3   2   7   20.78    0.41
   3   2  -7   20.92    0.32
  -3  -2  -7   20.48    0.37
   3  -2   7   21.65    0.41
  -3   2   7   20.94    0.38
   3   2  -7   21.14    0.40
   3  -2   7   20.18    0.37
   3   2  -7   20.43    0.37
   3  -2   7   20.84    0.34
   3   2  -7   21.12    0.37
   3   2  -6   17.47    0.35
  -3   2   6   17.30    0.32
   3   2  -6   15.93    0.31
   3   2  -6   16.45    0.31
  -3   2   6   17.14    0.37
   3   2  -6   16.39    0.28
  -3  -2  -6   17.01    0.32
   3  -2   6   16.85    0.35
  -3   2   6   17.32    0.33
   3   2  -6   16.60    0.34
   3  -2   6   17.51    0.31
  -3  -2  -6   15.63    0.29
   3  -2   6   16.36    0.32
   3   2  -6   16.98    0.32
   3  -2   6   17.08    0.29
   3   2  -6   16.71    0.33
   3   2  -5   51.06    0.57
   3   2  -5   47.19    0.49
   3   2  -5   47.87    0.50
  -3   2   5   48.84    0.57
  -3  -2  -5   47.24    0.49
   3   2  -5   48.57    0.47
   3  -2   5   49.26    0.51
   3  -2   5   50.24    0.55
  -3   2   5   48.82    0.51
   3   2  -5   48.18    0.54
   3  -2   5   50.14    0.50
   3  -2   5   47.09    0.52
   3   2  -5   48.99    0.51
   3  -2   5   48.93    0.45
   3   2  -5   49.10    0.54
   3   2  -4   12.60    0.26
  -3  -2  -4   12.89    0.45
  -3   2   4   12.73    0.29
  -3  -2  -4   12.51    0.47
  -3  -2  -4   12.01    0.24
  -3   2   4   12.30    0.44
  -3  -2  -4   13.03    0.52
   3  -2   4   12.35    0.50
   3   2  -4   12.50    0.46
   3   2  -4   11.72    0.45
  -3   2   4   13.40    0.49
   3   2  -4   12.16    0.24
   3   2  -4   12.89    0.49
   3   2  -3   87.23    0.66
  -3  -2  -3   88.71    1.16
  -3   2   3   75.20    0.64
  -3  -2  -3   88.46    0.57
  -3  -2  -3   87.57    1.15
  -3   2   3   86.64    1.15
  -3  -2  -3   87.43    1.26
   3  -2   3   96.38    1.23
   3   2  -3   86.09    1.12
   3   2  -3   86.41    1.13
  -3   2   3   87.20    1.18
   3   2  -3   86.13    0.58
   3   2  -3   83.40    1.17
   3  -2   3   90.65    1.15
  -3   2   2   76.03    1.02
   3   2  -2   76.55    0.62
  -3  -2  -2   74.39    1.07
  -3   2   2   80.86    0.63
   3  -2   2   70.75    1.06
  -3   2   2   78.25    1.08
  -3  -2  -2   75.84    1.15
  -3  -2  -2   78.04    1.00
   3  -2   2   78.18    1.09
   3   2  -2   73.00    0.99
   3   2  -2   72.63    0.99
  -3  -2  -2   74.58    1.00
   3   2  -2   80.57    1.15
   3   2  -2   73.22    0.49
   3   2  -2   73.02    1.05
   3  -2   2   78.34    1.03
   3   2  -2   77.55    0.61
  -3  -2  -2   75.24    0.91
  -3  -2  -2   75.90    0.95
  -3  -2  -2   76.75    0.95
  -3  -2  -1   27.48    0.64
  -3   2   1   27.12    0.35
   3  -2   1   27.47    0.65
  -3  -2  -1   27.53    0.50
  -3   2   1   29.30    0.66
  -3  -2  -1   25.42    0.66
  -3  -2  -1   26.83    0.60
   3  -2   1   27.13    0.64
   3   2  -1   25.22    0.56
   3   2  -1   26.05    0.58
  -3  -2  -1   26.44    0.61
  -3   2   1   26.16    0.56
   3  -2   1   27.66    0.53
   3   2  -1   25.27    0.61
   3  -2   1   26.58    0.59
   3   2  -1   27.09    0.35
  -3  -2  -1   26.60    0.55
   3   2  -1   27.65    0.67
  -3  -2  -1   26.35    0.58
  -3  -2  -1   27.02    0.58
   3   2   0   27.81    0.38
  -3  -2   0   25.77    0.60
  -3   2   0   26.37    0.33
  -3  -2   0   29.07    0.67
   3  -2   0   25.55    0.62
  -3  -2   0   27.35    0.53
  -3   2   0   27.97    0.64
   3   2   0   27.28    0.66
   3   2   0   25.36    0.54
   3  -2   0   28.94    0.65
   3   2   0   26.35    0.56
   3   2   0   25.07    0.58
   3  -2   0   26.48    0.56
   3   2   0   26.79    0.33
  -3  -2   0   25.82    0.55
  -3  -2   0   25.59    0.58
  -3  -2   0   26.28    0.58
   3   2   1   26.81    0.65
   3   2   1   27.56    0.37
  -3   2  -1   27.63    0.32
   3  -2  -1   26.76    0.64
  -3   2  -1   26.91    0.62
  -3  -2   1   26.70    0.56
  -3   2  -1   26.59    0.62
  -3  -2   1   25.58    0.62
   3   2   1   26.55    0.54
   3  -2  -1   25.86    0.61
   3   2   1   25.81    0.59
   3  -2  -1   27.53    0.55
   3   2   1   26.60    0.31
  -3  -2   1   26.49    0.58
  -3  -2   1   25.78    0.61
  -3  -2   1   25.81    0.60
   3   2   2   76.95    0.61
  -3  -2   2   80.99    1.13
   3  -2  -2   76.69    1.10
  -3   2  -2   75.51    1.01
  -3  -2   2   79.50    1.01
  -3   2  -2   75.30    1.03
  -3  -2   2   76.15    1.10
   3   2   2   73.01    0.87
   3  -2  -2   79.21    1.07
  -3  -2   2   78.27    1.10
   3   2   2   75.59    0.99
   3  -2  -2   76.10    0.88
   3   2   2   79.88    1.13
  -3  -2   2   75.71    1.00
   3   2   2   75.33    1.12
  -3  -2   2   74.30    1.06
  -3  -2   2   74.19    1.04
   3   2   3   89.27    0.64
   3  -2  -3   85.59    0.58
  -3  -2   3   89.16    1.21
   3  -2  -3   92.30    1.23
  -3   2  -3   88.24    1.08
  -3  -2   3   91.98    1.14
  -3   2  -3   79.46    1.05
  -3  -2   3   83.93    1.21
   3  -2  -3   89.16    1.16
  -3  -2   3   89.28    1.20
   3   2   3   88.31    1.19
   3   2   3   86.64    1.09
  -3  -2   3   84.73    1.11
   3   2   3   87.46    1.23
  -3  -2   3   85.08    1.19
  -3  -2   3   87.61    1.19
   3   2   4   12.54    0.24
   3  -2  -4   12.02    0.23
  -3  -2   4   12.18    0.48
   3  -2  -4   12.32    0.49
   3   2   4   12.27    0.47
  -3   2  -4   12.50    0.41
  -3  -2   4   13.09    0.46
  -3   2  -4   11.43    0.39
   3   2   4   12.83    0.47
  -3  -2   4   12.70    0.50
   3  -2  -4   13.21    0.47
  -3  -2   4   12.44    0.47
  -3  -2   4   13.09    0.47
   3   2   4   12.51    0.50
  -3  -2   4   13.50    0.52
  -3  -2   4   12.43    0.49
   3   2   5   49.73    0.55
   3   2   5   50.81    0.50
  -3  -2   5   50.86    0.51
   3  -2  -5   47.56    0.47
   3  -2  -5   47.79    0.52
  -3  -2   5   48.97    0.53
  -3  -2   5   48.27    0.46
   3  -2  -5   48.89    0.53
   3  -2  -5   48.68    0.54
   3  -2  -5   50.56    0.57
  -3  -2   5   50.96    0.53
   3  -2  -5   49.15    0.53
   3   2   5   50.76    0.57
   3  -2  -5   47.55    0.50
   3   2   5   47.70    0.52
   3  -2  -5   50.55    0.56
  -3   2  -5   49.57    0.42
   3   2   6   16.69    0.34
   3   2   6   17.90    0.31
   3   2   6   16.88    0.35
  -3  -2   6   17.59    0.32
   3  -2  -6   17.03    0.29
   3  -2  -6   16.75    0.34
  -3  -2   6   16.99    0.33
   3   2   6   18.07    0.37
  -3  -2   6   17.45    0.30
   3  -2  -6   16.81    0.34
   3  -2  -6   16.99    0.34
   3  -2  -6   17.42    0.36
  -3  -2   6   16.91    0.32
   3  -2  -6   17.42    0.33
   3  -2  -6   17.10    0.31
   3   2   6   16.72    0.34
   3  -2  -6   17.31    0.35
   3   2   6   17.43    0.28
  -3  -2   7   21.01    0.37
  -3  -2   7   21.22    0.36
   3  -2  -7   20.16    0.32
   3  -2  -7   20.75    0.40
   3  -2  -7   20.47    0.40
  -3  -2   7   20.49    0.38
   3   2   7   21.11    0.41
  -3  -2   7   21.25    0.36
   3  -2  -7   20.53    0.38
   3  -2  -7   20.16    0.39
   3  -2  -7   20.89    0.40
  -3  -2   7   20.73    0.36
   3  -2  -7   20.98    0.37
   3   2   7   21.22    0.40
   3   2   7   20.99    0.39
   3   2   7   21.27    0.33
   3   2   7   21.51    0.35
  -3  -2   8   21.04    0.37
  -3  -2   8   21.18    0.36
   3  -2  -8   22.23    0.42
  -3  -2   8   22.27    0.37
  -3  -2   8   22.36    0.41
   3   2   8   22.03    0.42
  -3  -2   8   22.67    0.38
   3  -2  -8   22.01    0.42
   3  -2  -8   22.34    0.42
   3  -2  -8   22.91    0.38
   3   2   8   21.88    0.42
   3   2   8   21.62    0.41
   3  -2  -8   22.00    0.40
   3   2   8   22.08    0.39
  -3  -2   9   52.43    0.54
   3  -2  -9   51.35    0.63
  -3  -2   9   52.98    0.62
   3   2   9   53.27    0.64
  -3  -2   9   53.76    0.59
   3  -2  -9   53.67    0.64
   3  -2  -9   52.71    0.63
  -3  -2   9   50.56    0.54
   3   2   9   53.18    0.63
   3   2   9   53.11    0.64
   3  -2  -9   52.27    0.59
   3   2   9   51.72    0.59
   3  -2 -10   43.05    0.54
  -3  -2  10   43.02    0.45
   3  -2 -10   43.56    0.56
  -3  -2  10   44.11    0.54
   3   2  10   43.46    0.55
  -3  -2  10   43.80    0.53
   3  -2 -10   41.58    0.50
   3  -2 -10   43.91    0.56
  -3  -2  10   42.75    0.45
   3   2  10   44.33    0.57
   3   2  10   42.54    0.52
   3   2  11    2.30    0.12
   3  -2 -11    2.16    0.12
   3  -2 -11    2.50    0.16
  -3  -2  11    2.32    0.14
   3   2  11    2.40    0.14
  -3  -2  11    2.37    0.15
   3   2  11    2.42    0.13
   3  -2 -11    2.54    0.16
   3  -2 -11    2.41    0.13
   3   2  11    2.44    0.16
   3   2  11    2.31    0.14
   3  -2 -11    2.31    0.12
   3  -2 -12   12.82    0.20
   3   2  12   12.20    0.20
   3  -2 -12   14.25    0.26
  -3  -2  12   14.33    0.24
   3   2  12   13.88    0.23
   3   2  12   13.63    0.23
  -3  -2  12   14.18    0.26
   3  -2 -12   14.21    0.26
   3   2  12   13.45    0.26
  -3  -2  12   12.98    0.20
   3   3 -11   12.96    0.24
  -3   3  11   13.49    0.25
   3   3 -11   14.11    0.26
   3   3 -11   12.91    0.23
   3  -3  11   13.53    0.27
  -3  -3 -11   12.43    0.21
   3  -3  11   13.08    0.25
  -3   3  11   13.88    0.25
  -3  -3 -11   12.67    0.25
   3  -3  11   12.02    0.20
  -3  -3 -11   12.61    0.23
   3   3 -10    1.92    0.14
  -3   3  10    2.02    0.14
   3   3 -10    1.98    0.14
   3   3 -10    1.69    0.13
   3  -3  10    1.95    0.14
  -3  -3 -10    2.06    0.12
   3  -3  10    2.12    0.16
  -3   3  10    1.99    0.14
  -3   3  10    2.04    0.10
   3  -3  10    1.90    0.12
  -3  -3 -10    2.02    0.13
   3   3  -9    4.53    0.21
  -3   3   9    4.95    0.20
   3   3  -9    5.15    0.20
   3  -3   9    4.86    0.21
  -3  -3  -9    5.09    0.19
   3  -3   9    5.22    0.22
  -3   3   9    5.06    0.20
  -3   3   9    4.70    0.16
   3   3  -9    5.02    0.20
   3  -3   9    4.75    0.19
  -3  -3  -9    5.05    0.21
   3   3  -8    7.87    0.27
  -3   3   8    7.90    0.25
   3   3  -8    7.91    0.25
  -3   3   8    7.94    0.25
   3  -3   8    7.76    0.25
  -3  -3  -8    7.29    0.22
  -3  -3  -8    7.94    0.25
   3  -3   8    7.53    0.26
  -3   3   8    7.63    0.25
  -3   3   8    7.50    0.21
   3   3  -8    7.58    0.24
  -3  -3  -8    7.76    0.22
   3  -3   8    7.53    0.25
   3   3  -8    7.92    0.23
  -3  -3  -8    7.76    0.26
   3   3  -8    7.48    0.22
   3   3  -7   49.23    0.64
  -3   3   7   51.29    0.59
   3   3  -7   47.16    0.58
  -3   3   7   48.04    0.50
  -3   3   7   48.33    0.62
   3  -3   7   49.29    0.60
  -3  -3  -7   47.23    0.55
   3  -3   7   50.47    0.63
  -3   3   7   49.23    0.58
   3   3  -7   47.29    0.57
  -3  -3  -7   48.82    0.56
   3  -3   7   48.70    0.60
   3   3  -7   48.56    0.55
   3   3  -7   48.82    0.57
   3   3  -6    0.72    0.13
  -3   3   6    0.60    0.10
   3   3  -6    0.63    0.11
  -3   3   6    0.56    0.08
  -3   3   6    0.51    0.12
  -3  -3  -6    0.49    0.09
   3  -3   6    0.57    0.11
   3  -3   6    0.65    0.13
  -3   3   6    0.52    0.10
   3   3  -6    0.62    0.10
   3  -3   6    0.67    0.12
  -3  -3  -6    0.59    0.10
   3  -3   6    0.54    0.08
   3   3  -6    0.67    0.10
   3   3  -6    0.63    0.10
   3   3  -5   38.87    0.55
   3   3  -5   39.95    0.50
   3  -3   5   36.83    0.47
   3   3  -5   39.31    0.47
  -3   3   5   37.55    0.44
  -3   3   5   37.65    0.54
   3  -3   5   39.13    0.51
  -3  -3  -5   38.34    0.47
   3   3  -5   36.13    0.48
   3  -3   5   39.86    0.53
   3  -3   5   38.39    0.45
  -3  -3  -5   38.04    0.51
   3  -3   5   38.22    0.52
   3   3  -5   38.52    0.47
   3   3  -5   39.95    0.53
   3   3  -5   36.11    0.41
   3   3  -4    2.47    0.16
   3   3  -4    2.61    0.14
   3  -3   4    2.55    0.15
   3   3  -4    2.53    0.14
  -3   3   4    2.63    0.12
  -3   3   4    2.62    0.17
   3  -3   4    2.55    0.14
  -3  -3  -4    2.65    0.13
   3  -3   4    2.47    0.15
   3  -3   4    2.65    0.14
   3  -3   4    2.56    0.15
   3   3  -4    2.80    0.13
   3   3  -4    2.63    0.16
   3   3  -4    2.48    0.12
   3   3  -4    2.60    0.14
   3   3  -3   33.73    0.48
   3   3  -3   34.30    0.44
   3  -3   3   31.18    0.45
   3   3  -3   33.89    0.46
  -3   3   3   33.94    0.46
   3  -3   3   32.04    0.41
  -3  -3  -3   33.22    0.39
   3   3  -3   31.45    0.41
   3  -3   3   32.64    0.44
   3  -3   3   32.85    0.43
   3  -3   3   33.49    0.46
   3   3  -3   32.58    0.39
   3   3  -3   34.48    0.47
   3  -3   3   32.66    0.41
   3   3  -2    3.25    0.16
   3   3  -2    3.04    0.14
   3  -3   2    3.13    0.16
   3   3  -2    3.17    0.16
  -3   3   2    3.29    0.16
   3  -3   2    2.76    0.14
   3   3  -2    3.10    0.13
   3  -3   2    3.09    0.14
   3  -3   2    3.08    0.16
   3   3  -2    2.99    0.15
   3   3  -2    3.01    0.13
   3   3  -2    2.95    0.16
   3  -3   2    3.08    0.14
   3   3  -1   47.94    0.54
   3   3  -1   46.15    0.47
   3   3  -1   48.25    0.56
  -3   3   1   45.23    0.48
   3  -3   1   47.02    0.51
   3  -3   1   47.86    0.53
   3   3  -1   47.20    0.46
   3   3  -1   46.64    0.52
   3   3  -1   47.96    0.52
   3  -3   1   47.00    0.51
   3   3   0   39.82    0.49
   3   3   0   40.77    0.52
  -3   3   0   40.78    0.42
   3   3   0   39.50    0.78
   3   3   0   39.64    0.43
   3  -3   0   38.68    0.47
   3  -3   0   39.52    0.47
   3   3   0   41.65    0.50
   3   3   0   40.06    0.44
   3  -3   0   40.06    0.48
   3   3   1   46.79    0.53
   3   3   1   47.95    0.56
  -3  -3   1   47.62    0.80
  -3  -3   1   46.72    0.49
   3   3   1   46.43    0.83
   3   3   1   48.99    0.49
   3  -3  -1   46.23    0.52
  -3  -3   1   48.02    0.49
   3  -3  -1   45.66    0.50
   3  -3  -1   47.10    0.52
   3   3   1   48.00    0.54
   3   3   1   44.68    0.44
   3  -3  -1   46.01    0.52
   3  -3  -1   44.48    0.49
   3   3   2    3.17    0.15
   3   3   2    3.07    0.13
   3   3   2    3.30    0.16
  -3  -3   2    3.06    0.13
  -3  -3   2    3.39    0.15
   3   3   2    3.60    0.15
  -3  -3   2    3.16    0.14
   3  -3  -2    3.12    0.15
   3  -3  -2    3.06    0.15
   3  -3  -2    3.29    0.16
   3   3   2    3.34    0.16
   3  -3  -2    3.16    0.15
   3  -3  -2    3.23    0.15
   3  -3  -2    3.34    0.15
   3   3   3   32.10    0.38
   3   3   3   34.32    0.46
   3   3   3   33.01    0.45
   3   3   3   32.86    0.41
  -3  -3   3   33.44    0.41
   3  -3  -3   31.24    0.42
  -3  -3   3   32.81    0.44
   3  -3  -3   33.20    0.44
  -3  -3   3   33.98    0.44
   3  -3  -3   33.95    0.47
   3  -3  -3   32.31    0.44
   3   3   3   34.17    0.48
   3   3   3   32.52    0.42
   3  -3  -3   32.67    0.45
   3  -3  -3   34.34    0.47
   3  -3  -3   31.01    0.43
   3   3   4    2.60    0.15
   3   3   4    2.51    0.14
   3   3   4    2.47    0.13
  -3  -3   4    2.61    0.14
   3  -3  -4    2.52    0.14
  -3  -3   4    2.41    0.14
  -3  -3   4    2.72    0.15
   3  -3  -4    2.44    0.15
   3  -3  -4    2.75    0.15
   3   3   4    2.44    0.15
   3  -3  -4    2.67    0.15
   3   3   4    2.42    0.14
   3  -3  -4    2.51    0.15
  -3   3  -4    2.60    0.13
   3  -3  -4    2.50    0.14
   3   3   4    2.63    0.13
   3   3   5   39.64    0.51
   3   3   5   39.12    0.48
  -3  -3   5   39.82    0.49
   3  -3  -5   38.57    0.48
   3  -3  -5   38.46    0.48
  -3  -3   5   40.30    0.52
   3  -3  -5   38.37    0.54
   3  -3  -5   38.85    0.52
  -3  -3   5   39.83    0.50
   3  -3  -5   39.38    0.49
   3   3   5   40.04    0.54
   3  -3  -5   38.48    0.52
   3   3   5   38.53    0.51
   3  -3  -5   39.79    0.54
  -3   3  -5   38.80    0.44
   3   3   5   37.93    0.43
   3  -3  -6    0.80    0.13
   3   3   6    0.67    0.10
  -3  -3   6    0.65    0.12
  -3  -3   6    0.66    0.10
   3   3   6    0.57    0.08
   3   3   6    0.55    0.10
   3  -3  -6    0.57    0.09
   3  -3  -6    0.59    0.10
   3  -3  -6    0.57    0.09
  -3  -3   6    0.64    0.11
  -3  -3   6    0.61    0.08
   3  -3  -6    0.46    0.09
  -3  -3   6    0.54    0.10
   3  -3  -6    0.61    0.11
   3   3   6    0.57    0.12
   3   3   6    0.50    0.10
   3  -3  -6    0.69    0.11
   3  -3  -6    0.75    0.13
  -3  -3   7   49.78    0.59
  -3  -3   7   49.69    0.57
  -3  -3   7   49.09    0.57
   3  -3  -7   48.04    0.53
   3  -3  -7   46.27    0.57
  -3  -3   7   49.38    0.60
   3   3   7   48.76    0.63
  -3  -3   7   47.09    0.53
   3  -3  -7   47.05    0.55
   3  -3  -7   48.23    0.59
   3  -3  -7   48.46    0.62
   3  -3  -7   49.29    0.53
   3   3   7   48.56    0.61
   3  -3  -7   47.65    0.56
   3   3   7   49.31    0.61
   3  -3  -7   48.75    0.62
   3   3   7   45.82    0.47
  -3  -3   8    7.74    0.24
  -3  -3   8    7.58    0.23
  -3  -3   8    8.10    0.24
   3  -3  -8    7.48    0.21
   3  -3  -8    7.69    0.25
  -3  -3   8    7.73    0.25
   3   3   8    7.81    0.26
  -3  -3   8    7.66    0.23
   3  -3  -8    8.02    0.24
   3  -3  -8    7.83    0.24
   3  -3  -8    7.69    0.27
   3  -3  -8    8.03    0.21
   3   3   8    8.41    0.26
   3  -3  -8    7.74    0.23
   3   3   8    7.52    0.26
   3  -3  -8    7.79    0.26
   3   3   8    8.09    0.25
  -3  -3   9    4.88    0.18
   3  -3  -9    4.57    0.20
  -3  -3   9    5.10    0.20
   3   3   9    5.00    0.21
  -3  -3   9    5.01    0.19
   3  -3  -9    4.84    0.18
   3  -3  -9    5.08    0.22
  -3  -3   9    4.77    0.17
   3   3   9    4.84    0.20
   3  -3  -9    5.29    0.17
   3   3   9    5.27    0.22
   3  -3  -9    5.05    0.21
   3   3   9    5.14    0.20
  -3  -3  10    2.11    0.11
   3  -3 -10    1.83    0.14
   3  -3 -10    1.86    0.13
  -3  -3  10    2.12    0.14
   3   3  10    2.01    0.14
  -3  -3  10    1.93    0.13
   3  -3 -10    2.00    0.13
   3  -3 -10    1.99    0.14
  -3  -3  10    2.02    0.10
   3   3  10    1.98    0.15
   3   3  10    1.91    0.14
  -3  -3  11   12.89    0.20
   3  -3 -11   13.62    0.26
  -3  -3  11   13.72    0.25
   3   3  11   13.66    0.24
  -3  -3  11   13.32    0.25
   3  -3 -11   13.70    0.24
   3   3  11   13.53    0.27
   3   3  11   13.67    0.25
   3  -3 -11   12.83    0.23
   3  -3 -11   13.31    0.25
   3   4 -10    2.44    0.13
   3   4 -10    2.73    0.12
  -3   4  10    2.52    0.11
   3  -4  10    2.35    0.14
  -3  -4 -10    2.39    0.11
  -3   4  10    2.73    0.12
  -3  -4 -10    2.21    0.09
   3  -4  10    2.57    0.11
  -3  -4 -10    2.49    0.12
   3   4  -9    4.55    0.18
   3   4  -9    5.02    0.18
  -3   4   9    4.80    0.16
  -3   4   9    4.33    0.13
   3  -4   9    4.29    0.19
  -3  -4  -9    4.56    0.17
  -3   4   9    4.80    0.17
  -3  -4  -9    4.52    0.14
   3  -4   9    4.91    0.18
  -3  -4  -9    4.79    0.18
   3   4  -8   15.98    0.34
   3   4  -8   16.38    0.33
  -3   4   8   15.86    0.31
  -3   4   8   15.19    0.27
   3  -4   8   15.50    0.33
  -3  -4  -8   15.85    0.32
  -3   4   8   15.10    0.30
  -3  -4  -8   16.05    0.30
   3  -4   8   15.51    0.32
  -3  -4  -8   16.10    0.33
   3   4  -7    9.76    0.29
   3   4  -7   10.41    0.28
  -3   4   7   10.10    0.27
  -3   4   7    9.76    0.23
   3  -4   7    9.48    0.29
  -3  -4  -7   10.30    0.29
  -3   4   7    9.77    0.25
  -3  -4  -7   10.04    0.26
   3  -4   7    9.80    0.28
  -3  -4  -7    9.86    0.27
   3   4  -6    0.87    0.15
   3   4  -6    1.00    0.13
  -3   4   6    0.96    0.13
  -3   4   6    0.90    0.10
  -3   4   6    0.82    0.10
  -3  -4  -6    0.67    0.10
   3  -4   6    0.71    0.14
  -3   4   6    0.95    0.11
  -3  -4  -6    0.79    0.13
   3  -4   6    0.92    0.14
  -3  -4  -6    1.06    0.13
   3   4  -6    1.03    0.12
   3   4  -5   19.20    0.40
   3   4  -5   19.01    0.37
   3  -4   5   18.45    0.37
   3   4  -5   17.68    0.32
  -3   4   5   18.92    0.34
   3  -4   5   18.00    0.38
  -3   4   5   18.52    0.36
  -3  -4  -5   17.83    0.32
   3  -4   5   20.43    0.41
   3  -4   5   18.31    0.31
  -3  -4  -5   18.74    0.39
   3  -4   5   19.20    0.39
   3   4  -5   19.20    0.38
   3   4  -4   20.43    0.41
   3   4  -4   19.99    0.37
   3  -4   4   18.82    0.38
   3   4  -4   19.44    0.36
   3  -4   4   18.98    0.38
  -3   4   4   19.19    0.35
  -3   4   4   18.79    0.35
  -3  -4  -4   18.45    0.33
   3  -4   4   19.84    0.33
  -3  -4  -4   19.56    0.40
   3  -4   4   20.20    0.40
   3   4  -4   19.67    0.39
   3  -4   4   18.70    0.33
  -3  -4  -3   82.64    0.67
   3   4  -3   83.61    0.79
   3   4  -3   85.26    0.75
   3  -4   3   81.64    0.78
   3   4  -3   81.78    0.75
   3  -4   3   81.52    0.75
  -3   4   3   79.31    0.69
  -3  -4  -3   78.88    0.67
   3  -4   3   80.99    0.68
  -3  -4  -3   79.79    0.79
   3  -4   3   83.21    0.78
   3   4  -3   81.58    0.78
   3   4  -3   86.23    0.79
   3  -4   3   80.55    0.71
  -3  -4  -2    5.80    0.20
   3  -4   2    5.42    0.20
   3   4  -2    5.70    0.22
   3   4  -2    5.81    0.21
   3   4  -2    6.12    0.23
   3  -4   2    6.04    0.23
  -3  -4  -2    5.58    0.20
   3   4  -2    5.74    0.18
  -3  -4  -2    5.34    0.18
   3  -4   2    5.67    0.20
   3  -4   2    6.01    0.23
   3   4  -2    5.66    0.22
   3   4  -2    5.69    0.21
   3  -4   2    5.57    0.21
   3  -4   1   41.45    0.51
   3   4  -1   41.60    0.54
   3   4  -1   42.97    0.52
   3   4  -1   42.84    0.58
   3  -4   1   41.21    0.51
  -3  -4  -1   42.03    0.51
   3   4  -1   43.74    0.47
  -3  -4  -1   41.86    0.49
   3  -4   1   41.84    0.52
   3  -4   1   41.44    0.54
   3   4  -1   44.13    0.57
   3   4  -1   41.11    0.51
   3  -4   1   42.79    0.56
   3  -4   0    1.53    0.13
   3   4   0    1.55    0.13
   3   4   0    1.43    0.12
   3   4   0    1.45    0.14
  -3  -4   0    1.38    0.13
   3   4   0    1.54    0.11
  -3  -4   0    1.41    0.12
   3  -4   0    1.37    0.13
   3  -4   0    1.34    0.13
   3   4   0    1.38    0.13
  -3   4   0    1.42    0.13
   3   4   0    1.35    0.11
   3  -4   0    1.43    0.14
   3   4   1   41.56    0.53
   3   4   1   42.39    0.50
   3   4   1   43.38    0.58
  -3  -4   1   42.74    0.45
   3   4   1   41.04    0.46
  -3  -4   1   42.33    0.53
  -3  -4   1   43.31    0.52
   3  -4  -1   41.29    0.53
   3  -4  -1   42.06    0.54
   3   4   1   42.67    0.57
  -3   4  -1   44.06    0.53
   3  -4  -1   41.75    0.55
   3  -4  -1   42.26    0.54
   3   4   2    5.75    0.20
   3   4   2    5.47    0.20
   3   4   2    5.67    0.22
   3   4   2    5.74    0.19
  -3  -4   2    5.95    0.19
  -3  -4   2    5.97    0.22
  -3  -4   2    5.99    0.21
   3  -4  -2    5.82    0.22
   3   4   2    5.77    0.23
   3   4   2    5.63    0.19
   3  -4  -2    5.65    0.19
  -3   4  -2    6.28    0.21
   3  -4  -2    6.06    0.21
   3  -4  -2    5.88    0.22
   3  -4  -2    5.76    0.22
   3  -4  -2    5.73    0.22
   3   4   3   82.37    0.69
   3   4   3   80.03    0.71
   3   4   3   83.45    0.68
   3   4   3   81.71    0.75
  -3  -4   3   84.31    0.70
  -3  -4   3   85.07    0.76
  -3  -4   3   83.22    0.76
   3  -4  -3   81.35    0.70
   3  -4  -3   84.16    0.79
   3  -4  -3   81.53    0.71
   3   4   3   85.07    0.81
   3  -4  -3   85.93    0.79
   3   4   3   82.32    0.72
   3  -4  -3   83.37    0.73
  -3   4  -3   84.60    0.72
   3  -4  -3   81.07    0.74
   3   4   4   19.07    0.35
  -3  -4   4   19.28    0.36
   3   4   4   20.10    0.34
   3   4   4   19.49    0.35
  -3  -4   4   19.68    0.36
  -3  -4   4   20.45    0.39
   3  -4  -4   18.71    0.36
  -3  -4   4   20.26    0.38
   3  -4  -4   19.65    0.39
   3  -4  -4   19.42    0.35
   3   4   4   19.26    0.39
   3  -4  -4   20.33    0.40
   3   4   4   19.36    0.37
   3  -4  -4   19.18    0.37
  -3   4  -4   20.28    0.35
   3  -4  -4   18.76    0.35
   3   4   4   19.26    0.34
   3   4   5   19.18    0.34
   3   4   5   18.39    0.33
  -3  -4   5   18.40    0.34
  -3  -4   5   19.40    0.36
  -3  -4   5   18.50    0.38
   3  -4  -5   18.61    0.37
   3  -4  -5   18.77    0.38
  -3  -4   5   18.59    0.37
   3  -4  -5   19.02    0.33
   3   4   5   19.12    0.39
   3  -4  -5   18.08    0.38
   3   4   5   18.58    0.37
   3  -4  -5   18.24    0.37
  -3   4  -5   18.34    0.32
   3   4   5   18.53    0.33
  -3  -4   6    0.98    0.10
  -3  -4   6    1.04    0.12
  -3  -4   6    1.09    0.12
   3  -4  -6    0.92    0.10
  -3  -4   6    1.11    0.13
   3  -4  -6    0.94    0.13
   3  -4  -6    0.96    0.13
  -3  -4   6    0.96    0.12
   3   4   6    1.05    0.14
   3  -4  -6    0.95    0.13
   3   4   6    0.98    0.12
   3  -4  -6    0.93    0.12
   3   4   6    0.92    0.10
  -3  -4   7   10.34    0.27
   3  -4  -7    9.73    0.23
  -3  -4   7    9.89    0.27
   3   4   7    9.97    0.29
  -3  -4   7    9.38    0.22
   3  -4  -7   10.27    0.27
   3  -4  -7    9.93    0.28
  -3  -4   7    9.55    0.25
   3   4   7    9.50    0.27
   3  -4  -7    9.97    0.26
   3   4   7    9.87    0.27
   3  -4  -7    9.72    0.27
   3   4   7    8.81    0.22
  -3  -4   8   16.00    0.31
   3  -4  -8   15.09    0.28
  -3  -4   8   16.32    0.32
   3   4   8   15.34    0.33
  -3  -4   8   14.68    0.27
   3  -4  -8   15.65    0.30
   3  -4  -8   15.72    0.33
  -3  -4   8   15.78    0.29
   3   4   8   15.70    0.31
   3  -4  -8   15.47    0.29
   3   4   8   15.81    0.32
   3  -4  -8   15.78    0.33
   3   4   8   15.80    0.31
  -3  -4   9    4.66    0.16
   3  -4  -9    4.36    0.15
  -3  -4   9    4.77    0.17
   3   4   9    4.54    0.17
  -3  -4   9    4.44    0.15
   3  -4  -9    4.61    0.18
  -3  -4   9    4.46    0.14
   3   4   9    4.53    0.16
   3  -4  -9    4.66    0.15
  -3  -4   9    4.51    0.14
   3   4   9    4.44    0.17
   3  -4  -9    4.91    0.18
   3   4   9    4.72    0.17
  -3  -4  10    2.44    0.10
   3  -4 -10    2.39    0.10
  -3  -4  10    2.53    0.11
   3   4  10    2.44    0.11
  -3  -4  10    2.24    0.10
   3  -4 -10    2.28    0.09
  -3  -4  10    2.49    0.10
   3   4  10    2.48    0.12
   3  -4 -10    2.42    0.11
   3   4  10    2.77    0.12
   3  -4 -10    2.58    0.12
   3   5  -8    2.62    0.12
   3   5  -8    2.84    0.12
  -3   5   8    2.63    0.11
  -3   5   8    2.38    0.09
  -3  -5  -8    2.66    0.12
  -3   5   8    2.46    0.10
  -3  -5  -8    2.48    0.11
   3  -5   8    2.64    0.12
  -3  -5  -8    2.49    0.11
   3   5  -7   10.58    0.24
   3   5  -7   11.11    0.23
  -3   5   7   10.51    0.22
  -3   5   7   10.20    0.20
  -3  -5  -7   10.64    0.24
  -3   5   7   10.26    0.20
  -3  -5  -7   10.78    0.23
   3  -5   7   10.47    0.24
  -3  -5  -7   10.34    0.22
   3   5  -6    6.77    0.21
   3   5  -6    7.00    0.21
  -3   5   6    6.96    0.20
   3  -5   6    7.90    0.24
  -3   5   6    7.10    0.19
  -3  -5  -6    6.88    0.21
  -3   5   6    6.75    0.18
  -3  -5  -6    7.44    0.22
   3  -5   6    6.78    0.22
   3   5  -6    6.41    0.19
  -3  -5  -6    6.51    0.19
   3   5  -5   11.37    0.28
   3   5  -5   11.57    0.27
  -3   5   5   11.75    0.27
  -3   5   5   11.61    0.26
  -3   5   5   10.83    0.23
  -3  -5  -5   11.80    0.29
   3  -5   5   11.44    0.29
   3   5  -5   11.59    0.27
  -3  -5  -5   11.15    0.24
   3  -5   4    0.16    0.07
   3   5  -4    0.21    0.10
   3   5  -4    0.20    0.11
  -3   5   4    0.18    0.09
  -3  -5  -4    0.19    0.11
   3  -5   4    0.26    0.11
   3   5  -4    0.16    0.10
  -3  -5  -4    0.18    0.07
   3  -5   3    1.62    0.12
   3   5  -3    1.56    0.13
   3   5  -3    1.55    0.14
   3  -5   3    1.95    0.20
  -3  -5  -3    1.64    0.15
  -3   5   3    1.47    0.13
  -3  -5  -3    1.25    0.11
   3  -5   3    1.74    0.15
   3  -5   3    1.48    0.10
   3   5  -3    1.35    0.14
   3  -5   3    1.39    0.12
  -3  -5  -3    1.43    0.11
   3  -5   2    5.68    0.20
   3   5  -2    4.84    0.19
   3   5  -2    5.08    0.20
   3  -5   2    5.31    0.24
   3   5  -2    5.59    0.21
  -3  -5  -2    4.81    0.19
  -3  -5  -2    4.66    0.17
  -3  -5  -2    5.02    0.22
   3  -5   2    4.70    0.17
   3  -5   2    4.77    0.20
   3   5  -2    4.97    0.22
  -3   5   2    4.79    0.17
   3  -5   2    4.71    0.20
  -3  -5  -2    4.75    0.18
  -3  -5  -1   36.24    0.47
   3  -5   1   35.02    0.48
   3   5  -1   33.72    0.46
   3   5  -1   34.67    0.47
   3  -5   1   32.78    0.48
   3   5  -1   37.03    0.52
  -3  -5  -1   36.18    0.49
  -3  -5  -1   35.21    0.46
  -3  -5  -1   35.91    0.51
   3  -5   1   34.57    0.45
   3  -5   1   35.57    0.45
   3  -5   1   34.54    0.48
   3   5  -1   35.66    0.52
  -3   5   1   36.34    0.46
   3  -5   1   35.23    0.50
  -3  -5   0    4.81    0.20
   3   5   0    4.77    0.18
   3   5   0    4.57    0.19
   3   5   0    4.47    0.15
   3   5   0    4.63    0.20
  -3  -5   0    4.50    0.20
  -3  -5   0    4.38    0.19
  -3  -5   0    4.36    0.20
   3  -5   0    4.51    0.19
   3  -5   0    4.38    0.18
   3  -5   0    4.44    0.18
   3   5   0    4.50    0.21
  -3   5   0    4.58    0.18
   3  -5   0    4.59    0.21
   3  -5   0    4.49    0.20
  -3  -5   1   37.24    0.50
   3   5   1   36.06    0.47
   3   5   1   35.11    0.45
   3   5   1   36.20    0.40
   3   5   1   36.30    0.51
  -3  -5   1   35.21    0.50
  -3  -5   1   33.45    0.47
  -3  -5   1   35.80    0.49
   3  -5  -1   35.59    0.49
   3  -5  -1   35.61    0.46
   3  -5  -1   36.00    0.49
   3   5   1   37.02    0.53
  -3   5  -1   33.76    0.42
  -3   5  -1   36.80    0.47
   3  -5  -1   35.75    0.51
   3  -5  -1   35.09    0.50
  -3  -5   2    5.28    0.21
   3   5   2    5.02    0.19
   3   5   2    5.04    0.18
   3   5   2    5.53    0.17
   3   5   2    4.95    0.20
  -3  -5   2    5.05    0.17
  -3  -5   2    5.21    0.22
  -3  -5   2    5.11    0.21
  -3  -5   2    4.61    0.18
   3  -5  -2    5.20    0.21
   3  -5  -2    5.10    0.18
   3  -5  -2    5.07    0.21
   3   5   2    5.01    0.21
   3   5   2    5.07    0.18
  -3   5  -2    5.33    0.19
   3  -5  -2    4.79    0.20
   3  -5  -2    4.97    0.21
  -3  -5   3    1.48    0.13
  -3  -5   3    1.61    0.11
  -3  -5   3    1.58    0.15
  -3  -5   3    1.63    0.14
   3  -5  -3    1.61    0.14
   3  -5  -3    1.71    0.14
   3   5   3    1.49    0.14
   3   5   3    1.48    0.12
   3  -5  -3    1.63    0.13
   3   5   3    1.72    0.13
   3   5   3    1.57    0.10
  -3  -5   4    0.16    0.09
  -3  -5   4    0.18    0.09
   3   5   4    0.12    0.08
  -3  -5   4    0.19    0.12
  -3  -5   4    0.16    0.11
   3  -5  -4    0.22    0.12
   3   5   4    0.17    0.11
   3   5   4    0.14    0.08
   3  -5  -4    0.18    0.11
   3  -5  -4    0.25    0.07
   3   5   4    0.20    0.07
  -3  -5   5   11.77    0.27
  -3  -5   5   11.80    0.29
   3  -5  -5   11.18    0.24
   3  -5  -5   11.60    0.29
   3   5   5   11.11    0.27
   3  -5  -5   11.74    0.28
   3   5   5   11.19    0.26
   3  -5  -5   11.11    0.24
   3   5   5   11.22    0.25
  -3  -5   5   11.56    0.25
  -3  -5   6    7.07    0.21
  -3  -5   6    7.12    0.22
   3   5   6    6.86    0.22
   3  -5  -6    6.73    0.21
   3  -5  -6    6.77    0.19
  -3  -5   6    6.98    0.21
   3   5   6    6.77    0.20
   3  -5  -6    6.78    0.21
   3   5   6    6.80    0.20
   3  -5  -6    6.66    0.19
   3   5   6    6.49    0.18
  -3  -5   6    6.37    0.16
  -3  -5   7   10.58    0.23
  -3  -5   7   10.96    0.24
   3   5   7   10.45    0.24
   3  -5  -7   10.88    0.23
   3  -5  -7   10.70    0.22
  -3  -5   7   10.91    0.22
   3   5   7   10.07    0.21
   3  -5  -7   10.54    0.23
   3   5   7   10.35    0.23
   3  -5  -7   10.65    0.22
   3   5   7   10.10    0.20
  -3  -5   8    2.75    0.12
  -3  -5   8    2.69    0.12
   3   5   8    2.63    0.12
   3  -5  -8    2.37    0.11
  -3  -5   8    2.53    0.10
   3   5   8    2.23    0.09
   3  -5  -8    2.70    0.11
   3   5   8    2.59    0.12
   3  -5  -8    2.67    0.11
   3   5   8    2.52    0.11
   3   6  -4    7.53    0.14
   3   6  -4    8.75    0.19
   3  -6   4    7.51    0.20
  -3   6   4    8.30    0.17
  -3   6   4    8.40    0.18
  -3  -6  -4    6.62    0.14
  -3  -6  -4    8.75    0.19
   3  -6   4    8.22    0.17
   3   6  -4    8.66    0.19
   3   6  -3   28.51    0.28
   3   6  -3   32.58    0.36
   3  -6   3   29.00    0.36
  -3   6   3   31.53    0.35
  -3  -6  -3   31.84    0.36
   3  -6   3   30.45    0.33
   3   6  -3   31.40    0.38
  -3  -6  -3   29.64    0.29
   3   6  -2    3.53    0.14
  -3   6   2    3.30    0.14
  -3  -6  -2    2.84    0.10
  -3  -6  -2    3.25    0.13
   3  -6   2    3.16    0.12
   3   6  -2    3.22    0.15
   3  -6   2    3.15    0.12
  -3  -6  -2    3.11    0.12
   3   6  -1   15.61    0.27
  -3   6   1   15.77    0.27
  -3  -6  -1   13.51    0.26
  -3  -6  -1   13.38    0.23
   3  -6   1   13.18    0.21
  -3  -6  -1   14.61    0.25
   3  -6   1   13.73    0.22
   3   6  -1   14.98    0.28
   3  -6   1   14.84    0.27
  -3  -6  -1   14.65    0.25
   3   6   0    1.26    0.10
  -3   6   0    1.71    0.12
  -3  -6   0    1.24    0.11
  -3  -6   0    1.26    0.10
   3  -6   0    1.42    0.10
  -3  -6   0    1.39    0.09
   3  -6   0    1.23    0.08
   3   6   0    1.35    0.12
   3  -6   0    1.32    0.12
  -3  -6   0    1.32    0.10
  -3  -6   1   14.73    0.28
  -3  -6   1   14.14    0.26
   3  -6  -1   14.64    0.26
   3  -6  -1   14.56    0.24
   3   6   1   14.58    0.28
   3  -6  -1   14.65    0.27
  -3  -6   1   14.69    0.26
   3   6   1   15.03    0.26
  -3  -6   2    3.21    0.15
   3  -6  -2    3.35    0.14
  -3  -6   2    3.17    0.14
   3  -6  -2    3.36    0.13
   3   6   2    3.31    0.15
   3   6   2    2.98    0.11
  -3   6  -2    3.29    0.11
   3   6   2    3.30    0.13
  -3  -6   2    3.25    0.14
  -3  -6   3   28.86    0.29
  -3  -6   3   31.75    0.38
   3  -6  -3   32.13    0.37
  -3  -6   3   30.72    0.37
   3  -6  -3   31.83    0.35
   3   6   3   30.96    0.36
   3   6   3   29.88    0.31
  -3   6  -3   29.61    0.31
   3   6   3   32.76    0.35
  -3  -6   3   32.40    0.36
  -3  -6   4    8.06    0.16
  -3  -6   4    8.91    0.20
   3  -6  -4    8.97    0.19
  -3  -6   4    8.33    0.19
   3  -6  -4    8.24    0.18
   3   6   4    8.37    0.18
   3   6   4    7.74    0.16
  -3   6  -4    7.91    0.16
   3   6   4    8.33    0.17
  -3  -6   4    8.72    0.17
   4   0   0   38.46    0.82
  -4   0   0   37.30    0.72
   4   0   0   40.85    0.84
  -4   0   0   40.14    0.75
  -4   0   0   37.16    0.73
   4   0   0   39.20    0.82
   4   0   1    7.48    0.39
   4   0  -1    6.83    0.35
  -4   0   1    6.89    0.35
   4   0  -1    6.75    0.35
   4   0   1    6.99    0.36
  -4   0   1    7.10    0.34
  -4   0  -1    6.89    0.31
  -4   0   1    6.67    0.33
   4   0   1    6.84    0.34
   4   0  -1    7.58    0.37
   4   0  -2   17.05    0.53
  -4   0   2   16.48    0.55
   4   0  -2   18.38    0.32
  -4   0   2   18.71    0.56
   4   0  -2   18.50    0.31
   4   0  -2   18.52    0.58
   4   0   2   18.65    0.30
   4   0   2   19.30    0.32
   4   0  -2   17.86    0.31
   4   0   3    1.44    0.10
  -4   0   3    1.36    0.12
   4   0  -3    1.48    0.11
   4   0  -3    1.56    0.11
   4   0  -3    1.46    0.11
   4   0  -3    1.59    0.12
   4   0   3    1.46    0.12
   4   0   3    1.54    0.11
   4   0  -3    1.58    0.11
   4   0  -3    1.34    0.10
   4   0  -3    1.40    0.10
   4   0   3    1.44    0.10
   4   0   3    1.55    0.11
   4   0  -3    1.44    0.11
   4   0   4   44.30    0.52
  -4   0   4   45.13    0.53
   4   0  -4   44.05    0.52
  -4   0   4   43.06    0.44
   4   0   4   43.70    0.50
   4   0  -4   44.39    0.50
   4   0  -4   44.74    0.54
   4   0  -4   43.95    0.52
   4   0  -4   42.90    0.51
   4   0   4   42.65    0.47
   4   0  -4   43.39    0.49
   4   0  -4   43.90    0.49
  -4   0   5    0.10    0.09
   4   0  -5    0.15    0.09
   4   0   5    0.11    0.08
   4   0  -5    0.09    0.09
  -4   0   5    0.14    0.07
  -4   0   5    0.07    0.07
   4   0  -5    0.13    0.08
   4   0  -5    0.19    0.08
   4   0  -5    0.13    0.08
   4   0   5    0.13    0.08
   4   0  -5    0.13    0.09
   4   0  -5    0.13    0.07
   4   0   5    0.19    0.08
  -4   0   6   13.11    0.31
   4   0  -6   13.42    0.32
  -4   0  -6   12.62    0.26
  -4   0   6   12.58    0.29
   4   0   6   12.94    0.31
   4   0  -6   12.31    0.30
  -4   0   6   13.22    0.29
   4   0  -6   13.60    0.32
   4   0  -6   13.42    0.32
   4   0   6   12.09    0.27
   4   0  -6   12.21    0.27
   4   0  -6   12.77    0.29
   4   0   6   13.45    0.29
   4   0  -6   12.78    0.31
  -4   0   7    5.00    0.20
   4   0  -7    5.54    0.23
  -4   0  -7    5.25    0.18
  -4   0   7    4.72    0.19
   4   0   7    5.28    0.23
   4   0  -7    4.88    0.20
  -4   0   7    4.95    0.20
   4   0  -7    5.11    0.22
   4   0  -7    5.18    0.22
   4   0  -7    5.38    0.21
   4   0   7    4.66    0.19
   4   0  -7    5.06    0.18
   4   0  -7    5.19    0.20
   4   0   7    5.36    0.20
  -4   0   8   11.53    0.26
   4   0  -8   12.48    0.32
  -4   0  -8   10.97    0.26
  -4   0   8   12.52    0.31
   4   0  -8   11.74    0.29
   4   0   8   11.92    0.32
  -4   0   8   13.02    0.30
   4   0  -8   12.74    0.33
   4   0  -8   11.89    0.31
   4   0  -8   11.84    0.28
   4   0   8   12.38    0.30
  -4   0   9    1.52    0.10
   4   0  -9    1.57    0.15
   4   0  -9    1.31    0.12
  -4   0   9    1.42    0.14
   4   0   9    1.57    0.15
  -4   0   9    1.64    0.14
   4   0  -9    1.47    0.14
   4   0  -9    1.44    0.14
   4   0  -9    1.43    0.11
   4   0   9    1.43    0.14
   4   0 -10   16.85    0.33
   4   0 -10   15.79    0.29
  -4   0  10   16.25    0.33
   4   0  10   16.16    0.34
  -4   0  10   16.63    0.31
   4   0 -10   16.33    0.33
   4   0 -10   16.29    0.32
   4   0 -11   15.87    0.28
   4   0 -11   16.01    0.24
  -4   0  11   15.86    0.29
   4   0 -11   15.39    0.27
   4   0  11   16.02    0.30
  -4   0  11   16.76    0.28
   4   0 -11   15.62    0.28
  -4   0  11   15.06    0.23
  -4   1  11    9.93    0.19
   4   1 -11    9.74    0.19
   4  -1  11   10.72    0.23
   4  -1  11   10.42    0.24
  -4   1  11   10.63    0.23
  -4   1  11   10.46    0.21
   4   1 -11   10.44    0.24
   4   1 -11    9.67    0.18
  -4   1  10    3.44    0.14
   4   1 -10    3.15    0.14
   4   1 -10    3.37    0.13
   4  -1  10    3.63    0.16
   4  -1  10    3.41    0.18
  -4   1  10    3.59    0.17
  -4   1  10    3.59    0.16
   4   1 -10    3.38    0.14
   4   1 -10    3.46    0.18
  -4   1   9    0.41    0.08
  -4   1   9    0.34    0.06
   4   1  -9    0.35    0.08
   4   1  -9    0.40    0.11
   4  -1   9    0.40    0.13
   4   1  -9    0.45    0.09
  -4   1   9    0.28    0.11
  -4   1   9    0.47    0.11
   4   1  -9    0.37    0.09
   4   1  -9    0.42    0.12
   4  -1   9    0.36    0.09
  -4   1   8    9.43    0.23
   4   1  -8    8.49    0.23
   4   1  -8    8.61    0.26
  -4   1   8    8.90    0.27
  -4  -1  -8    8.50    0.22
   4   1  -8    8.88    0.24
   4  -1   8    9.55    0.29
  -4   1   8    9.24    0.26
  -4   1   8    9.03    0.26
   4   1  -8    8.82    0.25
   4   1  -8    8.84    0.29
   4   1  -8    9.68    0.25
   4  -1   8    9.75    0.26
  -4   1   7   15.22    0.29
   4   1  -7   15.48    0.34
  -4   1   7   15.86    0.35
  -4  -1  -7   13.77    0.28
   4   1  -7   15.24    0.32
   4  -1   7   15.88    0.36
  -4   1   7   15.14    0.32
  -4   1   7   16.07    0.34
   4   1  -7   14.61    0.32
   4   1  -7   15.32    0.37
   4   1  -7   15.13    0.32
   4  -1   7   15.65    0.32
  -4   1   6   24.92    0.36
   4   1  -6   25.58    0.43
  -4   1   6   25.72    0.44
   4   1  -6   24.29    0.40
   4  -1   6   24.75    0.43
  -4   1   6   24.11    0.39
   4   1  -6   24.75    0.41
   4   1  -6   25.26    0.45
   4   1  -6   24.96    0.40
   4  -1   6   25.77    0.40
   4   1  -5   16.47    0.34
  -4   1   5   15.75    0.35
   4   1  -5   15.77    0.32
   4  -1   5   15.23    0.33
   4   1  -5   16.47    0.35
  -4   1   5   15.28    0.29
   4   1  -5   14.88    0.31
   4  -1   5   16.77    0.33
   4   1  -5   15.94    0.32
   4   1  -5   16.06    0.31
   4  -1   5   17.01    0.31
   4   1  -5   15.94    0.33
   4   1  -4   20.68    0.34
   4   1  -4   22.76    0.39
  -4   1   4   22.23    0.40
   4   1  -4   22.12    0.36
   4  -1   4   20.98    0.36
   4   1  -4   21.02    0.36
   4   1  -4   22.10    0.39
   4  -1   4   22.03    0.37
   4   1  -4   20.92    0.34
   4   1  -4   21.58    0.34
   4  -1   4   22.39    0.34
   4   1  -4   21.82    0.38
   4   1  -3    4.27    0.16
  -4   1   3    4.32    0.19
   4   1  -3    4.22    0.16
   4  -1   3    4.12    0.16
   4   1  -3    4.57    0.19
   4   1  -3    4.19    0.16
   4  -1   3    4.01    0.16
   4   1  -3    4.06    0.15
   4   1  -3    4.37    0.15
   4  -1   3    4.47    0.16
   4   1  -3    4.48    0.18
   4   1  -3    4.37    0.16
   4   1  -2    5.22    0.31
  -4   1   2    5.90    0.21
   4   1  -2    5.63    0.18
  -4  -1  -2    5.59    0.33
   4   1  -2    5.70    0.19
   4   1  -2    5.33    0.19
   4  -1   2    5.53    0.18
   4   1  -2    5.23    0.15
   4  -1   2    5.27    0.17
   4   1  -2    5.08    0.19
   4  -1   2    5.54    0.17
   4   1  -2    5.41    0.17
  -4   1   1   50.53    0.54
   4   1  -1   47.52    0.93
  -4  -1  -1   45.02    0.84
  -4   1   1   46.07    0.81
   4   1  -1   51.58    0.50
   4   1  -1   45.17    0.83
  -4  -1  -1   47.77    0.90
   4   1  -1   50.89    0.52
  -4  -1  -1   47.42    0.85
   4   1  -1   50.42    0.53
   4  -1   1   51.34    0.50
   4  -1   1   49.75    0.89
   4   1  -1   47.80    0.51
   4  -1   1   49.91    0.48
   4   1  -1   49.68    0.48
   4   1  -1   48.07    0.47
  -4  -1   0   65.70    1.04
   4   1   0   57.05    0.93
  -4  -1   0   61.99    0.90
  -4   1   0   62.62    0.99
   4  -1   0   67.78    0.95
   4   1   0   64.05    0.58
   4   1   0   66.43    0.61
  -4  -1   0   61.82    1.00
   4  -1   0   65.49    0.58
   4  -1   0   62.95    0.99
   4   1   0   65.98    0.58
  -4  -1   1   50.78    0.85
  -4   1  -1   48.04    0.85
   4   1   1   51.86    0.53
   4  -1  -1   48.73    0.50
   4   1   1   50.67    0.53
   4  -1  -1   47.88    0.51
   4   1   1   48.92    0.47
   4  -1  -1   51.19    0.52
   4  -1  -1   48.64    0.87
   4   1   1   49.26    0.47
   4  -1  -1   49.37    0.49
   4   1   1   50.86    0.51
   4   1   2    5.64    0.20
  -4   1  -2    5.50    0.29
   4  -1  -2    5.43    0.18
   4   1   2    5.53    0.19
   4   1   2    5.39    0.16
   4  -1  -2    5.51    0.19
   4  -1  -2    5.09    0.18
   4  -1  -2    5.35    0.32
   4   1   2    5.39    0.17
   4   1   2    5.43    0.18
   4  -1  -2    5.01    0.18
   4   1   3    4.29    0.18
   4   1   3    4.40    0.15
   4  -1  -3    4.12    0.16
   4   1   3    4.03    0.16
   4  -1  -3    4.60    0.18
   4   1   3    4.21    0.15
   4   1   3    4.65    0.18
   4  -1  -3    4.16    0.18
   4   1   3    4.08    0.16
   4  -1  -3    4.87    0.18
   4   1   3    4.16    0.15
   4   1   3    4.98    0.18
   4  -1  -3    4.35    0.17
   4   1   4   21.83    0.39
   4   1   4   19.97    0.30
  -4  -1   4   20.77    0.34
   4  -1  -4   20.77    0.36
  -4  -1   4   20.57    0.33
   4   1   4   20.56    0.36
   4   1   4   21.63    0.31
  -4  -1   4   21.16    0.31
   4  -1  -4   22.15    0.39
   4  -1  -4   20.64    0.38
   4   1   4   21.68    0.37
   4  -1  -4   22.05    0.38
   4   1   4   21.54    0.34
   4   1   5   16.62    0.35
   4   1   5   15.57    0.27
  -4  -1   5   15.43    0.30
   4  -1  -5   15.85    0.33
  -4  -1   5   15.61    0.30
   4   1   5   15.24    0.33
  -4  -1   5   15.86    0.29
   4  -1  -5   15.34    0.34
   4  -1  -5   15.97    0.34
   4   1   5   15.70    0.33
   4  -1  -5   15.69    0.33
   4   1   5   16.72    0.30
  -4  -1   6   25.27    0.40
   4  -1  -6   25.10    0.43
  -4   1  -6   24.35    0.36
  -4  -1   6   24.84    0.40
   4   1   6   25.84    0.45
  -4  -1   6   25.25    0.38
   4  -1  -6   25.62    0.45
   4  -1  -6   26.10    0.44
   4   1   6   25.86    0.44
   4   1   6   23.77    0.38
   4  -1  -6   24.85    0.42
   4   1   6   25.94    0.39
   4   1   6   25.87    0.35
  -4  -1   7   15.09    0.32
   4  -1  -7   15.32    0.35
  -4   1  -7   14.83    0.30
  -4  -1   7   15.59    0.33
   4   1   7   15.52    0.36
  -4  -1   7   15.34    0.31
   4  -1  -7   15.90    0.38
   4  -1  -7   14.66    0.30
   4  -1  -7   16.13    0.35
   4   1   7   15.30    0.35
   4   1   7   14.60    0.32
   4  -1  -7   15.04    0.32
   4   1   7   16.23    0.32
   4   1   7   15.14    0.28
  -4  -1   8    9.13    0.24
   4  -1  -8    9.29    0.28
  -4   1  -8    8.37    0.23
  -4  -1   8    9.07    0.27
   4   1   8    9.42    0.29
  -4  -1   8    9.33    0.25
   4  -1  -8    8.93    0.30
   4  -1  -8    9.11    0.24
   4  -1  -8    9.58    0.28
   4   1   8    8.13    0.25
   4  -1  -8    8.81    0.25
   4   1   8    9.00    0.25
   4   1   8    8.88    0.22
  -4  -1   9    0.31    0.08
   4  -1  -9    0.32    0.12
   4   1   9    0.46    0.13
  -4  -1   9    0.47    0.12
  -4  -1   9    0.44    0.11
   4  -1  -9    0.40    0.13
   4  -1  -9    0.42    0.08
  -4  -1   9    0.34    0.09
   4   1   9    0.37    0.11
   4   1   9    0.39    0.10
   4  -1  -9    0.38    0.08
   4   1   9    0.38    0.08
  -4  -1  10    3.72    0.13
   4  -1 -10    3.62    0.18
  -4  -1  10    3.68    0.18
   4   1  10    3.68    0.18
   4  -1 -10    3.42    0.15
  -4  -1  10    3.57    0.16
   4  -1 -10    3.61    0.18
  -4  -1  10    3.48    0.14
   4  -1 -11   10.81    0.24
   4  -1 -11   10.08    0.20
  -4  -1  11   10.84    0.24
   4   1  11   10.95    0.24
  -4  -1  11   10.42    0.22
   4  -1 -11   10.97    0.24
  -4  -1  11    9.83    0.18
  -4   2  11    7.61    0.16
   4   2 -11    7.58    0.16
   4  -2  11    7.82    0.18
   4  -2  11    7.83    0.19
  -4   2  11    7.60    0.18
  -4   2  11    7.69    0.15
   4   2 -11    7.96    0.19
  -4   2  10   24.31    0.33
   4   2 -10   24.75    0.33
   4  -2  10   25.18    0.36
   4  -2  10   24.90    0.38
  -4   2  10   24.80    0.35
  -4   2  10   24.58    0.32
   4   2 -10   25.41    0.38
  -4  -2 -10   24.06    0.32
   4   2 -10   22.47    0.29
   4   2 -10   23.37    0.28
   4   2  -9    7.67    0.21
  -4   2   9    7.82    0.21
   4   2  -9    7.77    0.21
   4  -2   9    7.80    0.23
   4  -2   9    8.10    0.26
  -4   2   9    8.05    0.23
  -4   2   9    7.68    0.22
   4   2  -9    7.83    0.25
   4   2  -8   20.12    0.37
  -4   2   8   20.70    0.35
   4   2  -8   20.67    0.35
   4  -2   8   19.56    0.36
  -4  -2  -8   20.89    0.33
   4  -2   8   20.38    0.40
  -4   2   8   20.39    0.36
  -4   2   8   22.01    0.37
   4   2  -8   21.05    0.41
   4  -2   8   20.34    0.33
   4   2  -7   17.96    0.37
  -4   2   7   19.16    0.35
   4   2  -7   18.52    0.33
   4   2  -7   18.77    0.33
  -4   2   7   18.89    0.40
   4  -2   7   18.28    0.34
   4  -2   7   18.79    0.39
  -4   2   7   17.76    0.34
   4   2  -7   18.66    0.39
   4  -2   7   16.91    0.32
   4   2  -7   18.31    0.34
   4  -2   7   19.21    0.33
   4   2  -7   18.53    0.35
   4   2  -6   19.95    0.40
  -4   2   6   21.37    0.36
   4   2  -6   19.77    0.34
  -4   2   6   21.20    0.42
   4   2  -6   21.75    0.37
   4  -2   6   20.46    0.35
   4  -2   6   20.85    0.40
  -4   2   6   20.39    0.36
   4   2  -6   19.83    0.33
   4   2  -6   21.18    0.41
   4  -2   6   20.60    0.37
   4   2  -6   20.65    0.36
   4  -2   6   20.86    0.34
   4   2  -6   21.35    0.39
   4   2  -5   11.15    0.30
  -4   2   5   11.45    0.27
  -4   2   5   11.94    0.31
   4   2  -5   11.23    0.27
   4  -2   5   11.07    0.29
  -4   2   5   10.70    0.25
   4   2  -5   10.69    0.25
   4   2  -5   11.39    0.30
   4  -2   5   11.23    0.28
   4  -2   5   10.95    0.28
   4   2  -5   11.39    0.26
   4  -2   5   11.45    0.25
   4   2  -5   11.15    0.29
   4   2  -5   10.97    0.25
   4   2  -4    2.00    0.15
  -4   2   4    2.19    0.16
   4   2  -4    2.08    0.13
   4  -2   4    1.71    0.13
   4   2  -4    1.96    0.12
   4   2  -4    2.39    0.15
   4  -2   4    2.02    0.14
   4  -2   4    2.22    0.15
   4   2  -4    1.96    0.12
   4  -2   4    2.08    0.11
   4   2  -4    2.18    0.15
   4   2  -4    1.89    0.12
   4   2  -3   26.77    0.44
   4   2  -3   27.33    0.40
  -4   2   3   23.12    0.41
   4  -2   3   24.55    0.38
   4   2  -3   25.08    0.37
   4   2  -3   26.14    0.42
   4  -2   3   27.45    0.41
   4  -2   3   25.78    0.41
   4  -2   3   25.95    0.35
   4   2  -3   27.36    0.43
   4   2  -3   24.91    0.34
   4   2  -3   25.44    0.39
   4   2  -2   26.06    0.43
  -4   2   2   26.83    0.43
   4   2  -2   24.84    0.37
   4   2  -2   25.21    0.41
   4  -2   2   25.24    0.40
   4  -2   2   25.52    0.41
   4  -2   2   24.37    0.34
   4   2  -2   25.61    0.41
   4   2  -2   24.54    0.34
   4   2  -2   24.04    0.37
   4   2  -1   20.71    0.38
  -4   2   1   19.88    0.35
   4   2  -1   19.85    0.33
   4   2  -1   20.37    0.36
   4  -2   1   20.35    0.35
   4  -2   1   20.34    0.36
   4  -2   1   19.35    0.32
   4   2  -1   20.05    0.33
   4   2  -1   20.03    0.34
   4  -2   1   19.86    0.30
   4   2  -1   19.59    0.29
   4   2   0   10.94    0.28
  -4   2   0   11.10    0.26
   4   2   0   10.88    0.27
   4  -2   0   10.64    0.26
   4  -2   0   10.65    0.27
   4   2   0   10.81    0.25
   4  -2   0   10.66    0.25
   4   2   0   10.71    0.24
   4   2   0    9.73    0.21
   4  -2   0   10.60    0.22
   4   2   0   10.35    0.24
   4   2   1   19.97    0.38
  -4  -2   1   19.44    0.30
  -4   2  -1   20.09    0.33
   4  -2  -1   18.63    0.31
   4  -2  -1   20.05    0.33
   4   2   1   20.74    0.36
  -4  -2   1   19.47    0.31
   4   2   1   20.95    0.34
   4  -2  -1   21.07    0.35
   4  -2  -1   20.12    0.37
   4   2   1   19.56    0.33
   4  -2  -1   20.06    0.35
   4   2   1   19.26    0.29
   4   2   1   18.77    0.30
   4  -2  -1   19.23    0.30
   4   2   1   19.87    0.33
   4   2   2   26.30    0.43
  -4  -2   2   24.29    0.35
  -4   2  -2   25.07    0.36
   4   2   2   22.92    0.36
   4  -2  -2   24.30    0.37
   4  -2  -2   25.04    0.39
   4   2   2   25.68    0.41
   4   2   2   25.17    0.37
  -4  -2   2   25.92    0.38
   4  -2  -2   25.31    0.42
   4  -2  -2   25.15    0.38
   4   2   2   24.40    0.39
   4  -2  -2   25.93    0.41
   4   2   2   24.09    0.32
   4  -2  -2   24.05    0.35
   4   2   2   25.06    0.37
   4   2   3   27.14    0.44
  -4  -2   3   25.91    0.38
   4   2   3   25.81    0.37
  -4  -2   3   25.20    0.37
   4   2   3   25.19    0.40
   4   2   3   27.47    0.39
   4  -2  -3   25.76    0.39
   4  -2  -3   27.08    0.42
   4   2   3   27.45    0.43
   4  -2  -3   27.25    0.42
  -4  -2   3   26.40    0.40
   4  -2  -3   26.85    0.44
   4  -2  -3   27.13    0.40
   4   2   3   26.35    0.42
   4  -2  -3   27.59    0.43
   4   2   3   26.42    0.34
   4   2   3   27.20    0.39
   4  -2  -3   25.02    0.36
   4   2   4    2.34    0.16
   4   2   4    1.98    0.13
  -4  -2   4    2.40    0.14
   4  -2  -4    2.35    0.13
  -4  -2   4    2.14    0.13
   4   2   4    2.14    0.15
   4  -2  -4    2.06    0.14
   4  -2  -4    2.17    0.14
   4  -2  -4    2.30    0.15
  -4  -2   4    2.26    0.14
   4  -2  -4    2.16    0.17
   4  -2  -4    2.40    0.13
   4   2   4    2.27    0.15
   4  -2  -4    2.23    0.15
   4   2   4    2.20    0.12
   4  -2  -4    2.34    0.13
   4   2   5   11.35    0.30
   4   2   5   11.05    0.25
  -4  -2   5   11.39    0.28
   4  -2  -5   11.08    0.28
  -4  -2   5   11.57    0.28
   4   2   5   10.72    0.29
  -4  -2   5   10.84    0.23
   4  -2  -5   11.47    0.29
   4  -2  -5   11.59    0.31
  -4  -2   5   11.35    0.28
   4  -2  -5   11.05    0.30
   4   2   5   11.27    0.30
   4  -2  -5   11.32    0.26
   4  -2  -5   11.50    0.31
   4   2   5   11.21    0.25
   4  -2  -5   10.31    0.25
   4   2   6   21.49    0.42
   4   2   6   21.71    0.35
  -4  -2   6   20.00    0.34
  -4  -2   6   21.32    0.38
   4  -2  -6   21.06    0.39
  -4  -2   6   20.75    0.38
   4   2   6   20.98    0.42
  -4  -2   6   20.51    0.34
   4  -2  -6   20.56    0.40
   4  -2  -6   21.35    0.42
  -4  -2   6   21.04    0.39
   4  -2  -6   21.64    0.40
   4   2   6   21.45    0.42
   4   2   6   20.41    0.37
   4  -2  -6   21.89    0.42
   4   2   6   21.71    0.34
  -4  -2   7   19.35    0.36
   4  -2  -7   18.32    0.38
  -4   2  -7   17.12    0.31
  -4  -2   7   19.18    0.37
   4   2   7   18.74    0.40
  -4  -2   7   18.37    0.33
   4  -2  -7   18.78    0.38
   4  -2  -7   19.30    0.41
  -4  -2   7   19.22    0.37
   4  -2  -7   19.07    0.37
   4   2   7   19.02    0.40
   4   2   7   18.39    0.36
   4  -2  -7   18.91    0.39
   4   2   7   18.88    0.32
   4   2   7   18.81    0.34
  -4  -2   8   20.68    0.36
   4  -2  -8   20.32    0.39
  -4  -2   8   20.84    0.39
   4   2   8   21.31    0.41
  -4  -2   8   20.39    0.35
   4  -2  -8   20.65    0.39
   4  -2  -8   21.02    0.41
  -4  -2   8   20.86    0.37
   4  -2  -8   21.53    0.38
   4   2   8   21.42    0.41
   4   2   8   20.79    0.38
   4   2   8   20.03    0.32
   4  -2  -8   20.50    0.38
   4   2   8   20.07    0.34
  -4  -2   9    8.21    0.22
   4  -2  -9    8.00    0.25
  -4  -2   9    8.16    0.24
   4   2   9    8.55    0.26
  -4  -2   9    8.29    0.22
   4  -2  -9    8.02    0.24
  -4  -2   9    7.94    0.22
   4   2   9    7.72    0.23
   4  -2  -9    8.08    0.23
   4   2   9    7.70    0.21
  -4  -2  10   25.41    0.32
   4  -2 -10   25.37    0.37
  -4  -2  10   26.08    0.37
   4   2  10   25.67    0.38
  -4  -2  10   24.62    0.34
   4  -2 -10   25.20    0.37
  -4  -2  10   24.83    0.32
   4   2  10   24.08    0.36
   4   2  10   23.87    0.32
   4  -2 -10   24.74    0.33
  -4  -2  11    6.92    0.13
   4  -2 -11    8.36    0.19
  -4  -2  11    8.35    0.19
   4   2  11    8.03    0.19
   4  -2 -11    7.92    0.17
  -4  -2  11    8.08    0.18
   4  -2 -11    8.11    0.19
   4  -2 -11    7.21    0.14
   4   3 -10    2.99    0.11
   4   3 -10    3.24    0.12
  -4   3  10    3.31    0.12
   4  -3  10    2.97    0.14
  -4  -3 -10    2.88    0.09
  -4   3  10    3.27    0.12
  -4   3  10    2.92    0.10
   4   3 -10    3.35    0.12
  -4  -3 -10    3.03    0.12
   4   3  -9   11.55    0.25
   4   3  -9   12.48    0.24
  -4   3   9   12.14    0.24
   4  -3   9   11.79    0.25
   4   3  -9   11.64    0.24
  -4  -3  -9   11.74    0.22
   4  -3   9   11.74    0.27
  -4   3   9   11.52    0.23
  -4   3   9   11.51    0.21
   4  -3   9   10.96    0.21
  -4  -3  -9   11.59    0.25
   4   3  -8    9.36    0.26
   4   3  -8    9.92    0.24
  -4   3   8    9.38    0.23
   4  -3   8    9.37    0.24
  -4  -3  -8    9.79    0.24
   4  -3   8    9.26    0.27
  -4   3   8    9.48    0.23
  -4   3   8    9.14    0.22
   4   3  -8    9.67    0.25
   4  -3   8    8.97    0.23
   4   3  -8    9.24    0.19
   4   3  -7   10.85    0.30
   4   3  -7   11.01    0.26
  -4   3   7   11.03    0.26
   4  -3   7   10.06    0.25
   4  -3   7   10.70    0.29
  -4   3   7   10.46    0.25
   4   3  -7    9.91    0.26
  -4  -3  -7    9.75    0.23
   4  -3   7   10.52    0.27
   4   3  -7   10.33    0.22
   4   3  -6   15.03    0.35
   4   3  -6   15.00    0.30
  -4   3   6   15.12    0.32
  -4   3   6   14.57    0.34
   4  -3   6   14.12    0.30
   4  -3   6   14.38    0.34
  -4   3   6   14.42    0.29
   4   3  -6   14.13    0.32
   4  -3   6   15.11    0.31
  -4  -3  -6   14.14    0.30
   4  -3   6   14.24    0.33
   4   3  -6   14.37    0.28
   4   3  -6   15.37    0.32
   4   3  -5   51.39    0.64
   4   3  -5   52.16    0.56
  -4   3   5   51.31    0.58
  -4   3   5   49.90    0.62
   4  -3   5   48.75    0.54
   4  -3   5   49.01    0.59
   4   3  -5   48.39    0.58
   4  -3   5   50.16    0.56
  -4  -3  -5   48.34    0.58
   4  -3   5   48.91    0.61
   4   3  -5   48.28    0.52
   4   3  -5   51.65    0.60
   4   3  -4    4.63    0.22
   4   3  -4    4.43    0.17
  -4   3   4    4.93    0.21
   4  -3   4    4.22    0.19
   4   3  -4    4.41    0.19
   4  -3   4    4.50    0.19
   4  -3   4    4.53    0.21
   4   3  -4    4.29    0.17
   4   3  -4    4.97    0.21
   4   3  -3   14.89    0.36
   4   3  -3   15.45    0.29
  -4   3   3   15.09    0.33
   4  -3   3   14.14    0.31
   4   3  -3   15.36    0.32
   4  -3   3   14.42    0.32
   4  -3   3   14.82    0.34
   4   3  -3   14.57    0.30
   4   3  -3   14.93    0.34
   4   3  -2    5.22    0.23
   4   3  -2    5.13    0.17
   4   3  -2    5.37    0.21
  -4   3   2    5.15    0.20
   4   3  -2    5.15    0.20
   4  -3   2    4.91    0.20
   4  -3   2    5.31    0.22
   4   3  -2    5.10    0.19
   4   3  -2    5.17    0.19
   4   3  -2    5.02    0.20
   4   3  -1   21.30    0.42
   4   3  -1   22.87    0.42
  -4   3   1   20.91    0.36
   4   3  -1   21.36    0.37
   4   3  -1   21.73    0.36
   4  -3   1   22.81    0.40
   4  -3   1   21.47    0.40
   4   3  -1   20.61    0.37
   4   3  -1   21.46    0.37
   4   3  -1   20.70    0.33
   4   3   0    2.50    0.17
   4   3   0    2.63    0.17
  -4   3   0    2.37    0.13
   4   3   0    2.29    0.14
   4   3   0    2.36    0.13
  -4  -3   0    2.44    0.13
   4  -3   0    2.56    0.16
   4  -3   0    2.45    0.16
   4   3   0    2.50    0.15
   4  -3   0    2.41    0.13
   4   3   0    2.48    0.13
   4   3   0    2.17    0.12
   4   3   1   21.96    0.41
   4   3   1   22.45    0.42
  -4  -3   1   21.11    0.32
  -4  -3   1   20.17    0.33
   4   3   1   22.93    0.38
   4   3   1   21.61    0.37
   4  -3  -1   21.50    0.37
  -4  -3   1   21.59    0.35
   4  -3  -1   21.67    0.39
   4  -3  -1   21.82    0.40
   4   3   1   22.07    0.40
   4  -3  -1   21.62    0.37
   4   3   1   21.03    0.33
   4   3   2    5.52    0.22
   4   3   2    5.82    0.22
  -4  -3   2    5.30    0.17
   4   3   2    5.23    0.19
  -4  -3   2    5.41    0.19
   4   3   2    5.54    0.20
   4   3   2    5.40    0.20
   4  -3  -2    5.36    0.21
  -4  -3   2    5.72    0.20
   4  -3  -2    5.90    0.24
   4  -3  -2    5.58    0.21
   4   3   2    5.30    0.21
   4  -3  -2    5.36    0.20
   4   3   2    5.38    0.17
   4   3   3   15.09    0.35
   4   3   3   14.59    0.30
  -4  -3   3   15.23    0.30
  -4  -3   3   15.03    0.31
   4   3   3   14.52    0.33
   4  -3  -3   15.02    0.34
   4  -3  -3   14.85    0.31
  -4  -3   3   14.74    0.32
   4  -3  -3   15.31    0.35
   4  -3  -3   14.86    0.34
   4   3   3   14.61    0.34
   4  -3  -3   14.48    0.33
   4   3   4    4.72    0.21
   4   3   4    4.61    0.18
  -4  -3   4    4.65    0.18
  -4  -3   4    4.63    0.19
   4   3   4    4.51    0.21
   4  -3  -4    4.56    0.20
   4  -3  -4    4.57    0.20
  -4  -3   4    4.50    0.20
   4  -3  -4    4.22    0.21
   4  -3  -4    4.47    0.20
   4   3   4    4.27    0.21
   4  -3  -4    4.66    0.21
  -4   3  -4    4.60    0.17
   4   3   5   51.75    0.62
   4   3   5   51.63    0.56
  -4  -3   5   50.76    0.57
  -4  -3   5   51.82    0.59
   4   3   5   50.35    0.63
   4  -3  -5   49.75    0.62
   4  -3  -5   51.64    0.63
  -4  -3   5   49.44    0.59
   4  -3  -5   50.82    0.60
   4   3   5   51.22    0.63
   4  -3  -5   51.66    0.60
   4  -3  -5   52.39    0.64
   4   3   6   15.16    0.34
  -4  -3   6   14.35    0.31
  -4  -3   6   15.20    0.32
   4  -3  -6   14.95    0.30
  -4  -3   6   15.69    0.34
   4   3   6   14.88    0.35
   4  -3  -6   14.87    0.34
   4  -3  -6   14.63    0.29
   4  -3  -6   15.45    0.36
  -4  -3   6   14.14    0.32
   4  -3  -6   15.29    0.32
   4   3   6   14.95    0.35
   4  -3  -6   14.78    0.31
   4   3   6   13.77    0.30
   4  -3  -6   14.70    0.35
   4   3   6   14.78    0.30
  -4  -3   7   10.52    0.27
   4  -3  -7   10.52    0.25
  -4  -3   7   10.83    0.28
   4   3   7   10.45    0.29
  -4  -3   7   10.44    0.22
   4  -3  -7   10.71    0.25
   4  -3  -7   10.33    0.29
  -4  -3   7   10.44    0.27
   4  -3  -7   11.03    0.26
   4   3   7   10.49    0.30
   4  -3  -7   10.22    0.24
   4   3   7   10.11    0.25
   4  -3  -7   10.64    0.30
   4   3   7   10.25    0.25
  -4  -3   8    9.64    0.24
   4  -3  -8    9.61    0.23
  -4  -3   8   10.14    0.26
   4   3   8    9.93    0.27
  -4  -3   8    9.37    0.21
   4  -3  -8    9.52    0.23
   4  -3  -8   10.23    0.27
  -4  -3   8    9.88    0.24
   4  -3  -8   10.29    0.23
   4   3   8    9.67    0.27
   4   3   8    9.66    0.24
   4  -3  -8   10.08    0.26
   4   3   8    9.52    0.23
  -4  -3   9   12.45    0.24
   4  -3  -9   12.18    0.24
  -4  -3   9   12.37    0.26
   4   3   9   11.67    0.26
  -4  -3   9   11.44    0.22
   4  -3  -9   11.79    0.23
  -4  -3   9   12.30    0.23
   4   3   9   12.14    0.26
   4   3   9   12.23    0.25
   4  -3  -9   11.74    0.25
   4   3   9   11.85    0.24
  -4  -3  10    3.09    0.11
   4  -3 -10    3.30    0.12
  -4  -3  10    3.09    0.13
   4   3  10    3.08    0.13
  -4  -3  10    3.06    0.11
   4  -3 -10    3.06    0.11
  -4  -3  10    2.88    0.10
   4   3  10    3.31    0.12
   4  -3 -10    3.13    0.12
   4   3  10    3.01    0.11
   4   4  -8    1.00    0.10
   4   4  -8    1.17    0.09
  -4   4   8    1.07    0.09
   4  -4   8    1.17    0.11
  -4  -4  -8    1.00    0.09
  -4   4   8    0.99    0.07
  -4   4   8    1.01    0.07
   4   4  -8    1.02    0.07
  -4  -4  -8    0.87    0.07
   4  -4   8    1.12    0.10
  -4  -4  -8    1.20    0.10
   4   4  -7    7.27    0.22
   4   4  -7    7.04    0.19
  -4   4   7    7.41    0.20
   4  -4   7    6.86    0.20
  -4  -4  -7    7.51    0.21
  -4   4   7    6.29    0.16
   4   4  -7    6.60    0.16
  -4  -4  -7    7.09    0.18
   4  -4   7    7.04    0.21
  -4  -4  -7    7.27    0.21
   4   4  -6   10.39    0.28
   4   4  -6    9.77    0.23
  -4   4   6   10.17    0.25
   4  -4   6    9.90    0.25
  -4   4   6    9.15    0.20
   4   4  -6    9.77    0.21
  -4  -4  -6   10.04    0.24
   4  -4   6   10.00    0.27
  -4  -4  -6   10.23    0.26
   4   4  -5   14.88    0.34
   4   4  -5   14.40    0.28
  -4   4   5   14.77    0.31
   4  -4   5   14.20    0.29
   4   4  -5   15.27    0.25
   4   4  -5   14.17    0.26
   4  -4   5   15.02    0.28
  -4  -4  -5   14.75    0.32
   4  -4   5   14.97    0.33
   4   4  -4    6.70    0.25
   4   4  -4    6.64    0.20
   4  -4   4    6.75    0.22
   4   4  -4    6.77    0.18
   4   4  -4    6.36    0.18
   4  -4   4    6.77    0.21
  -4  -4  -4    6.43    0.24
   4  -4   4    6.85    0.25
   4   4  -4    6.32    0.20
  -4  -4  -3   17.57    0.30
   4   4  -3   17.83    0.38
   4   4  -3   16.34    0.31
   4   4  -3   18.22    0.31
   4   4  -3   17.58    0.30
   4  -4   3   17.28    0.34
  -4  -4  -3   16.62    0.36
   4  -4   3   17.09    0.37
   4   4  -3   17.30    0.34
   4   4  -3   17.53    0.34
  -4  -4  -2    8.27    0.23
   4   4  -2    8.34    0.27
   4   4  -2    7.90    0.22
   4   4  -2    8.78    0.26
  -4   4   2    8.23    0.21
   4   4  -2    8.53    0.22
   4   4  -2    8.37    0.21
   4  -4   2    7.78    0.24
   4  -4   2    8.18    0.27
   4   4  -2    8.12    0.25
   4   4  -2    8.08    0.23
   4   4  -1   22.11    0.42
   4   4  -1   21.40    0.34
   4   4  -1   23.10    0.42
   4   4  -1   23.30    0.36
   4  -4   1   22.05    0.40
   4  -4   1   22.19    0.42
   4   4  -1   21.88    0.40
   4   4   0   13.36    0.33
   4   4   0   13.59    0.27
   4   4   0   14.43    0.35
  -4  -4   0   12.88    0.27
   4   4   0   13.98    0.29
   4  -4   0   13.35    0.29
  -4  -4   0   13.59    0.28
   4  -4   0   13.22    0.32
   4  -4   0   13.34    0.33
   4   4   0   13.46    0.32
  -4   4   0   14.76    0.31
   4   4   1   22.31    0.34
   4   4   1   22.61    0.41
   4   4   1   24.05    0.43
   4   4   1   21.72    0.36
  -4  -4   1   21.55    0.36
   4  -4  -1   22.56    0.39
  -4  -4   1   21.96    0.37
   4  -4  -1   22.77    0.41
   4  -4  -1   22.63    0.42
   4   4   1   21.91    0.41
  -4   4  -1   24.00    0.39
   4   4   2    7.85    0.20
   4   4   2    8.30    0.26
   4   4   2    8.38    0.23
  -4  -4   2    7.95    0.21
   4   4   2    9.01    0.26
  -4  -4   2    8.12    0.24
   4  -4  -2    8.07    0.25
  -4  -4   2    8.37    0.24
   4  -4  -2    8.58    0.28
   4  -4  -2    8.36    0.27
   4   4   2    8.10    0.26
   4  -4  -2    8.25    0.22
  -4   4  -2    8.62    0.24
   4   4   3   17.20    0.35
   4   4   3   17.90    0.33
  -4  -4   3   17.12    0.31
   4   4   3   18.08    0.34
  -4  -4   3   17.70    0.34
   4  -4  -3   18.37    0.37
  -4  -4   3   18.08    0.35
   4  -4  -3   18.12    0.36
   4  -4  -3   17.48    0.37
   4   4   3   17.47    0.37
   4  -4  -3   17.27    0.33
  -4   4  -3   18.36    0.32
   4   4   4    7.10    0.23
   4   4   4    6.58    0.21
  -4  -4   4    6.70    0.21
  -4  -4   4    6.77    0.23
   4   4   4    6.79    0.23
   4  -4  -4    6.72    0.23
   4  -4  -4    6.72    0.20
  -4  -4   4    6.93    0.23
   4  -4  -4    6.23    0.22
   4  -4  -4    6.85    0.24
   4   4   4    6.86    0.25
   4  -4  -4    6.58    0.22
   4   4   5   14.65    0.30
  -4  -4   5   14.45    0.29
  -4  -4   5   14.96    0.30
  -4  -4   5   15.00    0.32
   4   4   5   14.11    0.32
   4  -4  -5   14.35    0.32
   4  -4  -5   15.12    0.30
  -4  -4   5   15.54    0.32
   4  -4  -5   14.66    0.29
   4  -4  -5   15.27    0.32
   4   4   5   14.61    0.33
   4   4   5   14.30    0.27
   4  -4  -5   14.40    0.31
   4   4   5   14.46    0.29
  -4  -4   6    9.81    0.21
  -4  -4   6   10.67    0.25
  -4  -4   6   10.74    0.26
   4   4   6    9.86    0.27
   4  -4  -6   10.60    0.27
   4  -4  -6   10.42    0.25
  -4  -4   6   11.08    0.26
   4  -4  -6   10.66    0.23
   4   4   6   10.44    0.27
   4  -4  -6   10.72    0.25
   4   4   6    9.99    0.23
   4  -4  -6   10.40    0.26
  -4  -4   7    7.35    0.20
  -4  -4   7    7.32    0.21
   4   4   7    7.00    0.21
   4  -4  -7    7.61    0.21
  -4  -4   7    7.11    0.20
   4  -4  -7    7.22    0.16
   4   4   7    7.18    0.21
   4  -4  -7    6.97    0.18
   4   4   7    6.77    0.18
   4  -4  -7    7.31    0.21
   4   4   7    7.33    0.20
  -4  -4   8    1.21    0.10
  -4  -4   8    1.17    0.10
   4   4   8    1.01    0.10
  -4  -4   8    1.07    0.09
   4   4   8    0.97    0.10
   4  -4  -8    1.06    0.08
   4   4   8    1.02    0.08
   4  -4  -8    1.18    0.10
   4   4   8    1.06    0.09
   4   5  -5    1.09    0.10
   4   5  -5    1.25    0.09
  -4   5   5    1.04    0.09
   4  -5   5    1.03    0.11
  -4  -5  -5    1.04    0.10
  -4  -5  -5    1.21    0.10
   4  -5   5    1.11    0.11
  -4  -5  -5    1.02    0.08
   4   5  -4    2.95    0.14
   4   5  -4    2.97    0.13
  -4   5   4    3.07    0.14
   4   5  -4    2.82    0.09
  -4   5   4    2.81    0.10
   4  -5   4    3.04    0.11
  -4  -5  -4    3.01    0.15
   4  -5   4    2.95    0.15
   4   5  -4    2.86    0.12
  -4  -5  -4    2.67    0.10
   4   5  -3    5.32    0.19
   4   5  -3    5.50    0.16
   4   5  -3    5.03    0.13
  -4   5   3    4.87    0.14
   4  -5   3    5.36    0.16
  -4  -5  -3    5.50    0.19
   4  -5   3    5.74    0.20
   4   5  -3    5.26    0.17
  -4  -5  -3    5.35    0.14
   4   5  -2    6.40    0.20
   4   5  -2    6.29    0.18
   4   5  -2    6.32    0.16
  -4   5   2    6.66    0.17
   4  -5   2    6.15    0.18
  -4  -5  -2    6.03    0.21
   4  -5   2    6.62    0.21
   4   5  -2    6.51    0.20
  -4  -5  -2    6.42    0.17
   4   5  -1   12.02    0.24
   4   5  -1   12.00    0.26
   4   5  -1   11.61    0.21
  -4   5   1   12.16    0.23
  -4  -5  -1   11.73    0.23
   4  -5   1   12.45    0.26
  -4  -5  -1   12.19    0.28
   4  -5   1   12.84    0.29
   4   5  -1   12.92    0.28
  -4  -5  -1   12.22    0.25
  -4  -5   0    0.01    0.08
   4   5   0   -0.01    0.08
   4   5   0    0.08    0.07
   4   5   0    0.03    0.06
  -4  -5   0    0.01    0.07
  -4  -5   0    0.00    0.06
  -4  -5   0    0.02    0.09
   4  -5   0    0.06    0.06
   4  -5   0    0.11    0.13
   4   5   0    0.14    0.09
   4  -5   0   -0.01    0.09
  -4  -5   1   12.58    0.27
   4   5   1   11.81    0.25
   4   5   1   11.66    0.22
  -4  -5   1   11.48    0.25
   4  -5  -1   12.19    0.25
  -4  -5   1   11.82    0.24
  -4  -5   1   11.69    0.26
   4  -5  -1   12.20    0.27
   4  -5  -1   12.00    0.27
   4   5   1   11.91    0.28
   4   5   1   11.97    0.23
  -4  -5   2    6.54    0.20
   4   5   2    6.57    0.18
   4   5   2    6.57    0.17
  -4  -5   2    6.25    0.19
   4  -5  -2    6.80    0.20
  -4  -5   2    6.69    0.20
  -4  -5   2    6.11    0.18
   4  -5  -2    6.79    0.21
   4  -5  -2    6.75    0.20
   4   5   2    6.53    0.21
   4   5   2    6.32    0.17
  -4  -5   3    5.44    0.18
   4   5   3    5.56    0.16
  -4  -5   3    5.46    0.15
  -4  -5   3    5.49    0.18
   4   5   3    5.42    0.18
   4  -5  -3    5.66    0.18
  -4  -5   3    5.99    0.19
  -4  -5   3    5.07    0.15
   4  -5  -3    5.25    0.17
   4  -5  -3    5.59    0.19
   4   5   3    5.52    0.20
   4   5   3    5.35    0.14
   4   5   3    5.25    0.15
  -4  -5   4    2.97    0.12
  -4  -5   4    3.10    0.14
   4   5   4    3.22    0.14
   4  -5  -4    3.08    0.14
  -4  -5   4    3.07    0.14
   4  -5  -4    3.21    0.11
   4  -5  -4    2.96    0.14
   4   5   4    3.18    0.15
   4   5   4    2.68    0.10
  -4  -5   4    3.22    0.14
  -4  -5   5    1.09    0.09
  -4  -5   5    1.25    0.10
   4   5   5    1.06    0.10
   4  -5  -5    1.20    0.10
  -4  -5   5    1.15    0.10
   4  -5  -5    1.04    0.10
   4   5   5    1.21    0.11
   4  -5  -5    1.18    0.08
  -4  -5   5    1.12    0.08
   5   0   0   -0.01    0.06
   5   0   0    0.04    0.10
   5   0   0    0.00    0.08
   5   0   0   -0.02    0.09
   5   0   0   -0.04    0.09
   5   0  -1   46.58    0.51
   5   0  -1   48.64    0.59
   5   0   1   47.12    0.56
   5   0  -1   46.34    0.56
   5   0   1   47.43    0.54
   5   0  -1   46.49    0.55
   5   0   1   47.21    0.56
   5   0  -1   47.16    0.56
   5   0   2   25.79    0.39
  -5   0   2   26.00    0.43
   5   0  -2   26.20    0.40
   5   0  -2   26.12    0.44
   5   0   2   26.40    0.43
   5   0  -2   25.34    0.42
   5   0  -2   24.77    0.38
   5   0   2   27.19    0.42
   5   0   2   26.68    0.43
   5   0  -2   25.85    0.42
   5   0  -2   23.52    0.37
   5   0  -2   25.82    0.42
  -5   0   3    9.27    0.27
   5   0  -3    9.33    0.25
  -5   0   3    9.87    0.23
   5   0  -3    9.32    0.28
   5   0  -3    9.54    0.27
   5   0  -3    9.30    0.25
   5   0   3    9.94    0.26
   5   0  -3    9.23    0.27
  -5   0   4   77.22    0.74
   5   0  -4   75.46    0.71
   5   0   4   70.62    0.64
  -5   0   4   75.75    0.63
   5   0  -4   74.72    0.75
   5   0  -4   71.93    0.71
   5   0  -4   74.45    0.70
   5   0   4   75.96    0.69
   5   0  -4   72.87    0.71
  -5   0   5   33.39    0.48
   5   0  -5   35.42    0.50
   5   0   5   33.36    0.47
  -5   0   5   35.82    0.45
   5   0  -5   35.48    0.52
   5   0  -5   34.61    0.50
   5   0  -5   34.59    0.49
   5   0   5   35.92    0.48
   5   0  -5   34.33    0.50
  -5   0   6    0.25    0.09
   5   0   6    0.12    0.10
   5   0  -6    0.29    0.10
  -5   0   6    0.27    0.07
  -5   0   6    0.18    0.08
   5   0  -6    0.27    0.12
   5   0  -6    0.28    0.10
   5   0  -6    0.14    0.10
   5   0   6    0.21    0.10
   5   0  -6    0.21    0.11
  -5   0   7    1.24    0.12
   5   0  -7    1.22    0.13
  -5   0   7    1.16    0.11
   5   0   7    1.37    0.13
  -5   0   7    1.35    0.12
   5   0  -7    1.30    0.14
   5   0  -7    1.30    0.12
   5   0   7    1.28    0.13
   5   0  -7    1.15    0.14
  -5   0   8   26.08    0.36
   5   0  -8   26.31    0.39
  -5   0   8   26.51    0.36
   5   0   8   27.11    0.41
  -5   0   8   27.02    0.37
   5   0  -8   26.89    0.42
   5   0  -8   26.71    0.38
   5   0  -8   26.53    0.41
  -5   0   9   13.27    0.22
   5   0  -9   13.77    0.25
  -5   0   9   13.18    0.24
   5   0   9   13.99    0.28
  -5   0   9   13.54    0.25
   5   0  -9   13.61    0.27
   5   0  -9   13.90    0.25
  -5   0   9   13.22    0.25
   5   0  -9   13.65    0.27
  -5   0  10    1.31    0.06
   5   0 -10    1.68    0.09
  -5   0  10    1.59    0.09
   5   0  10    1.49    0.10
  -5   0  10    1.68    0.10
   5   0 -10    1.72    0.10
   5   0 -10    1.35    0.08
  -5   0  10    1.51    0.09
   5   0 -10    1.29    0.10
  -5   1   9   14.17    0.20
  -5   1   9   15.45    0.24
   5  -1   9   16.03    0.29
  -5   1   9   16.07    0.26
   5   1  -9   15.85    0.25
   5   1  -9   16.15    0.29
   5   1  -9   15.16    0.26
   5   1  -9   14.92    0.25
  -5   1   8   10.96    0.22
   5   1  -8   12.33    0.25
  -5   1   8   11.66    0.23
   5  -1   8   12.05    0.28
  -5   1   8   12.11    0.26
   5   1  -8   12.30    0.26
   5   1  -8   11.88    0.29
   5  -1   8   11.87    0.25
   5   1  -8   11.86    0.26
   5   1  -7   14.00    0.29
  -5   1   7   13.38    0.26
   5  -1   7   13.63    0.30
  -5   1   7   14.20    0.29
   5   1  -7   14.38    0.30
   5   1  -7   14.35    0.33
   5  -1   7   15.20    0.30
   5   1  -7   13.84    0.30
   5   1  -6   43.08    0.53
   5  -1   6   41.49    0.52
  -5   1   6   43.11    0.51
   5   1  -6   42.24    0.53
   5   1  -6   43.49    0.58
   5  -1   6   42.94    0.51
   5   1  -6   42.34    0.51
  -5   1   5    1.66    0.14
   5   1  -5    1.45    0.14
   5  -1   5    1.64    0.13
  -5   1   5    1.64    0.13
   5   1  -5    1.79    0.14
   5   1  -5    1.62    0.15
   5  -1   5    1.60    0.12
   5   1  -5    1.45    0.13
  -5   1   4   17.35    0.37
   5   1  -4   20.22    0.38
   5  -1   4   18.13    0.33
   5   1  -4   20.14    0.38
   5   1  -4   20.12    0.40
   5  -1   4   20.07    0.36
   5   1  -4   19.41    0.36
   5   1  -4   19.34    0.36
  -5   1   3   35.96    0.52
   5   1  -3   34.53    0.48
   5   1  -3   35.20    0.50
   5   1  -3   34.36    0.52
   5  -1   3   34.81    0.48
   5  -1   3   35.59    0.47
   5   1  -3   34.15    0.46
   5   1  -2   89.04    0.74
  -5   1   2   90.83    0.81
   5   1  -2   94.04    0.77
   5   1  -2   92.03    0.80
   5   1  -2   90.83    0.82
   5  -1   2   90.08    0.75
   5  -1   2   90.24    0.73
   5   1  -2   89.42    0.74
   5   1  -2   88.35    0.74
   5   1  -2   86.67    0.77
   5   1  -1   23.32    0.39
  -5   1   1   22.11    0.40
   5   1  -1   23.23    0.41
   5   1  -1   23.14    0.42
   5  -1   1   22.93    0.38
   5  -1   1   22.48    0.39
   5   1  -1   22.07    0.37
   5  -1   1   22.96    0.38
   5  -1   1   22.88    0.38
   5   1  -1   21.96    0.37
   5   1  -1   23.15    0.40
   5   1   0   53.14    0.60
  -5   1   0   54.77    0.61
   5  -1   0   56.48    0.61
   5   1   0   55.40    0.64
   5  -1   0   55.22    0.56
   5  -1   0   52.01    0.59
   5   1   0   52.55    0.55
   5   1   0   55.14    0.57
   5  -1   0   54.50    0.58
   5  -1   0   54.52    0.57
   5   1   0   54.99    0.61
   5   1   1   23.04    0.40
  -5   1  -1   22.65    0.39
   5  -1  -1   22.27    0.34
   5  -1  -1   23.30    0.40
   5   1   1   23.06    0.42
   5   1   1   22.23    0.35
   5  -1  -1   21.77    0.35
  -5  -1   1   21.92    0.33
   5  -1  -1   22.09    0.41
   5   1   1   22.61    0.37
   5  -1  -1   22.21    0.38
   5   1   1   23.03    0.40
   5  -1  -1   22.88    0.37
   5   1   2   89.15    0.79
   5   1   2   85.21    0.64
  -5  -1   2   88.15    0.76
   5  -1  -2   88.93    0.70
   5  -1  -2   90.87    0.80
   5   1   2   93.99    0.83
   5   1   2   90.06    0.69
   5  -1  -2   87.18    0.78
   5  -1  -2   93.83    0.81
   5   1   2   91.17    0.72
   5  -1  -2   89.60    0.76
   5   1   2   90.94    0.78
   5  -1  -2   88.21    0.71
   5   1   3   35.43    0.51
   5   1   3   33.26    0.40
  -5  -1   3   33.97    0.47
   5  -1  -3   33.52    0.46
   5   1   3   35.16    0.42
   5  -1  -3   34.47    0.51
   5  -1  -3   33.64    0.49
   5  -1  -3   35.15    0.51
   5   1   3   34.02    0.45
   5  -1  -3   33.87    0.48
   5  -1  -3   33.26    0.44
   5   1   4   19.88    0.39
   5   1   4   19.53    0.30
   5  -1  -4   19.58    0.36
  -5  -1   4   19.46    0.35
   5  -1  -4   19.12    0.36
   5   1   4   18.69    0.34
   5  -1  -4   19.61    0.39
   5  -1  -4   19.74    0.38
   5   1   4   19.10    0.34
   5  -1  -4   19.98    0.39
   5   1   4   20.44    0.35
   5  -1  -4   19.50    0.37
   5  -1  -4   19.22    0.33
   5   1   5    1.61    0.10
  -5  -1   5    1.76    0.14
   5  -1  -5    1.56    0.13
   5  -1  -5    1.49    0.13
  -5  -1   5    1.78    0.11
   5   1   5    1.63    0.13
  -5  -1   5    1.61    0.11
   5  -1  -5    1.53    0.15
   5  -1  -5    1.78    0.15
   5   1   5    1.62    0.12
   5  -1  -5    1.58    0.15
   5   1   5    1.71    0.13
   5  -1  -5    1.44    0.14
  -5  -1   6   43.26    0.52
   5  -1  -6   43.57    0.55
   5  -1  -6   40.52    0.53
  -5  -1   6   40.72    0.47
   5   1   6   42.00    0.53
  -5  -1   6   43.06    0.46
   5  -1  -6   42.89    0.58
   5  -1  -6   43.19    0.55
   5  -1  -6   41.87    0.53
   5   1   6   43.79    0.50
   5  -1  -6   41.85    0.52
  -5  -1   7   14.55    0.30
   5  -1  -7   13.74    0.32
   5  -1  -7   14.51    0.32
  -5  -1   7   13.64    0.28
   5   1   7   13.64    0.31
  -5  -1   7   14.09    0.27
   5  -1  -7   14.53    0.34
  -5  -1   7   14.10    0.31
   5  -1  -7   14.21    0.31
   5  -1  -7   13.71    0.29
   5   1   7   14.47    0.29
   5  -1  -7   14.07    0.30
  -5  -1   8   12.27    0.25
   5  -1  -8   12.22    0.29
   5  -1  -8   12.25    0.27
  -5  -1   8   11.77    0.25
   5   1   8   12.13    0.28
  -5  -1   8   11.98    0.24
   5  -1  -8   12.22    0.29
  -5  -1   8   12.46    0.27
   5  -1  -8   11.67    0.24
   5   1   8   12.26    0.25
   5  -1  -8   11.99    0.26
  -5  -1   9   16.06    0.25
   5  -1  -9   16.22    0.29
   5  -1  -9   15.68    0.27
  -5  -1   9   15.16    0.26
   5   1   9   16.36    0.30
  -5  -1   9   15.91    0.25
   5  -1  -9   16.76    0.30
  -5  -1   9   15.96    0.27
   5  -1  -9   15.67    0.26
   5  -2   9    4.19    0.15
  -5   2   9    3.85    0.11
  -5   2   9    4.37    0.13
   5   2  -9    4.36    0.15
   5   2  -9    3.99    0.12
  -5  -2  -9    3.97    0.12
   5   2  -9    3.75    0.10
   5  -2   8   10.78    0.24
  -5   2   8   10.21    0.19
  -5   2   8   11.28    0.23
   5   2  -8   11.33    0.26
   5   2  -8   10.31    0.21
   5   2  -8   10.35    0.19
   5  -2   7    2.66    0.15
  -5   2   7    2.88    0.15
   5   2  -7    2.68    0.12
   5   2  -7    2.95    0.17
   5  -2   7    2.78    0.13
   5   2  -7    2.71    0.13
   5   2  -7    2.49    0.12
   5   2  -6    2.19    0.14
   5  -2   6    2.25    0.14
  -5   2   6    2.49    0.15
   5   2  -6    2.19    0.12
   5   2  -6    2.47    0.17
   5  -2   6    2.50    0.13
   5   2  -6    2.30    0.12
   5   2  -6    2.37    0.14
   5   2  -5   10.72    0.27
   5  -2   5   10.26    0.25
   5   2  -5   11.27    0.25
   5   2  -5   11.37    0.30
   5  -2   5   10.06    0.24
   5  -2   5   11.04    0.24
   5   2  -5   10.57    0.26
   5   2  -5   10.33    0.23
   5   2  -4   28.15    0.45
  -5   2   4   29.35    0.46
   5  -2   4   27.06    0.39
   5   2  -4   28.22    0.41
   5   2  -4   29.25    0.47
   5  -2   4   27.57    0.41
   5  -2   4   27.87    0.39
   5   2  -4   28.08    0.42
   5   2  -4   27.85    0.38
   5   2  -3    5.51    0.22
  -5   2   3    5.30    0.22
   5   2  -3    5.87    0.20
   5   2  -3    5.72    0.23
   5  -2   3    5.58    0.22
   5  -2   3    5.58    0.21
   5   2  -3    5.62    0.20
   5  -2   3    5.87    0.19
   5   2  -3    5.35    0.18
   5   2  -2   31.92    0.49
  -5   2   2   30.03    0.47
   5   2  -2   32.99    0.50
   5  -2   2   31.85    0.47
   5  -2   2   29.15    0.48
   5   2  -2   31.53    0.45
   5  -2   2   31.63    0.42
   5   2  -2   30.58    0.40
   5   2  -2   30.68    0.45
   5   2  -1    6.62    0.24
  -5   2   1    6.58    0.23
   5   2  -1    6.82    0.24
   5  -2   1    6.76    0.23
   5  -2   1    5.84    0.27
   5   2  -1    6.59    0.22
   5  -2   1    6.55    0.20
   5   2  -1    6.37    0.19
   5   2  -1    6.78    0.23
   5   2   0   29.47    0.48
  -5   2   0   28.71    0.43
   5   2   0   29.65    0.47
   5   2   0   28.99    0.43
   5  -2   0   29.53    0.45
   5  -2   0   29.87    0.49
   5   2   0   27.93    0.38
   5  -2   0   28.19    0.39
   5   2   0   28.63    0.43
   5   2   1    6.37    0.24
  -5  -2   1    6.35    0.18
  -5   2  -1    6.47    0.21
   5  -2  -1    6.93    0.21
   5   2   1    6.46    0.24
   5   2   1    6.52    0.21
  -5  -2   1    6.22    0.19
   5  -2  -1    6.67    0.22
   5  -2  -1    6.35    0.23
   5   2   1    6.41    0.19
   5  -2  -1    6.36    0.20
   5   2   1    6.64    0.22
   5   2   2   32.13    0.51
  -5  -2   2   31.90    0.41
   5   2   2   31.44    0.42
  -5   2  -2   31.30    0.42
   5  -2  -2   31.93    0.44
   5   2   2   31.76    0.44
   5   2   2   32.32    0.49
  -5  -2   2   30.28    0.41
   5  -2  -2   30.15    0.43
   5  -2  -2   32.19    0.51
   5  -2  -2   32.91    0.49
   5   2   2   31.71    0.40
   5  -2  -2   30.94    0.42
   5   2   2   31.49    0.46
   5   2   3    5.94    0.24
   5   2   3    5.72    0.19
  -5  -2   3    6.09    0.20
   5  -2  -3    5.51    0.19
   5   2   3    5.73    0.19
   5  -2  -3    5.74    0.20
  -5  -2   3    5.72    0.20
   5  -2  -3    6.07    0.20
   5  -2  -3    5.29    0.26
   5   2   3    5.96    0.21
   5  -2  -3    5.79    0.23
   5   2   3    6.06    0.18
   5  -2  -3    5.60    0.19
   5   2   4   29.81    0.48
   5   2   4   28.02    0.39
  -5  -2   4   29.54    0.42
  -5  -2   4   27.32    0.37
   5  -2  -4   27.19    0.41
   5   2   4   26.84    0.41
   5  -2  -4   28.65    0.44
  -5  -2   4   28.75    0.43
   5  -2  -4   28.40    0.38
   5  -2  -4   29.69    0.47
   5   2   4   27.38    0.43
   5  -2  -4   29.56    0.48
   5   2   4   28.77    0.38
   5  -2  -4   27.30    0.39
   5   2   5   11.19    0.30
   5   2   5   11.09    0.24
  -5  -2   5   11.78    0.28
   5  -2  -5   10.78    0.25
  -5  -2   5   10.25    0.24
   5  -2  -5   10.17    0.26
   5   2   5   10.59    0.27
   5  -2  -5   10.26    0.27
  -5  -2   5   11.01    0.28
   5  -2  -5   11.21    0.29
   5   2   5   10.80    0.28
   5  -2  -5   11.71    0.31
   5   2   5   10.81    0.23
   5  -2  -5   10.46    0.24
  -5  -2   6    2.34    0.15
   5  -2  -6    2.30    0.13
  -5  -2   6    2.45    0.14
   5  -2  -6    2.42    0.15
   5   2   6    2.34    0.15
   5  -2  -6    2.30    0.15
  -5  -2   6    2.74    0.16
   5  -2  -6    2.47    0.16
   5   2   6    2.30    0.15
   5  -2  -6    2.60    0.17
   5   2   6    2.44    0.12
   5  -2  -6    2.48    0.13
   5   2   6    2.57    0.12
  -5  -2   7    2.56    0.15
   5  -2  -7    2.75    0.14
  -5  -2   7    2.68    0.14
   5  -2  -7    2.45    0.14
   5   2   7    2.73    0.16
  -5  -2   7    2.82    0.11
   5  -2  -7    2.62    0.15
  -5  -2   7    2.75    0.15
   5  -2  -7    2.66    0.15
   5   2   7    2.65    0.15
   5  -2  -7    2.53    0.15
   5   2   7    2.55    0.12
   5  -2  -7    2.63    0.13
  -5  -2   8   10.87    0.23
   5  -2  -8   10.97    0.23
  -5  -2   8   10.55    0.23
   5  -2  -8   11.04    0.24
   5   2   8   10.93    0.25
  -5  -2   8   10.54    0.19
   5  -2  -8   11.41    0.24
  -5  -2   8   10.83    0.23
   5  -2  -8   10.85    0.23
   5  -2  -8   10.31    0.20
  -5  -2   9    4.32    0.13
   5  -2  -9    4.25    0.13
   5  -2  -9    4.25    0.14
  -5  -2   9    4.24    0.14
   5   2   9    4.42    0.15
  -5  -2   9    3.86    0.11
   5  -2  -9    4.22    0.14
  -5  -2   9    4.29    0.13
   5  -2  -9    4.20    0.13
   5  -2  -9    3.70    0.10
   5   3  -7   20.89    0.30
  -5   3   7   19.80    0.25
  -5  -3  -7   20.13    0.27
   5  -3   7   20.79    0.31
  -5   3   7   20.89    0.29
   5   3  -7   21.24    0.31
   5   3  -7   20.59    0.26
   5   3  -6    7.48    0.21
  -5   3   6    7.47    0.18
   5  -3   6    7.60    0.20
   5   3  -6    7.91    0.22
  -5  -3  -6    6.84    0.16
   5  -3   6    7.44    0.20
   5   3  -6    7.35    0.18
   5   3  -5   12.77    0.29
  -5   3   5   12.68    0.24
   5  -3   5   11.94    0.25
   5   3  -5   12.51    0.28
   5  -3   5   12.34    0.28
   5   3  -5   12.39    0.25
   5   3  -5   12.38    0.25
   5   3  -4   11.88    0.30
  -5   3   4   12.03    0.24
   5   3  -4   11.75    0.28
   5  -3   4   12.74    0.29
   5   3  -4   12.60    0.27
   5  -3   4   11.78    0.28
   5   3  -4   12.32    0.26
   5   3  -3   12.53    0.31
   5   3  -3   12.00    0.29
   5   3  -3   12.94    0.28
   5  -3   3   13.13    0.31
   5  -3   3   12.39    0.30
   5   3  -3   12.37    0.26
   5   3  -2    6.58    0.24
   5   3  -2    6.55    0.22
   5   3  -2    6.67    0.21
   5  -3   2    7.16    0.24
   5  -3   2    6.34    0.26
   5   3  -2    6.13    0.19
   5   3  -1    8.14    0.27
   5   3  -1    8.08    0.24
   5   3  -1    7.95    0.23
   5  -3   1    7.99    0.25
   5  -3   1    7.21    0.30
   5   3  -1    7.72    0.21
   5   3   0   10.99    0.31
   5   3   0   10.97    0.27
   5   3   0   10.66    0.28
   5  -3   0   11.27    0.29
   5  -3   0   11.38    0.35
   5   3   0   10.91    0.25
   5   3   1    8.10    0.27
   5   3   1    7.84    0.23
   5   3   1    8.33    0.24
   5   3   1    8.19    0.24
  -5  -3   1    7.63    0.20
   5  -3  -1    8.22    0.25
   5   3   1    7.38    0.22
   5  -3  -1    7.71    0.23
   5   3   1    7.96    0.21
   5   3   2    6.67    0.25
   5   3   2    6.15    0.20
  -5  -3   2    6.23    0.18
  -5  -3   2    6.32    0.20
   5  -3  -2    6.68    0.22
   5   3   2    6.16    0.21
   5  -3  -2    6.46    0.22
   5   3   3   12.85    0.32
   5   3   3   12.37    0.27
  -5  -3   3   12.39    0.25
  -5  -3   3   12.51    0.27
   5  -3  -3   12.17    0.29
   5  -3  -3   12.27    0.34
   5   3   3   12.31    0.29
   5  -3  -3   12.92    0.30
   5   3   4   12.54    0.31
   5   3   4   11.97    0.26
  -5  -3   4   12.25    0.26
  -5  -3   4   11.76    0.25
   5  -3  -4   11.73    0.24
   5   3   4   11.25    0.26
  -5  -3   4   12.01    0.27
   5  -3  -4   12.41    0.27
   5  -3  -4   11.63    0.30
   5   3   4   11.77    0.28
   5  -3  -4   12.61    0.30
   5   3   5   12.42    0.29
  -5  -3   5   12.94    0.26
  -5  -3   5   12.27    0.25
   5  -3  -5   12.02    0.25
   5   3   5   11.90    0.26
  -5  -3   5   12.65    0.27
   5  -3  -5   11.97    0.24
   5  -3  -5   12.31    0.28
   5   3   5   12.67    0.28
   5  -3  -5   13.03    0.30
   5   3   5   11.93    0.25
  -5  -3   6    7.54    0.20
  -5  -3   6    7.69    0.20
   5  -3  -6    7.35    0.19
   5   3   6    7.48    0.21
  -5  -3   6    7.34    0.21
   5  -3  -6    8.10    0.22
   5   3   6    7.77    0.22
   5  -3  -6    7.78    0.22
   5   3   6    7.20    0.17
  -5  -3   7   21.92    0.31
  -5  -3   7   20.61    0.29
   5  -3  -7   20.29    0.29
   5   3   7   21.55    0.32
   5  -3  -7   18.96    0.24
  -5  -3   7   22.39    0.32
   5  -3  -7   21.58    0.30
   5   3   7   21.16    0.32
   5  -3  -7   22.23    0.33
   5   3   7   19.59    0.24
   5   4  -5   14.88    0.27
  -5   4   5   13.39    0.21
   5   4  -5   14.44    0.19
   5   4  -5   13.71    0.20
  -5  -4  -5   13.38    0.23
   5  -4   5   15.08    0.26
  -5  -4  -5   14.01    0.23
   5   4  -4    5.94    0.19
  -5   4   4    5.46    0.15
   5   4  -4    5.76    0.15
   5   4  -4    5.76    0.15
   5  -4   4    5.95    0.17
   5  -4   4    5.93    0.20
  -5  -4  -3   28.05    0.30
   5   4  -3   30.39    0.42
  -5   4   3   28.36    0.34
   5   4  -3   30.94    0.35
   5   4  -3   28.07    0.33
   5  -4   3   30.62    0.39
  -5  -4  -3   28.03    0.39
   5  -4   3   28.13    0.43
  -5  -4  -2    0.81    0.08
   5   4  -2    0.78    0.12
   5   4  -2    0.72    0.09
   5   4  -2    0.59    0.07
  -5  -4  -2    0.79    0.12
   5  -4   2    0.74    0.11
  -5  -4  -1    3.81    0.15
   5   4  -1    3.74    0.18
   5   4  -1    3.70    0.15
   5   4  -1    3.84    0.14
   5  -4   1    3.79    0.17
   5  -4   1    4.17    0.24
  -5  -4   0    5.50    0.18
   5   4   0    5.54    0.18
   5  -4   0    5.66    0.20
   5   4   0    5.33    0.17
   5   4   1    3.96    0.18
  -5  -4   1    3.83    0.17
   5   4   1    3.76    0.15
  -5  -4   1    3.69    0.13
   5  -4  -1    3.81    0.17
   5   4   1    3.77    0.15
  -5  -4   2    0.89    0.11
   5   4   2    0.71    0.11
   5   4   2    0.79    0.10
  -5  -4   2    0.69    0.08
   5  -4  -2    0.80    0.11
   5   4   2    0.72    0.10
   5  -4  -2    0.58    0.16
   5   4   3   29.21    0.39
  -5  -4   3   28.37    0.37
   5   4   3   29.15    0.35
  -5  -4   3   28.14    0.31
  -5  -4   3   29.16    0.36
   5  -4  -3   28.72    0.38
   5  -4  -3   27.95    0.39
   5   4   3   28.64    0.38
   5  -4  -3   28.74    0.35
   5   4   4    5.69    0.18
  -5  -4   4    5.52    0.17
  -5  -4   4    5.67    0.15
  -5  -4   4    5.55    0.15
   5   4   4    5.31    0.15
  -5  -4   4    5.79    0.17
   5  -4  -4    5.66    0.17
   5  -4  -4    5.75    0.18
   5   4   4    5.98    0.18
   5  -4  -4    6.02    0.17
   5   4   4    5.83    0.16
  -5  -4   5   13.42    0.22
  -5  -4   5   13.51    0.22
  -5  -4   5   13.41    0.22
   5   4   5   13.79    0.22
  -5  -4   5   14.43    0.24
   5  -4  -5   13.77    0.22
   5  -4  -5   14.69    0.24
   5   4   5   14.52    0.25
   5  -4  -5   15.16    0.24
   5   4   5   13.65    0.21
   6   0   0    0.12    0.09
   6   0   0    0.03    0.10
   6   0   0    0.15    0.10
   6   0  -1   18.09    0.33
   6   0  -1   17.45    0.28
   6   0   1   17.60    0.33
   6   0  -1   17.65    0.33
   6   0  -1   17.01    0.33
   6   0  -2    2.98    0.15
   6   0  -2    3.05    0.13
   6   0   2    3.09    0.16
   6   0  -2    3.26    0.17
   6   0  -2    2.74    0.15
   6   0  -3    0.21    0.07
   6   0  -3    0.21    0.11
   6   0  -3    0.21    0.08
  -6   0   3    0.28    0.07
   6   0  -3    0.22    0.07
   6   0   3    0.24    0.09
   6   0  -3    0.27    0.10
   6   0  -3    0.19    0.09
   6   0  -4    3.43    0.17
   6   0  -4    3.35    0.15
  -6   0   4    2.96    0.13
   6   0   4    3.23    0.15
   6   0  -4    3.27    0.14
   6   0  -4    3.37    0.16
   6   0  -4    3.30    0.15
  -6   0   5   15.03    0.28
   6   0  -5   15.78    0.29
   6   0  -5   16.04    0.31
   6   0  -5   15.15    0.27
  -6   0   5   14.83    0.26
   6   0   5   16.30    0.28
   6   0  -5   15.31    0.27
   6   0  -5   15.60    0.29
   6   0  -5   14.97    0.27
  -6   0   6    2.07    0.12
   6   0  -6    2.36    0.12
  -6   0   6    2.15    0.09
   6   0  -6    2.44    0.14
   6   0  -6    2.31    0.11
  -6   0   6    2.38    0.12
   6   0   6    2.47    0.12
   6   0  -6    2.43    0.13
   6   0  -6    2.21    0.12
   6   0  -6    2.24    0.11
  -6   0   7   24.64    0.29
   6   0   7   20.98    0.24
  -6   0   7   23.38    0.24
   6   0  -7   25.49    0.32
   6   0  -7   22.47    0.24
  -6   0   7   25.00    0.30
   6   0   7   25.56    0.30
   6   0  -7   24.11    0.29
   6   0  -7   24.50    0.31
   6   0  -7   23.60    0.26
  -6   1   6    3.75    0.14
  -6   1   6    3.94    0.12
   6   1  -6    4.35    0.15
   6   1  -6    4.12    0.16
   6   1  -6    3.93    0.14
   6  -1   6    4.45    0.14
   6   1  -6    4.12    0.14
   6   1  -6    4.13    0.16
  -6   1   5    2.11    0.10
   6   1  -5    2.14    0.13
   6   1  -5    2.27    0.14
   6   1  -5    2.21    0.12
   6  -1   5    2.29    0.12
   6   1  -5    2.16    0.12
   6   1  -5    2.08    0.13
  -6   1   4    3.23    0.12
   6   1  -4    3.32    0.16
   6   1  -4    3.42    0.15
   6  -1   4    3.63    0.15
   6   1  -4    3.35    0.15
   6   1  -4    2.96    0.16
  -6   1   3    2.33    0.11
   6   1  -3    2.32    0.15
   6   1  -3    2.38    0.13
   6  -1   3    2.74    0.14
   6   1  -3    2.48    0.14
   6   1  -3    2.40    0.15
   6   1  -2    1.55    0.14
   6   1  -2    1.37    0.11
   6  -1   2    1.60    0.13
   6   1  -2    1.57    0.12
   6   1  -2    1.43    0.13
   6   1  -1    0.10    0.10
   6  -1   1    0.16    0.09
   6   1  -1    0.15    0.09
   6   1  -1    0.11    0.10
   6   1  -1    0.16    0.07
   6   1   0    0.12    0.06
   6   1   0    0.13    0.10
   6  -1   0    0.14    0.07
   6   1   0    0.08    0.08
   6  -1   0    0.12    0.09
   6   1   0    0.14    0.10
   6   1   0    0.13    0.07
   6   1   1    0.14    0.08
  -6  -1   1    0.17    0.07
   6  -1  -1    0.16    0.08
   6   1   1    0.10    0.10
   6  -1  -1    0.09    0.06
   6   1   1    0.06    0.08
   6  -1  -1    0.11    0.09
   6   1   1    0.14    0.06
  -6  -1   2    1.38    0.11
   6  -1  -2    1.19    0.11
   6   1   2    1.42    0.11
   6  -1  -2    1.40    0.12
   6  -1  -2    1.51    0.10
  -6  -1   3    2.56    0.13
   6  -1  -3    2.53    0.13
   6  -1  -3    2.65    0.15
  -6  -1   3    2.33    0.11
   6  -1  -3    2.27    0.13
   6   1   3    2.44    0.13
   6  -1  -3    2.47    0.14
   6  -1  -3    2.48    0.12
  -6  -1   4    3.14    0.14
   6  -1  -4    3.35    0.14
   6  -1  -4    3.47    0.17
  -6  -1   4    3.14    0.13
   6  -1  -4    3.17    0.15
   6   1   4    3.35    0.14
   6  -1  -4    3.13    0.12
   6  -1  -4    3.30    0.15
   6  -1  -4    3.36    0.12
  -6  -1   5    2.14    0.12
   6  -1  -5    2.14    0.12
   6  -1  -5    2.08    0.14
  -6  -1   5    2.24    0.12
   6  -1  -5    2.28    0.13
   6   1   5    2.18    0.11
   6  -1  -5    2.10    0.12
   6  -1  -5    1.99    0.10
  -6  -1   6    4.17    0.14
   6  -1  -6    4.33    0.15
   6  -1  -6    4.66    0.17
  -6  -1   6    4.26    0.14
   6   1   6    4.55    0.14
   6  -1  -6    4.32    0.14
   6  -1  -6    4.08    0.13
  -6   2   5   16.36    0.24
   6   2  -5   17.61    0.29
   6   2  -5   17.16    0.26
   6  -2   5   17.16    0.23
   6   2  -5   15.99    0.21
   6   2  -5   16.82    0.27
  -6   2   4    3.97    0.13
   6   2  -4    4.20    0.17
   6   2  -4    4.07    0.15
   6  -2   4    4.38    0.13
   6   2  -4    4.08    0.12
   6   2  -4    3.80    0.15
   6   2  -3    0.34    0.07
  -6   2   3    0.43    0.07
   6   2  -3    0.39    0.11
   6  -2   3    0.42    0.07
   6   2  -3    0.36    0.06
   6   2  -3    0.45    0.10
   6   2  -3    0.45    0.09
   6   2  -2    0.47    0.08
   6   2  -2    0.50    0.11
   6  -2   2    0.31    0.14
   6  -2   2    0.60    0.08
   6   2  -2    0.38    0.07
   6   2  -2    0.56    0.10
   6   2  -2    0.53    0.09
   6   2  -1   15.92    0.29
   6   2  -1   16.86    0.29
   6   2  -1   17.30    0.33
   6  -2   1   16.56    0.29
   6  -2   1   15.44    0.31
   6  -2   1   15.91    0.26
   6   2  -1   16.18    0.25
   6   2  -1   16.33    0.30
   6   2   0   14.64    0.29
   6   2   0   14.25    0.25
   6   2   0   15.44    0.28
   6   2   0   14.87    0.31
   6  -2   0   14.42    0.27
   6   2   0   14.15    0.24
   6  -2   0   14.94    0.26
   6   2   0   15.02    0.29
   6   2   1   16.09    0.31
   6   2   1   15.57    0.26
   6  -2  -1   15.68    0.27
   6  -2  -1   15.97    0.30
   6   2   1   16.21    0.25
   6  -2  -1   16.23    0.26
   6   2   2    0.45    0.10
  -6  -2   2    0.47    0.06
   6   2   2    0.34    0.07
   6  -2  -2    0.45    0.10
   6  -2  -2    0.49    0.07
   6   2   2    0.51    0.07
   6  -2  -2    0.49    0.07
  -6  -2   3    0.41    0.07
   6   2   3    0.33    0.06
  -6  -2   3    0.41    0.07
   6  -2  -3    0.47    0.09
   6   2   3    0.36    0.06
   6  -2  -3    0.37    0.07
  -6  -2   4    3.71    0.13
   6  -2  -4    3.96    0.12
   6  -2  -4    4.06    0.14
  -6  -2   4    3.79    0.13
   6  -2  -4    3.92    0.16
   6   2   4    3.73    0.12
   6  -2  -4    4.11    0.13
   6   2   4    3.98    0.12
  -6  -2   5   17.43    0.25
   6  -2  -5   16.74    0.23
   6  -2  -5   16.66    0.25
  -6  -2   5   16.52    0.25
   6  -2  -5   17.37    0.28
   6   2   5   16.30    0.21
   6  -2  -5   16.39    0.22
   6   3  -3    0.85    0.08
   6   3  -3    1.09    0.09
   6   3  -3    0.99    0.09
  -6  -3  -3    0.80    0.07
   6  -3   3    1.03    0.13
   6   3  -3    0.92    0.08
   6   3  -2    8.28    0.20
  -6  -3  -2    7.21    0.15
   6   3  -2    7.81    0.17
   6   3  -2    8.43    0.19
   6   3  -2    7.98    0.19
   6  -3   2    8.17    0.22
   6   3  -2    7.65    0.16
   6   3  -1    0.58    0.09
   6   3  -1    0.51    0.08
   6   3  -1    0.71    0.08
   6  -3   1    0.44    0.15
   6  -3   1    0.55    0.09
   6   3   0    0.04    0.08
   6   3   0    0.08    0.06
   6  -3   0    0.07    0.08
   6   3   1    0.67    0.10
   6   3   1    0.51    0.07
   6  -3  -1    0.53    0.08
   6   3   2    8.48    0.21
   6   3   2    8.01    0.17
   6  -3  -2    8.18    0.20
   6   3   3    0.85    0.07
  -6  -3   3    0.76    0.05
   6  -3  -3    0.65    0.06
  -6  -3   3    0.88    0.06
   6  -3  -3    0.94    0.09
   0   0   0    0.00    0.00
;
_shelx_hkl_checksum   64418
