# Supplementary material for: Use of intensity quotients and differences in absolute structure refinement
Source: Acta Crystallogr B Struct Sci Cryst Eng Mater. 2013 May 17;69(Pt 3):249–59. doi: 10.1107/S2052519213010014 (PMC3661305; doi:10.1107/S2052519213010014)
Supplement: Supplementary file 2 [file b-69-00249-sup2.zip › LRE01A_B.cif]

 
data_LRE01A_B
 
_audit_creation_method            SHELXL-2012
_chemical_name_systematic
;
 ?
;
_chemical_name_common             ?
_chemical_melting_point           ?
_chemical_formula_moiety          ?
_chemical_formula_sum
 'C14 H19 N O' 
_chemical_formula_weight          217.30

loop_
 _atom_type_symbol
 _atom_type_description
 _atom_type_scat_dispersion_real
 _atom_type_scat_dispersion_imag
 _atom_type_scat_source
 'C'  'C'   0.0181   0.0091
 'International Tables Vol C Tables 4.2.6.8 and 6.1.1.4'
 'H'  'H'   0.0000   0.0000
 'International Tables Vol C Tables 4.2.6.8 and 6.1.1.4'
 'N'  'N'   0.0311   0.0180
 'International Tables Vol C Tables 4.2.6.8 and 6.1.1.4'
 'O'  'O'   0.0492   0.0322
 'International Tables Vol C Tables 4.2.6.8 and 6.1.1.4'
 
_space_group_crystal_system       orthorhombic
_space_group_IT_number            19
_space_group_name_H-M_alt         'P 21 21 21'
_space_group_name_Hall            'P 2ac 2ab'
 
_shelx_space_group_comment
;
The symmetry employed for this shelxl refinement is uniquely defined
by the following loop, which should always be used as a source of
symmetry information in preference to the above space-group names.
They are only intended as comments.
;
 
loop_
 _space_group_symop_operation_xyz
 'x, y, z'
 '-x+1/2, -y, z+1/2'
 '-x, y+1/2, -z+1/2'
 'x+1/2, -y+1/2, -z'
 
_cell_length_a                    6.816(2)
_cell_length_b                    8.446(3)
_cell_length_c                    21.186(7)
_cell_angle_alpha                 90
_cell_angle_beta                  90
_cell_angle_gamma                 90
_cell_volume                      1219.6(7)
_cell_formula_units_Z             4
_cell_measurement_temperature     100(2)
_cell_measurement_reflns_used     ? 
_cell_measurement_theta_min       ? 
_cell_measurement_theta_max       ? 
 
_exptl_crystal_description        ? 
_exptl_crystal_colour             ? 
_exptl_crystal_density_meas       ? 
_exptl_crystal_density_method     ?              
_exptl_crystal_density_diffrn     1.183          
_exptl_crystal_F_000              472
_exptl_transmission_factor_min    ?                                             
_exptl_transmission_factor_max    ?                                             
_exptl_crystal_size_max           0.220
_exptl_crystal_size_mid           0.200
_exptl_crystal_size_min           0.150
_exptl_absorpt_coefficient_mu     0.573
_shelx_estimated_absorpt_T_min    0.884
_shelx_estimated_absorpt_T_max    0.919
_exptl_absorpt_correction_type    ? 
_exptl_absorpt_correction_T_min   ? 
_exptl_absorpt_correction_T_max   ? 
_exptl_absorpt_process_details    ? 
 
_exptl_special_details
;
 ?
;
 
_diffrn_ambient_temperature       100(2)
_diffrn_radiation_wavelength      1.54178
_diffrn_radiation_type            CuK\a
_diffrn_source                    ?                       
_diffrn_measurement_device_type   ? 
_diffrn_measurement_method        ? 
_diffrn_detector_area_resol_mean  ? 
_diffrn_reflns_number             50960
_diffrn_reflns_av_unetI/netI      0.0140
_diffrn_reflns_av_R_equivalents   0.0444
_diffrn_reflns_limit_h_min        -8
_diffrn_reflns_limit_h_max        8
_diffrn_reflns_limit_k_min        -10
_diffrn_reflns_limit_k_max        10
_diffrn_reflns_limit_l_min        -25
_diffrn_reflns_limit_l_max        25
_diffrn_reflns_theta_min          4.173
_diffrn_reflns_theta_max          69.069
_diffrn_reflns_theta_full         67.679
_diffrn_measured_fraction_theta_max   0.999
_diffrn_measured_fraction_theta_full  0.999
_diffrn_reflns_Laue_measured_fraction_max    0.999
_diffrn_reflns_Laue_measured_fraction_full   0.999
_diffrn_reflns_point_group_measured_fraction_max   0.999
_diffrn_reflns_point_group_measured_fraction_full  1.000
_reflns_number_total              2261
_reflns_number_gt                 2237
_reflns_threshold_expression      'I > 2\s(I)'
_reflns_Friedel_coverage          0.687
_reflns_Friedel_fraction_max      0.998
_reflns_Friedel_fraction_full     1.000
 
_reflns_special_details
;
 Reflections were merged by SHELXL according to the crystal
 class for the calculation of statistics and refinement.
 
 _reflns_Friedel_fraction is defined as the number of unique
 Friedel pairs measured divided by the number that would be
 possible theoretically, ignoring centric projections and
 systematic absences.
;
 
_computing_data_collection        ?
_computing_cell_refinement        ?
_computing_data_reduction         ?
_computing_structure_solution     ?
_computing_structure_refinement   'SHELXL-2012 (Sheldrick, 2012)'
_computing_molecular_graphics     ?
_computing_publication_material   ?
 
_refine_special_details
;
 ?
;
_refine_ls_structure_factor_coef  Fsqd
_refine_ls_matrix_type            full
_refine_ls_weighting_scheme       calc
_refine_ls_weighting_details
;
 w=1/[\s^2^(Fo^2^)+(0.0396P)^2^+0.1619P]
 where P=(Fo^2^+2Fc^2^)/3
;
_atom_sites_solution_primary      ?
_atom_sites_solution_secondary    ?
_atom_sites_solution_hydrogens    difmap
_refine_ls_hydrogen_treatment     refall
_refine_ls_extinction_method      none
_refine_ls_extinction_coef        .
_refine_ls_abs_structure_details
;
 Flack x determined using 912 quotients [(I+)-(I-)]/[(I+)+(I-)]
 (Parsons and Flack (2004), Acta Cryst. A60, s61).
;
_refine_ls_abs_structure_Flack    -0.03(6)
_chemical_absolute_configuration  ?
_refine_ls_number_reflns          2261
_refine_ls_number_parameters      221
_refine_ls_number_restraints      0
_refine_ls_R_factor_all           0.0277
_refine_ls_R_factor_gt            0.0275
_refine_ls_wR_factor_ref          0.0686
_refine_ls_wR_factor_gt           0.0684
_refine_ls_goodness_of_fit_ref    1.094
_refine_ls_restrained_S_all       1.094
_refine_ls_shift/su_max           0.001
_refine_ls_shift/su_mean          0.000
 
loop_
 _atom_site_label
 _atom_site_type_symbol
 _atom_site_fract_x
 _atom_site_fract_y
 _atom_site_fract_z
 _atom_site_U_iso_or_equiv
 _atom_site_adp_type
 _atom_site_occupancy
 _atom_site_site_symmetry_order  
 _atom_site_calc_flag
 _atom_site_refinement_flags_posn
 _atom_site_refinement_flags_adp
 _atom_site_refinement_flags_occupancy
 _atom_site_disorder_assembly
 _atom_site_disorder_group
N1 N 0.02763(17) 0.12337(14) 0.91205(5) 0.0208(3) Uani 1 1 d . . . . .
C2 C 0.2091(2) 0.02619(17) 0.90975(7) 0.0223(3) Uani 1 1 d . . . . .
H2 H 0.307(3) 0.087(2) 0.8840(8) 0.021(4) Uiso 1 1 d . . . . .
C3 C 0.2918(2) 0.01000(19) 0.97701(7) 0.0257(3) Uani 1 1 d . . . . .
H3A H 0.413(3) -0.051(2) 0.9777(9) 0.028(5) Uiso 1 1 d . . . . .
H3B H 0.319(3) 0.118(2) 0.9938(9) 0.032(5) Uiso 1 1 d . . . . .
C4 C 0.1427(3) -0.06339(17) 1.02039(7) 0.0269(3) Uani 1 1 d . . . . .
C5 C -0.0575(3) 0.01074(19) 1.01686(7) 0.0306(4) Uani 1 1 d . . . . .
H5A H -0.046(3) 0.112(2) 1.0404(8) 0.033(5) Uiso 1 1 d . . . . .
H5B H -0.149(3) -0.052(2) 1.0390(8) 0.031(5) Uiso 1 1 d . . . . .
C6 C -0.1259(2) 0.04379(18) 0.94920(8) 0.0259(3) Uani 1 1 d . . . . .
H6A H -0.175(3) -0.058(2) 0.9304(8) 0.030(4) Uiso 1 1 d . . . . .
H6B H -0.239(3) 0.115(2) 0.9516(8) 0.033(5) Uiso 1 1 d . . . . .
C7 C 0.1884(3) -0.13828(18) 0.87945(7) 0.0278(3) Uani 1 1 d . . . . .
H7A H 0.091(3) -0.208(2) 0.9043(9) 0.034(5) Uiso 1 1 d . . . . .
H7B H 0.319(3) -0.192(2) 0.8816(9) 0.036(5) Uiso 1 1 d . . . . .
H7C H 0.143(3) -0.133(2) 0.8339(8) 0.026(4) Uiso 1 1 d . . . . .
O8 O 0.1806(2) -0.17188(14) 1.05623(5) 0.0379(3) Uani 1 1 d . . . . .
C9 C -0.0442(2) 0.16230(17) 0.84757(6) 0.0218(3) Uani 1 1 d . . . . .
H9 H -0.080(3) 0.064(2) 0.8244(8) 0.027(4) Uiso 1 1 d . . . . .
C10 C -0.2288(2) 0.2662(2) 0.84921(8) 0.0296(4) Uani 1 1 d . . . . .
H10A H -0.343(3) 0.211(2) 0.8659(9) 0.035(5) Uiso 1 1 d . . . . .
H10B H -0.258(3) 0.297(2) 0.8045(9) 0.035(5) Uiso 1 1 d . . . . .
H10C H -0.206(3) 0.361(2) 0.8762(9) 0.036(5) Uiso 1 1 d . . . . .
C11 C 0.11230(19) 0.24902(16) 0.81029(6) 0.0200(3) Uani 1 1 d . . . . .
C12 C 0.2014(2) 0.38442(17) 0.83504(7) 0.0220(3) Uani 1 1 d . . . . .
H12 H 0.167(3) 0.418(2) 0.8774(9) 0.026(4) Uiso 1 1 d . . . . .
C13 C 0.3399(2) 0.46779(17) 0.80036(7) 0.0259(3) Uani 1 1 d . . . . .
H13 H 0.403(3) 0.561(2) 0.8185(9) 0.032(5) Uiso 1 1 d . . . . .
C14 C 0.3896(2) 0.41837(19) 0.73984(7) 0.0278(3) Uani 1 1 d . . . . .
H14 H 0.487(3) 0.478(2) 0.7165(8) 0.031(5) Uiso 1 1 d . . . . .
C15 C 0.2994(2) 0.28600(19) 0.71426(7) 0.0276(3) Uani 1 1 d . . . . .
H15 H 0.334(3) 0.252(2) 0.6720(9) 0.029(4) Uiso 1 1 d . . . . .
C16 C 0.1626(2) 0.20117(17) 0.74951(7) 0.0243(3) Uani 1 1 d . . . . .
H16 H 0.099(3) 0.109(3) 0.7331(9) 0.036(5) Uiso 1 1 d . . . . .
 
loop_
 _atom_site_aniso_label
 _atom_site_aniso_U_11
 _atom_site_aniso_U_22
 _atom_site_aniso_U_33
 _atom_site_aniso_U_23
 _atom_site_aniso_U_13
 _atom_site_aniso_U_12
N1 0.0201(5) 0.0203(6) 0.0220(6) 0.0017(4) 0.0022(5) 0.0002(5)
C2 0.0206(7) 0.0243(7) 0.0221(7) 0.0030(5) 0.0023(6) 0.0014(6)
C3 0.0283(8) 0.0238(7) 0.0249(7) 0.0030(6) -0.0026(6) 0.0014(7)
C4 0.0417(9) 0.0196(6) 0.0193(7) -0.0011(6) 0.0019(6) 0.0004(7)
C5 0.0393(9) 0.0236(7) 0.0287(8) 0.0034(6) 0.0133(7) 0.0019(7)
C6 0.0239(7) 0.0220(7) 0.0318(7) 0.0009(6) 0.0077(6) -0.0004(6)
C7 0.0306(8) 0.0261(8) 0.0267(7) -0.0021(6) 0.0019(6) 0.0052(7)
O8 0.0557(8) 0.0288(6) 0.0293(5) 0.0090(5) 0.0059(5) 0.0068(6)
C9 0.0200(6) 0.0211(7) 0.0243(7) -0.0009(6) -0.0027(5) -0.0013(6)
C10 0.0196(7) 0.0329(8) 0.0363(9) 0.0048(7) -0.0008(6) 0.0023(7)
C11 0.0189(6) 0.0202(6) 0.0208(6) 0.0021(5) -0.0034(5) 0.0038(5)
C12 0.0220(7) 0.0225(7) 0.0215(7) -0.0003(5) -0.0020(5) 0.0019(6)
C13 0.0227(7) 0.0236(7) 0.0316(8) 0.0041(6) -0.0025(6) 0.0003(6)
C14 0.0224(7) 0.0313(8) 0.0297(8) 0.0113(6) 0.0022(6) 0.0058(6)
C15 0.0281(7) 0.0351(8) 0.0196(7) 0.0037(6) 0.0007(6) 0.0126(7)
C16 0.0259(7) 0.0247(7) 0.0224(6) -0.0025(6) -0.0047(6) 0.0052(6)
 
_geom_special_details
;
 All esds (except the esd in the dihedral angle between two l.s. planes)
 are estimated using the full covariance matrix.  The cell esds are taken
 into account individually in the estimation of esds in distances, angles
 and torsion angles; correlations between esds in cell parameters are only
 used when they are defined by crystal symmetry.  An approximate (isotropic)
 treatment of cell esds is used for estimating esds involving l.s. planes.
;
 
loop_
 _geom_bond_atom_site_label_1
 _geom_bond_atom_site_label_2
 _geom_bond_distance
 _geom_bond_site_symmetry_2
 _geom_bond_publ_flag
N1 C6 1.4718(19) . ?
N1 C2 1.4852(18) . ?
N1 C9 1.4879(18) . ?
C2 C7 1.537(2) . ?
C2 C3 1.539(2) . ?
C2 H2 1.001(18) . ?
C3 C4 1.504(2) . ?
C3 H3A 0.972(19) . ?
C3 H3B 1.00(2) . ?
C4 O8 1.2177(19) . ?
C4 C5 1.503(2) . ?
C5 C6 1.533(2) . ?
C5 H5A 0.99(2) . ?
C5 H5B 0.94(2) . ?
C6 H6A 1.00(2) . ?
C6 H6B 0.98(2) . ?
C7 H7A 1.04(2) . ?
C7 H7B 1.00(2) . ?
C7 H7C 1.014(17) . ?
C9 C11 1.516(2) . ?
C9 C10 1.535(2) . ?
C9 H9 0.997(19) . ?
C10 H10A 0.97(2) . ?
C10 H10B 1.00(2) . ?
C10 H10C 1.00(2) . ?
C11 C16 1.393(2) . ?
C11 C12 1.397(2) . ?
C12 C13 1.388(2) . ?
C12 H12 0.970(18) . ?
C13 C14 1.390(2) . ?
C13 H13 0.97(2) . ?
C14 C15 1.386(2) . ?
C14 H14 0.97(2) . ?
C15 C16 1.393(2) . ?
C15 H15 0.969(19) . ?
C16 H16 0.96(2) . ?
 
loop_
 _geom_angle_atom_site_label_1
 _geom_angle_atom_site_label_2
 _geom_angle_atom_site_label_3
 _geom_angle
 _geom_angle_site_symmetry_1
 _geom_angle_site_symmetry_3
 _geom_angle_publ_flag
C6 N1 C2 110.94(11) . . ?
C6 N1 C9 110.98(11) . . ?
C2 N1 C9 111.46(10) . . ?
N1 C2 C7 115.91(13) . . ?
N1 C2 C3 108.90(11) . . ?
C7 C2 C3 109.88(12) . . ?
N1 C2 H2 106.7(10) . . ?
C7 C2 H2 107.3(9) . . ?
C3 C2 H2 107.8(10) . . ?
C4 C3 C2 110.78(13) . . ?
C4 C3 H3A 110.3(11) . . ?
C2 C3 H3A 111.9(11) . . ?
C4 C3 H3B 106.5(11) . . ?
C2 C3 H3B 108.4(11) . . ?
H3A C3 H3B 108.7(16) . . ?
O8 C4 C5 122.49(15) . . ?
O8 C4 C3 123.20(16) . . ?
C5 C4 C3 114.30(13) . . ?
C4 C5 C6 113.48(13) . . ?
C4 C5 H5A 105.3(12) . . ?
C6 C5 H5A 109.7(11) . . ?
C4 C5 H5B 110.1(12) . . ?
C6 C5 H5B 111.4(11) . . ?
H5A C5 H5B 106.5(16) . . ?
N1 C6 C5 111.52(13) . . ?
N1 C6 H6A 114.4(11) . . ?
C5 C6 H6A 108.4(10) . . ?
N1 C6 H6B 108.0(11) . . ?
C5 C6 H6B 107.7(11) . . ?
H6A C6 H6B 106.5(16) . . ?
C2 C7 H7A 111.3(11) . . ?
C2 C7 H7B 107.9(12) . . ?
H7A C7 H7B 107.1(15) . . ?
C2 C7 H7C 112.7(10) . . ?
H7A C7 H7C 108.3(15) . . ?
H7B C7 H7C 109.5(15) . . ?
N1 C9 C11 110.72(11) . . ?
N1 C9 C10 112.04(12) . . ?
C11 C9 C10 108.22(12) . . ?
N1 C9 H9 110.2(10) . . ?
C11 C9 H9 108.6(10) . . ?
C10 C9 H9 106.9(11) . . ?
C9 C10 H10A 112.9(12) . . ?
C9 C10 H10B 106.9(11) . . ?
H10A C10 H10B 107.9(16) . . ?
C9 C10 H10C 110.1(12) . . ?
H10A C10 H10C 107.7(16) . . ?
H10B C10 H10C 111.5(15) . . ?
C16 C11 C12 118.54(13) . . ?
C16 C11 C9 120.98(13) . . ?
C12 C11 C9 120.39(13) . . ?
C13 C12 C11 120.81(13) . . ?
C13 C12 H12 120.3(11) . . ?
C11 C12 H12 118.9(11) . . ?
C12 C13 C14 120.12(14) . . ?
C12 C13 H13 120.0(11) . . ?
C14 C13 H13 119.9(11) . . ?
C15 C14 C13 119.63(14) . . ?
C15 C14 H14 121.5(11) . . ?
C13 C14 H14 118.9(11) . . ?
C14 C15 C16 120.15(14) . . ?
C14 C15 H15 119.5(11) . . ?
C16 C15 H15 120.4(11) . . ?
C11 C16 C15 120.74(14) . . ?
C11 C16 H16 117.5(12) . . ?
C15 C16 H16 121.8(11) . . ?
 
loop_
 _geom_torsion_atom_site_label_1
 _geom_torsion_atom_site_label_2
 _geom_torsion_atom_site_label_3
 _geom_torsion_atom_site_label_4
 _geom_torsion
 _geom_torsion_site_symmetry_1
 _geom_torsion_site_symmetry_2
 _geom_torsion_site_symmetry_3
 _geom_torsion_site_symmetry_4
 _geom_torsion_publ_flag
C6 N1 C2 C7 60.73(15) . . . . ?
C9 N1 C2 C7 -63.48(15) . . . . ?
C6 N1 C2 C3 -63.74(15) . . . . ?
C9 N1 C2 C3 172.04(12) . . . . ?
N1 C2 C3 C4 57.89(16) . . . . ?
C7 C2 C3 C4 -70.06(16) . . . . ?
C2 C3 C4 O8 132.44(15) . . . . ?
C2 C3 C4 C5 -48.75(17) . . . . ?
O8 C4 C5 C6 -137.52(15) . . . . ?
C3 C4 C5 C6 43.66(18) . . . . ?
C2 N1 C6 C5 58.47(15) . . . . ?
C9 N1 C6 C5 -177.04(12) . . . . ?
C4 C5 C6 N1 -47.65(18) . . . . ?
C6 N1 C9 C11 178.13(12) . . . . ?
C2 N1 C9 C11 -57.68(15) . . . . ?
C6 N1 C9 C10 57.22(15) . . . . ?
C2 N1 C9 C10 -178.59(12) . . . . ?
N1 C9 C11 C16 130.61(13) . . . . ?
C10 C9 C11 C16 -106.24(15) . . . . ?
N1 C9 C11 C12 -52.99(17) . . . . ?
C10 C9 C11 C12 70.16(16) . . . . ?
C16 C11 C12 C13 -1.3(2) . . . . ?
C9 C11 C12 C13 -177.75(13) . . . . ?
C11 C12 C13 C14 0.9(2) . . . . ?
C12 C13 C14 C15 0.3(2) . . . . ?
C13 C14 C15 C16 -1.3(2) . . . . ?
C12 C11 C16 C15 0.3(2) . . . . ?
C9 C11 C16 C15 176.79(13) . . . . ?
C14 C15 C16 C11 0.9(2) . . . . ?
 
_refine_diff_density_max    0.114
_refine_diff_density_min   -0.198
_refine_diff_density_rms    0.043

_shelxl_version_number 2012-9

_shelx_res_file
;
TITL LRE01a in P2(1)2(1)2(1) [#1194] [BI6120-III] [HEX]
CELL 1.54178   6.816   8.446  21.186  90.000  90.000  90.000
ZERR    4.00   0.002   0.003   0.007   0.000   0.000   0.000
LATT -1
SYMM 0.5-X, -Y, 0.5+Z
SYMM -X, 0.5+Y, 0.5-Z
SYMM 0.5+X, 0.5-Y, -Z
SFAC C  H  N  O
UNIT 56 76 4 4
L.S. 4
ACTA
BOND $H
FMAP 2
PLAN 5
HTAB
CONF
WPDB -1
SIZE 0.22 0.20 0.15
TEMP -173
WGHT    0.039600    0.161900
FVAR       1.25464
N1    3    0.027627    0.123367    0.912054    11.00000    0.02012    0.02028 =
         0.02200    0.00167    0.00218    0.00024
C2    1    0.209094    0.026189    0.909750    11.00000    0.02061    0.02432 =
         0.02206    0.00304    0.00235    0.00140
H2    2    0.306710    0.086918    0.884031    11.00000    0.02116
C3    1    0.291848    0.009995    0.977009    11.00000    0.02831    0.02381 =
         0.02487    0.00300   -0.00258    0.00143
H3A   2    0.412999   -0.050774    0.977745    11.00000    0.02768
H3B   2    0.318810    0.118223    0.993798    11.00000    0.03194
C4    1    0.142697   -0.063392    1.020388    11.00000    0.04166    0.01955 =
         0.01935   -0.00107    0.00190    0.00042
C5    1   -0.057494    0.010740    1.016858    11.00000    0.03934    0.02364 =
         0.02875    0.00344    0.01326    0.00187
H5A   2   -0.046226    0.111864    1.040380    11.00000    0.03290
H5B   2   -0.149398   -0.051813    1.039022    11.00000    0.03105
C6    1   -0.125906    0.043793    0.949199    11.00000    0.02389    0.02203 =
         0.03178    0.00092    0.00770   -0.00042
H6A   2   -0.174566   -0.058018    0.930385    11.00000    0.02958
H6B   2   -0.238742    0.114506    0.951556    11.00000    0.03278
C7    1    0.188435   -0.138281    0.879453    11.00000    0.03056    0.02605 =
         0.02669   -0.00210    0.00190    0.00521
H7A   2    0.090578   -0.208426    0.904315    11.00000    0.03389
H7B   2    0.319333   -0.191641    0.881590    11.00000    0.03617
H7C   2    0.143288   -0.133000    0.833892    11.00000    0.02593
O8    4    0.180638   -0.171875    1.056225    11.00000    0.05572    0.02880 =
         0.02929    0.00897    0.00585    0.00683
C9    1   -0.044162    0.162295    0.847571    11.00000    0.01999    0.02114 =
         0.02427   -0.00089   -0.00265   -0.00126
H9    2   -0.079627    0.063526    0.824441    11.00000    0.02725
C10   1   -0.228838    0.266158    0.849211    11.00000    0.01964    0.03290 =
         0.03633    0.00480   -0.00084    0.00233
H10A  2   -0.343048    0.210801    0.865940    11.00000    0.03483
H10B  2   -0.258406    0.296695    0.804468    11.00000    0.03521
H10C  2   -0.205706    0.361023    0.876151    11.00000    0.03555
C11   1    0.112295    0.249021    0.810293    11.00000    0.01892    0.02024 =
         0.02081    0.00206   -0.00341    0.00375
C12   1    0.201393    0.384420    0.835038    11.00000    0.02200    0.02246 =
         0.02152   -0.00033   -0.00202    0.00192
H12   2    0.167273    0.418137    0.877386    11.00000    0.02627
C13   1    0.339872    0.467786    0.800356    11.00000    0.02266    0.02355 =
         0.03156    0.00413   -0.00246    0.00027
H13   2    0.402893    0.560626    0.818519    11.00000    0.03168
C14   1    0.389630    0.418366    0.739836    11.00000    0.02241    0.03135 =
         0.02971    0.01130    0.00219    0.00583
H14   2    0.486977    0.477569    0.716516    11.00000    0.03077
C15   1    0.299439    0.286004    0.714263    11.00000    0.02806    0.03507 =
         0.01958    0.00371    0.00065    0.01256
H15   2    0.333831    0.252123    0.671986    11.00000    0.02897
C16   1    0.162559    0.201168    0.749508    11.00000    0.02591    0.02468 =
         0.02244   -0.00253   -0.00470    0.00516
H16   2    0.099408    0.108576    0.733147    11.00000    0.03590
HKLF 4

REM  LRE01a in P2(1)2(1)2(1) [#1194] [BI6120-III] [HEX]
REM R1 =  0.0275 for    2237 Fo > 4sig(Fo)  and  0.0277 for all    2261 data
REM    221 parameters refined using      0 restraints

END

WGHT      0.0396      0.1619

REM Instructions for potential hydrogen bonds
EQIV $1 x-1/2, -y-1/2, -z+2
HTAB C6 O8_$1

REM Highest difference peak  0.114,  deepest hole -0.198,  1-sigma level  0.043
Q1    1   0.0205 -0.3740  0.8794  11.00000  0.05    0.11
Q2    1   0.0763 -0.0183  0.7080  11.00000  0.05    0.11
Q3    1   0.0066 -0.2772  0.9285  11.00000  0.05    0.11
Q4    1  -0.0392  0.5072  0.9003  11.00000  0.05    0.11
Q5    1   0.1942 -0.0628  0.8964  11.00000  0.05    0.10
;
_shelx_res_checksum   81698

_shelx_hkl_file
;
   1   0   0  4.7327  0.5128
  -1   0   0  4.7981  0.8036
  -1   0   0  3.8738  0.6482
   1   0   0  4.1560  0.6954
  -1   0   0  3.9621  0.7469
   1   0   0  4.7880  0.7463
  -1   0   0  4.4073  0.8093
  -2   0   0 8480.08  475.41
   2   0   0 8086.29  454.75
  -2   0   0 8568.65  478.72
  -2   0   0 8338.00  442.82
   2   0   0 7830.76  448.26
  -2   0   0 8246.94  457.53
  -2   0   0 7645.63  456.06
  -3   0   0 -0.4034  1.0275
  -3   0   0 -0.6745  1.0844
  -3   0   0 -0.5316  0.9202
   3   0   0  0.1390  0.9493
   3   0   0  0.0531  1.0752
  -3   0   0  0.9686  0.9932
  -4   0   0  229.30   12.43
  -4   0   0  225.31   12.72
  -4   0   0  223.35   12.07
  -4   0   0  242.69   13.11
   4   0   0  234.95   15.01
  -4   0   0  215.05   11.68
   4   0   0  243.40   14.69
  -4   0   0  239.98   14.81
  -4   0   0  251.16   15.69
  -4   0   0  240.17   14.73
  -4   0   0  220.88   15.00
   4   0   0  218.69   14.98
  -4   0   0  231.30   12.86
  -4   0   0  257.00   14.81
  -4   0   0  223.26   12.51
   4   0   0  231.78   15.57
   5   0   0 -0.1738  1.3195
  -5   0   0  0.8962  1.2762
  -5   0   0  0.3392  1.1451
   5   0   0  0.8733  1.4125
  -5   0   0  0.8884  1.3849
   5   0   0  0.5903  1.3828
  -5   0   0  -1.248   1.123
   5   0   0  0.4547  1.2957
  -5   0   0  3.8212  2.3240
  -5   0   0 -0.4337  1.1630
  -5   0   0  0.4902  1.2897
  -5   0   0  -1.162   1.426
  -5   0   0  1.1596  2.2547
   5   0   0  -1.523   1.777
  -5   0   0  -2.010   1.388
  -5   0   0  0.5260  0.8406
   5   0   0  -2.640   1.570
  -5   0   0  0.4058  2.0097
  -5   0   0 -0.3308  1.3204
  -5   0   0 -0.3530  1.1245
  -5   0   0  -1.670   1.038
   5   0   0 -0.1661  1.7090
   6   0   0  296.64   21.93
  -6   0   0  346.36   17.29
  -6   0   0  343.50   17.28
  -6   0   0  331.83   19.35
  -6   0   0  358.29   18.96
   6   0   0  348.41   20.89
  -6   0   0  356.89   18.74
  -6   0   0  333.82   18.39
  -6   0   0  314.90   22.35
   6   0   0  362.07   21.27
  -6   0   0  310.60   21.66
  -6   0   0  342.43   18.21
   6   0   0  336.23   21.94
   6   0   0  344.93   21.40
  -6   0   0  340.27   17.77
  -6   0   0  337.83   19.44
  -7   0   0  0.5489  1.2010
   7   0   0  3.4297  1.8532
  -7   0   0  0.8032  1.3079
   7   0   0  1.9058  1.7733
  -7   0   0 -0.8894  1.3702
  -7   0   0  -2.350   1.336
   7   0   0 -0.8913  1.0932
   7   0   0 -0.3758  1.5900
   7   0   0  1.6034  1.4347
  -7   0   0 -0.6664  1.2948
  -8   0   0  57.010   4.186
  -8   0   0  61.482   3.812
   8   0   0  63.990   4.798
   8   0   0  60.859   4.750
   0   1   0  0.0452  0.3966
   0   1   0  0.6512  0.3861
   0  -1   0  1.1621  0.4294
   0  -1   0  0.6370  0.4069
   0  -1   0  0.8157  0.2775
   0   1   0  0.6706  0.3473
   0   1   0  1.0024  0.4724
  -1   1   0  432.70   23.25
   1   1   0  401.11   24.41
   1  -1   0  413.06   23.19
   1   1   0  435.42   24.53
  -1   1   0  429.80   23.17
  -1  -1   0  412.35   22.55
  -1  -1   0  426.34   23.43
   1   1   0  399.67   23.00
  -1  -1   0  419.41   23.68
   1   1   0  428.31   23.33
  -1   1   0  374.43   24.44
  -1   1   0  407.59   22.57
   1  -1   0  409.09   24.63
  -1  -1   0  410.08   24.62
  -1   1   0  418.70   24.62
  -2  -1   0  993.36   61.02
  -2   1   0  979.31   58.12
   2   1   0 1036.67   57.82
  -2  -1   0 1044.31   56.25
  -2  -1   0 1051.76   58.23
   2  -1   0  982.37   61.02
   2   1   0 1065.49   57.34
  -2  -1   0 1061.80   58.79
  -2   1   0 1058.74   61.10
   2  -1   0 1036.81   57.55
  -2   1   0 1032.53   56.28
  -2   1   0 1060.29   57.98
   2   1   0 1062.02   60.82
  -2   1   0 1066.24   60.83
  -2   1   0 1041.93   57.71
  -2  -1   0 1043.37   60.85
   3   1   0 2787.38  165.59
  -3  -1   0 2845.15  158.50
  -3   1   0 2754.01  159.22
  -3  -1   0 2979.01  166.09
  -3   1   0 2815.17  158.23
   3  -1   0 2810.55  157.26
  -3   1   0 2978.85  166.45
  -3  -1   0 2770.69  153.21
   3   1   0 2856.84  156.40
  -3  -1   0 2894.80  159.99
   3  -1   0 2827.25  156.61
  -3   1   0 2862.29  165.59
  -3   1   0 2890.35  153.34
   3   1   0 2831.35  157.34
  -4  -1   0  457.78   28.23
  -4  -1   0  426.77   23.70
  -4   1   0  442.77   21.94
   4   1   0  427.68   28.05
  -4   1   0  451.37   23.85
  -4  -1   0  446.78   24.02
  -4  -1   0  442.46   22.11
  -4   1   0  476.36   28.68
   4   1   0  466.09   27.29
  -4   1   0  476.01   27.31
  -4  -1   0  499.87   27.65
   4   1   0  459.50   27.29
  -4  -1   0  440.72   24.35
  -4   1   0  471.81   26.59
  -4   1   0  450.54   23.25
  -4   1   0  438.31   24.97
  -4   1   0  432.62   24.88
   4  -1   0  411.16   26.79
  -4  -1   0  473.16   27.49
  -4   1   0  452.54   27.05
  -4   1   0  468.76   28.43
   4  -1   0  471.38   26.91
   4  -1   0  475.79   27.22
  -4   1   0  462.94   24.43
  -4  -1   0  432.68   21.92
   4   1   0  491.34   26.70
  -4   1   0  438.15   24.15
  -4   1   0  470.21   27.37
   4   1   0  442.98   27.03
   4   1   0  464.45   28.40
   4  -1   0  458.66   28.18
  -4  -1   0  456.96   22.65
  -4   1   0  466.31   24.07
  -4  -1   0  474.44   26.53
  -4   1   0  445.61   23.52
  -4  -1   0  432.96   23.22
  -4   1   0  440.70   24.99
  -5  -1   0  11.516   1.728
  -5  -1   0  9.1161  1.7166
   5   1   0  9.0425  2.8769
  -5  -1   0  5.6767  1.6446
   5   1   0  7.7247  2.7069
  -5   1   0  10.311   1.794
  -5  -1   0  11.463   3.014
   5  -1   0  12.410   2.845
   5   1   0  12.931   2.203
  -5  -1   0  4.8141  2.9087
   5  -1   0  7.5964  1.8858
  -5  -1   0  8.7744  1.6556
   5   1   0  9.7057  2.0231
   5  -1   0  5.9019  2.5749
   5   1   0  6.6210  2.6731
  -5   1   0  8.6978  1.8031
  -5   1   0  6.5445  2.9685
   5   1   0  9.4302  2.0109
  -5   1   0  7.9687  2.8685
  -5   1   0  7.0922  2.0111
  -5  -1   0  9.1558  1.7151
  -5  -1   0  13.012   2.027
  -5  -1   0  8.7529  1.7032
  -5   1   0  7.1180  1.6294
   5  -1   0  8.6922  2.0661
  -5   1   0  9.0621  1.7355
  -5   1   0  8.7945  1.7753
  -5   1   0  8.6372  1.7884
  -5   1   0  9.2900  1.9478
  -5   1   0  7.0945  1.4063
  -5  -1   0  5.1819  2.5662
   5   1   0  7.0505  2.0267
  -5   1   0  11.723   2.050
  -5   1   0  10.524   1.909
  -5  -1   0  10.068   1.712
  -5  -1   0  9.4089  1.8851
  -5   1   0  9.4938  2.9576
  -5   1   0  7.7646  1.9398
   5  -1   0  6.4429  2.6135
  -6   1   0  183.59   11.70
  -6   1   0  191.91   11.26
  -6   1   0  191.81   11.14
  -6  -1   0  183.22   10.96
   6   1   0  188.15   10.94
   6  -1   0  211.88   12.99
  -6  -1   0  194.43   11.23
  -6   1   0  190.13   10.45
   6  -1   0  203.86   12.69
  -6  -1   0  195.02   11.45
  -6   1   0  191.80   11.27
  -6  -1   0  197.96   10.42
  -6  -1   0  200.56   10.83
  -6   1   0  193.14   11.52
   6   1   0  201.44   12.82
  -6   1   0  203.86   11.81
  -6  -1   0  184.30   11.68
  -6   1   0  190.49   10.90
  -6   1   0  187.96   10.62
   6   1   0  182.31   11.45
  -6  -1   0  166.63   13.86
   6   1   0  183.43   13.04
   6  -1   0  180.69   13.86
  -6  -1   0  191.09   13.87
  -6   1   0  189.12   11.73
   6  -1   0  194.42   13.25
   6  -1   0  168.54   13.94
  -6  -1   0  189.28   10.42
   6   1   0  184.18   14.12
  -6   1   0  182.98   14.06
   6  -1   0  200.43   13.01
  -6   1   0  206.46   11.52
   6   1   0  200.16   13.01
  -7  -1   0  71.785   4.605
   7   1   0  67.802   5.059
  -7   1   0  67.535   4.679
   7   1   0  68.871   5.641
   7  -1   0  64.879   4.915
  -7   1   0  68.182   4.905
  -7   1   0  68.855   4.885
   7   1   0  73.954   5.762
  -7  -1   0  69.369   4.712
  -7   1   0  70.943   4.611
   7   1   0  66.307   5.567
  -7   1   0  67.961   4.997
  -7   1   0  59.054   5.057
  -7  -1   0  65.326   4.566
  -7  -1   0  61.571   4.806
  -7  -1   0  65.808   4.982
   7   1   0  69.400   4.778
   7  -1   0  64.999   5.620
   7  -1   0  64.082   5.564
   7  -1   0  74.471   5.856
  -8   1   0  11.790   1.823
   8  -1   0  13.437   2.035
  -8  -1   0  14.111   1.660
  -8   1   0  15.146   1.760
  -8  -1   0  10.916   1.607
   8   1   0  13.650   1.988
  -8   1   0  13.923   1.768
   8  -1   0  16.876   2.262
   8   1   0  10.784   1.817
   8   1   0  15.074   2.109
  -8  -1   0  12.689   1.833
   0   2   0  661.33   43.08
   0  -2   0  765.99   41.38
   0  -2   0  751.73   43.67
   0  -2   0  719.75   40.63
   0   2   0  679.60   43.07
   0   2   0  765.38   40.67
   0   2   0  793.32   40.97
  -1  -2   0 2371.21  138.04
  -1  -2   0 2360.05  131.68
   1   2   0 2531.36  128.75
   1   2   0 2418.77  136.64
   1  -2   0 2313.93  128.87
  -1   2   0 2188.03  136.79
  -1  -2   0 2373.09  130.13
  -1  -2   0 2292.04  125.67
  -1   2   0 2362.40  129.35
   1  -2   0 2012.06  137.93
   1   2   0 2414.21  129.45
  -1   2   0 2425.56  125.79
   1   2   0 2483.57  136.42
  -1   2   0 2384.01  136.33
  -2  -2   0  342.69   20.03
  -2   2   0  338.17   20.67
   2   2   0  341.25   20.48
  -2   2   0  320.82   19.56
  -2  -2   0  331.58   20.53
  -2   2   0  338.19   19.01
   2   2   0  327.07   19.73
  -2  -2   0  328.03   18.87
   2  -2   0  320.26   20.51
  -2  -2   0  334.84   19.72
   2  -2   0  344.13   19.58
   2   2   0  336.79   20.67
   2   2   0  349.98   19.29
  -2   2   0  342.71   20.84
  -2   2   0  335.23   19.18
   3   2   0 2803.51  168.86
   3  -2   0 3005.24  159.65
  -3   2   0 2873.25  160.06
   3  -2   0 2793.89  169.96
   3   2   0 3086.28  159.22
   3   2   0 2863.44  168.63
  -3   2   0 2964.22  160.79
   3   2   0 3015.78  160.38
  -3   2   0 2980.92  168.70
  -3   2   0 2691.48  169.26
  -3  -2   0 2882.55  162.99
  -3  -2   0 2834.93  161.31
  -3   2   0 2964.02  156.10
  -3  -2   0 2986.44  155.97
  -3  -2   0 2749.31  169.91
   4   2   0  105.26    8.53
  -4  -2   0  97.667   6.794
  -4   2   0  103.50    6.63
  -4   2   0  110.86    6.14
  -4   2   0  119.48    6.67
   4   2   0  109.09    7.50
  -4   2   0  111.23    8.18
  -4  -2   0  97.282   6.599
  -4   2   0  108.46    7.56
  -4  -2   0  110.53    6.33
   4  -2   0  123.49    8.54
  -4  -2   0  111.47    8.02
   4   2   0  117.54    7.96
  -4   2   0  106.21    7.66
  -4   2   0  104.78    6.54
  -4   2   0  111.13    6.96
  -4   2   0  116.92    8.12
  -4   2   0  112.07    6.78
  -4   2   0  107.34    6.45
  -4   2   0  117.44    8.69
   4   2   0  102.61    6.76
   4  -2   0  103.17    6.62
  -4   2   0  106.75    6.92
  -4   2   0  120.15    9.03
  -4  -2   0  106.34    8.36
   4   2   0  106.94    7.61
  -4   2   0  109.21    7.94
  -4  -2   0  99.637   6.648
  -4  -2   0  109.43    6.74
   4   2   0  95.178   7.650
  -4  -2   0  104.17    6.09
  -4   2   0  115.89    6.67
  -4  -2   0  105.81    6.04
   4   2   0  107.98    8.43
   4   2   0  104.11    8.31
   4  -2   0  114.46    8.27
  -4   2   0  100.85    6.87
  -4  -2   0  109.27    8.45
  -5   2   0  310.14   16.61
  -5   2   0  291.82   20.22
   5   2   0  278.23   19.93
  -5   2   0  296.97   16.96
   5  -2   0  280.84   19.14
   5  -2   0  295.65   19.06
  -5  -2   0  281.08   14.85
  -5   2   0  309.77   15.01
  -5   2   0  313.96   16.43
  -5  -2   0  299.44   16.36
  -5   2   0  310.55   17.01
   5   2   0  291.83   19.35
  -5  -2   0  297.16   19.55
  -5   2   0  287.29   20.12
  -5  -2   0  278.61   15.36
  -5  -2   0  276.50   15.99
  -5   2   0  287.50   15.74
  -5   2   0  316.92   18.69
  -5  -2   0  273.40   19.34
   5  -2   0  295.23   19.20
  -5   2   0  299.67   18.98
   5   2   0  281.74   15.77
  -5  -2   0  293.65   18.72
   5   2   0  300.41   18.42
   5  -2   0  300.28   18.30
   5   2   0  292.57   16.64
  -5  -2   0  272.58   16.34
   5   2   0  300.53   18.60
  -5   2   0  263.44   15.88
  -5   2   0  279.54   16.37
  -5   2   0  307.31   18.48
   5   2   0  280.95   18.89
  -5   2   0  317.04   17.10
  -5  -2   0  292.72   16.93
  -5  -2   0  289.27   15.08
  -5   2   0  311.91   16.32
  -6  -2   0  2.4402  3.2359
  -6   2   0  2.4378  1.4362
  -6   2   0  0.5662  1.6059
   6   2   0 -0.3341  1.4834
  -6   2   0  0.9572  3.4685
  -6   2   0  0.6610  1.3635
   6   2   0  0.0896  1.4099
  -6   2   0  1.8733  3.5182
  -6  -2   0  -1.960   2.757
  -6   2   0  -1.100   1.201
   6  -2   0  2.0365  3.0189
  -6  -2   0 -0.3475  1.2731
   6  -2   0  0.6592  1.8603
   6  -2   0  3.0327  3.0764
  -6   2   0 -0.0208  1.5773
  -6  -2   0 -0.2497  1.4087
  -6   2   0  1.9610  1.4852
   6  -2   0  2.1157  1.7693
  -6  -2   0  2.4744  1.7305
  -6   2   0  1.3471  1.6366
   6   2   0  2.2298  1.8721
   6   2   0  1.8416  1.3609
  -6   2   0  2.2103  1.4186
  -6  -2   0  1.9655  1.3549
  -6   2   0  2.1171  1.5044
  -6  -2   0  1.3101  1.2747
   6  -2   0 -0.8558  1.3138
  -6   2   0  0.2792  1.2557
  -6   2   0  -1.319   1.615
   6   2   0  2.0938  2.8918
  -6  -2   0 -0.0550  1.3890
   6   2   0  1.2748  1.7921
  -7   2   0  66.164   4.975
   7   2   0  67.312   4.679
  -7   2   0  62.287   4.749
  -7   2   0  62.496   4.510
   7  -2   0  62.053   5.211
   7  -2   0  67.326   5.562
  -7   2   0  67.309   4.823
  -7  -2   0  73.129   5.075
   7  -2   0  67.816   5.425
  -7   2   0  68.308   4.996
  -7   2   0  67.454   4.867
   7   2   0  68.884   5.606
  -7   2   0  65.298   4.432
  -7  -2   0  70.404   4.547
   7  -2   0  63.241   5.495
  -7  -2   0  64.430   4.565
   7   2   0  63.715   4.958
   7   2   0  63.287   5.331
  -7  -2   0  65.562   4.420
   8  -2   0  1.8166  1.4721
  -8  -2   0  3.4073  1.1074
   8  -2   0  0.9585  1.4340
  -8   2   0  0.9211  1.0628
  -8  -2   0  4.0980  1.3059
   8   2   0  1.7415  1.4033
  -8   2   0  1.5631  1.1199
   0   3   0 -0.1620  0.9162
   0  -3   0  0.5614  0.8122
   0   3   0  0.6555  0.9771
   0  -3   0 -0.3985  0.6922
   0   3   0 -0.3801  0.6823
   0   3   0  0.2246  0.9846
  -1  -3   0 1111.83   63.70
  -1  -3   0 1220.39   66.36
   1   3   0 1213.70   65.83
  -1  -3   0 1151.97   70.66
   1   3   0 1253.92   66.44
  -1   3   0 1264.02   70.00
   1   3   0 1193.78   69.92
   1   3   0 1132.50   69.82
  -1   3   0 1157.50   66.29
  -1  -3   0 1224.70   67.39
   1  -3   0 1226.00   70.78
  -1   3   0 1105.51   63.83
  -1   3   0 1253.92   70.22
   1  -3   0 1160.01   66.49
   2   3   0 2022.75  130.51
  -2  -3   0 2313.09  124.74
   2   3   0 2366.40  123.21
  -2  -3   0 2215.86  120.21
   2   3   0 2151.68  130.63
   2  -3   0 2326.10  123.61
  -2  -3   0 2255.68  126.23
  -2  -3   0 2202.67  132.03
   2   3   0 2183.12  124.10
  -2   3   0 2371.33  131.44
  -2   3   0 2177.11  130.61
   2  -3   0 2279.55  132.10
  -2   3   0 2259.23  123.87
  -2   3   0 2236.98  120.38
  -3  -3   0  663.52   37.90
  -3   3   0  642.07   35.97
  -3   3   0  682.44   37.22
  -3   3   0  662.04   37.92
   3   3   0  620.94   37.82
  -3   3   0  616.27   33.64
  -3   3   0  672.60   37.64
   3  -3   0  661.74   37.12
  -3  -3   0  619.24   33.68
  -3   3   0  547.13   32.53
  -3   3   0  641.73   37.51
  -3   3   0  631.90   39.33
  -3  -3   0  619.21   33.62
   3   3   0  633.77   38.58
   3   3   0  695.09   37.43
  -3  -3   0  657.83   38.86
   3   3   0  659.09   36.42
  -3  -3   0  660.41   35.79
  -3   3   0  643.00   39.09
   3   3   0  614.60   32.33
  -3  -3   0  600.63   30.65
   3   3   0  603.33   33.87
   3   3   0  690.66   39.11
  -3  -3   0  661.90   37.42
   3  -3   0  661.33   38.85
  -3   3   0  620.52   39.17
  -4   3   0  33.948   4.669
   4  -3   0  32.639   2.933
  -4   3   0  31.050   3.537
   4   3   0  28.634   3.198
  -4   3   0  33.167   3.459
  -4  -3   0  25.157   2.729
  -4  -3   0  32.589   4.019
   4  -3   0  34.689   4.287
  -4   3   0  34.986   2.747
  -4  -3   0  33.414   4.489
  -4  -3   0  32.648   2.678
   4  -3   0  33.765   2.963
   4   3   0  32.798   2.859
   4   3   0  33.368   4.325
  -4   3   0  32.548   4.270
   4  -3   0  29.724   3.969
   4   3   0  29.637   3.288
  -4   3   0  38.048   3.190
  -4   3   0  33.413   4.257
   4   3   0  35.264   4.303
  -4   3   0  34.100   3.101
  -4   3   0  32.364   3.176
  -4   3   0  32.692   2.897
  -4  -3   0  34.271   2.775
  -4  -3   0  34.872   3.031
  -4   3   0  37.586   3.089
  -4   3   0  32.006   3.011
  -4   3   0  34.987   3.456
  -4  -3   0  27.810   2.652
   4   3   0  33.335   3.360
  -4   3   0  30.532   2.882
  -4  -3   0  33.942   4.295
   4   3   0  31.907   2.973
   4   3   0  32.564   3.764
  -4   3   0  32.282   3.154
  -4   3   0  31.145   3.026
  -4  -3   0  27.565   2.853
   4   3   0  29.883   3.090
   5   3   0  265.30   17.69
  -5  -3   0  279.19   14.24
   5   3   0  272.65   14.93
  -5   3   0  226.98   17.25
  -5   3   0  269.09   19.07
   5   3   0  284.99   17.53
   5  -3   0  276.32   15.51
   5   3   0  290.59   17.34
  -5   3   0  277.79   15.13
  -5   3   0  264.03   17.83
   5   3   0  277.39   15.92
  -5   3   0  266.65   15.43
   5   3   0  255.22   18.85
   5  -3   0  289.13   17.31
   5   3   0  245.73   18.08
   5  -3   0  279.13   18.31
  -5   3   0  271.77   16.01
  -5   3   0  274.67   14.06
  -5  -3   0  249.09   18.30
  -5  -3   0  265.48   15.44
  -5   3   0  285.30   15.65
   5  -3   0  236.54   17.88
  -5  -3   0  276.84   15.38
  -5   3   0  273.43   14.79
  -5  -3   0  250.73   18.44
  -5   3   0  298.25   15.42
  -5   3   0  272.33   15.93
  -5  -3   0  264.60   17.70
  -5  -3   0  270.70   13.96
  -5   3   0  265.19   19.32
  -5   3   0  281.49   17.38
  -5   3   0  276.39   15.31
  -5  -3   0  285.62   15.57
  -5   3   0  286.61   16.09
  -5  -3   0  285.34   14.60
   5   3   0  288.29   15.76
  -6   3   0 1017.85   56.07
   6   3   0 1051.44   60.55
  -6  -3   0 1051.08   53.89
  -6  -3   0 1045.07   49.16
   6   3   0 1006.42   54.81
  -6  -3   0 1059.68   50.86
   6   3   0  990.59   52.16
  -6   3   0 1043.04   54.29
  -6   3   0 1050.97   52.17
  -6   3   0 1062.13   53.82
  -6   3   0 1055.24   49.27
   6  -3   0 1031.38   60.42
  -6   3   0  956.78   54.55
  -6   3   0 1078.87   53.60
   6  -3   0 1006.27   63.27
  -6   3   0 1024.29   56.14
  -6   3   0 1047.13   52.85
  -6  -3   0 1081.48   49.74
   6   3   0 1064.31   61.18
  -6   3   0  970.64   61.14
  -6   3   0 1029.39   56.02
  -7  -3   0  12.719   1.880
  -7  -3   0  14.598   2.010
   7   3   0  10.247   2.230
   7  -3   0  13.766   2.277
  -7   3   0  14.136   1.964
  -7   3   0  12.637   1.769
  -7   3   0  11.622   2.109
  -7   3   0  13.726   2.092
   7   3   0  13.872   2.136
  -7   3   0  13.816   1.998
  -7  -3   0  11.610   1.981
   7  -3   0  12.912   2.178
  -7   3   0  14.331   2.014
  -7  -3   0  12.287   1.911
   7   3   0  11.675   1.893
   7   3   0  16.837   2.407
  -7   3   0  14.722   2.123
   7  -3   0  11.644   2.310
   7  -3   0  11.498   2.311
   0   4   0  426.24   25.41
   0   4   0  444.73   27.00
   0   4   0  439.33   25.25
   0  -4   0  422.83   25.29
   0  -4   0  422.74   27.06
   0   4   0  445.38   26.86
  -1  -4   0  109.30    8.18
   1   4   0  113.33    8.23
  -1  -4   0  101.79    6.95
   1   4   0  97.722   7.672
  -1   4   0  99.821   7.959
   1   4   0  104.40    7.27
  -1   4   0  111.41    8.08
  -1   4   0  110.50    7.70
  -1  -4   0  108.28    7.58
   1  -4   0  114.39    7.57
   1  -4   0  103.64    8.05
   1   4   0  106.09    7.64
   2   4   0  705.07   35.82
   2   4   0  692.38   37.10
  -2   4   0  672.65   37.47
   2   4   0  540.26   32.19
   2  -4   0  651.59   35.37
  -2  -4   0  627.84   37.52
   2   4   0  653.00   34.87
  -2   4   0  597.56   31.70
   2   4   0  619.27   37.28
  -2   4   0  535.15   33.07
  -2   4   0  637.64   35.31
  -2   4   0  621.87   32.37
  -2   4   0  598.74   33.17
  -2   4   0  541.70   37.37
  -2  -4   0  533.42   31.92
   2   4   0  572.67   30.77
   2  -4   0  656.45   37.63
  -2  -4   0  684.87   36.21
  -2  -4   0  649.23   35.31
  -2  -4   0  578.83   34.36
  -2   4   0  574.73   35.66
  -2   4   0  533.26   32.00
  -3   4   0  101.01    6.39
   3   4   0  99.075   7.992
  -3  -4   0  94.783   7.709
   3   4   0  94.208   5.785
   3   4   0  92.479   6.155
  -3   4   0  98.742   7.184
   3   4   0  90.436   6.976
  -3   4   0  93.268   6.034
  -3  -4   0  87.015   5.443
   3  -4   0  87.736   6.026
   3  -4   0  105.64    7.78
  -3   4   0  92.349   5.897
  -3   4   0  96.827   6.147
  -3  -4   0  90.349   6.222
  -3   4   0  101.83    6.94
   3   4   0  95.334   6.826
  -3   4   0  102.59    8.34
   3   4   0  96.640   6.715
  -3   4   0  84.197   7.809
  -3   4   0  98.459   6.351
  -3   4   0  95.136   7.396
  -3  -4   0  87.006   5.550
  -3   4   0  98.584   7.063
  -3   4   0  105.49    6.13
   3  -4   0  97.074   7.742
   3   4   0  99.653   6.250
  -3  -4   0  93.653   7.641
   3   4   0  98.257   6.338
  -3  -4   0  88.620   6.540
  -3   4   0  90.850   5.929
  -3  -4   0  86.552   6.056
  -3  -4   0  90.901   5.982
  -3   4   0  82.262   6.169
   3   4   0  96.407   7.717
  -3   4   0  90.908   6.633
  -3   4   0  93.385   6.166
  -3   4   0  92.417   6.986
  -3   4   0  95.223   5.821
  -3  -4   0  100.65    7.58
  -4   4   0  89.095   8.237
  -4  -4   0  78.025   5.844
   4   4   0  111.04    7.02
   4  -4   0  87.637   7.684
  -4  -4   0  76.206   6.198
  -4   4   0  87.392   5.937
  -4   4   0  82.722   6.646
  -4  -4   0  79.872   7.569
  -4   4   0  91.060   6.230
   4   4   0  87.220   7.885
   4  -4   0  84.659   5.904
  -4   4   0  78.804   6.014
   4  -4   0  87.037   5.786
   4   4   0  72.396   7.518
  -4   4   0  88.386   6.169
   4   4   0  92.113   6.159
  -4  -4   0  84.753   5.527
  -4  -4   0  76.879   7.688
  -4   4   0  99.460   6.927
  -4  -4   0  89.836   5.422
  -4   4   0  79.827   7.516
   4   4   0  88.873   6.647
  -4   4   0  82.943   5.914
  -4   4   0  89.998   5.931
  -4   4   0  92.038   5.867
  -4   4   0  88.054   6.776
  -4   4   0  86.715   8.031
   4   4   0  86.072   6.002
  -4   4   0  90.882   5.775
  -4   4   0  88.881   6.905
  -4  -4   0  89.607   6.040
   4   4   0  95.084   5.806
   5   4   0  57.755   6.537
   5   4   0  55.666   4.360
   5  -4   0  52.273   4.516
  -5   4   0  56.430   4.551
  -5   4   0  58.239   4.563
  -5  -4   0  64.050   4.749
  -5  -4   0  62.508   4.392
   5  -4   0  48.817   6.186
  -5   4   0  51.982   6.723
   5   4   0  51.520   4.689
  -5  -4   0  61.219   4.308
   5   4   0  51.427   5.001
   5  -4   0  51.911   4.451
   5   4   0  58.300   4.671
   5  -4   0  63.392   5.257
  -5  -4   0  49.973   6.584
  -5   4   0  63.083   4.491
  -5  -4   0  55.762   4.688
  -5   4   0  58.736   4.716
  -5   4   0  65.982   4.917
   5  -4   0  51.378   6.523
  -5   4   0  48.927   4.146
  -5   4   0  45.637   6.578
  -5  -4   0  51.585   6.600
  -5   4   0  59.603   4.533
  -5   4   0  68.308   5.527
  -5   4   0  55.128   4.546
  -5  -4   0  59.500   4.668
  -5   4   0  61.015   5.227
  -5   4   0  55.829   5.293
   5   4   0  56.172   4.966
  -5   4   0  55.086   4.732
  -6   4   0  133.29    8.27
   6  -4   0  135.28    9.24
   6   4   0  121.25    7.89
  -6   4   0  133.71    8.72
  -6   4   0  141.68    9.46
  -6   4   0  127.77    8.56
  -6   4   0  134.22    8.59
  -6   4   0  122.72    7.45
   6   4   0  137.38    9.31
  -6   4   0  134.10    8.14
  -6  -4   0  139.96    8.41
   6   4   0  131.71    9.42
  -6  -4   0  127.37    7.81
  -6  -4   0  122.47    8.15
  -6   4   0  133.47    8.22
   6   4   0  137.78    8.47
   6  -4   0  142.70    9.82
  -6   4   0  125.99    7.87
  -6   4   0  132.88    9.34
   6  -4   0  125.96    8.13
  -6   4   0  135.35    8.29
  -6  -4   0  140.93    7.73
  -6  -4   0  118.30    8.14
   7  -4   0 -0.8739  1.4369
   7   4   0  0.3748  1.1180
  -7  -4   0  -2.072   1.296
   7  -4   0  0.7931  1.2843
   7   4   0  0.7011  1.6240
  -7   4   0  1.4972  1.3884
  -7  -4   0  -2.817   1.395
   7   4   0  0.1978  1.0171
   7  -4   0  1.3186  1.5579
  -7  -4   0  0.9975  1.0534
   7  -4   0  -1.065   1.358
  -7   4   0  1.9190  1.4457
   7   4   0  0.5084  1.4604
  -7   4   0  1.0540  1.3179
  -7   4   0  2.3402  1.4011
  -7  -4   0 -0.7819  1.0215
  -7   4   0  1.1674  1.3648
   0   5   0  0.5928  1.0672
   0   5   0  1.0965  1.0722
   0   5   0 -0.4789  1.1691
   0   5   0  0.6865  0.8047
   0   5   0  0.6400  1.5705
   0   5   0  0.7793  0.8181
   0   5   0  -1.310   1.105
   0  -5   0 -0.3366  1.3999
   0   5   0 -0.2884  0.8623
   0  -5   0  0.5362  1.5722
   0  -5   0  1.1105  0.8807
   0   5   0  0.8981  1.6046
   0   5   0  1.8129  1.2836
   0  -5   0  -2.757   1.105
   0   5   0  1.0739  1.1583
   0   5   0  3.6943  1.2578
   0   5   0  1.9563  1.1498
   0   5   0  0.2655  1.2675
   1   5   0  706.10   44.45
   1   5   0  645.80   45.59
  -1   5   0  745.28   41.04
  -1   5   0  748.77   39.89
   1   5   0  745.77   39.92
  -1  -5   0  856.45   46.98
  -1   5   0  825.17   40.08
   1  -5   0  805.06   46.73
   1   5   0  780.21   43.84
   1   5   0  761.28   38.12
   1   5   0  728.36   44.03
  -1   5   0  654.71   44.05
   1   5   0  768.46   39.72
  -1  -5   0  719.30   42.60
   1   5   0  831.92   43.36
  -1   5   0  780.70   42.69
   1  -5   0  825.00   43.56
  -1   5   0  759.96   41.08
  -1   5   0  782.17   39.80
  -1   5   0  760.75   38.13
  -1   5   0  732.61   46.16
  -1   5   0  693.94   39.90
   1   5   0  724.15   39.15
  -1  -5   0  783.38   44.24
   1  -5   0  736.21   40.89
  -1  -5   0  766.69   39.62
  -1   5   0  780.44   40.85
   1   5   0  794.48   46.33
  -1   5   0  725.63   44.48
  -1   5   0  840.04   39.41
   1   5   0  747.13   41.10
  -1   5   0  683.06   44.07
  -1   5   0  796.34   46.19
  -1   5   0  822.48   43.80
   1   5   0  773.30   39.97
   1   5   0  654.35   42.49
  -2   5   0  47.792   3.775
  -2  -5   0  47.702   3.896
  -2  -5   0  42.017   4.052
  -2   5   0  48.629   4.239
   2   5   0  44.366   3.807
   2   5   0  49.369   4.150
  -2   5   0  43.281   5.168
   2   5   0  44.502   3.758
  -2   5   0  52.457   4.339
  -2  -5   0  48.973   5.162
  -2   5   0  48.102   3.903
  -2  -5   0  45.195   3.680
  -2   5   0  50.609   3.887
   2   5   0  45.000   3.684
   2   5   0  41.329   4.306
   2   5   0  47.687   4.501
  -2   5   0  44.492   3.614
  -2   5   0  50.917   3.752
   2  -5   0  55.657   5.402
  -2   5   0  53.284   4.444
   2   5   0  36.518   3.738
  -2  -5   0  51.614   5.269
   2   5   0  42.569   4.852
  -2   5   0  47.532   4.807
   2  -5   0  42.329   4.721
  -2   5   0  50.699   3.582
   2   5   0  41.025   3.580
  -2   5   0  46.711   3.610
  -2   5   0  42.563   3.815
   2   5   0  52.983   5.586
  -2  -5   0  40.698   4.485
  -2   5   0  50.073   5.380
   2   5   0  42.223   3.514
  -2   5   0  51.487   4.371
   2   5   0  46.675   4.154
  -2   5   0  42.860   3.526
   2  -5   0  48.757   3.987
  -2  -5   0  38.969   3.641
   3   5   0  545.96   27.67
  -3   5   0  540.64   28.16
  -3  -5   0  502.99   26.06
  -3   5   0  531.91   32.04
   3  -5   0  514.43   33.92
  -3   5   0  577.26   32.08
  -3   5   0  525.63   28.90
   3  -5   0  488.82   28.76
  -3  -5   0  502.07   32.05
  -3   5   0  567.34   29.08
  -3  -5   0  516.39   33.87
  -3   5   0  540.28   29.68
  -3   5   0  562.69   33.52
  -3  -5   0  520.66   30.85
   3   5   0  510.17   31.88
   3   5   0  527.03   29.66
  -3   5   0  526.11   28.73
  -3   5   0  547.93   27.64
  -3  -5   0  517.00   26.61
  -3   5   0  566.81   29.85
   3  -5   0  531.84   32.16
  -3   5   0  550.02   32.31
   3   5   0  519.88   32.36
   3   5   0  543.51   28.99
   3   5   0  530.07   34.02
  -3  -5   0  559.60   28.82
  -3   5   0  584.04   28.01
   3   5   0  507.27   28.56
  -3   5   0  465.33   32.19
  -3  -5   0  561.51   29.70
  -3   5   0  519.45   34.26
  -3   5   0  544.78   28.42
   3   5   0  548.13   32.30
  -3  -5   0  502.65   32.80
  -3   5   0  578.73   29.88
  -3  -5   0  567.95   28.85
  -4   5   0 -0.2013  1.4409
  -4   5   0  2.3319  1.4661
   4  -5   0  3.7144  1.5584
  -4   5   0 -0.0060  1.3717
  -4   5   0 -0.5986  1.2937
  -4  -5   0  0.6046  1.3274
  -4  -5   0  1.9812  1.5366
  -4  -5   0  1.2802  1.4208
  -4  -5   0  0.2360  1.8192
  -4   5   0  1.9093  1.3733
  -4   5   0 -0.0016  1.3830
  -4  -5   0  1.7524  2.7011
   4  -5   0  1.5675  1.3532
   4   5   0  0.2010  1.6708
   4   5   0  2.3628  2.3474
  -4   5   0  0.6921  1.3141
  -4  -5   0  -3.767   2.140
  -4   5   0  0.6917  1.4431
  -4   5   0  0.3901  1.5138
   4   5   0  0.5661  1.3987
  -4   5   0  0.6873  1.8747
  -4   5   0  1.0643  1.4542
  -4   5   0  0.8570  1.7004
   4   5   0  1.3506  1.3678
   4  -5   0  1.1642  2.2408
   4   5   0 -0.3564  1.1618
  -4   5   0  0.6035  1.6510
  -4   5   0  1.1296  2.3401
  -4  -5   0  -1.103   1.261
  -4   5   0  2.9781  2.4856
   4   5   0  -1.450   3.081
  -4  -5   0  -1.006   1.150
   4   5   0  2.0669  1.6933
  -5   5   0  46.864   4.557
  -5   5   0  43.360   4.621
   5  -5   0  43.572   4.034
  -5   5   0  49.714   4.016
   5  -5   0  44.176   3.782
  -5  -5   0  46.668   4.128
  -5   5   0  42.074   4.038
  -5  -5   0  44.445   4.044
   5   5   0  50.900   3.957
  -5   5   0  47.010   4.244
   5   5   0  46.912   4.231
  -5   5   0  41.993   4.150
  -5   5   0  46.802   3.999
   5   5   0  42.868   4.416
   5   5   0  52.584   4.145
   5  -5   0  49.121   4.558
  -5  -5   0  49.726   3.983
  -5  -5   0  47.261   3.733
  -5   5   0  44.360   3.769
  -5   5   0  50.810   4.816
  -5   5   0  52.854   4.086
   5   5   0  53.914   4.767
  -5   5   0  56.290   4.291
   6   5   0  38.161   3.858
   6   5   0  34.942   3.769
  -6   5   0  38.643   3.868
   6  -5   0  38.347   3.943
   6   5   0  38.583   3.391
  -6   5   0  34.633   3.326
  -6  -5   0  41.163   3.278
  -6   5   0  37.435   3.464
  -6   5   0  40.167   3.520
   6  -5   0  41.623   3.816
  -6   5   0  40.616   3.335
   6   5   0  30.684   3.087
  -6   5   0  40.065   3.393
  -6  -5   0  32.192   3.345
   6  -5   0  31.756   3.147
  -6   5   0  41.834   3.446
  -6  -5   0  40.741   3.516
  -6  -5   0  38.956   3.242
  -6   5   0  35.878   3.787
  -6   5   0  33.473   3.236
  -6   5   0  42.714   3.612
  -7   5   0  43.906   3.331
  -7  -5   0  43.778   2.998
   7  -5   0  39.853   3.627
   7  -5   0  38.999   3.618
  -7  -5   0  39.803   2.939
  -7   5   0  41.815   3.278
  -7   5   0  44.948   3.171
  -7   5   0  37.592   3.048
   7  -5   0  46.400   3.780
   7   5   0  40.410   3.142
   7   5   0  37.848   3.569
   7  -5   0  40.597   3.463
   0  -6   0  98.043   6.735
   0   6   0  97.361   6.288
   0  -6   0  110.11    8.95
   0   6   0  94.148   6.203
   0   6   0  88.727   7.092
   0   6   0  106.64    8.67
   0   6   0  98.414   6.479
   0   6   0  91.989   7.996
   0   6   0  106.37    7.33
   0   6   0  104.89    7.31
   0   6   0  101.67    6.56
   0   6   0  102.17    8.85
   0   6   0  99.979   7.030
   0   6   0  101.62    6.61
   0  -6   0  100.37    7.81
   0   6   0  89.844   6.534
   0   6   0  106.43    7.67
   0  -6   0  102.02    6.98
   0   6   0  110.09    6.96
   0   6   0  90.284   6.692
  -1   6   0  79.170   5.024
   1   6   0  50.900   5.294
  -1   6   0  81.968   5.439
  -1  -6   0  81.037   7.122
   1  -6   0  69.798   5.483
   1   6   0  71.144   7.032
   1   6   0  74.679   5.424
  -1  -6   0  70.860   5.305
  -1   6   0  80.432   5.331
   1   6   0  68.799   5.122
  -1   6   0  68.960   6.516
   1   6   0  81.344   6.596
  -1   6   0  74.087   5.169
  -1   6   0  78.296   5.825
   1   6   0  51.982   4.720
   1   6   0  75.476   5.191
   1   6   0  74.896   5.097
   1   6   0  74.587   4.948
  -1   6   0  66.666   6.882
  -1   6   0  61.422   5.546
   1   6   0  67.107   6.467
   1   6   0  72.421   5.772
   1  -6   0  73.886   5.393
   1   6   0  63.570   4.962
   1  -6   0  81.948   7.330
   1   6   0  79.911   5.630
  -1   6   0  73.126   5.174
  -1   6   0  76.161   7.169
  -1   6   0  64.871   5.883
  -1  -6   0  71.179   6.510
  -1  -6   0  61.285   4.835
  -1   6   0  73.091   5.939
   1   6   0  69.883   6.915
   1   6   0  69.133   5.563
  -1   6   0  77.996   5.396
   1   6   0  82.553   6.126
  -1   6   0  75.971   5.352
  -1  -6   0  71.774   5.546
  -1  -6   0  71.054   5.041
  -1   6   0  71.034   5.066
   1  -6   0  77.565   6.650
  -1   6   0  85.606   5.448
  -2   6   0  3.1094  1.7008
   2   6   0  0.6000  1.1640
  -2   6   0  2.1969  2.1806
  -2  -6   0 -0.4865  2.1643
  -2   6   0  0.7565  0.9163
  -2  -6   0 -0.0976  1.3397
   2   6   0  1.2391  1.4259
  -2  -6   0  1.9045  2.3132
  -2   6   0 -0.5182  1.6286
   2  -6   0  1.3265  1.3608
  -2   6   0  2.3519  2.4741
   2   6   0 -0.4418  1.5784
   2   6   0  -1.328   1.264
  -2  -6   0  -2.115   1.152
   2  -6   0  0.5701  2.1490
  -2   6   0 -0.2971  1.5494
  -2   6   0  0.8245  1.4583
   2   6   0  0.7824  1.9837
  -2   6   0 -0.0689  1.3268
  -2   6   0  0.8948  1.2407
  -2   6   0  1.2411  1.4956
   2   6   0  0.3865  1.3417
  -2  -6   0  0.0744  1.2236
  -2   6   0 -0.0083  1.0926
  -2   6   0  0.3407  1.2052
   2  -6   0  1.2933  2.0420
  -2   6   0 -0.2739  1.2233
  -2   6   0  1.1482  1.4016
   2   6   0 -0.8701  1.3000
   2   6   0 -0.2948  1.2722
  -2   6   0  -2.043   1.626
  -2  -6   0 -0.6534  1.4087
   2   6   0 -0.6429  2.0386
   2  -6   0  0.8502  1.4195
   2   6   0  3.8168  1.4220
   3   6   0 1122.99   71.25
  -3   6   0 1168.75   61.53
  -3   6   0 1154.20   71.55
   3  -6   0 1205.36   65.95
   3   6   0 1061.22   63.56
  -3   6   0 1088.39   63.58
  -3  -6   0 1188.79   65.93
  -3   6   0 1231.62   59.62
  -3   6   0 1178.39   61.90
  -3  -6   0 1289.59   66.29
  -3   6   0 1166.52   61.98
  -3   6   0 1138.88   68.53
   3   6   0 1172.85   61.39
   3  -6   0 1193.45   61.87
  -3  -6   0 1285.90   61.69
   3   6   0 1146.72   59.06
  -3   6   0 1085.60   69.16
  -3   6   0 1132.36   71.71
   3   6   0 1216.27   62.04
  -3   6   0 1104.77   68.43
  -3  -6   0 1156.08   55.89
  -3   6   0 1152.56   63.67
  -3  -6   0 1287.60   61.66
  -3   6   0 1074.48   67.35
  -3  -6   0 1200.59   63.61
   3  -6   0 1173.20   67.52
   3   6   0 1200.18   69.07
  -3  -6   0 1157.68   68.99
  -3   6   0 1245.61   63.39
  -3   6   0 1151.40   59.06
   3   6   0 1207.70   68.10
   3   6   0 1230.18   68.44
  -4   6   0  183.25   13.11
  -4   6   0  200.50   11.33
   4   6   0  167.07   14.27
  -4   6   0  207.06   12.30
  -4   6   0  186.75   12.12
   4  -6   0  197.38   11.56
  -4  -6   0  204.87   10.80
  -4  -6   0  207.66   12.77
  -4   6   0  189.47   11.80
   4  -6   0  176.74   14.09
   4   6   0  188.19   11.24
  -4   6   0  215.22   13.38
   4   6   0  205.15   13.32
  -4   6   0  203.87   11.54
  -4   6   0  196.55   13.73
  -4  -6   0  210.38   12.01
  -4  -6   0  204.00   12.20
   4  -6   0  190.79   11.81
  -4   6   0  174.63   15.18
   4   6   0  207.94   13.17
  -4   6   0  196.28   11.81
   4   6   0  213.49   12.34
  -4  -6   0  207.93   11.93
  -4   6   0  166.20   14.87
   4   6   0  215.25   12.04
  -4  -6   0  185.53   14.51
  -4   6   0  217.58   12.36
   5  -6   0  79.641   5.478
  -5   6   0  85.700   5.853
  -5  -6   0  73.207   5.014
  -5  -6   0  75.385   5.881
  -5   6   0  81.551   6.255
  -5   6   0  75.100   5.199
  -5   6   0  76.181   5.608
   5   6   0  75.990   5.508
  -5   6   0  77.946   6.089
  -5  -6   0  84.529   5.727
  -5   6   0  74.307   5.599
  -5  -6   0  81.308   5.108
  -5   6   0  76.969   5.431
   5  -6   0  72.603   5.268
  -5   6   0  72.380   5.379
   5  -6   0  74.143   6.016
  -5   6   0  59.721   5.157
   5   6   0  79.018   6.207
  -5   6   0  75.111   5.414
   5   6   0  76.068   6.012
  -5  -6   0  74.947   5.500
   5   6   0  82.444   5.266
  -6  -6   0  90.419   6.093
   6   6   0  97.931   6.906
  -6   6   0  98.331   6.129
  -6   6   0  101.46    6.40
   6  -6   0  95.470   5.999
   6   6   0  85.936   6.716
  -6   6   0  101.48    6.40
  -6   6   0  109.85    6.09
  -6  -6   0  96.140   6.205
  -6   6   0  73.939   6.639
  -6  -6   0  107.38    5.72
  -6   6   0  90.152   5.747
  -6  -6   0  90.135   5.624
   6   6   0  111.66    6.31
  -6   6   0  88.857   5.900
  -6   6   0  96.333   6.104
   6   6   0  100.18    5.87
   6  -6   0  106.52    7.31
   6  -6   0  101.65    6.89
  -6   6   0  91.214   6.265
   0  -7   0  -2.390   2.306
   0   7   0 -0.1649  1.3077
   0  -7   0  0.8072  1.7726
   0   7   0  3.8329  1.5775
   0   7   0  1.8061  2.4186
   0   7   0  2.9153  1.2139
   0   7   0  1.6155  1.4687
   0   7   0  0.0221  1.1569
   0   7   0  0.7491  1.5176
   0   7   0 -0.4778  1.1557
   0   7   0  0.7532  1.1862
   0   7   0  0.0832  1.3624
   0  -7   0  -1.287   2.251
   0   7   0  0.5773  1.7687
   0  -7   0 -0.0109  1.6407
   0   7   0  0.2849  1.5953
   0   7   0 -0.6694  1.6843
   0  -7   0 -0.2397  1.4495
   0   7   0  0.4719  2.2267
  -1   7   0  115.05    8.01
   1   7   0  104.15    9.17
   1   7   0  82.105   6.404
  -1  -7   0  90.245   6.534
  -1   7   0  90.631   6.763
   1  -7   0  109.02    7.20
  -1   7   0  87.119   6.755
   1  -7   0  87.836   8.132
   1  -7   0  86.613   6.938
   1   7   0  96.799   6.606
   1   7   0  99.333   7.350
  -1   7   0  85.701   8.734
  -1  -7   0  91.261   6.812
  -1   7   0  109.57    6.75
  -1   7   0  95.446   6.539
   1   7   0  99.646   6.676
  -1   7   0  97.449   9.120
   1   7   0  94.993   6.631
   1   7   0  92.582   7.672
  -1   7   0  118.11    6.83
   1   7   0  83.060   8.332
  -1  -7   0  83.217   8.840
   1   7   0  109.51    6.51
  -1   7   0  95.387   7.403
  -1   7   0  87.737   8.341
  -1  -7   0  106.12    7.24
  -1   7   0  103.01    7.40
  -1   7   0  105.11    7.51
  -1   7   0  99.288   6.701
   1   7   0  94.611   6.396
   1   7   0  102.84    7.39
   1  -7   0  100.76    9.34
   1  -7   0  93.936   6.707
   1   7   0  106.42    7.06
  -1   7   0  86.948   6.203
  -1  -7   0  99.454   7.109
  -2  -7   0  639.69   42.99
  -2   7   0  634.94   42.08
   2   7   0  752.52   38.22
   2   7   0  779.40   38.48
  -2   7   0  756.94   42.82
  -2   7   0  701.33   36.50
   2   7   0  739.62   42.70
   2   7   0  707.29   36.60
  -2  -7   0  761.17   38.11
  -2   7   0  764.02   38.45
  -2  -7   0  673.57   40.79
  -2   7   0  693.79   45.33
   2  -7   0  764.70   38.39
   2   7   0  691.50   42.74
   2   7   0  740.24   39.44
   2   7   0  705.44   42.21
  -2   7   0  709.68   38.16
  -2   7   0  600.80   42.13
  -2   7   0  693.80   39.03
   2  -7   0  654.09   45.11
  -2   7   0  803.43   39.67
  -2   7   0  741.36   37.69
  -2   7   0  680.53   38.15
  -2  -7   0  713.76   40.91
  -2   7   0  664.27   39.25
  -2  -7   0  770.97   38.05
   2   7   0  654.86   44.72
  -2   7   0  751.63   42.39
  -2  -7   0  675.38   45.24
  -2   7   0  714.67   44.27
  -2  -7   0  773.16   39.51
   2  -7   0  644.62   42.16
   2   7   0  717.47   37.98
  -3  -7   0  73.582   6.084
   3   7   0  83.876   6.381
  -3   7   0  78.894   5.615
  -3  -7   0  73.378   6.098
   3   7   0  76.784   5.680
  -3   7   0  80.288   5.771
   3   7   0  75.847   5.932
  -3   7   0  72.563   5.639
  -3   7   0  82.600   5.991
  -3  -7   0  73.099   5.878
  -3   7   0  93.050   6.575
  -3   7   0  77.554   5.940
   3  -7   0  72.477   5.918
  -3  -7   0  72.934   5.593
  -3   7   0  84.959   6.656
   3   7   0  83.508   6.345
  -3   7   0  83.284   5.952
   3  -7   0  74.315   5.671
  -3   7   0  86.877   5.983
  -3  -7   0  72.377   5.654
  -3   7   0  77.933   6.257
   3   7   0  82.128   5.552
  -3   7   0  85.801   6.326
   3  -7   0  79.204   5.590
  -4   7   0  7.4601  2.1131
   4   7   0  11.352   2.020
  -4  -7   0  11.925   2.104
  -4  -7   0  11.287   2.218
   4  -7   0  10.297   1.859
   4   7   0  10.307   2.133
  -4   7   0  10.942   2.387
  -4   7   0  8.6264  2.0715
   4  -7   0  13.305   2.051
  -4   7   0  8.5383  1.9470
  -4  -7   0  8.4318  2.0176
  -4   7   0  10.433   1.798
   4   7   0  7.0481  2.0293
  -4   7   0  11.968   2.359
  -4  -7   0  8.1606  2.0927
   4   7   0  5.1309  2.0035
  -4   7   0  11.702   2.180
   4   7   0  10.138   1.928
  -4   7   0  12.882   2.164
  -4   7   0  12.883   2.100
  -4   7   0  12.859   2.153
  -5  -7   0  1.7475  1.4584
  -5   7   0  3.5820  1.5119
  -5   7   0  0.6541  1.3044
   5  -7   0  2.1088  1.2239
   5   7   0  2.2001  1.2473
  -5   7   0  1.7764  1.4949
  -5   7   0  1.6416  1.6920
  -5   7   0  1.6031  1.2317
   5  -7   0  1.1571  1.3808
  -5  -7   0  1.2604  1.5632
   5  -7   0  2.1107  1.5000
  -5  -7   0  2.5169  1.3660
  -5   7   0  2.5014  1.5849
  -5  -7   0  1.6198  1.5059
  -5   7   0  2.7105  1.4863
   5   7   0  3.9046  1.4348
   5  -7   0  1.9863  1.6577
   5   7   0  3.4536  1.8465
  -5   7   0  0.4146  1.3753
  -5   7   0  0.0367  1.4465
   6  -7   0 -0.3367  1.2664
  -6   7   0  -1.091   1.042
  -6   7   0  0.5037  1.2494
   6  -7   0  0.4888  1.1273
   6   7   0  0.6168  1.0114
  -6  -7   0  6.4210  1.3181
   0  -8   0  136.32    8.17
   0   8   0  108.96    8.76
   0   8   0  134.41    8.19
   0   8   0  128.37    8.45
   0   8   0  133.28    9.00
   0  -8   0  133.04    8.46
   0   8   0  93.732   9.073
   0   8   0  127.30    7.91
   0   8   0  126.68    9.13
   0   8   0  124.27    8.06
   0  -8   0  128.87    8.77
   0   8   0  140.21    8.32
   0   8   0  118.73    7.69
   0  -8   0  127.88    8.70
  -1   8   0  43.001   4.365
  -1   8   0  40.598   3.496
   1   8   0  36.157   3.662
  -1   8   0  38.091   3.564
   1   8   0  47.502   3.791
   1   8   0  42.045   3.562
   1  -8   0  35.071   3.753
   1   8   0  46.273   4.067
   1   8   0  38.794   3.708
  -1   8   0  32.583   3.940
  -1   8   0  35.918   3.682
  -1   8   0  43.972   3.815
   1  -8   0  37.817   3.834
  -1   8   0  40.092   3.798
  -1  -8   0  40.603   3.861
  -1   8   0  37.525   3.474
  -1   8   0  38.247   4.010
  -1   8   0  46.348   3.768
  -1   8   0  42.447   4.155
  -1  -8   0  44.519   4.109
   1  -8   0  40.049   3.662
  -1  -8   0  38.209   3.528
   1   8   0  41.915   4.092
  -1  -8   0  39.848   3.929
   1   8   0  37.164   4.125
   2   8   0  1.7104  1.4641
  -2   8   0  1.0187  1.2523
  -2   8   0  2.8741  1.9218
   2   8   0  0.7340  1.3807
  -2  -8   0  -1.658   1.557
  -2   8   0  1.2294  1.7633
   2   8   0 -0.1114  1.8565
  -2   8   0  2.2051  1.4750
   2  -8   0 -0.3177  1.4171
  -2  -8   0  -1.128   1.343
  -2  -8   0 -0.9191  1.7074
   2  -8   0  0.6672  1.6792
  -2  -8   0  0.3373  1.5696
  -2   8   0  0.2747  1.7341
  -2   8   0 -0.4949  1.6876
   2   8   0  1.8411  1.3488
  -2   8   0  0.7041  1.2711
   2   8   0  3.4709  1.4767
  -2   8   0  1.7367  1.4478
  -2   8   0  0.2414  1.5072
  -2   8   0  1.5529  1.4765
  -2  -8   0  0.3672  1.5632
   2   8   0  -2.596   1.629
   2  -8   0  1.8392  1.4153
  -3  -8   0  29.258   3.132
  -3   8   0  36.249   3.371
  -3   8   0  40.701   3.495
  -3   8   0  37.675   3.328
   3  -8   0  31.610   3.059
  -3   8   0  31.554   3.553
   3  -8   0  28.940   2.982
  -3   8   0  30.789   3.080
  -3  -8   0  35.431   3.375
  -3  -8   0  35.293   3.320
  -3   8   0  29.161   3.654
  -3   8   0  35.402   3.424
  -3  -8   0  33.077   3.513
  -3   8   0  42.853   3.988
   3  -8   0  31.041   3.441
   3   8   0  30.276   3.113
   3  -8   0  32.537   3.191
   3   8   0  40.389   3.816
   3   8   0  39.113   3.231
  -3   8   0  34.175   3.825
   3   8   0  37.778   3.438
  -3  -8   0  29.925   3.357
  -3   8   0  39.559   3.393
   4  -8   0  397.87   20.43
  -4  -8   0  358.58   20.52
  -4   8   0  377.18   19.68
   4  -8   0  412.02   20.86
   4   8   0  368.34   22.99
  -4  -8   0  368.86   21.16
  -4   8   0  404.75   21.37
   4  -8   0  388.77   22.90
  -4   8   0  385.34   22.81
   4   8   0  391.67   20.78
   4   8   0  387.78   19.86
  -4   8   0  365.46   21.12
  -4  -8   0  378.72   20.66
  -4   8   0  367.56   20.62
  -4   8   0  357.58   23.84
  -4   8   0  354.78   20.54
  -4  -8   0  390.06   22.22
  -4   8   0  380.63   21.31
   5  -8   0 -0.8779  1.1213
  -5   8   0 -0.0702  1.1372
   5   8   0  0.9472  1.0365
   5  -8   0 -0.4490  1.2179
  -5  -8   0 -0.3968  1.1268
   5   8   0  0.9249  1.1852
   5  -8   0 -0.3822  1.2980
  -5  -8   0  1.5959  1.1978
  -5   8   0  1.4834  1.1054
   0   9   0  1.9323  1.5966
   0  -9   0  0.7386  1.4880
   0   9   0  -1.051   2.033
   0   9   0  1.8688  1.1777
   0  -9   0  1.9017  1.7146
   0  -9   0  -1.165   1.119
   0  -9   0  -1.273   1.566
   0   9   0  0.8963  1.4466
   0  -9   0  0.6491  1.6130
   0   9   0  1.5277  1.3425
   0   9   0  1.3618  1.3815
   1  -9   0  5.8650  1.4876
   1  -9   0  5.3120  1.7238
  -1   9   0  7.3068  1.8309
  -1   9   0  6.5939  2.1601
   1  -9   0  7.1132  1.9375
  -1  -9   0  3.9280  1.8104
  -1   9   0  4.6954  1.8594
   1   9   0  6.7013  1.7732
  -1   9   0  3.7815  1.5823
  -1   9   0  6.0639  1.7490
  -1   9   0  6.9869  2.1996
   1   9   0  6.9956  1.8065
  -1  -9   0  5.9427  1.9441
   1   9   0  5.1335  2.2083
  -1  -9   0  5.7841  1.7399
   1   9   0  3.4328  1.6163
  -1  -9   0  6.7673  1.8322
   1  -9   0  6.5889  1.6632
   1   9   0  4.5202  1.6344
   2  -9   0  3.6533  1.3008
  -2   9   0  0.8529  1.2013
  -2  -9   0  0.3878  1.4236
   2  -9   0  1.3611  1.5529
   2   9   0 -0.7375  1.2284
   2  -9   0  2.5264  1.5048
   2   9   0  -1.563   0.965
  -2   9   0  2.9539  1.3000
  -2   9   0  1.9815  1.5934
   2   9   0  -1.173   1.717
  -2   9   0  0.4501  1.8444
  -2  -9   0  -1.052   1.446
  -2   9   0  1.2280  1.6653
   2  -9   0  1.6086  1.2568
  -2  -9   0  1.1494  1.3119
   2   9   0  1.2951  1.4985
  -2  -9   0  -1.250   1.459
  -2   9   0 -0.2355  1.1594
  -2   9   0 -0.1704  1.7452
  -2   9   0 -0.6618  1.3521
  -3   9   0  24.683   2.226
   3   9   0  18.698   2.636
  -3   9   0  21.114   2.377
  -3   9   0  19.841   2.260
  -3  -9   0  17.076   2.287
   3   9   0  19.759   2.116
   3  -9   0  23.133   2.349
   3   9   0  23.088   2.255
   3  -9   0  23.649   2.382
  -3   9   0  25.960   2.813
  -3   9   0  17.258   2.164
  -3   9   0  18.600   2.349
   3  -9   0  23.333   2.348
   3   9   0  20.066   2.420
   0  10   0  32.569   2.905
   0 -10   0  36.788   3.202
   0  10   0  35.100   2.746
   0 -10   0  35.226   2.835
   0  10   0  34.041   3.105
  -1  10   0  64.223   4.416
  -1  10   0  52.747   3.975
   1  10   0  59.398   4.234
   1  10   0  69.416   4.129
  -1 -10   0  66.549   4.415
   1 -10   0  61.796   4.575
   1 -10   0  64.405   4.201
  -1 -10   0  68.624   4.643
   0   0   1  0.0387  0.1103
   0   0   1  0.0220  0.0893
   0   0   1 -0.0728  0.1334
   0   0   1 -0.0342  0.1450
   0   0   1 -0.2272  0.1303
   0   0  -1  0.0560  0.1176
   1   0   1 1750.10  104.65
   1   0   1 1765.05   97.80
  -1   0   1 1743.34   99.82
  -1   0  -1 1776.34   99.81
  -1   0  -1 1811.57  103.72
  -1   0   1 1873.27  103.85
  -1   0   1 1829.26  103.49
  -1   0  -1 1832.31  103.32
   1   0  -1 1803.84   98.19
  -1   0   1 1803.24   95.70
  -1   0  -1 1753.40   95.67
  -1   0   1 1803.15   98.87
   1   0  -1 1770.29   97.70
  -1   0  -1 1717.92   98.83
   1   0   1 1788.84   98.13
  -2   0   1  258.93   15.61
   2   0  -1  255.01   14.62
  -2   0   1  249.13   15.65
   2   0  -1  253.59   14.90
  -2   0  -1  252.79   14.51
   2   0   1  255.34   14.75
   2   0   1  254.84   14.82
  -2   0  -1  258.65   14.99
  -2   0   1  249.71   14.88
  -2   0   1  250.32   14.95
  -2   0   1  278.34   14.62
  -2   0  -1  259.91   15.57
  -2   0  -1  249.82   15.45
  -2   0  -1  243.32   14.88
   2   0   1  236.63   15.17
   3   0  -1  14.128   1.925
   3   0  -1  10.284   2.107
  -3   0  -1  10.336   1.984
  -3   0  -1  15.514   2.230
  -3   0  -1  14.248   2.131
   3   0   1  13.555   2.058
  -3   0   1  14.264   2.145
   3   0   1  13.482   2.127
  -3   0   1  15.398   2.040
  -3   0  -1  17.566   2.062
  -3   0   1  13.612   2.281
  -3   0   1  13.523   2.255
  -4   0  -1  879.82   45.22
  -4   0   1  896.52   53.02
   4   0   1  931.45   51.21
   4   0   1  956.58   51.82
  -4   0  -1  822.22   45.60
  -4   0   1  860.00   46.29
  -4   0  -1  966.49   52.17
  -4   0  -1  941.83   50.51
  -4   0   1  770.40   48.57
  -4   0  -1  884.71   46.67
   4   0   1  877.98   52.50
  -4   0  -1  891.06   47.40
   4   0  -1  919.95   54.36
  -4   0   1  987.04   50.62
  -4   0   1  900.89   52.50
  -4   0   1  910.58   45.28
   4   0   1  879.03   54.82
  -4   0   1  873.94   47.42
  -4   0  -1  947.56   53.16
   4   0   1  906.57   54.14
  -4   0   1  867.46   42.67
  -4   0  -1  892.89   42.68
  -4   0  -1  946.03   52.15
  -4   0   1  935.12   52.14
   4   0  -1  910.31   51.04
  -4   0   1  861.86   45.66
  -4   0  -1  871.33   46.27
  -4   0  -1  944.20   54.35
  -4   0   1  943.22   52.11
  -4   0   1  921.08   46.76
  -4   0  -1  875.72   43.98
   4   0  -1  947.54   51.83
  -4   0   1  869.24   43.96
  -4   0   1 1008.53   54.65
  -5   0  -1  134.85    7.48
   5   0   1  119.21   10.13
   5   0  -1  126.48    8.80
  -5   0  -1  130.90    7.77
   5   0   1  138.31   10.25
   5   0  -1  134.59    9.44
  -5   0  -1  121.54    8.20
  -5   0  -1  134.39    8.18
  -5   0  -1  115.66    9.96
  -5   0  -1  123.92    8.31
  -5   0  -1  123.96    7.80
  -5   0   1  139.70    7.74
  -5   0   1  132.83    7.39
  -5   0   1  123.71    7.98
  -5   0   1  119.13   10.07
   5   0   1  122.66    8.84
  -5   0  -1  127.98    8.15
  -5   0  -1  145.55   10.14
  -5   0  -1  151.55   10.61
   5   0   1  136.80    9.30
  -5   0  -1  132.77    8.04
   5   0  -1  139.48   10.31
  -5   0   1  122.28   10.33
  -5   0   1  136.25    8.15
  -5   0   1  135.11    7.89
   5   0   1  133.66    9.18
  -5   0   1  127.63    8.39
   5   0  -1  134.94    9.14
  -5   0   1  131.42    8.29
  -5   0  -1  132.17    7.65
   5   0  -1  134.41    9.69
   5   0   1  131.77    9.84
  -5   0   1  142.83    8.42
  -5   0   1  138.36    7.61
  -5   0   1  139.60    8.45
  -5   0   1  126.06    7.87
   5   0   1  139.89    9.50
   5   0  -1  132.99   10.59
  -5   0   1  129.89   10.07
  -5   0   1  126.20    7.98
  -5   0  -1  128.96    7.51
  -6   0   1  17.761   2.455
   6   0   1  12.503   4.006
  -6   0   1  19.783   2.380
  -6   0   1  16.264   2.539
   6   0   1  14.945   2.660
  -6   0   1  15.553   2.268
  -6   0  -1  14.030   2.127
  -6   0   1  17.510   2.314
  -6   0   1  19.485   2.476
  -6   0   1  17.022   2.353
  -6   0   1  16.501   2.302
  -6   0  -1  18.034   3.919
  -6   0   1  16.165   2.173
  -6   0  -1  18.219   2.494
   6   0   1  15.780   3.983
  -6   0  -1  16.092   4.149
  -6   0   1  17.768   4.513
  -6   0  -1  19.846   2.393
   6   0  -1  9.5564  3.8374
  -6   0  -1  16.562   2.446
   6   0   1  13.273   2.570
  -6   0  -1  19.538   2.372
  -6   0  -1  15.732   2.169
   6   0  -1  15.083   2.699
  -6   0   1  16.556   2.401
   6   0   1  16.288   2.685
   6   0  -1  17.449   2.883
   6   0   1  18.201   2.917
  -6   0   1  12.211   3.663
  -6   0   1  19.644   2.595
  -6   0   1  12.627   2.433
  -6   0  -1  20.449   2.337
   6   0  -1  17.899   2.707
   6   0  -1  13.720   3.904
   7   0  -1  43.032   3.783
   7   0   1  46.870   4.476
   7   0  -1  48.055   4.298
  -7   0  -1  53.226   4.025
   7   0   1  44.991   3.897
   7   0   1  40.694   3.592
  -7   0  -1  50.153   3.944
   7   0  -1  44.562   4.278
  -7   0   1  43.042   3.691
   7   0   1  45.906   4.462
   7   0  -1  48.151   3.753
  -7   0   1  41.135   3.795
   7   0   1  42.589   4.185
  -7   0  -1  40.160   3.568
  -7   0  -1  47.305   3.753
   7   0  -1  38.278   4.294
  -7   0   1  40.618   3.617
  -7   0  -1  43.856   3.597
  -7   0   1  46.791   3.701
  -7   0   1  43.980   3.493
  -8   0  -1  5.2135  1.3364
  -8   0  -1  3.2398  1.4421
  -8   0   1  3.4747  1.4658
   8   0  -1  3.0571  1.5542
   8   0   1  7.5623  1.6300
   8   0  -1  5.7118  1.3508
  -8   0   1  4.5407  1.3877
   8   0   1  5.5185  1.6258
   8   0  -1  4.7206  1.6952
  -8   0   1  5.8015  1.1882
   0   1  -1  568.89   33.03
   0  -1   1  564.25   31.68
   0   1   1  595.17   32.88
   0   1   1  566.40   31.09
   0   1  -1  548.24   31.14
   0  -1   1  558.62   33.33
   0   1   1  569.15   33.34
   0  -1  -1  589.58   31.68
   0   1  -1  587.89   32.92
   0   1   1  562.21   31.23
   0   1  -1  586.49   31.02
   0  -1  -1  490.92   31.20
   0  -1   1  541.54   31.26
   1  -1   1 8203.37  516.21
   1   1  -1 8538.42  511.07
   1   1  -1 8844.14  481.34
  -1   1   1 9109.67  510.46
  -1  -1  -1 9006.21  493.09
  -1   1   1 8334.85  489.96
   1   1  -1 8975.37  512.46
  -1  -1  -1 8540.44  469.87
  -1  -1  -1 8737.62  488.50
   1   1  -1 8839.38  485.59
  -1   1   1 8680.36  472.50
  -1   1   1 9355.96  513.69
  -1   1   1 9414.68  485.71
   1  -1   1 8279.01  482.91
  -1   1   1 8148.54  486.21
  -1   1  -1 9308.81  485.14
   1   1   1 9530.83  517.70
   1  -1  -1 8156.63  483.03
  -1   1  -1 8095.95  510.58
  -1   1  -1 8760.46  490.45
  -1   1  -1 8857.87  510.89
   1   1   1 8508.21  510.22
   1  -1  -1 8198.97  515.82
  -1   1  -1 8819.56  486.20
  -1   1  -1 9405.67  473.01
  -1  -1   1 9256.34  472.63
   1   1   1 9173.04  483.60
  -1  -1   1 9037.51  488.64
  -1  -1   1 8700.35  516.46
   1   1   1 8624.48  510.97
   1   1   1 8395.89  483.01
  -1  -1   1 8837.68  493.51
  -2   1   1 2305.99  118.91
   2  -1   1 2099.55  118.36
   2  -1   1 2171.74  126.38
  -2  -1  -1 2192.62  115.72
  -2   1   1 2146.97  119.44
  -2  -1  -1 2168.06  119.70
  -2   1   1 2264.95  125.77
  -2  -1  -1 2244.28  125.32
   2   1  -1 2130.80  118.87
   2   1  -1 2197.27  125.23
   2   1  -1 2120.87  118.03
  -2   1   1 2177.81  125.16
  -2   1   1 2039.96  115.72
  -2  -1  -1 2190.99  120.90
  -2   1   1 2029.54  120.28
  -2   1  -1 2319.96  125.70
  -2   1  -1 2276.28  119.51
  -2  -1   1 2103.77  115.74
   2  -1  -1 2064.89  126.15
  -2  -1   1 2050.54  126.16
   2   1   1 2187.21  126.37
   2  -1  -1 2247.59  118.37
  -2  -1   1 2090.71  120.86
  -2   1  -1 2139.06  115.78
  -2  -1   1 2162.55  125.51
  -2   1  -1 2142.92  118.70
  -2   1  -1 2165.49  125.03
   2   1   1 2144.41  118.83
  -2   1  -1 2036.48  120.28
   2   1   1 2198.01  118.26
   2   1   1 2024.55  124.93
  -2  -1   1 2163.18  119.70
  -3  -1  -1  335.44   19.43
   3   1  -1  323.58   20.92
  -3  -1  -1  341.88   20.17
   3  -1   1  333.84   19.89
   3  -1   1  303.89   20.04
   3   1  -1  351.21   20.10
  -3   1   1  354.12   20.01
  -3   1   1  322.61   20.84
   3  -1   1  337.21   19.82
  -3   1   1  335.64   19.47
  -3   1   1  345.41   21.17
  -3  -1  -1  345.85   20.23
  -3   1   1  342.09   19.54
   3   1  -1  335.84   19.47
  -3  -1  -1  331.73   20.63
  -3   1  -1  317.78   19.43
   3   1   1  325.11   19.93
  -3   1  -1  332.17   19.45
  -3   1  -1  361.04   20.90
  -3   1  -1  335.79   19.93
   3  -1  -1  343.85   20.04
   3   1   1  328.85   19.63
   3  -1  -1  327.18   19.69
  -3  -1   1  336.18   20.88
   3   1   1  330.71   20.75
  -3   1  -1  332.49   20.93
  -3  -1   1  344.62   19.46
  -3  -1   1  322.07   20.14
  -3  -1   1  334.56   20.15
  -4   1   1  369.02   23.05
  -4   1   1  347.82   21.30
   4   1  -1  387.23   22.09
  -4   1   1  320.26   18.61
  -4  -1  -1  360.20   21.97
   4  -1   1  358.96   21.39
   4   1  -1  344.26   21.42
  -4   1   1  332.45   19.80
  -4  -1  -1  365.46   18.05
  -4   1   1  304.08   19.65
  -4  -1  -1  349.14   19.34
  -4   1   1  357.69   19.90
   4   1  -1  350.51   21.68
   4  -1   1  389.93   21.75
   4  -1   1  356.42   22.44
  -4  -1  -1  386.41   22.22
  -4  -1  -1  377.80   22.54
  -4   1   1  341.83   19.40
  -4  -1  -1  353.76   19.10
  -4  -1  -1  334.98   18.81
  -4   1   1  338.80   19.17
  -4   1   1  378.10   21.98
  -4   1   1  381.10   21.86
  -4  -1  -1  337.07   18.44
  -4   1   1  350.54   21.51
  -4  -1  -1  354.72   17.59
  -4   1   1  353.69   22.78
   4   1  -1  359.99   21.18
  -4   1   1  356.99   17.48
  -4   1   1  359.65   18.99
   4  -1   1  368.11   21.84
   4   1  -1  382.22   22.97
  -4  -1  -1  374.48   21.32
  -4   1   1  358.60   19.12
  -4  -1  -1  359.39   17.44
  -4   1   1  353.89   18.49
   4   1   1  402.68   21.54
  -4   1  -1  313.04   19.64
   4   1   1  358.30   21.50
  -4   1  -1  315.45   18.57
  -4  -1   1  350.98   18.50
  -4   1  -1  351.77   21.47
  -4  -1   1  335.89   18.83
   4  -1  -1  367.40   21.85
  -4   1  -1  330.85   19.74
  -4  -1   1  331.92   17.36
  -4  -1   1  354.70   17.59
   4  -1  -1  351.18   21.32
  -4  -1   1  376.18   22.81
  -4   1  -1  364.46   17.50
  -4  -1   1  356.63   19.16
  -4   1  -1  337.92   18.42
   4  -1  -1  384.98   21.67
  -4   1  -1  352.30   19.07
  -4  -1   1  367.96   19.43
  -4  -1   1  356.81   18.01
  -4   1  -1  380.31   21.93
   4   1   1  343.71   22.33
   4   1   1  349.65   21.68
  -4   1  -1  340.48   18.92
  -4   1  -1  368.95   22.92
   4   1   1  349.16   22.59
  -4  -1   1  371.82   22.13
  -4   1  -1  392.80   21.56
  -4  -1   1  349.51   19.90
   4   1   1  371.83   21.93
  -4   1  -1  401.20   22.89
  -4  -1   1  387.63   21.43
  -4   1  -1  367.38   21.74
  -4  -1   1  373.69   22.14
  -4   1  -1  330.22   19.28
  -5  -1  -1  459.84   23.74
  -5  -1  -1  472.74   22.90
  -5  -1  -1  433.69   24.49
   5  -1   1  419.47   28.09
  -5  -1  -1  452.83   21.58
  -5   1   1  460.36   24.03
  -5   1   1  462.75   26.69
  -5  -1  -1  427.86   27.33
  -5   1   1  431.74   23.43
  -5   1   1  425.07   24.51
  -5   1   1  453.50   27.41
  -5  -1  -1  442.34   23.33
  -5  -1  -1  428.29   26.37
   5  -1   1  420.15   26.57
   5   1  -1  468.05   27.37
  -5   1   1  458.53   23.67
  -5   1   1  442.49   23.13
   5   1  -1  452.96   26.84
  -5   1   1  445.16   21.62
  -5   1   1  447.10   22.25
  -5  -1  -1  452.90   23.02
  -5   1   1  458.29   26.90
  -5   1   1  457.05   26.60
   5  -1   1  435.89   27.08
   5  -1   1  443.80   27.74
   5   1  -1  423.66   28.27
  -5   1   1  422.14   22.79
   5   1  -1  410.91   26.08
  -5  -1  -1  437.74   27.23
  -5   1   1  402.68   24.36
  -5   1   1  418.11   23.68
   5   1  -1  456.32   26.55
  -5  -1  -1  438.33   21.72
   5   1  -1  435.99   27.51
  -5   1   1  423.21   28.38
  -5  -1  -1  446.59   22.29
  -5   1   1  437.08   24.55
   5  -1   1  441.48   26.41
   5   1   1  435.67   27.59
  -5   1  -1  412.07   24.41
  -5  -1   1  423.82   23.64
  -5  -1   1  455.91   24.02
  -5   1  -1  445.31   26.68
  -5   1  -1  447.24   23.12
  -5  -1   1  448.56   21.62
  -5  -1   1  469.08   27.66
   5  -1  -1  425.31   27.59
   5   1   1  442.46   26.54
   5   1   1  429.44   26.42
  -5   1  -1  433.21   24.44
  -5   1  -1  454.09   23.98
   5   1   1  414.56   26.92
   5   1   1  463.53   26.90
   5  -1  -1  403.28   28.18
  -5   1  -1  425.80   28.32
  -5   1  -1  431.96   23.64
  -5  -1   1  427.38   24.27
   5  -1  -1  413.47   26.98
  -5  -1   1  451.04   26.60
  -5   1  -1  438.73   21.59
   5  -1  -1  427.84   26.28
  -5  -1   1  448.62   27.29
  -5  -1   1  433.82   24.54
  -5  -1   1  449.32   23.38
   5   1   1  430.55   26.23
  -5   1  -1  451.82   26.97
  -5  -1   1  443.57   22.86
  -5  -1   1  446.46   21.79
  -5   1  -1  449.19   23.49
  -5   1  -1  404.12   24.39
  -5   1  -1  450.96   27.26
  -5   1  -1  441.59   22.82
   5   1   1  399.07   27.98
  -5   1  -1  458.19   22.23
  -5  -1   1  447.35   23.65
  -5  -1   1  411.50   22.92
  -5  -1   1  452.89   22.33
  -5  -1   1  426.01   24.45
  -5   1  -1  425.84   23.66
   5  -1  -1  419.19   26.45
  -6   1   1  83.651   5.508
  -6  -1  -1  91.191   5.692
   6   1  -1  81.984   8.236
  -6   1   1  90.654   6.170
  -6   1   1  84.805   6.008
  -6  -1  -1  80.392   8.279
  -6  -1  -1  93.835   5.635
  -6   1   1  84.777   6.237
  -6  -1  -1  88.746   5.736
   6   1  -1  86.156   6.131
  -6  -1  -1  84.419   5.906
   6   1  -1  89.429   6.915
  -6   1   1  83.639   6.029
   6  -1   1  87.978   8.057
   6  -1   1  85.036   6.815
  -6   1   1  86.639   5.916
  -6   1   1  84.746   6.099
   6   1  -1  89.669   6.982
  -6   1   1  95.916   6.276
  -6  -1  -1  87.656   6.031
  -6  -1  -1  71.912   7.947
   6  -1   1  91.212   6.664
  -6   1   1  87.133   5.763
  -6   1   1  81.179   6.091
  -6   1   1  84.144   8.162
   6  -1   1  69.702   7.782
  -6   1   1  71.909   8.357
   6   1  -1  89.182   6.779
  -6  -1  -1  87.282   5.859
   6  -1   1  85.620   6.861
  -6   1   1  88.642   5.696
   6  -1   1  85.055   7.096
  -6  -1   1  85.405   8.287
   6  -1  -1  88.739   6.827
   6   1   1  96.712   7.171
   6   1   1  77.007   5.971
   6   1   1  81.132   8.074
  -6   1  -1  83.787   5.952
   6  -1  -1  88.744   6.564
  -6  -1   1  86.792   5.886
  -6  -1   1  94.883   6.276
   6  -1  -1  72.243   7.911
  -6  -1   1  94.591   6.022
   6   1   1  85.048   6.712
  -6  -1   1  93.810   5.627
  -6   1  -1  89.672   6.022
  -6   1  -1  94.478   5.918
  -6  -1   1  87.838   5.731
  -6  -1   1  81.063   5.822
   6   1   1  83.993   6.819
  -6  -1   1  89.256   5.592
  -6   1  -1  92.923   5.664
  -6  -1   1  79.556   8.390
   6   1   1  82.519   5.811
  -6   1  -1  88.218   5.647
   6  -1  -1  88.497   6.903
  -6   1  -1  84.805   5.845
  -6   1  -1  77.556   7.880
   6  -1  -1  67.931   8.145
  -6   1  -1  82.215   6.216
  -6   1  -1  84.573   6.231
  -6   1  -1  90.125   6.133
   6   1   1  86.128   6.615
  -6   1  -1  81.467   6.178
  -6  -1   1  85.883   6.001
   6  -1  -1  83.619   6.877
  -7   1   1  47.271   3.692
  -7   1   1  40.039   3.441
  -7   1   1  46.688   4.110
  -7   1   1  46.131   4.043
   7  -1   1  53.820   4.615
   7  -1   1  44.622   4.328
  -7  -1  -1  47.709   3.680
   7   1  -1  47.304   4.487
  -7   1   1  45.981   3.677
  -7  -1  -1  47.895   3.890
   7   1  -1  48.920   3.787
   7   1  -1  49.748   3.902
   7  -1   1  48.059   4.406
   7   1  -1  46.831   4.294
   7  -1   1  44.918   4.202
  -7  -1  -1  40.698   3.422
  -7  -1  -1  48.650   3.923
  -7   1   1  43.032   3.760
   7  -1   1  42.697   3.859
  -7   1   1  46.902   3.877
  -7  -1  -1  43.460   3.522
   7  -1  -1  44.559   4.410
   7   1   1  46.576   4.300
  -7  -1   1  42.933   3.801
   7   1   1  44.565   4.275
  -7  -1   1  42.858   3.651
   7   1   1  43.859   3.746
   7   1   1  41.125   3.627
   7  -1  -1  48.214   4.317
   7  -1  -1  43.676   4.271
   7  -1  -1  47.017   3.854
  -7  -1   1  37.757   3.597
  -7   1  -1  44.956   3.559
  -7  -1   1  49.127   3.592
   7   1   1  44.612   4.389
  -7   1  -1  41.861   3.667
  -7  -1   1  43.522   3.532
  -7   1  -1  40.998   3.607
  -7   1  -1  52.541   3.971
   8   1  -1  23.848   2.617
  -8  -1  -1  27.238   2.462
  -8   1   1  25.797   2.412
   8   1  -1  22.253   2.616
  -8   1   1  27.683   2.232
  -8   1   1  23.775   2.285
   8  -1   1  26.224   2.641
  -8  -1  -1  25.960   2.161
   8  -1   1  23.683   2.636
  -8   1  -1  22.333   2.214
   8   1   1  26.010   2.664
  -8  -1   1  25.563   2.146
   8   1   1  23.429   2.666
   8  -1  -1  24.598   2.666
   8  -1  -1  21.507   2.503
  -8  -1   1  21.318   2.083
  -8   1  -1  24.686   2.373
  -8  -1   1  28.067   2.483
  -8   1  -1  23.784   2.185
   0  -2   1  216.28   13.80
   0   2  -1  224.23   12.96
   0   2   1  224.85   13.01
   0   2  -1  218.86   13.67
   0   2  -1  218.86   12.77
   0  -2  -1  211.85   13.83
   0   2   1  217.01   13.63
   0   2  -1  228.29   13.75
   0   2   1  226.03   12.86
   0  -2  -1  212.99   12.50
   0  -2   1  204.46   12.55
   0  -2   1  257.55   13.05
   0  -2  -1  233.62   13.01
   0   2  -1  218.30   12.14
  -1  -2  -1 4680.52  269.86
  -1   2   1 4708.11  263.90
  -1  -2  -1 4489.04  253.97
   1   2  -1 4636.14  268.05
   1  -2   1 4459.17  252.43
  -1   2   1 4544.16  256.37
   1   2  -1 4627.73  254.29
   1   2  -1 3902.69  264.60
  -1  -2  -1 4835.47  254.90
   1  -2   1 4771.51  270.65
   1   2  -1 4591.06  250.86
  -1   2   1 4486.13  246.96
  -1  -2  -1 4465.94  244.27
  -1   2   1 4591.23  249.57
  -1   2   1 4679.23  268.04
   1   2   1 4423.32  266.67
  -1  -2   1 4717.72  254.35
   1   2   1 4846.75  250.54
   1   2   1 4551.52  266.32
   1  -2  -1 4328.27  269.58
  -1   2  -1 4256.54  252.84
  -1   2  -1 4735.86  267.76
  -1  -2   1 4693.21  257.88
   1   2   1 4866.22  252.35
  -1   2  -1 4647.54  268.51
  -1   2  -1 4533.46  245.35
  -1  -2   1 3922.43  267.21
  -1   2  -1 4917.37  250.39
  -1  -2   1 4659.43  245.02
   2   2  -1 4001.46  214.22
   2  -2   1 3829.09  214.69
   2   2  -1 4001.00  227.67
  -2   2   1 4182.21  227.11
  -2  -2  -1 3939.11  219.28
   2   2  -1 4097.63  227.11
  -2  -2  -1 3930.32  209.67
   2  -2   1 3939.22  229.72
  -2  -2  -1 3990.36  216.96
  -2   2   1 3792.61  209.75
   2   2  -1 4121.50  215.61
  -2   2   1 3562.05  216.31
  -2  -2  -1 3803.40  229.64
  -2   2  -1 3769.66  215.27
  -2  -2   1 3726.38  229.56
  -2   2  -1 3844.36  226.84
   2   2   1 3838.06  226.84
   2  -2  -1 3681.32  229.55
  -2   2  -1 3902.17  216.40
   2   2   1 3857.70  214.40
   2   2   1 4210.76  215.62
  -2  -2   1 3920.02  219.30
  -2  -2   1 3928.75  216.94
   2   2   1 3825.83  227.33
  -2   2  -1 4167.04  228.05
   2  -2  -1 3920.49  214.64
  -2   2  -1 4040.35  209.85
  -2  -2   1 3992.97  209.75
   3   2  -1  125.65    8.11
  -3  -2  -1  125.88    8.80
  -3   2   1  135.11    9.26
  -3   2   1  127.95    9.28
  -3  -2  -1  115.75    8.42
   3   2  -1  119.21    8.69
  -3  -2  -1  130.99    8.40
  -3   2   1  117.32    8.22
  -3   2   1  134.85    8.49
   3   2  -1  122.86    8.91
  -3  -2  -1  121.13    8.68
   3  -2   1  125.77    8.72
   3  -2   1  119.54    8.46
  -3   2   1  127.81    8.66
   3   2  -1  133.85    9.16
   3   2   1  118.52    8.24
  -3  -2   1  128.46    8.94
  -3   2  -1  127.38    9.02
  -3   2  -1  128.04    8.46
   3   2   1  124.95    8.77
  -3   2  -1  116.58    8.21
  -3  -2   1  127.81    8.86
   3  -2  -1  130.49    8.72
  -3   2  -1  128.51    9.22
   3   2   1  127.87    8.66
  -3  -2   1  117.33    8.25
   3   2   1  127.67    8.96
  -3   2  -1  129.51    8.60
   4  -2   1  52.713   3.934
  -4   2   1  54.594   4.008
  -4   2   1  56.879   4.090
   4  -2   1  60.602   5.415
   4   2  -1  55.242   4.600
  -4   2   1  59.879   5.661
   4   2  -1  61.122   4.604
  -4   2   1  45.492   3.953
  -4   2   1  57.464   4.212
  -4  -2  -1  53.415   4.066
   4   2  -1  64.628   5.483
   4   2  -1  46.797   4.613
  -4   2   1  56.080   3.913
  -4   2   1  49.519   4.105
  -4   2   1  54.503   4.505
  -4  -2  -1  58.912   3.775
   4  -2   1  60.185   5.357
  -4   2   1  66.134   4.148
  -4   2   1  53.756   4.846
  -4   2   1  57.801   5.266
  -4  -2  -1  62.655   5.245
  -4   2   1  57.159   3.758
  -4  -2  -1  54.923   5.530
  -4   2   1  65.279   5.265
   4   2  -1  58.565   5.364
  -4   2   1  62.969   5.794
  -4   2   1  54.031   4.007
  -4  -2  -1  52.523   3.840
  -4  -2  -1  51.455   3.970
  -4  -2  -1  52.679   3.629
  -4  -2  -1  53.247   4.000
  -4   2   1  59.752   4.685
   4   2  -1  57.872   4.859
   4   2  -1  53.443   4.002
  -4  -2  -1  56.067   5.349
   4  -2   1  53.443   4.482
  -4   2   1  61.502   4.695
  -4   2   1  56.249   4.194
  -4  -2  -1  49.869   3.983
   4   2  -1  55.863   5.467
   4   2   1  55.449   5.336
  -4  -2   1  53.347   5.417
  -4   2  -1  49.933   4.065
  -4   2  -1  59.523   5.738
  -4   2  -1  62.315   5.584
  -4  -2   1  57.746   5.479
   4   2   1  56.312   4.119
  -4  -2   1  52.743   3.967
  -4   2  -1  63.458   5.400
  -4   2  -1  60.397   5.137
  -4  -2   1  51.792   3.945
  -4   2  -1  49.076   3.613
   4  -2  -1  57.670   5.354
  -4   2  -1  55.673   4.146
  -4   2  -1  51.512   4.125
  -4   2  -1  49.262   3.897
   4   2   1  53.539   3.889
  -4  -2   1  48.727   4.013
  -4   2  -1  57.647   4.632
  -4  -2   1  53.103   3.857
  -4   2  -1  58.280   4.832
  -4   2  -1  54.050   3.999
  -4   2  -1  50.895   3.966
  -4   2  -1  51.601   3.813
   4   2   1  58.834   4.582
  -4  -2   1  55.505   5.137
   4   2   1  54.204   4.594
  -4   2  -1  54.599   4.050
  -4  -2   1  59.376   4.078
  -4  -2   1  52.171   4.122
  -4  -2   1  47.727   3.566
  -4  -2   1  57.164   3.851
   4   2   1  58.182   4.520
  -4   2  -1  56.131   4.047
   4  -2  -1  46.185   3.830
   4  -2  -1  56.233   5.164
   4   2   1  57.029   5.447
  -4  -2   1  55.306   3.720
  -4  -2   1  47.358   3.803
  -4   2  -1  58.200   4.693
   4   2   1  55.653   4.971
   4   2   1  47.389   4.420
   5   2  -1  376.79   22.45
  -5   2   1  359.12   20.48
  -5   2   1  351.80   20.49
  -5  -2  -1  344.60   20.35
  -5   2   1  377.65   22.66
   5  -2   1  372.21   22.96
  -5  -2  -1  355.77   22.20
  -5  -2  -1  356.58   17.94
  -5   2   1  379.42   19.78
   5   2  -1  371.58   20.11
  -5   2   1  358.25   24.09
  -5   2   1  356.11   19.59
   5  -2   1  348.67   22.01
   5   2  -1  360.30   22.07
  -5   2   1  375.94   19.36
  -5  -2  -1  381.20   18.67
  -5  -2  -1  343.37   23.11
   5  -2   1  362.54   22.76
  -5  -2  -1  354.50   19.79
  -5   2   1  362.48   22.39
  -5  -2  -1  379.02   23.29
  -5   2   1  318.79   20.28
  -5   2   1  381.39   22.25
   5  -2   1  345.86   19.74
  -5   2   1  354.56   19.04
  -5  -2  -1  349.60   18.11
   5  -2   1  355.96   23.10
  -5   2   1  350.71   18.01
   5   2  -1  370.48   19.14
   5   2  -1  327.56   23.83
  -5   2   1  359.54   24.30
   5   2  -1  339.07   22.85
   5   2  -1  350.62   22.80
  -5   2   1  364.61   19.98
  -5   2   1  358.18   19.84
  -5  -2  -1  371.03   19.70
  -5   2  -1  377.89   22.46
   5  -2  -1  347.92   22.47
  -5  -2   1  356.58   19.37
   5   2   1  346.04   22.91
  -5  -2   1  342.89   23.08
  -5  -2   1  352.61   19.67
   5  -2  -1  352.71   22.93
  -5   2  -1  357.80   20.45
  -5   2  -1  355.99   20.43
  -5  -2   1  373.29   18.24
   5   2   1  352.16   22.90
  -5   2  -1  376.20   19.03
   5  -2  -1  377.28   23.19
  -5   2  -1  361.99   22.46
  -5   2  -1  365.29   22.17
   5   2   1  350.03   22.32
  -5   2  -1  366.73   18.08
   5   2   1  362.63   20.06
  -5   2  -1  356.31   19.57
   5   2   1  369.86   22.28
   5   2   1  371.44   19.10
  -5  -2   1  354.26   23.15
   5  -2  -1  370.33   22.03
  -5   2  -1  376.19   19.82
  -5  -2   1  339.64   19.75
   5   2   1  348.34   23.65
  -5  -2   1  365.59   17.97
  -5   2  -1  372.85   19.99
  -5   2  -1  347.61   24.04
   5   2   1  371.07   22.18
  -5  -2   1  354.59   20.47
  -5   2  -1  356.65   20.44
  -5   2  -1  361.23   23.97
  -5   2  -1  345.43   19.71
  -5  -2   1  353.37   19.71
  -5  -2   1  360.22   18.61
  -5   2  -1  372.87   19.38
  -5  -2   1  363.80   22.53
  -6  -2  -1  7.8244  2.0011
   6  -2   1  8.9782  2.1183
   6   2  -1  12.384   2.045
   6  -2   1  4.4372  3.2413
   6   2  -1  9.8049  2.1963
   6  -2   1  13.560   2.484
  -6   2   1  13.206   2.043
  -6   2   1  9.7873  1.9803
  -6   2   1  11.651   1.916
  -6   2   1  11.135   2.019
  -6   2   1  7.4454  2.2639
  -6  -2  -1  11.294   1.919
  -6   2   1  10.701   2.043
  -6   2   1  14.967   2.171
   6  -2   1  9.6285  2.4361
  -6  -2  -1  11.260   1.948
  -6   2   1  9.2796  1.9640
  -6   2   1  4.7473  3.6109
   6  -2   1  11.577   3.823
  -6  -2  -1  9.7206  2.1757
   6   2  -1  11.009   2.047
   6   2  -1  7.5850  3.4964
   6   2  -1  11.364   2.313
  -6  -2  -1  6.6598  3.4938
  -6   2   1  7.6953  1.9657
  -6   2   1  12.979   2.258
  -6  -2  -1  11.007   1.933
  -6   2   1  8.2737  2.0622
  -6   2   1  7.4016  3.9813
  -6  -2  -1  13.845   4.252
  -6   2  -1  11.652   2.056
   6  -2  -1  9.9799  2.4254
  -6  -2   1  11.248   2.249
   6  -2  -1  13.204   2.540
   6   2   1  10.299   2.398
   6  -2  -1  8.6378  2.1036
  -6   2  -1  7.0416  2.0991
  -6   2  -1  16.020   2.174
  -6  -2   1  14.390   2.288
  -6   2  -1  5.6251  4.0831
   6   2   1  9.6405  2.2338
   6   2   1  13.368   2.007
  -6   2  -1  9.9228  3.6688
  -6  -2   1  7.6368  2.9179
  -6  -2   1  9.2352  1.8704
   6   2   1  12.175   2.115
   6   2   1  8.1503  3.3638
  -6   2  -1  10.420   2.109
  -6   2  -1  10.970   2.033
   6  -2  -1  6.3491  3.3946
  -6  -2   1  11.784   2.153
  -6   2  -1  13.402   2.162
   6  -2  -1  11.807   3.777
  -6  -2   1  10.761   4.250
  -6  -2   1  7.8277  1.7888
  -6   2  -1  9.4150  2.2293
  -6   2  -1  12.244   2.111
  -6  -2   1  11.800   2.115
   6  -2  -1  11.087   4.069
  -6   2  -1  12.315   1.968
  -6   2  -1  14.780   2.135
   6   2   1  9.3620  2.1748
  -7  -2  -1  70.016   4.761
  -7   2   1  68.298   5.291
  -7   2   1  76.398   5.182
   7   2  -1  75.138   5.867
  -7   2   1  73.940   5.233
  -7   2   1  72.252   4.853
  -7   2   1  68.312   5.170
  -7  -2  -1  83.758   5.454
   7  -2   1  70.157   5.713
  -7   2   1  71.296   5.152
   7  -2   1  66.074   5.429
  -7   2   1  76.832   4.777
  -7   2   1  73.035   5.282
   7   2  -1  70.674   5.253
   7  -2   1  71.419   5.869
   7   2  -1  73.497   5.803
   7   2  -1  80.887   5.085
  -7  -2  -1  74.377   4.768
   7  -2   1  74.617   5.937
  -7   2   1  70.127   5.191
  -7  -2  -1  73.594   4.883
  -7   2   1  69.510   5.097
   7  -2  -1  62.201   5.449
   7   2   1  73.194   5.879
   7   2   1  66.656   5.659
  -7   2  -1  73.228   5.003
  -7   2  -1  71.719   5.228
   7  -2  -1  70.371   5.800
  -7   2  -1  67.178   5.167
  -7   2  -1  73.880   4.879
  -7  -2   1  69.726   4.650
   7  -2  -1  74.954   5.942
  -7  -2   1  72.682   4.662
  -7  -2   1  69.343   4.819
  -7   2  -1  74.932   4.732
   7   2   1  68.289   5.105
   7   2   1  59.278   4.821
  -7   2  -1  80.437   5.295
   7  -2  -1  72.118   5.962
  -7  -2   1  74.442   5.163
   8  -2   1  3.2051  1.5776
  -8   2   1  5.3101  1.2293
  -8  -2  -1  2.7033  1.1590
  -8   2   1  3.6144  1.2683
   8  -2   1  5.3140  1.5659
  -8  -2  -1  7.9121  1.5059
   8   2  -1  3.6415  1.3652
   8   2   1  3.4950  1.3857
   8   2   1  4.8126  1.5956
  -8  -2   1  4.3506  1.3637
  -8  -2   1  3.3037  1.1132
  -8   2  -1  3.6048  1.2368
   8  -2  -1  2.5031  1.5240
   8  -2  -1  4.3985  1.3611
  -8   2  -1  5.0329  1.2292
   0  -3   1  576.08   34.86
   0  -3   1  544.22   32.00
   0   3  -1  562.99   34.42
   0   3   1  570.36   32.63
   0  -3   1  575.70   32.85
   0   3  -1  547.87   32.33
   0   3  -1  586.16   32.64
   0   3  -1  587.89   34.55
   0   3   1  595.21   34.54
   0   3   1  573.48   34.34
   0  -3  -1  599.16   34.96
   0  -3  -1  556.18   32.83
   0   3   1  603.38   32.56
  -1  -3  -1  192.30   12.41
  -1   3   1  194.09   12.40
   1   3  -1  191.76   11.30
  -1   3   1  199.00   12.42
   1  -3   1  200.05   12.52
   1  -3   1  172.60   10.96
   1   3  -1  191.09   11.75
  -1  -3  -1  204.10   11.95
  -1  -3  -1  180.32   11.32
   1  -3   1  199.09   11.66
  -1   3   1  199.40   11.76
  -1   3   1  184.14   10.65
  -1   3   1  201.53   11.85
   1   3  -1  186.20   12.29
   1   3  -1  185.11   12.35
   1  -3  -1  178.41   10.96
  -1   3  -1  171.88   12.31
  -1   3  -1  202.72   11.78
  -1  -3   1  178.30   10.69
   1  -3  -1  183.88   12.46
   1   3   1  189.02   11.99
   1   3   1  204.95   11.59
  -1   3  -1  186.77   12.43
   1   3   1  180.03   12.28
  -1  -3   1  195.96   12.47
  -1  -3   1  190.97   11.42
  -1   3  -1  200.22   10.88
   1   3   1  187.14   11.73
  -1  -3   1  189.33   11.79
  -2  -3  -1  69.019   5.402
  -2  -3  -1  74.402   5.747
   2  -3   1  72.544   5.750
  -2   3   1  72.029   5.929
   2   3  -1  68.279   5.038
   2   3  -1  68.464   5.479
   2   3  -1  71.425   5.951
   2   3  -1  74.508   5.613
  -2   3   1  76.711   6.044
  -2  -3  -1  73.702   5.779
   2  -3   1  75.755   5.630
  -2   3   1  70.701   5.057
  -2   3   1  71.127   5.504
  -2  -3  -1  67.073   4.862
  -2   3  -1  74.423   5.457
  -2   3  -1  74.965   6.032
   2  -3  -1  68.387   5.440
  -2  -3   1  72.426   5.045
   2   3   1  76.852   5.882
   2  -3  -1  70.034   5.686
  -2   3  -1  78.608   5.287
  -2  -3   1  68.576   5.546
  -2  -3   1  72.263   5.493
  -2   3  -1  69.404   5.813
   2   3   1  72.513   5.714
  -2  -3   1  73.026   5.736
   2   3   1  74.314   5.407
   2   3   1  73.862   5.294
  -3   3   1  93.175   7.678
   3  -3   1  108.89    7.51
   3   3  -1  93.993   7.210
  -3   3   1  99.831   7.670
  -3   3   1  106.41    6.85
  -3  -3  -1  90.666   7.309
  -3   3   1  106.24    6.81
   3   3  -1  89.629   7.479
   3  -3   1  94.873   7.138
  -3   3   1  89.445   5.694
   3   3  -1  85.954   6.518
  -3  -3  -1  91.364   7.196
  -3  -3  -1  94.003   5.916
  -3  -3  -1  93.590   5.386
  -3  -3  -1  89.630   5.860
   3   3  -1  92.439   5.684
  -3   3   1  83.620   5.941
  -3   3   1  97.683   6.141
  -3  -3  -1  101.44    7.18
  -3   3   1  90.595   6.082
  -3   3   1  109.15    7.15
   3   3  -1  108.61    7.47
  -3   3   1  92.795   5.877
  -3   3   1  91.040   6.542
   3   3  -1  95.030   6.605
  -3   3   1  108.77    7.33
  -3   3   1  88.109   5.615
  -3  -3  -1  95.215   6.651
   3   3  -1  91.425   5.921
  -3   3   1  93.734   6.920
  -3   3   1  96.820   5.987
  -3   3  -1  104.61    7.68
  -3   3  -1  95.801   6.116
   3   3   1  92.041   5.949
  -3   3  -1  86.632   5.728
  -3   3  -1  91.749   6.548
  -3   3  -1  91.258   5.913
   3   3   1  79.490   5.580
  -3  -3   1  96.224   5.966
  -3   3  -1  102.52    6.96
  -3   3  -1  89.265   6.555
   3   3   1  96.506   6.662
  -3  -3   1  89.663   7.003
   3  -3  -1  89.475   6.969
   3   3   1  90.323   6.711
   3   3   1  88.886   6.470
  -3   3  -1  97.371   6.940
  -3  -3   1  129.24    7.19
  -3  -3   1  87.416   7.294
  -3  -3   1  107.85    7.47
  -3   3  -1  79.467   5.938
  -3  -3   1  88.080   5.329
   3  -3  -1  95.579   7.220
  -3   3  -1  82.492   5.675
   3   3   1  97.279   7.522
  -3  -3   1  85.797   5.861
  -3   3  -1  92.883   7.081
   3   3   1  97.745   7.348
  -3   3  -1  100.66    7.79
   4   3  -1  167.40   11.98
  -4   3   1  159.74    9.72
  -4  -3  -1  163.34   11.56
  -4   3   1  177.01   11.37
  -4   3   1  170.08    9.28
   4   3  -1  152.04   10.54
   4   3  -1  156.40   11.35
   4  -3   1  170.91   11.41
   4   3  -1  153.39    9.05
  -4   3   1  162.95   10.62
  -4  -3  -1  161.26    9.44
  -4  -3  -1  158.83    8.64
   4  -3   1  149.24    9.35
  -4   3   1  157.15   11.88
  -4  -3  -1  164.38    8.83
  -4  -3  -1  137.42    8.28
   4  -3   1  151.16    9.15
  -4  -3  -1  147.34   10.68
  -4   3   1  163.99    8.52
   4  -3   1  166.92   11.44
   4   3  -1  151.02   10.37
  -4   3   1  162.18   11.06
  -4   3   1  165.23    9.45
  -4  -3  -1  151.59    9.36
   4   3  -1  169.61    9.62
  -4  -3  -1  163.06   11.61
  -4   3   1  159.22    9.52
  -4   3   1  146.77   10.64
  -4   3   1  163.25   10.58
  -4   3   1  157.95    9.72
  -4  -3  -1  147.41    9.17
  -4   3   1  170.31    9.82
  -4   3   1  162.17    9.32
  -4   3   1  156.58   12.14
  -4   3   1  156.92    9.02
   4  -3  -1  152.15   11.31
   4   3   1  156.05   11.63
  -4   3  -1  168.62    9.27
  -4   3  -1  163.36   11.08
   4   3   1  140.36   10.64
   4   3   1  154.55   10.45
  -4   3  -1  159.14    9.35
  -4  -3   1  159.54    8.67
   4  -3  -1  160.21   11.28
  -4   3  -1  152.82    9.65
   4   3   1  159.24   10.84
  -4   3  -1  171.06    9.53
   4   3   1  151.15    9.68
  -4  -3   1  152.26    9.43
   4   3   1  172.70   11.62
  -4  -3   1  148.24    9.21
   4   3   1  161.19   10.63
  -4   3  -1  145.37    9.63
  -4  -3   1  154.02    9.35
  -4   3  -1  173.88   10.55
  -4  -3   1  161.14   11.75
   4   3   1  161.91    9.10
  -4  -3   1  155.22   10.76
  -4  -3   1  150.65    9.23
  -4   3  -1  168.34   12.18
  -4   3  -1  170.04    9.83
  -4   3  -1  150.14    9.21
  -4   3  -1  151.80    9.39
  -4   3  -1  155.19    8.96
  -4   3  -1  157.04    8.49
   4  -3  -1  140.92    9.05
  -4   3  -1  177.50   10.76
  -4   3  -1  166.55   10.65
  -4  -3   1  165.19   11.63
   4  -3  -1  157.33    9.37
  -4  -3   1  146.44    8.34
  -4  -3   1  159.79    8.82
  -4   3  -1  180.31   11.29
  -4   3  -1  161.22   11.85
   4   3   1  156.30    9.51
   5   3  -1  243.59   18.37
   5   3  -1  255.19   16.97
  -5  -3  -1  254.35   15.04
  -5   3   1  259.83   18.88
   5   3  -1  266.45   15.31
  -5   3   1  261.06   17.17
   5  -3   1  281.95   17.76
  -5   3   1  270.72   14.49
   5  -3   1  256.00   15.07
  -5   3   1  287.27   15.11
   5  -3   1  259.89   17.73
  -5  -3  -1  265.67   14.18
  -5   3   1  261.05   17.57
  -5   3   1  258.62   15.69
   5  -3   1  265.64   16.84
   5   3  -1  271.50   16.85
  -5   3   1  243.11   15.51
   5   3  -1  273.17   15.63
  -5  -3  -1  259.67   18.27
  -5   3   1  243.58   18.50
   5   3  -1  223.93   17.52
  -5  -3  -1  255.12   13.56
  -5  -3  -1  252.70   17.24
  -5  -3  -1  266.51   13.89
  -5   3   1  266.82   15.59
  -5  -3  -1  261.29   18.14
  -5   3   1  278.19   15.19
  -5   3   1  255.78   14.95
  -5   3   1  289.54   15.39
  -5  -3  -1  266.66   14.96
  -5   3   1  276.15   14.81
  -5   3   1  274.78   13.80
   5  -3   1  265.01   17.76
   5   3  -1  274.92   14.64
  -5  -3  -1  267.78   15.17
  -5   3   1  277.77   17.12
   5  -3  -1  249.15   17.85
  -5   3  -1  279.68   17.16
  -5  -3   1  272.39   15.05
  -5   3  -1  266.60   14.46
  -5   3  -1  275.33   13.77
  -5   3  -1  271.34   14.79
  -5   3  -1  271.99   17.66
  -5   3  -1  266.22   15.53
  -5  -3   1  255.22   18.14
  -5  -3   1  265.76   15.14
  -5   3  -1  255.03   18.51
  -5   3  -1  259.36   15.57
  -5  -3   1  256.41   15.04
   5   3   1  279.53   16.92
  -5   3  -1  277.63   15.02
  -5  -3   1  277.44   15.22
  -5   3  -1  283.72   15.71
  -5  -3   1  257.99   13.87
   5   3   1  260.03   17.42
  -5   3  -1  258.25   18.88
   5   3   1  270.96   17.12
   5   3   1  240.90   17.70
  -5   3  -1  283.65   17.02
  -5  -3   1  251.28   17.28
  -5  -3   1  266.53   14.15
   5   3   1  281.08   15.36
  -5   3  -1  267.63   15.29
   5  -3  -1  249.26   14.99
  -5   3  -1  276.24   15.15
   5  -3  -1  252.61   17.64
   5  -3  -1  278.16   16.89
   5   3   1  282.56   14.68
  -5  -3   1  246.90   17.92
  -5   3  -1  271.47   14.95
  -5  -3   1  263.37   13.63
  -6   3   1  34.142   3.275
  -6   3   1  31.058   3.240
  -6   3   1  32.012   3.937
  -6   3   1  33.516   3.544
   6  -3   1  29.589   3.554
  -6   3   1  32.545   3.394
   6   3  -1  30.560   3.669
   6   3  -1  34.034   3.399
   6  -3   1  34.690   3.909
  -6   3   1  33.728   3.537
  -6  -3  -1  33.381   3.115
  -6  -3  -1  34.883   3.223
   6   3  -1  29.342   3.608
  -6   3   1  38.102   3.387
   6  -3   1  36.413   3.981
   6   3  -1  34.578   3.242
  -6  -3  -1  32.644   3.388
  -6   3   1  34.678   3.114
  -6  -3  -1  38.444   3.191
  -6  -3  -1  34.015   3.338
  -6   3   1  31.647   3.383
  -6   3   1  35.025   3.322
  -6   3   1  37.086   3.340
   6   3  -1  33.136   3.348
  -6   3  -1  33.802   3.216
  -6  -3   1  35.693   3.210
   6   3   1  33.824   3.803
  -6   3  -1  30.648   3.201
   6   3   1  38.577   3.252
   6   3   1  36.124   3.458
   6  -3  -1  36.383   3.931
  -6   3  -1  31.425   3.348
  -6  -3   1  34.128   3.108
  -6   3  -1  31.522   3.253
  -6   3  -1  39.333   3.489
  -6   3  -1  33.823   3.857
   6   3   1  34.531   3.804
  -6   3  -1  29.493   3.209
   6   3   1  34.937   3.701
  -6   3  -1  28.537   3.332
  -6   3  -1  32.768   3.315
  -6   3  -1  32.872   3.173
  -6   3  -1  29.715   3.080
   6  -3  -1  33.734   3.630
  -6  -3   1  32.500   3.315
  -6  -3   1  31.734   3.140
  -6  -3   1  38.647   3.568
   7   3  -1  1.6557  1.4226
  -7   3   1  0.7733  1.4466
  -7   3   1 -0.5404  1.3823
   7   3  -1  3.9161  1.5505
  -7  -3  -1  1.0398  1.3990
  -7   3   1  0.5171  1.1378
   7  -3   1  0.1889  1.6481
   7   3  -1  2.6501  1.7878
   7   3  -1  0.8932  1.2511
  -7  -3  -1  1.6218  1.3861
   7  -3   1  4.8685  1.8346
  -7   3   1  0.9709  1.6989
  -7   3   1  0.4270  1.3078
  -7  -3  -1  -1.730   1.032
  -7   3   1  2.1783  1.5243
   7  -3   1  1.2154  1.5509
   7  -3   1  1.5317  1.5272
  -7   3   1  0.9911  1.4824
  -7   3   1  1.2386  1.4083
  -7  -3  -1  1.2428  1.4862
  -7   3   1  1.6050  1.3474
   7  -3  -1  1.1791  1.3927
  -7   3  -1  0.8526  1.3540
   7  -3  -1  1.3816  1.7295
  -7   3  -1  3.0585  1.3701
   7   3   1  0.4089  1.3161
   7  -3  -1  3.0638  1.7214
  -7  -3   1  3.6979  1.4922
  -7  -3   1  1.7198  1.5785
  -7  -3   1  0.8594  1.3168
  -7   3  -1 -0.5787  1.5023
   7  -3  -1 -0.4385  1.4470
  -7   3  -1  1.1925  1.7182
   7   3   1  1.1192  1.2802
  -7   3  -1  2.8425  1.3109
   7   3   1  1.6033  1.4218
   7   3   1  1.1122  1.4222
  -7   3  -1  0.9690  1.4710
  -7  -3   1  1.0467  1.4139
   0   4   1  453.30   26.60
   0  -4  -1  460.49   28.40
   0   4   1  446.15   27.96
   0  -4   1  466.28   26.54
   0   4   1  462.02   26.38
   0   4  -1  459.44   28.09
   0  -4   1  460.51   28.37
   0   4   1  476.17   27.95
   0   4  -1  398.02   27.85
   0   4  -1  422.14   26.14
   0   4  -1  452.68   26.50
   0  -4  -1  479.27   26.49
  -1  -4  -1  223.91   13.18
  -1   4   1  226.44   14.64
   1   4  -1  209.21   14.34
  -1   4   1  213.87   14.51
   1  -4   1  224.09   13.67
   1   4  -1  220.64   13.82
  -1   4   1  206.06   13.77
  -1   4   1  232.52   14.06
   1   4  -1  245.67   13.69
   1  -4   1  218.81   14.69
   1   4  -1  244.59   14.82
  -1  -4  -1  216.30   13.83
  -1  -4  -1  225.03   14.72
  -1  -4   1  229.62   14.80
   1   4   1  221.40   13.57
  -1   4  -1  205.61   14.59
  -1  -4   1  213.57   13.86
   1   4   1  219.98   13.92
  -1   4  -1  213.78   14.65
   1   4   1  200.39   14.10
  -1   4  -1  218.41   13.80
   1   4   1  228.77   14.65
   1  -4  -1  201.44   14.55
  -1  -4   1  210.93   13.16
   2   4  -1  812.39   43.41
  -2   4   1  745.15   40.61
  -2   4   1  737.97   44.81
  -2   4   1  753.55   41.67
   2   4  -1  798.10   40.63
   2   4  -1  766.60   44.23
   2   4  -1  785.11   46.69
  -2  -4  -1  841.15   45.13
  -2   4   1  790.74   44.12
  -2  -4  -1  780.26   46.95
  -2  -4  -1  707.13   40.16
  -2   4   1  830.83   46.97
  -2   4   1  741.06   41.65
   2  -4   1  785.41   47.03
  -2   4   1  743.60   39.84
  -2  -4  -1  785.18   44.11
   2   4  -1  726.13   38.68
  -2   4   1  689.85   40.19
  -2   4   1  704.60   38.59
  -2   4   1  814.06   46.71
   2   4  -1  824.50   46.42
   2  -4   1  764.68   43.96
  -2   4   1  802.07   47.03
   2   4   1  698.53   38.62
   2   4   1  768.41   43.26
  -2  -4   1  750.07   40.25
  -2   4  -1  646.96   44.69
   2  -4  -1  857.38   44.30
  -2  -4   1  843.80   45.13
  -2   4  -1  801.27   46.56
   2   4   1  805.79   44.42
  -2   4  -1  724.19   41.59
  -2   4  -1  785.93   39.95
  -2   4  -1  736.34   41.61
   2   4   1  828.80   43.81
  -2   4  -1  742.29   40.28
  -2   4  -1  818.82   42.37
  -2   4  -1  863.38   47.11
  -2   4  -1  674.00   41.37
  -2   4  -1  778.10   40.61
  -2  -4   1  748.42   43.29
   2   4   1  765.02   45.92
  -2  -4   1  759.91   46.86
   2   4   1  729.59   40.51
  -2  -4   1  810.73   44.15
   2   4   1  788.89   46.57
   2  -4  -1  839.98   47.05
  -2   4  -1  779.99   44.00
  -3   4   1  193.07   12.42
  -3  -4  -1  200.70   13.51
   3   4  -1  197.73   10.82
  -3   4   1  205.03   12.63
   3  -4   1  205.92   13.36
  -3   4   1  218.01   13.40
  -3   4   1  180.27   10.83
  -3   4   1  213.65   13.25
  -3  -4  -1  212.66   13.26
  -3  -4  -1  185.13   11.97
  -3   4   1  203.68   11.71
   3   4  -1  202.42   13.96
  -3  -4  -1  198.97   10.42
  -3  -4  -1  196.74   10.23
  -3   4   1  198.87   11.30
  -3   4   1  187.23   10.92
   3   4  -1  198.93   13.44
   3   4  -1  196.93   12.65
   3   4  -1  198.49   11.62
  -3   4   1  211.43   14.22
  -3   4   1  201.89   10.79
   3   4  -1  190.63   11.19
  -3  -4  -1  201.58   13.57
  -3   4   1  211.21   11.41
  -3  -4  -1  210.82   11.34
  -3   4   1  177.22   10.95
  -3   4   1  202.71   12.76
   3  -4   1  207.37   13.70
  -3   4   1  188.79   12.49
  -3   4   1  208.99   11.57
   3   4  -1  209.57   11.45
  -3  -4  -1  206.44   11.33
  -3   4   1  199.04   11.67
   3   4  -1  185.54   12.33
  -3   4   1  187.67   11.12
   3   4  -1  183.03   13.26
  -3   4   1  212.51   14.00
   3  -4   1  193.07   11.25
  -3   4  -1  203.88   14.04
   3   4   1  204.96   10.85
  -3   4  -1  202.66   12.65
  -3   4  -1  207.86   13.16
  -3   4  -1  214.99   14.33
   3  -4  -1  194.69   13.48
  -3  -4   1  191.28   10.23
  -3  -4   1  183.21   10.36
  -3   4  -1  198.58   12.54
  -3   4  -1  186.74   10.89
   3  -4  -1  178.55   11.07
  -3   4  -1  196.49   10.73
  -3  -4   1  164.74   11.36
   3   4   1  194.90   12.62
  -3  -4   1  192.79   13.51
  -3   4  -1  205.82   12.55
  -3  -4   1  197.72   11.28
  -3  -4   1  174.92   11.12
   3   4   1  184.04   11.51
   3   4   1  198.19   11.39
  -3   4  -1  206.47   13.23
  -3   4  -1  190.12   11.27
  -3   4  -1  203.06   12.70
   3  -4  -1  205.65   13.39
  -3   4  -1  201.99   11.57
  -3  -4   1  202.50   13.23
  -3  -4   1  190.89   12.03
  -3  -4   1  190.26   13.42
  -3   4  -1  193.11   11.59
   3   4   1  184.81   11.45
   3   4   1  196.70   12.67
  -3   4  -1  186.32   10.98
  -3   4  -1  186.62   11.59
  -3   4  -1  191.89   11.22
   3   4   1  179.81   12.34
   3   4   1  185.51   12.82
   3   4   1  211.65   13.42
  -3   4  -1  165.46   11.05
   3   4   1  188.10   13.73
  -4   4   1  214.22   12.06
  -4   4   1  219.08   12.89
   4   4  -1  223.42   14.09
   4   4  -1  222.45   12.93
   4   4  -1  216.01   12.04
  -4   4   1  222.88   15.90
  -4  -4  -1  208.11   14.84
  -4   4   1  221.55   12.57
   4   4  -1  221.84   12.70
  -4  -4  -1  196.02   15.02
  -4   4   1  230.93   13.02
  -4  -4  -1  216.90   11.64
  -4  -4  -1  211.57   12.52
  -4  -4  -1  207.94   13.30
  -4   4   1  220.20   12.93
  -4   4   1  239.57   14.25
  -4   4   1  233.43   12.66
  -4  -4  -1  225.03   12.62
   4  -4   1  216.29   14.87
   4   4  -1  220.96   13.88
  -4   4   1  226.20   12.42
   4   4  -1  199.32   15.40
   4   4  -1  194.91   12.34
  -4   4   1  213.38   15.69
  -4   4   1  234.57   14.78
  -4   4   1  223.25   12.24
   4  -4   1  211.19   12.53
  -4   4   1  213.41   13.99
  -4  -4  -1  213.67   11.41
   4  -4   1  211.34   12.21
  -4   4   1  222.10   14.06
   4   4  -1  193.80   14.78
  -4  -4   1  214.60   11.65
  -4   4  -1  217.33   11.96
   4   4   1  223.23   14.12
  -4  -4   1  207.34   14.83
   4  -4  -1  212.05   12.50
  -4  -4   1  215.30   12.52
  -4   4  -1  220.27   12.93
   4   4   1  230.65   15.23
  -4  -4   1  215.79   11.44
  -4   4  -1  211.97   12.54
  -4  -4   1  204.76   15.22
   4   4   1  209.99   14.33
  -4   4  -1  207.45   12.17
   4   4   1  210.38   12.81
  -4   4  -1  235.12   14.07
   4   4   1  202.02   15.23
   4  -4  -1  223.54   14.89
  -4   4  -1  220.70   13.02
   4  -4  -1  206.85   12.20
  -4  -4   1  208.41   12.47
  -4   4  -1  207.81   14.11
   4   4   1  210.41   11.99
   4   4   1  214.46   13.90
  -4   4  -1  203.59   14.35
   4   4   1  222.58   12.68
  -4   4  -1  222.78   12.36
  -4   4  -1  203.40   15.52
  -4   4  -1  231.31   13.05
  -4   4  -1  212.40   14.56
  -4   4  -1  206.37   15.80
  -4   4  -1  214.60   12.54
  -4  -4   1  201.00   12.22
  -4  -4   1  219.12   13.34
  -4   4  -1  220.11   13.98
  -5   4   1  427.27   27.41
  -5  -4  -1  464.30   24.71
  -5   4   1  442.24   23.57
  -5  -4  -1  471.77   23.07
  -5   4   1  503.50   28.94
  -5  -4  -1  465.68   24.29
   5  -4   1  419.20   28.01
   5  -4   1  466.21   27.46
  -5   4   1  451.49   24.77
   5   4  -1  402.69   29.22
   5  -4   1  433.58   24.63
   5   4  -1  433.43   28.38
  -5   4   1  463.02   24.71
  -5   4   1  467.90   22.26
   5   4  -1  478.03   24.97
  -5   4   1  472.46   24.03
  -5   4   1  491.10   24.46
   5   4  -1  475.43   27.37
   5   4  -1  467.78   23.73
  -5  -4  -1  421.51   28.30
  -5   4   1  477.56   25.62
  -5  -4  -1  455.14   24.61
   5  -4   1  405.62   27.98
  -5  -4  -1  459.34   22.55
  -5   4   1  433.59   29.85
  -5   4   1  468.13   25.50
  -5  -4  -1  398.74   28.55
   5  -4   1  438.16   24.18
  -5   4   1  438.67   29.86
  -5   4   1  438.33   25.41
  -5   4   1  479.74   27.89
   5   4  -1  421.57   25.30
   5   4  -1  451.27   27.67
   5  -4  -1  470.52   27.42
  -5  -4   1  434.75   24.26
  -5   4  -1  442.26   25.37
  -5   4  -1  435.42   22.22
   5   4   1  452.56   23.63
  -5   4  -1  454.39   27.51
  -5  -4   1  461.27   23.05
  -5   4  -1  445.41   25.43
   5   4   1  465.38   27.41
  -5  -4   1  443.44   24.57
   5   4   1  425.39   28.30
  -5   4  -1  488.85   23.67
   5  -4  -1  432.84   28.31
  -5  -4   1  478.20   22.60
   5   4   1  463.23   24.93
  -5   4  -1  417.61   25.30
  -5   4  -1  467.60   24.67
  -5   4  -1  402.74   24.11
  -5  -4   1  396.86   28.48
  -5   4  -1  519.76   28.01
  -5  -4   1  416.23   28.31
  -5  -4   1  466.41   24.75
  -5   4  -1  421.41   29.78
   5  -4  -1  415.74   27.90
   5  -4  -1  476.14   24.75
  -5   4  -1  408.69   29.66
   5   4   1  450.48   27.71
  -5   4  -1  460.38   24.02
   5   4   1  419.55   28.10
   6  -4   1  201.81   13.01
  -6  -4  -1  209.91   10.84
  -6   4   1  208.75   11.23
   6   4  -1  207.75   13.04
   6  -4   1  193.26   11.60
  -6  -4  -1  185.33   11.53
  -6   4   1  179.97   12.98
  -6  -4  -1  189.27   11.73
   6   4  -1  180.73   11.13
   6   4  -1  208.67   13.23
  -6  -4  -1  201.74   11.01
  -6   4   1  212.29   12.20
  -6   4   1  194.43   11.57
  -6   4   1  204.99   11.49
   6  -4   1  205.22   13.76
  -6   4   1  204.29   11.75
  -6   4   1  198.72   10.59
  -6   4   1  198.37   12.11
  -6   4   1  192.65   11.64
   6   4  -1  209.90   11.94
  -6   4   1  196.83   12.10
  -6  -4  -1  191.30   11.43
  -6  -4   1  194.33   11.68
  -6   4  -1  212.04   13.39
   6  -4  -1  197.89   12.97
  -6   4  -1  183.21   11.07
  -6  -4   1  213.72   10.89
   6  -4  -1  198.21   13.64
  -6   4  -1  196.43   12.00
  -6   4  -1  195.70   12.08
  -6   4  -1  183.94   11.96
  -6  -4   1  190.95   11.50
   6   4   1  218.28   11.98
  -6   4  -1  204.37   11.73
  -6  -4   1  187.79   11.58
  -6   4  -1  204.80   11.62
   6   4   1  205.00   13.10
   6   4   1  203.67   13.22
   6   4   1  187.74   11.15
  -6   4  -1  181.09   10.50
  -6   4  -1  189.70   11.60
  -6   4  -1  211.68   11.52
  -6  -4   1  205.91   11.06
  -7  -4  -1  56.562   4.261
  -7  -4  -1  63.915   4.140
  -7   4   1  64.864   4.512
  -7   4   1  64.994   4.553
  -7   4   1  52.157   4.505
   7  -4   1  68.000   4.922
  -7  -4  -1  61.984   4.018
   7  -4   1  67.612   5.259
  -7   4   1  65.126   4.413
   7   4  -1  63.587   4.265
   7  -4   1  64.891   5.002
  -7   4   1  63.657   4.460
   7   4  -1  60.256   5.017
   7   4  -1  66.717   4.408
  -7   4   1  61.819   4.385
  -7   4   1  57.269   4.142
   7  -4   1  60.413   5.018
   7   4  -1  67.072   5.003
  -7   4  -1  54.428   4.458
   7   4   1  63.060   4.419
   7  -4  -1  63.129   4.889
  -7  -4   1  52.411   4.213
  -7  -4   1  53.418   4.280
   7   4   1  51.185   4.066
   7  -4  -1  71.612   5.251
  -7   4  -1  63.014   4.583
   7   4   1  64.853   4.918
  -7   4  -1  59.928   4.334
  -7  -4   1  63.772   4.048
   7  -4  -1  63.444   5.057
   7   4   1  64.713   4.982
  -7   4  -1  64.360   4.310
  -7  -4   1  60.052   4.080
   7  -4  -1  65.010   5.040
   0   5  -1  415.92   25.04
   0  -5   1  479.29   26.96
   0   5  -1  445.43   27.16
   0   5   1  470.11   24.49
   0   5  -1  377.27   28.27
   0   5   1  473.54   27.05
   0   5  -1  453.30   26.12
   0   5   1  439.80   26.97
   0   5   1  445.44   24.00
   0  -5   1  475.30   25.12
   0  -5   1  415.03   25.94
   0   5   1  453.89   24.44
   0   5   1  474.69   26.15
   0   5   1  437.03   25.15
   0   5  -1  452.98   24.40
   0   5  -1  505.68   28.98
   0   5   1  514.00   28.74
   0   5  -1  424.51   23.93
   0   5  -1  472.70   24.51
   0   5   1  489.98   23.41
   0   5   1  488.81   27.31
   0  -5   1  496.56   29.15
   0  -5  -1  423.42   25.94
   0   5  -1  371.78   24.97
   0   5   1  419.99   28.21
   0   5   1  433.10   25.03
   0   5   1  512.39   29.05
   0   5  -1  449.64   24.32
   0   5   1  452.77   27.24
   0   5   1  463.74   27.05
   0   5  -1  404.19   24.27
   0   5  -1  461.13   23.34
   0   5  -1  418.82   26.89
   0   5   1  468.79   24.34
   0  -5  -1  528.07   29.36
   0   5   1  482.45   24.50
   0  -5  -1  487.81   26.99
   1   5  -1  379.39   20.28
  -1  -5  -1  398.48   22.72
   1  -5   1  376.96   23.53
  -1   5   1  354.25   23.50
   1   5  -1  389.61   22.77
  -1   5   1  399.71   21.28
  -1   5   1  359.59   20.28
  -1   5   1  407.21   21.91
  -1  -5  -1  388.66   21.06
   1   5  -1  362.14   24.79
  -1   5   1  398.54   23.77
  -1  -5  -1  423.10   25.49
   1   5  -1  372.27   23.40
   1   5  -1  371.26   21.20
  -1   5   1  423.44   25.30
   1   5  -1  441.27   24.17
   1   5  -1  356.36   23.18
  -1   5   1  419.44   25.26
  -1   5   1  373.24   23.52
  -1   5   1  403.82   23.82
  -1   5   1  374.02   24.62
  -1   5   1  414.54   22.82
   1   5  -1  408.30   21.32
   1   5  -1  399.66   22.03
   1   5  -1  394.34   21.19
  -1   5   1  410.38   21.34
  -1   5   1  370.31   20.86
   1   5  -1  384.66   23.68
   1  -5   1  380.45   21.75
   1  -5   1  398.95   25.44
  -1   5   1  401.04   21.91
  -1   5   1  352.46   21.60
  -1   5   1  411.41   21.25
  -1  -5  -1  387.46   23.92
  -1   5   1  404.85   21.31
   1   5  -1  422.04   25.45
  -1  -5   1  407.47   22.75
   1   5   1  391.85   20.88
   1   5   1  391.59   24.55
  -1   5  -1  368.44   21.88
   1   5   1  406.33   22.70
   1   5   1  380.21   23.69
   1  -5  -1  356.52   21.64
   1   5   1  396.87   23.41
  -1  -5   1  394.52   21.82
  -1   5  -1  401.51   23.75
   1   5   1  429.89   25.54
  -1   5  -1  379.90   21.72
   1   5   1  358.22   23.64
  -1   5  -1  404.49   20.33
   1   5   1  409.43   20.37
  -1   5  -1  368.47   21.17
  -1   5  -1  348.35   21.11
  -1  -5   1  342.70   20.95
  -1   5  -1  377.22   21.30
   1   5   1  418.48   21.24
   1   5   1  408.21   24.02
   1   5   1  399.73   21.31
   1   5   1  413.83   24.76
   1  -5  -1  464.36   25.81
  -1   5  -1  414.71   25.26
   1   5   1  405.85   21.97
   1   5   1  397.15   21.88
  -1  -5   1  404.64   24.06
  -1   5  -1  398.25   24.59
  -1   5  -1  382.36   23.67
  -1   5  -1  405.90   21.92
  -1   5  -1  462.02   23.81
  -1   5  -1  393.24   20.94
   1  -5  -1  409.31   23.69
   1   5   1  383.45   21.26
   1   5   1  337.16   21.05
  -1   5  -1  415.13   21.44
   1   5   1  378.66   23.46
  -1   5  -1  383.92   25.23
  -1   5  -1  382.90   23.43
   2   5  -1  868.98   49.22
  -2   5   1  831.96   43.29
  -2   5   1  797.99   46.95
  -2   5   1  810.21   46.27
  -2   5   1  804.33   40.38
  -2  -5  -1  814.53   42.03
  -2   5   1  736.71   42.21
   2  -5   1  825.84   46.16
  -2   5   1  811.44   48.95
   2   5  -1  794.08   45.65
   2   5  -1  776.82   43.50
  -2   5   1  822.40   43.56
   2  -5   1  782.56   45.07
  -2  -5  -1  806.47   45.17
   2   5  -1  804.14   45.11
  -2   5   1  775.89   41.61
  -2   5   1  792.40   42.28
  -2   5   1  841.92   47.41
  -2  -5  -1  801.37   42.01
  -2   5   1  771.79   49.02
  -2   5   1  743.53   42.35
   2  -5   1  852.40   49.53
   2   5  -1  706.27   46.55
   2   5  -1  811.81   42.38
  -2   5   1  881.03   42.23
  -2  -5  -1  799.50   47.15
   2   5  -1  728.39   42.08
   2   5  -1  783.96   46.36
   2   5  -1  742.52   47.08
  -2  -5  -1  879.93   49.53
   2  -5   1  759.71   42.22
   2   5  -1  785.73   48.47
  -2   5   1  852.33   46.88
  -2   5   1  836.22   49.22
   2   5  -1  826.97   40.45
  -2   5   1  757.67   43.48
   2   5   1  777.79   47.20
  -2  -5   1  720.84   38.07
   2   5   1  828.61   43.56
   2   5   1  805.54   45.77
  -2   5  -1  819.20   48.85
  -2  -5   1  792.99   42.03
  -2  -5   1  782.69   45.16
   2  -5  -1  831.66   49.34
   2   5   1  759.23   48.69
  -2   5  -1  802.25   43.52
   2   5   1  799.57   43.47
  -2  -5   1  807.71   45.98
  -2   5  -1  838.39   49.06
   2   5   1  683.39   41.87
  -2   5  -1  836.46   41.73
  -2   5  -1  824.64   43.54
  -2   5  -1  807.66   47.33
   2   5   1  869.01   46.78
  -2   5  -1  832.26   46.23
   2   5   1  747.08   46.70
   2   5   1  835.05   42.42
  -2   5  -1  802.67   40.36
   2   5   1  781.75   42.18
  -2   5  -1  845.60   46.95
  -2   5  -1  813.93   40.74
  -2   5  -1  844.08   43.34
   2   5   1  737.56   45.00
  -2   5  -1  861.23   49.54
   2   5   1  702.24   46.39
  -2  -5   1  814.65   49.29
   2   5   1  809.35   40.39
  -2   5  -1  817.36   46.78
  -2   5  -1  791.67   42.35
  -2   5  -1  784.17   42.22
  -2   5  -1  770.70   42.08
  -2  -5   1  723.08   43.32
   2  -5  -1  846.89   46.35
  -2  -5   1  799.19   42.04
  -2  -5   1  850.15   47.37
   2   5   1  917.75   49.31
  -3   5   1  157.64    9.89
  -3   5   1  153.31    9.85
  -3  -5  -1  149.06   11.94
   3  -5   1  151.86    9.48
  -3   5   1  156.36    9.77
  -3   5   1  139.95   10.40
   3   5  -1  165.23   12.34
  -3  -5  -1  185.74    9.82
  -3   5   1  156.35    9.16
  -3   5   1  152.17    9.31
  -3   5   1  169.08    9.69
  -3  -5  -1  156.57   11.82
   3  -5   1  148.07    9.97
   3   5  -1  165.89   10.77
  -3  -5  -1  149.60    9.76
  -3   5   1  183.56   11.28
  -3  -5  -1  158.80   11.45
  -3  -5  -1  170.24    9.65
  -3  -5  -1  146.09    8.74
  -3   5   1  172.74   10.86
   3  -5   1  151.44   11.50
   3  -5   1  156.61   11.88
  -3   5   1  168.50    9.28
  -3   5   1  162.75   11.61
   3   5  -1  152.43    9.79
  -3   5   1  155.97    9.55
   3   5  -1  165.75    9.25
   3   5  -1  171.37   11.88
  -3  -5  -1  167.61    8.69
  -3   5   1  169.87    9.60
   3   5  -1  164.55    9.65
  -3   5   1  167.27   12.53
   3   5  -1  166.29    9.53
  -3   5   1  157.14   10.64
  -3  -5  -1  170.35   10.34
  -3   5   1  159.30   12.19
   3   5  -1  148.67   10.55
   3   5   1  150.61   10.04
   3  -5  -1  136.21    9.30
  -3   5  -1  159.85    9.59
  -3  -5   1  167.86    8.75
  -3   5  -1  158.00    9.40
  -3   5  -1  142.03    9.71
  -3  -5   1  159.10    9.82
  -3   5  -1  149.68    9.80
  -3   5  -1  158.76    9.88
  -3  -5   1  152.47   11.87
  -3   5  -1  144.44   10.50
   3   5   1  160.04   10.61
   3  -5  -1  145.42   11.88
   3  -5  -1  162.23   11.65
  -3   5  -1  168.46   10.79
  -3  -5   1  157.61    9.52
   3   5   1  167.30    9.71
   3   5   1  151.53   10.88
  -3   5  -1  119.37   11.80
  -3   5  -1  163.36    9.16
   3   5   1  169.83   12.30
  -3  -5   1  146.42   11.68
  -3   5  -1  163.73    9.28
  -3   5  -1  156.72   11.04
  -3   5  -1  161.85   12.25
  -3   5  -1  154.62   10.75
  -3  -5   1  145.66   10.16
  -3   5  -1  153.34    9.50
  -3  -5   1  174.53   11.65
  -3   5  -1  156.85    9.46
  -3  -5   1  160.85    9.58
   3   5   1  154.24   11.65
  -3   5  -1  152.58   11.39
   3   5   1  168.78    9.94
  -3  -5   1  142.76    8.75
   3   5   1  156.42    9.16
   3   5   1  158.96   10.68
  -4  -5  -1  568.59   30.82
  -4  -5  -1  533.54   32.04
   4   5  -1  543.99   28.77
  -4  -5  -1  520.09   33.80
  -4   5   1  597.15   33.74
  -4   5   1  602.04   29.52
  -4   5   1  595.08   33.50
   4   5  -1  556.90   33.56
  -4   5   1  528.42   30.08
  -4  -5  -1  549.22   27.81
  -4  -5  -1  595.60   27.39
  -4   5   1  543.25   35.97
  -4  -5  -1  545.77   34.65
  -4  -5  -1  567.06   30.05
  -4   5   1  564.87   30.90
   4  -5   1  512.85   33.50
  -4   5   1  603.74   29.22
   4   5  -1  522.37   33.08
  -4   5   1  531.30   35.65
   4   5  -1  559.17   29.81
   4   5  -1  514.22   33.80
  -4   5   1  519.85   33.27
  -4  -5  -1  562.88   29.95
  -4   5   1  648.97   31.26
  -4   5   1  520.10   33.58
  -4   5   1  604.25   28.89
   4   5  -1  566.89   30.22
  -4   5   1  595.54   30.11
   4   5  -1  498.14   35.35
   4  -5   1  547.31   30.11
  -4   5   1  599.74   31.08
   4  -5   1  549.15   29.49
   4   5  -1  522.47   30.85
  -4   5  -1  617.46   35.10
  -4   5  -1  452.17   33.36
  -4  -5   1  562.76   32.10
  -4   5  -1  509.10   33.23
   4   5   1  532.03   30.81
  -4  -5   1  498.11   33.69
  -4   5  -1  544.13   33.31
  -4  -5   1  506.85   34.35
  -4   5  -1  624.78   30.14
  -4  -5   1  577.91   30.05
   4   5   1  578.15   33.67
   4  -5  -1  544.11   29.48
  -4   5  -1  516.83   35.86
  -4  -5   1  525.58   30.69
   4   5   1  552.52   28.76
  -4  -5   1  607.15   30.11
  -4  -5   1  572.67   27.31
  -4   5  -1  581.26   30.07
  -4   5  -1  546.18   30.87
   4  -5  -1  547.62   33.79
  -4   5  -1  547.79   29.05
   4   5   1  474.68   34.95
   4   5   1  555.08   30.15
  -4   5  -1  592.47   28.84
   4   5   1  547.32   33.24
  -4   5  -1  594.90   29.51
  -4   5  -1  549.52   30.90
   4   5   1  508.63   33.67
  -4  -5   1  561.18   27.87
  -4   5  -1  561.24   31.05
  -5   5   1  66.745   5.691
   5   5  -1  59.378   4.783
  -5   5   1  74.475   5.267
  -5  -5  -1  61.466   4.798
   5   5  -1  59.453   5.325
   5   5  -1  61.527   4.905
  -5   5   1  66.196   5.053
  -5   5   1  59.199   4.677
  -5   5   1  62.364   4.835
   5   5  -1  59.973   5.243
  -5   5   1  57.645   5.010
  -5  -5  -1  68.546   4.538
   5  -5   1  66.855   4.799
  -5   5   1  57.533   4.626
  -5  -5  -1  59.961   4.903
   5  -5   1  60.737   5.323
   5   5  -1  65.853   4.782
  -5  -5  -1  62.612   4.386
   5  -5   1  53.389   4.629
  -5   5   1  65.886   5.563
  -5   5   1  56.671   4.808
  -5   5   1  65.947   5.553
  -5   5   1  58.317   4.578
   5  -5  -1  60.281   5.226
  -5  -5   1  62.332   4.450
  -5   5  -1  65.461   4.740
  -5   5  -1  58.769   4.818
   5  -5  -1  57.176   4.631
  -5   5  -1  70.183   5.685
  -5  -5   1  60.632   4.795
  -5  -5   1  58.460   4.766
   5   5   1  62.381   4.545
   5  -5  -1  57.592   4.621
  -5   5  -1  65.362   5.435
  -5   5  -1  56.544   4.377
   5   5   1  58.819   4.749
  -5   5  -1  63.144   4.754
  -5  -5   1  54.302   4.280
  -5   5  -1  56.555   4.777
  -5   5  -1  58.511   4.909
   5   5   1  59.070   5.332
  -5   5  -1  62.445   4.925
   5   5   1  55.359   5.182
  -5   5  -1  61.316   4.672
  -6   5   1  74.874   5.117
  -6   5   1  80.561   5.466
  -6   5   1  73.269   5.842
  -6  -5  -1  74.111   4.774
  -6   5   1  69.362   5.808
   6  -5   1  72.775   5.931
  -6  -5  -1  65.299   4.572
  -6   5   1  71.765   5.103
  -6   5   1  66.162   4.964
  -6   5   1  70.297   5.077
   6   5  -1  68.150   5.690
  -6   5   1  73.436   5.285
   6  -5   1  68.929   4.997
  -6   5   1  76.871   4.937
   6  -5   1  72.398   5.737
   6   5  -1  72.626   5.753
  -6   5   1  80.277   5.345
   6   5  -1  64.579   4.725
  -6  -5  -1  64.434   5.023
   6   5  -1  77.208   5.194
  -6  -5  -1  74.466   5.149
  -6  -5   1  74.156   5.278
   6   5   1  76.542   5.800
   6   5   1  71.313   5.766
  -6   5  -1  70.105   4.738
   6  -5  -1  58.326   4.895
  -6   5  -1  67.017   4.964
  -6  -5   1  72.811   5.136
  -6   5  -1  64.019   5.131
   6  -5  -1  76.298   5.706
  -6   5  -1  66.433   4.987
  -6  -5   1  65.902   4.707
  -6   5  -1  72.868   5.091
   6   5   1  64.915   4.995
   6  -5  -1  71.281   5.943
  -6   5  -1  75.699   5.345
   6   5   1  63.211   4.672
  -6   5  -1  73.087   5.355
  -6   5  -1  82.994   5.124
  -6   5  -1  76.732   5.905
  -6  -5   1  68.370   4.761
   7   5  -1  10.386   1.621
  -7   5   1  13.085   1.713
  -7  -5  -1  12.602   1.591
  -7   5   1  9.3887  1.6307
   7   5  -1  7.1460  1.4678
  -7   5   1  11.961   1.685
   7  -5   1  12.109   1.781
  -7   5   1  9.8762  1.7739
   7   5  -1  14.089   2.030
   7  -5   1  12.398   1.998
  -7  -5  -1  12.775   1.608
   7  -5   1  10.962   1.763
   7  -5  -1  10.978   2.047
  -7   5  -1  15.654   1.834
   7  -5  -1  10.626   1.869
  -7  -5   1  9.2636  1.4740
  -7  -5   1  12.519   1.561
  -7   5  -1  7.7669  1.5450
  -7   5  -1  10.565   1.696
   7  -5  -1  11.599   1.934
   7   5   1  9.4759  1.5374
  -7   5  -1  11.688   1.674
   7  -5  -1  8.4309  1.7984
   7   5   1  8.4827  1.8444
   0   6   1  5.1409  2.5301
   0   6   1  7.6392  1.6519
   0   6   1  6.0993  2.4644
   0   6  -1  3.8573  1.8171
   0   6   1  7.4564  1.5919
   0   6  -1  6.3630  2.3371
   0   6  -1  8.0484  1.7370
   0   6  -1  5.2231  1.4631
   0  -6   1  5.1531  1.6244
   0   6   1  5.3738  1.6063
   0   6   1  6.1231  1.8146
   0   6   1  9.3992  2.6167
   0   6  -1  5.2656  1.5003
   0   6  -1  6.2155  1.9407
   0   6   1  3.5993  1.6547
   0   6  -1  10.138   2.951
   0   6  -1  3.2455  1.4790
   0  -6  -1  6.3716  1.5900
   0   6   1  6.6226  1.6889
   0   6  -1  12.500   2.306
   0  -6   1  6.7117  2.5092
   0   6  -1  7.4895  1.8546
   0  -6  -1  6.6875  2.6188
   0   6  -1  5.6144  1.3792
   0   6   1  4.3372  1.5219
   0   6  -1  8.5347  1.6099
   0  -6  -1  5.0178  1.6301
   0   6   1  6.2939  1.5332
   0   6  -1  4.8598  1.6424
   0   6   1  4.3549  1.2080
   0   6   1  5.9147  2.4956
   0   6   1  4.8466  1.7437
   0   6   1  4.9414  1.9519
   0   6   1  7.5552  1.9965
   0   6  -1  8.2633  2.5269
   0   6   1  4.1454  1.7858
   0  -6   1  6.4458  1.6979
   0   6  -1  6.5821  1.8213
   0  -6   1  5.6093  2.6960
   1  -6   1  27.512   2.909
  -1   6   1  28.441   2.908
   1   6  -1  26.379   2.674
   1   6  -1  30.161   3.023
  -1  -6  -1  27.727   2.853
   1   6  -1  27.428   4.157
   1   6  -1  21.065   2.531
  -1   6   1  33.243   2.923
   1   6  -1  27.547   2.833
   1  -6   1  30.074   3.124
  -1   6   1  37.759   3.117
  -1  -6  -1  30.780   4.157
  -1   6   1  27.486   3.126
   1   6  -1  27.989   4.243
   1  -6   1  27.258   2.994
  -1   6   1  29.730   2.784
  -1   6   1  26.133   4.401
  -1   6   1  31.020   2.948
  -1   6   1  30.665   2.933
  -1   6   1  31.769   3.092
   1   6  -1  25.736   2.960
  -1   6   1  26.777   3.161
  -1   6   1  31.044   3.091
   1   6  -1  31.913   4.339
  -1   6   1  23.951   3.924
  -1   6   1  32.854   3.472
  -1  -6  -1  27.945   3.106
  -1   6   1  23.170   2.961
   1   6  -1  35.576   3.093
   1   6  -1  32.553   2.872
   1  -6   1  30.270   4.426
   1  -6   1  35.114   4.201
  -1  -6  -1  25.380   4.063
  -1   6   1  27.584   3.000
   1   6  -1  27.735   3.191
  -1  -6  -1  23.541   2.694
  -1   6   1  27.401   4.542
   1   6  -1  24.932   4.448
  -1   6   1  30.249   3.331
  -1  -6  -1  27.738   2.950
   1   6  -1  29.603   3.122
   1   6  -1  30.569   2.898
   1   6   1  23.807   4.010
   1   6   1  29.864   2.900
  -1   6  -1  28.103   2.724
   1   6   1  29.052   3.114
  -1   6  -1  30.424   3.170
  -1   6  -1  25.628   2.752
   1   6   1  31.651   2.950
  -1   6  -1  29.320   3.354
   1   6   1  28.324   4.554
   1   6   1  28.796   3.365
  -1  -6   1  30.666   4.574
  -1   6  -1  25.382   3.154
   1  -6  -1  25.711   2.862
   1   6   1  27.730   2.948
  -1  -6   1  24.757   2.822
  -1  -6   1  28.752   2.951
  -1   6  -1  27.695   3.095
  -1  -6   1  28.820   3.082
   1  -6  -1  33.129   4.162
   1   6   1  35.916   2.945
  -1   6  -1  30.448   2.964
   1   6   1  30.382   4.067
   1   6   1  30.196   2.917
   1   6   1  25.753   3.058
  -1   6  -1  26.945   2.772
  -1   6  -1  27.354   2.745
   1   6   1  27.753   2.842
  -1   6  -1  25.117   3.871
  -1   6  -1  24.524   2.842
  -1   6  -1  34.745   4.616
  -1   6  -1  26.782   2.763
  -1   6  -1  27.139   3.162
   1  -6  -1  32.270   4.579
  -1   6  -1  31.923   3.055
   1   6   1  25.941   2.887
  -1  -6   1  27.965   4.007
   1  -6  -1  25.729   2.993
   1   6   1  26.910   3.128
  -1   6  -1  25.380   4.219
   1   6   1  27.891   2.884
  -1  -6   1  29.026   2.999
  -2   6   1  159.99    9.46
   2   6  -1  153.80    9.03
  -2   6   1  142.17   10.51
  -2   6   1  168.29   10.66
  -2   6   1  155.00    9.45
   2  -6   1  147.04    9.98
   2   6  -1  139.60    9.25
   2   6  -1  149.46   12.09
  -2  -6  -1  159.46   10.20
   2   6  -1  153.39    9.44
   2   6  -1  152.65   10.44
   2   6  -1  154.08   10.39
   2   6  -1  147.77   11.51
   2  -6   1  151.54   11.29
  -2  -6  -1  147.75    9.32
  -2   6   1  164.35   11.20
   2   6  -1  156.04    9.81
  -2  -6  -1  157.81    9.70
  -2   6   1  122.49    9.40
  -2   6   1  157.71    9.74
  -2   6   1  140.99   11.97
   2  -6   1  158.02   12.23
   2   6  -1  154.40    9.37
  -2   6   1  137.67   11.13
  -2   6   1  120.13   10.22
  -2   6   1  157.81    9.35
  -2  -6  -1  147.18    9.28
  -2   6   1  154.14    9.01
  -2   6   1  162.53    9.80
  -2  -6  -1  144.57   11.49
  -2   6   1  160.65    9.53
   2  -6   1  153.45    9.41
  -2   6   1  147.02   12.06
  -2  -6  -1  158.13   12.22
  -2   6  -1  166.72    9.85
  -2   6  -1  155.71    8.99
  -2   6  -1  145.80   10.31
   2   6   1  158.61    9.39
   2   6   1  164.90    9.82
  -2  -6   1  180.78   10.38
   2  -6  -1  157.93   10.03
  -2  -6   1  152.24   11.64
  -2   6  -1  152.35   10.60
  -2   6  -1  146.47   11.92
  -2  -6   1  155.43   12.13
  -2   6  -1  166.77    9.55
  -2  -6   1  157.47    9.49
   2   6   1  161.15    9.50
  -2   6  -1  175.57   10.00
   2   6   1  162.43    9.48
  -2   6  -1  138.62    9.14
   2   6   1  149.03   10.98
  -2   6  -1  149.49    9.34
  -2   6  -1  148.10    9.60
   2   6   1  152.15    9.00
  -2   6  -1  149.30   12.23
  -2   6  -1  173.53   11.05
   2   6   1  155.87   10.54
   2   6   1  155.00   11.53
  -2   6  -1  150.92   10.37
   2   6   1  148.00   10.06
   2  -6  -1  167.76   12.39
   2   6   1  149.64   10.43
   2  -6  -1  161.22   11.56
  -2   6  -1  161.06    9.49
   2   6   1  145.18   10.91
  -2  -6   1  154.65    9.32
   2   6   1  147.66    9.12
  -2  -6   1  162.39    9.80
   2   6   1  161.22   12.42
  -2   6  -1  159.53   11.39
  -3   6   1  591.47   40.19
  -3  -6  -1  629.05   30.65
   3   6  -1  613.50   40.03
   3   6  -1  684.63   33.89
  -3  -6  -1  658.99   33.89
   3  -6   1  650.44   36.24
  -3   6   1  615.96   37.71
  -3   6   1  599.80   37.85
  -3   6   1  680.99   39.54
  -3   6   1  650.82   33.48
  -3   6   1  645.54   34.93
  -3   6   1  545.41   39.64
  -3  -6  -1  656.04   36.43
   3  -6   1  655.33   34.05
  -3  -6  -1  596.85   38.61
  -3   6   1  661.54   34.21
  -3  -6  -1  659.26   35.02
   3   6  -1  604.48   34.08
  -3   6   1  611.46   38.07
   3  -6   1  609.61   37.86
  -3  -6  -1  649.33   33.87
  -3  -6  -1  579.56   40.11
  -3   6   1  556.97   33.88
   3  -6   1  653.26   33.52
  -3   6   1  631.60   33.85
   3   6  -1  614.63   38.19
   3   6  -1  633.14   32.52
   3   6  -1  632.00   37.49
   3  -6   1  606.32   40.12
  -3   6   1  530.12   34.79
  -3   6   1  646.04   35.09
   3   6  -1  598.14   34.93
   3   6  -1  637.46   37.90
  -3   6   1  648.32   37.62
  -3   6   1  641.41   32.53
   3  -6  -1  612.18   34.00
  -3   6  -1  624.09   40.18
   3   6   1  630.44   37.95
  -3   6  -1  655.63   35.10
  -3   6  -1  630.54   39.35
  -3   6  -1  643.47   38.04
  -3   6  -1  631.43   37.93
  -3   6  -1  579.13   37.52
  -3  -6   1  674.52   36.47
   3   6   1  622.10   40.00
  -3   6  -1  687.21   35.18
  -3  -6   1  674.45   33.97
   3  -6  -1  607.77   36.08
  -3   6  -1  647.01   32.79
  -3   6  -1  603.22   40.34
  -3   6  -1  641.06   34.92
  -3   6  -1  669.03   34.18
  -3  -6   1  654.33   33.89
   3   6   1  604.91   37.54
   3   6   1  584.24   38.07
  -3  -6   1  588.15   30.60
   3   6   1  691.63   36.32
   3   6   1  642.24   34.98
   3  -6  -1  607.95   37.80
  -3   6  -1  690.66   34.16
  -3   6  -1  655.97   37.64
  -3   6  -1  625.27   32.48
  -3  -6   1  655.39   34.98
   3   6   1  597.39   34.02
  -3  -6   1  593.61   38.56
   3   6   1  677.48   32.60
  -3   6  -1  651.77   33.91
  -3  -6   1  613.02   36.07
  -4   6   1  203.25   13.50
  -4  -6  -1  227.04   13.09
  -4  -6  -1  203.15   10.92
  -4   6   1  210.82   11.75
   4   6  -1  215.53   13.41
  -4   6   1  206.19   12.48
  -4   6   1  177.08   15.15
   4   6  -1  196.31   13.47
   4   6  -1  199.08   12.42
   4   6  -1  190.92   12.08
   4  -6   1  198.12   11.98
   4   6  -1  218.16   11.66
   4   6  -1  176.89   14.53
  -4   6   1  233.23   13.78
  -4   6   1  204.41   12.50
  -4  -6  -1  175.79   14.89
  -4   6   1  219.65   12.24
   4  -6   1  208.58   11.88
  -4  -6  -1  202.35   12.38
  -4   6   1  206.10   12.58
  -4   6   1  198.98   14.07
  -4  -6  -1  210.91   12.15
   4  -6   1  209.84   12.15
  -4   6   1  190.21   13.34
  -4   6   1  182.43   15.65
  -4   6   1  201.99   11.56
  -4   6   1  206.10   12.12
  -4  -6  -1  197.35   12.07
   4  -6   1  185.66   14.47
  -4   6   1  173.31   14.27
   4   6   1  200.88   12.20
   4   6   1  214.43   13.66
  -4   6  -1  216.19   13.51
  -4   6  -1  216.15   15.97
  -4   6  -1  215.87   12.57
  -4   6  -1  209.52   12.55
  -4   6  -1  190.60   13.47
  -4   6  -1  213.74   11.83
   4   6   1  198.01   11.58
  -4   6  -1  210.73   12.07
  -4  -6   1  195.83   12.40
  -4   6  -1  217.32   14.18
  -4  -6   1  203.45   12.11
   4   6   1  213.01   13.44
  -4   6  -1  214.26   11.67
  -4  -6   1  197.18   15.14
  -4   6  -1  179.95   15.26
  -4   6  -1  204.61   12.44
   4  -6  -1  211.75   11.96
  -4  -6   1  208.33   13.05
  -4  -6   1  219.88   12.24
   4  -6  -1  174.96   14.44
   4   6   1  186.94   14.75
   4  -6  -1  216.81   12.23
  -4  -6   1  207.98   10.98
  -4   6  -1  184.19   11.96
   4   6   1  183.56   12.25
  -4   6  -1  203.10   13.39
   5   6  -1  40.193   3.871
  -5   6   1  35.974   3.676
   5  -6   1  40.615   3.959
  -5   6   1  40.006   4.266
  -5  -6  -1  37.406   3.473
  -5  -6  -1  30.009   3.100
   5   6  -1  40.623   3.758
  -5   6   1  41.963   4.066
  -5  -6  -1  48.259   3.939
   5  -6   1  37.665   3.336
  -5   6   1  38.252   3.285
  -5   6   1  40.429   4.094
  -5  -6  -1  39.302   3.173
  -5   6   1  41.058   3.824
  -5   6   1  37.374   3.468
   5   6  -1  34.821   3.409
   5   6  -1  37.863   3.276
  -5   6   1  43.288   3.514
  -5   6   1  40.087   3.422
  -5   6   1  38.950   3.640
   5  -6   1  44.726   3.746
  -5  -6  -1  32.396   3.628
   5   6  -1  33.729   3.841
   5  -6  -1  39.250   3.471
   5   6   1  41.628   3.461
   5   6   1  33.696   3.410
   5   6   1  42.721   4.116
  -5   6  -1  43.144   3.866
  -5   6  -1  37.927   3.565
  -5   6  -1  40.200   3.482
  -5  -6   1  38.183   3.499
  -5   6  -1  35.683   3.490
   5   6   1  37.803   3.924
  -5  -6   1  31.147   3.117
  -5   6  -1  42.159   4.165
  -5  -6   1  36.679   3.234
  -5  -6   1  39.816   3.740
  -5   6  -1  30.493   3.162
  -5   6  -1  40.179   3.436
  -5   6  -1  39.291   3.480
   5  -6  -1  40.580   3.916
   5  -6  -1  36.855   3.419
  -5  -6   1  40.491   3.550
  -5   6  -1  42.356   3.432
  -5   6  -1  39.890   4.016
  -6   6   1  4.5181  1.3084
   6   6  -1  1.5438  1.2443
  -6   6   1  4.0979  1.6044
   6  -6   1  5.8743  1.5792
  -6   6   1  5.9040  1.6048
  -6   6   1  5.0507  1.4583
   6  -6   1  5.5404  1.8976
  -6   6   1  3.1631  1.3419
  -6  -6  -1  4.5265  1.4781
   6   6  -1  6.3819  1.7183
   6  -6   1  3.2141  1.4225
   6  -6   1  4.9706  1.5927
   6   6  -1  5.0008  1.4763
  -6   6   1  5.0192  1.4895
  -6   6   1  6.3322  1.8728
  -6   6   1  3.5865  1.6455
  -6   6  -1  4.8286  1.4772
  -6   6  -1  2.9121  1.5138
  -6   6  -1  5.3057  1.6238
  -6  -6   1  5.7141  1.4434
   6  -6  -1  3.8730  1.5661
  -6   6  -1  3.9228  1.4828
  -6  -6   1  0.3561  1.3661
  -6  -6   1  3.2754  1.5274
   6  -6  -1  1.5099  1.4913
   6   6   1  4.7459  1.4409
  -6   6  -1  3.9819  1.6899
   6   6   1  7.6330  1.5499
   6   6   1  5.7308  1.8211
   6   6   1  1.2625  1.5308
   6  -6  -1  6.4366  1.8752
  -6   6  -1  1.8719  1.6867
  -6  -6   1  4.8693  1.5138
  -6   6  -1  3.6246  1.4417
   0  -7   1  30.515   3.235
   0   7   1  21.617   4.248
   0   7  -1  26.919   2.795
   0  -7   1  25.058   2.983
   0   7   1  29.382   2.903
   0  -7  -1  28.573   3.060
   0   7  -1  26.903   2.984
   0   7  -1  28.131   3.188
   0   7  -1  25.232   4.380
   0  -7  -1  23.180   2.926
   0   7   1  28.341   3.347
   0   7   1  20.540   4.545
   0   7  -1  28.216   2.867
   0   7   1  27.522   2.845
   0   7  -1  28.920   3.426
   0   7  -1  21.744   4.576
   0   7  -1  29.559   3.212
   0  -7   1  25.364   3.046
   0  -7   1  21.663   4.543
   0   7   1  28.291   2.931
   0   7   1  27.295   3.325
   0   7  -1  25.016   3.312
   0   7   1  27.793   2.982
   0  -7  -1  27.404   4.741
   0   7  -1  26.156   2.816
   0   7  -1  24.886   2.837
   0   7   1  28.453   2.931
   0   7  -1  26.779   2.854
   0  -7  -1  21.873   4.014
   0   7   1  33.621   3.218
   0   7  -1  21.094   2.929
   0   7  -1  25.047   4.711
   0   7   1  26.468   3.252
   0   7   1  28.959   3.005
   0   7   1  26.106   3.661
   1   7  -1  87.035   6.475
   1   7  -1  101.65    6.53
  -1  -7  -1  96.149   9.204
   1  -7   1  89.961   6.667
   1  -7   1  85.006   8.873
   1   7  -1  99.734   9.327
  -1  -7  -1  94.955   6.581
   1   7  -1  93.654   6.306
  -1   7   1  92.516   7.205
   1  -7   1  88.897   6.903
  -1   7   1  96.429   6.556
  -1   7   1  91.002   7.349
   1   7  -1  91.303   6.847
  -1   7   1  100.14    6.35
   1   7  -1  97.245   6.602
  -1   7   1  102.86    7.32
  -1   7   1  80.727   8.677
   1   7  -1  92.925   7.243
   1   7  -1  88.462   6.424
  -1   7   1  104.80    6.79
  -1   7   1  105.86    6.92
  -1   7   1  100.91    6.55
  -1   7   1  106.55    7.82
   1   7  -1  92.198   8.504
   1  -7   1  106.70    6.71
   1  -7   1  80.336   7.903
  -1   7   1  104.15    6.70
   1   7  -1  104.03    7.48
  -1  -7  -1  104.55    7.18
  -1   7   1  99.999   6.759
  -1   7   1  81.728   8.612
   1  -7   1  99.452   7.088
  -1   7   1  97.267   8.584
  -1   7   1  100.79    6.60
  -1  -7  -1  96.838   6.833
  -1   7  -1  105.75    6.50
  -1   7  -1  85.181   6.385
  -1  -7   1  90.373   8.991
   1   7   1  89.866   6.288
   1   7   1  101.42    7.39
  -1   7  -1  108.03    6.98
  -1   7  -1  106.88    7.01
  -1   7  -1  83.447   8.623
  -1  -7   1  104.05    6.69
   1   7   1  103.64    6.44
   1   7   1  99.155   9.370
  -1  -7   1  94.666   7.047
  -1   7  -1  99.288   7.368
   1   7   1  90.552   6.575
  -1  -7   1  100.13    6.88
  -1   7  -1  107.09    7.74
  -1   7  -1  91.763   6.697
   1   7   1  104.97    7.17
   1   7   1  94.368   7.406
   1   7   1  101.53    6.69
  -1   7  -1  109.23    6.78
  -1   7  -1  95.267   6.471
  -1   7  -1  82.903   7.280
   1  -7  -1  92.614   6.807
  -1   7  -1  97.889   7.423
   1   7   1  97.008   7.597
   1   7   1  96.585   6.631
  -1   7  -1  90.851   9.159
   1   7   1  99.238   8.777
   1  -7  -1  82.993   8.796
  -1   7  -1  94.452   6.451
   1   7   1  93.099   6.797
   1  -7  -1  99.257   7.129
   1   7   1  101.79    6.67
  -1  -7   1  94.220   7.036
   1   7   1  97.635   7.398
  -1   7  -1  97.550   8.520
  -2   7   1  117.52    8.53
  -2   7   1  100.77    9.70
  -2   7   1  102.98    9.24
  -2   7   1  118.49    7.02
  -2  -7  -1  111.21    7.26
   2   7  -1  112.60    7.34
  -2   7   1  120.54    8.35
  -2   7   1  106.83    7.27
   2  -7   1  95.474   8.935
  -2   7   1  101.64    7.33
  -2  -7  -1  124.79    8.04
   2   7  -1  102.95    7.18
   2  -7   1  113.52    7.43
   2  -7   1  97.861   9.771
  -2   7   1  112.82    7.27
   2   7  -1  106.57    7.95
   2  -7   1  107.65    7.76
   2   7  -1  115.23    8.19
  -2   7   1  115.14    7.35
  -2   7   1  112.75    8.13
  -2   7   1  89.266   9.644
  -2  -7  -1  117.97    7.32
  -2   7   1  125.85    7.83
   2   7  -1  95.204   9.708
  -2   7   1  122.47    8.23
   2   7  -1  108.32    7.53
  -2  -7  -1  87.143   9.095
   2   7  -1  97.905   9.240
   2   7  -1  118.73    7.08
  -2  -7  -1  106.60    7.50
  -2  -7  -1  113.56   10.09
  -2   7   1  120.45    7.27
  -2   7   1  129.44    7.86
  -2  -7   1  96.627   9.882
  -2   7  -1  121.66    7.60
  -2  -7   1  118.73    7.70
  -2   7  -1  117.31    8.04
  -2   7  -1  120.37    7.47
  -2  -7   1  102.11    7.62
   2  -7  -1  98.362  10.112
  -2  -7   1  109.75    7.84
   2   7   1  102.14    9.27
  -2   7  -1  99.892   9.611
  -2  -7   1  90.196   9.728
   2   7   1  105.50    7.11
   2   7   1  107.53    8.05
   2   7   1  114.26    8.08
   2  -7  -1  91.779   8.931
  -2  -7   1  103.69    7.19
  -2   7  -1  108.49    9.99
   2   7   1  105.28    7.22
  -2   7  -1  99.764   6.797
  -2   7  -1  119.28    7.42
   2  -7  -1  120.93    7.41
  -2   7  -1  115.30    7.61
   2   7   1  88.744   9.576
  -2   7  -1  112.37    7.16
  -2  -7   1  114.48    7.39
  -2   7  -1  106.97    7.47
  -2   7  -1  97.498   9.813
   2   7   1  106.44    7.47
   2   7   1  104.97    6.97
   2   7   1  107.81    7.27
  -2   7  -1  87.213   8.210
  -2   7  -1  118.80    7.37
  -2  -7   1  105.59    7.23
  -2   7  -1  95.966   7.838
   2  -7  -1  110.31    7.90
  -2   7  -1  122.04    8.16
  -3   7   1  288.18   16.97
  -3  -7  -1  265.69   16.29
  -3  -7  -1  290.72   16.36
  -3   7   1  312.50   17.09
   3  -7   1  293.01   16.42
  -3  -7  -1  307.48   17.73
  -3   7   1  315.47   16.69
  -3   7   1  288.52   16.49
  -3  -7  -1  272.13   17.39
  -3   7   1  296.49   18.27
   3   7  -1  292.47   16.51
  -3  -7  -1  284.91   16.96
   3   7  -1  285.40   18.28
  -3   7   1  309.03   17.00
  -3   7   1  299.59   19.17
   3   7  -1  287.34   16.91
   3   7  -1  295.19   16.31
   3   7  -1  288.33   18.02
  -3   7   1  298.29   15.84
  -3   7   1  300.28   18.34
   3  -7   1  272.16   16.10
  -3   7   1  286.27   18.41
  -3   7   1  283.86   16.39
   3  -7   1  288.96   17.49
   3   7  -1  268.56   15.66
  -3   7  -1  290.51   18.07
  -3   7  -1  303.81   17.06
  -3  -7   1  277.80   16.30
   3   7   1  286.19   16.82
   3   7   1  298.70   16.53
  -3  -7   1  297.50   17.43
  -3   7  -1  255.96   16.85
   3   7   1  266.80   15.63
   3   7   1  298.25   18.40
   3  -7  -1  279.97   17.42
  -3   7  -1  299.02   16.43
   3  -7  -1  293.05   16.21
  -3   7  -1  263.57   18.18
  -3   7  -1  280.35   16.46
  -3   7  -1  275.61   16.89
   3   7   1  262.57   18.02
   3  -7  -1  290.57   16.45
  -3  -7   1  298.22   17.07
  -3  -7   1  280.36   16.36
  -3   7  -1  277.98   15.69
  -3  -7   1  275.52   17.63
  -3   7  -1  329.93   19.32
  -3   7  -1  303.37   18.30
  -4   7   1  16.431   2.869
  -4   7   1  15.967   2.712
  -4   7   1  16.967   2.227
  -4   7   1  15.221   2.352
   4   7  -1  17.313   2.479
  -4   7   1  18.276   2.496
  -4  -7  -1  14.737   2.454
  -4  -7  -1  17.287   2.564
   4  -7   1  12.257   2.047
  -4   7   1  15.988   2.507
  -4   7   1  13.957   2.141
   4   7  -1  15.532   2.618
  -4   7   1  17.953   2.429
  -4  -7  -1  15.435   2.276
  -4  -7  -1  16.131   2.239
   4  -7   1  18.003   2.424
   4   7  -1  17.792   2.193
  -4   7   1  21.033   2.950
   4  -7   1  13.243   2.266
   4   7  -1  16.366   2.412
  -4   7   1  12.988   2.577
   4   7   1  15.066   2.605
  -4   7  -1  16.364   2.260
  -4  -7   1  13.152   2.130
   4  -7  -1  12.763   2.216
   4  -7  -1  13.525   2.106
  -4   7  -1  15.983   2.270
  -4  -7   1  13.110   2.203
  -4   7  -1  10.633   2.449
   4   7   1  14.995   2.106
  -4   7  -1  17.712   2.721
   4   7   1  14.871   2.441
  -4   7  -1  13.068   2.536
  -4   7  -1  16.772   2.538
  -4   7  -1  14.806   2.277
  -4  -7   1  15.621   2.397
   4   7   1  12.671   2.137
  -4   7  -1  14.305   2.298
  -4   7  -1  16.319   2.342
  -4  -7   1  15.766   2.337
  -4   7  -1  14.092   2.146
   5   7  -1  82.925   6.037
   5   7  -1  80.225   5.245
  -5   7   1  82.109   6.120
  -5   7   1  78.682   5.587
  -5  -7  -1  84.466   5.571
  -5  -7  -1  76.526   5.757
   5  -7   1  85.056   6.408
  -5   7   1  75.548   6.001
   5   7  -1  84.220   5.556
   5  -7   1  78.001   5.274
  -5   7   1  83.554   5.443
  -5   7   1  84.912   5.727
  -5   7   1  75.821   5.315
  -5  -7  -1  82.216   4.912
  -5  -7  -1  91.889   5.647
   5  -7   1  84.663   5.501
  -5   7   1  85.107   5.744
   5  -7   1  87.293   6.039
  -5   7   1  81.362   5.144
   5  -7  -1  87.965   6.077
   5   7   1  84.926   5.435
   5   7   1  81.403   6.106
  -5  -7   1  85.589   5.560
  -5   7  -1  74.189   5.366
  -5   7  -1  80.180   5.467
   5  -7  -1  77.503   5.237
  -5  -7   1  75.889   4.807
  -5   7  -1  82.811   5.678
  -5   7  -1  79.970   5.091
  -5   7  -1  77.713   5.506
   5  -7  -1  68.026   5.252
   5   7   1  72.523   5.857
  -5   7  -1  74.376   5.986
  -5   7  -1  77.585   5.242
   5   7   1  85.448   5.225
  -5   7  -1  81.033   6.035
  -5   7  -1  79.010   5.686
  -5  -7   1  78.780   5.511
  -5  -7   1  65.539   5.553
  -6  -7  -1  14.437   1.723
  -6   7   1  14.063   1.894
   6  -7   1  15.969   1.975
   6   7  -1  14.726   1.813
   6  -7  -1  16.123   2.089
  -6  -7   1  15.193   1.758
  -6   7  -1  15.924   1.822
  -6   7  -1  18.186   1.876
   0   8   1  156.27   10.22
   0  -8  -1  151.38    9.91
   0   8   1  158.32    9.27
   0   8  -1  153.10    8.93
   0   8  -1  146.59    9.20
   0  -8  -1  154.75    9.34
   0   8   1  130.08    9.44
   0   8  -1  141.26    8.92
   0  -8  -1  161.42    9.74
   0   8  -1  157.29    9.38
   0   8   1  140.82    9.21
   0   8   1  150.02    8.88
   0   8  -1  155.73    9.24
   0   8  -1  110.95   10.01
   0   8   1  137.91   10.30
   0   8   1  147.70   10.13
   0   8   1  136.61   10.65
   0   8  -1  160.96    9.73
   0   8   1  146.71    9.15
   0  -8   1  149.74    9.54
   0   8   1  152.66    9.31
   0  -8   1  147.15    9.93
   0  -8   1  145.51    9.23
   0  -8  -1  173.49   10.14
   0  -8   1  146.69    9.82
   1   8  -1  166.55   11.02
   1   8  -1  158.56    9.94
   1   8  -1  162.34    9.54
  -1   8   1  157.36    9.87
   1  -8   1  165.60   10.12
   1  -8   1  162.39   10.61
  -1   8   1  166.70    9.91
  -1   8   1  119.61   11.11
   1   8  -1  191.49   10.45
  -1   8   1  156.11   10.17
   1  -8   1  164.85   10.03
  -1   8   1  168.83    9.77
   1   8  -1  161.88    9.85
  -1  -8  -1  155.03   10.50
  -1  -8  -1  173.61   10.66
  -1   8   1  149.50    9.81
  -1   8   1  148.97   10.95
  -1   8   1  144.93    9.96
  -1   8   1  122.78   10.60
   1   8  -1  173.61    9.56
  -1   8   1  134.89   10.68
  -1  -8  -1  174.28   10.35
  -1   8   1  168.56    9.57
   1   8   1  173.26   11.16
   1   8   1  166.66    9.79
   1   8   1  154.96   10.09
   1  -8  -1  149.82   10.04
  -1   8  -1  167.86   10.83
   1   8   1  163.31    9.88
   1  -8  -1  168.88    9.97
  -1  -8   1  147.10   10.45
  -1   8  -1  151.08    9.99
  -1  -8   1  169.31   10.68
   1   8   1  169.92   11.12
   1   8   1  176.47    9.65
  -1  -8   1  164.18    9.85
   1  -8  -1  159.35   10.59
  -1   8  -1  165.82   11.13
   1   8   1  146.06    9.64
  -1   8  -1  158.14    9.85
  -1   8  -1  128.80    9.92
  -1  -8   1  176.51   10.37
   1   8   1  178.48    9.85
  -1   8  -1  180.20   11.44
  -1   8  -1  161.89    9.82
  -1   8  -1  164.76    9.47
  -1   8  -1  170.70   10.92
  -2   8   1  15.986   2.526
  -2  -8  -1  17.599   2.614
   2  -8   1  20.919   2.425
  -2   8   1  18.372   2.365
  -2  -8  -1  17.809   2.561
   2   8  -1  21.959   2.465
  -2   8   1  16.693   2.362
   2   8  -1  21.064   2.931
   2   8  -1  16.058   2.312
  -2   8   1  21.947   2.604
  -2   8   1  19.631   2.891
  -2   8   1  18.831   2.865
   2   8  -1  18.133   2.428
   2  -8   1  19.758   2.701
  -2   8   1  16.620   2.471
  -2   8   1  20.332   2.837
   2  -8   1  23.280   2.757
  -2   8   1  20.698   2.512
  -2  -8  -1  13.900   2.452
  -2  -8  -1  12.957   2.499
   2   8  -1  17.427   2.653
  -2  -8  -1  13.763   2.400
  -2   8   1  18.124   2.933
   2   8   1  20.513   2.536
   2   8   1  16.175   2.900
  -2   8  -1  18.212   2.633
  -2  -8   1  14.228   2.243
   2   8   1  14.122   2.939
  -2   8  -1  19.393   2.701
  -2   8  -1  16.398   2.385
   2   8   1  19.254   2.449
  -2  -8   1  11.218   2.287
  -2   8  -1  17.712   2.252
  -2   8  -1  20.821   2.615
  -2  -8   1  15.894   2.472
   2  -8  -1  15.853   2.589
   2  -8  -1  22.308   2.724
  -2  -8   1  11.945   2.424
  -2   8  -1  17.760   2.313
  -2   8  -1  18.476   2.971
  -2   8  -1  16.251   2.612
  -2  -8   1  15.027   2.569
   2   8   1  21.474   2.418
  -2   8  -1  20.651   2.682
  -2   8  -1  18.515   2.882
   3   8  -1  127.85    9.07
  -3  -8  -1  147.07    8.69
  -3   8   1  140.78    8.61
  -3  -8  -1  117.23    8.58
   3  -8   1  131.95    8.68
  -3   8   1  117.22    9.44
  -3   8   1  120.63    9.09
  -3   8   1  135.96    8.47
  -3  -8  -1  120.45    8.00
   3  -8   1  141.63    8.34
  -3   8   1  141.79    8.34
  -3  -8  -1  128.18    8.15
   3  -8   1  135.70    8.11
   3  -8   1  136.66    8.23
  -3  -8  -1  141.82    9.07
  -3   8   1  145.60    8.39
  -3   8   1  124.50    8.46
  -3   8   1  144.21    8.02
   3   8  -1  131.68    8.49
   3   8  -1  139.67    8.07
  -3   8   1  147.98    9.34
   3   8  -1  138.01    8.30
  -3  -8   1  141.29    8.33
   3   8   1  125.52    9.14
   3   8   1  116.39    8.24
  -3   8  -1  98.274   8.841
  -3   8  -1  132.22    7.87
  -3   8  -1  149.54    9.30
   3  -8  -1  136.34    8.29
  -3   8  -1  126.26    8.53
  -3   8  -1  130.39    8.49
  -3   8  -1  139.06    8.30
  -3   8  -1  122.78    8.04
   3   8   1  126.50    8.23
   3   8   1  152.96    9.35
   3  -8  -1  124.32    8.73
   3  -8  -1  139.67    8.16
  -3  -8   1  136.73    8.62
  -3  -8   1  141.58    9.05
  -3   8  -1  128.52    8.36
  -3   8  -1  116.37    9.39
  -3   8  -1  110.11    8.98
   3   8   1  134.91    7.93
   3  -8  -1  148.63    8.41
  -3  -8   1  127.54    8.15
   4   8  -1  62.783   4.984
  -4   8   1  74.096   5.456
  -4   8   1  68.067   4.639
  -4   8   1  75.773   5.831
  -4   8   1  76.477   5.593
  -4   8   1  65.815   5.095
   4  -8   1  80.800   4.916
   4  -8   1  70.088   5.485
  -4   8   1  70.440   4.890
  -4  -8  -1  65.777   5.029
  -4  -8  -1  74.560   4.951
  -4   8   1  71.727   5.045
   4   8  -1  62.865   5.389
   4   8  -1  71.538   4.901
  -4   8   1  77.038   5.074
   4   8  -1  73.882   4.714
  -4  -8  -1  78.184   5.061
  -4   8   1  71.820   5.055
   4  -8   1  75.325   4.957
  -4  -8  -1  80.215   5.520
  -4   8  -1  72.733   4.996
   4  -8  -1  74.532   4.812
   4   8   1  62.744   4.566
  -4  -8   1  68.125   4.848
  -4  -8   1  63.950   4.942
  -4   8  -1  71.771   5.042
   4   8   1  71.803   4.914
  -4   8  -1  60.057   4.835
   4   8   1  66.856   5.416
  -4   8  -1  66.482   5.052
  -4   8  -1  70.335   4.675
  -4  -8   1  71.367   4.970
  -4  -8   1  73.274   5.420
   4  -8  -1  67.996   4.953
  -4   8  -1  72.331   5.111
  -5  -8  -1  3.1644  1.3000
  -5   8   1  6.7838  1.4178
  -5   8   1  7.6791  1.4701
   5   8  -1  8.4462  1.3724
   5  -8   1  6.6181  1.3876
  -5  -8  -1  7.7384  1.4231
   5  -8   1  7.7841  1.5587
   5   8  -1  7.2948  1.4883
  -5   8   1  6.1298  1.4099
  -5  -8   1  9.2449  1.4794
   5  -8  -1  8.8639  1.6040
   5  -8  -1  8.7750  1.8958
   5  -8  -1  3.6297  1.3328
  -5   8  -1  7.6638  1.4247
   5   8   1  5.2384  1.2822
  -5   8  -1  7.4115  1.5547
  -5  -8   1  6.8234  1.4021
   0   9   1  506.01   27.32
   0  -9   1  508.85   27.45
   0  -9   1  509.75   26.77
   0  -9  -1  499.22   29.09
   0   9   1  481.33   26.14
   0  -9   1  563.93   29.46
   0  -9   1  555.11   28.19
   0  -9  -1  519.23   28.17
   0   9  -1  504.77   27.35
   0   9   1  427.63   30.36
   0  -9  -1  546.82   29.44
   0  -9   1  498.55   29.07
   0   9  -1  530.12   26.21
   0  -9  -1  515.47   27.54
   0   9   1  556.82   30.28
   0   9   1  479.41   27.34
   0   9   1  533.21   28.29
   0   9  -1  474.03   27.16
   0   9   1  422.52   27.01
   1  -9   1  39.094   3.497
   1  -9   1  34.514   3.295
  -1   9   1  27.976   3.728
   1  -9   1  40.160   3.399
  -1   9   1  39.951   3.203
  -1   9   1  32.640   3.378
  -1   9   1  32.200   3.341
   1  -9   1  46.058   3.849
  -1  -9  -1  38.710   3.725
   1  -9   1  39.271   3.232
   1   9  -1  40.795   3.561
  -1   9   1  40.660   3.513
  -1   9   1  39.970   3.841
  -1  -9  -1  42.878   3.766
  -1   9   1  39.204   3.428
   1   9  -1  40.960   3.241
  -1  -9  -1  39.232   3.647
  -1  -9  -1  41.143   3.553
  -1   9   1  43.003   3.877
  -1   9   1  40.648   3.840
   1   9  -1  36.875   3.390
   1   9  -1  39.781   3.488
  -1   9  -1  41.361   3.393
   1  -9  -1  35.243   3.446
   1   9   1  32.113   3.858
   1   9   1  38.122   3.573
  -1   9  -1  43.363   3.501
  -1   9  -1  39.393   3.293
  -1  -9   1  41.124   3.387
  -1  -9   1  38.554   3.610
   1   9   1  32.172   3.361
   1   9   1  36.131   3.190
   1  -9  -1  38.308   3.286
  -1   9  -1  27.922   3.411
   1  -9  -1  34.922   3.655
   1   9   1  39.311   3.353
   1  -9  -1  44.304   3.554
  -1  -9   1  39.255   3.593
  -1  -9   1  37.184   3.595
   2  -9   1  47.129   3.674
   2  -9   1  45.377   3.549
  -2   9   1  32.515   3.283
  -2   9   1  43.981   3.703
  -2  -9  -1  46.168   3.799
  -2   9   1  46.130   3.729
  -2   9   1  45.074   4.143
   2   9  -1  44.754   3.521
  -2  -9  -1  46.247   3.582
  -2   9   1  43.301   3.985
   2   9  -1  39.138   3.511
  -2   9   1  46.738   3.704
   2  -9   1  45.176   3.448
  -2  -9  -1  41.532   3.971
  -2   9   1  44.354   4.073
   2   9  -1  49.248   3.512
   2   9  -1  46.484   3.800
   2  -9   1  44.245   3.776
  -2  -9  -1  39.979   3.622
  -2   9   1  45.765   4.108
  -2   9  -1  46.400   3.731
  -2   9  -1  38.092   3.517
   2  -9  -1  44.256   3.925
  -2   9  -1  51.778   3.875
  -2  -9   1  35.845   3.693
   2  -9  -1  42.779   3.610
  -2   9  -1  41.429   3.747
   2   9   1  43.679   3.639
   2  -9  -1  45.047   3.701
   2   9   1  45.783   3.677
  -2   9  -1  40.397   4.034
  -2  -9   1  41.239   3.934
   2  -9  -1  45.514   3.514
  -2   9  -1  38.312   3.422
  -2  -9   1  42.447   3.674
   2   9   1  47.404   3.544
   2   9   1  43.215   4.102
  -3   9   1  331.14   17.73
  -3  -9  -1  348.37   19.17
  -3   9   1  343.85   18.41
   3   9  -1  338.48   17.83
   3  -9   1  310.28   17.73
   3  -9   1  326.76   17.53
  -3  -9  -1  327.43   17.60
  -3   9   1  324.66   17.01
  -3   9   1  272.26   20.39
   3  -9   1  355.84   17.94
   3   9  -1  314.92   18.23
  -3   9   1  344.83   17.87
  -3   9   1  295.93   19.73
   3   9  -1  325.58   17.04
  -3   9   1  273.81   19.49
   3  -9   1  328.41   19.60
  -3  -9  -1  348.22   18.43
  -3  -9   1  343.64   18.36
   3   9   1  351.52   17.92
   3  -9  -1  360.06   17.62
  -3   9  -1  359.36   17.90
   3   9   1  313.28   19.75
   3  -9  -1  319.95   17.83
  -3   9  -1  325.75   18.26
  -3  -9   1  332.95   19.09
  -3  -9   1  321.55   17.63
   3   9   1  312.40   17.06
   3  -9  -1  304.34   17.71
   0 -10   1  64.633   4.528
   0  10   1  71.224   4.597
   0 -10   1  76.640   5.039
   0  10  -1  69.022   4.389
   0 -10  -1  63.563   4.930
   0 -10  -1  71.754   4.596
   0  10   1  72.734   4.447
   0  10   1  70.744   4.833
   1  10  -1  110.71    5.97
  -1 -10  -1  107.20    6.35
  -1 -10  -1  109.06    6.66
   1 -10   1  106.91    6.60
   1  10  -1  94.784   6.319
  -1  10   1  78.225   5.746
  -1  10   1  104.38    6.40
  -1 -10   1  110.09    6.39
   1  10   1  88.395   5.783
   1  10   1  106.43    6.21
  -1 -10   1  97.286   6.548
  -1  10  -1  103.37    6.35
   1 -10  -1  111.75    6.67
   1 -10  -1  91.993   5.925
  -1  10  -1  97.829   6.083
   1 -10  -1  101.63    6.16
   0   0   2  79.476   4.491
   0   0  -2  80.741   4.629
   0   0  -2  73.250   4.703
   0   0   2  74.555   4.400
   0   0   2  88.140   4.652
   0   0   2  67.440   4.325
   0   0   2  77.303   4.637
   0   0   2  79.498   4.845
  -1   0  -2  641.10   37.27
   1   0   2  649.71   37.71
  -1   0  -2  658.72   34.57
  -1   0   2  664.57   37.57
   1   0  -2  641.27   35.46
  -1   0   2  547.57   37.45
  -1   0   2  638.61   35.70
  -1   0  -2  651.71   35.71
   1   0   2  662.04   35.33
  -1   0   2  654.47   36.02
  -1   0   2  646.96   34.58
   1   0  -2  600.47   35.07
  -1   0   2  637.91   37.38
   1   0   2  660.31   35.36
  -1   0  -2  631.98   37.06
  -2   0   2  118.36    7.45
  -2   0   2  115.54    7.92
  -2   0  -2  124.22    7.42
   2   0   2  117.70    7.45
  -2   0  -2  124.80    7.39
  -2   0   2  115.95    7.83
  -2   0  -2  122.23    7.64
   2   0  -2  116.31    7.19
   2   0  -2  114.75    7.55
  -2   0  -2  115.88    7.55
  -2   0   2  114.25    7.31
   2   0   2  110.41    7.43
  -2   0   2  114.02    7.52
   2   0   2  117.90    7.40
  -3   0   2  3.0899  1.1931
   3   0   2  1.4709  1.2243
  -3   0   2  2.5300  1.3951
  -3   0   2  1.4941  1.0590
  -3   0  -2  2.2281  1.3351
   3   0  -2  2.6136  1.4187
   3   0   2  1.2238  1.0124
  -3   0  -2  1.1595  0.9490
   3   0  -2  1.3762  1.0198
  -3   0  -2  2.5646  1.3736
  -3   0  -2  2.9489  1.2181
   3   0   2  4.5460  1.5079
  -3   0   2  10.737   1.697
   3   0   2  0.8735  0.9978
  -4   0   2  245.71   14.61
  -4   0   2  204.81   13.09
   4   0   2  216.65   14.08
  -4   0   2  231.93   11.94
  -4   0   2  214.29   12.33
  -4   0  -2  220.25   11.88
  -4   0   2  224.58   13.14
   4   0   2  243.94   14.87
  -4   0   2  225.34   12.54
  -4   0  -2  224.33   14.47
  -4   0   2  218.85   11.54
  -4   0  -2  237.18   14.44
  -4   0   2  241.54   14.70
  -4   0   2  225.65   12.69
  -4   0  -2  215.87   12.29
  -4   0   2  234.40   14.44
  -4   0   2  198.51   12.61
   4   0   2  235.24   14.30
  -4   0   2  235.97   14.29
  -4   0  -2  225.74   12.80
   4   0  -2  234.87   14.28
  -4   0  -2  212.11   11.56
   4   0   2  236.52   15.18
  -4   0   2  228.34   12.27
  -4   0  -2  232.24   11.61
   4   0  -2  247.42   15.71
  -4   0   2  220.02   14.86
  -4   0  -2  212.24   15.08
   4   0  -2  252.19   15.08
  -4   0   2  234.11   12.90
  -4   0  -2  238.57   12.72
  -4   0   2  222.16   13.11
  -4   0  -2  260.42   15.14
  -4   0   2  232.43   15.56
   4   0   2  245.08   14.66
  -4   0  -2  221.00   12.47
   4   0   2  228.95   14.82
  -4   0  -2  243.04   14.56
  -4   0   2  232.21   11.69
  -5   0  -2  18.114   2.269
   5   0  -2  21.810   3.760
  -5   0   2  17.550   3.508
   5   0   2  20.558   3.568
  -5   0   2  17.297   3.869
   5   0   2  22.260   2.842
  -5   0  -2  18.710   2.171
  -5   0   2  21.711   2.329
   5   0   2  23.851   2.749
   5   0   2  14.310   3.203
   5   0  -2  23.567   3.688
  -5   0   2  22.621   2.560
   5   0   2  21.268   3.707
  -5   0   2  15.462   2.282
  -5   0   2  20.758   2.614
  -5   0  -2  18.765   2.175
  -5   0  -2  19.456   2.258
  -5   0  -2  20.903   2.318
  -5   0  -2  16.288   3.705
  -5   0   2  21.111   2.377
   5   0  -2  21.276   3.963
  -5   0   2  20.893   2.513
   5   0   2  20.494   2.593
  -5   0   2  18.855   2.299
  -5   0  -2  25.096   2.486
  -5   0  -2  16.249   2.375
  -5   0   2  22.099   2.325
   5   0  -2  18.899   2.778
   5   0   2  17.998   2.682
  -5   0   2  17.747   2.294
  -5   0  -2  19.680   3.636
  -5   0   2  24.529   2.595
  -5   0   2  20.336   2.262
  -5   0   2  12.368   3.320
   5   0  -2  21.864   2.802
  -5   0  -2  21.695   3.874
  -5   0  -2  23.100   2.326
  -5   0   2  21.070   2.390
   6   0   2  3.0566  2.6552
   6   0   2  0.5551  2.5478
   6   0  -2  -2.436   1.402
  -6   0  -2  1.4040  1.2683
  -6   0   2 -0.4881  3.0663
  -6   0   2  0.0169  1.4894
  -6   0  -2  0.2936  1.3052
  -6   0  -2  0.2463  1.1781
  -6   0   2 -0.9427  1.2315
  -6   0   2  0.6544  2.7706
   6   0   2  -1.166   1.674
   6   0  -2  -2.359   1.235
   6   0   2 -0.3460  1.4383
  -6   0   2  -1.144   1.174
  -6   0   2  0.0811  1.3884
   6   0  -2  -2.303   2.502
  -6   0  -2  -2.560   2.375
   6   0   2  0.2941  1.2201
  -6   0   2  0.0802  1.1711
  -6   0  -2  0.1616  1.3395
   6   0  -2  1.9190  3.0020
  -6   0  -2  0.0622  1.4737
   6   0  -2  1.4137  1.4293
  -6   0   2 -0.3158  1.6310
  -6   0   2  2.1174  1.5252
  -6   0   2 -0.2856  1.5646
  -6   0  -2  -3.772   2.841
  -6   0   2 -0.0775  1.6406
  -6   0  -2  0.6480  1.2569
  -6   0  -2  -1.184   1.151
   6   0   2 -0.2588  1.4077
  -6   0   2 -0.1394  1.1643
  -6   0   2  -1.362   1.143
   6   0   2  2.0304  1.5958
  -6   0   2  0.9948  1.6523
   7   0   2  88.958   7.164
   7   0  -2  92.226   6.030
   7   0  -2  93.619   6.307
  -7   0  -2  96.041   5.955
  -7   0   2  94.154   6.174
  -7   0   2  94.668   6.134
   7   0   2  92.461   7.095
   7   0  -2  97.743   7.140
   7   0  -2  95.401   7.076
  -7   0  -2  94.055   6.331
  -7   0   2  94.771   6.304
  -7   0   2  83.694   5.692
   7   0   2  84.488   6.173
  -7   0   2  85.089   6.313
  -7   0  -2  94.609   6.105
   7   0   2  93.245   6.810
  -7   0   2  91.981   5.726
   7   0   2  92.724   7.037
  -7   0  -2  94.366   6.033
  -7   0  -2  103.45    5.95
   8   0   2  3.6310  1.4594
  -8   0   2  3.3624  1.1197
  -8   0   2  1.8538  1.2754
   8   0  -2  5.3967  1.6681
  -8   0   2  3.9593  1.4493
   8   0   2  2.9861  1.4852
  -8   0  -2  3.0180  1.3136
   8   0  -2  5.2883  1.7525
   8   0  -2  2.5315  1.2105
  -8   0  -2  3.4374  1.3637
   0  -1   2 2287.45  130.55
   0  -1   2 2437.76  131.94
   0   1   2 2307.87  136.90
   0  -1   2 2442.83  132.29
   0   1  -2 2568.23  139.79
   0   1   2 2225.56  137.33
   0  -1   2 2346.13  126.69
   0   1   2 2404.21  127.08
   0  -1   2 2406.60  138.90
   0   1   2 2335.05  129.53
   0  -1  -2 2098.38  130.81
   0   1  -2 2521.67  138.55
   0   1  -2 2243.33  130.70
   0   1   2 2471.67  130.00
   0   1   2 2525.54  140.51
   1   1  -2 8485.53  482.04
  -1  -1  -2 8423.96  444.62
   1   1  -2 8305.35  457.47
   1  -1   2 8765.45  463.39
   1   1  -2 8330.06  483.97
  -1   1   2 8509.22  483.87
  -1   1   2 7984.97  444.32
  -1   1   2 8671.67  482.11
   1  -1   2 8186.01  455.99
   1  -1   2 7794.79  488.09
  -1   1   2 7927.63  455.05
   1   1  -2 7833.73  451.90
  -1  -1  -2 8747.15  464.03
  -1  -1  -2 8402.81  460.64
  -1   1   2 8901.64  455.40
  -1   1   2 7588.51  457.37
  -1   1   2 7395.74  462.15
  -1   1  -2 8580.44  480.95
   1   1   2 7956.83  479.45
   1   1   2 8148.07  456.24
   1   1   2 7715.48  479.56
  -1  -1   2 8125.18  486.04
  -1   1  -2 8229.17  459.06
  -1  -1   2 8541.75  445.43
  -1   1  -2 8935.90  456.83
  -1   1  -2 8745.77  485.77
  -1  -1   2 8247.24  466.54
   1   1   2 8771.61  488.45
   1   1   2 8145.32  455.77
   1  -1  -2 7072.68  485.05
  -1  -1   2 8433.07  461.10
  -1   1  -2 8422.16  446.58
  -2   1   2 1305.14   76.88
  -2  -1  -2 1332.21   73.20
  -2   1   2 1314.39   70.79
   2   1  -2 1270.52   71.89
  -2  -1  -2 1286.04   70.66
  -2   1   2 1372.21   73.01
  -2  -1  -2 1287.39   73.89
   2  -1   2 1349.02   72.43
   2   1  -2 1322.04   72.73
   2   1  -2 1336.83   76.63
  -2   1   2 1216.26   73.32
  -2   1   2 1167.80   72.56
  -2   1   2 1305.78   76.59
  -2  -1  -2 1350.79   76.31
   2  -1   2 1328.06   77.15
   2  -1  -2 1304.70   72.25
   2   1   2 1332.84   77.14
  -2  -1   2 1312.37   73.93
  -2   1  -2 1279.95   76.71
  -2   1  -2 1387.84   73.04
  -2   1  -2 1353.77   76.34
  -2  -1   2 1311.22   70.79
  -2  -1   2 1320.22   76.76
  -2   1  -2 1295.49   73.34
   2   1   2 1334.14   72.31
  -2  -1   2 1303.69   73.22
   2   1   2 1309.31   72.62
   2   1   2 1329.92   76.25
  -2   1  -2 1313.30   70.82
  -2  -1   2 1343.31   76.80
   2  -1  -2 1224.90   76.74
  -3   1   2  318.00   19.53
  -3  -1  -2  336.25   20.53
   3  -1   2  363.95   20.06
   3   1  -2  333.75   21.07
  -3  -1  -2  357.69   20.28
  -3   1   2  346.78   21.12
   3   1  -2  339.19   20.14
  -3   1   2  329.20   19.98
  -3   1   2  337.04   19.54
   3   1  -2  340.53   19.41
   3  -1   2  313.39   20.30
   3  -1   2  337.99   19.92
  -3   1   2  332.15   21.12
  -3  -1  -2  335.64   19.42
  -3  -1  -2  334.10   20.19
  -3   1  -2  335.46   19.55
  -3   1  -2  353.34   21.07
   3  -1  -2  335.60   20.07
  -3  -1   2  329.12   20.19
   3  -1  -2  340.25   19.78
   3   1   2  331.12   20.67
  -3  -1   2  321.65   19.43
  -3  -1   2  315.51   20.90
   3   1   2  322.57   20.36
  -3   1  -2  336.24   19.97
   3   1   2  342.78   19.82
  -3   1  -2  324.63   19.46
   3   1   2  339.66   20.03
  -3   1  -2  332.17   20.73
  -3  -1   2  348.58   20.40
  -4   1   2  363.84   20.75
   4   1  -2  342.72   20.89
   4   1  -2  360.98   22.26
  -4   1   2  330.29   21.54
  -4   1   2  325.51   19.08
  -4  -1  -2  361.92   21.35
  -4  -1  -2  354.76   21.23
   4  -1   2  345.10   21.65
  -4  -1  -2  364.75   20.65
  -4  -1  -2  319.49   17.72
  -4   1   2  322.10   20.70
  -4   1   2  332.86   19.17
   4   1  -2  364.84   20.39
  -4   1   2  338.33   20.93
   4  -1   2  348.37   21.01
  -4  -1  -2  335.32   18.63
  -4  -1  -2  364.46   21.63
  -4  -1  -2  337.52   16.91
  -4  -1  -2  347.52   16.85
  -4  -1  -2  339.67   18.43
  -4   1   2  380.61   21.32
   4  -1   2  369.98   21.08
  -4   1   2  339.79   18.41
  -4   1   2  315.04   17.24
  -4   1   2  339.66   18.30
  -4   1   2  339.15   18.54
   4   1  -2  330.45   20.64
   4   1  -2  336.20   21.15
  -4   1   2  320.35   17.79
  -4   1   2  362.22   22.42
  -4   1   2  344.08   19.23
  -4  -1  -2  327.45   17.31
  -4   1   2  350.96   16.86
  -4   1   2  376.05   22.24
   4  -1   2  337.15   20.60
  -4   1   2  349.70   18.75
  -4   1   2  337.29   18.02
  -4  -1   2  348.30   17.01
  -4   1  -2  321.02   18.59
  -4   1  -2  333.05   18.27
   4  -1  -2  353.32   20.76
  -4  -1   2  366.95   20.72
   4   1   2  341.44   20.91
   4   1   2  327.24   21.55
  -4   1  -2  327.30   17.27
  -4  -1   2  357.67   22.15
   4   1   2  332.17   21.67
   4   1   2  326.87   20.51
  -4   1  -2  341.64   16.86
  -4  -1   2  371.74   21.53
  -4  -1   2  379.24   21.54
  -4  -1   2  341.37   17.86
  -4  -1   2  318.47   18.18
  -4  -1   2  335.19   16.82
  -4   1  -2  344.13   20.92
  -4  -1   2  349.73   17.39
   4   1   2  355.68   20.75
  -4   1  -2  363.29   21.89
  -4   1  -2  349.42   20.74
  -4   1  -2  325.71   19.01
  -4   1  -2  331.61   18.01
   4  -1  -2  371.19   21.25
  -4   1  -2  355.76   20.68
  -4  -1   2  334.50   19.21
  -4  -1   2  319.60   17.91
  -4   1  -2  332.00   18.39
  -4   1  -2  361.71   21.20
  -4  -1   2  339.30   18.73
  -4   1  -2  358.01   22.08
   4   1   2  352.86   21.13
  -4  -1   2  318.83   18.50
   4   1   2  323.01   20.57
  -4  -1   2  330.30   18.37
  -5   1   2  239.62   12.63
  -5   1   2  223.00   12.98
  -5   1   2  225.74   12.37
  -5  -1  -2  230.29   12.80
  -5  -1  -2  231.26   12.09
  -5   1   2  217.22   15.01
  -5  -1  -2  235.06   11.84
  -5   1   2  237.82   15.64
   5  -1   2  235.73   15.08
  -5   1   2  220.10   14.38
  -5   1   2  199.32   13.16
   5   1  -2  213.12   14.70
  -5   1   2  234.08   12.79
   5   1  -2  193.49   15.70
  -5   1   2  227.36   12.05
  -5   1   2  234.13   13.34
  -5  -1  -2  219.49   12.24
   5  -1   2  217.44   15.18
  -5   1   2  231.03   12.89
   5  -1   2  226.89   15.04
  -5   1   2  224.96   16.16
   5   1  -2  227.51   14.52
  -5  -1  -2  214.31   14.88
  -5  -1  -2  234.44   12.50
   5   1  -2  236.51   15.61
   5  -1   2  208.98   15.58
   5  -1   2  231.24   14.45
  -5  -1  -2  223.63   11.72
  -5  -1  -2  206.04   15.18
  -5   1   2  223.13   11.73
  -5   1   2  225.73   13.28
  -5  -1  -2  221.44   12.60
   5  -1   2  240.54   14.38
  -5   1   2  234.95   12.85
   5   1  -2  216.15   14.25
  -5   1   2  223.45   14.55
  -5  -1  -2  227.44   15.56
  -5   1  -2  210.51   12.76
  -5  -1   2  232.36   11.73
  -5  -1   2  218.63   12.02
  -5   1  -2  216.57   14.94
  -5   1  -2  219.57   13.14
  -5   1  -2  214.42   13.16
  -5  -1   2  237.71   15.71
   5  -1  -2  215.07   14.09
  -5  -1   2  217.36   12.59
   5   1   2  228.05   14.58
  -5   1  -2  242.06   14.70
  -5  -1   2  223.76   12.81
  -5   1  -2  209.06   15.18
   5  -1  -2  216.37   15.29
  -5   1  -2  217.83   15.88
  -5   1  -2  219.72   12.30
  -5  -1   2  227.95   13.14
  -5  -1   2  227.66   12.80
   5  -1  -2  201.73   14.56
  -5   1  -2  206.50   13.13
   5   1   2  208.94   12.89
   5  -1  -2  210.65   15.94
  -5   1  -2  225.50   12.00
  -5   1  -2  222.99   11.71
  -5  -1   2  212.86   14.91
  -5   1  -2  222.52   12.89
   5   1   2  220.12   14.15
  -5  -1   2  230.74   12.57
   5  -1  -2  225.23   14.91
   5   1   2  229.29   14.93
   5   1   2  231.46   15.38
  -5   1  -2  224.76   12.69
  -5  -1   2  223.79   13.22
  -5  -1   2  234.71   13.07
  -5  -1   2  242.80   12.48
  -5   1  -2  235.34   12.58
  -5  -1   2  220.85   15.45
  -5  -1   2  218.14   13.23
   5   1   2  225.98   14.37
  -5  -1   2  232.29   11.85
   5   1   2  226.44   14.93
  -6   1   2  100.65    9.55
  -6  -1  -2  138.54    7.26
  -6   1   2  122.82    7.86
   6  -1   2  121.47    9.03
  -6   1   2  110.76    7.95
   6  -1   2  121.59    8.52
  -6  -1  -2  123.61    7.27
   6  -1   2  119.06    8.71
  -6  -1  -2  120.64    7.63
   6  -1   2  108.39   10.24
  -6  -1  -2  103.41    9.72
  -6   1   2  103.57   10.27
  -6  -1  -2  122.64    7.77
  -6   1   2  125.93    7.76
   6   1  -2  114.53    8.57
  -6   1   2  118.31    7.99
  -6   1   2  120.44    7.14
  -6   1   2  128.54    7.96
  -6   1   2  122.76    7.59
  -6  -1  -2  129.18    7.18
  -6   1   2  122.16    7.26
   6  -1   2  95.960   9.425
  -6  -1  -2  117.40    9.90
  -6   1   2  120.27    7.74
  -6   1   2  121.70    7.53
   6   1  -2  123.91    7.94
  -6   1   2  122.73    8.03
   6  -1   2  127.92    8.89
   6   1  -2  109.70    9.98
   6   1  -2  123.98    8.93
   6   1  -2  114.35    8.77
   6   1  -2  99.096  10.135
  -6   1  -2  126.73    7.46
  -6   1  -2  122.55    7.30
  -6  -1   2  124.01    7.83
  -6  -1   2  120.96    7.09
   6   1   2  106.98    9.94
  -6  -1   2  117.53    7.87
  -6   1  -2  123.60    7.78
   6  -1  -2  130.73    8.82
  -6  -1   2  108.18    9.75
   6  -1  -2  127.85    8.89
  -6  -1   2  109.60    7.53
  -6   1  -2  126.91    8.01
  -6   1  -2  121.15    7.67
  -6  -1   2  122.59    7.99
   6  -1  -2  113.54   10.96
   6   1   2  123.66    8.56
   6   1   2  124.54    8.95
  -6  -1   2  125.68    7.41
   6  -1  -2  113.38   10.03
   6   1   2  127.09    8.76
   6   1   2  115.49    7.76
  -6   1  -2  125.19    7.86
   6  -1  -2  119.90    9.02
  -6   1  -2  111.15    9.74
  -6   1  -2  116.83    7.49
   6   1   2  109.10    7.34
  -6  -1   2  116.45    7.39
   6  -1  -2  119.69    8.49
  -6  -1   2  97.020   9.853
  -6  -1   2  119.71    7.58
   6   1   2  121.77    8.80
  -6  -1   2  116.75    7.16
  -6   1  -2  126.65    7.15
   7   1  -2  92.978   5.984
  -7  -1  -2  75.816   5.564
  -7   1   2  85.991   5.776
  -7   1   2  90.404   5.552
  -7   1   2  78.954   5.834
   7  -1   2  75.721   6.165
  -7   1   2  78.622   5.810
  -7   1   2  80.905   5.612
  -7  -1  -2  84.783   5.774
  -7   1   2  80.637   5.864
   7  -1   2  89.985   6.673
   7   1  -2  80.669   6.413
   7   1  -2  83.074   6.458
  -7   1   2  85.520   5.364
  -7   1   2  78.252   5.660
   7  -1   2  89.731   6.647
   7  -1   2  81.098   6.361
  -7  -1  -2  70.193   5.094
  -7   1   2  81.837   5.499
   7  -1   2  72.656   5.596
   7   1  -2  83.716   5.577
  -7  -1  -2  85.380   5.390
  -7  -1  -2  85.126   5.235
  -7  -1   2  76.912   5.224
   7   1   2  85.193   6.476
  -7  -1   2  80.791   5.325
   7   1   2  81.580   5.745
  -7  -1   2  78.382   5.807
   7   1   2  81.909   6.423
   7   1   2  86.450   6.620
  -7  -1   2  80.475   5.585
   7  -1  -2  83.237   6.445
   7  -1  -2  85.737   6.609
  -7  -1   2  80.684   5.693
  -7   1  -2  94.406   5.907
   7  -1  -2  84.867   5.785
   7  -1  -2  77.476   6.446
  -7   1  -2  84.879   5.598
  -7   1  -2  82.922   5.228
  -7  -1   2  88.064   5.347
  -7   1  -2  82.975   5.720
  -7  -1   2  75.766   5.487
  -8   1   2  11.211   1.655
  -8   1   2  13.128   1.606
  -8  -1  -2  10.278   1.594
  -8  -1  -2  9.5186  1.5093
   8  -1   2  10.677   1.800
  -8  -1  -2  10.800   1.496
  -8   1   2  11.011   1.592
   8   1  -2  10.396   1.866
   8   1  -2  8.7358  1.5489
   8  -1   2  10.788   2.022
   8   1  -2  9.3361  1.8743
  -8   1  -2  10.768   1.606
   8   1   2  12.010   1.832
  -8  -1   2  8.8114  1.4738
   8  -1  -2  13.022   1.884
   8   1   2  8.1599  1.7165
  -8  -1   2  9.4925  1.5054
  -8   1  -2  10.126   1.469
   8  -1  -2  5.4955  1.5399
  -8  -1   2  10.660   1.708
  -8   1  -2  9.3978  1.6394
   8  -1  -2  9.8670  1.9671
   0   2  -2 9659.34  560.91
   0   2   2 9999.00  560.08
   0  -2  -2 9040.89  536.06
   0   2   2 9306.03  557.11
   0   2  -2 9677.76  525.96
   0   2  -2 9973.62  561.39
   0   2   2 9277.96  528.98
   0   2  -2 9361.82  528.23
   0   2  -2 9844.74  514.25
   0   2   2 9914.95  530.22
   0  -2  -2 9583.26  567.19
   0  -2   2 9808.29  536.81
   0  -2  -2 9479.98  530.43
   0  -2   2 9314.35  565.76
   0  -2   2 9316.15  531.38
  -1  -2  -2 3971.83  212.28
   1  -2   2 3776.48  232.01
  -1   2   2 3696.07  216.54
  -1   2   2 4217.82  217.37
   1   2  -2 3860.15  219.45
  -1   2   2 3573.70  219.76
  -1   2   2 4189.52  229.87
   1   2  -2 4177.14  229.12
  -1   2   2 3948.42  212.82
  -1  -2  -2 4157.12  221.21
  -1   2   2 3880.28  228.92
   1   2  -2 3819.03  217.24
   1   2  -2 4207.43  229.89
   1  -2   2 4127.56  219.76
  -1  -2  -2 4172.40  218.74
   1  -2   2 3890.81  221.10
   1   2   2 3633.13  228.75
  -1   2  -2 3938.18  220.09
   1   2   2 3401.64  231.10
  -1   2  -2 3874.21  219.79
   1   2   2 4081.50  221.16
  -1  -2   2 3904.99  234.64
  -1   2  -2 4253.68  229.02
   1   2   2 4118.56  235.82
   1   2   2 4138.38  216.47
   1  -2  -2 3845.40  231.90
  -1  -2   2 4356.27  218.81
  -1   2  -2 3981.93  229.94
   1  -2  -2 3501.03  221.57
  -1  -2   2 4137.44  221.24
  -1   2  -2 4007.80  213.88
  -1  -2   2 3917.04  211.52
   2   2  -2  879.12   51.09
  -2  -2  -2  888.84   46.83
  -2   2   2  814.30   46.87
  -2   2   2  892.37   51.26
   2  -2   2  892.63   48.30
   2  -2   2  839.76   51.29
  -2  -2  -2  901.98   48.75
  -2  -2  -2  858.02   49.21
   2   2  -2  859.59   48.48
  -2   2   2  817.47   48.08
   2   2  -2  825.56   47.53
  -2   2   2  890.68   48.43
  -2   2   2  833.59   50.96
   2   2  -2  841.42   51.01
  -2   2  -2  885.44   48.21
  -2   2  -2  901.07   47.09
  -2  -2   2  855.54   51.09
  -2   2  -2  877.84   48.19
  -2   2  -2  911.26   50.90
  -2  -2   2  865.47   48.70
   2   2   2  869.58   48.06
   2   2   2  803.68   50.37
   2   2   2  861.01   48.38
   2  -2  -2  778.16   51.01
   2  -2  -2  866.33   48.18
  -2  -2   2  880.30   49.31
  -2   2  -2  894.95   51.22
   2   2   2  795.89   50.62
  -2  -2   2  901.01   47.01
  -3   2   2 3154.08  175.62
  -3   2   2 3098.75  176.31
  -3  -2  -2 3043.06  162.11
  -3   2   2 2735.27  167.11
  -3  -2  -2 3117.52  167.84
   3   2  -2 3094.27  166.69
   3   2  -2 2967.85  175.93
  -3  -2  -2 2898.71  177.00
  -3   2   2 3088.04  166.56
   3  -2   2 3062.93  166.01
   3   2  -2 2923.02  175.47
  -3  -2  -2 3123.95  169.60
   3  -2   2 2816.69  176.96
   3   2  -2 2917.90  165.12
  -3   2   2 3000.72  162.24
  -3   2  -2 3154.84  167.34
  -3  -2   2 3019.06  167.80
   3   2   2 3107.86  166.69
  -3  -2   2 3107.37  169.64
   3   2   2 3053.87  165.70
   3  -2  -2 3036.72  165.89
   3   2   2 2793.15  175.17
  -3   2  -2 3076.53  176.21
  -3  -2   2 3048.06  162.24
   3   2   2 2959.37  175.16
  -3   2  -2 3230.72  162.42
  -3   2  -2 2825.86  175.16
  -4   2   2  35.680   3.439
   4   2  -2  38.933   4.418
  -4   2   2  39.466   3.573
  -4  -2  -2  36.830   4.343
   4  -2   2  34.815   2.950
   4  -2   2  36.737   4.240
   4   2  -2  36.291   4.453
  -4   2   2  35.530   3.070
  -4  -2  -2  35.159   3.060
  -4   2   2  35.318   2.816
   4  -2   2  36.902   3.534
  -4  -2  -2  37.678   4.102
  -4   2   2  39.514   3.059
  -4   2   2  51.077   5.125
  -4  -2  -2  35.260   4.241
  -4  -2  -2  38.104   2.829
   4   2  -2  33.039   3.444
  -4   2   2  38.325   3.761
  -4   2   2  34.943   4.442
  -4  -2  -2  36.008   3.064
  -4   2   2  37.582   3.155
  -4   2   2  42.451   4.185
  -4  -2  -2  37.246   2.918
   4  -2   2  33.269   2.997
  -4   2   2  36.852   3.231
  -4   2   2  35.833   3.077
  -4   2   2  34.028   3.095
  -4  -2  -2  36.446   2.798
   4   2  -2  37.212   3.548
  -4   2   2  40.612   3.315
  -4   2   2  47.791   3.270
  -4   2   2  37.766   4.170
  -4   2   2  32.200   2.991
  -4  -2  -2  31.059   2.933
  -4   2   2  42.535   3.758
   4   2  -2  37.312   3.171
   4   2  -2  38.492   4.405
   4  -2   2  45.556   4.451
  -4   2  -2  31.806   3.969
   4   2   2  38.112   3.036
  -4  -2   2  34.851   2.829
  -4  -2   2  30.185   2.927
   4   2   2  33.688   4.019
  -4  -2   2  33.292   3.148
   4  -2  -2  36.273   4.161
  -4  -2   2  35.885   2.920
  -4   2  -2  32.374   3.028
  -4  -2   2  35.100   2.979
  -4   2  -2  33.542   3.478
   4   2   2  36.904   3.970
  -4   2  -2  31.726   2.906
  -4   2  -2  37.261   4.319
  -4   2  -2  35.924   3.161
  -4  -2   2  41.717   4.597
  -4  -2   2  34.179   2.948
  -4  -2   2  30.913   4.247
   4   2   2  30.762   4.084
  -4   2  -2  33.630   3.087
   4   2   2  36.570   3.547
  -4   2  -2  36.479   2.873
   4   2   2  35.461   3.535
  -4  -2   2  38.534   3.151
  -4  -2   2  33.159   2.731
  -4   2  -2  35.838   2.951
   4  -2  -2  31.459   3.935
  -4   2  -2  39.577   3.217
  -4  -2   2  31.895   3.076
   4   2   2  34.222   3.392
  -4  -2   2  37.689   4.158
  -4   2  -2  40.109   3.659
  -4  -2   2  32.311   2.696
  -4  -2   2  39.330   3.241
  -4   2  -2  34.653   3.066
  -4   2  -2  38.670   4.319
  -4  -2   2  29.277   2.974
  -4   2  -2  41.239   4.635
   4   2   2  34.300   3.305
   4   2   2  35.154   3.125
  -4   2  -2  33.023   2.952
  -4   2  -2  34.499   3.009
  -5  -2  -2  161.16    8.70
  -5  -2  -2  146.54    9.47
  -5   2   2  150.24   12.44
  -5   2   2  167.98    9.70
  -5  -2  -2  156.92    9.62
   5   2  -2  179.04    9.93
  -5   2   2  165.08   10.01
  -5   2   2  163.47    9.65
  -5   2   2  163.27    9.45
  -5   2   2  171.31   11.10
  -5  -2  -2  150.59   11.79
   5   2  -2  151.20   10.60
  -5   2   2  162.37    8.84
  -5   2   2  157.39   10.76
   5  -2   2  173.45   11.40
  -5   2   2  158.44   12.52
  -5  -2  -2  157.43   11.91
   5  -2   2  147.24   11.55
  -5   2   2  146.93    9.86
   5  -2   2  155.28   11.66
  -5  -2  -2  157.72    9.03
   5   2  -2  158.14   10.85
   5   2  -2  157.50    9.30
  -5   2   2  164.38   11.86
  -5  -2  -2  150.83   11.30
   5   2  -2  148.37   11.80
   5  -2   2  165.97   10.79
   5   2  -2  155.33   12.40
  -5   2   2  156.73    9.91
  -5   2   2  167.47    9.60
  -5   2   2  161.32    9.71
  -5   2   2  167.75    9.41
   5  -2   2  146.82    9.51
  -5  -2  -2  161.98    8.87
   5  -2  -2  164.04   11.22
  -5  -2   2  155.41    9.61
   5   2   2  152.66   10.47
  -5   2  -2  161.87    9.91
  -5   2  -2  161.31    9.24
   5   2   2  151.45   11.24
   5   2   2  161.13   10.90
  -5  -2   2  156.52    9.56
  -5  -2   2  154.76    8.72
  -5   2  -2  149.56    9.82
  -5  -2   2  166.61    8.93
  -5   2  -2  167.07    9.61
   5   2   2  160.49   11.11
  -5   2  -2  159.57   10.89
   5  -2  -2  161.44   10.71
  -5   2  -2  168.46    8.78
  -5   2  -2  157.26    9.51
   5  -2  -2  154.59   11.86
  -5   2  -2  158.75    9.99
  -5  -2   2  153.99   11.97
   5  -2  -2  160.16   11.57
  -5  -2   2  151.79    9.89
  -5  -2   2  154.23    9.20
  -5   2  -2  161.03   11.82
   5   2   2  165.36   10.84
  -5  -2   2  162.93   12.21
  -5  -2   2  161.95    9.49
   5   2   2  160.88    9.24
  -5  -2   2  149.37   11.52
  -5   2  -2  155.29    9.36
  -5   2  -2  170.38    9.68
   5   2   2  153.78   11.79
  -5   2  -2  159.15   12.38
  -5  -2   2  160.89    9.64
   5   2   2  151.22    9.66
  -5   2  -2  181.28   11.01
  -5   2  -2  159.36    9.64
  -5  -2   2  146.73    9.00
  -6  -2  -2  11.609   4.436
  -6   2   2  23.609   2.707
  -6   2   2  24.540   2.856
  -6   2   2  23.313   3.186
  -6  -2  -2  24.738   2.662
  -6  -2  -2  21.835   2.819
  -6   2   2  20.729   2.579
  -6  -2  -2  20.499   2.693
   6   2  -2  21.192   3.025
  -6   2   2  21.664   2.728
  -6   2   2  20.815   2.746
   6   2  -2  23.718   2.808
   6  -2   2  20.835   4.197
  -6   2   2  22.480   2.766
  -6   2   2  13.767   4.378
   6   2  -2  24.560   2.810
  -6  -2  -2  24.825   2.561
  -6   2   2  24.641   2.593
   6  -2   2  13.708   4.088
  -6   2   2  22.889   2.822
   6  -2   2  24.404   3.008
   6   2  -2  27.420   3.147
   6  -2   2  24.810   3.153
  -6  -2  -2  20.882   2.524
  -6  -2  -2  22.125   4.866
  -6   2   2  24.538   2.729
   6  -2   2  21.993   3.194
   6   2  -2  24.429   4.615
  -6   2   2  14.611   4.114
   6  -2   2  21.997   3.238
  -6   2   2  22.249   2.705
  -6   2  -2  19.635   2.561
   6  -2  -2  22.476   3.069
  -6  -2   2  22.691   2.870
   6   2   2  17.536   4.534
  -6  -2   2  9.2578  3.8452
   6  -2  -2  17.296   4.404
  -6  -2   2  27.200   2.673
   6  -2  -2  27.747   3.309
  -6   2  -2  25.664   2.631
   6   2   2  22.445   3.072
   6   2   2  26.238   2.942
   6  -2  -2  30.023   3.320
   6   2   2  25.311   2.653
  -6  -2   2  28.464   3.004
  -6   2  -2  24.247   2.785
  -6  -2   2  15.548   2.588
  -6  -2   2  27.347   2.620
  -6   2  -2  23.256   2.659
   6   2   2  23.956   3.323
  -6  -2   2  8.1157  3.7977
  -6   2  -2  24.008   2.754
  -6  -2   2  21.214   2.603
   6   2   2  23.526   3.042
  -6   2  -2  20.688   2.748
  -6   2  -2  22.899   2.742
   6  -2  -2  12.476   3.990
  -6  -2   2  23.125   2.800
  -6   2  -2  17.786   4.643
  -7   2   2  132.38    7.84
  -7   2   2  121.96    8.06
  -7   2   2  131.07    8.44
   7   2  -2  135.98    9.38
   7  -2   2  136.16    9.28
   7  -2   2  119.24    8.09
  -7   2   2  137.61    7.65
   7  -2   2  131.07    9.22
   7  -2   2  136.65    9.08
  -7  -2  -2  135.24    8.24
  -7   2   2  135.24    8.31
  -7  -2  -2  121.58    7.48
   7   2  -2  129.84    7.89
  -7  -2  -2  140.81    7.56
  -7   2   2  138.81    8.52
  -7   2   2  136.88    8.07
   7   2  -2  142.22    9.26
  -7  -2  -2  133.42    7.74
   7   2  -2  144.49    8.40
  -7   2   2  127.34    8.42
  -7   2   2  129.97    8.16
   7  -2   2  124.30    9.45
  -7   2   2  142.64    8.34
  -7   2  -2  136.24    8.08
   7  -2  -2  129.56    9.25
  -7   2  -2  139.67    7.57
  -7   2  -2  135.36    8.24
   7  -2  -2  129.25    9.47
   7   2   2  139.57    9.32
   7   2   2  127.34    8.24
   7  -2  -2  139.50    9.33
  -7  -2   2  135.33    7.77
   7   2   2  136.59    9.20
   7   2   2  116.66    9.21
  -7  -2   2  139.91    8.30
  -7  -2   2  140.57    7.59
  -7  -2   2  120.05    7.47
  -7   2  -2  126.29    8.30
  -7   2  -2  134.49    8.14
   8  -2   2  16.867   2.071
   8   2  -2  19.861   2.265
   8   2  -2  16.236   1.834
  -8  -2  -2  16.041   1.895
  -8   2   2  16.677   1.877
  -8  -2   2  16.473   1.771
   8  -2  -2  20.288   2.231
   8   2   2  18.645   2.249
  -8  -2   2  16.792   1.966
  -8   2  -2  16.728   1.864
   8   2   2  16.329   2.075
   8  -2  -2  19.033   2.164
  -8   2  -2  16.639   1.772
   0   3  -2  101.17    6.12
   0  -3  -2  93.023   6.647
   0  -3  -2  103.60    6.17
   0   3   2  103.04    7.30
   0   3   2  103.43    7.08
   0  -3   2  98.378   6.722
   0   3  -2  109.06    7.46
   0  -3   2  98.179   6.295
   0   3  -2  116.80    6.85
   0   3  -2  114.20    7.60
   0  -3  -2  96.527   7.350
   0   3  -2  97.945   6.825
   0   3   2  108.15    7.05
   0  -3   2  112.49    7.54
   0   3   2  110.06    6.98
  -1   3   2  169.11   10.58
  -1   3   2  182.50   12.32
  -1  -3  -2  163.23   11.24
  -1   3   2  192.70   11.82
   1   3  -2  190.01   11.71
  -1   3   2  192.88   11.76
   1  -3   2  186.61   12.40
  -1  -3  -2  188.33   11.83
  -1   3   2  200.77   12.41
   1  -3   2  194.68   11.62
   1   3  -2  189.14   12.44
  -1  -3  -2  174.63   12.39
   1   3  -2  189.25   11.24
   1   3  -2  223.36   12.58
   1  -3   2  180.80   11.08
   1  -3  -2  180.85   11.02
  -1  -3   2  190.98   12.38
  -1   3  -2  198.60   12.53
   1   3   2  213.43   12.45
  -1  -3   2  188.56   10.84
   1   3   2  191.32   11.58
   1  -3  -2  192.31   12.41
  -1  -3   2  190.24   11.88
  -1   3  -2  190.84   10.96
  -1  -3   2  183.90   11.43
  -1   3  -2  202.27   12.48
   1   3   2  198.37   11.85
   1   3   2  188.30   11.84
  -1   3  -2  181.94   11.57
  -2   3   2 1924.01  111.66
   2   3  -2 1981.70  111.78
  -2   3   2 1887.75  105.88
  -2  -3  -2 2038.40  113.05
   2   3  -2 1695.11  111.69
   2   3  -2 1852.77  105.96
  -2   3   2 1883.96  112.16
  -2  -3  -2 1841.51  102.51
   2  -3   2 1968.95  112.96
  -2   3   2 1867.80  102.73
   2  -3   2 1882.76  105.61
  -2  -3  -2 1966.82  107.91
  -2  -3  -2 1939.84  106.54
   2   3  -2 1923.88  104.85
  -2  -3   2 1953.59  107.97
   2  -3  -2 1948.61  105.70
  -2  -3   2 1874.34  102.82
   2   3   2 1800.47  105.29
   2   3   2 1749.22  111.14
   2  -3  -2 2023.80  112.86
  -2   3  -2 1963.53  111.56
   2   3   2 1835.27  106.04
  -2   3  -2 1969.85  105.85
  -2   3  -2 1960.04  102.98
  -2  -3   2 1944.58  106.62
  -2  -3   2 1863.04  112.71
   2   3   2 1954.59  111.53
  -2   3  -2 1974.40  112.17
   3  -3   2  521.29   31.33
  -3   3   2  551.07   27.29
   3   3  -2  540.77   28.93
  -3  -3  -2  493.91   26.87
  -3   3   2  539.39   30.00
  -3   3   2  522.51   25.88
  -3  -3  -2  526.13   28.64
  -3   3   2  487.85   30.35
  -3   3   2  456.05   27.74
  -3   3   2  449.15   25.97
  -3   3   2  524.96   31.55
  -3  -3  -2  491.68   25.04
   3   3  -2  492.41   25.85
  -3   3   2  514.81   31.80
  -3   3   2  525.39   28.89
   3   3  -2  452.17   27.00
   3   3  -2  525.84   31.39
  -3  -3  -2  480.33   24.44
   3  -3   2  524.81   29.91
  -3  -3  -2  484.02   26.82
  -3   3   2  462.35   27.73
  -3   3   2  490.96   27.68
  -3   3   2  466.91   31.27
  -3   3   2  502.77   29.90
  -3  -3  -2  539.07   30.56
   3   3  -2  498.22   29.89
  -3  -3  -2  538.55   31.38
  -3   3   2  559.34   30.17
  -3  -3  -2  544.54   30.14
   3   3  -2  514.25   31.56
  -3   3   2  492.63   26.88
  -3   3  -2  511.65   27.83
   3   3   2  553.20   31.35
  -3   3  -2  513.80   29.94
  -3   3  -2  503.08   29.97
  -3  -3   2  501.18   26.93
   3   3   2  476.90   30.20
  -3   3  -2  548.62   29.87
   3  -3  -2  486.62   30.90
  -3  -3   2  544.91   28.91
  -3  -3   2  461.58   25.00
   3   3   2  536.66   30.07
  -3  -3   2  499.31   27.82
   3   3   2  487.69   29.91
  -3   3  -2  504.73   26.43
  -3   3  -2  515.53   27.70
   3   3   2  527.19   29.49
   3  -3  -2  544.26   29.92
  -3  -3   2  459.08   26.79
  -3  -3   2  535.80   30.24
  -3  -3   2  483.51   24.50
   3   3   2  485.19   27.08
  -3   3  -2  550.16   29.12
  -3   3  -2  469.43   31.49
   3   3   2  483.66   25.80
  -3   3  -2  519.78   31.40
  -3   3  -2  533.59   31.35
  -3  -3   2  556.72   30.73
  -3   3  -2  493.10   26.10
   4  -3   2  125.79    9.29
  -4   3   2  130.35    7.56
   4   3  -2  120.42    9.41
   4  -3   2  116.08    7.52
   4  -3   2  132.02    9.48
  -4   3   2  125.00    9.88
   4   3  -2  125.00    9.78
  -4   3   2  120.95    6.85
   4   3  -2  123.71    9.64
   4   3  -2  114.69    8.43
  -4   3   2  111.26    7.76
  -4   3   2  128.62    7.91
  -4  -3  -2  125.53    8.92
  -4   3   2  132.94    7.39
  -4   3   2  124.07    7.86
  -4  -3  -2  125.21    9.49
  -4  -3  -2  122.97    7.54
  -4   3   2  134.34    8.67
  -4   3   2  126.08    7.46
  -4  -3  -2  120.97    6.89
  -4   3   2  132.44    7.77
  -4   3   2  118.92    8.65
   4  -3   2  106.86    7.26
  -4   3   2  113.53    8.72
  -4   3   2  130.71   10.15
  -4  -3  -2  126.51    9.53
   4   3  -2  116.78    8.30
   4   3  -2  125.76    7.74
  -4   3   2  125.06    7.64
  -4  -3  -2  118.64    7.43
  -4   3   2  126.33    9.24
  -4  -3  -2  105.74    6.61
   4   3  -2  125.25    7.39
  -4  -3  -2  121.97    7.13
  -4   3   2  128.56    8.59
  -4  -3  -2  115.53    7.58
  -4  -3   2  117.20    7.61
  -4   3  -2  130.44    8.56
   4   3   2  124.27    9.40
   4  -3  -2  118.85    9.26
  -4   3  -2  136.76    9.09
  -4   3  -2  125.24    7.89
  -4   3  -2  131.52    9.28
  -4   3  -2  128.89    9.79
  -4   3  -2  111.78    7.67
  -4   3  -2  116.24    7.35
  -4  -3   2  116.34    7.43
   4   3   2  108.26    8.10
  -4  -3   2  118.69    6.83
  -4  -3   2  130.81    7.66
  -4  -3   2  129.28    7.16
  -4  -3   2  123.99    9.37
   4   3   2  127.68    8.55
   4   3   2  109.42    9.52
  -4  -3   2  123.21    6.98
   4   3   2  124.22    8.59
  -4   3  -2  130.44    8.62
  -4   3  -2  120.85    7.52
   4   3   2  124.71    7.66
  -4   3  -2  120.88    7.60
   4  -3  -2  127.09    9.54
  -4  -3   2  116.72    7.58
  -4   3  -2  111.91    7.12
  -4   3  -2  122.00    7.82
   4  -3  -2  120.82    7.49
   4   3   2  125.92    8.94
  -4   3  -2  127.39    6.91
  -4   3  -2  119.89    9.95
  -4   3  -2  117.98    7.41
  -4  -3   2  132.76    9.83
  -4  -3   2  124.96    9.04
   4   3   2  127.58    8.80
  -4  -3   2  112.44    7.75
   4   3   2  111.79    7.25
  -4   3  -2  126.19    7.60
   5  -3   2  83.022   5.957
   5   3  -2  85.287   8.139
   5   3  -2  89.301   6.105
  -5   3   2  97.397   6.099
   5  -3   2  78.877   7.896
  -5   3   2  97.530   6.576
  -5   3   2  92.922   8.692
  -5  -3  -2  92.917   6.469
  -5   3   2  97.995   6.686
  -5   3   2  111.71    7.59
  -5  -3  -2  98.406   5.969
  -5   3   2  100.60    6.51
   5   3  -2  94.700   6.473
  -5   3   2  92.272   6.329
  -5  -3  -2  99.982   5.941
  -5  -3  -2  89.706   6.210
  -5   3   2  103.81    7.57
   5  -3   2  92.942   7.489
   5   3  -2  81.326   8.367
   5   3  -2  98.465   7.189
  -5   3   2  97.435   6.664
  -5   3   2  96.450   6.373
  -5  -3  -2  92.731   5.755
  -5   3   2  96.778   6.438
   5  -3   2  83.776   7.981
  -5  -3  -2  88.662   6.335
  -5   3   2  108.37    8.87
  -5   3   2  104.57    6.39
  -5   3   2  95.066   8.641
  -5   3   2  96.094   5.926
   5   3  -2  92.468   7.133
  -5   3   2  104.67    7.41
  -5  -3  -2  81.914   7.965
  -5  -3  -2  94.942   8.317
   5  -3   2  99.030   7.186
   5  -3   2  100.77    6.39
  -5  -3  -2  80.764   7.952
   5   3   2  103.24    6.58
  -5   3  -2  100.48    7.19
  -5   3  -2  96.918   6.312
  -5  -3   2  91.060   6.239
  -5   3  -2  96.157   7.214
  -5   3  -2  78.133   8.381
  -5  -3   2  97.269   5.916
  -5   3  -2  98.137   5.861
  -5   3  -2  86.423   5.926
   5   3   2  99.184   7.216
  -5   3  -2  98.025   8.321
   5   3   2  85.076   7.148
  -5  -3   2  90.884   5.906
   5   3   2  98.440   7.401
  -5   3  -2  98.707   6.354
  -5  -3   2  90.218   5.690
  -5   3  -2  100.72    6.43
  -5  -3   2  88.254   7.937
   5  -3  -2  95.407   7.078
  -5  -3   2  86.159   6.260
  -5   3  -2  92.432   6.518
   5  -3  -2  89.121   8.086
  -5   3  -2  93.198   6.346
  -5   3  -2  91.911   6.274
   5  -3  -2  73.766   7.976
  -5   3  -2  94.406   6.582
  -5  -3   2  91.890   6.404
  -5   3  -2  92.798   6.512
   5   3   2  91.879   8.285
   5   3   2  93.345   6.108
  -5  -3   2  84.952   8.318
  -5   3  -2  89.177   8.627
  -5  -3   2  94.034   8.355
  -5  -3   2  95.015   6.355
   6   3  -2  131.13    8.10
  -6   3   2  134.01    7.77
   6   3  -2  141.61    9.53
   6  -3   2  132.44    8.35
  -6   3   2  133.32    8.74
   6  -3   2  142.31    9.54
  -6  -3  -2  135.63    7.80
  -6   3   2  140.69    9.53
   6  -3   2  120.37    9.21
  -6  -3  -2  136.01    7.94
  -6  -3  -2  136.86    7.65
  -6  -3  -2  133.31    8.37
  -6   3   2  132.93    8.68
  -6   3   2  135.07    8.09
   6   3  -2  124.13    9.27
   6   3  -2  127.07    8.61
  -6   3   2  134.61    8.46
  -6  -3  -2  126.43    8.29
  -6   3   2  136.51    9.55
  -6   3   2  128.89    8.40
  -6   3   2  131.32    8.67
  -6   3   2  142.15    8.35
  -6   3   2  132.14    8.40
  -6   3   2  138.99    8.52
   6  -3   2  131.87    9.81
   6   3  -2  133.85    8.55
  -6   3  -2  152.96    9.76
  -6  -3   2  135.92    7.60
   6   3   2  137.96    9.52
  -6   3  -2  134.96    8.39
  -6   3  -2  114.94    8.48
   6   3   2  129.01    8.00
   6  -3  -2  138.96    9.39
   6   3   2  135.36    8.51
  -6  -3   2  134.39    8.51
  -6  -3   2  133.96    8.01
  -6   3  -2  126.27    8.24
  -6  -3   2  131.81    7.75
  -6  -3   2  129.46    8.31
   6   3   2  125.45    9.47
  -6   3  -2  127.36    8.18
  -6   3  -2  127.71    8.31
   6  -3  -2  145.48    9.98
   6   3   2  138.31    9.55
  -6   3  -2  131.67    8.03
  -6   3  -2  130.87    7.63
  -6   3  -2  123.01    8.24
  -6   3  -2  123.44    8.58
   7   3  -2  13.979   1.910
   7  -3   2  13.711   2.439
   7   3  -2  17.268   2.455
  -7  -3  -2  15.692   2.282
  -7   3   2  15.912   2.148
  -7   3   2  17.967   2.328
  -7   3   2  17.144   2.291
   7  -3   2  15.340   2.507
   7  -3   2  15.107   2.428
  -7  -3  -2  13.916   1.981
  -7   3   2  16.538   2.190
  -7  -3  -2  16.732   2.215
   7   3  -2  19.722   2.507
  -7   3   2  15.915   2.055
  -7   3   2  15.079   2.189
  -7   3   2  13.138   2.025
  -7   3   2  16.043   2.323
  -7   3   2  19.043   2.164
   7  -3   2  20.896   2.668
  -7  -3  -2  16.735   2.098
   7   3  -2  17.277   2.332
   7   3   2  15.929   2.201
  -7  -3   2  20.709   2.466
  -7   3  -2  18.938   2.189
   7  -3  -2  16.379   2.506
  -7   3  -2  14.673   2.208
  -7  -3   2  17.662   2.115
   7  -3  -2  15.061   2.582
  -7   3  -2  16.599   2.305
   7  -3  -2  18.425   2.622
  -7  -3   2  16.239   1.987
   7   3   2  14.637   2.334
   7   3   2  17.289   2.577
  -7   3  -2  18.997   2.259
  -7   3  -2  17.275   2.153
   7   3   2  13.491   2.051
   7  -3  -2  17.796   2.653
  -7  -3   2  17.947   2.065
   0   4  -2  6.2791  1.8892
   0   4  -2  4.7298  1.4284
   0   4   2  6.3892  1.8967
   0  -4  -2  5.9684  1.7531
   0   4   2  8.7989  2.0713
   0   4   2  4.0882  1.6247
   0  -4  -2  8.1879  1.7291
   0   4   2  7.6986  1.7931
   0  -4   2  5.1867  1.4285
   0  -4   2  5.2161  1.5582
   0   4  -2  5.0909  1.9247
  -1   4   2  211.60   13.61
   1  -4   2  227.80   14.60
  -1   4   2  234.44   14.57
   1   4  -2  213.71   14.31
   1   4  -2  208.80   13.06
  -1  -4  -2  206.92   12.98
   1   4  -2  206.21   13.50
   1   4  -2  225.34   14.56
  -1  -4  -2  198.84   14.49
  -1  -4  -2  199.59   13.63
  -1   4   2  208.80   14.33
   1  -4   2  204.94   13.40
  -1   4   2  228.52   13.78
   1   4   2  228.60   14.54
   1  -4  -2  230.74   14.71
   1   4   2  231.19   13.93
  -1  -4   2  211.72   13.72
  -1   4  -2  230.19   14.54
   1   4   2  223.79   13.50
   1   4   2  215.96   13.90
  -1  -4   2  232.43   14.63
  -1  -4   2  199.44   13.02
  -1   4  -2  223.87   14.62
  -1   4  -2  201.03   13.48
   2  -4   2  19.743   3.033
  -2   4   2  18.890   2.105
  -2   4   2  19.975   2.133
   2   4  -2  18.694   3.093
  -2   4   2  24.469   2.634
  -2  -4  -2  20.337   2.160
  -2   4   2  21.610   2.538
  -2   4   2  23.218   3.026
  -2   4   2  20.257   2.068
   2   4  -2  16.101   2.051
  -2   4   2  23.369   3.411
  -2   4   2  17.828   2.076
  -2  -4  -2  18.990   2.126
   2   4  -2  19.040   2.040
   2   4  -2  22.031   2.182
   2  -4   2  20.504   2.951
  -2  -4  -2  27.264   3.023
  -2   4   2  20.651   2.103
   2   4  -2  23.049   2.567
  -2   4   2  20.542   2.228
  -2  -4  -2  24.903   3.249
  -2   4   2  22.193   3.246
  -2  -4  -2  23.527   3.125
  -2   4   2  25.678   2.820
   2   4  -2  22.085   3.115
  -2   4   2  21.026   2.503
   2   4  -2  22.232   3.095
  -2   4   2  19.735   2.198
  -2   4  -2  17.193   3.226
   2   4   2  24.482   2.193
  -2   4  -2  27.091   3.321
  -2  -4   2  24.714   3.095
   2   4   2  18.207   2.372
   2   4   2  25.413   2.546
   2   4   2  19.487   3.007
  -2   4  -2  19.172   2.387
   2   4   2  20.285   2.314
  -2   4  -2  19.792   2.811
  -2   4  -2  21.554   2.032
  -2   4  -2  20.606   2.225
  -2   4  -2  24.114   2.255
  -2   4  -2  21.880   2.359
   2   4   2  18.664   2.206
   2   4   2  20.639   2.849
  -2   4  -2  22.345   2.659
  -2  -4   2  18.860   2.815
   2   4   2  23.878   3.267
  -2  -4   2  19.549   3.148
  -2   4  -2  22.013   2.206
  -2  -4   2  19.365   2.188
  -2  -4   2  25.861   2.363
   2  -4  -2  21.735   3.113
   2   4   2  17.982   2.122
   2  -4  -2  18.081   2.846
  -2  -4   2  16.477   2.277
   3  -4   2  218.69   12.70
   3  -4   2  248.92   15.23
  -3  -4  -2  230.29   12.95
  -3  -4  -2  239.84   15.82
  -3   4   2  224.32   13.02
  -3   4   2  210.69   13.30
   3   4  -2  207.46   14.20
  -3   4   2  215.81   12.88
  -3   4   2  229.90   15.94
   3   4  -2  231.13   15.91
  -3   4   2  231.15   12.71
   3   4  -2  231.23   13.08
  -3   4   2  236.77   12.47
   3   4  -2  218.01   13.33
   3  -4   2  251.66   15.77
  -3   4   2  231.08   14.41
  -3   4   2  212.97   13.35
  -3   4   2  218.51   14.96
   3   4  -2  222.51   12.43
  -3  -4  -2  248.95   15.17
  -3   4   2  207.58   12.93
   3   4  -2  208.37   12.84
  -3   4   2  233.02   12.79
  -3  -4  -2  227.97   15.38
  -3   4   2  235.09   14.48
   3  -4   2  237.30   12.98
   3   4  -2  227.52   14.52
  -3  -4  -2  210.77   12.83
   3   4  -2  217.90   15.53
   3   4  -2  204.95   15.01
  -3   4   2  238.66   13.42
  -3   4   2  245.83   15.18
  -3   4   2  251.30   16.22
  -3  -4  -2  223.06   11.98
  -3   4   2  236.61   14.62
  -3  -4  -2  220.21   11.74
  -3   4   2  225.03   12.50
  -3   4  -2  233.13   13.07
   3   4   2  208.98   13.77
  -3   4  -2  208.71   13.33
  -3   4  -2  198.90   14.17
  -3   4  -2  240.49   14.39
  -3  -4   2  226.01   11.75
  -3  -4   2  239.11   15.62
  -3  -4   2  243.50   13.03
   3   4   2  221.90   14.88
  -3   4  -2  250.09   16.01
  -3  -4   2  241.81   15.52
  -3   4  -2  240.95   13.43
  -3   4  -2  234.48   15.04
   3   4   2  234.51   13.30
   3   4   2  233.47   14.71
  -3   4  -2  235.28   13.37
   3   4   2  250.01   15.37
   3   4   2  223.03   14.54
  -3   4  -2  238.54   15.00
  -3   4  -2  237.39   13.05
   3   4   2  229.13   15.62
   3   4   2  199.58   14.09
  -3   4  -2  224.61   12.66
  -3   4  -2  233.65   14.38
   3   4   2  222.09   12.43
  -3   4  -2  228.51   12.36
   3   4   2  232.17   14.40
   3   4   2  235.61   13.12
   3  -4  -2  236.90   15.50
   3  -4  -2  249.41   15.24
  -3   4  -2  247.37   12.68
  -3  -4   2  230.48   12.96
  -3  -4   2  241.39   13.95
  -3  -4   2  212.91   13.23
  -3  -4   2  236.80   12.06
  -3   4  -2  263.55   16.40
   3   4   2  222.86   13.33
  -3   4  -2  231.99   12.95
  -3   4  -2  225.74   14.48
  -3  -4   2  240.60   15.24
  -4   4   2  23.916   3.870
  -4   4   2  25.644   2.753
   4   4  -2  24.636   2.741
  -4   4   2  20.613   2.850
  -4   4   2  29.125   3.380
  -4   4   2  21.964   4.299
   4  -4   2  25.903   2.573
   4  -4   2  20.750   3.842
  -4   4   2  27.932   2.770
   4   4  -2  20.086   3.845
  -4   4   2  21.930   4.321
  -4   4   2  27.349   2.821
  -4  -4  -2  23.402   2.666
  -4   4   2  20.135   2.603
   4  -4   2  23.487   3.819
   4   4  -2  23.718   2.769
  -4  -4  -2  22.247   2.432
   4   4  -2  24.276   2.815
  -4   4   2  31.396   2.835
  -4   4   2  25.218   3.082
  -4   4   2  28.455   2.891
   4  -4   2  25.201   2.700
  -4  -4  -2  24.045   2.543
  -4   4   2  30.190   3.221
  -4   4   2  21.600   2.665
   4   4  -2  22.668   3.985
  -4  -4  -2  22.617   3.941
  -4  -4  -2  21.732   3.037
  -4  -4  -2  24.186   2.459
  -4  -4  -2  21.376   4.052
  -4   4   2  27.021   2.687
   4   4  -2  26.294   2.676
   4   4  -2  24.536   2.996
   4   4  -2  22.733   2.672
  -4   4  -2  29.620   4.334
  -4   4  -2  25.905   2.768
  -4  -4   2  20.916   3.941
   4   4   2  23.262   3.963
  -4   4  -2  26.239   2.875
   4   4   2  13.388   3.307
  -4   4  -2  27.471   3.354
  -4   4  -2  22.470   2.757
  -4   4  -2  26.299   3.108
  -4  -4   2  25.150   2.538
  -4  -4   2  25.994   3.056
   4   4   2  22.719   2.988
  -4   4  -2  21.579   2.583
  -4  -4   2  26.529   4.397
  -4   4  -2  25.085   4.259
   4   4   2  21.914   2.607
   4   4   2  17.737   3.547
  -4   4  -2  24.597   2.527
  -4   4  -2  21.138   2.934
  -4   4  -2  23.637   2.609
   4   4   2  25.860   2.985
  -4  -4   2  27.557   2.825
  -4  -4   2  23.326   2.531
  -4  -4   2  18.721   2.322
   4  -4  -2  25.391   4.062
  -4   4  -2  23.787   4.227
   4   4   2  26.620   2.795
  -4  -4   2  22.292   2.518
  -4   4  -2  25.940   2.768
  -4   4  -2  25.760   2.710
  -4   4  -2  24.284   2.484
   4   4   2  23.951   3.029
   4  -4  -2  21.610   2.415
  -4   4  -2  21.602   2.633
   5  -4   2  123.35   11.27
  -5   4   2  160.44    9.56
  -5  -4  -2  154.03    9.35
  -5   4   2  159.46    9.90
   5  -4   2  152.63    9.55
  -5   4   2  149.08   12.46
   5  -4   2  130.57   11.42
  -5  -4  -2  155.89    9.47
  -5   4   2  154.94    8.61
  -5   4   2  162.70   11.19
   5  -4   2  173.78   10.77
  -5  -4  -2  156.63    9.57
  -5   4   2  156.93    9.84
   5   4  -2  151.87   10.60
  -5  -4  -2  157.62    8.92
   5   4  -2  133.89   11.68
   5   4  -2  161.77   10.53
  -5  -4  -2  155.63   12.19
   5   4  -2  142.75   12.56
  -5   4   2  158.37    9.56
  -5   4   2  164.31   10.69
   5   4  -2  164.35    9.72
  -5   4   2  171.50    9.43
   5  -4   2  150.44   11.04
  -5   4   2  168.74   10.95
   5   4  -2  143.47    9.72
  -5  -4  -2  137.75   12.01
  -5  -4  -2  157.71    8.77
  -5   4   2  149.00    9.48
   5   4  -2  149.73    9.11
  -5   4   2  157.63    9.88
  -5   4   2  144.19   12.48
   5   4  -2  155.48    9.43
  -5   4   2  152.36    9.06
   5  -4   2  156.72    9.35
  -5   4  -2  143.20    8.91
  -5   4  -2  152.38    9.29
  -5  -4   2  153.53    9.49
  -5  -4   2  155.37    8.94
   5   4   2  157.05   10.83
   5   4   2  156.57    9.63
  -5  -4   2  147.50    9.25
  -5  -4   2  150.89    9.54
   5  -4  -2  148.64   11.71
  -5   4  -2  158.50   12.87
  -5   4  -2  157.42    9.48
  -5   4  -2  151.59    8.57
  -5   4  -2  150.63    9.38
  -5   4  -2  159.56    9.44
  -5   4  -2  154.22    9.79
  -5   4  -2  162.65   10.84
   5   4   2  159.38    9.24
  -5  -4   2  144.16    8.64
  -5  -4   2  152.60   12.12
   5  -4  -2  146.19    9.31
  -5   4  -2  149.59   12.56
  -5   4  -2  165.41    9.91
  -5   4  -2  145.98    9.69
  -5  -4   2  132.22   11.89
  -5   4  -2  160.62   10.64
   5   4   2  148.16   10.54
   5   4   2  157.88   10.74
   5   4   2  142.94   11.68
   5  -4  -2  133.14   11.68
   6   4  -2  112.22    7.32
   6   4  -2  108.90    8.12
   6  -4   2  108.47    7.12
  -6   4   2  109.40    6.94
  -6   4   2  106.59    7.37
   6   4  -2  119.24    6.99
  -6   4   2  106.89    7.46
   6   4  -2  104.53    7.89
  -6   4   2  112.78    7.24
  -6   4   2  113.37    7.21
  -6  -4  -2  104.68    6.72
  -6   4   2  103.06    7.05
  -6  -4  -2  120.85    6.72
  -6  -4  -2  105.00    7.25
  -6  -4  -2  113.86    7.04
  -6   4   2  112.50    8.18
  -6   4   2  106.46    7.39
   6  -4   2  110.28    8.42
  -6   4   2  116.82    7.22
   6   4  -2  111.38    7.41
   6  -4   2  104.91    8.06
   6  -4   2  103.86    7.91
  -6  -4  -2  105.86    7.15
  -6   4  -2  115.86    6.92
  -6   4  -2  103.35    6.95
   6   4   2  120.11    7.35
  -6   4  -2  110.44    7.05
  -6  -4   2  95.823   7.012
  -6   4  -2  114.14    7.54
  -6  -4   2  105.18    7.16
  -6   4  -2  102.15    7.23
  -6   4  -2  107.99    8.05
  -6  -4   2  109.88    7.05
   6   4   2  122.57    8.24
  -6   4  -2  101.93    7.03
  -6   4  -2  115.44    7.17
   6   4   2  112.87    6.92
   6   4   2  108.68    8.09
  -6  -4   2  117.85    6.86
   6  -4  -2  111.98    7.95
  -6   4  -2  109.77    6.50
   6  -4  -2  115.23    8.54
  -6   4  -2  111.61    7.40
  -6  -4   2  111.21    6.65
   7   4  -2  36.333   3.555
  -7   4   2  34.538   3.071
  -7   4   2  42.180   3.236
   7   4  -2  39.037   3.230
   7  -4   2  38.989   3.706
   7  -4   2  41.955   3.660
  -7  -4  -2  34.938   3.182
  -7   4   2  36.678   3.341
  -7   4   2  40.357   3.224
  -7  -4  -2  40.457   2.938
  -7   4   2  32.207   3.185
   7  -4   2  36.399   3.478
  -7   4   2  38.719   3.135
  -7   4   2  41.229   3.423
   7  -4   2  37.544   3.719
   7   4  -2  37.322   3.053
   7   4  -2  34.004   3.652
  -7  -4  -2  38.310   3.103
  -7   4   2  42.560   3.301
  -7  -4   2  40.978   3.068
  -7   4  -2  36.471   3.378
  -7  -4   2  35.850   3.187
   7   4   2  40.160   3.239
   7  -4  -2  42.270   3.808
  -7   4  -2  33.280   3.214
  -7   4  -2  32.202   2.751
   7  -4  -2  34.948   3.637
   7  -4  -2  41.547   3.738
  -7   4  -2  40.870   3.160
  -7   4  -2  40.140   3.247
   7   4   2  42.332   3.717
   7  -4  -2  38.356   3.578
  -7  -4   2  41.916   2.973
   7   4   2  44.041   3.804
   0   5  -2  1.4141  1.1610
   0   5   2  0.5847  1.0371
   0   5  -2  0.6219  1.4543
   0   5   2  0.5861  1.1404
   0  -5   2  1.3339  1.2133
   0   5   2  0.6186  1.0725
   0   5  -2  2.1622  1.3906
   0   5  -2  2.1677  1.6814
   0   5  -2  0.5246  1.0421
   0   5   2  1.7701  1.0656
   0   5   2  0.9165  1.1928
   0   5  -2  0.3878  1.1095
   0   5   2  0.6744  1.4294
   0   5  -2  1.0848  1.0526
   0   5   2  2.1153  1.3089
   0  -5   2 -0.7143  1.2747
   0   5  -2  1.2580  1.1248
   0  -5   2  1.6055  1.8225
   0   5   2  2.8571  1.7182
   0   5  -2  0.8282  1.1928
   0  -5  -2  0.5697  1.6317
   0   5  -2  0.7799  1.1288
   0   5   2  4.3029  2.1119
   0   5   2  0.4432  1.1911
   0   5   2 -0.5105  1.0564
   0  -5   2  0.9259  1.1944
   0   5   2  1.1795  1.4012
   0  -5  -2  1.4108  1.4593
   0   5   2  1.9068  1.1177
   0   5   2  1.7588  1.2334
   0   5   2  1.3574  1.4963
   0   5  -2  1.5704  1.0716
   0   5   2  0.2618  1.0419
   0   5   2  1.0315  1.1108
   0  -5   2  1.8861  1.4147
  -1   5   2  18.964   2.049
   1   5  -2  18.177   2.292
   1  -5   2  25.805   2.447
   1   5  -2  17.269   2.184
  -1  -5  -2  20.411   2.191
  -1   5   2  22.198   2.302
  -1  -5  -2  18.060   2.093
   1   5  -2  17.826   2.961
   1   5  -2  17.085   2.197
  -1   5   2  24.675   3.349
  -1  -5  -2  18.238   3.376
  -1   5   2  21.806   2.439
  -1   5   2  21.696   2.314
  -1   5   2  20.470   2.158
   1   5  -2  15.346   2.452
   1   5  -2  18.276   3.247
   1   5  -2  19.273   2.236
  -1   5   2  20.622   2.331
   1  -5   2  24.115   3.246
  -1   5   2  22.059   2.243
   1   5  -2  21.875   2.168
  -1   5   2  28.000   2.803
  -1   5   2  23.827   2.854
  -1   5   2  27.429   2.604
  -1  -5  -2  24.215   3.208
  -1   5   2  23.344   2.583
   1   5  -2  19.169   2.351
  -1   5   2  23.473   3.469
  -1   5   2  23.714   2.622
  -1   5   2  19.595   2.231
   1   5  -2  20.434   2.089
   1  -5   2  16.510   3.213
  -1   5   2  23.531   3.629
   1   5  -2  22.481   2.976
   1   5  -2  21.361   3.633
   1  -5   2  21.194   2.455
  -1   5  -2  17.513   3.390
   1   5   2  30.784   2.727
  -1  -5   2  20.014   2.216
   1   5   2  21.100   2.291
   1   5   2  18.938   2.276
   1   5   2  17.526   2.462
  -1   5  -2  20.248   2.484
   1   5   2  22.485   3.078
  -1   5  -2  22.592   3.106
   1   5   2  21.347   2.438
  -1   5  -2  21.943   2.293
  -1  -5   2  18.270   2.147
  -1   5  -2  22.836   2.664
   1   5   2  18.988   2.118
  -1  -5   2  24.819   3.545
   1  -5  -2  25.456   3.618
   1   5   2  21.810   2.194
  -1   5  -2  20.489   2.308
   1   5   2  19.457   2.248
   1   5   2  25.648   3.772
  -1   5  -2  19.081   2.159
  -1   5  -2  18.225   2.146
   1   5   2  31.400   3.551
  -1  -5   2  18.084   2.119
  -1   5  -2  17.163   2.114
   1   5   2  23.390   2.612
  -1   5  -2  18.001   2.170
   1   5   2  18.736   2.355
   1   5   2  18.369   2.316
  -1   5  -2  35.372   2.975
   1   5   2  22.354   3.276
  -1   5  -2  19.766   2.597
  -1   5  -2  20.688   2.393
   1   5   2  19.402   2.317
  -1   5  -2  24.265   3.733
   1   5   2  19.248   2.451
  -1   5  -2  20.697   2.126
  -1  -5   2  22.000   2.337
   1   5   2  21.428   2.070
  -1   5  -2  17.274   2.228
  -1  -5   2  16.576   2.931
  -2   5   2  112.72    7.11
  -2  -5  -2  104.66    6.97
   2   5  -2  101.92    7.75
  -2   5   2  109.91    8.29
  -2   5   2  121.31    8.75
  -2  -5  -2  115.70    8.85
  -2   5   2  115.36    7.12
   2   5  -2  119.21    9.46
   2   5  -2  115.17    7.18
  -2   5   2  110.31    8.03
   2   5  -2  110.82    8.67
   2   5  -2  111.52    8.89
  -2   5   2  119.45    7.99
  -2   5   2  118.82    8.02
  -2   5   2  115.29    7.15
   2   5  -2  123.30    7.46
   2   5  -2  114.00    7.12
  -2   5   2  109.55    9.28
  -2   5   2  107.08    7.30
   2   5  -2  121.30    6.92
   2  -5   2  123.96    7.66
  -2   5   2  110.25    6.78
  -2   5   2  123.94    9.37
  -2   5   2  112.41    6.99
   2  -5   2  125.60    9.43
  -2   5   2  119.30    7.16
  -2   5   2  108.15    7.46
  -2   5   2  110.62    7.30
  -2  -5  -2  102.06    6.24
  -2   5   2  109.25    7.28
  -2  -5  -2  104.11    6.98
   2   5  -2  105.17    7.81
   2  -5   2  110.44    8.55
   2   5  -2  122.13    7.10
   2  -5   2  113.74    7.13
  -2  -5  -2  114.32    9.32
   2  -5  -2  123.56    9.27
  -2   5  -2  118.57    7.83
   2   5   2  122.53    6.92
   2   5   2  113.17    7.55
  -2  -5   2  103.72    6.38
  -2  -5   2  121.72    9.28
   2   5   2  109.05    6.83
   2   5   2  119.12    9.02
  -2   5  -2  116.50    6.96
   2   5   2  109.43    7.84
  -2  -5   2  113.50    8.90
  -2   5  -2  111.22    7.34
  -2   5  -2  113.43    7.02
  -2   5  -2  116.67    9.17
   2   5   2  111.75    7.30
  -2   5  -2  113.75    6.93
   2   5   2  112.37    7.07
   2   5   2  104.65    7.69
  -2   5  -2  121.26    9.37
  -2  -5   2  106.85    7.18
  -2  -5   2  119.81    7.17
  -2   5  -2  102.56    6.99
  -2  -5   2  110.33    8.33
  -2   5  -2  110.79    7.83
  -2   5  -2  115.17    7.07
  -2   5  -2  107.91    7.88
   2   5   2  110.62    8.10
   2   5   2  110.05    8.34
  -2   5  -2  111.95    8.44
   2   5   2  98.895   6.860
  -2  -5   2  109.95    7.04
  -2   5  -2  112.43    6.75
   2   5   2  110.12    9.18
  -2  -5   2  112.40    7.66
   2   5   2  110.65    7.19
  -2   5  -2  122.82    7.49
  -2   5  -2  114.63    8.24
   2  -5  -2  119.71    8.75
   2   5   2  110.27    7.40
   2   5   2  124.74    8.13
  -2   5  -2  115.38    7.35
  -3   5   2  844.40   46.45
  -3  -5  -2  833.17   50.79
   3  -5   2  901.28   49.94
   3   5  -2  832.32   45.05
  -3  -5  -2  876.44   48.48
  -3   5   2  865.66   43.37
  -3  -5  -2  881.74   45.15
   3  -5   2  883.42   44.66
  -3   5   2  875.37   43.72
  -3   5   2  770.74   50.56
   3   5  -2  794.25   46.60
   3  -5   2  886.89   45.39
   3   5  -2  892.53   52.79
   3   5  -2  866.63   45.43
  -3   5   2  916.33   50.32
  -3   5   2  910.82   45.54
   3  -5   2  781.88   48.21
  -3   5   2  859.06   46.71
  -3   5   2  808.35   45.09
  -3   5   2  907.41   52.69
  -3   5   2  760.15   50.04
   3   5  -2  908.19   43.46
  -3   5   2  883.60   45.51
  -3  -5  -2  828.21   52.73
  -3   5   2  882.85   44.66
  -3  -5  -2  886.28   49.91
   3   5  -2  853.68   50.57
  -3  -5  -2  877.39   45.17
   3  -5   2  848.80   52.79
  -3   5   2  879.69   46.77
   3   5  -2  870.34   50.04
   3   5  -2  836.42   50.03
  -3   5   2  884.74   53.03
  -3  -5  -2  886.10   41.07
  -3  -5  -2  828.99   41.85
  -3   5   2  890.17   52.71
  -3  -5   2  855.70   45.12
  -3   5  -2  990.21   50.33
  -3   5  -2  823.19   50.57
  -3  -5   2  818.15   46.52
  -3   5  -2  880.50   49.74
  -3  -5   2  858.08   41.98
  -3  -5   2  871.37   45.17
   3   5   2  900.43   45.55
   3  -5  -2  864.01   45.26
  -3   5  -2  770.12   45.20
   3   5   2  815.00   48.22
   3   5   2  879.58   50.74
  -3  -5   2  844.82   49.90
   3   5   2  845.40   49.92
  -3  -5   2  871.63   51.03
  -3   5  -2  819.61   44.22
  -3   5  -2  846.96   45.13
  -3   5  -2  902.91   45.56
  -3   5  -2  885.61   43.33
  -3   5  -2  829.59   46.41
   3   5   2  845.46   46.57
  -3  -5   2  844.33   41.05
  -3   5  -2  800.94   46.62
  -3   5  -2  908.59   52.59
  -3   5  -2  808.93   52.38
   3   5   2  847.08   49.18
   3   5   2  764.69   50.07
  -3  -5   2  843.65   48.42
   3   5   2  819.01   52.27
   3  -5  -2  859.78   52.66
  -3   5  -2  898.72   46.77
  -3   5  -2  895.73   43.84
   3   5   2  877.17   43.37
   3  -5  -2  895.85   49.89
   3   5   2  769.34   52.28
   3   5   2  830.79   49.97
  -4   5   2  281.44   14.44
  -4   5   2  258.46   15.27
  -4   5   2  272.05   14.86
   4   5  -2  259.46   16.29
   4   5  -2  281.10   14.32
  -4  -5  -2  261.35   13.67
   4   5  -2  271.31   14.92
   4   5  -2  240.79   14.52
   4   5  -2  245.23   15.16
  -4   5   2  253.74   16.38
   4   5  -2  252.65   18.34
  -4   5   2  253.95   18.47
  -4   5   2  278.70   15.34
  -4  -5  -2  256.77   15.15
   4  -5   2  250.00   14.76
  -4   5   2  243.34   14.09
  -4   5   2  225.64   16.99
  -4   5   2  266.46   15.27
  -4  -5  -2  290.97   14.96
   4  -5   2  266.11   14.52
  -4  -5  -2  254.07   13.43
   4  -5   2  238.54   14.53
  -4   5   2  260.01   16.45
   4   5  -2  267.00   16.50
  -4   5   2  259.14   14.90
  -4  -5  -2  250.31   15.74
  -4   5   2  253.23   17.42
  -4   5   2  229.39   18.29
  -4   5   2  256.23   16.56
  -4  -5  -2  225.07   17.14
  -4  -5  -2  263.96   14.82
   4  -5   2  242.12   17.28
  -4   5   2  258.43   14.42
  -4  -5  -2  254.35   17.93
   4   5  -2  240.69   17.47
  -4   5  -2  257.94   15.20
  -4  -5   2  255.20   15.15
  -4   5  -2  229.00   18.03
  -4   5  -2  256.84   16.57
   4   5   2  263.57   14.90
  -4  -5   2  242.83   17.68
   4   5   2  240.43   17.39
   4   5   2  256.83   16.53
  -4   5  -2  262.22   14.46
  -4   5  -2  236.64   18.30
  -4  -5   2  256.46   14.80
  -4  -5   2  262.10   13.74
  -4   5  -2  248.09   15.17
  -4   5  -2  252.52   14.72
  -4   5  -2  283.95   15.48
  -4   5  -2  238.02   14.68
  -4  -5   2  267.39   14.86
   4   5   2  246.50   14.08
  -4   5  -2  280.58   16.59
  -4   5  -2  266.48   16.45
  -4   5  -2  271.36   14.51
   4   5   2  243.84   16.82
   4  -5  -2  264.91   14.49
  -4   5  -2  253.74   14.15
   4  -5  -2  246.49   17.39
  -4  -5   2  243.38   15.75
  -4   5  -2  267.45   17.29
   4   5   2  275.74   16.51
  -4  -5   2  227.28   17.27
  -4  -5   2  277.35   13.52
  -5  -5  -2  43.219   3.847
  -5  -5  -2  50.410   3.846
   5   5  -2  41.833   3.947
  -5   5   2  42.989   3.993
  -5   5   2  40.631   3.703
   5  -5   2  47.471   4.420
  -5   5   2  44.685   3.850
  -5   5   2  50.130   4.125
  -5   5   2  47.304   4.204
   5   5  -2  40.818   4.223
   5  -5   2  45.912   4.018
   5   5  -2  39.307   3.627
  -5  -5  -2  40.609   3.509
  -5   5   2  42.872   3.808
  -5   5   2  46.443   4.514
  -5   5   2  39.464   4.319
   5   5  -2  50.440   4.570
   5   5  -2  39.976   3.822
  -5   5   2  44.874   4.612
   5  -5   2  44.040   3.730
  -5   5   2  46.911   3.922
  -5  -5  -2  45.070   3.919
  -5   5   2  46.278   3.970
  -5   5  -2  39.351   3.884
  -5  -5   2  44.701   3.624
   5   5   2  42.799   3.616
  -5  -5   2  50.597   4.034
  -5   5  -2  42.086   3.892
   5   5   2  42.694   4.289
   5  -5  -2  47.137   3.900
  -5   5  -2  42.694   3.707
   5   5   2  41.554   4.301
  -5   5  -2  44.471   4.422
   5  -5  -2  40.504   3.667
   5   5   2  42.159   3.820
  -5   5  -2  43.536   3.791
  -5   5  -2  41.721   3.945
  -5   5  -2  44.366   4.369
  -5   5  -2  43.437   3.887
  -5   5  -2  46.488   3.982
  -5  -5   2  53.180   4.156
  -5  -5   2  41.091   3.492
  -5   5  -2  42.123   3.616
   6   5  -2  64.162   4.863
  -6   5   2  67.757   5.169
  -6   5   2  69.908   4.999
   6  -5   2  67.067   5.577
  -6   5   2  65.589   5.399
  -6   5   2  63.979   4.715
  -6   5   2  65.655   4.789
  -6  -5  -2  66.884   4.489
  -6  -5  -2  62.610   4.518
  -6  -5  -2  62.728   4.854
   6  -5   2  70.406   5.367
  -6   5   2  67.079   4.619
  -6   5   2  55.768   4.618
   6   5  -2  65.463   4.625
   6  -5   2  66.110   4.747
   6  -5   2  65.461   5.370
  -6   5   2  62.030   5.393
   6   5  -2  64.780   5.279
   6   5  -2  66.228   5.366
  -6   5   2  66.502   4.877
  -6   5   2  70.350   4.706
  -6  -5  -2  59.977   4.701
  -6   5  -2  60.652   4.885
  -6   5  -2  68.435   4.951
   6   5   2  61.886   4.526
  -6  -5   2  62.243   4.328
   6  -5  -2  55.932   5.371
  -6   5  -2  68.983   4.932
  -6   5  -2  61.053   4.675
  -6   5  -2  68.653   4.787
   6   5   2  65.824   5.301
  -6   5  -2  68.049   4.821
  -6  -5   2  67.587   4.434
  -6  -5   2  63.589   4.744
   6  -5  -2  65.340   5.369
  -6   5  -2  61.543   5.341
  -6  -5   2  62.104   4.694
   6   5   2  64.284   5.372
   6   5   2  64.320   4.734
  -7   5   2  20.827   2.284
   7  -5   2  18.962   2.309
  -7   5   2  21.367   2.095
   7   5  -2  17.201   2.006
   7  -5   2  18.140   2.463
   7  -5   2  23.434   2.592
  -7  -5  -2  22.528   1.931
   7   5  -2  19.986   2.146
  -7  -5  -2  22.795   2.043
  -7   5   2  23.740   2.256
   7  -5  -2  24.058   2.640
  -7   5  -2  25.191   2.225
  -7   5  -2  22.783   2.149
  -7  -5   2  23.977   2.078
   7  -5  -2  20.399   2.481
   7  -5  -2  22.858   2.526
   7   5   2  24.078   2.458
  -7  -5   2  20.944   2.046
  -7   5  -2  24.756   2.326
   0   6  -2  968.95   50.35
   0   6   2  775.38   53.85
   0  -6  -2  878.19   52.03
   0   6  -2  868.88   47.90
   0   6  -2  924.57   54.37
   0   6  -2  957.62   48.84
   0   6  -2  987.84   56.83
   0   6   2 1039.01   46.79
   0  -6   2  950.02   50.16
   0  -6   2  986.64   52.30
   0   6   2  786.90   54.33
   0   6  -2  791.89   50.03
   0   6   2  973.31   52.25
   0   6  -2 1020.41   56.91
   0   6   2  958.37   50.26
   0   6  -2  984.93   48.91
   0   6   2  798.88   55.84
   0   6  -2  932.96   53.43
   0  -6   2  977.65   52.97
   0   6   2  936.60   56.43
   0   6   2 1033.94   53.52
   0   6   2 1013.20   49.02
   0   6   2  824.33   53.85
   0   6  -2  878.02   53.82
   0   6  -2  945.61   46.62
   0   6  -2  852.51   49.77
   0   6   2  978.13   53.63
   0   6   2  864.07   48.49
   0   6  -2 1009.08   48.88
   0   6   2  789.09   56.26
   0   6   2  966.06   48.89
   0  -6   2  924.04   52.05
   0   6   2  979.61   48.10
   0  -6  -2  869.58   56.99
   0   6   2  953.25   48.91
   0  -6   2  983.25   57.33
   1  -6   2  179.66   12.83
   1  -6   2  153.91   11.65
  -1   6   2  194.40   14.06
   1   6  -2  187.63   11.37
  -1   6   2  202.76   11.31
   1   6  -2  203.74   11.64
  -1  -6  -2  185.87   11.92
   1  -6   2  187.08   11.40
   1   6  -2  158.30   10.64
  -1   6   2  199.79   11.05
  -1   6   2  193.32   12.41
   1  -6   2  170.37   11.72
   1   6  -2  194.68   11.17
  -1   6   2  191.40   10.68
  -1   6   2  193.07   11.92
   1  -6   2  189.97   11.16
  -1   6   2  182.69   11.08
   1   6  -2  199.66   13.45
   1  -6   2  182.91   14.12
  -1   6   2  216.55   12.67
   1   6  -2  195.77   13.98
  -1  -6  -2  186.90   14.20
  -1   6   2  190.28   13.92
   1   6  -2  158.39   12.06
   1   6  -2  191.45   10.67
  -1   6   2  186.61   13.25
  -1   6   2  189.73   11.10
   1   6  -2  191.31   11.16
   1   6  -2  196.62   11.14
  -1   6   2  195.44   12.48
  -1   6   2  194.84   11.59
  -1   6   2  199.64   11.54
   1   6  -2  185.80   12.33
  -1   6   2  177.43   12.90
   1   6  -2  194.57   14.28
  -1   6   2  181.94   11.13
  -1  -6  -2  186.71   11.07
  -1  -6  -2  190.30   10.94
  -1  -6  -2  173.30   13.02
   1   6   2  190.82   11.18
   1   6   2  193.85   12.43
  -1  -6   2  184.12   11.89
  -1   6  -2  191.13   11.40
   1   6   2  199.84   12.36
   1   6   2  201.12   13.23
  -1   6  -2  200.90   10.71
  -1  -6   2  185.77   11.40
  -1   6  -2  191.48   14.05
   1  -6  -2  209.78   11.47
   1   6   2  186.32   11.10
  -1  -6   2  196.21   11.02
   1   6   2  198.92   10.78
   1   6   2  197.45   12.35
  -1   6  -2  190.55   11.59
  -1   6  -2  179.05   11.06
  -1   6  -2  165.90   12.75
  -1  -6   2  174.64   10.92
  -1   6  -2  197.36   11.06
   1   6   2  184.19   11.50
  -1  -6   2  184.58   11.87
  -1  -6   2  188.83   14.10
   1   6   2  216.90   14.50
  -1   6  -2  178.15   12.42
  -1   6  -2  205.55   12.42
  -1   6  -2  191.74   12.30
   1   6   2  194.10   13.47
  -1   6  -2  201.65   11.19
  -1   6  -2  185.93   13.07
   1  -6  -2  212.41   13.38
   1  -6  -2  181.44   11.73
   1  -6  -2  199.72   14.26
   1   6   2  164.58   12.83
  -1  -6   2  192.32   13.21
   1   6   2  194.76   11.97
   1   6   2  197.48   11.24
  -1   6  -2  180.27   11.44
  -1   6  -2  198.12   11.23
   1   6   2  192.13   11.23
   1   6   2  186.10   10.90
  -1   6  -2  158.52   13.65
  -2   6   2  222.83   13.51
  -2  -6  -2  176.76   14.14
  -2   6   2  200.83   11.37
  -2  -6  -2  210.11   12.31
   2  -6   2  173.79   11.88
   2   6  -2  180.17   12.25
  -2   6   2  182.77   13.33
   2   6  -2  186.26   14.35
   2   6  -2  175.20   13.41
   2   6  -2  200.22   11.82
  -2   6   2  198.77   10.84
   2   6  -2  195.36   10.80
  -2  -6  -2  191.38   11.13
  -2  -6  -2  159.08   13.22
  -2   6   2  193.32   11.51
  -2   6   2  187.00   11.21
  -2   6   2  189.02   14.28
   2  -6   2  210.04   11.36
   2  -6   2  190.96   13.37
   2   6  -2  187.58   11.26
   2   6  -2  188.64   12.45
  -2   6   2  174.15   14.01
  -2   6   2  204.42   12.63
  -2   6   2  195.47   11.38
  -2   6   2  197.73   11.66
  -2  -6  -2  204.71   11.33
  -2   6   2  188.09   11.27
  -2   6   2  218.90   12.93
  -2   6   2  200.98   11.15
   2  -6   2  165.10   13.99
  -2   6   2  165.56   12.48
  -2   6   2  200.28   11.73
   2   6  -2  191.17   11.21
   2  -6  -2  183.84   14.15
   2   6   2  204.68   13.10
   2   6   2  201.12   10.87
   2   6   2  182.31   11.16
   2   6   2  202.67   13.77
  -2  -6   2  178.08   13.49
   2   6   2  188.11   11.17
  -2   6  -2  184.90   10.68
   2   6   2  201.30   10.99
  -2   6  -2  194.20   11.10
  -2   6  -2  169.70   13.81
  -2  -6   2  195.42   11.19
  -2   6  -2  190.73   11.32
  -2  -6   2  196.98   11.27
   2   6   2  167.59   11.00
   2   6   2  181.39   14.13
   2   6   2  171.04   11.47
  -2  -6   2  167.28   13.96
  -2   6  -2  190.68   11.70
  -2   6  -2  185.07   11.16
  -2  -6   2  187.56   11.97
   2   6   2  190.20   12.61
  -2   6  -2  163.20   11.35
  -2   6  -2  192.55   12.41
   2   6   2  169.57   12.22
  -2  -6   2  192.20   11.62
  -2   6  -2  190.05   12.97
   2   6   2  184.86   12.41
  -2   6  -2  187.63   12.52
   2   6   2  209.41   11.46
   2  -6  -2  186.66   11.96
  -2  -6   2  209.56   12.22
   2   6   2  186.08   11.97
  -2   6  -2  173.27   14.36
  -2   6  -2  198.89   11.38
   2   6   2  190.25   13.54
  -2   6  -2  195.19   12.43
   2  -6  -2  189.44   13.42
  -2   6  -2  171.81   12.99
  -2   6  -2  196.32   11.68
  -3   6   2  443.59   24.70
   3   6  -2  470.23   23.61
   3  -6   2  442.21   29.65
  -3   6   2  397.43   27.10
  -3  -6  -2  439.44   28.54
  -3   6   2  521.30   27.90
  -3  -6  -2  444.66   25.28
  -3   6   2  463.23   30.12
   3  -6   2  486.41   24.75
  -3   6   2  401.77   27.20
  -3  -6  -2  439.93   22.17
  -3   6   2  460.04   24.23
  -3   6   2  455.32   28.10
   3   6  -2  481.03   28.50
  -3  -6  -2  401.92   29.25
  -3  -6  -2  491.10   24.65
   3  -6   2  444.14   27.90
  -3   6   2  434.16   29.45
   3   6  -2  439.81   29.79
  -3   6   2  470.36   25.33
  -3  -6  -2  526.82   26.66
   3   6  -2  460.03   27.14
   3   6  -2  463.86   25.44
   3   6  -2  469.55   24.52
   3   6  -2  487.89   24.89
   3  -6   2  432.80   26.18
  -3   6   2  477.94   28.70
  -3   6   2  439.52   25.38
  -3   6   2  448.40   24.68
  -3  -6  -2  460.13   24.59
  -3   6   2  447.02   25.42
  -3   6   2  464.65   24.66
  -3   6   2  430.28   23.49
   3   6  -2  431.11   27.35
   3  -6   2  470.18   24.26
  -3   6  -2  425.31   24.59
   3  -6  -2  479.23   24.65
  -3  -6   2  463.23   22.24
   3   6   2  478.51   23.67
  -3  -6   2  460.38   25.37
  -3  -6   2  466.02   26.41
   3   6   2  456.67   27.29
  -3   6  -2  419.11   27.79
  -3   6  -2  435.23   29.47
  -3  -6   2  437.20   24.49
  -3   6  -2  415.32   29.66
  -3  -6   2  477.37   24.67
  -3   6  -2  440.09   23.69
   3   6   2  465.85   26.25
  -3   6  -2  460.95   24.59
   3   6   2  466.13   24.75
   3   6   2  394.98   29.15
  -3   6  -2  426.00   25.30
  -3   6  -2  474.54   25.39
  -3   6  -2  447.07   23.46
   3  -6  -2  438.35   28.04
  -3  -6   2  421.77   28.41
   3   6   2  393.12   25.08
  -3   6  -2  371.98   26.92
   3   6   2  442.75   28.29
  -3   6  -2  477.94   25.50
  -3   6  -2  371.57   27.15
   3   6   2  418.18   28.34
   3   6   2  453.76   27.53
  -3   6  -2  440.00   28.47
   4  -6   2  425.37   21.40
  -4   6   2  370.01   21.66
   4   6  -2  391.74   21.40
  -4   6   2  370.89   23.96
  -4  -6  -2  406.35   21.65
   4   6  -2  399.27   20.76
   4  -6   2  392.56   21.57
   4   6  -2  371.23   22.19
  -4   6   2  412.39   22.44
  -4   6   2  373.61   21.60
   4   6  -2  385.88   24.07
  -4  -6  -2  387.38   22.16
  -4   6   2  344.53   20.55
   4   6  -2  366.70   21.65
  -4  -6  -2  369.41   23.05
  -4   6   2  416.36   22.37
   4  -6   2  402.10   21.76
  -4   6   2  400.12   20.93
   4   6  -2  375.09   23.75
  -4  -6  -2  411.18   19.67
  -4   6   2  392.40   24.20
  -4   6   2  348.79   23.87
  -4  -6  -2  386.58   21.58
  -4   6   2  420.90   22.44
  -4   6  -2  341.18   24.93
  -4   6  -2  341.03   20.51
  -4   6  -2  403.70   20.96
  -4   6  -2  340.84   21.39
  -4  -6   2  416.39   19.68
  -4   6  -2  362.83   23.90
  -4   6  -2  419.25   22.36
  -4   6  -2  400.53   24.19
   4   6   2  405.61   20.72
   4   6   2  384.41   24.19
   4  -6  -2  401.60   21.26
  -4   6  -2  429.81   21.73
  -4   6  -2  346.41   20.95
   4   6   2  413.61   21.85
   4   6   2  368.76   23.89
  -4   6  -2  422.72   24.14
  -4  -6   2  396.80   22.19
  -4   6  -2  371.68   22.30
  -4   6  -2  455.30   22.54
  -4  -6   2  431.31   21.80
  -4  -6   2  399.66   21.71
  -4  -6   2  399.79   23.22
  -5   6   2  197.27   11.53
   5  -6   2  185.93   12.81
  -5  -6  -2  181.90   11.06
  -5   6   2  202.19   11.19
  -5  -6  -2  195.18   11.15
  -5  -6  -2  185.67   10.01
   5   6  -2  186.69   12.30
   5  -6   2  191.95   12.31
  -5   6   2  180.54   12.41
  -5   6   2  195.16   11.52
  -5   6   2  208.61   12.49
   5   6  -2  181.06   10.52
  -5  -6  -2  168.79   10.09
  -5   6   2  199.85   11.50
   5   6  -2  192.73   11.41
  -5   6   2  195.14   13.01
  -5  -6  -2  180.57   11.76
  -5   6   2  188.24   10.78
   5  -6   2  181.84   10.80
   5   6  -2  194.47   11.18
  -5   6   2  170.12   10.49
   5  -6   2  166.67   10.93
  -5   6   2  188.36   11.04
  -5  -6   2  182.15   10.19
   5  -6  -2  192.67   12.27
  -5   6  -2  173.44   10.84
   5   6   2  185.04   10.55
  -5   6  -2  175.57   10.35
  -5   6  -2  189.31   12.25
  -5   6  -2  193.56   11.45
  -5   6  -2  168.74   10.82
   5   6   2  188.38   12.38
   5   6   2  186.90   11.11
  -5   6  -2  185.51   10.78
  -5  -6   2  193.28   10.09
  -5   6  -2  182.13   12.25
   5  -6  -2  185.39   10.77
   5  -6  -2  177.96   10.94
  -5  -6   2  167.27   11.61
   5   6   2  194.13   12.34
  -5  -6   2  206.14   11.32
  -5  -6   2  185.96   11.04
  -5   6  -2  185.27   11.37
  -5   6  -2  188.47   11.42
  -5   6  -2  181.42   10.72
   6  -6   2  156.52    9.67
  -6   6   2  146.72    8.37
  -6   6   2  158.94    8.73
   6   6  -2  145.14    8.25
   6  -6   2  145.09    9.56
   6   6  -2  140.15    9.56
   6  -6   2  132.83    8.50
  -6  -6  -2  148.05    7.85
  -6  -6  -2  128.68    7.84
  -6   6   2  142.64    8.93
  -6  -6  -2  153.64    8.75
  -6   6   2  149.97    8.27
  -6   6   2  139.23    8.55
  -6   6   2  145.63    8.89
   6   6  -2  146.53    8.71
  -6   6   2  158.24    9.77
  -6   6   2  150.35    8.96
  -6   6   2  147.60    9.64
   6  -6   2  156.09   10.15
  -6  -6  -2  148.79    8.61
  -6  -6   2  147.54    8.67
   6  -6  -2  153.99    9.60
   6   6   2  139.00    9.60
  -6  -6   2  137.21    8.61
   6   6   2  150.29    8.69
  -6  -6   2  143.94    7.81
   6  -6  -2  155.13   10.16
  -6   6  -2  125.99    8.27
   6   6   2  145.92    9.53
  -6   6  -2  149.51    8.44
   6   6   2  124.37    8.08
  -6   6  -2  148.02    8.96
  -6   6  -2  152.73    8.98
   0   7   2  191.54   10.64
   0   7  -2  172.90   10.44
   0   7   2  176.73   11.73
   0  -7   2  157.21   10.40
   0   7   2  188.83   11.88
   0   7  -2  171.38   10.87
   0  -7  -2  145.87   12.22
   0  -7   2  180.84   11.31
   0  -7   2  180.95   11.35
   0   7  -2  170.51   13.64
   0   7  -2  194.34   10.52
   0   7   2  180.82   11.38
   0   7  -2  171.46   10.62
   0  -7  -2  150.52   11.02
   0   7  -2  186.30   11.62
   0  -7  -2  161.84   13.56
   0  -7   2  174.94   10.92
   0   7   2  190.67   12.50
   0   7   2  183.59   10.97
   0   7   2  193.79   10.71
   0   7  -2  150.69   10.68
   0   7  -2  183.65   10.15
   0   7   2  183.54   10.25
   0   7  -2  160.05   10.38
   0   7   2  180.11   13.76
   0  -7  -2  184.30   10.92
   0   7   2  176.66   11.82
   0  -7   2  153.82   13.47
   0   7   2  178.45   10.61
   0   7  -2  177.34   12.94
   0   7   2  195.67   10.53
   0   7  -2  150.14   11.49
   0   7   2  177.10   10.56
   0   7  -2  140.20   13.00
   0   7   2  160.70   12.69
  -1   7   2  18.129   2.643
   1   7  -2  15.564   3.780
  -1  -7  -2  13.296   2.307
  -1   7   2  16.307   2.610
   1   7  -2  11.748   2.091
   1  -7   2  12.391   2.144
  -1  -7  -2  14.867   2.385
   1   7  -2  11.684   1.995
   1   7  -2  14.236   2.643
  -1   7   2  10.968   3.403
   1   7  -2  14.303   2.128
  -1   7   2  13.401   2.428
  -1   7   2  17.161   2.381
   1  -7   2  12.554   3.420
  -1   7   2  18.893   2.504
  -1   7   2  16.542   2.353
  -1   7   2  17.433   2.927
  -1   7   2  15.722   2.749
   1  -7   2  14.263   2.241
   1   7  -2  18.262   2.520
  -1  -7  -2  15.864   2.486
  -1   7   2  17.052   2.540
  -1   7   2  11.973   2.106
   1  -7   2  11.172   3.699
   1   7  -2  11.835   3.369
  -1   7   2  9.7458  3.0579
  -1   7   2  13.886   2.187
  -1   7   2  19.240   2.445
   1   7  -2  15.778   2.324
   1  -7   2  15.771   2.633
   1   7  -2  14.648   2.431
  -1  -7  -2  19.687   4.174
   1  -7   2  15.573   2.470
  -1   7  -2  14.293   2.118
   1   7   2  14.636   2.529
  -1   7  -2  15.945   2.455
  -1  -7   2  13.538   2.422
  -1   7  -2  15.172   2.296
   1   7   2  18.508   2.271
   1  -7  -2  11.091   2.187
   1   7   2  16.177   4.127
  -1   7  -2  12.918   4.066
   1   7   2  19.667   3.979
  -1  -7   2  17.229   2.245
  -1   7  -2  16.566   2.208
   1   7   2  15.493   2.471
  -1   7  -2  12.138   2.060
   1   7   2  17.800   2.760
  -1   7  -2  10.934   3.599
   1   7   2  17.773   2.310
  -1   7  -2  13.577   2.322
  -1  -7   2  15.021   2.381
   1   7   2  13.939   2.257
   1   7   2  18.373   2.581
   1   7   2  14.558   2.508
  -1   7  -2  17.322   2.459
  -1  -7   2  11.956   2.337
  -1   7  -2  14.294   3.528
   1  -7  -2  10.964   3.663
  -1   7  -2  12.210   2.654
  -1   7  -2  14.504   2.259
   1   7   2  15.987   2.380
  -1   7  -2  13.257   2.277
  -1   7  -2  13.757   2.787
   1   7   2  13.013   2.434
   1   7   2  15.119   2.271
  -1  -7   2  14.280   2.392
   1   7   2  15.404   2.300
  -1  -7   2  13.364   3.948
   1   7   2  16.205   3.918
  -1   7  -2  16.463   2.556
   1  -7  -2  18.111   4.082
  -2   7   2  50.153   4.865
  -2  -7  -2  46.636   4.383
  -2   7   2  42.144   3.920
   2   7  -2  51.494   4.316
  -2   7   2  45.391   3.802
   2  -7   2  48.284   3.979
  -2  -7  -2  52.775   4.432
  -2   7   2  37.831   5.937
   2   7  -2  46.618   5.930
   2   7  -2  47.493   4.036
  -2  -7  -2  47.223   4.008
  -2  -7  -2  42.553   6.237
  -2   7   2  49.918   4.658
  -2   7   2  45.194   3.953
  -2   7   2  51.790   4.365
  -2   7   2  50.419   4.870
  -2   7   2  55.526   4.813
  -2   7   2  34.616   5.340
  -2   7   2  46.542   4.252
   2   7  -2  47.469   3.887
   2   7  -2  40.444   6.144
   2  -7   2  50.159   4.378
  -2   7   2  43.084   4.073
  -2   7   2  46.570   3.999
  -2  -7  -2  37.976   5.777
   2  -7   2  40.450   5.954
  -2   7   2  46.689   4.037
   2  -7   2  45.336   4.065
   2   7  -2  41.715   3.909
   2  -7   2  43.516   5.612
   2   7  -2  49.079   4.596
  -2   7   2  37.493   6.000
  -2  -7  -2  39.707   3.720
  -2   7  -2  49.661   4.583
  -2  -7   2  47.275   3.916
  -2  -7   2  49.836   4.531
  -2  -7   2  41.207   6.080
   2   7   2  53.329   4.501
   2  -7  -2  49.424   4.358
  -2   7  -2  39.515   4.208
   2  -7  -2  38.578   5.887
  -2   7  -2  43.171   4.078
  -2  -7   2  32.220   6.035
  -2   7  -2  45.522   4.212
   2   7   2  49.713   4.618
  -2   7  -2  47.197   4.005
  -2   7  -2  48.974   4.645
  -2  -7   2  49.057   4.364
  -2   7  -2  45.418   5.713
  -2  -7   2  45.433   4.010
   2   7   2  45.575   4.006
   2  -7  -2  51.679   4.178
  -2  -7   2  43.274   4.099
  -2   7  -2  50.417   4.102
   2  -7  -2  49.511   5.727
  -2  -7   2  48.147   4.128
   2   7   2  52.353   4.161
   2   7   2  50.846   4.297
   2   7   2  43.647   4.244
   2   7   2  47.644   4.476
  -2   7  -2  50.638   4.551
   2   7   2  42.369   5.623
   2   7   2  37.398   4.582
  -2   7  -2  33.890   5.890
  -2   7  -2  44.637   3.728
  -2   7  -2  56.007   4.709
  -2   7  -2  39.996   5.834
  -2   7  -2  43.997   3.995
   2   7   2  38.494   6.513
   2   7   2  45.655   3.867
   3  -7   2  144.06    9.49
   3  -7   2  159.34    9.56
  -3   7   2  156.84    9.85
  -3  -7  -2  154.94   10.29
  -3   7   2  166.33   10.84
  -3   7   2  170.09   10.92
  -3   7   2  162.56    9.69
  -3   7   2  157.85    9.69
  -3   7   2  152.30    9.83
  -3  -7  -2  160.65    9.52
  -3   7   2  144.20    9.82
  -3   7   2  143.75    9.08
  -3   7   2  150.54    9.52
   3  -7   2  151.06   10.15
   3   7  -2  156.24   10.57
  -3   7   2  142.06   10.71
   3   7  -2  158.93    9.59
   3   7  -2  158.80    9.17
   3   7  -2  170.35   10.05
  -3  -7  -2  156.16    9.65
  -3  -7  -2  155.78   10.11
  -3   7   2  149.88   10.98
   3   7  -2  150.99    9.54
   3  -7   2  151.70    9.37
  -3  -7  -2  150.35    9.84
  -3  -7   2  138.62    9.36
  -3  -7   2  159.79    9.93
   3   7   2  161.75    9.19
  -3   7  -2  153.73    9.49
   3  -7  -2  151.10   10.07
  -3   7  -2  145.48    9.04
  -3   7  -2  162.06    9.94
  -3   7  -2  133.61   10.34
  -3   7  -2  152.93   10.58
   3   7   2  162.40    9.91
  -3  -7   2  161.07    9.61
   3  -7  -2  172.09    9.74
   3   7   2  162.83    9.67
   3   7   2  156.81   10.69
  -3   7  -2  131.56   10.78
  -3  -7   2  175.76   10.54
  -3   7  -2  162.95   10.00
  -3   7  -2  120.01    9.26
  -3   7  -2  134.84   10.43
  -3   7  -2  151.98    9.73
   3   7   2  168.06   10.68
  -4   7   2  73.775   4.919
  -4   7   2  69.541   5.081
   4   7  -2  64.282   5.575
   4  -7   2  70.358   5.039
  -4   7   2  69.182   5.211
   4   7  -2  74.896   5.355
  -4  -7  -2  66.605   5.262
   4  -7   2  70.606   5.105
   4   7  -2  71.344   5.107
  -4   7   2  76.208   5.357
  -4  -7  -2  63.147   5.304
  -4  -7  -2  67.848   5.252
  -4   7   2  68.746   5.717
  -4   7   2  71.947   5.135
  -4   7   2  69.655   5.895
  -4   7   2  65.368   5.169
   4  -7   2  75.741   5.136
  -4  -7  -2  68.907   5.047
   4   7  -2  68.556   4.814
  -4   7   2  72.746   5.855
  -4   7  -2  64.199   4.962
  -4   7  -2  64.402   5.250
  -4  -7   2  67.159   5.433
   4   7   2  71.011   5.684
  -4   7  -2  67.199   5.056
   4   7   2  64.616   5.567
   4   7   2  66.802   5.016
  -4   7  -2  64.309   4.730
  -4  -7   2  68.189   5.225
  -4   7  -2  56.425   5.554
   4   7   2  68.098   4.881
  -4   7  -2  77.284   5.356
   4  -7  -2  68.763   5.060
  -4  -7   2  64.173   5.244
  -4  -7   2  68.642   5.068
  -4   7  -2  70.693   4.929
  -4   7  -2  61.808   5.678
   4  -7  -2  69.550   4.908
  -4   7  -2  62.442   5.488
  -4   7  -2  69.662   5.404
   5  -7   2  2.5064  1.3616
  -5   7   2  1.2814  1.6475
  -5   7   2  0.7535  1.3153
  -5  -7  -2  1.3143  1.2640
  -5   7   2 -0.6018  1.4153
  -5   7   2 -0.7595  1.2512
   5  -7   2 -0.4247  1.2318
  -5  -7  -2  1.0077  1.3016
   5  -7   2  0.4081  1.3836
  -5   7   2  1.3732  1.2172
   5   7  -2  1.9059  1.6986
   5   7  -2  1.8010  1.3554
  -5   7   2  0.0804  1.5209
   5  -7   2 -0.8437  1.5825
  -5   7   2  2.7118  1.5135
  -5  -7  -2  3.0227  1.3068
   5   7  -2  1.2323  1.7261
   5   7  -2 -0.7576  0.9782
  -5  -7  -2  1.1901  1.6565
  -5   7   2 -0.5833  1.5666
   5  -7  -2  1.4290  1.3875
  -5  -7   2  -1.384   1.431
  -5   7  -2  0.4650  1.4088
  -5  -7   2  -1.636   1.058
  -5   7  -2  0.2694  1.1808
   5   7   2  0.8259  1.1353
   5  -7  -2 -0.5818  1.3182
  -5  -7   2 -0.3326  1.3636
  -5   7  -2 -0.8387  1.3204
  -5   7  -2  1.2116  1.8347
  -5   7  -2  1.6039  1.3402
  -5   7  -2  1.4604  1.2774
   5   7   2  1.9601  1.6754
  -5  -7   2  1.5556  1.2509
   5  -7  -2  0.0419  1.4466
   5   7   2  1.0547  1.2428
   5   7   2  0.1966  1.4989
   0   8   2  0.9110  1.4279
   0   8  -2  3.3627  1.5468
   0   8  -2  5.5626  1.6989
   0   8  -2  3.4807  1.8352
   0  -8   2  2.4893  1.6813
   0  -8  -2  2.8337  1.7342
   0  -8   2  3.7734  2.0819
   0   8   2  3.0556  1.4830
   0   8   2  1.8500  1.8047
   0  -8  -2  2.5019  1.6968
   0   8   2  5.0921  1.6397
   0   8   2  2.9216  1.7733
   0   8  -2  3.1337  1.7525
   0   8  -2  0.8854  1.5694
   0   8   2  4.1352  2.0352
   0   8   2  5.1144  1.9818
   0   8  -2  5.3470  1.9641
   0  -8   2  3.9222  1.7506
   0   8   2  3.3941  1.5310
   0   8   2  3.5882  1.5637
   0  -8  -2  3.5888  1.9000
   0   8   2  2.3372  1.8009
   0  -8   2  1.3386  1.5975
   0   8  -2  0.3966  1.9435
   1   8  -2  330.20   18.39
  -1   8   2  266.64   20.24
  -1   8   2  355.59   18.58
  -1   8   2  281.19   20.15
  -1  -8  -2  333.45   18.97
   1  -8   2  345.48   18.85
   1   8  -2  328.18   18.96
  -1  -8  -2  298.78   19.58
  -1   8   2  310.03   18.34
   1  -8   2  340.83   18.53
   1   8  -2  326.25   17.63
  -1  -8  -2  341.19   19.74
  -1   8   2  312.58   18.09
  -1   8   2  330.48   20.69
   1   8  -2  328.00   18.38
   1  -8   2  321.16   19.67
   1   8  -2  321.69   20.38
  -1   8   2  332.65   17.64
  -1   8   2  295.64   18.23
  -1   8   2  328.17   19.06
   1  -8   2  329.97   18.08
  -1   8   2  306.89   21.29
   1   8   2  347.89   20.66
   1   8   2  362.86   18.13
  -1  -8   2  329.96   19.70
  -1   8  -2  331.79   18.43
   1   8   2  327.80   18.40
   1   8   2  346.16   21.26
  -1   8  -2  332.95   18.37
   1   8   2  353.86   19.14
   1  -8  -2  327.93   19.67
   1  -8  -2  335.25   18.90
   1   8   2  358.46   17.83
  -1  -8   2  306.52   18.39
  -1  -8   2  343.81   19.04
   1   8   2  305.31   18.18
  -1   8  -2  325.50   17.57
  -1   8  -2  340.53   18.38
   1   8   2  333.23   20.43
   1   8   2  273.68   18.10
   1   8   2  320.44   18.32
  -1   8  -2  335.52   19.04
  -1   8  -2  270.74   18.73
  -1  -8   2  359.14   19.82
   1   8   2  322.21   20.23
   1  -8  -2  362.05   18.59
  -1   8  -2  358.11   20.31
  -1   8  -2  332.30   20.38
  -2   8   2  43.981   3.807
   2   8  -2  37.726   3.558
   2   8  -2  36.025   3.450
   2  -8   2  50.943   3.859
  -2   8   2  41.814   3.544
  -2  -8  -2  41.517   3.703
   2  -8   2  42.749   3.772
  -2  -8  -2  39.372   3.944
  -2   8   2  48.351   3.847
  -2   8   2  39.501   4.219
   2   8  -2  42.304   3.894
  -2   8   2  42.714   3.896
  -2   8   2  44.835   4.261
  -2  -8  -2  37.621   3.842
   2  -8   2  45.294   4.206
   2   8  -2  45.037   3.806
  -2   8   2  47.484   4.399
  -2   8   2  45.396   3.851
  -2   8   2  51.029   3.827
   2   8  -2  39.349   4.260
  -2   8   2  44.232   4.372
  -2  -8  -2  39.905   4.089
   2  -8   2  38.085   3.569
  -2   8   2  46.921   4.021
   2   8   2  37.324   3.595
  -2   8  -2  41.880   3.969
   2   8   2  41.565   3.575
   2   8   2  37.294   4.248
   2  -8  -2  37.209   3.946
  -2   8  -2  43.171   3.929
  -2   8  -2  43.513   3.802
  -2   8  -2  48.052   4.407
  -2  -8   2  39.701   3.888
  -2   8  -2  46.590   4.469
  -2   8  -2  43.027   3.615
  -2   8  -2  41.644   3.772
  -2  -8   2  38.808   3.901
  -2  -8   2  39.408   3.691
  -2   8  -2  38.941   3.538
   2   8   2  40.631   3.860
  -2   8  -2  37.858   4.216
   2  -8  -2  44.375   3.858
   2   8   2  39.319   4.217
  -2  -8   2  43.380   3.855
  -2  -8   2  39.053   4.091
  -3  -8  -2  51.870   4.302
  -3   8   2  50.368   3.868
   3   8  -2  43.125   3.662
   3   8  -2  43.653   3.523
  -3   8   2  33.613   3.854
  -3   8   2  47.666   3.860
   3  -8   2  47.421   3.755
  -3   8   2  38.876   4.133
  -3   8   2  42.333   3.878
  -3  -8  -2  46.747   4.127
   3   8  -2  46.273   4.544
   3  -8   2  43.492   4.042
  -3   8   2  49.669   4.324
  -3   8   2  39.854   3.954
  -3   8   2  45.897   3.565
   3  -8   2  38.387   3.521
   3   8  -2  44.792   3.772
   3  -8   2  45.612   3.675
  -3  -8  -2  45.103   3.720
   3   8  -2  42.966   3.955
  -3   8   2  43.020   3.776
  -3  -8  -2  43.687   3.709
  -3  -8  -2  47.056   3.919
  -3   8  -2  32.496   4.094
  -3   8  -2  37.353   3.540
  -3  -8   2  41.493   3.694
   3  -8  -2  41.878   3.546
   3   8   2  44.455   4.103
   3   8   2  43.977   3.812
  -3  -8   2  48.629   4.172
   3   8   2  43.373   3.651
  -3   8  -2  51.771   4.150
   3   8   2  29.998   3.540
   3  -8  -2  42.120   3.641
  -3   8  -2  44.438   3.582
  -3  -8   2  46.363   3.892
  -3  -8   2  36.221   3.529
  -3   8  -2  41.912   3.866
   3   8   2  46.136   4.196
  -3   8  -2  45.999   4.093
  -3   8  -2  39.183   3.717
  -3   8  -2  38.603   3.564
  -4  -8  -2  180.49   10.79
  -4   8   2  187.14   11.74
  -4  -8  -2  188.64   10.52
   4   8  -2  179.04   10.84
   4  -8   2  183.48   12.11
  -4   8   2  188.18   11.72
  -4   8   2  168.69    9.98
   4  -8   2  171.40   10.34
   4   8  -2  184.42   10.60
  -4   8   2  186.30   10.91
  -4   8   2  168.87   10.43
  -4   8   2  174.22   11.65
  -4  -8  -2  181.86   10.51
  -4   8   2  198.52   10.84
  -4   8   2  185.26   10.90
   4  -8   2  187.36   11.66
  -4   8   2  190.28   12.30
   4   8  -2  185.13   10.12
  -4   8   2  168.40   10.46
   4  -8   2  188.40   10.63
   4  -8   2  195.96   10.43
  -4  -8  -2  204.96   11.43
  -4   8  -2  181.59   10.84
  -4   8  -2  169.82   10.50
  -4  -8   2  183.88   10.48
   4   8   2  175.99   11.57
  -4  -8   2  167.76   11.17
  -4   8  -2  161.19   10.71
   4  -8  -2  169.24   10.25
  -4   8  -2  181.01    9.93
  -4   8  -2  188.43   10.95
  -4  -8   2  181.32   10.47
   4   8   2  191.27   10.63
   4   8   2  184.86   10.11
   4  -8  -2  189.67   10.63
   4   8   2  178.28   11.72
  -4  -8   2  164.47   10.65
  -5   8   2  35.162   2.986
   5   8  -2  38.170   2.978
   5   8  -2  35.789   2.851
  -5   8   2  38.640   3.128
   5  -8   2  36.127   3.189
   5  -8   2  36.163   2.921
  -5  -8   2  39.221   2.957
   5   8   2  35.488   2.863
   5  -8  -2  37.550   3.408
  -5   8  -2  42.872   3.118
   5  -8  -2  38.651   3.270
   0  -9   2  3.4163  1.5164
   0   9   2  0.8184  1.2860
   0  -9  -2  4.3957  1.5049
   0  -9  -2  3.1347  1.7406
   0   9   2  2.7625  1.6769
   0  -9   2  2.9513  1.7965
   0   9   2  2.8498  1.9102
   0   9   2  5.1470  1.8728
   0  -9   2  3.5565  1.5920
   0   9   2  4.6518  2.0189
   0  -9  -2  3.9175  1.8470
   0  -9   2  3.4430  1.4484
   0   9  -2  2.9464  1.3983
   0   9   2  7.1651  1.7576
   0   9  -2  4.7162  1.6493
   0   9  -2  1.8614  1.4323
   0  -9   2  4.7091  1.7083
   0   9   2  4.1613  1.5549
   0   9   2  5.7187  1.7302
   0  -9  -2  2.4227  1.7226
   0   9   2  4.5255  1.6304
   0   9   2  2.7842  2.0165
   0   9  -2  3.5029  1.7421
   1   9  -2  23.064   2.671
  -1   9   2  27.593   2.794
  -1  -9  -2  22.296   2.716
  -1  -9  -2  28.081   2.819
  -1   9   2  26.271   2.895
   1  -9   2  21.553   2.684
   1  -9   2  25.550   2.666
  -1   9   2  19.565   2.458
   1  -9   2  25.714   2.956
   1   9  -2  22.825   2.664
  -1   9   2  17.250   2.557
  -1   9   2  21.749   2.953
  -1   9   2  27.931   2.696
   1   9  -2  19.616   2.429
  -1   9   2  27.334   3.003
   1   9  -2  23.188   2.529
  -1   9   2  23.532   3.023
   1  -9   2  22.388   2.534
   1  -9   2  19.938   2.510
  -1  -9  -2  27.145   2.991
  -1  -9  -2  28.458   2.770
   1   9   2  25.720   2.718
  -1   9  -2  22.690   2.802
   1   9   2  27.850   3.197
  -1   9  -2  22.411   2.782
  -1  -9   2  22.549   2.662
   1  -9  -2  26.236   2.711
   1  -9  -2  21.679   2.742
   1  -9  -2  28.608   2.887
   1   9   2  22.218   2.475
  -1  -9   2  25.983   2.685
  -1  -9   2  27.322   2.992
  -1   9  -2  27.861   2.631
   1   9   2  24.545   2.771
   1   9   2  19.919   2.378
  -1   9  -2  24.155   2.743
  -1  -9   2  29.258   2.809
   1   9   2  21.306   2.929
   2   9  -2  2.8225  1.5014
   2   9  -2  4.0734  1.5298
  -2  -9  -2  3.4739  1.6068
  -2  -9  -2  0.7239  1.3169
   2  -9   2  2.8478  1.3757
  -2   9   2  3.5892  1.5761
  -2   9   2  3.1936  1.7999
   2  -9   2  2.2889  1.2950
  -2   9   2  5.4711  1.6225
   2  -9   2  2.8984  1.3876
   2   9  -2  2.2199  1.5381
  -2   9   2  5.7634  1.7268
  -2  -9  -2  2.3541  1.5784
   2  -9   2  4.6243  1.3805
   2   9  -2  4.0022  1.5145
  -2  -9  -2  5.1829  1.6258
  -2   9   2  2.1941  1.6966
  -2   9   2  5.1270  1.6136
  -2   9   2  1.6744  1.4587
  -2   9   2  5.2706  1.8466
  -2  -9   2  2.4102  1.5965
   2  -9  -2  5.3894  1.5429
  -2   9  -2  3.8789  1.6193
   2   9   2  4.4588  1.8441
   2   9   2  4.8096  1.7739
   2  -9  -2  4.4237  1.4529
  -2  -9   2  4.9712  1.7338
   2   9   2  2.2647  1.7017
  -2   9  -2  3.5516  1.5167
   2  -9  -2  5.4550  1.7293
  -2   9  -2  2.5853  1.5234
  -2  -9   2  1.4235  1.6453
  -2   9  -2  4.3636  1.5836
  -2   9  -2  2.6379  1.7377
   2   9   2  4.0484  1.4969
   2   9   2  3.3613  1.3573
   3  -9   2  83.630   5.204
  -3   9   2  83.585   5.889
   3  -9   2  73.662   5.717
   3   9  -2  82.755   5.096
  -3   9   2  80.500   6.111
   3  -9   2  80.646   5.277
  -3   9   2  79.625   5.255
  -3   9   2  83.598   5.108
   3  -9   2  77.166   5.288
   3   9  -2  83.978   5.461
  -3   9   2  83.331   5.267
  -3  -9  -2  85.750   5.270
  -3   9   2  84.227   5.454
   3   9  -2  82.737   5.257
  -3   9   2  80.534   5.913
  -3  -9  -2  96.656   5.639
  -3   9   2  70.792   5.871
   3   9   2  82.691   5.096
  -3  -9   2  76.830   5.608
  -3   9  -2  74.954   5.413
   3  -9  -2  86.748   5.350
  -3  -9   2  76.723   5.416
  -3   9  -2  77.558   5.436
   3  -9  -2  83.740   5.274
  -3   9  -2  94.118   5.420
   3   9   2  83.017   5.276
   3   9   2  78.695   5.923
  -3   9  -2  69.597   4.939
   0  10  -2  2.7172  1.2059
   0 -10  -2  5.7827  1.3916
   0  10   2  4.1277  1.5128
   0 -10  -2  3.9314  1.4658
   0 -10   2  5.7381  1.4713
   0  10  -2  3.6325  1.2824
   0 -10   2  4.5161  1.3378
   0  10  -2  2.7281  1.3725
   0  10   2  4.6384  1.3177
   0  10   2  5.3641  1.2946
   1 -10   2  109.61    6.43
   1  10  -2  107.69    6.65
  -1  10   2  110.33    6.48
  -1 -10  -2  109.61    6.57
  -1  10   2  108.80    6.60
   1 -10   2  99.098   6.789
  -1 -10  -2  106.02    6.86
   1  10  -2  114.79    6.18
  -1 -10   2  104.94    6.55
  -1 -10   2  114.29    6.83
   1  10   2  94.193   6.030
   1  10   2  98.855   6.343
  -1  10  -2  98.724   6.554
   1 -10  -2  117.39    6.95
   1 -10  -2  97.805   6.312
   0   0   3  0.6808  0.3574
   0   0   3  1.1625  0.4610
   0   0   3  0.3176  0.4248
   0   0  -3 -0.3343  0.2748
   0   0   3  0.4279  0.5959
   0   0   3  2.4386  0.7000
   0   0  -3  0.5743  0.4277
  -1   0   3 2204.66  123.28
   1   0  -3 2119.18  116.69
  -1   0   3 2159.72  117.38
  -1   0   3 2058.92  118.53
  -1   0  -3 2134.97  117.34
  -1   0   3 2295.66  122.81
   1   0   3 1939.55  124.28
  -1   0   3 2210.81  113.64
   1   0   3 2111.61  116.06
   1   0   3 2053.46  116.25
  -1   0   3 2001.87  124.90
   1   0  -3 2248.23  116.49
  -1   0  -3 2168.90  122.96
  -1   0  -3 2123.56  113.57
  -1   0  -3 1975.45  123.52
  -2   0  -3 1370.44   76.47
   2   0  -3 1346.21   75.38
  -2   0  -3 1387.86   79.30
  -2   0   3 1318.09   79.36
  -2   0   3 1352.96   73.46
  -2   0  -3 1340.99   75.83
  -2   0   3 1309.40   75.81
   2   0   3 1372.16   75.14
  -2   0   3 1368.95   79.74
  -2   0  -3 1400.31   73.47
  -2   0   3 1404.00   76.58
  -2   0  -3 1310.90   78.87
   2   0   3 1327.07   80.02
   2   0  -3 1370.61   74.70
   2   0   3 1408.52   75.10
  -3   0   3  51.375   4.636
   3   0   3  48.161   3.922
   3   0   3  44.072   4.101
  -3   0   3  51.344   4.347
   3   0  -3  48.494   4.417
  -3   0  -3  54.266   4.269
   3   0   3  49.967   4.237
  -3   0  -3  58.773   4.433
   3   0  -3  52.904   4.079
  -3   0  -3  53.427   4.167
  -3   0   3  49.338   4.231
  -3   0   3  56.331   4.490
   3   0   3  48.288   4.163
  -3   0  -3  53.417   4.506
  -4   0   3  62.357   5.970
  -4   0   3  59.727   4.501
   4   0   3  64.984   4.975
  -4   0  -3  68.025   5.680
  -4   0   3  68.635   4.416
   4   0   3  67.296   5.340
  -4   0   3  58.739   4.552
  -4   0  -3  65.104   4.550
  -4   0   3  65.845   5.143
  -4   0   3  63.632   5.684
   4   0   3  66.557   5.665
  -4   0  -3  63.968   4.447
  -4   0   3  64.630   4.436
  -4   0   3  69.975   4.770
   4   0  -3  68.853   5.918
  -4   0  -3  59.213   4.395
  -4   0   3  67.122   4.441
   4   0   3  65.982   5.654
   4   0   3  71.560   5.737
  -4   0  -3  64.190   4.138
   4   0  -3  72.658   5.330
  -4   0   3  65.536   4.157
  -4   0   3  68.241   4.219
  -4   0   3  66.725   4.677
   4   0  -3  64.510   5.936
  -4   0   3  63.754   4.426
  -4   0   3  66.934   5.629
  -4   0  -3  63.315   4.211
  -4   0  -3  57.633   4.034
  -4   0  -3  58.264   4.472
  -4   0   3  74.073   5.159
  -4   0   3  68.269   5.959
   4   0   3  65.513   5.099
  -4   0   3  67.460   4.550
  -4   0   3  68.918   4.352
  -4   0  -3  65.334   5.837
  -4   0  -3  64.225   5.623
  -4   0  -3  68.942   5.482
  -5   0  -3  92.837   6.267
  -5   0   3  95.748   6.166
  -5   0   3  96.853   6.630
  -5   0   3  92.345   5.816
   5   0   3  93.083   7.221
  -5   0   3  90.635   8.466
  -5   0   3  102.57    6.65
  -5   0   3  99.123   6.383
   5   0  -3  101.39    8.30
  -5   0  -3  96.412   5.860
  -5   0   3  108.74    6.23
   5   0   3  98.117   7.251
   5   0   3  90.093   6.984
  -5   0   3  96.537   6.342
   5   0  -3  93.798   7.140
   5   0  -3  95.671   8.607
  -5   0  -3  100.76    6.08
  -5   0  -3  93.903   8.242
  -5   0  -3  91.295   6.127
  -5   0   3  95.271   6.564
  -5   0   3  104.14    8.67
  -5   0  -3  105.50    5.96
  -5   0  -3  103.86    6.47
   5   0   3  94.601   8.140
  -5   0   3  82.145   7.885
   5   0   3  103.25    8.20
  -5   0   3  100.28    6.44
   5   0  -3  90.803   7.265
  -5   0   3  100.90    6.56
  -5   0   3  99.029   5.946
  -5   0  -3  96.970   6.431
  -5   0  -3  96.962   8.070
  -5   0  -3  97.145   6.074
   5   0   3  97.382   7.483
  -5   0   3  101.73    6.46
   6   0  -3  22.853   2.978
  -6   0   3  23.842   2.895
   6   0  -3  17.167   4.214
  -6   0   3  25.622   2.592
  -6   0  -3  25.949   2.545
  -6   0   3  25.524   2.680
   6   0   3  23.302   3.190
  -6   0   3  27.583   2.768
   6   0   3  16.773   2.603
  -6   0   3  20.332   2.524
  -6   0  -3  25.424   2.849
  -6   0   3  23.812   2.673
  -6   0  -3  17.041   4.457
   6   0   3  27.678   3.452
  -6   0   3  22.907   2.811
  -6   0  -3  22.995   2.919
  -6   0  -3  20.545   2.552
   6   0  -3  21.358   3.204
  -6   0   3  22.368   4.842
   6   0   3  18.216   4.307
  -6   0  -3  18.072   2.432
  -6   0   3  26.069   2.808
  -6   0   3  25.204   2.852
   6   0  -3  14.943   4.338
  -6   0   3  23.974   2.826
  -6   0  -3  25.218   2.607
   6   0   3  20.909   4.695
   6   0   3  19.915   2.968
  -6   0   3  25.872   4.990
  -6   0   3  23.346   2.755
  -6   0   3  22.748   2.942
  -6   0  -3  20.056   4.602
   6   0   3  20.928   3.027
   6   0  -3  24.729   3.063
   7   0   3  33.179   3.495
  -7   0   3  25.180   3.053
  -7   0   3  31.942   2.994
  -7   0   3  26.213   2.860
  -7   0  -3  26.692   2.786
  -7   0   3  21.758   2.843
   7   0   3  28.431   3.419
  -7   0   3  25.821   2.899
   7   0   3  22.333   2.721
  -7   0  -3  32.214   2.743
  -7   0   3  31.791   2.917
  -7   0  -3  32.949   3.013
   7   0   3  26.757   3.209
   7   0   3  24.550   3.077
  -7   0  -3  31.162   3.074
   7   0  -3  31.065   3.402
  -7   0   3  25.935   2.745
  -7   0   3  24.325   2.875
   7   0  -3  31.032   2.990
   7   0  -3  31.196   3.410
  -7   0  -3  24.921   2.805
  -8   0  -3  206.16   11.54
   8   0   3  201.14   13.01
  -8   0  -3  217.09   10.59
   8   0  -3  208.25   13.10
  -8   0   3  208.20   11.53
   8   0  -3  210.03   12.91
   8   0   3  212.87   12.96
   8   0  -3  202.03   11.65
   0   1   3 4904.30  288.06
   0   1   3 5042.14  265.27
   0  -1   3 4986.06  274.10
   0   1   3 5219.51  289.91
   0   1  -3 5104.28  288.96
   0   1  -3 4987.08  288.21
   0   1   3 4865.31  271.84
   0  -1   3 4912.46  265.82
   0   1   3 4858.69  286.69
   0   1   3 4976.37  275.10
   0  -1   3 4476.71  287.60
   0  -1   3 4805.13  270.90
   0  -1   3 4970.40  276.88
   0   1   3 5319.64  277.11
   0   1   3 4521.03  270.61
   0   1  -3 4838.00  271.94
  -1   1   3 2298.29  158.28
  -1   1   3 2620.82  149.42
   1  -1   3 2771.40  158.60
   1   1  -3 2585.49  148.44
   1  -1   3 2742.06  150.94
  -1  -1  -3 2801.21  149.62
   1   1  -3 2863.82  156.62
  -1   1   3 2835.95  148.52
  -1   1   3 2750.49  156.50
  -1   1   3 2546.18  150.89
  -1  -1  -3 2814.04  151.23
   1   1  -3 2700.21  157.13
  -1  -1  -3 2536.54  144.58
  -1   1   3 2641.95  144.67
  -1   1   3 2704.00  147.96
   1  -1   3 2722.92  147.96
   1   1   3 2766.45  148.01
  -1   1  -3 2735.93  149.48
  -1  -1   3 2719.98  151.23
   1   1   3 2622.81  157.06
   1   1   3 2865.32  158.62
  -1  -1   3 2671.45  158.40
  -1  -1   3 2690.47  149.64
  -1  -1   3 2837.96  144.80
  -1   1  -3 2739.00  148.24
  -1   1  -3 2847.56  157.10
   1   1   3 2605.64  148.38
  -1   1  -3 2741.92  156.26
  -1   1  -3 2695.58  144.78
   2  -1   3 2390.33  133.45
  -2   1   3 2393.05  141.76
   2   1  -3 2484.50  134.02
  -2   1   3 2196.11  141.08
   2   1  -3 2540.38  141.30
   2  -1   3 2448.77  142.70
  -2  -1  -3 2527.22  130.49
  -2   1   3 2323.38  134.71
  -2   1   3 2200.60  133.86
  -2   1   3 2381.72  135.82
   2   1  -3 2410.55  132.82
  -2   1   3 2397.74  130.51
  -2  -1  -3 2586.10  141.01
  -2  -1  -3 2472.08  134.97
  -2  -1  -3 2456.20  136.31
   2  -1   3 2502.80  133.73
   2  -1  -3 2491.87  133.31
   2   1   3 2450.60  133.86
   2   1   3 2463.61  142.70
   2   1   3 2462.83  133.42
  -2  -1   3 2452.65  134.99
  -2  -1   3 2543.46  130.65
  -2   1  -3 2515.37  130.60
   2  -1  -3 2405.53  142.27
  -2   1  -3 2499.97  140.82
  -2  -1   3 2618.91  141.78
  -2   1  -3 2433.43  135.79
  -2   1  -3 2289.67  141.47
   2   1   3 2423.30  140.68
  -2  -1   3 2499.91  136.40
  -2   1  -3 2509.34  134.75
  -2  -1   3 2043.86  142.19
   3  -1   3  56.113   4.677
  -3  -1  -3  53.495   4.622
  -3   1   3  63.595   4.916
   3  -1   3  58.444   4.588
   3   1  -3  63.803   5.221
  -3   1   3  60.296   5.284
  -3  -1  -3  55.451   4.820
   3  -1   3  52.774   4.814
  -3  -1  -3  64.627   5.027
  -3   1   3  61.514   5.348
   3   1  -3  53.465   4.918
  -3   1   3  61.134   4.893
  -3   1   3  55.230   4.343
  -3  -1  -3  63.819   4.675
   3   1  -3  59.865   4.355
  -3   1  -3  63.827   4.895
   3   1   3  57.421   4.835
  -3  -1   3  54.261   5.055
   3  -1  -3  53.558   4.891
  -3   1  -3  65.571   4.882
   3   1   3  57.150   4.740
  -3  -1   3  58.757   4.980
  -3   1  -3  66.312   4.993
   3  -1  -3  57.484   4.722
   3   1   3  59.612   4.736
   3   1   3  66.664   4.690
  -3  -1   3  61.792   4.893
  -3   1  -3  59.999   4.984
  -3   1  -3  57.815   4.363
  -3  -1   3  57.636   5.042
  -4   1   3  175.49   10.55
  -4  -1  -3  152.37   10.13
  -4  -1  -3  141.96    7.62
  -4   1   3  155.08    8.60
   4   1  -3  133.85    9.26
   4   1  -3  140.84    9.45
  -4   1   3  148.21    8.73
   4  -1   3  136.02    8.32
  -4   1   3  145.67    9.45
  -4  -1  -3  121.88    8.18
  -4   1   3  130.98    7.78
   4  -1   3  149.73   10.00
  -4  -1  -3  144.15   10.29
  -4   1   3  135.02    8.09
  -4   1   3  133.33    8.63
   4  -1   3  141.28    9.74
   4  -1   3  139.69    9.35
   4   1  -3  130.46    9.15
  -4   1   3  161.51   11.05
  -4   1   3  140.61    8.42
  -4  -1  -3  153.77    9.94
   4   1  -3  147.74   10.32
  -4   1   3  141.54    8.68
  -4   1   3  156.35    9.62
  -4  -1  -3  138.60    7.66
  -4   1   3  139.28    8.08
  -4  -1  -3  139.63    7.86
  -4  -1  -3  137.76    8.32
   4   1  -3  144.50   10.69
  -4   1   3  126.72    9.60
  -4   1   3  155.66   10.10
  -4   1   3  161.23   10.90
   4  -1   3  146.53   10.08
  -4   1   3  138.15    8.28
  -4  -1  -3  129.38    8.10
  -4   1   3  137.34    7.63
  -4   1   3  142.98    8.36
  -4  -1   3  146.65    9.96
  -4  -1   3  142.39    7.84
  -4   1  -3  139.89    7.78
  -4  -1   3  145.49    8.39
  -4   1  -3  140.65    8.29
  -4  -1   3  151.84   10.30
  -4   1  -3  137.45    8.27
  -4  -1   3  140.16    8.14
  -4   1  -3  130.72    8.32
  -4  -1   3  144.37    8.43
   4  -1  -3  146.08   10.22
   4   1   3  132.08    9.41
  -4  -1   3  146.04    8.13
  -4  -1   3  146.04    8.76
  -4   1  -3  153.49   10.21
  -4   1  -3  151.87    9.50
  -4  -1   3  138.37    8.33
  -4   1  -3  126.76    8.52
   4   1   3  127.45    9.17
  -4   1  -3  163.03    7.76
   4   1   3  141.60    9.98
   4   1   3  144.07    9.91
  -4  -1   3  116.95    8.47
  -4   1  -3  139.20    9.44
  -4  -1   3  131.13    8.19
  -4  -1   3  154.03   10.33
   4   1   3  143.92    9.78
  -4  -1   3  139.28    7.62
  -4  -1   3  146.91   10.60
  -4   1  -3  153.10   10.56
  -4   1  -3  174.58   10.31
   4  -1  -3  164.34    9.96
  -4  -1   3  133.94    8.55
  -4  -1   3  147.11    7.77
  -4   1  -3  139.14   10.17
  -4   1  -3  140.67    8.15
   4   1   3  139.78    9.40
   4   1   3  141.84   10.07
  -4  -1   3  143.69    8.53
   5  -1   3  176.68   13.37
  -5   1   3  184.58   11.09
   5  -1   3  196.35   12.86
  -5   1   3  192.81   11.42
  -5   1   3  195.49   10.96
  -5   1   3  205.28   10.78
   5  -1   3  197.67   12.69
  -5   1   3  198.27   10.42
  -5   1   3  199.29   11.85
  -5   1   3  193.18   13.85
  -5  -1  -3  176.33   13.18
   5  -1   3  185.62   11.26
   5   1  -3  199.06   12.88
  -5  -1  -3  212.03   11.49
  -5   1   3  192.19   14.35
  -5   1   3  202.97   11.52
  -5  -1  -3  189.15   11.10
  -5   1   3  196.95   13.60
   5   1  -3  197.32   13.93
   5  -1   3  190.42   13.50
  -5  -1  -3  203.82   10.50
  -5  -1  -3  183.93   13.70
   5   1  -3  197.72   12.72
  -5   1   3  202.35   11.97
  -5   1   3  188.84   11.71
  -5   1   3  180.53   11.32
  -5   1   3  214.09   11.38
   5   1  -3  191.69   14.45
  -5  -1  -3  195.73   10.35
  -5   1   3  215.81   13.08
  -5   1   3  194.77   12.76
  -5  -1  -3  181.80   13.45
  -5  -1  -3  212.51   10.86
   5  -1   3  203.17   13.39
   5   1   3  208.62   13.35
   5   1   3  186.79   11.43
  -5   1  -3  186.32   10.80
  -5   1  -3  184.97   13.35
   5   1   3  196.72   13.41
  -5  -1   3  186.26   11.48
  -5  -1   3  207.65   11.52
  -5  -1   3  198.15   11.04
  -5  -1   3  196.91   11.75
  -5  -1   3  196.17   11.80
  -5   1  -3  196.43   11.46
   5  -1  -3  186.25   13.18
  -5   1  -3  194.22   14.15
   5  -1  -3  195.81   13.87
   5  -1  -3  191.49   13.14
   5   1   3  194.70   13.74
  -5   1  -3  193.36   11.66
  -5   1  -3  203.14   10.66
   5  -1  -3  197.15   12.48
  -5  -1   3  195.74   11.39
   5   1   3  197.01   12.78
  -5   1  -3  193.33   13.70
  -5  -1   3  194.28   11.74
  -5  -1   3  192.47   13.53
  -5   1  -3  213.41   10.52
  -5  -1   3  198.70   10.39
  -5  -1   3  197.29   14.09
  -5  -1   3  195.46   10.99
   5   1   3  185.41   12.52
  -5  -1   3  190.25   10.73
   5  -1  -3  181.81   14.23
  -5   1  -3  195.41   11.26
  -5  -1   3  196.19   10.50
  -5  -1   3  192.25   11.20
   5   1   3  198.78   12.95
  -5   1  -3  191.45   11.34
  -5  -1   3  185.34   13.60
  -5   1  -3  187.09   11.04
  -5   1  -3  179.03   11.52
  -6   1   3  459.16   23.05
  -6   1   3  407.77   27.65
  -6   1   3  468.10   25.53
   6  -1   3  426.26   27.71
  -6   1   3  493.39   24.15
  -6   1   3  463.42   23.74
   6  -1   3  439.23   27.50
  -6   1   3  469.22   25.57
   6   1  -3  444.25   27.44
  -6   1   3  510.81   22.66
   6   1  -3  456.33   27.84
  -6   1   3  399.57   25.21
  -6  -1  -3  456.70   23.10
   6   1  -3  397.44   29.56
  -6   1   3  463.78   25.00
  -6   1   3  467.22   24.37
   6   1  -3  451.33   24.96
  -6  -1  -3  456.17   22.56
   6  -1   3  433.37   28.03
  -6  -1  -3  468.25   24.22
  -6   1   3  416.07   29.72
   6   1  -3  399.29   28.15
  -6   1   3  455.16   24.61
  -6  -1  -3  409.60   28.44
  -6  -1  -3  411.63   27.49
  -6  -1  -3  486.20   24.68
   6  -1   3  459.03   28.80
  -6   1   3  456.94   24.67
   6  -1   3  467.85   27.41
  -6  -1  -3  460.11   22.42
  -6   1  -3  475.26   24.83
  -6  -1   3  482.18   25.62
  -6  -1   3  453.03   24.29
  -6  -1   3  454.76   23.20
  -6   1  -3  445.13   22.96
   6   1   3  452.44   27.31
  -6  -1   3  481.03   23.82
  -6   1  -3  462.79   24.64
  -6  -1   3  454.99   25.29
  -6  -1   3  406.36   27.61
   6   1   3  455.12   28.67
   6   1   3  482.99   27.68
  -6   1  -3  471.59   24.04
  -6  -1   3  440.04   24.61
  -6   1  -3  460.27   25.26
  -6   1  -3  465.30   22.45
  -6  -1   3  423.06   28.66
   6  -1  -3  408.90   29.75
   6  -1  -3  479.21   27.63
   6   1   3  477.24   27.95
  -6  -1   3  456.55   23.92
   6   1   3  412.25   27.89
  -6  -1   3  475.71   24.70
  -6   1  -3  452.57   23.51
   6   1   3  428.64   23.56
   6   1   3  398.11   28.03
  -6   1  -3  469.15   24.38
   6   1   3  445.90   24.84
   6  -1  -3  438.20   28.56
  -6  -1   3  454.62   22.46
  -6  -1   3  438.32   25.35
  -6  -1   3  475.58   22.65
   6  -1  -3  423.46   28.40
  -6   1  -3  425.54   27.71
   7  -1   3  20.458   2.713
   7  -1   3  24.753   2.995
  -7   1   3  22.113   2.654
  -7  -1  -3  27.110   2.566
  -7  -1  -3  24.424   2.514
  -7  -1  -3  22.905   2.728
   7  -1   3  27.174   3.149
   7   1  -3  21.292   2.596
  -7   1   3  21.963   2.476
  -7   1   3  19.073   2.676
   7   1  -3  27.736   3.135
  -7   1   3  23.016   2.734
   7  -1   3  23.026   2.951
   7   1  -3  27.993   2.756
  -7   1   3  26.252   2.540
   7   1  -3  25.832   3.105
  -7   1   3  26.011   2.887
   7  -1   3  21.807   2.720
  -7   1   3  25.494   2.737
  -7  -1  -3  24.132   2.584
  -7   1   3  19.518   2.605
  -7   1   3  25.158   2.593
  -7  -1  -3  22.092   2.621
   7  -1  -3  24.588   3.074
  -7  -1   3  24.227   2.597
   7   1   3  23.919   3.137
   7   1   3  22.675   2.952
  -7  -1   3  25.048   2.596
   7  -1  -3  19.462   2.873
  -7   1  -3  19.409   2.450
  -7  -1   3  24.735   2.642
  -7  -1   3  23.488   2.680
  -7  -1   3  19.421   2.385
   7   1   3  25.932   2.763
  -7  -1   3  25.906   2.849
   7   1   3  25.141   3.136
   7  -1  -3  20.790   2.948
  -7   1  -3  24.830   2.698
  -7  -1   3  22.564   2.757
  -7   1  -3  24.077   2.769
  -7   1  -3  26.750   2.536
   8  -1   3  12.204   2.067
   8   1  -3  13.782   2.015
   8  -1   3  10.877   2.024
  -8   1   3  12.478   1.808
  -8  -1  -3  13.415   1.833
  -8   1   3  12.946   1.582
   8  -1   3  14.126   2.100
  -8   1   3  14.654   1.820
   8   1  -3  13.256   1.759
  -8  -1  -3  14.766   1.628
   8  -1  -3  13.305   2.029
   8   1   3  13.566   1.912
  -8  -1   3  14.517   1.893
  -8   1  -3  16.649   1.722
  -8  -1   3  17.489   1.747
   8  -1  -3  10.858   1.786
   8  -1  -3  12.009   2.047
   8   1   3  13.302   1.983
  -8   1  -3  16.165   1.830
   0  -2  -3 4581.13  257.45
   0  -2  -3 4680.05  255.49
   0   2  -3 4726.02  247.53
   0   2   3 4509.40  268.06
   0  -2  -3 4027.65  245.71
   0   2  -3 4820.07  269.96
   0   2   3 4948.05  274.21
   0  -2   3 4482.83  255.80
   0   2   3 4889.18  269.54
   0  -2   3 4649.27  258.04
   0  -2   3 4475.73  251.60
   0   2  -3 4233.69  264.66
   0  -2   3 4849.41  272.06
   0   2   3 4370.33  253.44
   0   2  -3 4661.49  255.05
   1  -2   3 1048.30   60.73
  -1  -2  -3 1024.71   57.08
  -1   2   3 1000.88   56.86
  -1  -2  -3 1084.35   57.94
  -1   2   3 1039.38   59.92
   1   2  -3  929.38   56.02
   1  -2   3 1018.78   57.35
  -1   2   3 1086.75   56.74
  -1   2   3  998.62   56.69
   1   2  -3 1119.60   56.86
  -1  -2  -3  934.44   54.87
   1   2  -3  993.89   59.98
   1  -2   3  962.40   56.54
  -1   2   3 1024.04   55.05
  -1   2   3 1051.51   60.12
   1   2  -3  942.70   60.13
  -1   2  -3 1013.11   56.57
  -1  -2   3 1033.61   57.92
  -1  -2   3 1052.17   57.20
   1   2   3 1030.83   56.84
  -1   2  -3 1025.32   55.24
  -1   2  -3 1109.49   60.33
   1   2   3 1116.86   60.78
   1  -2  -3 1025.68   60.54
  -1   2  -3 1002.27   59.80
  -1  -2   3  972.14   60.52
   1   2   3 1062.25   59.68
   1  -2  -3 1009.97   57.38
  -1  -2   3  987.53   55.24
   1   2   3 1049.67   56.66
   1   2   3  939.11   59.34
  -1   2  -3 1041.84   56.79
  -2   2   3  164.75   10.86
  -2  -2  -3  153.80   10.17
  -2  -2  -3  154.33    9.55
  -2   2   3  156.76    9.74
   2   2  -3  158.80   10.23
   2  -2   3  161.75   10.20
  -2  -2  -3  168.96   10.43
   2   2  -3  157.79    9.36
  -2   2   3  147.45   10.66
  -2   2   3  159.42    9.74
   2   2  -3  157.81   10.81
   2   2  -3  165.98   10.80
  -2   2   3  160.98   10.23
   2  -2   3  165.10   10.74
  -2  -2   3  163.04   10.27
   2   2   3  171.99   10.28
   2  -2  -3  162.23   10.12
   2   2   3  146.98    9.77
   2   2   3  162.65   10.10
  -2  -2   3  179.64   10.66
  -2  -2   3  171.08    9.87
  -2   2  -3  162.91    9.94
   2   2   3  164.20   10.64
  -2   2  -3  148.35    9.31
  -2   2  -3  167.06   10.58
  -2  -2   3  166.60   10.42
   2   2   3  152.00   10.35
   2  -2  -3  162.04   10.36
  -2   2  -3  158.32    9.77
  -2   2  -3  176.96    9.99
  -2   2  -3  151.22   10.70
   3  -2   3 1240.71   68.51
  -3   2   3 1266.00   72.88
  -3   2   3 1200.97   68.66
  -3   2   3 1253.85   68.73
  -3  -2  -3 1240.14   69.90
  -3   2   3 1228.26   66.91
   3  -2   3 1184.73   72.56
   3   2  -3 1205.27   67.46
   3  -2   3 1204.02   68.43
  -3  -2  -3 1223.56   66.71
  -3   2   3 1111.74   72.31
   3   2  -3 1222.86   68.79
   3   2  -3 1254.37   72.63
  -3  -2  -3 1221.15   69.21
   3   2  -3 1240.16   72.54
   3  -2  -3 1254.31   68.38
  -3   2  -3 1254.20   72.64
  -3   2  -3 1139.76   71.96
  -3   2  -3 1213.79   66.91
  -3  -2   3 1244.71   70.05
  -3  -2   3 1195.63   69.24
  -3  -2   3 1230.00   66.88
  -3   2  -3 1271.98   68.80
   3   2   3 1169.06   71.80
   3   2   3 1234.42   68.74
   3   2   3 1282.94   68.38
  -4  -2  -3  36.189   2.865
  -4   2   3  46.789   3.898
  -4   2   3  35.545   2.923
  -4  -2  -3  41.389   3.264
  -4   2   3  38.050   3.429
  -4   2   3  44.223   4.008
  -4   2   3  44.230   3.858
   4  -2   3  38.333   3.135
  -4  -2  -3  37.384   4.423
  -4   2   3  47.431   5.139
   4   2  -3  39.776   4.534
  -4   2   3  35.635   3.568
   4  -2   3  36.132   4.123
  -4  -2  -3  37.660   3.262
  -4  -2  -3  35.624   2.895
  -4  -2  -3  35.270   4.391
  -4   2   3  37.796   3.143
  -4  -2  -3  38.354   3.191
   4   2  -3  35.114   4.510
  -4   2   3  43.099   3.220
  -4  -2  -3  36.513   2.879
  -4   2   3  37.402   3.339
  -4   2   3  38.977   3.303
   4   2  -3  42.451   3.894
  -4   2   3  35.496   3.300
  -4   2   3  44.399   5.019
   4  -2   3  41.124   3.291
  -4   2   3  38.368   4.299
  -4   2   3  41.194   4.442
   4   2  -3  43.407   4.913
   4  -2   3  36.048   3.831
   4   2  -3  33.314   3.535
   4   2  -3  37.375   3.287
   4  -2   3  35.421   4.311
  -4   2   3  42.349   3.172
  -4  -2  -3  46.308   4.519
  -4   2   3  36.571   3.002
  -4   2   3  41.795   3.337
   4  -2   3  36.980   3.648
  -4   2  -3  33.159   3.182
  -4   2  -3  35.280   3.341
  -4  -2   3  42.958   3.478
  -4  -2   3  40.045   3.284
   4   2   3  50.735   4.830
   4  -2  -3  38.491   4.534
  -4   2  -3  36.958   3.164
  -4   2  -3  43.585   4.486
  -4   2  -3  34.919   3.278
  -4   2  -3  41.137   4.482
   4   2   3  38.516   3.283
   4   2   3  41.185   3.817
  -4   2  -3  37.539   4.123
  -4   2  -3  39.555   3.254
  -4   2  -3  44.308   3.287
   4   2   3  42.410   3.772
  -4  -2   3  36.085   4.470
   4   2   3  40.260   3.725
  -4  -2   3  37.475   2.930
  -4  -2   3  37.067   3.162
  -4  -2   3  37.045   3.106
  -4  -2   3  35.824   3.247
  -4  -2   3  39.167   3.290
  -4   2  -3  39.001   3.251
  -4   2  -3  34.881   3.176
   4   2   3  39.381   4.379
   4   2   3  38.025   3.520
  -4  -2   3  45.724   3.187
   4   2   3  36.057   4.234
  -4   2  -3  38.355   4.627
  -4  -2   3  40.999   3.379
  -4  -2   3  35.831   2.894
  -4  -2   3  39.121   3.347
   4   2   3  48.010   3.456
  -4   2  -3  37.408   3.655
  -4  -2   3  41.622   3.323
  -4  -2   3  31.935   4.049
  -4  -2   3  34.293   3.241
   4  -2  -3  43.469   4.352
  -4   2  -3  39.064   3.744
  -4  -2   3  39.627   4.606
  -4   2  -3  34.677   3.155
  -4   2  -3  33.920   2.864
   5  -2   3  49.966   4.001
   5  -2   3  42.409   5.223
   5   2  -3  47.067   4.085
  -5   2   3  52.620   4.114
  -5   2   3  60.574   4.407
  -5  -2  -3  51.644   5.765
  -5   2   3  52.144   6.189
   5   2  -3  56.024   4.698
  -5  -2  -3  52.106   4.103
  -5  -2  -3  53.598   3.832
  -5   2   3  53.927   3.994
  -5   2   3  50.293   4.276
  -5  -2  -3  50.264   3.650
   5   2  -3  46.844   5.727
  -5  -2  -3  47.873   5.824
  -5   2   3  46.319   3.676
  -5   2   3  54.371   4.110
   5  -2   3  46.150   4.725
  -5   2   3  51.576   4.622
   5  -2   3  51.207   5.582
   5   2  -3  56.663   6.073
  -5   2   3  50.299   4.679
  -5  -2  -3  40.032   5.153
  -5   2   3  43.959   4.081
   5   2  -3  53.431   6.194
  -5   2   3  44.346   5.496
  -5   2   3  54.361   4.174
  -5  -2  -3  54.905   3.939
   5   2  -3  52.397   4.536
   5  -2   3  46.071   4.443
  -5   2   3  58.960   4.223
  -5  -2  -3  45.329   3.941
  -5   2   3  49.730   4.110
  -5  -2   3  51.298   3.912
   5   2   3  49.798   3.848
  -5  -2   3  51.007   4.168
  -5   2  -3  49.101   3.707
  -5   2  -3  48.358   4.030
   5  -2  -3  53.238   5.468
   5   2   3  45.786   5.272
  -5  -2   3  59.024   3.889
   5  -2  -3  53.106   4.484
  -5   2  -3  52.980   4.729
  -5   2  -3  38.943   3.923
   5  -2  -3  48.405   4.689
  -5  -2   3  51.142   4.313
  -5   2  -3  46.229   5.461
  -5  -2   3  48.462   3.928
  -5  -2   3  51.749   4.092
   5   2   3  48.134   4.050
  -5  -2   3  51.786   4.238
  -5   2  -3  46.588   3.938
   5   2   3  40.836   5.204
  -5   2  -3  51.087   5.927
  -5   2  -3  49.515   3.930
  -5   2  -3  47.900   4.080
  -5  -2   3  42.848   3.785
  -5  -2   3  51.758   4.369
  -5   2  -3  50.008   3.911
  -5   2  -3  51.063   4.010
   5   2   3  45.193   4.496
   5   2   3  50.370   4.405
  -5  -2   3  50.474   5.870
  -5  -2   3  48.001   3.785
   5  -2  -3  40.788   5.389
  -5  -2   3  48.116   5.486
  -5  -2   3  46.579   5.931
  -5  -2   3  53.862   3.807
   5   2   3  54.621   4.702
   5   2   3  48.033   4.643
   6  -2   3  314.51   23.99
  -6   2   3  361.74   26.03
  -6  -2  -3  387.71   19.26
  -6   2   3  410.58   21.49
  -6   2   3  387.90   21.15
  -6   2   3  389.67   24.08
   6  -2   3  379.88   23.93
  -6   2   3  391.03   21.99
  -6  -2  -3  379.43   21.10
  -6   2   3  386.23   20.70
   6   2  -3  400.16   23.62
   6  -2   3  387.90   23.75
  -6   2   3  380.56   21.93
   6  -2   3  404.17   24.87
   6   2  -3  389.14   20.48
  -6  -2  -3  332.26   24.66
  -6   2   3  331.40   24.00
  -6  -2  -3  403.66   19.51
   6   2  -3  406.79   24.03
  -6   2   3  412.83   20.55
  -6  -2  -3  400.47   21.13
   6  -2   3  401.17   23.66
  -6   2   3  398.15   21.93
  -6   2   3  409.90   19.45
   6   2  -3  346.66   24.61
   6  -2   3  355.12   21.06
  -6   2   3  412.04   21.10
  -6  -2  -3  388.33   19.91
   6   2  -3  441.23   21.72
  -6   2   3  371.60   21.14
   6  -2  -3  405.40   23.52
  -6  -2   3  390.79   21.13
  -6  -2   3  391.27   19.51
   6  -2  -3  386.80   24.65
  -6   2  -3  389.34   21.83
  -6  -2   3  348.59   21.02
  -6   2  -3  387.57   21.08
   6   2   3  387.45   23.42
  -6   2  -3  359.96   24.19
   6  -2  -3  326.30   25.52
  -6  -2   3  344.83   24.84
  -6  -2   3  398.34   22.04
  -6  -2   3  350.32   20.32
  -6   2  -3  390.55   21.22
  -6   2  -3  396.51   21.04
   6   2   3  385.03   21.37
  -6  -2   3  414.29   20.09
  -6   2  -3  388.14   19.27
   6   2   3  393.96   24.00
  -6  -2   3  379.83   20.77
  -6  -2   3  394.20   21.21
   6   2   3  400.38   23.79
  -6  -2   3  316.26   23.78
  -6  -2   3  398.70   19.38
  -6   2  -3  394.28   20.66
   6   2   3  361.10   20.25
   6  -2  -3  363.26   24.95
   6   2   3  372.35   24.54
  -6   2  -3  376.97   21.78
   7  -2   3  203.50   12.61
  -7   2   3  185.07   11.61
  -7  -2  -3  191.00   11.28
  -7   2   3  186.02   10.35
  -7  -2  -3  187.33   10.26
  -7   2   3  178.88   11.59
   7   2  -3  200.94   10.96
   7   2  -3  195.27   12.61
  -7   2   3  206.30   11.39
   7  -2   3  201.14   12.70
   7  -2   3  200.49   13.25
  -7   2   3  194.46   11.30
  -7  -2  -3  194.83   10.71
   7   2  -3  207.00   11.55
  -7  -2  -3  202.77   10.43
   7   2  -3  203.60   12.91
  -7   2   3  200.49   11.29
  -7   2   3  192.79   11.71
   7   2  -3  190.52   11.59
  -7   2   3  192.05   11.39
   7  -2   3  185.29   12.71
  -7   2   3  187.29   11.04
  -7   2   3  190.90   10.83
   7   2   3  180.49   12.95
  -7  -2   3  200.37   11.38
   7  -2  -3  192.91   12.88
   7   2   3  196.26   11.43
  -7   2  -3  183.53   11.02
   7   2   3  193.37   12.84
   7  -2  -3  189.96   13.05
  -7   2  -3  208.20   11.38
  -7  -2   3  200.82   10.75
   7  -2  -3  190.18   12.71
  -7   2  -3  206.71   10.39
   7   2   3  208.71   12.76
  -7  -2   3  189.90   10.37
  -7  -2   3  195.06   10.35
  -7   2  -3  195.21   11.34
   8   2  -3  50.871   3.583
   8  -2   3  50.108   4.003
   8   2   3  47.118   4.012
   8   2   3  51.081   4.022
   8  -2  -3  53.715   4.157
  -8  -2   3  55.062   3.650
   0   3   3  17.506   2.230
   0  -3   3  20.968   2.522
   0   3   3  21.160   2.479
   0  -3   3  17.079   2.134
   0   3   3  19.648   2.350
   0   3  -3  20.724   2.648
   0   3   3  22.538   2.215
   0   3  -3  20.407   2.557
   0   3  -3  19.119   2.235
   0  -3   3  20.902   1.939
   0   3  -3  22.612   1.954
   0  -3  -3  19.714   2.125
   0  -3  -3  20.234   1.880
   0  -3   3  18.369   1.963
   0  -3  -3  16.933   2.385
   1   3  -3  696.16   43.34
   1  -3   3  711.00   40.65
   1   3  -3  699.75   40.16
   1   3  -3  706.51   40.88
  -1  -3  -3  787.87   41.77
   1   3  -3  756.35   43.35
  -1   3   3  725.92   40.96
  -1   3   3  715.75   43.18
   1  -3   3  692.78   43.71
   1  -3   3  735.38   40.94
  -1  -3  -3  748.90   43.73
  -1   3   3  691.07   39.08
  -1  -3  -3  740.93   40.88
  -1   3   3  744.04   43.17
  -1   3   3  725.35   40.99
  -1   3  -3  688.27   40.22
   1   3   3  729.58   40.78
  -1   3  -3  733.14   39.51
   1  -3  -3  729.52   43.60
   1   3   3  753.57   41.04
  -1   3  -3  757.03   43.23
  -1   3  -3  775.13   43.62
  -1  -3   3  747.86   41.73
  -1  -3   3  706.96   43.63
   1  -3  -3  672.90   40.83
  -1  -3   3  750.76   41.00
   1   3   3  734.03   43.03
  -1  -3   3  725.77   39.44
   1   3   3  656.52   42.48
  -1   3  -3  709.36   40.73
   2  -3   3  100.24    7.18
  -2   3   3  100.92    7.65
  -2   3   3  86.240   6.536
  -2  -3  -3  111.15    7.16
   2   3  -3  104.71    6.40
   2  -3   3  96.098   7.479
  -2   3   3  97.275   7.178
   2   3  -3  98.085   7.461
  -2  -3  -3  98.093   7.474
   2   3  -3  98.057   7.639
   2   3  -3  135.80    7.72
  -2   3   3  99.121   7.573
  -2  -3  -3  97.696   7.272
  -2  -3  -3  95.317   6.391
  -2   3  -3  104.85    7.81
  -2   3  -3  99.020   7.404
  -2  -3   3  98.441   7.179
  -2  -3   3  99.980   7.312
  -2   3  -3  96.697   6.978
   2   3   3  96.699   7.274
   2  -3  -3  97.554   7.163
   2   3   3  98.224   7.040
   2  -3  -3  103.85    7.30
   2   3   3  108.15    7.26
  -2  -3   3  103.48    7.54
  -2  -3   3  105.24    6.77
  -2   3  -3  100.72    6.80
  -3   3   3 1233.89   79.18
  -3   3   3 1377.97   78.48
  -3   3   3 1249.24   69.97
   3   3  -3 1343.47   78.10
  -3  -3  -3 1412.50   74.68
  -3   3   3 1403.86   75.84
  -3  -3  -3 1408.45   71.67
   3   3  -3 1305.66   68.52
  -3   3   3 1315.28   65.98
  -3  -3  -3 1239.14   63.39
  -3   3   3 1096.49   77.63
  -3   3   3 1253.06   66.75
  -3   3   3 1234.92   68.03
   3  -3   3 1401.95   73.88
   3   3  -3 1359.05   74.14
   3  -3   3 1327.26   68.56
  -3   3   3 1252.94   70.31
   3  -3   3 1371.99   78.57
  -3   3   3 1372.30   76.68
  -3   3   3 1407.59   74.18
   3   3  -3 1364.95   78.14
  -3   3   3 1371.89   68.64
  -3  -3  -3 1334.53   78.41
  -3   3   3 1250.46   65.30
   3  -3   3 1252.72   67.29
   3   3  -3 1272.82   65.37
  -3   3   3 1428.00   71.97
  -3  -3  -3 1236.42   68.03
  -3  -3  -3 1200.04   61.93
  -3  -3  -3 1386.19   75.53
   3  -3  -3 1371.67   73.77
  -3  -3   3 1296.61   62.04
  -3  -3   3 1303.65   70.40
  -3   3  -3 1359.53   70.42
  -3   3  -3 1259.99   75.74
  -3  -3   3 1383.01   75.57
  -3  -3   3 1436.53   74.81
  -3  -3   3 1327.85   68.02
  -3   3  -3 1450.37   77.93
  -3  -3   3 1186.18   67.95
   3   3   3 1418.86   74.31
  -3   3  -3 1387.96   73.76
   3   3   3 1240.96   76.41
   3   3   3 1226.71   68.46
  -3  -3   3 1237.93   68.03
   3   3   3 1243.91   73.36
  -3   3  -3 1287.66   66.85
   3   3   3 1236.70   75.71
  -3   3  -3 1273.72   69.99
  -3   3  -3 1358.76   72.00
  -3  -3   3 1287.87   63.46
   3   3   3 1226.58   79.07
  -3  -3   3 1354.74   71.85
   3   3   3 1361.13   77.54
  -3   3  -3 1312.11   66.04
  -3   3  -3 1347.14   78.34
  -3   3  -3 1371.49   79.31
  -4   3   3  240.75   12.76
   4   3  -3  219.41   12.98
   4   3  -3  231.47   15.29
   4  -3   3  216.79   12.61
   4  -3   3  213.13   12.83
  -4   3   3  241.44   16.27
  -4  -3  -3  218.06   12.73
  -4  -3  -3  221.75   15.22
   4  -3   3  222.18   14.85
   4   3  -3  229.55   12.45
  -4   3   3  232.23   12.87
  -4  -3  -3  240.29   11.84
  -4   3   3  224.57   14.31
  -4   3   3  215.18   13.24
  -4   3   3  235.66   14.77
  -4   3   3  217.76   15.85
   4   3  -3  225.59   14.41
   4  -3   3  225.98   14.29
  -4  -3  -3  236.64   15.47
  -4   3   3  238.21   12.43
   4   3  -3  212.12   15.71
  -4  -3  -3  215.08   12.76
  -4  -3  -3  217.40   11.98
  -4   3   3  246.85   12.63
  -4   3   3  256.12   14.73
  -4   3   3  237.18   13.39
  -4   3   3  210.22   11.53
  -4   3   3  234.56   15.08
  -4   3   3  237.56   14.47
  -4   3   3  238.71   13.08
  -4  -3  -3  212.99   12.60
   4   3  -3  213.78   14.12
  -4  -3  -3  221.95   14.37
  -4   3   3  232.29   13.35
   4  -3   3  223.57   15.08
   4   3  -3  208.90   15.54
  -4   3  -3  229.14   14.55
   4   3   3  238.02   14.86
  -4   3  -3  221.43   12.79
   4   3   3  222.52   12.31
  -4   3  -3  207.61   14.23
  -4   3  -3  233.63   12.72
  -4   3  -3  194.79   11.48
   4   3   3  243.66   14.44
  -4   3  -3  218.42   12.79
   4   3   3  225.67   14.52
  -4   3  -3  225.64   13.32
  -4  -3   3  224.44   12.73
  -4  -3   3  244.05   15.62
  -4  -3   3  229.52   15.46
  -4  -3   3  224.28   14.62
   4  -3  -3  233.97   15.10
  -4   3  -3  228.69   15.04
  -4  -3   3  216.36   13.21
  -4   3  -3  207.51   12.63
   4   3   3  223.37   13.00
   4   3   3  215.29   15.07
  -4  -3   3  229.56   12.86
  -4   3  -3  254.00   14.98
  -4  -3   3  215.66   12.83
  -4   3  -3  226.06   13.20
  -4   3  -3  220.43   12.50
  -4   3  -3  224.13   12.25
  -4   3  -3  224.28   15.90
   4   3   3  223.62   14.12
  -4  -3   3  213.61   11.52
   4   3   3  225.45   14.86
  -4  -3   3  223.24   12.05
  -4  -3   3  221.23   11.76
  -4  -3   3  228.58   13.33
  -4   3  -3  224.03   15.62
   4  -3  -3  248.81   15.52
  -4   3  -3  220.83   13.15
  -4  -3   3  229.76   12.93
  -5   3   3  397.44   21.83
   5  -3   3  389.32   20.67
  -5   3   3  389.14   25.58
  -5  -3  -3  371.28   20.98
  -5  -3  -3  394.12   19.28
   5  -3   3  398.05   24.52
   5  -3   3  365.91   24.07
  -5   3   3  397.99   23.58
  -5  -3  -3  392.40   20.80
  -5   3   3  360.91   23.60
   5   3  -3  406.92   21.33
  -5   3   3  358.73   20.97
  -5   3   3  380.35   24.47
  -5   3   3  381.95   20.80
   5   3  -3  361.31   25.40
   5   3  -3  331.69   23.88
  -5   3   3  391.56   20.76
  -5   3   3  405.10   21.88
  -5  -3  -3  345.70   23.27
   5  -3   3  344.80   23.92
  -5  -3  -3  345.41   24.30
  -5  -3  -3  379.24   18.89
  -5   3   3  364.30   23.64
   5  -3   3  373.41   21.02
  -5  -3  -3  368.30   24.59
  -5  -3  -3  395.37   19.72
  -5  -3  -3  381.58   20.95
  -5   3   3  378.90   20.47
  -5   3   3  356.34   25.61
  -5   3   3  395.09   21.23
   5   3  -3  384.51   20.25
   5   3  -3  361.92   23.19
   5  -3   3  403.94   23.49
   5   3  -3  398.30   23.67
  -5   3   3  412.16   20.25
  -5   3   3  405.23   19.18
  -5   3   3  401.37   21.80
  -5  -3   3  355.45   20.87
  -5   3  -3  379.01   21.63
  -5  -3   3  389.48   21.11
   5   3   3  391.94   24.41
   5  -3  -3  369.68   24.41
  -5   3  -3  371.25   20.75
  -5   3  -3  354.75   21.47
  -5   3  -3  377.71   20.01
   5   3   3  342.83   23.51
  -5   3  -3  360.00   25.52
   5   3   3  384.69   20.14
   5   3   3  374.31   23.13
  -5  -3   3  360.46   24.77
  -5   3  -3  414.07   20.57
  -5  -3   3  345.29   23.30
  -5  -3   3  383.30   19.03
   5   3   3  410.19   23.58
   5   3   3  350.63   21.11
  -5   3  -3  400.84   19.11
  -5   3  -3  385.71   21.01
  -5   3  -3  400.59   23.69
  -5  -3   3  396.91   20.98
   5   3   3  350.27   24.13
  -5   3  -3  417.03   20.81
   5  -3  -3  349.78   23.77
  -5   3  -3  366.35   21.59
  -5  -3   3  377.76   24.59
   5   3   3  387.19   23.70
  -5   3  -3  373.90   20.89
  -5  -3   3  376.61   20.81
  -5   3  -3  373.89   23.68
   5  -3  -3  376.53   23.26
  -5   3  -3  426.64   23.60
  -5  -3   3  395.86   19.30
  -5  -3   3  375.66   19.64
   6  -3   3  231.78   14.74
  -6   3   3  212.60   13.50
  -6  -3  -3  209.09   12.95
  -6   3   3  225.34   13.25
  -6   3   3  236.99   12.71
  -6   3   3  242.36   13.81
  -6  -3  -3  231.21   12.41
  -6   3   3  232.90   13.21
  -6  -3  -3  223.15   11.84
   6   3  -3  224.48   13.31
   6  -3   3  226.77   15.38
   6   3  -3  228.33   14.57
   6  -3   3  227.25   14.69
   6   3  -3  196.95   13.37
   6   3  -3  230.00   14.80
  -6   3   3  216.56   14.65
  -6   3   3  236.57   13.12
  -6   3   3  226.29   12.04
  -6   3   3  235.73   14.95
  -6  -3  -3  217.13   13.04
  -6   3   3  239.40   12.97
  -6   3   3  230.85   13.61
   6  -3   3  234.09   13.16
  -6  -3  -3  211.22   12.00
  -6   3   3  227.40   13.10
   6   3  -3  233.09   12.75
   6   3   3  200.26   13.17
  -6   3  -3  225.53   13.55
  -6  -3   3  235.86   13.21
  -6   3  -3  224.36   12.82
  -6   3  -3  243.24   13.23
  -6  -3   3  213.72   13.03
  -6   3  -3  220.55   13.15
  -6  -3   3  231.94   12.13
  -6   3  -3  224.60   12.96
  -6   3  -3  244.75   13.65
   6  -3  -3  232.88   14.54
   6   3   3  205.12   12.45
  -6  -3   3  225.28   11.90
  -6  -3   3  239.90   12.49
   6   3   3  225.44   14.67
   6   3   3  214.62   15.05
   6   3   3  233.51   14.91
   6  -3  -3  244.40   15.41
  -6   3  -3  226.57   11.95
   7  -3   3  103.15    7.36
  -7   3   3  99.013   6.452
  -7   3   3  94.236   6.677
   7   3  -3  100.94    6.29
  -7   3   3  103.84    6.29
   7  -3   3  104.19    7.25
   7  -3   3  108.73    7.65
  -7   3   3  105.43    6.60
  -7  -3  -3  106.44    6.04
  -7   3   3  104.96    6.81
   7  -3   3  107.93    7.31
  -7   3   3  99.976   6.426
  -7   3   3  99.014   6.484
   7   3  -3  104.68    7.29
  -7  -3  -3  97.819   6.110
  -7  -3  -3  103.01    6.44
   7   3  -3  106.60    7.42
   7   3  -3  104.60    6.65
  -7   3   3  110.70    6.80
  -7   3   3  96.285   5.941
  -7   3  -3  95.104   6.358
  -7   3  -3  102.83    6.57
  -7   3  -3  97.250   6.409
  -7  -3   3  96.957   6.414
   7  -3  -3  101.49    7.53
   7  -3  -3  104.62    7.45
  -7   3  -3  103.27    5.98
   7   3   3  106.19    7.40
  -7  -3   3  107.24    6.20
  -7  -3   3  92.005   5.841
   7   3   3  102.89    7.36
   7  -3  -3  99.956   7.373
  -7   3  -3  96.700   6.665
  -7  -3   3  98.618   6.019
   7   3   3  98.601   6.502
   0   4   3  933.60   57.46
   0  -4  -3 1016.77   55.30
   0   4  -3  919.77   54.60
   0   4  -3  962.01   58.05
   0  -4   3 1030.07   58.65
   0   4   3  966.37   57.76
   0   4   3  983.84   54.86
   0  -4  -3  975.51   58.54
   0  -4   3  986.43   55.38
   0   4  -3  925.45   57.80
   0  -4   3  963.02   54.12
   0   4   3  977.25   54.71
  -1   4   3  486.29   29.96
  -1  -4  -3  528.64   32.15
   1   4  -3  441.89   31.59
   1   4  -3  523.98   30.01
  -1  -4  -3  510.84   29.51
  -1   4   3  508.69   31.60
   1   4  -3  518.40   31.85
  -1   4   3  549.46   30.22
  -1   4   3  501.30   31.59
  -1  -4  -3  475.62   30.23
   1  -4   3  525.61   32.19
   1  -4   3  515.58   29.73
   1   4  -3  529.75   29.32
  -1   4  -3  550.70   32.12
  -1  -4   3  521.79   29.69
   1   4   3  499.13   29.81
   1  -4  -3  599.55   32.28
  -1   4  -3  518.59   28.50
   1   4   3  541.85   30.34
   1   4   3  485.49   30.87
  -1   4  -3  498.73   31.68
  -1  -4   3  520.25   32.03
  -1  -4   3  514.34   30.46
   1   4   3  492.62   31.60
  -1   4  -3  535.82   29.95
   2   4  -3  170.54   10.81
   2   4  -3  180.19   10.52
  -2   4   3  162.78   10.37
  -2   4   3  174.31   10.42
   2   4  -3  179.51   10.47
  -2   4   3  175.77   11.75
  -2   4   3  179.61   11.67
  -2   4   3  191.22   12.88
  -2   4   3  184.53   10.06
  -2   4   3  179.60   10.50
  -2   4   3  202.96   12.29
  -2  -4  -3  191.86   11.93
  -2  -4  -3  199.92   12.59
   2   4  -3  192.59   13.06
  -2   4   3  172.71   10.73
  -2   4   3  204.64   13.13
  -2  -4  -3  191.11   12.86
   2  -4   3  187.70   10.56
   2  -4   3  212.90   13.14
   2  -4   3  198.67   12.21
   2   4  -3  199.66   12.91
  -2   4   3  177.91   10.22
  -2   4   3  185.34   10.89
  -2   4   3  201.80   11.90
   2   4  -3  187.07   10.07
  -2  -4  -3  180.33   10.43
   2   4  -3  197.07   12.35
  -2   4   3  192.95   12.29
   2  -4  -3  199.76   12.86
  -2  -4   3  194.90   12.77
  -2   4  -3  174.26   10.75
  -2  -4   3  177.29   10.42
  -2   4  -3  174.55   10.40
  -2  -4   3  191.77   11.38
  -2  -4   3  171.90   12.32
  -2   4  -3  160.70   10.69
  -2  -4   3  164.76   11.15
  -2   4  -3  187.96   11.89
   2   4   3  189.41   11.26
   2   4   3  204.93   12.98
  -2  -4   3  164.21   10.36
  -2  -4   3  156.57   10.66
  -2   4  -3  188.26   11.42
  -2   4  -3  182.40   10.32
   2  -4  -3  185.44   12.12
   2   4   3  178.83   11.72
  -2   4  -3  177.56   11.54
   2   4   3  178.39   10.54
   2   4   3  196.76   12.43
   2   4   3  177.78   11.61
   2   4   3  157.27   10.62
  -2   4  -3  198.67   13.17
  -2   4  -3  180.03   10.55
   2   4   3  192.92   10.11
  -2  -4   3  189.60   12.03
  -2   4  -3  193.97   12.76
  -2   4  -3  196.86   11.00
   2   4   3  183.36   11.95
  -3  -4  -3  842.19   41.40
  -3  -4  -3  847.88   44.50
  -3  -4  -3  901.46   49.26
   3   4  -3  844.65   44.82
  -3   4   3  798.05   46.00
   3   4  -3  879.46   51.60
  -3   4   3  776.85   43.53
  -3  -4  -3  885.13   51.91
   3  -4   3  890.30   48.98
  -3   4   3  752.49   43.87
  -3   4   3  866.91   45.83
   3   4  -3  794.69   49.27
   3   4  -3  826.95   49.86
  -3   4   3  899.17   49.17
  -3   4   3  859.41   44.53
   3  -4   3  869.66   44.04
   3   4  -3  854.66   49.18
  -3   4   3  840.19   49.54
  -3   4   3  867.98   51.74
  -3   4   3  863.21   44.83
   3  -4   3  745.96   47.51
  -3  -4  -3  891.55   50.03
   3   4  -3  904.07   51.95
  -3   4   3  865.78   51.96
   3  -4   3  894.51   51.96
   3   4  -3  853.46   46.05
  -3   4   3  763.19   51.71
  -3   4   3  827.42   50.01
   3   4  -3  849.59   44.50
  -3   4   3  802.39   43.07
  -3  -4  -3  812.79   44.43
  -3   4   3  898.25   46.08
  -3   4   3  926.42   44.94
  -3   4   3  847.56   42.81
   3   4  -3  825.28   42.72
   3  -4   3  783.65   44.58
  -3  -4  -3  865.28   40.54
  -3   4  -3  882.62   52.06
   3   4   3  851.52   47.76
  -3   4  -3  821.60   49.50
  -3   4  -3  870.90   51.86
   3   4   3  892.51   49.62
  -3  -4   3  916.50   50.27
   3   4   3  870.87   49.15
   3   4   3  797.25   51.08
  -3   4  -3  914.58   48.86
   3   4   3  820.74   42.71
  -3   4  -3  924.31   46.16
  -3   4  -3  895.47   47.43
  -3  -4   3  849.43   44.50
  -3   4  -3  854.22   44.51
  -3   4  -3  824.29   42.66
   3   4   3  857.22   50.05
  -3   4  -3  879.61   43.76
  -3   4  -3  875.94   45.87
   3   4   3  817.13   49.27
  -3   4  -3  922.69   49.57
   3   4   3  854.74   51.70
  -3  -4   3  808.26   40.48
  -3  -4   3  787.43   45.86
  -3  -4   3  776.62   45.80
  -3   4  -3  919.64   43.29
  -3  -4   3  778.52   47.66
   3   4   3  868.68   45.95
  -3   4  -3  801.50   44.68
  -3  -4   3  880.40   47.21
   3  -4  -3  869.88   48.85
   3   4   3  831.90   44.81
  -3   4  -3  830.35   49.89
   3   4   3  766.29   47.51
  -3  -4   3  858.47   44.55
  -3   4  -3  746.17   45.91
  -3   4  -3  918.53   51.69
  -3  -4   3  857.26   49.31
   3   4   3  897.95   48.62
  -3  -4   3  878.68   41.49
   4  -4   3  690.48   34.70
  -4   4   3  687.76   35.15
  -4  -4  -3  622.34   39.80
   4  -4   3  651.90   39.05
   4   4  -3  666.43   41.46
  -4  -4  -3  682.77   35.11
   4   4  -3  658.82   33.75
   4   4  -3  690.50   35.48
  -4   4   3  683.92   34.53
  -4   4   3  653.91   36.31
  -4   4   3  704.00   36.37
  -4   4   3  637.38   39.08
  -4  -4  -3  639.05   39.35
  -4  -4  -3  612.48   37.46
   4   4  -3  626.90   34.96
  -4   4   3  637.58   39.04
   4   4  -3  630.14   38.77
  -4   4   3  646.56   34.02
  -4  -4  -3  665.77   32.02
  -4  -4  -3  672.38   32.70
   4   4  -3  625.94   39.24
  -4   4   3  679.33   33.77
   4  -4   3  679.61   35.35
  -4   4   3  739.38   41.08
  -4   4   3  685.99   35.35
   4   4  -3  658.14   39.34
  -4   4   3  651.87   41.72
  -4   4   3  673.20   39.44
  -4  -4  -3  705.64   35.24
  -4   4   3  746.90   41.83
  -4   4   3  662.81   36.15
  -4   4   3  603.48   35.13
   4   4  -3  654.78   36.28
   4  -4   3  606.92   38.75
   4   4   3  644.13   38.71
  -4   4  -3  682.71   35.09
   4   4   3  662.46   33.68
  -4   4  -3  684.37   36.32
   4   4   3  640.11   40.64
  -4   4  -3  714.34   39.44
  -4   4  -3  677.18   34.12
  -4   4  -3  733.45   41.10
  -4  -4   3  637.41   34.56
  -4   4  -3  627.86   40.99
  -4   4  -3  636.79   34.49
  -4  -4   3  658.68   37.60
  -4   4  -3  633.93   33.51
  -4   4  -3  629.36   36.04
  -4   4  -3  621.17   41.36
  -4  -4   3  682.83   32.80
  -4   4  -3  708.47   39.14
  -4   4  -3  611.44   37.85
  -4  -4   3  653.65   35.14
  -4  -4   3  670.54   32.06
   4   4   3  654.07   39.46
  -4  -4   3  675.92   35.13
   4   4   3  625.81   39.11
   4  -4  -3  638.26   39.04
  -4   4  -3  597.64   31.53
   4   4   3  655.59   35.35
  -4   4  -3  643.10   36.15
  -4   4  -3  645.13   35.13
   4   4   3  663.77   39.03
   4   4   3  606.66   38.40
  -4  -4   3  672.49   39.61
   4  -4  -3  625.66   34.45
  -4  -4   3  621.72   39.86
   5  -4   3  5.0483  1.8899
   5   4  -3  8.1839  1.8509
   5   4  -3  6.3072  1.8623
   5   4  -3  6.8604  1.9781
  -5  -4  -3  4.9128  1.3373
  -5   4   3  18.006   2.414
   5   4  -3  5.3324  1.7231
  -5   4   3  10.140   1.976
  -5   4   3  4.5422  2.0736
  -5  -4  -3  0.7556  2.9432
  -5   4   3  3.8473  1.9593
  -5   4   3  7.3667  1.8294
  -5  -4  -3  4.6845  1.3386
   5  -4   3  4.0391  1.5965
   5  -4   3  7.1619  1.6561
  -5  -4  -3  4.5547  1.6609
  -5  -4  -3  4.7859  1.6699
   5   4  -3  0.6072  2.6099
  -5   4   3  3.9157  2.3567
  -5   4   3  6.5776  1.7711
   5   4  -3  5.0825  3.3000
  -5   4   3  9.7573  3.0251
  -5   4   3  5.9580  1.6403
  -5   4   3  7.5571  1.7454
  -5  -4  -3  4.2215  1.6754
   5  -4   3  1.5735  2.5714
  -5   4   3  5.8137  2.2694
   5   4  -3  5.5328  2.0381
  -5   4   3  2.6899  1.6737
  -5  -4  -3  4.1391  2.4440
   5  -4   3  2.9052  1.8363
   5   4  -3  3.3333  1.8647
  -5   4   3  6.4241  1.8308
  -5   4  -3  5.3167  1.8164
   5   4   3  5.4791  1.6253
  -5   4  -3  7.8491  1.8415
   5   4   3  8.4240  1.8201
  -5  -4   3  3.5502  1.6955
   5  -4  -3  3.8153  2.9240
  -5  -4   3  7.1828  1.7611
  -5   4  -3  4.4676  1.6677
   5   4   3  5.8103  1.9565
  -5   4  -3  7.9242  1.9598
  -5   4  -3  5.8663  1.9495
  -5  -4   3  6.8469  3.4335
   5  -4  -3  7.5550  3.0846
  -5  -4   3  6.4954  1.8444
  -5  -4   3  4.8550  1.6028
  -5  -4   3  3.4642  1.6503
  -5   4  -3  8.3255  1.8299
   5   4   3  5.4298  2.1339
  -5  -4   3  5.2376  3.2467
  -5   4  -3  2.3982  1.4584
   5   4   3  4.7563  1.8289
   5   4   3  6.0241  3.1492
  -5   4  -3  3.1737  3.1654
   5  -4  -3  4.7314  1.6807
  -5   4  -3  4.8769  1.6505
  -5   4  -3  6.0851  1.9237
  -5   4  -3  5.1465  1.6680
  -5   4  -3  5.4714  1.7694
  -6  -4  -3  7.6751  2.0699
  -6   4   3  4.7485  1.8298
   6  -4   3  10.263   2.339
   6  -4   3  8.1602  1.8969
  -6  -4  -3  8.6249  2.0641
   6  -4   3  8.7724  2.1958
  -6   4   3  8.3039  1.8054
   6   4  -3  10.464   2.167
  -6   4   3  9.6070  1.9018
   6   4  -3  6.9948  1.6861
  -6   4   3  7.7511  1.7792
  -6  -4  -3  10.171   1.806
   6   4  -3  10.209   2.321
  -6  -4  -3  5.7086  1.8924
  -6   4   3  10.327   2.170
  -6   4   3  8.5273  1.8549
  -6   4   3  6.6359  1.9846
  -6   4   3  4.3067  1.6132
   6  -4   3  6.9740  1.9541
   6   4  -3  10.545   1.939
  -6   4   3  6.1427  1.9990
   6   4  -3  7.1490  2.2691
  -6   4   3  -1.135   1.621
  -6  -4  -3  9.1663  1.7921
  -6   4   3  9.1231  1.9469
   6   4   3  7.9332  1.7581
   6   4   3  4.8945  1.9279
  -6   4  -3  8.7057  1.8124
  -6   4  -3  10.423   2.091
   6   4   3  6.6882  2.0920
  -6  -4   3  7.9984  2.0622
  -6   4  -3  7.0874  1.7865
  -6   4  -3  10.603   2.178
  -6  -4   3  11.737   2.049
   6  -4  -3  8.2644  2.1072
  -6  -4   3  7.8627  2.0442
  -6   4  -3  5.7938  1.8795
  -6   4  -3  8.1173  1.8563
   6  -4  -3  10.433   2.286
  -6  -4   3  6.0109  1.8730
  -6  -4   3  6.4637  1.7032
   6   4   3  6.6701  1.9414
   6   4   3  8.4836  2.1923
   7   4  -3  17.991   2.030
   7   4  -3  17.882   2.488
   7  -4   3  17.759   2.355
   7  -4   3  19.741   2.550
  -7   4   3  17.207   2.143
   7   4  -3  20.011   2.105
  -7   4   3  19.078   2.285
  -7   4   3  21.630   2.357
  -7  -4  -3  15.289   2.039
  -7   4   3  17.107   2.144
   7  -4   3  19.963   2.600
  -7  -4  -3  20.939   2.122
  -7   4   3  19.662   2.234
  -7   4   3  17.156   2.047
  -7  -4  -3  14.687   1.969
   7  -4   3  19.220   2.257
  -7   4   3  18.966   2.132
  -7   4   3  17.494   2.120
  -7  -4   3  16.197   2.178
  -7   4  -3  18.656   2.057
  -7   4  -3  16.308   2.168
   7  -4  -3  17.109   2.325
   7   4   3  14.822   2.099
   7   4   3  17.735   2.397
  -7   4  -3  19.122   2.201
  -7  -4   3  13.535   1.988
   7  -4  -3  19.106   2.488
   7   4   3  14.668   2.319
  -7  -4   3  16.014   2.097
   7  -4  -3  20.145   2.539
  -7   4  -3  16.653   1.913
  -7  -4   3  15.696   1.941
   7  -4  -3  13.660   2.372
   0   5  -3  83.552   5.349
   0  -5   3  73.580   5.615
   0   5   3  89.125   5.375
   0  -5   3  84.043   6.278
   0  -5   3  79.624   6.269
   0   5   3  60.014   5.233
   0  -5   3  79.774   5.636
   0   5  -3  80.949   5.091
   0   5   3  89.589   5.501
   0   5   3  75.876   5.483
   0   5  -3  83.856   5.625
   0   5   3  83.123   6.637
   0   5   3  77.231   5.533
   0   5   3  82.444   6.021
   0   5  -3  80.744   7.019
   0   5  -3  92.757   7.472
   0   5  -3  77.505   5.259
   0   5  -3  73.242   5.466
   0   5  -3  78.035   6.422
   0   5   3  84.925   5.892
   0  -5   3  90.655   7.343
   0   5  -3  77.731   5.289
   0   5   3  87.679   6.807
   0  -5  -3  98.495   7.526
   0   5  -3  89.212   5.482
   0   5  -3  75.847   5.163
   0   5   3  81.411   5.952
   0   5  -3  79.143   5.543
   0   5   3  69.293   5.245
   0   5   3  84.147   5.373
   0   5   3  82.892   7.087
   0   5   3  87.857   6.835
   0   5   3  78.759   5.676
   0  -5   3  83.425   5.544
   0   5   3  81.524   6.403
   0  -5  -3  91.219   6.424
   0   5   3  77.304   5.227
   0   5   3  87.545   5.225
  -1   5   3  155.78    9.93
   1   5  -3  158.96    9.17
   1  -5   3  160.60   11.09
  -1  -5  -3  151.87    9.37
  -1   5   3  182.88   12.07
   1  -5   3  179.10   10.35
  -1   5   3  159.49    9.24
   1   5  -3  157.51   12.19
  -1   5   3  169.06    9.73
  -1  -5  -3  179.59   12.31
   1   5  -3  161.22    9.56
   1   5  -3  159.37    9.57
   1   5  -3  183.60   12.16
  -1   5   3  166.86    9.72
  -1   5   3  180.63    9.61
   1   5  -3  139.22   10.49
   1   5  -3  171.01   11.48
  -1   5   3  171.01   10.86
  -1   5   3  195.99   11.85
  -1   5   3  173.19   12.00
  -1   5   3  151.35    9.82
   1   5  -3  162.64    9.97
  -1   5   3  172.71   10.83
   1   5  -3  145.09    9.68
   1  -5   3  176.72    9.68
  -1   5   3  181.43    9.74
   1   5  -3  173.10    9.63
  -1  -5  -3  156.00    9.49
  -1   5   3  163.52   11.21
   1  -5   3  144.43   10.05
  -1  -5  -3  188.51   11.52
   1  -5   3  155.80    9.84
   1  -5   3  166.54   12.23
  -1   5   3  175.42    9.71
  -1   5   3  175.02   11.57
  -1   5   3  154.45    9.82
   1   5  -3  155.98    9.83
  -1   5   3  175.93   10.75
  -1   5   3  170.23   10.27
  -1  -5   3  177.40   11.50
  -1  -5   3  163.98   10.55
   1   5   3  175.66   11.52
   1   5   3  158.73    9.50
   1   5   3  164.48   10.69
   1   5   3  170.07    9.52
  -1   5  -3  160.50    9.54
  -1   5  -3  154.01    9.10
  -1   5  -3  155.94   10.00
  -1   5  -3  170.47   10.01
  -1   5  -3  166.95   10.72
  -1  -5   3  143.61   10.17
  -1   5  -3  145.00   11.06
  -1  -5   3  151.54    9.50
  -1  -5   3  166.11   10.32
  -1   5  -3  172.24    9.64
   1   5   3  157.03    9.90
   1   5   3  175.96    9.27
   1   5   3  163.08    9.65
   1   5   3  168.10   12.02
  -1   5  -3  164.09   12.17
   1   5   3  166.55    9.67
   1   5   3  157.51   10.20
   1   5   3  168.61    9.96
  -1  -5   3  178.33   12.25
   1   5   3  162.90    9.68
  -1   5  -3  172.19   12.26
   1   5   3  136.83   10.13
  -1   5  -3  160.58    9.81
  -1  -5   3  151.39    9.42
  -1  -5   3  154.88    9.89
   1   5   3  152.88   10.52
  -1   5  -3  184.43    9.76
  -1   5  -3  174.05   11.21
   1   5   3  171.11   10.79
   1   5   3  165.48   11.18
   1  -5  -3  189.96   12.35
   1   5   3  194.82   11.57
  -1   5  -3  159.59    9.48
  -2   5   3  334.58   19.36
  -2   5   3  377.18   20.49
  -2   5   3  310.12   18.71
  -2   5   3  354.02   20.51
  -2  -5  -3  345.03   21.08
  -2   5   3  325.34   20.27
  -2   5   3  333.78   18.56
   2   5  -3  333.40   20.72
  -2   5   3  370.33   18.37
  -2   5   3  311.80   18.08
  -2   5   3  336.93   18.23
  -2   5   3  325.80   18.69
   2   5  -3  319.31   17.37
   2  -5   3  360.75   20.69
   2  -5   3  341.18   18.27
   2  -5   3  331.86   19.41
  -2   5   3  339.57   18.19
   2   5  -3  295.70   18.49
  -2   5   3  286.56   17.75
  -2  -5  -3  303.64   16.24
   2   5  -3  315.82   20.16
  -2   5   3  302.20   20.43
   2   5  -3  358.75   18.87
  -2   5   3  345.05   17.46
   2   5  -3  352.80   21.85
  -2   5   3  316.34   21.12
   2  -5   3  364.14   22.20
  -2  -5  -3  345.77   18.13
  -2  -5  -3  332.09   18.04
  -2  -5  -3  342.81   22.02
  -2   5   3  341.83   21.82
  -2   5   3  379.86   22.26
   2   5  -3  328.33   21.92
   2   5  -3  327.54   18.13
   2   5  -3  311.19   18.15
   2   5   3  328.67   20.05
  -2   5  -3  318.36   20.32
  -2  -5   3  318.37   18.03
  -2  -5   3  317.00   19.40
  -2   5  -3  273.81   20.78
   2   5   3  317.41   17.33
   2   5   3  314.08   20.91
  -2  -5   3  319.10   18.65
  -2   5  -3  353.90   17.62
   2   5   3  369.01   21.25
  -2   5  -3  324.54   17.84
   2   5   3  337.31   19.44
   2   5   3  354.68   20.49
   2   5   3  344.11   21.82
  -2   5  -3  342.26   18.14
  -2   5  -3  305.71   19.93
   2   5   3  292.32   18.55
   2   5   3  340.13   20.40
  -2  -5   3  315.78   18.06
  -2   5  -3  349.47   18.89
  -2   5  -3  359.30   22.23
  -2   5  -3  345.65   20.25
   2   5   3  292.56   17.96
  -2   5  -3  339.85   18.14
  -2   5  -3  334.18   20.05
  -2   5  -3  362.03   18.40
   2   5   3  269.94   17.94
   2   5   3  346.99   18.33
   2  -5  -3  357.03   20.94
   2   5   3  301.58   20.09
  -2  -5   3  329.28   20.32
  -2  -5   3  311.97   19.27
  -2   5  -3  357.81   18.79
  -2  -5   3  325.72   20.98
   2   5   3  347.48   18.76
  -2   5  -3  329.72   17.29
  -2   5  -3  333.38   18.75
   2   5   3  275.70   17.59
   2   5   3  346.97   19.44
  -2   5  -3  357.38   21.91
  -2  -5   3  302.52   16.29
   2  -5  -3  345.82   21.91
  -2  -5   3  285.74   21.50
  -3   5   3  233.63   13.24
   3  -5   3  226.68   13.11
   3   5  -3  219.05   14.38
  -3   5   3  215.43   15.40
   3   5  -3  231.25   13.23
   3   5  -3  218.83   16.31
   3  -5   3  224.72   12.95
   3  -5   3  229.39   13.98
  -3  -5  -3  216.78   12.03
  -3  -5  -3  213.41   16.13
  -3   5   3  231.69   16.41
  -3   5   3  218.70   12.93
   3   5  -3  208.27   13.01
  -3   5   3  241.30   13.21
  -3   5   3  238.59   16.59
  -3  -5  -3  249.49   13.28
  -3   5   3  210.57   14.63
  -3   5   3  248.10   13.70
  -3   5   3  244.94   14.93
   3   5  -3  227.10   13.64
  -3   5   3  224.03   15.32
  -3   5   3  232.31   13.57
  -3   5   3  238.95   12.66
  -3  -5  -3  227.96   15.87
  -3   5   3  222.96   12.70
  -3   5   3  242.32   14.73
   3   5  -3  240.69   12.75
  -3   5   3  215.36   13.45
   3   5  -3  240.02   15.76
   3   5  -3  218.40   14.63
  -3  -5  -3  226.54   15.26
  -3  -5  -3  226.26   13.14
   3  -5   3  227.46   15.46
  -3  -5  -3  231.34   11.91
  -3   5   3  236.96   13.31
   3  -5   3  229.45   16.34
  -3  -5   3  226.60   15.36
  -3   5  -3  226.93   13.49
  -3   5  -3  231.69   13.18
  -3  -5   3  220.43   11.91
  -3  -5   3  227.62   13.20
  -3  -5   3  214.39   15.65
  -3   5  -3  230.35   16.33
   3   5   3  237.55   14.47
  -3   5  -3  245.62   13.28
   3   5   3  224.75   15.13
  -3   5  -3  242.81   14.74
  -3  -5   3  235.81   14.14
   3   5   3  214.44   15.42
   3   5   3  206.68   15.05
  -3  -5   3  229.36   13.19
  -3   5  -3  234.29   14.70
  -3   5  -3  225.90   16.51
   3   5   3  220.75   13.24
   3   5   3  231.92   14.79
  -3   5  -3  230.14   12.79
  -3   5  -3  233.30   15.36
  -3  -5   3  225.36   12.11
  -3  -5   3  218.95   13.48
   3   5   3  230.23   14.69
   3   5   3  237.28   13.57
   3  -5  -3  222.16   13.04
   3  -5  -3  234.41   15.54
  -3   5  -3  246.81   13.70
  -3   5  -3  225.83   12.49
  -3   5  -3  233.68   13.72
   3   5   3  216.10   13.93
  -3   5  -3  208.53   15.14
   3   5   3  206.23   15.87
  -3   5  -3  222.62   12.84
  -3   5  -3  242.60   14.60
   3   5   3  235.01   12.64
  -4  -5  -3  302.78   16.69
   4  -5   3  239.69   18.92
  -4   5   3  300.75   17.19
  -4   5   3  304.03   18.49
  -4   5   3  264.19   16.62
   4   5  -3  252.78   19.17
  -4  -5  -3  275.84   19.37
  -4  -5  -3  286.26   16.93
  -4   5   3  310.97   16.22
   4   5  -3  281.31   20.51
   4   5  -3  300.96   16.57
   4   5  -3  300.00   18.57
  -4  -5  -3  291.34   19.95
  -4   5   3  253.11   19.11
   4   5  -3  275.42   18.28
   4  -5   3  310.09   16.76
   4  -5   3  264.40   19.13
   4   5  -3  317.37   16.87
   4   5  -3  293.25   17.19
  -4   5   3  293.35   17.12
  -4  -5  -3  308.62   15.17
   4   5  -3  310.56   16.07
  -4   5   3  277.25   16.57
  -4   5   3  315.95   18.76
  -4   5   3  321.40   16.12
   4  -5   3  286.78   16.35
  -4  -5  -3  303.00   16.71
  -4   5   3  296.42   17.19
   4  -5   3  284.60   16.44
  -4   5   3  274.21   19.33
  -4   5   3  277.15   16.16
  -4   5   3  280.40   16.60
  -4   5   3  289.29   20.93
  -4   5   3  290.52   20.76
  -4  -5  -3  312.24   17.97
  -4  -5  -3  302.43   15.45
  -4   5  -3  302.11   18.47
  -4  -5   3  308.17   16.76
  -4   5  -3  313.43   19.49
  -4   5  -3  306.01   15.85
  -4   5  -3  286.51   16.30
  -4   5  -3  302.62   20.85
  -4  -5   3  307.25   17.88
   4   5   3  306.66   18.52
   4  -5  -3  291.18   16.25
   4   5   3  266.71   19.32
  -4  -5   3  326.22   15.29
  -4   5  -3  303.91   16.63
  -4   5  -3  284.44   16.57
  -4   5  -3  298.33   16.16
  -4   5  -3  309.68   18.61
   4   5   3  295.04   15.91
   4  -5  -3  287.77   19.51
  -4  -5   3  248.10   19.42
  -4  -5   3  285.31   15.37
  -4   5  -3  284.28   17.04
  -4   5  -3  312.70   17.28
  -4  -5   3  301.92   17.06
   4   5   3  292.57   18.63
  -4  -5   3  285.81   19.55
  -4   5  -3  310.59   17.15
  -4  -5   3  292.07   16.64
   4   5   3  266.13   16.60
   4   5   3  279.08   19.02
   5   5  -3  34.303   3.704
  -5   5   3  32.550   3.202
   5   5  -3  29.424   3.207
  -5   5   3  33.942   3.272
  -5  -5  -3  31.161   3.042
  -5  -5  -3  30.062   3.151
   5  -5   3  32.308   3.192
   5  -5   3  34.215   3.328
   5   5  -3  31.036   3.465
  -5  -5  -3  30.442   3.064
  -5   5   3  33.472   3.661
  -5   5   3  33.565   3.377
  -5  -5  -3  26.854   3.334
  -5   5   3  34.212   3.896
  -5   5   3  34.834   3.419
   5   5  -3  33.548   3.282
   5   5  -3  29.820   3.455
   5  -5   3  28.093   3.641
  -5   5   3  28.548   3.140
   5  -5   3  39.709   3.799
  -5   5   3  35.953   3.450
  -5   5   3  34.624   3.401
  -5   5   3  28.610   3.104
  -5  -5  -3  32.042   3.194
  -5   5   3  30.725   3.675
   5   5  -3  41.221   3.365
  -5  -5   3  32.461   3.226
   5   5   3  34.321   3.654
  -5   5  -3  29.674   3.413
   5   5   3  32.229   3.350
  -5   5  -3  33.301   3.646
   5  -5  -3  32.252   3.166
  -5   5  -3  26.514   3.043
  -5  -5   3  31.787   3.166
  -5  -5   3  29.462   2.887
  -5   5  -3  32.498   3.698
  -5   5  -3  32.297   3.398
   5   5   3  27.479   3.561
   5   5   3  34.324   3.623
  -5   5  -3  34.146   3.188
  -5   5  -3  36.003   3.190
  -5   5  -3  35.457   3.396
  -5  -5   3  34.396   3.316
  -5   5  -3  34.180   3.433
  -5   5  -3  32.252   3.275
   5   5   3  31.789   3.011
  -6   5   3  65.448   4.848
   6  -5   3  61.595   5.033
  -6   5   3  62.260   4.788
   6   5  -3  58.543   4.470
  -6  -5  -3  57.251   4.278
  -6   5   3  65.328   4.832
  -6   5   3  58.884   4.482
  -6   5   3  57.763   5.036
   6  -5   3  65.137   5.485
  -6   5   3  58.178   5.034
  -6  -5  -3  60.689   4.651
  -6   5   3  60.797   4.391
   6  -5   3  60.558   5.074
   6  -5   3  55.849   4.429
  -6   5   3  65.846   4.676
   6   5  -3  55.641   4.618
  -6  -5  -3  53.270   4.343
   6   5  -3  56.683   4.973
  -6   5   3  67.413   4.610
  -6   5   3  64.373   4.548
   6   5  -3  64.517   4.467
  -6  -5  -3  56.672   4.090
   6   5   3  53.058   4.141
  -6  -5   3  62.851   4.628
  -6   5  -3  63.258   4.513
   6   5   3  59.767   4.454
  -6   5  -3  59.539   4.520
   6  -5  -3  60.979   5.362
   6   5   3  61.471   5.137
   6   5   3  62.160   5.059
  -6   5  -3  63.372   4.722
  -6  -5   3  61.650   4.614
   6  -5  -3  60.824   4.943
  -6   5  -3  64.505   4.676
  -6   5  -3  54.324   4.404
  -6  -5   3  57.898   4.263
  -6  -5   3  60.578   4.307
   7   5  -3  20.538   2.086
   7   5  -3  21.670   2.024
   7  -5   3  20.380   2.269
   7  -5   3  21.554   2.407
  -7   5   3  18.342   1.989
  -7  -5  -3  16.736   1.870
  -7  -5  -3  24.165   2.019
  -7   5   3  21.419   2.160
  -7   5   3  19.407   2.105
  -7  -5   3  19.238   1.884
   7  -5  -3  19.666   2.323
  -7   5  -3  21.188   2.084
   7   5   3  19.502   2.368
   7  -5  -3  19.808   2.451
   7  -5  -3  21.538   2.384
  -7   5  -3  20.478   2.054
   7   5   3  20.126   2.391
  -7  -5   3  19.145   1.950
   0   6  -3  202.10   11.04
   0   6  -3  208.44   11.39
   0   6  -3  205.67   11.99
   0   6   3  201.00   11.63
   0   6   3  193.65   11.90
   0  -6  -3  206.86   12.33
   0   6   3  203.43   13.81
   0   6  -3  211.08   11.69
   0   6   3  207.47   11.56
   0   6   3  196.65   13.49
   0   6  -3  193.29   12.78
   0   6  -3  204.15   11.96
   0  -6   3  205.78   11.95
   0   6   3  172.41   11.41
   0   6  -3  152.98   11.19
   0   6  -3  194.11   11.75
   0  -6   3  196.66   12.35
   0   6  -3  204.79   14.66
   0   6   3  195.85   13.66
   0   6   3  233.44   13.07
   0  -6   3  210.67   14.80
   0   6   3  199.08   11.39
   0  -6   3  194.40   11.51
   0   6   3  198.50   11.86
   0   6  -3  184.37   13.37
   0   6   3  167.80   12.78
   0   6   3  196.59   12.30
   0  -6   3  212.81   12.47
   0   6   3  204.54   11.62
   0  -6  -3  212.09   14.77
   0   6  -3  180.30   14.17
   0  -6   3  194.91   13.12
   0   6  -3  202.80   11.50
   0   6   3  187.47   12.79
   0   6   3  183.30   14.27
   0   6   3  200.26   11.08
  -1   6   3  542.42   28.39
   1   6  -3  505.10   32.71
   1   6  -3  468.57   28.28
  -1   6   3  562.89   27.30
  -1   6   3  528.13   28.52
   1   6  -3  465.96   30.55
  -1   6   3  571.81   32.96
   1   6  -3  462.30   27.43
  -1  -6  -3  550.79   33.25
   1   6  -3  494.19   26.39
  -1  -6  -3  518.94   27.42
   1   6  -3  535.31   28.59
   1  -6   3  426.94   29.34
  -1  -6  -3  498.48   29.46
  -1   6   3  547.86   27.63
  -1  -6  -3  529.00   31.19
  -1   6   3  436.72   31.90
  -1  -6  -3  511.94   27.31
   1   6  -3  535.37   27.70
  -1   6   3  533.28   27.75
  -1   6   3  552.96   31.02
   1  -6   3  466.58   29.26
  -1   6   3  476.35   30.86
   1  -6   3  507.24   27.67
   1  -6   3  494.42   28.29
  -1   6   3  524.77   29.58
  -1   6   3  466.44   32.40
  -1   6   3  467.43   30.57
   1   6  -3  491.77   27.03
  -1   6   3  546.63   30.78
  -1   6   3  540.91   26.53
   1  -6   3  501.08   30.44
  -1   6   3  533.55   27.76
   1  -6   3  526.28   33.20
   1   6  -3  489.75   32.83
  -1   6   3  566.71   27.85
  -1  -6   3  500.72   27.37
   1  -6  -3  516.37   33.07
   1   6   3  489.42   32.09
   1   6   3  540.89   26.51
  -1   6  -3  482.00   27.49
   1  -6  -3  510.69   28.32
  -1  -6   3  511.65   27.35
  -1   6  -3  501.62   26.34
   1   6   3  464.19   28.37
   1   6   3  514.77   30.53
   1   6   3  499.29   28.38
   1   6   3  500.82   32.70
  -1   6  -3  573.43   28.63
  -1  -6   3  493.53   27.56
  -1   6  -3  562.04   27.74
   1  -6  -3  424.08   29.12
  -1   6  -3  501.04   30.72
  -1   6  -3  525.90   27.67
   1   6   3  535.81   30.92
  -1  -6   3  540.61   29.63
  -1  -6   3  527.43   33.21
  -1   6  -3  571.75   30.66
  -1   6  -3  452.13   30.60
   1   6   3  474.84   27.39
   1   6   3  524.40   27.66
  -1   6  -3  494.19   28.50
   1   6   3  586.28   29.73
  -1   6  -3  527.39   27.19
   1   6   3  549.05   27.26
   1   6   3  506.52   30.68
  -1   6  -3  454.49   32.32
   1   6   3  534.41   27.74
   1   6   3  542.43   31.19
  -1   6  -3  478.93   30.47
  -1  -6   3  507.70   28.47
  -1  -6   3  519.27   31.17
  -1   6  -3  479.29   28.22
   1   6   3  512.05   30.58
   1  -6  -3  504.66   30.76
  -1   6  -3  508.79   32.91
  -1  -6   3  516.53   29.51
   1   6   3  543.73   27.78
  -2   6   3  483.50   31.77
  -2   6   3  453.84   27.42
   2   6  -3  467.20   29.99
  -2  -6  -3  519.58   28.57
  -2   6   3  527.81   27.29
   2  -6   3  488.00   31.94
   2  -6   3  455.72   28.32
  -2   6   3  470.81   31.56
  -2   6   3  490.95   29.71
   2   6  -3  501.00   25.46
   2  -6   3  475.73   26.63
  -2   6   3  526.75   26.93
   2  -6   3  481.89   29.70
   2   6  -3  499.25   31.87
  -2   6   3  449.41   29.78
  -2   6   3  548.07   26.82
   2   6  -3  514.22   27.58
   2   6  -3  436.45   31.12
  -2  -6  -3  436.33   26.25
  -2   6   3  486.87   25.46
  -2   6   3  552.14   26.86
  -2   6   3  529.51   26.66
  -2   6   3  488.37   27.35
   2   6  -3  488.04   26.63
  -2  -6  -3  431.62   31.55
  -2  -6  -3  441.12   26.30
   2   6  -3  457.25   26.46
  -2  -6  -3  472.28   30.33
   2   6  -3  503.99   29.65
  -2   6   3  488.91   29.94
  -2   6   3  567.81   29.77
   2   6  -3  451.64   27.15
  -2   6   3  425.89   30.77
  -2   6   3  507.61   26.29
  -2   6  -3  458.35   31.34
  -2   6  -3  501.12   29.61
  -2  -6   3  511.77   27.48
   2  -6  -3  475.27   29.86
  -2  -6   3  457.30   26.34
  -2   6  -3  487.42   27.28
  -2  -6   3  486.01   26.44
   2   6   3  498.15   28.43
  -2   6  -3  494.14   30.69
   2   6   3  491.77   26.53
   2   6   3  494.60   26.72
  -2   6  -3  501.35   27.44
   2   6   3  501.63   29.82
  -2  -6   3  454.63   30.34
   2   6   3  529.55   26.67
  -2   6  -3  517.59   25.67
  -2  -6   3  495.38   28.38
  -2  -6   3  464.37   26.39
   2   6   3  474.75   29.43
  -2   6  -3  529.47   26.76
  -2   6  -3  460.46   29.46
   2   6   3  449.79   30.60
   2   6   3  499.24   30.19
  -2   6  -3  392.67   31.31
  -2   6  -3  532.12   26.67
   2   6   3  509.05   27.39
   2   6   3  485.66   26.07
   2   6   3  501.46   29.32
   2  -6  -3  492.97   31.85
  -2  -6   3  486.29   31.91
  -2   6  -3  508.59   29.33
  -2   6  -3  519.44   25.44
   2   6   3  479.10   29.79
  -2   6  -3  509.78   27.48
  -2   6  -3  467.88   29.43
  -2   6  -3  496.81   26.52
  -2  -6   3  493.35   28.50
   2   6   3  520.52   25.58
   2   6   3  503.64   27.45
  -3   6   3  37.978   3.393
   3  -6   3  38.145   3.558
  -3   6   3  39.017   3.725
   3   6  -3  31.805   3.615
  -3   6   3  34.353   5.413
   3   6  -3  34.888   5.141
  -3  -6  -3  32.454   5.170
   3   6  -3  39.735   3.411
  -3  -6  -3  38.991   3.537
  -3   6   3  31.732   3.764
   3  -6   3  35.914   3.670
  -3  -6  -3  36.488   3.546
  -3   6   3  37.577   3.578
  -3   6   3  39.460   4.090
  -3  -6  -3  38.079   3.118
   3  -6   3  37.323   5.110
  -3  -6  -3  35.267   3.627
   3   6  -3  42.303   5.728
   3   6  -3  41.905   4.046
  -3   6   3  39.060   3.565
  -3   6   3  38.489   3.454
  -3  -6  -3  43.544   4.058
  -3   6   3  45.911   4.019
  -3  -6  -3  32.143   5.028
  -3   6   3  37.377   3.495
  -3   6   3  36.449   5.118
   3   6  -3  38.418   3.581
  -3   6   3  46.315   4.439
  -3   6   3  36.916   3.990
   3  -6   3  38.548   3.502
  -3   6   3  41.215   3.749
   3  -6   3  37.759   5.473
  -3   6   3  26.454   5.267
   3   6  -3  43.112   3.701
   3  -6   3  38.963   3.481
   3   6   3  43.215   4.013
  -3   6  -3  41.573   3.791
   3  -6  -3  38.783   3.590
  -3  -6   3  39.996   3.348
  -3   6  -3  42.067   5.670
   3   6   3  43.699   3.861
  -3   6  -3  40.241   3.586
   3   6   3  34.072   3.642
   3   6   3  37.493   3.960
   3   6   3  39.517   4.288
  -3   6  -3  46.075   4.271
  -3   6  -3  43.414   4.211
  -3   6  -3  39.702   5.117
  -3  -6   3  35.832   3.865
  -3   6  -3  36.359   3.509
  -3   6  -3  33.973   5.590
   3   6   3  40.613   3.631
   3   6   3  36.670   5.426
  -3   6  -3  45.567   4.301
   3   6   3  31.522   3.724
  -3   6  -3  38.360   3.577
  -3   6  -3  36.783   4.050
  -3  -6   3  33.729   5.496
  -3   6  -3  36.389   3.377
   3  -6  -3  34.215   5.004
  -3   6  -3  43.549   3.820
   3   6   3  34.440   3.486
   3   6   3  36.215   3.326
  -3  -6   3  38.148   3.706
  -3   6  -3  39.304   3.709
  -3  -6   3  37.690   3.573
  -3  -6   3  34.542   3.506
  -4  -6  -3  100.23    6.92
   4  -6   3  96.808   6.250
   4   6  -3  82.682   6.123
  -4   6   3  79.971   6.205
  -4   6   3  93.684   6.579
  -4  -6  -3  97.837   6.411
   4   6  -3  104.93    6.56
   4   6  -3  99.294   6.551
  -4   6   3  87.398   6.139
  -4  -6  -3  84.758   6.521
  -4   6   3  99.065   6.286
  -4   6   3  80.390   6.223
  -4   6   3  84.751   6.425
  -4   6   3  79.783   6.962
  -4   6   3  95.347   6.658
  -4  -6  -3  96.087   6.449
  -4   6   3  89.112   7.023
  -4   6   3  96.217   7.134
  -4  -6  -3  88.875   5.668
   4  -6   3  90.586   6.353
   4   6  -3  83.836   5.987
  -4   6   3  94.489   7.442
   4  -6   3  86.195   6.251
   4   6  -3  89.258   6.870
  -4  -6   3  99.272   6.475
   4   6   3  90.843   7.211
   4   6   3  94.407   7.243
   4   6   3  93.469   7.067
  -4   6  -3  92.338   6.552
  -4   6  -3  95.832   6.678
  -4   6  -3  85.689   6.220
  -4   6  -3  96.519   7.525
  -4  -6   3  97.118   6.454
   4  -6  -3  96.486   6.173
  -4   6  -3  87.719   6.982
   4   6   3  100.68    6.46
  -4  -6   3  80.089   5.595
  -4   6  -3  90.941   5.986
  -4  -6   3  88.377   6.753
  -4  -6   3  91.164   6.580
  -4   6  -3  95.978   6.305
  -4   6  -3  93.155   6.332
   4   6   3  84.832   5.917
  -4   6  -3  89.212   6.555
  -4   6  -3  81.532   6.119
  -4   6  -3  96.059   7.079
  -5   6   3  4.7339  1.5373
  -5   6   3  5.5912  1.5541
   5  -6   3  5.4458  1.5893
   5   6  -3  3.5320  1.5516
  -5  -6  -3  6.0282  1.7845
   5   6  -3  8.1777  1.6599
  -5   6   3  3.2652  1.5031
  -5  -6  -3  5.0722  1.8113
   5   6  -3  4.4123  1.5506
  -5   6   3  6.8136  1.7347
  -5  -6  -3  1.3793  1.4149
  -5   6   3  5.7293  2.1450
   5  -6   3  6.3721  1.5976
  -5  -6  -3  5.5966  1.9478
   5  -6   3  7.7364  2.1120
  -5   6   3  5.8004  1.9114
  -5   6   3  1.1524  1.9426
  -5  -6  -3  5.2837  1.4814
  -5   6   3  8.2431  1.8795
  -5   6   3  5.2754  2.0601
   5   6  -3  5.7491  1.8746
   5  -6   3  5.3479  1.8127
  -5   6   3  5.4751  1.7051
  -5   6  -3  4.2279  1.9586
  -5   6  -3  3.7233  1.7064
  -5   6  -3  2.0624  1.7513
  -5   6  -3  6.8196  1.7165
   5   6   3  5.5260  1.9898
   5  -6  -3  3.9875  1.8628
  -5  -6   3  3.2945  1.8152
  -5   6  -3  5.4378  1.7676
  -5   6  -3  3.0274  1.9820
   5   6   3  5.2189  1.5697
   5   6   3  5.8724  1.6922
   5  -6  -3  3.6141  1.7381
  -5  -6   3  8.3176  1.8426
  -5  -6   3  4.9026  1.5306
   5   6   3  5.3291  1.9991
  -5  -6   3  3.9667  1.6159
  -5  -6   3  4.5634  1.7021
  -5   6  -3  8.7745  1.9717
  -5   6  -3  3.4839  1.6194
  -6   6   3  13.677   2.021
  -6   6   3  21.446   2.537
  -6  -6  -3  17.620   2.135
  -6   6   3  17.874   2.036
   6  -6   3  18.615   2.285
   6   6  -3  16.162   2.532
  -6   6   3  17.513   2.170
  -6   6   3  20.425   2.239
   6   6  -3  17.357   2.034
   6   6  -3  15.324   1.974
   6  -6   3  15.496   2.575
  -6  -6  -3  20.817   2.035
  -6   6   3  18.774   2.327
   6  -6   3  17.072   2.081
  -6  -6  -3  12.305   1.875
  -6   6   3  18.924   2.533
  -6   6   3  20.738   2.291
  -6  -6  -3  19.665   2.133
  -6   6   3  16.432   2.069
   6  -6   3  19.755   2.612
   6   6   3  15.971   2.330
  -6   6  -3  16.256   2.192
  -6  -6   3  19.440   2.166
  -6  -6   3  16.527   2.094
   6   6   3  15.243   2.360
   6  -6  -3  18.567   2.445
   6   6   3  19.928   2.160
  -6   6  -3  15.513   2.013
  -6   6  -3  14.458   2.053
  -6  -6   3  14.670   1.946
   6  -6  -3  16.697   2.369
  -6   6  -3  20.805   2.322
   6   6   3  17.789   2.039
  -6   6  -3  19.171   2.316
  -6  -6   3  18.340   1.995
   0   7   3  30.893   3.479
   0   7  -3  27.233   3.063
   0   7   3  25.754   2.851
   0  -7   3  24.456   4.725
   0   7  -3  20.142   4.074
   0  -7  -3  26.027   4.682
   0   7  -3  27.464   3.413
   0   7  -3  29.095   2.896
   0  -7   3  29.744   2.989
   0  -7   3  27.655   3.207
   0   7   3  26.413   2.837
   0   7   3  28.293   3.139
   0   7   3  36.164   3.438
   0   7   3  28.889   3.042
   0   7  -3  20.604   2.583
   0  -7   3  28.258   3.056
   0   7   3  24.662   2.902
   0   7   3  28.010   5.006
   0   7  -3  24.923   3.049
   0   7   3  26.668   3.294
   0   7  -3  25.602   2.796
   0   7  -3  26.798   4.945
   0   7  -3  21.351   4.626
   0   7   3  28.263   2.891
   0   7   3  23.642   3.335
   0   7  -3  25.885   2.723
   0   7   3  22.236   4.133
   0  -7   3  29.893   3.203
   0   7  -3  25.795   3.024
   0   7   3  28.686   3.298
   0  -7  -3  25.001   3.062
   0   7   3  27.306   2.988
   0  -7  -3  32.897   3.154
   0   7  -3  26.524   2.823
  -1  -7  -3  133.08    8.83
  -1   7   3  155.23    9.25
   1   7  -3  152.49    9.13
   1   7  -3  133.69   11.15
   1   7  -3  144.09   10.12
  -1  -7  -3  162.85    9.95
   1   7  -3  154.16    9.46
  -1  -7  -3  126.54   11.78
   1  -7   3  144.71    9.32
  -1   7   3  144.67    9.20
  -1  -7  -3  148.56    9.28
   1  -7   3  137.06    9.49
   1   7  -3  135.42    9.10
  -1   7   3  159.20    8.83
  -1   7   3  152.78   10.70
  -1   7   3  148.38    9.03
  -1   7   3  122.71   11.07
   1  -7   3  145.06    9.23
   1  -7   3  138.32   12.03
  -1   7   3  162.72   10.50
   1  -7   3  139.95    9.74
  -1   7   3  159.73   10.26
  -1   7   3  153.83   12.27
  -1   7   3  143.20    9.43
  -1   7   3  162.08    9.30
  -1   7   3  151.58    9.23
   1   7  -3  139.80    8.69
  -1   7   3  176.73   10.59
   1   7  -3  145.00    9.44
   1   7  -3  139.77   12.00
   1   7  -3  147.38    8.75
  -1   7  -3  148.52    9.46
   1   7   3  151.08   10.23
   1   7   3  143.82    9.83
  -1  -7   3  146.18    9.82
   1   7   3  150.47    9.03
   1  -7  -3  135.34   12.01
  -1   7  -3  148.28   10.15
  -1  -7   3  152.30    9.09
  -1   7  -3  147.72    9.28
  -1   7  -3  152.06    9.38
  -1  -7   3  118.55    9.53
  -1   7  -3  138.80    9.36
   1   7   3  154.06    9.20
   1   7   3  154.70   10.25
  -1   7  -3  134.53   11.82
   1   7   3  146.38    9.42
   1   7   3  146.10   10.13
  -1   7  -3  155.94    9.11
  -1  -7   3  130.33   11.89
  -1   7  -3  148.00    9.98
   1  -7  -3  131.37   11.08
  -1   7  -3  131.39   11.04
   1   7   3  150.82    9.19
   1   7   3  144.49    9.09
   1  -7  -3  153.66    9.44
   1   7   3  149.87    9.20
  -1  -7   3  160.33    9.63
   1   7   3  126.88   10.42
   1   7   3  145.22   11.42
  -1  -7   3  133.85    8.95
   1   7   3  137.50   11.05
  -1   7  -3  140.55    9.10
   1   7   3  148.50    8.80
  -1   7  -3  127.29   11.79
   1   7   3  147.04   12.02
  -1   7  -3  149.49    8.80
  -2  -7  -3  425.33   22.08
  -2   7   3  351.30   25.46
   2  -7   3  400.83   22.32
  -2  -7  -3  422.23   23.95
   2   7  -3  423.05   23.07
   2   7  -3  422.48   22.33
  -2   7   3  422.49   23.00
   2  -7   3  424.73   23.89
  -2   7   3  384.79   26.88
  -2   7   3  408.47   21.32
   2  -7   3  406.31   21.88
   2   7  -3  392.23   24.65
  -2   7   3  419.52   24.77
  -2  -7  -3  331.00   25.55
  -2   7   3  369.14   22.05
  -2   7   3  393.57   24.71
  -2  -7  -3  352.10   26.82
   2   7  -3  392.26   22.25
   2   7  -3  377.61   27.09
  -2   7   3  376.77   21.88
   2   7  -3  438.99   21.44
  -2   7   3  400.99   23.06
  -2   7   3  444.41   25.23
  -2  -7  -3  419.39   22.98
  -2  -7  -3  433.35   22.22
   2   7  -3  413.17   25.84
   2  -7   3  328.47   24.77
  -2   7   3  376.15   27.01
  -2   7   3  393.32   22.31
   2  -7   3  385.40   27.16
  -2   7   3  408.23   22.31
   2  -7  -3  421.78   23.76
  -2  -7   3  390.36   27.10
  -2   7  -3  394.17   22.91
  -2   7  -3  421.89   22.84
  -2   7  -3  379.62   26.87
   2   7   3  424.15   24.63
   2   7   3  390.90   22.30
   2   7   3  470.41   22.48
  -2   7  -3  410.23   25.62
   2   7   3  422.38   24.92
   2   7   3  422.19   23.87
   2  -7  -3  362.70   25.19
  -2   7  -3  417.13   22.22
   2   7   3  471.78   26.13
  -2  -7   3  413.81   22.19
  -2  -7   3  408.59   23.92
  -2  -7   3  358.25   22.05
  -2   7  -3  373.32   27.05
  -2   7  -3  383.78   22.13
  -2  -7   3  413.27   23.75
  -2   7  -3  485.15   24.80
   2   7   3  348.98   25.24
  -2   7  -3  373.04   22.91
  -2   7  -3  396.39   24.51
   2   7   3  405.51   21.77
  -2  -7   3  402.42   22.07
   2   7   3  419.58   24.71
   2   7   3  421.38   22.90
  -2   7  -3  423.22   21.24
   2   7   3  403.17   21.34
   2   7   3  341.04   26.50
  -2   7  -3  341.43   24.50
   2   7   3  367.33   22.01
   2  -7  -3  359.35   26.98
  -2  -7   3  400.59   22.96
  -3   7   3  329.06   19.73
  -3  -7  -3  366.69   21.22
   3   7  -3  342.95   18.80
   3   7  -3  362.72   20.37
   3   7  -3  361.68   19.78
   3   7  -3  285.78   21.54
   3  -7   3  339.50   19.68
  -3   7   3  345.22   20.11
  -3  -7  -3  396.20   20.46
  -3   7   3  342.46   22.79
  -3   7   3  377.33   20.44
  -3   7   3  329.97   21.88
   3  -7   3  359.08   19.71
  -3   7   3  308.52   22.03
  -3  -7  -3  346.21   19.64
  -3   7   3  348.65   19.34
  -3   7   3  370.15   19.94
  -3   7   3  354.54   21.83
   3  -7   3  338.96   20.88
   3  -7   3  370.71   19.42
   3   7  -3  333.01   19.55
  -3   7   3  395.93   19.04
  -3   7   3  367.84   19.78
  -3  -7  -3  354.69   19.58
  -3   7   3  354.19   20.32
  -3   7  -3  387.83   21.89
  -3  -7   3  353.70   19.64
  -3   7  -3  374.34   19.66
   3   7   3  354.20   21.81
  -3  -7   3  338.62   19.55
  -3  -7   3  381.87   21.24
  -3   7  -3  299.93   21.50
  -3   7  -3  385.38   20.49
   3   7   3  360.16   22.92
  -3   7  -3  298.57   22.53
  -3   7  -3  337.15   18.65
  -3   7  -3  356.47   19.63
   3   7   3  342.12   21.98
   3   7   3  376.55   18.99
   3  -7  -3  339.25   19.65
  -3  -7   3  326.76   20.16
   3   7   3  365.04   19.62
  -3   7  -3  382.57   20.37
  -3   7  -3  351.81   21.79
  -3   7  -3  369.91   20.47
   3   7   3  369.81   19.92
   4  -7   3  23.091   2.558
   4   7  -3  18.586   2.542
  -4   7   3  30.486   3.180
  -4  -7  -3  23.772   2.817
  -4   7   3  26.239   2.873
   4   7  -3  23.348   2.774
   4  -7   3  26.978   3.105
   4   7  -3  23.101   2.694
  -4   7   3  25.953   3.296
   4  -7   3  27.230   2.900
  -4   7   3  24.040   2.997
  -4  -7  -3  20.688   2.860
   4  -7   3  32.980   2.940
  -4  -7  -3  19.582   2.624
  -4   7   3  19.048   2.858
  -4   7   3  23.603   2.958
   4   7  -3  26.315   2.843
  -4   7   3  25.168   2.688
  -4  -7  -3  21.138   2.784
  -4   7   3  29.662   3.417
  -4   7   3  21.669   3.035
   4   7  -3  22.449   3.116
  -4   7   3  26.347   2.843
  -4   7  -3  25.372   3.286
  -4   7  -3  25.696   2.974
  -4  -7   3  25.956   2.766
  -4   7  -3  24.397   2.855
   4  -7  -3  25.816   2.928
  -4  -7   3  24.111   2.891
   4   7   3  21.414   2.594
  -4  -7   3  22.787   2.713
  -4  -7   3  31.017   3.166
  -4   7  -3  25.837   2.757
   4   7   3  33.079   3.496
  -4   7  -3  23.052   2.806
  -4   7  -3  21.286   3.154
   4   7   3  24.900   3.096
  -4   7  -3  25.778   2.756
  -4   7  -3  22.915   2.689
   4  -7  -3  25.340   2.658
   4   7   3  21.186   2.627
   5  -7   3  97.534   6.246
  -5   7   3  96.112   5.867
  -5   7   3  113.22    6.66
  -5  -7  -3  97.024   5.573
  -5   7   3  103.85    7.35
  -5   7   3  92.980   6.430
  -5   7   3  104.16    7.08
  -5   7   3  103.15    6.26
  -5  -7  -3  89.214   6.517
  -5  -7  -3  98.367   6.259
   5   7  -3  89.404   6.276
   5   7  -3  91.546   5.868
   5  -7   3  103.76    6.12
   5   7  -3  99.350   6.239
   5  -7   3  102.96    7.29
  -5   7   3  88.294   6.337
  -5  -7  -3  101.02    6.32
   5  -7   3  98.967   6.967
  -5   7   3  95.340   6.256
  -5  -7   3  94.898   6.296
   5   7   3  99.566   7.044
  -5  -7   3  105.26    6.37
  -5   7  -3  102.66    6.58
  -5   7  -3  88.940   6.297
   5   7   3  99.033   6.303
   5  -7  -3  89.345   6.103
  -5   7  -3  92.412   6.163
  -5  -7   3  89.646   6.523
  -5   7  -3  91.677   5.945
   5   7   3  97.760   5.905
  -5  -7   3  93.625   5.580
   5  -7  -3  97.418   6.878
   5   7   3  94.616   6.865
   5  -7  -3  91.161   5.959
  -5   7  -3  95.148   6.368
   0   8   3  182.39   11.09
   0   8   3  185.32   11.51
   0   8  -3  186.57   11.07
   0   8   3  182.30   12.15
   0  -8   3  181.84   10.71
   0   8   3  196.37   11.28
   0   8  -3  169.15   10.86
   0   8   3  190.07   12.91
   0   8  -3  175.11   11.35
   0   8   3  179.50   11.05
   0  -8   3  176.60   11.77
   0  -8   3  199.12   12.00
   0   8   3  170.29   10.77
   0  -8   3  181.49   11.48
   0  -8  -3  179.30   11.39
   0   8  -3  184.48   10.66
   0   8  -3  185.92   11.26
   0   8   3  166.40   12.36
   0   8   3  202.70   11.13
   0  -8  -3  202.55   12.05
   0   8   3  174.48   10.57
   0   8  -3  194.00   11.15
   0  -8   3  182.60   11.10
   0  -8  -3  183.59   11.73
  -1   8   3  70.079   6.977
   1  -8   3  97.817   6.129
  -1   8   3  87.765   6.111
  -1   8   3  86.716   5.879
  -1   8   3  100.93    6.68
  -1   8   3  95.288   7.084
   1   8  -3  85.710   5.913
   1  -8   3  93.374   6.408
  -1  -8  -3  84.281   6.494
  -1   8   3  67.307   6.514
  -1   8   3  88.035   6.147
   1   8  -3  93.322   6.404
   1  -8   3  97.391   6.764
  -1   8   3  85.841   6.121
   1  -8   3  86.799   6.185
  -1  -8  -3  101.28    6.59
   1   8  -3  82.265   6.130
   1   8  -3  91.194   6.067
  -1   8   3  91.201   6.165
  -1   8   3  95.469   7.088
  -1   8  -3  94.920   6.332
   1   8   3  97.061   6.581
  -1  -8   3  96.139   6.704
   1   8   3  87.679   5.952
   1   8   3  87.393   5.953
  -1   8  -3  85.561   6.281
   1   8   3  81.225   6.834
  -1   8  -3  82.440   6.210
   1   8   3  95.041   6.263
   1   8   3  93.893   6.977
  -1   8  -3  80.124   5.985
   1   8   3  90.748   6.235
  -1   8  -3  79.787   6.347
  -1  -8   3  85.600   6.610
  -1  -8   3  82.960   6.144
  -1  -8   3  93.516   6.579
   1  -8  -3  87.783   6.549
  -1   8  -3  85.272   5.782
   1   8   3  92.185   7.027
   1  -8  -3  90.626   6.433
   1   8   3  88.726   6.137
   1   8   3  65.610   5.804
   1   8   3  86.578   7.284
  -2   8   3  474.42   25.56
   2   8  -3  405.04   26.14
  -2   8   3  493.89   25.61
  -2  -8  -3  463.33   26.24
  -2   8   3  496.92   24.47
  -2   8   3  506.67   28.61
   2  -8   3  480.47   25.51
   2  -8   3  523.77   25.66
  -2  -8  -3  480.17   27.30
   2   8  -3  482.31   25.52
  -2   8   3  461.84   26.06
   2  -8   3  447.95   27.18
  -2   8   3  451.52   28.17
   2  -8   3  450.40   25.02
  -2   8   3  468.79   29.53
  -2  -8  -3  436.75   27.18
  -2  -8  -3  475.24   25.29
  -2   8   3  475.20   25.45
  -2   8   3  462.98   26.35
   2   8  -3  466.90   25.34
  -2   8   3  452.90   28.14
  -2   8   3  482.73   25.12
   2   8  -3  472.96   24.42
   2   8   3  493.80   25.45
  -2   8  -3  449.35   25.97
   2  -8  -3  505.17   27.27
  -2  -8   3  477.84   27.21
  -2   8  -3  460.11   24.21
  -2   8  -3  466.71   26.21
  -2  -8   3  480.48   25.27
  -2  -8   3  429.48   27.19
   2   8   3  445.05   29.33
   2   8   3  496.78   25.63
  -2  -8   3  427.33   25.22
   2  -8  -3  465.08   25.49
  -2   8  -3  383.43   27.84
   2   8   3  460.76   26.11
   2   8   3  484.42   28.35
  -2  -8   3  465.22   26.26
   2   8   3  474.49   24.43
  -2   8  -3  452.80   25.34
  -2   8  -3  461.95   26.34
  -3   8   3  8.0669  1.8713
   3  -8   3  10.540   1.837
   3   8  -3  8.2730  1.7426
   3  -8   3  11.046   1.880
  -3  -8  -3  5.7951  1.7624
  -3  -8  -3  7.1376  2.0016
  -3  -8  -3  7.1748  1.8650
  -3   8   3  8.5956  1.9358
   3   8  -3  7.0940  1.8523
  -3  -8  -3  9.0743  1.9571
   3   8  -3  7.4486  1.7864
   3  -8   3  8.3284  2.0927
  -3   8   3  7.7707  1.9470
  -3   8   3  9.1163  1.9292
  -3   8   3  9.9112  2.3043
  -3   8   3  8.6042  2.2101
  -3   8   3  6.0075  1.8084
   3   8  -3  8.1125  2.0286
  -3   8   3  10.729   1.948
  -3  -8  -3  9.7403  1.9998
   3  -8   3  4.9072  1.5873
  -3   8   3  8.5102  1.8565
  -3   8   3  8.5232  1.9640
  -3  -8   3  6.6581  1.8986
  -3   8  -3  6.9656  1.8309
  -3   8  -3  6.7855  2.3524
   3   8   3  7.8789  2.0206
  -3   8  -3  9.1074  1.7563
   3  -8  -3  9.6242  1.9206
  -3  -8   3  7.7379  1.9514
   3   8   3  10.201   2.200
   3  -8  -3  7.8493  1.9975
   3   8   3  6.7212  1.5960
   3   8   3  9.7965  1.7876
  -3   8  -3  8.9193  1.9711
  -3   8  -3  10.622   1.874
  -3  -8   3  10.017   1.956
  -3  -8   3  10.439   2.123
  -3   8  -3  8.0517  2.0368
  -4   8   3  23.116   2.490
  -4   8   3  29.466   2.812
  -4  -8  -3  19.847   2.505
  -4   8   3  25.785   2.335
   4  -8   3  25.919   2.565
   4   8  -3  18.634   2.235
   4   8  -3  25.119   2.354
   4  -8   3  22.786   2.596
  -4  -8  -3  22.181   2.494
   4  -8   3  22.376   2.908
  -4  -8  -3  25.242   2.414
   4  -8   3  19.520   2.430
  -4   8   3  29.245   2.967
  -4   8   3  23.031   2.639
   4  -8   3  26.853   2.563
  -4  -8  -3  25.549   2.592
   4   8  -3  22.613   2.622
  -4   8   3  28.811   3.024
  -4   8   3  19.146   2.716
  -4   8   3  25.930   2.618
  -4   8   3  24.035   2.907
  -4   8   3  27.029   2.624
  -4   8  -3  29.305   2.731
  -4  -8   3  18.219   2.380
  -4  -8   3  24.280   2.567
   4  -8  -3  25.068   2.332
  -4  -8   3  19.061   2.587
   4   8   3  21.400   2.827
   4   8   3  20.199   2.249
   4   8   3  21.444   2.343
  -4   8  -3  20.654   2.572
   4  -8  -3  24.052   2.549
   4   8   3  21.461   2.711
  -4  -8   3  23.351   2.599
  -4   8  -3  22.839   2.539
  -4   8  -3  24.037   2.640
  -5   8  -3  145.99    9.36
   5  -8  -3  168.95   10.13
   5  -8  -3  168.57   10.67
   0   9  -3  8.0023  1.5503
   0  -9  -3  4.2333  1.9582
   0   9   3  6.2551  2.0633
   0   9  -3  6.7304  1.8622
   0   9   3  11.087   2.323
   0  -9  -3  8.9748  1.9117
   0   9  -3  7.9312  1.6875
   0  -9   3  6.8271  1.6912
   0  -9   3  5.9491  1.9074
   0   9   3  3.0037  1.9362
   0   9   3  6.8376  1.9420
   0   9   3  5.6820  1.6848
   0  -9   3  8.1889  1.6757
   0   9   3  7.9242  2.2069
   0   9   3  10.043   1.874
   0   9   3  5.6270  1.7432
   0  -9  -3  5.1330  1.7023
   0  -9  -3  6.9394  1.7238
   0  -9   3  3.2496  1.8148
   0   9   3  8.6903  1.7210
   0  -9   3  9.5716  1.9967
   0   9   3  6.4063  1.6664
   1   9  -3  28.452   2.717
   1  -9   3  23.383   2.731
  -1   9   3  26.374   3.137
   1  -9   3  19.852   2.519
  -1   9   3  30.801   3.069
   1   9  -3  20.510   2.493
   1   9  -3  29.531   2.888
  -1   9   3  25.235   2.674
  -1   9   3  26.040   3.143
   1  -9   3  28.545   3.000
  -1   9   3  32.494   2.968
  -1   9   3  25.246   2.718
   1  -9   3  25.997   2.714
  -1  -9  -3  25.767   2.889
   1   9  -3  24.281   2.677
  -1   9   3  27.942   2.673
  -1   9   3  25.471   3.044
  -1  -9  -3  26.664   2.908
  -1  -9  -3  25.617   2.784
  -1   9   3  26.459   2.717
   1  -9   3  26.784   2.812
  -1  -9  -3  26.479   2.887
  -1   9   3  26.896   3.099
  -1   9  -3  37.028   3.111
   1   9   3  31.292   2.835
   1   9   3  23.526   2.976
   1   9   3  26.578   2.699
  -1   9  -3  23.684   2.592
  -1  -9   3  26.719   3.000
   1  -9  -3  22.396   2.865
  -1   9  -3  24.898   2.799
   1   9   3  27.644   2.614
   1   9   3  20.967   2.641
   1   9   3  30.257   3.291
   1  -9  -3  28.897   2.981
  -1   9  -3  30.435   2.828
  -1  -9   3  29.479   2.764
  -1   9  -3  28.808   2.952
   1  -9  -3  30.468   2.896
   1   9   3  25.510   2.938
  -1  -9   3  24.809   2.779
  -1  -9   3  28.781   2.982
   2   9  -3  56.389   4.903
   2  -9   3  75.628   5.007
  -2   9   3  79.096   5.405
  -2  -9  -3  82.455   5.464
   2   9  -3  75.289   4.973
   2  -9   3  69.931   5.398
   2  -9   3  77.502   5.093
  -2   9   3  75.427   5.151
   2   9  -3  68.594   4.915
  -2  -9  -3  74.561   5.400
   2  -9   3  77.073   5.071
  -2   9   3  75.816   5.172
  -2   9   3  69.346   5.545
  -2   9   3  76.741   5.755
  -2   9   3  76.221   4.889
  -2   9   3  78.074   5.867
  -2   9   3  76.378   5.657
   2   9  -3  73.865   4.940
  -2   9   3  72.047   5.130
  -2  -9  -3  69.410   5.356
  -2  -9  -3  70.858   4.943
  -2  -9   3  73.990   5.189
   2  -9  -3  65.548   5.314
  -2   9  -3  71.234   4.768
   2   9   3  64.903   5.634
  -2  -9   3  73.413   5.387
   2   9   3  73.292   5.608
   2   9   3  70.866   5.026
  -2   9  -3  74.688   5.216
  -2   9  -3  76.967   5.266
   2  -9  -3  78.436   5.227
  -2   9  -3  75.859   5.113
   2  -9  -3  74.249   4.952
  -2  -9   3  66.277   5.266
   2   9   3  75.312   4.829
  -3   9   3  38.036   3.016
  -3   9   3  39.613   3.080
  -3   9   3  45.304   3.384
  -3   9   3  31.195   3.354
  -3  -9  -3  29.462   2.893
   3   9  -3  38.832   3.139
  -3   9   3  36.943   3.721
  -3  -9  -3  34.079   3.204
  -3   9   3  35.985   2.957
  -3   9   3  35.752   3.289
   3   9  -3  39.104   2.955
   3  -9   3  39.285   2.963
   3  -9   3  36.496   3.058
   3   9  -3  38.860   3.023
   3  -9   3  33.113   2.974
  -3  -9  -3  35.067   3.239
   3   9   3  40.644   3.637
  -3  -9   3  33.043   3.030
   3  -9  -3  38.325   3.033
   3  -9  -3  35.816   3.093
  -3  -9   3  40.247   3.323
   3   9   3  37.053   2.953
  -3   9  -3  38.255   3.197
  -3   9  -3  35.245   3.093
   3  -9  -3  38.657   3.101
  -3   9  -3  35.692   3.139
  -3  -9   3  39.022   3.422
   3   9   3  40.007   3.030
   0  10  -3  4.3437  1.2849
   0  10   3  3.6731  1.4066
   0 -10  -3  6.3173  1.6036
   0 -10  -3  6.7012  1.4556
   0 -10   3  4.4486  1.5002
   0  10  -3  6.0106  1.4777
   0 -10   3  3.3177  1.3431
   0  10   3  4.6625  1.2596
   1  10  -3  61.310   4.362
  -1 -10  -3  62.544   4.569
   1 -10   3  67.125   4.274
   1 -10   3  62.273   4.583
  -1  10   3  67.771   4.387
  -1  10   3  65.462   4.138
  -1 -10   3  63.104   4.401
   1  10   3  67.226   4.371
   1 -10  -3  65.100   4.278
   1 -10  -3  64.706   4.171
   1  10   3  60.366   4.074
  -1  10  -3  67.796   4.512
  -1 -10   3  59.879   4.502
   0   0   4  988.43   53.25
   0   0  -4  966.37   54.77
   0   0   4  990.52   55.80
   0   0   4  990.07   51.05
   0   0  -4  861.43   55.10
   0   0   4  991.85   52.70
   0   0   4  838.42   51.85
  -1   0   4  543.57   30.00
  -1   0   4  537.82   31.16
  -1   0  -4  511.84   30.79
  -1   0   4  525.68   29.73
  -1   0  -4  530.21   29.75
   1   0  -4  522.65   29.35
  -1   0   4  526.54   28.81
   1   0   4  522.98   29.05
   1   0   4  528.21   29.34
   1   0   4  557.88   30.01
  -1   0   4  509.40   31.17
   1   0   4  513.79   31.40
  -1   0   4  514.72   28.96
  -1   0   4  520.79   30.98
  -1   0  -4  509.33   28.71
   2   0  -4  44.564   3.238
  -2   0   4  48.353   3.723
  -2   0  -4  42.098   3.709
  -2   0  -4  47.484   3.671
   2   0   4  48.385   3.517
  -2   0   4  48.640   3.752
  -2   0   4  45.217   3.848
  -2   0  -4  42.525   3.378
   2   0   4  40.807   3.600
   2   0   4  42.394   3.578
   2   0  -4  43.399   3.696
  -2   0  -4  47.063   3.594
  -2   0   4  48.440   3.901
  -2   0   4  43.732   3.605
   3   0   4  250.29   15.13
  -3   0   4  242.30   15.32
   3   0   4  247.27   15.50
  -3   0   4  253.00   15.56
  -3   0   4  260.53   16.39
  -3   0  -4  243.31   15.40
  -3   0   4  265.77   15.17
   3   0   4  240.75   15.21
  -3   0  -4  244.89   14.98
   3   0  -4  247.38   14.73
   3   0  -4  244.74   15.38
  -3   0  -4  244.78   15.28
   3   0  -4  254.42   16.18
  -3   0  -4  261.53   15.77
   3   0   4  242.20   15.60
  -4   0   4 1701.63   88.82
  -4   0   4 1859.84   87.99
  -4   0  -4 1728.90   82.84
   4   0   4 1783.03  101.86
   4   0  -4 1793.43   98.17
  -4   0   4 1771.97   94.76
  -4   0   4 1751.26  105.02
  -4   0   4 1770.95   90.72
  -4   0   4 1701.86  102.87
   4   0   4 1784.61  106.65
   4   0   4 1734.62  102.89
  -4   0  -4 1789.23   89.98
  -4   0  -4 1729.23   85.40
   4   0   4 1909.39   99.08
  -4   0  -4 1693.59   88.69
  -4   0   4 1650.05   94.58
   4   0   4 1875.54   99.22
  -4   0  -4 1834.15  100.60
  -4   0   4 1933.21  100.43
   4   0  -4 1855.30   99.55
  -4   0  -4 1692.40   83.39
   4   0  -4 1720.70  104.68
  -4   0   4 1767.24   82.89
  -4   0  -4 1893.04  104.42
  -4   0  -4 1869.91  100.11
  -4   0   4 1813.69   97.05
  -4   0   4 1784.82   85.49
  -4   0   4 1735.76   91.59
   4   0   4 1728.99  101.98
  -4   0  -4 1785.54   90.67
  -4   0   4 1710.70   89.97
  -4   0   4 1750.77   83.49
   4   0   4 1733.31  103.81
  -4   0   4 1797.82  100.67
   4   0   4 1658.34   92.07
  -4   0   4 1780.15  101.93
  -4   0   4 1823.11   92.20
  -4   0   4 1698.19   94.17
  -4   0  -4 1856.34   96.98
  -5   0   4 1923.12  100.68
  -5   0   4 1838.10  106.72
   5   0   4 1995.30  112.14
   5   0   4 1917.50  111.88
  -5   0  -4 1927.51   98.85
  -5   0   4 1907.74   94.00
  -5   0  -4 1990.00   91.16
  -5   0   4 1921.66  115.68
  -5   0   4 2040.17  104.09
  -5   0  -4 2007.94   93.95
   5   0   4 1970.20  117.24
  -5   0   4 2023.54   97.75
  -5   0  -4 1938.94  110.27
  -5   0   4 1869.00   91.72
  -5   0   4 1919.50   98.89
  -5   0   4 1972.26   91.20
  -5   0   4 1963.01  103.56
  -5   0   4 1890.87  110.38
   5   0   4 1998.55  109.05
   5   0  -4 1894.64  115.41
  -5   0   4 2020.34   96.73
   5   0   4 1818.49  101.09
  -5   0   4 1989.44  113.18
   5   0  -4 1864.33  111.99
  -5   0  -4 1977.55   91.73
  -5   0   4 1957.76  104.14
  -5   0  -4 1910.45  106.77
  -5   0  -4 1948.47   97.54
  -5   0  -4 1989.52   99.73
   5   0   4 1913.94  109.26
  -5   0   4 2009.44   99.80
   5   0  -4 1883.73  116.89
  -5   0   4 2000.18  101.36
   5   0  -4 1916.38  109.68
   5   0   4 1957.82  113.13
   6   0  -4  3.9273  1.7467
  -6   0  -4  2.7538  3.1770
   6   0   4  4.7936  2.1676
   6   0   4  3.2338  1.5009
  -6   0  -4  3.5966  1.5136
   6   0  -4  1.3346  1.8954
   6   0   4  11.796   2.312
  -6   0   4  2.2103  1.5281
  -6   0   4  3.0759  1.5579
  -6   0   4  4.7233  2.9830
   6   0   4  3.4858  1.9257
  -6   0   4  4.3861  1.5631
   6   0   4  2.9640  1.9501
  -6   0   4  2.1423  1.5291
  -6   0   4  3.2754  1.5550
  -6   0   4  4.1634  1.5418
  -6   0   4  3.2694  1.4619
  -6   0  -4  4.6163  1.6933
   6   0  -4  3.8680  2.8637
  -6   0  -4  7.4766  3.3573
  -6   0  -4  1.2653  1.7135
  -6   0  -4  3.6507  1.4910
  -6   0   4  1.3955  1.4585
   6   0   4  -2.837   3.253
   6   0  -4  2.4405  3.3089
  -6   0   4  4.1033  1.6806
  -6   0   4  3.4565  1.8760
  -6   0  -4  3.3450  1.4394
  -6   0   4  2.0022  1.4893
  -6   0  -4  3.0448  1.4751
  -6   0   4  3.5873  1.5284
  -6   0   4  4.5988  3.4523
   7   0   4  94.839   6.991
  -7   0   4  95.000   6.281
  -7   0   4  91.658   6.353
   7   0   4  88.803   6.920
  -7   0  -4  91.508   5.836
  -7   0  -4  88.619   6.076
  -7   0   4  86.880   6.139
  -7   0   4  86.034   5.917
   7   0   4  94.642   6.866
   7   0  -4  101.21    7.14
  -7   0  -4  99.181   5.775
  -7   0   4  99.658   6.487
   7   0  -4  97.545   7.029
  -7   0   4  87.685   6.123
  -7   0   4  87.362   5.666
   7   0   4  95.288   7.186
  -7   0  -4  91.357   6.226
  -7   0   4  94.927   5.923
  -7   0   4  84.244   6.301
   7   0  -4  96.551   6.334
  -8   0   4  22.547   2.265
   8   0   4  22.507   2.428
  -8   0  -4  23.168   2.156
  -8   0  -4  23.812   2.044
   8   0  -4  22.923   2.522
   8   0  -4  22.654   2.221
  -8   0   4  25.351   2.150
  -8   0   4  16.232   2.015
   8   0   4  20.480   2.513
   0   1   4 3183.37  171.09
   0  -1   4 3307.26  176.93
   0   1  -4 3276.27  184.92
   0  -1   4 3309.47  178.78
   0   1   4 2802.89  186.32
   0   1   4 3231.15  187.57
   0  -1   4 3278.48  176.12
   0   1   4 3188.06  185.70
   0  -1   4 3291.62  171.25
   0   1   4 3288.82  177.00
   0   1  -4 2911.83  176.96
   0   1  -4 3211.19  185.78
   0  -1   4 3240.09  187.60
   0   1   4 3368.02  176.88
   0   1   4 3119.00  177.08
  -1   1   4  271.51   16.56
  -1   1   4  277.38   15.84
  -1  -1  -4  266.59   15.18
  -1   1   4  277.86   16.57
   1   1  -4  274.85   15.62
   1  -1   4  271.06   15.82
  -1   1   4  275.78   16.60
   1  -1   4  290.01   15.67
   1   1  -4  271.47   16.64
  -1   1   4  266.90   15.26
  -1   1   4  282.45   15.61
   1  -1   4  262.76   16.77
  -1   1   4  277.60   15.70
  -1  -1  -4  277.41   15.85
  -1   1   4  272.46   15.76
   1   1  -4  265.56   16.71
  -1   1  -4  262.07   15.30
  -1   1  -4  279.52   16.26
   1   1   4  281.66   15.71
   1   1   4  276.64   16.77
  -1   1  -4  265.91   16.53
  -1  -1   4  264.11   16.06
  -1   1  -4  271.04   15.75
  -1   1  -4  254.12   15.22
   1   1   4  250.74   15.94
  -1  -1   4  276.23   16.58
   1   1   4  276.87   15.56
  -1  -1   4  262.47   15.90
  -1  -1   4  281.31   15.41
   2  -1   4 1152.22   60.73
  -2  -1  -4 1126.05   61.96
  -2   1   4 1105.54   64.15
  -2  -1  -4  993.62   59.08
   2  -1   4 1069.50   60.43
   2   1  -4 1137.06   60.92
   2  -1   4 1090.35   64.66
   2   1  -4 1020.47   59.74
  -2  -1  -4 1064.41   63.40
   2   1  -4 1108.91   64.26
  -2   1   4 1058.41   64.38
  -2   1   4 1059.99   61.47
  -2   1   4 1111.94   60.88
  -2   1   4  999.99   59.20
  -2  -1  -4 1087.13   61.28
  -2   1   4 1073.10   61.12
  -2  -1   4 1141.08   64.44
  -2   1  -4 1062.73   64.09
   2   1   4 1133.18   60.65
   2   1   4 1142.09   60.73
  -2  -1   4 1154.22   59.44
   2  -1  -4 1089.90   60.37
  -2   1  -4 1088.68   61.45
  -2   1  -4 1121.60   61.17
  -2   1  -4 1098.87   63.62
  -2  -1   4 1123.27   61.41
  -2  -1   4 1051.35   64.12
  -2  -1   4 1091.34   61.95
   2  -1  -4 1038.83   64.12
   2   1   4 1104.13   63.47
  -2   1  -4 1145.20   59.41
   3  -1   4  252.41   15.60
   3   1  -4  259.11   15.75
  -3   1   4  239.71   15.18
  -3  -1  -4  255.29   15.76
   3   1  -4  244.62   16.54
   3  -1   4  242.60   15.25
   3   1  -4  234.94   14.66
  -3   1   4  269.38   16.64
  -3   1   4  270.77   16.73
  -3  -1  -4  253.90   15.56
   3  -1   4  250.02   16.01
  -3  -1  -4  253.31   15.77
  -3   1   4  247.80   15.58
  -3  -1  -4  258.72   15.17
  -3   1   4  258.36   15.31
  -3  -1   4  259.37   15.88
   3  -1  -4  257.99   15.78
  -3   1  -4  244.86   15.49
   3   1   4  267.38   16.12
  -3  -1   4  263.93   15.99
  -3   1  -4  264.69   15.99
   3   1   4  243.32   15.68
   3   1   4  241.85   15.40
  -3  -1   4  251.01   16.49
  -3   1  -4  246.00   15.16
  -3   1  -4  248.43   16.19
  -3   1  -4  258.82   15.32
  -3  -1   4  257.35   15.33
   3  -1  -4  243.30   15.20
   3   1   4  268.79   15.57
  -4   1   4  22.294   2.307
   4   1  -4  20.161   2.462
  -4   1   4  23.161   3.337
  -4   1   4  24.208   3.498
  -4   1   4  20.947   2.305
   4  -1   4  21.510   2.664
  -4  -1  -4  27.019   3.701
  -4   1   4  19.367   2.135
   4  -1   4  22.394   2.213
  -4   1   4  18.930   3.471
  -4   1   4  20.528   2.554
   4   1  -4  19.436   2.515
  -4   1   4  18.498   2.229
  -4  -1  -4  18.636   2.203
  -4  -1  -4  23.475   2.172
  -4   1   4  18.714   2.106
  -4   1   4  17.160   2.098
  -4  -1  -4  21.516   2.050
   4  -1   4  20.066   3.137
  -4  -1  -4  17.996   2.187
  -4   1   4  20.924   2.305
   4  -1   4  23.159   3.086
  -4  -1  -4  23.960   3.319
  -4  -1  -4  17.545   2.077
  -4   1   4  21.053   2.102
   4  -1   4  20.447   2.503
  -4   1   4  18.975   2.566
  -4   1   4  22.768   3.704
   4   1  -4  17.519   3.181
   4   1  -4  18.341   3.416
  -4   1   4  21.493   2.594
  -4   1   4  23.612   2.260
  -4   1   4  22.084   2.212
   4  -1   4  18.914   2.200
  -4  -1  -4  20.522   2.060
  -4   1   4  21.242   2.294
  -4  -1  -4  22.869   3.195
  -4  -1   4  20.048   2.301
  -4  -1   4  20.661   2.342
  -4   1  -4  23.147   2.082
  -4   1  -4  16.341   2.267
   4   1   4  17.536   2.997
   4  -1  -4  29.538   3.673
   4   1   4  19.079   2.464
   4   1   4  19.186   2.590
  -4   1  -4  23.002   2.674
  -4   1  -4  23.208   3.294
  -4  -1   4  26.020   3.617
  -4  -1   4  20.617   2.304
  -4  -1   4  18.936   2.231
  -4  -1   4  26.895   3.457
  -4   1  -4  23.027   3.343
  -4  -1   4  20.431   3.311
  -4  -1   4  20.237   2.335
  -4   1  -4  20.883   2.188
  -4  -1   4  23.988   2.358
  -4  -1   4  20.080   2.155
   4  -1  -4  22.795   2.923
  -4   1  -4  16.871   2.101
  -4   1  -4  20.209   2.195
  -4   1  -4  21.229   3.243
   4   1   4  20.216   2.249
   4   1   4  18.934   2.239
  -4  -1   4  17.690   2.031
  -4  -1   4  19.482   2.143
   4   1   4  23.645   3.081
  -4  -1   4  20.718   2.095
   4   1   4  19.568   2.552
  -4   1  -4  17.695   1.985
  -4  -1   4  17.807   3.225
  -4  -1   4  18.781   2.247
  -4  -1   4  17.177   1.983
  -4  -1   4  23.206   2.233
   4   1   4  20.658   2.317
   5  -1   4  63.927   5.455
  -5   1   4  60.763   4.557
  -5  -1  -4  59.588   4.129
  -5   1   4  57.190   4.515
  -5  -1  -4  54.879   4.097
  -5   1   4  58.549   4.670
  -5  -1  -4  64.166   4.342
   5  -1   4  65.776   5.253
  -5   1   4  69.114   5.347
  -5  -1  -4  50.362   4.288
  -5   1   4  63.213   4.430
   5  -1   4  55.861   5.866
   5  -1   4  72.928   5.131
  -5   1   4  57.430   6.358
   5   1  -4  57.616   6.301
  -5   1   4  60.790   6.312
  -5   1   4  62.779   6.661
   5  -1   4  63.992   5.856
  -5   1   4  59.921   4.734
  -5   1   4  63.243   4.538
   5   1  -4  51.895   6.448
   5  -1   4  62.127   4.651
  -5   1   4  59.391   4.723
   5  -1   4  69.057   5.303
  -5  -1  -4  58.075   5.944
  -5   1   4  61.408   4.507
  -5   1   4  55.733   4.995
  -5  -1  -4  60.293   4.405
  -5  -1  -4  53.651   6.177
  -5   1   4  59.224   4.202
  -5  -1  -4  62.694   5.993
   5   1  -4  58.816   5.158
   5   1  -4  47.313   6.198
  -5   1   4  68.769   4.769
  -5   1   4  64.016   4.647
   5   1  -4  60.746   5.116
  -5  -1   4  49.704   6.087
   5   1   4  53.002   6.019
  -5  -1   4  49.630   6.014
  -5  -1   4  60.744   4.681
  -5  -1   4  63.212   4.547
  -5  -1   4  60.761   4.634
  -5   1  -4  59.823   4.309
   5   1   4  57.731   4.963
  -5  -1   4  59.530   4.237
  -5   1  -4  62.426   4.530
   5   1   4  56.996   5.114
  -5  -1   4  55.966   4.665
  -5   1  -4  60.122   4.674
   5  -1  -4  51.468   5.911
  -5   1  -4  54.920   6.092
   5   1   4  63.076   5.348
  -5  -1   4  55.873   4.639
   5  -1  -4  64.426   6.815
  -5  -1   4  56.778   4.472
  -5  -1   4  63.131   4.467
  -5   1  -4  54.897   4.313
  -5  -1   4  51.184   4.410
   5   1   4  56.316   4.475
  -5  -1   4  60.934   4.610
  -5   1  -4  60.687   6.185
   5   1   4  58.108   5.920
  -5  -1   4  63.503   4.230
  -5  -1   4  57.909   4.359
  -5   1  -4  59.944   4.557
  -5   1  -4  58.828   4.639
  -5  -1   4  57.816   6.135
   5   1   4  57.896   5.266
   5  -1  -4  60.458   5.207
  -5   1  -4  64.492   4.278
   5  -1  -4  60.926   5.853
   6   1  -4  45.035   6.424
  -6  -1  -4  49.080   3.770
   6  -1   4  55.622   4.989
   6   1  -4  57.225   4.404
  -6   1   4  48.404   4.055
  -6  -1  -4  51.274   4.122
  -6   1   4  44.779   3.898
  -6   1   4  47.429   4.165
  -6  -1  -4  41.574   5.667
  -6  -1  -4  49.775   3.903
   6  -1   4  37.234   5.516
   6  -1   4  51.210   4.853
  -6   1   4  52.742   4.133
  -6   1   4  50.545   4.267
  -6  -1  -4  46.725   4.182
   6   1  -4  54.138   4.770
  -6  -1  -4  45.904   6.164
   6   1  -4  49.981   4.587
   6   1  -4  47.479   6.092
  -6   1   4  48.059   4.247
  -6   1   4  51.533   6.190
   6  -1   4  50.021   4.849
  -6   1   4  49.947   6.683
  -6   1   4  53.428   3.935
  -6  -1  -4  51.813   3.804
   6  -1   4  51.152   4.613
  -6   1   4  46.975   4.058
   6  -1   4  46.449   4.130
  -6   1   4  61.021   4.496
  -6   1   4  51.121   4.421
  -6   1   4  50.273   4.135
   6   1   4  53.008   4.555
  -6   1  -4  47.703   3.977
  -6  -1   4  49.355   4.017
  -6  -1   4  49.087   4.252
  -6  -1   4  43.800   3.823
  -6   1  -4  48.689   4.001
  -6  -1   4  44.902   6.148
  -6  -1   4  50.104   3.958
  -6   1  -4  53.026   4.193
   6   1   4  47.799   4.662
   6   1   4  48.298   4.879
  -6  -1   4  50.985   4.387
  -6  -1   4  49.889   4.407
   6  -1  -4  49.945   4.865
   6   1   4  30.451   5.281
  -6   1  -4  47.387   3.866
  -6   1  -4  49.228   5.962
  -6  -1   4  41.189   6.229
   6   1   4  53.801   4.154
  -6  -1   4  50.166   4.299
   6  -1  -4  38.689   5.770
  -6   1  -4  49.197   4.202
   6  -1  -4  37.942   6.298
  -6  -1   4  49.853   4.202
  -6  -1   4  49.581   3.957
  -6  -1   4  48.027   3.836
  -6  -1   4  47.829   4.055
   6   1   4  44.250   4.654
   6  -1  -4  44.260   4.749
  -7   1   4  119.30    7.58
  -7   1   4  111.60    7.40
  -7   1   4  127.00    7.02
   7   1  -4  106.67    8.20
   7  -1   4  110.96    8.29
  -7  -1  -4  115.21    6.80
  -7  -1  -4  120.84    7.54
  -7   1   4  125.76    7.28
  -7  -1  -4  124.19    6.84
   7   1  -4  116.00    7.56
  -7   1   4  109.67    7.38
  -7   1   4  122.13    7.32
  -7  -1  -4  118.46    7.03
  -7   1   4  124.77    7.79
   7   1  -4  111.88    8.33
   7   1  -4  119.79    7.21
   7  -1   4  120.57    8.19
  -7   1   4  116.64    7.69
  -7   1   4  120.27    7.74
   7  -1   4  112.11    8.61
   7  -1   4  121.63    8.37
   7  -1  -4  137.08    8.56
  -7   1  -4  128.13    7.62
   7   1   4  114.96    8.59
   7   1   4  130.69    8.49
  -7  -1   4  108.95    7.11
  -7  -1   4  108.95    7.40
  -7  -1   4  111.56    7.43
  -7  -1   4  115.30    6.84
   7   1   4  117.28    8.44
  -7   1  -4  115.31    7.43
  -7  -1   4  127.92    7.80
   7  -1  -4  124.73    8.52
  -7  -1   4  121.03    7.06
  -7   1  -4  130.80    6.97
   7   1   4  108.09    8.08
  -7  -1   4  112.33    7.32
  -7   1  -4  111.10    7.19
   7   1   4  102.88    7.31
  -7  -1   4  117.70    6.82
   8   1  -4  9.5878  1.8466
  -8  -1  -4  7.4711  1.4048
  -8   1   4  8.5756  1.4590
  -8   1   4  8.0159  1.4855
   8   1  -4  9.2699  1.5125
   8   1  -4  8.0240  1.4718
  -8  -1  -4  8.6305  1.5385
   8  -1   4  9.5204  1.7904
  -8   1  -4  11.150   1.494
   8   1   4  4.1328  1.6632
  -8  -1   4  9.8336  1.4601
   8  -1  -4  8.5045  1.8726
   8   1   4  8.1976  1.7462
  -8  -1   4  8.8905  1.4599
   8  -1  -4  8.9769  1.4819
  -8   1  -4  8.6778  1.4335
   0  -2   4 3323.47  198.95
   0  -2  -4 3575.06  199.02
   0  -2  -4 3469.51  190.18
   0   2  -4 3599.32  197.51
   0   2  -4 3643.99  206.16
   0   2   4 3750.86  195.02
   0  -2   4 3693.50  196.89
   0  -2  -4 3617.50  196.75
   0   2  -4 3497.94  193.12
   0  -2   4 3676.10  209.03
   0   2   4 3297.54  207.98
   0   2   4 3510.06  195.57
   0   2  -4 3615.44  207.05
   0  -2   4 3617.37  194.54
   0   2   4 3392.72  205.88
   0   2   4 3737.99  209.06
  -1   2   4  132.78    8.27
  -1   2   4  134.56    9.26
  -1  -2  -4  139.86    9.07
   1   2  -4  143.25    9.45
   1  -2   4  130.64    8.57
  -1   2   4  148.77    9.33
  -1  -2  -4  145.26    8.79
  -1  -2  -4  140.85    8.19
  -1   2   4  133.64    8.78
  -1   2   4  150.98    9.31
   1   2  -4  146.32    9.56
   1  -2   4  151.21    8.79
  -1   2   4  138.43    8.45
  -1   2   4  141.03    8.60
   1   2  -4  146.17    8.74
  -1   2   4  151.97    8.93
   1  -2   4  126.18    9.36
   1   2   4  137.85    8.79
  -1  -2   4  143.68    8.91
  -1   2  -4  136.43    8.44
   1   2   4  151.16    8.83
  -1  -2   4  147.74    8.57
  -1   2  -4  142.13    9.41
  -1  -2   4  131.62    9.28
   1   2   4  127.90    8.89
  -1   2  -4  145.40    8.55
  -1   2  -4  142.71    8.56
  -1   2  -4  139.08    9.16
   1   2   4  155.94    9.59
  -1  -2   4  142.39    9.04
  -2   2   4 1711.79   92.33
  -2   2   4 1629.75   95.69
   2  -2   4 1758.74   94.60
   2   2  -4 1772.54   94.98
  -2  -2  -4 1754.46   95.62
   2   2  -4 1805.72  100.23
  -2  -2  -4 1729.52   96.71
  -2   2   4 1835.94  100.16
   2   2  -4 1715.94  100.48
  -2   2   4 1714.30   95.11
   2  -2   4 1661.17  101.18
  -2  -2  -4 1686.83   92.15
  -2   2   4 1642.02   94.89
  -2   2  -4 1763.27   94.56
  -2  -2   4 1742.02   96.71
  -2   2  -4 1803.40   92.56
   2   2   4 1737.03   94.92
  -2   2  -4 1710.41   95.16
  -2   2  -4 1679.16   95.73
  -2   2  -4 1681.99   99.67
  -2  -2   4 1737.09   92.47
   2  -2  -4 1565.94  100.71
  -2   2  -4 1709.52  100.37
  -2  -2   4 1621.97   95.60
   2   2   4 1594.90   99.39
   2   2   4 1731.41  101.19
  -2  -2   4 1762.93  100.85
   2   2   4 1689.43   94.54
   2  -2  -4 1692.87   94.46
  -3  -2  -4 1690.73   93.63
  -3  -2  -4 1757.67   97.18
  -3   2   4 1727.75   93.86
   3   2  -4 1780.74  102.04
  -3   2   4 1751.24  102.06
   3   2  -4 1775.45  101.80
  -3   2   4 1689.03   96.58
   3  -2   4 1672.90  102.22
  -3  -2  -4 1786.32   98.13
   3  -2   4 1691.39   96.03
   3   2  -4 1695.06   96.42
  -3   2   4 1835.31   96.51
   3  -2   4 1595.00   95.89
   3   2   4 1801.26   96.03
  -3   2  -4 1708.55  101.10
  -3  -2   4 1703.16   97.20
   3   2   4 1631.60  102.24
  -3   2  -4 1755.07   93.98
   3  -2  -4 1791.38   95.96
  -3  -2   4 1699.50   93.88
  -3   2  -4 1789.02   96.69
   3   2   4 1603.60  100.78
  -3  -2   4 1779.64   98.26
  -3   2  -4 1750.18  101.82
   3   2   4 1763.39   96.30
  -4   2   4  24.196   2.479
  -4  -2  -4  24.317   2.209
  -4   2   4  21.176   2.462
  -4   2   4  21.237   2.342
   4   2  -4  24.460   2.507
  -4   2   4  23.377   2.735
  -4  -2  -4  23.299   2.444
   4   2  -4  25.590   2.820
  -4   2   4  23.934   2.543
   4  -2   4  22.877   3.211
  -4  -2  -4  25.709   2.217
   4  -2   4  24.456   2.958
  -4   2   4  25.820   2.287
  -4  -2  -4  23.606   2.404
   4   2  -4  21.694   3.769
   4  -2   4  22.229   3.427
  -4  -2  -4  27.489   2.525
  -4  -2  -4  21.223   3.340
  -4   2   4  20.175   2.692
  -4   2   4  22.080   2.464
  -4   2   4  21.319   2.693
  -4   2   4  20.375   2.427
  -4   2   4  24.649   2.376
  -4  -2  -4  23.289   3.613
  -4  -2  -4  24.329   3.648
  -4   2   4  22.208   3.416
   4   2  -4  26.811   3.704
  -4   2   4  31.927   3.682
  -4   2   4  24.627   2.491
  -4   2   4  22.305   2.826
  -4   2   4  24.579   3.942
  -4  -2  -4  22.996   2.220
   4   2  -4  22.658   3.793
  -4   2   4  27.443   2.539
   4  -2   4  22.702   2.404
   4  -2   4  24.112   2.740
  -4   2   4  19.951   3.687
   4  -2   4  20.596   2.263
   4   2  -4  23.882   2.804
  -4   2  -4  19.266   2.453
  -4  -2   4  22.899   2.526
  -4  -2   4  20.086   2.229
  -4  -2   4  22.790   2.456
   4  -2  -4  26.621   3.752
   4   2   4  22.902   2.441
  -4  -2   4  25.464   3.783
  -4   2  -4  25.111   3.570
   4   2   4  26.093   2.871
   4   2   4  25.542   2.868
   4   2   4  26.864   2.826
  -4   2  -4  22.335   3.380
  -4  -2   4  21.217   2.221
  -4  -2   4  20.361   2.231
  -4  -2   4  21.827   2.317
  -4   2  -4  27.882   2.889
  -4  -2   4  26.396   2.556
   4   2   4  20.710   2.578
  -4  -2   4  21.747   2.209
   4   2   4  20.018   2.340
  -4  -2   4  25.241   3.909
   4   2   4  22.371   3.297
  -4   2  -4  24.631   3.752
  -4  -2   4  20.825   3.413
   4  -2  -4  21.850   3.206
  -4   2  -4  26.131   2.800
  -4   2  -4  17.525   2.246
  -4  -2   4  20.263   2.433
  -4  -2   4  21.501   2.409
  -4   2  -4  17.214   2.224
  -4   2  -4  23.296   2.389
  -4  -2   4  22.784   2.458
  -4   2  -4  19.058   2.368
   4   2   4  22.550   3.326
  -4   2  -4  22.398   3.326
  -4  -2   4  28.620   2.666
  -4   2  -4  25.271   2.485
  -4  -2   4  24.280   2.467
  -4   2  -4  20.483   2.019
  -5   2   4  51.867   3.619
  -5   2   4  44.130   3.839
   5  -2   4  40.933   3.690
  -5   2   4  45.729   4.289
  -5  -2  -4  40.792   5.132
  -5  -2  -4  44.460   3.756
   5  -2   4  42.274   3.762
   5  -2   4  43.687   4.443
  -5   2   4  41.485   3.728
  -5   2   4  47.402   3.863
  -5   2   4  29.690   5.272
   5   2  -4  41.684   5.487
   5   2  -4  44.034   3.841
   5  -2   4  44.506   4.261
  -5  -2  -4  46.378   5.642
  -5  -2  -4  42.791   5.316
   5   2  -4  43.117   5.445
  -5  -2  -4  51.486   3.621
  -5   2   4  40.714   3.698
  -5  -2  -4  41.313   3.525
   5  -2   4  41.352   5.132
   5   2  -4  42.828   4.170
   5   2  -4  38.068   3.900
   5   2  -4  39.591   5.481
  -5   2   4  46.512   3.946
  -5   2   4  44.142   5.536
  -5   2   4  41.525   3.863
  -5   2   4  48.179   3.812
  -5  -2  -4  39.375   3.631
   5  -2   4  47.107   4.309
  -5  -2  -4  35.897   3.335
  -5   2   4  45.334   4.370
   5  -2   4  36.669   5.072
  -5   2   4  40.959   3.848
  -5   2   4  47.713   3.885
   5   2   4  44.886   3.560
  -5  -2   4  44.578   5.279
  -5   2  -4  40.849   5.488
  -5  -2   4  44.710   3.912
   5  -2  -4  46.359   5.558
  -5   2  -4  44.100   3.815
  -5  -2   4  37.066   3.567
  -5   2  -4  41.786   3.599
  -5  -2   4  49.464   3.727
   5  -2  -4  43.594   4.084
   5  -2  -4  30.780   4.630
  -5   2  -4  47.950   3.787
   5   2   4  38.859   4.172
  -5  -2   4  47.299   3.636
  -5   2  -4  41.061   3.373
  -5   2  -4  48.143   4.060
  -5  -2   4  41.447   3.384
   5   2   4  50.327   5.318
  -5   2  -4  41.849   5.403
  -5  -2   4  44.006   3.657
  -5  -2   4  44.459   3.877
   5   2   4  45.519   3.755
  -5  -2   4  43.465   5.671
  -5  -2   4  42.123   3.597
  -5   2  -4  41.898   4.247
  -5  -2   4  40.654   5.412
  -5  -2   4  43.426   3.801
  -5   2  -4  48.578   4.077
   5   2   4  44.212   4.244
  -5   2  -4  44.919   3.805
  -5  -2   4  46.531   3.860
   5   2   4  35.100   3.952
  -5  -2   4  45.163   3.858
   5   2   4  41.549   5.120
   5   2   4  38.761   3.934
   6   2  -4  467.16   24.13
   6   2  -4  447.53   28.09
  -6   2   4  493.66   24.48
  -6   2   4  440.75   24.82
  -6  -2  -4  412.97   24.73
  -6   2   4  481.03   24.77
  -6   2   4  460.50   28.30
   6  -2   4  455.96   29.15
  -6  -2  -4  445.23   24.75
  -6   2   4  472.09   25.86
  -6   2   4  490.12   26.02
  -6  -2  -4  453.46   22.62
   6  -2   4  470.41   28.22
  -6  -2  -4  457.68   23.40
   6  -2   4  475.09   27.87
   6   2  -4  426.12   25.17
   6  -2   4  456.00   25.01
  -6   2   4  489.05   25.99
  -6   2   4  437.29   24.93
  -6   2   4  491.13   25.32
  -6   2   4  455.83   24.08
  -6   2   4  460.53   22.79
   6  -2   4  465.85   28.01
   6   2  -4  464.81   27.78
  -6  -2  -4  478.51   22.94
   6   2   4  468.98   27.96
   6   2   4  444.90   25.15
  -6  -2   4  456.27   24.93
  -6  -2   4  471.32   22.96
  -6  -2   4  463.91   24.92
  -6  -2   4  450.54   22.69
  -6   2  -4  476.37   22.81
  -6  -2   4  458.60   23.48
  -6   2  -4  448.64   25.65
  -6  -2   4  459.15   25.89
  -6  -2   4  452.26   24.49
  -6   2  -4  450.60   24.96
  -6   2  -4  461.37   24.65
   6   2   4  448.55   28.98
  -6   2  -4  481.56   24.38
  -6  -2   4  418.20   25.58
  -6  -2   4  471.97   25.02
   6   2   4  467.56   27.66
   6   2   4  477.28   28.31
  -6   2  -4  448.82   24.85
  -6  -2   4  429.82   24.06
   6  -2  -4  417.98   28.86
  -7   2   4  26.163   2.850
  -7  -2  -4  22.209   2.427
   7   2  -4  24.819   2.970
   7   2  -4  25.580   2.976
  -7  -2  -4  25.455   2.837
  -7   2   4  25.648   2.767
  -7   2   4  27.883   2.719
   7  -2   4  26.640   3.153
   7   2  -4  23.111   2.750
  -7   2   4  26.141   2.596
   7  -2   4  21.827   2.924
   7   2  -4  21.742   2.593
   7  -2   4  23.488   3.048
  -7   2   4  19.310   2.699
  -7   2   4  26.378   2.668
  -7  -2  -4  26.502   2.445
   7  -2   4  23.445   2.934
  -7   2   4  24.112   2.794
  -7  -2  -4  28.278   2.614
  -7   2   4  20.918   2.580
  -7   2   4  26.222   2.520
   7   2  -4  23.707   2.629
  -7   2   4  26.437   2.732
  -7   2  -4  26.696   2.497
   7   2   4  25.508   2.632
  -7  -2   4  26.531   2.556
   7   2   4  21.639   2.952
  -7   2  -4  21.860   2.586
  -7   2  -4  22.050   2.605
  -7  -2   4  22.703   2.483
   7  -2  -4  22.611   2.946
  -7  -2   4  21.528   2.554
   7  -2  -4  29.163   3.148
  -7  -2   4  25.679   2.791
  -7   2  -4  24.733   2.602
   7   2   4  26.064   3.190
  -7  -2   4  23.150   2.326
   7  -2  -4  30.280   3.284
   7   2   4  24.703   3.041
   0  -3  -4 2694.58  151.32
   0  -3   4 2508.97  159.05
   0   3  -4 2861.59  157.11
   0   3   4 2532.99  156.71
   0   3  -4 2782.60  148.76
   0   3  -4 2678.48  157.72
   0   3   4 2660.80  148.43
   0   3   4 2712.37  157.02
   0   3  -4 2711.38  144.72
   0  -3  -4 2586.02  149.31
   0  -3   4 2719.70  149.56
   0  -3  -4 2781.31  159.08
   0   3   4 2868.46  149.06
   0  -3   4 2772.13  151.40
   0  -3   4 2670.65  147.93
   1   3  -4 1230.63   67.67
  -1   3   4 1181.61   63.84
   1  -3   4 1163.10   63.38
  -1   3   4 1130.91   63.57
   1  -3   4 1130.23   64.19
  -1  -3  -4 1129.42   64.85
   1   3  -4 1137.34   63.60
  -1   3   4 1156.61   67.14
  -1  -3  -4 1151.46   63.83
   1   3  -4 1141.63   67.31
  -1   3   4 1185.83   67.31
   1  -3   4 1137.75   68.10
  -1   3  -4 1125.88   61.75
   1   3   4 1145.93   63.83
  -1  -3   4 1163.42   68.04
   1   3   4 1061.91   66.35
  -1   3  -4 1180.72   67.64
   1   3   4 1075.42   66.87
   1   3   4 1164.19   63.55
  -1  -3   4 1188.56   61.86
  -1   3  -4 1186.76   67.17
  -1   3  -4 1075.00   63.32
  -1   3  -4 1168.90   63.38
   1  -3  -4 1063.12   67.89
  -1  -3   4 1185.74   64.93
  -1  -3   4 1183.96   64.01
   1  -3  -4 1083.61   63.14
   1  -3  -4 1020.40   64.08
  -2  -3  -4 2627.61  141.30
  -2   3   4 2353.00  136.23
   2  -3   4 2586.46  139.90
   2   3  -4 2584.30  140.42
  -2  -3  -4 2580.76  136.05
   2   3  -4 2649.98  148.59
  -2   3   4 2296.32  147.88
   2   3  -4 2426.70  148.01
  -2   3   4 2335.16  148.40
  -2  -3  -4 2851.49  143.21
  -2   3   4 2394.70  140.41
   2  -3   4 2567.95  149.84
  -2   3  -4 2606.93  148.64
   2   3   4 2607.07  140.46
  -2  -3   4 2423.18  136.52
   2  -3  -4 2571.72  139.95
  -2   3  -4 2681.74  136.69
  -2   3  -4 2458.58  140.42
  -2   3  -4 2335.20  147.55
  -2  -3   4 2666.05  149.63
   2   3   4 2465.86  139.80
   2   3   4 2337.79  147.38
  -2  -3   4 2603.27  141.38
   2  -3  -4 2606.47  149.52
  -2   3  -4 2779.80  140.14
  -2  -3   4 2599.24  143.04
  -3  -3  -4  717.53   38.55
  -3  -3  -4  699.89   33.17
  -3  -3  -4  655.78   36.33
  -3   3   4  689.62   37.61
   3  -3   4  664.47   42.20
  -3   3   4  690.86   34.95
  -3   3   4  778.44   42.87
   3  -3   4  630.99   35.89
  -3   3   4  678.93   42.36
  -3   3   4  685.01   37.43
  -3   3   4  618.31   42.04
  -3   3   4  654.96   35.65
   3  -3   4  775.72   40.25
   3   3  -4  683.52   36.63
  -3   3   4  676.54   40.98
  -3   3   4  754.43   37.75
  -3  -3  -4  710.25   40.88
  -3   3   4  655.98   36.36
  -3   3   4  730.70   40.60
   3   3  -4  723.91   42.44
  -3   3   4  713.68   38.82
  -3   3   4  594.07   36.57
  -3   3   4  655.86   40.04
   3   3  -4  708.60   40.21
  -3   3   4  718.10   35.30
  -3   3   4  717.97   40.60
  -3  -3  -4  676.84   33.89
   3   3  -4  747.65   42.56
   3  -3   4  701.86   36.63
   3   3  -4  648.36   34.92
  -3  -3  -4  727.22   40.40
  -3  -3  -4  711.77   42.29
  -3   3  -4  736.18   42.05
  -3  -3   4  675.14   36.38
  -3  -3   4  679.15   36.41
   3   3   4  658.78   40.32
  -3   3  -4  717.39   39.72
   3   3   4  696.05   36.37
  -3  -3   4  721.78   40.57
  -3   3  -4  684.91   40.46
  -3   3  -4  695.82   32.85
   3   3   4  675.84   40.88
  -3   3  -4  665.68   35.74
  -3   3  -4  751.91   42.64
  -3  -3   4  722.41   38.89
   3   3   4  685.76   36.62
  -3  -3   4  691.69   37.67
   3   3   4  739.01   40.34
  -3   3  -4  665.80   37.39
   3   3   4  688.77   39.78
  -3  -3   4  662.02   39.04
  -3  -3   4  677.96   33.16
   3  -3  -4  718.15   39.92
   3   3   4  671.82   42.26
  -3  -3   4  652.25   36.35
   3   3   4  684.51   40.52
   3   3   4  728.35   41.72
  -3  -3   4  728.67   41.05
  -3   3  -4  654.69   35.30
  -3   3  -4  649.40   42.31
  -3   3  -4  702.17   37.64
  -3   3  -4  726.48   39.06
   3   3   4  701.75   39.01
  -3  -3   4  666.25   33.91
   4  -3   4  145.65    8.95
  -4   3   4  136.18   10.46
   4  -3   4  152.28    9.93
  -4  -3  -4  137.19    8.81
  -4   3   4  144.66    8.67
  -4   3   4  130.37    8.82
  -4  -3  -4  157.51    8.99
  -4   3   4  148.33    9.06
  -4   3   4  150.66    9.90
  -4   3   4  141.57    8.87
  -4   3   4  140.45    9.21
  -4  -3  -4  140.94   10.75
  -4   3   4  154.19   10.15
  -4   3   4  162.36   10.16
  -4  -3  -4  161.70   11.24
  -4  -3  -4  150.29    8.32
  -4   3   4  141.93   11.36
   4  -3   4  160.78   10.88
  -4  -3  -4  138.05    8.68
  -4   3   4  150.88    8.61
   4   3  -4  149.47    9.98
   4  -3   4  157.80   10.97
  -4   3   4  149.58    8.84
   4   3  -4  152.61    8.61
  -4   3   4  147.17    8.06
  -4  -3  -4  146.65    8.17
  -4   3   4  147.82    9.27
   4   3  -4  148.28   11.38
   4   3  -4  151.35    9.01
   4   3  -4  140.08   10.76
   4   3  -4  129.29    9.71
   4  -3   4  148.90    8.78
  -4   3   4  151.20   10.46
  -4  -3  -4  153.37   10.32
  -4   3   4  154.93   11.74
  -4   3   4  150.89    9.25
   4   3  -4  149.26   11.53
   4   3   4  155.39   10.13
  -4  -3   4  143.99    8.79
  -4  -3   4  166.03   11.31
  -4  -3   4  144.08    9.24
  -4   3  -4  150.28   11.19
   4   3   4  153.22    9.85
   4   3   4  145.41   10.29
  -4   3  -4  132.96    8.66
  -4  -3   4  153.35    8.97
   4   3   4  143.49   10.83
   4  -3  -4  168.96   11.36
   4   3   4  151.32   10.65
  -4   3  -4  152.31    8.86
  -4   3  -4  151.09    9.22
  -4  -3   4  144.87    8.01
  -4   3  -4  149.39    9.98
   4   3   4  143.86    9.38
   4  -3  -4  159.51   11.00
  -4   3  -4  142.18    9.14
   4   3   4  140.40    8.44
   4   3   4  141.36    9.94
  -4   3  -4  157.70    8.11
  -4   3  -4  136.83    8.82
  -4  -3   4  152.04    9.05
  -4  -3   4  137.57    9.09
  -4   3  -4  151.97    8.83
  -4   3  -4  152.47    8.78
  -4  -3   4  136.63    9.18
  -4  -3   4  160.95    8.42
   4   3   4  153.36    9.06
  -4   3  -4  157.10   11.57
  -4  -3   4  144.32    8.20
  -4   3  -4  138.82    9.09
  -4  -3   4  155.66   10.63
  -4  -3   4  144.65   11.13
  -4   3  -4  159.87   10.72
  -4  -3   4  143.39    8.92
  -4   3  -4  144.49    9.97
  -5   3   4  6.4029  1.7777
  -5   3   4  7.1257  1.8829
  -5   3   4  10.133   2.018
  -5   3   4  11.781   2.590
  -5   3   4  7.5208  2.7978
   5   3  -4  4.0042  2.5168
   5   3  -4  10.520   1.880
  -5  -3  -4  4.6736  1.8604
   5   3  -4  8.4177  2.0150
  -5   3   4  9.2376  1.9749
  -5  -3  -4  8.7970  1.9811
   5  -3   4  5.6685  2.0247
  -5  -3  -4  5.7593  2.9398
  -5   3   4  4.8804  1.7664
  -5  -3  -4  7.1019  1.8152
   5  -3   4  7.8720  2.9116
  -5  -3  -4  6.5421  3.1578
  -5   3   4  7.5105  2.7550
   5   3  -4  5.4661  2.0528
  -5   3   4  7.6610  1.8020
  -5  -3  -4  6.5473  1.7343
   5  -3   4  7.7327  1.6531
   5  -3   4  6.0474  1.6668
  -5   3   4  3.0861  3.2781
  -5   3   4  7.5399  1.6986
  -5  -3  -4  5.5912  1.6452
  -5   3   4  10.416   1.901
  -5  -3  -4  7.4512  1.7003
  -5   3   4  6.3487  1.8367
  -5   3   4  8.8222  1.6496
  -5   3   4  5.8347  1.9723
   5  -3   4  6.1117  1.9884
   5   3  -4  7.6219  1.8135
   5   3  -4  8.5186  2.9453
  -5   3   4  7.0341  2.2846
  -5  -3   4  6.3086  2.0598
   5  -3  -4  9.1257  3.2960
  -5   3  -4  7.9493  1.8112
   5   3   4  9.5737  2.1432
   5   3   4  7.0225  2.0331
  -5  -3   4  12.125   3.280
  -5   3  -4  7.1927  1.9003
  -5  -3   4  8.9675  1.5843
  -5   3  -4  8.2250  2.2518
  -5   3  -4  7.8376  3.3354
   5   3   4  12.418   3.479
  -5   3  -4  9.3922  1.8736
  -5   3  -4  6.3899  1.7416
  -5  -3   4  10.722   3.589
  -5   3  -4  6.2018  1.7894
  -5  -3   4  7.0923  1.7520
  -5  -3   4  9.1005  3.1733
  -5  -3   4  9.4069  1.8970
  -5  -3   4  7.1709  1.9190
  -5  -3   4  4.2039  1.8965
  -5   3  -4  7.2853  2.0059
  -5   3  -4  11.474   3.392
   5   3   4  7.1587  2.8904
   5   3   4  8.7261  2.0542
  -5  -3   4  5.6985  1.5933
  -5   3  -4  9.8932  1.7552
  -5   3  -4  10.254   1.758
   5  -3  -4  10.949   2.252
  -5  -3   4  10.697   2.014
   5   3   4  9.3876  1.8866
  -5   3  -4  5.0479  2.1255
   5   3   4  8.3112  1.8994
   5  -3  -4  7.1384  3.2630
   5   3   4  5.3063  2.0132
  -6   3   4  74.702   5.615
   6  -3   4  68.685   5.725
   6   3  -4  73.197   5.508
   6  -3   4  69.307   5.798
   6  -3   4  69.834   5.924
  -6  -3  -4  68.198   5.135
  -6  -3  -4  64.095   4.817
  -6   3   4  64.203   4.810
   6  -3   4  67.780   5.167
  -6   3   4  71.340   5.239
  -6  -3  -4  72.794   4.860
  -6   3   4  72.589   5.934
  -6   3   4  71.058   5.379
  -6   3   4  74.159   5.163
  -6   3   4  69.874   5.183
  -6  -3  -4  72.852   5.148
   6   3  -4  67.867   5.202
   6   3  -4  70.565   5.898
  -6   3   4  56.633   4.922
  -6   3   4  65.912   5.123
  -6  -3  -4  75.680   4.815
  -6   3   4  78.383   5.508
   6  -3   4  71.618   6.130
  -6   3   4  60.469   4.923
   6   3  -4  69.621   5.749
   6   3  -4  65.209   4.971
  -6   3   4  75.689   6.052
  -6   3  -4  66.292   5.011
  -6   3  -4  72.851   5.214
  -6  -3   4  75.613   4.909
   6  -3  -4  79.908   5.767
   6   3   4  76.487   5.892
   6   3   4  63.036   5.071
   6   3   4  69.738   6.008
  -6  -3   4  61.157   4.542
  -6   3  -4  68.932   5.292
  -6  -3   4  70.796   5.186
   6   3   4  72.152   5.871
  -6   3  -4  73.023   5.403
  -6  -3   4  63.874   4.840
  -6  -3   4  71.540   5.318
  -6   3  -4  70.668   4.713
   6  -3  -4  77.814   6.108
  -6   3  -4  76.742   5.299
   6   3   4  70.621   5.897
   7  -3   4  39.789   3.860
   7   3  -4  37.186   3.265
  -7   3   4  39.611   3.501
  -7  -3  -4  36.076   3.027
   7  -3   4  35.869   3.652
   7   3  -4  38.585   3.180
  -7   3   4  37.072   3.315
  -7   3   4  39.929   3.201
  -7   3   4  38.622   3.049
  -7   3   4  40.819   3.437
   7  -3   4  38.997   3.932
   7  -3   4  39.345   3.688
  -7  -3  -4  33.760   3.243
   7   3  -4  29.674   3.273
  -7   3   4  37.122   3.027
  -7  -3  -4  42.020   3.039
   7   3  -4  36.536   3.630
  -7   3   4  39.599   3.220
  -7   3   4  40.739   3.486
  -7   3   4  36.852   3.399
  -7  -3   4  40.586   3.137
  -7  -3   4  37.630   2.954
  -7  -3   4  32.045   2.848
   7  -3  -4  37.338   3.789
   7  -3  -4  40.022   3.847
  -7   3  -4  30.753   3.230
  -7  -3   4  39.000   3.234
   7  -3  -4  36.847   3.731
   7   3   4  28.815   3.077
   7   3   4  35.109   3.692
   7   3   4  36.137   3.667
  -7   3  -4  38.506   2.935
  -7   3  -4  38.444   3.174
   7   3   4  37.544   3.687
  -7   3  -4  35.044   3.232
  -7   3  -4  45.459   3.337
   0  -4  -4 2224.50  134.48
   0   4  -4 2527.02  140.04
   0   4  -4 2560.70  140.63
   0   4   4 2260.00  139.67
   0  -4  -4 2269.73  141.64
   0  -4   4 2429.37  141.84
   0   4   4 2561.55  132.39
   0  -4   4 2399.96  134.61
   0   4  -4 2349.51  128.41
   0   4   4 2412.20  132.74
   0  -4   4 2375.43  131.63
  -1   4   4  618.39   38.08
  -1   4   4  617.22   36.30
   1  -4   4  617.93   35.80
  -1   4   4  691.29   36.54
   1   4  -4  651.10   36.19
  -1  -4  -4  656.29   38.88
  -1   4   4  662.85   38.29
   1   4  -4  598.96   34.42
   1  -4   4  611.76   38.68
   1   4  -4  687.44   38.58
   1   4  -4  623.61   38.35
  -1  -4  -4  560.78   35.65
  -1  -4  -4  633.48   36.70
  -1  -4   4  637.77   38.70
  -1  -4   4  639.95   36.00
   1  -4  -4  574.97   35.78
   1  -4  -4  652.06   38.78
  -1  -4   4  605.37   35.17
  -1   4  -4  645.82   34.68
   1   4   4  624.63   36.15
  -1   4  -4  606.34   35.85
  -1   4  -4  648.24   38.33
   1   4   4  627.02   36.33
  -1   4  -4  655.33   38.71
   1   4   4  590.86   37.91
  -1  -4   4  617.06   36.75
  -2   4   4  347.81   21.56
   2  -4   4  367.54   21.58
  -2   4   4  345.26   21.47
   2   4  -4  333.62   19.22
   2   4  -4  353.49   18.43
  -2   4   4  328.76   18.89
   2   4  -4  387.23   23.15
  -2   4   4  332.95   19.25
  -2   4   4  354.64   22.84
  -2   4   4  324.65   19.28
  -2   4   4  329.25   21.56
   2  -4   4  342.12   18.97
   2  -4   4  361.90   22.98
  -2   4   4  346.22   19.17
  -2   4   4  364.32   18.48
  -2  -4  -4  367.39   21.46
   2   4  -4  360.78   22.92
  -2  -4  -4  333.94   19.10
   2  -4   4  339.94   20.53
   2  -4   4  360.83   19.35
   2   4  -4  383.23   21.76
  -2   4   4  377.95   22.50
   2   4  -4  362.48   19.33
  -2   4   4  339.26   19.64
   2   4  -4  357.06   19.94
  -2   4   4  344.13   19.85
  -2  -4  -4  384.62   22.11
  -2   4   4  327.50   21.35
  -2   4   4  382.60   23.00
  -2  -4  -4  379.63   23.14
  -2   4   4  335.81   19.77
   2   4   4  358.96   19.39
  -2   4  -4  356.88   21.34
   2   4   4  382.92   21.58
   2   4   4  386.52   21.85
  -2   4  -4  362.99   19.98
  -2   4  -4  385.09   23.25
  -2   4  -4  398.09   21.45
  -2   4  -4  353.86   18.65
   2   4   4  348.58   19.20
  -2   4  -4  338.44   19.83
  -2   4  -4  387.40   22.82
  -2   4  -4  350.85   19.33
   2  -4  -4  378.57   21.75
  -2   4  -4  356.69   20.61
   2   4   4  340.63   18.43
  -2  -4   4  331.54   19.79
  -2  -4   4  383.66   22.24
  -2  -4   4  353.64   19.23
   2  -4  -4  385.16   22.85
   2   4   4  307.10   20.43
  -2   4  -4  332.48   19.78
  -2   4  -4  338.30   19.15
   2   4   4  386.76   22.72
   2   4   4  322.23   21.18
  -2  -4   4  390.66   22.98
  -2  -4   4  354.09   20.65
   2   4   4  385.44   20.73
   2   4   4  343.18   21.35
   2   4   4  358.05   19.84
  -2  -4   4  345.91   19.19
  -2  -4   4  394.58   21.72
  -2  -4   4  348.96   20.40
   2   4   4  353.58   21.59
   2   4   4  342.91   22.27
  -3   4   4 1813.05   99.34
  -3  -4  -4 2039.22  109.70
   3   4  -4 2055.28  101.25
   3  -4   4 1994.39   99.52
   3  -4   4 2061.47  116.28
  -3   4   4 2038.87  113.07
  -3   4   4 1814.17   97.33
  -3  -4  -4 1960.43  100.59
  -3   4   4 1858.57  111.88
   3   4  -4 2097.78  115.32
   3   4  -4 1907.74  112.77
  -3   4   4 1961.26  101.21
  -3   4   4 2104.08   96.64
  -3   4   4 2065.51  109.26
  -3   4   4 1914.93  103.86
  -3  -4  -4 1915.83   91.55
  -3  -4  -4 1990.56  100.46
   3  -4   4 2030.63  101.15
   3   4  -4 1770.22  100.44
  -3   4   4 1906.20  100.56
  -3   4   4 1956.52  114.95
  -3   4   4 2119.45  104.12
  -3   4   4 1880.61  101.21
   3  -4   4 1981.54  101.31
   3  -4   4 2019.75  108.68
  -3   4   4 1835.49   98.56
   3  -4   4 1916.32  107.83
   3   4  -4 1882.89  103.99
   3   4  -4 1659.66   96.36
  -3  -4  -4 1999.12  116.03
  -3   4   4 1822.78  117.06
  -3   4   4 2135.93  115.77
  -3  -4  -4 2125.70  111.37
  -3  -4  -4 2012.19   93.69
   3   4  -4 1955.61  115.15
   3   4  -4 2074.22  109.34
  -3   4   4 1940.08  111.91
  -3   4   4 1807.41  103.34
   3   4   4 2024.24  107.97
  -3   4  -4 2008.48  106.01
  -3   4  -4 2083.49  111.90
  -3   4  -4 2131.15  117.12
   3   4   4 1830.70  111.59
  -3  -4   4 2031.67  111.22
  -3   4  -4 2006.30  103.49
   3   4   4 1999.34  103.85
  -3   4  -4 2014.67  104.02
  -3   4  -4 1970.74  111.91
   3   4   4 1882.76  101.11
   3   4   4 1835.64  101.00
  -3  -4   4 1937.82   91.62
   3   4   4 1898.22  107.80
  -3   4  -4 1679.23  112.58
  -3  -4   4 2055.84  100.68
   3   4   4 1973.61  111.95
  -3  -4   4 1909.75  100.46
   3   4   4 2069.67  108.58
  -3   4  -4 2013.25  108.69
  -3   4  -4 1784.21   98.65
  -3  -4   4 1924.89   93.71
  -3  -4   4 1892.31  107.96
  -3   4  -4 1729.99   96.22
  -3   4  -4 2065.83  115.67
  -3   4  -4 2010.70  100.57
   3   4   4 1821.15   96.41
  -3  -4   4 1640.70  103.65
   3   4   4 2045.36  113.03
   3  -4  -4 2038.69  108.77
  -3  -4   4 2064.77  109.89
  -3  -4   4 1951.46  103.82
  -3   4  -4 1882.96  100.91
   3   4   4 1876.87  114.32
  -3   4  -4 1884.26   97.50
  -3   4  -4 1759.05  103.82
  -3   4  -4 1920.29  114.63
   3   4   4 2195.82  109.50
   3   4   4 1831.07  116.86
  -4   4   4  163.87   13.12
  -4   4   4  187.72   12.04
   4   4  -4  185.18   10.47
  -4   4   4  164.30   11.31
  -4   4   4  180.75    9.86
   4   4  -4  164.79   12.47
  -4   4   4  180.02   10.62
   4   4  -4  168.41   10.56
  -4   4   4  174.11   10.24
  -4   4   4  177.85    9.99
  -4  -4  -4  166.05   10.14
   4  -4   4  162.12   11.23
  -4  -4  -4  171.26    9.54
  -4   4   4  174.45   10.28
  -4   4   4  184.85   10.65
   4  -4   4  154.11   12.14
  -4   4   4  169.39   11.45
   4  -4   4  153.75   11.96
  -4   4   4  144.30   10.36
  -4   4   4  185.43   10.09
  -4   4   4  172.88   13.04
  -4  -4  -4  164.76   12.48
  -4  -4  -4  173.12   10.14
   4   4  -4  165.95   13.22
   4   4  -4  173.33   10.20
   4  -4   4  168.02   10.21
  -4   4   4  163.43   11.30
  -4  -4  -4  167.91   12.46
   4   4  -4  163.01   11.11
   4   4  -4  192.35   10.03
   4  -4   4  165.21   10.09
  -4   4   4  166.05   10.17
   4  -4   4  172.46   10.06
   4   4  -4  153.50   11.19
  -4  -4  -4  172.70    9.33
   4   4  -4  148.34   12.59
  -4  -4   4  175.50   12.84
  -4   4  -4  178.19   11.53
  -4   4  -4  174.07    9.99
  -4  -4   4  180.50   10.35
   4   4   4  175.72   11.78
   4   4   4  173.12   12.45
  -4   4  -4  161.68   11.33
  -4   4  -4  165.87   10.01
  -4  -4   4  182.30    9.63
   4   4   4  171.53   10.34
  -4  -4   4  187.50    9.42
   4  -4  -4  158.85    9.88
   4   4   4  165.94   12.04
  -4  -4   4  163.25   10.84
   4   4   4  171.36   10.29
  -4  -4   4  172.50   10.07
  -4   4  -4  170.81   12.13
  -4   4  -4  164.12   10.12
   4   4   4  183.15   11.62
   4   4   4  166.93    9.73
   4   4   4  162.90   11.07
   4   4   4  175.60   11.39
  -4  -4   4  168.25   12.43
  -4   4  -4  160.21   10.05
  -4  -4   4  181.36   10.33
  -4   4  -4  167.98   12.88
  -4   4  -4  162.84    9.11
  -4   4  -4  161.54   10.50
   4  -4  -4  168.33   12.41
  -4  -4   4  165.74   10.41
  -4   4  -4  160.69   10.49
  -4   4  -4  185.87   11.93
  -4   4  -4  155.14   12.83
  -4   4  -4  159.82    9.59
  -4   4  -4  168.38   10.47
  -5   4   4  286.56   15.31
   5  -4   4  265.24   17.06
  -5   4   4  261.71   14.73
   5   4  -4  269.87   14.15
   5   4  -4  258.06   16.36
  -5  -4  -4  222.19   17.53
  -5   4   4  254.25   16.30
  -5  -4  -4  262.11   14.66
  -5   4   4  231.22   16.37
   5   4  -4  228.74   17.33
  -5   4   4  277.66   14.74
  -5   4   4  270.55   14.09
  -5  -4  -4  242.05   14.59
  -5  -4  -4  233.94   17.29
   5  -4   4  237.77   17.27
  -5   4   4  243.68   14.21
  -5   4   4  264.44   14.47
   5   4  -4  254.89   16.06
  -5  -4  -4  245.68   14.21
  -5   4   4  241.59   16.98
   5  -4   4  250.52   14.26
   5  -4   4  252.05   14.61
   5   4  -4  256.95   14.60
  -5  -4  -4  247.62   13.59
  -5  -4  -4  262.64   13.38
  -5   4   4  248.91   15.08
   5  -4   4  251.84   16.23
  -5   4   4  259.74   18.38
   5   4  -4  251.86   15.09
  -5   4   4  236.32   18.40
   5   4  -4  236.20   18.26
  -5   4   4  269.54   15.24
   5   4  -4  252.56   14.76
  -5   4  -4  253.06   13.17
  -5  -4   4  230.35   17.60
   5   4   4  253.55   16.00
   5   4   4  220.66   17.16
   5   4   4  259.93   14.71
  -5   4  -4  251.30   14.42
  -5   4  -4  270.91   15.14
  -5  -4   4  252.99   13.39
   5  -4  -4  236.60   17.55
  -5  -4   4  254.91   14.60
   5   4   4  264.51   16.52
  -5  -4   4  265.76   13.74
  -5   4  -4  271.97   14.32
   5   4   4  254.60   16.88
  -5   4  -4  257.26   18.67
   5  -4  -4  234.09   14.42
  -5   4  -4  248.81   16.31
  -5   4  -4  253.13   14.34
   5  -4  -4  234.41   17.09
   5   4   4  273.61   16.39
  -5  -4   4  256.23   14.68
  -5  -4   4  260.89   14.46
  -5  -4   4  223.95   17.43
  -5   4  -4  264.10   15.09
  -5   4  -4  257.38   16.24
   5   4   4  249.82   13.93
   6   4  -4  95.453   6.876
  -6   4   4  101.03    7.48
  -6   4   4  107.58    7.14
   6   4  -4  99.036   6.737
   6   4  -4  98.034   7.421
  -6   4   4  101.29    7.53
  -6   4   4  98.911   6.591
   6  -4   4  96.915   7.406
  -6  -4  -4  89.356   6.568
   6  -4   4  97.942   7.839
   6  -4   4  93.211   6.570
   6  -4   4  95.416   7.315
  -6   4   4  104.45    6.93
  -6  -4  -4  95.685   6.085
  -6  -4  -4  98.988   6.523
   6  -4   4  98.387   7.437
   6   4  -4  99.936   6.369
  -6   4   4  94.010   6.304
  -6   4   4  99.618   6.579
  -6  -4  -4  97.277   6.663
  -6   4   4  98.795   6.844
  -6   4   4  107.86    6.77
  -6   4   4  100.78    6.63
  -6  -4  -4  107.45    6.29
  -6  -4   4  93.452   6.563
  -6  -4   4  104.63    6.57
  -6   4  -4  94.822   6.708
  -6  -4   4  100.36    6.14
  -6  -4   4  101.11    6.64
   6  -4  -4  106.24    7.44
  -6  -4   4  98.959   6.225
   6   4   4  97.883   7.577
  -6   4  -4  104.16    6.54
  -6   4  -4  105.24    6.06
   6   4   4  100.37    7.38
   6   4   4  101.08    7.47
  -6   4  -4  100.76    6.93
   6  -4  -4  103.87    7.84
   6   4   4  95.020   6.533
  -6   4  -4  105.87    6.78
  -7  -4  -4  7.8110  1.6320
   7  -4   4  7.0344  2.1421
  -7   4   4  11.655   1.866
  -7   4   4  6.2305  1.5838
  -7   4   4  9.9050  1.6771
  -7   4   4  10.406   1.644
  -7   4   4  9.6685  1.8535
   7   4  -4  8.7365  1.5845
   7  -4   4  8.0644  1.7858
  -7   4   4  9.4279  1.6421
  -7   4   4  6.9796  1.5791
   7  -4   4  7.0663  1.7099
   7   4  -4  3.6479  1.8186
  -7  -4  -4  9.2934  1.4552
   7   4  -4  8.7206  1.4935
  -7   4   4  8.2760  1.7346
  -7  -4  -4  9.8145  1.7021
   7  -4   4  6.3830  1.8760
   7   4   4  6.0021  1.9579
  -7  -4   4  9.6632  1.7226
   7   4   4  9.3770  1.6163
  -7   4  -4  9.0544  1.5539
  -7   4  -4  8.7305  1.5388
   7   4   4  7.1903  1.8086
  -7  -4   4  7.9070  1.4629
   7  -4  -4  8.9598  1.9568
  -7   4  -4  8.1644  1.7854
  -7  -4   4  6.8047  1.5577
   7  -4  -4  7.7715  1.9897
  -7  -4   4  11.538   1.527
   7  -4  -4  8.8983  1.9587
  -7   4  -4  6.3116  1.5013
   0   5   4  167.11   11.38
   0   5   4  203.27   13.25
   0   5   4  188.61   11.88
   0   5  -4  180.25   11.05
   0   5  -4  194.65   14.00
   0   5   4  196.11   12.46
   0   5   4  194.14   10.74
   0   5  -4  202.76   11.26
   0   5   4  202.32   11.16
   0   5   4  228.04   12.19
   0  -5  -4  216.53   14.20
   0  -5   4  208.82   12.86
   0   5  -4  214.17   11.70
   0   5   4  202.37   13.18
   0  -5  -4  182.25   12.54
   0   5  -4  180.21   11.52
   0   5   4  189.05   11.20
   0   5   4  200.56   12.60
   0   5  -4  205.52   14.00
   0  -5   4  199.00   12.45
   0   5   4  216.66   11.15
   0   5   4  215.18   13.92
   0   5  -4  191.87   10.66
   0   5   4  180.58   11.23
   0   5   4  203.30   13.17
   0   5  -4  214.77   13.02
   0   5  -4  175.82   11.38
   0   5  -4  187.87   10.93
   0  -5   4  190.70   11.99
   0   5   4  198.69   11.27
   0  -5   4  180.68   11.11
   0   5  -4  188.55   11.10
   0  -5   4  188.45   11.53
   0   5   4  207.53   13.28
   0  -5   4  203.79   14.09
   0   5   4  193.74   11.50
   0  -5   4  199.86   11.98
   0   5   4  180.24   12.32
  -1   5   4  20.240   2.273
  -1   5   4  20.529   3.363
   1   5  -4  24.845   3.981
  -1   5   4  27.191   2.404
  -1   5   4  25.904   2.965
  -1  -5  -4  21.352   2.288
   1  -5   4  25.179   2.463
  -1   5   4  24.167   3.690
  -1   5   4  19.771   2.484
   1   5  -4  21.548   2.227
  -1  -5  -4  23.520   2.345
  -1   5   4  23.666   2.618
  -1   5   4  24.966   3.362
   1  -5   4  23.143   2.533
   1   5  -4  24.597   2.532
  -1  -5  -4  19.006   3.551
   1   5  -4  17.444   2.296
  -1   5   4  23.008   2.406
  -1   5   4  24.894   2.498
   1   5  -4  20.341   2.352
   1  -5   4  19.108   2.965
  -1   5   4  23.372   2.511
  -1   5   4  25.194   2.527
   1   5  -4  26.533   3.730
  -1   5   4  21.604   2.755
   1  -5   4  19.833   3.514
  -1   5   4  26.724   2.846
  -1  -5  -4  20.053   3.216
  -1   5   4  25.773   3.647
  -1   5   4  22.741   2.376
   1   5  -4  19.119   2.327
   1  -5   4  25.283   2.653
   1   5  -4  26.753   2.483
  -1   5   4  24.766   2.499
  -1   5   4  25.039   2.464
   1  -5   4  21.001   2.396
   1   5  -4  29.134   3.581
   1   5   4  25.605   3.787
   1   5   4  24.207   2.712
  -1   5  -4  26.342   2.644
  -1   5  -4  22.513   3.176
   1   5   4  24.385   2.254
  -1  -5   4  20.525   2.429
   1   5   4  22.210   2.517
  -1   5  -4  20.429   2.327
  -1  -5   4  20.788   2.314
  -1  -5   4  19.892   2.489
  -1  -5   4  19.718   2.271
   1   5   4  24.074   3.521
   1   5   4  27.085   3.496
  -1   5  -4  25.793   2.400
  -1  -5   4  24.162   3.514
   1   5   4  24.347   2.613
  -1   5  -4  23.905   2.572
  -1   5  -4  23.119   2.404
  -1   5  -4  23.295   2.452
  -1  -5   4  20.530   2.548
  -1  -5   4  22.727   3.639
  -1   5  -4  22.005   2.288
   1   5   4  23.801   2.449
  -1   5  -4  28.810   2.633
   1   5   4  20.267   2.460
   1   5   4  25.953   2.402
   1  -5  -4  21.049   3.697
  -1   5  -4  21.327   3.728
  -1   5  -4  24.394   3.751
  -1  -5   4  23.142   2.409
   1   5   4  21.280   2.324
  -1   5  -4  19.682   2.486
   1   5   4  23.841   2.444
   1   5   4  23.044   2.727
   1   5   4  25.387   2.682
   1   5   4  27.242   2.993
  -1   5  -4  22.444   2.343
   1   5   4  26.953   2.401
   2   5  -4  605.86   35.20
  -2  -5  -4  676.78   39.64
  -2  -5  -4  688.03   41.62
  -2  -5  -4  666.09   35.05
  -2   5   4  703.38   41.35
  -2   5   4  647.73   36.23
  -2   5   4  638.66   39.15
  -2   5   4  646.65   39.12
   2   5  -4  645.68   36.33
  -2  -5  -4  650.22   35.03
   2  -5   4  658.43   35.33
  -2   5   4  640.81   35.99
   2  -5   4  732.75   41.70
   2   5  -4  629.19   36.13
   2   5  -4  705.45   41.26
   2  -5   4  678.75   34.76
  -2   5   4  708.04   33.80
  -2   5   4  665.90   35.40
  -2   5   4  660.61   37.55
  -2   5   4  666.56   39.52
   2   5  -4  716.55   33.81
  -2  -5  -4  608.28   31.74
  -2   5   4  692.31   36.43
   2   5  -4  583.29   39.03
   2  -5   4  667.16   37.65
  -2   5   4  585.48   35.11
  -2   5   4  606.18   40.89
  -2   5   4  657.10   35.31
  -2   5   4  636.20   38.85
   2   5  -4  669.46   38.96
   2  -5   4  678.17   38.79
  -2   5   4  682.33   34.75
  -2   5   4  698.28   41.02
  -2   5   4  638.98   35.05
  -2  -5   4  643.05   37.66
  -2   5  -4  641.92   33.97
  -2   5  -4  628.14   35.06
   2  -5  -4  691.94   41.44
   2   5   4  643.48   37.62
   2   5   4  731.36   37.82
  -2   5  -4  619.65   33.50
   2   5   4  641.87   35.17
  -2   5  -4  676.06   35.37
  -2   5  -4  660.66   38.47
  -2   5  -4  682.78   39.01
  -2   5  -4  650.75   35.07
   2   5   4  648.33   35.25
  -2  -5   4  706.53   39.82
  -2   5  -4  618.72   34.31
  -2  -5   4  683.93   41.45
   2   5   4  674.90   36.25
  -2  -5   4  656.57   31.84
  -2  -5   4  679.62   38.72
  -2   5  -4  682.49   36.42
   2   5   4  687.16   39.51
  -2  -5   4  641.60   35.05
  -2  -5   4  657.64   37.56
   2   5   4  661.82   38.67
   2   5   4  690.51   33.74
  -2   5  -4  699.14   36.25
  -2  -5   4  674.82   35.08
  -2   5  -4  744.45   40.88
   2  -5  -4  674.50   38.97
   2   5   4  660.61   36.28
   2   5   4  662.24   40.90
   2   5   4  639.13   40.73
   2   5   4  614.55   38.86
   2   5   4  693.74   39.19
   2   5   4  678.36   34.60
   2   5   4  684.94   35.37
  -2  -5   4  624.47   36.20
  -2   5  -4  623.03   40.77
  -2   5  -4  669.21   41.35
  -2   5  -4  679.85   36.35
  -3   5   4  58.271   4.385
  -3   5   4  58.837   4.565
   3   5  -4  56.631   6.376
   3  -5   4  52.303   4.502
  -3   5   4  53.188   4.162
  -3   5   4  54.314   4.213
  -3   5   4  46.846   4.165
   3   5  -4  62.454   6.074
  -3   5   4  53.825   4.246
   3   5  -4  63.322   4.464
   3  -5   4  52.650   5.638
  -3  -5  -4  43.854   5.750
  -3   5   4  48.245   5.871
   3   5  -4  54.765   4.277
  -3   5   4  50.833   4.361
   3  -5   4  59.413   4.164
  -3   5   4  56.804   5.167
  -3   5   4  53.173   4.842
   3   5  -4  54.499   4.466
  -3   5   4  55.557   4.802
   3   5  -4  49.858   4.760
  -3  -5  -4  59.076   3.919
   3   5  -4  48.467   4.208
  -3  -5  -4  50.999   5.541
  -3   5   4  54.676   4.928
  -3   5   4  57.430   5.961
   3  -5   4  46.365   5.792
   3   5  -4  55.613   6.006
  -3   5   4  54.137   4.565
   3  -5   4  49.653   4.153
   3  -5   4  54.147   4.302
  -3  -5  -4  55.465   4.286
  -3  -5  -4  57.190   4.346
   3   5  -4  56.330   4.171
  -3   5   4  49.487   4.068
  -3  -5  -4  46.560   5.733
  -3  -5  -4  47.171   3.735
  -3   5   4  55.592   6.237
   3   5   4  55.526   4.454
   3   5   4  51.186   4.833
   3   5   4  42.035   4.558
  -3   5  -4  54.775   4.265
   3   5   4  52.582   4.570
  -3  -5   4  62.639   4.505
   3   5   4  55.282   4.619
   3   5   4  52.550   4.332
  -3   5  -4  54.693   4.889
  -3   5  -4  55.094   4.543
  -3  -5   4  58.910   4.422
  -3  -5   4  49.788   4.616
  -3   5  -4  56.074   4.606
   3   5   4  58.574   4.390
   3   5   4  51.988   5.528
  -3   5  -4  53.087   4.893
  -3   5  -4  52.487   6.032
  -3   5  -4  59.933   4.286
  -3  -5   4  50.937   3.862
   3   5   4  54.363   4.154
   3   5   4  53.154   4.808
  -3   5  -4  62.821   4.603
  -3   5  -4  55.131   5.522
   3  -5  -4  56.618   5.793
  -3   5  -4  55.017   4.896
  -3  -5   4  50.033   3.827
  -3   5  -4  55.140   4.227
   3   5   4  44.621   4.221
  -3   5  -4  49.654   4.075
  -3   5  -4  50.635   4.237
  -3  -5   4  55.205   4.498
   3   5   4  56.915   4.122
  -3   5  -4  49.043   6.053
   3   5   4  57.890   5.996
  -3  -5   4  50.030   5.662
  -3  -5   4  48.305   5.930
  -3   5  -4  54.457   4.767
  -4   5   4  78.962   6.175
  -4  -5  -4  72.112   5.392
  -4   5   4  71.144   5.996
   4   5  -4  69.324   5.334
  -4  -5  -4  55.357   6.805
  -4   5   4  75.406   5.233
  -4  -5  -4  78.135   5.842
   4   5  -4  66.481   5.465
  -4   5   4  75.875   5.340
  -4  -5  -4  75.648   4.913
   4  -5   4  76.524   5.432
   4   5  -4  73.949   6.005
   4   5  -4  76.890   5.264
  -4   5   4  77.361   5.386
  -4  -5  -4  78.460   5.483
  -4   5   4  77.074   6.088
  -4   5   4  74.303   5.453
  -4   5   4  70.379   5.561
  -4   5   4  73.967   5.220
  -4  -5  -4  70.686   7.570
  -4   5   4  64.365   7.527
   4   5  -4  64.565   7.554
  -4  -5  -4  75.680   4.913
   4   5  -4  72.715   7.297
   4   5  -4  71.529   5.355
  -4   5   4  56.340   7.173
  -4   5   4  65.418   7.023
   4  -5   4  77.559   5.427
   4  -5   4  75.442   5.920
  -4   5   4  63.226   5.214
  -4   5   4  84.947   5.804
  -4   5   4  69.834   5.516
   4  -5   4  68.805   7.087
   4  -5   4  71.617   5.234
  -4   5   4  82.058   6.417
  -4  -5   4  69.631   4.834
  -4   5  -4  75.254   5.329
  -4   5  -4  84.124   5.449
  -4  -5   4  80.293   5.517
  -4  -5   4  70.677   5.254
  -4   5  -4  73.544   7.970
  -4   5  -4  73.440   5.544
  -4   5  -4  74.153   5.600
  -4  -5   4  62.348   7.091
  -4   5  -4  76.129   5.340
   4   5   4  70.205   5.830
   4   5   4  63.820   5.987
  -4  -5   4  70.731   5.732
  -4  -5   4  60.102   5.273
   4   5   4  73.594   5.400
  -4  -5   4  77.309   5.005
   4   5   4  58.631   6.812
  -4   5  -4  65.907   7.600
   4   5   4  78.949   5.232
  -4   5  -4  74.815   6.243
  -4   5  -4  82.006   5.368
  -4   5  -4  80.766   5.696
  -4   5  -4  59.555   5.936
   4  -5  -4  73.422   5.301
   4   5   4  69.178   6.032
   4  -5  -4  63.914   7.071
  -4  -5   4  78.910   7.837
  -4   5  -4  77.828   6.040
   4   5   4  74.742   6.044
  -4   5  -4  68.417   5.025
  -5   5   4  31.721   3.411
   5  -5   4  38.134   3.371
  -5   5   4  34.715   3.854
   5   5  -4  31.409   3.141
  -5  -5  -4  32.101   3.105
  -5  -5  -4  33.188   3.397
  -5   5   4  36.204   3.403
  -5   5   4  31.863   3.910
   5   5  -4  30.609   3.271
   5  -5   4  41.615   3.915
  -5   5   4  32.362   3.450
   5   5  -4  32.892   3.711
   5   5  -4  36.981   3.650
   5  -5   4  32.834   3.265
  -5   5   4  40.781   3.345
   5  -5   4  36.409   3.886
  -5   5   4  30.578   3.312
  -5  -5  -4  32.697   3.346
   5   5  -4  32.215   3.330
  -5   5   4  35.929   3.502
  -5   5   4  31.818   3.725
  -5  -5  -4  35.315   3.090
  -5   5   4  28.947   3.310
  -5   5   4  29.453   3.594
  -5  -5  -4  33.517   3.294
  -5   5   4  35.204   3.353
  -5   5  -4  29.909   3.628
  -5   5  -4  39.103   3.391
  -5   5  -4  29.460   3.309
  -5   5  -4  30.235   3.181
   5   5   4  38.888   3.592
   5   5   4  37.602   3.873
   5  -5  -4  32.570   3.306
   5   5   4  37.868   3.807
  -5   5  -4  39.254   3.890
  -5  -5   4  36.689   3.575
  -5   5  -4  32.309   3.483
   5   5   4  36.169   3.809
  -5  -5   4  40.343   3.547
  -5   5  -4  40.956   3.440
   5   5   4  32.516   3.145
  -5  -5   4  30.816   2.965
  -5   5  -4  34.167   3.414
  -5  -5   4  33.976   3.073
  -6  -5  -4  17.709   2.230
   6  -5   4  18.333   2.452
  -6  -5  -4  15.425   1.971
  -6   5   4  17.209   2.171
  -6   5   4  15.315   2.596
   6   5  -4  14.621   2.399
  -6  -5  -4  15.458   2.254
  -6   5   4  14.231   2.417
  -6   5   4  15.048   2.231
   6   5  -4  11.085   1.933
   6  -5   4  19.227   2.803
  -6   5   4  12.816   2.091
  -6   5   4  17.022   2.148
  -6   5   4  15.167   2.332
   6  -5   4  14.316   2.402
   6   5  -4  16.246   2.079
  -6  -5  -4  12.372   1.849
   6   5  -4  13.073   2.199
   6  -5   4  13.779   1.975
  -6   5   4  14.662   2.245
   6  -5   4  12.575   2.522
  -6   5   4  16.087   2.417
  -6   5   4  12.423   2.082
  -6  -5   4  14.437   1.970
  -6   5  -4  19.284   2.204
   6   5   4  18.714   2.469
   6  -5  -4  15.944   2.463
   6   5   4  17.063   2.105
  -6  -5   4  15.620   2.123
  -6   5  -4  17.651   2.377
  -6  -5   4  16.482   1.954
   6  -5  -4  15.275   2.461
   6   5   4  15.523   2.512
  -6   5  -4  13.170   1.988
  -6   5  -4  17.316   2.243
  -6  -5   4  14.478   2.149
  -7   5   4  17.390   2.056
   7   5  -4  12.872   1.772
   7  -5   4  19.965   2.356
  -7  -5  -4  18.520   1.776
   7  -5   4  17.154   2.179
   7   5  -4  16.511   1.770
  -7   5   4  16.611   1.911
   7   5   4  18.161   2.217
  -7   5  -4  17.885   1.848
  -7   5  -4  18.517   1.912
   7   5   4  16.773   2.039
  -7  -5   4  15.582   1.686
   7  -5  -4  15.392   2.081
   7  -5  -4  18.566   2.194
   0  -6   4  6.2657  2.8310
   0   6   4  7.6568  1.7171
   0   6   4  8.4026  1.7697
   0   6  -4  7.8254  1.6511
   0   6   4  7.2534  1.8636
   0   6  -4  7.5732  1.5926
   0  -6   4  6.2324  1.7073
   0   6   4  4.2926  2.4912
   0  -6   4  6.9530  1.6953
   0   6   4  2.0149  2.2263
   0   6  -4  2.7745  1.3798
   0   6   4  8.9185  1.9683
   0   6   4  7.4494  1.6719
   0   6  -4  7.0580  1.6977
   0   6   4  4.7770  1.5899
   0  -6   4  4.9188  1.7042
   0   6   4  4.7397  1.4838
   0   6  -4  6.1585  1.7055
   0   6  -4  2.8690  1.4708
   0   6  -4  6.6319  2.7046
   0   6  -4  7.3550  2.4431
   0   6  -4  6.4374  1.6837
   0   6   4  6.8843  2.0575
   0   6   4  5.6591  2.1037
   0   6   4  8.1886  1.7579
   0   6   4  6.8836  1.5542
   0   6  -4  8.7142  1.5983
   0   6   4  4.5176  1.5468
   0   6  -4  7.4818  2.4727
   0   6   4  8.3690  1.9710
   0  -6  -4  5.5668  2.6990
   0   6   4  8.4145  1.7162
   0  -6   4  7.3250  1.7958
  -1   6   4  113.12    6.69
  -1  -6  -4  107.73    8.48
  -1   6   4  100.62    9.06
   1   6  -4  100.78    7.02
   1   6  -4  102.41    6.80
  -1   6   4  104.22    8.65
   1   6  -4  113.92    9.39
  -1   6   4  119.03    8.27
  -1  -6  -4  108.82    9.30
   1  -6   4  107.66    7.42
  -1   6   4  134.07    8.15
  -1   6   4  113.75    9.24
  -1   6   4  113.83    6.99
  -1   6   4  111.84    7.80
   1  -6   4  105.53    8.41
   1   6  -4  102.61    7.11
  -1  -6  -4  93.983   6.762
   1  -6   4  115.80    7.08
   1   6  -4  107.38    9.33
  -1   6   4  114.94    6.79
   1   6  -4  111.60    6.98
   1   6  -4  103.72    6.57
  -1   6   4  109.34    6.94
   1  -6   4  105.48    7.26
  -1  -6  -4  101.70    6.66
   1   6  -4  106.11    8.66
  -1   6   4  104.01    7.71
  -1   6   4  93.999   6.970
  -1   6   4  95.072   6.793
  -1   6   4  114.59    7.45
   1  -6   4  114.38    9.49
  -1   6   4  112.11    7.22
   1  -6   4  109.55    7.09
  -1   6   4  119.49    7.00
   1   6  -4  93.035   6.838
  -1   6  -4  110.80    6.92
  -1   6  -4  107.77    7.45
  -1   6  -4  99.724   8.451
   1   6   4  88.322   7.977
  -1  -6   4  97.827   8.598
  -1   6  -4  115.02    9.51
   1   6   4  120.85    9.41
  -1  -6   4  92.090   6.707
   1   6   4  102.92    7.23
  -1   6  -4  107.04    9.02
   1   6   4  104.47    7.06
   1  -6  -4  106.16    9.30
  -1  -6   4  102.54    6.88
   1   6   4  108.01    6.97
  -1  -6   4  108.66    7.43
  -1   6  -4  97.370   7.047
   1   6   4  108.24    7.70
  -1  -6   4  108.11    9.33
   1   6   4  105.80    7.60
  -1   6  -4  93.703   7.036
  -1   6  -4  101.83    7.05
   1  -6  -4  108.19    7.38
   1   6   4  103.43    6.88
  -1   6  -4  114.19    7.02
   1   6   4  108.06    8.79
   1   6   4  112.40    8.79
  -1   6  -4  106.08    6.51
   1   6   4  111.00    6.85
   1   6   4  108.55    7.66
  -1  -6   4  93.408   7.201
   1   6   4  80.777   6.782
  -1  -6   4  107.00    6.84
[truncated: 1,103,950 more chars]
