# Supplementary material for: Use of intensity quotients and differences in absolute structure refinement
Source: Acta Crystallogr B Struct Sci Cryst Eng Mater. 2013 May 17;69(Pt 3):249–59. doi: 10.1107/S2052519213010014 (PMC3661305; doi:10.1107/S2052519213010014)
Supplement: Supplementary file 2 [file b-69-00249-sup2.zip › R-CYCLO_A.cif]

 
data_R-CYCLO_A
 
_audit_creation_method            SHELXL-2012
_chemical_name_systematic
;
 ?
;
_chemical_name_common             ?
_chemical_melting_point           ?
_chemical_formula_moiety          ?
_chemical_formula_sum
 'C19 H26 N6 O' 
_chemical_formula_weight          354.46

loop_
 _atom_type_symbol
 _atom_type_description
 _atom_type_scat_dispersion_real
 _atom_type_scat_dispersion_imag
 _atom_type_scat_source
 'C'  'C'   0.0181   0.0091
 'International Tables Vol C Tables 4.2.6.8 and 6.1.1.4'
 'H'  'H'   0.0000   0.0000
 'International Tables Vol C Tables 4.2.6.8 and 6.1.1.4'
 'N'  'N'   0.0311   0.0180
 'International Tables Vol C Tables 4.2.6.8 and 6.1.1.4'
 'O'  'O'   0.0492   0.0322
 'International Tables Vol C Tables 4.2.6.8 and 6.1.1.4'
 
_space_group_crystal_system       orthorhombic
_space_group_IT_number            19
_space_group_name_H-M_alt         'P 21 21 21'
_space_group_name_Hall            'P 2ac 2ab'
 
_shelx_space_group_comment
;
The symmetry employed for this shelxl refinement is uniquely defined
by the following loop, which should always be used as a source of
symmetry information in preference to the above space-group names.
They are only intended as comments.
;
 
loop_
 _space_group_symop_operation_xyz
 'x, y, z'
 'x+1/2, -y+1/2, -z'
 '-x, y+1/2, -z+1/2'
 '-x+1/2, -y, z+1/2'
 
_cell_length_a                    11.25467(7)
_cell_length_b                    15.43831(8)
_cell_length_c                    22.51824(11)
_cell_angle_alpha                 90
_cell_angle_beta                  90
_cell_angle_gamma                 90
_cell_volume                      3912.61(4)
_cell_formula_units_Z             8
_cell_measurement_temperature     150(2)
_cell_measurement_reflns_used     ? 
_cell_measurement_theta_min       ? 
_cell_measurement_theta_max       ? 
 
_exptl_crystal_description        ? 
_exptl_crystal_colour             ? 
_exptl_crystal_density_meas       ? 
_exptl_crystal_density_method     ?              
_exptl_crystal_density_diffrn     1.203          
_exptl_crystal_F_000              1520
_exptl_transmission_factor_min    ?                                             
_exptl_transmission_factor_max    ?                                             
_exptl_crystal_size_max           ? 
_exptl_crystal_size_mid           ? 
_exptl_crystal_size_min           ? 
_exptl_absorpt_coefficient_mu     0.627
_shelx_estimated_absorpt_T_min    ? 
_shelx_estimated_absorpt_T_max    ? 
_exptl_absorpt_correction_type    ? 
_exptl_absorpt_correction_T_min   ? 
_exptl_absorpt_correction_T_max   ? 
_exptl_absorpt_process_details    ? 
 
_exptl_special_details
;
 ?
;
 
_diffrn_ambient_temperature       150(2)
_diffrn_radiation_wavelength      1.54184
_diffrn_radiation_type            CuK\a
_diffrn_source                    ?                       
_diffrn_measurement_device_type   ? 
_diffrn_measurement_method        ? 
_diffrn_detector_area_resol_mean  ? 
_diffrn_reflns_number             120255
_diffrn_reflns_av_unetI/netI      0.0126
_diffrn_reflns_av_R_equivalents   0.0393
_diffrn_reflns_limit_h_min        -14
_diffrn_reflns_limit_h_max        13
_diffrn_reflns_limit_k_min        -19
_diffrn_reflns_limit_k_max        19
_diffrn_reflns_limit_l_min        -28
_diffrn_reflns_limit_l_max        28
_diffrn_reflns_theta_min          3.471
_diffrn_reflns_theta_max          74.908
_diffrn_reflns_theta_full         67.684
_diffrn_measured_fraction_theta_max   0.995
_diffrn_measured_fraction_theta_full  1.000
_diffrn_reflns_Laue_measured_fraction_max    0.995
_diffrn_reflns_Laue_measured_fraction_full   1.000
_diffrn_reflns_point_group_measured_fraction_max   0.993
_diffrn_reflns_point_group_measured_fraction_full  1.000
_reflns_number_total              7984
_reflns_number_gt                 7778
_reflns_threshold_expression      'I > 2\s(I)'
_reflns_Friedel_coverage          0.791
_reflns_Friedel_fraction_max      0.991
_reflns_Friedel_fraction_full     1.000
 
_reflns_special_details
;
 Reflections were merged by SHELXL according to the crystal
 class for the calculation of statistics and refinement.
 
 _reflns_Friedel_fraction is defined as the number of unique
 Friedel pairs measured divided by the number that would be
 possible theoretically, ignoring centric projections and
 systematic absences.
;
 
_computing_data_collection        ?
_computing_cell_refinement        ?
_computing_data_reduction         ?
_computing_structure_solution     ?
_computing_structure_refinement   'SHELXL-2012 (Sheldrick, 2012)'
_computing_molecular_graphics     ?
_computing_publication_material   ?
 
_refine_special_details
;
 ?
;
_refine_ls_structure_factor_coef  Fsqd
_refine_ls_matrix_type            full
_refine_ls_weighting_scheme       calc
_refine_ls_weighting_details
;
 w=1/[\s^2^(Fo^2^)+(0.0657P)^2^+1.0182P]
 where P=(Fo^2^+2Fc^2^)/3
;
_atom_sites_solution_primary      ?
_atom_sites_solution_secondary    ?
_atom_sites_solution_hydrogens    geom
_refine_ls_hydrogen_treatment     constr
_refine_ls_extinction_method      none
_refine_ls_extinction_coef        .
_refine_ls_abs_structure_details
;
 Flack x determined using 3404 quotients [(I+)-(I-)]/[(I+)+(I-)]
 (Parsons and Flack (2004), Acta Cryst. A60, s61).
;
_refine_ls_abs_structure_Flack    0.00(4)
_chemical_absolute_configuration  ?
_refine_ls_number_reflns          7984
_refine_ls_number_parameters      467
_refine_ls_number_restraints      24
_refine_ls_R_factor_all           0.0421
_refine_ls_R_factor_gt            0.0411
_refine_ls_wR_factor_ref          0.1113
_refine_ls_wR_factor_gt           0.1102
_refine_ls_goodness_of_fit_ref    1.031
_refine_ls_restrained_S_all       1.091
_refine_ls_shift/su_max           0.004
_refine_ls_shift/su_mean          0.000
 
loop_
 _atom_site_label
 _atom_site_type_symbol
 _atom_site_fract_x
 _atom_site_fract_y
 _atom_site_fract_z
 _atom_site_U_iso_or_equiv
 _atom_site_adp_type
 _atom_site_occupancy
 _atom_site_site_symmetry_order  
 _atom_site_calc_flag
 _atom_site_refinement_flags_posn
 _atom_site_refinement_flags_adp
 _atom_site_refinement_flags_occupancy
 _atom_site_disorder_assembly
 _atom_site_disorder_group
C21 C 0.0344(2) -0.61523(15) -0.03124(11) 0.0401(5) Uani 1 1 d . . . . .
H21 H 0.0701 -0.6511 -0.0020 0.048 Uiso 1 1 calc R U . . .
N31 N 0.0119(2) -0.64169(12) -0.08569(9) 0.0385(4) Uani 1 1 d . . . . .
C41 C -0.0395(2) -0.56934(13) -0.11219(9) 0.0313(4) Uani 1 1 d . . . . .
C51 C -0.0808(2) -0.55245(14) -0.17054(9) 0.0296(4) Uani 1 1 d . . . . .
N61 N -0.11729(17) -0.47217(12) -0.18364(8) 0.0324(4) Uani 1 1 d . . . . .
C71 C -0.1179(2) -0.41098(14) -0.14096(10) 0.0325(4) Uani 1 1 d . . . . .
N81 N -0.08413(18) -0.41998(12) -0.08357(8) 0.0328(4) Uani 1 1 d . . . . .
C91 C -0.0449(2) -0.50046(14) -0.07285(9) 0.0318(4) Uani 1 1 d . . . . .
N11 N 0.0015(2) -0.53121(12) -0.02064(8) 0.0358(4) Uani 1 1 d D . . . .
C101 C 0.0211(2) -0.47945(15) 0.03367(10) 0.0403(5) Uani 1 1 d D . . . .
H101 H -0.0410 -0.4333 0.0359 0.048 Uiso 0.75 1 calc R U P A 1
H102 H -0.0128 -0.4201 0.0286 0.048 Uiso 0.25 1 calc R U P A 2
C111 C 0.0129(5) -0.5353(3) 0.0887(2) 0.0660(12) Uiso 0.75 1 d D . P B 1
H11A H -0.0655 -0.5629 0.0904 0.099 Uiso 0.75 1 calc R U P B 1
H11B H 0.0242 -0.4993 0.1241 0.099 Uiso 0.75 1 calc R U P B 1
H11C H 0.0745 -0.5801 0.0874 0.099 Uiso 0.75 1 calc R U P B 1
C121 C 0.1418(3) -0.4370(3) 0.03100(19) 0.0499(8) Uiso 0.75 1 d D . P B 1
H12A H 0.1467 -0.4004 -0.0045 0.075 Uiso 0.75 1 calc R U P B 1
H12B H 0.2035 -0.4817 0.0293 0.075 Uiso 0.75 1 calc R U P B 1
H12C H 0.1535 -0.4012 0.0665 0.075 Uiso 0.75 1 calc R U P B 1
C113 C -0.0390(8) -0.5257(5) 0.0871(3) 0.0254(15) Uiso 0.25 1 d D . P B 2
H11D H -0.1224 -0.5374 0.0776 0.038 Uiso 0.25 1 calc R U P B 2
H11E H -0.0346 -0.4883 0.1222 0.038 Uiso 0.25 1 calc R U P B 2
H11F H 0.0022 -0.5803 0.0952 0.038 Uiso 0.25 1 calc R U P B 2
C123 C 0.1477(9) -0.4737(17) 0.0506(9) 0.114(7) Uiso 0.25 1 d D . P B 2
H12D H 0.1919 -0.4433 0.0194 0.172 Uiso 0.25 1 calc R U P B 2
H12E H 0.1802 -0.5322 0.0555 0.172 Uiso 0.25 1 calc R U P B 2
H12F H 0.1551 -0.4418 0.0880 0.172 Uiso 0.25 1 calc R U P B 2
N131 N -0.08383(18) -0.61301(12) -0.21299(8) 0.0315(4) Uani 1 1 d . . . . .
H131 H -0.0674 -0.6669 -0.2033 0.038 Uiso 1 1 calc R U . . .
C141 C -0.1131(2) -0.59367(14) -0.27463(9) 0.0311(4) Uani 1 1 d . . . . .
H14A H -0.0507 -0.6189 -0.3003 0.037 Uiso 1 1 calc R U . . .
H14B H -0.1109 -0.5301 -0.2801 0.037 Uiso 1 1 calc R U . . .
C151 C -0.23205(19) -0.62634(13) -0.29553(9) 0.0287(4) Uani 1 1 d . . . . .
C161 C -0.3350(2) -0.61903(16) -0.26196(11) 0.0393(5) Uani 1 1 d . . . . .
H161 H -0.3320 -0.5939 -0.2235 0.047 Uiso 1 1 calc R U . . .
C171 C -0.4427(2) -0.6486(2) -0.28474(14) 0.0500(7) Uani 1 1 d . . . . .
H171 H -0.5128 -0.6434 -0.2615 0.060 Uiso 1 1 calc R U . . .
C181 C -0.4491(3) -0.6852(2) -0.34013(14) 0.0531(7) Uani 1 1 d . . . . .
H181 H -0.5230 -0.7053 -0.3550 0.064 Uiso 1 1 calc R U . . .
C191 C -0.3476(3) -0.69251(19) -0.37416(12) 0.0499(6) Uani 1 1 d . . . . .
H191 H -0.3513 -0.7174 -0.4127 0.060 Uiso 1 1 calc R U . . .
C201 C -0.2405(2) -0.66326(16) -0.35168(10) 0.0376(5) Uani 1 1 d . . . . .
H201 H -0.1709 -0.6685 -0.3752 0.045 Uiso 1 1 calc R U . . .
N211 N -0.15561(19) -0.33138(12) -0.15801(9) 0.0371(4) Uani 1 1 d . . . . .
H211 H -0.1562 -0.2892 -0.1317 0.044 Uiso 1 1 calc R U . . .
C221 C -0.1951(2) -0.31321(14) -0.21802(10) 0.0330(5) Uani 1 1 d . . . . .
H221 H -0.1363 -0.3398 -0.2459 0.040 Uiso 1 1 calc R U . . .
C231 C -0.3167(2) -0.35124(15) -0.23244(10) 0.0352(5) Uani 1 1 d . . . . .
H23A H -0.3268 -0.4067 -0.2110 0.042 Uiso 1 1 calc R U . . .
H23B H -0.3794 -0.3110 -0.2188 0.042 Uiso 1 1 calc R U . . .
C241 C -0.3303(3) -0.3667(2) -0.29880(12) 0.0574(8) Uani 1 1 d . . . . .
H24A H -0.4090 -0.3913 -0.3068 0.086 Uiso 1 1 calc R U . . .
H24B H -0.2689 -0.4072 -0.3123 0.086 Uiso 1 1 calc R U . . .
H24C H -0.3219 -0.3117 -0.3201 0.086 Uiso 1 1 calc R U . . .
C251 C -0.1902(2) -0.21583(15) -0.22666(11) 0.0392(5) Uani 1 1 d . . . . .
H25A H -0.1068 -0.1958 -0.2242 0.047 Uiso 1 1 calc R U . . .
H25B H -0.2214 -0.2006 -0.2664 0.047 Uiso 1 1 calc R U . . .
O261 O -0.25898(16) -0.17441(11) -0.18220(8) 0.0398(4) Uani 1 1 d . . . . .
H261 H -0.2328 -0.1241 -0.1765 0.060 Uiso 1 1 calc R U . . .
C22 C -0.1485(3) 0.16639(15) -0.24312(11) 0.0411(5) Uani 1 1 d . . . . .
H22 H -0.1747 0.2009 -0.2755 0.049 Uiso 1 1 calc R U . . .
N32 N -0.0753(2) 0.19490(12) -0.20238(8) 0.0376(4) Uani 1 1 d . . . . .
C42 C -0.0614(2) 0.12443(14) -0.16471(9) 0.0316(4) Uani 1 1 d . . . . .
C52 C 0.0127(2) 0.10952(14) -0.11514(9) 0.0306(4) Uani 1 1 d . . . . .
N62 N 0.01242(18) 0.03071(11) -0.08968(8) 0.0311(4) Uani 1 1 d . . . . .
C72 C -0.0623(2) -0.03003(13) -0.11119(9) 0.0291(4) Uani 1 1 d . . . . .
N82 N -0.13638(17) -0.02337(11) -0.15816(8) 0.0311(4) Uani 1 1 d . . . . .
C92 C -0.1289(2) 0.05515(14) -0.18388(10) 0.0304(4) Uani 1 1 d . . . . .
N12 N -0.1838(2) 0.08235(13) -0.23491(10) 0.0400(5) Uani 1 1 d D . . . .
C102 C -0.2624(3) 0.03107(18) -0.27335(15) 0.0627(10) Uani 1 1 d D . . . .
H101 H -0.2372 -0.0306 -0.2680 0.075 Uiso 0.5 1 calc R U P C 1
H102 H -0.2709 -0.0243 -0.2507 0.075 Uiso 0.5 1 calc R U P C 2
C112 C -0.2329(4) 0.0546(3) -0.34116(18) 0.0320(9) Uiso 0.5 1 d D . P D 1
H11G H -0.1469 0.0514 -0.3476 0.048 Uiso 0.5 1 calc R U P D 1
H11H H -0.2608 0.1134 -0.3498 0.048 Uiso 0.5 1 calc R U P D 1
H11I H -0.2730 0.0134 -0.3675 0.048 Uiso 0.5 1 calc R U P D 1
C122 C -0.3843(5) 0.0327(5) -0.2608(3) 0.0563(15) Uiso 0.5 1 d D . P D 1
H12G H -0.3971 0.0174 -0.2190 0.084 Uiso 0.5 1 calc R U P D 1
H12H H -0.4255 -0.0091 -0.2863 0.084 Uiso 0.5 1 calc R U P D 1
H12I H -0.4155 0.0910 -0.2683 0.084 Uiso 0.5 1 calc R U P D 1
C114 C -0.2287(14) 0.0032(10) -0.3275(5) 0.133(5) Uiso 0.5 1 d D . P D 2
H11J H -0.1491 -0.0223 -0.3251 0.200 Uiso 0.5 1 calc R U P D 2
H11K H -0.2275 0.0522 -0.3552 0.200 Uiso 0.5 1 calc R U P D 2
H11L H -0.2851 -0.0405 -0.3418 0.200 Uiso 0.5 1 calc R U P D 2
C124 C -0.3913(6) 0.0754(6) -0.2650(4) 0.0669(17) Uiso 0.5 1 d D . P D 2
H12J H -0.4067 0.0847 -0.2227 0.100 Uiso 0.5 1 calc R U P D 2
H12K H -0.4526 0.0373 -0.2816 0.100 Uiso 0.5 1 calc R U P D 2
H12L H -0.3929 0.1312 -0.2858 0.100 Uiso 0.5 1 calc R U P D 2
N132 N 0.08498(19) 0.17093(12) -0.09356(9) 0.0371(4) Uani 1 1 d . . . . .
H132 H 0.0816 0.2233 -0.1089 0.045 Uiso 1 1 calc R U . . .
C142 C 0.1684(2) 0.15449(17) -0.04593(12) 0.0425(6) Uani 1 1 d . . . . .
H14C H 0.2417 0.1881 -0.0537 0.051 Uiso 1 1 calc R U . . .
H14D H 0.1900 0.0923 -0.0466 0.051 Uiso 1 1 calc R U . . .
C152 C 0.1236(3) 0.17700(15) 0.01533(11) 0.0423(6) Uani 1 1 d . . . . .
C162 C 0.0049(3) 0.16984(17) 0.03033(12) 0.0474(6) Uani 1 1 d . . . . .
H162 H -0.0509 0.1509 0.0014 0.057 Uiso 1 1 calc R U . . .
C172 C -0.0337(4) 0.1901(2) 0.08725(13) 0.0654(9) Uani 1 1 d . . . . .
H172 H -0.1152 0.1849 0.0975 0.079 Uiso 1 1 calc R U . . .
C182 C 0.0491(5) 0.2182(3) 0.12905(14) 0.0892(15) Uani 1 1 d . . . . .
H182 H 0.0235 0.2329 0.1680 0.107 Uiso 1 1 calc R U . . .
C192 C 0.1664(5) 0.2248(3) 0.11473(18) 0.0918(15) Uani 1 1 d . . . . .
H192 H 0.2222 0.2432 0.1438 0.110 Uiso 1 1 calc R U . . .
C202 C 0.2041(4) 0.2048(2) 0.05823(15) 0.0663(9) Uani 1 1 d . . . . .
H202 H 0.2859 0.2100 0.0484 0.080 Uiso 1 1 calc R U . . .
N212 N -0.06113(19) -0.10812(12) -0.08314(8) 0.0337(4) Uani 1 1 d . . . . .
H212 H -0.1053 -0.1499 -0.0979 0.040 Uiso 1 1 calc R U . . .
C222 C 0.0087(2) -0.12696(14) -0.03016(10) 0.0346(5) Uani 1 1 d . . . . .
H222 H 0.0911 -0.1047 -0.0368 0.042 Uiso 1 1 calc R U . . .
C232 C -0.0404(3) -0.08386(16) 0.02621(10) 0.0415(5) Uani 1 1 d . . . . .
H23C H -0.0683 -0.0248 0.0163 0.050 Uiso 1 1 calc R U . . .
H23D H -0.1095 -0.1174 0.0407 0.050 Uiso 1 1 calc R U . . .
C242 C 0.0521(4) -0.0782(3) 0.07539(12) 0.0645(9) Uani 1 1 d . . . . .
H24D H 0.0169 -0.0506 0.1104 0.097 Uiso 1 1 calc R U . . .
H24E H 0.1199 -0.0438 0.0616 0.097 Uiso 1 1 calc R U . . .
H24F H 0.0791 -0.1366 0.0858 0.097 Uiso 1 1 calc R U . . .
C252 C 0.0155(2) -0.22525(15) -0.02447(11) 0.0385(5) Uani 1 1 d . . . . .
H25C H 0.0613 -0.2495 -0.0581 0.046 Uiso 1 1 calc R U . . .
H25D H 0.0568 -0.2409 0.0128 0.046 Uiso 1 1 calc R U . . .
O262 O -0.10089(17) -0.26058(10) -0.02431(7) 0.0409(4) Uani 1 1 d . . . . .
H262 H -0.0988 -0.3115 -0.0373 0.061 Uiso 1 1 calc R U . . .
 
loop_
 _atom_site_aniso_label
 _atom_site_aniso_U_11
 _atom_site_aniso_U_22
 _atom_site_aniso_U_33
 _atom_site_aniso_U_23
 _atom_site_aniso_U_13
 _atom_site_aniso_U_12
C21 0.0590(15) 0.0282(10) 0.0332(11) 0.0040(9) -0.0097(11) -0.0025(10)
N31 0.0552(12) 0.0272(9) 0.0331(9) 0.0007(7) -0.0088(9) -0.0012(8)
C41 0.0397(11) 0.0255(10) 0.0289(10) 0.0007(8) -0.0020(9) -0.0030(8)
C51 0.0340(10) 0.0263(10) 0.0285(10) -0.0001(8) -0.0017(8) -0.0026(8)
N61 0.0397(10) 0.0270(9) 0.0305(9) -0.0014(7) -0.0050(8) 0.0002(7)
C71 0.0380(11) 0.0279(10) 0.0316(10) -0.0026(8) -0.0049(9) -0.0007(8)
N81 0.0416(10) 0.0275(9) 0.0293(8) -0.0018(7) -0.0043(8) -0.0002(8)
C91 0.0384(11) 0.0283(10) 0.0285(10) 0.0000(8) -0.0037(8) -0.0038(8)
N11 0.0514(11) 0.0271(9) 0.0289(9) 0.0012(7) -0.0074(8) -0.0047(8)
C101 0.0623(15) 0.0316(11) 0.0269(10) -0.0023(9) -0.0088(10) -0.0053(11)
N131 0.0432(10) 0.0254(8) 0.0260(8) 0.0005(7) -0.0048(7) 0.0004(7)
C141 0.0394(11) 0.0299(10) 0.0240(9) 0.0010(8) 0.0016(8) -0.0017(9)
C151 0.0350(10) 0.0243(9) 0.0270(9) 0.0030(8) 0.0000(8) 0.0017(8)
C161 0.0425(12) 0.0380(12) 0.0374(11) 0.0008(10) 0.0084(10) -0.0006(10)
C171 0.0371(13) 0.0546(16) 0.0583(16) 0.0151(13) 0.0051(12) -0.0005(11)
C181 0.0479(14) 0.0573(17) 0.0542(16) 0.0203(13) -0.0167(12) -0.0153(13)
C191 0.0639(17) 0.0508(15) 0.0350(12) 0.0048(11) -0.0138(12) -0.0120(13)
C201 0.0458(13) 0.0401(12) 0.0267(10) 0.0001(9) -0.0006(9) -0.0023(10)
N211 0.0504(11) 0.0277(9) 0.0331(10) -0.0047(8) -0.0104(8) 0.0058(8)
C221 0.0398(11) 0.0279(10) 0.0313(11) -0.0001(8) -0.0014(9) -0.0001(9)
C231 0.0407(12) 0.0318(11) 0.0330(11) -0.0023(9) -0.0031(9) -0.0008(9)
C241 0.0624(18) 0.071(2) 0.0388(14) -0.0079(13) -0.0128(13) -0.0024(15)
C251 0.0482(13) 0.0284(11) 0.0409(12) 0.0034(9) 0.0031(10) -0.0041(10)
O261 0.0421(9) 0.0274(7) 0.0500(10) -0.0022(7) 0.0020(8) -0.0009(7)
C22 0.0598(15) 0.0263(11) 0.0372(12) 0.0015(9) -0.0100(11) 0.0052(10)
N32 0.0562(12) 0.0250(9) 0.0317(9) 0.0035(7) -0.0012(9) 0.0008(8)
C42 0.0444(12) 0.0236(9) 0.0267(9) 0.0010(8) 0.0020(9) 0.0022(9)
C52 0.0401(11) 0.0259(9) 0.0258(9) -0.0008(8) 0.0055(8) 0.0007(8)
N62 0.0433(10) 0.0251(8) 0.0250(8) 0.0008(6) 0.0025(7) 0.0019(7)
C72 0.0377(11) 0.0232(9) 0.0264(9) -0.0007(7) 0.0062(8) 0.0029(8)
N82 0.0375(10) 0.0223(8) 0.0336(9) -0.0013(7) 0.0009(8) 0.0021(7)
C92 0.0375(11) 0.0248(10) 0.0290(9) -0.0011(8) 0.0016(8) 0.0058(8)
N12 0.0504(12) 0.0257(9) 0.0438(11) -0.0005(8) -0.0134(9) 0.0049(8)
C102 0.083(2) 0.0311(12) 0.074(2) 0.0055(13) -0.0485(19) -0.0022(13)
N132 0.0493(11) 0.0278(9) 0.0343(9) 0.0040(8) -0.0033(8) -0.0056(8)
C142 0.0445(13) 0.0379(13) 0.0451(13) 0.0050(10) -0.0075(11) -0.0057(10)
C152 0.0610(16) 0.0286(11) 0.0374(12) 0.0037(9) -0.0141(11) 0.0024(11)
C162 0.0671(17) 0.0389(12) 0.0363(12) 0.0030(10) -0.0040(12) 0.0036(12)
C172 0.097(3) 0.0581(18) 0.0408(14) 0.0072(13) 0.0055(16) 0.0288(18)
C182 0.151(5) 0.084(3) 0.0325(15) -0.0070(15) -0.021(2) 0.051(3)
C192 0.124(4) 0.093(3) 0.058(2) -0.021(2) -0.052(3) 0.035(3)
C202 0.083(2) 0.0573(18) 0.0591(18) -0.0023(15) -0.0377(17) 0.0112(17)
N212 0.0511(11) 0.0234(8) 0.0265(8) 0.0012(7) 0.0008(8) -0.0029(8)
C222 0.0488(13) 0.0286(10) 0.0264(10) 0.0029(8) 0.0043(9) 0.0021(9)
C232 0.0609(15) 0.0363(11) 0.0273(10) -0.0011(9) 0.0051(10) 0.0030(11)
C242 0.085(2) 0.075(2) 0.0337(13) -0.0097(13) -0.0069(14) 0.0081(18)
C252 0.0549(14) 0.0282(10) 0.0325(11) 0.0036(9) 0.0050(10) 0.0031(10)
O262 0.0606(11) 0.0288(8) 0.0334(8) 0.0001(7) 0.0095(8) -0.0029(7)
 
_geom_special_details
;
 All esds (except the esd in the dihedral angle between two l.s. planes)
 are estimated using the full covariance matrix.  The cell esds are taken
 into account individually in the estimation of esds in distances, angles
 and torsion angles; correlations between esds in cell parameters are only
 used when they are defined by crystal symmetry.  An approximate (isotropic)
 treatment of cell esds is used for estimating esds involving l.s. planes.
;
 
loop_
 _geom_bond_atom_site_label_1
 _geom_bond_atom_site_label_2
 _geom_bond_distance
 _geom_bond_site_symmetry_2
 _geom_bond_publ_flag
C21 N31 1.317(3) . ?
C21 N11 1.370(3) . ?
N31 C41 1.392(3) . ?
C41 C91 1.385(3) . ?
C41 C51 1.418(3) . ?
C51 N131 1.337(3) . ?
C51 N61 1.338(3) . ?
N61 C71 1.348(3) . ?
C71 N81 1.354(3) . ?
C71 N211 1.356(3) . ?
N81 C91 1.341(3) . ?
C91 N11 1.371(3) . ?
N11 C101 1.477(3) . ?
C101 C123 1.477(8) . ?
C101 C121 1.509(4) . ?
C101 C111 1.513(5) . ?
C101 C113 1.554(6) . ?
N131 C141 1.457(3) . ?
C141 C151 1.506(3) . ?
C151 C161 1.388(3) . ?
C151 C201 1.390(3) . ?
C161 C171 1.393(4) . ?
C171 C181 1.371(5) . ?
C181 C191 1.380(4) . ?
C191 C201 1.383(4) . ?
N211 C221 1.450(3) . ?
C221 C251 1.517(3) . ?
C221 C231 1.524(3) . ?
C231 C241 1.521(3) . ?
C251 O261 1.418(3) . ?
C22 N32 1.309(3) . ?
C22 N12 1.369(3) . ?
N32 C42 1.388(3) . ?
C42 C92 1.381(3) . ?
C42 C52 1.412(3) . ?
C52 N132 1.340(3) . ?
C52 N62 1.345(3) . ?
N62 C72 1.350(3) . ?
C72 N82 1.351(3) . ?
C72 N212 1.361(3) . ?
N82 C92 1.346(3) . ?
C92 N12 1.371(3) . ?
N12 C102 1.470(3) . ?
C102 C114 1.348(10) . ?
C102 C122 1.401(6) . ?
C102 C112 1.604(5) . ?
C102 C124 1.615(8) . ?
N132 C142 1.448(3) . ?
C142 C152 1.509(4) . ?
C152 C162 1.383(4) . ?
C152 C202 1.392(4) . ?
C162 C172 1.389(4) . ?
C172 C182 1.394(6) . ?
C182 C192 1.362(7) . ?
C192 C202 1.376(6) . ?
N212 C222 1.458(3) . ?
C222 C252 1.525(3) . ?
C222 C232 1.536(3) . ?
C232 C242 1.522(4) . ?
C252 O262 1.419(3) . ?
 
loop_
 _geom_angle_atom_site_label_1
 _geom_angle_atom_site_label_2
 _geom_angle_atom_site_label_3
 _geom_angle
 _geom_angle_site_symmetry_1
 _geom_angle_site_symmetry_3
 _geom_angle_publ_flag
N31 C21 N11 113.8(2) . . ?
C21 N31 C41 103.30(19) . . ?
C91 C41 N31 111.09(19) . . ?
C91 C41 C51 115.93(19) . . ?
N31 C41 C51 132.9(2) . . ?
N131 C51 N61 118.83(19) . . ?
N131 C51 C41 122.8(2) . . ?
N61 C51 C41 118.35(19) . . ?
C51 N61 C71 119.57(19) . . ?
N61 C71 N81 127.4(2) . . ?
N61 C71 N211 115.79(19) . . ?
N81 C71 N211 116.82(19) . . ?
C91 N81 C71 111.06(18) . . ?
N81 C91 N11 126.92(19) . . ?
N81 C91 C41 127.6(2) . . ?
N11 C91 C41 105.43(19) . . ?
C21 N11 C91 106.33(19) . . ?
C21 N11 C101 128.0(2) . . ?
C91 N11 C101 125.41(19) . . ?
C123 C101 N11 113.0(9) . . ?
N11 C101 C121 109.7(2) . . ?
N11 C101 C111 111.1(3) . . ?
C121 C101 C111 109.6(3) . . ?
C123 C101 C113 104.4(9) . . ?
N11 C101 C113 109.1(3) . . ?
C51 N131 C141 122.89(18) . . ?
N131 C141 C151 115.46(18) . . ?
C161 C151 C201 118.1(2) . . ?
C161 C151 C141 123.0(2) . . ?
C201 C151 C141 118.8(2) . . ?
C151 C161 C171 119.9(2) . . ?
C181 C171 C161 121.0(3) . . ?
C171 C181 C191 119.7(3) . . ?
C181 C191 C201 119.4(3) . . ?
C191 C201 C151 121.8(2) . . ?
C71 N211 C221 122.36(19) . . ?
N211 C221 C251 107.46(19) . . ?
N211 C221 C231 113.53(19) . . ?
C251 C221 C231 112.8(2) . . ?
C241 C231 C221 111.1(2) . . ?
O261 C251 C221 109.67(19) . . ?
N32 C22 N12 114.0(2) . . ?
C22 N32 C42 103.64(19) . . ?
C92 C42 N32 110.71(19) . . ?
C92 C42 C52 116.47(19) . . ?
N32 C42 C52 132.6(2) . . ?
N132 C52 N62 119.1(2) . . ?
N132 C52 C42 122.0(2) . . ?
N62 C52 C42 118.9(2) . . ?
C52 N62 C72 118.50(19) . . ?
N62 C72 N82 127.80(19) . . ?
N62 C72 N212 116.28(19) . . ?
N82 C72 N212 115.91(19) . . ?
C92 N82 C72 111.51(18) . . ?
N82 C92 N12 127.5(2) . . ?
N82 C92 C42 126.7(2) . . ?
N12 C92 C42 105.83(19) . . ?
C22 N12 C92 105.8(2) . . ?
C22 N12 C102 127.3(2) . . ?
C92 N12 C102 126.9(2) . . ?
C114 C102 N12 122.4(7) . . ?
C122 C102 N12 117.5(4) . . ?
C122 C102 C112 113.0(4) . . ?
N12 C102 C112 108.3(3) . . ?
C114 C102 C124 119.5(8) . . ?
N12 C102 C124 104.1(4) . . ?
C52 N132 C142 122.6(2) . . ?
N132 C142 C152 114.8(2) . . ?
C162 C152 C202 119.0(3) . . ?
C162 C152 C142 121.9(2) . . ?
C202 C152 C142 119.2(3) . . ?
C152 C162 C172 120.6(3) . . ?
C162 C172 C182 119.0(4) . . ?
C192 C182 C172 120.7(3) . . ?
C182 C192 C202 120.0(4) . . ?
C192 C202 C152 120.7(4) . . ?
C72 N212 C222 124.18(18) . . ?
N212 C222 C252 107.11(19) . . ?
N212 C222 C232 113.3(2) . . ?
C252 C222 C232 112.32(19) . . ?
C242 C232 C222 112.4(2) . . ?
O262 C252 C222 109.7(2) . . ?
 
_refine_diff_density_max    0.460
_refine_diff_density_min   -0.410
_refine_diff_density_rms    0.044

_shelxl_version_number 2012-9

_shelx_res_file
;
TITL global
CELL 1.54184  11.254674  15.438313  22.518238  90.0000  90.0000  90.0000
ZERR    8.00   0.000071   0.000082   0.000106   0.0000   0.0000   0.0000
LATT -1
SYMM 1/2+x,1/2-y,-z
SYMM -x,1/2+y,1/2-z
SYMM 1/2-x,-y,1/2+z
SFAC C H N O
UNIT 152 208 48 8
TEMP -123
L.S. 4
ACTA
DFIX 1.50 0.01 C101 C111 C101 C121 C101 C113 C101 C123 =
               C102 C112 C102 C122 C102 C114 C102 C124
FMAP 2
PLAN 10
WGHT    0.065700    1.018200
FVAR       3.60461
C21   1    0.034355   -0.615234   -0.031245    11.00000    0.05896    0.02824 =
         0.03321    0.00401   -0.00968   -0.00248
AFIX  43
H21   2    0.070081   -0.651129   -0.001999    11.00000   -1.20000
AFIX   0
N31   3    0.011879   -0.641691   -0.085690    11.00000    0.05518    0.02723 =
         0.03312    0.00073   -0.00879   -0.00123
C41   1   -0.039526   -0.569336   -0.112191    11.00000    0.03968    0.02549 =
         0.02886    0.00074   -0.00201   -0.00298
C51   1   -0.080840   -0.552453   -0.170545    11.00000    0.03396    0.02628 =
         0.02850   -0.00008   -0.00166   -0.00261
N61   3   -0.117286   -0.472173   -0.183638    11.00000    0.03974    0.02701 =
         0.03051   -0.00143   -0.00503    0.00020
C71   1   -0.117857   -0.410977   -0.140961    11.00000    0.03797    0.02786 =
         0.03159   -0.00260   -0.00492   -0.00066
N81   3   -0.084130   -0.419984   -0.083566    11.00000    0.04163    0.02748 =
         0.02929   -0.00178   -0.00428   -0.00017
C91   1   -0.044863   -0.500464   -0.072852    11.00000    0.03840    0.02834 =
         0.02854   -0.00003   -0.00372   -0.00382
SAME 0.01 N11 C101 C113 C123
N11   3    0.001500   -0.531213   -0.020642    11.00000    0.05139    0.02705 =
         0.02894    0.00119   -0.00736   -0.00473
C101  1    0.021142   -0.479454    0.033665    11.00000    0.06227    0.03165 =
         0.02689   -0.00230   -0.00877   -0.00525
PART 1 10.75
AFIX  13
H101  2   -0.041042   -0.433302    0.035892    10.75000   -1.20000
PART 2 10.25
AFIX  13
H102  2   -0.012844   -0.420072    0.028557    10.25000   -1.20000
AFIX   0
PART 1 10.75
C111  1    0.012865   -0.535348    0.088717    10.75000    0.06603
AFIX  33
H11A  2   -0.065537   -0.562863    0.090350    10.75000   -1.50000
H11B  2    0.024223   -0.499268    0.124071    10.75000   -1.50000
H11C  2    0.074548   -0.580110    0.087381    10.75000   -1.50000
AFIX   0
C121  1    0.141825   -0.436971    0.031004    10.75000    0.04995
AFIX  33
H12A  2    0.146736   -0.400416   -0.004490    10.75000   -1.50000
H12B  2    0.203543   -0.481679    0.029282    10.75000   -1.50000
H12C  2    0.153545   -0.401238    0.066494    10.75000   -1.50000
AFIX   0
PART 2 10.25
C113  1   -0.038963   -0.525653    0.087098    10.25000    0.02540
AFIX  33
H11D  2   -0.122387   -0.537439    0.077599    10.25000   -1.50000
H11E  2   -0.034605   -0.488319    0.122228    10.25000   -1.50000
H11F  2    0.002191   -0.580341    0.095169    10.25000   -1.50000
AFIX   0
C123  1    0.147735   -0.473699    0.050559    10.25000    0.11448
AFIX  33
H12D  2    0.191900   -0.443330    0.019362    10.25000   -1.50000
H12E  2    0.180181   -0.532160    0.055521    10.25000   -1.50000
H12F  2    0.155100   -0.441790    0.088001    10.25000   -1.50000
AFIX   0
PART 0
N131  3   -0.083831   -0.613009   -0.212991    11.00000    0.04318    0.02543 =
         0.02604    0.00049   -0.00475    0.00037
AFIX  43
H131  2   -0.067402   -0.666906   -0.203276    11.00000   -1.20000
AFIX   0
C141  1   -0.113102   -0.593668   -0.274626    11.00000    0.03940    0.02989 =
         0.02402    0.00096    0.00160   -0.00173
AFIX  23
H14A  2   -0.050716   -0.618923   -0.300333    11.00000   -1.20000
H14B  2   -0.110879   -0.530059   -0.280088    11.00000   -1.20000
AFIX   0
C151  1   -0.232054   -0.626337   -0.295529    11.00000    0.03496    0.02430 =
         0.02697    0.00300   -0.00002    0.00169
C161  1   -0.334993   -0.619028   -0.261960    11.00000    0.04255    0.03801 =
         0.03741    0.00078    0.00841   -0.00059
AFIX  43
H161  2   -0.332024   -0.593859   -0.223491    11.00000   -1.20000
AFIX   0
C171  1   -0.442683   -0.648640   -0.284737    11.00000    0.03711    0.05465 =
         0.05826    0.01511    0.00512   -0.00046
AFIX  43
H171  2   -0.512787   -0.643444   -0.261511    11.00000   -1.20000
AFIX   0
C181  1   -0.449078   -0.685156   -0.340133    11.00000    0.04789    0.05733 =
         0.05420    0.02026   -0.01668   -0.01527
AFIX  43
H181  2   -0.523046   -0.705314   -0.355036    11.00000   -1.20000
AFIX   0
C191  1   -0.347593   -0.692506   -0.374162    11.00000    0.06392    0.05084 =
         0.03499    0.00478   -0.01377   -0.01196
AFIX  43
H191  2   -0.351262   -0.717435   -0.412689    11.00000   -1.20000
AFIX   0
C201  1   -0.240506   -0.663262   -0.351682    11.00000    0.04585    0.04015 =
         0.02669    0.00012   -0.00061   -0.00229
AFIX  43
H201  2   -0.170859   -0.668547   -0.375240    11.00000   -1.20000
AFIX   0
N211  3   -0.155610   -0.331376   -0.158009    11.00000    0.05037    0.02770 =
         0.03315   -0.00471   -0.01040    0.00583
AFIX  43
H211  2   -0.156171   -0.289220   -0.131707    11.00000   -1.20000
AFIX   0
C221  1   -0.195096   -0.313211   -0.218023    11.00000    0.03984    0.02786 =
         0.03127   -0.00008   -0.00141   -0.00005
AFIX  13
H221  2   -0.136299   -0.339807   -0.245880    11.00000   -1.20000
AFIX   0
C231  1   -0.316700   -0.351239   -0.232440    11.00000    0.04074    0.03182 =
         0.03303   -0.00230   -0.00311   -0.00081
AFIX  23
H23A  2   -0.326815   -0.406701   -0.210959    11.00000   -1.20000
H23B  2   -0.379445   -0.310960   -0.218772    11.00000   -1.20000
AFIX   0
C241  1   -0.330331   -0.366743   -0.298804    11.00000    0.06239    0.07098 =
         0.03884   -0.00793   -0.01281   -0.00242
AFIX  33
H24A  2   -0.408999   -0.391303   -0.306838    11.00000   -1.50000
H24B  2   -0.268916   -0.407225   -0.312277    11.00000   -1.50000
H24C  2   -0.321859   -0.311689   -0.320051    11.00000   -1.50000
AFIX   0
C251  1   -0.190194   -0.215831   -0.226661    11.00000    0.04818    0.02845 =
         0.04090    0.00341    0.00307   -0.00415
AFIX  23
H25A  2   -0.106791   -0.195758   -0.224244    11.00000   -1.20000
H25B  2   -0.221447   -0.200650   -0.266417    11.00000   -1.20000
AFIX   0
O261  4   -0.258983   -0.174407   -0.182203    11.00000    0.04211    0.02736 =
         0.05003   -0.00220    0.00202   -0.00091
AFIX 147
H261  2   -0.232809   -0.124138   -0.176491    11.00000   -1.50000
AFIX   0
C22   1   -0.148471    0.166392   -0.243118    11.00000    0.05980    0.02630 =
         0.03719    0.00151   -0.01003    0.00524
AFIX  43
H22   2   -0.174740    0.200912   -0.275480    11.00000   -1.20000
AFIX   0
N32   3   -0.075309    0.194896   -0.202377    11.00000    0.05621    0.02499 =
         0.03167    0.00348   -0.00118    0.00082
C42   1   -0.061364    0.124427   -0.164709    11.00000    0.04441    0.02362 =
         0.02669    0.00101    0.00200    0.00216
C52   1    0.012736    0.109522   -0.115145    11.00000    0.04005    0.02591 =
         0.02581   -0.00085    0.00549    0.00065
N62   3    0.012420    0.030705   -0.089681    11.00000    0.04329    0.02512 =
         0.02497    0.00079    0.00255    0.00194
C72   1   -0.062320   -0.030029   -0.111192    11.00000    0.03770    0.02317 =
         0.02638   -0.00071    0.00623    0.00290
N82   3   -0.136381   -0.023369   -0.158164    11.00000    0.03747    0.02234 =
         0.03359   -0.00133    0.00093    0.00211
C92   1   -0.128869    0.055154   -0.183880    11.00000    0.03746    0.02484 =
         0.02900   -0.00112    0.00161    0.00581
SAME 0.01 N11 C101 C113 C123
N12   3   -0.183751    0.082353   -0.234910    11.00000    0.05043    0.02575 =
         0.04384   -0.00049   -0.01342    0.00488
C102  1   -0.262428    0.031074   -0.273350    11.00000    0.08295    0.03113 =
         0.07417    0.00547   -0.04848   -0.00221
PART 1 10.5
AFIX  13
H101  2   -0.237219   -0.030551   -0.268024    10.50000   -1.20000
PART 2 10.5
AFIX  13
H102  2   -0.270939   -0.024261   -0.250660    10.50000   -1.20000
AFIX   0
PART 1 10.5
C112  1   -0.232915    0.054616   -0.341163    10.50000    0.03200
AFIX  33
H11G  2   -0.146899    0.051443   -0.347572    10.50000   -1.50000
H11H  2   -0.260808    0.113401   -0.349845    10.50000   -1.50000
H11I  2   -0.273012    0.013382   -0.367493    10.50000   -1.50000
AFIX   0
C122  1   -0.384290    0.032722   -0.260794    10.50000    0.05631
AFIX  33
H12G  2   -0.397099    0.017437   -0.219042    10.50000   -1.50000
H12H  2   -0.425499   -0.009072   -0.286265    10.50000   -1.50000
H12I  2   -0.415540    0.090954   -0.268290    10.50000   -1.50000
AFIX   0
PART 2 10.5
C114  1   -0.228724    0.003222   -0.327548    10.50000    0.13308
AFIX  33
H11J  2   -0.149138   -0.022274   -0.325054    10.50000   -1.50000
H11K  2   -0.227479    0.052213   -0.355216    10.50000   -1.50000
H11L  2   -0.285061   -0.040513   -0.341763    10.50000   -1.50000
AFIX   0
C124  1   -0.391295    0.075436   -0.265024    10.50000    0.06687
AFIX  33
H12J  2   -0.406660    0.084692   -0.222659    10.50000   -1.50000
H12K  2   -0.452571    0.037332   -0.281565    10.50000   -1.50000
H12L  2   -0.392858    0.131206   -0.285795    10.50000   -1.50000
AFIX   0
PART 0
N132  3    0.084983    0.170934   -0.093561    11.00000    0.04925    0.02777 =
         0.03427    0.00398   -0.00333   -0.00556
AFIX  43
H132  2    0.081575    0.223281   -0.108932    11.00000   -1.20000
AFIX   0
C142  1    0.168433    0.154493   -0.045930    11.00000    0.04446    0.03790 =
         0.04513    0.00502   -0.00747   -0.00572
AFIX  23
H14C  2    0.241719    0.188124   -0.053651    11.00000   -1.20000
H14D  2    0.190012    0.092333   -0.046562    11.00000   -1.20000
AFIX   0
C152  1    0.123590    0.177002    0.015327    11.00000    0.06096    0.02857 =
         0.03740    0.00375   -0.01414    0.00245
C162  1    0.004865    0.169840    0.030327    11.00000    0.06711    0.03889 =
         0.03632    0.00304   -0.00404    0.00357
AFIX  43
H162  2   -0.050867    0.150870    0.001434    11.00000   -1.20000
AFIX   0
C172  1   -0.033664    0.190128    0.087251    11.00000    0.09738    0.05812 =
         0.04077    0.00723    0.00550    0.02878
AFIX  43
H172  2   -0.115218    0.184945    0.097534    11.00000   -1.20000
AFIX   0
C182  1    0.049135    0.218202    0.129051    11.00000    0.15092    0.08419 =
         0.03252   -0.00702   -0.02138    0.05071
AFIX  43
H182  2    0.023522    0.232912    0.167964    11.00000   -1.20000
AFIX   0
C192  1    0.166404    0.224788    0.114731    11.00000    0.12368    0.09333 =
         0.05838   -0.02105   -0.05205    0.03529
AFIX  43
H192  2    0.222193    0.243183    0.143770    11.00000   -1.20000
AFIX   0
C202  1    0.204098    0.204810    0.058229    11.00000    0.08253    0.05732 =
         0.05908   -0.00232   -0.03766    0.01118
AFIX  43
H202  2    0.285869    0.210045    0.048398    11.00000   -1.20000
AFIX   0
N212  3   -0.061128   -0.108118   -0.083144    11.00000    0.05107    0.02342 =
         0.02649    0.00122    0.00080   -0.00294
AFIX  43
H212  2   -0.105326   -0.149899   -0.097933    11.00000   -1.20000
AFIX   0
C222  1    0.008702   -0.126965   -0.030161    11.00000    0.04877    0.02865 =
         0.02643    0.00287    0.00430    0.00208
AFIX  13
H222  2    0.091072   -0.104706   -0.036824    11.00000   -1.20000
AFIX   0
C232  1   -0.040354   -0.083863    0.026210    11.00000    0.06089    0.03630 =
         0.02734   -0.00114    0.00511    0.00299
AFIX  23
H23C  2   -0.068284   -0.024784    0.016339    11.00000   -1.20000
H23D  2   -0.109480   -0.117434    0.040682    11.00000   -1.20000
AFIX   0
C242  1    0.052126   -0.078224    0.075395    11.00000    0.08483    0.07490 =
         0.03367   -0.00973   -0.00691    0.00807
AFIX  33
H24D  2    0.016884   -0.050608    0.110399    11.00000   -1.50000
H24E  2    0.119911   -0.043798    0.061641    11.00000   -1.50000
H24F  2    0.079115   -0.136634    0.085806    11.00000   -1.50000
AFIX   0
C252  1    0.015458   -0.225254   -0.024475    11.00000    0.05486    0.02816 =
         0.03251    0.00365    0.00505    0.00310
AFIX  23
H25C  2    0.061274   -0.249478   -0.058130    11.00000   -1.20000
H25D  2    0.056787   -0.240909    0.012821    11.00000   -1.20000
AFIX   0
O262  4   -0.100895   -0.260579   -0.024308    11.00000    0.06065    0.02878 =
         0.03341    0.00011    0.00951   -0.00287
AFIX 147
H262  2   -0.098803   -0.311546   -0.037326    11.00000   -1.50000
AFIX   0
HKLF  4

REM  global
REM R1 =  0.0411 for    7778 Fo > 4sig(Fo)  and  0.0421 for all    7984 data
REM    467 parameters refined using     24 restraints

END

WGHT      0.0655      1.0202

REM Highest difference peak  0.460,  deepest hole -0.410,  1-sigma level  0.044
Q1    1  -0.0993 -0.5049  0.0743  11.00000  0.05    0.46
Q2    1  -0.2237 -0.0216 -0.3055  11.00000  0.05    0.36
Q3    1  -0.2137  0.0780 -0.3495  11.00000  0.05    0.34
Q4    1   0.0773 -0.5401  0.0890  11.00000  0.05    0.30
Q5    1  -0.3606  0.0053 -0.2686  11.00000  0.05    0.25
Q6    1  -0.3812  0.0999 -0.2893  11.00000  0.05    0.23
Q7    1   0.1318 -0.5091  0.0687  11.00000  0.05    0.19
Q8    1  -0.4021  0.0618 -0.2496  11.00000  0.05    0.16
Q9    1  -0.2026 -0.2982 -0.1297  11.00000  0.05    0.15
Q10   1  -0.1443 -0.1383 -0.0818  11.00000  0.05    0.14
;
_shelx_res_checksum   18921

_shelx_hkl_file
;
   0   0   2 45318.4 1059.20   1
   0   0  -2 45040.6 1062.17  48
   0   0   3 83.8973 39.5073   1
   0   0  -3 7.00501 29.4547  23
   0   0   3 7.71380 32.0628  30
   0   0   3 8.21489 30.5284  31
   0   0  -3 21.4226 31.0335  14
   0   0  -3-13.6562 41.7995  48
   0   0   4 58933.7 1371.59  31
   0   0  -4 55909.8 1428.49  48
   0   0  -4 56364.0 1345.89  23
   0   0   4 57077.2 1424.36   1
   0   0  -4 59992.0 1385.82  14
   0   0   4 58896.7 1387.14  30
   0   0   5 43.4177 54.1622  30
   0   0  -5 54.6645 54.6098  14
   0   0  -5 14.5370 65.5505  48
   0   0   5 16.5804 52.1248   1
   0   0   5 18.7810 50.1859  31
   0   0  -6 38001.5 1010.55  14
   0   0   6 36995.8 1041.45  22
   0   0   6 37060.1 1017.82  30
   0   0  -6 38302.1 1090.81  48
   0   0   6 37702.6 1080.47   1
   0   0  -7-29.9511 66.4812  32
   0   0   7 58.5528 60.3679  30
   0   0  -7 34.5997 60.3152  14
   0   0   7 40.5452 75.1004   1
   0   0   7-29.6103 66.7627  22
   0   0  -7 17.3016 76.4610  48
   0   0  -7-12.8516 59.6438  41
   0   0  -8 863.199 139.351  41
   0   0  -8 1105.09 165.873  48
   0   0  -8 753.838 135.622  32
   0   0   8 980.235 132.515  30
   0   0   8 688.986 140.149   1
   0   0   8 859.304 143.893  13
   0   0  -8 866.624 118.936  14
   0   0   8 776.946 138.074  22
   0   0   9 38.2007 75.8275  22
   0   0  -9-28.8258 85.7596  41
   0   0   9 142.993 107.276   1
   0   0  -9-37.1497 93.7136  32
   0   0  -9 3.49165 64.4925  14
   0   0  -9 89.6035 105.431  48
   0   0   9-48.0842 80.2993  30
   0   0   9 146.259 118.481  13
   0   0 -10 13113.0 623.427  32
   0   0 -10 12316.9 534.127  14
   0   0  10 13317.5 606.695  22
   0   0  10 13344.3 650.695   1
   0   0  10 13246.6 571.904  30
   0   0 -10 14009.7 668.399  48
   0   0  10 13733.1 629.857  13
   0   0 -10 11737.7 589.856  41
   0   0 -10 12171.6 607.634  50
   0   0 -11-0.40328 101.857  41
   0   0 -11 21.8916 64.3669  14
   0   0 -11 20.1482 111.364  48
   0   0 -11-158.395 124.990  32
   0   0 -11 13.0928 103.195  50
   0   0  11 11.6020 106.671   1
   0   0  11 76.1336 109.036  13
   0   0  11 34.8915 101.120  22
   0   0  11 41.1871 79.9767  30
   0   0  12 4749.12 416.139   1
   0   0  12 4313.45 364.269  22
   0   0 -12 4227.06 374.769  50
   0   0  12 4352.43 339.911  30
   0   0 -12 4323.96 395.612  48
   0   0  12 4280.49 378.543  13
   0   0 -12 4465.73 315.538  14
   0   0 -12 4819.47 404.340  32
   0   0 -12 4218.01 373.383  41
   0   0  13 77.9804 106.851   1
   0   0  13 14.5377 110.789  13
   0   0 -13-11.2701 112.496  41
   0   0 -13-33.5711 106.329  50
   0   0 -13 54.6692 64.7393  14
   0   0  13 37.9801 86.4277  30
   0   0 -13-48.9116 108.956  32
   0   0  13 173.684 121.936  22
   0   0 -14 9537.26 618.714  50
   0   0  14 8567.68 533.807  30
   0   0  14 9638.34 641.723  13
   0   0  14 10027.8 662.821   1
   0   0 -14 9561.21 636.080  32
   0   0 -14 10034.3 654.946  12
   0   0  14 8963.07 587.277  22
   0   0  15 3.22499 130.468  13
   0   0 -15-181.211 127.958  50
   0   0 -15-110.635 123.358  12
   0   0 -15 190.952 116.863  32
   0   0  15-33.4311 78.0250  30
   0   0  15 56.0001 99.5440   1
   0   0  15 117.832 126.662  22
   0   0 -16 131403. 2874.99  46
   0   0  16 130248. 3375.31  30
   0   0 -16 131214. 3632.11  12
   0   0  16 123714. 3483.43  22
   0   0  16 126938. 2866.21  44
   0   0  16 130909. 3591.88  13
   0   0  16 125414. 2857.76  45
   0   0 -16 127569. 2871.27   7
   0   0 -16 127904. 2847.45  52
   0   0  16 115155. 2818.85  47
   0   0 -16 125698. 2865.38  24
   0   0 -16 121833. 3490.76  50
   0   0  16 123574. 2846.00  18
   0   0  16 126318. 2865.12  28
   0   0 -16 124712. 2834.05  38
   0   0 -16 126131. 3591.08  32
   0   0 -17 58.1850 39.8203  38
   0   0 -17-23.0049 115.225  12
   0   0 -17 41.9372 118.639  32
   0   0  17-47.4522 53.6004  45
   0   0  17-49.7192 58.0692  44
   0   0  17-31.1945 129.374  13
   0   0 -17-24.2471 93.9690  50
   0   0 -17 57.8994 56.1976   7
   0   0  17 62.9278 79.8069  30
   0   0  17 61.1421 127.878  22
   0   0  17 69.3751 46.5682  18
   0   0  17 89.1844 54.5704  47
   0   0 -17 64.5612 50.3900  24
   0   0 -17 55.3509 52.8988  52
   0   0 -17 27.8901 52.9993  46
   0   0  17-29.3572 50.4922  28
   0   0 -17 44.6328 47.6042  42
   0   0 -18 22566.8 1185.62  32
   0   0 -18 22587.0 669.835  24
   0   0  18 21758.3 992.604  30
   0   0  18 21110.1 1065.12  22
   0   0 -18 20843.5 1155.91  12
   0   0  18 22175.0 1168.15  13
   0   0  18 21540.7 653.512  45
   0   0  18 21591.8 645.258  18
   0   0  18 22162.6 667.771  44
   0   0 -18 21962.6 643.879  42
   0   0 -18 22737.3 670.075   7
   0   0 -18 23029.3 642.858  38
   0   0 -18 20527.2 1065.43  50
   0   0  18 22722.4 668.428  28
   0   0 -18 22795.5 673.785  46
   0   0 -18 21844.3 643.239  52
   0   0  18 20799.6 622.928  47
   0   0 -19 26.8409 65.9010  24
   0   0  19 20.0056 93.4172  44
   0   0 -19 132.003 67.4574  38
   0   0  19 41.8339 60.6713  18
   0   0  19 89.7097 56.7179  47
   0   0 -19 86.6466 166.448  32
   0   0  19-134.236 151.133  13
   0   0 -19 49.1958 58.7989   7
   0   0  19-39.8416 54.1826  45
   0   0 -19-3.11735 43.6396  42
   0   0  19 99.5100 65.1289  28
   0   0 -19 10.8753 69.2440  46
   0   0  19 227.358 153.148  22
   0   0 -19-0.79295 53.2044  52
   0   0 -19 52.1426 44.9652   9
   0   0 -19 38.1761 118.673  12
   0   0 -20 35537.2 1614.23  32
   0   0  20 35372.3 941.149  47
   0   0 -20 35926.3 957.776  38
   0   0 -20 37287.6 1001.22   7
   0   0  20 34454.9 971.791  45
   0   0 -20 34725.0 954.974  42
   0   0 -20 35877.8 998.492  46
   0   0 -20 37010.3 1004.47  24
   0   0  20 35507.4 970.117  18
   0   0 -20 36204.3 968.494  52
   0   0  20 37138.7 1004.58  44
   0   0  20 36455.0 1613.40  13
   0   0  20 37159.4 999.129  28
   0   0 -21 52.9152 49.3667  38
   0   0  21 93.1546 67.3999  44
   0   0  21 0.16579 57.7033  18
   0   0 -21 43.3467 47.5241  17
   0   0 -21-67.2620 60.0148  42
   0   0 -21-82.1553 68.3567   7
   0   0  21 3.34747 45.6704  47
   0   0  21-54.2488 52.9622  45
   0   0  21 117.780 79.6057  28
   0   0 -21-6.13225 54.9441  52
   0   0 -21 112.958 79.9609  24
   0   0 -21 83.7914 73.8044  46
   0   0  22 3205.11 195.872  45
   0   0 -22 3983.73 231.420  46
   0   0  22 3419.75 197.848  18
   0   0 -22 3350.64 212.730   7
   0   0  22 3554.61 221.350  44
   0   0  22 3430.86 178.747  47
   0   0 -22 3569.17 222.662  24
   0   0  22 3094.69 177.067  15
   0   0 -22 3166.72 179.232  17
   0   0  22 3437.23 217.297  28
   0   0 -22 3653.19 198.517  38
   0   0 -22 3498.29 196.553  52
   0   0 -23 46.3078 64.2850  46
   0   0  23 45.4232 69.7624  44
   0   0 -23 103.452 58.2187  52
   0   0 -23 18.9091 64.8184   7
   0   0  23-104.544 78.9328  28
   0   0 -23 96.1620 57.5640  38
   0   0 -23 34.0250 66.0076  24
   0   0  23-52.2498 46.8388  18
   0   0  23 56.6986 56.1481  45
   0   0  23 83.3499 45.7954  15
   0   0  24 265.858 78.8742  44
   0   0  24 200.586 72.4381  28
   0   0  24 181.195 47.0938  15
   0   0  24 114.208 46.7818  45
   0   0  24 98.3564 47.7044  18
   0   0 -24 148.053 64.2281  24
   0   0 -24 214.955 57.8237  38
   0   0 -24 277.100 78.2203  46
   0   0 -24 212.595 80.8675  53
   0   0 -24 179.433 59.8198  52
   0   0 -24 450.113 113.321   7
   0   0  25 49.2779 36.5739  45
   0   0  25 109.764 67.9746  44
   0   0 -25 30.2703 53.5556  46
   0   0  25-46.9933 43.2240  18
   0   0 -25 37.4285 37.0022  38
   0   0 -25 48.2843 58.1831  24
   0   0 -25 59.3131 55.1170   7
   0   0  25 123.974 66.5472  28
   0   0 -25-14.6094 43.0932  52
   0   0  25-58.3733 55.5612  20
   0   0 -25-40.6565 66.5353  53
   0   0  26 1478.11 111.400  20
   0   0 -26 1596.55 123.762  53
   0   0  26 1619.04 121.448  44
   0   0 -26 1465.69 115.149  24
   0   0  26 1521.74 115.504  28
   0   0 -26 1757.76 126.317  46
   0   0 -26 1472.59 113.680   7
   0   0  27-40.4345 38.7660  28
   0   0  27-36.2801 42.5128  44
   0   0 -27 39.2178 43.4884  46
   0   0 -27 47.9339 46.5602  53
   0   0 -27-24.8685 43.7223  24
   0   0  27 21.4725 37.3522  20
   0   0  28 2104.45 98.6269  28
   0   0  28 2030.18 99.4765  44
   0   0 -28 2000.85 104.415  53
   0   0  28 2031.73 95.1029  20
   0   0 -28 2073.92 101.309  46
   0   0 -28 1787.27 96.7660  24
   0   1  -1 375.779 42.1363  12
   0  -1  -1 443.976 50.6529  48
   0  -1   1 342.693 37.0478  30
   0  -1   2 17187.4 461.769   1
   0   1   2 16735.1 408.152  39
   0   1   2 17367.1 461.409   1
   0  -1  -2 17123.0 477.260  48
   0   1  -2 17508.7 471.631  12
   0   1   2 17578.5 427.068  49
   0  -1   2 16813.2 457.899  30
   0  -1  -3 32222.2 794.976  41
   0  -1   3 31818.3 783.941  31
   0   1   3 30214.8 724.457  39
   0   1  -3 31884.7 818.090  12
   0   1   3 31615.4 810.672   1
   0  -1  -3 29970.5 820.672  48
   0  -1   3 31142.7 800.729  30
   0   1  -3 31947.0 720.381  14
   0  -1   3 31505.1 811.802   1
   0  -1   4 9726.31 365.304   1
   0   1  -4 10111.1 335.192  23
   0  -1  -4 9526.53 371.569  48
   0   1   4 9663.95 274.699  39
   0  -1   4 9573.46 330.083  31
   0  -1   4 9414.05 346.725  30
   0   1  -4 10376.5 375.191  12
   0   1   4 9378.18 361.425   1
   0   1  -4 9879.88 282.864  14
   0  -1  -4 9667.63 347.570  41
   0  -1   5 162442. 3729.86   1
   0  -1   5 161968. 3657.35  31
   0  -1   5 159380. 3692.11  22
   0   1  -5 163677. 3693.53  32
   0  -1  -5 166530. 3701.66  41
   0   1  -5 162938. 3589.43  14
   0  -1  -5 162782. 3727.33  14
   0  -1  -5 159208. 3741.32  48
   0   1   5 162176. 3511.76  21
   0   1   5 165036. 3729.36   1
   0   1   5 153308. 3561.95  39
   0  -1   5 160680. 3692.54  30
   0   1  -5 163753. 3655.43  23
   0   1   6 535.894 84.2217  30
   0   1   6 555.113 39.7498  21
   0   1  -6 573.057 99.5916  32
   0   1   6 608.958 121.716   1
   0   1  -6 703.913 78.3367  14
   0  -1   6 591.363 91.3605  31
   0   1  -6 560.649 89.6021  23
   0  -1  -6 758.035 119.728  41
   0  -1   6 872.262 122.184  22
   0  -1  -6 578.116 119.152  50
   0  -1  -6 586.527 122.261  48
   0  -1  -6 672.348 116.214  14
   0   1  -6 987.089 140.385  48
   0   1   6 622.854 64.8955  39
   0  -1   6 690.241 119.136   1
   0  -1   6 475.534 93.0244  30
   0   1   6 608.632 105.099  22
   0   1  -7 15078.3 473.448  14
   0  -1   7 15676.9 603.201   1
   0  -1  -7 14895.5 575.861  14
   0   1   7 15132.8 524.688  30
   0   1   7 14304.9 433.925  39
   0  -1  -7 14439.8 599.289  50
   0  -1   7 15214.3 556.317  30
   0   1  -7 14292.1 560.336  41
   0   1  -7 14613.3 565.977  32
   0   1   7 15740.7 596.131   1
   0   1   7 14935.0 373.157  21
   0  -1  -7 15111.7 602.630  48
   0  -1   7 14387.7 519.745  31
   0   1   7 15094.7 571.228  22
   0  -1  -7 15239.6 574.297  41
   0   1   7 14780.7 570.871  13
   0  -1  -7 14939.4 584.510  32
   0  -1   7 14388.8 557.080  22
   0   1  -8 12781.9 543.972  41
   0  -1   8 12837.6 498.025  31
   0  -1   8 13141.2 544.580  22
   0   1  -8 12700.8 442.760  14
   0   1   8 11764.0 396.544  39
   0  -1  -8 13204.8 551.425  41
   0   1   8 12471.3 329.362  21
   0   1   8 13370.2 571.638   1
   0   1  -8 12735.9 546.541  32
   0   1   8 13007.5 550.193  13
   0  -1  -8 13313.1 570.775  32
   0  -1   8 13066.6 577.681   1
   0  -1  -8 12906.2 542.749  14
   0  -1  -8 12756.0 573.935  50
   0   1   8 13492.7 504.096  30
   0  -1   8 12668.1 524.240  30
   0  -1   8 12858.4 553.207  13
   0  -1  -8 13036.4 586.880  48
   0   1   8 12479.3 538.539  22
   0   1  -9 1415.74 196.593  12
   0   1  -9 1649.28 142.091  14
   0   1   9 1500.92 165.517  30
   0   1   9 1362.67 67.7980  21
   0  -1  -9 1044.46 172.182  50
   0  -1  -9 1423.52 189.086  41
   0   1   9 1461.71 193.475  22
   0   1   9 1762.39 211.231  13
   0  -1  -9 1528.12 213.797  48
   0  -1  -9 1479.19 185.653  14
   0   1  -9 1588.45 195.691  41
   0  -1   9 1308.09 171.061  30
   0   1   9 1528.70 202.181   1
   0  -1   9 1738.21 222.556   1
   0  -1   9 1432.71 194.965  13
   0   1   9 1373.86 113.674  39
   0  -1   9 1602.59 170.554  31
   0   1  -9 1532.81 194.242  32
   0  -1  -9 1511.12 201.539  32
   0  -1   9 1644.96 192.346  22
   0   1  10-5.91454 98.8898   1
   0   1 -10 110.158 130.930  12
   0   1  10-59.8884 93.2799  22
   0   1  10 123.762 77.4675  30
   0  -1  10 39.9480 86.8096  30
   0  -1 -10 9.90461 107.464  48
   0   1  10 30.9696 37.7505  39
   0  -1 -10 14.6411 104.987  32
   0  -1 -10 36.9796 92.5819  50
   0   1 -10 140.271 106.545  32
   0  -1  10 35.0573 103.839  13
   0  -1 -10 17.2708 68.2980  14
   0   1 -10-97.9510 106.038  41
   0   1 -10 65.4128 47.3667  14
   0  -1  10-1.59047 105.863   1
   0   1  10 167.835 121.957  13
   0  -1  10 98.5476 103.728  22
   0  -1 -10 2.13454 79.5430  41
   0  -1 -11 49212.6 1554.12  50
   0  -1 -11 46434.3 1450.76  14
   0  -1 -11 48487.7 1579.03  48
   0   1 -11 48988.8 1555.12  12
   0  -1  11 51055.3 1583.10   1
   0  -1  11 49890.8 1468.22  30
   0   1  11 45886.7 1483.12  22
   0  -1 -11 47705.6 1506.61  41
   0   1 -11 46335.1 1499.69  32
   0   1  11 47637.6 1517.67  13
   0   1 -11 48024.9 1509.82  41
   0   1 -11 45887.9 1289.25  14
   0   1  11 50108.4 1420.09  30
   0  -1 -11 47387.5 1534.04  32
   0  -1  11 48756.8 1532.86  13
   0  -1  11 48093.4 1489.80  22
   0   1  11 45648.0 1197.15  39
   0   1  11 50236.0 1566.38   1
   0   1  12 2929.68 265.080  30
   0  -1  12 3063.49 334.191  13
   0  -1 -12 2577.60 294.048  50
   0  -1 -12 3106.91 289.618  14
   0   1  12 3098.19 340.967   1
   0   1 -12 3241.92 338.947  12
   0  -1  12 3126.60 319.268  22
   0  -1  12 3100.17 341.767   1
   0  -1 -12 2940.26 339.204  48
   0   1 -12 2789.09 307.044  41
   0  -1 -12 2758.38 312.970  32
   0   1  12 3067.01 327.372  13
   0  -1 -12 2919.84 318.762  41
   0  -1  12 3335.05 306.012  30
   0   1 -12 3293.36 320.480  50
   0   1 -12 2914.47 318.366  32
   0   1  12 2725.85 297.824  22
   0  -1 -13 39351.7 1343.35  14
   0  -1 -13 41278.6 1483.65  50
   0   1 -13 42180.9 1467.35  32
   0  -1  13 42154.3 1396.05  30
   0   1  13 41382.8 1439.62  22
   0   1 -13 40910.1 1458.06  41
   0   1  13 43431.4 1522.47   1
   0  -1  13 39878.2 1415.72  22
   0   1  13 44068.2 1499.40  13
   0   1  13 39901.6 1322.30  30
   0  -1 -13 40779.4 1485.18  32
   0  -1 -13 42962.6 1537.79  48
   0   1 -13 39822.0 1419.06  50
   0   1 -13 43870.6 1520.90  12
   0  -1  13 39891.5 1460.49  13
   0  -1  13 43952.1 1540.81   1
   0   1 -14 2858.32 346.316  12
   0  -1 -14 2319.88 316.404  50
   0   1 -14 2722.25 331.644  32
   0  -1  14 2109.79 283.511  22
   0   1  14 2201.18 310.916   1
   0   1 -14 2501.33 317.383  41
   0   1  14 1950.24 237.216  30
   0  -1  14 2939.65 356.916   1
   0  -1  14 2361.01 308.153  13
   0   1  14 2560.67 325.042  13
   0  -1  14 2598.65 294.821  30
   0   1  14 2107.42 286.582  22
   0   1 -14 2518.61 303.885  50
   0  -1 -14 2463.61 331.481  32
   0  -1 -14 2203.35 253.108  14
   0  -1 -14 2370.72 334.278  48
   0   1  15 7400.00 589.485   1
   0   1  15 7583.64 484.885  30
   0  -1  15 7334.59 511.975  30
   0   1 -15 6737.82 544.373  32
   0  -1  15 7301.23 577.168  13
   0  -1 -15 7133.55 571.811  32
   0  -1 -15 7447.07 617.509  48
   0  -1 -15 6773.31 549.064  50
   0   1  15 6810.87 276.923  28
   0   1  15 6367.98 539.120  13
   0  -1  15 6035.05 497.822  22
   0   1 -15 5849.37 478.458  50
   0   1  15 6898.71 537.697  22
   0  -1 -15 6872.69 271.384  24
   0  -1  15 6940.24 273.798  44
   0   1 -15 7710.75 600.527  12
   0   1 -16 12801.5 754.266  50
   0  -1  16 13162.3 439.279  44
   0   1 -16 13533.3 441.191  46
   0  -1 -16 13302.2 419.883  52
   0   1  16 12638.8 434.013  45
   0  -1 -16 13831.5 831.290  50
   0   1 -16 13853.4 853.945  12
   0   1  16 12146.3 407.929  47
   0  -1 -16 13789.4 853.724  12
   0   1 -16 13088.0 435.903  24
   0   1  16 12605.4 811.658  13
   0   1 -16 13262.1 429.018  52
   0   1  16 13431.4 438.586  28
   0  -1 -16 13498.2 412.176  38
   0  -1 -16 13584.9 445.741  46
   0  -1 -16 13053.9 433.235  42
   0   1 -16 13695.5 425.816  38
   0  -1  16 12984.0 770.355  22
   0  -1 -16 13750.9 855.913  32
   0   1  16 13175.1 425.413  18
   0   1  16 13375.8 783.729  22
   0   1 -16 13531.4 825.783  32
   0   1  16 13615.0 698.683  30
   0  -1  16 13688.6 755.490  30
   0   1 -16 13858.7 446.311   7
   0  -1 -16 14098.5 446.771   7
   0  -1  16 13034.2 427.969  18
   0   1  16 13476.9 442.943  44
   0  -1  16 13836.1 846.230  13
   0   1  16 14054.6 870.982   1
   0  -1 -16 13550.6 443.371  24
   0  -1  16 13553.5 442.156  28
   0  -1  16 13028.6 430.671  45
   0   1  17 2133.20 313.461  22
   0  -1  17 2592.46 371.820  13
   0  -1 -17 2217.12 346.773  12
   0   1 -17 2084.98 144.463  38
   0  -1  17 2144.59 289.611  30
   0   1 -17 2076.58 147.811  52
   0   1  17 2298.00 158.407  28
   0  -1 -17 1914.01 308.331  50
   0  -1 -17 2272.18 159.305  46
   0  -1  17 2165.66 155.890  28
   0  -1 -17 2363.40 159.183   7
   0   1 -17 2273.11 317.448  50
   0   1 -17 2331.71 160.920  24
   0   1  17 2091.90 140.901  47
   0   1  17 2337.82 159.258  45
   0  -1  17 2147.21 140.691  47
   0  -1  17 2192.50 159.158  44
   0   1  17 2349.28 348.906  13
   0  -1  17 2121.34 316.096  22
   0   1  17 2373.48 161.700  44
   0   1 -17 2155.90 154.398  46
   0  -1 -17 2130.99 136.697  38
   0  -1  17 2043.99 147.493  45
   0  -1 -17 2171.56 143.811  52
   0   1 -17 2377.92 357.258  12
   0   1 -17 2224.78 341.820  32
   0   1  17 2214.44 270.061  30
   0  -1 -17 2474.19 371.002  32
   0  -1  17 2279.42 155.606  18
   0  -1 -17 2188.77 157.951  24
   0   1  17 2348.48 154.496  18
   0  -1 -17 2143.71 148.493  42
   0   1 -17 2181.93 155.016   7
   0  -1  18 13282.2 455.872  44
   0  -1 -18 11845.6 843.727  32
   0   1 -18 13007.1 433.096  38
   0  -1  18 12411.9 738.781  30
   0  -1  18 11981.3 406.497  47
   0   1  18 12338.4 412.129  47
   0   1  18 12989.5 448.194  28
   0   1 -18 12634.8 435.582  52
   0  -1  18 12648.9 447.050  28
   0  -1 -18 14027.8 911.177  12
   0  -1 -18 13003.2 456.066  46
   0   1  18 12356.0 785.286  22
   0   1 -18 11476.8 817.757  32
   0  -1  18 12094.1 430.443  18
   0   1  18 11833.1 830.325  13
   0  -1  18 11817.5 759.350  22
   0   1 -18 13030.6 450.347  46
   0   1 -18 12776.7 873.397  12
   0   1  18 12221.1 427.149  18
   0  -1 -18 12356.1 443.199   7
   0  -1  18 12526.5 435.025  45
   0   1 -18 12823.4 451.369   7
   0  -1 -18 12932.6 452.889  24
   0  -1 -18 12253.4 805.832  50
   0  -1  18 12413.5 847.527  13
   0  -1 -18 12737.5 414.996  38
   0  -1 -18 12644.0 423.479  52
   0  -1 -18 11879.0 430.723  42
   0   1 -18 12663.2 446.477  24
   0   1  18 12752.3 449.094  44
   0   1  18 12346.2 440.238  45
   0   1  19 6611.11 287.134  18
   0   1 -19 6460.84 622.609  12
   0   1  19 6376.15 608.133  13
   0   1  19 6225.41 296.787  28
   0   1  19 6310.14 289.626  45
   0   1 -19 6522.72 609.701  32
   0   1 -19 6620.36 286.603  38
   0  -1 -19 7196.31 600.880  50
   0  -1  19 6605.89 295.430  45
   0   1  19 6631.99 306.705  44
   0   1 -19 6538.21 302.319   7
   0   1  19 6196.41 544.920  22
   0   1 -19 6300.28 298.036  46
   0  -1 -19 6297.64 616.238  12
   0  -1 -19 6583.84 304.533  24
   0  -1  19 6218.64 506.558  30
   0   1  19 6222.12 269.585  47
   0  -1  19 6299.98 599.421  13
   0  -1  19 6783.09 293.900  18
   0  -1 -19 6179.46 276.146  52
   0  -1 -19 6100.90 297.215  46
   0   1 -19 6564.60 300.990  24
   0  -1 -19 5439.09 577.912  32
   0  -1  19 6564.69 271.294  47
   0  -1  19 6647.12 552.201  22
   0  -1 -19 6114.49 264.982  38
   0  -1  19 6493.63 305.017  44
   0  -1 -19 6780.72 304.754   7
   0  -1 -19 6052.40 283.118  42
   0   1 -19 6589.75 290.149  52
   0  -1  19 6836.60 305.972  28
   0  -1  20 2530.08 174.735  45
   0   1 -20 2813.27 194.867   7
   0  -1 -20 3073.36 436.955  32
   0  -1  20 2841.50 414.047  13
   0  -1 -20 2754.74 193.344   7
   0   1  20 2589.47 182.533  45
   0   1  20 2658.68 189.045  44
   0  -1 -20 2869.32 185.760  42
   0  -1  20 2531.80 187.312  44
   0   1  20 2502.37 161.505  47
   0  -1  20 2738.63 192.625  28
   0  -1  20 2649.41 161.360  47
   0  -1  20 2395.01 170.489  18
   0   1  20 2631.11 175.124  18
   0  -1 -20 2679.10 170.680  52
   0   1 -20 2147.51 360.677  32
   0   1 -20 2660.32 164.587   9
   0   1  20 2762.85 190.362  28
   0   1 -20 2704.39 175.346  38
   0  -1 -20 2807.33 196.443  46
   0   1 -20 2865.32 186.162  52
   0  -1 -20 2856.62 195.477  24
   0  -1 -20 2631.65 164.667  38
   0   1 -20 2507.79 183.124  24
   0   1 -20 2893.59 198.050  46
   0   1  20 2707.41 404.771  13
   0   1 -21 2166.08 175.237  46
   0  -1  21 2179.92 146.590  47
   0   1 -21 2244.44 166.278  52
   0  -1  21 2144.50 173.714  28
   0   1  21 2481.42 166.547  18
   0   1 -21 1947.28 140.067   9
   0  -1 -21 2287.90 179.656  24
   0   1  21 2080.63 163.790  45
   0   1  21 2238.82 176.532  44
   0   1 -21 2208.99 176.976  24
   0  -1 -21 2302.10 181.728  46
   0  -1  21 2249.48 164.102  45
   0   1  21 2620.56 187.629  28
   0  -1 -21 2419.81 164.525  17
   0  -1 -21 2315.05 166.953  42
   0   1  21 2300.58 145.902  15
   0   1 -21 2404.15 185.562   7
   0  -1 -21 2322.83 152.976  38
   0  -1  21 2560.01 188.256  44
   0  -1 -21 2336.76 179.026   7
   0  -1 -21 2321.29 158.138  52
   0   1 -21 2255.66 160.641  38
   0   1  21 2268.24 149.835  47
   0  -1  21 2398.67 168.229  18
   0   1  22 777.060 90.4923  15
   0  -1  22 708.149 114.968  28
   0   1  22 801.105 100.232  45
   0  -1 -22 749.876 86.7808  38
   0   1 -22 855.071 106.193  52
   0  -1  22 942.215 99.4025  47
   0  -1 -22 1119.39 129.788  46
   0   1  22 901.571 101.230  18
   0  -1 -22 777.189 91.1461  52
   0   1  22 722.003 86.3933  47
   0   1 -22 736.553 116.517   7
   0  -1 -22 749.446 94.3377  17
   0   1 -22 866.263 89.9934   9
   0  -1 -22 686.605 95.6172  42
   0  -1 -22 911.194 127.510  24
   0   1 -22 701.077 103.953  46
   0  -1  22 774.214 109.346  44
   0  -1 -22 798.356 111.052   7
   0   1 -22 768.191 108.822  24
   0  -1  22 668.955 93.3744  45
   0   1 -22 930.448 106.808  38
   0  -1  22 742.773 95.1321  18
   0   1  22 959.751 121.797  44
   0   1  22 817.499 114.526  28
   0   1  23 1396.11 122.669  45
   0   1 -23 1257.56 121.277  52
   0  -1  23 1413.23 124.711  18
   0   1 -23 1573.03 142.030   7
   0  -1  23 1272.50 107.866  15
   0   1 -23 1526.13 141.506  24
   0  -1  23 1645.23 147.203  44
   0   1  23 1439.61 144.000  28
   0   1 -23 1350.20 121.644  38
   0   1 -23 1381.61 146.756  53
   0   1 -23 1362.69 132.866  46
   0   1  23 1244.52 105.638  15
   0   1  23 1383.70 105.923  47
   0  -1  23 1320.94 118.809  45
   0  -1 -23 1424.56 136.334   7
   0  -1 -23 1552.36 142.337  46
   0   1  23 1432.15 143.639  44
   0  -1 -23 1445.72 116.365  52
   0  -1 -23 1489.85 143.101  24
   0  -1 -23 1376.59 117.295  17
   0  -1 -23 1191.02 111.113  42
   0   1  23 1638.95 126.588  18
   0  -1 -23 1498.08 115.985  38
   0  -1  23 1348.86 136.659  28
   0  -1  24 382.088 86.4545  44
   0  -1  24 498.210 75.2011  45
   0   1 -24 547.015 91.3189   7
   0  -1  24 441.568 71.2197  18
   0   1  24 509.635 95.7084  44
   0   1 -24 455.352 72.7291  38
   0  -1 -24 426.001 64.7780  52
   0  -1 -24 432.758 92.0063  24
   0  -1 -24 383.149 58.8490  17
   0  -1  24 362.265 82.1436  28
   0   1  24 400.808 69.2224  45
   0  -1 -24 435.845 87.9894  46
   0  -1 -24 272.397 69.9162   7
   0   1 -24 487.098 89.1938  24
   0   1 -24 479.039 93.5623  53
   0   1 -24 500.486 91.4244  46
   0   1  24 314.957 78.3604  20
   0   1  24 387.558 63.2084  18
   0   1 -24 464.308 75.7455  52
   0  -1  24 505.010 67.9760  15
   0   1  24 390.541 83.8282  28
   0  -1 -25 1430.31 123.326   7
   0  -1 -25 1474.03 128.688  24
   0   1  25 1377.03 119.245  20
   0   1 -25 1369.03 107.500  52
   0   1 -25 1409.98 107.006  38
   0  -1  25 1284.45 99.0564  18
   0   1  25 1472.25 128.091  44
   0   1 -25 1504.61 130.992  53
   0  -1 -25 1494.51 128.394  46
   0   1 -25 1617.54 129.034  24
   0   1 -25 1388.33 120.663   7
   0  -1  25 1312.71 123.138  44
   0  -1  25 1364.97 98.1801  45
   0   1 -25 1535.14 127.449  46
   0  -1  25 1465.69 125.531  28
   0   1  25 1546.62 125.412  28
   0  -1 -25 1440.38 125.100  53
   0   1 -26 2530.79 133.949  52
   0   1 -26 2829.90 158.445   7
   0  -1 -26 2687.12 153.386   7
   0  -1 -26 2935.68 165.479  24
   0  -1 -26 2892.40 165.085  46
   0  -1 -26 3032.94 168.890  53
   0   1 -26 2923.33 162.572  24
   0   1  26 2954.15 156.723  20
   0   1 -26 3167.93 174.098  53
   0  -1  26 2959.36 155.823  20
   0  -1  26 2973.91 162.961  44
   0   1 -26 2738.62 135.653  38
   0  -1  26 3028.93 161.036  28
   0   1  26 2993.17 163.129  44
   0   1  26 3148.31 164.496  28
   0   1 -26 3017.79 165.137  46
   0  -1 -27 4055.51 179.824  24
   0   1  27 4235.85 177.308  44
   0  -1  27 4278.10 175.718  28
   0   1 -27 4173.83 183.423  53
   0  -1  27 4031.88 169.378  20
   0  -1 -27 4201.68 181.211  46
   0   1  27 3962.44 172.492  28
   0  -1 -27 3943.20 176.223  53
   0   1  27 4219.63 170.139  20
   0   1 -27 3754.75 168.023   7
   0   1 -27 4030.34 175.260  46
   0  -1  27 4172.81 177.245  44
   0   1 -27 4056.68 176.109  24
   0  -1 -28-50.0027 31.7155  53
   0   1 -28 17.1243 26.5481  46
   0  -1 -28 15.0086 30.8319  46
   0   1  28-8.19476 29.1157  44
   0   1  28-17.9964 29.8688  28
   0  -1  28 46.1510 32.7453  44
   0  -1  28 10.7740 26.3791  28
   0   1  28 24.7255 29.3768  20
   0  -1 -28 13.4160 28.8642  24
   0   1 -28 37.5627 31.8041  53
   0  -1  28-29.4590 28.5468  20
   0   2   0 30134.0 725.111  40
   0  -2   0 30521.1 764.532  14
   0  -2   0 30736.9 749.655  50
   0   2   0 30026.4 716.039   2
   0   2   0 28832.6 776.410  12
   0  -2   0 29736.9 725.366  30
   0   2   1 162.092 34.2281  40
   0   2   1 241.182 62.1021  12
   0  -2  -1 146.972 50.8449  48
   0  -2   1 342.797 46.0641  50
   0  -2   1 170.766 35.2839  14
   0   2   1 290.995 49.9673  49
   0   2  -1 144.346 34.1827   3
   0   2  -1 136.028 46.5409  12
   0  -2  -1 170.525 28.5137  32
   0  -2  -1 273.105 38.9701  30
   0   2   1 198.301 24.3710  23
   0  -2   1 162.841 38.9822  30
   0   2  -1 247.173 32.1996  41
   0   2   2 150.390 41.2198  49
   0   2  -2 129.768 27.0511  32
   0   2   2 110.678 31.7917  39
   0   2  -2 111.574 35.3261  41
   0  -2  -2 129.053 40.6403  32
   0  -2   2 180.542 54.5798  30
   0  -2  -2 159.006 60.7374  48
   0   2  -2 231.364 64.7091  12
   0  -2   2 163.467 29.7772  14
   0   2   2 119.046 49.1453   1
   0  -2  -3 34516.7 897.103  32
   0   2   3 36070.8 826.401  39
   0  -2  -3 35205.4 948.695  48
   0   2  -3 34455.8 876.729  41
   0  -2   3 33161.4 905.262  30
   0  -2   3 33166.9 896.112  31
   0   2  -3 34244.9 849.624  32
   0   2   3 36819.3 861.016  49
   0   2   3 35258.0 904.514   1
   0   2  -3 34397.4 933.754  12
   0   2  -4 8818.82 328.380  41
   0  -2   4 8562.37 347.005  30
   0   2  -4 9286.84 370.223  12
   0   2   4 8766.99 351.502   1
   0  -2  -4 8602.20 347.205  32
   0  -2   4 8574.44 332.983  31
   0  -2  -4 8647.76 229.149  21
   0   2   4 9238.85 264.749  39
   0   2  -4 8815.27 312.082  32
   0   2   4 9063.15 297.610  49
   0  -2  -4 8677.96 375.829  48
   0  -2   5 7077.13 303.654  31
   0  -2  -5 6883.22 301.889  41
   0  -2  -5 6691.24 340.977  48
   0  -2   5 6702.05 312.797  22
   0  -2  -5 6687.50 319.705  32
   0   2  -5 6469.51 295.160  23
   0  -2   5 6637.60 312.628  30
   0   2   5 6554.60 316.706   1
   0   2  -5 7239.59 338.960  12
   0   2  -5 6707.01 303.013  41
   0   2  -5 6509.84 282.453  32
   0   2   5 6617.40 256.128  49
   0   2  -5 6064.42 177.830  14
   0   2   5 6899.79 219.060  39
   0   2   6 16329.9 600.157   1
   0  -2   6 16537.3 605.383   1
   0  -2  -6 16628.7 635.196  14
   0   2  -6 16456.9 577.348  41
   0  -2  -6 16940.4 576.395  41
   0   2  -6 16747.4 560.688  32
   0   2  -6 15595.1 412.545  14
   0   2  -6 16608.6 564.947  23
   0  -2  -6 16513.1 601.816  32
   0   2  -6 18192.1 629.476  12
   0   2   6 16387.8 442.769  39
   0  -2   6 17255.9 590.629  30
   0  -2  -6 16703.1 630.032  48
   0  -2   6 16243.7 556.685  31
   0   2   6 16010.1 589.386  22
   0  -2   6 15922.6 577.511  22
   0   2   6 15477.3 494.071  49
   0   2   7 31012.6 962.463  13
   0  -2   7 30073.6 913.251  31
   0   2  -7 30013.9 941.404  41
   0  -2   7 31639.0 974.977  13
   0  -2  -7 32512.4 1016.58  48
   0  -2   7 31607.3 987.342   1
   0   2   7 30536.1 960.696  22
   0   2  -7 29205.7 912.468  23
   0   2  -7 30070.8 921.459  32
   0  -2   7 31902.6 956.134  30
   0   2  -7 29442.9 745.084  14
   0  -2  -7 31302.9 1017.87  50
   0   2  -7 32955.3 1003.00  12
   0  -2  -7 30689.1 939.196  41
   0  -2  -7 32167.7 1014.23  14
   0  -2  -7 31544.5 985.247  32
   0   2   7 31062.1 766.344  39
   0  -2   7 30451.6 950.716  22
   0   2   7 31325.6 981.394   1
   0  -2   8 26600.8 921.846   1
   0   2  -8 28323.9 938.775  12
   0  -2  -8 26611.2 911.405  32
   0   2   8 26032.7 892.945  13
   0  -2   8 26179.4 902.676  13
   0   2   8 26171.2 891.100  22
   0  -2  -8 25765.7 938.553  48
   0  -2  -8 26137.4 879.524  41
   0   2   8 26439.2 914.524   1
   0   2   8 27559.7 807.933  30
   0  -2  -8 26680.5 945.895  50
   0  -2   8 26925.7 884.519  30
   0  -2   8 26612.0 887.764  22
   0   2   8 26069.4 675.345  39
   0   2  -8 25461.9 871.409  41
   0  -2  -8 26226.2 923.563  14
   0  -2   8 25678.5 837.040  31
   0   2  -8 25325.8 860.592  32
   0   2  -8 25374.7 668.905  14
   0  -2  -9 10949.1 554.335  14
   0  -2  -9 10213.7 532.827  32
   0   2  -9 11341.4 558.198  12
   0   2  -9 10247.3 339.277  14
   0  -2   9 10813.4 518.523  30
   0   2   9 10235.3 334.085  39
   0  -2   9 10079.5 510.976  22
   0   2   9 10600.9 517.979  22
   0   2   9 10708.4 534.214  13
   0  -2  -9 11610.2 583.250  50
   0   2   9 10761.2 455.043  30
   0  -2  -9 10572.2 516.766  41
   0  -2   9 11134.3 564.079   1
   0  -2   9 10520.5 478.912  31
   0   2   9 11323.0 561.202   1
   0   2  -9 10627.8 520.070  41
   0  -2   9 10355.6 531.776  13
   0   2  -9 10402.8 505.455  32
   0  -2  -9 11163.8 580.058  48
   0  -2 -10 457.879 166.201  48
   0  -2  10 518.967 158.991   1
   0  -2  10 695.879 181.693  13
   0   2  10 505.760 61.4329  39
   0   2  10 777.321 182.162   1
   0  -2  10 353.795 126.353  22
   0  -2 -10 304.365 122.968  50
   0  -2 -10 470.206 140.711  14
   0   2 -10 474.844 121.999  32
   0   2  10 664.271 159.323  22
   0   2  10 681.300 160.726  13
   0   2 -10 535.071 150.627  12
   0   2  10 668.412 120.893  30
   0  -2  10 773.883 156.691  30
   0  -2 -10 470.540 140.572  32
   0   2 -10 587.643 151.374  41
   0  -2  10 416.548 105.425  31
   0   2  11 62376.8 1865.89  13
   0  -2 -11 63386.0 1933.81  48
   0  -2  11 64283.8 1825.82  30
   0   2  11 64043.1 1706.45  30
   0   2 -11 59503.5 1809.30  32
   0  -2  11 62920.7 1832.52  22
   0   2  11 61660.1 1836.85  22
   0   2 -11 64460.9 1900.47  12
   0  -2  11 58308.6 1723.23  31
   0  -2 -11 61205.4 1849.83  14
   0  -2 -11 60445.4 1878.05  32
   0   2  11 66168.7 1907.78   1
   0  -2  11 60527.0 1858.47  13
   0  -2 -11 62595.5 1914.24  50
   0   2 -11 61750.0 1838.86  41
   0  -2 -12 40349.2 1444.65  32
   0  -2  12 40699.0 1390.99  22
   0   2 -12 40928.9 1398.04  32
   0  -2  12 43279.6 1394.29  30
   0   2  12 41001.6 1441.57   1
   0   2 -12 40606.5 1404.42  41
   0  -2 -12 39863.1 1454.67  50
   0  -2 -12 43748.2 1509.08  48
   0   2  12 39009.5 1189.66  49
   0   2  12 42407.7 1411.04  22
   0   2  12 40384.9 1256.30  30
   0  -2 -12 41340.2 1409.08  14
   0   2 -12 42868.1 1467.37  12
   0   2  12 40010.3 1413.04  13
   0  -2  12 43242.8 1455.43  13
   0   2 -13 19.9921 103.752  12
   0  -2 -13 99.2992 122.265  48
   0   2  13 41.5667 56.9588  30
   0  -2 -13 69.8320 120.272  50
   0  -2  13-0.95894 86.4564  30
   0   2 -13 74.6158 81.0128  50
   0  -2 -13 1.14330 105.311  32
   0  -2  13 168.029 149.364  13
   0   2  13-11.2421 103.044  22
   0   2 -13 249.919 126.418  32
   0  -2 -13 90.5214 78.3085  14
   0   2  13 2.68593 98.7247  13
   0   2 -13 90.8100 119.781  41
   0   2  13 28.4872 106.430   1
   0  -2  13-77.7482 128.926  22
   0   2 -14 4609.35 393.137  50
   0   2  14 4747.78 425.668  22
   0   2 -14 4759.87 457.234  12
   0  -2  14 4786.37 427.121  22
   0   2  14 5723.87 498.381   1
   0   2  14 4234.50 422.163  13
   0  -2 -14 4761.69 455.746  50
   0   2 -14 4342.53 410.908  32
   0  -2  14 4716.67 455.749  13
   0  -2 -14 4048.46 385.315  14
   0  -2 -14 5122.10 466.826  32
   0  -2 -14 4705.59 473.641  48
   0   2 -14 4498.80 429.132  41
   0   2  14 4968.62 360.631  30
   0  -2  14 5173.25 429.230  30
   0   2 -15 7268.10 592.827  12
   0   2  15 7133.85 582.930   1
   0   2 -15 7116.61 512.859  50
   0  -2 -15 6970.67 601.338  48
   0   2  15 6517.27 545.189  13
   0  -2 -15 7071.24 579.104  50
   0   2 -15 6951.60 278.901   7
   0  -2 -15 6340.22 495.520  14
   0  -2  15 6867.28 567.948  13
   0  -2  15 6877.69 516.807  30
   0   2 -15 6815.42 272.673  46
   0   2  15 7632.09 566.168  22
   0  -2 -15 6954.44 276.159   7
   0  -2  15 6541.04 518.311  22
   0   2 -15 6962.80 267.350  38
   0   2  15 6807.50 274.288  28
   0  -2 -15 6742.20 274.173  24
   0  -2  15 6828.89 278.825  44
   0  -2 -15 7452.12 600.762  32
   0  -2  15 6793.94 274.540  28
   0   2 -15 6907.46 269.654  52
   0   2 -15 7472.23 573.403  41
   0  -2 -15 7070.58 280.621  46
   0   2  15 6865.85 276.371  44
   0   2 -15 6934.89 547.476  32
   0   2  15 7293.75 457.961  30
   0  -2 -16 458.562 74.6635  46
   0   2 -16 382.812 135.167  50
   0  -2  16 459.519 70.3967  45
   0   2  16 522.109 78.6583  28
   0   2 -16 523.102 181.952  12
   0  -2  16 455.514 180.341  13
   0   2  16 438.796 70.0966  18
   0  -2 -16 432.609 65.6123  52
   0  -2 -16 443.541 72.4978   7
   0   2 -16 399.045 69.9957  38
   0   2 -16 554.626 180.186  32
   0   2  16 329.946 139.849  22
   0   2  16 530.191 80.6901  45
   0   2  16 436.836 68.5417  47
   0  -2 -16 424.861 171.552  32
   0  -2  16 561.067 192.124  22
   0  -2  16 179.770 90.8867  30
   0  -2 -16 759.075 227.036  48
   0  -2 -16 532.001 174.545  50
   0   2 -16 420.470 67.4950  52
   0  -2  16 507.912 74.3323  18
   0   2 -16 534.246 77.6627  24
   0   2 -16 398.771 73.9891  46
   0   2 -16 385.697 74.0066   7
   0   2  16 348.027 73.3886  44
   0  -2  16 401.503 76.2946  28
   0  -2 -16 468.709 76.2451  24
   0   2  16 324.373 166.817   1
   0   2  16 438.583 181.354  13
   0  -2  16 420.748 77.3307  44
   0  -2 -16 519.729 81.6627  42
   0  -2 -17 162.264 120.548  12
   0  -2  17 35.9214 89.7157  30
   0  -2 -17 81.0839 47.6181  52
   0   2  17 73.5242 118.566   1
   0   2  17-14.4926 118.394  22
   0  -2  17 11.4856 43.5924  45
   0  -2  17 39.5827 95.1769  22
   0   2  17 90.7060 63.3554  45
   0  -2  17-40.1803 141.040  13
   0  -2 -17-2.91734 54.8319  46
   0   2  17-26.3136 51.3455  28
   0   2  17-21.4322 138.709  13
   0   2 -17-7.61880 115.749  12
   0   2 -17-22.6436 53.2852  38
   0  -2 -17 47.1727 57.2565  24
   0  -2  17 72.3462 62.5922  18
   0  -2 -17-92.2700 119.859  32
   0   2 -17 106.239 64.5894   7
   0   2 -17-17.7205 86.2268  32
   0   2  17 66.0893 63.8597  44
   0   2  17 64.1704 54.7823  47
   0   2 -17 72.5290 50.4876  46
   0  -2 -17-44.9062 125.230  50
   0  -2 -17-38.2796 55.8686  42
   0  -2  17 63.1673 57.5413  44
   0   2  17-21.6864 49.1336  18
   0  -2 -17 99.0784 64.3571   7
   0   2 -17 52.1005 48.5350  24
   0   2 -17 10.6550 48.4855  52
   0  -2  17 85.9707 62.8876  28
   0  -2  18 35.9664 54.3059  45
   0  -2 -18-29.7693 51.0514  42
   0  -2 -18 156.633 70.9558  24
   0   2  18 64.7018 58.3870  45
   0   2 -18 14.1644 123.639  32
   0   2 -18 70.7654 58.4563  24
   0   2  18 40.2588 54.4233  47
   0  -2  18 70.8867 48.5706  47
   0  -2 -18-58.3573 118.782  32
   0   2  18 102.531 46.6916  18
   0  -2  18-6.47913 82.0255  30
   0  -2  18 32.9914 94.1226  22
   0  -2  18 60.7685 55.7380  18
   0   2  18 33.3455 134.252  13
   0  -2 -18 187.025 68.6235   7
   0   2 -18 88.3539 54.8385  46
   0   2  18 199.428 66.6476  28
   0  -2  18-4.32497 126.170  13
   0  -2 -18 32.5642 59.3785  46
   0   2 -18 27.5495 122.370  12
   0  -2 -18 47.1499 50.3931  52
   0   2  18 214.039 77.3744  44
   0  -2 -18 187.450 133.709  12
   0  -2 -18 245.283 158.162  50
   0   2 -18 61.1443 54.6969  52
   0   2 -18 66.9537 59.2580   7
   0  -2  18 99.2585 58.0623  28
   0  -2  18 34.2316 58.6254  44
   0   2 -18 65.3311 48.0331  38
   0   2 -19 1249.35 264.625  32
   0   2  19 1793.52 138.906  47
   0   2 -19 1969.61 158.478  46
   0  -2 -19 1964.58 138.973  52
   0   2 -19 1855.42 144.878  38
   0  -2 -19 1747.59 311.474  12
   0  -2 -19 1634.51 304.579  32
   0  -2  19 1661.09 150.636  28
   0   2  19 2034.56 165.485  44
   0  -2  19 1962.84 160.825  44
   0   2  19 1559.52 301.521  13
   0  -2 -19 1903.71 154.778   7
   0  -2 -19 2137.87 165.801  24
   0  -2  19 1764.91 131.188  47
   0  -2  19 1630.84 266.055  30
   0   2  19 1728.78 139.186  18
   0   2 -19 1970.50 158.375  24
   0   2  19 1920.83 299.237  22
   0   2  19 1695.89 129.647  15
   0  -2  19 2180.86 365.565  13
   0   2  19 1771.26 147.861  45
   0   2 -19 1932.51 154.353  52
   0  -2 -19 1579.84 144.696  46
   0   2  19 1851.80 156.296  28
   0  -2  19 1831.98 147.183  18
   0   2 -19 1759.79 323.701  12
   0  -2 -19 1291.67 251.250  50
   0  -2  19 1984.75 153.851  45
   0   2 -19 1795.29 152.210   7
   0  -2 -19 1750.99 149.778  42
   0  -2  20 1802.38 161.028  44
   0  -2  20 1901.03 154.492  18
   0  -2  20 1627.59 127.627  47
   0   2 -20 1833.85 151.056  52
   0   2  20 1564.94 120.230  15
   0  -2  20 1714.62 142.496  45
   0   2 -20 1667.44 301.399  32
   0   2 -20 1588.61 150.013   7
   0  -2 -20 1954.37 163.373  46
   0   2  20 1833.03 154.765  28
   0  -2 -20 1384.97 117.574  52
   0   2 -20 1764.25 151.940  46
   0  -2 -20 1892.89 160.697  24
   0  -2 -20 1670.35 151.488   7
   0   2  20 1601.43 153.815  44
   0  -2 -20 1979.88 159.524  42
   0   2  20 2043.57 145.204  47
   0   2 -20 1843.31 154.668  24
   0   2  20 1777.75 140.693  18
   0  -2  20 1882.94 161.063  28
   0   2  20 1602.76 145.678  45
   0   2 -20 1916.32 151.334  38
   0  -2 -21 2271.45 169.219  17
   0   2  21 2751.14 194.659  44
   0  -2  21 2181.86 157.902  45
   0  -2  21 2386.91 171.610  18
   0   2 -21 2668.15 191.358   7
   0  -2 -21 2343.22 153.278  52
   0  -2  21 2564.91 183.912  28
   0   2 -21 2518.13 181.490  24
   0  -2 -21 2507.25 181.376  42
   0   2 -21 2300.50 170.422  52
   0   2  21 2207.03 145.035  15
   0   2  21 2439.93 163.781  18
   0  -2 -21 2621.89 189.756  46
   0   2  21 2229.26 168.077  45
   0   2 -21 2501.63 182.518  46
   0   2  21 2589.17 190.137  28
   0   2  21 2718.37 165.809  47
   0  -2 -21 2498.06 185.781   7
   0   2 -21 2415.09 169.950  38
   0   2 -21 2565.71 161.900   9
   0  -2 -21 2328.34 182.917  24
   0  -2  21 2525.72 193.058  44
   0  -2  21 2098.37 143.181  47
   0   2 -22 236.423 62.8340   9
   0  -2  22 128.521 55.2390  18
   0  -2  22 189.445 62.9751  45
   0   2 -22 301.258 85.0336  24
   0   2  22 200.294 58.0691  15
   0  -2  22 272.666 85.7751  44
   0   2 -22 146.932 69.8786   7
   0  -2 -22 139.013 63.6021  24
   0   2  22 170.223 69.0951  45
   0  -2 -22 210.027 69.1548  17
   0  -2 -22 343.410 98.9359  46
   0   2  22 320.671 92.1143  44
   0  -2 -22 225.966 67.8630  42
   0   2  22 193.062 60.6114  18
   0  -2  22 221.406 76.9345  28
   0   2 -22 178.023 65.6630  52
   0   2 -22 223.359 74.3890  46
   0   2  22 283.507 65.9012  47
   0  -2 -22 215.183 78.4612   7
   0  -2 -22 131.557 42.9340  52
   0   2 -22 186.970 66.4017  38
   0   2  22 168.703 78.7530  28
   0   2  23 1409.15 106.638  47
   0   2 -23 1474.23 132.716  52
   0   2  23 1395.09 116.449  18
   0  -2 -23 1531.91 133.239  42
   0   2 -23 1577.82 117.134   9
   0   2 -23 1580.65 134.521  38
   0  -2 -23 1577.53 127.281  17
   0  -2  23 1598.49 131.066  18
   0   2  23 1680.69 149.009  44
   0   2 -23 1493.72 139.565  24
   0  -2  23 1531.99 142.592  28
   0   2 -23 1600.77 153.696  53
   0  -2  23 1454.68 120.648  45
   0  -2 -23 1348.79 135.350  46
   0  -2 -23 1357.65 142.307  24
   0   2  23 1562.45 145.552  28
   0   2  23 1213.12 118.905  45
   0   2 -23 1350.71 136.366   7
   0  -2 -23 1151.82 123.277   7
   0   2 -23 1345.65 134.675  46
   0   2  23 1600.01 139.253  20
   0  -2  23 1415.14 140.974  44
   0  -2 -23 1246.87 101.177  52
   0   2 -24 31.9299 60.6436   7
   0  -2 -24 54.7312 58.5383   7
   0  -2 -24 17.3862 60.2748  24
   0   2  24-19.8267 62.7125  44
   0   2 -24 22.8099 51.3849  38
   0   2 -24 102.268 59.7085  52
   0   2 -24 19.1527 65.1997  53
   0  -2 -24 18.6579 57.7078  46
   0  -2  24 125.885 53.4571  18
   0   2  24 12.2474 54.5468  20
   0   2 -24 72.7487 35.0393   9
   0   2 -24 127.012 66.6331  24
   0  -2  24 8.59900 61.9546  28
   0  -2  24 91.5901 68.2415  44
   0  -2  24 109.502 47.9945  45
   0  -2  24 28.9030 41.6224  15
   0   2  24 36.3327 61.2011  28
   0  -2 -24 45.9612 41.5935  17
   0  -2 -24 5.31543 46.8662  42
   0   2 -24 0.44769 58.8674  46
   0   2 -25 131.224 59.4828  46
   0  -2  25 106.692 60.9518  44
   0   2 -25-24.2538 47.9417  52
   0  -2 -25 103.199 52.5427  53
   0  -2  25 38.0676 53.0620  28
   0   2  25 24.4997 49.8861  20
   0  -2 -25 66.0514 52.7436  46
   0  -2 -25 111.843 43.1935  17
   0  -2 -25 104.823 53.1779   7
   0  -2 -25 162.387 68.5713  24
   0   2 -25 168.665 65.0406  24
   0  -2  25 3.05969 38.6925  18
   0   2 -25 63.1724 51.1630   7
   0   2 -25 61.6271 63.1273  53
   0  -2 -25 169.037 54.0277  42
   0   2  25 45.6090 54.3625  44
   0   2 -25 212.832 56.9739  38
   0   2  25 90.3394 59.4761  28
   0  -2  26 2561.37 148.061  44
   0   2 -26 2532.35 152.825  53
   0  -2 -26 2500.97 148.073  24
   0   2 -26 2457.98 143.054  46
   0  -2 -26 2574.51 150.860  46
   0   2  26 2555.92 138.634  20
   0   2  26 2694.60 150.908  28
   0  -2 -26 2455.00 145.200  53
   0   2  26 2622.15 149.711  44
   0   2 -26 2522.54 147.238   7
   0   2 -26 2439.61 130.985  38
   0  -2  26 2395.33 139.653  20
   0   2 -26 2725.82 148.084  24
   0  -2  26 2518.72 144.054  28
   0   2 -26 2240.51 127.398  52
   0   2  27 1604.79 95.9143  20
   0   2 -27 1522.51 97.9021  46
   0   2 -27 1495.35 100.197   7
   0  -2  27 1617.21 100.580  20
   0   2  27 1606.94 101.492  28
   0  -2  27 1498.34 101.367  44
   0  -2 -27 1494.65 104.412  24
   0   2 -27 1609.84 99.5305  24
   0   2 -27 1697.03 110.564  53
   0  -2  27 1632.77 101.251  28
   0  -2 -27 1726.77 106.776  53
   0   2  27 1615.30 102.735  44
   0  -2 -27 1694.32 107.372  46
   0   2 -27 1370.61 81.5248  38
   0   2  28 1626.84 84.3206  28
   0  -2  28 1770.31 87.6568  44
   0  -3   0 69.1815 52.9168  14
   0   3   0 29.3091 25.8145  41
   0  -3   0 46.6746 54.8002  50
   0   3   0 1.46148 37.4405   2
   0  -3   0-11.2784 34.8824  30
   0   3   0 34.0679 34.5849  23
   0   3   0 36.4711 33.7794  40
   0   3   0 26.3652 66.4954  12
   0  -3  -1 24781.2 692.364  50
   0  -3   1 24259.6 655.243  50
   0   3   1 23503.9 588.522  23
   0  -3  -1 23651.2 712.699  48
   0   3  -1 21636.1 616.704   2
   0  -3  -1 24315.9 582.286  32
   0  -3  -1 23667.6 717.021  14
   0   3   1 24052.4 641.706  39
   0   3  -1 23220.5 644.749  40
   0  -3   1 24399.5 652.566  14
   0   3   1 25905.9 625.258   2
   0   3   1 22877.8 710.093  12
   0   3  -1 23505.8 646.643   3
   0   3   1 21297.7 654.181  49
   0  -3  -1 23826.1 622.211  30
   0  -3   1 23266.2 648.534  30
   0   3  -1 24049.3 587.679  41
   0   3  -1 23444.1 636.854  23
   0   3   1 24445.1 623.828  40
   0   3  -1 22777.8 709.917  12
   0  -3  -2 32999.6 827.122  32
   0   3  -2 35015.2 850.004   3
   0   3   2 33555.2 832.267  39
   0  -3   2 32436.1 875.622  30
   0   3  -2 34304.7 938.057  12
   0   3   2 31526.0 853.630  49
   0   3  -2 32152.2 809.899  41
   0  -3  -2 33516.4 938.219  48
   0  -3  -2 33410.2 920.296  50
   0   3  -2 32194.8 743.072  32
   0   3   2 31536.7 822.701  40
   0   3   2 33964.2 763.990  23
   0  -3   2 33282.5 854.988  50
   0  -3   2 32392.0 819.284  14
   0   3   2 34293.5 864.151   1
   0  -3   3 902.453 110.537  31
   0   3   3 995.281 82.4096  39
   0   3   3 1164.02 113.726   1
   0   3  -3 1093.92 97.3322  41
   0   3  -3 1014.02 129.378  12
   0  -3  -3 1070.36 106.424  32
   0  -3  -3 1102.97 139.594  48
   0  -3   3 1039.43 117.239  30
   0   3   3 941.825 94.6276  49
   0   3   3 1003.51 43.7643  23
   0   3  -3 1053.31 73.0376  32
   0  -3   3 1123.97 75.2267  14
   0   3   4 276681. 6055.79  39
   0   3   4 277316. 6103.17  49
   0   3  -4 280841. 6244.14  12
   0  -3  -4 277007. 6259.40  48
   0  -3  -4 278165. 6165.04  32
   0   3  -4 277264. 6074.62  32
   0  -3   4 267099. 6180.79  31
   0   3  -4 267339. 6125.65  41
   0   3   4 271014. 6169.96   1
   0  -3   4 275073. 6188.71  30
   0   3  -5 32444.5 861.664  32
   0  -3  -5 31253.0 994.779  48
   0  -3   5 31789.1 934.866  31
   0   3   5 33486.8 857.419  49
   0  -3   5 32392.9 945.810  30
   0  -3  -5 31740.9 935.901  32
   0   3  -5 31617.4 977.903  12
   0   3   5 32395.9 803.005  39
   0   3  -5 31796.0 903.698  41
   0   3   5 32042.8 943.132   1
   0  -3  -6 32308.0 1038.00  48
   0   3   6 31664.7 979.576  13
   0  -3   6 31420.2 969.944  30
   0   3   6 31417.5 969.227   1
   0   3  -6 31117.6 949.355  23
   0   3   6 32812.4 797.249  39
   0  -3  -6 32069.0 1054.60  14
   0  -3  -6 32165.4 977.627  32
   0   3   6 32350.8 859.834  49
   0  -3   6 32396.9 958.529  31
   0   3  -6 31084.2 937.921  41
   0   3   6 31425.5 977.603  22
   0   3  -6 30894.5 891.773  32
   0   3  -6 33789.9 1022.84  12
   0  -3   6 31484.3 977.887  22
   0  -3   6 31649.4 988.307  13
   0  -3  -6 32340.5 1041.58  50
   0   3   7 14887.6 416.399  39
   0   3   7 14779.1 599.944   1
   0  -3  -7 14671.1 643.660  50
   0  -3   7 14014.5 599.174  13
   0  -3  -7 14571.7 601.958  32
   0   3   7 14427.4 480.677  49
   0   3   7 14429.1 596.965  22
   0  -3   7 14474.5 589.888  30
   0   3  -7 13899.0 564.021  23
   0  -3  -7 15656.2 655.573  48
   0   3  -7 14200.2 533.516  32
   0  -3   7 13338.4 555.669  31
   0   3  -7 14893.7 626.713  12
   0  -3   7 14280.3 593.029  22
   0   3  -7 14084.4 564.094  41
   0  -3  -7 14616.3 651.598  14
   0   3   7 14821.4 605.513  13
   0  -3   8 743.750 145.319  30
   0  -3  -8 785.236 155.999  14
   0   3  -8 569.363 147.586  12
   0  -3   8 557.516 116.481  22
   0   3  -8 667.387 129.934  41
   0  -3  -8 796.785 180.820  48
   0   3  -8 768.972 137.543  23
   0   3   8 643.361 140.551   1
   0  -3  -8 945.990 172.091  32
   0  -3  -8 500.941 136.146  50
   0  -3   8 689.216 141.947  13
   0   3   8 748.609 148.542  13
   0   3   8 736.611 149.054  22
   0   3  -8 638.473 112.530  32
   0   3   8 751.086 103.088  49
   0  -3   8 516.634 115.536  31
   0   3   8 709.774 65.5179  39
   0   3   9 3070.22 215.181  30
   0   3   9 2741.06 271.166  22
   0  -3   9 2758.80 263.100  22
   0  -3   9 2910.05 293.712  13
   0   3  -9 3016.78 265.547  41
   0  -3   9 2676.71 239.229  31
   0   3   9 3007.21 285.828  13
   0  -3  -9 3055.17 307.507  50
   0   3  -9 2662.46 236.581  32
   0   3   9 2966.94 134.831  39
   0   3   9 2955.53 279.258   1
   0   3   9 2500.51 185.293  49
   0  -3  -9 3258.99 315.281  14
   0  -3  -9 2559.07 284.681  48
   0  -3   9 2886.69 274.617  30
   0   3  -9 2628.41 276.941  12
   0  -3  -9 2753.79 277.302  32
   0  -3 -10 6062.05 457.458  48
   0  -3  10 5454.40 371.283  31
   0   3  10 6179.91 306.149  49
   0  -3  10 6496.96 445.859  13
   0  -3 -10 5900.36 433.833  14
   0   3  10 6492.73 432.423  22
   0   3 -10 5938.40 404.441  41
   0   3  10 5787.28 415.966   1
   0   3  10 6233.80 427.439  13
   0  -3 -10 5905.52 422.211  32
   0   3 -10 5600.65 379.706  32
   0  -3  10 5693.37 399.938  22
   0   3  10 5996.33 327.355  30
   0   3 -10 6605.57 458.146  12
   0  -3  10 6305.13 419.943  30
   0  -3 -10 5732.77 440.353  50
   0   3  11 8139.88 527.346   1
   0  -3  11 8217.14 534.987  13
   0   3  11 8184.73 412.414  30
   0   3  11 7791.71 504.849  22
   0  -3 -11 8367.47 539.636  32
   0   3 -11 7929.04 501.119  41
   0  -3 -11 8704.49 571.886  48
   0  -3 -11 7977.87 538.948  14
   0  -3  11 8668.30 517.993  22
   0  -3  11 7860.53 462.046  31
   0   3  11 8323.79 527.612  13
   0   3 -11 8290.56 486.782  32
   0  -3 -11 8813.45 575.056  50
   0  -3  11 8263.69 511.137  30
   0   3 -11 8560.22 547.653  12
   0   3 -12 147.266 124.983  41
   0  -3 -12 152.531 106.299  50
   0  -3 -12 388.426 156.878  48
   0   3 -12 265.883 147.863  12
   0  -3 -12 123.340 137.763  32
   0  -3  12 260.404 126.364  30
   0  -3  12 136.143 119.277  22
   0   3  12 174.284 71.8088  30
   0   3  12 190.329 108.846  22
   0   3  12 87.9191 102.069  13
   0  -3 -12 229.782 139.262  14
   0  -3  12 31.5310 69.7841  31
   0   3 -12 148.567 93.3207  32
   0   3  12 109.635 114.943   1
   0  -3  12 365.348 181.343  13
   0  -3 -13 11475.6 724.844  48
   0   3 -13 10717.2 681.626  12
   0  -3 -13 10653.5 665.379  14
   0   3 -13 10529.8 636.813  41
   0   3  13 9732.22 631.813  13
   0  -3  13 10494.3 637.095  22
   0   3 -13 10386.9 616.211  32
   0  -3 -13 11910.7 707.220  32
   0   3  13 10765.3 665.769   1
   0  -3  13 9980.68 563.836  31
   0  -3 -13 10325.6 682.406  50
   0  -3  13 11645.5 659.439  30
   0   3  13 10695.4 648.096  22
   0  -3  13 11270.6 686.657  13
   0   3  13 10611.0 514.739  30
   0  -3 -14 8612.65 640.896  50
   0   3  14 9836.89 651.776  13
   0  -3  14 9342.05 644.611  13
   0   3  14 8591.27 618.812   1
   0   3  14 8783.29 474.813  30
   0   3 -14 7862.53 523.679  50
   0  -3 -14 9532.33 686.066  48
   0  -3  14 9362.62 605.550  30
   0  -3 -14 8835.66 637.440  32
   0   3 -14 9963.57 678.722  12
   0  -3 -14 8229.42 598.195  14
   0  -3  14 9043.92 605.966  22
   0   3 -14 8932.09 610.252  41
   0   3  14 8903.05 610.370  22
   0   3 -14 8850.77 586.286  32
   0   3  15 5571.83 509.463  13
   0  -3  15 5794.30 525.336  13
   0   3 -15 5683.47 239.307  24
   0   3  15 5198.03 241.813  45
   0  -3  15 5417.96 239.194  18
   0   3 -15 5199.80 233.113  52
   0  -3 -15 5368.79 247.991  42
   0  -3 -15 5852.38 552.904  48
   0  -3  15 5183.43 461.964  22
   0  -3  15 5341.10 462.673  30
   0  -3 -15 5365.03 482.640  14
   0  -3 -15 5587.44 241.796   7
   0   3  15 5510.32 243.197  44
   0   3 -15 5932.77 247.232   7
   0   3  15 5045.44 462.067  22
   0   3 -15 5439.95 521.211  12
   0  -3 -15 5917.70 537.701  32
   0  -3  15 5407.76 241.153  28
   0  -3 -15 5672.13 243.940  46
   0   3 -15 5302.86 223.578  16
   0  -3 -15 5348.81 238.526  24
   0   3 -15 5404.05 234.841  38
   0   3 -15 4726.53 447.908  32
   0   3  15 5192.12 493.251   1
   0   3 -15 5688.07 509.161  41
   0  -3 -15 5687.27 531.228  50
   0  -3  15 5516.00 246.736  44
   0   3 -15 5334.03 234.238  46
   0   3  15 5630.97 243.248  28
   0   3  16 429.044 68.2310  15
   0  -3  16 479.490 71.6772  18
   0   3  16 458.710 155.728  13
   0   3  16 240.975 141.188  22
   0   3 -16 466.564 69.1006  33
   0   3  16 428.213 75.6169  28
   0  -3  16 282.983 123.292  22
   0  -3 -16 538.755 199.471  14
   0  -3 -16 566.443 85.4844  42
   0   3  16 476.845 76.5639  18
   0   3  16 401.612 67.8117  47
   0   3 -16 415.776 140.385  12
   0  -3  16 797.629 201.259  30
   0  -3  16 455.670 72.0252  28
   0  -3  16 121.146 124.450  13
   0  -3 -16 390.471 192.092  50
   0   3  16 232.969 138.135   1
   0   3 -16 407.881 69.4907   7
   0   3 -16 531.412 77.2142  52
   0  -3  16 330.228 72.0684  45
   0  -3 -16 365.623 73.3640   7
   0   3  16 457.156 79.5605  44
   0  -3 -16 378.013 72.4172  24
   0  -3 -16 450.698 74.3053  46
   0   3 -16 345.232 143.232  32
   0   3 -16 452.263 71.2688  46
   0  -3 -16 636.498 206.372  32
   0   3  16 536.843 87.7129  45
   0   3 -16 389.620 75.2450  38
   0  -3 -16 316.651 179.014  48
   0   3 -16 377.365 68.0917  24
   0  -3  16 273.068 73.9812  44
   0   3  17 2334.07 170.188  45
   0   3  17 2616.37 160.511  47
   0  -3 -17 2691.97 397.403  32
   0   3  17 2945.55 180.805  28
   0  -3  17 2356.68 159.532  45
   0   3 -17 2368.59 145.657  33
   0   3  17 2613.18 162.393  18
   0   3 -17 2578.62 168.878  46
   0   3  17 2963.27 185.633  44
   0   3 -17 3205.25 431.981  12
   0  -3  17 2757.85 358.094  30
   0  -3 -17 2602.92 180.422  42
   0  -3  17 2550.33 384.117  13
   0   3  17 2412.63 144.348  15
   0   3  17 2316.97 342.809   1
   0  -3  17 2594.12 177.571  44
   0  -3 -17 2626.65 173.887  46
   0   3 -17 2731.00 173.585  52
   0  -3  17 2461.05 338.061  22
   0  -3  17 2759.15 177.906  28
   0  -3 -17 2703.76 409.291  48
   0  -3  17 2864.67 175.916  18
   0   3 -17 2633.01 171.669   7
   0   3 -17 2684.58 167.722  38
   0   3 -17 2518.45 164.577  24
   0   3 -17 2698.43 358.849  32
   0  -3 -17 2863.19 178.488  24
   0  -3 -17 2731.79 386.232  50
   0  -3 -17 2701.57 173.299   7
   0   3  17 2541.50 356.943  22
   0  -3 -18 7078.50 310.025  24
   0  -3  18 6973.12 311.074  44
   0  -3 -18 6735.19 300.105   7
   0   3 -18 6888.93 296.584  24
   0  -3  18 7591.17 662.263  13
   0  -3  18 6472.84 287.334  45
   0  -3  18 7082.69 580.645  30
   0   3  18 6524.83 566.162  22
   0   3  18 6431.27 263.186  15
   0  -3 -18 7006.41 634.311  50
   0   3  18 6547.49 301.927  45
   0   3 -18 6418.16 619.072  12
   0   3 -18 7162.35 306.089  52
   0  -3 -18 6942.76 308.941  46
   0   3 -18 6830.34 297.982  46
   0  -3 -18 7387.88 670.451  32
   0   3  18 7076.09 308.385  28
   0   3 -18 6933.79 305.338   7
   0  -3  18 6822.12 306.134  28
   0   3 -18 6953.79 298.605  38
   0  -3  18 6359.04 538.209  22
   0   3  18 7178.69 629.161   1
   0  -3  18 6947.58 302.248  18
   0   3 -18 6542.31 265.833  33
   0   3  18 6799.62 283.402  47
   0   3  18 7068.83 294.530  18
   0   3  18 6861.09 309.228  44
   0  -3 -18 6744.91 657.942  48
   0   3 -18 6864.04 585.778  32
   0  -3 -18 6553.92 310.129  42
   0   3 -19 1504.71 134.771  24
   0  -3 -19 1454.23 137.980  42
   0   3  19 1473.23 120.280  15
   0  -3  19 1470.96 144.253  28
   0  -3 -19 1589.86 307.663  50
   0   3  19 1726.23 305.252  22
   0   3 -19 1445.31 136.387   7
   0   3  19 1490.10 140.204  28
   0  -3  19 1608.41 324.854  13
   0  -3  19 1480.09 143.951  44
   0   3 -19 1607.48 146.304  52
   0  -3 -19 1787.98 153.878  46
   0  -3 -19 1452.96 140.658  24
   0   3  19 1575.58 129.490  47
   0   3 -19 1625.73 141.065  46
   0  -3  19 1577.20 137.189  45
   0   3 -19 1345.69 271.157  32
   0  -3 -19 1648.74 329.940  32
   0  -3  19 1236.13 126.800  18
   0   3  19 1420.34 135.486  45
   0   3  19 1547.92 132.364  18
   0   3  19 1534.79 145.463  44
   0  -3  19 1254.82 112.221  47
   0  -3 -19 1534.60 140.030   7
   0   3 -19 1477.73 136.496  38
   0   3 -20 14.5431 61.9123  52
   0  -3  20-41.1948 63.7008  45
   0   3  20-7.58827 68.1339  45
   0  -3 -20-20.8554 66.4172  42
   0  -3 -20 62.3475 71.8847  24
   0   3  20 37.4224 74.2317  28
   0  -3  20 9.56000 68.0538  28
   0  -3 -20-21.7710 64.9055  46
   0   3 -20 3.11191 55.5479  24
   0  -3 -20 132.578 77.4419   7
   0   3 -20 74.3069 71.8500  38
   0  -3  20 61.5954 69.0505  18
   0   3  20 20.0375 205.469  18
   0   3 -20 66.2257 73.4816   7
   0   3  20-66.4105 66.9368  44
   0   3  20 19.3059 51.1117  15
   0   3 -20 2.25156 56.7114  46
   0   3  20-4.74506 51.5683  47
   0  -3  20 26.9796 65.1728  44
   0  -3  20 5.96974 48.1914  47
   0  -3 -21 2595.91 189.884  46
   0   3 -21 2912.99 206.009  53
   0  -3  21 2864.63 186.938  18
   0   3  21 2451.72 148.312  15
   0  -3  21 2674.87 196.216  44
   0   3  21 2451.13 183.292  28
   0  -3 -21 2427.20 185.364  42
   0   3 -21 2449.88 177.099  52
   0   3  21 2813.34 168.912  47
   0   3 -21 2666.57 185.117  38
   0  -3 -21 2809.43 191.224  17
   0   3 -21 2244.39 168.908  24
   0   3 -21 2834.20 190.914  46
   0   3 -21 2612.77 189.273   7
   0  -3  21 2469.44 171.086  45
   0  -3  21 2591.08 187.012  28
   0  -3 -21 2653.47 188.558  24
   0   3  21 2573.72 168.746  18
   0  -3 -21 2344.06 173.776   7
   0   3  21 2451.32 178.973  45
   0   3  21 2742.20 197.043  44
   0   3  22 1944.59 136.516  47
   0   3 -22 1974.17 161.476   7
   0   3 -22 2131.52 162.395  38
   0  -3 -22 1777.15 154.103  24
   0   3 -22 1730.43 133.826   9
   0  -3 -22 1768.33 153.097   7
   0  -3 -22 2254.89 164.904  17
   0   3  22 1889.73 151.405  45
   0   3  22 2161.75 167.888  28
   0   3  22 1950.02 151.117  20
   0   3  22 1911.20 162.094  44
   0  -3  22 2009.68 167.083  44
   0   3 -22 2156.58 165.119  52
   0  -3  22 2056.17 156.058  18
   0   3 -22 2058.23 170.094  53
   0   3  22 1971.73 141.609  18
   0   3 -22 2097.74 160.546  46
   0  -3  22 1830.79 139.796  45
   0   3 -22 2181.16 164.349  24
   0  -3 -22 2164.75 170.933  46
   0  -3 -22 1989.27 161.630  42
   0  -3  22 2034.65 161.254  28
   0   3  23 21.3596 67.2226  28
   0   3  23 71.9079 46.0137  18
   0   3 -23-24.4518 60.0020   7
   0  -3  23-8.77823 61.3108  28
   0  -3 -23 76.7636 60.2888  42
   0  -3 -23-19.5668 54.2974  17
   0   3 -23 2.95214 60.2332  24
   0   3 -23-22.5966 58.0753  52
   0   3  23 60.6261 51.3067  47
   0   3 -23-53.6847 66.1867  53
   0   3  23 36.8996 67.8630  44
   0   3  23 234.193 79.4693  20
   0   3 -23 80.4555 63.4207  38
   0  -3  23-15.6119 68.6656  44
   0  -3 -23 32.9859 65.1038  24
   0  -3 -23 38.3673 56.1532   7
   0   3 -23 9.40470 42.4059   9
   0  -3  23-4.83489 49.9793  18
   0  -3  23-49.3781 46.5601  45
   0   3 -23 89.3605 55.5462  46
   0  -3 -23-58.3373 60.0232  46
   0  -3 -24 897.137 106.862  24
   0  -3 -24 784.697 102.083  46
   0  -3 -24 651.695 81.0277  17
   0   3  24 697.802 69.2537  47
   0  -3  24 696.323 95.2021  44
   0  -3  24 688.401 73.3509  45
   0   3 -24 777.367 98.4970   7
   0  -3 -24 710.588 89.5928  42
   0  -3 -24 609.897 83.0492   7
   0   3 -24 842.252 100.861  46
   0   3 -24 711.918 91.5241  52
   0   3  24 692.109 101.862  28
   0   3 -24 689.362 101.126  53
   0   3 -24 759.570 92.7021  24
   0   3  24 766.805 102.808  44
   0   3  24 777.165 92.8130  20
   0   3 -24 859.802 97.9109  38
   0  -3  24 860.875 90.6896  18
   0   3 -24 704.982 75.5322   9
   0  -3  24 917.465 102.954  28
   0   3  25 1553.48 125.316  28
   0  -3 -25 1394.40 105.680  17
   0   3 -25 1337.01 111.465  52
   0   3 -25 1528.22 126.969  53
   0   3  25 1251.58 104.707  20
   0   3 -25 1349.37 110.378  46
   0   3 -25 1325.82 111.801  24
   0  -3 -25 1563.66 126.058  24
   0   3  25 1379.00 119.342  44
   0  -3  25 1516.29 120.618  28
   0   3 -25 1368.59 114.725   7
   0  -3  25 1375.07 119.622  44
   0   3 -25 1340.52 87.2238   9
   0  -3 -25 1358.01 118.612  46
   0  -3  25 1355.45 99.6257  18
   0  -3 -25 1543.65 121.006  53
   0  -3 -25 1475.36 110.779  42
   0  -3  25 1080.69 83.1104  15
   0   3 -25 1373.66 111.741  38
   0   3  26 94.2723 53.7929  28
   0   3  26 68.4178 42.8863  20
   0   3 -26 104.591 46.0184  24
   0  -3 -26 106.999 49.9466  53
   0   3 -26 7.78893 36.1226  38
   0  -3 -26 112.178 52.4851  24
   0  -3  26 85.7594 47.3426  28
   0   3 -26 55.5009 40.8587  52
   0   3 -26 78.7473 47.4146  53
   0   3 -26 85.8273 42.3711   7
   0  -3 -26 17.2193 30.3941  42
   0  -3  26 118.992 48.6407  20
   0   3  26 67.5938 48.5274  44
   0   3 -26 67.3080 39.8588  46
   0  -3 -26 82.3465 44.3615  46
   0  -3  26 48.4918 46.3646  44
   0  -3 -26 63.9576 31.7270  17
   0  -3 -27 724.509 65.2914  53
   0   3  27 677.897 66.8530  44
   0   3  27 582.089 56.8377  20
   0   3 -27 571.785 57.0891  46
   0   3  27 621.974 65.6419  28
   0  -3 -27 703.955 68.1761  24
   0  -3  27 555.908 61.4757  44
   0  -3  27 618.788 62.6259  28
   0  -3  27 577.794 59.6041  20
   0   3 -27 631.974 56.0331  24
   0   3 -27 559.215 60.1102   7
   0  -3 -27 583.692 63.3644  46
   0   3 -27 607.663 57.7051  38
   0   3 -27 625.068 66.6330  53
   0   4   0 130615. 2913.00  23
   0   4   0 124181. 2907.50   2
   0   4   0 131017. 2839.91  41
   0  -4   0 131758. 2995.46  50
   0   4   0 127662. 3065.36  12
   0   4   0 130041. 2935.10  40
   0  -4   0 131749. 3023.29  14
   0  -4   0 127576. 2937.79  30
   0   4  -1 104081. 2345.65  23
   0   4  -1 102137. 2475.71  12
   0   4   1 106624. 2323.67   2
   0   4  -1 105453. 2365.08  40
   0  -4  -1 103560. 2241.50  32
   0   4  -1 101623. 2259.19  41
   0   4   1 98511.2 2465.28  12
   0  -4  -1 104169. 2471.74  48
   0   4   1 100962. 2284.89  23
   0  -4   1 101034. 2362.78  30
   0   4   1 100264. 2359.18  39
   0   4  -1 96122.8 2359.19   3
   0  -4  -1 99412.2 2327.03  30
   0   4   1 102867. 2327.04  40
   0  -4  -1 99772.2 2414.59  50
   0  -4   1 101736. 2378.19  50
   0  -4   1 102230. 2384.63  14
   0  -4  -1 101359. 2459.91  14
   0   4  -2 110258. 2539.25  41
   0   4   2 109200. 2635.49  49
   0   4   2 115955. 2750.78  12
   0   4   2 115250. 2605.15  39
   0   4  -2 117952. 2625.13   3
   0  -4   2 109657. 2622.74  50
   0   4   2 111759. 2509.07  23
   0   4  -2 114239. 2632.12  23
   0  -4  -2 114964. 2709.52  50
   0  -4   2 110841. 2642.12  30
   0   4  -2 115778. 2744.99  12
   0  -4  -2 110851. 2547.32  32
   0  -4   2 109882. 2598.53  14
   0   4   2 122650. 2595.58   2
   0  -4  -2 113450. 2742.09  48
   0  -4  -2 114144. 2762.14  14
   0   4  -2 115139. 2641.27  40
   0   4   2 114448. 2621.11   1
   0   4   2 107209. 2570.13  40
   0  -4  -3 88477.2 2231.70  50
   0   4   3 89060.8 2076.06  39
   0  -4  -3 91477.5 2284.65  14
   0  -4   3 88903.4 2187.93  31
   0  -4  -3 91740.1 2091.69  32
   0   4   3 88519.3 2113.77  49
   0   4   3 88374.0 1963.51  23
   0  -4   3 88687.0 2157.09  30
   0   4  -3 90302.9 2240.20  12
   0   4   3 90833.5 2131.00   1
   0   4  -3 87082.2 1955.28  32
   0  -4   3 88248.3 2047.96  14
   0   4  -3 90043.8 2146.89  23
   0  -4  -3 90900.7 2254.43  48
   0   4  -3 88719.6 2062.26  41
   0  -4   4 33743.2 1030.72  31
   0  -4  -4 36294.0 1097.68  48
   0   4  -4 34909.0 945.527  41
   0  -4   4 36378.0 1060.69  13
   0  -4  -4 34669.8 1084.91  50
   0   4  -4 36080.3 865.639  32
   0   4   4 35631.0 917.454  39
   0  -4   4 34752.4 858.847  14
   0   4   4 35587.5 951.734  49
   0   4  -4 34521.8 1010.29  23
   0  -4   4 35563.3 1023.38  30
   0  -4  -4 36942.6 1138.68  14
   0   4   4 35680.1 1001.00   1
   0   4  -4 35933.0 1088.88  12
   0  -4  -4 34513.0 974.149  32
   0  -4  -5 5093.46 339.124  50
   0   4   5 4870.28 287.980   1
   0   4   5 4859.80 243.073  49
   0  -4  -5 5130.55 359.791  14
   0  -4   5 5190.84 310.682  30
   0  -4   5 4985.67 309.273  31
   0  -4   5 5089.02 318.977  13
   0   4  -5 5147.47 270.645  41
   0   4   5 4999.95 315.851  22
   0  -4  -5 5168.13 286.617  32
   0   4   5 5276.91 223.680  39
   0   4  -5 5364.14 339.238  12
   0   4  -5 5173.77 298.148  23
   0   4  -5 5078.70 225.220  32
   0  -4  -5 4947.01 334.537  48
   0  -4  -6 28963.4 923.469  32
   0  -4   6 29639.6 946.071  30
   0   4   6 30530.6 972.349  22
   0   4  -6 28860.6 917.633  23
   0   4   6 28830.2 924.245   1
   0   4   6 28538.3 761.949  39
   0   4  -6 29778.7 994.766  12
   0  -4   6 27720.5 926.361  31
   0  -4  -6 30272.5 1018.02  48
   0  -4  -6 30741.0 1030.55  50
   0   4   6 29040.1 813.758  49
   0  -4   6 29791.6 971.434  13
   0  -4  -6 28970.9 1039.87  14
   0   4  -6 27784.9 874.037  41
   0   4  -6 28427.5 809.897  32
   0   4  -7 2279.69 247.199  12
   0  -4  -7 1946.00 249.103  14
   0  -4   7 2003.57 208.549  31
   0   4  -7 1979.14 210.681  23
   0  -4   7 1955.07 227.464  13
   0  -4  -7 2023.28 246.327  48
   0  -4  -7 1888.49 230.734  50
   0   4  -7 1782.02 179.974  41
   0  -4   7 1754.08 207.685  22
   0   4  -7 1965.43 163.937  32
   0  -4   7 2060.32 215.125  30
   0   4   7 1902.72 121.156  39
   0  -4  -7 1845.90 205.156  32
   0   4   7 2169.39 223.454  22
   0   4   7 1860.54 148.410  49
   0   4   7 1890.72 204.503   1
   0   4  -8 1566.47 198.927  23
   0  -4   8 1537.88 219.978  13
   0  -4   8 1212.88 188.240  30
   0   4   8 1671.40 215.568  22
   0  -4  -8 1966.88 252.906  50
   0  -4  -8 1552.55 228.630  14
   0   4  -8 1447.79 152.696  32
   0   4   8 1757.48 112.443  39
   0  -4  -8 1732.88 208.152  32
   0   4   8 1621.79 140.420  49
   0  -4   8 1702.44 202.098  31
   0   4  -8 1513.38 186.000  41
   0   4   8 1655.86 203.866   1
   0   4  -8 1827.85 233.010  12
   0  -4  -8 2100.29 262.644  48
   0  -4   8 1766.34 212.022  22
   0  -4   9 5967.13 398.119  30
   0   4  -9 5283.69 411.339  12
   0  -4  -9 5010.33 411.718  50
   0   4  -9 4834.87 348.650  41
   0  -4   9 5115.87 376.167  22
   0   4  -9 4911.45 315.433  32
   0   4   9 5562.72 400.053  22
   0  -4   9 5102.65 392.147  13
   0  -4   9 4789.18 349.091  31
   0  -4  -9 5403.10 384.242  32
   0  -4  -9 5254.54 421.533  14
   0   4   9 5315.02 267.019  49
   0   4   9 5668.53 387.879   1
   0  -4  -9 5446.23 434.363  48
   0   4 -10 61.6617 102.447  41
   0  -4  10 397.952 160.269  13
   0  -4 -10 129.051 110.027  48
   0  -4  10 189.398 110.292  31
   0  -4 -10 85.9112 114.368  32
   0  -4 -10 166.406 135.490  14
   0   4  10 161.562 122.976  22
   0  -4 -10 95.8545 117.684  50
   0   4 -10 235.003 148.428  12
   0  -4  10-4.60581 88.7966  30
   0   4  10 36.3589 94.0096   1
   0  -4  10 11.8510 92.1429  22
   0   4  10 104.660 46.8258  30
   0   4 -10 86.1905 78.3485  32
   0   4  11 13891.7 706.148  22
   0  -4  11 12999.7 680.585  22
   0   4  11 12885.4 527.865  30
   0  -4 -11 12582.3 732.607  50
   0  -4  11 12921.9 708.412  13
   0   4  11 12742.7 677.399   1
   0  -4 -11 13887.6 768.946  48
   0   4 -11 13691.6 740.268  12
   0   4 -11 12508.2 610.277  32
   0  -4  11 13312.0 684.600  30
   0  -4  11 13302.0 646.404  31
   0  -4 -11 13497.7 755.388  14
   0   4 -11 13040.1 660.210  41
   0  -4 -11 11923.9 672.553  32
   0  -4  12 404.603 141.110  22
   0   4  12 343.957 125.757  22
   0   4  12 302.707 148.049   1
   0   4 -12 429.733 141.647  41
   0  -4  12 381.881 117.114  31
   0   4  12 328.329 82.8186  30
   0  -4 -12 309.389 136.026  14
   0  -4 -12 199.121 115.881  32
   0  -4  12 250.624 103.170  30
   0  -4 -12 411.413 151.927  48
   0   4 -12 465.649 162.621  12
   0  -4 -12 509.721 190.236  50
   0   4 -12 193.189 91.4527  32
   0  -4  12 242.883 125.084  13
   0  -4  13 2104.00 284.057  22
   0  -4 -13 1581.15 274.937  14
   0  -4  13 2237.64 317.519  13
   0   4 -13 2182.82 316.070  12
   0  -4  13 1832.17 247.483  31
   0   4 -13 1925.86 252.177  32
   0   4 -13 2046.77 282.248  41
   0  -4  13 2074.47 280.609  30
   0   4  13 2027.82 279.825  22
   0   4  13 1821.40 272.828   1
   0  -4 -13 2082.41 323.520  50
   0  -4 -13 1862.32 299.614  48
   0  -4 -13 1629.94 265.782  32
   0  -4 -14 6825.80 557.605  32
   0   4 -14 6717.95 567.554  12
   0  -4  14 6788.81 559.342  13
   0   4  14 6328.47 532.016   1
   0  -4 -14 6247.13 270.559  42
   0  -4 -14 6051.73 544.228  14
   0   4 -14 6619.40 521.729  41
   0   4 -14 6386.79 254.246  52
   0  -4  14 6004.21 450.847  31
   0   4  14 6291.85 257.987  28
   0   4 -14 6515.82 255.962  38
   0   4 -14 5468.08 450.067  32
   0   4  14 6028.32 256.368  44
   0  -4 -14 6554.63 577.746  48
   0  -4 -14 6249.89 564.983  50
   0  -4  14 6193.78 501.309  22
   0   4  14 6305.98 510.271  22
   0  -4  14 7245.84 548.550  30
   0  -4 -15 1476.76 120.192  24
   0  -4 -15 1728.02 314.655  48
   0   4  15 1632.25 127.437  28
   0   4  15 1170.83 244.548   1
   0   4  15 1583.89 130.767  45
   0  -4 -15 1543.17 121.593   7
   0  -4  15 1550.62 289.261  13
   0  -4  15 1428.76 115.002  45
   0  -4  15 1591.21 134.969  44
   0   4 -15 1641.22 123.086  52
   0  -4 -15 1601.94 287.472  32
   0   4 -15 1371.29 107.837  24
   0   4  15 1562.47 118.692  18
   0  -4 -15 1482.94 308.518  50
   0  -4  15 1622.70 270.482  30
   0   4 -15 1597.13 303.623  12
   0   4 -15 1572.92 119.429  16
   0   4 -15 1275.02 224.482  32
   0   4  15 1516.25 106.108  15
   0  -4  15 1321.76 233.227  22
   0   4  15 1238.84 113.153  44
   0  -4 -15 1398.67 122.048  42
   0   4 -15 1385.24 109.178  46
   0  -4 -15 1609.17 124.953  46
   0   4  15 1344.42 260.992  22
   0  -4  15 1490.06 127.046  18
   0   4 -15 1462.15 118.243   7
   0   4 -15 1538.90 114.057  33
   0  -4 -15 1506.72 276.902  14
   0   4 -15 1482.67 269.988  41
   0   4 -15 1480.74 117.904  38
   0   4  15 1366.77 111.032  47
   0   4  16 7998.59 302.426  47
   0   4  16 7616.21 624.763   1
   0   4  16 8406.46 631.791  22
   0  -4  16 7346.51 311.629  28
   0  -4 -16 8026.24 316.447  46
   0   4  16 7807.05 315.548  28
   0   4 -16 7715.09 299.692  24
   0  -4 -16 6645.14 599.299  32
   0   4  16 7383.67 276.996  15
   0   4 -16 7678.09 572.992  32
   0   4 -16 7609.22 297.814  16
   0  -4 -16 8076.05 692.776  48
   0   4 -16 7961.99 296.958  33
   0  -4  16 7839.20 323.376  44
   0  -4 -16 7459.74 648.562  50
   0   4 -16 7529.52 301.178  46
   0   4  16 8036.91 322.392  44
   0   4 -16 7877.44 676.290  12
   0  -4  16 7920.47 598.926  22
   0  -4  16 7888.31 319.441  18
   0  -4  16 8520.58 670.373  13
   0   4 -16 7851.69 314.173   7
   0   4 -16 8406.89 317.606  38
   0  -4 -16 8301.69 338.859  42
   0  -4 -16 6586.86 591.383  14
   0   4  16 7727.10 322.437  45
   0   4  16 8131.10 308.987  18
   0  -4  16 7930.97 616.150  30
   0  -4  16 7994.10 309.485  45
   0  -4 -16 7870.25 310.162  24
   0   4 -16 7786.69 312.113  52
   0  -4 -16 7679.97 309.967   7
   0   4  17 26469.9 1235.52  22
   0  -4  17 25046.1 1169.90  22
   0   4  17 25001.8 749.595  45
   0   4 -17 25697.4 727.234  24
   0  -4  17 25378.7 1284.25  13
   0  -4 -17 24560.2 1282.15  50
   0  -4  17 26092.2 756.850  44
   0  -4 -17 26350.8 772.351  42
   0   4  17 27378.4 1279.18   1
   0  -4 -17 25996.3 743.610  24
   0   4 -17 26379.3 747.139  52
   0   4  17 24534.9 691.886  15
   0   4 -17 26181.1 733.470  46
   0   4  17 25035.6 725.270  18
   0  -4 -17 25891.0 747.798  46
   0   4 -17 26506.6 743.796  38
   0  -4 -17 30410.4 1440.81  48
   0   4 -17 27997.3 1361.87  12
   0  -4  17 26235.2 751.540  28
   0   4 -17 25442.7 713.859  33
   0  -4  17 25365.0 731.979  45
   0   4 -17 24298.3 1143.78  32
   0   4 -17 26643.6 746.571   7
   0  -4  17 26150.1 749.966  18
   0   4  17 26397.7 751.269  28
   0   4  17 26615.7 755.937  44
   0   4  17 26252.0 726.937  47
   0  -4  17 27276.8 1238.55  30
   0  -4 -17 25693.2 738.881   7
   0  -4 -17 25618.1 1235.78  14
   0  -4 -17 26648.7 1323.32  32
   0   4  18 555.352 191.873   1
   0   4  18 778.685 100.683  18
   0   4  18 701.473 103.125  28
   0   4 -18 619.237 96.3470  38
   0  -4  18 605.639 101.872  44
   0  -4 -18 649.792 99.8712  24
   0   4  18 612.113 103.038  45
   0  -4  18 532.047 86.4723  45
   0   4  18 694.691 99.6232  44
   0  -4 -18 463.435 194.402  32
   0  -4 -18 700.339 101.801  42
   0   4 -18 758.308 91.9098  33
   0  -4 -18 774.926 104.468   7
   0  -4 -18 1088.66 290.031  48
   0   4  18 590.988 78.2491  15
   0   4  18 802.059 99.1024  47
   0   4 -18 655.993 98.0314   7
   0  -4  18 537.468 90.7164  28
   0   4 -18 709.688 232.687  12
   0   4 -18 692.001 99.7467  52
   0   4  18 777.942 205.545  22
   0  -4 -18 695.338 93.6784  46
   0   4 -18 607.282 86.4405  46
   0   4 -18 581.359 84.7195  24
   0  -4  18 757.459 96.6778  18
   0  -4  18 493.672 195.104  13
   0  -4  18 593.395 162.332  30
   0   4 -18 742.066 179.911  32
   0  -4 -18 611.469 201.574  50
   0   4 -19 166.629 69.5947  24
   0   4  19 184.257 74.6731  44
   0  -4 -19 363.478 169.440  50
   0   4  19 203.371 62.6657  47
   0  -4 -19 293.529 78.1083  46
   0  -4  19 150.674 72.6643  28
   0   4  19 158.437 70.2705  45
   0  -4 -19 174.439 77.9288  24
   0   4  19 115.545 126.441  22
   0   4 -19 142.870 70.9023   7
   0   4 -19 231.216 75.8045  38
   0  -4  19 218.273 84.4288  44
   0   4  19 249.890 59.3248  15
   0   4 -19 127.800 70.4252  52
   0  -4  19 125.637 64.2856  45
   0   4 -19 262.052 68.3985  46
   0  -4  19 25.5385 119.600  13
   0  -4  19 135.138 64.4659  18
   0  -4 -19 201.627 66.7587   7
   0   4 -19 170.253 57.4957  33
   0   4  19 207.929 78.8747  28
   0  -4 -19 198.875 75.8157  42
   0   4  19 262.498 72.6213  18
   0  -4 -19 250.482 141.335  32
   0   4 -20 2760.16 183.318  46
   0  -4 -20 2749.96 194.126  17
   0  -4 -20 3024.72 196.903  24
   0  -4 -20 2975.06 199.863  46
   0   4 -20 2547.81 159.930  33
   0   4  20 2791.86 183.418  20
   0   4 -20 3143.32 205.548  53
   0   4 -20 3089.56 200.092  38
   0  -4  20 2677.73 175.173  45
   0   4  20 2960.98 203.342  28
   0   4 -20 2878.86 197.894  52
   0  -4  20 2803.19 191.625  18
   0   4  20 2643.53 187.180  45
   0  -4 -20 2775.06 187.971   7
   0   4  20 2696.45 168.469  47
   0   4  20 2405.19 148.165  15
   0  -4  20 2802.85 200.531  44
   0   4  20 2787.73 197.798  44
   0   4  20 2770.44 176.655  18
   0  -4 -20 2910.25 205.140  42
   0   4 -20 2784.41 181.992  24
   0   4 -20 3045.26 197.440   7
   0  -4  20 2766.10 195.495  28
   0   4 -21 10271.3 397.565  38
   0  -4 -21 10446.3 404.003  46
   0   4 -21 10384.1 411.551  53
   0   4 -21 10678.8 405.621  52
   0  -4 -21 9883.78 410.625  42
   0   4  21 9823.61 366.556  18
   0  -4  21 9258.97 365.111  45
   0  -4  21 10374.6 406.229  28
   0   4  21 9985.59 401.096  44
   0  -4  21 10337.7 408.334  44
   0  -4  21 10101.6 392.145  18
   0   4 -21 10573.9 403.347   7
   0  -4 -21 10513.4 404.007  24
   0   4  21 10442.8 406.338  28
   0   4  21 9781.65 337.131  15
   0   4 -21 10265.7 385.710  24
   0   4  21 10448.8 381.908  20
   0  -4 -21 9665.07 383.096   7
   0   4  21 10525.5 370.814  47
   0   4  21 9312.29 382.574  45
   0  -4 -21 10352.8 407.274  17
   0   4 -21 10153.1 386.604  46
   0   4 -22 65.7643 54.8085  24
   0   4 -22 8.86868 67.2026  52
   0   4 -22 31.3375 51.7964  46
   0  -4  22 132.846 56.1027  45
   0   4  22 16.8554 52.8678  18
   0   4  22 97.9190 54.2965  47
   0  -4 -22 11.4353 61.4353  17
   0   4  22 51.6185 73.4620  28
   0   4  22-61.1057 76.3713  44
   0   4 -22 91.0190 59.8026   7
   0   4 -22-0.81616 63.7473  38
   0  -4 -22 117.906 74.8760  42
   0  -4  22 126.672 76.8043  44
   0  -4 -22 72.5576 65.1872  46
   0   4  22 46.3120 60.9314  20
   0   4 -22 224.331 87.6021  53
   0  -4  22 184.335 83.9548  28
   0  -4  22 61.9380 59.3576  18
   0  -4 -22 71.1413 70.6018  24
   0  -4 -22 38.8208 57.4718   7
   0  -4 -23 3067.62 195.265  42
   0  -4  23 2799.37 162.622  45
   0  -4 -23 3257.66 197.744  46
   0   4  23 3309.03 200.785  28
   0   4 -23 3062.38 191.644  52
   0  -4 -23 2824.01 177.833   7
   0   4  23 3342.44 170.092  47
   0   4 -23 3117.56 180.822  46
   0   4  23 2923.54 175.692  20
   0   4 -23 3112.78 191.701  38
   0   4 -23 3239.62 184.824  24
   0  -4  23 3350.74 197.089  28
   0  -4 -23 3295.20 197.197  24
   0  -4  23 2876.43 177.953  18
   0   4 -23 3250.85 204.300  53
   0   4  23 3127.64 199.326  44
   0  -4 -23 3420.10 195.088  17
   0   4 -23 2968.31 169.944   9
   0  -4  23 3086.51 193.767  44
   0   4 -23 2952.40 186.969   7
   0   4 -24 3888.65 188.299   9
   0   4  24 4558.19 226.743  44
   0   4 -24 4387.43 207.897  46
   0  -4  24 4216.51 200.729  18
   0  -4  24 4603.90 222.751  28
   0   4 -24 4523.25 229.664  53
   0   4  24 4349.59 204.466  20
   0   4 -24 4146.72 213.855  38
   0   4  24 4349.16 181.224  47
   0  -4 -24 4156.72 213.587  46
   0  -4 -24 4226.72 217.151  24
   0  -4 -24 4548.02 217.184  17
   0  -4  24 3937.31 178.054  45
   0   4  24 4455.29 225.058  28
   0   4 -24 3976.08 209.952  52
   0  -4  24 4522.17 226.028  44
   0   4 -24 4218.48 203.600  24
   0   4 -24 4304.08 217.590   7
   0  -4 -24 4192.94 218.089  42
   0   4 -25-19.0511 50.8631  53
   0  -4 -25-61.5122 49.7742  17
   0  -4  25-42.0984 29.9741  15
   0  -4 -25 125.086 51.5160  53
   0  -4  25-66.5515 59.5346  44
   0   4  25-18.0782 50.4384  44
   0   4  25-0.46998 52.8260  28
   0   4 -25-6.11760 46.6208  52
   0   4 -25 44.3492 39.6719  46
   0   4 -25-7.39460 43.5411   7
   0   4  25 36.0934 40.2759  20
   0   4 -25 80.0025 36.4712   9
   0   4 -25-55.6850 38.9086  24
   0  -4 -25 2.77073 45.6291  24
   0  -4 -25-44.7727 48.9299  46
   0   4 -25 9.56325 49.1220  38
   0  -4  25 25.6455 50.2413  28
   0  -4  25-37.4307 39.4216  18
   0  -4 -25-106.864 53.6632  42
   0   4  26 270.077 41.0316  11
   0  -4 -26 305.572 55.7294  46
   0  -4 -26 325.592 54.6196  24
   0  -4  26 397.667 61.3207  28
   0   4  26 362.001 63.6714  28
   0  -4  26 510.811 66.5969  20
   0   4  26 368.564 59.2679  44
   0  -4  26 336.578 44.1777  18
   0  -4 -26 315.234 53.1974  53
   0  -4 -26 363.501 56.7016  42
   0   4 -26 400.139 55.5189  46
   0   4  26 249.847 50.4512  20
   0  -4  26 341.330 61.6236  44
   0   4 -26 307.530 58.1768  53
   0   4 -26 376.970 60.0759  38
   0  -4 -26 429.725 53.9793  17
   0   4 -26 273.227 55.1010   7
   0   4 -26 329.123 52.4390  24
   0   4 -26 364.982 58.8715  52
   0   4  27 452.451 52.0236  28
   0  -4  27 525.767 54.5294  28
   0   4 -27 466.720 51.1577   7
   0   4  27 488.716 55.7161  44
   0  -4 -27 461.660 50.5556  24
   0   4 -27 438.002 53.5996  53
   0  -4 -27 384.520 48.7090  46
   0   4 -27 432.620 50.5464  38
   0  -4  27 502.753 52.9594  20
   0  -4  27 564.210 57.8519  44
   0   5   0-26.6934 96.8811  12
   0   5   0 23.9655 53.4264   2
   0   5   0 51.1913 62.5824   3
   0   5   0 71.3039 47.8557  40
   0   5   0 22.3141 52.0612  23
   0  -5   0-23.0912 68.7125  14
   0  -5   0 58.1916 79.7959  31
   0  -5   0 20.8426 57.5546  30
   0   5   0 25.4776 62.2319  39
   0  -5   0 88.1567 70.9956  50
   0   5   0-11.1736 23.8719  41
   0   5  -1 80696.7 1955.34  23
   0   5  -1 80028.9 1840.63  41
   0   5   1 82908.5 1925.73   2
   0   5  -1 83319.5 1975.25  40
   0  -5  -1 77319.1 1798.73  32
   0   5   1 80377.5 2120.97  12
   0  -5  -1 79942.4 2046.75  50
   0  -5   1 83355.8 2073.35  31
   0  -5  -1 80681.5 2096.90  14
   0  -5   1 82001.8 2017.89  14
   0   5   1 81288.8 1934.01  40
   0   5  -1 76124.9 1984.92   3
   0   5   1 82298.0 1900.20  23
   0   5   1 85364.3 1832.80  41
   0  -5  -1 83929.5 2080.28  31
   0   5   1 81652.6 1990.27  39
   0  -5   1 80457.6 2006.62  50
   0  -5  -1 77536.9 1941.51  30
   0   5  -1 83062.7 2029.39  39
   0  -5   1 77759.0 1974.44  30
   0  -5  -1 82669.7 2111.09  48
   0   5  -1 79998.0 2114.59  12
   0   5  -2 5712.81 303.066  23
   0   5  -2 6075.98 241.842  41
   0   5   2 6386.45 240.977  23
   0   5   2 6869.78 290.278   2
   0   5  -2 6204.55 309.935   3
   0   5   2 6447.39 384.009  12
   0  -5  -2 6059.65 348.238  50
   0  -5  -2 6529.71 245.134  32
   0  -5  -2 6368.32 357.049  31
   0  -5   2 6464.56 361.141  31
   0  -5  -2 6749.25 391.334  48
   0   5  -2 6355.16 383.506  12
   0  -5   2 6604.80 319.904  50
   0   5   2 6455.13 302.745   1
   0   5   2 6582.23 309.328  39
   0  -5   2 6108.03 318.232  30
   0   5  -2 6668.37 347.158  39
   0   5   2 6205.53 273.016  40
   0  -5   2 6326.37 309.666  14
   0   5  -2 6757.58 324.582  40
   0  -5  -2 6002.96 382.953  14
   0   5   3 153719. 3809.93  49
   0  -5   3 158701. 3750.47  14
   0   5   3 168885. 3815.52   1
   0   5   3 166814. 3640.03  23
   0  -5  -3 167426. 3942.60  50
   0  -5  -3 170335. 4020.71  14
   0  -5   3 161865. 3850.76  30
   0  -5  -3 165829. 3740.43  32
   0  -5  -3 171553. 3986.53  48
   0   5  -3 168545. 3859.88  40
   0   5  -3 162098. 3836.35  23
   0   5  -3 167834. 3806.75   3
   0   5  -3 161934. 3720.52  41
   0  -5  -3 163275. 3912.71  31
   0   5   3 180176. 3785.62   2
   0  -5   3 160979. 3802.33  50
   0  -5   3 164187. 3909.05  31
   0   5  -3 172888. 3987.50  12
   0   5   3 166819. 3780.70  39
   0  -5   4 66.8348 38.2894  14
   0  -5  -4-68.2628 103.501  50
   0   5  -4 131.923 110.524  12
   0   5  -4 26.6964 41.5389  41
   0   5   4 23.4711 48.3001  39
   0  -5  -4 43.3693 102.205  48
   0  -5   4 105.510 84.2768  30
   0  -5   4 6.95397 87.5746  13
   0  -5  -4 18.6469 86.4100  14
   0   5   4-1.65229 57.2658  49
   0  -5   4 106.755 98.9215  31
   0   5  -4 31.4334 69.2802  23
   0   5   4 79.3307 84.9630  22
   0  -5  -4-6.63803 45.4275  32
   0   5   4 60.8196 61.6306   1
   0  -5   5 3935.86 298.672  13
   0   5  -5 3538.44 224.133  41
   0  -5  -5 3640.11 316.263  48
   0  -5  -5 3802.33 249.590  32
   0  -5  -5 3521.54 301.873  50
   0   5  -5 3724.05 269.754  23
   0   5   5 3795.69 211.333  39
   0  -5   5 3703.80 274.519  30
   0   5   5 3447.54 220.639  49
   0   5   5 4012.93 300.343  22
   0   5   5 3555.16 254.939   1
   0   5  -5 3482.54 303.296  12
   0   5  -5 3548.57 161.656  32
   0  -5   5 3577.19 280.046  31
   0  -5  -5 3570.85 323.943  14
   0  -5   6 27900.5 965.501  31
   0   5   6 30395.6 1002.96  22
   0  -5   6 28219.3 986.813  13
   0  -5  -6 28939.6 1042.75  50
   0   5  -6 27134.8 762.438  32
   0   5   6 27723.2 920.695   1
   0  -5  -6 27774.3 1030.15  48
   0  -5   6 29512.7 970.818  30
   0  -5  -6 29311.5 1090.49  14
   0   5  -6 29810.8 1045.66  12
   0   5  -6 28399.2 876.409  41
   0   5  -6 27492.2 939.226  23
   0   5   6 26314.0 814.582  49
   0   5   6 28932.0 788.042  39
   0  -5  -6 28284.2 917.965  32
   0  -5  -7 263.010 97.3402  32
   0   5   7 495.483 147.919  22
   0  -5   7 307.286 126.243  31
   0   5  -7 331.012 93.2101  41
   0  -5  -7 141.898 118.007  14
   0   5   7 298.586 59.0935  39
   0  -5   7 392.959 132.591  30
   0   5   7 242.795 70.5107  49
   0  -5  -7 372.179 127.585  50
   0   5  -7 351.684 124.940  23
   0  -5   7 348.747 136.281  13
   0   5  -7 277.291 128.333  12
   0   5   7 387.435 106.887   1
   0  -5  -7 401.265 149.595  48
   0   5  -7 279.190 69.7646  32
   0   5   8 2865.92 186.417  49
   0  -5  -8 2696.11 262.371  32
   0  -5  -8 2869.20 314.640  50
   0  -5  -8 3001.00 337.503  14
   0   5   8 2847.05 292.058  22
   0  -5   8 2988.03 290.639  22
   0   5  -8 3154.77 321.499  12
   0  -5  -8 3472.93 351.018  48
   0   5   8 2860.23 164.236  39
   0   5  -8 3026.01 255.656  41
   0   5   8 3078.09 275.167   1
   0  -5   8 3032.44 292.808  30
   0   5  -8 3025.02 214.886  32
   0  -5   8 3205.11 308.130  13
   0   5  -8 2749.40 271.937  23
   0  -5   8 2757.48 276.413  31
   0  -5   9 26.4807 90.4620  31
   0   5  -9 95.1707 110.747  12
   0  -5  -9 114.149 139.588  50
   0  -5  -9 15.0986 116.080  48
   0  -5   9-44.2985 109.905  22
   0  -5  -9 174.639 132.431  14
   0  -5  -9-15.6486 78.6757  32
   0  -5   9 52.5260 93.1019  30
   0  -5   9 44.2084 119.155  13
   0   5   9 57.5745 103.724   1
   0   5  -9 76.3152 57.0049  32
   0   5   9 192.431 142.220  22
   0   5  -9 21.9359 81.8270  41
   0  -5  10 2701.50 297.534  22
   0   5  10 2895.66 321.189  22
   0  -5 -10 2606.86 324.037  50
   0  -5 -10 2242.40 314.196  14
   0  -5  10 2532.00 282.539  30
   0   5 -10 2220.02 248.012  41
   0  -5 -10 2749.72 346.912  48
   0   5 -10 2169.32 212.679  32
   0  -5  10 2514.30 302.375  13
   0   5  10 2097.55 255.054   1
   0   5  10 2139.04 176.337  30
   0   5 -10 2209.91 304.093  12
   0  -5 -10 2350.47 276.710  32
   0  -5  10 2340.88 265.946  31
   0   5 -11 1317.10 241.835  12
   0  -5 -11 1369.98 252.000  48
   0  -5 -11 1404.07 259.093  32
   0  -5  11 1457.90 236.069  22
   0   5 -11 1214.47 195.449  41
   0  -5 -11 1396.59 272.178  14
   0  -5 -11 1659.87 269.405  50
   0  -5  11 1312.19 220.844  30
   0  -5  11 1513.76 245.501  13
   0   5  11 1220.71 227.529  22
   0   5 -11 1125.67 170.137  32
   0   5  11 1588.77 240.551   1
   0  -5  11 1100.85 188.680  31
   0  -5  12 1175.84 214.387  30
   0   5  12 892.014 182.008   1
   0   5 -12 1227.69 211.571  41
   0  -5 -12 1554.56 267.328  50
   0   5 -12 1320.78 261.063  12
   0  -5 -12 1351.45 256.695  14
   0  -5  12 1174.57 205.836  31
   0   5 -12 1339.24 190.847  32
   0   5  12 1626.47 245.822  22
   0  -5  12 1280.69 226.511  22
   0  -5  12 1268.22 244.662  13
   0  -5 -12 1633.85 288.544  48
   0  -5 -12 1448.49 244.581  32
   0   5 -13 905.088 169.386  32
   0  -5 -13 747.095 204.271  50
   0  -5 -13 703.652 216.571  14
   0  -5  13 831.242 182.010  31
   0  -5 -13 855.506 214.878  32
   0  -5  13 1000.59 216.400  13
   0  -5  13 941.792 206.641  30
   0   5  13 983.954 202.708   1
   0   5  13 905.412 212.189  22
   0   5 -13 577.396 161.535  41
   0   5 -13 887.556 231.243  12
   0  -5 -13 972.055 247.119  48
   0  -5  13 1074.82 220.218  22
   0   5 -14 168.509 52.5888  33
   0  -5 -14 194.115 48.6866  46
   0   5  14 269.073 64.6508  44
   0   5 -14 216.883 53.0431  52
   0  -5  14 12.2151 129.270  13
   0  -5  14 208.339 59.9750  45
   0  -5 -14 245.250 62.2369  42
   0  -5 -14 136.146 52.5925  24
   0  -5 -14 187.066 53.7534   7
   0   5 -14 212.036 59.5762  16
   0  -5  14 329.768 140.640  22
   0   5 -14 179.463 147.870  41
   0   5  14 256.363 66.9505  28
   0  -5 -14 412.039 172.176  50
   0   5  14 145.010 107.751   1
   0   5  14 198.409 121.902  22
   0  -5  14 167.482 57.6476  18
   0  -5  14 206.051 128.596  31
   0  -5 -14 175.184 121.728  32
   0   5 -14 340.361 173.423  12
   0   5  14 175.402 56.5115  47
   0   5 -14 208.952 108.819  32
   0   5  14 312.398 73.8926  45
   0  -5 -14 295.160 157.846  48
   0   5 -14 286.673 60.5106   7
   0   5 -14 144.792 51.1679  38
   0  -5  14 66.9479 101.304  30
   0  -5 -14 351.689 173.781  14
   0  -5  15 2361.45 153.796  45
   0  -5  15 2166.80 155.560  18
   0   5  15 2333.32 148.565  47
   0  -5  15 2640.53 359.883  30
   0  -5  15 2923.28 363.109  22
   0   5 -15 2487.07 158.231  38
   0  -5 -15 2334.90 350.958  32
   0   5 -15 2582.37 162.055  52
   0   5  15 2277.89 322.949   1
   0   5  15 2331.68 156.153  28
   0   5  15 2266.65 132.593  15
   0   5  15 2516.05 163.175  44
   0   5 -15 2448.73 152.509  33
   0   5 -15 2405.98 379.089  12
   0  -5 -15 2442.23 154.048  46
   0   5 -15 2294.83 140.729  46
   0   5 -15 2326.05 150.079  16
   0   5 -15 2688.57 162.224   7
   0   5 -15 2719.85 147.981  24
   0  -5 -15 2341.58 150.450  24
   0   5  15 2425.88 156.842  18
   0  -5  15 2013.86 338.745  13
   0  -5 -15 2709.26 400.060  50
   0  -5 -15 2189.18 147.975   7
   0  -5 -15 3096.30 430.637  48
   0  -5 -15 2251.85 354.294  14
   0  -5 -15 2461.36 168.648  42
   0   5  15 2521.44 347.359  22
   0   5 -15 2455.81 336.679  41
   0   5  15 2482.88 170.168  45
   0  -5  16 3327.78 202.034  44
   0  -5  16 3387.79 442.348  13
   0   5  16 3462.62 192.599  18
   0  -5  16 3455.52 200.937  18
   0   5 -16 3305.54 186.685  16
   0   5  16 3325.65 179.030  20
   0   5  16 3370.13 198.926  28
   0  -5 -16 3155.94 185.747   7
   0   5  16 3340.77 168.078  15
   0  -5 -16 3607.69 197.482  46
   0  -5 -16 3079.23 412.855  32
   0   5  16 3499.21 189.083  47
   0   5 -16 3489.81 187.625  33
   0  -5 -16 3391.07 191.682  24
   0   5 -16 3421.28 453.417  12
   0   5 -16 3676.99 200.879  52
   0   5 -16 3560.66 184.008  24
   0  -5  16 3454.41 189.241  45
   0  -5 -16 3528.03 457.304  50
   0  -5  16 3542.14 410.966  30
   0   5 -16 3610.45 185.477  46
   0  -5 -16 2770.42 420.599  48
   0  -5 -16 2982.34 404.805  14
   0   5  16 3710.82 431.672  22
   0   5  16 3110.16 390.708   1
   0  -5  16 3062.01 376.481  22
   0   5 -16 3498.57 192.219   7
   0   5 -16 3634.86 198.182  38
   0   5  16 3366.25 198.612  44
   0   5  16 3131.98 199.147  45
   0  -5 -16 3584.88 218.447  42
   0   5 -17 8898.65 354.615  53
   0  -5 -17 7874.12 676.966  14
   0  -5 -17 9135.95 729.736  32
   0   5 -17 8213.13 336.176  38
   0   5  17 8840.27 353.913  44
   0   5  17 8414.57 344.976  28
   0   5 -17 7910.95 333.702  52
   0  -5  17 8421.97 331.689  45
   0  -5  17 8070.82 616.446  22
   0  -5  17 8057.40 697.691  13
   0   5  17 8284.72 329.056  18
   0   5 -17 8389.72 323.749  33
   0  -5 -17 8075.94 328.946  24
   0   5 -17 8472.24 730.183  12
   0  -5 -17 7954.22 356.401  42
   0  -5 -17 8183.90 329.134   7
   0  -5 -17 8478.24 738.538  48
   0   5 -17 8678.34 339.450   7
   0   5  17 7754.55 313.086  20
   0  -5  17 8597.08 349.925  18
   0  -5  17 7868.50 335.674  28
   0   5 -17 8450.98 328.115  16
   0   5  17 8051.74 649.900   1
   0   5  17 8389.24 660.751  22
   0  -5 -17 7429.51 684.721  50
   0  -5  17 8364.10 350.912  44
   0   5  17 7993.88 297.974  15
   0   5 -17 8253.92 319.227  46
   0  -5  17 8360.87 654.823  30
   0   5 -17 8273.82 317.176  24
   0   5  17 8407.14 327.779  47
   0   5  17 7887.16 341.977  45
   0  -5 -17 8723.36 339.179  46
   0   5  18 14874.3 492.293  18
   0   5  18 14707.5 485.099  20
   0   5 -18 14987.7 487.802  33
   0   5 -18 15125.7 487.971  24
   0  -5 -18 15940.6 516.055  46
   0  -5  18 14945.4 513.469  28
   0   5 -18 15495.2 515.347  38
   0   5 -18 15829.2 496.983  46
   0  -5 -18 14358.6 494.240   7
   0  -5  18 14746.7 494.754  45
   0  -5 -18 14845.8 969.950  32
   0  -5  18 14470.5 955.309  13
   0  -5 -18 14547.4 535.197  42
   0   5 -18 15522.0 514.345  52
   0   5  18 15240.5 523.298  44
   0   5  18 15584.0 496.291  47
   0  -5  18 15807.4 530.737  44
   0   5  18 13779.0 508.122  45
   0   5  18 14865.1 459.886  15
   0  -5 -18 15784.2 509.548  24
   0   5  18 15259.7 519.082  28
   0   5 -18 15351.5 509.087   7
   0   5 -18 15264.0 521.423  53
   0   5  18 15208.4 913.763  22
   0  -5 -18 16029.4 1018.30  50
   0   5  18 13624.8 869.947   1
   0  -5  18 15368.7 516.180  18
   0   5 -19 559.680 93.6674   7
   0  -5 -19 516.327 106.784  17
   0   5 -19 692.075 93.2096  24
   0   5 -19 751.427 107.789  52
   0   5 -19 757.282 106.064  38
   0   5  19 535.112 97.8708  28
   0   5  19 573.447 74.1824  15
   0   5  19 724.981 96.0060  47
   0   5 -19 627.335 86.3269  46
   0   5  19 561.977 87.2306  18
   0   5  19 630.131 100.979  45
   0  -5  19 616.412 104.102  44
   0  -5  19 558.038 97.8138  28
   0  -5  19 736.808 101.687  45
   0  -5 -19 540.120 88.1643   7
   0  -5 -19 653.684 106.910  42
   0   5  19 591.445 102.579  44
   0  -5 -19 569.160 91.4166  24
   0   5 -19 615.490 106.173  53
   0   5  19 589.806 89.2148  20
   0   5 -19 649.516 88.0237  33
   0  -5 -19 698.796 96.5552  46
   0  -5  19 431.186 86.2510  18
   0   5  20 829.177 101.784  47
   0   5  20 1046.82 92.4109  15
   0   5  20 884.564 118.547  28
   0  -5 -20 919.051 110.242  46
   0  -5  20 879.026 114.943  44
   0   5  20 839.302 122.887  44
   0   5 -20 1048.01 108.597  33
   0   5 -20 1032.69 123.422  52
   0   5 -20 1052.83 111.663  46
   0  -5 -20 927.809 129.343  42
   0   5 -20 951.767 120.898  38
   0   5 -20 867.650 110.572   7
   0  -5 -20 847.053 110.368  24
   0  -5  20 840.015 116.481  18
   0   5  20 1058.15 109.346  20
   0  -5  20 954.165 119.497  28
   0   5 -20 1036.19 108.409  24
   0  -5  20 865.648 103.996  45
   0  -5 -20 1018.07 132.695  17
   0   5  20 913.523 98.4242  18
   0  -5 -20 842.760 104.830   7
   0   5 -20 962.217 126.550  53
   0   5  21 992.638 126.061  28
   0   5  21 869.914 114.385  44
   0   5  21 1096.63 113.143  47
   0   5 -21 1032.45 110.701  24
   0   5 -21 1195.93 129.908   7
   0   5 -21 1004.43 107.175  46
   0   5 -21 1218.21 132.769  52
   0  -5  21 876.806 112.544  18
   0  -5 -21 1061.08 117.397  46
   0  -5 -21 1180.72 132.422  17
   0  -5  21 1059.98 126.302  44
   0   5  21 914.758 107.317  20
   0   5 -21 987.057 121.545  53
   0   5  21 888.723 93.3590  18
   0  -5  21 968.781 119.662  28
   0   5 -21 1049.69 126.121  38
   0  -5 -21 927.165 108.376   7
   0  -5 -21 1014.87 131.383  42
   0   5 -21 1055.58 104.423  33
   0  -5 -21 1073.90 121.277  24
   0  -5  21 1037.62 104.524  45
   0  -5  22 83.4991 70.8821  44
   0   5 -22-19.8222 53.7544   7
   0  -5 -22 69.1372 59.0402  46
   0   5 -22-14.5119 49.4919  24
   0   5  22 119.466 55.5046  20
   0  -5 -22 120.816 61.0706  24
   0  -5 -22 56.3948 62.7394  17
   0  -5  22 113.312 74.3248  28
   0   5 -22 73.7377 55.9162  46
   0  -5  22 44.8177 49.2668  45
   0   5  22 11.3314 62.3822  44
   0  -5  22 85.3965 65.2125  18
   0   5 -22 54.3895 61.6894  53
   0   5  22 45.2477 51.9644  47
   0   5 -22 104.537 68.2092  52
   0   5  22-2.88006 64.1248  28
   0   5 -22 57.6834 43.1038  33
   0  -5 -22 95.7794 78.4727  42
   0   5 -22 41.6648 64.9447  38
   0   5 -23 458.984 82.5055   7
   0  -5 -23 624.804 97.2805  42
   0  -5 -23 457.657 79.3232  24
   0   5  23 555.280 93.1276  28
   0  -5 -23 541.777 90.4489  17
   0   5 -23 497.454 85.5138  52
   0   5  23 575.337 89.8993  44
   0   5 -23 565.669 80.4946  46
   0   5 -23 488.589 72.8136  24
   0   5 -23 570.454 94.1682  38
   0  -5 -23 606.352 86.8975  46
   0  -5  23 498.186 71.9317  45
   0   5  23 482.193 67.8336  47
   0  -5  23 477.069 82.0531  28
   0  -5  23 603.149 98.5135  44
   0   5 -23 469.217 72.7709   9
   0  -5  23 514.825 81.5230  18
   0   5 -23 597.048 94.9460  53
   0   5  23 409.523 72.5866  20
   0  -5  24 36.0516 47.3885  18
   0  -5 -24 34.8779 47.6549  46
   0   5 -24 77.1120 57.7187  53
   0   5  24 22.3245 55.5871  44
   0   5 -24 67.0109 49.8733   7
   0   5 -24 55.5704 55.7695  52
   0   5  24 35.8620 56.6834  28
   0   5 -24 56.0499 55.9401  38
   0  -5 -24 43.3368 62.3487  42
   0   5 -24 34.1472 42.1127   9
   0  -5  24 33.2174 56.5801  44
   0   5  24 29.0969 44.6454  20
   0  -5 -24 22.1375 44.3377  24
   0   5  24-11.8580 32.9533  47
   0  -5 -24-3.64080 49.4934  17
   0  -5 -24 38.3619 43.4382  53
   0   5 -24 33.0178 39.0808  46
   0  -5  24 145.484 59.5537  28
   0   5 -24 162.998 44.8971  24
   0   5 -25 431.146 69.9585  52
   0  -5 -25 374.997 62.2869  17
   0   5 -25 378.727 66.3121  53
   0  -5 -25 404.105 57.5289  53
   0   5  25 449.535 69.0286  44
   0   5 -25 348.792 50.8133  46
   0  -5  25 381.739 67.8801  44
   0  -5 -25 375.518 61.7852  24
   0  -5  25 374.119 54.1511  18
   0   5  25 424.316 67.9587  28
   0  -5 -25 463.950 72.3568  42
   0   5 -25 459.595 65.1098   7
   0   5 -25 494.007 75.2876  38
   0   5 -25 426.633 54.9423  24
   0   5  25 388.202 54.9297  20
   0   5  25 398.086 58.3844  11
   0   5 -25 280.073 48.6648   9
   0  -5  25 378.274 64.5296  28
   0  -5 -25 349.001 62.4780  46
   0  -5 -26 135.783 36.8864  53
   0  -5 -26 94.7919 32.3631  17
   0   5  26 207.897 50.8985  28
   0  -5  26 121.272 40.7582  28
   0   5  26 83.0412 41.2134  44
   0   5 -26 113.130 39.0713   7
   0   5 -26 126.245 44.1734  38
   0   5  26 149.907 37.4926  20
   0  -5  26 172.120 46.2050  20
   0   5 -26 83.1083 38.0389  53
   0  -5 -26 163.321 45.1727  24
   0   5 -26 73.6610 40.4256  52
   0  -5  26 37.7427 40.6908  44
   0  -5 -26 114.305 39.9339  42
   0  -5 -26 100.242 42.4825  46
   0   5 -26 130.907 28.4156   9
   0  -5  27 73.4503 31.8728  44
   0  -5  27 25.9850 25.4038  28
   0   5 -27-9.17869 30.3734  38
   0   5  27 8.89575 27.2953  28
   0   5  27 61.1690 30.0753  44
   0  -6   0 84268.8 2148.18  50
   0   6   0 83048.0 1880.53  41
   0   6   0 77911.2 1991.14   2
   0   6   0 72385.9 2091.69   3
   0   6   0 84463.3 2127.24  39
   0  -6   0 82202.9 2177.22  14
   0  -6   0 89122.3 2214.98  31
   0   6   0 84803.2 2019.96  23
   0   6   0 84152.5 2261.46  12
   0   6   0 88372.5 2056.43  40
   0  -6   0 85923.7 2070.18  30
   0   6   1 9757.55 300.258  41
   0  -6  -1 10465.0 524.545  14
   0   6  -1 9719.01 450.065   3
   0   6  -1 9773.12 315.419  41
   0  -6   1 9941.69 438.871  30
   0   6  -1 9695.62 462.009  39
   0   6   1 8420.17 447.136   3
   0  -6  -1 9657.98 411.461  30
   0   6   1 9629.75 386.500   2
   0  -6   1 9268.34 454.441  14
   0   6   1 10427.3 400.553  40
   0  -6  -1 10063.7 488.730  50
   0  -6  -1 10753.4 517.398  31
   0   6   1 10054.2 448.574  39
   0   6  -1 9692.70 413.595  23
   0  -6   1 10584.0 510.239  31
   0   6  -1 10628.6 545.194  12
   0   6   1 9772.20 375.109  23
   0   6  -1 10409.0 429.343  40
   0   6   1 10426.0 539.487  12
   0  -6  -1 9502.22 515.806  48
   0  -6   1 10458.2 465.808  50
   0   6  -2 20805.6 823.890  12
   0   6   2 18202.9 613.033  40
   0   6  -2 18713.4 554.417  41
   0   6   2 19768.0 578.260  23
   0   6  -2 20814.9 698.377  40
   0   6   2 20137.7 812.737  12
   0  -6  -2 20622.3 776.686  31
   0  -6   2 19618.5 688.666  14
   0  -6   2 18160.6 677.589  50
   0  -6  -2 18848.8 794.373  14
   0  -6  -2 19984.5 803.750  48
   0  -6   2 20771.2 777.134  31
   0   6   2 19762.5 682.782  39
   0  -6  -2 18923.3 533.318  32
   0   6   2 21255.9 640.423   2
   0  -6  -2 20246.9 766.904  50
   0   6   2 20398.7 669.478   1
   0  -6   2 19639.9 698.969  30
   0   6   2 20515.8 533.852  41
   0   6  -2 19493.7 689.845   3
   0   6  -2 18984.5 673.699  23
   0  -6   3 65273.0 1813.47  31
   0  -6  -3 67808.3 1884.65  48
   0   6  -3 65500.5 1882.25  12
   0   6  -3 65198.5 1730.50  40
   0  -6   3 64268.3 1657.03  14
   0   6   3 68902.6 1655.03   2
   0   6  -3 64071.3 1571.63  41
   0  -6  -3 64798.6 1577.22  32
   0  -6  -3 65633.1 1899.26  14
   0   6   3 65046.1 1686.82   1
   0   6  -3 62431.9 1712.24  23
   0  -6  -3 64972.1 1810.08  31
   0  -6   3 62478.1 1726.67  30
   0   6   3 64510.0 1677.78  39
   0  -6   3 62238.6 1690.14  50
   0   6  -3 66762.0 1701.67   3
   0  -6  -3 66160.0 1826.37  50
   0   6  -4 2613.83 235.218  23
   0   6   4 2878.17 225.040   1
   0  -6  -4 2938.86 200.416  32
   0  -6  -4 3149.79 292.884  50
   0  -6   4 2957.22 250.711  30
   0  -6  -4 2886.44 270.751  31
   0   6  -4 2819.17 188.917  41
   0   6  -4 2647.18 234.107  40
   0  -6   4 3145.44 284.249  31
   0  -6  -4 2949.32 307.285  14
   0   6  -4 2928.75 291.879  12
   0   6   4 2990.51 215.538  39
   0  -6   4 3175.21 196.846  14
   0   6   4 3381.75 222.213   2
   0  -6  -4 3197.56 315.023  48
   0  -6   4 3168.05 286.251  13
   0   6  -5 74806.6 2014.18  40
   0  -6  -5 73666.9 2038.30  31
   0   6   5 74853.9 1947.50   1
   0  -6  -5 80025.4 2217.78  14
   0   6  -5 74050.6 1991.11  23
   0  -6   5 71043.6 1730.22  14
   0  -6  -5 77666.0 2123.86  50
   0   6   5 75987.6 1863.54  39
   0  -6   5 75966.6 2017.93  30
   0  -6   5 75649.2 2072.28  13
   0   6  -5 76541.8 2138.30  12
   0   6  -5 72165.8 1854.55  41
   0  -6  -5 72651.9 1886.00  32
   0  -6   5 73987.4 2054.15  31
   0  -6  -5 79910.3 2156.86  48
   0  -6   6 8590.01 503.895  31
   0   6   6 9609.59 541.869  22
   0  -6  -6 8880.85 554.914  48
   0   6  -6 9869.65 433.501  41
   0   6   6 9990.89 481.292   1
   0  -6   6 9854.88 514.460  30
   0   6  -6 8849.45 491.363  23
   0  -6  -6 8731.38 547.799  50
   0   6   6 8728.19 397.015  49
   0  -6  -6 8878.20 445.733  32
   0   6   6 9406.53 389.074  39
   0   6  -6 10112.8 578.463  12
   0  -6   6 9563.64 535.734  13
   0  -6  -6 10210.0 617.301  14
   0  -6   7 3492.26 320.844  31
   0  -6   7 3552.23 317.587  30
   0   6  -7 3008.56 247.654  41
   0  -6  -7 3294.16 345.652  48
   0  -6  -7 3540.76 378.552  14
   0   6   7 3634.65 327.704  22
   0   6   7 3146.24 213.547  49
   0  -6   7 3565.34 337.192  13
   0  -6  -7 3282.33 333.216  50
   0   6  -7 2904.66 319.606  12
   0   6   7 3201.21 201.781  39
   0   6   7 3174.55 277.623   1
   0   6  -7 3130.83 286.736  23
   0  -6  -7 3061.24 261.802  32
   0   6   8 20013.6 871.955  22
   0  -6  -8 19933.1 924.462  48
   0  -6  -8 19932.4 806.597  32
   0   6   8 19761.2 808.251   1
   0  -6   8 19466.4 856.495  22
   0  -6  -8 19276.7 956.582  14
   0  -6   8 20412.0 854.609  30
   0  -6  -8 19252.9 919.146  50
   0  -6   8 20469.0 889.290  13
   0   6  -8 19123.6 749.163  41
   0  -6   8 19698.1 846.638  31
   0   6  -8 19932.0 913.975  12
   0  -6  -9 110245. 3031.33  50
   0  -6   9 106005. 2919.70  13
   0   6  -9 107870. 2996.51  12
   0  -6   9 105738. 2893.00  22
   0   6   9 108168. 2823.46   1
   0  -6  -9 109453. 3025.81  48
   0   6   9 108365. 2911.95  22
   0   6  -9 102378. 2736.32  41
   0  -6   9 107466. 2881.73  30
   0  -6  -9 105491. 3070.26  14
   0  -6   9 103137. 2860.25  31
   0  -6  -9 104085. 2822.72  32
   0   6  10 129.199 114.379   1
   0   6  10 202.498 128.034  22
   0  -6  10 276.792 140.269  30
   0  -6  10 458.538 142.760  31
   0   6 -10 169.718 117.404  12
   0   6 -10 321.274 116.971  41
   0  -6 -10 108.900 102.233  32
   0  -6  10 145.503 120.655  22
   0  -6 -10 452.638 194.600  48
   0  -6 -10 186.151 148.950  50
   0  -6  10 97.2625 107.876  13
   0  -6 -10 368.686 182.334  14
   0  -6 -11-68.0506 143.912  50
   0  -6 -11 143.514 130.288  32
   0  -6  11 41.6099 95.6190  30
   0  -6  11-30.3140 100.632  22
   0  -6  11-28.1693 133.539  13
   0  -6 -11-12.5000 113.604  48
   0  -6  11-147.391 112.865  31
   0   6 -11-0.93046 70.8863  41
   0   6  11 51.5644 99.8652  22
   0   6 -11 147.589 160.360  12
   0  -6 -11-58.5116 123.575  14
   0   6  11-71.1040 99.8940   1
   0   6 -12 7835.13 537.608  41
   0  -6  12 7944.98 575.464  22
   0  -6  12 7272.88 533.987  31
   0   6  12 8480.75 602.453  22
   0  -6 -12 7768.45 634.883  50
   0  -6  12 8035.14 602.073  13
   0  -6  12 9816.63 636.828  30
   0   6 -12 8106.17 636.199  12
   0  -6 -12 7447.93 565.499  32
   0   6  12 8427.47 570.022   1
   0  -6 -12 8676.16 669.445  48
   0  -6 -12 8070.94 655.871  14
   0  -6  13 123.278 93.3105  31
   0   6  13 74.0310 47.2838  28
   0   6 -13 136.115 53.8553  33
   0  -6 -13 238.665 121.860  32
   0  -6  13 139.670 55.1787  18
   0   6 -13 61.6914 107.545  12
   0  -6  13 67.8602 48.5002  45
   0  -6 -13-26.2665 157.076  14
   0  -6  13 164.522 139.567  13
   0   6  13 114.254 52.6308  44
   0   6 -13 132.758 51.4610  52
   0   6 -13 78.3274 46.7131  16
   0  -6 -13-165.914 161.990  50
   0  -6 -13 26.6502 48.6015  42
   0  -6 -13-106.393 170.624  48
   0   6  13 70.2156 65.0916  45
   0  -6  13 52.2194 93.8402  22
   0   6 -13 98.4622 92.1105  41
   0   6  13 63.3084 108.847  22
   0  -6  13 224.027 141.448  30
   0   6  13 78.0676 87.0300   1
   0   6 -13 62.9106 46.7543  38
   0   6  13 88.5058 51.7355  47
   0   6  14 81.9972 45.8036  15
   0   6  14-13.5463 41.0545  20
   0  -6  14 23.3954 44.6519  45
   0  -6  14 121.993 119.438  30
   0  -6 -14 68.9173 47.1014   7
   0  -6 -14 24.8533 53.3391  42
   0  -6  14 70.1268 60.6635  18
   0  -6  14 61.2791 213.357  13
   0   6 -14 3.11807 42.9145   7
   0   6  14-33.5543 55.3176  44
   0   6  14-69.5981 54.6157  18
   0   6 -14-30.1771 107.841  41
   0  -6 -14 55.7786 43.5549  24
   0  -6  14-40.4458 127.282  22
   0   6 -14 180.385 152.696  12
   0  -6 -14 52.1750 126.121  32
   0  -6 -14-10.5942 166.807  48
   0   6 -14 39.3275 50.7078  33
   0  -6 -14 249.158 203.930  14
   0   6 -14 68.1347 46.4835  52
   0   6  14-14.3221 46.2565  28
   0   6 -14 14.7393 45.1465  38
   0  -6 -14 177.200 155.104  50
   0   6 -14-26.9450 46.1838  16
   0   6 -14-59.4076 46.8426  25
   0   6  14-18.3263 56.5429  45
   0  -6 -14 62.9389 36.3159  46
   0   6  14 89.3492 121.545  22
   0   6 -14 26.1268 44.8197  53
   0  -6  14 35.6071 78.4554  31
   0   6  14-66.4952 44.6275  47
   0   6  14 33.9403 83.6046   1
   0  -6  15 21046.6 1067.23  30
   0  -6 -15 19122.7 559.305  46
   0   6 -15 19502.5 567.088   7
   0   6 -15 19418.8 571.564  52
   0   6  15 18407.3 560.281  47
   0  -6 -15 17478.9 549.848   7
   0  -6  15 18720.7 1051.19  13
   0   6  15 18444.6 573.594  28
   0  -6  15 19118.7 984.019  22
   0   6  15 18168.3 526.107  15
   0   6 -15 17482.7 935.694  41
   0   6 -15 19144.0 571.312  16
   0  -6 -15 18813.0 603.483  42
   0   6 -15 19245.2 567.599  33
   0  -6 -15 18107.1 1096.92  14
   0   6  15 19021.5 1025.69  22
   0  -6 -15 18536.1 551.357  24
   0   6  15 18484.4 578.416  44
   0  -6 -15 19077.6 1104.93  50
   0   6  15 17575.0 581.817  45
   0   6 -15 19116.6 568.562  38
   0   6  15 18077.6 560.973  18
   0   6 -15 19802.0 1121.67  12
   0  -6  15 19085.7 586.273  18
   0  -6 -15 19839.4 1057.47  32
   0   6 -15 19337.9 576.520  53
   0   6  15 17517.8 950.086   1
   0  -6  15 18309.0 561.871  45
   0  -6 -15 18845.7 1113.74  48
   0   6  15 17508.0 535.942  20
   0   6  16 337.473 69.2492  20
   0  -6  16 453.085 89.6094  18
   0   6 -16 350.325 77.0568  53
   0  -6 -16 536.963 82.7419   7
   0   6  16 230.304 117.766  22
   0  -6  16 460.794 192.253  30
   0   6  16 428.772 150.508   1
   0  -6 -16 369.097 68.1382  24
   0   6  16 474.555 79.3915  28
   0  -6 -16 360.675 149.650  14
   0  -6  16 225.892 108.017  22
   0   6  16 420.535 87.7719  44
   0   6  16 273.697 66.5476  47
   0   6 -16 252.423 55.5712  46
   0   6 -16 342.228 72.7433  38
   0  -6 -16 196.944 143.113  50
   0  -6 -16 307.004 157.874  48
   0  -6  16 377.816 78.5846  45
   0   6 -16 240.683 186.491  12
   0   6  16 339.615 57.8134  15
   0  -6  16 466.620 195.638  13
   0  -6 -16 20.6951 111.730  32
   0  -6 -16 466.879 95.5423  42
   0   6  16 291.003 69.9715  18
   0   6 -16 450.082 80.3861  16
   0   6 -16 443.686 77.6800   7
   0   6 -16 430.443 83.8106  52
   0  -6 -16 386.999 68.7837  46
   0   6 -16 410.784 76.4096  33
   0   6  17 1475.20 127.828  47
   0  -6 -17 1372.10 123.323   7
   0  -6  17 1680.70 323.797  13
   0  -6 -17 1713.52 134.362  24
   0  -6  17 1295.43 130.233  28
   0   6  17 1098.81 243.329  22
   0  -6 -17 1303.11 139.726  17
   0   6 -17 1466.86 138.474  38
   0   6 -17 1346.31 112.130  46
   0  -6  17 1354.37 125.237  45
   0   6 -17 1405.11 130.823  33
   0  -6 -17 1333.26 294.384  50
   0   6 -17 1425.05 133.558  52
   0  -6  17 1545.12 143.978  44
   0  -6  17 1586.35 294.350  30
   0  -6 -17 1520.81 150.842  42
   0  -6 -17 1701.39 349.692  48
   0  -6 -17 1389.18 285.801  32
   0   6 -17 1429.68 131.535  16
   0  -6  17 1404.30 140.920  18
   0   6  17 1453.65 141.843  28
   0   6  17 1259.08 106.472  15
   0   6  17 987.511 238.620   1
   0   6 -17 1701.76 159.369  53
   0   6  17 1582.42 135.208  18
   0  -6 -17 1502.41 306.823  14
   0   6  17 1468.56 121.895  20
   0   6  17 1612.71 148.239  44
   0   6 -17 1625.68 334.960  12
   0   6 -17 1328.93 124.968   7
   0  -6 -17 1519.90 125.580  46
   0  -6 -18 112.160 67.2122   7
   0  -6 -18-2.37221 78.2120  17
   0  -6 -18 130.345 135.723  50
   0  -6 -18-118.498 171.548  14
   0  -6  18 0.18063 63.7041  44
   0  -6  18 19.7413 72.3088  18
   0  -6 -18-120.332 127.951  32
   0   6 -18 90.2344 66.4553  53
   0  -6  18-61.3601 70.6901  28
   0  -6  18 19.4734 52.9930  45
   0   6 -18 372.658 84.4633  52
   0   6  18 62.3538 56.1233  47
   0   6  18 178.875 67.8530  18
   0   6  18 19.3153 43.6471  15
   0   6 -18 3.09131 59.4369   7
   0   6  18 65.5919 68.9353  44
   0  -6  18 327.923 182.107  13
   0  -6 -18 17.0623 74.4436  42
   0   6  18 3.04628 60.6067  20
   0   6 -18 71.6435 110.402  46
   0  -6 -18 112.214 62.3099  46
   0   6 -18-1.43004 57.5185  33
   0   6  18 136.097 158.676  22
   0  -6 -18 171.975 63.8441  24
   0   6  18 5.93242 69.4435  28
   0   6 -18 141.005 74.1634  38
   0  -6 -19 15461.2 558.114  17
   0   6 -19 15950.5 497.729  24
   0  -6  19 16425.0 545.911  28
   0   6  19 15453.5 501.142  20
   0   6 -19 16095.4 502.666  46
   0   6  19 15790.4 473.787  15
   0  -6 -19 16374.7 573.919  42
   0  -6 -19 15097.1 518.778  36
   0   6 -19 16355.1 530.178   7
   0   6  19 16750.0 549.331  28
   0  -6  19 16023.2 541.118  18
   0   6  19 14743.4 499.786  18
   0  -6  19 16305.6 553.988  44
   0  -6 -19 15690.2 520.548  46
   0  -6  19 15390.0 510.760  45
   0   6 -19 16164.7 542.067  38
   0   6 -19 15458.7 511.600  33
   0   6  19 15872.3 545.335  44
   0   6 -19 16822.8 545.525  53
   0  -6 -19 16253.3 523.898  24
   0   6 -19 15728.7 538.466  52
   0   6  19 16603.6 521.007  47
   0  -6 -20 8024.58 369.596  42
   0   6 -20 8088.22 315.239  46
   0   6  20 8153.36 350.666  28
   0  -6  20 7709.77 317.403  45
   0   6  20 8174.93 325.565  47
   0   6  20 8540.23 358.408  44
   0  -6 -20 7805.70 324.532  36
   0  -6 -20 8623.72 371.011  17
   0   6 -20 8295.34 350.437  38
   0  -6 -20 8384.05 336.332  46
   0  -6 -20 8176.15 332.391  24
   0  -6  20 8113.82 346.202  28
   0  -6  20 8425.29 358.468  44
   0   6 -20 8218.88 327.799  33
   0   6 -20 8567.84 352.815  53
   0   6 -20 8175.19 350.904  52
   0   6 -20 8279.28 313.416  24
   0  -6  20 8201.05 347.081  18
   0   6  20 8440.54 322.115  20
   0   6  20 7551.41 310.591  18
   0   6 -20 8470.56 341.035   7
   0   6 -21 5437.05 269.954  52
   0   6 -21 5099.01 248.189   7
   0  -6 -21 5007.57 245.340  46
   0  -6  21 5007.71 255.360  18
   0   6  21 5218.43 237.902  47
   0   6  21 5079.51 234.398  20
   0  -6  21 5113.71 259.451  28
   0   6 -21 4706.63 221.007  24
   0  -6 -21 5134.68 277.849  42
   0  -6  21 4517.22 222.637  45
   0   6 -21 5040.26 260.461  38
   0   6  21 5368.99 265.867  28
   0  -6 -21 5464.81 252.456  24
   0   6  21 5107.48 264.640  44
   0   6 -21 5051.87 228.131  46
   0   6 -21 5544.15 266.509  53
   0  -6 -21 5087.72 274.530  17
   0   6 -21 5087.35 237.541  33
   0  -6  21 5221.55 266.995  44
   0  -6 -22 427.497 76.0318  24
   0   6  22 386.514 87.8494  44
   0   6 -22 306.485 57.0171  24
   0  -6  22 452.719 83.0768  18
   0  -6 -22 335.737 85.1740  42
   0  -6 -22 435.217 93.6092  17
   0  -6  22 297.684 59.0545  45
   0   6 -22 309.960 67.2494   7
   0   6  22 323.316 64.4352  20
   0  -6  22 400.779 83.5022  44
   0   6 -22 435.284 88.4089  38
   0   6  22 376.250 69.4305  47
   0   6 -22 395.208 83.7200  53
   0   6 -22 285.589 59.5041  33
   0   6 -22 420.849 91.3608  52
   0   6  22 465.247 91.3710  28
   0  -6  22 481.835 85.9314  28
   0  -6 -22 326.302 67.2129  46
   0   6 -22 293.659 58.5888  46
   0   6 -23 280.757 70.3525  52
   0   6  23 317.804 75.2259  44
   0   6 -23 324.105 75.8387  53
   0   6 -23 251.480 52.2129  46
   0  -6 -23 162.941 49.6665  46
   0   6  23 264.324 55.0236  20
   0  -6 -23 301.702 62.0287  24
   0   6 -23 342.907 69.7051   9
   0   6 -23 202.058 70.2139  38
   0  -6  23 217.005 66.0710  44
   0   6 -23 412.817 71.7876   7
   0  -6 -23 229.844 67.6830  42
   0   6  23 288.598 53.5360  47
   0   6 -23 261.122 54.3473  33
   0  -6  23 284.962 67.9274  28
   0  -6 -23 345.453 77.1583  17
   0   6  23 255.333 72.5484  28
   0  -6  23 322.122 70.9833  18
   0  -6  24 797.658 85.1236  18
   0  -6  24 763.852 90.2983  44
   0   6 -24 829.840 89.4279  53
   0   6  24 850.803 72.5363  47
   0   6 -24 666.451 65.1042  46
   0   6  24 733.306 89.8962  28
   0  -6 -24 862.445 95.7558  17
   0  -6 -24 736.825 76.5096  46
   0  -6 -24 836.353 85.3992  24
   0   6 -24 730.997 80.2713   7
   0   6  24 808.311 90.5899  44
   0   6 -24 612.153 80.7658  52
   0   6  24 885.411 81.0753  20
   0   6 -24 754.282 80.0978   9
   0  -6  24 896.955 93.1121  28
   0  -6 -24 737.638 74.3751  53
   0   6 -24 737.619 89.4585  38
   0   6  24 643.158 76.7539  11
   0  -6 -24 917.223 103.651  42
   0  -6 -25 858.378 88.9672  42
   0   6  25 735.750 63.3102  20
   0  -6 -25 801.551 64.2875  53
   0  -6  25 749.991 76.8503  28
   0  -6 -25 765.051 80.1815  17
   0   6  25 679.029 67.8505  11
   0   6  25 756.386 79.8696  44
   0   6 -25 734.278 66.1186   9
   0   6 -25 703.545 74.9393  53
   0  -6 -25 796.482 69.9996  24
   0  -6  25 665.712 65.7474  18
   0  -6 -25 672.824 65.4111  46
   0   6 -25 665.193 78.7327  52
   0  -6  25 802.137 81.8133  44
   0   6 -25 744.907 71.8180   7
   0   6  25 779.368 80.3930  28
   0   6 -25 817.818 84.6864  38
   0  -6  26 34.1090 28.6954  20
   0  -6 -26 59.2077 35.6007  42
   0  -6 -26 107.123 36.1365  17
   0   6  26 23.6189 32.5513  28
   0  -6  26 4.96163 31.6975  28
   0   6  26 56.2391 36.4260  44
   0   6 -26 39.6336 33.7302  38
   0  -6  26 73.9213 35.5714  44
   0   6 -26 107.124 36.5459  53
   0   6 -26 66.8187 30.9829   7
   0   6 -26 110.226 42.2385  52
   0  -7   0 3.07168 103.543  31
   0   7   0 27.6940 76.5403   3
   0   7   0-98.8197 132.322  12
   0   7   0 105.208 62.3752  23
   0   7   0 32.2663 57.2192  40
   0  -7   0 78.8419 91.5944  50
   0   7   0-70.6334 86.9872  39
   0  -7   0 5.66847 84.3828  14
   0   7   1 46021.2 1263.92  40
   0   7   1 44929.8 1400.72   3
   0  -7  -1 45160.1 1299.80  30
   0  -7  -1 49749.0 1495.81  31
   0   7  -1 50826.6 1335.72  40
   0  -7   1 46552.3 1384.43  50
   0   7  -1 46884.7 1308.83  23
   0   7  -1 45423.2 1118.08  41
   0   7   1 46861.6 1532.36  12
   0  -7  -1 46407.7 1488.83  14
   0  -7   1 47739.5 1414.43  14
   0   7  -1 44647.4 1376.16   3
   0   7  -1 47601.4 1537.19  12
   0  -7  -1 47736.8 1437.30  50
   0  -7   1 45748.3 1343.76  30
   0  -7   1 49499.9 1489.76  31
   0   7   1 47323.1 1377.65  39
   0   7   1 46606.4 1244.39  23
   0  -7  -1 50266.3 1544.63  48
   0   7   1 46752.7 1251.73   2
   0   7   1 48116.5 1314.33   1
   0  -7  -2 69885.3 2013.21  48
   0  -7   2 68338.3 1834.73  14
   0  -7  -2 70275.7 2011.00  14
   0  -7   2 66484.8 1828.87  50
   0   7   2 70078.6 1784.97   1
   0   7   2 67711.9 1828.22  39
   0   7  -2 68562.8 2020.23  12
   0   7   2 63672.6 1694.10  40
   0   7  -2 64818.6 1794.48  23
   0   7   2 70136.8 1725.18   2
   0  -7  -2 70955.9 1959.92  31
   0  -7   2 71465.6 1974.37  31
   0  -7  -2 70257.0 1935.48  50
   0  -7   2 68471.9 1835.25  30
   0   7  -2 65944.2 1828.76   3
   0   7   2 62939.9 1869.75   3
   0   7  -2 66810.6 1601.76  41
   0   7  -2 71892.3 1824.12  40
   0   7   3 255601. 5728.13   1
   0   7  -3 247756. 6003.73  12
   0  -7  -3 250390. 6027.08  14
   0  -7   3 253766. 5804.53  30
   0   7   3 265942. 5674.49   2
   0   7  -3 256218. 5764.81   3
   0  -7  -3 242176. 5530.37  32
   0  -7   3 254539. 5928.08  31
   0  -7  -3 268780. 5951.23  31
   0  -7   3 246675. 5715.06  14
   0  -7  -3 251100. 5925.38  50
   0   7  -3 245085. 5552.85  41
   0   7  -3 256003. 5794.90  40
   0  -7  -3 254823. 6003.03  48
   0   7  -3 249103. 5777.51  23
   0   7   3 254083. 5748.45  39
   0  -7   3 236330. 5744.34  50
   0   7   4 6077.15 344.926  39
   0  -7  -4 6638.39 476.208  48
   0   7  -4 6938.28 485.229  12
   0   7   4 6163.65 325.635   2
   0  -7   4 5651.09 381.823  30
   0  -7   4 5183.47 402.891  13
   0   7   4 6094.00 354.689   1
   0   7  -4 6089.81 290.380  41
   0  -7  -4 6301.72 296.803  32
   0   7  -4 6311.46 390.456  40
   0   7  -4 6660.00 402.964  23
   0  -7   4 6000.38 311.215  14
   0  -7  -4 5896.54 422.921  31
   0  -7   4 6406.97 441.105  31
   0  -7  -4 5841.55 468.004  14
   0  -7  -4 6436.31 450.448  50
   0  -7  -5 14376.9 674.722  31
   0  -7   5 12666.7 653.631  13
   0   7  -5 13089.7 701.011  12
   0  -7  -5 13260.4 704.981  48
   0   7  -5 12213.1 481.993  41
   0   7   5 12621.9 522.349  39
   0  -7  -5 12468.4 725.429  14
   0   7  -5 13353.0 624.488  40
   0  -7   5 13093.3 624.252  30
   0   7  -5 12427.0 603.046  23
   0   7   5 13284.3 532.447   2
   0   7   5 12835.8 562.892   1
   0  -7  -5 12489.0 506.746  32
   0  -7   5 12295.0 645.091  31
   0  -7  -5 13113.2 686.653  50
   0  -7  -6 11044.4 498.684  32
   0   7   6 10539.8 519.816   1
   0  -7  -6 9899.85 663.838  14
   0   7  -6 11240.6 664.203  12
   0  -7  -6 10485.5 587.256  31
   0  -7   6 10620.2 609.734  13
   0   7  -6 10230.4 456.012  41
   0   7  -6 10653.8 575.398  40
   0  -7   6 11290.2 584.356  30
   0  -7  -6 11573.8 658.494  50
   0  -7   6 11270.9 616.091  31
   0   7   6 10931.7 493.937   2
   0  -7  -6 11046.4 656.126  48
   0   7   6 10895.5 463.370  39
   0   7  -7 30407.2 1129.67  40
   0   7  -7 28233.6 956.653  41
   0  -7  -7 30153.5 1283.89  14
   0  -7  -7 31014.3 1218.88  50
   0  -7  -7 30978.3 1028.17  32
   0  -7  -7 32357.8 1152.84  31
   0  -7   7 28568.5 1123.68  31
   0   7   7 29740.6 1041.22   1
   0   7  -7 29458.1 1202.62  12
   0  -7   7 31488.2 1174.95  13
   0  -7   7 30635.0 1122.39  30
   0   7   7 29891.1 910.099  39
   0  -7  -7 30693.7 1224.55  48
   0  -7   8 5618.55 450.309  31
   0   7  -8 6201.99 382.046  41
   0  -7   8 6382.83 467.479  30
   0  -7  -8 6542.03 465.156  31
   0  -7  -8 6632.16 424.245  32
   0  -7  -8 6445.74 521.863  50
   0   7  -8 6550.73 528.826  12
   0  -7   8 6637.03 498.250  13
   0  -7  -8 5950.46 536.308  14
   0   7   8 6583.22 428.998   1
   0  -7  -8 6362.71 517.378  48
   0  -7   9 6396.39 491.550  22
   0  -7   9 5804.52 467.622  31
   0   7   9 5802.59 421.803   1
   0  -7   9 6477.51 507.745  13
   0  -7  -9 6689.83 546.522  50
   0  -7  -9 6478.54 470.273  31
   0  -7   9 6523.59 487.128  30
   0  -7  -9 7058.48 564.591  48
   0  -7  -9 6208.85 556.593  14
   0   7  -9 6480.77 412.282  41
   0   7  -9 6581.92 540.115  12
   0  -7  -9 6412.05 441.075  32
   0   7 -10 107.544 113.839  12
   0   7 -10-69.1708 64.0729  41
   0  -7  10 175.165 115.567  31
   0  -7  10-110.384 137.999  30
   0  -7  10 71.8232 113.827  13
   0   7  10 113.300 99.5256   1
   0  -7 -10 30.6518 97.1918  32
   0  -7  10 152.180 124.659  22
   0  -7 -10 85.2812 86.8970  31
   0  -7 -10-58.6943 118.858  14
   0  -7 -10 232.835 159.384  50
   0  -7 -10 53.8060 130.492  48
   0   7  10 34.0296 102.857  22
   0   7  11 29983.4 1160.40   1
   0   7 -11 28516.4 1312.61  12
   0  -7 -11 30033.9 1353.85  48
   0  -7  11 28752.6 1198.28  31
   0   7 -11 27389.2 1079.12  41
   0  -7  11 30309.5 1247.68  30
   0  -7 -11 27580.3 1133.47  31
   0  -7 -11 29293.3 1380.00  14
   0   7  11 30782.6 1266.09  22
   0  -7 -11 28476.8 1167.62  32
   0  -7  11 29044.1 1258.09  13
   0  -7 -11 30146.8 1347.46  50
   0  -7  11 29689.0 1234.35  22
   0   7  12 613.087 72.6055  43
   0  -7  12 653.706 211.329  13
   0   7 -12 431.069 73.1205  16
   0   7 -12 710.657 171.404  41
   0   7 -12 594.772 78.8238  33
   0   7 -12 701.417 234.017  12
   0  -7  12 453.517 152.543  30
   0  -7 -12 523.878 148.740  31
   0  -7  12 535.832 80.6944  45
   0  -7 -12 666.196 178.280  32
   0   7 -12 576.058 78.9591  25
   0  -7 -12 278.058 154.292  14
   0  -7  12 502.889 168.273  22
   0  -7 -12 490.906 180.894  48
   0   7  12 668.099 86.5264  28
   0  -7 -12 562.858 86.8428  42
   0   7  12 796.674 201.311  22
   0   7  12 543.256 151.779   1
   0   7 -12 542.095 73.6332  52
   0   7 -12 531.138 70.3103  38
   0   7  12 520.721 78.9859  47
   0  -7 -12 251.108 163.431  50
   0  -7  12 540.238 161.213  31
   0   7 -13 2499.40 151.296  38
   0   7  13 2239.76 150.807  18
   0   7 -13 2503.19 155.508  33
   0   7 -13 2392.86 145.704  53
   0  -7 -13 2030.54 357.625  48
   0   7 -13 2545.48 159.116  16
   0  -7 -13 2140.89 158.558  42
   0  -7 -13 2299.64 284.820  31
   0   7  13 2074.00 129.861  43
   0   7  13 2297.91 152.446  47
   0  -7  13 2220.30 333.599  30
   0   7 -13 2370.78 143.779  25
   0   7  13 2653.77 366.409  22
   0   7 -13 2258.19 289.450  41
   0   7  13 2453.05 135.606  20
   0  -7  13 2107.00 325.731  13
   0   7  13 2429.11 313.922   1
   0   7 -13 2389.88 361.172  12
   0   7 -13 2253.05 141.788   7
   0  -7 -13 2271.07 360.699  50
   0   7 -13 2551.07 150.989  52
   0   7  13 2311.91 133.243  15
   0  -7  13 2222.71 148.964  45
   0  -7 -13 1796.32 284.114  32
   0  -7 -13 1792.85 348.078  14
   0   7  13 2527.08 162.283  28
   0  -7  13 2376.61 314.429  31
   0  -7  13 1984.11 306.542  22
   0   7  13 2299.14 158.525  44
   0   7  14 2195.73 158.079  44
   0  -7  14 1865.97 149.834  18
   0   7  14 1772.56 119.143  15
   0  -7  14 1750.26 137.669  45
   0   7  14 1481.18 277.081  22
   0   7 -14 1724.60 267.273  41
   0   7 -14 2101.35 142.482  52
   0  -7  14 2210.33 306.294  31
   0   7  14 2144.79 305.609   1
   0   7  14 1865.73 138.449  47
   0   7 -14 2121.74 143.190  38
   0  -7 -14 2035.16 366.814  48
   0  -7 -14 1668.93 325.641  50
   0   7 -14 1525.63 303.622  12
   0   7 -14 1842.08 136.065  33
   0   7 -14 1707.93 123.277  25
   0  -7 -14 1789.75 148.183  42
   0   7  14 1665.66 135.061  28
   0  -7  14 1931.94 316.648  30
   0   7 -14 1946.48 144.741  16
   0  -7  14 1900.13 335.486  13
   0  -7  14 2165.60 315.323  22
   0   7 -14 1711.58 131.742  53
   0   7  14 1910.40 122.923  20
   0  -7 -14 1747.23 294.456  32
   0   7  14 1720.18 120.776  43
   0  -7 -14 1699.03 335.729  14
   0   7 -14 1947.87 132.985   7
   0   7  14 1798.70 136.021  18
   0   7  15 80.4396 55.6110  18
   0   7 -15 76.5161 54.4936  53
   0   7  15 25.2778 93.8724  22
   0   7  15 52.7649 50.5894  47
   0  -7  15-55.3752 128.837  13
   0  -7  15 173.811 64.7588  45
   0  -7 -15 235.862 134.115  50
   0  -7  15 1.52086 95.0707  22
   0   7 -15 86.5954 55.3182  52
   0  -7 -15 379.083 218.071  14
   0   7 -15 138.096 50.8121  25
   0   7 -15 174.696 60.1132  16
   0  -7 -15 92.2546 129.508  48
   0  -7  15 250.372 141.858  30
   0   7 -15 83.0779 131.678  12
   0  -7  15 68.7954 63.0568  18
   0  -7 -15 58.1769 57.6789  17
   0   7  15 278.966 134.986   1
   0   7  15-19.9485 50.2652  43
   0   7  15 74.9609 42.0789  20
   0   7 -15 118.744 52.7435   7
   0  -7 -15 105.548 69.0531  42
   0   7 -15 139.088 60.1213  38
   0  -7 -15 65.2391 110.351  32
   0   7 -15 41.4886 56.1005  33
   0   7  15 81.8887 51.8928  44
   0   7  15 216.012 65.1970  28
   0   7  15 107.167 43.8279  15
   0   7  16 66.1467 56.1100  18
   0   7 -16 100.361 56.0525   7
   0  -7 -16-98.3398 163.964  32
   0   7 -16 166.517 72.7875  38
   0  -7 -16 104.407 74.8882  17
   0   7 -16 17.4863 43.1931  25
   0  -7 -16-88.7743 164.386  50
   0  -7  16 119.127 165.423  13
   0  -7  16-92.7765 130.460  30
   0   7 -16-114.048 185.522  12
   0   7  16 22.1450 108.902  22
   0   7  16 46.3060 59.5618  28
   0   7  16 16.1608 42.1686  15
   0   7 -16 64.1799 59.1469  16
   0  -7  16 88.6615 67.9333  18
   0  -7  16 133.435 67.8962  45
   0   7  16 122.193 56.6927  20
   0  -7 -16 109.434 77.8465  42
   0  -7 -16-2.10549 123.414  48
   0   7 -16-7.45040 53.0130  53
   0  -7 -16 16.9868 43.7673  24
   0   7 -16 47.6528 60.8367  52
   0  -7 -16 52.9537 43.4922  46
   0   7  16-96.3725 69.8303  44
   0   7  16-118.026 112.159   1
   0  -7 -16 60.5725 136.737  14
   0   7  16 92.6727 60.1448  47
   0   7 -16 79.5817 60.0017  33
   0   7 -17 24949.6 695.288   7
   0  -7 -17 23325.8 742.272  42
   0  -7 -17 21459.5 1167.22  32
   0  -7  17 22840.9 685.697  45
   0  -7 -17 23391.8 674.154  24
   0   7 -17 24024.9 706.119  38
   0  -7 -17 23116.8 1284.54  50
   0   7 -17 23727.1 702.663  53
   0   7  17 23113.6 664.298  20
   0   7 -17 21836.0 1237.21  40
   0   7  17 20984.6 1105.84   3
   0   7 -17 23131.2 697.058  16
   0  -7 -17 24221.7 743.174  17
   0   7 -17 23936.5 703.902  33
   0  -7  17 24052.0 1257.29  13
   0  -7 -17 24256.6 1331.91  14
   0  -7  17 24386.4 728.210  44
   0  -7 -17 23728.6 680.539  46
   0   7  17 23369.5 647.652  15
   0   7  17 23559.6 711.329  28
   0  -7  17 24573.3 726.066  18
   0   7 -17 23190.7 700.421  52
   0   7  17 23281.6 687.466  18
   0   7  17 24378.2 698.528  47
   0   7  17 23283.5 715.570  44
   0  -7 -18 5302.16 291.625  42
   0   7  18 5249.24 247.539  18
   0  -7 -18 5381.74 288.441  17
   0  -7  18 5260.90 273.868  44
   0   7  18 5079.03 235.902  20
   0  -7 -18 5120.90 242.053  24
   0  -7  18 4919.47 261.223  28
   0   7  18 5151.36 272.193  44
   0  -7  18 5234.22 251.297  45
   0   7 -18 5419.60 268.071  38
   0   7 -18 5215.09 253.680   7
   0   7  18 5276.01 254.128  47
   0   7 -18 5478.08 266.580  53
   0   7  18 5529.20 226.050  15
   0   7  18 5109.21 267.070  28
   0   7 -18 5445.81 267.497  52
   0   7 -18 5116.17 257.956  33
   0  -7  18 5056.86 271.382  18
   0   7 -18 5032.01 253.940  16
   0  -7 -18 5258.79 247.608  46
   0  -7  19 21838.3 671.376  18
   0  -7  19 20698.1 629.604  45
   0   7 -19 21665.0 664.221  38
   0   7  19 19976.4 617.836  18
   0  -7 -19 21716.1 705.755  42
   0   7  19 21200.0 670.751  44
   0   7 -19 21951.6 661.976  53
   0   7 -19 21148.5 647.415  33
   0   7  19 22200.5 647.044  47
   0  -7  19 21671.6 676.959  44
   0  -7 -19 21648.9 632.536  24
   0  -7 -19 20982.8 661.974  36
   0   7 -19 22458.4 669.674  52
   0   7  19 22154.2 672.428  28
   0  -7 -19 21487.8 693.149  17
   0   7 -19 21635.5 643.540   7
   0  -7 -19 21253.3 632.733  46
   0   7  19 21291.6 619.056  20
   0  -7  19 21189.9 660.611  28
   0   7  20 1756.21 130.620  20
   0   7 -20 1748.00 149.765  52
   0   7 -20 1704.08 143.789  53
   0   7 -20 1720.51 137.820   7
   0  -7 -20 1629.87 157.355  17
   0  -7 -20 1791.46 145.695  36
   0  -7 -20 2002.45 141.934  24
   0   7 -20 1701.55 141.031  33
   0  -7 -20 1884.40 173.930  42
   0  -7  20 1798.60 152.412  18
   0  -7  20 1728.79 153.406  44
   0  -7  20 1584.22 141.405  28
   0  -7 -20 1686.31 131.877  46
   0   7  20 1889.23 158.026  44
   0   7  20 1809.50 156.419  28
   0   7 -20 1740.86 151.901  38
   0   7  20 1829.30 143.164  47
   0  -7  20 1725.51 130.955  45
   0  -7  21 3469.75 206.471  44
   0   7 -21 3537.23 208.501  38
   0   7  21 3296.92 174.528  20
   0  -7 -21 3300.82 225.307  42
   0   7  21 3708.30 213.081  44
   0  -7  21 3273.18 197.286  28
   0  -7 -21 3263.28 185.678  36
   0  -7  21 3136.39 171.560  45
   0   7  21 3303.69 202.491  28
   0   7 -21 3290.94 200.222  52
   0   7 -21 3573.86 190.765   7
   0   7 -21 3376.85 196.490  53
   0  -7 -21 3658.93 220.845  17
   0  -7 -21 3331.46 181.694  46
   0   7 -21 3258.48 187.573  33
   0  -7 -21 3345.73 181.083  24
   0   7  21 3356.10 184.062  47
   0  -7  21 3601.63 206.032  18
   0   7  22 522.120 85.2198  28
   0  -7  22 436.381 80.1791  18
   0   7  22 437.798 67.8701  20
   0  -7  22 538.882 91.4693  44
   0   7 -22 427.598 78.2590  52
   0  -7 -22 496.033 87.6605  17
   0  -7 -22 402.786 64.7350  24
   0   7 -22 385.299 65.9998   7
   0   7  22 527.760 90.3177  11
   0   7 -22 362.649 74.9272  53
   0   7 -22 375.746 83.6014  38
   0   7  22 503.056 74.7576  47
   0  -7  22 451.742 63.3024  45
   0  -7 -22 617.847 107.861  42
   0   7  22 554.521 90.5552  44
   0  -7  22 444.523 85.8280  28
   0  -7 -22 471.593 66.6735  46
   0   7 -22 494.713 73.3979  33
   0   7 -23 367.443 54.8304  33
   0   7 -23 503.093 76.5903   9
   0   7  23 421.982 72.5323  11
   0  -7 -23 474.643 85.1798  42
   0   7  23 377.072 56.3052  20
   0  -7  23 316.001 63.4011  18
   0   7  23 403.894 80.3811  44
   0  -7  23 372.760 70.0363  28
   0   7  23 361.265 66.8111  28
   0  -7  23 395.933 78.1301  44
   0   7 -23 531.914 71.7036   7
   0   7 -23 398.536 69.0954  53
   0  -7 -23 416.185 58.9244  46
   0   7  23 502.417 64.3084  47
   0  -7 -23 444.236 80.4678  17
   0  -7 -23 525.123 64.2948  53
   0   7 -23 492.742 78.4587  38
   0  -7 -23 360.638 61.1130  24
   0   7 -23 433.417 78.3593  52
   0  -7  24 367.030 60.6897  18
   0  -7  24 281.282 62.0164  44
   0   7 -24 454.201 60.5286  53
   0  -7 -24 331.328 49.3896  46
   0   7 -24 314.318 52.8628   7
   0  -7 -24 386.348 73.0701  42
   0   7  24 348.889 63.2568  28
   0   7 -24 454.457 73.2848  38
   0   7  24 295.395 42.7022  20
   0   7 -24 284.226 57.0343  52
   0  -7 -24 364.181 51.0066  24
   0   7  24 339.082 48.7196  47
   0   7 -24 291.207 51.1644   9
   0  -7  24 370.219 61.2256  28
   0   7  24 277.094 62.6993  44
   0  -7 -24 371.957 70.3956  17
   0   7  24 311.459 58.4596  11
   0   7  25 1177.16 78.0392  11
   0   7 -25 1267.97 93.7941  38
   0  -7 -25 1251.05 94.9397  17
   0  -7  25 1098.73 75.0074  18
   0   7 -25 1208.14 77.2561   7
   0  -7  25 1310.63 92.9792  44
   0  -7  25 1298.28 87.5916  28
   0  -7 -25 1110.26 94.3666  42
   0   7 -25 1217.41 81.1737   9
   0   7  25 1250.74 90.3640  28
   0   7 -25 1155.49 90.0349  52
   0   7 -25 1311.61 81.7106  53
   0   7  25 1092.86 85.9624  44
   0  -7  26 547.857 53.0993  44
   0  -7 -26 629.321 59.4490  42
   0   7  26 542.761 52.2650  28
   0   7 -26 575.435 55.1658  38
   0   7 -26 510.057 52.7049  52
   0   7  26 561.909 52.2928  44
   0  -8   0 13608.3 587.368  30
   0   8   0 14339.8 765.028  12
   0  -8   0 13195.3 679.435  14
   0  -8   0 15257.3 736.122  31
   0  -8   0 14200.4 747.319  48
   0  -8   0 13966.7 666.248  50
   0   8   0 13555.0 650.294   3
   0   8   0 13498.0 546.710  40
   0   8   1 12305.1 527.363   1
   0  -8   1 12454.8 598.600  50
   0   8  -1 12483.8 533.430  40
   0  -8  -1 13178.5 709.918  48
   0   8   1 10905.7 591.280   3
   0   8  -1 12679.7 714.122  12
   0   8   1 11784.6 484.076  40
   0   8   1 11624.5 692.218  12
   0   8  -1 11415.5 579.996   3
   0  -8   1 12241.0 565.046  30
   0  -8   1 13682.0 688.343  31
   0  -8   1 13208.8 632.069  14
   0  -8  -1 10990.5 636.014  14
   0  -8  -1 11772.0 526.807  30
   0  -8  -1 12436.9 661.781  31
   0  -8  -1 12236.5 626.363  50
   0   8   2 11340.3 468.109   2
   0  -8  -2 12055.7 694.907  48
   0  -8   2 11838.0 574.665  50
   0  -8  -2 12537.2 646.203  50
   0  -8   2 12497.8 581.155  30
   0  -8  -2 12809.2 666.763  31
   0  -8   2 11826.1 576.838  14
   0   8  -2 12938.2 717.109  12
   0  -8   2 12575.7 673.855  31
   0   8  -2 12340.0 554.853  40
   0   8   2 12317.8 532.893   1
   0  -8  -2 11560.8 669.042  14
   0   8   2 10768.0 598.989   3
   0   8  -2 11982.7 580.010   3
   0  -8   3 11942.3 662.362  31
   0  -8   3 12472.8 559.528  14
   0  -8  -3 11161.5 638.414  50
   0  -8  -3 12295.7 706.584  48
   0  -8  -3 12111.5 707.103  14
   0   8   3 12326.3 543.078   1
   0   8   3 13476.9 591.590  39
   0   8  -3 11591.6 695.471  12
   0   8   3 12330.5 490.190   2
   0  -8   3 11668.9 580.595  30
   0  -8  -3 12964.2 682.424  31
   0   8  -3 12884.1 586.218  40
   0   8   3 10458.7 604.620   3
   0   8  -4 18642.0 763.141  40
   0   8  -4 18215.6 897.500  12
   0   8   4 15984.7 787.275   3
   0   8   4 17274.3 685.312   1
   0  -8  -4 18079.3 890.799  48
   0  -8   4 17167.6 831.566  31
   0  -8  -4 18643.3 853.190  50
   0  -8  -4 18383.9 922.695  14
   0  -8   4 18040.1 839.803  13
   0  -8   4 16447.0 743.944  30
   0   8   4 17233.2 697.949  39
   0  -8  -4 17953.2 829.403  31
   0   8   4 18210.9 647.665   2
   0  -8  -5 15357.7 795.575  50
   0   8  -5 15661.1 714.091  40
   0  -8   5 15254.4 774.230  31
   0  -8   5 14930.1 766.660  13
   0   8   5 15024.4 626.096  39
   0  -8  -5 14502.8 801.851  48
   0  -8  -5 15630.0 863.760  14
   0  -8  -5 15869.0 773.114  31
   0   8   5 15068.1 643.609   1
   0   8   5 15115.6 594.908   2
   0  -8   5 15300.1 718.847  30
   0   8  -5 14864.7 819.465  12
   0   8  -6 1357.26 252.284  12
   0  -8   6 1927.59 282.580  13
   0  -8   6 2010.20 256.522  30
   0   8  -6 2024.52 246.648  40
   0   8   6 1768.71 186.672   2
   0  -8  -6 2103.33 293.933  50
   0  -8   6 1842.20 265.447  31
   0  -8  -6 1966.95 318.604  14
   0  -8  -6 1945.07 288.775  48
   0   8   6 1749.17 202.747   1
   0  -8  -6 1927.56 273.409  31
   0   8   7 32740.1 1060.26   2
   0  -8  -7 32928.7 1247.94  31
   0   8   7 31102.4 1106.34   1
   0   8  -7 32542.6 1218.00  40
   0   8  -7 34103.0 1363.42  12
   0  -8   7 31929.8 1262.01  31
   0  -8  -7 33219.4 1428.48  14
   0  -8  -7 32446.9 1063.85  32
   0  -8   7 33051.8 1229.66  30
   0  -8  -7 32329.0 1345.30  48
   0  -8   7 32204.1 1272.00  13
   0  -8  -7 34971.5 1351.01  50
   0   8   8 78.4464 69.3258   1
   0   8  -8 52.6141 49.4159  41
   0  -8   8 209.575 141.120  31
   0  -8  -8 7.63860 118.776  31
   0  -8  -8 76.7287 73.0319  32
   0  -8  -8 284.260 203.500  14
   0  -8   8 104.156 113.947  13
   0  -8  -8 299.654 161.490  48
   0  -8  -8 135.192 145.850  50
   0   8  -8 12.3417 113.610  12
   0  -8   8 180.563 121.893  30
   0   8  -8 43.8038 86.5192  40
   0   8  -9 9543.53 512.127  41
   0   8  -9 10253.0 716.918  12
   0  -8  -9 9534.56 741.288  14
   0  -8   9 9729.35 636.445  30
   0  -8  -9 10835.1 738.983  48
   0  -8  -9 10785.2 582.857  32
   0   8  -9 9626.73 633.256  40
   0  -8   9 10063.6 661.592  22
   0  -8  -9 10275.4 707.773  50
   0  -8   9 9294.53 642.177  31
   0   8   9 9486.29 560.713   1
   0  -8   9 10066.7 670.554  13
   0  -8  -9 9931.82 625.605  31
   0   8  10 63.8952 42.5550  43
   0   8  10 72.6043 49.3116  47
   0  -8  10-1.90385 125.021  30
   0   8 -10 89.5091 46.8789  25
   0   8  10 152.589 94.7052   1
   0  -8  10 51.7681 95.0245  22
   0  -8 -10 205.710 146.218  50
   0  -8 -10 129.466 140.667  14
   0  -8 -10 109.542 55.5634  17
   0   8  10 115.891 48.7563  44
   0  -8  10 47.1731 92.4462  31
   0  -8 -10 241.785 122.942  32
   0  -8 -10 119.597 96.4052  31
   0   8 -10 182.504 120.174  40
   0   8 -10 132.571 119.416  12
   0   8 -10 54.9969 48.6269  16
   0   8 -10 59.5273 58.8379  41
   0   8  10 114.838 53.1398  28
   0  -8 -10 64.5992 146.902  48
   0   8 -10 100.565 55.1186  33
   0  -8  10 75.6514 113.323  13
   0  -8 -11 7464.30 298.070  42
   0  -8  11 7885.67 596.347  30
   0  -8  11 7632.83 606.829  13
   0  -8 -11 6717.19 606.463  50
   0   8 -11 7062.45 281.868  16
   0  -8 -11 7535.24 526.940  32
   0   8 -11 6721.81 259.418  52
   0   8  11 7040.85 282.227  28
   0  -8 -11 6722.07 290.277  17
   0   8 -11 6388.17 548.709  40
   0   8  11 6862.02 283.248  44
   0  -8  11 7387.10 570.631  22
   0   8  11 6529.74 247.978  15
   0   8 -11 6964.85 251.378  19
   0  -8  11 6739.96 269.648  27
   0  -8  11 6376.52 534.566  31
   0  -8 -11 6854.68 653.930  14
   0   8  11 6851.61 279.635  47
   0   8  11 6940.76 499.710   1
   0  -8 -11 6877.37 515.222  31
   0   8 -11 7171.50 263.451  38
   0   8 -11 6317.89 445.630  41
   0  -8 -11 7154.65 641.135  48
   0   8  11 6642.48 262.251  43
   0  -8  11 6704.55 274.043  45
   0   8 -11 6840.72 271.812  25
   0   8 -11 7195.59 279.733  33
   0   8  11 6671.99 273.263  18
   0   8 -11 6678.78 608.356  12
   0   8  12 5337.39 234.525  43
   0   8  12 5515.19 249.167  47
   0  -8 -12 5750.63 605.547  14
   0   8 -12 5693.85 243.576  25
   0  -8  12 5566.71 249.449  45
   0   8 -12 4698.94 403.794  41
   0  -8  12 5583.75 499.077  31
   0  -8 -12 5453.74 262.219  42
   0   8 -12 6144.29 553.139  40
   0  -8  12 5049.34 515.926  13
   0  -8  12 6274.86 546.530  30
   0   8  12 5875.41 256.217  28
   0   8  12 5272.20 446.129   1
   0   8 -12 5301.24 218.821  19
   0   8 -12 6154.77 259.637  33
   0   8  12 5730.81 258.571  44
   0  -8 -12 5715.49 467.787  31
   0   8 -12 5734.72 256.102  16
   0   8 -12 5633.65 580.641  12
   0   8 -12 5462.60 226.588   7
   0  -8  12 5589.42 241.337  27
   0  -8 -12 6188.12 500.630  32
   0  -8 -12 5618.32 265.703  17
   0   8  12 5339.39 220.769  15
   0  -8 -12 6100.86 592.503  50
   0  -8  12 6170.11 533.524  22
   0  -8 -12 4371.04 511.148  48
   0   8  12 5255.26 241.071  18
   0   8 -12 5906.92 241.334  52
   0   8 -12 5902.95 240.556  38
   0   8  13 884.223 100.951  47
   0  -8  13 758.503 194.177  31
   0   8  13 779.498 89.3728  43
   0   8  13 881.675 101.253  18
   0   8 -13 762.279 221.054  12
   0  -8  13 371.660 147.565  22
   0   8  13 878.548 87.5753  15
   0   8 -13 956.568 97.3629  38
   0  -8  13 720.933 90.8706  45
   0  -8 -13 1086.16 117.566  17
   0  -8  13 749.841 216.429  13
   0   8 -13 789.661 75.6437  19
   0  -8 -13 1162.11 252.150  48
   0   8 -13 976.500 106.686  16
   0  -8 -13 718.895 173.629  32
   0  -8  13 675.833 191.396  30
   0  -8  13 966.494 100.473  27
   0  -8 -13 656.348 222.199  14
   0   8  13 918.214 107.621  28
   0   8 -13 1133.33 261.962  40
   0   8 -13 670.125 81.4094  25
   0  -8 -13 908.756 110.352  42
   0   8 -13 964.122 98.6764  52
   0   8  13 885.543 103.709  44
   0   8 -13 766.265 83.1491   7
   0   8 -13 1014.22 110.260  33
   0  -8 -13 957.299 257.622  50
   0   8 -14 346.829 70.7128  52
   0  -8 -14 349.154 80.8077  17
   0   8 -14 273.795 68.0256  16
   0  -8  14 41.5029 122.313  13
   0  -8  14 145.676 89.6648  22
   0   8 -14 256.194 54.2777  19
   0  -8  14 203.385 60.6133  45
   0   8 -14 254.362 60.2419  53
   0   8 -14 242.654 71.9554  33
   0   8 -14 286.015 62.9812  38
   0  -8 -14 188.415 188.818  48
   0   8  14 465.626 86.4512  47
   0  -8 -14 399.457 92.7283  42
   0  -8  14 345.648 85.3404  18
   0   8  14 359.062 78.8054  44
   0  -8 -14 317.115 134.457  32
   0  -8 -14 331.140 194.833  50
   0  -8 -14 548.900 252.482  14
   0  -8  14 439.066 164.838  31
   0   8  14 213.001 56.4332  18
   0   8 -14 343.262 72.1786  25
   0   8 -14 401.988 66.1654   7
   0  -8  14 319.302 162.628  30
   0   8  14 336.429 77.8266  28
   0   8 -14 296.143 168.900  40
   0   8  14 347.166 66.3383  15
   0   8  14 212.096 59.9332  43
   0   8 -14 133.049 119.726  12
   0  -8 -15 3012.47 377.634  32
   0   8 -15 2295.25 152.727   7
   0  -8  15 1961.36 333.045  30
   0  -8 -15 2471.71 188.059  42
   0   8 -15 2188.96 152.833  25
   0   8 -15 2921.50 179.099  38
   0   8  15 2363.06 165.067  47
   0  -8  15 2874.16 414.802  13
   0   8  15 2545.87 178.739  44
   0   8  15 2547.95 148.930  20
   0   8 -15 2417.82 169.845  16
   0   8 -15 2639.42 179.991  33
   0  -8 -15 2222.52 388.660  50
   0   8 -15 2599.62 169.206  52
   0   8  15 2329.62 150.884  43
   0   8  15 2475.53 167.329  18
   0  -8 -15 2980.75 454.480  14
   0  -8 -15 2272.97 396.896  48
   0  -8  15 2460.83 168.739  45
   0   8  15 2282.96 170.030  28
   0  -8  15 2555.93 185.163  18
   0  -8 -15 2316.89 180.399  17
   0   8 -15 2098.38 346.196  40
   0   8  15 2592.27 149.614  15
   0   8 -15 2799.61 170.854  53
   0   8 -15 2688.44 413.481  12
   0  -8 -16 1879.42 169.278  17
   0   8 -16 1651.20 140.598  38
   0  -8 -16 1251.11 286.808  50
   0  -8 -16 1098.15 242.359  32
   0   8 -16 1457.35 119.725  25
   0  -8 -16 1840.48 373.993  14
   0   8 -16 1607.83 142.263  33
   0  -8 -16 1687.36 158.699  42
   0   8  16 1645.33 146.570  44
   0   8 -16 1778.44 138.244  53
   0   8 -16 1612.00 134.167  52
   0   8  16 1594.29 137.958  47
   0   8  16 1657.12 120.961  20
   0   8  16 1599.65 121.375  43
   0  -8  16 1302.94 296.375  13
   0   8  16 1455.44 111.154  15
   0  -8  16 1375.26 143.576  18
   0   8 -16 1342.57 282.144  40
   0   8 -16 1669.36 141.389  16
   0   8  16 940.945 225.103   3
   0   8 -16 1487.30 122.550   7
   0  -8  16 1624.72 137.140  45
   0   8  16 1582.63 134.233  18
   0   8  16 1647.76 148.156  28
   0   8 -17 2316.15 155.031   7
   0   8  17 1959.29 165.147  28
   0   8 -17 2115.54 160.745  16
   0   8 -17 2395.18 162.806  53
   0  -8 -17 2284.18 187.718  42
   0   8  17 2277.79 165.920  47
   0  -8  17 2394.79 182.977  18
   0   8 -17 2441.71 174.437  33
   0  -8  17 2092.68 155.058  45
   0   8 -17 1887.55 135.276  25
   0   8  17 2211.05 144.101  20
   0   8 -17 2221.99 164.695  52
   0   8  17 2035.54 148.788  18
   0   8  17 2094.18 132.330  15
   0   8 -17 2391.18 168.293  38
   0   8  17 2113.17 174.958  44
   0   8  17 1903.44 128.301  43
   0  -8 -17 2239.45 186.644  17
   0  -8  18 667.551 109.714  18
   0   8 -18 599.047 96.2671  38
   0  -8  18 676.375 109.476  44
   0   8 -18 574.022 94.2437  33
   0  -8  18 580.754 96.1130  28
   0   8  18 598.668 82.7109  20
   0  -8 -18 460.115 102.071  42
   0   8  18 541.260 87.8627  47
   0   8 -18 682.354 92.8222   7
   0  -8 -18 479.649 91.9790  36
   0   8  18 522.977 80.4103  18
   0   8 -18 472.382 86.4171  16
   0   8 -18 622.845 89.8414  53
   0   8  18 528.016 92.0005  44
   0  -8  18 578.428 83.6099  45
   0   8  18 563.305 97.9427  28
   0   8 -18 607.615 98.1633  52
   0  -8 -18 601.370 109.042  17
   0   8 -19 6.90056 48.5983  53
   0  -8 -19-9.05572 60.8531  36
   0   8  19 5.27271 57.5059  47
   0   8  19 33.0005 70.1360  28
   0   8 -19 4.24963 61.8734  38
   0   8 -19 41.2961 58.3213  52
   0  -8  19-37.3528 77.2160  44
   0  -8  19-22.8506 58.1373  28
   0  -8 -19-11.6184 78.1604  42
   0  -8  19-10.6222 47.0214  45
   0   8  19-20.5916 69.0363  44
   0   8 -19-31.8885 50.3149   7
   0   8 -19-53.3428 63.5683  33
   0  -8 -19 69.5223 67.9609  17
   0   8  19 33.3587 46.3591  20
   0  -8  19-27.5141 61.9950  18
   0  -8  20 247.989 82.5581  44
   0   8  20 335.751 59.6906  20
   0   8 -20 296.297 67.6431  53
   0   8 -20 303.524 73.8819  33
   0   8  20 352.829 86.3966  44
   0  -8 -20 215.526 72.1920  36
   0  -8 -20 313.709 94.4532  42
   0   8  20 273.014 74.6421  11
   0   8  20 316.238 71.8670  47
   0  -8  20 205.004 69.4940  18
   0  -8  20 233.266 58.1700  45
   0  -8 -20 201.671 84.1806  17
   0   8 -20 295.415 80.0091  52
   0   8 -20 211.771 66.0148  38
   0   8 -20 193.481 52.6148   7
   0  -8  20 360.514 83.2122  28
   0   8  20 406.460 95.7849  28
   0   8 -21 2712.85 154.778   7
   0   8 -21 2911.38 176.500  52
   0  -8  21 2650.69 177.212  44
   0   8 -21 2609.61 161.847  33
   0   8  21 2535.81 178.385  11
   0  -8  21 2821.56 175.137  28
   0   8  21 2559.55 176.247  44
   0  -8  21 2522.94 143.436  45
   0  -8 -21 2872.20 191.139  17
   0  -8  21 2510.23 166.918  18
   0   8 -21 2616.10 172.080  38
   0   8  21 2496.84 168.354  28
   0  -8 -21 3007.95 202.766  42
   0   8  21 2836.03 162.583  47
   0  -8 -21 2595.26 164.241  36
   0   8  21 2456.47 136.284  20
   0   8 -21 2734.88 160.296  53
   0   8 -22 2199.69 149.337  52
   0  -8  22 2145.24 150.608  44
   0  -8 -22 2486.50 168.489  17
   0   8  22 2028.22 113.507  20
   0   8 -22 2110.01 132.317  53
   0   8  22 2041.91 148.502  11
   0  -8 -22 2147.25 134.004  36
   0   8  22 2413.17 140.430  47
   0   8  22 2323.49 150.215  28
   0   8 -22 2078.05 128.184   7
   0   8  22 2172.59 150.431  44
   0   8 -22 2088.11 146.737  38
   0  -8  22 2215.89 147.557  28
   0   8 -22 2068.16 133.519  33
   0  -8 -22 2248.92 166.008  42
   0  -8  22 1935.06 141.953  18
   0  -8 -23 3350.06 191.167  42
   0   8 -23 3324.12 154.322  53
   0   8 -23 2901.35 147.978  33
   0   8 -23 3199.17 148.972   7
   0   8  23 3197.71 171.201  44
   0  -8 -23 3194.16 179.192  17
   0   8 -23 3228.89 168.538   9
   0   8 -23 3201.31 169.985  52
   0   8  23 3024.75 166.609  11
   0  -8  23 3201.60 164.105  18
   0   8  23 3676.72 159.517  47
   0   8 -23 3538.91 178.372  38
   0  -8  23 3298.23 167.022  28
   0  -8  23 3558.67 178.593  44
   0   8  23 3294.90 171.594  28
   0   8  24 287.253 40.5450  47
   0   8 -24 313.697 56.6041  38
   0   8  24 382.334 54.8450  11
   0   8 -24 269.102 41.0962   7
   0  -8 -24 448.505 70.0230  17
   0  -8  24 432.672 60.3477  28
   0  -8 -24 307.699 49.7295  26
   0   8  24 426.678 62.9754  44
   0   8 -24 335.264 57.0169  52
   0   8 -24 443.191 60.2173   9
   0   8 -24 299.368 41.3385  33
   0  -8  24 354.023 51.4869  18
   0   8  24 415.330 59.8495  28
   0  -8 -24 348.045 66.6235  42
   0  -8  24 391.805 62.6803  44
   0   8 -25 1429.10 90.7206  38
   0  -8 -25 1512.43 98.0322  42
   0   8  25 1390.32 84.7280  44
   0  -8 -25 1563.16 97.3158  17
   0  -8  25 1399.20 86.7427  44
   0   8 -25 1751.96 93.2413   9
   0  -8  25 1395.34 80.5837  28
   0   8 -25 1429.22 87.9558  52
   0   8  25 1348.42 84.4240  28
   0   9   0-52.4721 53.5327   1
   0  -9   0 310.250 128.996  50
   0  -9   0 67.0801 68.6008  30
   0  -9   0-54.7440 126.699  48
   0   9   0 43.6188 81.3871   3
   0  -9   0 54.5365 99.7621  31
   0   9   0 27.8236 125.806  12
   0  -9   0-37.2424 97.3106  14
   0   9  -1 1542.04 227.743   3
   0  -9   1 1386.60 212.263  14
   0  -9  -1 1335.74 243.173  48
   0   9   1 1214.25 212.924   3
   0  -9  -1 1618.89 247.773  14
   0  -9  -1 1951.87 284.654  31
   0  -9   1 1639.99 220.301  50
   0  -9   1 1390.87 234.008  31
   0  -9   1 1334.59 262.743  48
   0   9   1 1524.36 277.016  12
   0  -9   1 1214.23 182.333  30
   0   9   1 1543.66 181.281   1
   0   9  -1 1436.06 271.683  12
   0  -9  -1 1237.52 210.463  50
   0  -9  -2-109.507 133.214  31
   0  -9   2-11.2372 72.5567  14
   0  -9   2-10.6638 72.2254  50
   0   9   2 40.5974 55.1937   1
   0   9   2 73.4893 100.801   3
   0  -9  -2-60.2493 139.928  48
   0  -9  -2 112.755 98.2787  14
   0  -9  -2-13.4432 103.034  50
   0   9  -2 90.6588 88.0009   3
   0   9  -2-61.5249 153.129  12
   0  -9   2 239.102 148.255  31
   0  -9   2-96.2698 100.233  30
   0  -9  -3 356.037 175.408  48
   0  -9   3 295.271 132.694  31
   0   9  -3 252.333 144.147  12
   0  -9   3 226.435 139.199  13
   0   9   3 276.323 140.673   3
   0  -9   3 160.899 85.0672  30
   0  -9  -3 223.904 138.733  14
   0  -9  -3 149.797 135.300  31
   0   9   3 187.295 67.4510   1
   0   9  -3 249.459 91.7084  40
   0  -9  -3 222.346 99.7835  50
   0   9  -4 477.787 115.660  40
   0   9   4 378.389 94.5886   1
   0   9  -4 490.094 187.696  12
   0  -9   4 561.051 183.195  31
   0  -9  -4 434.915 161.665  50
   0  -9  -4 479.333 181.888  48
   0  -9   4 552.573 143.358  30
   0  -9  -4 443.696 163.599  31
   0  -9  -4 745.119 207.823  14
   0  -9   4 529.147 183.396  13
   0   9   4 541.982 168.253   3
   0  -9  -5 24197.3 1080.07  50
   0  -9   5 23775.8 980.126  30
   0   9   5 21180.3 1008.47   3
   0  -9   5 22390.8 1038.09  13
   0   9  -5 21897.0 922.949  40
   0  -9  -5 24941.7 1070.22  31
   0  -9  -5 24246.6 1171.77  14
   0   9  -5 24039.1 1137.91  12
   0   9   5 23106.6 858.140   1
   0  -9   5 23578.3 1073.50  31
   0  -9  -5 22772.1 1097.19  48
   0  -9   6-107.349 137.580  13
   0  -9   6-1.57817 101.788  30
   0  -9  -6 146.763 130.602  14
   0  -9  -6 50.8322 113.876  48
   0   9  -6-28.0001 120.182  12
   0  -9  -6-13.6956 106.513  50
   0  -9  -6-4.74052 107.449  31
   0  -9   6 0.62063 118.390  31
   0   9   6 54.5454 99.2282   3
   0   9  -6 7.63826 75.7337  40
   0  -9   7-27.9496 103.534  13
   0   9  -7 71.3549 128.570  12
   0  -9   7-16.3674 114.597  30
   0  -9   7 1.92827 118.031  31
   0  -9  -7-14.5962 104.378  50
   0  -9  -7 3.33236 125.217  14
   0  -9  -7 249.564 159.456  48
   0   9  -7 39.8150 93.1309  40
   0   9   7 69.3474 104.118   3
   0  -9  -7-95.3875 107.438  31
   0   9   8 37.7764 42.4273  43
   0  -9  -8 46.8401 145.387  48
   0  -9  -8 124.095 120.418  31
   0  -9   8-32.0146 103.359  31
   0   9  -8 7.18910 47.3608  25
   0   9  -8-83.8655 96.8097  40
   0   9   8 14.6428 42.1412  44
   0   9  -8 106.553 162.753  12
   0  -9   8 42.5138 101.810  30
   0   9   8 80.1707 45.4915  47
   0  -9  -8 36.2033 126.101  14
   0  -9   8 106.308 150.679  13
   0   9   8 58.4413 118.601   3
   0   9   8-27.1935 56.7538  11
   0  -9  -8-96.3973 165.717  50
   0   9   8 8.05751 43.0773  28
   0   9  -8 51.6840 39.0984  33
   0  -9  -9 2849.13 164.053  42
   0   9   9 2724.41 162.594  28
   0   9  -9 2777.01 158.986  33
   0  -9  -9 3373.44 460.896  14
   0   9   9 2680.05 183.454  11
   0   9  -9 2790.04 146.912  19
   0   9  -9 2662.32 152.668  34
   0  -9  -9 3429.09 435.488  48
   0   9  -9 2530.67 323.691  40
   0  -9   9 2610.81 348.046  31
   0  -9   9 2936.96 360.372  30
   0   9   9 2949.37 170.614  47
   0  -9   9 2908.22 371.521  13
   0   9   9 2683.62 157.587  43
   0  -9  -9 3079.05 355.713  31
   0  -9  -9 2922.98 170.846  17
   0   9  -9 2636.87 163.483  16
   0  -9   9 2771.56 162.178  45
   0   9   9 2730.78 168.921  44
   0  -9  -9 2926.53 405.775  50
   0   9   9 2860.79 148.039  15
   0   9   9 2776.68 164.122  18
   0   9  -9 3102.19 171.208  25
   0   9  -9 3336.97 417.595  12
   0  -9   9 2568.55 339.805  22
   0   9  10 2467.00 152.246  43
   0  -9  10 2628.35 159.110  27
   0   9  10 2197.96 149.621  18
   0   9 -10 2380.53 137.606  19
   0   9 -10 2258.76 145.039  34
   0   9  10 2516.27 181.098  11
   0   9 -10 2324.38 154.335  25
   0  -9 -10 2761.85 169.279  17
   0  -9 -10 2844.91 169.497  42
   0  -9  10 2454.44 341.652  31
   0   9 -10 2328.32 369.427  12
   0   9 -10 2461.88 321.093  40
   0   9  10 2485.77 162.378  47
   0   9  10 2654.56 162.481  28
   0  -9  10 2383.39 156.870  45
   0  -9  10 2771.67 383.947  13
   0   9  10 2645.37 139.165  34
   0  -9 -10 2872.06 352.685  31
   0  -9 -10 2435.52 380.811  48
   0  -9  10 2466.94 336.876  22
   0  -9 -10 2525.13 379.468  50
   0  -9  10 2668.60 350.615  30
   0   9 -10 2603.86 141.101  52
   0  -9 -10 2794.41 434.972  14
   0   9 -10 2572.35 163.646  16
   0   9 -10 2510.11 154.928  33
   0   9  10 2535.73 141.752  15
   0   9  10 2545.49 165.504  44
   0  -9 -11 7424.71 313.627  17
   0  -9 -11 8067.95 690.920  50
   0  -9  11 7734.04 614.894  30
   0   9 -11 7514.20 300.123  25
   0   9 -11 7380.84 270.780  19
   0   9  11 7299.16 264.079  34
   0   9 -11 7106.62 301.692  16
   0   9  11 7491.31 302.525  28
   0   9  11 6920.35 265.565  15
   0  -9 -11 7363.48 671.926  48
   0  -9  11 7288.53 295.739  27
   0   9 -11 6721.07 566.727  40
   0   9  11 7496.08 305.247  47
   0   9 -11 7498.73 275.484  38
   0   9 -11 7707.72 279.028  52
   0   9  11 6701.92 287.787  18
   0   9 -11 7054.88 654.091  12
   0  -9 -11 7161.07 699.730  14
   0   9  11 7365.68 305.977  44
   0  -9  11 7050.13 292.872  45
   0  -9  11 7113.53 588.151  31
   0  -9 -11 7216.69 306.274  42
   0  -9  11 7291.21 624.658  13
   0   9 -11 6885.26 277.488  34
   0   9  11 7165.62 288.522  43
   0  -9 -11 6724.48 538.323  31
   0  -9  11 7050.58 578.888  22
   0   9  11 7323.68 334.320  11
   0   9 -11 7865.57 302.449  33
   0   9 -12 560.334 89.3979  16
   0  -9  12 664.523 89.8570  27
   0   9  12 770.209 101.351  44
   0  -9 -12 526.711 88.3818  42
   0   9  12 721.063 107.970  11
   0   9 -12 667.955 74.2399  19
   0   9  12 545.746 201.127   3
   0  -9  12 847.656 227.221  22
   0   9 -12 670.867 93.7518  33
   0   9  12 740.134 96.1794  28
   0   9  12 608.967 88.7863  18
   0   9 -12 762.094 92.3671  25
   0  -9 -12 730.048 102.869  17
   0   9  12 589.491 73.1189  15
   0   9 -12 648.565 194.861  40
   0   9 -12 744.218 85.6211  52
   0  -9 -12 706.922 240.052  48
   0  -9 -12 589.403 162.265  31
   0  -9 -12 987.810 303.586  14
   0  -9  12 560.661 206.643  13
   0  -9  12 672.124 92.0870  45
   0   9 -12 588.014 78.3671  38
   0  -9 -12 862.736 255.511  50
   0   9  12 525.021 78.3505  43
   0  -9  12 412.534 150.914  31
   0   9 -12 438.291 200.498  12
   0  -9  12 426.874 167.102  30
   0   9  12 672.087 93.4621  47
   0  -9  13 9448.59 716.528  30
   0   9 -13 10633.8 367.220  38
   0  -9  13 10029.0 375.805  45
   0   9  13 10273.7 367.748  43
   0  -9  13 10178.6 368.413  27
   0  -9  13 9343.48 687.152  22
   0  -9 -13 10594.7 405.681  42
   0   9 -13 10082.1 816.080  12
   0  -9 -13 11311.4 854.547  50
   0   9  13 10284.5 347.672  15
   0  -9  13 10133.3 704.934  31
   0   9 -13 10462.5 380.581  25
   0  -9  13 9245.49 738.455  13
   0   9 -13 9978.70 746.554  40
   0  -9 -13 9913.27 853.816  14
   0   9 -13 9561.44 336.445  19
   0   9  13 10309.6 384.354  47
   0   9  13 8994.85 722.915   3
   0   9  13 9767.68 417.288  11
   0  -9 -13 10725.4 408.460  17
   0   9 -13 10796.6 369.188  52
   0   9  13 10068.6 390.262  44
   0  -9 -13 10378.2 824.861  48
   0   9 -13 10579.4 391.187  16
   0   9  13 8932.65 363.722  18
   0   9  13 10292.0 387.951  28
   0   9 -13 11195.3 393.254  33
   0  -9 -14 16448.6 1063.34  50
   0   9 -14 15880.9 533.323  16
   0   9 -14 15969.6 972.630  40
   0   9  14 15746.9 571.522  11
   0   9  14 16122.2 529.188  47
   0   9 -14 15894.8 475.072  19
   0  -9 -14 15685.7 1107.28  14
   0   9  14 15217.3 956.411   3
   0   9  14 16917.5 510.943  43
   0   9 -14 16269.5 518.571  25
   0  -9  14 15422.9 500.132  27
   0   9 -14 16787.7 516.151  38
   0   9  14 14970.1 508.016  18
   0   9 -14 16172.0 490.542   7
   0  -9  14 16686.1 551.835  18
   0  -9  14 15466.7 977.340  13
   0   9  14 16552.2 537.513  28
   0   9  14 15581.5 536.697  44
   0  -9  14 15645.7 517.109  45
   0  -9  14 17198.3 996.051  30
   0  -9 -14 16188.9 552.501  42
   0  -9 -14 16603.6 561.153  17
   0   9 -14 16678.0 535.852  33
   0   9 -14 15318.9 1037.50  12
   0   9 -14 16495.3 511.761  52
   0   9  14 15711.9 481.315  15
   0  -9 -14 17161.6 1091.39  48
   0   9 -15 1561.51 132.139  25
   0   9 -15 1591.56 145.873  33
   0   9  15 1735.37 146.598  47
   0  -9 -15 2059.64 384.729  50
   0   9 -15 1646.41 136.625  38
   0  -9 -15 1722.52 368.681  14
   0  -9  15 1838.93 162.799  18
   0   9  15 1482.22 153.422  11
   0   9  15 1845.89 152.856  28
   0   9  15 1522.10 114.987  15
   0   9  15 1638.80 151.536  44
   0  -9  15 1746.95 323.170  13
   0   9  15 1683.83 129.835  43
   0   9 -15 1805.06 130.268   7
   0   9 -15 1683.78 147.345  16
   0  -9  15 1309.00 126.387  45
   0   9  15 1407.90 130.295  18
   0   9 -15 1898.86 143.756  52
   0  -9 -15 1777.78 161.290  42
   0   9 -15 1914.48 324.751  40
   0  -9 -15 1511.06 151.436  17
   0   9  15 1995.15 340.330   3
   0   9  16 857.370 94.5077  43
   0  -9 -16 1024.00 135.427  42
   0   9 -16 976.156 116.738  16
   0   9 -16 1090.38 112.616  38
   0   9  16 913.903 103.211  18
   0   9 -16 908.135 111.946  33
   0   9  16 1005.22 133.732  11
   0   9  16 984.473 117.548  28
   0  -9 -16 1146.65 134.998  17
   0   9 -16 986.463 104.685  25
   0   9  16 1050.70 95.5305  15
   0   9 -16 1148.47 117.157  52
   0  -9  16 849.325 101.567  45
   0   9 -16 880.465 95.6811   7
   0   9  16 983.068 121.438  44
   0   9  16 1046.23 114.781  47
   0  -9  16 921.632 123.013  18
   0   9  17 5716.05 249.644  43
   0   9 -17 6201.74 261.145   7
   0  -9  17 6305.09 302.477  18
   0  -9  17 5563.37 263.043  45
   0   9 -17 6388.67 295.211  33
   0   9  17 6042.62 289.945  28
   0   9 -17 5640.46 256.082  25
   0   9  17 5630.08 260.284  18
   0   9 -17 6196.56 283.140  38
   0  -9 -17 6100.95 308.607  36
   0   9 -17 6123.80 285.227  16
   0   9  17 6526.84 323.612  11
   0   9  17 6262.71 288.148  47
   0   9  17 6157.10 296.179  44
   0   9 -17 6736.76 289.274  52
   0  -9 -17 6658.09 318.804  17
   0  -9 -17 6312.78 316.010  42
   0  -9  18 208.789 72.3515  28
   0   9  18 160.700 73.8512  28
   0   9 -18 111.048 70.1253  38
   0   9 -18 190.040 62.3590  53
   0  -9 -18 194.697 96.2246  17
   0   9  18 65.9973 67.8716  11
   0   9 -18 120.243 46.3607   7
   0   9 -18 292.759 79.9721  16
   0  -9 -18 144.630 84.0170  36
   0  -9  18 184.385 63.5633  45
   0   9 -18 87.8085 57.8501  52
   0   9  18 50.8229 65.0072  44
   0   9  18 126.589 68.3118  47
   0   9 -18 86.1577 65.2249  33
   0  -9  18 224.471 77.7317  44
   0  -9 -18 161.342 82.2193  42
   0   9 -18 221.356 63.4703  25
   0  -9  18 155.273 72.7076  18
   0   9  19 739.293 102.753  47
   0  -9  19 642.022 96.3529  28
   0  -9 -19 777.610 118.834  17
   0   9 -19 620.107 80.0342  53
   0  -9  19 611.416 80.8713  45
   0  -9 -19 736.526 115.011  42
   0  -9  19 660.345 101.570  18
   0   9 -19 621.650 94.4426  52
   0   9 -19 711.072 83.5864   7
   0   9  19 680.946 105.787  11
   0   9 -19 782.878 104.201  33
   0  -9  19 893.157 112.802  44
   0   9 -19 770.257 98.5524  38
   0  -9 -19 817.351 111.814  36
   0   9  19 800.535 107.195  44
   0   9  19 621.266 92.5833  28
   0  -9  20 4165.69 222.500  44
   0  -9 -20 4114.81 222.687  36
   0  -9  20 3925.11 216.258  18
   0  -9 -20 4216.24 238.418  42
   0   9  20 4126.40 206.259  47
   0   9 -20 4140.01 212.401  38
   0   9 -20 3727.31 208.026  33
   0  -9 -20 4152.92 235.831  17
   0   9  20 3880.30 216.397  44
   0  -9  20 3959.22 212.627  28
   0   9 -20 4279.81 216.385  52
   0   9  20 4031.40 227.986  11
   0  -9  20 3890.52 186.014  45
   0   9 -20 3916.56 187.279   7
   0   9  20 4057.93 219.916  28
   0   9  21 309.474 73.3496  44
   0  -9  21 169.291 65.0620  44
   0   9 -21 215.402 62.2470  52
   0   9  21 201.005 57.3183  47
   0   9 -21 207.255 59.0161  33
   0  -9 -21 239.150 76.5222  42
   0  -9 -21 229.132 71.1781  17
   0  -9  21 300.806 66.0979  28
   0  -9 -21 319.611 72.1905  36
   0   9 -21 178.939 49.4117   7
   0   9  21 178.528 68.9723  11
   0   9 -21 301.629 71.2066  38
   0  -9  21 144.264 60.2952  18
   0   9  21 156.162 59.6694  28
   0  -9  21 329.160 52.0229  45
   0   9 -22 327.867 63.7070  38
   0   9 -22 401.448 69.0195  52
   0  -9  22 341.441 66.2278  18
   0   9  22 363.462 69.6652  44
   0   9  22 357.681 71.0201  28
   0  -9  22 398.581 70.2259  44
   0   9 -22 379.265 51.2742   7
   0  -9 -22 337.144 72.1974  17
   0   9  22 380.003 59.9101  47
   0  -9 -22 338.158 57.0130  36
   0   9 -22 334.740 66.7135  33
   0  -9  22 383.271 65.8052  28
   0   9  22 375.508 69.5681  11
   0  -9 -22 442.657 85.0534  42
   0   9 -23 8102.23 278.006  52
   0   9 -23 7760.94 277.130   9
   0   9  23 8141.84 280.262  28
   0  -9  23 8480.26 275.894  28
   0  -9 -23 8668.71 309.819  42
   0   9 -23 8157.76 280.792  38
   0   9  23 7636.22 277.687  44
   0   9 -23 7243.10 255.580  33
   0  -9  23 8315.80 286.241  44
   0   9  23 8588.97 259.876  47
   0  -9 -23 8274.73 297.842  17
   0  -9  23 8333.05 275.314  18
   0   9  23 8068.93 280.428  11
   0  -9 -23 8308.13 273.755  26
   0   9  24 3194.28 133.567  11
   0  -9  24 3063.25 130.994  18
   0  -9 -24 3478.11 162.059  42
   0  -9 -24 3298.77 131.205  26
   0  -9  24 3471.90 146.593  44
   0   9 -24 3344.04 144.893  38
   0   9 -24 3124.09 140.078  52
   0   9  24 3274.13 142.220  28
   0  -9 -24 3627.73 159.636  17
   0  -9  24 3580.41 139.715  28
   0   9 -24 3428.10 144.120   9
   0   9  24 3433.90 146.184  44
   0 -10   0 1406.76 274.147  48
   0  10   0 1777.80 255.468   3
   0  10   0 1606.81 302.942  12
   0 -10   0 1733.97 267.926  14
   0 -10   0 1747.72 254.289  50
   0 -10   0 1994.53 311.529  31
   0 -10   1 23695.2 1099.53  31
   0  10  -1 23097.1 1142.37  12
   0 -10   1 21194.9 879.895  30
   0 -10  -1 23101.1 1126.62  48
   0 -10   1 21707.2 979.412  14
   0  10  -1 22829.2 976.901   3
   0  10   1 21736.8 994.255   3
   0 -10  -1 23009.3 1007.26  50
   0 -10  -1 24958.7 1114.72  31
   0 -10   1 21680.0 942.748  50
   0 -10  -1 23611.0 1080.29  14
   0 -10   1 22608.4 1115.32  48
   0  10  -2 1203.52 254.233  12
   0 -10   2 1285.52 263.630  48
   0 -10   2 1190.86 190.837  50
   0 -10  -2 1285.54 268.511  48
   0  10   2 1123.20 212.525   3
   0 -10  -2 1386.61 258.401  14
   0 -10  -2 1255.07 223.447  50
   0 -10   2 936.076 164.756  30
   0 -10   2 1088.11 239.003  31
   0 -10  -2 1424.98 268.229  31
   0 -10   3 265.160 161.197  31
   0 -10  -3 214.829 148.195  48
   0 -10  -3 31.0724 88.2716  50
   0 -10   3 91.1227 77.5171  30
   0 -10  -3 56.7531 118.226  31
   0 -10  -3 153.314 143.003  14
   0  10   3 183.404 133.631   3
   0  10  -3 124.743 136.518  12
   0 -10   3 270.620 152.562  13
   0 -10  -4 563.281 190.779  50
   0  10  -4 381.293 175.237  12
   0 -10   4 574.625 195.629  13
   0  10  -4 431.421 73.4282   6
   0  10   4 457.705 85.2612  11
   0 -10  -4 587.753 208.523  48
   0  10   4 538.099 77.0447  47
   0 -10  -4 367.979 151.270  31
   0 -10   4 475.207 183.439  31
   0 -10  -4 398.636 164.536  14
   0  10   4 684.275 186.785   3
   0 -10   4 563.629 151.685  30
   0 -10   5 36956.9 1491.57  31
   0  10   5 36454.0 941.039  28
   0  10   5 37503.9 950.397  47
   0 -10   5 39458.4 1383.67  30
   0  10  -5 34439.4 930.775  15
   0 -10  -5 40359.1 1508.54  31
   0 -10  -5 37408.0 1484.23  50
   0  10   5 35402.2 1432.67   3
   0  10   5 36432.4 922.164  34
   0 -10   5 38648.5 1487.89  13
   0  10   5 35269.1 947.040  44
   0  10  -5 37201.6 1572.42  12
   0 -10  -5 38403.2 1617.32  14
   0  10  -5 37530.2 938.994  34
   0 -10  -5 37463.9 1548.44  48
   0  10  -5 36823.9 935.621  25
   0  10   5 38285.9 988.719  11
   0  10   5 34161.9 925.602  43
   0  10  -6 11539.9 808.968  12
   0  10  -6 10990.5 379.529  34
   0  10   6 11272.8 389.554  47
   0  10   6 10759.6 375.616  43
   0  10   6 11095.1 363.043  15
   0  10   6 12047.1 423.647  11
   0 -10  -6 12991.6 784.466  31
   0  10   6 11241.5 392.866  44
   0 -10  -6 11727.2 769.512  50
   0  10   6 11868.0 374.461  34
   0 -10  -6 11215.6 787.487  48
   0  10  -6 11517.8 384.003  25
   0 -10   6 11347.4 682.007  30
   0  10  -6 11140.1 366.448  19
   0  10   6 10619.8 723.380   3
   0 -10   6 11659.4 756.097  13
   0 -10   6 10943.8 747.973  31
   0  10   6 11265.6 386.234  28
   0 -10  -6 11321.3 827.017  14
   0  10  -6 11721.1 366.850  33
   0  10   7 3047.01 179.613  44
   0 -10  -7 3482.04 397.469  31
   0  10   7 3268.75 168.308  34
   0  10  -7 2597.97 155.614  19
   0  10  -7 3377.32 181.474  25
   0  10   7 3430.02 181.018  43
   0  10   7 3101.24 180.653  47
   0 -10   7 3408.65 372.522  30
   0  10  -7 2803.52 164.765  34
   0  10  -7 3147.36 414.969  12
   0 -10  -7 2985.17 417.224  48
   0  10   7 3177.73 166.091  15
   0 -10  -7 2970.30 389.391  50
   0  10  -7 3250.32 166.927  33
   0  10   7 2732.37 373.820   3
   0  10   7 3244.20 178.551  28
   0  10  -7 3132.27 158.975  51
   0 -10   7 3075.46 391.749  13
   0  10   7 3465.13 204.396  11
   0 -10   7 3605.43 421.046  31
   0 -10  -7 3234.93 452.621  14
   0  10  -8-8.74127 36.0033  19
   0 -10  -8 55.6128 113.457  50
   0  10   8 16.0100 46.4327  44
   0 -10   8-134.204 163.221  13
   0  10  -8 81.3870 45.6330  34
   0  10  -8 176.312 144.929  40
   0 -10   8 149.098 162.271  31
   0  10   8 28.4679 44.9232  15
   0  10  -8-53.3066 135.174  12
   0  10  -8 56.5390 50.8008  33
   0 -10  -8 136.988 174.424  48
   0  10   8 72.5022 60.1854  43
   0  10   8 1.92800 46.2459  28
   0 -10  -8 55.8872 50.4408  17
   0  10   8-28.5467 146.757   3
   0  10   8-62.9107 62.2660  11
   0 -10   8 14.8175 95.8611  30
   0  10   8 78.2919 60.4477  47
   0  10   8 41.6999 43.2319  34
   0 -10  -8-26.0940 120.943  31
   0 -10  -8 102.776 170.562  14
   0  10  -8 103.471 61.6139  25
   0  10   9 7671.23 315.965  47
   0  10   9 7477.19 303.108  43
   0  10  -9 7889.93 312.754  25
   0 -10  -9 7921.93 737.337  14
   0 -10   9 7747.43 631.959  31
   0  10   9 7956.96 648.320   3
   0 -10   9 8190.33 617.554  30
   0  10  -9 7776.48 289.914  19
   0  10  -9 7772.95 303.452  34
   0  10   9 8199.66 319.077  28
   0 -10  -9 7976.58 611.627  31
   0  10   9 8008.28 352.548  11
   0  10  -9 8341.21 309.759  33
   0  10  -9 7703.90 314.997  16
   0 -10   9 6974.48 596.432  22
   0 -10  -9 7506.45 301.269  42
   0 -10   9 8143.96 658.810  13
   0  10   9 7837.94 286.972  34
   0 -10  -9 8151.76 674.697  50
   0  10   9 7700.88 317.933  44
   0  10   9 7702.19 286.344  15
   0  10  -9 8356.39 711.965  12
   0 -10   9 7589.05 307.716  45
   0 -10  -9 8095.98 319.084  17
   0 -10  -9 7111.72 657.528  48
   0  10  -9 7673.81 578.812  40
   0 -10 -10 216.836 63.6284  17
   0  10 -10 331.669 62.8316  19
   0  10 -10 321.407 191.079  12
   0  10 -10 356.002 111.585  40
   0  10  10 178.437 63.7822  43
   0 -10 -10 267.069 201.226  14
   0 -10  10 200.709 111.551  13
   0  10  10 183.832 68.5818  47
   0  10 -10 351.749 73.7616  34
   0 -10  10 140.689 123.099  31
   0 -10  10 452.488 172.680  30
   0  10  10 306.971 61.3826  15
   0  10  10 242.933 66.9392  44
   0 -10 -10 378.489 73.2684  42
   0 -10 -10 367.026 160.517  50
   0  10  10 193.425 60.1362  28
   0 -10  10 161.058 59.9580  45
   0  10 -10 220.280 62.9349  33
   0 -10 -10 368.272 154.712  31
   0 -10  10 250.424 73.0095  27
   0  10  10 289.336 90.6202  11
   0  10  10 95.6581 42.8967  34
   0 -10  10 218.590 138.232  22
   0 -10 -10 234.488 191.111  48
   0  10 -10 214.726 61.4719  25
   0  10 -10 264.962 70.7426  16
   0  10  10 150.421 136.169   3
   0  10  11 167.285 66.1768  28
   0 -10  11 230.838 196.484  13
   0  10 -11 98.6361 47.2343  19
   0 -10  11 162.258 60.8335  45
   0  10 -11 167.437 52.3943  34
   0  10  11-18.8271 147.940   3
   0 -10 -11 182.668 61.1085  42
   0  10 -11 156.279 49.1862  52
   0  10 -11 318.282 132.153  40
   0 -10  11 244.758 141.050  22
   0 -10  11 165.878 62.2992  27
   0  10  11 200.489 71.2915  47
   0 -10 -11 221.181 173.718  48
   0  10  11 80.3036 55.0408  44
   0  10  11 119.772 72.8368  11
   0 -10 -11-9.61525 160.726  50
   0  10 -11 178.267 69.2593  25
   0  10  11 97.6325 46.2185  34
   0 -10 -11 13.6827 59.5112  17
   0  10 -11 97.5803 141.526  12
   0 -10 -11-46.5968 203.976  14
   0  10 -11 176.125 70.1185  16
   0 -10 -11 97.3569 111.874  31
   0 -10  11 72.4245 122.265  31
   0 -10  11 138.406 129.712  30
   0  10 -11 110.982 54.6628  33
   0  10  11 201.153 62.5157  15
   0  10  11 128.477 55.6995  43
   0 -10  12 6928.24 631.352  13
   0  10  12 7003.84 306.269  47
   0  10  12 7070.55 306.841  28
   0 -10 -12 7704.47 707.224  48
   0 -10 -12 6847.68 308.634  42
   0 -10 -12 7501.25 759.917  14
   0  10 -12 7413.38 280.698  38
   0 -10  12 6674.14 585.853  31
   0  10  12 6625.25 613.127   3
   0  10 -12 6992.51 309.419  16
   0 -10 -12 7170.05 319.612  17
   0  10  12 7012.50 274.733  15
   0  10 -12 7057.26 303.292  25
   0  10 -12 6984.83 271.703  19
   0 -10  12 6603.54 580.663  22
   0  10 -12 6606.55 296.188  33
   0  10 -12 6453.26 656.072  12
   0  10  12 6653.09 304.719  44
   0  10  12 6674.73 290.851  43
   0 -10  12 7592.40 632.142  30
   0  10 -12 6989.09 276.701  52
   0 -10  12 6855.47 296.600  27
   0 -10  12 7029.62 298.851  45
   0  10  12 6828.94 340.535  11
   0 -10 -12 7941.96 704.421  50
   0  10 -12 6033.82 548.871  40
   0  10  13 591.735 98.6502  47
   0  10 -13 603.911 96.6820  33
   0 -10 -13 960.148 279.270  50
   0  10  13 679.769 87.4567  15
   0  10 -13 578.211 76.1468  19
   0  10  13 653.893 98.3506  43
   0 -10 -13 827.709 112.728  42
   0  10 -13 820.137 113.420  16
   0  10 -13 631.093 194.430  40
   0  10  13 999.226 263.998   3
   0  10 -13 739.352 86.9121  38
   0  10 -13 767.245 89.8690  52
   0 -10  13 573.615 90.9219  45
   0 -10  13 869.265 240.249  13
   0 -10  13 682.194 210.824  31
   0  10  13 709.020 117.696  11
   0  10 -13 812.265 106.672  25
   0  10  13 659.597 99.7894  44
   0 -10  13 668.125 92.4325  27
   0 -10 -13 706.409 106.947  17
   0 -10 -13 539.862 226.670  14
   0  10  13 681.083 96.6983  28
   0 -10  14 14909.5 502.898  45
   0  10  14 15050.5 496.530  43
   0  10 -14 15653.7 523.926  33
   0  10 -14 15239.3 522.457  16
   0  10 -14 16078.8 495.555  38
   0  10 -14 14879.5 460.695  19
   0 -10 -14 15648.1 541.493  17
   0  10  14 14898.8 524.672  44
   0  10 -14 15643.5 491.954  52
   0 -10 -14 15710.4 541.049  42
   0  10  14 16149.1 572.555  11
   0  10  14 15408.4 522.476  28
   0  10  14 16184.0 526.392  47
   0 -10  14 15990.1 544.257  18
   0  10 -14 14897.1 506.281  25
   0  10  14 15446.3 469.553  15
   0 -10  14 15028.3 494.174  27
   0 -10 -15 8021.08 352.377  42
   0 -10 -15 7626.63 347.310  17
   0  10 -15 7884.44 336.571  33
   0  10 -15 7838.62 310.379  52
   0  10 -15 7456.47 328.798  16
   0  10  15 7959.44 333.477  47
   0  10 -15 7165.59 312.146  25
   0  10  15 7305.19 331.282  44
   0  10  15 7499.18 361.903  11
   0 -10  15 7124.69 309.618  45
   0 -10  15 7477.86 343.349  18
   0  10  15 7519.14 306.808  43
   0  10 -15 8028.59 313.176  38
   0  10  15 7347.26 281.549  15
   0  10  15 7832.75 334.584  28
   0 -10 -16 338.417 107.111  36
   0  10  16 281.185 67.9691  43
   0  10 -16 297.285 72.6397  38
   0 -10 -16 332.066 84.1418  42
   0  10 -16 249.870 71.0749  25
   0  10  16 256.185 71.7483  47
   0  10 -16 409.335 94.5074  33
   0  10 -16 170.159 61.6408  52
   0 -10  16 250.857 69.2143  45
   0  10  16 313.421 88.5132  44
   0 -10 -16 283.271 85.6924  17
   0 -10  16 232.340 88.9099  18
   0  10  16 312.103 76.6871  28
   0  10 -16 423.740 93.1794  16
   0  10  16 249.275 54.1543  15
   0  10  16 221.500 80.4987  11
   0  10  17 196.797 71.3299  47
   0 -10 -17 369.182 93.8170  42
   0  10 -17 360.658 82.0645  16
   0  10  17 244.145 75.5541  28
   0  10  17 261.837 79.5707  44
   0  10 -17 303.453 73.2900  38
   0 -10  17 318.367 66.7097  45
   0  10  17 271.705 90.6900  11
   0  10 -17 275.159 68.6670  52
   0 -10 -17 311.110 100.647  36
   0  10  17 284.249 56.6584  43
   0  10 -17 224.504 58.8325  25
   0 -10  17 306.301 89.0825  18
   0  10 -17 224.490 82.7502  33
   0 -10 -17 475.202 100.583  17
   0  10  18 50.3901 63.2860  28
   0  10 -18 151.359 57.8008  25
   0  10  18 57.5682 65.2063  47
   0 -10  18 86.1634 67.7492  28
   0 -10 -18 69.2860 67.6351  36
   0 -10 -18 113.725 76.6581  17
   0  10 -18 57.2666 56.8662  52
   0  10  18 98.8767 67.7878  44
   0 -10 -18-51.3327 72.3311  42
   0 -10  18 87.1117 66.7705  18
   0  10 -18 89.3676 60.7429  38
   0 -10  18 102.765 54.1409  45
   0  10  18 90.9362 71.1603  11
   0  10  18 73.5629 41.2980  43
   0  10 -18 38.1057 64.1493  33
   0 -10  18 49.0099 60.2061  44
   0  10 -18 50.7288 57.5101  16
   0 -10  19 1476.67 136.039  18
   0 -10  19 1763.37 147.143  44
   0 -10 -19 1718.39 149.291  17
   0  10 -19 1671.31 129.098  38
   0  10 -19 1720.06 130.876  52
   0 -10  19 1702.84 136.964  28
   0 -10  19 1776.58 123.763  45
   0  10  19 1970.86 143.418  47
   0 -10 -19 1781.62 154.482  42
   0  10  19 1974.11 149.821  28
   0  10  19 1694.14 143.523  44
   0  10  19 1841.62 155.034  11
   0  10 -19 1837.26 145.444  33
   0 -10 -19 1877.15 154.770  36
   0  10 -20 1432.65 112.367  52
   0  10  20 1599.56 128.671  44
   0 -10  20 1536.08 130.263  44
   0 -10 -20 1539.36 136.957  17
   0 -10 -20 1601.70 135.871  36
   0 -10  20 1620.16 109.765  45
   0  10  20 1827.42 140.131  11
   0  10 -20 1547.34 127.954  33
   0 -10  20 1665.69 125.675  28
   0  10 -20 1787.95 127.532  38
   0 -10  20 1535.30 129.761  18
   0  10  20 1767.46 125.930  47
   0 -10 -20 1652.85 139.201  42
   0  10  20 1563.63 128.692  28
   0  10  21 7.37071 46.3046  44
   0 -10  21 10.0392 46.9385  44
   0 -10  21 67.3927 49.2476  18
   0 -10 -21 9.75667 46.4382  36
   0 -10 -21 45.8822 51.8372  17
   0  10  21 63.9812 55.8772  11
   0  10 -21 65.1516 49.7727  33
   0 -10  21 12.9351 40.9542  28
   0  10 -21-3.00737 41.5338  52
   0  10  21 63.1928 52.7694  28
   0  10  21-16.1914 45.2434  47
   0 -10 -21-16.6165 52.2424  42
   0  10 -21-19.8697 44.6564  38
   0 -10  22 103.716 46.7631  44
   0  10 -22 37.9193 36.7973  38
   0 -10 -22 3.16108 41.4271  26
   0  10 -22 56.7803 41.4149  52
   0 -10 -22 103.217 50.2291  17
   0 -10 -22 73.4548 41.0657  36
   0  10  22 65.5499 35.1923  47
   0  10  22-0.09659 40.6730  28
   0 -10 -22 71.6798 52.2326  42
   0  10 -22 74.8835 42.9972  33
   0  10  22 59.4433 40.0103  44
   0 -10  22 64.2682 42.2819  18
   0 -10  22 140.968 47.3628  28
   0  10  22 61.5620 39.2815  11
   0  10  23 3389.65 128.379  47
   0  10  23 3398.16 145.069  11
   0  10 -23 3421.73 143.049  38
   0  10 -23 3758.46 156.443   9
   0 -10  23 3599.50 152.279  44
   0  10 -23 3351.63 140.838  52
   0 -10 -23 3724.74 165.221  17
   0  10 -23 2967.83 134.083  33
   0 -10 -23 3494.92 146.584  26
   0  10  23 3432.06 148.980  44
   0 -10  23 3728.35 143.410  28
   0 -10  23 3356.48 142.870  18
   0 -10 -23 3766.20 167.926  42
   0  10  23 3339.00 145.902  28
   0 -10 -24 332.797 43.3027  17
   0 -10 -24 356.774 49.1500  42
   0  10 -24 331.285 40.7456   9
   0  11   0 11.0657 41.7033  15
   0  11   0 93.3296 48.5994  25
   0 -11   0-163.347 146.329  14
   0 -11   0-12.7746 140.546  31
   0  11   0 38.0350 55.6292   6
   0  11   0-52.2761 43.5089  43
   0 -11   0 104.741 84.9124  50
   0  11   0-144.963 122.988   3
   0  11   0-15.2965 51.4486  34
   0  11   0 58.4390 49.0772  47
   0 -11   0-30.3745 143.944  48
   0  11   1 960.084 109.628   6
   0  11   1 889.162 106.257  11
   0  11  -1 912.024 87.4071  43
   0 -11  -1 532.112 184.045  31
   0  11   1 891.437 94.2064  15
   0  11   1 899.878 104.250  34
   0 -11   1 948.394 243.999  48
   0  11  -1 923.388 107.843   6
   0  11   1 1003.58 104.622  47
   0  11  -1 924.250 96.4910  34
   0  11  -1 935.889 95.1708  15
   0 -11  -1 807.679 213.957  14
   0  11  -1 915.345 101.305  47
   0  11   1 915.520 91.1477  43
   0  11  -1 1087.60 212.302   3
   0  11  -1 1034.18 270.411  12
   0  11   1 993.616 211.201   3
   0 -11   1 997.574 225.467  31
   0 -11  -1 1072.01 246.159  48
   0  11   1 942.640 82.8536  25
   0  11  -1 927.414 89.3502  25
   0 -11  -1 911.262 204.924  50
   0 -11   2 686.577 206.898  13
   0  11  -2 164.740 136.487  12
   0  11   2 297.807 64.6375  11
   0  11  -2 287.530 59.1129  19
   0 -11   2 174.730 103.501  30
   0 -11   2 167.684 118.405  31
   0  11   2 331.960 54.0259  25
   0 -11  -2 152.012 113.750  50
   0  11  -2 371.418 58.0804  43
   0  11  -2 268.591 69.7013  47
   0  11   2 177.981 48.1692  43
   0  11   2 224.839 118.652   3
   0  11  -2 342.522 79.1920   6
   0  11   2 274.166 63.7687   6
   0 -11   2 363.198 171.028  48
   0  11   2 215.531 58.3846  34
   0  11  -2 252.438 56.9858  25
   0 -11  -2 299.316 175.565  31
   0  11   2 296.459 70.2100  47
   0 -11  -2 244.541 160.843  48
   0  11  -2 306.152 69.9273  34
   0 -11  -2 137.846 112.050  14
   0  11   2 271.831 60.3556  15
   0  11  -2 354.781 68.2845  15
   0  11   3 1008.85 103.550  28
   0  11   3 1127.02 232.859   3
   0 -11   3 1293.22 287.629  48
   0 -11  -3 1226.59 257.872  14
   0  11  -3 1225.22 115.755  15
   0 -11   3 1372.39 267.072  13
   0  11   3 1320.78 117.626  47
   0 -11  -3 1333.80 292.871  48
   0  11  -3 1266.55 115.856  34
   0  11  -3 1273.79 296.437  12
   0 -11   3 1081.52 197.644  30
   0 -11  -3 1158.30 102.447  26
   0  11   3 1180.78 128.325  11
   0  11  -3 1101.08 101.022  25
   0 -11  -3 1637.35 277.132  50
   0  11  -3 1113.14 105.354  19
   0  11  -3 1292.49 114.768  47
   0  11   3 1349.09 112.631  15
   0  11  -3 1335.58 123.513   6
   0  11   3 1231.88 108.611  43
   0 -11   3 1517.44 294.723  31
   0 -11  -3 1338.78 272.874  31
   0  11   3 1363.16 116.526  34
   0  11   4 5094.21 259.604  11
   0 -11   4 4640.28 212.922  10
   0  11   4 4555.02 221.941  43
   0  11  -4 5001.32 228.796  25
   0  11   4 4860.65 232.530  28
   0  11  -4 4763.07 230.339  47
   0  11  -4 4882.91 533.642  12
   0 -11   4 4348.11 217.426  35
   0  11  -4 4723.51 228.091  34
   0  11  -4 4767.55 228.369  15
   0 -11   4 4449.42 407.349  30
   0  11   4 4927.11 238.662  44
   0 -11  -4 4903.76 483.346  50
   0 -11  -4 5297.68 550.411  14
   0  11   4 4890.19 237.192  47
   0  11   4 4993.00 224.481  34
   0  11  -4 4401.15 235.598   6
   0 -11  -4 4999.70 230.700  26
   0 -11   4 4811.79 493.046  13
   0 -11  -4 4593.61 509.283  48
   0 -11   4 4720.20 494.643  31
   0 -11  -4 5177.73 507.428  31
   0  11   4 4884.75 220.250  15
   0  11   4 5108.74 493.971   3
   0  11  -4 4955.02 224.849  19
   0  11   5-9.69180 49.8712  43
   0 -11  -5-19.8017 132.086  14
   0 -11  -5-94.2153 121.152  48
   0  11   5 90.8230 130.739   3
   0  11  -5 29.4638 121.381  12
   0 -11   5-16.8934 117.598  31
   0  11   5 23.2803 49.6284  47
   0  11   5 17.5240 48.0422  44
   0  11  -5 24.0393 40.8832  19
   0  11  -5 25.4129 49.1819  25
   0  11  -5 1.90343 33.9710  51
   0  11  -5-48.6024 58.0873  34
   0 -11   5 12.5570 45.3711  10
   0 -11   5-53.2022 124.485  13
   0  11  -5-70.4224 58.4358  15
   0  11   5 32.8336 47.0256  34
   0 -11  -5 101.011 112.619  50
   0 -11   5 16.0230 73.1769  30
   0  11   5 2.81425 59.9811  11
   0 -11  -5-33.5575 144.591  31
   0  11   5 28.4555 45.5892  15
   0  11   5 53.6402 51.2763  28
   0  11  -5 70.6686 39.1799  33
   0  11  -6 4831.82 214.204  33
   0  11   6 4357.87 230.388  44
   0  11   6 5131.56 236.513  43
   0  11  -6 4716.08 231.275  25
   0 -11   6 4330.30 490.080  31
   0  11   6 4654.81 488.217   3
   0 -11   6 4975.21 454.581  30
   0 -11  -6 4556.03 536.638  14
   0 -11   6 5020.72 510.623  13
   0  11  -6 4593.34 227.168  34
   0  11  -6 4375.20 517.279  12
   0  11   6 5282.43 268.530  11
   0 -11  -6 4157.80 463.223  50
   0  11   6 4651.91 233.315  47
   0 -11  -6 4763.65 536.953  48
   0  11  -6 4878.54 222.941  19
   0 -11   6 4482.00 208.987  10
   0 -11  -6 4867.77 490.584  31
   0  11   6 4534.78 227.051  28
   0  11   6 4800.29 216.907  15
   0  11   6 4968.15 224.505  34
   0 -11   7 750.834 197.868  13
   0 -11  -7 616.381 214.315  48
   0  11   7 708.414 212.817   3
   0 -11   7 450.685 188.005  31
   0  11   7 616.431 79.7844  34
   0  11   7 439.396 75.2636  28
   0  11   7 518.840 81.8616  43
   0  11   7 553.032 91.0066  47
   0  11  -7 485.073 73.9169  33
   0 -11   7 444.106 151.237  30
   0  11  -7 515.198 75.5840  19
   0  11  -7 495.195 83.1240  25
   0  11  -7 603.061 89.4605  34
   0 -11  -7 459.688 201.588  14
   0  11   7 532.528 90.0796  44
   0 -11  -7 330.165 178.643  31
   0  11   7 617.304 102.223  11
   0  11  -7 388.714 198.057  12
   0 -11  -7 397.381 153.015  50
   0  11   7 371.983 69.2357  15
   0  11  -8 210.899 64.2423  33
   0  11   8 207.952 58.5073  15
   0 -11  -8 159.741 140.014  48
   0 -11  -8 146.965 124.222  31
   0 -11  -8 168.786 54.8042  17
   0  11   8 181.921 71.2352  44
   0  11   8 165.582 55.0592  34
   0  11  -8 270.332 63.0544  19
   0  11   8 203.382 67.0039  43
   0 -11  -8 44.3952 121.220  50
   0 -11  -8 135.263 168.199  14
   0  11  -8 33.7355 123.137  12
   0  11   8 127.239 125.687   3
   0 -11   8 220.527 144.856  13
   0  11  -8 81.9443 48.1681  16
   0  11   8 75.9928 68.2345  11
   0  11   8 237.600 62.7593  28
   0  11  -8 126.707 59.1336  34
   0 -11   8-16.9043 92.0770  30
   0 -11   8 312.295 171.848  31
   0  11   8 214.056 74.8717  47
   0  11  -8 130.216 62.1183  25
   0  11  -9 1085.19 277.226  12
   0 -11   9 1267.54 120.870  45
   0  11   9 1437.86 116.920  34
   0 -11   9 1517.73 304.453  31
   0  11   9 1440.55 146.255  11
   0 -11   9 1497.20 135.349  27
   0  11   9 1398.25 304.744   3
   0 -11  -9 1420.27 127.262  17
   0  11  -9 1426.83 132.897  16
   0  11  -9 1339.96 112.989  19
   0  11   9 1282.37 131.507  44
   0  11   9 1391.44 131.490  47
   0 -11  -9 2003.55 390.964  14
   0 -11  -9 1421.69 320.088  48
   0 -11   9 985.369 243.714  22
   0 -11   9 1229.48 241.066  30
   0  11  -9 1321.74 117.982  33
   0  11  -9 1212.45 118.070  34
   0 -11  -9 1812.03 313.207  31
   0  11   9 1409.45 115.148  15
   0 -11   9 1067.16 280.441  13
   0  11  -9 1409.54 131.390  25
   0  11   9 1301.22 125.410  28
   0 -11  -9 1360.55 296.654  50
   0  11   9 1433.91 130.495  43
   0  11  10 158.744 59.3801  28
   0  11 -10 188.641 66.3232  16
   0  11  10 265.084 88.7733  47
   0  11 -10 137.473 63.8917  33
   0 -11 -10 189.997 65.8811  17
   0 -11 -10 145.096 130.996  48
   0 -11  10 169.883 146.302  13
   0 -11 -10 528.514 259.741  14
   0 -11  10 153.451 140.078  31
   0  11  10 131.765 157.275   3
   0  11  10 153.718 56.4112  15
   0  11  10 200.451 67.2346  43
   0 -11  10 85.7096 101.890  22
   0  11  10 132.341 68.1023  11
   0 -11 -10 168.462 129.759  50
   0  11 -10 161.627 62.9209  34
   0 -11 -10 181.752 63.1254  42
   0  11 -10 183.154 55.0486  19
   0  11  10 78.1218 44.8000  34
   0  11 -10 104.010 65.3024  25
   0  11  10 200.818 71.0312  44
   0 -11  10 113.834 72.1208  27
   0  11 -10-43.4601 186.782  12
   0 -11  10 456.460 174.523  30
   0 -11 -10 12.6769 118.715  31
   0 -11  10 183.062 56.1310  45
   0 -11 -11 572.453 179.028  31
   0  11 -11 404.250 85.8141  25
   0 -11  11 121.190 132.043  22
   0 -11  11 169.413 134.792  13
   0 -11 -11 327.370 66.0859  42
   0 -11  11 436.197 83.9099  27
   0  11 -11 472.931 87.4058  33
   0 -11 -11 501.712 206.371  50
   0  11  11 413.422 101.828  11
   0 -11  11 521.305 195.503  30
   0  11  11 678.431 105.010  28
   0  11 -11 393.419 68.5503  19
   0  11  11 594.076 205.837   3
   0  11  11 513.052 76.7043  34
   0  11  11 367.078 69.0640  15
   0 -11  11 386.609 187.981  31
   0  11  11 501.966 88.1795  43
   0  11 -11 515.526 92.8032  16
   0  11  11 411.557 92.8588  44
   0 -11  11 442.346 89.8186  45
   0 -11 -11 368.740 197.101  14
   0 -11 -11 483.854 86.8813  17
   0  11  11 378.653 79.8671  47
   0  11 -12 430.306 68.9881  19
   0  11  12 455.364 94.3975  44
   0 -11 -12 381.647 84.7250  42
   0 -11  12 384.565 77.7488  45
   0 -11 -12 367.171 79.8229  17
   0 -11 -12 204.476 152.166  50
   0  11 -12 363.108 83.8552  16
   0  11 -12 382.795 85.3884  33
   0 -11  12 382.728 75.8660  27
   0  11  12 464.418 90.2346  28
   0 -11  12 232.297 141.845  13
   0  11  12 379.473 96.7005  11
   0  11 -12 386.413 83.3320  25
   0 -11  12 0.89348 105.607  31
   0 -11 -12 251.188 189.686  14
   0  11  12 277.405 84.2374  47
   0  11  12 467.009 68.8958  15
   0  11  12 377.076 82.7416  43
   0  11  12 279.426 142.463   3
   0  11  12 367.422 59.7554  34
   0  11 -13 589.158 100.040  33
   0  11  13 473.798 107.715  11
   0  11  13 757.006 100.904  43
   0  11 -13 485.263 73.5824  52
   0  11 -13 445.315 86.4055  25
   0 -11  13 433.952 86.3487  45
   0 -11  13 568.509 83.7604  27
   0 -11 -13 516.258 93.1772  42
   0  11  13 651.976 101.497  28
   0  11  13 583.784 100.321  44
   0  11  13 425.986 85.3350  47
   0  11 -13 511.888 71.6163  19
   0 -11 -13 589.247 97.5485  17
   0  11 -13 651.334 109.515  16
   0 -11  14 24.9070 54.6834  27
   0  11  14 134.809 92.8819  11
   0  11 -14 32.3968 39.8285  19
   0  11 -14 53.3656 67.9702  16
   0  11 -14-5.75963 43.2194  38
   0  11  14 128.399 68.5993  44
   0 -11 -14 49.6364 71.8130  42
   0  11 -14 65.3970 72.0023  33
   0  11  14 115.869 86.6726  47
   0  11  14 13.9800 60.6083  28
   0  11 -14 77.2074 68.4059  25
   0  11  14 85.5276 48.4509  15
   0  11 -14 56.7327 44.9089  52
   0 -11 -14 68.7478 68.1899  17
   0  11  14-46.3609 66.7573  43
   0 -11 -14 39.3841 75.3019  36
   0 -11  14-12.0051 75.0751  18
   0 -11  14 53.9419 54.2077  45
   0  11  15 3623.09 219.089  44
   0  11  15 3700.41 242.551  11
   0 -11  15 3367.05 221.257  18
   0 -11 -15 3346.14 214.969  17
   0 -11  15 3427.73 198.757  45
   0  11  15 3480.14 174.853  15
   0  11 -15 3446.70 186.418  52
   0 -11 -15 3568.85 217.685  42
   0 -11 -15 3729.39 244.410  36
   0 -11  15 3461.06 189.274  27
   0  11  15 3719.34 220.718  47
   0  11  15 3355.75 210.191  28
   0  11 -15 3347.95 209.256  16
   0  11  15 3782.37 203.578  43
   0  11 -15 3458.27 183.414  38
   0  11 -15 3376.38 200.559  25
   0  11 -15 3808.56 222.986  33
   0  11 -16 7521.98 325.604  33
   0  11 -16 6681.05 294.085  25
   0 -11  16 7702.92 336.387  18
   0 -11  16 7098.22 295.636  45
   0  11  16 7975.90 306.209  43
   0  11  16 7657.09 329.956  44
   0 -11 -16 7607.13 338.069  17
   0  11 -16 7518.67 293.184  52
   0 -11 -16 7644.06 357.418  36
   0  11 -16 7341.36 318.613  16
   0  11  16 7586.01 320.584  47
   0 -11 -16 7646.42 333.820  42
   0  11  16 7572.01 322.314  28
   0  11  16 8056.01 357.923  11
   0  11 -16 7323.77 289.552  38
   0 -11 -17 8166.52 363.713  36
   0  11 -17 7758.95 306.203  25
   0  11  17 8376.03 336.956  28
   0 -11 -17 8389.44 350.455  17
   0  11  17 8553.08 336.870  47
   0  11 -17 8405.79 308.741  52
   0 -11 -17 8475.01 351.029  42
   0 -11  17 8016.15 307.607  45
   0  11  17 8486.80 309.109  43
   0  11  17 8247.00 340.145  44
   0  11  17 8879.85 370.602  11
   0  11 -17 8181.27 308.611  38
   0  11 -17 8111.03 331.519  16
   0 -11  17 8448.43 349.486  18
   0  11 -17 7896.02 336.061  33
   0  11  18 2378.37 174.175  11
   0 -11  18 2198.70 159.070  44
   0  11  18 2194.26 156.405  28
   0  11 -18 2334.10 157.151  16
   0  11 -18 2100.14 135.603  38
   0  11  18 2369.60 136.358  43
   0 -11  18 2086.73 132.463  45
   0 -11  18 2084.85 160.356  18
   0  11  18 2412.34 158.054  47
   0  11 -18 2409.01 144.276  52
   0  11 -18 2278.96 161.791  33
   0 -11 -18 2207.48 161.492  42
   0 -11 -18 2348.93 177.362  36
   0 -11  18 2406.87 157.901  28
   0 -11 -18 2295.77 167.601  17
   0  11  18 2150.95 159.435  44
   0 -11 -19 349.647 81.3064  17
   0 -11 -19 243.990 72.7024  36
   0 -11  19 154.926 40.8286  45
   0  11  19 345.222 77.9143  11
   0  11 -19 242.529 56.2656  38
   0  11  19 331.676 65.2316  47
   0  11  19 179.504 63.7484  28
   0  11  19 257.115 66.8653  44
   0  11 -19 138.064 58.8896  33
   0 -11  19 164.511 61.9489  18
   0 -11  19 297.686 67.5359  28
   0 -11  19 257.877 68.3291  44
   0 -11 -19 214.071 60.0743  42
   0  11 -19 271.868 58.1214  52
   0 -11 -20 86.4769 55.5066  26
   0  11 -20 114.984 44.1028  52
   0  11  20 136.459 55.1942  47
   0 -11 -20 107.256 60.7185  42
   0  11  20 104.981 51.6350  44
   0 -11  20 76.8045 43.8608  28
   0  11  20 123.263 49.1876  28
   0  11  20 84.5742 52.4014  11
   0 -11  20 79.0015 52.8560  18
   0 -11 -20 51.6321 47.4213  17
   0 -11 -20 225.306 66.5667  36
   0 -11  20 52.4622 45.3370  44
   0  11 -20 233.077 64.9200  33
   0  11 -20 150.195 47.9468  38
   0 -11  21 1677.26 113.659  44
   0  11  21 1865.82 108.757  47
   0  11 -21 1654.46 99.6939  52
   0  11 -21 1715.69 112.866  33
   0 -11 -21 1713.70 117.758  36
   0 -11  21 1823.45 109.191  28
   0  11  21 1670.64 116.288  11
   0 -11  21 1763.70 115.253  18
   0  11  21 1738.07 111.558  28
   0 -11 -21 1867.03 125.170  42
   0  11  21 1819.51 116.770  44
   0 -11 -21 1858.54 124.724  17
   0 -11 -21 1680.07 114.909  26
   0  11 -21 1676.69 100.700  38
   0  11 -22 506.446 50.1583  38
   0 -11 -22 500.238 58.8290  26
   0  11 -22 513.224 58.6876  33
   0 -11  22 471.524 55.5298  18
   0  11  22 635.446 56.2308  47
   0 -11 -22 549.333 65.4297  42
   0  11  22 614.394 62.8980  44
   0 -11  22 564.484 60.5622  44
   0 -11 -22 612.541 69.2443  17
   0  11 -22 667.167 67.7738   9
   0  11  22 509.724 59.9241  11
   0  11  22 562.933 58.7116  28
   0 -11  22 560.933 54.0135  28
   0  11 -22 481.811 50.2486  52
   0 -11 -22 658.981 61.0843  36
   0  11 -23-15.1751 26.8680   9
   0 -11 -23-5.32753 28.0528  17
   0  12   0 149.438 67.1606  15
   0  12   0 2.78227 41.1196  25
   0 -12   0-23.9423 126.492  31
   0  12   0 72.0429 49.0696  43
   0  12   0 23.7637 58.4620  34
   0  12   0 85.8742 65.4936  47
   0  12   0-1.43321 62.1650   6
   0 -12   0 128.104 177.899  48
   0  12  -1 65.4730 54.2771   6
   0  12   1 26.4239 50.5807  47
   0  12  -1 106.234 57.3028  34
   0  12   1 45.9854 48.9432  34
   0 -12  -1 106.232 132.151  48
   0  12  -1 29.5311 60.4000  47
   0  12  -1 227.129 69.9546  15
   0  12  -1 29.6237 46.1907  19
   0 -12  -1 62.2034 129.105  31
   0  12   1 76.5433 56.0884  43
   0  12   1 36.7412 51.5112   6
   0  12   1-24.9621 101.569   3
   0  12   1 78.4620 54.5161  15
   0  12   1 37.1081 50.7747  25
   0 -12   1-67.0633 121.084  13
   0  12  -1 73.0854 49.4117  43
   0  12  -1 72.1115 48.8791  25
   0 -12   1 169.436 140.287  31
   0 -12   1 292.420 207.270  48
   0  12  -2 4609.91 211.469  43
   0 -12  -2 4539.71 214.724  26
   0  12  -2 4119.42 217.057  19
   0  12  -2 4370.50 527.419  12
   0  12   2 4328.90 222.648  34
   0  12   2 3993.34 431.741   3
   0  12   2 4554.07 234.139  47
   0 -12  -2 5214.85 526.073  14
   0 -12   2 5239.88 545.386  31
   0  12   2 4546.49 224.031  15
   0 -12  -2 4732.24 540.442  48
   0  12   2 4438.60 221.247  43
   0 -12   2 4270.04 513.936  48
   0 -12  -2 4304.48 497.958  31
   0 -12   2 4251.84 471.959  13
   0  12  -2 4341.19 228.362  47
   0  12  -2 4519.72 246.004   6
   0  12  -2 4646.39 220.671  25
   0  12   2 4448.04 244.919   6
   0  12   2 4541.15 256.119  11
   0 -12  -2 4570.78 445.085  50
   0  12  -2 4281.67 222.338  15
   0  12   2 4523.79 201.644  25
   0  12  -2 4768.65 236.535  34
   0  12  -3 126.574 61.1629  15
   0  12   3 142.342 125.634   3
   0 -12  -3 51.5676 47.3474  26
   0 -12  -3 162.998 137.383  31
   0 -12  -3 45.7936 117.590  14
   0  12   3 229.230 74.7109  47
   0 -12  -3 204.417 177.135  48
   0  12   3 115.533 60.4071  34
   0  12  -3 219.514 67.4478  47
   0  12  -3 172.379 66.0559  34
   0 -12   3 318.730 214.339  31
   0 -12  -3-74.9838 91.7813  50
   0  12   3 199.503 64.1057   6
   0  12  -3 147.978 63.6066  25
   0  12   3 96.5647 56.7625  43
   0  12   3 148.723 61.6964  15
   0 -12  -3 255.866 70.7675  36
   0  12  -3 155.053 170.752  12
   0 -12   3 351.366 185.818  13
   0 -12   3 111.075 123.604  48
   0  12  -3 137.898 54.1765  19
   0  12  -3 103.099 64.6126   6
   0 -12   3 90.7088 44.1640  10
   0  12   3 120.929 63.1747  11
   0  12  -3 194.510 51.4295  43
   0 -12   4 149.005 164.471  48
   0 -12  -4 0.98674 120.141  14
   0  12   4 122.161 57.9248  28
   0  12   4 19.8558 100.894   3
   0  12   4 50.0139 45.2765  15
   0 -12  -4-73.7027 118.143  50
   0 -12  -4 190.471 65.9369  26
   0  12   4 64.9731 49.9210  34
   0  12  -4 103.187 143.258  12
   0  12   4 66.2087 68.5744  47
   0 -12   4-14.3795 47.9113  10
   0 -12  -4 48.3865 56.3669  36
   0 -12  -4-86.1457 136.795  48
   0 -12   4 128.505 153.915  13
   0  12  -4 101.655 61.0526  25
   0  12   4 89.2756 63.9349   6
   0  12  -4 66.7518 57.6851  15
   0  12  -4 130.659 57.4820  34
   0 -12  -4 67.2370 105.233  31
   0  12   4 10.8600 59.6796  11
   0 -12   4-31.1626 134.927  31
   0 -12   4 58.6746 55.7269  35
   0  12   4 47.1601 55.0665  43
   0  12  -4 84.8833 53.7742  19
   0 -12  -5 2405.57 176.550  36
   0  12  -5 2559.12 146.388  33
   0 -12   5 2839.70 398.103  13
   0 -12   5 2928.09 428.767  31
   0 -12   5 2301.63 156.188  35
   0 -12  -5 1891.77 320.666  50
   0 -12  -5 2486.91 165.361  26
   0  12  -5 2713.03 173.101  25
   0  12  -5 2130.67 368.860  12
   0 -12  -5 2375.64 387.714  14
   0  12   5 2424.49 166.861  43
   0  12   5 2279.83 158.167  34
   0 -12  -5 2280.14 360.188  31
   0 -12  -5 2291.60 382.568  48
   0  12  -5 2232.48 155.588  19
   0 -12   5 2272.74 147.524  10
   0  12   5 2429.50 191.363  11
   0  12   5 2451.36 171.067  47
   0  12   5 2456.98 155.200  15
   0  12   5 2246.08 336.368   3
   0  12  -5 2340.54 167.298  34
   0 -12   5 2100.87 366.663  48
   0  12   5 2352.05 164.430  28
   0 -12  -6 391.317 77.8246  26
   0 -12   6 226.645 153.959  13
   0 -12   6 573.815 211.910  31
   0  12  -6 369.869 65.5030  33
   0  12   6 442.483 72.5172  15
   0  12   6 266.727 163.550   3
   0  12  -6 701.196 255.828  12
   0 -12  -6 508.593 235.743  14
   0  12  -6 373.698 73.7715  34
   0  12   6 220.536 68.9596  44
   0  12   6 276.836 83.8874  43
   0 -12   6 298.035 124.368  30
   0 -12  -6 457.708 181.414  50
   0  12   6 342.456 92.7539  11
   0 -12  -6 475.657 195.504  48
   0  12  -6 499.458 84.6720  25
   0 -12  -6 239.566 75.1995  36
   0 -12   6 334.501 66.2607  10
   0  12   6 347.797 82.4820  47
   0  12   6 421.694 84.5477  28
   0  12   6 384.888 78.1481  34
   0 -12  -6 411.240 184.424  31
   0  12  -6 270.683 63.2722  19
   0  12  -7 7812.36 298.491  33
   0  12   7 6946.28 308.746  28
   0 -12  -7 7368.40 681.943  48
   0 -12  -7 7636.53 342.030  36
   0  12  -7 7509.41 317.478  25
   0  12   7 7185.69 298.344  34
   0  12   7 7414.99 294.660  15
   0  12  -7 8187.63 737.463  12
   0 -12  -7 7061.93 312.417  26
   0 -12  -7 7455.94 641.313  31
   0 -12   7 6725.20 620.582  13
   0 -12  -7 7456.54 646.412  50
   0  12   7 7672.85 652.488   3
   0 -12   7 7165.32 652.124  31
   0  12   7 6875.48 314.345  44
   0  12   7 7746.48 327.783  47
   0  12   7 7757.30 356.029  11
   0 -12  -7 8272.63 764.186  14
   0  12  -7 7147.00 293.503  19
   0  12  -7 7213.28 310.666  34
   0 -12   7 7325.85 570.885  30
   0  12   7 7333.94 316.015  43
   0 -12   8 1839.11 330.736  22
   0 -12  -8 1814.09 364.608  14
   0 -12   8 1783.86 272.876  30
   0  12   8 1612.67 146.115  44
   0 -12  -8 1961.41 331.956  50
   0  12  -8 1881.51 155.753  16
   0  12   8 1988.59 157.087  43
   0  12   8 1960.48 156.474  47
   0  12   8 1920.30 342.192   3
   0  12  -8 1752.29 148.686  34
   0  12   8 1706.88 145.965  28
   0 -12  -8 1503.03 324.823  48
   0  12  -8 2177.50 395.932  12
   0 -12  -8 1934.55 320.941  31
   0  12  -8 1987.48 144.034  33
   0  12   8 1885.22 175.519  11
   0  12   8 2052.77 138.879  15
   0 -12   8 2321.78 361.305  31
   0  12   8 1809.41 138.649  34
   0 -12   8 1766.10 328.041  13
   0  12  -8 1756.58 152.709  25
   0  12  -8 1846.19 134.414  19
   0 -12   9 5300.42 539.887  22
   0  12   9 5893.29 286.678  44
   0 -12  -9 5957.81 265.665  17
   0  12   9 6385.45 610.580   3
   0  12   9 6239.32 292.352  47
   0  12  -9 5799.60 281.549  25
   0  12  -9 5827.05 256.579  19
   0  12  -9 5732.66 270.827  34
   0  12   9 6148.12 285.257  28
   0 -12   9 5940.81 591.248  31
   0 -12  -9 5678.26 541.779  31
   0 -12   9 5674.43 563.416  13
   0  12   9 5968.72 255.714  15
   0  12   9 5457.40 275.673  43
   0 -12  -9 6108.26 604.886  50
   0 -12  -9 6580.70 699.919  14
   0 -12   9 6122.97 281.415  45
   0  12   9 5978.47 319.079  11
   0 -12   9 6024.74 290.457  27
   0  12  -9 5659.08 283.423  16
   0  12  -9 6529.47 277.789  33
   0  12   9 5816.61 256.210  34
   0  12  10 5359.85 238.625  15
   0  12  10 5393.90 295.461  11
   0  12  10 4873.39 255.089  43
   0 -12 -10 4659.20 591.122  14
   0  12 -10 5440.80 271.368  25
   0  12  10 5264.03 236.636  34
   0 -12 -10 5182.54 291.156  36
   0 -12 -10 5022.00 251.640  17
   0  12 -10 5409.63 273.251  16
   0  12  10 5207.37 267.204  47
   0 -12  10 4925.65 251.009  45
   0 -12  10 5083.04 263.012  27
   0  12 -10 5340.05 257.064  34
   0  12 -10 5440.36 255.013  33
   0 -12 -10 5672.66 527.027  31
   0 -12  10 5088.55 539.832  13
   0  12  10 5242.27 263.823  28
   0 -12  10 4730.26 517.564  31
   0  12 -10 5047.59 232.571  19
   0 -12 -10 5416.17 578.401  50
   0  12  10 4620.37 517.749   3
   0  12  10 4936.48 263.296  44
   0  12  11 1664.99 151.019  44
   0  12  11 1670.23 149.342  43
   0  12  11 1757.50 155.903  47
   0  12 -11 1814.03 154.324  25
   0 -12 -11 1912.86 149.615  17
   0  12  11 1755.89 149.722  28
   0  12  11 1595.28 124.046  34
   0 -12 -11 1673.93 166.181  36
   0  12 -11 1632.54 141.393  33
   0  12  11 1829.60 174.670  11
   0 -12  11 1628.09 140.066  45
   0  12  11 1888.02 137.280  15
   0  12 -11 1680.73 149.028  16
   0 -12  11 1892.79 156.948  27
   0  12 -11 1852.79 132.671  19
   0 -12 -12 4429.37 275.762  36
   0  12 -12 4554.62 248.872  25
   0  12  12 4491.92 251.401  44
   0 -12  12 5282.64 255.676  27
   0  12  12 4194.50 238.393  28
   0 -12 -12 4993.38 241.008  42
   0  12 -12 5193.01 257.592  33
   0  12  12 5035.14 284.559  11
   0  12 -12 4794.05 257.427  16
   0 -12 -12 5109.99 256.827  17
   0  12 -12 4791.10 218.742  19
   0  12  12 4506.09 209.991  34
   0 -12  12 4218.19 231.714  45
   0  12  12 4890.98 251.769  43
   0  12  12 5077.95 262.215  47
   0  12  12 4806.39 219.203  15
   0 -12  13 1086.79 117.461  45
   0  12  13 1174.89 125.434  43
   0  12 -13 1055.57 95.1453  19
   0  12  13 1006.78 118.899  28
   0  12  13 906.070 92.4417  15
   0  12  13 1165.66 126.743  47
   0  12 -13 1096.18 121.767  25
   0  12 -13 964.329 114.944  16
   0  12  13 1106.13 126.325  44
   0 -12 -13 1126.97 123.560  17
   0 -12 -13 1115.22 112.410  42
   0  12 -13 1195.23 124.483  33
   0 -12 -13 1094.67 140.508  36
   0  12  13 1005.57 131.043  11
   0 -12  13 1066.62 114.334  27
   0  12  14 518.488 85.0249  43
   0  12  14 401.438 85.5686  28
   0 -12 -14 378.522 107.144  36
   0 -12 -14 509.011 84.5363  42
   0  12  14 378.568 88.1140  47
   0  12 -14 345.102 87.1637  16
   0  12 -14 437.750 96.2816  33
   0 -12  14 515.833 103.955  18
   0 -12 -14 413.482 91.2678  17
   0  12  14 376.722 99.0016  11
   0 -12  14 407.715 75.3163  27
   0  12 -14 335.423 78.8042  25
   0  12  14 535.849 97.6874  44
   0  12  14 460.853 69.6206  15
   0 -12  14 460.409 78.7514  45
   0  12  15 300.655 84.4478  47
   0 -12 -15 269.632 78.2273  17
   0  12  15 253.934 71.8818  43
   0 -12  15 143.390 62.0053  45
   0 -12 -15 208.704 84.9688  36
   0 -12  15 265.087 62.0881  27
   0  12 -15 213.177 76.8845  33
   0  12 -15 162.239 67.2869  16
   0 -12  15 222.502 79.3914  18
   0 -12 -15 148.794 60.7842  42
   0  12 -15 110.125 57.2657  25
   0  12  15 288.152 90.6272  11
   0  12  15 194.438 67.1310  28
   0  12 -15 117.764 46.6721  52
   0  12  15 243.128 80.1895  44
   0 -12 -16 50.2367 71.1240  36
   0  12  16 37.5098 60.0815  47
   0  12 -16-15.6735 41.1345  52
   0  12  16 16.5836 51.1992  43
   0  12  16 180.077 80.4651  11
   0 -12 -16 54.7573 59.1551  17
   0  12 -16 1.36310 57.1381  25
   0  12  16-3.27121 57.5790  44
   0 -12  16 6.09541 44.8651  45
   0  12  16 53.0465 56.4395  28
   0 -12  16 176.925 82.8018  18
   0  12 -16 125.950 69.9751  33
   0 -12 -16 17.2329 53.7469  42
   0  12 -16 72.4220 66.8910  16
   0  12 -17 358.333 83.7943  33
   0  12 -17 399.993 61.5690  52
   0 -12  17 412.990 63.5558  45
   0  12  17 357.026 72.3986  44
   0 -12  17 258.648 69.9965  44
   0  12 -17 427.230 74.6117  16
   0 -12  17 318.574 78.6115  18
   0  12  17 480.156 84.1269  28
   0  12  17 330.512 82.6787  11
   0 -12 -17 320.950 71.9232  42
   0  12 -17 377.606 69.2075  25
   0 -12 -17 306.837 75.1273  17
   0  12  17 460.884 73.5062  43
   0  12  17 432.304 71.6127  47
   0 -12 -17 370.942 83.7359  26
   0 -12 -17 394.788 91.0683  36
   0  12 -18 1342.64 114.590  16
   0 -12  18 1289.65 106.777  28
   0  12  18 1491.37 119.370  47
   0  12  18 1449.08 120.901  44
   0 -12 -18 1511.57 123.642  17
   0  12 -18 1293.00 117.865  33
   0 -12  18 1271.70 116.513  18
   0 -12  18 1363.93 117.553  44
   0 -12 -18 1398.24 115.566  42
   0 -12 -18 1471.71 123.974  26
   0 -12 -18 1342.26 132.469  36
   0  12  18 1218.27 122.623  11
   0  12 -18 1308.31 91.5511  52
   0 -12  18 1172.20 89.9616  45
   0  12  18 1442.13 99.2090  43
   0  12  18 1268.17 108.644  28
   0  12  19 25.0170 44.3594  47
   0 -12 -19-18.0214 55.5257  36
   0  12 -19-17.5556 49.9763  33
   0  12 -19-27.2223 31.2484  52
   0  12  19 28.3132 40.5462  28
   0  12  19 59.7909 45.5755  44
   0 -12  19-60.1164 53.4705  18
   0  12  19-3.82706 47.4699  11
   0 -12 -19-6.38593 48.7748  42
   0 -12  19-1.42516 47.1136  44
   0 -12 -19 16.9192 47.6271  17
   0 -12 -19 1.54602 49.0604  26
   0 -12  19 32.3151 37.6709  28
   0 -12 -20-35.9856 46.0854  17
   0  12  20-26.9753 36.5088  44
   0 -12 -20-34.9952 45.1647  36
   0  12  20-18.7383 36.1576  28
   0 -12 -20 13.1452 36.7530  42
   0 -12 -20-53.1872 47.3466  26
   0 -12  20 2.86234 38.0234  44
   0 -12  20-25.3827 35.0507  28
   0 -12  20 105.626 49.1711  18
   0  12 -20 29.2076 41.2392  33
   0  12 -20 22.6782 28.0479  52
   0  12  20 88.7515 44.4501  11
   0  12  20-31.7419 35.6083  47
   0  12  21 22.0119 29.0235  47
   0  12  21 34.6956 31.8813  28
   0 -12  21 69.7405 27.9293  28
   0 -12 -21 123.508 44.4678  36
   0  12  21 51.1610 35.8298  11
   0 -12 -21 12.7547 32.5911  17
   0 -12  21 101.410 37.5615  18
   0 -12  21 12.5631 31.2994  44
   0  12 -21-12.5713 34.9283   9
   0  12 -21 67.2826 39.1091  33
   0 -12 -21 42.2559 37.5311  26
   0 -12 -21 133.481 38.9393  42
   0  12 -22 162.344 34.7611   9
   0 -13   0-9.65263 117.305  13
   0  13   0-20.5835 61.0340  15
   0 -13   0-254.466 141.974  48
   0  13   0 68.6165 53.4916  43
   0  13   0 0.47773 52.9235  19
   0  13   0 35.0030 62.0199  34
   0  13   0-63.9832 55.3280  25
   0 -13   0 1.89093 139.460  31
   0  13   0-9.66811 64.1992  47
   0  13   0-16.5830 62.8356   6
   0  13  -1 4867.89 245.615  19
   0 -13   1 5337.72 566.093  31
   0 -13   1 5133.16 529.904  13
   0  13  -1 4929.55 232.603  43
   0  13   1 5091.34 245.818  15
   0  13   1 4859.18 268.375   6
   0  13   1 5215.95 255.028  34
   0 -13   1 4951.60 569.521  48
   0  13  -1 4866.53 269.573   6
   0  13   1 5023.31 242.577  43
   0  13   1 4992.45 257.484  47
   0 -13  -1 5331.33 576.477  31
   0  13  -1 4837.85 235.590  25
   0  13   1 4772.16 243.367  19
   0  13   1 5413.27 234.965  25
   0  13  -1 4881.12 251.981  47
   0  13  -1 4892.79 245.888  15
   0  13  -1 5105.18 256.067  34
   0 -13  -1 4546.29 544.649  48
   0  13  -2 20688.0 631.113  19
   0  13   2 21699.5 604.062  25
   0  13   2 21349.9 642.866  34
   0  13   2 21562.5 677.585   6
   0  13  -2 20503.9 669.888   6
   0  13   2 21035.1 633.453  43
   0 -13  -2 21650.8 1228.41  48
   0 -13   2 20619.8 654.241  35
   0  13   2 20979.9 626.889  15
   0 -13   2 20438.0 1190.11  48
   0 -13   2 21116.8 1145.61  13
   0  13   2 20534.2 1065.52   3
   0  13  -2 20629.8 642.572  47
   0 -13  -2 22399.9 1208.25  31
   0  13  -2 20562.1 606.741  43
   0  13  -2 20882.8 635.524  15
   0 -13   2 21591.1 633.727  10
   0  13  -2 21743.8 629.889  25
   0  13  -2 21673.3 649.526  34
   0 -13   2 21386.4 1196.05  31
   0  13   2 20636.0 647.302  47
   0 -13   3 29893.4 871.802  35
   0 -13   3 32427.4 1537.78  48
   0 -13   3 30295.9 1482.57  31
   0  13  -3 31504.7 876.074  34
   0 -13  -3 29663.3 857.513  36
   0  13   3 32276.4 871.420  34
   0 -13  -3 32601.9 1504.79  31
   0  13  -3 30524.3 822.262  43
   0  13  -3 30502.3 857.168  19
   0  13   3 31241.8 853.495  15
   0 -13   3 32564.9 856.364  10
   0 -13  -3 30620.9 1504.77  48
   0  13   3 32049.0 909.149   6
   0  13   3 32043.7 1391.22   3
   0  13   3 32248.6 885.886  47
   0  13  -3 30339.1 863.322  15
   0  13  -3 33268.3 867.846  25
   0 -13   3 31138.1 1437.55  13
   0  13   3 31687.3 865.775  43
   0 -13  -3 30859.3 845.206  26
   0  13   4 4095.11 254.789  11
   0 -13   4 3850.31 219.017  35
   0 -13   4 3002.30 440.950  48
   0  13  -4 3527.75 480.912  12
   0 -13  -4 3939.27 213.282  26
   0  13   4 3951.18 224.023  43
   0  13   4 4121.71 458.460   3
   0  13   4 4121.38 232.515  47
   0  13  -4 3998.01 220.856  25
   0  13   4 4292.45 218.687  15
   0 -13   4 4459.03 490.436  13
   0  13  -4 4027.43 218.893  19
   0 -13  -4 3957.17 496.771  14
   0  13  -4 4265.26 232.376  34
   0 -13   4 5578.78 591.623  31
   0 -13  -4 4310.78 516.441  48
   0  13   4 4109.46 221.734  34
   0  13   4 3986.76 238.088   6
   0 -13  -4 3841.33 223.046  36
   0 -13  -4 4355.71 509.356  31
   0 -13   4 3707.29 201.710  10
   0 -13  -5 803.892 268.810  14
   0 -13   5 745.572 237.882  31
   0  13   5 1219.01 127.596  34
   0  13  -5 884.612 112.561  25
   0  13  -5 909.261 108.608  19
   0  13   5 953.289 104.335  15
   0 -13  -5 1371.91 274.940  50
   0  13   5 814.209 112.723  47
   0  13   5 973.349 242.945   3
   0  13   5 936.507 125.209   6
   0  13  -5 942.341 112.306  34
   0  13   5 1049.05 120.710  43
   0 -13   5 874.221 103.474  35
   0 -13  -5 931.050 103.003  26
   0 -13   5 847.244 92.4574  10
   0  13   5 931.742 129.567  11
   0 -13   5 827.814 222.962  13
   0 -13  -5 760.717 221.234  31
   0 -13  -5 1079.14 125.341  36
   0  13   6 13976.0 480.920  43
   0  13   6 13855.3 525.052  11
   0  13   6 13917.6 458.464  15
   0 -13   6 13036.0 437.655  10
   0 -13  -6 14262.4 506.950  36
   0 -13  -6 13103.9 852.797  50
   0 -13   6 13424.0 928.283  31
   0  13  -6 14393.8 485.709  34
   0 -13   6 13782.4 906.351  13
   0  13  -6 13938.6 482.758  25
   0 -13  -6 13244.2 966.263  14
   0  13  -6 14453.5 445.545  33
   0  13   6 13780.0 891.666   3
   0 -13  -6 15192.9 944.269  31
   0  13  -6 13573.6 459.986  19
   0 -13  -6 13439.1 472.253  26
   0  13   6 12857.2 469.978  28
   0  13   6 14265.1 493.417  47
   0  13   6 14757.5 474.625  34
   0  13   6 13705.3 508.086   6
   0 -13   7 1988.41 342.118  13
   0  13  -7 2378.38 170.926  25
   0  13  -7 2458.89 154.536  33
   0  13  -7 2261.61 172.448  16
   0 -13  -7 1997.42 359.109  14
   0  13   7 2218.96 167.199  28
   0  13   7 2084.38 166.669  47
   0  13   7 2476.30 199.061  11
   0  13   7 2175.70 149.460  15
   0 -13  -7 2444.00 358.864  50
   0  13   7 2284.60 172.564  43
   0  13  -7 2370.37 160.561  19
   0  13   7 2126.35 153.943  34
   0 -13  -7 2504.84 192.203  36
   0 -13  -7 2074.82 342.459  31
   0 -13  -7 2241.80 165.744  26
   0  13  -7 2258.44 171.812  34
   0  13  -8 2195.01 148.358  33
   0  13   8 2117.57 170.426  43
   0 -13  -8 2467.40 193.340  36
   0 -13   8 2252.27 180.491  27
   0 -13  -8 2351.13 171.370  26
   0  13   8 2154.58 164.524  28
   0  13  -8 2155.69 163.937  34
   0  13   8 2194.25 193.570  11
   0  13   8 2291.79 176.520  47
   0  13   8 2372.04 163.856  34
   0 -13   8 2044.33 163.701  45
   0  13  -8 2178.43 168.923  25
   0  13  -8 1987.75 146.016  19
   0  13  -8 2186.23 166.909  16
   0  13   8 2229.26 150.590  15
   0  13   9 12638.7 466.758  43
   0  13  -9 12905.3 458.013  34
   0  13   9 13912.2 523.430  11
   0  13   9 13519.2 436.450  15
   0  13   9 12907.6 473.846  47
   0  13  -9 13326.9 479.334  16
   0  13   9 14370.2 450.813  34
   0  13  -9 13258.5 448.673  33
   0  13   9 13045.3 465.658  28
   0  13  -9 13590.9 441.445  19
   0  13   9 12583.8 471.111  44
   0 -13   9 13288.9 479.927  27
   0 -13  -9 13445.2 505.861  36
   0 -13   9 12696.0 459.394  45
   0  13  -9 13579.5 479.135  25
   0 -13  -9 13084.9 473.493  26
   0  13  10 4634.80 275.123  11
   0  13  10 5101.81 257.617  43
   0  13  10 4669.46 253.606  44
   0  13 -10 4966.75 259.498  16
   0  13 -10 4590.70 238.113  34
   0 -13 -10 4649.58 275.720  36
   0  13  10 4917.90 227.745  34
   0 -13 -10 4651.31 254.560  26
   0  13 -10 5104.48 261.800  25
   0  13 -10 4582.35 219.552  19
   0 -13  10 4712.99 253.011  27
   0 -13  10 4599.80 239.361  45
   0  13  10 4570.78 246.487  28
   0  13 -10 5283.43 247.253  33
   0  13  10 4516.80 218.452  15
   0  13  10 5031.12 263.315  47
   0  13  11 1179.57 128.306  44
   0 -13 -11 1114.40 142.787  36
   0 -13 -11 1181.26 111.796  17
   0  13  11 1323.35 150.323  11
   0  13  11 1012.82 101.906  34
   0  13  11 1015.70 122.905  43
   0 -13 -11 970.382 119.165  26
   0  13 -11 1002.77 112.818  33
   0 -13  11 1213.22 121.061  45
   0 -13  11 1194.65 126.665  27
   0  13  11 1078.49 126.128  47
   0  13  11 1031.18 121.542  28
   0  13 -11 1192.32 105.128  19
   0  13 -11 1117.21 124.600  25
   0  13  11 956.507 94.8280  15
   0  13 -11 1000.70 124.751  16
   0  13  12 1809.20 156.261  44
   0 -13 -12 1491.16 127.188  17
   0  13  12 1796.19 149.117  43
   0 -13  12 1600.76 135.829  45
   0 -13 -12 1705.60 152.245  26
   0  13  12 1865.16 178.452  11
   0  13  12 1571.14 116.129  15
   0  13  12 1716.00 146.719  28
   0  13  12 1700.42 150.483  47
   0  13 -12 1774.36 151.780  16
   0  13 -12 1684.23 119.224  19
   0 -13 -12 1509.21 159.502  36
   0  13 -12 1641.07 146.474  25
   0  13 -12 1653.49 141.115  33
   0 -13  12 1744.68 142.613  27
   0  13  12 1610.51 118.635  34
   0  13  13 15.2805 59.5324  44
   0  13  13-68.9277 77.1392  11
   0 -13  13-45.7724 57.0058  45
   0  13 -13 47.6068 72.6702  33
   0  13  13-60.6342 73.5430  47
   0  13  13 5.54138 60.7945  43
   0 -13  13 158.531 87.5505  18
   0  13  13 0.11154 40.6131  15
   0  13 -13 13.1122 34.0936  19
   0  13 -13 7.31505 60.1030  16
   0 -13 -13 81.4476 56.0541  17
   0  13  13 25.3456 62.7246  28
   0 -13  13-11.5247 48.8712  27
   0 -13 -13-23.0425 74.8383  36
   0 -13 -13-25.5306 65.1969  26
   0  13 -13 51.1926 68.0914  25
   0  13  14-15.1674 57.1787  43
   0  13  14 40.2258 55.3881  44
   0  13  14 117.814 71.8863  47
   0 -13 -14 56.0233 50.1485  17
   0  13 -14 1.17178 56.6036  33
   0 -13 -14-16.6050 75.3032  36
   0 -13  14 103.655 81.1160  18
   0 -13  14-5.46974 43.2024  45
   0 -13 -14 36.9325 71.0812  26
   0 -13  14 28.2159 48.0018  27
   0  13 -14-30.4560 57.4145  25
   0  13  14 52.2175 71.2431  11
   0  13 -14 77.9554 66.1366  16
   0  13  14-4.93718 54.5477  28
   0 -13 -14-0.83463 52.6591  42
   0  13 -15-33.4400 64.7831  16
   0 -13 -15 68.6913 71.0082  36
   0  13 -15-3.78839 56.4108  33
   0 -13 -15 5.43247 51.0244  17
   0  13  15 60.1775 65.3433  47
   0  13  15 20.9019 62.7092  11
   0 -13  15 27.4792 52.3844  45
   0  13  15 75.0251 55.5568  28
   0 -13  15 3.15508 41.7311  27
   0  13 -15 45.2073 57.0486  25
   0  13  15 74.3794 58.3967  43
   0 -13  15 37.0530 69.9191  18
   0 -13 -15-56.7108 50.6107  42
   0 -13 -15 64.1014 73.4973  26
   0  13  15 84.8081 57.5708  44
   0 -13 -16 1277.86 135.604  36
   0 -13 -16 1317.13 115.201  17
   0  13  16 1473.00 112.840  43
   0  13  16 1429.19 116.280  28
   0 -13 -16 1568.45 132.164  26
   0  13 -16 1300.53 108.916  25
   0  13  16 1311.61 129.682  11
   0  13  16 1301.96 119.925  47
   0 -13 -16 1365.71 106.542  42
   0  13  16 1259.53 113.835  44
   0 -13  16 1373.31 127.438  18
   0 -13  16 1159.51 93.4076  45
   0  13 -16 1386.86 117.181  33
   0  13 -16 1431.20 118.476  16
   0 -13 -17 970.583 87.7213  42
   0 -13 -17 860.823 95.9911  26
   0  13  17 682.593 95.4604  11
   0  13 -17 784.981 90.8576  33
   0  13 -17 922.685 91.1742  16
   0  13  17 719.908 82.1617  44
   0  13  17 907.544 93.4517  47
   0 -13  17 674.947 82.7124  44
   0 -13 -17 936.128 109.260  36
   0 -13 -17 712.208 83.6183  17
   0 -13 -17 913.961 79.2263  35
   0 -13  17 747.775 80.6006  28
   0  13 -17 719.323 76.0918  25
   0 -13  17 852.105 96.9200  18
   0  13  17 813.459 86.0411  28
   0 -13  17 830.361 72.9083  45
   0  13  17 1043.88 87.1505  43
   0  13 -18 126.971 55.2110  33
   0 -13  18 16.4708 40.6122  44
   0 -13 -18 65.1892 36.0570  42
   0  13  18 98.8466 47.1548  28
   0 -13  18 88.9557 39.9114  28
   0  13  18 31.9600 31.5821  43
   0 -13  18 38.2942 46.1425  18
   0 -13 -18 42.1111 36.6775  17
   0 -13 -18 174.196 62.0668  26
   0  13  18 36.4492 47.0446  11
   0 -13 -18 0.13076 54.6614  36
   0  13  18-6.73900 41.9634  44
   0  13  18 67.4822 44.4591  47
   0  13  19 182.445 52.9015  11
   0 -13 -19 191.307 39.7193  42
   0  13  19 161.665 40.3212  28
   0 -13  19 185.090 48.6425  18
   0  13 -19 149.679 49.6206  33
   0 -13  19 120.969 37.0160  28
   0 -13 -19 102.312 47.1281  36
   0 -13 -19 200.918 50.7627  26
   0 -13 -19 146.250 43.5515  17
   0 -13  19 125.316 42.2538  44
   0  13  19 182.684 43.1542  47
   0 -13 -20 60.4107 38.5252  26
   0 -13  20 11.5961 31.3618  18
   0  13 -20 64.4631 36.4805  33
   0  13  20 37.8074 32.7536  11
   0  13 -20 80.8016 33.8650   9
   0  13  20-6.21612 26.5815  28
   0  13  20 51.4360 31.4531  47
   0 -13 -20 84.5728 31.5967  17
   0 -13  20 43.8857 29.8291  44
   0 -13 -20 74.1067 42.5338  36
   0  14   0 22189.3 621.451  25
   0  14   0 20572.3 620.873  43
   0  14   0 20546.8 673.368   6
   0  14   0 21847.7 653.574  34
   0  14   0 20147.0 629.717  15
   0  14   0 20536.3 648.875  47
   0  14   0 20170.6 635.023  19
   0 -14   1 2183.25 162.246  10
   0  14   1 2176.44 165.201  19
   0  14  -1 2606.74 179.374  15
   0  14   1 2431.74 189.001   6
   0  14  -1 2654.17 168.034  25
   0  14   1 2625.96 181.306  34
   0  14   1 2325.28 166.147  15
   0  14   1 2584.01 167.814  43
   0 -14   1 2460.75 186.241  35
   0  14  -1 2170.43 167.983  47
   0  14  -1 2359.39 185.051   6
   0  14  -1 2238.71 166.080  19
   0  14   1 2364.02 150.838  25
   0  14   1 2290.56 172.242  47
   0  14  -1 2564.01 184.514  34
   0  14  -1 2374.97 154.379  43
   0  14   2 98.6248 64.9825   6
   0  14  -2 164.429 58.0989  19
   0  14  -2 18.1600 66.8454  15
   0  14  -2 234.855 70.0499  43
   0 -14   2 5.06160 60.2559  35
   0  14  -2 169.877 78.6165  34
   0  14  -2 157.970 63.1704  25
   0  14   2 188.332 74.3245  47
   0  14   2 123.387 50.7110  25
   0 -14   2 229.309 68.7078  10
   0  14   2 188.067 70.7260  15
   0  14   2 198.847 73.3679  19
   0  14   2 194.886 76.8563  43
   0  14   2 185.465 72.4327  34
   0 -14   3 1844.30 143.031  10
   0  14   3 2053.98 167.603  47
   0  14  -3 1964.22 152.953  19
   0  14  -3 2220.13 159.581  25
   0  14   3 1928.03 158.989  34
   0  14  -3 2033.26 164.388  34
   0 -14  -3 2050.84 143.209  26
   0  14   3 2313.20 168.131  43
   0 -14   3 2083.37 160.941  35
   0  14   3 2057.14 151.841  15
   0  14   3 1981.47 172.910   6
   0  14   3 1867.26 156.869  19
   0  14   4 84.5111 64.4680  15
   0  14   4-3.76632 65.0554  43
   0 -14   4 34.9152 55.5420  35
   0 -14   4-37.1367 55.3076  10
   0  14   4 8.09885 72.4393   6
   0 -14  -4 3.88623 45.8725  26
   0  14  -4-35.9114 71.0282  34
   0  14   4-2.72341 60.5163  34
   0  14  -4-23.5555 55.7137  19
   0  14  -4 58.6906 65.2659  25
   0 -14  -4 36.4078 54.4827  36
   0  14   4-29.2458 65.7540  47
   0  14   5 9295.75 379.237  47
   0  14  -5 9184.53 369.741  34
   0  14   5 9504.10 394.625   6
   0 -14   5 8859.08 347.925  35
   0  14   5 9166.66 368.244  43
   0  14   5 9547.18 352.992  15
   0 -14  -5 9046.50 351.721  26
   0  14  -5 9412.08 368.766  25
   0 -14  -5 9247.16 373.421  36
   0 -14   5 8916.22 336.135  10
   0  14  -5 9307.39 355.385  19
   0  14   5 9151.12 361.747  34
   0  14   6 4918.27 262.004  47
   0  14  -6 5118.31 260.732  16
   0  14  -6 5427.57 267.079  25
   0  14   6 5096.52 262.151  43
   0  14   6 4992.84 274.856   6
   0 -14  -6 5038.39 248.783  26
   0 -14  -6 5228.18 270.997  36
   0  14   6 5218.30 290.198  11
   0  14  -6 4773.52 254.718  34
   0  14   6 4920.39 235.402  15
   0  14  -6 4711.42 235.565  19
   0  14   6 5480.27 256.593  34
   0 -14  -7 2946.72 187.403  26
   0  14  -7 2911.96 189.278  34
   0 -14  -7 2545.81 191.362  36
   0  14   7 3071.65 219.800  11
   0  14   7 2887.89 192.970  43
   0  14  -7 2724.10 159.265  33
   0  14  -7 2917.19 193.522  25
   0  14  -7 2903.26 176.172  19
   0 -14   7 2935.59 201.770  27
   0  14   7 2854.27 196.999  47
   0  14   7 2846.33 178.296  34
   0  14   7 3013.69 208.861   6
   0  14  -7 2869.72 189.989  16
   0  14   7 2731.33 167.826  15
   0  14  -8 86.8685 70.1680  34
   0 -14   8 37.4143 67.3049  27
   0  14   8 89.4753 47.9218  15
   0  14   8 79.6613 55.9889  34
   0  14  -8 9.48898 64.0759  25
   0  14  -8 83.3976 53.7802  33
   0 -14  -8-14.1915 64.7398  36
   0  14   8 138.107 86.1117  11
   0 -14   8 103.713 59.6380  45
   0  14  -8 94.5838 48.5076  19
   0  14  -8 40.5792 61.8846  16
   0  14   8 145.938 81.1003  43
   0 -14  -8 41.2112 64.7160  26
   0  14   8 130.634 84.1927  47
   0  14   8 30.3319 66.4470   6
   0  14   9 771.066 88.8533  15
   0 -14  -9 804.313 114.962  36
   0  14   9 604.146 102.988  43
   0  14   9 670.317 123.295  11
   0  14  -9 801.110 91.4120  19
   0  14   9 582.395 98.2239  47
   0  14  -9 707.187 102.035  34
   0  14  -9 676.476 102.934  16
   0  14   9 844.487 92.2568  34
   0 -14   9 585.469 98.3811  27
   0  14   9 815.169 118.343   6
   0 -14  -9 640.405 106.431  26
   0 -14   9 604.908 92.7490  45
   0  14  -9 861.971 115.737  25
   0  14  -9 762.910 93.3726  33
   0  14 -10 2090.08 166.272  25
   0  14  10 2081.80 172.010   6
   0  14  10 2211.11 184.629  11
   0 -14 -10 1891.41 155.079  26
   0  14  10 1946.19 159.268  47
   0 -14  10 1902.85 157.074  27
   0  14  10 2017.29 152.280  28
   0  14 -10 2501.93 154.367  33
   0  14  10 2075.69 140.199  34
   0  14  10 1807.47 128.575  15
   0  14  10 2242.60 168.684  43
   0 -14 -10 2011.86 169.091  36
   0  14 -10 1924.08 158.209  16
   0  14 -10 1867.31 132.195  19
   0 -14  10 1843.77 146.941  45
   0 -14 -11 1221.75 141.916  36
   0  14 -11 1125.31 119.726  16
   0  14 -11 1242.63 101.522  19
   0  14  11 1141.96 120.707  43
   0  14  11 1213.11 121.202  28
   0  14  11 1158.59 102.329  34
   0  14 -11 992.867 117.231  25
   0 -14  11 1090.07 118.044  27
   0  14  11 1167.45 136.388  11
   0  14  11 1198.90 99.6193  15
   0  14 -11 1261.05 118.500  33
   0 -14  11 1162.69 113.782  45
   0 -14 -11 1251.21 132.809  26
   0  14  11 1199.71 138.777  47
   0  14  12 747.409 102.857  47
   0  14 -12 613.983 91.0342  33
   0  14  12 716.533 91.5936  28
   0 -14  12 680.101 87.0922  45
   0  14 -12 758.077 78.6138  19
   0 -14  12 681.825 95.3219  27
   0 -14 -12 623.418 93.0656  26
   0  14  12 667.716 75.7000  34
   0  14  12 742.203 76.7293  15
   0  14 -12 691.690 102.806  25
   0  14 -12 708.623 102.839  16
   0 -14 -12 802.949 120.125  36
   0  14  12 699.916 101.730  43
   0  14  12 689.173 116.980  11
   0  14  13 1562.53 132.388  47
   0  14  13 1625.70 132.887  43
   0  14  13 1439.22 144.718  11
   0 -14  13 1395.62 116.495  27
   0  14 -13 1785.62 133.687  33
   0  14  13 1524.12 123.425  28
   0 -14  13 1446.91 113.760  45
   0 -14  13 1633.35 146.688  18
   0  14 -13 1460.67 128.059  25
   0 -14 -13 1545.53 132.754  26
   0  14 -13 1562.09 133.880  16
   0 -14 -13 1493.22 153.257  36
   0 -14 -13 1500.44 113.039  17
   0  14  14 2162.79 151.805  47
   0  14 -14 2087.67 140.522  33
   0 -14  14 1971.41 126.912  27
   0  14 -14 2127.57 145.574  25
   0  14  14 2056.84 138.082  28
   0 -14  14 2092.83 158.140  18
   0 -14 -14 2262.08 153.304  26
   0  14  14 2227.84 165.051  11
   0  14  14 2115.69 141.721  43
   0 -14 -14 2135.38 167.964  36
   0 -14 -14 1833.21 124.375  17
   0  14 -14 2116.42 149.690  16
   0 -14  14 1972.29 126.899  45
   0  14  15 155.098 62.2936  11
   0 -14 -15 216.628 51.5506  17
   0 -14  15 233.080 74.8221  18
   0  14 -15 208.662 60.6684  25
   0 -14 -15 343.046 71.8109  35
   0  14 -15 178.297 58.8113  33
   0 -14 -15 203.494 64.2081  26
   0  14  15 154.375 49.0320  43
   0 -14  15 150.082 42.7110  45
   0  14  15 249.931 61.8335  47
   0  14 -15 199.206 58.4336  16
   0 -14 -15 161.960 67.3019  36
   0  14  15 151.945 53.5757  28
   0 -14  16 3751.04 187.840  18
   0  14  16 3870.59 170.302  43
   0 -14 -16 3560.42 165.163  35
   0 -14 -16 3747.79 199.857  36
   0 -14  16 3482.54 171.981  44
   0  14  16 3449.72 166.476  28
   0  14 -16 3582.78 173.937  16
   0 -14  16 3371.98 158.264  28
   0  14  16 4018.99 193.792   6
   0 -14 -16 3575.61 182.232  26
   0 -14  16 3281.61 142.257  45
   0  14 -16 3658.14 176.347  33
   0 -14 -16 3323.36 155.420  17
   0  14  16 3506.25 190.174  11
   0  14 -16 3336.83 162.710  25
   0  14  16 3449.68 174.873  47
   0  14  17 405.883 67.2161  11
   0 -14 -17 531.302 71.3786  26
   0  14  17 478.185 66.7986  47
   0 -14 -17 652.940 85.2841  36
   0  14  17 484.315 70.4938   6
   0  14 -17 538.097 64.7152  16
   0 -14 -17 400.048 46.7894  35
   0  14 -17 473.393 64.9064  33
   0 -14  17 488.732 55.6948  28
   0 -14 -17 612.858 59.8381  17
   0 -14  17 439.224 63.8237  44
   0  14  17 491.674 54.8513  43
   0 -14  17 454.720 67.4065  18
   0 -14  18 14.1815 32.1571  44
   0 -14  18-21.3860 26.2858  28
   0 -14 -18 49.8395 49.3885  36
   0  14  18 79.8711 40.6714  11
   0 -14 -18 71.0407 41.1024  26
   0  14  18 97.1534 39.3025  47
   0 -14  18 80.1491 40.1775  18
   0  14  18 59.6452 38.5598   6
   0  14 -18 66.6762 41.6314  33
   0 -14 -19 1237.59 84.5395  36
   0 -14 -19 1148.50 76.3897  26
   0 -14  19 1146.04 75.8248  18
   0  14  19 1226.62 79.0346   6
   0  14 -19 1182.04 69.0016   9
   0  14 -19 1124.69 73.3358  33
   0  14  19 1253.37 71.7728  47
   0  15   0 60.0263 51.6269  25
   0 -15   0-21.2422 63.5562  35
   0  15   0 6.91151 65.2056   6
   0  15   0-15.2826 59.6024  19
   0 -15   0-97.8955 64.3555  10
   0  15   0 70.7807 57.7519  43
   0  15   0 6.11910 65.3364  15
   0  15   0 11.6180 62.2531  47
   0  15   0-117.042 81.2278  34
   0  15  -1 3173.77 199.939  34
   0  15   1 3174.70 198.570  47
   0  15   1 2695.52 184.776  19
   0 -15   1 2995.99 199.993  35
   0 -15  -1 2804.32 202.442  35
   0  15  -1 2891.98 185.304  19
   0  15  -1 2987.83 174.052  43
   0  15   1 2869.94 204.212   6
   0  15   1 2915.64 164.490  25
   0 -15   1 2819.06 177.086  10
   0  15   1 2915.94 185.994  15
   0  15   1 2865.87 192.883  34
   0  15  -1 3082.78 177.682  25
   0  15   1 3239.77 187.898  43
   0  15  -2 4699.53 229.879  25
   0 -15   2 4473.61 223.255  10
   0  15   2 4296.06 240.010  47
   0  15   2 4665.35 232.436  15
   0  15   2 4245.84 231.701  19
   0  15   2 4569.91 204.314  25
   0  15   2 4577.11 240.290  34
   0  15   2 4338.05 249.847   6
   0  15  -2 4642.99 246.228  34
   0  15   2 4740.93 233.610  43
   0 -15  -2 4338.42 256.998  35
   0  15  -2 4441.54 209.639  43
   0  15  -2 4340.32 227.059  19
   0 -15   2 4195.32 239.310  35
   0  15   3 1386.14 129.922  19
   0  15   3 1483.09 142.575  47
   0  15   3 1525.27 129.076  15
   0  15   3 1456.18 148.584   6
   0 -15   3 1639.68 148.999  35
   0  15   3 1606.76 141.708  43
   0  15   3 1638.95 142.598  34
   0  15  -3 1686.41 137.802  19
   0 -15   3 1576.57 126.088  10
   0  15  -3 1612.63 135.496  25
   0  15  -3 1851.98 156.505  34
   0 -15   4 12385.2 420.062  10
   0  15   4 13229.7 468.545  47
   0  15   4 12981.0 436.362  15
   0 -15  -4 12730.6 421.145  26
   0  15   4 12359.8 452.935  19
   0 -15   4 13199.8 447.510  35
   0  15   4 12925.5 480.346   6
   0  15   4 13258.0 455.827  43
   0  15  -4 13636.9 457.468  25
   0  15  -4 13419.7 447.344  19
   0  15  -4 13745.7 469.052  34
   0  15   4 13120.2 455.749  34
   0  15   5 2646.12 164.808  15
   0  15  -5 2564.82 178.546  16
   0  15  -5 2506.90 177.996  34
   0  15   5 2658.68 194.013   6
   0  15  -5 2476.61 166.557  19
   0  15  -5 2707.65 179.241  25
   0 -15   5 2424.29 150.059  10
   0  15   5 2467.08 174.491  43
   0  15   5 3003.92 185.366  34
   0 -15  -5 2521.44 159.375  26
   0  15   5 2360.39 169.631  19
   0  15   5 2509.04 183.836  47
   0 -15  -5 2418.41 166.935  36
   0  15   6 9966.35 387.200  47
   0  15   6 10229.5 369.774  34
   0  15  -6 9801.16 355.851  19
   0  15   6 9802.53 350.425  15
   0 -15  -6 9246.83 351.799  26
   0  15  -6 10002.9 379.231  25
   0 -15  -6 9628.41 379.388  36
   0  15   6 8989.69 367.283  19
   0 -15   6 10486.1 403.335  27
   0  15  -6 10156.6 382.727  16
   0  15   6 9394.22 374.333  43
   0  15   6 9938.57 397.733   6
   0  15  -6 9446.31 374.507  34
   0  15   7 190.217 76.3684  43
   0  15  -7 123.584 67.7853  25
   0  15  -7 36.1708 67.3949  34
   0  15   7 169.795 54.6077  15
   0 -15  -7 181.436 60.3262  26
   0  15   7 213.777 75.8186  34
   0 -15   7 203.191 71.9195  45
   0 -15   7 188.472 74.7837  27
   0  15  -7 173.461 68.0232  16
   0  15   7 191.785 82.5676  47
   0  15  -7 190.698 61.0342  19
   0 -15  -7 155.207 63.2520  36
   0  15   7 280.205 91.7996   6
   0  15  -8 13361.6 458.415  16
   0 -15  -8 12819.9 437.649  26
   0 -15  -8 13252.9 468.724  36
   0 -15   8 13207.0 465.709  27
   0  15   8 12685.6 410.161  15
   0  15   8 13494.2 430.298  34
   0  15  -8 13003.4 417.244  19
   0  15  -8 13166.9 457.367  25
   0  15   8 13057.0 471.866   6
   0  15  -8 12956.0 444.356  34
   0  15  -8 12605.1 399.486  33
   0 -15   8 12280.9 436.781  45
   0  15   8 13123.4 460.041  47
   0  15   8 13472.7 457.887  43
   0 -15   9 154.197 70.0196  27
   0  15   9 241.281 84.1511  47
   0  15  -9 60.0259 70.7566  25
   0 -15  -9 192.325 59.0796  26
   0  15  -9 88.3158 58.6603  16
   0  15  -9 39.0674 42.5684  33
   0  15   9 99.0858 42.1303  15
   0  15   9 112.445 68.2867  43
   0  15   9 42.9794 68.6110   6
   0  15  -9 127.013 44.3312  19
   0  15   9 100.411 54.2952  34
   0 -15   9 160.449 64.3445  45
   0 -15  -9 168.062 74.3853  36
   0  15  10 7907.31 319.297  43
   0 -15 -10 7378.46 326.205  36
   0  15 -10 7302.23 276.744  33
   0  15 -10 7517.45 271.299  19
   0  15  10 7726.71 320.623  47
   0  15 -10 7726.53 315.737  25
   0 -15 -10 8010.40 311.616  26
   0 -15  10 7225.76 292.824  45
   0 -15  10 7722.59 312.200  27
   0  15  10 7782.10 328.862   6
   0  15 -10 7848.42 315.544  16
   0  15  10 7127.40 264.570  15
   0  15  10 7954.63 281.053  34
   0 -15 -11 56.7145 57.4684  26
   0  15  11 8.59721 58.0032  47
   0 -15  11-11.8373 45.2119  45
   0 -15  11 39.5982 51.6348  27
   0  15 -11-44.7108 38.2327  19
   0  15  11-28.8254 36.0501  15
   0  15 -11 58.8297 48.5127  33
   0 -15 -11 240.952 81.4378  36
   0  15 -11 0.27288 60.5573  25
   0  15  11 19.3116 61.0250  43
   0  15  11 32.7205 59.0781   6
   0  15 -11-21.0656 55.3399  16
   0  15  11-69.0270 43.2101  34
   0  15 -12 963.353 103.351  16
   0  15  12 1058.92 105.255  43
   0  15  12 1017.53 110.313   6
   0 -15  12 1184.47 102.005  27
   0  15  12 1096.64 110.743  47
   0  15 -12 884.156 87.1936  33
   0 -15 -12 1210.55 124.764  36
   0  15 -12 1093.00 109.675  25
   0 -15  12 1025.86 110.966  18
   0 -15 -12 1107.39 108.696  26
   0 -15  12 1038.91 93.7122  45
   0  15 -13 57.2562 46.8141  33
   0  15  13 51.2996 55.1226   6
   0 -15 -13 40.8470 56.1454  36
   0 -15  13 103.035 45.0290  45
   0 -15 -13 30.3408 46.5531  26
   0  15 -13 28.1968 46.3259  25
   0  15  13 12.5325 52.2923  43
   0  15 -13 72.0586 49.2744  16
   0 -15  13 47.2905 40.3039  27
   0  15  13 82.4995 60.5761  47
   0 -15  13 109.862 58.9299  18
   0 -15 -13-16.3001 52.3533  35
   0  15  14 1002.98 95.9122  47
   0  15  14 896.303 92.6036   6
   0  15  14 849.641 85.0164  43
   0 -15 -14 914.554 93.7151  26
   0 -15  14 708.973 67.5993  45
   0  15 -14 831.731 83.7206  25
   0  15 -14 803.751 78.4098  33
   0 -15 -14 954.438 103.518  36
   0 -15  14 824.750 70.1171  27
   0 -15  14 783.178 91.8570  18
   0  15 -14 1040.19 94.3250  16
   0 -15 -14 904.888 89.4136  35
   0 -15 -15 1202.35 90.2541  35
   0  15 -15 997.722 84.3193  25
   0 -15  15 1096.61 79.9373  28
   0 -15 -15 1089.43 91.8532  26
   0 -15 -15 1078.48 101.624  36
   0  15 -15 1144.58 90.9537  16
   0  15  15 1232.91 91.0762  43
   0 -15  15 1073.54 87.8934  44
   0  15  15 1165.24 99.8179   6
   0  15 -15 1012.87 83.8310  33
   0 -15  15 1158.77 99.1544  18
   0  15  15 1106.05 93.6981  47
   0 -15 -16 1144.36 97.8340  36
   0 -15 -16 1187.42 75.1214  35
   0 -15  16 1151.15 81.4566  44
   0  15  16 1247.65 94.5473   6
   0  15  16 1515.32 90.5750  19
   0 -15  16 1124.94 68.8981  28
   0  15  16 1433.43 85.2704  43
   0 -15 -16 1215.82 89.0001  26
   0  15 -16 1133.82 81.0685  33
   0  15 -16 1275.29 88.1804  16
   0 -15  16 1354.73 96.4002  18
   0  15  16 1262.96 89.0837  47
   0  15  17 318.503 37.7415  19
   0 -15 -17 271.526 50.7269  36
   0  15  17 446.011 50.1782  47
   0  15  17 331.117 48.1050   6
   0 -15  17 314.991 48.2977  18
   0 -15  17 284.272 40.3985  44
   0 -15 -17 340.307 45.9435  26
   0  15 -17 329.861 43.6436  33
   0  16   0 1085.81 96.4053  25
   0  16   0 1106.44 122.921  34
   0  16   0 993.627 96.4428  43
   0 -16   0 971.999 102.027  10
   0  16   0 1075.17 112.606  19
   0 -16   0 1334.02 132.248  35
   0  16   1 672.241 85.8670  43
   0 -16   1 724.653 89.4549  10
   0  16   1 614.389 71.4692  25
   0  16   1 708.003 100.855  34
   0 -16   1 530.691 92.0875  35
   0  16  -1 694.047 82.9352  43
   0 -16  -1 773.309 105.737  35
   0  16   1 682.260 94.3690  19
   0  16  -1 621.421 101.134  34
   0  16  -1 594.293 89.3570  19
   0  16  -1 674.903 83.4748  25
   0 -16  -1 628.906 86.9234  10
   0  16  -2 11.5240 68.6724  34
   0  16   2 118.688 72.1407  47
   0  16  -2 7.58095 46.0503  25
   0  16   2 88.5277 64.1587  43
   0  16   2 15.1811 67.9296   6
   0  16   2 33.0622 51.7906  15
   0 -16   2 14.8498 49.6566  10
   0 -16  -2-21.3633 51.3657  10
   0  16  -2 85.3927 62.1707  19
   0 -16   2 32.2609 51.9611  35
   0 -16  -2 65.1848 70.5320  35
   0  16   2 23.1884 67.5407  34
   0  16   2 41.1793 61.1604  19
   0  16   3 2010.78 140.666  15
   0  16   3 1727.78 153.900   6
   0 -16   3 1761.36 122.044  10
   0  16  -3 1848.53 148.399  34
   0 -16  -3 1660.06 152.099  35
   0  16  -3 1921.30 138.331  25
   0 -16   3 1724.31 132.428  35
   0  16  -3 1751.78 139.033  16
   0  16   3 2072.63 153.786  34
   0  16   3 1823.21 146.603  47
   0  16   3 2005.36 142.133  43
   0  16   3 1637.35 138.425  19
   0  16  -3 1789.22 132.135  19
   0  16   4 18.8250 54.3390  19
   0  16   4 50.2941 46.5862  15
   0  16   4 0.83091 56.7525  34
   0  16   4 0.32618 61.5155   6
   0  16  -4 48.2183 54.6514  16
   0  16   4-100.048 73.7754  47
   0  16   4-48.5108 63.3579  43
   0 -16   4-27.6792 44.3885  35
   0  16  -4 5.24381 53.3172  19
   0  16  -4 10.6177 56.9960  25
   0 -16  -4-34.9373 68.9555  35
   0 -16   4-9.11199 41.1011  10
   0  16  -4 63.5093 68.9013  34
   0 -16   5 1678.71 147.017  27
   0  16   5 1754.99 139.618  19
   0  16   5 1544.93 140.707   6
   0 -16  -5 1627.66 156.718  35
   0  16  -5 1732.27 140.205  16
   0  16   5 1726.60 123.228  15
   0  16  -5 1641.29 133.833  25
   0  16  -5 1521.55 119.261  19
   0  16   5 1885.89 141.039  34
   0  16  -5 1588.50 135.035  34
   0  16   5 1363.10 124.995  43
   0  16   5 1730.22 144.895  47
   0  16   6 2796.08 172.753  43
   0 -16   6 2532.65 164.107  45
   0  16   6 2779.05 184.198   6
   0  16   6 2754.29 174.495  47
   0  16   6 2609.59 166.912  19
   0  16  -6 2458.25 159.656  25
   0  16  -6 2712.21 170.388  16
   0 -16   6 2616.89 174.160  27
   0 -16  -6 2393.58 149.824  36
   0 -16  -6 2484.40 143.139  26
   0  16   6 2577.58 158.465  34
   0  16   6 2606.65 147.100  15
   0  16  -6 2397.72 162.243  34
   0  16  -6 2632.50 152.441  19
   0 -16  -6 2543.36 187.249  35
   0  16   7 1988.70 149.717  43
   0  16   7 2224.99 162.394   6
   0  16  -7 2061.97 150.705  34
   0  16   7 2108.98 148.107  19
   0 -16  -7 2009.76 132.022  26
   0 -16   7 2001.09 140.328  45
   0 -16  -7 2166.47 146.408  36
   0  16  -7 2189.71 153.580  16
   0  16   7 2222.11 140.893  34
   0  16  -7 2229.81 133.965  19
   0 -16  -7 2474.17 178.148  35
   0  16   7 1954.03 123.800  15
   0 -16   7 2196.15 158.161  27
   0  16  -7 2137.87 149.074  25
   0  16   7 2176.19 156.134  47
   0  16   8 5326.08 239.369  43
   0 -16   8 4884.99 238.320  27
   0  16  -8 4996.79 205.325  19
   0  16   8 4955.52 229.608  19
   0 -16  -8 4753.44 212.255  26
   0  16   8 4915.98 199.459  15
   0 -16  -8 4528.55 246.447  35
   0  16   8 5163.13 248.233   6
   0  16  -8 5182.54 237.688  16
   0 -16   8 4850.00 222.019  45
   0 -16  -8 4984.55 232.541  36
   0  16   8 5305.84 242.273  47
   0  16   8 5183.11 215.880  34
   0  16  -8 5353.74 238.081  25
   0 -16  -9 304.158 79.4867  35
   0  16   9 344.915 77.2776  47
   0 -16  -9 320.186 63.6633  36
   0  16  -9 321.965 52.6392  19
   0  16   9 419.405 81.1885  43
   0 -16   9 345.844 62.5675  45
   0  16  -9 350.055 78.5175  25
   0  16   9 347.964 50.5561  15
   0 -16   9 317.280 68.4340  27
   0  16   9 278.691 68.6311  19
   0  16  -9 308.746 69.2128  16
   0  16   9 366.454 60.5753  34
   0  16   9 336.853 74.8113   6
   0 -16  -9 326.340 62.0695  26
   0 -16  10 988.262 95.2787  27
   0  16 -10 859.997 93.0465  16
   0 -16  10 903.158 84.6695  45
   0  16 -10 911.628 99.1524  25
   0 -16 -10 763.219 103.837  35
   0 -16 -10 876.100 86.9819  26
   0  16 -10 766.195 66.3653  19
   0  16  10 889.636 77.1770  34
   0  16  10 970.999 98.5582  47
   0  16  10 903.629 99.9740  43
   0  16  10 731.126 88.3241   6
   0 -16 -10 867.088 98.8443  36
   0  16  10 792.963 89.6004  19
   0  16  11 92.4764 53.4890  43
   0  16  11 20.0462 42.1023  19
   0  16  11 122.101 35.9619  34
   0  16 -11 52.7911 30.1875  33
   0  16 -11 119.574 48.8352  16
   0  16 -11 55.1282 52.4557  25
   0 -16  11 96.9896 54.2736  18
   0  16  11 158.718 56.6522  47
   0 -16  11 66.1222 39.1638  45
   0  16  11 116.989 52.6330   6
   0 -16  11 178.283 52.8453  27
   0 -16 -11 162.382 50.8573  26
   0 -16 -11 66.9757 52.0656  36
   0 -16 -11 106.699 60.5168  35
   0  16 -12 391.495 66.5261  25
   0  16  12 444.534 69.1189  47
   0 -16 -12 418.838 69.2377  36
   0 -16  12 490.465 59.7959  27
   0 -16 -12 537.117 66.4761  26
   0  16 -12 446.831 52.0025  33
   0  16  12 566.112 77.3548   6
   0 -16  12 472.910 56.4959  45
   0 -16  12 372.342 67.3825  18
   0  16 -12 461.521 67.7080  16
   0 -16 -12 384.155 68.2237  35
   0  16  12 441.611 61.9273  19
   0  16  12 551.755 72.6745  43
   0 -16  13 7.00644 29.2069  27
   0  16  13 38.3118 35.8418  19
   0 -16 -13-20.5773 45.8934  36
   0  16  13-40.1881 41.6485   6
   0  16 -13-3.84243 27.4212  33
   0  16  13 43.8159 42.1633  47
   0  16 -13-0.61835 36.9402  16
   0 -16  13 55.8053 43.8179  18
   0 -16 -13-2.08203 34.8027  26
   0 -16  13 17.7347 25.1580  45
   0  16 -13-43.4407 44.2783  25
   0  16  13 69.3994 41.1365  43
   0 -16 -13 62.7802 39.9511  35
   0  16 -14 16.1543 25.1327  33
   0  16 -14 64.5256 37.3366  25
   0  16  14 47.4734 35.0939  43
   0  16 -14 58.9676 36.3187  16
   0 -16 -14 18.8283 33.5973  26
   0  16  14 111.811 45.7766   6
   0  16  14 87.8389 44.2299  47
   0 -16 -14 48.3704 37.4696  35
   0 -16  14 27.8091 39.8157  18
   0  16  14 17.9602 29.7719  19
   0 -16  14 46.9711 32.1255  44
   0 -16 -14 32.5135 39.7834  36
   0  16  15 973.185 65.6923  43
   0  16  15 1036.39 75.0974   6
   0  16  15 963.707 63.8430  19
   0  16  15 1023.42 71.7493  47
   0 -16 -15 986.325 66.9525  26
   0 -16 -15 998.903 77.7076  36
   0  16 -15 936.962 66.9273  16
   0 -16  15 970.581 74.1659  18
   0  17   0 15.0762 45.8241  19
   0  17   0-54.8097 37.7511  25
   0  17   0 70.4667 60.5205  34
   0  17   0-41.2124 38.9109  43
   0 -17   0-24.3820 38.9684  10
   0 -17   0-12.9138 53.8131  35
   0  17  -1 1364.97 97.8273  25
   0 -17  -1 1125.67 116.275  35
   0  17  -1 1360.60 118.779  34
   0  17  -1 1395.17 112.072  19
   0  17  -1 1333.90 109.021  16
   0 -17   1 1403.67 102.535  10
   0  17   1 1167.40 105.477  19
   0  17   1 1394.89 118.427  34
   0 -17   1 1422.16 115.039  35
   0 -17  -1 1291.19 103.734  10
   0  17   1 1384.15 101.131  43
   0 -17   2 144.599 52.1365  35
   0  17  -2 72.6297 47.6437  19
   0 -17   2 77.7717 44.9946  10
   0 -17  -2 171.001 52.0430  10
   0  17   2-13.1018 49.1406  43
   0  17   2 101.046 56.7976  19
   0  17  -2 3.64532 55.7570  34
   0  17   2 155.577 60.1124  34
   0  17  -2 86.8334 50.5542  16
   0 -17  -2-68.1680 63.5391  35
   0  17  -2 156.219 48.4488  25
   0  17  -3 1099.94 95.1214  25
   0  17  -3 1142.47 97.5603  19
   0  17  -3 1371.61 119.342  34
   0 -17   3 1073.38 93.3876  35
   0  17   3 1242.93 101.462  43
   0  17   3 1220.08 111.407  34
   0 -17  -3 1121.57 98.3711  10
   0 -17  -3 1091.12 114.782  35
   0  17  -3 1224.37 107.063  16
   0  17   3 1170.06 104.087  19
   0 -17   3 1113.13 117.572  27
   0  17  -4 484.695 72.9527  16
   0  17  -4 450.013 68.2600  19
   0  17  -4 416.294 73.0345  34
   0 -17  -4 379.507 78.7170  35
   0  17   4 397.918 70.5050  34
   0  17   4 453.198 71.6573  19
   0 -17   4 357.179 69.1199  45
   0 -17   4 393.545 79.5901  27
   0  17   4 427.642 71.4279  43
   0  17  -4 393.805 65.1201  25
   0 -17  -4 379.159 67.0206  10
   0  17  -5 202.461 56.8163  16
   0  17   5 218.113 60.7287  43
   0  17   5 184.280 62.5892   6
   0  17   5 179.544 56.8208  34
   0  17  -5 149.637 42.5022  19
   0  17   5 226.539 64.9010  47
   0  17  -5 172.718 62.6697  34
   0 -17   5 208.723 65.0337  27
   0 -17  -5 130.625 51.6614  10
   0  17   5 216.986 61.2612  19
   0 -17   5 121.053 52.0137  45
   0 -17  -5 168.358 68.0505  35
   0  17  -5 90.0022 49.9229  25
   0  17   6 82.6472 50.2665  19
   0  17  -6 17.9531 33.5104  19
   0  17   6 1.51178 51.3909   6
   0 -17  -6 45.8694 60.9978  35
   0 -17   6 5.66181 51.1608  27
   0  17  -6 74.7054 52.3343  25
   0  17   6-18.6525 45.1958  43
   0  17   6-8.76228 48.1356  47
   0  17   6 9.03949 47.1525  34
   0 -17  -6 19.1827 46.4080  10
   0  17  -6-34.4893 48.4410  16
   0 -17   6-10.0933 42.4649  45
   0  17   7 269.644 65.0278  43
   0 -17  -7 273.212 61.3105  10
   0  17  -7 154.503 50.3603  25
   0  17   7 227.420 62.6904   6
   0  17  -7 303.877 61.4511  16
   0 -17   7 257.679 54.0322  45
   0 -17  -7 240.578 73.8524  35
   0  17   7 314.418 67.3489  47
   0  17   7 254.276 59.8505  19
   0  17  -7 301.677 49.8679  19
   0  17   7 328.633 56.6925  34
   0 -17   7 286.134 68.4452  27
   0  17   8-34.0196 35.2321  34
   0 -17  -8 32.6751 55.9883  35
   0  17  -8-31.1215 34.1129  19
   0  17  -8 45.4606 43.5884  16
   0  17   8 16.8954 45.1433   6
   0  17   8 52.5172 52.9276  43
   0 -17   8-12.1315 47.8217  27
   0  17  -8 48.2619 46.2430  25
   0  17   8-7.15636 40.4987  19
   0 -17   8-32.9770 40.5299  45
   0 -17  -8 7.32979 35.5147  36
   0  17   8 23.5671 44.3470  47
   0  17   9 19.6051 43.9964  47
   0 -17  -9-39.7763 58.2660  35
   0  17   9 78.2756 46.2773   6
   0  17   9 23.4327 44.8925  43
   0 -17   9 53.0758 42.9313  18
   0  17  -9 110.977 30.4622  19
   0  17  -9 29.5868 39.1025  16
   0 -17   9-11.8013 31.5832  45
   0 -17  -9 75.4615 37.6821  36
   0  17   9 62.1493 33.4237  34
   0 -17   9-9.23654 41.5477  27
   0  17   9 51.9927 44.6440  19
   0 -17  -9 47.1171 31.3803  26
   0  17  -9 90.6605 47.6203  25
   0  17  10 1651.69 103.885  19
   0  17  10 1408.56 75.7330  34
   0 -17  10 1641.06 101.371  27
   0  17 -10 1734.17 107.817  16
   0 -17 -10 1586.35 97.6905  36
   0 -17  10 1556.12 106.024  18
   0  17  10 1795.01 111.912  43
   0  17  10 1649.76 109.019  47
   0 -17  10 1510.08 89.2479  45
   0 -17 -10 1723.32 118.984  35
   0 -17 -10 1549.25 86.1994  26
   0  17 -10 1653.41 106.732  25
   0  17  10 1651.21 112.486   6
   0  17 -11 222.081 46.5146  25
   0  17  11 233.811 49.3608  43
   0 -17 -11 191.939 34.7502  26
   0 -17  11 196.551 39.4769  27
   0  17  11 278.287 52.3666   6
   0 -17 -11 240.083 55.1444  35
   0 -17  11 245.732 48.4709  18
   0 -17 -11 150.832 42.7394  36
   0  17 -11 167.621 44.2421  16
   0  17  11 192.662 47.6339  47
   0  17  11 202.371 44.0300  19
   0 -17  12 586.119 61.1236  18
   0  17 -12 582.747 57.7840  16
   0  17  12 569.917 55.7341  19
   0 -17 -12 547.104 61.6066  35
   0  17 -12 522.048 54.7875  25
   0  17  12 663.214 63.7283  47
   0 -17 -12 524.654 52.6536  36
   0  17  12 564.378 61.1231   6
   0  17  12 645.374 60.1021  43
   0  17  13 2018.32 100.762   6
   0 -17  13 2045.88 99.0117  18
   0  17 -13 2098.86 96.2546  16
   0  17  13 2138.51 97.3427  43
   0 -17 -13 2169.94 101.157  10
   0  17  13 2078.46 98.7157  47
   0  17  13 2098.73 93.8968  19
   0 -18   0 373.788 73.2144  27
   0 -18   0 180.956 36.7478  10
   0  18   0 292.041 59.8482  34
   0  18   0 385.282 54.7488  16
   0  18   0 340.706 50.9802  19
   0 -18   0 270.799 52.2467  35
   0  18   1 102.304 50.3833  34
   0  18  -1 169.478 55.5560  34
   0  18  -1 100.768 40.1759  19
   0  18   1 168.130 42.5729  19
   0 -18   1 212.215 61.2410  27
   0  18   1 222.553 39.8750  43
   0 -18  -1 180.400 50.3610  35
   0  18  -1 165.842 42.5263  16
   0 -18  -1 176.339 42.3113  10
   0 -18   1 218.346 42.1559  35
   0  18   1 161.761 41.8353  16
   0 -18  -1 62.0792 51.5602  27
   0  18  -2 42.8285 31.3352  25
   0  18  -2 85.7998 47.9296  34
   0  18  -2 34.9335 34.1759  16
   0  18   2 18.9818 43.8563  34
   0  18   2-73.9752 36.1025  16
   0 -18  -2 57.2620 34.5359  10
   0 -18   2 6.61332 41.7000  45
   0 -18  -2 53.6378 43.0496  35
   0  18   2-31.1734 40.6037  19
   0 -18   2-42.9374 50.5427  27
   0  18  -2-1.04002 32.4868  19
   0  18   2-31.1372 30.3589  43
   0 -18  -3 384.188 63.1875  35
   0  18   3 326.261 57.5037  34
   0  18  -3 278.766 58.7703  34
   0 -18   3 405.258 69.0106  27
   0  18  -3 324.277 46.4073  19
   0  18  -3 221.708 40.7840  25
   0  18  -3 340.889 54.0646  16
   0  18   3 274.246 43.6747  16
   0  18   3 317.598 47.3392  43
   0  18   3 397.678 55.8969  19
   0 -18   3 302.490 56.7242  45
   0 -18  -3 336.099 51.8469  10
   0  18   4 77.8121 40.5119  19
   0  18   4-64.9710 36.3218  43
   0 -18  -4 70.5631 45.1779  35
   0  18  -4 27.3169 34.0503  16
   0  18   4 32.2080 27.3391  16
   0 -18   4 33.2855 47.2081  27
   0 -18   4 60.9372 37.9746  45
   0 -18  -4-1.19227 33.1308  10
   0  18  -4 6.33270 30.3741  19
   0  18  -4 45.0563 32.9125  25
   0  18   4-2.36622 37.2727  34
   0  18   5 28.3741 22.2213  16
   0  18  -5 67.0835 34.4948  25
   0 -18  -5 45.9113 33.8596  10
   0  18  -5 75.7828 30.1800  19
   0 -18   5 32.9182 40.9343  27
   0  18   5 69.3683 36.6234  43
   0 -18   5 36.8605 32.0284  45
   0 -18  -5 114.774 51.1768  35
   0  18   5 117.681 44.2931  34
   0  18   5 139.317 43.1507  19
   0  18  -5 74.4037 38.2772  16
   0 -18   6 981.880 74.1110  45
   0  18   6 1121.76 81.2184  43
   0  18   6 995.739 78.6985  19
   0 -18   6 980.618 84.4425  27
   0 -18  -6 984.937 75.6850  10
   0  18  -6 1161.22 81.5258  16
   0 -18  -6 1100.30 95.6630  35
   0  18  -6 1018.34 63.1526  19
   0  18   6 1067.04 75.7406  34
   0  18  -6 1000.30 75.5376  25
   0  18  -7 606.936 59.5752  25
   0  18   7 668.693 63.4301  43
   0 -18   7 523.645 51.4683  45
   0  18  -7 586.357 60.0958  16
   0  18   7 576.345 60.6945  19
   0  18   7 678.820 56.5436  34
   0 -18  -7 568.628 56.2934  27
   0 -18  -7 649.971 62.3175  10
   0 -18   7 709.017 66.6471  18
   0 -18   7 527.492 62.4871  27
   0 -18  -7 616.824 69.2534  35
   0 -18  -8 101.163 42.4553  35
   0  18   8 171.703 42.0955  43
   0 -18   8 67.5333 33.8057  27
   0  18   8 133.576 38.7892  19
   0  18  -8 194.190 37.8245  16
   0 -18  -8 110.244 34.6809  10
   0  18  -8 125.765 37.8499  25
   0 -18   8 69.1656 32.9645  18
   0  18  -9 1044.37 69.0624  25
   0  18   9 1147.09 74.2741  43
   0 -18   9 1007.18 70.2043  18
   0  18   9 1123.99 72.1153  19
   0 -18  -9 1130.40 83.6838  35
   0  18  -9 1102.26 70.7629  16
   0  18  10 979.379 63.6841  43
   0 -18 -10 1103.24 73.3976  35
   0  18  10 1030.60 62.5205  19
   0 -19   0 11.9569 26.3763  45
   0 -19   0-7.80526 33.5296  27
   0  19   0-32.0475 21.5854  19
   0 -19  -1-56.2205 32.0133  45
   0  19   1 21.5258 23.4023  19
   0 -19   1 6.84936 32.7659  27
   0 -19  -1 4.57418 31.3449  27
   0 -19  -2 104.097 34.5463  27
   0 -19  -2-22.1103 31.6250  45
   0 -19   2 91.3143 39.6495  27
   0  19   2 20.9452 24.9421  19
   0 -19   3 125.928 36.9653  27
   0 -19  -3 166.199 37.9884  27
   0  19   3 139.230 31.0935  19
   0 -19   4 829.401 63.6208  27
   0  19   4 768.320 53.8087  19
  -1   0   0 10.5675 20.0217  21
  -1   0   0 26.2869 25.6531   2
   1   0   0 22.1070 14.2915  22
   1   0   1 316805. 6780.27  48
  -1   0  -1 289842. 6812.00   2
  -1   0  -1 327083. 6808.90  21
  -1   0   1 337842. 6817.27  21
  -1   0  -1 314692. 6781.23  48
   1   0  -1 306181. 6785.49  39
  -1   0  -2 126510. 2798.15  48
  -1   0   2 130518. 2756.99   3
   1   0   2 126635. 2777.42  13
  -1   0   2 123094. 2765.46  30
   1   0   2 126673. 2816.00   1
   1   0  -2 127022. 2781.20  48
  -1   0  -2 125411. 2772.26  50
  -1   0  -2 125940. 2779.93  21
   1   0  -2 126573. 2769.61  23
  -1   0  -2 122082. 2769.86  49
  -1   0   2 122345. 2733.94  22
  -1   0   2 135344. 2795.98  21
   1   0  -2 124997. 2741.92  39
  -1   0  -3 66596.2 1567.50  48
   1   0   3 65452.9 1539.15  13
  -1   0  -3 61888.2 1503.10  21
   1   0  -3 65680.5 1500.74  23
   1   0  -3 67555.8 1462.82  39
   1   0  -3 66147.9 1550.19  48
   1   0   3 67461.1 1578.52   1
  -1   0  -3 66167.0 1546.99  14
  -1   0   3 66881.0 1494.69  22
  -1   0  -3 66377.4 1526.46  50
  -1   0   3 65548.2 1508.75  30
  -1   0  -4 5319.33 205.894  21
   1   0  -4 6016.44 219.011  23
  -1   0  -4 6394.06 253.081  50
  -1   0  -4 6766.10 290.741  48
   1   0   4 6210.89 282.881   1
  -1   0   4 6360.49 231.296  22
  -1   0   4 6285.33 233.264  30
   1   0  -4 6136.82 274.019  48
  -1   0  -4 6383.57 254.634  14
   1   0   4 6307.46 260.550  13
  -1   0   4 6259.40 277.470   1
  -1   0  -5 1698.18 132.619  14
   1   0   5 1842.77 150.739  13
  -1   0   5 1729.41 155.200   1
  -1   0   5 1829.88 128.445  22
   1   0   5 1717.66 158.136   1
  -1   0  -5 1502.77 130.713  50
  -1   0   5 1529.81 120.403  30
  -1   0   5 1621.41 150.773  31
   1   0  -5 1657.28 108.919  23
   1   0  -5 1524.64 146.874  48
  -1   0  -5 1736.84 163.463  48
  -1   0   6 21516.7 647.555  30
  -1   0   6 23001.7 732.856   1
   1   0  -6 22229.6 710.172  41
  -1   0  -6 22691.0 744.527  48
  -1   0  -6 21847.7 688.748  50
   1   0  -6 21619.1 617.297  23
   1   0   6 22765.5 744.518   1
  -1   0  -6 22044.5 662.284  14
  -1   0   6 22113.1 715.780  31
  -1   0   6 21215.3 652.539  22
   1   0  -6 22260.3 730.259  48
   1   0   6 21757.1 703.625  13
  -1   0   7 5602.60 290.283  22
   1   0  -7 5937.87 326.565  41
   1   0  -7 5649.97 258.844  23
  -1   0  -7 6172.25 347.784  32
   1   0  -7 5790.18 343.759  48
  -1   0   7 6405.78 298.635  30
  -1   0   7 5848.01 329.180  13
   1   0  -7 5876.39 323.726  14
  -1   0  -7 6023.12 292.923  14
   1   0  -7 5941.11 335.456  32
  -1   0  -7 5648.40 310.484  50
   1   0   7 5931.66 331.376  13
  -1   0  -7 5915.42 357.728  48
   1   0   7 6034.59 345.257  22
   1   0   7 5857.06 346.140   1
  -1   0   7 5837.84 339.291   1
  -1   0  -8 3738.40 300.374  48
   1   0   8 3899.93 273.866  30
   1   0  -8 3389.16 266.379  32
  -1   0  -8 3353.30 227.542  14
   1   0  -8 3714.85 274.959  41
  -1   0  -8 3318.40 271.534  32
   1   0   8 3316.68 270.297  22
   1   0  -8 3618.94 290.797  48
   1   0   8 3393.03 263.614  13
  -1   0   8 3555.42 232.875  30
   1   0  -8 3423.52 207.819  23
   1   0  -8 3551.60 260.206  14
  -1   0   8 3520.26 271.374  13
  -1   0  -8 3499.71 256.063  50
   1   0   8 3500.47 289.092   1
  -1   0   8 3692.05 241.689  22
  -1   0   8 3741.51 283.145   1
   1   0   9 42426.6 1248.69  30
   1   0  -9 38108.6 1105.29  23
   1   0  -9 41260.2 1259.93  41
   1   0   9 39957.5 1299.32   1
  -1   0   9 44830.7 1081.51  21
  -1   0   9 41469.9 1295.30   1
  -1   0  -9 41712.9 1240.22  50
   1   0   9 41827.5 1285.21  22
  -1   0  -9 39825.6 1162.42  14
  -1   0   9 39161.7 1189.40  22
  -1   0   9 40534.7 1170.29  30
   1   0  -9 40420.1 1218.07  14
   1   0   9 41379.4 1265.11  13
   1   0  -9 42579.6 1309.32  48
  -1   0  -9 40126.6 1281.20  32
   1   0  -9 39593.7 1266.94  32
  -1   0   9 40183.3 1257.58  13
  -1   0  -9 40634.1 1301.45  48
  -1   0  10 5836.86 399.430  13
   1   0 -10 6593.91 442.511  48
   1   0  10 6180.14 418.920  22
  -1   0 -10 6432.58 354.096  14
   1   0 -10 5740.04 402.337  32
   1   0 -10 6241.58 410.120  41
   1   0  10 5869.12 382.090  30
   1   0 -10 6155.51 378.784  14
   1   0  10 6484.04 417.870  13
  -1   0 -10 6555.53 430.530  32
  -1   0  10 6729.33 289.620  21
  -1   0  10 6420.41 432.624   1
  -1   0  10 6583.54 364.278  30
  -1   0  10 6584.55 385.074  22
  -1   0 -10 6750.71 453.165  48
  -1   0 -10 6664.29 405.190  50
   1   0  10 6465.04 443.757   1
  -1   0 -11 4468.39 392.458  48
  -1   0 -11 3749.19 314.762  50
  -1   0  11 4390.93 365.579  13
  -1   0 -11 4204.69 359.493  32
   1   0 -11 4268.14 363.799  32
  -1   0  11 4412.37 313.694  30
   1   0 -11 4071.89 347.613  41
   1   0 -11 4192.34 315.091  14
  -1   0 -11 3907.15 283.689  14
   1   0  11 4234.69 377.285   1
   1   0  11 4429.53 342.556  30
  -1   0  11 4500.86 232.729  21
  -1   0  11 3937.87 316.227  22
  -1   0  11 4375.28 373.529   1
   1   0  11 4148.24 355.744  13
   1   0  11 4551.94 368.229  22
   1   0 -11 4501.61 384.956  48
  -1   0  12 2170.89 279.410  13
   1   0 -12 2210.72 269.423  41
   1   0 -12 2241.53 280.603  12
  -1   0 -12 2093.03 278.952  32
   1   0  12 1901.28 192.462  39
   1   0  12 2473.07 304.230   1
  -1   0 -12 2084.99 295.665  48
  -1   0  12 1971.90 221.980  30
   1   0  12 2235.67 255.337  30
   1   0  12 2345.97 282.850  22
  -1   0  12 2517.57 306.829   1
   1   0 -12 1878.61 222.117  14
  -1   0  12 2207.25 247.656  22
  -1   0 -12 2139.75 210.099  14
   1   0  12 2002.27 263.237  13
  -1   0 -12 1949.32 242.008  50
   1   0 -12 1940.21 277.446  48
   1   0 -12 2139.38 274.311  32
  -1   0 -13 38191.8 1342.67  50
   1   0  13 36723.5 1152.19  39
   1   0  13 42343.0 1491.24   1
   1   0 -13 40405.5 1426.61  12
   1   0 -13 38982.6 1393.90  41
   1   0  13 38546.5 1399.26  22
  -1   0  13 40073.6 1274.11  30
  -1   0  13 37907.8 1391.30  13
  -1   0 -13 38561.6 1422.86  32
   1   0  13 38713.1 1394.47  13
   1   0 -13 39203.0 1419.59  32
   1   0 -13 36064.8 1239.99  14
   1   0  13 40679.1 1356.86  30
   1   0 -13 38500.1 1436.50  50
  -1   0  13 37199.2 1297.43  22
   1   0 -14 8139.36 603.633  50
   1   0  14 8351.30 595.412  22
  -1   0 -14 8602.30 552.859  50
  -1   0 -14 8463.17 603.669  32
  -1   0  14 8319.45 533.050  22
   1   0  14 9325.79 646.376   1
  -1   0  14 8652.19 598.888  13
   1   0 -14 8445.25 588.793  41
  -1   0 -14 8091.36 600.142  12
  -1   0  14 8588.70 507.775  30
   1   0  14 9342.20 573.395  30
   1   0 -14 9520.67 624.401  12
   1   0 -14 9159.57 626.416  32
   1   0  14 8833.48 603.182  13
  -1   0 -15 9651.26 344.691  46
   1   0 -15 9406.91 337.769   7
  -1   0  15 9753.61 564.204  30
  -1   0  15 9678.19 666.807  13
   1   0 -15 9964.58 677.451  12
   1   0  15 10843.7 724.791   1
   1   0  15 9299.87 337.185  28
  -1   0 -15 10029.3 687.250  12
  -1   0  15 9071.09 583.896  22
  -1   0  15 9803.30 343.208  44
  -1   0 -15 9559.29 606.904  50
  -1   0 -15 9934.27 345.782  24
  -1   0 -15 9246.43 667.961  32
  -1   0 -15 9877.42 345.934   7
   1   0  15 9649.13 664.180  22
   1   0 -15 9528.95 341.263  46
   1   0 -15 9330.30 337.179  24
   1   0 -15 9822.56 680.683  32
   1   0 -15 9977.93 661.569  41
   1   0  15 9558.26 663.181  13
   1   0 -15 9997.17 694.047  50
   1   0  15 9895.23 615.293  30
  -1   0 -16 2637.17 371.731  32
   1   0  16 2584.98 359.137  13
  -1   0  16 2550.56 159.140  18
   1   0 -16 2506.00 161.293  24
  -1   0 -16 2655.90 379.220  12
   1   0  16 2432.94 156.023  28
   1   0 -16 2508.92 348.618  12
   1   0  16 2499.49 148.094  45
   1   0  16 2058.82 301.161  22
  -1   0 -16 2527.45 163.291  46
   1   0 -16 2453.99 159.602  46
  -1   0  16 2625.30 165.124  45
  -1   0 -16 2288.50 146.618  42
  -1   0  16 2473.55 301.920  22
   1   0  16 2530.15 159.727  44
   1   0  16 2957.06 389.711   1
  -1   0 -16 2163.26 294.325  50
   1   0 -16 2908.90 377.531  41
   1   0 -16 2275.93 331.352  50
   1   0 -16 2881.91 156.076  38
  -1   0  16 2479.69 355.639  13
  -1   0  16 2633.50 161.732  28
   1   0 -16 2327.80 143.622  52
  -1   0  16 2282.22 268.601  30
  -1   0  16 2456.18 157.969  44
   1   0 -16 2867.77 386.113  32
   1   0  16 2526.48 315.309  30
   1   0  16 2216.61 147.099  47
  -1   0 -16 2219.58 132.363  19
  -1   0  16 2154.65 146.329  10
  -1   0 -16 2515.39 157.273  52
  -1   0 -16 2610.90 149.947  38
  -1   0 -16 2526.73 159.950   7
   1   0 -16 2415.27 156.316   7
  -1   0 -16 2410.26 156.007  24
   1   0 -17 3067.12 171.507  38
  -1   0 -17 3254.20 183.545  52
   1   0  17 3490.36 178.968  18
  -1   0  17 3469.19 199.012  45
  -1   0 -17 3301.60 194.810   7
   1   0  17 3157.02 404.375  13
   1   0 -17 3421.11 181.283  52
   1   0 -17 2849.42 170.815  42
   1   0  17 2896.56 168.904  45
   1   0 -17 3234.67 188.011   7
  -1   0  17 3370.69 195.689  44
   1   0 -17 3352.21 194.574  24
  -1   0  17 3082.20 185.697  28
  -1   0 -17 3166.51 190.699  24
  -1   0 -17 2856.82 401.786  12
   1   0  17 3108.90 424.901   1
   1   0 -17 3365.86 194.805  46
   1   0 -17 3177.71 418.215  32
   1   0 -17 2782.43 386.484  50
   1   0  17 3674.98 434.956  22
  -1   0  17 3454.37 193.827  18
   1   0  17 3170.96 357.594  30
  -1   0 -17 3704.75 446.862  32
  -1   0 -17 3269.31 180.276  38
  -1   0 -17 2746.85 155.346  19
  -1   0 -17 3059.95 189.794  46
  -1   0 -17 3315.29 364.986  50
   1   0 -17 3273.08 421.224  12
   1   0  17 3231.22 184.240  47
  -1   0  17 3060.31 342.943  22
   1   0  17 3314.23 193.004  28
  -1   0 -17 3171.43 180.495  42
   1   0  17 2910.53 182.177  44
  -1   0 -17 2943.44 168.120   9
  -1   0  17 3240.80 409.891  13
   1   0 -18 13700.5 462.276   7
   1   0 -18 12841.0 866.500  12
   1   0  18 12013.1 431.619  47
  -1   0 -18 12364.0 436.037  42
   1   0  18 12614.7 423.597  18
   1   0 -18 13482.5 461.975  24
  -1   0  18 12826.0 860.753  13
  -1   0  18 12791.2 450.672  18
  -1   0 -18 12773.5 876.425  32
  -1   0 -18 13693.8 903.644  12
  -1   0 -18 12774.2 443.011  52
   1   0  18 13784.9 779.793  30
  -1   0 -18 12989.0 458.645  24
  -1   0  18 12432.8 454.783  45
   1   0 -18 13142.8 439.628  42
   1   0 -18 13296.8 464.823  46
   1   0  18 13133.4 456.619  28
   1   0  18 12877.5 454.915  44
   1   0 -18 13506.3 440.098  52
   1   0 -18 12576.2 840.862  50
   1   0  18 13760.8 866.705  22
  -1   0 -18 13280.1 462.549   7
   1   0  18 12968.8 857.920  13
   1   0 -18 13350.5 434.042  38
  -1   0 -18 12215.1 417.193  19
  -1   0  18 13502.1 458.852  28
  -1   0 -18 13185.6 464.432  46
  -1   0  18 13311.0 462.626  44
  -1   0 -18 13046.9 425.272   9
   1   0  18 12885.8 440.528  45
  -1   0 -18 13709.6 441.148  38
   1   0 -18 12361.4 854.866  32
   1   0  19 267.699 163.659  13
  -1   0 -19 102.479 63.0494  52
   1   0 -19-102.469 146.096  50
  -1   0  19 97.6483 72.0557  18
  -1   0  19 45.7986 56.4360  44
   1   0  19 126.781 56.0290  18
   1   0 -19 57.6038 50.8641  42
   1   0 -19 87.9180 64.5534  46
  -1   0  19 64.0285 141.550  13
  -1   0 -19 115.838 62.4783  46
  -1   0 -19 13.1116 63.8744   7
  -1   0 -19 220.797 134.051  32
   1   0  19 119.017 54.8306  47
   1   0 -19 112.490 63.2226  24
  -1   0  19 203.156 75.3250  45
  -1   0 -19 39.6886 48.3504   9
  -1   0 -19 71.2664 52.6946  38
   1   0  19-120.432 114.412  30
  -1   0 -19-51.0702 122.599  12
   1   0 -19 100.851 52.1896  38
   1   0 -19 25.9536 58.2924   7
   1   0 -19 60.6294 116.466  32
  -1   0  19 256.131 77.0909  28
   1   0 -19 91.0800 55.8045  52
   1   0  19-1.89260 69.7766  28
   1   0 -19 94.4737 116.063  12
   1   0  19 3.93436 49.1628  45
   1   0  19 17.1534 122.865  22
  -1   0 -19 37.0140 51.4380  42
   1   0  19 121.202 79.1912  44
  -1   0 -19 101.859 46.5969  19
  -1   0 -19 62.0813 56.5371  24
   1   0  20 577.524 214.377  22
  -1   0  20 430.593 86.5924  18
   1   0  20 420.771 77.6872  18
   1   0  20 376.856 85.5203  44
   1   0 -20 483.416 85.6293  42
  -1   0  20 418.410 86.8894  28
  -1   0  20 213.350 166.429  13
   1   0 -20 286.007 82.3478  24
  -1   0  20 353.151 85.2674  45
  -1   0  20 265.412 73.7594  44
  -1   0 -20 410.161 78.1403  38
   1   0 -20 407.496 74.8942  52
   1   0  20 298.813 73.0162  47
  -1   0 -20 334.060 69.5996  42
  -1   0 -20 400.326 92.8469  24
  -1   0 -20 441.257 207.189  32
   1   0 -20 437.314 92.5966  46
   1   0 -20 448.749 93.1153   7
   1   0 -20 285.335 179.762  32
   1   0 -20 419.011 77.5661  38
  -1   0 -20 287.606 81.6798  46
  -1   0 -20 320.334 63.2819   9
  -1   0 -20 297.122 77.0798  52
  -1   0 -20 627.176 106.877   7
   1   0  20 412.831 75.6198  45
   1   0  20 356.938 89.5620  28
   1   0  20 513.586 212.087  13
   1   0  21 168.874 68.3660  45
  -1   0  21 138.160 68.5261  28
  -1   0 -21 245.877 87.2161  24
   1   0  21 117.609 53.4356  47
  -1   0 -21 124.624 48.0829   9
   1   0  21 78.6001 68.7487  28
  -1   0 -21 186.970 58.9850  38
   1   0 -21 172.689 60.0191  52
   1   0  21 183.148 77.6951  44
  -1   0  21 287.814 87.9561  44
  -1   0 -21 108.202 56.9889  42
   1   0  21 232.865 66.0329  18
  -1   0 -21 42.6402 56.2984  52
  -1   0  21 126.926 64.4475  18
   1   0 -21 144.378 72.5152  46
  -1   0 -21 105.709 79.3570  46
   1   0 -21 111.210 56.6729  42
   1   0 -21 111.103 54.8316  38
   1   0 -21 124.924 65.9571  24
  -1   0 -21 101.177 79.2277   7
  -1   0  21 89.5825 71.9012  45
   1   0 -22 633.423 85.8550  52
  -1   0 -22 499.907 78.3227  38
  -1   0 -22 502.382 98.0949  24
   1   0  22 592.810 107.121  28
  -1   0  22 444.394 91.9076  28
  -1   0  22 506.932 91.5467  45
  -1   0 -22 536.134 97.2806  46
   1   0 -22 573.272 83.4206  38
   1   0  22 568.846 101.334  44
  -1   0 -22 584.455 90.4134  52
   1   0  22 496.404 75.6332  45
   1   0  22 456.384 80.6607  47
   1   0 -22 491.351 98.2411  24
   1   0 -22 712.177 114.006   7
   1   0 -22 572.436 104.168  46
  -1   0 -22 531.327 105.306   7
  -1   0 -22 524.744 77.0075   9
  -1   0  22 593.301 109.509  44
  -1   0  22 466.570 91.0554  18
  -1   0 -23 332.719 90.0164   7
  -1   0  23 534.943 97.3368  44
   1   0 -23 437.937 72.9287  38
   1   0 -23 458.516 90.1805   7
   1   0  23 446.379 90.0870  44
   1   0 -23 362.263 65.4127  17
  -1   0 -23 477.786 77.2230  52
   1   0 -23 348.966 86.2003  24
  -1   0  23 383.088 79.9728  45
  -1   0 -23 522.828 98.8951  46
  -1   0  23 517.979 97.4887  28
   1   0 -23 458.097 70.1854  52
  -1   0  23 558.789 90.7223  18
   1   0  23 487.645 75.2415  47
   1   0  23 402.803 77.2663  15
  -1   0 -23 500.578 95.7376  53
   1   0 -23 417.115 88.2864  46
   1   0  23 502.178 93.1900  28
  -1   0 -23 450.521 72.8304  38
  -1   0 -23 425.873 93.9586  24
   1   0  24 68.8371 67.4204  44
   1   0  24 55.7938 44.3817  47
  -1   0  24 97.6427 63.0939  28
   1   0 -24 25.6636 64.2352  24
  -1   0 -24 59.8559 43.7059  38
   1   0 -24-6.07368 65.5866   7
   1   0  24-14.4048 66.1380  28
  -1   0  24 0.70621 48.3373  18
  -1   0 -24 28.7551 66.1245  24
  -1   0  24 44.1932 62.7162  44
   1   0  24 39.8985 48.5956  15
  -1   0 -24 86.3982 61.9471   7
  -1   0  24-51.6861 71.8037  20
   1   0 -24 72.3886 46.3826  38
  -1   0 -24 13.1164 43.9499  52
   1   0 -24 24.1637 46.0362  52
  -1   0 -24 46.9081 63.6254  46
  -1   0  24 49.7045 53.1532  45
  -1   0 -24-102.584 75.8999  53
   1   0 -24 65.3174 66.0571  46
  -1   0  25 217.916 70.7504  28
  -1   0 -25 227.866 70.3572   7
   1   0 -25 151.997 65.7477  53
   1   0  25 115.305 55.8241  44
   1   0  25 167.972 44.8766  47
  -1   0  25 190.810 56.8502  18
   1   0 -25 145.523 64.3730  46
   1   0 -25 209.493 47.3065  52
   1   0  25 121.655 63.7512  28
   1   0 -25 161.679 63.7345   7
  -1   0 -25 157.973 66.8783  53
  -1   0 -25 188.975 47.3515  38
  -1   0 -25 187.015 72.2422  24
   1   0 -25 206.844 46.8697  38
  -1   0  25 134.258 52.6978  44
  -1   0 -25 186.617 67.1674  46
   1   0  25 259.573 50.9790  15
   1   0 -25 192.847 63.1215  24
  -1   0  25 158.736 65.2871  20
  -1   0  25 202.283 57.6387  45
  -1   0 -26 1248.82 109.037  53
  -1   0  26 1386.07 106.017  28
  -1   0 -26 1365.50 112.740  46
  -1   0  26 1237.92 88.7617  18
  -1   0  26 1312.02 102.812  20
   1   0  26 1514.80 114.662  44
  -1   0  26 1192.57 105.152  44
   1   0  26 1199.54 100.640  20
   1   0  26 1226.52 76.0492  15
  -1   0  26 1057.54 86.6670  45
   1   0 -26 1241.36 105.860   7
   1   0 -26 1438.18 117.359  53
   1   0 -26 1150.81 103.705  24
  -1   0 -26 1147.35 103.075  24
   1   0 -26 1273.27 108.875  46
   1   0  26 1304.39 105.451  28
   1   0 -27-32.9030 40.5250  46
   1   0  27 44.4724 44.8310  20
   1   0 -27 9.04475 37.9672  24
   1   0 -27 55.3380 39.2243   7
  -1   0 -27-7.47966 44.1780  53
  -1   0  27 3.42912 37.0167  20
  -1   0 -27-12.8702 39.2905  24
   1   0 -27-2.93665 40.4933  53
   1   0  27-31.4874 38.6028  28
  -1   0 -27-32.9556 37.0989  46
   1   0  27 14.5029 35.2627  44
  -1   0  27 41.2675 34.8747  28
  -1   0  27 27.1918 37.4253  44
   1   0 -28 210.562 42.0319  53
  -1   0  28 377.388 45.5662  44
   1   0 -28 270.029 40.7533  46
  -1   0 -28 214.775 37.8309  46
   1   0  28 264.505 37.2077  28
  -1   0  28 307.617 41.7376  20
   1   0 -28 259.013 40.6571  24
  -1   0 -28 290.668 43.7676  24
  -1   0 -28 259.741 41.5366  53
   1   1 -28 119.738 34.7028  53
  -1   1  28 160.874 36.0330  44
   1  -1  28 114.525 30.1281  28
  -1  -1 -28 128.517 35.1224  46
  -1  -1 -28 107.710 31.7166  24
  -1   1  28 117.157 28.3428  20
  -1  -1 -27 209.711 47.0598  53
   1   1 -27 123.498 44.2533  24
   1   1 -27 215.384 51.7250  53
  -1   1  27 100.466 43.7039  20
  -1  -1 -27 225.175 52.6284  24
   1   1 -27 231.193 51.6831  46
  -1   1  27 179.821 44.6942  28
   1   1 -27 264.980 52.0456   7
  -1  -1 -27 297.195 56.0594  46
  -1   1  27 116.255 45.5943  44
   1  -1  27 151.219 42.5670  20
   1  -1  27 135.055 45.5967  44
   1  -1  27 269.432 50.2536  28
  -1  -1 -26 1756.36 124.834  53
   1   1 -26 1642.43 117.366  24
   1   1 -26 1416.28 92.2952  52
   1   1 -26 1748.28 102.323  38
  -1   1  26 1505.02 112.077  20
  -1  -1 -26 1868.53 130.697  24
  -1   1  26 1749.38 123.545  44
   1  -1  26 1536.38 111.751  20
   1  -1  26 1636.48 118.893  28
  -1   1  26 1677.66 116.391  28
  -1  -1 -26 1738.90 123.511  46
   1  -1  26 1617.77 90.7080  15
  -1   1  26 1382.77 91.5831  18
  -1  -1 -26 1250.09 83.9749   4
   1   1 -26 1560.81 115.373   7
   1   1 -26 1736.33 122.721  46
   1  -1  26 1753.20 121.281  44
   1   1 -26 1775.76 125.293  53
  -1   1  25 724.912 83.8937  45
   1  -1  25 711.702 75.3185  15
  -1   1  25 611.523 86.0135  20
  -1  -1 -25 784.296 95.6204  46
  -1   1  25 692.079 94.5655  28
  -1  -1 -25 867.086 101.770  53
  -1  -1 -25 793.056 99.9461  24
  -1   1  25 868.981 99.0912  44
   1  -1  25 749.361 93.1661  44
   1   1 -25 845.501 98.0373  46
   1   1 -25 694.934 73.2279  52
   1   1 -25 624.822 89.1530  24
   1   1 -25 712.693 91.5385   7
  -1   1  25 845.105 84.7757  18
   1  -1  25 780.924 96.8476  28
  -1  -1 -25 722.055 94.2691   7
   1   1 -25 809.600 100.250  53
   1   1 -25 673.853 76.8226  38
   1   1 -24 247.493 74.9371  24
   1   1 -24 204.304 70.0098  46
   1   1 -24 290.106 75.8543   7
  -1   1  24 369.143 77.8121  20
  -1   1  24 217.819 70.3865  28
  -1  -1 -24 272.510 75.8824   7
   1   1 -24 281.440 62.5653  52
   1   1 -24 276.448 64.6219  38
   1  -1  24 420.668 63.0209  47
   1  -1  24 330.088 81.5230  28
  -1   1  24 317.727 68.9141  18
  -1  -1 -24 402.881 86.1143  24
  -1  -1 -24 222.235 74.6517  53
  -1  -1 -24 213.137 72.6303  46
  -1   1  24 238.927 74.8282  44
   1  -1  24 220.866 56.7962  15
   1  -1  24 226.258 77.9230  44
  -1   1  24 242.978 65.4091  45
   1   1 -23 2059.33 146.955  38
  -1   1  23 2111.65 154.125  18
  -1  -1 -23 2007.39 169.025  24
  -1   1  23 1900.82 154.288  28
  -1  -1 -23 1914.91 138.861  52
   1   1 -23 2109.35 164.053  46
  -1   1  23 1992.54 156.534  45
   1  -1  23 2048.74 166.974  44
   1  -1  23 1951.45 159.533  28
   1  -1  23 1978.28 137.599  47
   1   1 -23 2066.19 166.231   7
  -1   1  23 2026.37 157.434  20
  -1  -1 -23 2351.15 174.348  46
  -1   1  23 2041.95 162.110  44
  -1  -1 -23 2254.34 151.379  42
  -1  -1 -23 2254.86 171.271  53
   1   1 -23 2090.65 164.226  24
  -1  -1 -23 2032.29 163.147   7
   1   1 -23 2123.40 150.138  52
  -1  -1 -23 2003.16 132.297  38
   1  -1  22 247.251 55.6944  47
  -1   1  22 224.018 72.8513  45
  -1  -1 -22 260.714 78.7577   7
   1   1 -22 408.728 96.9916   7
  -1  -1 -22 220.760 56.2045  38
  -1   1  22 199.731 75.6771  28
   1  -1  22 269.312 68.7877  18
  -1   1  22 293.771 75.9166  18
   1  -1  22 241.828 87.1249  44
  -1  -1 -22 303.079 91.0854  24
   1   1 -22 215.591 66.2842  38
   1   1 -22 249.835 86.7019  46
  -1  -1 -22 154.147 59.7419  42
  -1  -1 -22 195.080 66.3051  52
   1   1 -22 202.129 58.4429  52
   1   1 -22 232.249 86.4352  24
  -1  -1 -22 315.141 91.5764  46
  -1  -1 -22 170.099 60.1890  17
   1  -1  22 374.310 90.0520  28
  -1   1  22 44.5488 67.1167  44
  -1  -1 -21 5882.48 280.583  42
   1   1 -21 6029.10 277.230  38
   1   1 -21 6242.09 279.762  52
   1  -1  21 5526.62 253.995  45
  -1  -1 -21 6154.01 299.711   7
  -1  -1 -21 5630.43 267.524  52
  -1  -1 -21 6261.57 271.286  17
  -1  -1 -21 5873.16 261.082  38
   1  -1  21 6370.91 271.284  18
  -1   1  21 6233.76 291.000  18
  -1  -1 -21 6488.17 312.264  46
   1  -1  21 5945.91 295.055  44
   1   1 -21 6538.33 307.047  46
  -1   1  21 6245.76 295.790  28
   1  -1  21 6494.16 305.758  28
   1   1 -21 6304.87 302.694   7
  -1   1  21 6447.17 306.082  44
   1   1 -21 5955.63 292.945  24
  -1   1  21 5788.01 292.447  45
   1  -1  21 5581.21 263.657  47
  -1  -1 -21 5936.73 300.443  24
   1  -1  20 946.002 123.601  28
   1  -1  20 816.538 98.1380  18
  -1  -1 -20 1064.32 275.842  32
  -1   1  20 841.801 113.492  28
   1   1 -20 1023.53 125.768  46
  -1  -1 -20 818.019 115.724  46
   1  -1  20 843.129 112.404  44
  -1   1  20 805.587 254.083  13
  -1   1  20 897.220 115.614  44
   1   1 -20 920.689 114.039  24
   1  -1  20 811.453 97.1892  45
  -1   1  20 932.886 123.330  45
   1   1 -20 881.682 105.369  52
   1   1 -20 763.658 223.294  32
   1  -1  20 1402.26 287.643  22
  -1  -1 -20 919.304 105.874  17
  -1  -1 -20 896.088 121.177  24
   1  -1  20 779.498 97.9525  47
   1   1 -20 1096.31 116.193  38
  -1  -1 -20 827.408 97.5809  38
  -1  -1 -20 904.709 103.877  52
  -1   1  20 941.013 110.445  18
   1  -1  20 909.807 225.129  13
   1   1 -20 768.339 112.268   7
  -1  -1 -20 992.579 123.222   7
  -1  -1 -20 907.325 109.566  42
   1  -1  19 423.836 157.863  22
  -1   1  19 572.759 98.0817  28
  -1   1  19 677.009 109.548  44
  -1  -1 -19 528.579 77.7699   9
  -1  -1 -19 713.040 227.411  32
   1  -1  19 560.046 213.031  13
   1   1 -19 492.497 91.1734  24
   1   1 -19 534.344 84.6161  52
   1   1 -19 651.347 92.6738  38
   1   1 -19 711.303 106.892  46
  -1  -1 -19 589.545 83.5257  38
  -1  -1 -19 507.395 93.9078  46
   1  -1  19 692.156 186.409  30
  -1  -1 -19 312.076 126.199  12
   1  -1  19 430.179 78.8152  47
   1   1 -19 381.538 165.902  32
   1   1 -19 568.204 95.0877   7
  -1  -1 -19 664.018 95.2209  42
  -1  -1 -19 556.553 98.7911  24
   1  -1  19 631.559 104.492  28
  -1  -1 -19 474.353 79.0790  52
   1  -1  19 551.705 88.7188  45
  -1  -1 -19 593.202 103.653   7
  -1   1  19 589.422 100.037  45
   1  -1  19 432.308 76.0813  18
   1   1 -19 295.032 127.454  12
   1  -1  19 537.895 91.1022  44
  -1   1  19 491.065 92.5306  18
  -1  -1 -19 596.711 83.8639  17
  -1   1  19 710.805 244.520  13
  -1  -1 -18 1738.91 148.742  46
   1  -1  18 1768.64 133.360  45
  -1   1  18 1672.85 142.498  18
   1   1 -18 1731.21 134.664  38
  -1  -1 -18 1522.02 116.012   9
   1   1 -18 1687.54 135.158  52
   1   1 -18 1770.00 333.705  12
   1  -1  18 1771.72 139.212  47
  -1  -1 -18 1763.72 147.967   7
  -1  -1 -18 2188.94 353.541  12
  -1  -1 -18 1749.83 141.370  42
   1  -1  18 2008.80 158.875  28
  -1  -1 -18 1827.83 287.330  50
   1   1 -18 1463.83 292.602  32
  -1   1  18 1761.14 149.894  45
  -1   1  18 1320.11 290.159  13
   1  -1  18 1835.00 137.469  18
   1   1 -18 1430.50 270.188  50
   1   1 -18 1687.62 144.264  24
   1   1 -18 1758.65 145.722   7
  -1   1  18 1845.68 150.543  44
   1  -1  18 1802.90 148.338  44
  -1  -1 -18 1710.39 147.734  24
  -1   1  18 1805.22 149.957  28
   1  -1  18 1839.48 290.073  30
   1  -1  18 1793.89 307.727  22
  -1  -1 -18 1859.48 141.706  52
   1  -1  18 1747.40 337.016  13
  -1  -1 -18 1425.44 316.871  32
   1   1 -18 1660.13 140.502  46
  -1  -1 -18 1661.92 128.980  38
  -1  -1 -17 4718.38 237.791  46
  -1   1  17 4395.44 413.567  22
  -1  -1 -17 3836.54 191.879  19
   1   1 -17 4282.05 469.187  41
   1   1 -17 4641.57 234.893  46
  -1   1  17 4695.48 231.951  28
   1  -1  17 4009.82 454.054  22
   1  -1  17 4929.52 222.168  18
   1   1 -17 4903.93 222.437  38
   1  -1  17 4608.00 214.495  45
   1   1 -17 4334.82 481.385  32
   1   1 -17 4864.56 237.058   7
  -1  -1 -17 4543.68 228.097  42
   1  -1  17 4111.93 479.519  13
  -1  -1 -17 4790.17 223.873  52
  -1  -1 -17 4723.51 235.908   7
  -1  -1 -17 4551.79 213.135  38
  -1  -1 -17 4928.49 518.863  12
  -1  -1 -17 4530.73 233.284  24
   1   1 -17 4656.33 223.101  52
   1   1 -17 4520.20 230.185  24
  -1   1  17 4591.96 232.353  44
  -1   1  17 4844.26 241.680  45
   1   1 -17 3857.26 433.606  50
  -1   1  17 4089.94 467.596  13
  -1   1  17 4897.47 235.860  18
   1  -1  17 4541.81 231.092  28
  -1  -1 -17 4567.15 495.452  32
  -1  -1 -17 4681.20 453.741  50
   1  -1  17 4825.26 239.684  44
   1  -1  17 4996.04 461.979  30
   1   1 -17 4964.91 509.155  12
  -1  -1 -17 3976.32 195.523   9
  -1  -1 -16 7337.46 277.426  19
  -1   1  16 8202.06 324.734  45
  -1  -1 -16 7845.05 302.426  52
   1  -1  16 8892.75 678.653   1
  -1   1  16 7656.18 552.748  22
   1  -1  16 8685.34 323.953  44
   1   1 -16 8392.46 633.586  50
  -1  -1 -16 9151.28 690.140  12
   1   1 -16 8170.03 314.689  24
  -1  -1 -16 8315.02 295.879  38
   1   1 -16 7893.88 301.110  52
   1   1 -16 7690.83 314.838  46
   1   1 -16 8061.47 628.638  32
  -1  -1 -16 8392.07 657.164  32
  -1  -1 -16 7959.30 593.893  50
  -1  -1 -16 8287.71 319.998  24
  -1   1  16 8194.64 313.881  28
   1  -1  16 8212.20 318.668  28
  -1  -1 -16 8033.11 319.243   7
   1   1 -16 8100.82 317.520   7
   1  -1  16 8170.81 627.015  22
   1   1 -16 9034.16 670.337  12
   1   1 -16 8344.00 643.353  41
   1  -1  16 8593.45 645.179  13
  -1   1  16 8293.98 318.201  18
  -1   1  16 7972.98 315.506  44
  -1  -1 -16 8436.06 324.991  46
   1  -1  16 8669.03 604.931  30
  -1   1  16 7845.54 624.044  13
  -1  -1 -16 8046.31 313.331  42
   1   1 -16 8707.15 307.525  38
   1  -1  16 7881.83 295.684  18
   1   1 -15 6997.15 563.959  41
   1   1 -15 6637.13 268.698  46
  -1  -1 -15 6457.74 569.822  48
   1   1 -15 6647.56 267.623   7
   1   1 -15 6179.14 528.882  50
  -1  -1 -15 6501.58 270.669  24
  -1   1  15 6746.44 267.882  28
  -1   1  15 6353.36 482.576  22
  -1  -1 -15 6453.82 517.238  50
   1  -1  15 6431.34 266.286  44
   1  -1  15 6876.58 521.016  30
  -1   1  15 6773.85 436.375  30
   1   1 -15 6853.30 268.383  24
   1  -1  15 6956.48 582.755   1
  -1   1  15 6430.61 268.899  44
   1   1 -15 7157.17 576.224  12
   1  -1  15 6930.47 554.006  22
   1  -1  15 6356.38 532.925  13
  -1  -1 -15 6690.75 272.769   7
   1  -1  15 6641.92 267.992  28
   1   1 -15 7059.06 560.955  32
  -1   1  15 6463.70 539.941  13
  -1  -1 -15 6402.21 268.254  46
  -1  -1 -15 6732.31 564.862  32
  -1   1  14 15946.1 856.756   1
  -1  -1 -14 14066.9 693.847  14
   1   1 -14 15335.8 819.975  41
   1  -1  14 15778.2 790.753  30
  -1  -1 -14 15292.4 802.268  50
   1  -1  14 15515.8 822.782  22
  -1  -1 -14 14719.7 829.419  32
  -1   1  14 15754.5 836.867  13
   1  -1  14 15564.2 860.373   1
   1  -1  14 15886.9 842.551  13
   1   1 -14 15276.6 831.826  12
  -1  -1 -14 15129.9 862.735  48
   1   1 -14 14732.1 823.319  50
   1   1 -14 15072.1 816.824  32
  -1   1  14 15109.6 753.111  22
  -1   1  14 15026.0 672.249  30
   1   1 -13 8827.05 573.971  41
  -1  -1 -13 8741.44 598.571  32
   1  -1  13 8704.69 546.984  30
  -1  -1 -13 9465.10 637.227  48
   1  -1  13 9086.86 612.728   1
   1  -1  13 9005.92 581.578  22
   1  -1  13 8757.00 588.763  13
  -1  -1 -13 8403.15 555.434  50
  -1   1  13 8668.36 470.607  30
   1   1 -13 9039.36 584.905  32
   1   1 -13 8686.63 582.573  12
  -1  -1 -13 8094.22 494.365  14
  -1   1  13 8713.26 529.266  22
  -1   1  13 9788.89 623.034   1
  -1   1  13 8455.00 571.401  13
   1  -1  12 14436.9 727.791  22
  -1  -1 -12 13783.2 733.881  32
   1  -1  12 14515.8 698.532  30
  -1  -1 -12 13599.8 642.987  14
   1   1 -12 14012.9 713.531  41
  -1   1  12 14021.8 720.209  13
   1  -1  12 13944.0 720.108  13
  -1   1  12 13203.5 647.692  22
   1   1 -12 14868.7 744.822  12
   1   1 -12 13519.9 579.538  14
   1   1 -12 13756.9 713.191  32
  -1   1  12 14264.7 604.065  30
  -1  -1 -12 14060.1 708.652  50
   1  -1  12 14657.4 759.616   1
  -1   1  12 14306.0 741.988   1
  -1  -1 -12 14489.9 766.791  48
   1  -1  11 415.707 156.988  22
   1   1 -11 305.484 96.6055  14
  -1   1  11 218.726 126.524  13
  -1  -1 -11 291.699 150.889  48
   1   1 -11 303.147 120.244  32
   1  -1  11 268.548 129.139   1
  -1   1  11 309.024 116.284  22
  -1  -1 -11 368.006 117.532  14
  -1  -1 -11 324.128 136.319  32
  -1   1  11 293.378 139.353   1
   1  -1  11 364.355 149.585  13
   1   1 -11 225.999 134.913  12
  -1   1  11 296.043 92.8936  30
  -1  -1 -11 348.277 134.953  50
   1   1 -11 211.924 121.758  41
   1  -1  11 316.269 119.095  30
   1  -1  10 15201.2 691.183  22
   1  -1  10 15103.7 664.408  30
  -1  -1 -10 14871.5 699.911  32
  -1  -1 -10 14597.2 704.455  48
   1  -1  10 14998.5 699.259   1
  -1  -1 -10 13608.7 617.172  14
   1   1 -10 14257.2 661.893  41
   1   1 -10 15908.3 701.066  12
   1   1 -10 14421.2 573.803  14
  -1  -1 -10 14435.9 661.347  50
   1   1 -10 14654.4 580.567  23
   1   1 -10 14975.8 671.430  32
  -1   1  10 14539.8 565.867  30
  -1   1  10 15129.7 460.708  21
  -1   1  10 14350.8 624.776  22
  -1   1  10 15373.3 692.691   1
  -1   1  10 13958.9 661.008  13
   1  -1  10 14608.8 671.585  13
  -1   1   9 34380.2 871.248  21
  -1   1   9 34572.9 1104.95  13
  -1   1   9 32413.0 1035.34  22
  -1  -1  -9 33164.7 1144.93  48
   1   1  -9 32121.3 986.284  23
  -1  -1  -9 33307.4 1125.38  32
   1  -1   9 32372.1 1104.76  22
  -1  -1  -9 35175.5 1075.90  14
  -1  -1  -9 33002.4 1099.42  50
   1   1  -9 33098.7 1089.97  41
  -1   1   9 32897.8 969.482  30
   1  -1   9 32758.2 1094.74  13
   1   1  -9 33627.6 1000.67  14
   1  -1   9 33745.0 1086.74  30
  -1   1   9 34424.7 1120.19   1
   1  -1   9 32828.7 1125.26   1
   1   1  -9 34814.4 1119.29  12
   1   1  -9 31443.9 1076.15  32
   1  -1   8 50014.2 1367.17   1
  -1  -1  -8 49138.4 1313.32  14
  -1  -1  -8 50708.6 1381.38  32
   1  -1   8 49399.3 1338.47  13
  -1   1   8 48066.7 1269.10  22
  -1  -1  -8 50408.1 1346.64  50
   1   1  -8 52522.1 1364.77  12
  -1   1   8 49827.7 1205.77  30
   1   1  -8 47513.3 1317.16  32
   1   1  -8 47807.2 1221.40  23
  -1   1   8 49839.3 1114.10  21
   1   1  -8 50080.9 1332.75  41
   1  -1   8 46954.2 1159.66  31
   1  -1   8 48870.1 1357.92  22
  -1  -1  -8 48617.3 1377.94  48
  -1   1   8 51824.2 1355.90   1
  -1   1   8 49447.4 1335.79  13
   1  -1   8 53291.4 1351.27  30
   1   1  -8 48285.4 1240.71  14
  -1  -1  -7 22224.9 784.397  48
  -1   1   7 21380.3 752.147   1
   1  -1   7 21268.1 745.055  13
   1  -1   7 21997.2 628.424  31
  -1   1   7 21410.9 744.138  13
   1   1  -7 23336.4 767.738  12
  -1  -1  -7 21882.6 771.322  32
   1   1  -7 21428.6 736.813  32
   1  -1   7 22555.3 776.968   1
   1   1  -7 21636.8 676.396  23
   1  -1   7 23202.3 761.401  30
   1   1  -7 21451.6 743.045  41
  -1  -1  -7 22130.5 744.175  14
  -1   1   7 21700.3 649.986  30
  -1   1   7 22505.9 605.321  21
   1  -1   7 23158.5 778.367  22
  -1   1   7 20675.5 695.903  22
  -1  -1  -7 21627.6 753.694  50
   1  -1   6 6346.90 324.869  13
  -1   1   6 6003.91 318.436   1
  -1  -1  -6 6217.78 341.608  48
   1   1  -6 5607.55 301.583  32
   1  -1   6 6332.18 324.444  30
  -1   1   6 6085.27 252.611  30
  -1  -1  -6 6161.93 323.708  50
  -1   1   6 6742.48 242.717  21
  -1   1   6 6042.06 292.174  22
   1  -1   6 6333.20 333.790   1
   1  -1   6 6039.04 241.614  31
  -1  -1  -6 6025.40 317.171  14
   1   1  -6 5680.94 271.909  23
   1   1  -6 6758.20 332.761  12
  -1  -1  -5 18462.6 603.286  50
   1   1  -5 18410.7 583.389  32
   1   1  -5 18636.6 601.482  12
  -1   1   5 18062.7 589.593   1
   1  -1   5 18096.4 593.550  13
  -1  -1  -5 17871.0 618.001  48
  -1  -1  -5 18365.0 605.100  14
   1  -1   5 18488.0 500.125  31
  -1   1   5 18921.9 508.328  21
  -1   1   5 17819.4 505.954  30
   1   1  -5 17471.7 541.938  23
   1  -1   5 18521.3 613.749   1
  -1   1   5 17892.6 555.244  22
   1   1  -4 59242.2 1332.58  39
   1   1  -4 56409.8 1356.45  23
   1  -1   4 58614.1 1416.53   1
  -1  -1  -4 58704.5 1421.41  50
  -1   1   4 58228.7 1396.06   1
   1  -1   4 58229.5 1305.49  31
  -1  -1  -4 57529.1 1430.28  48
  -1   1   4 58045.8 1304.01  30
  -1   1   4 61222.3 1336.72  21
   1   1  -4 59613.1 1411.42  12
  -1   1   4 57514.4 1362.49  22
   1  -1   4 59401.7 1409.37  13
  -1  -1  -4 57624.6 1434.22  14
  -1   1   3 3970.81 175.781   1
   1  -1   3 3750.12 138.994  31
   1   1  -3 3713.92 157.054  39
   1  -1   3 3817.89 186.706  13
  -1   1   3 3943.22 164.472  21
  -1  -1  -3 3927.71 128.554  21
  -1   1   3 4147.77 174.616  22
   1   1  -3 3907.36 186.983  12
   1  -1   3 3714.21 184.999   1
  -1  -1  -3 4108.26 203.548  48
  -1   1   3 3730.78 128.510  30
  -1   1   2 4535.55 166.184   1
   1   1  -2 4322.22 184.433  12
  -1  -1  -2 4673.83 194.017  48
  -1   1   2 4750.62 174.226  22
   1   1  -2 4630.61 172.236  39
   1  -1   2 4248.30 175.381   1
  -1   1   2 4730.13 184.136  21
  -1  -1  -2 4581.04 149.434  21
   1  -1   2 4597.84 154.086  31
  -1   1   2 4829.21 129.066  30
  -1  -1  -2 4503.44 144.712  31
   1  -1   1 4131.10 137.362   1
  -1  -1  -1 4155.59 160.704  48
  -1   1   1 4170.46 171.684  21
  -1  -1  -1 4288.17 131.674  40
   1   1  -1 4091.87 161.090  12
   1   1   0 11157.1 292.982  22
   1  -1   0 11265.0 286.302  12
  -1  -1   0 11494.1 276.308   2
  -1   1   0 10965.7 288.036  12
   1   1   0 10161.7 313.093  12
  -1   1   0 10764.9 339.421  21
  -1   1   0 11411.5 341.026   2
  -1  -1   0 11057.1 332.115  30
   1  -1  -1 4334.90 155.118  48
   1   1   1 4011.20 158.734  22
  -1   1  -1 3872.59 180.956  21
  -1  -1   1 3995.86 168.717  30
   1  -1  -1 4232.72 125.196   1
  -1  -1   1 4286.23 138.700  13
   1  -1  -1 4162.24 136.393  41
  -1   1  -1 3871.63 178.467   2
  -1   1  -1 4285.91 152.323  12
   1  -1  -2 4342.78 179.644  48
   1  -1  -2 4453.83 162.847  41
   1   1   2 4880.91 210.710   1
   1   1   2 4342.58 163.380  13
  -1   1  -2 4421.44 180.240  12
  -1  -1   2 4490.01 184.004  30
   1  -1  -2 4360.75 142.221  23
  -1  -1   2 4414.52 168.527  13
   1  -1  -2 4320.35 120.955  30
  -1   1  -2 4234.96 195.357  21
   1  -1  -3 3705.22 129.575  23
  -1   1  -3 3408.53 180.054  21
  -1   1  -3 3874.73 189.192  12
   1  -1  -3 3826.03 187.958  48
  -1  -1   3 3943.98 178.769  13
   1  -1  -3 3759.11 169.368  41
  -1   1  -3 3865.27 135.851  50
  -1  -1   3 3944.41 149.959  22
  -1   1  -3 3713.71 148.680  14
   1   1   3 3969.91 177.414  13
  -1  -1   3 3741.69 178.371  30
   1   1   3 4001.55 204.760   1
   1   1   4 56109.2 1454.98   1
   1  -1  -4 58680.1 1400.79  41
  -1  -1   4 57681.0 1403.87  30
  -1   1  -4 57396.6 1333.89  14
  -1  -1   4 59360.7 1361.90  22
   1  -1  -4 56448.2 1434.79  48
   1  -1  -4 58304.0 1308.76  23
   1   1   4 58339.9 1408.32  13
   1   1   4 55295.0 1385.60  39
  -1   1  -4 58026.2 1347.69  50
  -1  -1   5 17891.7 562.831  30
   1  -1  -5 18544.0 574.357  41
  -1   1  -5 18027.8 496.826  14
  -1  -1   5 18932.4 605.114  31
   1   1   5 17394.9 613.196   1
   1  -1  -5 17610.9 602.499  48
  -1   1  -5 18079.5 530.180  50
   1   1   5 18198.4 576.174  13
   1  -1  -5 18296.8 478.206  23
   1   1   5 17196.7 539.236  39
  -1   1  -5 18631.3 595.011  32
  -1  -1   5 18105.1 534.515  22
  -1   1  -6 6037.12 312.169  32
   1   1   6 6314.03 313.072  13
  -1  -1   6 5831.18 271.567  22
  -1   1  -6 5921.57 271.354  50
  -1   1  -6 5859.22 236.484  14
   1   1   6 5892.50 269.862  39
   1  -1  -6 6265.05 343.799  14
   1  -1  -6 6037.93 302.667  41
  -1  -1   6 5658.75 310.480  31
   1  -1  -6 6044.36 224.993  23
  -1  -1   6 6157.67 294.475  30
   1   1   6 6176.28 340.141   1
   1  -1  -6 5749.99 324.218  48
  -1  -1   6 6049.06 312.469  13
   1   1   7 21716.4 760.772  22
   1  -1  -7 21113.4 765.262  14
   1   1   7 21313.4 729.560  13
  -1   1  -7 21794.9 743.920  41
   1  -1  -7 21973.5 768.465  48
  -1  -1   7 21566.7 703.419  30
  -1  -1   7 21884.2 686.951  22
  -1   1  -7 21777.9 617.229  14
  -1  -1   7 23216.1 754.341  31
   1   1   7 21575.4 773.204   1
   1   1   7 20330.1 654.478  39
  -1  -1   7 22017.8 744.121  13
   1  -1  -7 21957.2 758.445  32
  -1   1  -7 21203.6 678.679  50
   1  -1  -7 21814.7 601.161  23
  -1   1  -7 21125.3 746.266  32
   1  -1  -7 21541.9 725.910  41
   1   1   8 50818.6 1404.73  13
  -1  -1   8 45596.7 1377.24  31
  -1   1  -8 49185.6 1415.73  32
   1  -1  -8 48206.9 1429.86  14
   1   1   8 46554.7 1275.83  39
  -1  -1   8 50593.6 1409.27  13
   1  -1  -8 49779.1 1441.98  48
  -1   1  -8 49008.7 1238.40  14
   1  -1  -8 49547.3 1225.36  23
   1   1   8 48810.1 1427.28  22
   1   1   8 51315.7 1464.11   1
  -1   1  -8 49576.7 1412.63  41
  -1  -1   8 52481.5 1367.40  30
   1  -1  -8 49032.8 1392.33  41
   1  -1  -8 47843.7 1415.67  32
  -1  -1   8 49931.1 1337.48  22
  -1   1  -8 47245.5 1329.30  50
   1   1   9 34744.2 1115.33  22
  -1   1  -9 33402.9 917.728  14
   1  -1  -9 32947.8 1101.71  14
  -1   1  -9 32468.1 1015.22  50
   1  -1  -9 34068.9 1115.88  32
   1   1   9 33484.6 1139.62   1
  -1  -1   9 31906.3 1059.53  31
  -1  -1   9 32828.4 1016.70  22
   1  -1  -9 32932.2 1069.62  41
   1   1   9 31830.6 948.903  39
  -1   1  -9 34160.2 1102.55  41
   1   1   9 32517.0 1073.45  13
   1  -1  -9 34126.5 1130.70  48
  -1  -1   9 33881.0 1093.95  13
  -1   1  -9 33493.2 1098.20  32
  -1  -1   9 32697.8 1025.54  30
   1   1  10 13592.6 658.322  22
  -1  -1  10 14042.1 598.103  30
   1  -1 -10 14075.9 640.686  41
   1  -1 -10 14255.3 682.135  48
  -1   1 -10 14142.8 505.220  14
   1   1  10 15293.0 634.537  30
  -1  -1  10 13948.5 632.763  31
  -1   1 -10 14102.2 600.486  50
   1  -1 -10 14125.9 652.560  14
   1   1  10 14088.8 530.596  39
   1  -1 -10 14194.7 674.033  32
  -1   1 -10 14344.3 660.677  41
   1   1  10 14008.3 688.329   1
  -1   1 -10 13776.6 657.110  32
  -1  -1  10 14251.8 602.949  22
  -1  -1  10 14183.6 661.030  13
   1   1  10 13901.5 647.492  13
  -1  -1  11 182.587 124.633  13
  -1   1 -11 162.268 126.187  32
  -1   1 -11 179.727 127.804  12
   1  -1 -11 223.727 119.658  48
   1  -1 -11 434.341 133.066  14
  -1   1 -11 240.101 71.0371  14
  -1  -1  11 345.147 102.579  30
   1   1  11 330.170 118.329  30
   1  -1 -11 258.041 128.381  50
   1   1  11 355.030 137.642   1
   1   1  11 466.032 161.678  13
   1  -1 -11 91.4768 108.717  32
   1   1  11 98.7968 108.139  22
  -1  -1  11 224.804 94.3366  22
   1  -1 -11 198.189 133.201  41
   1   1  11 261.123 75.7802  39
  -1   1 -11 187.767 97.1274  50
   1   1  12 14804.7 679.947  30
  -1   1 -12 14299.2 727.003  32
  -1  -1  12 13799.9 709.849  13
   1  -1 -12 13410.2 722.078  32
   1   1  12 13676.7 720.401  22
  -1  -1  12 13811.7 643.937  22
   1  -1 -12 14337.1 714.975  41
   1   1  12 13218.2 535.684  39
   1  -1 -12 13621.2 678.869  14
  -1   1 -12 14369.5 739.408  12
  -1  -1  12 13953.8 647.717  30
  -1   1 -12 13034.6 635.546  50
   1  -1 -12 13773.8 746.721  48
   1   1  12 14899.6 768.289   1
   1  -1 -12 14185.0 755.218  50
   1   1  12 14072.6 712.585  13
  -1   1 -13 7838.14 492.648  50
   1  -1 -13 8058.88 516.495  14
  -1   1 -13 8786.02 579.097  32
  -1   1 -13 8638.46 582.919  12
   1   1  13 9093.15 589.195  22
   1   1  13 9053.15 532.252  30
  -1  -1  13 9311.90 533.057  22
   1  -1 -13 8610.58 564.067  41
   1   1  13 8186.32 560.428  13
   1  -1 -13 8339.95 595.964  50
  -1  -1  13 8701.88 576.287  13
   1   1  13 8349.99 593.538   1
  -1  -1  13 9148.05 526.517  30
   1  -1 -13 8809.26 591.650  32
   1  -1 -13 9521.58 619.836  48
   1   1  14 15680.9 867.937   1
   1   1  14 15925.2 762.507  30
  -1   1 -14 14039.1 811.836  12
  -1  -1  14 15173.6 737.939  22
   1   1  14 15143.4 818.644  13
  -1   1 -14 14276.3 800.087  32
   1  -1 -14 15235.8 855.720  50
  -1  -1  14 15601.7 826.043  13
   1  -1 -14 14311.7 791.994  41
  -1  -1  14 15745.2 745.612  30
   1  -1 -14 14504.8 733.851  14
   1  -1 -14 16282.6 878.783  48
   1   1  14 15400.2 826.459  22
   1  -1 -14 14700.2 829.826  32
  -1   1 -14 14336.5 722.997  50
   1  -1 -15 6232.52 262.183  46
   1   1  15 6453.37 263.742  28
  -1  -1  15 6805.36 270.694  44
  -1   1 -15 6199.16 260.901  24
   1   1  15 6926.36 582.412   1
   1  -1 -15 6565.26 553.083  32
   1  -1 -15 5966.44 258.743  24
  -1  -1  15 6667.02 483.758  22
   1   1  15 6434.08 540.956  13
   1   1  15 7102.76 568.369  22
   1   1  15 7202.27 503.607  30
   1  -1 -15 6203.72 547.942  50
  -1  -1  15 6540.91 474.451  30
   1   1  15 6233.37 262.096  44
   1  -1 -15 6612.10 264.721   7
  -1   1 -15 5816.33 518.636  32
  -1   1 -15 6449.60 467.161  50
  -1  -1  15 6838.79 554.982  13
  -1   1 -15 6783.13 268.615  46
  -1   1 -15 6827.95 264.374  52
  -1   1 -15 6964.50 270.959   7
   1  -1 -15 6964.35 545.335  41
  -1   1 -15 7020.57 571.982  12
   1  -1 -15 6632.96 553.711  12
  -1  -1  16 8269.97 548.045  30
   1  -1 -16 7645.68 285.416  52
  -1   1 -16 7528.67 275.828  19
   1  -1 -16 7966.92 639.686  32
   1   1  16 7616.29 307.383  28
   1  -1 -16 8151.79 316.674  46
  -1   1 -16 8002.26 302.379  38
   1  -1 -16 8206.17 288.085  38
  -1  -1  16 8057.17 309.758  28
  -1   1 -16 8188.53 639.833  32
  -1  -1  16 7621.94 535.211  22
   1   1  16 8236.41 315.125  44
   1  -1 -16 7324.36 631.249  50
   1  -1 -16 8089.64 314.188  24
  -1   1 -16 8299.11 317.254  24
   1   1  16 7551.72 298.044  47
  -1  -1  16 8437.37 318.372  44
  -1  -1  16 7141.26 290.009  10
   1  -1 -16 8183.17 313.438   7
  -1   1 -16 8069.86 310.813  52
  -1  -1  16 8131.98 636.707  13
   1   1  16 8076.13 625.565  22
   1  -1 -16 8783.04 657.113  12
   1   1  16 7897.15 623.336  13
  -1   1 -16 6971.44 603.653  12
  -1   1 -16 7972.28 312.372  46
   1   1  16 9170.75 580.390  30
   1   1  16 8641.29 673.113   1
  -1  -1  16 7992.09 314.553  45
  -1  -1  16 8386.15 321.050  18
   1   1  16 7667.82 295.736  45
  -1   1 -16 8271.59 316.258   7
   1  -1 -17 4617.56 236.337  24
  -1  -1  17 4140.22 213.018  10
   1   1  17 4480.20 218.003  45
  -1  -1  17 4624.43 232.387  44
   1  -1 -17 4483.01 206.103  38
   1  -1 -17 4814.59 235.267   7
  -1   1 -17 4658.65 233.102  24
  -1  -1  17 4677.68 415.762  30
  -1   1 -17 4725.33 223.913  38
  -1   1 -17 4943.00 239.282  46
   1   1  17 4397.61 481.619  13
   1  -1 -17 4921.64 239.933  46
   1   1  17 5061.21 534.332   1
  -1   1 -17 4773.34 236.004   7
   1  -1 -17 4816.70 215.685  52
   1   1  17 4233.35 218.367  47
   1   1  17 4587.93 230.426  28
   1   1  17 4578.23 484.012  22
   1  -1 -17 4575.18 224.921  42
  -1  -1  17 4631.67 234.584  45
  -1   1 -17 4050.82 468.831  12
  -1  -1  17 5178.29 242.890  18
  -1   1 -17 4425.37 221.128  52
   1   1  17 4866.90 236.284  44
   1  -1 -17 4568.52 497.215  50
   1  -1 -17 4861.11 524.110  32
  -1   1 -17 4636.77 497.878  32
  -1   1 -17 4265.87 196.769  19
  -1  -1  17 3900.29 390.646  22
   1   1  17 4494.88 208.765  18
  -1  -1  17 4553.88 228.241  28
  -1  -1  17 5204.16 523.886  13
   1  -1 -17 4227.43 471.618  12
   1   1  17 5010.57 435.913  30
   1   1  18 1322.55 281.817  13
  -1   1 -18 1592.41 118.695  19
  -1  -1  18 1848.14 149.710  18
   1   1  18 1832.42 265.053  30
  -1   1 -18 1472.71 297.405  32
   1   1  18 1633.31 124.969  18
   1   1  18 1727.89 145.252  44
   1   1  18 1616.03 142.162  28
  -1   1 -18 1746.58 140.226  38
  -1   1 -18 1635.32 142.729   7
   1  -1 -18 2561.67 376.466  50
  -1   1 -18 1711.74 145.439  24
  -1   1 -18 1921.13 149.021  52
  -1   1 -18 1853.44 334.444  12
   1   1  18 1494.62 271.532  22
  -1  -1  18 1834.95 147.927  44
  -1  -1  18 1843.92 152.309  45
   1  -1 -18 1831.61 153.281  24
   1  -1 -18 1673.36 140.648  42
   1   1  18 1504.36 131.528  47
  -1   1 -18 2008.82 152.589  46
   1   1  18 1661.99 132.410  45
   1   1  18 1868.66 331.058   1
  -1  -1  18 1883.71 334.108  13
   1  -1 -18 1791.69 129.669  52
   1  -1 -18 1659.21 310.239  32
  -1  -1  18 1841.53 148.518  28
   1  -1 -18 1720.99 146.105  46
   1  -1 -18 958.809 245.138  12
   1  -1 -18 1778.48 130.067  38
   1  -1 -18 1760.31 143.728   7
   1   1  19 456.107 86.8925  44
  -1   1 -19 579.225 97.2267  52
   1   1  19 544.189 189.947  22
   1  -1 -19 644.800 97.4165   7
  -1   1 -19 702.759 221.438  32
  -1  -1  19 643.104 204.290  13
  -1   1 -19 655.310 101.734   7
  -1   1 -19 412.381 72.6861   9
   1  -1 -19 290.352 126.441  12
   1  -1 -19 323.481 153.476  50
  -1   1 -19 472.868 92.1918  24
   1  -1 -19 444.461 92.3681  46
  -1  -1  19 530.536 92.8866  28
   1   1  19 493.950 93.7552  28
  -1   1 -19 1255.41 134.320  46
   1  -1 -19 500.561 77.5162  38
  -1  -1  19 544.571 90.7819  44
   1  -1 -19 450.536 71.5880  52
  -1  -1  19 533.017 91.0365  45
  -1   1 -19 608.070 91.4645  38
  -1  -1  19 486.961 90.9688  18
  -1   1 -19 492.640 182.169  12
   1  -1 -19 522.898 91.3769  42
   1   1  19 465.089 77.9259  45
   1   1  19 483.443 91.0938  47
   1   1  19 586.522 78.1315  18
   1  -1 -19 608.027 98.6435  24
   1   1  19 462.810 187.454  13
  -1   1 -19 420.221 68.5974  19
   1  -1 -19 555.582 194.264  32
   1   1  20 910.706 234.554  13
  -1   1 -20 738.612 82.3812  19
  -1  -1  20 859.141 110.823  18
   1  -1 -20 833.136 104.940  42
  -1   1 -20 858.046 117.398   7
   1  -1 -20 961.331 100.465  52
  -1  -1  20 701.633 210.918  13
  -1   1 -20 846.877 114.422  46
   1  -1 -20 835.112 219.457  50
   1  -1 -20 926.536 118.185  24
   1   1  20 868.548 103.645  45
  -1   1 -20 1082.47 250.703  32
   1  -1 -20 866.328 115.594  46
  -1   1 -20 892.641 105.577  38
  -1  -1  20 1013.57 119.803  28
   1  -1 -20 874.542 113.795   7
  -1  -1  20 968.673 119.599  44
   1   1  20 1194.27 133.696  28
  -1   1 -20 967.042 117.299  52
   1   1  20 956.808 106.378  47
   1   1  20 1036.24 122.009  44
   1  -1 -20 745.822 89.6093  38
  -1   1 -20 931.638 100.816   9
  -1   1 -20 968.069 123.364  24
   1  -1 -20 806.763 241.391  32
   1   1  20 557.855 174.379  22
  -1  -1  20 1025.12 129.990  45
  -1  -1  21 5747.11 285.792  45
   1   1  21 6058.88 268.712  15
   1   1  21 5848.30 291.978  28
   1  -1 -21 6067.27 291.033   7
   1   1  21 5796.51 268.694  47
  -1   1 -21 5898.23 293.761   7
   1  -1 -21 6227.14 262.536  38
  -1   1 -21 6219.61 290.194  52
   1   1  21 5702.51 263.572  45
  -1   1 -21 5963.82 276.536  38
   1  -1 -21 6286.32 306.518  46
   1   1  21 6265.58 299.676  44
   1  -1 -21 5989.62 261.679  52
  -1  -1  21 6466.06 299.544  28
  -1   1 -21 6355.02 301.659  46
   1  -1 -21 6062.39 279.423  42
  -1  -1  21 6160.80 297.711  44
  -1   1 -21 5765.29 261.690   9
  -1   1 -21 6309.62 302.267  24
   1  -1 -21 6023.05 297.580  24
  -1  -1  21 5768.35 284.103  18
   1   1  22 182.182 64.7435  15
  -1   1 -22 124.231 62.6652  52
   1  -1 -22 192.217 52.7558  38
  -1   1 -22 236.004 87.0240  53
   1   1  22 306.374 73.9368  47
   1   1  22 208.337 59.0817  45
  -1  -1  22 172.826 70.9692  28
  -1   1 -22 377.330 86.3013  46
  -1  -1  22 322.559 84.7786  44
  -1   1 -22 363.448 87.9286  24
   1   1  22 261.471 80.3942  28
  -1   1 -22 180.665 78.3687   7
  -1   1 -22 148.017 56.5582   9
   1  -1 -22 231.907 81.5409  24
   1  -1 -22 265.291 80.8620  46
   1   1  22 272.532 85.1011  44
  -1  -1  22 271.127 73.1856  18
  -1  -1  22 392.490 85.5845  45
   1  -1 -22 198.636 55.7988  52
  -1   1 -22 250.361 69.4988  38
   1  -1 -22 284.781 74.9970   7
   1  -1 -22 224.190 64.8567  42
   1   1  23 1865.69 133.232  15
  -1   1 -23 1998.88 132.594   9
   1  -1 -23 2127.18 161.378   7
   1  -1 -23 2143.95 168.496  24
  -1   1 -23 2349.84 179.963  53
  -1   1 -23 2093.10 167.604  24
   1  -1 -23 1999.82 131.044  38
  -1  -1  23 2319.05 175.520  44
   1  -1 -23 1891.41 129.057  52
   1   1  23 2141.79 168.373  44
  -1   1 -23 2003.04 150.510  52
   1   1  23 2015.44 141.614  47
  -1  -1  23 2053.03 160.621  28
  -1  -1  23 2106.20 157.423  18
   1   1  23 2242.11 169.242  28
  -1   1 -23 2126.23 166.287   7
  -1  -1  23 2003.71 152.300  45
   1   1  23 1924.69 131.168  45
  -1   1 -23 2083.35 162.913  46
   1  -1 -23 2007.49 143.070  42
  -1   1 -23 2027.86 148.867  38
   1  -1 -23 2043.98 167.069  46
   1  -1 -23 2135.70 148.562  17
  -1  -1  24 359.169 82.5854  28
  -1  -1  24 327.543 72.2809  18
  -1   1 -24 395.311 87.2836  53
   1  -1 -24 315.740 74.7370   7
   1  -1 -24 355.873 78.6809  24
   1  -1 -24 287.273 49.7976  52
  -1  -1  24 210.040 69.0383  20
  -1  -1  24 165.140 57.8715  45
  -1   1 -24 315.449 57.8692   9
   1   1  24 365.858 81.8672  44
   1   1  24 173.021 49.3870  15
  -1   1 -24 334.629 71.2271  38
  -1   1 -24 310.967 76.2754   7
  -1  -1  24 235.680 70.5252  44
  -1   1 -24 303.030 77.7876  46
  -1   1 -24 290.704 73.0413  24
   1  -1 -24 311.700 60.6638  38
   1  -1 -24 380.736 83.8114  46
  -1   1 -24 334.040 75.2372  52
   1   1  24 223.399 58.2523  47
   1  -1 -24 268.833 59.6814  17
   1   1  24 284.007 76.5135  28
  -1   1 -25 629.699 77.9216  52
  -1   1 -25 676.974 87.0356  46
   1   1  25 881.294 82.9064  15
  -1  -1  25 757.199 97.4534  44
   1  -1 -25 764.824 99.0362  46
  -1  -1  25 627.821 76.6335  45
  -1   1 -25 752.337 94.3499   7
   1   1  25 707.200 85.6477  20
  -1  -1  25 861.094 96.2142  20
   1  -1 -25 843.961 100.694  24
  -1  -1  25 771.948 91.1374  28
   1  -1 -25 707.031 87.1717   7
   1   1  25 787.086 93.4378  44
   1   1  25 772.909 75.1995  47
   1  -1 -25 698.484 73.4446  17
   1   1  25 879.249 97.9213  28
  -1   1 -25 748.394 97.0092  24
  -1   1 -25 711.986 77.3517  38
  -1   1 -25 659.886 93.0015  53
  -1  -1  25 913.965 94.7667  18
   1  -1 -26 1657.56 124.171  53
   1   1  26 1705.53 118.148  44
  -1   1 -26 1490.17 113.870   7
   1  -1 -26 1760.48 125.909  24
   1  -1 -26 1745.71 117.571   7
  -1  -1  26 1657.52 115.793  20
   1   1  26 1689.49 118.166  28
   1  -1 -26 1744.72 123.220  46
  -1   1 -26 1299.90 90.7939  38
  -1  -1  26 1478.10 98.6725  18
   1   1  26 1821.50 114.960  20
  -1  -1  26 1439.83 97.1035  45
  -1   1 -26 1764.91 122.753  46
  -1  -1  26 1605.02 117.929  44
  -1   1 -26 1483.19 115.657  24
  -1   1 -26 1691.41 124.841  53
  -1  -1  26 1586.55 112.058  28
  -1  -1  27 226.504 46.3691  28
   1   1  27 120.376 39.6080  20
   1   1  27 280.508 53.1478  28
  -1   1 -27 214.389 51.4920  53
  -1  -1  27 172.666 45.6138  20
   1  -1 -27 91.0950 37.7199  46
   1   1  27 158.369 44.9307  44
  -1   1 -27 143.064 45.4009  24
  -1   1 -27 129.333 41.4747  46
  -1  -1  27 229.997 50.6522  44
   1  -1 -27 126.017 42.6295  53
   1  -1 -27 120.777 42.0603  24
   1  -1 -28 101.557 29.3231  46
  -1  -1  28 246.829 38.0777  20
   1  -1 -28 160.299 36.3502  24
  -1   1 -28 159.142 36.8620  53
   1  -1 -28 158.595 36.4330  53
  -1  -1  28 144.410 34.0970  44
   1   1  28 144.610 33.6961  28
  -1   2  27 741.272 68.8638  20
   1   2 -27 718.609 69.5480  46
   1   2 -27 800.059 69.2341  24
   1  -2  27 712.829 67.5570  20
   1   2 -27 584.030 53.1498  38
   1   2 -27 679.395 72.5587  53
  -1   2  27 774.937 73.7187  44
  -1  -2 -27 684.300 72.2108  46
   1   2 -27 707.255 70.3718   7
  -1  -2 -27 795.005 71.5784  53
   1  -2  27 651.094 67.1728  28
  -1  -2 -27 662.397 71.6410  24
  -1   2  27 691.524 68.2807  28
   1  -2  27 743.581 72.1289  44
   1   2 -26 217.924 50.6741  38
   1   2 -26 176.392 54.4707  24
   1  -2  26 115.176 52.1205  44
   1   2 -26 119.759 51.3912   7
  -1   2  26 180.965 54.8768  28
  -1  -2 -26 96.6425 48.9686  46
   1   2 -26 181.052 59.3465  53
   1  -2  26 76.8957 31.4583  15
  -1   2  26 170.098 50.4927  20
  -1  -2 -26 129.757 54.5324  24
  -1  -2 -26 132.795 48.6118  53
   1  -2  26 78.4894 50.3667  28
   1   2 -26 103.181 47.2860  46
   1   2 -26 55.2094 32.9619  52
  -1   2  26 141.806 55.3527  44
  -1   2  25 638.538 72.7199  18
  -1  -2 -25 574.523 85.6196  24
   1   2 -25 580.283 73.9122  52
  -1  -2 -25 524.092 69.9950  42
  -1   2  25 743.137 89.6588  20
   1   2 -25 688.370 88.5912  46
   1  -2  25 605.901 88.9816  44
   1  -2  25 557.529 70.5334  15
  -1  -2 -25 667.029 90.4250  53
   1   2 -25 759.795 100.878  53
  -1   2  25 638.373 92.3825  44
  -1  -2 -25 664.396 92.8666  46
   1  -2  25 602.998 88.2210  28
  -1   2  25 645.767 85.6939  28
   1   2 -25 596.358 78.9242  24
   1   2 -25 632.023 88.0666   7
   1   2 -25 661.688 78.8362  38
   1  -2  24 413.333 81.5544  44
   1   2 -24 327.057 85.1463  53
   1   2 -24 282.592 70.0186  46
  -1   2  24 267.052 75.4704  44
  -1  -2 -24 259.309 63.8007  53
  -1  -2 -24 232.039 72.2930   7
  -1  -2 -24 256.091 75.6581  46
   1   2 -24 327.800 74.5540  24
  -1   2  24 400.598 79.8838  20
  -1  -2 -24 382.756 85.6781  24
   1  -2  24 389.316 59.8757  47
  -1   2  24 400.874 69.3898  18
  -1  -2 -24 420.793 63.3220  17
   1  -2  24 387.848 82.2159  28
  -1   2  24 453.145 79.6802  45
  -1  -2 -24 373.647 66.7623  42
   1   2 -24 391.018 68.8459  52
   1   2 -24 382.169 71.4988  38
   1   2 -24 267.421 75.8249   7
   1  -2  24 377.995 68.9114  15
  -1   2  24 307.960 76.4295  28
  -1  -2 -23 1068.54 115.606  53
  -1  -2 -23 1058.30 122.207  24
  -1   2  23 1030.82 106.765  18
  -1  -2 -23 1021.51 122.281   7
  -1   2  23 874.272 108.924  20
   1   2 -23 1039.36 112.175  38
   1   2 -23 1126.41 123.273   7
   1  -2  23 986.784 118.010  44
   1   2 -23 967.368 109.659  52
   1   2 -23 1335.64 132.949  46
  -1  -2 -23 1105.17 117.915  42
   1  -2  23 983.159 98.8385  47
  -1   2  23 873.261 114.256  45
  -1   2  23 1111.67 125.970  28
  -1  -2 -23 1090.66 127.642  46
   1  -2  23 871.166 89.7619  18
   1   2 -23 1045.95 115.755  24
  -1   2  23 1076.87 124.036  44
   1  -2  23 853.179 112.334  28
  -1  -2 -23 1066.50 105.311  17
   1   2 -22 598.164 97.3348  38
   1  -2  22 737.984 111.343  44
   1  -2  22 765.692 112.872  28
  -1   2  22 662.044 100.250  20
   1   2 -22 792.029 109.279  46
  -1   2  22 783.263 110.546  44
  -1  -2 -22 715.896 112.014   7
  -1   2  22 669.539 103.464  45
  -1  -2 -22 547.315 88.1145  42
   1   2 -22 680.918 99.5770  52
   1   2 -22 736.412 109.609  24
  -1   2  22 653.303 106.512  28
  -1  -2 -22 640.775 110.306  24
  -1  -2 -22 767.929 95.5306  17
   1   2 -22 606.362 75.4067   9
   1  -2  22 599.005 81.4350  18
  -1   2  22 570.983 92.5434  18
  -1  -2 -22 577.152 75.9305  52
   1   2 -22 668.077 110.607   7
   1  -2  22 805.276 97.7785  47
  -1  -2 -22 815.306 115.207  46
  -1  -2 -21 636.859 90.1676  17
  -1  -2 -21 614.987 102.865   7
  -1  -2 -21 690.320 93.4944  52
  -1  -2 -21 754.371 104.222  42
   1   2 -21 706.401 98.5383  38
   1   2 -21 798.385 108.289  52
   1   2 -21 843.886 111.909  24
   1   2 -21 799.595 113.019  46
   1   2 -21 609.008 104.094   7
  -1  -2 -21 784.360 119.881  24
   1  -2  21 736.482 93.7684  18
  -1   2  21 763.643 110.236  28
  -1   2  21 816.940 107.710  18
   1  -2  21 773.624 112.362  28
  -1   2  21 668.878 103.965  44
   1  -2  21 788.551 114.958  44
  -1   2  21 900.538 113.467  45
   1  -2  21 705.598 95.6994  47
  -1  -2 -21 696.386 111.066  46
  -1  -2 -20 5620.71 268.583  17
  -1  -2 -20 5308.18 253.293  52
  -1   2  20 5731.83 280.175  18
  -1  -2 -20 5781.35 288.635   7
   1  -2  20 5343.49 259.328  47
  -1  -2 -20 6158.31 295.162  24
   1   2 -20 6107.49 293.999  46
  -1  -2 -20 6012.71 288.489  42
   1  -2  20 5921.95 293.192  28
   1  -2  20 5402.18 258.100  18
  -1  -2 -20 5955.66 300.062  46
   1   2 -20 5572.22 270.794  38
  -1   2  20 5684.55 288.939  44
   1   2 -20 6139.50 288.466  24
   1  -2  20 5249.17 247.484  45
   1   2 -20 6236.20 299.694   7
  -1   2  20 5515.05 285.855  45
   1  -2  20 5832.98 291.267  44
   1   2 -20 5786.22 277.556  52
   1   2 -19 9211.42 370.693   7
   1  -2  19 9820.37 720.031  22
   1  -2  19 9293.13 741.434  13
   1  -2  19 8582.67 330.229  45
   1  -2  19 8645.65 339.704  47
  -1   2  19 8891.57 317.779  47
   1  -2  19 8604.31 360.294  28
  -1  -2 -19 9465.33 770.341  32
  -1   2  19 8406.67 364.253  45
  -1  -2 -19 8823.41 351.720  17
  -1  -2 -19 9070.98 368.636   7
  -1  -2 -19 8765.20 368.799  46
  -1  -2 -19 8058.23 327.837  52
  -1  -2 -19 8851.67 738.809  12
   1  -2  19 7962.10 623.621  30
   1   2 -19 9835.39 764.170  12
   1  -2  19 9028.86 370.016  44
  -1   2  19 9186.77 366.605  28
   1   2 -19 8990.69 351.927  38
  -1  -2 -19 8863.88 368.042  24
  -1   2  19 8590.46 363.558  44
   1   2 -19 8623.72 359.599  46
   1   2 -19 8843.72 357.546  24
  -1   2  19 8936.99 360.228  18
  -1  -2 -19 8717.20 363.565  42
   1   2 -19 8521.57 347.499  52
   1   2 -19 9253.84 710.887  32
   1  -2  19 8891.36 340.235  18
  -1   2  18 1475.66 133.891  18
  -1  -2 -18 1829.96 152.036   7
  -1  -2 -18 1690.76 148.211  42
   1   2 -18 1498.55 293.138  32
  -1  -2 -18 2071.12 323.163  50
  -1  -2 -18 1829.82 352.242  32
  -1   2  18 1880.93 281.783  22
   1   2 -18 1814.55 151.435  46
   1  -2  18 1533.29 265.464  30
   1  -2  18 2467.57 382.805  13
   1   2 -18 1730.65 140.574  38
  -1   2  18 2042.94 348.375  13
   1   2 -18 1883.71 150.737  24
  -1  -2 -18 1857.82 153.172  46
   1   2 -18 2109.46 153.884  52
  -1  -2 -18 1968.43 156.798  24
  -1   2  18 1664.33 143.787  28
  -1  -2 -18 1785.54 136.242  52
  -1   2  18 1748.94 151.361  45
   1  -2  18 1749.67 129.904  45
   1  -2  18 1797.46 151.390  28
   1  -2  18 1406.58 278.175  22
  -1   2  18 1624.34 119.717  47
  -1   2  18 1786.69 156.746  44
   1  -2  18 1719.56 145.504  44
   1   2 -18 1694.25 148.370   7
   1   2 -18 2010.79 342.819  12
   1  -2  18 1922.75 141.258  18
  -1  -2 -18 2234.81 361.493  12
   1   2 -17 439.210 79.5165  46
   1   2 -17 403.568 187.073  41
   1   2 -17 388.111 66.7138  52
   1  -2  17 517.314 79.9235  18
  -1  -2 -17 464.561 85.0426   7
   1  -2  17 615.909 207.404  13
  -1  -2 -17 453.180 82.5605  24
  -1  -2 -17 350.041 122.322  50
  -1  -2 -17 477.739 204.224  32
   1   2 -17-21.1925 117.152  50
   1   2 -17 538.013 82.1325  24
  -1   2  17 467.792 84.2929  18
  -1   2  17 426.063 181.053  13
   1  -2  17 478.855 86.9033  44
  -1  -2 -17 454.579 85.3484  46
  -1   2  17 517.314 146.396  22
   1   2 -17 387.553 77.6864   7
   1  -2  17 439.430 74.9872  45
   1   2 -17 415.221 75.9080  38
  -1  -2 -17 413.852 84.7677  42
  -1   2  17 380.364 79.3888  45
  -1   2  17 483.258 84.1212  28
  -1  -2 -17 402.247 73.7702  52
   1  -2  17 386.750 154.943  30
  -1   2  17 430.029 63.0397  47
   1   2 -17 535.684 169.946  32
   1   2 -17 516.117 216.437  12
   1  -2  17 335.191 77.6080  28
   1  -2  17 614.590 196.753  22
  -1   2  17 317.527 74.3147  44
   1   2 -16 5163.56 234.202  24
  -1  -2 -16 4766.55 525.190  48
   1  -2  16 4632.59 217.994  18
  -1   2  16 4697.71 488.672  13
   1  -2  16 4187.13 449.606  22
   1   2 -16 4723.13 481.744  41
  -1  -2 -16 4996.47 239.548  42
   1  -2  16 4948.01 237.478  44
  -1   2  16 4952.28 234.568  28
   1   2 -16 4231.49 467.852  12
  -1  -2 -16 4523.45 464.316  50
   1   2 -16 4968.89 227.586  52
   1   2 -16 5359.69 238.864  46
  -1  -2 -16 5056.64 240.980   7
   1  -2  16 5029.16 471.434  30
  -1  -2 -16 4720.24 215.135  52
   1   2 -16 4917.38 480.147  32
  -1   2  16 4984.02 442.081  22
  -1   2  16 4841.60 233.123  18
  -1   2  16 4813.40 239.744  45
   1  -2  16 5146.14 239.629  28
   1   2 -16 4684.07 457.531  50
  -1  -2 -16 5013.07 511.656  32
   1   2 -16 4834.73 232.139   7
  -1  -2 -16 4859.63 241.120  46
   1   2 -16 5034.50 226.341  38
  -1   2  16 4863.16 235.632  44
   1  -2  16 4807.25 496.250  13
  -1  -2 -16 5080.08 236.414  24
  -1  -2 -15 1422.45 271.426  32
   1   2 -15 1782.27 127.476  46
   1   2 -15 1764.64 120.776  38
  -1   2  15 1847.11 296.630  13
   1   2 -15 1809.43 287.558  32
   1  -2  15 1792.50 131.523  44
   1   2 -15 1362.00 249.476  50
  -1  -2 -15 2002.46 139.700   7
   1  -2  15 1912.54 302.568  22
   1   2 -15 1803.56 129.415   7
  -1  -2 -15 1788.89 132.477  24
   1  -2  15 1795.31 129.481  28
   1   2 -15 1955.71 131.570  24
  -1  -2 -15 2292.54 285.420  14
  -1   2  15 1768.20 130.431  44
   1   2 -15 1572.68 279.050  41
  -1  -2 -15 1754.71 302.601  48
  -1   2  15 1791.88 133.688  45
  -1   2  15 1813.17 129.811  28
   1   2 -15 1709.79 282.133  12
  -1  -2 -15 1872.27 290.115  50
  -1   2  15 1908.24 269.125  22
   1  -2  15 1728.92 296.998  13
  -1   2  15 1607.87 278.875   1
  -1  -2 -15 1885.30 136.225  46
  -1  -2 -15 1865.57 133.296  42
   1  -2  15 2058.89 289.848  30
   1   2 -15 1953.92 129.634  52
   1  -2  14 2629.15 331.388  13
  -1   2  14 2494.83 235.926  30
   1   2 -14 2670.88 335.317  12
  -1   2  14 3105.30 325.088  22
  -1  -2 -14 2794.72 357.552  32
  -1   2  14 2820.02 343.583   1
   1  -2  14 2945.08 357.085  22
   1  -2  14 2713.01 343.942   1
  -1  -2 -14 3380.44 402.220  48
  -1   2  14 3175.92 365.637  13
   1  -2  14 2864.88 330.810  30
   1   2 -14 2291.44 307.350  41
   1   2 -14 2107.25 290.532  32
  -1  -2 -14 2835.23 348.900  50
  -1  -2 -14 2792.69 311.486  14
  -1  -2 -13 30181.7 1173.78  14
  -1   2  13 28233.0 1067.90  49
  -1  -2 -13 33672.9 1304.94  32
  -1   2  13 32555.3 1178.80  22
   1   2 -13 30942.4 1223.25  41
  -1  -2 -13 31893.6 1307.30  48
   1  -2  13 31938.2 1252.63  22
  -1  -2 -13 31202.6 1239.00  50
  -1   2  13 32396.1 1256.35  13
  -1   2  13 30122.6 1005.92  30
   1  -2  13 32650.9 1285.03   1
   1  -2  13 33346.5 1225.63  30
   1  -2  13 31379.6 1248.94  13
   1   2 -13 33796.0 1292.96  12
  -1   2  13 31340.0 1242.56   1
   1   2 -13 30815.1 1209.98  32
  -1  -2 -12 5346.18 457.586  48
  -1  -2 -12 5047.98 415.991  50
   1  -2  12 4668.60 408.266  22
   1  -2  12 4677.68 419.852   1
  -1   2  12 5029.86 425.063  13
  -1   2  12 5079.61 313.742  30
  -1  -2 -12 4685.48 389.993  14
  -1   2  12 5604.53 433.694   1
  -1  -2 -12 5206.02 442.295  32
   1  -2  12 5324.36 426.662  13
  -1   2  12 5302.37 389.246  22
   1  -2  12 4634.03 388.150  30
   1   2 -12 5263.17 414.325  41
   1   2 -12 4979.84 423.743  12
   1   2 -12 4445.13 379.239  32
  -1   2  12 4720.66 348.614  49
  -1   2  11 29423.4 1086.75  13
   1  -2  11 28971.7 1098.11   1
   1  -2  11 29755.3 1101.70  22
   1   2 -11 27708.8 1057.69  41
  -1   2  11 28668.8 1019.17  22
  -1  -2 -11 28499.9 1085.16  50
  -1   2  11 28458.3 1072.61   1
  -1  -2 -11 29706.3 1122.51  32
   1   2 -11 30475.9 1114.16  12
   1  -2  11 26055.6 878.727  31
   1  -2  11 29521.2 1068.30  30
  -1  -2 -11 28095.4 1125.30  48
   1   2 -11 26843.7 966.987  23
   1  -2  11 28607.8 1089.74  13
  -1   2  11 28273.1 890.022  30
  -1  -2 -11 27178.2 1053.35  14
   1   2 -11 27953.2 1043.43  32
   1  -2  10 48540.0 1374.19  31
  -1   2  10 51933.7 1371.04  30
  -1  -2 -10 50684.4 1621.09  48
   1  -2  10 51950.8 1579.94  13
  -1  -2 -10 51425.4 1577.42  14
  -1   2  10 54994.4 1585.65   1
   1   2 -10 52860.3 1570.70  41
   1   2 -10 54123.2 1611.25  12
  -1   2  10 50448.5 1563.12  13
   1  -2  10 50791.6 1587.57  22
   1   2 -10 50880.1 1345.98  14
   1  -2  10 54018.0 1572.28  30
   1   2 -10 49087.1 1454.61  23
  -1   2  10 50071.0 1503.92  22
   1   2 -10 49231.3 1527.19  32
  -1  -2 -10 49976.8 1589.91  32
   1  -2  10 52863.0 1600.75   1
  -1  -2 -10 54160.7 1619.42  50
  -1  -2  -9 30142.0 1066.35  32
   1  -2   9 31448.8 1074.37   1
  -1  -2  -9 30897.4 1072.78  50
   1   2  -9 30742.5 1021.34  32
  -1   2   9 29715.1 1000.14  22
  -1   2   9 31629.0 884.900  30
   1  -2   9 30891.6 1071.88  22
  -1   2   9 30133.8 1043.02  13
  -1  -2  -9 32040.1 1073.52  14
   1  -2   9 29711.4 899.268  31
   1  -2   9 32629.1 1060.03  30
  -1   2   9 29849.9 785.301  21
   1   2  -9 29082.6 1022.78  41
   1   2  -9 30304.7 878.795  14
   1   2  -9 32045.8 1073.47  12
  -1  -2  -9 31097.5 1100.87  48
   1   2  -9 29884.1 968.357  23
   1  -2   9 31794.2 1067.94  13
  -1   2   9 32202.6 1056.96   1
   1   2  -8 12784.9 460.521  14
  -1   2   8 13292.1 550.091  22
   1  -2   8 13625.5 587.819  13
  -1   2   8 13103.7 447.342  30
   1   2  -8 12891.3 560.939  41
  -1  -2  -8 13106.7 594.941  14
   1  -2   8 13306.1 588.646   1
  -1   2   8 12742.9 401.713  21
  -1  -2  -8 13034.7 609.048  48
   1  -2   8 12101.8 463.666  31
   1  -2   8 13282.2 591.110  22
  -1  -2  -8 13007.3 595.227  50
   1   2  -8 12708.5 515.732  23
  -1   2   8 13830.3 590.965  13
  -1   2   8 12642.2 560.788   1
   1  -2   8 13407.8 579.438  30
   1   2  -8 13167.3 588.457  12
   1   2  -8 12049.9 532.924  32
  -1  -2  -8 13846.5 605.671  32
  -1   2   7 9842.85 461.790  13
   1  -2   7 10031.7 481.268  22
  -1  -2  -7 9518.08 484.534  48
   1  -2   7 10116.0 381.458  31
  -1  -2  -7 10532.5 491.826  32
   1   2  -7 9650.03 432.128  32
  -1   2   7 9732.55 451.001   1
  -1   2   7 9855.06 334.945  21
   1  -2   7 10166.4 468.733   1
   1   2  -7 9554.76 446.494  41
  -1  -2  -7 9567.88 480.664  14
  -1   2   7 10344.2 354.652  30
   1  -2   7 10933.3 478.629  30
  -1  -2  -7 10074.4 487.445  50
   1   2  -7 9533.33 416.252  23
   1  -2   7 9703.82 464.080  13
   1   2  -7 10497.6 482.794  12
  -1   2   7 9667.45 434.711  22
   1  -2   6 56173.0 1501.89   1
  -1  -2  -6 55223.6 1545.53  48
  -1   2   6 56295.7 1482.20   1
  -1  -2  -6 56772.9 1541.39  50
   1  -2   6 56058.1 1513.04  13
  -1   2   6 57325.2 1352.61  21
   1  -2   6 60109.2 1524.57  30
   1   2  -6 58305.1 1525.62  12
  -1  -2  -6 56348.1 1551.52  14
  -1   2   6 52560.3 1457.63  49
   1  -2   6 55989.9 1395.48  31
  -1  -2  -6 55732.5 1521.44  32
   1   2  -6 54718.8 1444.70  23
  -1   2   6 56740.0 1467.42  22
   1  -2   6 56612.7 1535.66  22
   1   2  -6 55647.3 1458.26  32
  -1   2   6 57348.4 1339.74  30
   1   2  -6 56898.0 1490.60  41
   1   2  -5 159369. 3694.57  39
   1   2  -5 162202. 3719.90  23
   1  -2   5 160200. 3668.14  31
   1   2  -5 169551. 3801.07  12
  -1  -2  -5 164188. 3819.96  48
  -1   2   5 163755. 3597.29  30
   1   2  -5 161299. 3717.23  32
  -1   2   5 166493. 3742.27   1
  -1   2   5 161462. 3651.83  21
  -1  -2  -5 166572. 3795.70  32
  -1  -2  -5 164653. 3835.94  14
  -1   2   5 160370. 3750.39  49
   1  -2   5 165014. 3766.90   1
   1  -2   5 172864. 3792.24  30
  -1   2   5 165728. 3741.39  22
   1  -2   5 165243. 3783.78  13
  -1   2   4 59470.9 1429.24   1
  -1   2   4 57157.3 1465.91  49
   1   2  -4 56951.5 1415.82  32
  -1  -2  -4 57632.6 1477.17  32
   1  -2   4 57718.7 1447.80   1
  -1  -2  -4 58096.7 1290.61  21
   1   2  -4 58114.3 1418.62  39
  -1   2   4 60747.4 1451.16  22
  -1   2   4 59016.5 1309.07  30
  -1  -2  -4 57276.1 1499.96  48
  -1   2   4 58968.6 1398.93  21
   1   2  -4 60785.4 1497.80  12
   1  -2   4 58176.9 1397.74  31
   1  -2   4 58971.0 1476.25  30
  -1   2   3 117292. 2785.03  49
  -1   2   3 122441. 2734.96  21
   1   2  -3 118049. 2732.62  39
   1  -2   3 122458. 2771.27  30
  -1   2   3 123739. 2755.44  22
  -1  -2  -3 121298. 2702.20  31
   1  -2   3 118285. 2729.38   1
  -1   2   3 120742. 2708.44   1
  -1  -2  -3 123836. 2773.78  32
  -1  -2  -3 117016. 2793.63  48
   1   2  -3 119034. 2712.26  32
   1  -2   3 119692. 2712.17  31
   1   2  -3 123862. 2791.82  12
  -1  -2  -2 28913.9 779.894  48
  -1  -2  -2 28797.5 724.961  31
  -1   2   2 28347.4 758.018  21
   1  -2   2 28087.4 747.211  30
   1  -2   2 27902.0 705.955   1
   1  -2   2 27372.3 729.750  31
  -1   2   2 28965.5 689.135   1
  -1  -2  -2 28299.6 750.929  32
   1   2  -2 27436.6 775.540  12
   1   2  -2 29064.8 715.385  32
  -1   2   2 29534.1 798.597  49
  -1  -2  -1 96006.7 2179.30  48
   1   2  -1 91538.1 2181.70  12
  -1   2   1 90939.2 2186.56  21
   1  -2   1 90909.6 2065.77  50
   1  -2   1 95324.9 2131.12  30
  -1   2   1 92143.5 2153.93  12
  -1   2   1 99327.0 2186.38   2
  -1   2   1 93322.7 2054.26   1
  -1  -2  -1 96676.5 2147.48  31
  -1   2   0 12000.7 370.897  12
   1   2   0 11519.4 390.443  12
   1  -2   0 12242.3 344.153  50
   1   2   0 11981.4 358.368  22
   1  -2   0 12030.1 323.117  30
  -1   2   0 11511.2 403.556  21
  -1   2   0 12593.7 397.241   2
  -1  -2   0 11928.6 382.804  30
   1   2   1 97214.1 2110.18  23
   1  -2  -1 98679.1 2126.58  32
   1  -2  -1 95044.9 2163.10  48
   1  -2  -1 94839.2 2152.48  50
  -1   2  -1 88507.2 2174.25   2
   1   2   1 98259.3 2154.46  22
   1  -2  -1 93035.5 2045.77  41
   1  -2  -1 91902.4 2043.04  30
  -1   2  -1 86226.9 2195.85  21
  -1   2  -1 95894.0 2158.28  12
  -1  -2   1 93768.5 2184.46  14
  -1  -2   1 91478.9 2160.66  30
   1   2   1 90059.6 2183.15  12
   1   2   2 27649.7 686.903  23
   1   2   2 27604.1 770.157   1
  -1  -2   2 28404.3 756.305  30
  -1   2  -2 28923.8 756.204  12
  -1   2  -2 25852.3 779.011  21
   1  -2  -2 27644.7 726.798  32
  -1  -2   2 28753.7 729.286  13
   1  -2  -2 28783.9 670.751  41
  -1  -2   2 28843.4 759.902  14
   1  -2  -2 28547.5 761.042  48
   1  -2  -3 118537. 2738.27  48
  -1   2  -3 122635. 2679.19  32
  -1  -2   3 115097. 2713.97  30
   1   2   3 122075. 2697.31  13
  -1   2  -3 122314. 2676.07  41
   1   2   3 122526. 2760.81   1
   1  -2  -3 120381. 2649.04  41
  -1   2  -3 121837. 2732.30  12
   1  -2  -3 119901. 2565.42  23
  -1  -2   3 120062. 2702.06  13
   1  -2  -3 119797. 2711.85  32
   1   2   3 114198. 2622.27  23
   1   2   3 118863. 2684.51  39
  -1   2  -4 56849.5 1420.41  32
   1  -2  -4 57065.1 1279.30  23
  -1  -2   4 56547.9 1441.85  13
  -1  -2   4 59991.0 1405.98  22
   1   2   4 59888.7 1500.55   1
   1   2   4 58282.2 1438.32  13
   1  -2  -4 60456.3 1407.88  41
  -1   2  -4 60321.3 1480.14  12
  -1   2  -4 58722.9 1428.00  41
   1   2   4 56917.1 1405.41  39
   1  -2  -4 59937.0 1462.01  32
   1  -2  -4 58177.3 1482.85  48
  -1  -2   4 58011.4 1454.67  30
  -1   2  -5 168055. 3780.07  41
   1  -2  -5 166526. 3813.03  32
   1   2   5 161490. 3782.75  13
   1  -2  -5 167158. 3753.19  41
  -1  -2   5 164031. 3788.08  30
  -1  -2   5 166613. 3737.55  22
   1   2   5 170432. 3852.98   1
  -1   2  -5 164865. 3769.00  32
   1  -2  -5 162866. 3839.51  48
  -1   2  -5 172180. 3831.19  12
  -1  -2   5 166607. 3797.93  13
   1  -2  -5 165072. 3591.19  23
  -1  -2   5 163644. 3819.81  31
   1   2   5 161139. 3718.95  39
   1   2   6 56655.9 1477.95  13
   1  -2  -6 57237.0 1573.43  14
  -1   2  -6 57894.1 1476.41  41
   1  -2  -6 57397.1 1508.80  32
  -1  -2   6 56832.9 1488.66  13
   1  -2  -6 55101.6 1269.94  23
  -1  -2   6 56113.0 1500.70  31
  -1  -2   6 56427.8 1469.94  30
   1   2   6 55451.2 1387.61  39
  -1   2  -6 58041.7 1515.08  12
  -1  -2   6 56751.9 1424.33  22
   1  -2  -6 55795.8 1443.90  41
   1   2   6 56575.7 1531.44   1
   1  -2  -6 58062.3 1531.69  48
  -1   2  -6 57205.0 1467.92  32
   1   2   6 54647.1 1247.89  49
   1   2   7 10050.1 447.206  13
  -1  -2   7 9996.91 456.581  31
  -1   2  -7 9432.74 437.612  41
  -1   2  -7 10875.5 483.358  12
   1  -2  -7 10163.8 481.587  48
   1  -2  -7 9717.15 496.223  14
  -1  -2   7 10025.3 454.349  13
  -1  -2   7 10051.3 440.245  30
   1  -2  -7 9392.39 422.025  41
   1   2   7 10300.6 487.687   1
   1   2   7 9792.61 280.855  49
   1  -2  -7 10365.0 473.239  32
  -1   2  -7 9759.53 435.300  32
   1   2   7 9205.10 457.435  22
   1   2   7 9867.89 371.588  39
  -1  -2   7 10251.0 411.355  22
  -1  -2   8 13261.9 567.953  31
   1  -2  -8 13271.8 545.352  41
   1   2   8 13467.7 567.327  13
   1  -2  -8 12585.7 586.757  48
  -1   2  -8 11329.5 327.775  14
   1  -2  -8 13043.3 617.303  50
  -1   2  -8 12702.2 545.176  32
  -1   2  -8 12705.6 479.692  50
   1  -2  -8 13615.2 619.634  14
  -1   2  -8 13251.7 582.256  12
  -1  -2   8 12879.9 512.619  22
  -1  -2   8 13320.9 545.118  30
   1   2   8 12608.3 373.068  49
   1   2   8 12488.9 575.058  22
   1  -2  -8 12866.6 576.249  32
  -1  -2   8 12989.2 561.473  13
   1   2   8 12921.9 459.694  39
   1   2   8 12794.3 592.732   1
  -1   2  -8 12576.2 550.208  41
   1   2   9 30318.3 876.981  39
  -1   2  -9 30862.8 1032.23  41
   1   2   9 31905.6 1092.11   1
  -1   2  -9 31744.7 1076.74  12
  -1   2  -9 30802.9 1028.25  32
   1   2   9 31006.3 1062.28  22
  -1  -2   9 31028.0 975.388  22
   1  -2  -9 30777.7 1092.49  14
   1   2   9 31520.9 1045.55  13
   1  -2  -9 30188.8 1057.45  32
   1  -2  -9 30616.6 1088.15  48
   1  -2  -9 29702.2 1008.19  41
  -1  -2   9 30441.2 1001.84  30
   1  -2  -9 30676.5 1120.84  50
  -1   2  -9 30065.5 930.766  50
  -1  -2   9 29855.0 1023.20  31
  -1  -2   9 30362.1 1041.66  13
  -1   2 -10 54126.7 1607.82  12
   1  -2 -10 50647.7 1516.87  41
   1   2  10 52132.3 1614.75   1
  -1  -2  10 53471.8 1520.94  30
   1  -2 -10 52257.4 1606.73  14
  -1   2 -10 50138.2 1541.23  41
   1   2  10 51231.7 1555.70  13
   1   2  10 50121.1 1340.68  39
  -1  -2  10 52181.0 1571.05  13
   1  -2 -10 50721.6 1586.33  32
  -1  -2  10 48333.9 1520.75  31
  -1   2 -10 50234.8 1425.14  50
  -1   2 -10 51015.2 1545.16  32
   1  -2 -10 51077.9 1643.53  50
   1  -2 -10 50543.1 1608.68  48
  -1  -2  10 52367.9 1482.37  22
   1   2  10 49681.8 1574.80  22
  -1   2 -11 27615.6 943.029  50
  -1  -2  11 28039.1 981.806  22
  -1  -2  11 29001.4 1081.87  13
  -1   2 -11 26760.9 1032.36  32
   1   2  11 29351.8 997.979  30
  -1  -2  11 28636.2 1017.95  30
   1   2  11 29039.9 1082.55  22
   1  -2 -11 28169.1 1128.00  50
   1  -2 -11 28400.3 1114.06  48
   1  -2 -11 28293.0 1094.43  32
  -1   2 -11 29099.8 1065.12  41
   1  -2 -11 28026.1 1089.11  14
   1   2  11 24869.6 817.171  39
  -1   2 -11 29718.3 1104.97  12
   1   2  11 28906.2 1115.43   1
   1  -2 -11 28540.7 1040.84  41
   1   2  11 29379.7 1070.31  13
  -1  -2  11 26624.0 1016.05  31
  -1   2 -12 4404.69 330.089  50
   1  -2 -12 5175.63 403.073  41
   1   2  12 4849.65 423.661   1
   1  -2 -12 4041.07 386.994  32
   1   2  12 5272.28 419.648  13
  -1  -2  12 5193.29 371.567  22
   1  -2 -12 4666.46 402.597  14
   1   2  12 5203.14 427.496  22
  -1   2 -12 4860.19 423.013  12
  -1  -2  12 4856.26 385.787  31
  -1  -2  12 5088.90 385.107  30
   1   2  12 5092.97 370.513  30
   1  -2 -12 4979.23 445.355  50
   1  -2 -12 5119.24 440.291  48
  -1   2 -12 4736.49 396.742  32
  -1  -2  12 4479.21 408.754  13
  -1   2 -13 30812.6 1212.49  32
  -1  -2  13 31795.6 1244.42  13
  -1  -2  13 30629.9 1131.41  22
   1   2  13 32326.3 1294.02   1
   1  -2 -13 32709.1 1305.69  48
   1   2  13 30904.3 1233.18  22
   1  -2 -13 30057.0 1185.64  41
  -1  -2  13 32802.9 1179.95  30
  -1   2 -13 30442.9 1089.66  50
   1  -2 -13 31931.7 1305.76  50
   1  -2 -13 31325.3 1225.48  14
   1  -2 -13 30507.3 1253.77  32
   1   2  13 33332.1 1148.72  30
   1   2  13 30947.0 1227.32  13
  -1   2 -13 32354.2 1267.13  12
  -1   2 -14 2787.82 282.633  50
   1   2  14 2707.17 287.244  30
   1   2  14 2694.31 347.819   1
   1  -2 -14 2891.60 337.087  14
  -1  -2  14 2696.17 289.846  22
  -1  -2  14 2854.32 349.655  13
  -1   2 -14 2464.71 316.440  32
   1   2  14 2849.82 349.292  13
   1  -2 -14 2807.22 356.148  32
  -1  -2  14 2644.76 304.352  30
   1   2  14 3220.84 375.067  22
   1  -2 -14 2564.40 348.603  50
  -1   2 -14 3215.30 376.674  12
   1  -2 -14 2914.22 372.857  48
   1   2  15 1971.42 301.343  13
   1  -2 -15 1894.15 275.483  14
   1   2  15 1576.39 273.390  22
   1  -2 -15 1985.33 132.697   7
   1   2  15 2007.25 318.317   1
   1  -2 -15 1594.32 291.847  48
  -1   2 -15 1743.00 124.431  38
  -1  -2  15 1947.64 313.575  13
   1   2  15 1627.37 119.492  47
  -1   2 -15 1780.05 130.366   7
   1  -2 -15 1435.32 116.519  46
  -1   2 -15 1848.11 128.896  52
  -1   2 -15 1628.76 265.605  32
  -1  -2  15 1644.12 124.208  28
  -1  -2  15 1885.77 132.661  18
  -1  -2  15 1847.32 260.292  30
   1  -2 -15 1834.96 313.976  32
  -1   2 -15 1814.49 126.581  46
  -1  -2  15 1840.69 132.742  45
  -1  -2  15 1894.54 133.033  44
   1   2  15 1588.40 234.566  30
   1  -2 -15 1798.53 128.225  24
   1   2  15 1863.15 129.853  28
  -1  -2  15 1530.38 239.042  22
  -1   2 -15 2085.36 321.911  12
  -1   2 -15 1705.82 126.726  24
   1  -2 -15 1368.27 263.686  50
   1   2  15 1621.25 125.789  44
   1  -2 -16 5260.09 236.068   7
  -1  -2  16 4955.57 234.830  44
   1  -2 -16 5193.22 239.008  24
   1   2  16 4261.46 484.803   1
  -1   2 -16 5192.27 236.824   7
  -1   2 -16 4183.92 195.495  19
   1   2  16 5054.17 492.881  22
   1   2  16 4518.70 218.311  47
   1   2  16 4552.67 472.010  13
   1  -2 -16 5122.53 238.369  46
  -1   2 -16 4826.00 229.101  46
   1  -2 -16 5144.74 533.292  48
  -1   2 -16 4701.19 224.730  38
  -1  -2  16 4769.26 416.206  22
  -1   2 -16 4580.06 224.632  52
   1   2  16 5075.14 237.123  44
  -1  -2  16 5016.34 232.897  28
  -1   2 -16 5140.06 495.149  32
  -1  -2  16 5099.96 237.536  45
  -1  -2  16 5083.91 238.115  18
   1  -2 -16 4730.54 495.464  32
  -1   2 -16 5207.29 521.882  12
   1   2  16 4502.89 219.736  45
  -1  -2  16 5703.20 474.408  30
  -1  -2  16 4822.72 489.469  13
   1   2  16 5019.38 234.535  28
   1  -2 -16 4915.68 515.478  50
   1   2  16 5068.45 415.559  30
  -1   2 -16 5426.50 240.870  24
  -1   2 -17 469.219 69.4348  19
  -1  -2  17 414.336 73.0893  10
   1  -2 -17 327.291 166.761  12
  -1   2 -17 399.068 74.6168   7
   1  -2 -17 246.918 143.086  32
   1   2  17 494.848 84.0421  44
  -1   2 -17 297.806 65.7274  24
   1   2  17 369.829 125.234  30
  -1  -2  17 518.216 85.3216  28
   1  -2 -17 441.453 78.1326  42
   1   2  17 606.081 195.385  13
  -1   2 -17 206.081 103.956  32
  -1  -2  17 339.221 70.2685  45
  -1   2 -17 540.566 85.3696  38
   1   2  17 533.925 88.9816  28
   1  -2 -17 612.756 85.7657   7
  -1   2 -17 494.839 83.6948  46
  -1  -2  17 528.880 203.041  13
   1  -2 -17 446.609 196.639  50
  -1   2 -17 445.549 168.052  12
   1   2  17 280.137 154.457  22
   1  -2 -17 434.322 65.2719  38
  -1  -2  17 587.767 87.9598  18
   1   2  17 439.286 76.3515  45
  -1  -2  17 461.361 136.895  30
  -1  -2  17 364.863 69.4328  44
   1   2  17 492.140 86.5460  47
   1  -2 -17 417.576 79.8748  46
  -1   2 -17 501.956 88.0943  52
   1   2  17 344.387 185.834   1
   1  -2 -17 414.124 78.9569  24
   1  -2 -18 1650.84 311.106  12
   1  -2 -18 1774.23 146.236   7
   1  -2 -18 1778.96 147.281  24
   1  -2 -18 1423.33 301.278  50
   1  -2 -18 1714.58 321.413  32
  -1  -2  18 1704.00 145.618  45
  -1   2 -18 1667.20 334.432  12
  -1  -2  18 1770.08 270.402  30
  -1   2 -18 1923.39 151.863  46
   1   2  18 1668.57 143.464  44
   1   2  18 1680.15 141.262  28
  -1  -2  18 1844.68 328.022  13
  -1   2 -18 1658.00 142.322  52
  -1   2 -18 1560.03 138.465  24
  -1  -2  18 1730.81 149.863  44
  -1  -2  18 1945.87 154.568  18
  -1  -2  18 1739.67 143.462  28
  -1   2 -18 1475.97 282.073  32
   1   2  18 1909.73 314.570  22
   1  -2 -18 1768.91 149.781  42
  -1   2 -18 1822.87 142.930  38
  -1  -2  18 1520.53 124.608  10
   1  -2 -18 1569.39 138.617  46
  -1   2 -18 1779.12 145.221   7
   1   2  18 1666.48 132.602  45
   1  -2 -18 1631.03 119.767  52
   1   2  18 1656.96 136.687  47
   1   2  18 1618.72 310.525  13
   1  -2 -18 1639.60 117.281  38
   1   2  18 1902.63 336.296   1
  -1   2 -18 1528.58 117.653  19
   1   2  19 8930.81 362.243  28
   1   2  19 8323.61 329.520  15
  -1   2 -19 9206.66 364.745  46
  -1  -2  19 9145.90 365.347  18
  -1   2 -19 8902.26 360.193  24
   1  -2 -19 8881.46 356.482   7
   1  -2 -19 8566.58 358.531  42
   1  -2 -19 6899.74 646.233  50
   1   2  19 8805.07 347.093  47
   1  -2 -19 8089.88 310.413  52
   1  -2 -19 8430.16 312.652  38
   1  -2 -19 8327.50 696.085  12
   1   2  19 8604.30 720.205   1
  -1  -2  19 8895.76 359.192  28
  -1   2 -19 8639.48 355.071  52
  -1   2 -19 9001.93 354.377  38
  -1   2 -19 7759.30 303.361  19
   1  -2 -19 8713.06 362.750  46
  -1  -2  19 9390.83 743.080  13
   1   2  19 8386.00 695.372  13
   1   2  19 8278.38 337.088  45
   1  -2 -19 8365.90 726.835  32
  -1   2 -19 8728.95 704.453  32
   1   2  19 9034.38 363.858  44
  -1  -2  19 9087.82 364.422  45
   1   2  19 8636.53 683.404  22
   1  -2 -19 8655.50 360.346  24
  -1  -2  19 9447.44 372.929  44
  -1   2 -19 9569.83 758.963  12
  -1   2 -19 9267.26 364.647   7
  -1   2 -20 5693.94 271.070  38
  -1  -2  20 5401.56 275.162  18
   1  -2 -20 5656.15 273.442   7
   1   2  20 5429.38 258.043  45
   1   2  20 5651.04 279.561  28
  -1   2 -20 5627.05 279.466   7
   1   2  20 5414.58 248.857  15
   1   2  20 5488.32 261.432  47
  -1   2 -20 6168.98 288.373  46
   1  -2 -20 5737.68 278.779  42
   1   2  20 5373.34 276.401  44
  -1   2 -20 4979.55 225.303  19
   1  -2 -20 5466.21 282.486  46
  -1   2 -20 5419.41 258.516   9
  -1  -2  20 5938.96 290.138  44
  -1  -2  20 5988.78 284.568  45
  -1   2 -20 5704.68 277.025  52
   1  -2 -20 6015.60 290.433  24
  -1  -2  20 5966.53 284.691  28
  -1   2 -20 5765.58 283.108  24
   1  -2 -20 5016.10 230.775  52
  -1   2 -21 818.434 118.334  53
  -1  -2  21 732.485 109.384  28
   1  -2 -21 790.245 114.040  24
   1   2  21 722.716 93.4553  47
  -1  -2  21 745.787 108.686  18
  -1   2 -21 580.397 97.8056  24
   1   2  21 670.340 104.213  44
  -1   2 -21 554.450 90.8674  38
  -1   2 -21 590.652 73.1514  19
  -1  -2  21 819.614 106.990  45
   1  -2 -21 734.206 112.403  46
   1   2  21 662.342 91.8011  15
   1   2  21 600.968 94.3228  45
   1  -2 -21 658.901 100.386  42
  -1   2 -21 859.166 110.582  46
  -1  -2  21 678.405 110.696  44
  -1   2 -21 740.450 106.594   7
  -1   2 -21 682.237 101.069  52
  -1   2 -21 656.738 94.7235   9
   1  -2 -21 752.837 107.691   7
   1   2  21 689.192 106.685  28
   1  -2 -22 665.061 99.5176   7
  -1  -2  22 699.524 105.046  18
  -1   2 -22 628.818 87.6292   9
   1  -2 -22 660.271 105.613  46
  -1   2 -22 675.489 103.946  46
   1  -2 -22 629.959 102.757  24
   1   2  22 496.753 78.6036  15
  -1   2 -22 675.914 104.201   7
   1   2  22 680.223 89.0080  45
   1   2  22 657.761 104.161  28
   1   2  22 628.355 87.1682  47
   1   2  22 582.119 101.823  44
   1  -2 -22 647.672 95.5311  42
  -1  -2  22 891.658 120.340  44
  -1  -2  22 564.329 90.0519  45
  -1  -2  22 540.685 94.4952  28
  -1   2 -22 658.725 107.478  24
  -1   2 -22 617.641 94.6492  38
  -1   2 -22 432.125 83.1440  52
  -1   2 -22 675.110 111.749  53
  -1  -2  23 1172.01 128.498  44
   1   2  23 937.848 99.5501  15
  -1   2 -23 1206.46 129.285   7
   1   2  23 1059.58 102.616  47
   1  -2 -23 909.786 104.521  42
   1   2  23 957.340 117.173  44
   1  -2 -23 927.042 104.681  17
  -1   2 -23 1061.55 135.840  53
  -1  -2  23 902.053 107.427  45
  -1   2 -23 1068.10 123.385  46
  -1   2 -23 1129.47 114.037  38
  -1   2 -23 1063.81 121.615  24
  -1   2 -23 994.346 112.707  52
  -1   2 -23 1001.63 98.8868   9
   1  -2 -23 972.123 120.579  24
   1  -2 -23 1082.00 125.112  46
   1   2  23 1050.31 125.169  28
  -1  -2  23 1015.06 117.322  28
  -1  -2  23 1249.09 125.596  18
   1  -2 -23 952.798 112.988   7
   1   2  24 368.781 75.2056  20
   1  -2 -24 356.567 68.9675  42
   1  -2 -24 423.003 80.1112   7
   1  -2 -24 288.140 77.5576  24
   1   2  24 544.793 92.6196  44
  -1   2 -24 265.591 70.4457  46
   1  -2 -24 409.677 70.6867  17
  -1   2 -24 368.702 87.8176  53
  -1   2 -24 543.437 89.8046  52
  -1   2 -24 467.035 75.7323  38
  -1   2 -24 387.134 81.0987  24
  -1  -2  24 198.196 66.5409  44
  -1   2 -24 343.731 78.0240   7
  -1  -2  24 183.087 55.5234  45
  -1  -2  24 303.035 75.8434  28
   1   2  24 390.922 79.7905  28
  -1  -2  24 335.065 72.2079  18
   1   2  24 358.545 63.3337  47
   1  -2 -24 351.338 78.6119  46
   1   2  24 399.734 60.9681  15
  -1   2 -24 324.244 58.0454   9
  -1  -2  25 538.779 76.5569  28
   1  -2 -25 736.322 76.0180  42
  -1   2 -25 749.665 93.3767   7
  -1   2 -25 628.034 90.1531  53
  -1   2 -25 715.480 82.1258  38
   1   2  25 692.921 66.5647  15
  -1   2 -25 557.179 76.9667  52
  -1   2 -25 622.351 85.1158  46
   1   2  25 757.600 93.2810  44
   1   2  25 632.454 80.6700  20
   1   2  25 633.873 66.7909  47
  -1  -2  25 553.043 71.4326  45
  -1   2 -25 495.647 56.3556   9
  -1  -2  25 597.456 77.2046  18
  -1  -2  25 589.887 83.7703  20
   1   2  25 651.146 87.2123  28
   1  -2 -25 647.109 77.3433  17
   1  -2 -25 711.327 97.3914  24
  -1   2 -25 604.735 84.0186  24
   1  -2 -25 656.033 84.0019   7
   1  -2 -25 781.873 97.7994  46
  -1  -2  25 525.735 79.1232  44
   1  -2 -26 165.578 51.7315  46
   1   2  26 200.933 59.3774  44
  -1  -2  26 141.273 41.1266  18
  -1  -2  26 163.746 50.5173  28
   1  -2 -26 181.816 56.2947  24
   1   2  26 133.612 52.8794  28
  -1  -2  26 150.114 55.9436  44
  -1   2 -26 270.504 59.7269  24
  -1   2 -26 285.196 52.5002  38
   1  -2 -26 159.812 56.7816  53
  -1   2 -26 111.927 49.9469  46
  -1  -2  26 160.485 40.4547  45
  -1  -2  26 146.546 50.4672  20
   1   2  26 170.644 48.7072  20
  -1   2 -26 114.232 53.1210  53
   1  -2 -26 151.122 37.1800  17
  -1   2 -26 155.693 51.7191   7
  -1  -2  27 725.379 65.5338  28
   1   2  27 711.810 68.0385  44
  -1   2 -27 697.990 67.0409  24
  -1   2 -27 760.568 77.8107  53
   1   2  27 741.294 69.8095  28
   1  -2 -27 763.294 73.6442  24
  -1  -2  27 646.371 64.2880  20
  -1  -2  27 709.223 68.8538  44
   1   2  27 737.792 62.2056  20
   1  -2 -27 701.691 69.7044  53
   1  -2 -27 686.982 69.5119  46
  -1   2 -27 574.005 52.9793  38
  -1   2 -27 627.472 62.1341  46
   1  -3  27 223.490 43.8073  44
   1   3 -27 337.110 51.7453   7
   1   3 -27 356.786 45.7401  38
   1   3 -27 359.250 52.3448  53
   1   3 -27 297.586 44.0736  46
  -1   3  27 324.592 48.8053  20
  -1  -3 -27 282.190 40.8448  53
   1  -3  27 316.609 51.6266  28
   1  -3  27 327.742 50.9165  20
  -1  -3 -27 394.587 55.5489  24
   1   3 -27 329.137 40.9109  24
   1   3 -27 179.827 33.3449  52
  -1   3  27 200.685 44.2552  28
  -1  -3 -27 294.281 46.7230  46
  -1   3  27 336.705 53.2543  44
  -1  -3 -26 859.151 86.2793  24
   1   3 -26 774.391 75.1036  38
   1  -3  26 762.963 63.6524  15
   1   3 -26 858.550 81.5704  46
   1  -3  26 1008.44 91.7750  28
   1   3 -26 915.528 86.2506   7
  -1  -3 -26 988.628 84.2106  53
   1   3 -26 814.549 77.3358  52
  -1   3  26 943.768 89.5946  28
  -1   3  26 900.445 88.0587  44
  -1   3  26 937.159 85.2694  20
  -1  -3 -26 930.676 88.9676  46
   1   3 -26 904.003 89.2163  53
   1   3 -26 911.270 81.3233  24
  -1  -3 -26 944.307 72.8997  42
   1  -3  26 975.498 91.6418  44
   1   3 -25 104.160 47.0114  52
  -1  -3 -25 182.570 61.5332  53
   1  -3  25 41.8541 51.1787  28
   1   3 -25 172.992 55.7225  24
  -1  -3 -25 143.111 56.3327  24
   1   3 -25 137.424 56.6838   7
  -1   3  25 155.406 62.3587  28
  -1  -3 -25 238.948 56.4517  42
  -1  -3 -25 143.111 40.6324  17
   1  -3  25 152.294 48.1203  15
   1  -3  25 198.922 64.5495  44
  -1   3  25 134.802 42.5954  18
   1   3 -25 120.653 48.4431  38
  -1   3  25 208.835 63.6879  20
  -1   3  25 189.190 66.2020  44
   1   3 -25 183.565 54.9320  46
  -1  -3 -25 122.481 58.5541  46
   1   3 -25 127.368 53.4547  53
  -1   3  24 1519.65 131.737  28
  -1   3  24 1600.80 137.336  44
  -1  -3 -24 1572.91 118.109  17
   1   3 -24 1375.98 121.220  24
   1  -3  24 1482.59 131.123  28
  -1  -3 -24 1405.54 131.425  24
  -1  -3 -24 1562.33 129.365  42
   1   3 -24 1454.08 129.584   7
  -1   3  24 1715.27 120.972  18
  -1  -3 -24 1623.65 131.829  53
   1   3 -24 1454.11 122.587  52
   1   3 -24 1476.20 124.685  46
  -1  -3 -24 1558.05 137.294  46
  -1   3  24 1403.52 122.679  20
   1  -3  24 1419.18 98.1733  47
   1   3 -24 1502.98 130.680  53
   1  -3  24 1451.53 136.471  44
   1   3 -24 1605.92 129.060  38
   1   3 -23 494.986 69.8277   9
   1   3 -23 430.794 93.6977   7
  -1   3  23 573.008 102.250  44
   1  -3  23 508.236 99.1025  28
  -1  -3 -23 493.693 85.3233  42
  -1  -3 -23 475.583 91.0681  46
   1   3 -23 555.491 91.0917  38
   1   3 -23 482.697 92.3862  53
  -1  -3 -23 418.963 87.4008  24
  -1   3  23 300.734 76.9177  45
   1   3 -23 464.453 90.3536  46
  -1   3  23 451.247 76.3804  18
  -1  -3 -23 540.720 94.2688   7
   1   3 -23 490.115 86.7827  52
  -1  -3 -23 512.973 88.3103  53
  -1   3  23 491.385 94.5371  28
   1   3 -23 394.524 76.5577  24
   1  -3  23 504.367 94.7786  44
  -1   3  23 506.904 88.3461  20
  -1  -3 -23 500.621 79.5629  17
   1  -3  23 359.670 66.8905  18
   1  -3  23 489.601 73.6574  47
  -1  -3 -22 3316.50 198.215  17
  -1  -3 -22 3182.70 206.538   7
  -1   3  22 3128.99 194.151  18
  -1   3  22 3320.38 200.497  20
   1   3 -22 3585.54 209.198  52
   1  -3  22 3553.35 215.595  28
  -1   3  22 3433.46 214.759  28
   1  -3  22 2889.67 171.341  47
   1   3 -22 3565.52 213.564  46
   1   3 -22 3405.26 202.568  24
   1  -3  22 3429.58 219.088  44
  -1  -3 -22 3454.09 214.631  42
  -1   3  22 3478.48 214.355  44
  -1  -3 -22 3449.25 215.468  24
  -1   3  22 3016.62 202.707  45
  -1  -3 -22 3222.96 209.712  46
   1   3 -22 3322.62 208.443   7
   1  -3  22 3356.57 186.073  18
   1   3 -22 3518.40 209.373  38
   1   3 -21 756.284 110.598  46
  -1   3  21 623.217 105.947  44
   1   3 -21 871.420 114.611  52
   1   3 -21 708.688 97.5691  24
   1   3 -21 653.267 106.447   7
  -1   3  21 646.330 99.2377  20
  -1   3  21 748.602 112.234  45
  -1  -3 -21 603.350 89.7817  17
  -1  -3 -21 730.082 111.162  46
   1  -3  21 707.274 110.757  44
   1  -3  21 712.370 92.5683  18
  -1  -3 -21 524.078 94.7800   7
   1   3 -21 661.320 106.708  38
  -1   3  21 806.018 116.215  28
  -1  -3 -21 626.001 104.255  42
  -1  -3 -21 700.485 84.6898  52
  -1  -3 -21 972.039 122.548  24
   1  -3  21 724.467 110.688  28
  -1   3  21 707.582 95.9265  18
   1  -3  21 763.525 96.8890  47
  -1   3  20 3502.10 222.096  45
  -1   3  20 3669.15 186.172  47
   1   3 -20 3907.65 220.793  38
   1  -3  20 3467.51 200.735  47
  -1  -3 -20 3748.89 231.461  42
  -1   3  20 4010.98 230.949  28
  -1  -3 -20 3860.83 231.402  46
   1   3 -20 3749.63 221.192  46
   1   3 -20 3731.45 215.252  24
   1  -3  20 3819.90 232.282  44
  -1  -3 -20 3696.58 221.899   7
  -1   3  20 3547.18 212.978  18
  -1   3  20 3748.47 227.752  44
  -1  -3 -20 3660.29 218.466  17
   1   3 -20 3809.48 220.003  52
  -1  -3 -20 4069.10 233.173  24
  -1  -3 -20 2889.28 175.073  52
   1   3 -20 3938.92 234.018   7
   1  -3  20 3845.07 210.196  18
  -1   3  20 3837.66 217.102  20
   1  -3  20 3859.45 232.181  28
  -1   3  19 14297.8 521.933  45
   1   3 -19 16086.5 523.966  46
   1  -3  19 15467.1 529.355  44
  -1   3  19 15921.9 533.082  44
   1  -3  19 15863.9 935.321  22
   1   3 -19 15673.5 514.859  38
  -1  -3 -19 15302.6 523.166  24
  -1  -3 -19 16174.3 537.696  46
   1   3 -19 14184.2 884.506  32
  -1  -3 -19 13986.4 469.880  52
  -1  -3 -19 15049.0 517.706  17
   1  -3  19 14803.4 497.427  18
  -1  -3 -19 15156.0 917.083  50
  -1   3  19 15117.3 471.153  47
  -1  -3 -19 15071.6 518.353   7
   1  -3  19 16014.9 535.033  28
  -1  -3 -19 15957.6 540.071  42
  -1   3  19 15436.6 518.036  18
   1   3 -19 15506.8 515.750  52
  -1  -3 -19 15092.7 1002.66  32
   1  -3  19 14419.3 477.315  45
   1   3 -19 15436.0 512.634  24
   1   3 -19 15846.2 529.954   7
   1  -3  19 14652.3 961.243  13
  -1   3  19 15473.0 525.100  28
   1  -3  18 9756.91 360.360  18
  -1  -3 -18 8595.69 678.891  50
   1   3 -18 10252.0 377.235  46
   1  -3  18 9679.17 758.045  13
  -1   3  18 8754.45 371.648  45
   1  -3  18 8577.60 681.753  22
  -1   3  18 9107.59 366.586  18
   1   3 -18 10156.4 370.525  24
   1  -3  18 9903.70 385.626  44
   1   3 -18 9484.41 364.229  38
  -1  -3 -18 8302.81 328.432  52
   1  -3  18 9609.92 378.320  28
  -1  -3 -18 9304.86 372.840   7
  -1  -3 -18 9270.38 379.479  42
  -1   3  18 9816.58 382.991  44
   1   3 -18 9348.71 366.367  52
  -1  -3 -18 9860.33 780.930  32
  -1  -3 -18 9111.35 770.442  48
  -1  -3 -18 9653.29 375.399  17
  -1  -3 -18 9394.90 372.828  24
   1   3 -18 9819.31 379.367   7
  -1   3  18 9287.02 371.752  28
   1   3 -18 10076.9 776.419  12
  -1   3  18 9177.58 329.587  47
   1  -3  18 8985.85 338.637  45
   1  -3  18 10584.5 728.185  30
   1   3 -18 8783.68 670.502  32
  -1   3  18 9851.25 663.362  22
  -1  -3 -18 9436.14 378.709  46
   1   3 -17 5216.93 495.992  32
   1  -3  17 5881.07 274.133  28
  -1  -3 -17 5332.89 524.869  50
   1   3 -17 5570.66 233.286  33
   1   3 -17 5915.46 271.599   7
  -1   3  17 5805.36 495.959  22
  -1   3  17 5935.91 270.238  28
  -1   3  17 5941.06 274.929  44
   1   3 -17 5670.82 257.998  24
   1   3 -17 5552.10 256.608  38
   1   3 -17 5773.41 262.129  52
   1   3 -17 5136.91 544.426  12
  -1  -3 -17 5949.46 273.121  24
  -1  -3 -17 5848.36 271.219  46
   1  -3  17 5510.90 560.556  13
   1  -3  17 5778.43 256.609  18
  -1  -3 -17 5822.52 269.881   7
  -1   3  17 5651.34 274.453  45
  -1  -3 -17 5320.68 236.870  52
  -1  -3 -17 5505.58 273.094  42
  -1   3  17 5902.16 239.628  47
   1   3 -17 5446.03 544.901  41
   1  -3  17 5743.90 270.584  44
  -1  -3 -17 5245.08 547.670  32
   1  -3  17 5355.66 237.586  45
  -1   3  17 5325.76 257.076  18
   1  -3  17 5993.79 555.874  22
   1   3 -17 5844.07 265.092  46
   1  -3  17 5791.56 522.768  30
  -1  -3 -17 5878.57 606.467  48
  -1   3  16 18041.3 908.244  22
  -1  -3 -16 17767.8 1058.96  48
   1   3 -16 18081.1 531.725  38
   1   3 -16 17968.4 1016.87  12
  -1  -3 -16 16672.7 954.632  50
   1  -3  16 17137.7 956.072  22
  -1   3  16 17376.9 537.208  28
   1  -3  16 17013.6 517.656  18
  -1   3  16 17503.1 537.281  18
  -1  -3 -16 18267.5 933.987  14
  -1  -3 -16 17493.3 542.344  46
   1   3 -16 17400.2 530.504  46
   1  -3  16 17367.3 987.187  13
  -1   3  16 16741.2 497.673  47
   1   3 -16 15912.9 872.742  50
  -1   3  16 17843.0 972.281   1
   1   3 -16 17797.5 540.463   7
  -1  -3 -16 16435.5 541.912  42
  -1  -3 -16 17495.1 536.246  24
   1   3 -16 16247.2 910.276  32
   1  -3  16 17189.2 537.958  28
  -1  -3 -16 15555.2 493.192  52
   1   3 -16 16843.5 520.330  24
  -1   3  16 16633.7 534.010  44
  -1  -3 -16 17999.7 1020.66  32
   1   3 -16 16840.9 524.446  52
   1   3 -16 15898.7 934.818  41
   1   3 -16 16652.5 492.281  33
   1  -3  16 17234.9 506.286  45
  -1   3  16 16958.1 546.396  45
  -1  -3 -16 17842.2 542.980   7
   1  -3  16 19162.2 974.815  30
   1  -3  16 17552.8 542.773  44
  -1  -3 -15 3767.69 442.621  32
  -1   3  15 3949.77 202.547  28
  -1  -3 -15 3865.91 403.562  14
  -1   3  15 4156.17 434.723   1
   1  -3  15 3680.42 187.431  18
   1   3 -15 3877.56 194.033  38
  -1   3  15 3935.90 208.108  45
   1  -3  15 4199.40 208.051  44
   1   3 -15 4312.51 448.706  41
   1   3 -15 4421.96 475.202  12
  -1   3  15 3935.97 202.691  44
   1  -3  15 3427.75 407.183  22
  -1  -3 -15 3902.25 204.326   7
   1   3 -15 4027.33 203.922   7
  -1   3  15 3890.38 390.973  22
   1   3 -15 5309.41 225.193  52
   1   3 -15 4195.01 196.960  24
   1  -3  15 3389.67 404.139  13
  -1  -3 -15 3396.03 403.338  50
   1  -3  15 4313.92 431.494  30
  -1   3  15 4419.40 456.415  13
  -1  -3 -15 4176.47 211.259  46
  -1  -3 -15 4062.03 202.858  24
  -1   3  15 4036.61 202.196  18
   1   3 -15 4088.26 200.842  46
   1   3 -15 3528.33 384.880  32
  -1  -3 -15 4254.09 479.421  48
  -1  -3 -15 4078.25 213.771  42
   1   3 -14 16797.4 911.954  12
   1  -3  14 15865.9 880.603  13
   1  -3  14 16471.1 852.690  30
   1   3 -14 16044.9 858.249  41
  -1  -3 -14 15346.5 863.311  50
  -1   3  14 16888.7 831.078  22
   1   3 -14 15634.6 820.915  32
   1  -3  14 16461.4 874.699  22
  -1   3  14 16318.0 865.934   1
  -1  -3 -14 17653.4 963.716  48
  -1   3  14 16640.1 883.361  13
  -1  -3 -14 15578.1 845.542  14
  -1  -3 -14 14783.1 867.260  32
   1  -3  13 13430.3 727.081  30
  -1   3  13 12239.7 702.690   1
  -1  -3 -13 12516.1 745.971  50
  -1  -3 -13 12229.2 725.804  14
  -1  -3 -13 13770.9 811.250  48
   1  -3  13 13434.3 756.198  22
   1   3 -13 13526.2 773.130  12
   1  -3  13 12835.3 748.643  13
  -1  -3 -13 12390.4 742.943  32
   1   3 -13 12373.5 711.644  41
  -1   3  13 12383.3 729.447  13
  -1   3  13 13247.5 697.598  22
   1   3 -13 12124.4 681.963  32
  -1   3  12 34870.3 1233.22  22
   1   3 -12 33685.9 1218.20  32
  -1   3  12 33559.9 1005.90  30
  -1  -3 -12 33577.3 1304.71  50
  -1  -3 -12 34756.7 1316.53  32
  -1   3  12 34034.3 1261.13   1
   1   3 -12 34308.8 1262.53  41
   1  -3  12 36153.1 1321.84  13
  -1   3  12 34645.6 1290.52  13
   1  -3  12 32219.0 1068.93  31
   1  -3  12 35407.0 1310.42  22
   1   3 -12 35689.4 1330.42  12
   1  -3  12 34118.7 1260.89  30
  -1  -3 -12 36823.8 1377.46  48
  -1  -3 -12 33296.2 1297.08  14
  -1   3  12 32620.1 1114.63  49
   1   3 -11 3177.92 332.371  12
   1  -3  11 2448.96 292.775  22
   1   3 -11 2488.72 276.951  41
  -1   3  11 2714.73 281.388  22
  -1   3  11 2627.83 302.952  13
   1  -3  11 2600.07 299.481  13
   1  -3  11 2625.67 228.495  31
   1  -3  11 3120.25 311.175  30
  -1  -3 -11 3186.19 337.378  32
  -1   3  11 2506.78 238.657  49
  -1  -3 -11 2653.38 323.219  48
  -1  -3 -11 2861.14 318.593  14
   1   3 -11 2448.70 251.611  23
  -1  -3 -11 2872.97 316.387  50
  -1   3  11 2681.69 195.363  30
  -1   3  11 2480.94 277.080   1
   1   3 -11 2413.99 258.065  32
   1   3 -10 87229.7 2328.42  23
  -1   3  10 82782.0 2279.41  49
   1  -3  10 90654.7 2458.91  13
  -1   3  10 88612.3 2378.08  22
  -1   3  10 87982.3 2434.51  13
   1   3 -10 87940.2 2395.61  41
   1   3 -10 91698.3 2484.75  12
  -1  -3 -10 88156.0 2484.02  14
   1   3 -10 85471.8 2339.11  32
  -1  -3 -10 89388.2 2491.51  50
  -1  -3 -10 89810.3 2463.32  32
  -1   3  10 87634.6 2137.49  30
   1  -3  10 92416.4 2433.26  30
  -1  -3 -10 90430.7 2527.30  48
   1  -3  10 88319.2 2245.08  31
   1  -3  10 90100.5 2455.16  22
   1  -3  10 93261.7 2458.45   1
  -1   3  10 92078.8 2413.37   1
   1  -3   9 9120.09 426.160  31
  -1   3   9 8332.49 434.784  49
   1   3  -9 9178.02 464.002  23
   1  -3   9 9921.05 519.039  30
   1  -3   9 9700.74 529.658  13
  -1   3   9 10008.6 529.209  13
   1  -3   9 9453.33 529.808  22
  -1  -3  -9 9137.00 523.498  32
  -1  -3  -9 9684.92 551.367  14
  -1   3   9 9280.57 357.030  30
   1   3  -9 8798.90 459.210  32
   1   3  -9 9391.78 495.641  41
   1   3  -9 9796.99 539.022  12
  -1  -3  -9 9319.32 555.372  48
  -1   3   9 9340.29 483.566  22
  -1   3   9 9724.82 500.250   1
   1  -3   9 8984.58 502.334   1
  -1  -3  -9 9518.29 547.547  50
   1   3  -9 8805.12 326.723  14
   1  -3   8 44638.6 1369.01  22
   1   3  -8 44268.2 1305.76  41
  -1   3   8 44368.2 1306.52   1
  -1  -3  -8 43431.9 1348.26  32
  -1  -3  -8 43711.4 1396.92  14
   1  -3   8 47389.5 1373.16  13
  -1   3   8 40380.6 1068.13  21
  -1  -3  -8 46178.4 1410.50  48
   1  -3   8 44931.0 1332.03   1
   1  -3   8 43177.1 1217.49  31
   1   3  -8 46934.2 1383.24  12
  -1  -3  -8 43295.1 1377.63  50
  -1   3   8 42617.8 1251.40  49
  -1   3   8 44435.5 1105.26  30
  -1   3   8 45494.1 1308.58  22
  -1   3   8 44199.8 1338.53  13
   1   3  -8 43412.0 1257.25  32
   1  -3   8 46660.1 1353.44  30
   1   3  -8 41668.3 1261.21  23
  -1  -3  -7 2647.33 261.156  14
  -1   3   7 2526.95 220.526   1
  -1  -3  -7 2411.43 231.784  32
  -1   3   7 2759.36 230.998  22
  -1  -3  -7 2726.22 255.721  50
   1   3  -7 2601.29 204.813  32
   1  -3   7 2598.26 249.698  22
   1  -3   7 2653.63 246.595  13
   1   3  -7 2605.48 245.742  12
   1  -3   7 2361.91 187.778  31
   1  -3   7 2419.32 216.738   1
  -1   3   7 2350.62 134.713  30
   1   3  -7 2300.15 213.483  41
  -1   3   7 2643.95 211.532  49
  -1  -3  -7 2560.80 257.605  48
   1   3  -7 2773.50 219.582  23
   1  -3   7 2528.17 230.420  30
  -1   3   7 2413.79 146.989  21
  -1  -3  -6 54647.4 1532.17  48
  -1   3   6 50841.7 1310.87  21
  -1  -3  -6 53381.8 1475.74  32
   1   3  -6 51943.0 1431.35  41
   1   3  -6 52796.4 1376.69  32
   1  -3   6 51479.2 1377.00  31
  -1   3   6 55044.9 1426.42   1
  -1  -3  -6 54316.6 1563.85  14
   1  -3   6 53476.3 1451.27   1
   1   3  -6 51615.6 1417.77  23
   1   3  -6 56491.1 1512.83  12
  -1  -3  -6 54621.7 1528.18  50
  -1   3   6 53816.2 1434.29  49
   1  -3   6 51869.0 1493.72  22
  -1   3   6 54400.3 1456.05  22
  -1   3   6 54557.4 1247.00  30
   1  -3   6 54325.0 1489.63  13
   1  -3   6 53466.8 1465.16  30
   1  -3   5 21820.4 705.304  30
  -1   3   5 21618.3 619.560  21
   1   3  -5 21456.3 626.787  32
  -1   3   5 21242.9 688.718  49
   1   3  -5 19315.6 659.945  41
  -1   3   5 22061.6 515.475  30
   1   3  -5 22667.2 745.028  12
   1   3  -5 20874.4 673.144  23
   1  -3   5 20758.4 644.692  31
   1   3  -5 22174.6 673.808  39
   1  -3   5 21922.0 726.917  13
  -1  -3  -5 21305.5 699.998  32
  -1   3   5 21586.3 698.191  22
  -1  -3  -5 21244.2 779.776  14
  -1  -3  -5 21847.1 490.674  21
  -1  -3  -5 21877.4 752.866  48
  -1   3   5 21669.7 658.605   1
  -1   3   4 26682.0 731.173   1
   1  -3   4 25546.4 743.686  31
  -1   3   4 25988.3 735.070  21
   1   3  -4 26507.1 703.449  32
  -1  -3  -4 26921.6 782.337  32
   1   3  -4 26295.2 762.894  41
   1  -3   4 27162.0 791.461  30
   1   3  -4 27033.6 828.761  12
   1   3  -4 26082.9 764.653  39
  -1  -3  -4 26892.3 836.583  48
  -1   3   4 26652.8 798.537  49
  -1   3   4 27342.0 794.958  22
  -1   3   4 25288.0 592.755  30
  -1   3   4 25126.2 589.456  30
  -1   3   3 378870. 8049.14   1
   1   3  -3 368401. 8027.93  32
  -1   3   3 367766. 8174.90  49
   1   3  -3 382930. 7982.92   3
   1   3  -3 369625. 8126.05  39
  -1  -3  -3 365015. 8196.01  48
  -1  -3  -3 374598. 8103.63  31
  -1   3   3 357769. 8115.29  21
   1   3  -3 366524. 8103.65  41
   1  -3   3 382363. 7991.40  14
   1   3  -3 368308. 8195.53  12
   1  -3   3 370274. 8115.05  31
  -1  -3  -3 373784. 8117.30  32
   1  -3   3 365987. 8129.26  30
  -1   3   3 335251. 8139.39  40
   1  -3   2 81488.5 1753.81  14
   1   3  -2 74492.3 1865.19  12
  -1   3   2 76086.5 1868.05  49
  -1   3   2 78018.1 1711.53   1
   1  -3   2 74446.5 1808.49  31
   1   3  -2 74817.7 1781.14  41
  -1   3   2 72533.8 1832.08  40
  -1  -3  -2 75687.7 1776.38  32
   1   3  -2 78981.1 1711.20  32
  -1   3   2 73258.3 1648.55  30
  -1   3   2 70827.4 1819.70  21
   1  -3   2 73421.7 1783.08  30
  -1  -3  -2 76506.3 1864.09  48
   1  -3   2 75169.2 1690.91  50
  -1  -3  -2 75463.7 1798.74  31
   1  -3   1 240429. 5106.96  14
  -1   3   1 209577. 5144.62  21
  -1  -3  -1 229255. 5191.71  14
  -1   3   1 239109. 4984.54   1
  -1   3   1 239370. 5190.49  49
  -1   3   1 246491. 5137.77   2
   1  -3   1 227633. 5131.08  31
   1  -3   1 235470. 5022.22  50
   1   3  -1 227834. 5167.34  12
  -1   3   1 238608. 5151.08  40
  -1  -3  -1 240250. 5123.09  31
   1  -3   1 229294. 5057.40  30
  -1  -3  -1 223105. 5110.48  30
  -1  -3  -1 238845. 5163.24  48
   1   3  -1 241400. 5081.08  41
  -1   3   1 228535. 5134.32  12
  -1   3   0 453161. 10118.7  12
   1   3   0 479409. 10047.0  23
   1  -3   0 467703. 10133.5  14
   1  -3   0 456357. 10048.1  50
  -1   3   0 437683. 10153.6  21
   1  -3   0 463955. 10009.8  30
  -1  -3   0 454496. 10103.0  30
  -1   3   0 482062. 10122.8   2
  -1   3   0 468213. 10137.3  40
  -1  -3   0 485585. 10167.1  14
   1   3   0 447548. 10154.2  12
   1  -3  -1 240732. 5085.00  50
  -1   3  -1 245104. 5122.95   3
   1  -3  -1 245143. 5170.26  14
  -1  -3   1 223629. 5113.66  14
   1   3   1 241994. 5103.30  22
  -1   3  -1 224760. 5108.11   2
  -1  -3   1 229874. 5129.18  50
  -1   3  -1 241266. 5134.24  40
   1   3   1 223654. 5148.82  12
   1  -3  -1 239183. 5008.96  32
   1  -3  -1 240076. 5132.06  48
   1  -3  -1 235514. 4962.22  30
   1   3   1 239836. 5015.51  23
  -1   3  -1 236311. 5121.63  12
  -1  -3   1 231545. 5102.56  30
   1   3   2 77204.2 1801.74  39
   1  -3  -2 76059.0 1861.93  48
   1  -3  -2 78035.1 1918.74  14
  -1  -3   2 78692.0 1818.26  13
  -1   3  -2 76623.7 1714.65  41
   1  -3  -2 73816.2 1841.63  50
  -1  -3   2 73855.5 1851.42  50
  -1  -3   2 74937.4 1832.08  30
   1   3   2 76033.9 1840.39  22
   1  -3  -2 74978.2 1765.88  32
  -1  -3   2 74705.6 1823.49  14
   1   3   2 77532.9 1728.85  23
  -1   3  -2 76406.2 1852.33  12
   1   3   2 77440.2 1855.40   1
  -1   3  -2 67888.8 1833.78   2
   1   3   3 383638. 7995.46  39
  -1   3  -3 380085. 8076.11  12
  -1  -3   3 376203. 8031.51  13
   1  -3  -3 369379. 7995.23  32
   1  -3  -3 368623. 8087.46  48
   1   3   3 383515. 7903.32  23
  -1  -3   3 360558. 8004.18  14
  -1   3  -3 376832. 7946.95  41
   1  -3  -3 381459. 7911.37  41
   1   3   3 377544. 8075.97   1
  -1  -3   3 368519. 8048.71  30
   1  -3  -3 369689. 8094.83  50
   1  -3  -4 27141.8 716.085  41
   1  -3  -4 26865.9 838.298  48
  -1  -3   4 25738.4 796.818  30
  -1  -3   4 25088.9 817.871  31
   1   3   4 26662.1 826.818   1
  -1  -3   4 26087.3 791.313  13
  -1   3  -4 26245.7 725.054  32
  -1   3  -4 26400.7 739.824  41
   1  -3  -4 26106.5 848.785  50
   1   3   4 26501.6 662.913  23
  -1   3  -4 27716.3 830.310  12
   1  -3  -4 26085.4 776.097  32
   1   3   4 28001.1 749.652  39
  -1  -3   5 21824.5 740.486  31
   1  -3  -5 20695.3 770.388  50
   1  -3  -5 22247.1 760.729  48
  -1  -3   5 22698.3 724.729  13
   1   3   5 21314.4 561.949  23
  -1   3  -5 21778.3 675.316  41
   1   3   5 21692.7 646.179  39
   1   3   5 22101.1 748.558   1
  -1   3  -5 21313.3 652.714  32
   1  -3  -5 22077.1 714.427  32
  -1   3  -5 22974.7 751.176  12
  -1  -3   5 22636.1 727.978  30
   1  -3  -5 22594.9 653.209  41
   1  -3  -6 53439.9 1383.33  41
  -1   3  -6 54860.9 1419.19  41
  -1  -3   6 54426.9 1408.95  22
   1   3   6 53608.4 1341.55  39
   1   3   6 52413.8 1481.21  22
  -1  -3   6 52231.1 1478.18  31
   1  -3  -6 53604.6 1572.55  14
   1  -3  -6 53538.4 1540.88  50
  -1  -3   6 55003.9 1465.29  30
  -1   3  -6 53279.4 1389.62  32
   1   3   6 55728.5 1508.85   1
   1   3   6 51921.6 1247.22  23
  -1  -3   6 55095.1 1473.57  13
   1  -3  -6 48722.4 1440.86  32
  -1   3  -6 54591.4 1496.52  12
   1   3   6 52690.9 1443.64  13
   1  -3  -6 56590.1 1524.30  48
  -1  -3   7 2542.38 205.917  22
   1  -3  -7 2188.71 241.192  50
  -1  -3   7 2877.73 248.057  31
  -1  -3   7 2452.59 220.850  30
  -1  -3   7 2843.23 238.394  13
   1   3   7 2341.11 229.930  22
   1   3   7 2683.59 229.749  13
   1   3   7 2615.37 132.430  23
  -1   3  -7 2211.47 192.707  32
   1  -3  -7 2434.97 229.719  32
   1   3   7 2381.89 231.747   1
  -1   3  -7 2618.31 218.095  41
  -1   3  -7 2482.60 237.118  12
   1  -3  -7 2448.53 263.166  14
   1  -3  -7 2241.11 191.540  41
   1   3   7 2258.46 163.537  39
   1  -3  -7 2422.96 239.785  48
   1   3   8 42683.7 1354.26  22
  -1  -3   8 43292.4 1334.79  31
   1   3   8 45812.1 1389.96   1
   1  -3  -8 45481.9 1433.85  50
  -1   3  -8 42897.9 1297.23  41
  -1   3  -8 43348.3 1280.07  32
   1  -3  -8 43039.9 1275.89  41
  -1   3  -8 46206.4 1385.46  12
   1   3   8 45600.8 1333.44  13
   1   3   8 44692.9 1165.54  39
   1  -3  -8 45762.0 1402.64  48
  -1  -3   8 44237.1 1322.98  30
  -1  -3   8 43925.6 1271.06  22
  -1  -3   8 45847.0 1350.08  13
   1  -3  -8 44600.3 1352.22  32
   1  -3  -8 44157.3 1433.93  14
   1  -3  -9 9738.64 520.669  32
   1  -3  -9 9283.39 474.412  41
  -1  -3   9 9368.67 465.472  22
  -1  -3   9 8807.48 495.803  31
  -1  -3   9 9457.35 497.485  30
   1   3   9 9285.50 374.241  39
   1   3   9 9027.78 500.612  13
   1  -3  -9 10151.9 581.375  50
  -1   3  -9 9678.13 485.323  32
   1   3   9 9785.00 543.714   1
  -1   3  -9 10182.5 548.043  12
  -1  -3   9 9430.00 519.735  13
   1   3   9 8824.78 513.060  22
   1  -3  -9 10031.1 563.588  48
   1  -3  -9 9838.91 568.024  14
  -1   3  -9 8737.55 476.738  41
   1   3  10 87327.6 2123.67  39
   1   3  10 89958.8 2469.39   1
   1  -3 -10 86996.7 2431.51  32
  -1  -3  10 86763.3 2392.46  31
  -1  -3  10 88503.3 2315.81  22
   1   3  10 84621.1 2419.72  22
  -1   3 -10 92770.9 2471.55  12
  -1  -3  10 93716.0 2440.81  13
   1  -3 -10 90164.8 2516.76  14
  -1   3 -10 85986.3 2340.23  32
   1  -3 -10 89631.6 2527.46  50
  -1  -3  10 90623.5 2383.85  30
   1  -3 -10 89063.4 2491.68  48
   1   3  10 90545.5 2406.45  13
  -1   3 -10 84426.1 2195.37  50
   1  -3 -10 85267.3 2337.28  41
  -1   3 -10 89026.8 2375.73  41
  -1  -3  11 2721.49 286.472  31
   1   3  11 2683.84 307.656   1
   1   3  11 2800.90 307.227  22
   1  -3 -11 2501.85 309.489  14
  -1  -3  11 2620.53 294.807  13
  -1  -3  11 2783.53 269.383  22
  -1   3 -11 2552.10 219.578  50
   1  -3 -11 2673.37 324.523  48
  -1   3 -11 2473.93 297.602  12
  -1  -3  11 2524.14 278.351  30
   1   3  11 2731.57 295.691  13
  -1   3 -11 2462.13 276.471  41
   1  -3 -11 2785.77 278.675  41
   1  -3 -11 2585.42 311.166  32
  -1   3 -11 2781.68 286.735  32
   1  -3 -11 2515.02 313.019  50
  -1  -3  12 33098.1 1261.71  13
   1  -3 -12 34275.0 1323.89  14
   1  -3 -12 33782.7 1319.70  48
  -1  -3  12 34601.7 1226.54  30
   1  -3 -12 34289.9 1292.72  32
   1   3  12 34570.0 1309.55   1
   1  -3 -12 33994.0 1347.77  50
   1   3  12 34683.5 1149.56  30
  -1   3 -12 32047.2 1199.48  32
   1   3  12 33012.1 1247.65  13
  -1  -3  12 34050.3 1173.60  22
  -1  -3  12 31128.7 1200.36  31
  -1   3 -12 33305.0 1231.80  41
  -1   3 -12 35382.8 1313.31  12
   1   3  12 35658.1 1300.85  22
  -1   3 -12 31635.7 1063.81  50
   1  -3 -13 12924.8 796.972  50
   1  -3 -13 12912.6 749.651  32
   1  -3 -13 12732.0 762.220  14
  -1  -3  13 12970.2 695.709  30
   1   3  13 12097.5 739.615   1
  -1   3 -13 11561.6 673.515  32
  -1   3 -13 13483.2 769.869  12
  -1  -3  13 11468.8 662.844  31
  -1  -3  13 13163.7 750.527  13
  -1  -3  13 12368.4 652.964  22
   1   3  13 12983.3 745.529  22
   1   3  13 13673.8 747.045  13
   1   3  13 12229.1 611.603  30
   1  -3 -13 13838.6 795.882  48
  -1   3 -14 16728.7 905.455  12
   1   3  14 16521.9 869.101  13
   1   3  14 15807.6 864.263  22
  -1   3 -14 15140.9 816.124  32
  -1  -3  14 14573.7 748.890  22
  -1  -3  14 16485.1 831.915  30
   1  -3 -14 15122.4 870.958  32
  -1  -3  14 16489.2 878.714  13
   1  -3 -14 15832.1 873.552  14
   1  -3 -14 16742.4 944.320  50
   1  -3 -14 17214.8 941.941  48
   1   3  14 17251.8 921.204   1
   1   3  14 16082.1 736.869  30
   1   3  15 3452.39 422.034   1
  -1  -3  15 4232.47 415.136  30
  -1   3 -15 3741.72 400.597  32
   1  -3 -15 4263.75 204.018  24
   1  -3 -15 3774.30 456.709  50
   1   3  15 4426.25 449.691  13
   1   3  15 3786.44 338.976  30
   1  -3 -15 3713.36 428.911  32
   1   3  15 4055.27 203.747  44
   1  -3 -15 4155.00 436.020  14
  -1  -3  15 4202.66 210.865  18
  -1  -3  15 3624.01 193.822  44
  -1  -3  15 4803.03 411.223  22
  -1   3 -15 4440.44 205.112  38
  -1   3 -15 4169.47 204.119  52
  -1  -3  15 3997.99 207.792  45
  -1   3 -15 4152.97 200.816   7
   1   3  15 4177.58 203.745  28
   1  -3 -15 3903.62 199.658  46
   1  -3 -15 3906.61 193.212   7
  -1   3 -15 4382.29 467.706  12
  -1  -3  15 3825.87 195.758  28
   1   3  15 3700.07 191.973  47
  -1   3 -15 4037.91 196.066  46
  -1   3 -15 4015.66 196.017  24
   1  -3 -15 3844.80 452.300  48
   1   3  15 4121.23 439.537  22
  -1  -3  15 4293.33 448.800  13
  -1  -3  16 17528.2 544.654  18
  -1  -3  16 16160.0 829.532  22
  -1  -3  16 17679.2 542.753  44
   1   3  16 16677.7 525.812  45
  -1  -3  16 17936.7 536.408  28
   1  -3 -16 17588.3 539.163  46
  -1  -3  16 17024.4 965.087  13
   1   3  16 17412.7 533.828  28
   1   3  16 16612.7 948.347  13
  -1  -3  16 17193.3 900.065  30
   1  -3 -16 17185.5 526.107   7
  -1   3 -16 18025.5 536.727   7
  -1   3 -16 16160.1 489.037  19
   1   3  16 16784.3 507.084  15
  -1   3 -16 16629.5 505.254  33
   1  -3 -16 16799.9 983.596  32
   1   3  16 18739.5 1031.61   1
   1  -3 -16 18038.9 1045.77  50
   1  -3 -16 17415.7 537.705  24
  -1   3 -16 17282.8 931.767  32
   1   3  16 17725.3 540.394  44
  -1   3 -16 17966.3 536.212  24
   1   3  16 16726.8 523.696  47
   1  -3 -16 17067.6 936.602  14
  -1   3 -16 16997.8 526.344  46
  -1   3 -16 17356.9 531.701  38
  -1   3 -16 17440.0 537.144  52
   1   3  16 16446.6 943.682  22
  -1  -3  16 17044.6 537.948  45
  -1   3 -16 17755.3 1013.69  12
   1  -3 -16 18811.0 1058.62  48
   1  -3 -17 5611.72 257.164   7
  -1  -3  17 5780.07 262.446  28
   1   3  17 5678.51 261.767  28
   1  -3 -17 5830.40 266.179  24
  -1   3 -17 5985.94 264.263  38
   1   3  17 5485.93 254.822  47
   1   3  17 5667.16 263.233  44
  -1  -3  17 5773.21 268.341  18
  -1  -3  17 5506.88 263.351  44
   1   3  17 5346.16 550.254   1
   1  -3 -17 5474.28 270.126  42
  -1   3 -17 5666.32 264.318  52
  -1  -3  17 6472.99 533.896  30
  -1   3 -17 5152.18 224.256  19
  -1   3 -17 5603.08 256.541  46
   1  -3 -17 5561.88 261.411  46
  -1  -3  17 5328.65 542.130  13
   1  -3 -17 5901.52 587.917  50
  -1   3 -17 5364.43 253.314  24
   1   3  17 5763.63 260.876  45
   1   3  17 5130.72 237.118  15
   1  -3 -17 4836.52 546.465  48
  -1   3 -17 5083.34 540.368  12
  -1   3 -17 5918.13 262.857   7
  -1  -3  17 5726.67 267.233  45
  -1   3 -17 5353.71 511.811  32
   1   3  17 5355.63 527.713  22
  -1   3 -17 5212.46 232.716  33
   1  -3 -17 5603.06 564.059  32
  -1   3 -18 8802.01 324.171  19
  -1   3 -18 10180.2 383.918  52
  -1   3 -18 9469.85 370.754   7
  -1   3 -18 9782.91 372.503  46
  -1  -3  18 9916.85 384.383  44
   1  -3 -18 9945.79 784.294  50
   1   3  18 9362.31 740.663   1
   1  -3 -18 9724.58 379.421  46
   1   3  18 9898.34 379.438  44
  -1   3 -18 9718.97 372.221  38
   1   3  18 9212.73 345.033  15
   1  -3 -18 9849.32 746.987  12
   1   3  18 8972.18 704.682  22
  -1   3 -18 9894.94 373.610  24
   1   3  18 10150.9 383.589  28
  -1   3 -18 9963.14 775.286  12
  -1  -3  18 9761.18 383.110  18
   1   3  18 9135.78 360.209  45
  -1  -3  18 11034.4 796.842  13
  -1   3 -18 8900.21 335.716  33
   1  -3 -18 10004.4 383.490  24
   1  -3 -18 9619.77 389.014  42
  -1  -3  18 9569.91 378.659  45
  -1  -3  18 9858.77 375.085  28
   1   3  18 9579.76 365.101  47
  -1   3 -18 9220.02 693.664  32
   1  -3 -18 9501.42 367.218   7
  -1  -3  18 10465.8 690.792  30
   1  -3 -18 10060.3 787.453  32
  -1  -3  19 14973.3 518.536  45
   1  -3 -19 15780.7 527.735  24
  -1   3 -19 15757.2 521.423   7
   1  -3 -19 14123.2 956.589  50
   1  -3 -19 15577.7 526.372  46
   1   3  19 15257.4 484.521  15
  -1   3 -19 15897.7 521.647  38
   1   3  19 15495.4 522.841  44
  -1   3 -19 15894.8 526.910  52
  -1   3 -19 15972.6 518.881  46
   1  -3 -19 14702.5 504.694   7
   1   3  19 15324.0 938.118  22
  -1   3 -19 15941.3 522.311  24
   1   3  19 13937.0 492.879  45
  -1   3 -19 14243.9 467.248  33
   1  -3 -19 15723.6 1008.90  32
  -1  -3  19 15828.6 982.056  13
  -1  -3  19 16249.8 534.843  44
  -1   3 -19 14264.8 891.932  32
   1  -3 -19 15333.8 534.527  42
   1   3  19 15180.6 520.727  28
   1   3  19 15557.1 507.446  47
  -1  -3  19 15800.3 520.389  28
  -1  -3  19 15754.2 529.956  18
  -1   3 -19 13859.2 455.491  19
  -1   3 -19 16511.7 550.399  53
  -1  -3  20 3854.03 225.061  28
   1   3  20 3606.74 197.143  15
   1  -3 -20 3926.50 228.862  46
   1  -3 -20 3665.33 223.656  42
   1  -3 -20 3857.65 226.701  24
   1  -3 -20 3348.97 205.959   7
   1   3  20 3823.03 227.312  44
   1   3  20 3411.02 202.213  45
  -1  -3  20 3699.65 226.299  44
   1   3  20 3858.23 212.229  47
   1   3  20 3660.90 221.342  28
  -1   3 -20 3825.07 237.028  53
  -1   3 -20 3811.80 222.887  24
  -1   3 -20 3929.62 227.521  52
  -1   3 -20 3554.23 182.073  19
  -1  -3  20 3645.17 218.783  45
  -1   3 -20 3437.05 212.579   7
  -1   3 -20 3716.95 215.601  46
  -1   3 -20 3579.68 218.424  38
  -1  -3  20 3658.29 223.245  18
  -1   3 -21 909.518 129.427  53
   1  -3 -21 668.583 99.6106  42
  -1   3 -21 686.902 113.056  52
   1   3  21 658.933 97.6071  47
   1   3  21 630.133 96.8079  28
  -1  -3  21 623.326 96.5301  28
  -1  -3  21 545.782 100.150  18
  -1   3 -21 700.771 106.056   7
  -1  -3  21 800.834 109.179  45
   1  -3 -21 798.789 112.261  24
  -1  -3  21 729.472 116.366  44
   1  -3 -21 612.752 90.6201   7
  -1   3 -21 796.522 108.191  38
  -1   3 -21 788.848 108.909   9
  -1   3 -21 633.938 73.5870  19
   1   3  21 621.726 90.0826  45
   1  -3 -21 681.037 102.810  46
   1   3  21 656.520 106.444  44
   1   3  21 777.209 90.6284  15
  -1   3 -21 706.737 104.033  46
  -1   3 -21 714.188 106.213  24
   1  -3 -22 3635.42 215.985  17
  -1  -3  22 3326.75 200.400  45
   1   3  22 3446.19 213.030  28
  -1  -3  22 3556.22 214.875  44
  -1   3 -22 3193.65 188.634   9
  -1   3 -22 3368.25 205.848   7
  -1   3 -22 3530.15 209.122  46
  -1   3 -22 3219.00 206.294  52
  -1   3 -22 3173.77 202.846  38
   1  -3 -22 3662.18 217.587  42
   1  -3 -22 3305.67 208.758  46
  -1  -3  22 3400.17 209.338  28
  -1   3 -22 3389.24 220.955  53
  -1   3 -22 3321.81 205.730  24
   1  -3 -22 3345.13 216.076  24
  -1  -3  22 3431.82 209.659  18
   1   3  22 3553.34 194.336  47
   1   3  22 3353.41 179.264  15
   1  -3 -22 3214.43 195.556   7
   1   3  22 3396.10 211.388  44
   1  -3 -23 359.711 73.5221   7
  -1  -3  23 547.851 86.8030  18
   1  -3 -23 476.690 84.8200  17
   1   3  23 534.973 90.8522  44
  -1   3 -23 330.627 78.2431  52
   1  -3 -23 529.169 95.0825  24
  -1   3 -23 445.571 83.8727  53
  -1   3 -23 496.405 86.6092  24
  -1  -3  23 560.458 92.7088  28
   1   3  23 405.299 71.7442  47
   1   3  23 353.682 61.8090  15
  -1   3 -23 456.587 84.8925  46
  -1   3 -23 427.634 81.1251  38
  -1   3 -23 412.535 72.9819   9
   1  -3 -23 461.652 80.5328  42
   1  -3 -23 512.671 88.3803  46
   1   3  23 328.980 81.6136  28
  -1  -3  23 417.750 78.0074  45
  -1  -3  23 559.704 93.3734  44
   1   3  23 480.818 86.5419  20
  -1   3 -23 445.426 75.6578   7
   1   3  24 1499.63 119.396  20
   1   3  24 1358.18 124.332  28
  -1   3 -24 1290.80 106.697   9
   1  -3 -24 1231.02 113.868  42
   1   3  24 1430.65 107.698  47
   1  -3 -24 1708.86 132.786  17
  -1   3 -24 1571.86 128.008  24
  -1  -3  24 1529.07 134.234  44
  -1   3 -24 1363.89 117.508  46
   1   3  24 1370.99 124.923  44
   1  -3 -24 1569.72 134.660  24
  -1  -3  24 1301.01 109.739  45
   1  -3 -24 1401.46 118.054   7
  -1   3 -24 1360.49 121.393  38
  -1  -3  24 1716.01 132.433  28
  -1   3 -24 1503.01 137.668  53
   1   3  24 1421.19 102.858  15
  -1   3 -24 1567.32 130.013   7
   1  -3 -24 1589.41 132.887  46
  -1  -3  24 1195.03 114.694  18
  -1   3 -24 1475.34 130.240  52
  -1   3 -25 191.815 58.7543  52
  -1   3 -25 168.364 65.0168  53
   1   3  25 148.681 58.9222  28
   1   3  25 163.940 59.1826  44
  -1  -3  25 118.811 43.7812  45
  -1  -3  25 246.689 61.2684  18
  -1  -3  25 85.4747 56.3028  44
   1   3  25 174.805 49.4931  20
   1  -3 -25 160.347 57.4356  46
   1   3  25 253.549 53.5496  47
  -1   3 -25 147.498 50.3639   7
  -1   3 -25 149.333 56.5983  24
   1  -3 -25 238.075 59.6635  24
  -1   3 -25 92.7462 41.7823  46
  -1   3 -25 166.631 56.3124  38
   1  -3 -25 195.611 53.4300  42
  -1   3 -25 153.279 41.2024   9
  -1  -3  25 159.940 57.5656  20
  -1  -3  25 134.882 52.3899  28
   1  -3 -25 147.103 50.9250  17
  -1   3 -26 1079.30 86.4909  24
  -1   3 -26 864.648 81.0594  52
  -1  -3  26 762.519 64.4344  45
   1  -3 -26 981.836 88.6049  46
   1  -3 -26 1003.86 93.2959  24
   1  -3 -26 854.351 73.5591  42
   1  -3 -26 952.475 90.9091  53
   1   3  26 905.954 78.0945  20
  -1  -3  26 859.186 80.7157  20
  -1   3 -26 880.937 92.8885  53
  -1  -3  26 930.329 84.6119  44
  -1  -3  26 929.089 83.0879  28
  -1   3 -26 767.848 58.4185   9
  -1   3 -26 931.983 85.7184   7
  -1  -3  26 808.281 74.1842  18
  -1   3 -26 928.435 81.6205  38
   1  -3 -26 944.032 75.4866  17
  -1   3 -26 923.874 81.7118  46
   1   3  26 920.091 87.0009  44
   1   3  26 867.032 82.4571  28
  -1   3 -27 269.226 39.2146  24
  -1  -3  27 281.555 42.6173  28
  -1   3 -27 335.674 45.1334  46
   1   3  27 258.945 44.6568  28
   1  -3 -27 297.276 49.9584  46
   1  -3 -27 282.496 48.1313  24
   1   3  27 243.488 43.4494  44
  -1   3 -27 301.278 42.1348  38
  -1  -3  27 293.670 47.1781  20
   1  -3 -27 344.826 50.1691  53
  -1  -3  27 317.939 48.5564  44
  -1   3 -27 306.611 53.5055  53
   1   3  27 332.777 41.9812  20
   1  -4  27 630.736 58.9309  28
   1   4 -27 758.116 62.6810  53
  -1  -4 -27 636.948 59.0959  24
  -1  -4 -27 623.029 59.1338  46
   1   4 -27 590.187 52.7021  52
   1  -4  27 613.110 58.9887  44
   1  -4  27 703.314 60.8041  20
  -1   4  27 542.680 57.8266  44
  -1   4  27 626.034 55.1174  20
   1   4 -27 626.992 55.3877  38
   1   4 -27 561.886 56.2016   7
  -1   4  27 721.385 63.9209  28
   1   4 -26 585.614 71.5410  53
   1   4 -26 626.076 66.9026  52
  -1  -4 -26 455.755 54.2373  53
  -1   4  26 688.054 73.0417  28
  -1  -4 -26 600.039 64.3576  42
   1   4 -26 634.562 69.5971  38
   1  -4  26 565.517 70.3443  44
  -1  -4 -26 578.240 57.6433  17
   1   4 -26 595.007 60.6077  46
  -1  -4 -26 719.215 73.9344  46
  -1  -4 -26 551.605 68.2903  24
   1   4 -26 556.151 57.7188  24
  -1   4  26 665.650 77.2824  44
   1   4 -26 570.539 68.1823   7
   1  -4  26 602.888 72.9348  28
   1  -4  26 514.928 52.6607  15
  -1   4  26 543.748 64.7850  20
   1  -4  25 4067.25 198.220  44
  -1  -4 -25 3922.36 194.798  46
  -1   4  25 3996.51 195.366  28
   1   4 -25 3925.64 183.103  46
  -1  -4 -25 3943.32 191.443  42
   1   4 -25 4138.39 181.435  24
   1   4 -25 3973.85 195.298  53
  -1  -4 -25 3799.16 176.444  17
  -1   4  25 3820.73 183.007  20
   1   4 -25 3975.70 192.037   7
  -1  -4 -25 4083.00 195.738  24
   1   4 -25 3626.33 182.527  52
   1  -4  25 4217.74 200.270  28
   1   4 -25 3903.69 190.341  38
  -1  -4 -25 4153.52 184.865  53
  -1   4  25 4020.55 200.031  44
   1   4 -24 1459.86 125.650  38
  -1  -4 -24 1436.34 125.322  42
   1   4 -24 1347.17 112.824  46
   1   4 -24 1251.18 92.9700   9
  -1  -4 -24 1294.40 109.298  17
   1   4 -24 1464.85 119.919  52
  -1  -4 -24 1379.10 116.109  53
   1  -4  24 1450.28 126.392  28
   1  -4  24 1239.18 95.2095  18
  -1  -4 -24 1539.95 127.973  24
  -1   4  24 1269.49 103.026  18
   1  -4  24 1458.72 127.445  44
   1   4 -24 1359.16 112.101  24
  -1  -4 -24 1321.81 120.117  46
   1   4 -24 1513.02 127.898   7
  -1   4  24 1264.03 122.904  28
  -1   4  24 1476.48 128.898  44
  -1   4  24 1341.41 113.479  20
   1   4 -24 1588.42 130.948  53
   1   4 -23 3030.12 185.680  46
   1   4 -23 2855.68 180.402  52
   1   4 -23 2810.19 183.205  38
   1  -4  23 2957.37 188.555  28
  -1  -4 -23 2646.78 182.716  42
   1   4 -23 3023.24 188.356   7
  -1   4  23 2918.85 190.225  44
  -1   4  23 2728.06 178.788  28
   1  -4  23 2763.33 157.702  18
   1   4 -23 2402.96 146.673   9
  -1  -4 -23 2693.13 180.183  46
   1  -4  23 2763.36 185.748  44
   1  -4  23 2385.86 141.624  47
  -1   4  23 2551.69 159.554  18
   1   4 -23 2881.56 183.837  53
  -1  -4 -23 2484.15 164.192  17
  -1  -4 -23 2620.06 179.458  24
  -1  -4 -23 2825.81 173.902  53
  -1   4  23 2754.63 171.281  20
   1   4 -23 2592.63 162.325  24
   1   4 -22 8330.80 329.111  24
  -1  -4 -22 8356.95 350.950  46
  -1   4  22 8395.05 335.077  20
   1  -4  22 8552.63 357.614  44
   1   4 -22 8630.94 348.301  38
  -1   4  22 7631.38 336.539  45
   1  -4  22 8406.46 351.847  28
   1   4 -22 8123.18 346.966  53
  -1  -4 -22 8002.22 337.341  17
   1   4 -22 8235.60 345.464   7
  -1   4  22 8592.68 356.884  44
   1   4 -22 8414.31 336.609  46
  -1   4  22 7738.14 323.099  18
   1   4 -22 8595.10 347.375  52
   1  -4  22 7517.49 301.248  47
  -1   4  22 8688.81 352.202  28
  -1  -4 -22 8355.51 348.311  24
  -1  -4 -22 8528.21 362.116  42
   1  -4  22 8230.68 320.902  18
   1  -4  21 6848.90 286.452  47
   1   4 -21 7101.77 325.461  53
   1   4 -21 7411.21 323.891  52
   1  -4  21 7355.19 305.061  18
   1   4 -21 7274.91 313.452  46
  -1   4  21 7367.36 315.406  20
   1   4 -21 7150.82 318.956  38
   1  -4  21 7632.29 335.007  28
   1   4 -21 7074.02 305.936  24
  -1  -4 -21 7375.89 324.810  24
  -1  -4 -21 7262.52 325.862  46
   1  -4  21 7097.89 328.156  44
  -1  -4 -21 7824.57 333.897  17
  -1   4  21 7021.62 275.059  47
   1   4 -21 7161.48 322.654   7
  -1   4  21 7413.34 333.189  44
  -1   4  21 6656.91 317.458  45
  -1  -4 -21 7316.57 340.358  42
  -1   4  21 7136.28 310.113  18
  -1   4  21 7269.57 329.138  28
  -1  -4 -21 6679.58 312.255   7
  -1   4  20 982.398 111.966  18
   1   4 -20 1110.68 122.428  46
   1  -4  20 1016.84 123.365  44
   1   4 -20 1230.50 131.201   7
  -1  -4 -20 970.101 118.891   7
  -1   4  20 1210.63 136.709  28
  -1  -4 -20 1194.61 130.030  17
  -1  -4 -20 1248.25 137.443  42
  -1   4  20 1105.17 121.217  20
   1  -4  20 1069.89 116.772  18
  -1   4  20 1039.48 131.986  44
   1   4 -20 963.612 121.088  38
  -1   4  20 1046.07 124.717  45
   1  -4  20 1209.58 136.141  28
  -1  -4 -20 954.084 118.723  24
   1   4 -20 1106.02 123.020  52
   1   4 -20 1153.01 118.764  24
  -1  -4 -20 1035.29 123.541  46
  -1   4  20 1214.72 106.782  47
   1   4 -20 865.568 90.7128  33
  -1   4  19 9031.85 381.457  45
[truncated: 3,612,278 more chars]
