# Supplementary material for: Use of intensity quotients and differences in absolute structure refinement
Source: Acta Crystallogr B Struct Sci Cryst Eng Mater. 2013 May 17;69(Pt 3):249–59. doi: 10.1107/S2052519213010014 (PMC3661305; doi:10.1107/S2052519213010014)
Supplement: Supplementary file 2 [file b-69-00249-sup2.zip › R-Mandelic acid_A.cif]

 
data_mandelic_acid
 
_audit_creation_method            SHELXL-2012
_chemical_name_systematic
;
 ?
;
_chemical_name_common             ?
_chemical_melting_point           ?
_chemical_formula_moiety          ?
_chemical_formula_sum
 'C8 H8 O3' 
_chemical_formula_weight          152.14

loop_
 _atom_type_symbol
 _atom_type_description
 _atom_type_scat_dispersion_real
 _atom_type_scat_dispersion_imag
 _atom_type_scat_source
 'C'  'C'   0.0181   0.0091
 'International Tables Vol C Tables 4.2.6.8 and 6.1.1.4'
 'H'  'H'   0.0000   0.0000
 'International Tables Vol C Tables 4.2.6.8 and 6.1.1.4'
 'O'  'O'   0.0492   0.0322
 'International Tables Vol C Tables 4.2.6.8 and 6.1.1.4'
 
_space_group_crystal_system       monoclinic
_space_group_IT_number            4
_space_group_name_H-M_alt         'P 21'
_space_group_name_Hall            'P 2yb'
 
_shelx_space_group_comment
;
The symmetry employed for this shelxl refinement is uniquely defined
by the following loop, which should always be used as a source of
symmetry information in preference to the above space-group names.
They are only intended as comments.
;
 
loop_
 _space_group_symop_operation_xyz
 'x, y, z'
 '-x, y+1/2, -z'
 
_cell_length_a                    8.51480(10)
_cell_length_b                    5.86020(10)
_cell_length_c                    15.1231(2)
_cell_angle_alpha                 90
_cell_angle_beta                  102.869(2)
_cell_angle_gamma                 90
_cell_volume                      735.664(19)
_cell_formula_units_Z             4
_cell_measurement_temperature     220(2)
_cell_measurement_reflns_used     ? 
_cell_measurement_theta_min       ? 
_cell_measurement_theta_max       ? 
 
_exptl_crystal_description        ? 
_exptl_crystal_colour             ? 
_exptl_crystal_density_meas       ? 
_exptl_crystal_density_method     ?              
_exptl_crystal_density_diffrn     1.374          
_exptl_crystal_F_000              320
_exptl_transmission_factor_min    ?                                             
_exptl_transmission_factor_max    ?                                             
_exptl_crystal_size_max           0.250
_exptl_crystal_size_mid           0.140
_exptl_crystal_size_min           0.050
_exptl_absorpt_coefficient_mu     0.890
_shelx_estimated_absorpt_T_min    0.808
_shelx_estimated_absorpt_T_max    0.957
_exptl_absorpt_correction_type    ? 
_exptl_absorpt_correction_T_min   ? 
_exptl_absorpt_correction_T_max   ? 
_exptl_absorpt_process_details    ? 
 
_exptl_special_details
;
 ?
;
 
_diffrn_ambient_temperature       220(2)
_diffrn_radiation_wavelength      1.54178
_diffrn_radiation_type            CuK\a
_diffrn_source                    ?                       
_diffrn_measurement_device_type   ? 
_diffrn_measurement_method        ? 
_diffrn_detector_area_resol_mean  ? 
_diffrn_reflns_number             32194
_diffrn_reflns_av_unetI/netI      0.0146
_diffrn_reflns_av_R_equivalents   0.0422
_diffrn_reflns_limit_h_min        -10
_diffrn_reflns_limit_h_max        10
_diffrn_reflns_limit_k_min        -7
_diffrn_reflns_limit_k_max        7
_diffrn_reflns_limit_l_min        -18
_diffrn_reflns_limit_l_max        18
_diffrn_reflns_theta_min          5.329
_diffrn_reflns_theta_max          71.437
_diffrn_reflns_theta_full         67.679
_diffrn_measured_fraction_theta_max   0.999
_diffrn_measured_fraction_theta_full  0.999
_diffrn_reflns_Laue_measured_fraction_max    0.999
_diffrn_reflns_Laue_measured_fraction_full   0.999
_diffrn_reflns_point_group_measured_fraction_max   0.997
_diffrn_reflns_point_group_measured_fraction_full  0.999
_reflns_number_total              2860
_reflns_number_gt                 2602
_reflns_threshold_expression      'I > 2\s(I)'
_reflns_Friedel_coverage          0.808
_reflns_Friedel_fraction_max      0.995
_reflns_Friedel_fraction_full     1.000
 
_reflns_special_details
;
 Reflections were merged by SHELXL according to the crystal
 class for the calculation of statistics and refinement.
 
 _reflns_Friedel_fraction is defined as the number of unique
 Friedel pairs measured divided by the number that would be
 possible theoretically, ignoring centric projections and
 systematic absences.
;
 
_computing_data_collection        ?
_computing_cell_refinement        ?
_computing_data_reduction         ?
_computing_structure_solution     ?
_computing_structure_refinement   'SHELXL-2012 (Sheldrick, 2012)'
_computing_molecular_graphics     ?
_computing_publication_material   ?
 
_refine_special_details
;
 ?
;
_refine_ls_structure_factor_coef  Fsqd
_refine_ls_matrix_type            full
_refine_ls_weighting_scheme       calc
_refine_ls_weighting_details
;
 w=1/[\s^2^(Fo^2^)+(0.0853P)^2^+0.2805P]
 where P=(Fo^2^+2Fc^2^)/3
;
_atom_sites_solution_primary      ?
_atom_sites_solution_secondary    ?
_atom_sites_solution_hydrogens    mixed
_refine_ls_hydrogen_treatment     mixed
_refine_ls_extinction_method      none
_refine_ls_extinction_coef        .
_refine_ls_abs_structure_details
;
 Flack x determined using 1117 quotients [(I+)-(I-)]/[(I+)+(I-)]
 (Parsons and Flack (2004), Acta Cryst. A60, s61).
;
_refine_ls_abs_structure_Flack    -0.04(12)
_chemical_absolute_configuration  ?
_refine_ls_number_reflns          2860
_refine_ls_number_parameters      215
_refine_ls_number_restraints      1
_refine_ls_R_factor_all           0.0545
_refine_ls_R_factor_gt            0.0513
_refine_ls_wR_factor_ref          0.1733
_refine_ls_wR_factor_gt           0.1702
_refine_ls_goodness_of_fit_ref    1.227
_refine_ls_restrained_S_all       1.226
_refine_ls_shift/su_max           0.001
_refine_ls_shift/su_mean          0.000
 
loop_
 _atom_site_label
 _atom_site_type_symbol
 _atom_site_fract_x
 _atom_site_fract_y
 _atom_site_fract_z
 _atom_site_U_iso_or_equiv
 _atom_site_adp_type
 _atom_site_occupancy
 _atom_site_site_symmetry_order  
 _atom_site_calc_flag
 _atom_site_refinement_flags_posn
 _atom_site_refinement_flags_adp
 _atom_site_refinement_flags_occupancy
 _atom_site_disorder_assembly
 _atom_site_disorder_group
O11 O 0.0407(3) -0.1073(5) 0.95101(19) 0.0433(7) Uani 1 1 d . . . . .
C11 C 0.1253(4) -0.1003(6) 0.8973(2) 0.0304(7) Uani 1 1 d . . . . .
O21 O 0.1858(4) -0.2744(5) 0.8626(2) 0.0480(8) Uani 1 1 d . . . . .
H21 H 0.145(6) -0.398(10) 0.877(3) 0.040(12) Uiso 1 1 d . . . . .
C21 C 0.1790(5) 0.1270(6) 0.8636(3) 0.0340(8) Uani 1 1 d . . . . .
H21A H 0.2981 0.1337 0.8806 0.041 Uiso 1 1 calc R U . . .
O31 O 0.1177(4) 0.3092(5) 0.9072(2) 0.0491(8) Uani 1 1 d . . . . .
H31 H 0.056(8) 0.266(15) 0.941(4) 0.071(18) Uiso 1 1 d . . . . .
C31 C 0.1264(5) 0.1475(6) 0.7612(3) 0.0329(8) Uani 1 1 d . . . . .
C41 C -0.0202(5) 0.2466(9) 0.7201(3) 0.0468(10) Uani 1 1 d . . . . .
H41 H -0.0884 0.3032 0.7561 0.056 Uiso 1 1 calc R U . . .
C51 C -0.0660(6) 0.2621(10) 0.6266(3) 0.0551(11) Uani 1 1 d . . . . .
H51 H -0.1647 0.3303 0.5993 0.066 Uiso 1 1 calc R U . . .
C61 C 0.0329(7) 0.1776(8) 0.5734(3) 0.0531(12) Uani 1 1 d . . . . .
H61 H 0.0014 0.1885 0.5099 0.064 Uiso 1 1 calc R U . . .
C71 C 0.1783(6) 0.0771(9) 0.6134(3) 0.0534(11) Uani 1 1 d . . . . .
H71 H 0.2454 0.0177 0.5773 0.064 Uiso 1 1 calc R U . . .
C81 C 0.2243(5) 0.0646(8) 0.7068(3) 0.0419(9) Uani 1 1 d . . . . .
H81 H 0.3240 -0.0016 0.7339 0.050 Uiso 1 1 calc R U . . .
O12 O 0.4583(3) -0.1016(5) 0.04864(18) 0.0413(7) Uani 1 1 d . . . . .
C12 C 0.3766(4) -0.0923(6) 0.1032(2) 0.0299(7) Uani 1 1 d . . . . .
O22 O 0.3121(4) -0.2663(5) 0.1369(2) 0.0446(7) Uani 1 1 d . . . . .
H22 H 0.352(5) -0.388(10) 0.123(3) 0.035(12) Uiso 1 1 d . . . . .
C22 C 0.3291(5) 0.1354(6) 0.1403(3) 0.0325(8) Uani 1 1 d . . . . .
H22A H 0.2106 0.1522 0.1223 0.039 Uiso 1 1 calc R U . . .
C32 C 0.3802(5) 0.1471(6) 0.2425(3) 0.0318(8) Uani 1 1 d . . . . .
O32 O 0.4016(4) 0.3183(4) 0.10184(19) 0.0447(7) Uani 1 1 d . . . . .
H32 H 0.458(9) 0.286(19) 0.063(5) 0.11(3) Uiso 1 1 d . . . . .
C42 C 0.2791(5) 0.2492(9) 0.2917(3) 0.0450(10) Uani 1 1 d . . . . .
H42 H 0.1783 0.3062 0.2615 0.054 Uiso 1 1 calc R U . . .
C52 C 0.3271(6) 0.2667(10) 0.3853(3) 0.0548(12) Uani 1 1 d . . . . .
H52 H 0.2584 0.3364 0.4180 0.066 Uiso 1 1 calc R U . . .
C62 C 0.4731(7) 0.1840(8) 0.4305(3) 0.0506(12) Uani 1 1 d . . . . .
H62 H 0.5042 0.1954 0.4940 0.061 Uiso 1 1 calc R U . . .
C72 C 0.5742(6) 0.0838(9) 0.3823(3) 0.0522(11) Uani 1 1 d . . . . .
H72 H 0.6747 0.0266 0.4131 0.063 Uiso 1 1 calc R U . . .
C82 C 0.5291(5) 0.0666(8) 0.2888(3) 0.0449(9) Uani 1 1 d . . . . .
H82 H 0.5996 0.0000 0.2565 0.054 Uiso 1 1 calc R U . . .
 
loop_
 _atom_site_aniso_label
 _atom_site_aniso_U_11
 _atom_site_aniso_U_22
 _atom_site_aniso_U_33
 _atom_site_aniso_U_23
 _atom_site_aniso_U_13
 _atom_site_aniso_U_12
O11 0.0579(16) 0.0290(14) 0.0494(15) 0.0042(12) 0.0253(13) -0.0039(13)
C11 0.0392(17) 0.0191(16) 0.0327(16) -0.0007(14) 0.0075(13) -0.0028(14)
O21 0.072(2) 0.0188(14) 0.0612(19) 0.0013(13) 0.0327(16) -0.0022(13)
C21 0.046(2) 0.0188(18) 0.0388(19) -0.0038(14) 0.0141(16) -0.0074(15)
O31 0.086(2) 0.0196(14) 0.0524(16) -0.0046(12) 0.0374(16) -0.0071(14)
C31 0.043(2) 0.0189(16) 0.0386(19) -0.0022(13) 0.0131(15) -0.0053(14)
C41 0.053(2) 0.037(2) 0.053(2) 0.001(2) 0.0184(18) 0.007(2)
C51 0.060(3) 0.045(3) 0.055(2) 0.003(2) 0.001(2) 0.012(2)
C61 0.079(3) 0.040(2) 0.039(2) 0.0027(17) 0.010(2) -0.002(2)
C71 0.074(3) 0.046(3) 0.046(2) -0.002(2) 0.025(2) 0.002(2)
C81 0.046(2) 0.036(2) 0.047(2) -0.0016(18) 0.0159(16) 0.0040(17)
O12 0.0584(16) 0.0280(14) 0.0437(14) -0.0043(11) 0.0245(12) 0.0041(13)
C12 0.0384(17) 0.0198(16) 0.0317(15) 0.0003(14) 0.0079(13) 0.0012(14)
O22 0.0648(18) 0.0178(13) 0.0585(17) 0.0004(12) 0.0293(15) 0.0013(12)
C22 0.045(2) 0.0190(18) 0.0372(18) 0.0025(13) 0.0162(15) 0.0046(14)
C32 0.0409(19) 0.0189(16) 0.0379(19) 0.0017(13) 0.0137(15) -0.0019(14)
O32 0.077(2) 0.0180(13) 0.0475(15) 0.0040(11) 0.0323(14) 0.0044(13)
C42 0.051(2) 0.042(2) 0.0435(19) -0.0038(19) 0.0138(16) 0.011(2)
C52 0.073(3) 0.050(3) 0.046(2) -0.009(2) 0.024(2) 0.008(3)
C62 0.081(3) 0.037(2) 0.034(2) -0.0036(16) 0.012(2) -0.003(2)
C72 0.057(2) 0.045(2) 0.048(2) 0.007(2) -0.0012(19) 0.009(2)
C82 0.050(2) 0.037(2) 0.049(2) 0.0009(19) 0.0148(17) 0.0109(19)
 
_geom_special_details
;
 All esds (except the esd in the dihedral angle between two l.s. planes)
 are estimated using the full covariance matrix.  The cell esds are taken
 into account individually in the estimation of esds in distances, angles
 and torsion angles; correlations between esds in cell parameters are only
 used when they are defined by crystal symmetry.  An approximate (isotropic)
 treatment of cell esds is used for estimating esds involving l.s. planes.
;
 
loop_
 _geom_bond_atom_site_label_1
 _geom_bond_atom_site_label_2
 _geom_bond_distance
 _geom_bond_site_symmetry_2
 _geom_bond_publ_flag
O11 C11 1.200(4) . ?
C11 O21 1.304(5) . ?
C11 C21 1.532(5) . ?
C21 O31 1.414(5) . ?
C21 C31 1.519(5) . ?
C31 C81 1.383(6) . ?
C31 C41 1.391(6) . ?
C41 C51 1.383(6) . ?
C51 C61 1.380(7) . ?
C61 C71 1.383(8) . ?
C71 C81 1.380(6) . ?
O12 C12 1.194(4) . ?
C12 O22 1.313(5) . ?
C12 C22 1.536(5) . ?
C22 O32 1.424(5) . ?
C22 C32 1.512(5) . ?
C32 C82 1.387(6) . ?
C32 C42 1.391(6) . ?
C42 C52 1.387(6) . ?
C52 C62 1.367(7) . ?
C62 C72 1.378(7) . ?
C72 C82 1.384(6) . ?
 
loop_
 _geom_angle_atom_site_label_1
 _geom_angle_atom_site_label_2
 _geom_angle_atom_site_label_3
 _geom_angle
 _geom_angle_site_symmetry_1
 _geom_angle_site_symmetry_3
 _geom_angle_publ_flag
O11 C11 O21 126.5(3) . . ?
O11 C11 C21 121.6(3) . . ?
O21 C11 C21 111.9(3) . . ?
O31 C21 C31 111.1(3) . . ?
O31 C21 C11 109.4(3) . . ?
C31 C21 C11 111.5(3) . . ?
C81 C31 C41 118.8(4) . . ?
C81 C31 C21 120.0(3) . . ?
C41 C31 C21 121.3(4) . . ?
C51 C41 C31 120.2(4) . . ?
C61 C51 C41 120.2(4) . . ?
C51 C61 C71 120.0(4) . . ?
C81 C71 C61 119.5(4) . . ?
C71 C81 C31 121.2(4) . . ?
O12 C12 O22 126.2(3) . . ?
O12 C12 C22 122.2(3) . . ?
O22 C12 C22 111.5(3) . . ?
O32 C22 C32 109.3(3) . . ?
O32 C22 C12 109.4(3) . . ?
C32 C22 C12 111.9(3) . . ?
C82 C32 C42 118.8(4) . . ?
C82 C32 C22 121.5(4) . . ?
C42 C32 C22 119.7(3) . . ?
C52 C42 C32 120.0(4) . . ?
C62 C52 C42 120.8(4) . . ?
C52 C62 C72 119.5(4) . . ?
C62 C72 C82 120.5(4) . . ?
C72 C82 C32 120.4(4) . . ?
 
_refine_diff_density_max    0.300
_refine_diff_density_min   -0.214
_refine_diff_density_rms    0.058

_shelxl_version_number 2012-9

_shelx_res_file
;
TITL mandelic acid in P2(1)
CELL 1.54178   8.5148   5.8602  15.1231  90.000 102.869  90.000
ZERR    4.00   0.0001   0.0001   0.0002   0.000   0.002   0.000
LATT -1
SYMM -X, 0.5+Y, -Z
SFAC C H O
UNIT 32 32 12
SIZE 0.25 0.14 0.05
TEMP -53
ACTA
L.S. 4
FMAP 2
PLAN 10
WGHT    0.085300    0.280500
FVAR       0.31726
O11   3    0.040692   -0.107344    0.951007    11.00000    0.05788    0.02896 =
         0.04943    0.00424    0.02528   -0.00386
C11   1    0.125299   -0.100283    0.897311    11.00000    0.03916    0.01914 =
         0.03270   -0.00072    0.00746   -0.00276
O21   3    0.185782   -0.274362    0.862641    11.00000    0.07231    0.01881 =
         0.06122    0.00129    0.03267   -0.00224
H21   2    0.145235   -0.397866    0.877365    11.00000    0.03964
C21   1    0.179016    0.127046    0.863648    11.00000    0.04639    0.01885 =
         0.03881   -0.00381    0.01411   -0.00737
AFIX  13
H21A  2    0.298131    0.133731    0.880579    11.00000   -1.20000
AFIX   0
O31   3    0.117701    0.309164    0.907221    11.00000    0.08558    0.01963 =
         0.05241   -0.00463    0.03744   -0.00713
H31   2    0.055945    0.266339    0.940716    11.00000    0.07086
C31   1    0.126426    0.147541    0.761163    11.00000    0.04294    0.01894 =
         0.03862   -0.00219    0.01312   -0.00525
C41   1   -0.020209    0.246600    0.720123    11.00000    0.05339    0.03683 =
         0.05311    0.00136    0.01838    0.00676
AFIX  43
H41   2   -0.088437    0.303230    0.756058    11.00000   -1.20000
AFIX   0
C51   1   -0.065965    0.262058    0.626626    11.00000    0.05992    0.04505 =
         0.05480    0.00335    0.00104    0.01215
AFIX  43
H51   2   -0.164750    0.330314    0.599278    11.00000   -1.20000
AFIX   0
C61   1    0.032892    0.177638    0.573385    11.00000    0.07912    0.03999 =
         0.03892    0.00266    0.01031   -0.00171
AFIX  43
H61   2    0.001408    0.188451    0.509878    11.00000   -1.20000
AFIX   0
C71   1    0.178347    0.077074    0.613442    11.00000    0.07392    0.04636 =
         0.04559   -0.00236    0.02529    0.00167
AFIX  43
H71   2    0.245377    0.017688    0.577347    11.00000   -1.20000
AFIX   0
C81   1    0.224326    0.064568    0.706756    11.00000    0.04553    0.03602 =
         0.04682   -0.00157    0.01585    0.00401
AFIX  43
H81   2    0.324011   -0.001551    0.733856    11.00000   -1.20000
AFIX   0
O12   3    0.458270   -0.101553    0.048642    11.00000    0.05841    0.02805 =
         0.04367   -0.00429    0.02445    0.00409
C12   1    0.376558   -0.092289    0.103243    11.00000    0.03839    0.01975 =
         0.03167    0.00033    0.00789    0.00125
O22   3    0.312143   -0.266310    0.136897    11.00000    0.06479    0.01777 =
         0.05854    0.00040    0.02934    0.00125
H22   2    0.352301   -0.388258    0.123048    11.00000    0.03532
C22   1    0.329100    0.135392    0.140300    11.00000    0.04471    0.01898 =
         0.03724    0.00252    0.01617    0.00464
AFIX  13
H22A  2    0.210566    0.152167    0.122269    11.00000   -1.20000
AFIX   0
C32   1    0.380198    0.147142    0.242536    11.00000    0.04090    0.01893 =
         0.03790    0.00168    0.01370   -0.00188
O32   3    0.401584    0.318319    0.101843    11.00000    0.07718    0.01804 =
         0.04752    0.00401    0.03233    0.00437
H32   2    0.457765    0.285690    0.063366    11.00000    0.10920
C42   1    0.279127    0.249172    0.291702    11.00000    0.05129    0.04180 =
         0.04345   -0.00384    0.01381    0.01061
AFIX  43
H42   2    0.178260    0.306230    0.261465    11.00000   -1.20000
AFIX   0
C52   1    0.327121    0.266731    0.385290    11.00000    0.07334    0.04997 =
         0.04600   -0.00857    0.02353    0.00796
AFIX  43
H52   2    0.258410    0.336416    0.418048    11.00000   -1.20000
AFIX   0
C62   1    0.473094    0.183988    0.430521    11.00000    0.08082    0.03673 =
         0.03399   -0.00363    0.01193   -0.00267
AFIX  43
H62   2    0.504216    0.195370    0.494024    11.00000   -1.20000
AFIX   0
C72   1    0.574226    0.083777    0.382276    11.00000    0.05748    0.04488 =
         0.04827    0.00667   -0.00120    0.00882
AFIX  43
H72   2    0.674687    0.026643    0.413112    11.00000   -1.20000
AFIX   0
C82   1    0.529064    0.066591    0.288801    11.00000    0.05011    0.03740 =
         0.04894    0.00086    0.01478    0.01091
AFIX  43
H82   2    0.599647   -0.000034    0.256471    11.00000   -1.20000
AFIX   0
HKLF 4

REM  mandelic acid in P2(1)
REM R1 =  0.0513 for    2602 Fo > 4sig(Fo)  and  0.0545 for all    2860 data
REM    215 parameters refined using      1 restraints

END

WGHT      0.0853      0.2805

REM Highest difference peak  0.300,  deepest hole -0.214,  1-sigma level  0.058
Q1    1   0.5985  0.2311  0.1323  11.00000  0.05    0.30
Q2    1  -0.0995  0.2360  0.8642  11.00000  0.05    0.29
Q3    1   0.1745 -0.1155  0.0972  11.00000  0.05    0.26
Q4    1   0.3200 -0.1202  0.8992  11.00000  0.05    0.25
Q5    1  -0.1668 -0.1079  0.9552  11.00000  0.05    0.23
Q6    1   0.6471 -0.1122  0.0466  11.00000  0.05    0.23
Q7    1   0.2667 -0.1227  0.9605  11.00000  0.05    0.23
Q8    1   0.1777  0.3180  0.1003  11.00000  0.05    0.22
Q9    1   0.4912 -0.2654  0.2797  11.00000  0.05    0.21
Q10   1   0.5038 -0.2814  0.1383  11.00000  0.05    0.21
;
_shelx_res_checksum   52923

_shelx_hkl_file
;
   0  -7   0   -0.05    0.05
   0  -7   1    0.21    0.07
   0  -7  -1    0.16    0.05
   0  -7   2    0.72    0.11
   0  -6   0   13.52    0.56
   0  -6   0   12.57    0.57
   0  -6   0   12.89    0.60
   0  -6   0   12.01    0.56
   0  -6   0   13.67    0.50
   0  -6  -1    1.21    0.16
   0  -6   1    1.04    0.15
   0  -6   1    1.52    0.19
   0  -6   1    1.20    0.19
   0  -6  -1    1.13    0.17
   0  -6  -1    1.27    0.18
   0  -6   1    1.10    0.19
   0  -6  -1    1.15    0.18
   0  -6   1    0.95    0.17
   0  -6  -1    1.33    0.20
   0  -6  -2    2.32    0.24
   0  -6   2    2.04    0.19
   0  -6   2    1.94    0.22
   0  -6  -2    1.91    0.19
   0  -6  -2    2.09    0.23
   0  -6   2    1.95    0.23
   0  -6  -2    2.03    0.24
   0  -6   2    1.99    0.25
   0  -6  -2    2.14    0.24
   0  -6  -3    5.97    0.32
   0  -6   3    5.87    0.38
   0  -6   3    5.72    0.39
   0  -6  -3    6.05    0.40
   0  -6   3    6.36    0.35
   0  -6  -3    6.49    0.40
   0  -6  -3    6.42    0.39
   0  -6  -3    6.15    0.40
   0  -6  -3    6.62    0.38
   0  -6   3    5.89    0.41
   0  -6   3    5.32    0.34
   0  -6  -4    3.18    0.23
   0  -6  -4    3.50    0.30
   0  -6  -4    3.19    0.25
   0  -6  -4    3.41    0.26
   0  -6   4    3.48    0.26
   0  -6   4    3.12    0.27
   0  -6   4    3.45    0.27
   0  -6  -4    3.25    0.29
   0  -6   4    3.52    0.30
   0  -6   4    3.32    0.31
   0  -6  -4    3.60    0.30
   0  -6   5    1.34    0.19
   0  -6   5    1.50    0.17
   0  -6   5    1.47    0.21
   0  -6  -5    1.25    0.18
   0  -6  -5    1.64    0.20
   0  -6  -5    1.71    0.21
   0  -6   5    1.17    0.17
   0  -6   5    1.43    0.18
   0  -6  -6    1.45    0.19
   0  -6  -6    1.69    0.20
   0  -6   6    1.76    0.21
   0  -6   6    1.73    0.18
   0  -6   6    1.95    0.22
   0  -6   6    1.46    0.20
   0  -6  -6    1.67    0.20
   0  -6   6    1.50    0.18
   0  -6  -7    2.19    0.22
   0  -6   7    2.44    0.23
   0  -6  -7    1.97    0.20
   0  -6  -7    2.14    0.21
   0  -6   7    1.92    0.20
   0  -6   7    1.84    0.17
   0  -6   7    2.16    0.22
   0  -6   8    4.20    0.24
   0  -6   8    4.90    0.30
   0  -6   8    4.33    0.29
   0  -6  -8    4.52    0.27
   0  -6  -8    4.46    0.28
   0  -6  -8    4.65    0.29
   0  -6  -8    4.32    0.26
   0  -6  -9   10.16    0.36
   0  -6  -9   10.35    0.37
   0  -6   9   11.23    0.40
   0  -6   9    9.97    0.40
   0  -6  -9   10.01    0.38
   0  -6 -10    0.87    0.10
   0  -5   0   -0.06    0.08
   0  -5   0    0.07    0.09
   0  -5   0   -0.03    0.10
   0  -5   0   -0.01    0.10
   0  -5   0   -0.01    0.07
   0  -5   0   -0.11    0.12
   0  -5   0    0.00    0.10
   0  -5  -1    1.03    0.18
   0  -5  -1    1.04    0.17
   0  -5   1    0.92    0.17
   0  -5   1    1.11    0.18
   0  -5   1    0.98    0.17
   0  -5   1    1.08    0.16
   0  -5  -1    1.14    0.19
   0  -5  -1    1.07    0.15
   0  -5  -1    0.95    0.17
   0  -5   1    0.69    0.14
   0  -5  -1    1.01    0.19
   0  -5   1    1.01    0.18
   0  -5   1    0.92    0.16
   0  -5   1    0.91    0.15
   0  -5   2    1.43    0.20
   0  -5   2    1.25    0.20
   0  -5   2    1.51    0.20
   0  -5   2    1.37    0.20
   0  -5  -2    1.68    0.21
   0  -5   2    1.35    0.19
   0  -5  -2    1.61    0.22
   0  -5   2    1.38    0.19
   0  -5   2    1.91    0.25
   0  -5  -2    1.65    0.22
   0  -5   2    1.20    0.20
   0  -5  -2    1.55    0.20
   0  -5  -2    1.22    0.19
   0  -5  -2    1.67    0.20
   0  -5   2    1.48    0.19
   0  -5  -2    1.54    0.22
   0  -5   2    1.72    0.23
   0  -5  -3    0.63    0.14
   0  -5   3    0.71    0.16
   0  -5   3    0.78    0.16
   0  -5   3    0.81    0.17
   0  -5  -3    0.79    0.17
   0  -5   3    0.83    0.16
   0  -5  -3    0.66    0.15
   0  -5  -3    0.67    0.15
   0  -5  -3    0.58    0.13
   0  -5   3    0.77    0.17
   0  -5  -3    0.72    0.15
   0  -5   3    0.58    0.16
   0  -5  -3    0.67    0.13
   0  -5   3    0.78    0.15
   0  -5   3    0.78    0.16
   0  -5   3    0.82    0.17
   0  -5  -4    0.20    0.09
   0  -5  -4    0.31    0.12
   0  -5  -4    0.16    0.09
   0  -5   4    0.25    0.11
   0  -5   4    0.12    0.08
   0  -5   4    0.26    0.11
   0  -5  -4    0.23    0.10
   0  -5   4    0.22    0.09
   0  -5   4    0.23    0.10
   0  -5   4    0.28    0.12
   0  -5  -4    0.37    0.12
   0  -5   4    0.34    0.13
   0  -5  -4    0.14    0.08
   0  -5  -4    0.27    0.12
   0  -5   4    0.25    0.11
   0  -5   5    0.12    0.09
   0  -5  -5    0.09    0.07
   0  -5   5   -0.04    0.10
   0  -5  -5    0.15    0.08
   0  -5  -5    0.10    0.06
   0  -5   5    0.11    0.09
   0  -5  -5    0.02    0.08
   0  -5  -5    0.06    0.09
   0  -5   5    0.04    0.10
   0  -5  -5   -0.07    0.10
   0  -5  -5   -0.04    0.08
   0  -5   5    0.00    0.10
   0  -5   5    0.09    0.08
   0  -5   5    0.08    0.08
   0  -5   5    0.16    0.10
   0  -5  -6    0.13    0.10
   0  -5  -6    0.18    0.11
   0  -5   6    0.21    0.10
   0  -5   6    0.29    0.13
   0  -5  -6    0.12    0.11
   0  -5  -6    0.36    0.12
   0  -5   6    0.33    0.13
   0  -5  -6    0.20    0.12
   0  -5   6    0.27    0.10
   0  -5   6    0.28    0.12
   0  -5  -6    0.25    0.08
   0  -5   6    0.33    0.15
   0  -5   6    0.40    0.13
   0  -5   7    0.12    0.09
   0  -5   7    0.27    0.13
   0  -5   7    0.21    0.11
   0  -5  -7    0.14    0.07
   0  -5  -7    0.36    0.14
   0  -5  -7    0.20    0.11
   0  -5  -7    0.25    0.10
   0  -5   7    0.25    0.12
   0  -5  -7    0.25    0.12
   0  -5   7    0.19    0.11
   0  -5  -7    0.11    0.09
   0  -5   7    0.22    0.10
   0  -5   8    0.00    0.07
   0  -5   8    0.00    0.08
   0  -5  -8   -0.06    0.09
   0  -5  -8    0.14    0.10
   0  -5   8    0.04    0.10
   0  -5   8   -0.07    0.10
   0  -5  -8    0.01    0.06
   0  -5   8    0.15    0.10
   0  -5   8   -0.03    0.09
   0  -5  -8    0.05    0.08
   0  -5  -8    0.09    0.09
   0  -5  -8   -0.04    0.10
   0  -5  -9    0.42    0.13
   0  -5   9    0.54    0.15
   0  -5   9    0.47    0.11
   0  -5  -9    0.32    0.12
   0  -5  -9    0.43    0.13
   0  -5  -9    0.45    0.12
   0  -5  -9    0.31    0.09
   0  -5  -9    0.52    0.13
   0  -5   9    0.60    0.12
   0  -5   9    0.48    0.13
   0  -5   9    0.37    0.11
   0  -5   9    0.68    0.16
   0  -5  10    0.00    0.08
   0  -5  10   -0.03    0.09
   0  -5 -10    0.03    0.07
   0  -5 -10    0.06    0.08
   0  -5 -10    0.09    0.09
   0  -5  10    0.00    0.07
   0  -5 -10    0.05    0.08
   0  -5  10   -0.06    0.08
   0  -5  10    0.16    0.07
   0  -5 -10    0.00    0.06
   0  -5 -11    0.17    0.08
   0  -5 -11    0.31    0.09
   0  -5  11    0.23    0.08
   0  -5  11    0.17    0.07
   0  -5 -11    0.12    0.08
   0  -5 -11    0.25    0.08
   0  -5  11    0.14    0.06
   0  -5 -11    0.24    0.09
   0  -5  11    0.29    0.10
   0  -5  12    0.25    0.07
   0  -5 -12    0.21    0.06
   0  -5  12    0.29    0.07
   0  -5  12    0.29    0.09
   0  -5 -12    0.15    0.05
   0  -5 -12    0.29    0.08
   0  -5 -12    0.12    0.08
   0  -5  12    0.23    0.07
   0  -5 -13    0.06    0.05
   0  -4   0   15.48    0.56
   0  -4   0   15.56    0.57
   0  -4   0   16.51    0.60
   0  -4   0   15.47    0.50
   0  -4   0   15.30    0.56
   0  -4   0   14.55    0.51
   0  -4   0   16.07    0.58
   0  -4   0   14.49    0.54
   0  -4   1   26.60    1.08
   0  -4   1   29.92    0.78
   0  -4  -1   30.87    0.84
   0  -4   1   30.62    0.78
   0  -4  -1   28.82    0.77
   0  -4  -1   28.73    0.73
   0  -4  -1   29.01    0.79
   0  -4  -1   29.19    0.78
   0  -4   1   31.32    0.80
   0  -4  -1   29.56    0.70
   0  -4   1   29.64    0.80
   0  -4  -1   31.33    0.80
   0  -4  -1   31.10    0.82
   0  -4   1   29.38    0.73
   0  -4   1   29.05    0.72
   0  -4   1   29.33    0.75
   0  -4   1   28.96    0.79
   0  -4   1   30.22    0.83
   0  -4   1   29.14    0.70
   0  -4  -2   12.77    0.54
   0  -4   2   12.20    0.51
   0  -4  -2   11.87    0.52
   0  -4   2   11.77    0.51
   0  -4  -2   12.07    0.49
   0  -4   2   11.74    0.72
   0  -4   2   12.21    0.53
   0  -4   2   11.91    0.46
   0  -4   2   12.32    0.51
   0  -4  -2   12.17    0.46
   0  -4   2   12.54    0.50
   0  -4  -2   12.89    0.52
   0  -4   2   12.77    0.51
   0  -4   2   12.43    0.49
   0  -4   2   13.04    0.56
   0  -4  -2   12.52    0.52
   0  -4  -2   12.64    0.52
   0  -4  -2   13.14    0.57
   0  -4  -2   12.44    0.52
   0  -4   2   12.65    0.54
   0  -4   3   17.92    0.67
   0  -4  -3   16.02    0.54
   0  -4   3   17.45    0.62
   0  -4  -3   17.60    0.63
   0  -4   3   17.46    0.56
   0  -4  -3   15.98    0.63
   0  -4   3   17.16    0.63
   0  -4  -3   16.52    0.61
   0  -4  -3   18.05    0.69
   0  -4  -3   17.57    0.62
   0  -4  -3   16.61    0.61
   0  -4  -3   16.61    0.58
   0  -4   3   15.86    0.85
   0  -4   3   17.40    0.66
   0  -4  -3   17.42    0.60
   0  -4   3   16.69    0.66
   0  -4   3   17.83    0.61
   0  -4   3   17.82    0.62
   0  -4   3   16.34    0.86
   0  -4   3   17.03    0.60
   0  -4  -4    6.54    0.40
   0  -4   4    6.54    0.40
   0  -4   4    6.35    0.41
   0  -4   4    6.25    0.38
   0  -4  -4    6.04    0.38
   0  -4   4    5.67    0.55
   0  -4  -4    5.99    0.39
   0  -4   4    6.43    0.42
   0  -4  -4    6.25    0.37
   0  -4   4    6.90    0.56
   0  -4  -4    6.44    0.38
   0  -4   4    6.62    0.40
   0  -4  -4    6.54    0.44
   0  -4   4    6.86    0.43
   0  -4  -4    6.68    0.37
   0  -4  -4    5.77    0.34
   0  -4  -4    6.26    0.39
   0  -4   4    6.02    0.40
   0  -4   4    6.16    0.35
   0  -4  -5    5.79    0.42
   0  -4   5    5.45    0.39
   0  -4  -5    4.63    0.31
   0  -4  -5    5.37    0.38
   0  -4  -5    5.45    0.39
   0  -4  -5    5.60    0.38
   0  -4   5    5.65    0.40
   0  -4   5    5.09    0.33
   0  -4  -5    5.95    0.35
   0  -4   5    5.75    0.39
   0  -4  -5    5.06    0.35
   0  -4  -5    5.25    0.36
   0  -4   5    4.66    0.53
   0  -4  -5    5.48    0.34
   0  -4   5    5.41    0.33
   0  -4   5    5.41    0.38
   0  -4   5    5.90    0.42
   0  -4   5    5.65    0.40
   0  -4   6    8.42    0.75
   0  -4  -6   10.05    0.51
   0  -4   6    9.76    0.47
   0  -4   6    9.67    0.53
   0  -4  -6   10.03    0.48
   0  -4   6   10.20    0.47
   0  -4   6   10.39    0.56
   0  -4   6   10.89    0.58
   0  -4   6    9.09    0.52
   0  -4   6   10.11    0.54
   0  -4   6    9.48    0.52
   0  -4  -6   10.31    0.46
   0  -4  -6    8.74    0.43
   0  -4   6    9.86    0.53
   0  -4  -6   10.43    0.57
   0  -4   6    9.96    0.48
   0  -4  -6   10.21    0.53
   0  -4  -6   11.52    0.69
   0  -4  -6   10.40    0.53
   0  -4  -6    9.35    0.49
   0  -4  -6   10.58    0.53
   0  -4  -7   12.66    0.58
   0  -4   7   11.12    0.89
   0  -4   7   12.48    0.62
   0  -4  -7   13.18    0.60
   0  -4   7   12.36    0.55
   0  -4  -7   12.88    0.59
   0  -4  -7   12.22    0.54
   0  -4   7   11.86    0.54
   0  -4   7   12.77    0.57
   0  -4   7   12.52    0.62
   0  -4  -7   13.64    0.66
   0  -4  -7   14.57    0.80
   0  -4   7   13.23    0.65
   0  -4  -7   12.55    0.61
   0  -4   7   11.74    0.61
   0  -4  -7   10.76    0.50
   0  -4   7   12.38    0.53
   0  -4   7   13.75    0.68
   0  -4   7   11.43    0.58
   0  -4  -7   12.59    0.61
   0  -4   8    0.71    0.18
   0  -4   8    0.64    0.13
   0  -4  -8    0.47    0.12
   0  -4  -8    0.76    0.17
   0  -4   8    0.66    0.15
   0  -4  -8    0.82    0.16
   0  -4   8    0.77    0.16
   0  -4  -8    0.60    0.16
   0  -4  -8    0.56    0.14
   0  -4   8    0.71    0.18
   0  -4   8    0.54    0.14
   0  -4   8    0.72    0.16
   0  -4  -8    0.70    0.19
   0  -4   8    0.73    0.18
   0  -4  -8    0.91    0.17
   0  -4   8    1.00    0.29
   0  -4  -8    0.61    0.13
   0  -4   8    0.77    0.16
   0  -4   9    6.99    0.49
   0  -4  -9    6.04    0.39
   0  -4   9    6.98    0.47
   0  -4   9    7.59    0.51
   0  -4  -9    6.86    0.48
   0  -4  -9    6.93    0.44
   0  -4  -9    7.18    0.45
   0  -4   9    7.12    0.45
   0  -4   9    7.08    0.43
   0  -4   9    7.82    0.52
   0  -4  -9    6.65    0.45
   0  -4  -9    6.35    0.40
   0  -4   9    6.87    0.43
   0  -4   9    7.59    0.47
   0  -4  -9    7.00    0.48
   0  -4  10   25.10    0.91
   0  -4 -10   22.77    0.85
   0  -4 -10   22.71    0.80
   0  -4 -10   24.11    0.80
   0  -4 -10   22.66    0.84
   0  -4 -10   21.68    0.71
   0  -4  10   24.15    0.83
   0  -4  10   24.70    0.93
   0  -4  10   23.66    0.81
   0  -4 -10   21.68    0.80
   0  -4  10   22.85    0.76
   0  -4  10   22.81    0.77
   0  -4  10   23.76    0.83
   0  -4 -10   19.56    0.68
   0  -4  11   16.30    0.63
   0  -4 -11   16.64    0.65
   0  -4  11   19.64    0.78
   0  -4 -11   14.14    0.55
   0  -4 -11   17.26    0.64
   0  -4 -11   15.70    0.57
   0  -4  11   17.44    0.67
   0  -4 -11   16.62    0.72
   0  -4  11   18.30    0.72
   0  -4 -11   16.33    0.68
   0  -4  11   19.30    0.69
   0  -4  11   17.83    0.69
   0  -4 -11   17.44    0.73
   0  -4 -12    1.71    0.23
   0  -4  12    1.73    0.23
   0  -4  12    1.68    0.21
   0  -4  12    2.00    0.23
   0  -4 -12    1.68    0.22
   0  -4 -12    1.60    0.22
   0  -4  12    1.74    0.20
   0  -4 -12    1.87    0.21
   0  -4  12    1.54    0.20
   0  -4 -12    1.67    0.19
   0  -4 -12    1.31    0.16
   0  -4  13    3.32    0.27
   0  -4 -13    2.49    0.19
   0  -4 -13    3.46    0.25
   0  -4  13    3.61    0.28
   0  -4 -13    3.34    0.29
   0  -4 -13    3.05    0.21
   0  -4  13    3.59    0.26
   0  -4 -13    3.38    0.27
   0  -4  13    3.29    0.27
   0  -4 -13    3.56    0.29
   0  -4  14    3.72    0.25
   0  -4 -14    3.73    0.25
   0  -4 -14    3.33    0.20
   0  -4 -14    3.48    0.25
   0  -4  14    3.98    0.26
   0  -4  14    3.99    0.24
   0  -4 -14    3.87    0.27
   0  -4  15    1.00    0.11
   0  -4 -15    0.72    0.11
   0  -4 -15    0.83    0.10
   0  -4 -15    0.82    0.10
   0  -3   0    0.02    0.05
   0  -3   0   -0.07    0.04
   0  -3  -1    0.09    0.05
   0  -3   1    0.09    0.08
   0  -3  -1    0.15    0.06
   0  -3  -1    0.21    0.13
   0  -3  -2    0.31    0.16
   0  -3   2    0.20    0.10
   0  -3   2    0.19    0.08
   0  -3  -2    0.29    0.08
   0  -3   3    0.42    0.16
   0  -3  -3    0.31    0.09
   0  -3  -3    0.30    0.11
   0  -3   3    0.32    0.14
   0  -3  -4    0.21    0.10
   0  -3  -4    0.35    0.13
   0  -3   4    0.42    0.15
   0  -3   4    0.34    0.12
   0  -3   4    0.26    0.14
   0  -3   5    0.07    0.06
   0  -3   5    0.15    0.07
   0  -3  -5    0.12    0.08
   0  -3  -5    0.15    0.07
   0  -3   5    0.10    0.06
   0  -3   5    0.08    0.08
   0  -3   5    0.09    0.09
   0  -3   5    0.12    0.09
   0  -3  -5    0.02    0.07
   0  -3   5    0.21    0.14
   0  -3  -5    0.04    0.07
   0  -3   5    0.03    0.06
   0  -3  -5    0.10    0.07
   0  -3  -5    0.18    0.09
   0  -3  -5    0.07    0.09
   0  -3   5    0.07    0.10
   0  -3  -5    0.10    0.07
   0  -3   5    0.09    0.08
   0  -3   5    0.10    0.13
   0  -3  -6    0.45    0.11
   0  -3   6    0.36    0.10
   0  -3  -6    0.50    0.15
   0  -3   6    0.30    0.11
   0  -3  -6    0.23    0.10
   0  -3   6    0.33    0.12
   0  -3  -6    0.24    0.07
   0  -3   6    0.28    0.08
   0  -3   6    0.39    0.14
   0  -3   6    0.36    0.09
   0  -3   6    0.49    0.16
   0  -3  -6    0.32    0.09
   0  -3  -6    0.42    0.16
   0  -3  -6    0.17    0.08
   0  -3  -6    0.28    0.10
   0  -3   6    0.27    0.09
   0  -3   6    0.25    0.10
   0  -3   6    0.37    0.09
   0  -3  -6    0.18    0.09
   0  -3   6    0.30    0.10
   0  -3   6    0.44    0.16
   0  -3   6    0.47    0.10
   0  -3  -6    0.43    0.10
   0  -3   6    0.16    0.15
   0  -3   7    0.80    0.15
   0  -3  -7    0.77    0.14
   0  -3   7    0.89    0.15
   0  -3  -7    0.95    0.16
   0  -3   7    0.65    0.13
   0  -3  -7    0.38    0.17
   0  -3   7    0.80    0.16
   0  -3   7    0.68    0.13
   0  -3  -7    0.64    0.14
   0  -3   7    0.90    0.16
   0  -3   7    0.78    0.14
   0  -3   7    0.38    0.14
   0  -3  -7    0.57    0.13
   0  -3   7    0.44    0.14
   0  -3  -7    0.61    0.14
   0  -3  -7    0.78    0.14
   0  -3   7    0.96    0.24
   0  -3   7    0.62    0.15
   0  -3   7    0.96    0.16
   0  -3  -7    0.79    0.13
   0  -3   7    0.83    0.19
   0  -3  -7    0.61    0.15
   0  -3   8    0.37    0.11
   0  -3   8    0.47    0.13
   0  -3  -8    0.48    0.13
   0  -3   8    0.26    0.16
   0  -3  -8    0.50    0.18
   0  -3   8    0.25    0.13
   0  -3   8    0.57    0.15
   0  -3   8    0.45    0.13
   0  -3  -8    0.62    0.15
   0  -3   8    0.41    0.10
   0  -3   8    0.48    0.12
   0  -3   8    0.54    0.14
   0  -3  -8    0.64    0.14
   0  -3  -8    0.63    0.12
   0  -3  -8    0.57    0.21
   0  -3   8    0.32    0.22
   0  -3   8    0.37    0.12
   0  -3   8    0.50    0.13
   0  -3   8    0.40    0.12
   0  -3  -8    0.49    0.12
   0  -3   8    0.30    0.11
   0  -3  -8    0.68    0.15
   0  -3  -8    0.42    0.13
   0  -3  -8    0.41    0.12
   0  -3  -9    0.60    0.19
   0  -3   9    0.74    0.13
   0  -3  -9    0.77    0.14
   0  -3   9    0.69    0.17
   0  -3   9    1.15    0.34
   0  -3  -9    0.83    0.18
   0  -3   9    1.16    0.27
   0  -3  -9    0.70    0.15
   0  -3   9    0.87    0.18
   0  -3   9    0.98    0.14
   0  -3  -9    0.93    0.16
   0  -3   9    0.96    0.18
   0  -3  -9    0.62    0.14
   0  -3  -9    0.71    0.16
   0  -3   9    0.70    0.15
   0  -3   9    0.89    0.17
   0  -3  -9    0.66    0.15
   0  -3   9    0.97    0.16
   0  -3   9    0.72    0.15
   0  -3  -9    0.62    0.12
   0  -3   9    0.78    0.18
   0  -3   9    0.76    0.20
   0  -3   9    0.57    0.12
   0  -3   9    0.80    0.16
   0  -3 -10    1.67    0.32
   0  -3 -10    1.79    0.22
   0  -3  10    1.79    0.24
   0  -3  10    1.48    0.31
   0  -3  10    2.23    0.34
   0  -3  10    1.43    0.19
   0  -3  10    1.73    0.23
   0  -3 -10    1.09    0.19
   0  -3 -10    1.57    0.24
   0  -3  10    1.61    0.21
   0  -3  10    1.43    0.18
   0  -3 -10    1.66    0.24
   0  -3  10    1.54    0.23
   0  -3  10    1.85    0.25
   0  -3 -10    1.41    0.21
   0  -3  10    1.41    0.20
   0  -3 -10    1.65    0.22
   0  -3 -10    1.62    0.21
   0  -3  10    2.07    0.34
   0  -3  10    1.37    0.19
   0  -3  10    1.42    0.18
   0  -3 -10    1.70    0.23
   0  -3  10    1.58    0.20
   0  -3  10    1.47    0.35
   0  -3  10    1.63    0.24
   0  -3  11    1.81    0.21
   0  -3 -11    1.47    0.21
   0  -3 -11    1.83    0.23
   0  -3  11    1.88    0.23
   0  -3  11    1.34    0.18
   0  -3  11    1.46    0.23
   0  -3  11    1.52    0.19
   0  -3 -11    1.42    0.22
   0  -3  11    1.88    0.25
   0  -3 -11    1.50    0.22
   0  -3  11    1.37    0.20
   0  -3  11    1.66    0.25
   0  -3  11    1.34    0.21
   0  -3  11    1.46    0.22
   0  -3 -11    1.72    0.26
   0  -3 -11    1.40    0.23
   0  -3 -11    1.76    0.26
   0  -3  11    1.64    0.24
   0  -3  11    1.70    0.21
   0  -3 -12    0.95    0.20
   0  -3 -12    0.80    0.19
   0  -3  12    0.95    0.18
   0  -3 -12    0.76    0.15
   0  -3  12    0.98    0.18
   0  -3  12    1.15    0.18
   0  -3  12    1.00    0.16
   0  -3  12    0.85    0.15
   0  -3  12    0.85    0.15
   0  -3 -12    0.70    0.15
   0  -3  12    0.97    0.16
   0  -3 -12    0.74    0.16
   0  -3  12    0.88    0.15
   0  -3 -12    0.77    0.15
   0  -3 -12    1.40    0.23
   0  -3  12    0.95    0.19
   0  -3  12    1.01    0.19
   0  -3  13    0.06    0.06
   0  -3 -13    0.13    0.07
   0  -3  13    0.15    0.08
   0  -3  13    0.04    0.09
   0  -3 -13   -0.04    0.09
   0  -3 -13    0.00    0.09
   0  -3  13    0.11    0.09
   0  -3  13    0.02    0.06
   0  -3  13    0.12    0.08
   0  -3  13    0.01    0.09
   0  -3 -13    0.26    0.11
   0  -3 -13   -0.07    0.08
   0  -3  13    0.06    0.06
   0  -3  13    0.08    0.09
   0  -3 -13    0.02    0.09
   0  -3 -13    0.02    0.09
   0  -3 -14    0.09    0.09
   0  -3  14    0.10    0.07
   0  -3 -14    0.21    0.12
   0  -3  14    0.28    0.11
   0  -3  14    0.19    0.07
   0  -3  14    0.15    0.07
   0  -3  14    0.23    0.07
   0  -3  14    0.19    0.09
   0  -3  14    0.11    0.06
   0  -3  14    0.11    0.06
   0  -3 -14    0.16    0.09
   0  -3 -14    0.17    0.09
   0  -3  14    0.15    0.08
   0  -3 -15    0.39    0.12
   0  -3 -15    0.44    0.11
   0  -3  15    0.45    0.11
   0  -3  15    0.42    0.09
   0  -3  15    0.31    0.08
   0  -3  15    0.39    0.11
   0  -3  15    0.20    0.06
   0  -3 -15    0.32    0.07
   0  -3 -15    0.38    0.11
   0  -3  15    0.38    0.10
   0  -3 -15    0.38    0.08
   0  -3  15    0.29    0.08
   0  -3  16    0.36    0.09
   0  -3 -16    0.45    0.09
   0  -3  16    0.43    0.08
   0  -3 -16    0.56    0.11
   0  -3 -16    0.47    0.10
   0  -2   0  440.84    3.02
   0  -2   0  425.70    2.29
   0  -2  -1  311.19    2.55
   0  -2   1  275.34    1.63
   0  -2   1  259.77    2.23
   0  -2  -1  296.29    1.67
   0  -2  -1  285.73    1.85
   0  -2  -1  295.02    1.86
   0  -2   1  285.51    2.16
   0  -2  -2  224.25    1.37
   0  -2  -2  205.02    1.82
   0  -2  -2  211.84    1.27
   0  -2   2  218.36    2.08
   0  -2  -2  228.17    2.19
   0  -2   2  209.83    2.20
   0  -2   2  225.09    2.05
   0  -2   3   78.43    1.39
   0  -2  -3   79.91    1.27
   0  -2  -3   85.78    1.36
   0  -2   3   81.99    1.44
   0  -2   3   84.45    1.30
   0  -2   3   77.98    0.94
   0  -2   4   72.16    1.27
   0  -2  -4   72.77    1.35
   0  -2   4   70.98    1.43
   0  -2  -4   74.63    1.28
   0  -2   4   71.17    1.08
   0  -2   5   55.17    1.33
   0  -2  -5   53.44    1.31
   0  -2   5   52.38    1.07
   0  -2   5   53.36    1.38
   0  -2   5   54.80    1.20
   0  -2  -5   53.26    1.11
   0  -2   6   18.20    0.73
   0  -2   6   18.43    0.82
   0  -2   6   17.59    0.69
   0  -2  -6   16.20    0.64
   0  -2   6   17.93    0.85
   0  -2  -6   16.53    0.81
   0  -2  -7  120.14    2.34
   0  -2   7  129.45    2.08
   0  -2   7  126.94    2.42
   0  -2   7  129.42    2.05
   0  -2   7  132.79    2.31
   0  -2  -7  115.74    1.71
   0  -2   8   46.22    0.98
   0  -2   8   46.34    0.88
   0  -2   8   46.56    1.55
   0  -2   8   45.87    0.98
   0  -2   8   40.31    0.83
   0  -2   8   43.37    0.86
   0  -2   8   44.09    0.94
   0  -2   8   45.16    1.32
   0  -2  -8   42.08    0.86
   0  -2   8   45.45    0.86
   0  -2   8   47.27    1.46
   0  -2  -8   42.39    0.90
   0  -2  -8   41.94    0.93
   0  -2  -8   43.89    0.85
   0  -2   8   45.58    1.30
   0  -2  -8   51.97    1.45
   0  -2  -8   43.83    1.53
   0  -2   8   45.92    0.87
   0  -2  -8   42.27    0.85
   0  -2  -8   41.99    0.88
   0  -2   8   46.59    0.87
   0  -2  -8   44.16    0.98
   0  -2   8   42.68    0.99
   0  -2  -8   42.72    0.92
   0  -2   8   43.82    0.93
   0  -2   9    1.75    0.35
   0  -2   9    1.68    0.19
   0  -2   9    1.62    0.19
   0  -2  -9    1.82    0.20
   0  -2  -9    1.69    0.21
   0  -2   9    1.95    0.30
   0  -2   9    1.46    0.21
   0  -2   9    1.64    0.18
   0  -2  -9    1.65    0.21
   0  -2   9    1.66    0.21
   0  -2   9    1.71    0.21
   0  -2   9    1.77    0.22
   0  -2  -9    1.53    0.19
   0  -2   9    1.73    0.20
   0  -2   9    1.52    0.18
   0  -2  -9    1.63    0.20
   0  -2  -9    1.53    0.22
   0  -2   9    1.53    0.27
   0  -2   9    1.56    0.32
   0  -2   9    1.82    0.17
   0  -2   9    1.86    0.20
   0  -2  -9    1.36    0.17
   0  -2   9    1.72    0.22
   0  -2   9    1.67    0.27
   0  -2   9    1.51    0.17
   0  -2  -9    1.57    0.20
   0  -2  -9    2.30    0.34
   0  -2  10    7.05    0.61
   0  -2  10    7.34    0.45
   0  -2  10    6.92    0.43
   0  -2  10    7.47    0.41
   0  -2 -10    6.99    0.44
   0  -2 -10    6.37    0.38
   0  -2  10    7.44    0.44
   0  -2  10    7.49    0.41
   0  -2  10    7.68    0.45
   0  -2 -10    6.50    0.41
   0  -2 -10    8.01    0.65
   0  -2  10    7.31    0.41
   0  -2  10    7.11    0.68
   0  -2  10    6.82    0.65
   0  -2 -10    6.87    0.38
   0  -2 -10    7.03    0.42
   0  -2 -10    6.69    0.40
   0  -2  10    7.44    0.42
   0  -2  10    6.19    0.38
   0  -2  10    7.24    0.34
   0  -2  10    7.04    0.63
   0  -2  10    7.22    0.40
   0  -2  10    7.08    0.43
   0  -2  10    6.23    0.53
   0  -2 -10    6.66    0.43
   0  -2 -11   11.49    0.53
   0  -2  11   12.15    0.56
   0  -2  11   12.67    0.61
   0  -2  11   12.74    0.58
   0  -2  11   12.18    0.56
   0  -2  11   13.09    0.91
   0  -2 -11   12.20    0.55
   0  -2 -11   11.60    0.51
   0  -2  11   12.27    0.61
   0  -2 -11   11.57    0.56
   0  -2 -11   11.55    0.56
   0  -2  11   12.88    0.56
   0  -2  11   12.83    0.56
   0  -2  11   12.69    0.85
   0  -2 -11   12.03    0.59
   0  -2 -11   14.06    0.92
   0  -2  11   11.70    0.90
   0  -2  11   12.82    0.57
   0  -2  11   12.17    0.46
   0  -2  11   12.86    0.60
   0  -2 -11   12.75    0.61
   0  -2  12    0.27    0.11
   0  -2  12    0.13    0.11
   0  -2  12    0.62    0.20
   0  -2  12    0.18    0.09
   0  -2  12    0.26    0.10
   0  -2 -12    0.28    0.10
   0  -2 -12    0.21    0.11
   0  -2  12    0.18    0.10
   0  -2  12    0.18    0.10
   0  -2 -12    0.15    0.09
   0  -2  12    0.24    0.08
   0  -2 -12    0.24    0.11
   0  -2  12    0.08    0.10
   0  -2 -12    0.38    0.15
   0  -2  12    0.28    0.13
   0  -2  12   -0.16    0.11
   0  -2  12    0.11    0.14
   0  -2  12    0.28    0.11
   0  -2  12    0.08    0.08
   0  -2 -12    0.19    0.13
   0  -2 -12    0.20    0.10
   0  -2  13    9.96    0.43
   0  -2 -13    8.90    0.50
   0  -2  13    9.84    0.56
   0  -2  13   10.29    0.53
   0  -2  13   10.03    0.54
   0  -2 -13    8.16    0.42
   0  -2 -13    8.67    0.48
   0  -2 -13    9.37    0.49
   0  -2 -13    9.63    0.55
   0  -2  13    9.76    0.52
   0  -2  13    9.70    0.57
   0  -2 -13    9.21    0.54
   0  -2  13   10.68    0.51
   0  -2  13    9.83    0.55
   0  -2  13    9.66    0.52
   0  -2 -13    9.27    0.53
   0  -2 -14   16.70    0.69
   0  -2 -14   16.78    0.71
   0  -2  14   17.12    0.71
   0  -2 -14   17.44    0.72
   0  -2  14   18.19    0.64
   0  -2  14   16.58    0.66
   0  -2  14   16.20    0.53
   0  -2  14   17.09    0.67
   0  -2  14   17.53    0.71
   0  -2 -14   15.62    0.60
   0  -2  14   18.29    0.68
   0  -2 -14   14.89    0.62
   0  -2  14   17.71    0.67
   0  -2 -14   15.26    0.61
   0  -2  14   18.28    0.72
   0  -2  14   16.49    0.61
   0  -2 -15    1.60    0.18
   0  -2  15    1.83    0.19
   0  -2  15    1.85    0.20
   0  -2  15    1.85    0.21
   0  -2 -15    1.86    0.23
   0  -2  15    1.91    0.21
   0  -2  15    1.81    0.17
   0  -2 -15    1.78    0.23
   0  -2  15    1.88    0.22
   0  -2  15    1.95    0.22
   0  -2  15    1.96    0.22
   0  -2 -15    1.63    0.20
   0  -2  15    2.02    0.23
   0  -2 -15    1.57    0.18
   0  -2  15    1.81    0.23
   0  -2 -15    1.94    0.24
   0  -2  16    4.60    0.31
   0  -2  16    4.39    0.25
   0  -2  16    4.30    0.28
   0  -2  16    4.69    0.30
   0  -2  16    4.66    0.30
   0  -2 -16    3.71    0.22
   0  -2  16    4.79    0.30
   0  -2 -16    4.71    0.32
   0  -2 -16    4.38    0.31
   0  -2  16    4.10    0.24
   0  -2 -16    4.34    0.29
   0  -2  16    4.46    0.29
   0  -2 -17    0.94    0.12
   0  -2  17    0.70    0.10
   0  -2  17    0.73    0.10
   0  -2  17    0.95    0.12
   0  -2 -17    0.76    0.12
   0  -2  17    0.77    0.11
   0  -2  17    0.69    0.10
   0  -2 -17    0.73    0.11
   0  -1   0    0.03    0.03
   0  -1   0    0.02    0.03
   0  -1   0    0.01    0.04
   0  -1   1    0.05    0.04
   0  -1  -1    0.06    0.03
   0  -1   1    0.09    0.05
   0  -1  -1    0.07    0.03
   0  -1   1    0.07    0.03
   0  -1  -1    0.03    0.04
   0  -1  -2    0.13    0.06
   0  -1   2    0.17    0.06
   0  -1   2    0.21    0.09
   0  -1  -2    0.23    0.07
   0  -1   2    0.15    0.05
   0  -1  -3    1.01    0.13
   0  -1   3    0.82    0.11
   0  -1   3    0.70    0.13
   0  -1   3    0.73    0.12
   0  -1  -3    0.91    0.11
   0  -1   4    0.70    0.15
   0  -1  -4    0.56    0.10
   0  -1   4    0.58    0.13
   0  -1  -4    0.56    0.13
   0  -1   4    0.62    0.12
   0  -1  -4    0.60    0.11
   0  -1   4    0.50    0.11
   0  -1   5    0.55    0.15
   0  -1   5    0.66    0.13
   0  -1  -5    0.56    0.10
   0  -1  -5    0.47    0.12
   0  -1   5    0.60    0.13
   0  -1   5    0.60    0.15
   0  -1  -5    0.60    0.14
   0  -1   6    3.69    0.32
   0  -1  -6    3.47    0.35
   0  -1  -6    3.45    0.24
   0  -1   6    3.54    0.35
   0  -1   6    3.86    0.33
   0  -1  -6    3.30    0.31
   0  -1  -6    3.18    0.32
   0  -1   6    3.49    0.37
   0  -1  -7    0.21    0.11
   0  -1   7    0.22    0.14
   0  -1   7    0.10    0.10
   0  -1  -7    0.22    0.12
   0  -1   7    0.23    0.12
   0  -1   7    0.18    0.14
   0  -1  -7    0.17    0.08
   0  -1  -7    0.27    0.13
   0  -1   8    1.07    0.23
   0  -1   8    0.99    0.24
   0  -1   8    1.40    0.25
   0  -1  -8    1.13    0.22
   0  -1   8    1.15    0.27
   0  -1  -8    0.85    0.21
   0  -1   8    0.95    0.21
   0  -1  -8    1.09    0.16
   0  -1   9    0.58    0.11
   0  -1  -9    0.64    0.19
   0  -1   9    0.54    0.11
   0  -1   9    0.74    0.24
   0  -1  -9    0.40    0.16
   0  -1   9    0.71    0.20
   0  -1   9    0.59    0.13
   0  -1   9    0.47    0.17
   0  -1   9    0.70    0.12
   0  -1  -9    0.58    0.12
   0  -1  -9    0.56    0.12
   0  -1   9    0.43    0.09
   0  -1   9    0.62    0.21
   0  -1  -9    0.63    0.13
   0  -1   9    0.58    0.23
   0  -1  -9    0.54    0.12
   0  -1  -9    0.58    0.11
   0  -1  -9    0.48    0.10
   0  -1  -9    0.38    0.11
   0  -1   9    0.57    0.11
   0  -1   9    0.55    0.11
   0  -1   9    0.74    0.12
   0  -1   9    0.37    0.09
   0  -1  10    0.82    0.23
   0  -1  10    1.03    0.26
   0  -1 -10    1.01    0.16
   0  -1  10    1.03    0.17
   0  -1 -10    0.81    0.14
   0  -1  10    1.06    0.14
   0  -1  10    0.97    0.16
   0  -1 -10    0.95    0.16
   0  -1  10    1.38    0.32
   0  -1  10    0.95    0.15
   0  -1 -10    1.03    0.15
   0  -1  10    1.03    0.14
   0  -1  10    0.63    0.18
   0  -1  10    1.06    0.16
   0  -1  10    0.92    0.16
   0  -1  10    1.04    0.14
   0  -1 -10    0.74    0.12
   0  -1  10    1.22    0.17
   0  -1 -10    1.29    0.28
   0  -1  10    1.08    0.17
   0  -1 -10    0.99    0.16
   0  -1 -10    0.81    0.21
   0  -1  10    0.72    0.21
   0  -1 -10    0.76    0.14
   0  -1 -10    0.85    0.16
   0  -1  11    1.51    0.17
   0  -1  11    1.36    0.16
   0  -1  11    1.19    0.30
   0  -1  11    1.47    0.20
   0  -1 -11    1.41    0.29
   0  -1  11    1.42    0.20
   0  -1  11    1.03    0.26
   0  -1 -11    1.37    0.30
   0  -1 -11    1.28    0.19
   0  -1  11    1.21    0.19
   0  -1 -11    1.37    0.20
   0  -1  11    1.47    0.32
   0  -1  11    1.18    0.18
   0  -1  11    1.25    0.19
   0  -1  11    0.99    0.23
   0  -1 -11    1.23    0.19
   0  -1 -11    1.18    0.19
   0  -1  11    1.41    0.19
   0  -1 -11    1.01    0.15
   0  -1  11    1.29    0.18
   0  -1 -11    1.18    0.18
   0  -1  11    1.52    0.30
   0  -1 -11    1.55    0.21
   0  -1 -11    1.25    0.19
   0  -1  11    1.51    0.17
   0  -1 -12    0.00    0.14
   0  -1  12   -0.18    0.13
   0  -1 -12    0.12    0.11
   0  -1  12    0.02    0.07
   0  -1  12    0.06    0.08
   0  -1  12    0.03    0.05
   0  -1  12    0.14    0.09
   0  -1 -12   -0.12    0.13
   0  -1 -12    0.08    0.08
   0  -1 -12    0.05    0.06
   0  -1 -12    0.04    0.07
   0  -1  12    0.02    0.09
   0  -1 -12    0.15    0.10
   0  -1  12    0.04    0.08
   0  -1  12    0.00    0.07
   0  -1  12    0.07    0.09
   0  -1  12    0.08    0.08
   0  -1  12    0.04    0.08
   0  -1  12   -0.15    0.15
   0  -1 -12    0.00    0.10
   0  -1  12    0.02    0.05
   0  -1 -12    0.03    0.09
   0  -1 -12    0.11    0.09
   0  -1  12    0.45    0.15
   0  -1  13    0.00    0.08
   0  -1  13    0.04    0.07
   0  -1  13    0.06    0.07
   0  -1  13    0.05    0.09
   0  -1 -13    0.15    0.12
   0  -1 -13    0.02    0.09
   0  -1  13    0.01    0.08
   0  -1  13    0.06    0.09
   0  -1 -13    0.03    0.07
   0  -1 -13    0.15    0.09
   0  -1  13    0.12    0.10
   0  -1  13    0.17    0.11
   0  -1  13   -0.04    0.09
   0  -1  13    0.07    0.07
   0  -1 -13    0.03    0.08
   0  -1  13   -0.08    0.12
   0  -1  13    0.03    0.05
   0  -1  13    0.07    0.08
   0  -1 -13   -0.01    0.09
   0  -1  14    0.14    0.09
   0  -1  14    0.12    0.10
   0  -1  14    0.18    0.10
   0  -1 -14    0.02    0.08
   0  -1  14    0.17    0.09
   0  -1 -14    0.02    0.09
   0  -1 -14    0.08    0.11
   0  -1  14    0.04    0.08
   0  -1 -14    0.01    0.10
   0  -1  14    0.12    0.08
   0  -1 -14    0.07    0.09
   0  -1  14    0.09    0.11
   0  -1 -14    0.09    0.07
   0  -1  14    0.08    0.11
   0  -1  14    0.14    0.08
   0  -1  14    0.15    0.10
   0  -1  14    0.07    0.09
   0  -1  15    0.46    0.11
   0  -1  15    0.62    0.15
   0  -1  15    0.77    0.16
   0  -1 -15    0.66    0.15
   0  -1  15    0.49    0.13
   0  -1 -15    0.40    0.15
   0  -1  15    0.59    0.14
   0  -1  15    0.35    0.11
   0  -1 -15    0.41    0.12
   0  -1  15    0.53    0.14
   0  -1 -15    0.35    0.10
   0  -1  15    0.67    0.14
   0  -1 -15    0.43    0.14
   0  -1  15    0.44    0.11
   0  -1 -15    0.52    0.12
   0  -1  15    0.43    0.14
   0  -1  15    0.56    0.11
   0  -1  16    0.05    0.07
   0  -1  16    0.08    0.08
   0  -1 -16    0.02    0.07
   0  -1 -16    0.06    0.08
   0  -1  16    0.08    0.06
   0  -1  16    0.05    0.04
   0  -1  16    0.04    0.07
   0  -1  16    0.13    0.07
   0  -1  16    0.17    0.06
   0  -1 -16    0.03    0.05
   0  -1  16    0.11    0.07
   0  -1 -16    0.12    0.08
   0  -1  16    0.01    0.06
   0  -1  16    0.13    0.07
   0  -1 -16    0.04    0.07
   0  -1 -16    0.24    0.10
   0  -1  17    0.00    0.05
   0  -1  17    0.10    0.05
   0  -1  17    0.12    0.06
   0  -1 -17    0.14    0.08
   0  -1 -17    0.03    0.05
   0  -1  17    0.07    0.05
   0  -1 -17    0.20    0.09
   0  -1  17    0.13    0.07
   0  -1  17    0.12    0.06
   0  -1 -17    0.08    0.05
   0  -1  17    0.09    0.07
   0  -1  17    0.10    0.06
   0   0  -2    5.58    0.22
   0   0   2    5.70    0.14
   0   0   3    0.02    0.03
   0   0  -3   -0.01    0.06
   0   0   3    0.01    0.06
   0   0   4  457.60    3.03
   0   0  -4  466.29    2.96
   0   0   5  188.69    1.21
   0   0   5  196.58    2.03
   0   0  -5  198.30    2.03
   0   0   5  202.81    2.17
   0   0   5  215.88    2.23
   0   0  -5  207.47    1.65
   0   0   5  208.66    2.35
   0   0  -5  195.75    1.94
   0   0  -5  198.84    2.16
   0   0   5  210.56    2.32
   0   0   6  402.17    3.39
   0   0   6  388.34    3.63
   0   0  -6  369.31    3.17
   0   0  -6  383.73    2.46
   0   0   6  364.55    3.14
   0   0  -6  392.70    2.83
   0   0  -6  364.80    2.97
   0   0   6  399.77    3.58
   0   0   6  362.88    3.30
   0   0  -7   86.44    1.51
   0   0  -7   83.87    1.69
   0   0  -7   81.38    1.56
   0   0   7   83.53    1.88
   0   0   7   83.91    1.71
   0   0   7   88.91    1.76
   0   0  -7   86.07    1.26
   0   0   7   85.42    1.83
   0   0   7   86.20    1.67
   0   0  -8   85.78    1.34
   0   0  -8   83.09    1.73
   0   0   8   95.67    1.95
   0   0   8   91.63    1.94
   0   0   8   93.02    2.09
   0   0  -8   86.21    1.86
   0   0  -8   93.15    1.67
   0   0   8   94.42    2.05
   0   0   8   91.28    1.87
   0   0   9   14.46    0.50
   0   0   9   14.16    0.80
   0   0  -9   14.45    0.51
   0   0   9   15.37    0.93
   0   0   9   13.53    0.51
   0   0   9   14.81    0.50
   0   0  -9   14.80    0.84
   0   0  -9   13.73    0.77
   0   0  -9   15.65    0.76
   0   0   9   15.07    0.47
   0   0   9   15.94    0.87
   0   0  -9   13.94    0.50
   0   0   9   14.94    0.50
   0   0   9   14.73    0.50
   0   0   9   15.77    0.86
   0   0  -9   13.15    0.48
   0   0   9   16.01    0.92
   0   0 -10    0.39    0.11
   0   0 -10    0.49    0.11
   0   0  10    0.62    0.14
   0   0 -10    0.82    0.22
   0   0  10    0.60    0.23
   0   0  10    0.68    0.20
   0   0  10    0.43    0.11
   0   0 -10    0.46    0.18
   0   0 -10    0.64    0.12
   0   0 -10    0.51    0.19
   0   0 -10    0.50    0.12
   0   0  10    0.51    0.11
   0   0  10    0.60    0.13
   0   0  10    0.50    0.11
   0   0 -10    0.47    0.11
   0   0  10    0.66    0.20
   0   0  10    0.52    0.10
   0   0  10    0.53    0.21
   0   0  10    0.44    0.10
   0   0  10    0.38    0.10
   0   0  10    0.59    0.12
   0   0 -10    0.34    0.10
   0   0  10    0.52    0.11
   0   0  10    0.65    0.20
   0   0  10    0.51    0.11
   0   0  11    8.34    0.45
   0   0 -11    8.46    0.46
   0   0 -11    7.72    0.42
   0   0 -11    6.97    0.68
   0   0 -11    8.16    0.43
   0   0  11    8.27    0.74
   0   0 -11    7.96    0.43
   0   0  11    8.02    0.41
   0   0 -11    7.95    0.68
   0   0 -11    7.22    0.40
   0   0 -11    8.44    0.46
   0   0  11    8.22    0.76
   0   0  11    8.28    0.38
   0   0  11    8.75    0.43
   0   0  11    8.93    0.46
   0   0 -11    8.83    0.66
   0   0  11    8.64    0.45
   0   0  11    7.50    0.39
   0   0  11    8.91    0.43
   0   0  11    7.73    0.67
   0   0  11    7.85    0.68
   0   0  11    8.73    0.73
   0   0  11    8.11    0.44
   0   0 -11    8.05    0.37
   0   0  11    8.92    0.42
   0   0  11    9.01    0.47
   0   0  11    8.46    0.45
   0   0  12   27.58    0.79
   0   0 -12   25.13    1.36
   0   0  12   29.06    1.36
   0   0  12   27.37    0.72
   0   0  12   26.90    0.84
   0   0  12   27.73    0.79
   0   0  12   25.85    0.77
   0   0 -12   25.61    0.85
   0   0  12   26.75    1.26
   0   0 -12   25.46    0.81
   0   0 -12   26.85    0.86
   0   0  12   28.00    0.85
   0   0 -12   29.78    1.25
   0   0  12   27.85    1.44
   0   0  12   25.73    0.74
   0   0 -12   25.48    0.80
   0   0  12   28.01    0.85
   0   0  12   27.67    1.38
   0   0 -12   23.82    1.22
   0   0  12   27.02    0.83
   0   0 -12   25.01    0.77
   0   0  12   29.21    0.86
   0   0  12   28.39    0.79
   0   0  12   25.84    1.41
   0   0 -12   22.92    0.75
   0   0  12   26.84    0.84
   0   0  12   27.61    0.73
   0   0 -12   25.84    0.81
   0   0  12   27.89    1.33
   0   0  13    0.12    0.06
   0   0  13    0.17    0.15
   0   0  13    0.00    0.07
   0   0 -13    0.07    0.11
   0   0  13    0.17    0.09
   0   0  13    0.20    0.13
   0   0 -13    0.21    0.11
   0   0  13    0.52    0.20
   0   0 -13    0.10    0.17
   0   0  13    0.01    0.08
   0   0  13    0.06    0.09
   0   0  13    0.01    0.07
   0   0 -13    0.17    0.09
   0   0  13    0.04    0.09
   0   0  13    0.13    0.09
   0   0 -13    0.04    0.09
   0   0  13    0.09    0.09
   0   0  13   -0.68    0.25
   0   0  13   -0.07    0.09
   0   0 -13    0.09    0.11
   0   0 -13   -0.29    0.16
   0   0  13   -0.13    0.12
   0   0  13   -0.02    0.07
   0   0 -13    0.15    0.11
   0   0 -13    0.07    0.09
   0   0  13   -0.01    0.09
   0   0 -14    0.26    0.11
   0   0  14    0.20    0.08
   0   0  14    0.24    0.12
   0   0  14    0.13    0.11
   0   0  14    0.07    0.09
   0   0  14    0.06    0.07
   0   0 -14    0.18    0.09
   0   0 -14    0.27    0.12
   0   0  14    0.13    0.09
   0   0  14    0.08    0.09
   0   0 -14    0.22    0.11
   0   0  14    0.05    0.06
   0   0  14    0.20    0.10
   0   0  14    0.25    0.11
   0   0 -14    0.26    0.13
   0   0  14    0.13    0.08
   0   0  14    0.24    0.10
   0   0 -14    0.09    0.10
   0   0  15    8.59    0.44
   0   0  15    9.14    0.48
   0   0 -15    8.11    0.46
   0   0  15    8.37    0.48
   0   0  15    8.84    0.48
   0   0  15    8.36    0.37
   0   0 -15    8.06    0.46
   0   0  15    9.28    0.46
   0   0 -15    7.77    0.41
   0   0 -15    8.33    0.49
   0   0  15    8.90    0.48
   0   0  15    8.90    0.49
   0   0  15    8.40    0.45
   0   0  15    8.34    0.38
   0   0 -15    8.65    0.47
   0   0 -15    9.15    0.52
   0   0  15    8.99    0.49
   0   0  15    8.33    0.43
   0   0 -16    0.19    0.08
   0   0  16    0.39    0.12
   0   0  16    0.22    0.10
   0   0 -16    0.26    0.10
   0   0 -16    0.18    0.09
   0   0  16    0.17    0.08
   0   0 -16    0.20    0.11
   0   0  16    0.13    0.08
   0   0  16    0.08    0.08
   0   0  16    0.20    0.09
   0   0  16    0.18    0.08
   0   0  16    0.28    0.08
   0   0 -16    0.12    0.07
   0   0  16    0.18    0.08
   0   0 -16    0.00    0.06
   0   0  16    0.29    0.10
   0   0  17    0.23    0.07
   0   0  17    0.29    0.09
   0   0  17    0.21    0.09
   0   0 -17    0.31    0.09
   0   0 -17    0.26    0.10
   0   0  17    0.22    0.07
   0   0 -17    0.22    0.07
   0   0 -17    0.20    0.09
   0   0  17    0.18    0.07
   0   0  17    0.20    0.06
   0   0  17    0.20    0.06
   0   0  17    0.17    0.05
   0   0 -17    0.11    0.07
   0   0  17    0.22    0.07
   0   0  17    0.17    0.06
   0   0 -18    0.27    0.08
   0   0  18    0.23    0.07
   0   0  18    0.17    0.05
   0   0  18    0.25    0.06
   0   0  18    0.31    0.07
   0   0 -18    0.36    0.08
   0   1   0   -0.02    0.04
   0   1   0   -0.01    0.04
   0   1   0   -0.02    0.04
   0   1   0   -0.01    0.05
   0   1   0    0.02    0.05
   0   1   0    0.00    0.05
   0   1   0   -0.02    0.04
   0   1  -1    0.08    0.03
   0   1   1    0.17    0.06
   0   1   1    0.16    0.06
   0   1  -1    0.05    0.05
   0   1   1    0.07    0.02
   0   1  -1    0.08    0.05
   0   1   1    0.05    0.05
   0   1   1    0.19    0.06
   0   1  -1    0.09    0.04
   0   1   1    0.04    0.04
   0   1   1    0.14    0.06
   0   1  -1    0.06    0.05
   0   1  -2    0.16    0.06
   0   1  -2    0.16    0.04
   0   1   2    0.12    0.06
   0   1   2    0.19    0.07
   0   1   2    0.19    0.05
   0   1  -2    0.12    0.04
   0   1   2    0.11    0.06
   0   1  -2    0.16    0.06
   0   1   2    0.20    0.07
   0   1   2    0.19    0.08
   0   1   2    0.11    0.06
   0   1  -3    0.70    0.11
   0   1   3    0.97    0.14
   0   1   3    0.75    0.11
   0   1   3    0.91    0.12
   0   1   3    0.97    0.14
   0   1   3    0.78    0.14
   0   1   3    0.69    0.12
   0   1  -3    0.71    0.08
   0   1   3    0.90    0.14
   0   1  -3    0.70    0.06
   0   1   3    0.74    0.11
   0   1   4    0.52    0.10
   0   1   4    0.57    0.12
   0   1  -4    0.57    0.09
   0   1   4    0.65    0.15
   0   1   4    0.58    0.11
   0   1  -4    0.55    0.13
   0   1  -4    0.70    0.13
   0   1   4    0.56    0.11
   0   1   4    0.67    0.14
   0   1   4    0.70    0.15
   0   1   4    0.62    0.13
   0   1  -5    0.65    0.15
   0   1   5    0.44    0.14
   0   1   5    0.55    0.15
   0   1  -5    0.65    0.14
   0   1  -5    0.51    0.13
   0   1   5    0.58    0.16
   0   1   5    0.52    0.10
   0   1   5    0.66    0.12
   0   1   5    0.48    0.11
   0   1   5    0.57    0.14
   0   1  -5    0.61    0.11
   0   1   5    0.47    0.12
   0   1   6    3.02    0.34
   0   1   6    3.41    0.26
   0   1   6    3.78    0.39
   0   1  -6    3.34    0.31
   0   1  -6    3.52    0.26
   0   1   6    3.73    0.37
   0   1   6    3.28    0.31
   0   1   6    3.45    0.35
   0   1   6    2.98    0.26
   0   1  -6    3.41    0.32
   0   1   6    3.38    0.37
   0   1   7    0.12    0.12
   0   1   7    0.09    0.05
   0   1  -7    0.20    0.10
   0   1   7    0.04    0.11
   0   1   7    0.19    0.10
   0   1   7    0.15    0.12
   0   1  -7    0.20    0.12
   0   1  -7    0.08    0.13
   0   1   7    0.21    0.13
   0   1   7    0.18    0.10
   0   1   7    0.17    0.12
   0   1  -8    1.05    0.20
   0   1  -8    1.37    0.25
   0   1  -8    1.16    0.24
   0   1   8    1.21    0.26
   0   1   8    1.13    0.25
   0   1   8    1.02    0.26
   0   1   8    0.97    0.15
   0   1   8    1.49    0.30
   0   1   8    1.19    0.25
   0   1   8    1.08    0.21
   0   1   9    0.34    0.18
   0   1   9    0.68    0.12
   0   1   9    0.58    0.11
   0   1   9    0.70    0.11
   0   1   9    0.36    0.18
   0   1   9    0.42    0.12
   0   1   9    0.49    0.12
   0   1   9    0.49    0.14
   0   1   9    0.50    0.10
   0   1  -9    0.46    0.13
   0   1  -9    0.46    0.16
   0   1  -9    0.60    0.12
   0   1   9    0.54    0.22
   0   1   9    0.54    0.10
   0   1  -9    0.43    0.15
   0   1  -9    0.42    0.20
   0   1   9    0.53    0.11
   0   1   9    0.43    0.18
   0   1  -9    0.50    0.11
   0   1   9    0.46    0.09
   0   1  -9    0.68    0.13
   0   1   9    0.50    0.20
   0   1  10    0.99    0.15
   0   1  10    1.17    0.17
   0   1  10    1.10    0.15
   0   1  10    1.06    0.16
   0   1  10    1.23    0.14
   0   1  10    0.96    0.17
   0   1 -10    0.97    0.25
   0   1 -10    1.06    0.17
   0   1  10    1.06    0.15
   0   1  10    0.78    0.27
   0   1  10    1.11    0.15
   0   1 -10    0.79    0.14
   0   1  10    0.81    0.13
   0   1 -10    1.13    0.26
   0   1  10    0.79    0.13
   0   1 -10    0.89    0.16
   0   1  10    1.01    0.27
   0   1 -10    0.70    0.13
   0   1  10    1.01    0.17
   0   1  10    1.25    0.28
   0   1 -10    1.24    0.24
   0   1  10    0.94    0.28
   0   1  10    1.15    0.25
   0   1  10    0.88    0.24
   0   1  10    1.07    0.15
   0   1  11    1.34    0.19
   0   1  11    1.16    0.31
   0   1  11    1.38    0.19
   0   1 -11    1.45    0.29
   0   1  11    1.36    0.18
   0   1 -11    1.46    0.20
   0   1  11    1.52    0.16
   0   1 -11    1.16    0.17
   0   1  11    1.36    0.18
   0   1  11    1.65    0.36
   0   1 -11    1.36    0.19
   0   1  11    1.41    0.20
   0   1 -11    1.42    0.21
   0   1  11    1.01    0.29
   0   1 -11    1.33    0.20
   0   1  11    1.35    0.18
   0   1  11    0.94    0.26
   0   1  11    1.58    0.36
   0   1 -11    1.22    0.30
   0   1  11    1.46    0.19
   0   1  11    1.31    0.19
   0   1  11    1.39    0.18
   0   1  11    1.36    0.28
   0   1  11    1.42    0.21
   0   1  11    1.30    0.16
   0   1  11    1.47    0.19
   0   1  12    0.04    0.07
   0   1  12    0.07    0.07
   0   1 -12    0.01    0.09
   0   1  12   -0.24    0.17
   0   1  12    0.17    0.10
   0   1  12    0.25    0.10
   0   1  12    0.10    0.07
   0   1 -12    0.01    0.05
   0   1  12    0.03    0.08
   0   1 -12    0.18    0.14
   0   1 -12   -0.03    0.08
   0   1  12    0.21    0.10
   0   1 -12    0.01    0.14
   0   1 -12    0.04    0.09
   0   1  12    0.13    0.11
   0   1  12    0.31    0.17
   0   1  12    0.15    0.10
   0   1  12    0.00    0.08
   0   1  12    0.18    0.16
   0   1  12   -0.33    0.20
   0   1  12    0.11    0.07
   0   1  12    0.00    0.07
   0   1  12    0.08    0.05
   0   1  12    0.07    0.07
   0   1 -12    0.03    0.09
   0   1  12   -0.02    0.10
   0   1 -12    0.09    0.09
   0   1 -13    0.13    0.10
   0   1  13    0.01    0.09
   0   1  13    0.05    0.07
   0   1 -13    0.06    0.10
   0   1 -13   -0.01    0.07
   0   1  13    0.02    0.07
   0   1  13    0.07    0.09
   0   1  13    0.03    0.06
   0   1  13    0.03    0.09
   0   1 -13    0.00    0.07
   0   1  13    0.06    0.08
   0   1  13    0.11    0.08
   0   1 -13    0.09    0.10
   0   1  13   -0.05    0.06
   0   1  13    0.12    0.09
   0   1  13    0.13    0.11
   0   1  13    0.08    0.06
   0   1  14    0.03    0.05
   0   1  14   -0.03    0.08
   0   1 -14    0.02    0.08
   0   1  14    0.07    0.07
   0   1 -14   -0.01    0.08
   0   1  14    0.04    0.07
   0   1  14    0.12    0.10
   0   1  14    0.11    0.06
   0   1 -14    0.06    0.10
   0   1  14    0.08    0.09
   0   1  14    0.15    0.09
   0   1  14    0.09    0.08
   0   1 -14    0.05    0.08
   0   1  14    0.00    0.08
   0   1 -14    0.15    0.11
   0   1  14    0.18    0.11
   0   1  14    0.06    0.06
   0   1  14   -0.04    0.08
   0   1 -14    0.08    0.09
   0   1 -15    0.63    0.13
   0   1 -15    0.49    0.15
   0   1  15    0.51    0.10
   0   1 -15    0.58    0.15
   0   1  15    0.57    0.12
   0   1  15    0.63    0.14
   0   1  15    0.65    0.14
   0   1  15    0.59    0.13
   0   1  15    0.50    0.12
   0   1 -15    0.52    0.14
   0   1  15    0.37    0.13
   0   1  15    0.43    0.11
   0   1 -15    0.59    0.14
   0   1  15    0.73    0.15
   0   1  15    0.62    0.13
   0   1  15    0.52    0.14
   0   1 -15    0.49    0.15
   0   1  15    0.61    0.14
   0   1  16    0.01    0.06
   0   1  16    0.18    0.09
   0   1  16    0.03    0.06
   0   1 -16   -0.01    0.07
   0   1 -16    0.16    0.09
   0   1  16    0.03    0.05
   0   1 -16   -0.06    0.09
   0   1 -16   -0.02    0.06
   0   1  16    0.07    0.07
   0   1  16    0.07    0.06
   0   1  16   -0.15    0.07
   0   1  16   -0.04    0.07
   0   1 -16    0.12    0.05
   0   1  16   -0.06    0.05
   0   1  16    0.12    0.07
   0   1 -16    0.11    0.09
   0   1  16    0.00    0.06
   0   1 -17    0.12    0.08
   0   1  17    0.15    0.06
   0   1  17    0.07    0.06
   0   1 -17    0.27    0.09
   0   1 -17    0.09    0.05
   0   1  17   -0.07    0.06
   0   1 -17    0.21    0.08
   0   1  17    0.13    0.07
   0   1  17   -0.01    0.04
   0   1 -17    0.03    0.05
   0   1  17    0.14    0.05
   0   1  17    0.13    0.07
   0   1  17    0.13    0.07
   0   1  17    0.10    0.06
   0   1  17    0.03    0.04
   0   2   0  417.33    2.73
   0   2   0  417.64    2.79
   0   2   0  417.13    2.66
   0   2   0  417.61    2.67
   0   2  -1  291.08    2.26
   0   2   1  298.44    2.43
   0   2  -1  294.03    2.46
   0   2  -1  288.53    2.14
   0   2   1  294.28    2.51
   0   2   1  290.32    2.39
   0   2   1  303.97    2.43
   0   2  -1  293.18    2.26
   0   2  -1  289.27    2.35
   0   2   1  295.30    2.31
   0   2   1  292.68    2.32
   0   2   1  295.72    2.47
   0   2  -1  288.84    2.30
   0   2   2  212.30    2.17
   0   2  -2  216.66    2.02
   0   2   2  215.31    2.08
   0   2   2  217.50    2.17
   0   2  -2  213.91    2.03
   0   2   2  216.90    2.23
   0   2  -2  215.38    2.09
   0   2  -2  215.95    1.75
   0   2  -2  217.73    2.21
   0   2   2  217.52    2.11
   0   2   2  207.66    2.07
   0   2  -3   79.37    0.92
   0   2  -3   77.40    1.32
   0   2   3   76.05    1.38
   0   2   3   77.00    0.92
   0   2   3   79.97    1.31
   0   2  -3   80.56    0.99
   0   2  -3   80.38    1.32
   0   2  -3   75.73    1.37
   0   2   3   81.66    1.37
   0   2   3   82.07    1.44
   0   2   3   81.82    1.51
   0   2  -3   81.56    1.41
   0   2   3   84.20    1.40
   0   2   3   80.80    1.39
   0   2   4   73.36    1.55
   0   2  -4   71.33    1.35
   0   2   4   73.77    1.38
   0   2   4   63.86    1.22
   0   2  -4   68.84    0.83
   0   2   4   74.79    1.41
   0   2   4   73.57    1.43
   0   2  -4   72.50    1.03
   0   2   4   66.48    1.37
   0   2  -4   75.64    1.44
   0   2  -4   73.76    1.40
   0   2   4   69.81    1.06
   0   2   4   73.94    1.48
   0   2  -5   50.29    1.23
   0   2  -5   54.21    1.28
   0   2   5   49.94    1.26
   0   2   5   49.47    1.15
   0   2  -5   48.75    0.74
   0   2  -5   57.03    1.34
   0   2   5   55.71    1.45
   0   2   5   56.67    1.36
   0   2   5   57.10    1.32
   0   2   5   55.76    1.27
   0   2   5   56.25    1.40
   0   2   5   52.87    1.06
   0   2  -5   55.95    1.04
   0   2  -6   17.16    0.79
   0   2   6   17.87    0.75
   0   2   6   15.44    0.67
   0   2  -6   18.10    0.79
   0   2   6   16.67    0.78
   0   2   6   16.72    0.87
   0   2   6   17.51    0.82
   0   2  -6   16.27    0.76
   0   2   6   17.47    0.80
   0   2   6   16.58    0.67
   0   2  -6   18.21    0.66
   0   2   6   17.32    0.85
   0   2   7  113.17    1.93
   0   2   7  128.51    2.40
   0   2   7  128.03    2.33
   0   2   7  128.19    2.48
   0   2   7  129.46    2.04
   0   2   7  124.61    2.56
   0   2  -7  132.97    1.99
   0   2   7  127.89    2.03
   0   2  -7  128.27    2.26
   0   2  -7  112.16    2.15
   0   2  -7  133.93    2.36
   0   2   7  127.68    2.48
   0   2   7  119.87    2.22
   0   2  -8   41.99    0.82
   0   2   8   47.05    1.60
   0   2  -8   43.82    1.41
   0   2   8   40.37    1.21
   0   2   8   45.47    0.85
   0   2   8   43.01    1.56
   0   2   8   46.34    0.84
   0   2   8   50.86    0.91
   0   2   8   46.12    1.48
   0   2   8   44.68    1.25
   0   2   8   47.48    0.88
   0   2  -8   48.59    1.31
   0   2   8   46.99    0.91
   0   2   8   47.56    0.93
   0   2   8   44.64    1.64
   0   2   8   48.66    0.89
   0   2   8   43.45    1.29
   0   2  -8   40.14    0.87
   0   2   8   45.88    0.92
   0   2  -8   45.44    1.50
   0   2   8   47.84    1.56
   0   2  -8   44.40    0.92
   0   2   8   47.72    0.89
   0   2   9    2.04    0.21
   0   2   9    1.74    0.33
   0   2  -9    1.48    0.31
   0   2  -9    1.76    0.26
   0   2  -9    1.81    0.34
   0   2   9    1.72    0.20
   0   2   9    1.78    0.28
   0   2   9    1.84    0.20
   0   2   9    1.86    0.35
   0   2  -9    1.56    0.17
   0   2   9    2.01    0.31
   0   2   9    1.44    0.23
   0   2   9    1.88    0.33
   0   2   9    1.84    0.21
   0   2   9    1.97    0.39
   0   2  -9    1.67    0.20
   0   2  -9    1.52    0.20
   0   2   9    1.95    0.19
   0   2   9    2.00    0.37
   0   2   9    1.81    0.20
   0   2   9    1.96    0.21
   0   2   9    1.79    0.19
   0   2   9    2.10    0.21
   0   2  -9    1.79    0.21
   0   2  10    7.72    0.44
   0   2  10    7.87    0.43
   0   2  10    8.15    0.42
   0   2  10    7.76    0.41
   0   2 -10    7.01    0.42
   0   2  10    7.81    0.73
   0   2  10    7.79    0.74
   0   2  10    7.18    0.76
   0   2 -10    7.10    0.58
   0   2  10    7.65    0.43
   0   2  10    7.67    0.40
   0   2 -10    5.90    0.40
   0   2 -10    6.83    0.37
   0   2 -10    7.22    0.69
   0   2  10    7.29    0.37
   0   2 -10    6.91    0.64
   0   2 -10    8.55    0.47
   0   2  10    7.65    0.70
   0   2  10    8.10    0.41
   0   2  10    7.62    0.68
   0   2  10    7.83    0.41
   0   2  10    7.62    0.40
   0   2  10    6.88    0.59
   0   2 -10    7.27    0.43
   0   2  11   13.65    0.59
   0   2  11   12.21    0.50
   0   2  11   13.54    0.58
   0   2  11   13.31    0.55
   0   2  11   12.82    0.94
   0   2 -11   12.83    0.61
   0   2 -11   12.72    0.59
   0   2  11   13.21    0.96
   0   2 -11   12.85    0.59
   0   2 -11   11.87    0.49
   0   2  11   13.15    0.99
   0   2  11   13.29    0.58
   0   2 -11   12.68    0.90
   0   2  11   13.32    0.60
   0   2  11   13.14    0.56
   0   2  11   13.51    0.55
   0   2  11   13.50    0.55
   0   2 -11   11.81    0.92
   0   2  11   13.50    0.61
   0   2  11   11.96    1.00
   0   2  11   13.53    0.95
   0   2 -12   -0.05    0.24
   0   2  12    0.23    0.11
   0   2 -12    0.12    0.09
   0   2  12    0.31    0.10
   0   2 -12    0.18    0.07
   0   2  12    0.10    0.05
   0   2 -12    0.21    0.11
   0   2  12   -0.04    0.12
   0   2  12   -0.11    0.26
   0   2  12    0.10    0.05
   0   2  12    0.05    0.05
   0   2  12    0.22    0.09
   0   2  12    0.22    0.09
   0   2  12    0.09    0.11
   0   2  12    0.11    0.09
   0   2 -12    0.30    0.12
   0   2  12    0.09    0.17
   0   2  12    0.27    0.12
   0   2 -12   -0.15    0.14
   0   2  12    0.13    0.07
   0   2 -12    0.21    0.12
   0   2  12    0.17    0.09
   0   2 -13    9.66    0.54
   0   2  13   10.86    0.47
   0   2  13   11.25    0.54
   0   2  13    9.92    0.46
   0   2 -13    9.41    0.50
   0   2  13    9.40    0.45
   0   2  13   11.02    0.55
   0   2 -13    9.83    0.53
   0   2  13   10.88    0.54
   0   2  13   10.63    0.51
   0   2  13   11.13    0.53
   0   2 -13   10.03    0.55
   0   2  13   10.57    0.50
   0   2  13   10.10    0.51
   0   2  13   11.06    0.55
   0   2 -13    9.71    0.54
   0   2  14   19.19    0.67
   0   2  14   18.74    0.63
   0   2 -14   17.21    0.69
   0   2  14   16.79    0.57
   0   2  14   19.11    0.69
   0   2  14   18.93    0.68
   0   2  14   18.27    0.66
   0   2  14   18.88    0.71
   0   2  14   18.02    0.57
   0   2  14   18.26    0.71
   0   2 -14   17.27    0.64
   0   2 -14   17.95    0.72
   0   2  14   18.95    0.67
   0   2 -14   18.66    0.73
   0   2 -14   16.98    0.68
   0   2 -15    1.79    0.22
   0   2  15    1.93    0.21
   0   2 -15    1.78    0.22
   0   2  15    1.98    0.20
   0   2  15    2.10    0.22
   0   2  15    1.92    0.20
   0   2 -15    2.00    0.21
   0   2  15    2.09    0.22
   0   2 -15    1.53    0.18
   0   2  15    2.05    0.23
   0   2 -15    2.10    0.24
   0   2  15    1.71    0.16
   0   2  15    1.84    0.21
   0   2 -15    1.88    0.23
   0   2  15    1.85    0.23
   0   2  16    5.23    0.31
   0   2  16    4.68    0.29
   0   2  16    4.98    0.29
   0   2  16    5.31    0.29
   0   2  16    4.98    0.30
   0   2 -16    4.38    0.27
   0   2 -16    4.48    0.29
   0   2 -16    4.63    0.31
   0   2 -16    5.01    0.32
   0   2 -16    4.79    0.32
   0   2  16    5.43    0.32
   0   2  16    5.17    0.29
   0   2  16    4.80    0.25
   0   2  17    0.75    0.10
   0   2 -17    0.75    0.11
   0   2  17    0.87    0.10
   0   2  17    0.79    0.10
   0   2  17    0.93    0.11
   0   2  17    0.70    0.09
   0   2 -17    0.78    0.12
   0   2  17    0.90    0.11
   0   2  17    0.65    0.10
   0   2 -17    0.90    0.12
   0   3   0    0.03    0.07
   0   3   0   -0.01    0.10
   0   3   0   -0.06    0.10
   0   3   0   -0.04    0.11
   0   3   0   -0.01    0.06
   0   3   0    0.04    0.07
   0   3   0    0.01    0.08
   0   3  -1    0.08    0.07
   0   3   1    0.12    0.09
   0   3   1    0.11    0.09
   0   3   1    0.14    0.08
   0   3  -1    0.00    0.07
   0   3   1    0.09    0.09
   0   3  -1    0.02    0.09
   0   3   1    0.06    0.07
   0   3  -1    0.15    0.12
   0   3   1    0.02    0.10
   0   3   1    0.04    0.08
   0   3  -1    0.26    0.13
   0   3  -1    0.00    0.08
   0   3   2    0.21    0.13
   0   3   2    0.09    0.09
   0   3  -2    0.22    0.09
   0   3  -2    0.12    0.07
   0   3   2    0.24    0.11
   0   3   2    0.18    0.11
   0   3  -2    0.31    0.12
   0   3  -2    0.19    0.11
   0   3  -2    0.18    0.13
   0   3   2    0.26    0.12
   0   3   2    0.21    0.12
   0   3  -2    0.11    0.11
   0   3   2    0.25    0.15
   0   3   3    0.32    0.13
   0   3   3    0.43    0.15
   0   3   3    0.28    0.12
   0   3  -3    0.42    0.11
   0   3   3    0.23    0.12
   0   3   3    0.36    0.14
   0   3   3    0.45    0.16
   0   3  -3    0.34    0.16
   0   3   3    0.63    0.18
   0   3  -3    0.28    0.15
   0   3  -3    0.36    0.12
   0   3  -3    0.36    0.12
   0   3  -4    0.43    0.16
   0   3   4    0.45    0.14
   0   3   4    0.35    0.13
   0   3   4    0.39    0.15
   0   3   4    0.40    0.15
   0   3  -4    0.35    0.15
   0   3  -4    0.34    0.11
   0   3  -4    0.35    0.15
   0   3   4    0.34    0.14
   0   3   4    0.65    0.19
   0   3   4    0.29    0.10
   0   3   5    0.19    0.12
   0   3   5   -0.05    0.07
   0   3   5    0.06    0.10
   0   3   5    0.21    0.13
   0   3  -5    0.10    0.12
   0   3   5    0.09    0.10
   0   3   5   -0.01    0.09
   0   3  -5    0.08    0.12
   0   3  -5    0.09    0.11
   0   3   5    0.17    0.14
   0   3  -5    0.13    0.11
   0   3   5    0.04    0.09
   0   3  -6    0.18    0.11
   0   3   6    0.26    0.08
   0   3   6    0.09    0.05
   0   3  -6    0.29    0.10
   0   3   6    0.10    0.10
   0   3   6    0.14    0.06
   0   3  -6    0.09    0.11
   0   3  -6    0.20    0.07
   0   3   6    0.24    0.08
   0   3   6    0.21    0.09
   0   3   6    0.13    0.06
   0   3  -6    0.13    0.13
   0   3   6    0.35    0.16
   0   3   6    0.28    0.12
   0   3  -6    0.33    0.15
   0   3   6    0.20    0.13
   0   3   6    0.30    0.17
   0   3   6    0.26    0.12
   0   3   6    0.35    0.09
   0   3  -7    0.74    0.13
   0   3   7    0.78    0.13
   0   3   7    0.67    0.22
   0   3   7    0.85    0.14
   0   3  -7    0.40    0.15
   0   3  -7    0.61    0.21
   0   3   7    0.79    0.14
   0   3   7    0.76    0.25
   0   3  -7    0.60    0.20
   0   3   7    1.12    0.25
   0   3   7    0.61    0.11
   0   3   7    0.51    0.18
   0   3   7    0.67    0.19
   0   3  -7    0.77    0.13
   0   3   7    0.86    0.21
   0   3  -7    0.61    0.12
   0   3  -7    0.93    0.14
   0   3   7    0.78    0.13
   0   3   7    0.83    0.13
   0   3   7    0.85    0.13
   0   3  -7    0.94    0.25
   0   3   7    0.81    0.21
   0   3   8    0.22    0.12
   0   3   8    0.24    0.10
   0   3   8    0.81    0.26
   0   3  -8    0.63    0.21
   0   3  -8    0.38    0.12
   0   3  -8    0.36    0.20
   0   3   8    0.48    0.10
   0   3  -8    0.74    0.22
   0   3   8    0.50    0.17
   0   3   8    0.44    0.18
   0   3   8    0.31    0.10
   0   3   8    0.57    0.22
   0   3   8    0.37    0.11
   0   3   8    0.53    0.24
   0   3  -8    0.58    0.13
   0   3   8    0.64    0.12
   0   3   8    0.65    0.20
   0   3  -8    0.38    0.10
   0   3  -8    0.39    0.10
   0   3   8    0.43    0.09
   0   3   8    0.35    0.09
   0   3   8    0.46    0.10
   0   3   8    0.43    0.11
   0   3   8    0.47    0.11
   0   3   9    0.70    0.15
   0   3  -9    1.19    0.19
   0   3   9    0.44    0.18
   0   3  -9    0.78    0.15
   0   3   9    0.95    0.27
   0   3   9    0.88    0.16
   0   3   9    0.83    0.14
   0   3   9    0.95    0.16
   0   3   9    0.99    0.15
   0   3   9    0.86    0.21
   0   3  -9    0.92    0.26
   0   3  -9    0.68    0.26
   0   3  -9    0.42    0.19
   0   3   9    0.70    0.19
   0   3  -9    0.90    0.15
   0   3  -9    0.65    0.15
   0   3  -9    0.74    0.14
   0   3   9    0.90    0.16
   0   3   9    0.81    0.29
   0   3   9    1.05    0.24
   0   3   9    0.38    0.19
   0   3   9    0.81    0.15
   0   3   9    0.83    0.15
   0   3   9    0.82    0.15
   0   3 -10    1.55    0.20
   0   3  10    1.42    0.20
   0   3  10    1.85    0.23
   0   3  10    1.54    0.20
   0   3  10    1.50    0.34
   0   3  10    1.52    0.19
   0   3  10    1.87    0.20
   0   3  10    1.48    0.20
   0   3  10    1.61    0.29
   0   3 -10    1.40    0.19
   0   3  10    1.38    0.30
   0   3 -10    1.27    0.20
   0   3 -10    1.63    0.35
   0   3 -10    1.43    0.37
   0   3 -10    1.59    0.23
   0   3  10    1.68    0.33
   0   3  10    1.63    0.21
   0   3  10    1.94    0.40
   0   3  10    1.55    0.28
   0   3 -10    0.98    0.19
   0   3  10    1.69    0.22
   0   3  10    1.71    0.22
   0   3 -10    1.53    0.19
   0   3  10    1.58    0.36
   0   3  11    1.83    0.23
   0   3 -11    1.44    0.22
   0   3  11    1.57    0.20
   0   3 -11    1.86    0.22
   0   3 -11    1.67    0.24
   0   3  11    1.55    0.20
   0   3  11    1.59    0.20
   0   3  11    1.78    0.22
   0   3  11    1.32    0.18
   0   3  11    1.59    0.21
   0   3 -11    1.82    0.25
   0   3  11    1.74    0.24
   0   3  11    1.40    0.22
   0   3  11    2.02    0.24
   0   3  12    1.02    0.17
   0   3 -12    1.11    0.20
   0   3  12    0.85    0.19
   0   3 -12    0.89    0.15
   0   3 -12    1.05    0.20
   0   3 -12    1.06    0.19
   0   3  12    1.02    0.17
   0   3  12    0.93    0.15
   0   3  12    0.93    0.16
   0   3  12    1.05    0.18
   0   3  12    1.05    0.19
   0   3  12    1.18    0.18
   0   3  12    1.01    0.17
   0   3  12    1.19    0.19
   0   3  13    0.19    0.10
   0   3  13    0.09    0.07
   0   3 -13   -0.04    0.10
   0   3 -13    0.11    0.11
   0   3  13    0.08    0.07
   0   3  13   -0.03    0.09
   0   3 -13    0.09    0.09
   0   3  13    0.06    0.08
   0   3 -13   -0.01    0.11
   0   3  13    0.13    0.06
   0   3 -13    0.13    0.09
   0   3  13    0.09    0.07
   0   3  13   -0.02    0.07
   0   3  13    0.21    0.10
   0   3  13   -0.05    0.09
   0   3  14    0.18    0.09
   0   3  14    0.24    0.10
   0   3  14    0.24    0.08
   0   3 -14    0.22    0.10
   0   3  14    0.24    0.09
   0   3 -14    0.19    0.10
   0   3  14    0.19    0.09
   0   3  14    0.31    0.09
   0   3 -14    0.27    0.11
   0   3 -14    0.31    0.10
   0   3 -14    0.17    0.09
   0   3  14    0.16    0.08
   0   3  14    0.11    0.08
   0   3  14    0.36    0.11
   0   3  15    0.29    0.10
   0   3  15    0.31    0.10
   0   3  15    0.32    0.08
   0   3  15    0.33    0.09
   0   3  15    0.47    0.10
   0   3 -15    0.23    0.09
   0   3  15    0.44    0.08
   0   3 -15    0.36    0.10
   0   3  15    0.41    0.09
   0   3 -15    0.40    0.11
   0   3  15    0.39    0.10
   0   3 -15    0.27    0.07
   0   3  15    0.42    0.10
   0   3 -15    0.39    0.09
   0   3 -15    0.42    0.11
   0   3  16    0.53    0.09
   0   3  16    0.33    0.07
   0   3 -16    0.53    0.10
   0   3  16    0.34    0.07
   0   3 -16    0.50    0.10
   0   3  16    0.33    0.06
   0   3 -16    0.72    0.12
   0   3  16    0.40    0.08
   0   3  16    0.37    0.08
   0   3  16    0.54    0.09
   0   3 -16    0.44    0.08
   0   4   0   13.81    0.74
   0   4   0   14.79    0.50
   0   4   0   13.88    0.82
   0   4   0   15.09    0.50
   0   4   0   13.51    0.76
   0   4   0   13.78    0.84
   0   4   0   14.72    0.74
   0   4   0   13.12    0.70
   0   4   1   27.36    1.14
   0   4  -1   27.52    1.01
   0   4  -1   27.63    0.65
   0   4  -1   27.71    1.00
   0   4  -1   27.12    0.67
   0   4   1   27.20    1.00
   0   4   1   27.31    1.04
   0   4   1   27.36    1.01
   0   4  -1   27.49    1.04
   0   4   1   29.21    1.23
   0   4   1   27.30    1.02
   0   4   1   27.68    0.66
   0   4  -1   28.58    1.18
   0   4  -1   28.03    1.04
   0   4  -1   27.21    1.20
   0   4   1   27.56    1.12
   0   4   2   12.56    0.79
   0   4   2   11.32    0.66
   0   4   2   11.62    0.68
   0   4  -2   11.78    0.66
   0   4  -2   11.69    0.81
   0   4   2   11.99    0.42
   0   4  -2   11.82    0.79
   0   4  -2   12.13    0.68
   0   4  -2   12.17    0.46
   0   4   2   11.77    0.68
   0   4   2   12.49    0.47
   0   4  -2   11.72    0.77
   0   4   2   12.15    0.76
   0   4   2   11.48    0.70
   0   4   2   12.19    0.80
   0   4  -2   11.94    0.66
   0   4   2   11.47    0.41
   0   4  -2   12.09    0.44
   0   4   3   16.15    0.86
   0   4  -3   16.02    0.91
   0   4  -3   17.26    0.96
   0   4   3   16.68    0.51
   0   4  -3   15.57    0.80
   0   4   3   16.10    0.93
   0   4  -3   15.00    0.95
   0   4   3   16.84    0.90
   0   4  -3   16.00    0.81
   0   4   3   16.31    0.51
   0   4  -3   15.53    0.90
   0   4   3   15.98    0.82
   0   4   3   16.37    0.81
   0   4   3   17.30    0.58
   0   4   3   16.22    0.51
   0   4   3   17.31    0.84
   0   4   3   17.17    0.94
   0   4  -3   16.66    0.53
   0   4   4    6.72    0.62
   0   4   4    5.85    0.52
   0   4   4    5.99    0.58
   0   4   4    6.47    0.33
   0   4   4    6.31    0.34
   0   4   4    6.22    0.53
   0   4  -4    6.24    0.33
   0   4   4    6.06    0.33
   0   4  -4    6.60    0.61
   0   4   4    6.75    0.38
   0   4  -4    6.07    0.59
   0   4  -4    5.39    0.48
   0   4   4    6.34    0.56
   0   4   4    5.76    0.53
   0   4  -4    5.94    0.57
   0   4  -4    5.63    0.60
   0   4  -4    6.35    0.36
   0   4   4    6.06    0.52
   0   4   5    5.73    0.53
   0   4   5    5.82    0.53
   0   4  -5    4.81    0.53
   0   4   5    5.24    0.56
   0   4   5    6.19    0.38
   0   4   5    5.36    0.30
   0   4  -5    5.71    0.56
   0   4   5    5.50    0.54
   0   4   5    5.28    0.52
   0   4  -5    5.49    0.34
   0   4   5    6.26    0.60
   0   4  -5    6.25    0.62
   0   4   5    5.24    0.31
   0   4   5    5.31    0.32
   0   4   5    5.56    0.51
   0   4  -5    4.53    0.56
   0   4  -5    5.38    0.52
   0   4   5    5.80    0.34
   0   4   6   11.06    0.81
   0   4   6    9.75    0.43
   0   4   6   10.40    0.46
   0   4  -6   10.67    0.47
   0   4  -6    7.81    0.76
   0   4   6   10.26    0.45
   0   4   6   10.02    0.79
   0   4   6   10.59    0.73
   0   4   6   10.71    0.47
   0   4   6   10.78    0.49
   0   4   6   10.31    0.74
   0   4   6    9.49    0.72
   0   4  -6   11.76    0.86
   0   4   6   11.39    0.53
   0   4   6   10.35    0.44
   0   4  -6   11.29    0.53
   0   4   6    9.68    0.74
   0   4   6   10.73    0.74
   0   4  -6   11.34    0.53
   0   4  -6    9.81    0.73
   0   4  -6   11.22    0.82
   0   4   7   11.85    0.51
   0   4   7   12.21    0.87
   0   4   7   12.69    0.53
   0   4  -7   13.63    0.58
   0   4   7   14.12    0.58
   0   4   7   11.71    0.86
   0   4   7   12.73    0.84
   0   4   7   11.88    0.79
   0   4   7   14.32    0.62
   0   4  -7   12.48    0.88
   0   4   7   12.39    0.52
   0   4   7   13.14    0.90
   0   4  -7   12.17    0.85
   0   4  -7   13.54    0.96
   0   4   7   12.43    0.93
   0   4   7   12.69    0.53
   0   4   7   12.50    0.82
   0   4   7   12.08    0.81
   0   4   7   13.02    0.52
   0   4  -7   13.79    0.58
   0   4  -7   13.21    0.60
   0   4   8    0.73    0.14
   0   4   8    0.51    0.18
   0   4  -8    0.71    0.22
   0   4   8    0.99    0.16
   0   4  -8    0.82    0.15
   0   4   8    0.86    0.17
   0   4   8    0.69    0.21
   0   4  -8    0.51    0.26
   0   4   8    0.62    0.14
   0   4   8    0.59    0.12
   0   4   8    0.77    0.14
   0   4  -8    0.73    0.16
   0   4   8    1.07    0.17
   0   4  -8    0.79    0.14
   0   4   8    0.23    0.16
   0   4   8    0.91    0.24
   0   4   8    1.24    0.29
   0   4   9    8.37    0.48
   0   4   9    7.72    0.43
   0   4   9    7.64    0.42
   0   4  -9    8.06    0.49
   0   4   9    7.71    0.44
   0   4  -9    7.88    0.45
   0   4  -9    7.43    0.43
   0   4  -9    7.46    0.45
   0   4   9    7.79    0.43
   0   4   9    7.94    0.44
   0   4   9    9.03    0.48
   0   4   9    7.58    0.43
   0   4 -10   25.67    0.86
   0   4 -10   24.81    0.81
   0   4 -10   24.33    0.75
   0   4  10   26.41    0.79
   0   4 -10   24.98    0.75
   0   4  10   25.69    0.78
   0   4  10   26.73    0.82
   0   4  10   25.41    0.77
   0   4  10   24.50    0.76
   0   4  10   27.73    0.85
   0   4  10   23.91    0.68
   0   4 -10   26.07    0.88
   0   4  10   24.24    0.75
   0   4  10   26.35    0.76
   0   4  11   18.74    0.65
   0   4  11   18.21    0.60
   0   4  11   19.79    0.68
   0   4  11   18.90    0.65
   0   4  11   20.26    0.70
   0   4 -11   19.68    0.75
   0   4  11   19.66    0.67
   0   4  11   19.59    0.67
   0   4 -11   18.67    0.71
   0   4 -11   18.93    0.67
   0   4  11   20.08    0.68
   0   4  11   18.42    0.59
   0   4 -12    1.87    0.23
   0   4  12    1.83    0.18
   0   4  12    1.64    0.20
   0   4  12    1.72    0.20
   0   4  12    1.90    0.21
   0   4  12    1.84    0.21
   0   4  12    1.94    0.22
   0   4  12    1.90    0.21
   0   4  12    1.95    0.21
   0   4 -12    2.10    0.24
   0   4 -12    2.00    0.24
   0   4 -12    1.90    0.20
   0   4  12    1.41    0.15
   0   4  13    3.91    0.27
   0   4  13    3.88    0.26
   0   4 -13    3.72    0.28
   0   4  13    3.93    0.27
   0   4  13    3.36    0.22
   0   4 -13    3.98    0.30
   0   4  13    3.82    0.25
   0   4 -13    3.43    0.23
   0   4  13    3.40    0.25
   0   4 -13    3.71    0.23
   0   4  13    3.88    0.27
   0   4  13    3.51    0.26
   0   4 -13    4.08    0.31
   0   4 -13    3.52    0.28
   0   4 -14    4.32    0.27
   0   4  14    3.56    0.22
   0   4 -14    4.16    0.26
   0   4 -14    4.12    0.26
   0   4  14    4.36    0.25
   0   4 -14    4.29    0.27
   0   4  14    4.26    0.25
   0   4  14    3.37    0.19
   0   4  14    3.68    0.22
   0   4  14    3.59    0.19
   0   4  14    3.85    0.20
   0   4  14    4.18    0.24
   0   4  14    3.97    0.24
   0   4 -15    1.00    0.11
   0   4 -15    0.79    0.10
   0   5   0   -0.26    0.18
   0   5   0   -0.18    0.16
   0   5   0    0.00    0.06
   0   5   0   -0.05    0.14
   0   5   0    0.00    0.07
   0   5   0   -0.01    0.07
   0   5   0    0.06    0.11
   0   5   1    0.65    0.21
   0   5   1    0.53    0.19
   0   5   1    0.95    0.16
   0   5  -1    0.60    0.11
   0   5  -1    1.06    0.25
   0   5   1    0.70    0.12
   0   5  -1    1.07    0.28
   0   5  -1    1.24    0.29
   0   5   1    0.79    0.23
   0   5   1    0.89    0.16
   0   5  -1    0.72    0.14
   0   5  -1    1.15    0.16
   0   5   2    1.14    0.29
   0   5   2    1.33    0.19
   0   5  -2    1.38    0.30
   0   5  -2    1.15    0.16
   0   5  -2    1.34    0.19
   0   5   2    1.41    0.18
   0   5  -2    1.27    0.30
   0   5   2    1.10    0.17
   0   5   2    1.59    0.32
   0   5  -2    1.60    0.22
   0   5  -3    0.68    0.13
   0   5   3    0.59    0.22
   0   5  -3    0.61    0.21
   0   5  -3    0.71    0.15
   0   5  -3    1.10    0.31
   0   5   3    0.71    0.14
   0   5   3    0.70    0.15
   0   5   3    0.44    0.11
   0   5   4    0.17    0.10
   0   5  -4    0.20    0.09
   0   5   4   -0.14    0.14
   0   5  -4    0.55    0.20
   0   5  -4    0.28    0.10
   0   5   4    0.18    0.09
   0   5  -4    0.47    0.21
   0   5   4    0.32    0.12
   0   5   5    0.09    0.08
   0   5  -5    0.07    0.07
   0   5   5   -0.07    0.10
   0   5  -5    0.10    0.08
   0   5   5   -0.03    0.08
   0   5  -5    0.09    0.08
   0   5   6    0.23    0.08
   0   5   6    0.31    0.12
   0   5  -6    0.30    0.12
   0   5   6    0.37    0.11
   0   5  -6    0.44    0.13
   0   5  -6    0.22    0.11
   0   5  -6    0.36    0.10
   0   5   6    0.28    0.11
   0   5   6    0.22    0.08
   0   5   7    0.13    0.07
   0   5   7    0.10    0.08
   0   5   7    0.16    0.08
   0   5  -7    0.26    0.12
   0   5  -7    0.26    0.10
   0   5  -7    0.35    0.12
   0   5   7    0.25    0.07
   0   5   7    0.22    0.10
   0   5   7    0.29    0.08
   0   5   8    0.07    0.08
   0   5  -8    0.21    0.11
   0   5   8    0.04    0.06
   0   5   8    0.14    0.10
   0   5   8    0.08    0.05
   0   5   8   -0.02    0.06
   0   5  -8    0.06    0.07
   0   5   8    0.11    0.09
   0   5  -8    0.09    0.08
   0   5   9    0.57    0.11
   0   5   9    0.38    0.10
   0   5  -9    0.60    0.12
   0   5   9    0.42    0.09
   0   5   9    0.34    0.08
   0   5   9    0.57    0.13
   0   5  -9    0.63    0.12
   0   5  -9    0.43    0.13
   0   5   9    0.54    0.13
   0   5  -9    0.61    0.14
   0   5  10    0.11    0.07
   0   5 -10    0.01    0.06
   0   5  10    0.01    0.06
   0   5  10    0.05    0.07
   0   5 -10    0.01    0.06
   0   5  10   -0.02    0.06
   0   5  10    0.03    0.05
   0   5 -10    0.11    0.07
   0   5  10    0.08    0.06
   0   5  10    0.10    0.07
   0   5  10   -0.02    0.07
   0   5 -10    0.05    0.07
   0   5  10   -0.09    0.06
   0   5 -10    0.07    0.08
   0   5  11    0.23    0.06
   0   5  11    0.40    0.08
   0   5  11    0.26    0.07
   0   5 -11    0.20    0.08
   0   5  11    0.25    0.08
   0   5 -11    0.24    0.09
   0   5  11    0.25    0.06
   0   5 -11    0.39    0.10
   0   5 -11    0.28    0.10
   0   5  11    0.30    0.07
   0   5  11    0.07    0.05
   0   5  11    0.17    0.07
   0   5  11    0.16    0.07
   0   5  11    0.17    0.07
   0   5 -12    0.17    0.08
   0   5 -12    0.19    0.07
   0   5  12    0.31    0.08
   0   5  12    0.13    0.05
   0   5 -12    0.30    0.08
   0   5  12    0.13    0.06
   0   5 -12    0.28    0.08
   0   5  12    0.19    0.06
   0   5 -12    0.19    0.05
   0   5 -13    0.01    0.05
   0   5  13    0.05    0.04
   0   5 -13    0.01    0.04
   0   6   0   10.91    0.44
   0   6   0   11.52    0.45
   0   6   0   11.81    0.52
   0   6   0   11.67    0.55
   0   6  -1    1.02    0.15
   0   6   1    1.23    0.18
   0   6   1    0.93    0.15
   0   6   1    1.22    0.19
   0   6  -1    1.08    0.18
   0   6   1    1.09    0.15
   0   6   2    1.81    0.22
   0   6   2    1.90    0.21
   0   6  -2    1.94    0.23
   0   6  -2    1.73    0.19
   0   6   2    1.69    0.19
   0   6   2    1.96    0.22
   0   6  -3    6.49    0.40
   0   6   3    6.39    0.38
   0   6   3    5.67    0.31
   0   6  -3    6.57    0.34
   0   6   3    6.55    0.41
   0   6  -3    6.45    0.39
   0   6   3    6.46    0.40
   0   6   3    6.03    0.36
   0   6  -4    3.59    0.28
   0   6  -4    3.49    0.28
   0   6   4    3.41    0.28
   0   6  -4    3.47    0.29
   0   6  -4    3.19    0.29
   0   6   4    3.58    0.29
   0   6   4    3.07    0.24
   0   6   4    3.16    0.26
   0   6   4    3.56    0.29
   0   6   5    1.46    0.19
   0   6   5    1.38    0.18
   0   6  -5    1.50    0.20
   0   6  -5    1.44    0.17
   0   6  -5    1.44    0.18
   0   6   5    1.47    0.17
   0   6  -5    1.48    0.19
   0   6   5    1.57    0.19
   0   6   5    1.12    0.16
   0   6  -6    1.66    0.19
   0   6   6    1.54    0.17
   0   6   6    1.94    0.21
   0   6  -6    1.77    0.19
   0   6   6    1.82    0.19
   0   6   6    1.72    0.20
   0   6  -6    1.71    0.20
   0   6   6    1.46    0.18
   0   6  -6    1.72    0.16
   0   6  -7    1.91    0.18
   0   6   7    2.13    0.21
   0   6   7    2.02    0.18
   0   6  -7    2.11    0.21
   0   6   7    2.23    0.21
   0   6  -7    1.97    0.19
   0   6  -7    2.05    0.21
   0   6   7    2.01    0.19
   0   6   7    2.22    0.21
   0   6  -8    5.02    0.30
   0   6   8    5.06    0.28
   0   6  -8    5.20    0.28
   0   6   8    4.82    0.28
   0   6  -8    5.17    0.29
   0   6  -8    4.45    0.24
   0   6   8    4.98    0.29
   0   6  -8    4.35    0.24
   0   6   8    4.81    0.28
   0   6   9   11.94    0.39
   0   6  -9   11.68    0.41
   0   6   9   11.47    0.39
   0   6  -9   11.55    0.37
   0   6   9   11.93    0.39
   0   6   9   10.80    0.35
   0   6  -9   11.55    0.39
   0   6 -10    0.93    0.11
   0   6  10    0.98    0.10
   0   6  10    0.94    0.10
   0   7   0   -0.03    0.05
   0   7   0    0.04    0.05
   0   7   0   -0.09    0.07
   0   7   0    0.03    0.04
   0   7   1    0.17    0.05
   0   7  -1    0.29    0.07
   0   7  -1    0.29    0.07
   0   7   1    0.23    0.06
   0   7   1    0.26    0.07
   0   7   1    0.18    0.05
   0   7   1    0.30    0.08
   0   7  -1    0.32    0.07
   0   7  -1    0.20    0.08
   0   7  -2    0.62    0.09
   0   7  -2    0.46    0.08
   0   7   2    0.51    0.08
   0   7  -2    0.62    0.10
   0   7   2    0.68    0.10
   0   7  -2    0.49    0.09
   0   7   2    0.57    0.09
   0   7   2    0.55    0.09
   0   7   3    0.34    0.07
   0   7   3    0.45    0.08
   0   7  -3    0.38    0.07
   0   7   3    0.37    0.07
   0   7  -3    0.41    0.08
   0   7  -3    0.53    0.08
   0   7   4    0.11    0.04
   0   7  -4    0.18    0.06
   0   7  -4    0.20    0.06
   1  -7  -4    2.78    0.18
   1  -7  -2    9.02    0.33
   1  -7  -1   14.73    0.44
   1  -7   0   10.86    0.39
   1  -7   1    0.36    0.10
   1  -7   2    6.89    0.31
   1  -7   3   12.35    0.39
   1  -6 -10    0.14    0.06
  -1  -6  10   -0.06    0.06
   1  -6 -10    0.03    0.05
   1  -6 -10    0.07    0.04
  -1  -6   9    0.07    0.05
   1  -6  -9    0.14    0.07
  -1  -6   9    0.19    0.08
   1  -6  -9    0.11    0.06
  -1  -6   9    0.04    0.06
   1  -6  -9    0.01    0.05
  -1  -6   8    0.14    0.06
   1  -6  -8    0.19    0.08
   1  -6  -8    0.24    0.08
  -1  -6   8    0.14    0.08
   1  -6  -8    0.17    0.08
  -1  -6   8    0.09    0.07
  -1  -6   7    0.08    0.06
  -1  -6   7    0.10    0.07
   1  -6  -7    0.07    0.07
   1  -6  -7    0.18    0.09
  -1  -6   7    0.14    0.09
   1  -6  -7    0.17    0.09
  -1  -6   6    0.16    0.09
  -1  -6   6    0.11    0.08
  -1  -6   6    0.08    0.07
   1  -6  -6    0.07    0.09
   1  -6  -6   -0.03    0.07
   1  -6  -6    0.18    0.09
   1  -6  -6    0.07    0.08
  -1  -6   6    0.05    0.07
   1  -6  -5    0.09    0.06
   1  -6  -5    0.07    0.07
  -1  -6   5    0.17    0.09
  -1  -6   5    0.22    0.10
   1  -6  -5    0.14    0.07
  -1  -6   5    0.11    0.07
   1  -6  -5    0.17    0.11
  -1  -6   5    0.03    0.06
   1  -6  -5    0.15    0.09
   1  -6  -4    0.12    0.09
   1  -6  -4   -0.02    0.09
   1  -6  -4   -0.04    0.06
  -1  -6   4    0.06    0.07
   1  -6  -4    0.06    0.07
   1  -6  -4    0.02    0.07
  -1  -6   4    0.06    0.07
  -1  -6   4    0.30    0.12
   1  -6  -3    0.24    0.11
   1  -6  -3    0.00    0.09
   1  -6  -3    0.14    0.10
  -1  -6   3    0.25    0.11
  -1  -6   3    0.20    0.11
   1  -6  -3    0.24    0.10
  -1  -6   3    0.10    0.07
   1  -6  -3    0.15    0.09
  -1  -6   2    0.22    0.10
  -1  -6   2    0.29    0.10
   1  -6  -2    0.30    0.11
  -1  -6   2    0.27    0.11
   1  -6  -2    0.32    0.12
   1  -6  -2    0.16    0.09
   1  -6  -2    0.22    0.09
   1  -6  -1    0.02    0.07
  -1  -6   1    0.00    0.07
   1  -6  -1    0.06    0.08
  -1  -6   1    0.07    0.08
   1  -6  -1   -0.02    0.08
   1  -6  -1    0.10    0.08
  -1  -6   1    0.05    0.07
  -1  -6   1    0.08    0.08
  -1  -6   0   -0.03    0.07
  -1  -6   0    0.11    0.07
   1  -6   0    0.04    0.06
  -1  -6   0   -0.03    0.06
   1  -6   0    0.01    0.08
  -1  -6   0    0.12    0.07
   1  -6   0   -0.03    0.08
   1  -6   0    0.00    0.06
  -1  -6   0    0.09    0.08
   1  -6   1    0.68    0.13
   1  -6   1    0.91    0.18
   1  -6   1    0.63    0.12
  -1  -6  -1    0.63    0.13
  -1  -6  -1    0.94    0.15
  -1  -6  -1    0.72    0.15
   1  -6   1    0.76    0.15
   1  -6   1    0.40    0.10
  -1  -6  -1    0.70    0.13
  -1  -6  -1    0.56    0.12
   1  -6   1    0.73    0.16
  -1  -6  -2    0.15    0.07
   1  -6   2    0.11    0.06
   1  -6   2    0.10    0.07
   1  -6   2    0.04    0.06
   1  -6   2    0.04    0.09
  -1  -6  -2    0.18    0.10
   1  -6   2    0.08    0.07
  -1  -6  -2    0.14    0.09
  -1  -6  -2    0.14    0.08
   1  -6   2    0.00    0.07
   1  -6   2    0.22    0.11
   1  -6   3   -0.01    0.07
  -1  -6  -3    0.11    0.08
   1  -6   3    0.08    0.10
   1  -6   3   -0.05    0.11
  -1  -6  -3    0.05    0.07
   1  -6   3    0.04    0.05
  -1  -6  -3   -0.05    0.07
   1  -6   3    0.04    0.07
   1  -6   3    0.06    0.06
   1  -6   3    0.01    0.07
   1  -6   3    0.04    0.09
   1  -6   4    0.06    0.07
   1  -6   4   -0.08    0.05
   1  -6   4    0.16    0.10
  -1  -6  -4    0.02    0.08
   1  -6   4    0.04    0.07
   1  -6   4    0.06    0.07
  -1  -6  -4    0.05    0.06
   1  -6   4    0.08    0.08
   1  -6   4   -0.04    0.10
  -1  -6  -4    0.12    0.07
  -1  -6  -4    0.11    0.09
  -1  -6  -5    0.21    0.09
  -1  -6  -5    0.24    0.09
   1  -6   5    0.05    0.07
   1  -6   5    0.31    0.08
   1  -6   5    0.12    0.08
   1  -6   5    0.15    0.08
  -1  -6  -5    0.20    0.09
  -1  -6  -5    0.17    0.06
   1  -6   5    0.26    0.10
   1  -6   5    0.32    0.10
   1  -6   6   -0.07    0.09
  -1  -6  -6   -0.01    0.05
   1  -6   6   -0.08    0.05
   1  -6   6    0.07    0.06
  -1  -6  -6   -0.03    0.06
   1  -6   6    0.08    0.06
  -1  -6  -6   -0.01    0.06
   1  -6   6    0.05    0.07
   1  -6   6    0.01    0.06
  -1  -6  -6   -0.05    0.07
  -1  -6  -7   -0.02    0.05
  -1  -6  -7    0.03    0.04
  -1  -6  -7   -0.02    0.05
   1  -6   7    0.05    0.07
   1  -6   7    0.00    0.06
  -1  -6  -7    0.08    0.06
   1  -6   7    0.10    0.05
   1  -6   7   -0.06    0.06
  -1  -6  -8    0.53    0.09
   1  -6   8    0.54    0.11
  -1  -6  -8    0.58    0.09
   1  -6   8    0.55    0.11
   1  -6   9    0.06    0.05
  -1  -6  -9    0.13    0.06
   1  -6   9    0.02    0.05
   1  -5 -13    1.01    0.12
   1  -5 -13    1.06    0.12
  -1  -5  12    0.75    0.11
   1  -5 -12    0.82    0.13
   1  -5 -12    0.73    0.13
  -1  -5  12    0.86    0.11
   1  -5 -12    0.87    0.12
   1  -5 -12    0.69    0.11
   1  -5 -11   12.33    0.50
  -1  -5  11   13.50    0.51
   1  -5 -11   11.67    0.46
  -1  -5  11   11.88    0.47
   1  -5 -11   11.29    0.51
  -1  -5  11   12.31    0.53
   1  -5 -11   12.13    0.50
   1  -5 -11   12.48    0.50
  -1  -5  11   11.27    0.42
  -1  -5  10    0.26    0.12
   1  -5 -10    0.35    0.11
   1  -5 -10    0.27    0.11
   1  -5 -10    0.35    0.12
   1  -5 -10    0.29    0.12
  -1  -5  10    0.26    0.11
  -1  -5  10    0.30    0.11
  -1  -5  10    0.13    0.07
   1  -5 -10    0.48    0.12
   1  -5  -9   10.48    0.52
   1  -5  -9   10.53    0.54
   1  -5  -9    9.30    0.47
   1  -5  -9    9.23    0.54
   1  -5  -9   10.74    0.54
  -1  -5   9   10.87    0.54
  -1  -5   9   10.57    0.57
  -1  -5   9   10.00    0.49
   1  -5  -8    3.54    0.33
  -1  -5   8    3.72    0.35
  -1  -5   8    3.73    0.31
   1  -5  -8    3.42    0.27
   1  -5  -8    3.22    0.34
   1  -5  -8    3.58    0.30
  -1  -5   8    3.41    0.33
  -1  -5   8    4.17    0.37
   1  -5  -8    3.38    0.32
   1  -5  -8    3.69    0.34
  -1  -5   7    0.94    0.21
   1  -5  -7    0.66    0.14
  -1  -5   7    1.17    0.20
  -1  -5   7    0.94    0.20
   1  -5  -7    0.90    0.18
   1  -5  -7    0.92    0.19
   1  -5  -7    0.65    0.14
  -1  -5   7    0.93    0.18
   1  -5  -7    0.87    0.17
   1  -5  -7    0.75    0.19
   1  -5  -7    0.94    0.18
  -1  -5   7    0.72    0.19
  -1  -5   6    2.80    0.32
  -1  -5   6    2.73    0.29
  -1  -5   6    2.76    0.31
   1  -5  -6    3.01    0.28
   1  -5  -6    3.05    0.29
  -1  -5   6    3.09    0.29
   1  -5  -6    2.85    0.30
   1  -5  -6    2.56    0.26
  -1  -5   6    2.74    0.28
  -1  -5   6    2.67    0.31
   1  -5  -6    2.56    0.31
   1  -5  -6    2.75    0.30
   1  -5  -5    9.72    0.53
  -1  -5   5   13.25    0.58
  -1  -5   5   11.39    0.62
   1  -5  -5    9.65    0.52
   1  -5  -5   11.46    0.63
  -1  -5   5    9.86    0.51
   1  -5  -5   10.79    0.52
  -1  -5   5   10.24    0.58
  -1  -5   5   10.99    0.62
  -1  -5   5    9.65    0.54
   1  -5  -5   11.86    0.61
   1  -5  -5   12.26    0.61
  -1  -5   4   24.59    0.90
   1  -5  -4   25.52    0.76
  -1  -5   4   28.56    0.84
  -1  -5   4   21.58    0.72
   1  -5  -4   24.23    0.83
   1  -5  -4   24.92    0.85
  -1  -5   4   22.95    0.84
   1  -5  -4   27.20    0.92
   1  -5  -4   25.67    0.87
  -1  -5   4   22.95    0.82
  -1  -5   4   22.53    0.78
  -1  -5   4   21.97    0.73
   1  -5  -4   25.51    0.84
  -1  -5   4   24.52    0.87
  -1  -5   3   18.85    0.74
  -1  -5   3   17.60    0.66
   1  -5  -3   21.22    0.80
   1  -5  -3   19.69    0.75
  -1  -5   3   17.66    0.70
   1  -5  -3   18.95    0.74
   1  -5  -3   20.18    0.75
   1  -5  -3   19.56    0.66
  -1  -5   3   19.16    0.75
  -1  -5   3   19.60    0.80
  -1  -5   3   21.76    0.73
   1  -5  -3   19.84    0.76
  -1  -5   3   19.09    0.76
  -1  -5   2   36.96    1.02
  -1  -5   2   41.64    0.98
   1  -5  -2   37.26    0.90
  -1  -5   2   39.50    0.96
   1  -5  -2   39.09    1.07
   1  -5  -2   41.53    1.09
   1  -5  -2   39.15    1.03
   1  -5  -2   38.96    1.03
  -1  -5   2   38.51    1.04
   1  -5  -2   38.98    1.05
  -1  -5   2   39.43    1.10
  -1  -5   2   35.04    0.97
   1  -5  -1   90.32    1.56
   1  -5  -1   86.26    1.56
   1  -5  -1   87.61    1.51
   1  -5  -1   98.89    1.65
  -1  -5   1   92.77    1.58
  -1  -5   1   79.06    1.39
   1  -5  -1   83.46    1.38
   1  -5  -1   87.79    1.41
   1  -5  -1   91.64    1.64
  -1  -5   1   89.51    1.63
  -1  -5   1   93.40    1.47
   1  -5  -1   88.89    1.43
  -1  -5   1   94.30    1.62
  -1  -5   1   97.79    1.49
   1  -5  -1   97.77    1.30
   1  -5   0   65.27    1.09
   1  -5   0   58.00    1.31
  -1  -5   0   62.07    1.33
   1  -5   0   55.47    1.18
   1  -5   0   51.98    1.14
   1  -5   0   60.73    1.26
   1  -5   0   60.36    1.21
  -1  -5   0   67.46    1.26
  -1  -5   0   69.21    1.25
   1  -5   0   58.56    1.25
   1  -5   0   66.78    1.36
  -1  -5   0   64.84    1.34
  -1  -5   0   65.17    1.31
  -1  -5   0   63.52    1.35
   1  -5   0   60.77    1.22
   1  -5   0   60.29    1.36
  -1  -5  -1    8.50    0.54
   1  -5   1    7.50    0.45
   1  -5   1    7.32    0.46
  -1  -5  -1    8.95    0.47
   1  -5   1    7.80    0.50
  -1  -5  -1    8.47    0.51
  -1  -5  -1    7.92    0.51
   1  -5   1    6.66    0.43
   1  -5   1    9.07    0.42
  -1  -5  -1    7.27    0.47
   1  -5   1    9.52    0.53
  -1  -5  -1    8.07    0.50
  -1  -5  -1    8.27    0.47
  -1  -5  -1    9.88    0.51
   1  -5   1    7.05    0.45
   1  -5   1    6.34    0.46
   1  -5   1    5.12    0.39
  -1  -5  -2   36.87    1.09
  -1  -5  -2   35.55    0.97
  -1  -5  -2   34.92    0.90
   1  -5   2   33.72    0.97
   1  -5   2   35.12    0.82
   1  -5   2   33.74    0.95
   1  -5   2   34.02    1.00
   1  -5   2   36.87    1.05
   1  -5   2   35.43    1.04
  -1  -5  -2   34.37    0.94
   1  -5   2   32.66    0.92
  -1  -5  -2   37.17    1.02
   1  -5   2   33.75    0.96
  -1  -5  -2   33.98    0.94
  -1  -5  -2   36.35    0.94
   1  -5   2   37.64    1.01
  -1  -5  -2   36.38    0.99
  -1  -5  -3   59.31    1.27
   1  -5   3   59.52    1.33
   1  -5   3   61.83    1.39
   1  -5   3   62.26    1.41
  -1  -5  -3   63.45    1.31
   1  -5   3   59.04    1.22
  -1  -5  -3   64.47    1.21
  -1  -5  -3   63.02    1.29
   1  -5   3   62.19    1.13
   1  -5   3   61.39    1.32
  -1  -5  -3   66.23    1.38
  -1  -5  -3   68.59    1.52
  -1  -5  -3   62.76    1.23
  -1  -5  -3   61.55    1.22
   1  -5   3   59.96    1.29
   1  -5   3   60.74    1.37
  -1  -5  -4   61.51    1.29
   1  -5   4   59.97    1.35
   1  -5   4   57.68    1.10
  -1  -5  -4   57.80    1.18
  -1  -5  -4   59.65    1.27
   1  -5   4   60.61    1.42
   1  -5   4   59.69    1.36
   1  -5   4   61.95    1.39
   1  -5   4   57.72    1.31
  -1  -5  -4   55.72    1.26
  -1  -5  -4   66.32    1.54
  -1  -5  -4   65.43    1.36
   1  -5   4   57.20    1.29
   1  -5   5    8.53    0.54
   1  -5   5    8.09    0.50
   1  -5   5    8.91    0.53
   1  -5   5    8.49    0.53
   1  -5   5    7.90    0.49
   1  -5   5    8.33    0.42
  -1  -5  -5    9.19    0.52
  -1  -5  -5    8.58    0.50
  -1  -5  -5    9.04    0.50
  -1  -5  -5    8.14    0.50
  -1  -5  -5    8.01    0.45
   1  -5   5    7.92    0.50
   1  -5   5    8.44    0.51
  -1  -5  -5    9.84    0.60
   1  -5   6    4.50    0.38
   1  -5   6    4.25    0.31
   1  -5   6    4.39    0.37
   1  -5   6    4.57    0.39
   1  -5   6    4.33    0.37
   1  -5   6    4.32    0.40
  -1  -5  -6    3.77    0.35
  -1  -5  -6    4.78    0.37
  -1  -5  -6    4.46    0.36
   1  -5   6    4.13    0.37
  -1  -5  -6    4.56    0.36
  -1  -5  -6    4.12    0.37
  -1  -5  -6    4.10    0.32
  -1  -5  -6    5.33    0.44
   1  -5   7    7.72    0.50
   1  -5   7    8.51    0.52
   1  -5   7    8.16    0.49
  -1  -5  -7    7.39    0.47
   1  -5   7    7.39    0.47
  -1  -5  -7    7.15    0.41
   1  -5   7    7.84    0.41
  -1  -5  -7    7.85    0.45
   1  -5   7    7.27    0.48
   1  -5   7    8.06    0.49
  -1  -5  -7    9.11    0.56
  -1  -5  -7    8.24    0.47
   1  -5   7    7.47    0.40
  -1  -5  -7    8.29    0.48
  -1  -5  -7    7.98    0.50
  -1  -5  -8   19.71    0.75
   1  -5   8   18.52    0.69
  -1  -5  -8   18.26    0.71
   1  -5   8   19.19    0.74
   1  -5   8   20.79    0.81
  -1  -5  -8   19.32    0.67
  -1  -5  -8   17.44    0.63
  -1  -5  -8   19.77    0.69
   1  -5   8   17.87    0.60
   1  -5   8   18.54    0.61
   1  -5   8   19.99    0.77
  -1  -5  -8   19.88    0.72
   1  -5   8   18.45    0.62
   1  -5   8   20.75    0.75
   1  -5   9    0.47    0.13
   1  -5   9    0.49    0.11
   1  -5   9    0.76    0.16
   1  -5   9    0.77    0.16
  -1  -5  -9    0.48    0.11
  -1  -5  -9    0.67    0.16
   1  -5   9    0.46    0.10
  -1  -5  -9    0.37    0.12
  -1  -5  -9    0.34    0.10
  -1  -5  -9    0.54    0.12
   1  -5   9    0.51    0.11
  -1  -5  -9    0.55    0.13
  -1  -5 -10   22.30    0.69
  -1  -5 -10   18.99    0.65
   1  -5  10   23.52    0.74
  -1  -5 -10   22.17    0.59
  -1  -5 -10   22.05    0.71
  -1  -5 -10   19.75    0.57
  -1  -5 -10   20.67    0.58
   1  -5  10   21.83    0.61
   1  -5  10   24.29    0.69
   1  -5  10   21.32    0.61
   1  -5  10   23.87    0.75
   1  -5  11    2.81    0.24
  -1  -5 -11    2.97    0.23
   1  -5  11    2.77    0.20
  -1  -5 -11    2.93    0.24
   1  -5  11    3.15    0.22
   1  -5  11    3.01    0.21
  -1  -5 -11    2.33    0.17
  -1  -5 -11    2.62    0.18
  -1  -5 -11    2.60    0.23
  -1  -5 -12    0.36    0.08
   1  -5  12    0.53    0.09
  -1  -5 -12    0.39    0.08
   1  -5  12    0.40    0.07
  -1  -4  15    0.05    0.05
  -1  -4  15   -0.03    0.04
   1  -4 -15    0.01    0.04
   1  -4 -15    0.09    0.05
   1  -4 -15    0.15    0.06
  -1  -4  14    0.58    0.12
   1  -4 -14    0.58    0.12
   1  -4 -14    0.68    0.12
   1  -4 -14    0.73    0.11
  -1  -4  14    0.72    0.12
   1  -4 -14    0.43    0.10
   1  -4 -14    0.61    0.11
   1  -4 -13    0.54    0.13
  -1  -4  13    0.56    0.13
  -1  -4  13    0.45    0.10
  -1  -4  13    0.47    0.12
   1  -4 -13    0.56    0.12
   1  -4 -13    0.66    0.14
   1  -4 -13    0.48    0.13
  -1  -4  13    0.40    0.11
   1  -4 -13    0.51    0.13
  -1  -4  13    0.43    0.11
  -1  -4  12    1.52    0.22
  -1  -4  12    1.50    0.20
  -1  -4  12    1.90    0.22
  -1  -4  12    1.77    0.22
  -1  -4  12    1.66    0.21
  -1  -4  12    1.59    0.20
   1  -4 -12    1.46    0.22
   1  -4 -12    1.89    0.24
   1  -4 -12    1.64    0.22
   1  -4 -12    1.68    0.21
   1  -4 -12    1.57    0.22
  -1  -4  11    5.48    0.38
  -1  -4  11    5.98    0.45
  -1  -4  11    5.95    0.41
   1  -4 -11    5.57    0.42
  -1  -4  11    5.87    0.40
   1  -4 -11    5.53    0.39
  -1  -4  11    6.61    0.42
   1  -4 -11    5.53    0.41
   1  -4 -11    5.79    0.40
   1  -4 -11    5.42    0.41
  -1  -4  11    5.17    0.37
  -1  -4  10    0.42    0.12
  -1  -4  10    0.61    0.15
  -1  -4  10    0.67    0.18
  -1  -4  10    0.40    0.14
   1  -4 -10    0.43    0.14
   1  -4 -10    0.52    0.15
   1  -4 -10    0.47    0.16
  -1  -4  10    0.47    0.13
   1  -4 -10    0.48    0.14
   1  -4 -10    0.50    0.15
  -1  -4  10    0.66    0.17
  -1  -4  10    0.56    0.15
   1  -4  -9    1.77    0.21
  -1  -4   9    1.98    0.25
  -1  -4   9    1.72    0.25
   1  -4  -9    2.31    0.28
   1  -4  -9    1.68    0.23
   1  -4  -9    1.69    0.24
  -1  -4   9    1.90    0.24
   1  -4  -9    1.62    0.22
  -1  -4   9    1.63    0.21
  -1  -4   9    1.77    0.24
   1  -4  -9    1.83    0.24
  -1  -4   9    1.66    0.26
  -1  -4   9    1.91    0.24
  -1  -4   8    4.13    0.34
  -1  -4   8    3.80    0.37
   1  -4  -8    4.42    0.37
   1  -4  -8    3.76    0.31
  -1  -4   8    4.02    0.36
  -1  -4   8    3.84    0.36
  -1  -4   8    3.92    0.32
   1  -4  -8    3.89    0.33
  -1  -4   8    4.38    0.35
   1  -4  -8    4.14    0.35
   1  -4  -8    4.31    0.36
  -1  -4   8    3.60    0.54
   1  -4  -8    4.20    0.35
  -1  -4   8    4.00    0.32
  -1  -4   8    4.09    0.35
  -1  -4   8    4.07    0.37
  -1  -4   7    1.22    0.18
   1  -4  -7    0.86    0.18
  -1  -4   7    1.07    0.21
   1  -4  -7    1.04    0.18
  -1  -4   7    1.06    0.19
   1  -4  -7    1.20    0.18
   1  -4  -7    0.95    0.18
   1  -4  -7    1.16    0.19
  -1  -4   7    0.78    0.14
   1  -4  -7    0.89    0.15
  -1  -4   7    1.10    0.28
  -1  -4   7    0.77    0.17
   1  -4  -7    0.60    0.20
   1  -4  -7    0.68    0.14
  -1  -4   7    0.88    0.18
  -1  -4   7    0.90    0.15
  -1  -4   7    1.00    0.17
  -1  -4   7    1.20    0.20
  -1  -4   6    0.05    0.07
  -1  -4   6   -0.03    0.05
   1  -4  -6    0.10    0.09
  -1  -4   6    0.05    0.07
   1  -4  -6    0.04    0.08
   1  -4  -6    0.24    0.09
   1  -4  -6    0.18    0.10
  -1  -4   6    0.19    0.11
  -1  -4   6   -0.22    0.15
  -1  -4   6    0.05    0.09
  -1  -4   6    0.27    0.08
   1  -4  -6   -0.04    0.06
   1  -4  -6   -0.01    0.07
  -1  -4   6    0.08    0.11
  -1  -4   6    0.01    0.08
   1  -4  -6    0.07    0.10
  -1  -4   6   -0.09    0.08
   1  -4  -6   -0.25    0.09
  -1  -4   5    1.24    0.20
   1  -4  -5    1.06    0.26
  -1  -4   5    1.19    0.19
   1  -4  -5    1.32    0.18
   1  -4  -5    1.31    0.18
   1  -4  -5    1.39    0.19
  -1  -4   5    1.25    0.18
  -1  -4   5    1.32    0.20
   1  -4  -5    1.43    0.20
  -1  -4   5    1.03    0.17
   1  -4  -5    1.24    0.19
  -1  -4   5    1.44    0.21
  -1  -4   5    1.06    0.18
   1  -4  -5    1.28    0.19
  -1  -4   5    1.07    0.18
   1  -4  -5    1.43    0.21
  -1  -4   5    1.01    0.25
  -1  -4   4    1.11    0.17
  -1  -4   4    1.17    0.19
  -1  -4   4    1.02    0.16
  -1  -4   4    0.97    0.18
  -1  -4   4    0.80    0.22
  -1  -4   4    1.42    0.20
   1  -4  -4    1.27    0.18
   1  -4  -4    1.38    0.30
   1  -4  -4    1.28    0.16
  -1  -4   4    0.95    0.15
   1  -4  -4    1.09    0.17
  -1  -4   4    1.06    0.16
   1  -4  -4    0.95    0.18
  -1  -4   4    1.23    0.18
   1  -4  -4    1.35    0.18
   1  -4  -4    1.02    0.16
  -1  -4   4    0.93    0.17
   1  -4  -4    0.99    0.16
  -1  -4   3    1.93    0.22
  -1  -4   3    2.12    0.21
  -1  -4   3    1.82    0.31
  -1  -4   3    1.96    0.22
  -1  -4   3    1.89    0.23
   1  -4  -3    2.09    0.22
  -1  -4   3    2.05    0.21
   1  -4  -3    2.04    0.20
   1  -4  -3    2.47    0.24
   1  -4  -3    1.91    0.19
  -1  -4   3    1.99    0.21
  -1  -4   3    2.24    0.21
  -1  -4   3    1.64    0.18
   1  -4  -3    1.93    0.20
   1  -4  -3    1.94    0.33
  -1  -4   3    2.02    0.23
   1  -4  -3    2.06    0.22
   1  -4  -3    2.18    0.23
   1  -4  -3    2.11    0.22
  -1  -4   3    1.70    0.21
   1  -4  -3    1.82    0.22
  -1  -4   2   14.39    0.52
   1  -4  -2   13.24    0.50
   1  -4  -2   14.10    0.57
   1  -4  -2   14.12    0.55
  -1  -4   2   12.43    0.73
  -1  -4   2   12.91    0.54
   1  -4  -2   12.26    0.47
   1  -4  -2   13.03    0.43
  -1  -4   2   12.03    0.51
   1  -4  -2   13.64    0.56
  -1  -4   2   12.76    0.52
   1  -4  -2   14.43    0.57
   1  -4  -2   13.43    0.54
  -1  -4   2   14.11    0.51
   1  -4  -2   13.42    0.49
   1  -4  -2   13.88    0.52
  -1  -4   2   12.57    0.49
  -1  -4   2   12.23    0.53
  -1  -4   2   13.88    0.58
  -1  -4   2   13.61    0.50
  -1  -4   2   12.46    0.54
  -1  -4   1    5.01    0.34
  -1  -4   1    4.84    0.32
   1  -4  -1    4.57    0.30
   1  -4  -1    4.76    0.33
   1  -4  -1    4.61    0.31
  -1  -4   1    3.86    0.28
   1  -4  -1    4.55    0.30
  -1  -4   1    5.29    0.31
   1  -4  -1    4.75    0.27
   1  -4  -1    4.83    0.33
  -1  -4   1    4.85    0.30
  -1  -4   1    4.85    0.32
   1  -4  -1    4.95    0.32
   1  -4  -1    4.95    0.31
   1  -4  -1    4.86    0.33
  -1  -4   1    5.06    0.34
  -1  -4   1    4.80    0.33
   1  -4  -1    4.45    0.28
   1  -4  -1    4.73    0.30
  -1  -4   1    4.61    0.31
   1  -4   0    3.52    0.28
  -1  -4   0    3.72    0.28
  -1  -4   0    3.25    0.26
  -1  -4   0    3.80    0.30
   1  -4   0    3.75    0.29
  -1  -4   0    3.50    0.27
   1  -4   0    3.13    0.26
   1  -4   0    3.03    0.25
   1  -4   0    3.43    0.28
   1  -4   0    3.07    0.25
   1  -4   0    3.28    0.27
  -1  -4   0    2.96    0.24
  -1  -4   0    3.58    0.26
   1  -4   0    3.26    0.28
   1  -4   0    3.36    0.27
   1  -4   0    3.46    0.23
  -1  -4   0    3.10    0.28
  -1  -4   0    3.30    0.27
  -1  -4   0    3.28    0.28
   1  -4   1   12.07    0.51
   1  -4   1   11.00    0.49
   1  -4   1   12.03    0.53
   1  -4   1   12.18    0.51
   1  -4   1   11.87    0.49
  -1  -4  -1   12.02    0.51
  -1  -4  -1   12.23    0.53
  -1  -4  -1   12.14    0.50
   1  -4   1   11.53    0.41
  -1  -4  -1   12.09    0.50
  -1  -4  -1   13.64    0.56
   1  -4   1   11.53    0.53
  -1  -4  -1   11.81    0.48
   1  -4   1   11.75    0.50
   1  -4   1   10.35    0.49
  -1  -4  -1   12.70    0.56
   1  -4   1   12.05    0.51
   1  -4   1   10.89    0.82
  -1  -4  -1   12.09    0.51
  -1  -4  -1   11.76    0.50
  -1  -4  -2    0.95    0.15
  -1  -4  -2    0.69    0.17
   1  -4   2    0.55    0.13
   1  -4   2    0.55    0.13
  -1  -4  -2    0.75    0.13
   1  -4   2    0.69    0.14
  -1  -4  -2    0.67    0.14
   1  -4   2    0.59    0.13
   1  -4   2    0.72    0.14
  -1  -4  -2    0.82    0.14
   1  -4   2    0.67    0.13
   1  -4   2    0.56    0.10
   1  -4   2    0.76    0.14
  -1  -4  -2    0.66    0.14
   1  -4   2    0.60    0.14
   1  -4   2    1.08    0.25
  -1  -4  -2    0.59    0.13
  -1  -4  -2    0.72    0.15
  -1  -4  -2    0.75    0.16
  -1  -4  -2    0.57    0.13
   1  -4   2    0.56    0.13
  -1  -4  -3    0.37    0.12
   1  -4   3    0.21    0.09
   1  -4   3    0.32    0.12
   1  -4   3    0.26    0.10
  -1  -4  -3    0.20    0.09
  -1  -4  -3    0.15    0.09
   1  -4   3    0.24    0.08
   1  -4   3    0.32    0.13
   1  -4   3    0.32    0.15
  -1  -4  -3    0.39    0.10
  -1  -4  -3    0.29    0.10
  -1  -4  -3    0.30    0.10
   1  -4   3    0.25    0.10
   1  -4   3    0.26    0.12
   1  -4   3    0.24    0.09
  -1  -4  -3    0.28    0.10
   1  -4   3    0.16    0.10
  -1  -4  -3    0.23    0.10
   1  -4   4    1.92    0.23
  -1  -4  -4    2.41    0.25
  -1  -4  -4    2.03    0.22
   1  -4   4    2.22    0.25
   1  -4   4    1.88    0.23
   1  -4   4    1.43    0.27
  -1  -4  -4    2.15    0.25
   1  -4   4    2.08    0.26
  -1  -4  -4    2.17    0.23
   1  -4   4    2.24    0.25
  -1  -4  -4    2.14    0.26
   1  -4   4    1.98    0.20
   1  -4   4    1.97    0.19
   1  -4   4    2.37    0.38
  -1  -4  -4    1.77    0.21
  -1  -4  -4    1.85    0.23
   1  -4   4    1.95    0.21
   1  -4   4    1.89    0.23
  -1  -4  -4    2.27    0.24
  -1  -4  -4    1.91    0.23
   1  -4   5    0.46    0.14
   1  -4   5    0.34    0.10
  -1  -4  -5    0.42    0.12
  -1  -4  -5    0.43    0.12
   1  -4   5    0.48    0.11
   1  -4   5    0.43    0.11
  -1  -4  -5    0.57    0.14
  -1  -4  -5    0.49    0.13
   1  -4   5    0.49    0.14
  -1  -4  -5    0.43    0.12
  -1  -4  -5    0.40    0.11
   1  -4   5    0.56    0.13
   1  -4   5    0.76    0.22
   1  -4   5    0.52    0.14
  -1  -4  -5    0.41    0.12
  -1  -4  -5    0.58    0.13
   1  -4   5    0.53    0.14
   1  -4   5    0.72    0.21
  -1  -4  -5    0.55    0.17
   1  -4   5    0.33    0.13
   1  -4   5    0.49    0.18
  -1  -4  -6    0.24    0.12
   1  -4   6    0.32    0.14
  -1  -4  -6    0.07    0.07
   1  -4   6    0.21    0.09
   1  -4   6    0.22    0.11
  -1  -4  -6    0.23    0.11
   1  -4   6    0.07    0.09
   1  -4   6    0.38    0.18
   1  -4   6    0.15    0.09
   1  -4   6    0.29    0.15
   1  -4   6    0.22    0.13
  -1  -4  -6    0.29    0.11
  -1  -4  -6    0.07    0.09
   1  -4   6    0.15    0.07
  -1  -4  -6    0.29    0.10
  -1  -4  -6    0.19    0.12
   1  -4   6    0.14    0.09
   1  -4   6    0.24    0.13
   1  -4   6    0.68    0.21
  -1  -4  -6    0.15    0.08
  -1  -4  -7    1.48    0.23
   1  -4   7    1.49    0.33
  -1  -4  -7    1.51    0.21
  -1  -4  -7    1.50    0.22
   1  -4   7    1.31    0.31
  -1  -4  -7    1.46    0.25
   1  -4   7    1.75    0.26
   1  -4   7    1.65    0.24
  -1  -4  -7    1.70    0.24
   1  -4   7    1.42    0.22
   1  -4   7    1.49    0.32
   1  -4   7    1.62    0.24
  -1  -4  -7    2.13    0.24
   1  -4   7    1.34    0.19
  -1  -4  -7    1.61    0.21
   1  -4   7    1.29    0.19
   1  -4   7    1.59    0.24
   1  -4   7    1.75    0.22
  -1  -4  -7    1.80    0.25
  -1  -4  -8    0.04    0.09
   1  -4   8    0.20    0.10
  -1  -4  -8    0.16    0.10
   1  -4   8    0.12    0.08
   1  -4   8    0.16    0.13
   1  -4   8    0.02    0.09
  -1  -4  -8    0.28    0.13
  -1  -4  -8    0.00    0.09
   1  -4   8    0.13    0.09
   1  -4   8    0.08    0.08
  -1  -4  -8    0.17    0.10
   1  -4   8    0.07    0.09
  -1  -4  -8    0.09    0.10
  -1  -4  -8    0.23    0.12
  -1  -4  -8    0.26    0.12
   1  -4   8    0.04    0.07
   1  -4   8    0.15    0.11
   1  -4   8    0.01    0.09
   1  -4   8    0.15    0.07
  -1  -4  -9    0.67    0.15
   1  -4   9    0.50    0.15
   1  -4   9    0.75    0.14
   1  -4   9    0.52    0.15
  -1  -4  -9    0.46    0.14
   1  -4   9    0.40    0.12
   1  -4   9    0.50    0.12
  -1  -4  -9    0.54    0.15
   1  -4   9    0.48    0.14
   1  -4   9    0.62    0.16
  -1  -4  -9    0.52    0.14
  -1  -4  -9    0.42    0.12
  -1  -4  -9    0.68    0.18
   1  -4   9    0.63    0.17
   1  -4   9    0.60    0.17
  -1  -4  -9    0.66    0.14
  -1  -4  -9    0.57    0.15
   1  -4  10    2.55    0.27
  -1  -4 -10    2.41    0.26
   1  -4  10    2.43    0.24
   1  -4  10    2.62    0.27
   1  -4  10    2.24    0.24
   1  -4  10    2.28    0.24
  -1  -4 -10    2.81    0.27
   1  -4  10    3.16    0.32
  -1  -4 -10    2.64    0.25
   1  -4  10    2.58    0.30
  -1  -4 -10    2.46    0.28
  -1  -4 -10    2.68    0.30
  -1  -4 -10    2.37    0.25
  -1  -4 -10    2.55    0.28
   1  -4  10    2.48    0.27
  -1  -4 -10    2.37    0.28
  -1  -4 -11    0.50    0.12
  -1  -4 -11    0.67    0.16
  -1  -4 -11    0.60    0.16
   1  -4  11    0.52    0.13
   1  -4  11    0.41    0.10
   1  -4  11    0.65    0.15
   1  -4  11    0.76    0.14
  -1  -4 -11    0.60    0.12
   1  -4  11    0.71    0.16
   1  -4  11    0.40    0.13
  -1  -4 -11    0.62    0.15
   1  -4  11    0.39    0.10
  -1  -4 -11    0.48    0.12
  -1  -4 -11    0.52    0.12
   1  -4  12    0.00    0.05
  -1  -4 -12    0.11    0.09
  -1  -4 -12    0.00    0.07
   1  -4  12    0.05    0.07
   1  -4  12    0.22    0.07
  -1  -4 -12   -0.03    0.07
   1  -4  12    0.09    0.07
  -1  -4 -12    0.07    0.09
   1  -4  12    0.12    0.07
  -1  -4 -12    0.04    0.05
  -1  -4 -12    0.01    0.08
   1  -4  12    0.02    0.08
   1  -4  13    0.34    0.08
   1  -4  13    0.36    0.09
  -1  -4 -13    0.29    0.10
  -1  -4 -13    0.23    0.08
   1  -4  13    0.37    0.10
  -1  -4 -13    0.23    0.08
  -1  -4 -13    0.13    0.08
  -1  -4 -13    0.33    0.10
   1  -4  13    0.16    0.08
  -1  -4 -14    0.24    0.07
   1  -4  14    0.25    0.08
  -1  -4 -14    0.13    0.06
  -1  -4 -14    0.13    0.07
   1  -4  14    0.08    0.06
   1  -3 -16    7.09    0.34
  -1  -3  16    7.49    0.35
  -1  -3  16    6.41    0.26
   1  -3 -16    6.95    0.30
   1  -3 -16    7.39    0.34
   1  -3 -16    7.42    0.35
  -1  -3  16    7.71    0.35
  -1  -3  15    6.87    0.39
  -1  -3  15    7.31    0.40
   1  -3 -15    7.14    0.41
   1  -3 -15    6.87    0.37
  -1  -3  15    6.63    0.32
  -1  -3  15    6.76    0.38
   1  -3 -15    6.57    0.32
  -1  -3  15    6.12    0.29
  -1  -3  15    6.18    0.31
  -1  -3  15    6.58    0.32
   1  -3 -15    7.44    0.40
   1  -3 -15    7.11    0.40
  -1  -3  14    6.66    0.35
  -1  -3  14    7.36    0.44
  -1  -3  14    6.82    0.36
   1  -3 -14    7.79    0.45
  -1  -3  14    7.90    0.46
  -1  -3  14    6.49    0.35
   1  -3 -14    6.47    0.37
   1  -3 -14    7.05    0.44
   1  -3 -14    7.02    0.42
  -1  -3  14    6.38    0.35
   1  -3 -14    7.57    0.46
  -1  -3  14    6.94    0.43
  -1  -3  13    0.89    0.17
  -1  -3  13    1.04    0.19
   1  -3 -13    1.18    0.19
  -1  -3  13    0.90    0.15
   1  -3 -13    0.98    0.19
  -1  -3  13    0.91    0.15
  -1  -3  13    0.91    0.17
   1  -3 -13    0.98    0.19
  -1  -3  13    1.04    0.16
   1  -3 -13    0.89    0.16
  -1  -3  13    0.95    0.18
  -1  -3  13    1.05    0.16
   1  -3 -13    0.94    0.18
   1  -3 -12    9.76    0.56
  -1  -3  12    9.32    0.47
  -1  -3  12    8.94    0.45
  -1  -3  12    8.98    0.50
   1  -3 -12    9.99    0.56
  -1  -3  12    9.44    0.46
   1  -3 -12    9.90    0.54
  -1  -3  12   10.52    0.58
  -1  -3  12   10.39    0.56
   1  -3 -12    9.70    0.54
   1  -3 -12    9.40    0.51
  -1  -3  12   10.46    0.49
  -1  -3  12    9.26    0.54
  -1  -3  12    9.16    0.45
  -1  -3  12    9.59    0.56
  -1  -3  11   37.95    1.10
  -1  -3  11   34.28    0.88
  -1  -3  11   35.96    1.69
  -1  -3  11   33.29    0.87
  -1  -3  11   35.12    0.86
   1  -3 -11   35.94    1.03
  -1  -3  11   37.77    0.98
  -1  -3  11   37.40    1.07
   1  -3 -11   34.41    0.97
  -1  -3  11   35.05    1.04
  -1  -3  11   35.32    0.88
   1  -3 -11   33.49    0.90
   1  -3 -11   37.52    1.08
  -1  -3  11   34.13    0.95
  -1  -3  11   36.74    1.05
   1  -3 -11   35.86    1.01
   1  -3 -11   37.54    1.08
   1  -3 -10    6.69    0.46
  -1  -3  10    6.14    0.71
   1  -3 -10    6.17    0.39
   1  -3 -10    6.84    0.45
  -1  -3  10    6.30    0.40
  -1  -3  10    6.79    0.45
  -1  -3  10    6.70    0.44
   1  -3 -10    6.36    0.42
   1  -3 -10    6.75    0.43
  -1  -3  10    6.88    0.46
   1  -3 -10    7.77    0.65
  -1  -3  10    6.79    0.48
  -1  -3  10    6.03    0.36
  -1  -3  10    6.10    0.46
   1  -3 -10    6.87    0.44
  -1  -3  10    6.01    0.36
   1  -3 -10    6.62    0.66
  -1  -3  10    6.29    0.37
  -1  -3  10    6.24    0.35
   1  -3 -10    6.09    0.37
  -1  -3  10    6.84    0.43
   1  -3  -9    4.40    0.34
   1  -3  -9    3.74    0.31
  -1  -3   9    4.27    0.35
  -1  -3   9    4.22    0.36
   1  -3  -9    4.32    0.34
  -1  -3   9    4.14    0.33
   1  -3  -9    3.64    0.48
  -1  -3   9    4.13    0.35
   1  -3  -9    4.07    0.30
  -1  -3   9    3.77    0.35
   1  -3  -9    4.12    0.31
   1  -3  -9    4.39    0.36
  -1  -3   9    4.03    0.28
  -1  -3   9    4.06    0.33
  -1  -3   9    4.10    0.33
   1  -3  -9    4.29    0.35
  -1  -3   9    4.56    0.61
  -1  -3   8   29.73    0.93
   1  -3  -8   28.35    0.84
  -1  -3   8   27.38    1.40
   1  -3  -8   30.83    0.89
  -1  -3   8   27.96    0.81
  -1  -3   8   29.64    0.85
   1  -3  -8   29.81    0.86
  -1  -3   8   29.23    0.80
  -1  -3   8   30.04    0.85
  -1  -3   8   28.58    0.88
   1  -3  -8   28.74    1.12
   1  -3  -8   30.03    0.83
   1  -3  -8   29.46    0.79
   1  -3  -8   29.64    1.30
   1  -3  -8   28.09    0.76
  -1  -3   8   26.95    0.85
  -1  -3   8   28.43    0.86
   1  -3  -8   28.98    0.84
   1  -3  -8   29.27    0.81
  -1  -3   8   27.73    0.85
   1  -3  -7   19.62    0.65
  -1  -3   7   17.51    0.65
   1  -3  -7   18.92    0.61
  -1  -3   7   18.44    0.64
  -1  -3   7   17.30    0.64
  -1  -3   7   19.29    0.71
  -1  -3   7   19.00    0.69
   1  -3  -7   17.33    0.95
  -1  -3   7   19.55    0.61
   1  -3  -7   18.67    0.91
   1  -3  -7   19.08    0.65
   1  -3  -7   19.70    0.67
   1  -3  -7   19.01    0.65
   1  -3  -7   19.83    0.65
  -1  -3   7   18.14    0.64
  -1  -3   7   17.78    0.61
   1  -3  -7   18.48    0.57
  -1  -3   7   17.61    0.65
   1  -3  -7   19.16    0.63
  -1  -3   7   18.12    1.08
   1  -3  -6    5.09    0.47
  -1  -3   6    4.95    0.33
  -1  -3   6    4.97    0.41
   1  -3  -6    4.90    0.33
  -1  -3   6    4.53    0.53
   1  -3  -6    4.38    0.45
   1  -3  -6    5.33    0.32
  -1  -3   6    5.07    0.35
  -1  -3   6    4.46    0.29
   1  -3  -6    5.15    0.34
  -1  -3   6    5.17    0.30
  -1  -3   6    4.48    0.30
   1  -3  -6    5.56    0.34
  -1  -3   6    5.00    0.31
   1  -3  -6    5.43    0.33
   1  -3  -6    5.50    0.34
  -1  -3   6    4.70    0.43
  -1  -3   6    4.92    0.34
   1  -3  -6    5.06    0.31
  -1  -3   6    4.69    0.31
  -1  -3   6    4.32    0.32
  -1  -3   6    5.09    0.33
  -1  -3   5   78.88    1.25
  -1  -3   5   66.93    1.17
   1  -3  -5   82.98    1.21
   1  -3  -5   81.50    1.83
  -1  -3   5   81.26    1.11
   1  -3  -5   74.65    1.71
  -1  -3   5   74.78    1.57
  -1  -3   5   74.45    1.97
   1  -3  -5   79.21    1.18
  -1  -3   5   71.52    1.19
  -1  -3   5   75.07    1.50
  -1  -3   5   77.49    1.27
   1  -3  -5   79.03    1.16
  -1  -3   4   74.15    1.49
  -1  -3   4   73.58    1.85
   1  -3  -4   78.26    1.61
  -1  -3   4   75.00    1.44
  -1  -3   3  136.57    1.88
   1  -3  -3  132.93    1.97
  -1  -3   3  135.94    2.35
   1  -3  -2   70.46    1.33
   1  -3  -2   73.17    1.23
  -1  -3   2   71.31    1.33
  -1  -3   2   71.13    1.58
   1  -3  -1    1.30    0.25
  -1  -3   1    1.04    0.19
   1  -3  -1    1.49    0.20
   1  -3  -1    1.13    0.18
   1  -3   0    4.85    0.44
   1  -3   0    4.76    0.36
   1  -3   0    3.88    0.28
  -1  -3   0    4.54    0.36
   1  -3   0    4.37    0.31
   1  -3   1    7.83    0.46
   1  -3   1    7.68    0.50
  -1  -3  -1    8.26    0.46
   1  -3   2    2.62    0.64
   1  -3   2    5.01    0.47
  -1  -3  -2    5.62    0.37
   1  -3   2    3.57    0.40
   1  -3   3    3.26    0.40
   1  -3   3    3.18    0.44
  -1  -3  -3    5.81    0.40
   1  -3   3    6.82    0.54
   1  -3   4   50.12    1.56
   1  -3   4   53.93    1.47
  -1  -3  -4   53.01    1.23
   1  -3   4   46.97    1.44
   1  -3   4   50.36    1.00
   1  -3   5   42.42    0.89
  -1  -3  -5   42.46    0.92
   1  -3   5   40.29    0.98
  -1  -3  -5   41.78    0.89
   1  -3   5   44.11    1.36
   1  -3   5   41.85    0.93
  -1  -3  -5   43.60    0.87
  -1  -3  -5   41.61    0.85
  -1  -3  -5   43.68    0.90
  -1  -3  -5   43.63    0.98
   1  -3   5   41.65    0.95
   1  -3   5   40.74    1.46
   1  -3   5   40.62    0.85
   1  -3   5   39.64    0.84
  -1  -3  -5   44.25    0.91
   1  -3   5   40.11    0.77
   1  -3   5   41.27    0.95
   1  -3   5   41.23    0.92
  -1  -3  -5   45.88    1.24
  -1  -3  -5   43.99    0.95
   1  -3   6   39.14    0.89
  -1  -3  -6   38.73    0.93
   1  -3   6   38.36    1.45
   1  -3   6   40.47    1.00
   1  -3   6   37.15    0.88
  -1  -3  -6   38.79    0.91
   1  -3   6   39.36    1.34
   1  -3   6   35.02    0.90
   1  -3   6   37.99    0.98
  -1  -3  -6   36.50    0.98
   1  -3   6   37.93    0.96
  -1  -3  -6   37.86    0.84
   1  -3   6   36.44    0.74
  -1  -3  -6   38.28    0.91
  -1  -3  -6   37.24    0.83
   1  -3   6   38.19    1.52
   1  -3   6   37.71    0.94
  -1  -3  -6   39.03    0.94
   1  -3   6   36.89    0.88
   1  -3   6   35.78    0.78
  -1  -3  -6   41.39    1.26
  -1  -3  -6   38.75    0.90
   1  -3   6   36.10    0.81
  -1  -3  -7   20.35    0.66
  -1  -3  -7   21.50    0.71
   1  -3   7   19.57    0.62
   1  -3   7   22.05    0.77
   1  -3   7   20.73    0.75
  -1  -3  -7   19.95    0.64
   1  -3   7   21.98    1.13
   1  -3   7   20.77    0.75
   1  -3   7   19.86    0.59
   1  -3   7   20.79    0.68
  -1  -3  -7   21.69    0.75
  -1  -3  -7   23.00    1.02
   1  -3   7   20.28    1.15
  -1  -3  -7   20.39    0.72
   1  -3   7   20.42    0.69
  -1  -3  -7   21.05    0.71
   1  -3   7   19.49    0.73
  -1  -3  -7   22.21    0.75
   1  -3   7   20.50    0.66
   1  -3   7   21.96    1.03
   1  -3   7   20.63    0.71
  -1  -3  -7   20.98    0.71
   1  -3   8    4.15    0.55
   1  -3   8    5.12    0.51
  -1  -3  -8    4.72    0.35
   1  -3   8    3.91    0.33
  -1  -3  -8    4.22    0.31
   1  -3   8    4.07    0.35
   1  -3   8    4.22    0.36
  -1  -3  -8    4.65    0.36
   1  -3   8    3.98    0.49
  -1  -3  -8    4.26    0.30
   1  -3   8    3.87    0.30
  -1  -3  -8    4.88    0.50
  -1  -3  -8    4.17    0.33
   1  -3   8    4.54    0.37
  -1  -3  -8    4.27    0.35
   1  -3   8    4.69    0.37
   1  -3   8    4.07    0.30
  -1  -3  -8    4.56    0.36
  -1  -3  -8    4.17    0.33
   1  -3   8    4.44    0.29
   1  -3   8    4.10    0.30
   1  -3   8    4.41    0.35
   1  -3   8    4.20    0.33
   1  -3   8    4.33    0.28
   1  -3   9    3.17    0.29
   1  -3   9    3.55    0.47
  -1  -3  -9    3.70    0.34
   1  -3   9    2.76    0.45
  -1  -3  -9    3.95    0.33
  -1  -3  -9    3.38    0.32
  -1  -3  -9    3.42    0.28
  -1  -3  -9    3.60    0.32
   1  -3   9    4.62    0.48
   1  -3   9    3.75    0.31
  -1  -3  -9    3.79    0.47
   1  -3   9    3.14    0.29
   1  -3   9    3.44    0.26
  -1  -3  -9    3.43    0.28
   1  -3   9    3.94    0.35
   1  -3   9    3.75    0.30
   1  -3   9    3.91    0.35
   1  -3   9    3.44    0.27
   1  -3   9    3.67    0.33
   1  -3   9    3.68    0.32
   1  -3   9    3.39    0.34
  -1  -3  -9    3.66    0.35
   1  -3   9    3.74    0.33
  -1  -3  -9    3.55    0.32
  -1  -3 -10   30.75    0.90
   1  -3  10   29.66    1.45
  -1  -3 -10   32.20    1.01
  -1  -3 -10   33.04    0.98
   1  -3  10   30.24    0.81
   1  -3  10   32.22    1.02
  -1  -3 -10   31.00    0.99
   1  -3  10   31.34    0.85
  -1  -3 -10   31.16    0.94
   1  -3  10   33.80    1.02
   1  -3  10   32.23    0.84
   1  -3  10   31.50    0.81
  -1  -3 -10   30.60    0.98
  -1  -3 -10   30.96    0.87
  -1  -3 -10   29.77    0.81
   1  -3  10   33.82    1.01
   1  -3  10   31.66    0.89
   1  -3  10   31.46    1.39
   1  -3  10   32.37    0.96
   1  -3  10   30.27    1.49
   1  -3  10   31.65    1.02
   1  -3  10   32.64    0.91
   1  -3  10   31.96    0.98
   1  -3  10   26.18    0.82
  -1  -3 -11    7.35    0.47
   1  -3  11    6.71    0.42
   1  -3  11    7.32    0.48
   1  -3  11    6.43    0.44
   1  -3  11    6.96    0.46
  -1  -3 -11    5.93    0.38
  -1  -3 -11    6.94    0.47
  -1  -3 -11    6.33    0.45
  -1  -3 -11    6.56    0.44
   1  -3  11    6.70    0.46
   1  -3  11    6.19    0.38
   1  -3  11    6.13    0.37
   1  -3  11    6.34    0.37
   1  -3  11    7.10    0.48
  -1  -3 -11    7.11    0.48
   1  -3  11    6.42    0.40
   1  -3  11    6.49    0.38
   1  -3  12    2.94    0.26
   1  -3  12    2.93    0.26
  -1  -3 -12    3.12    0.30
   1  -3  12    3.07    0.27
   1  -3  12    3.13    0.29
  -1  -3 -12    2.73    0.25
   1  -3  12    3.22    0.32
  -1  -3 -12    2.85    0.30
   1  -3  12    2.85    0.30
   1  -3  12    2.84    0.25
  -1  -3 -12    3.14    0.32
   1  -3  12    2.98    0.28
  -1  -3 -12    3.28    0.31
   1  -3  12    3.04    0.30
  -1  -3 -12    3.28    0.33
   1  -3  13    2.87    0.24
   1  -3  13    2.76    0.23
  -1  -3 -13    2.75    0.30
   1  -3  13    2.66    0.28
  -1  -3 -13    2.74    0.29
  -1  -3 -13    2.62    0.26
   1  -3  13    2.88    0.25
   1  -3  13    2.85    0.29
   1  -3  13    2.84    0.27
   1  -3  13    2.42    0.22
   1  -3  13    2.47    0.23
  -1  -3 -13    2.87    0.28
   1  -3  13    2.74    0.24
  -1  -3 -13    2.62    0.27
   1  -3  14    1.53    0.16
   1  -3  14    1.58    0.17
   1  -3  14    1.80    0.20
  -1  -3 -14    1.31    0.19
   1  -3  14    1.66    0.20
  -1  -3 -14    1.51    0.20
  -1  -3 -14    1.39    0.17
  -1  -3 -14    1.47    0.19
   1  -3  14    1.61    0.17
   1  -3  14    1.51    0.16
   1  -3  14    1.64    0.17
   1  -3  14    1.77    0.18
   1  -3  14    1.88    0.21
  -1  -3 -15    0.95    0.12
   1  -3  15    0.84    0.11
   1  -3  15    1.09    0.15
   1  -3  15    0.80    0.10
  -1  -3 -15    0.79    0.11
  -1  -3 -15    0.93    0.14
  -1  -3 -15    0.91    0.14
   1  -3  15    0.88    0.10
   1  -3  15    0.91    0.11
   1  -3  15    1.09    0.15
   1  -3  15    0.90    0.13
   1  -3  15    0.76    0.10
  -1  -3 -15    0.87    0.13
  -1  -2  17    0.48    0.09
  -1  -2  17    0.30    0.08
  -1  -2  17    0.51    0.09
  -1  -2  17    0.46    0.09
   1  -2 -17    0.31    0.09
  -1  -2  17    0.52    0.09
   1  -2 -17    0.24    0.07
  -1  -2  17    0.44    0.10
   1  -2 -17    0.37    0.09
   1  -2 -17    0.42    0.09
   1  -2 -16    0.19    0.09
  -1  -2  16    0.33    0.10
  -1  -2  16    0.18    0.08
   1  -2 -16    0.24    0.08
  -1  -2  16    0.27    0.09
   1  -2 -16    0.17    0.09
  -1  -2  16    0.12    0.08
  -1  -2  16    0.19    0.08
   1  -2 -16    0.22    0.10
  -1  -2  16    0.30    0.09
  -1  -2  15    0.31    0.10
   1  -2 -15    0.53    0.14
  -1  -2  15    0.59    0.12
  -1  -2  15    0.50    0.13
  -1  -2  15    0.52    0.13
  -1  -2  15    0.38    0.12
  -1  -2  15    0.39    0.09
   1  -2 -15    0.26    0.10
  -1  -2  15    0.44    0.12
  -1  -2  15    0.60    0.13
   1  -2 -15    0.30    0.08
   1  -2 -15    0.33    0.12
   1  -2 -15    0.58    0.15
  -1  -2  15    0.63    0.14
  -1  -2  14    2.34    0.23
   1  -2 -14    2.55    0.28
  -1  -2  14    3.01    0.29
  -1  -2  14    2.67    0.29
  -1  -2  14    2.83    0.28
  -1  -2  14    2.98    0.30
   1  -2 -14    2.82    0.29
  -1  -2  14    2.77    0.28
  -1  -2  14    2.02    0.22
   1  -2 -14    2.78    0.31
  -1  -2  14    2.78    0.27
   1  -2 -14    2.73    0.30
  -1  -2  14    2.86    0.31
   1  -2 -14    2.82    0.26
   1  -2 -13    1.12    0.18
  -1  -2  13    1.45    0.24
  -1  -2  13    1.42    0.23
   1  -2 -13    1.48    0.22
   1  -2 -13    1.55    0.24
  -1  -2  13    0.90    0.16
  -1  -2  13    1.24    0.19
  -1  -2  13    1.45    0.23
  -1  -2  13    1.55    0.22
   1  -2 -13    1.34    0.19
  -1  -2  13    1.19    0.20
   1  -2 -13    1.49    0.23
  -1  -2  13    1.30    0.20
  -1  -2  13    1.31    0.21
   1  -2 -13    1.16    0.20
  -1  -2  13    1.27    0.15
   1  -2 -12    1.57    0.21
   1  -2 -12    1.58    0.24
  -1  -2  12    1.65    0.24
   1  -2 -12    1.36    0.22
  -1  -2  12    1.35    0.20
  -1  -2  12    1.05    0.17
   1  -2 -12    1.52    0.23
  -1  -2  12    1.47    0.21
  -1  -2  12    1.49    0.23
  -1  -2  12    2.32    0.32
  -1  -2  12    1.51    0.23
   1  -2 -12    1.30    0.21
  -1  -2  12    1.27    0.20
   1  -2 -12    1.65    0.21
  -1  -2  12    1.43    0.20
  -1  -2  12    1.29    0.20
   1  -2 -12    1.60    0.19
  -1  -2  11   18.08    0.67
  -1  -2  11   21.06    1.01
   1  -2 -11   22.00    0.78
  -1  -2  11   21.34    0.72
   1  -2 -11   20.92    0.66
  -1  -2  11   21.59    0.77
  -1  -2  11   19.00    1.02
   1  -2 -11   19.73    0.65
  -1  -2  11   22.29    0.75
   1  -2 -11   20.22    0.68
  -1  -2  11   21.51    0.78
   1  -2 -11   22.51    0.79
   1  -2 -11   25.14    1.20
   1  -2 -11   21.49    0.72
  -1  -2  11   19.87    1.08
  -1  -2  11   21.65    0.81
  -1  -2  11   21.95    0.72
  -1  -2  11   21.08    0.64
  -1  -2  11   21.50    0.72
   1  -2 -11   21.59    0.75
  -1  -2  11   19.30    1.19
  -1  -2  11   21.20    0.76
  -1  -2  11   17.61    0.63
   1  -2 -11   21.73    0.76
  -1  -2  10    2.79    0.28
  -1  -2  10    2.87    0.25
  -1  -2  10    2.94    0.26
  -1  -2  10    2.62    0.38
   1  -2 -10    2.71    0.23
  -1  -2  10    2.53    0.23
  -1  -2  10    2.49    0.24
  -1  -2  10    2.81    0.26
   1  -2 -10    3.00    0.29
   1  -2 -10    2.68    0.24
  -1  -2  10    2.30    0.33
   1  -2 -10    2.75    0.27
   1  -2 -10    2.90    0.28
  -1  -2  10    2.52    0.24
  -1  -2  10    2.75    0.37
   1  -2 -10    2.74    0.44
  -1  -2  10    2.71    0.27
  -1  -2  10    2.90    0.28
  -1  -2  10    2.69    0.28
  -1  -2  10    2.49    0.45
   1  -2 -10    2.61    0.26
   1  -2 -10    2.57    0.25
  -1  -2  10    3.17    0.26
   1  -2  -9    5.27    0.58
  -1  -2   9    5.30    0.35
   1  -2  -9    5.31    0.34
  -1  -2   9    5.17    0.32
   1  -2  -9    4.94    0.44
  -1  -2   9    5.73    0.33
  -1  -2   9    5.28    0.32
  -1  -2   9    5.16    0.50
   1  -2  -9    5.79    0.33
   1  -2  -9    5.90    0.37
   1  -2  -9    5.58    0.34
  -1  -2   9    5.29    0.32
  -1  -2   9    5.29    0.36
  -1  -2   9    5.03    0.31
   1  -2  -9    5.37    0.34
   1  -2  -9    4.93    0.31
  -1  -2   9    5.46    0.37
  -1  -2   9    5.39    0.59
   1  -2  -9    5.64    0.36
  -1  -2   9    5.50    0.37
  -1  -2   9    5.13    0.36
  -1  -2   9    5.32    0.51
  -1  -2   9    5.60    0.49
  -1  -2   9    4.97    0.28
  -1  -2   9    5.58    0.32
  -1  -2   8   16.67    0.78
  -1  -2   8   15.13    0.80
  -1  -2   8   15.88    0.58
  -1  -2   8   14.82    0.81
  -1  -2   8   14.94    0.92
  -1  -2   8   16.14    0.57
  -1  -2   8   14.35    0.50
   1  -2  -8   16.40    0.53
   1  -2  -8   16.46    0.54
   1  -2  -8   16.90    0.56
  -1  -2   8   16.82    0.58
   1  -2  -8   14.87    0.72
   1  -2  -8   16.10    0.55
   1  -2  -8   16.97    0.57
  -1  -2   8   17.42    0.61
  -1  -2   8   15.71    0.55
   1  -2  -8   16.56    0.92
   1  -2  -7    6.06    0.45
  -1  -2   7    7.15    0.48
   1  -2  -7    7.05    0.56
  -1  -2   7    6.03    0.58
  -1  -2   7    6.50    0.39
  -1  -2   7    6.53    0.49
   1  -2  -7    5.26    0.37
  -1  -2   6    3.97    0.34
  -1  -2   6    3.15    0.39
  -1  -2   6    4.06    0.36
   1  -2  -6    3.72    0.35
   1  -2  -6    3.91    0.40
  -1  -2   6    3.66    0.27
   1  -2  -6    3.43    0.28
  -1  -2   5    4.15    0.27
   1  -2  -5    4.28    0.38
   1  -2  -5    3.92    0.35
  -1  -2   5    3.87    0.40
  -1  -2   5    3.85    0.33
   1  -2  -5    3.62    0.28
  -1  -2   5    4.15    0.32
   1  -2  -4    5.44    0.32
  -1  -2   4    5.80    0.46
  -1  -2   4    6.33    0.36
  -1  -2   4    6.50    0.32
   1  -2  -4    6.45    0.43
  -1  -2   4    5.84    0.37
   1  -2  -4    6.37    0.42
  -1  -2   3   19.61    0.60
  -1  -2   3   18.98    0.76
  -1  -2   3   20.61    0.53
   1  -2  -3   20.35    0.68
   1  -2  -3   21.48    0.75
   1  -2  -3   18.76    0.56
  -1  -2   2  121.99    1.78
  -1  -2   2  124.60    1.39
   1  -2  -2  122.67    1.54
   1  -2  -2  120.83    1.42
   1  -2  -1   56.73    0.70
   1  -2  -1   57.24    1.01
  -1  -2   1   58.87    1.16
  -1  -2   0   35.72    0.52
   1  -2   0   34.23    0.37
   1  -2   0   37.58    0.93
   1  -2   0   32.78    0.76
  -1  -2   0   36.62    0.86
   1  -2   0   36.42    0.82
   1  -2   0   38.36    0.93
  -1  -2  -1  119.87    1.48
   1  -2   1  113.69    0.87
   1  -2   1  114.63    1.68
  -1  -2  -1  113.69    1.17
   1  -2   1  116.00    1.64
   1  -2   1  116.08    1.58
  -1  -2  -1  109.43    0.79
  -1  -2  -2   19.62    0.59
   1  -2   2   17.93    0.73
   1  -2   2   18.66    0.70
  -1  -2  -2   17.22    0.51
   1  -2   2   18.22    0.44
   1  -2   2   17.25    0.66
  -1  -2  -2   19.35    0.55
   1  -2   3    8.64    0.49
   1  -2   3    8.57    0.51
   1  -2   3    8.78    0.54
  -1  -2  -3    9.41    0.43
  -1  -2  -3    7.75    0.40
  -1  -2  -3    8.62    0.40
   1  -2   3    9.26    0.37
   1  -2   4    0.22    0.13
  -1  -2  -4    0.50    0.14
   1  -2   4    0.29    0.09
   1  -2   4    0.21    0.13
  -1  -2  -4    0.28    0.08
  -1  -2  -4    0.43    0.13
   1  -2   4    0.35    0.17
  -1  -2  -5    0.44    0.10
   1  -2   5    1.04    0.24
   1  -2   5    0.54    0.18
  -1  -2  -5    0.70    0.16
   1  -2   5    0.68    0.13
   1  -2   5    0.59    0.19
   1  -2   5    0.59    0.17
   1  -2   6    0.37    0.17
   1  -2   6    0.25    0.18
   1  -2   6    0.25    0.12
   1  -2   6    0.35    0.16
  -1  -2  -6    0.38    0.17
  -1  -2  -7    6.91    0.35
   1  -2   7    7.66    0.58
   1  -2   7    6.26    0.35
   1  -2   7    6.47    0.36
   1  -2   7    6.26    0.61
  -1  -2  -7    7.16    0.35
  -1  -2  -7    6.55    0.36
  -1  -2  -7    7.49    0.40
  -1  -2  -7    7.18    0.37
   1  -2   7    6.68    0.35
   1  -2   7    7.10    0.50
  -1  -2  -7    7.66    0.55
  -1  -2  -7    7.14    0.37
   1  -2   7    6.64    0.37
   1  -2   7    7.35    0.62
   1  -2   7    6.15    0.31
   1  -2   8    7.46    0.41
   1  -2   8    6.97    0.40
  -1  -2  -8    6.85    0.38
   1  -2   8    7.00    0.39
   1  -2   8    6.58    0.31
  -1  -2  -8    6.75    0.34
  -1  -2  -8    6.90    0.38
   1  -2   8    7.30    0.37
   1  -2   8    6.95    0.35
   1  -2   8    6.84    0.40
  -1  -2  -8    7.26    0.40
   1  -2   8    7.29    0.68
   1  -2   8    6.72    0.35
   1  -2   8    7.32    0.64
  -1  -2  -8    7.23    0.43
   1  -2   8    7.67    0.61
  -1  -2  -8    7.20    0.40
   1  -2   8    7.18    0.41
  -1  -2  -8    7.13    0.39
   1  -2   8    6.69    0.36
   1  -2   8    6.31    0.34
   1  -2   8    7.24    0.41
  -1  -2  -8    8.26    0.61
   1  -2   8    6.96    0.54
   1  -2   9    3.91    0.29
   1  -2   9    4.03    0.49
  -1  -2  -9    4.36    0.48
  -1  -2  -9    3.76    0.27
   1  -2   9    4.00    0.43
   1  -2   9    4.04    0.27
   1  -2   9    3.66    0.32
   1  -2   9    4.23    0.31
  -1  -2  -9    3.97    0.33
   1  -2   9    3.72    0.29
  -1  -2  -9    3.96    0.31
   1  -2   9    3.82    0.33
   1  -2   9    3.36    0.28
   1  -2   9    4.12    0.32
   1  -2   9    3.83    0.31
  -1  -2  -9    4.31    0.36
   1  -2   9    3.60    0.44
  -1  -2  -9    3.81    0.31
   1  -2   9    4.10    0.30
   1  -2   9    4.42    0.57
   1  -2   9    4.15    0.33
   1  -2   9    3.85    0.31
  -1  -2  -9    3.81    0.32
  -1  -2  -9    3.74    0.30
   1  -2  10    2.62    0.48
   1  -2  10    2.21    0.24
  -1  -2 -10    2.21    0.23
   1  -2  10    2.04    0.26
  -1  -2 -10    2.59    0.39
  -1  -2 -10    2.43    0.30
   1  -2  10    2.03    0.22
  -1  -2 -10    2.17    0.25
  -1  -2 -10    2.24    0.26
  -1  -2 -10    2.40    0.26
   1  -2  10    2.26    0.24
   1  -2  10    2.00    0.42
  -1  -2 -10    2.34    0.27
   1  -2  10    2.18    0.35
   1  -2  10    2.24    0.24
   1  -2  10    2.32    0.28
   1  -2  10    2.30    0.25
   1  -2  10    2.19    0.24
   1  -2  10    2.07    0.25
   1  -2  10    2.27    0.21
  -1  -2 -10    2.27    0.26
   1  -2  10    2.31    0.34
   1  -2  10    2.32    0.40
   1  -2  11    2.14    0.40
   1  -2  11    2.01    0.26
  -1  -2 -11    2.17    0.25
  -1  -2 -11    1.97    0.25
   1  -2  11    2.05    0.25
   1  -2  11    2.10    0.40
  -1  -2 -11    2.26    0.38
   1  -2  11    1.87    0.23
   1  -2  11    2.31    0.39
  -1  -2 -11    1.66    0.24
  -1  -2 -11    2.00    0.28
  -1  -2 -11    1.80    0.21
   1  -2  11    1.59    0.21
  -1  -2 -11    1.73    0.25
   1  -2  11    2.02    0.23
   1  -2  11    2.07    0.22
   1  -2  11    2.15    0.24
   1  -2  11    1.92    0.24
   1  -2  11    1.87    0.24
   1  -2  11    1.75    0.24
   1  -2  11    1.15    0.26
   1  -2  11    1.40    0.28
  -1  -2 -11    1.89    0.26
   1  -2  12    0.03    0.06
   1  -2  12    0.12    0.10
   1  -2  12    0.14    0.12
  -1  -2 -12    0.03    0.10
   1  -2  12    0.06    0.10
  -1  -2 -12    0.02    0.07
  -1  -2 -12    0.07    0.10
   1  -2  12   -0.02    0.06
   1  -2  12    0.17    0.08
  -1  -2 -12    0.00    0.09
   1  -2  12    0.06    0.09
  -1  -2 -12    0.04    0.10
   1  -2  12    0.07    0.10
   1  -2  12    0.02    0.08
  -1  -2 -12    0.05    0.05
   1  -2  13    2.01    0.24
  -1  -2 -13    2.29    0.29
   1  -2  13    2.03    0.25
  -1  -2 -13    2.19    0.27
  -1  -2 -13    2.23    0.26
  -1  -2 -13    1.70    0.25
   1  -2  13    1.93    0.25
   1  -2  13    2.16    0.25
   1  -2  13    1.78    0.24
   1  -2  13    1.97    0.25
  -1  -2 -13    1.88    0.24
   1  -2  13    2.06    0.26
   1  -2  13    1.80    0.20
  -1  -2 -13    1.77    0.19
   1  -2  13    2.06    0.25
   1  -2  14   -0.02    0.06
  -1  -2 -14    0.04    0.10
  -1  -2 -14    0.02    0.07
   1  -2  14    0.11    0.09
   1  -2  14    0.07    0.06
   1  -2  14    0.06    0.08
  -1  -2 -14    0.09    0.08
   1  -2  14   -0.06    0.09
  -1  -2 -14   -0.05    0.10
   1  -2  14    0.05    0.07
   1  -2  14   -0.01    0.08
   1  -2  14    0.09    0.10
   1  -2  14   -0.01    0.08
  -1  -2 -14    0.00    0.10
   1  -2  14   -0.02    0.07
   1  -2  15    0.10    0.07
  -1  -2 -15    0.11    0.08
   1  -2  15    0.22    0.09
   1  -2  15    0.08    0.07
   1  -2  15    0.09    0.08
   1  -2  15    0.17    0.08
   1  -2  15    0.10    0.07
   1  -2  15    0.11    0.04
  -1  -2 -15    0.08    0.09
  -1  -2 -15   -0.19    0.12
  -1  -2 -15    0.27    0.10
  -1  -2 -15   -0.13    0.09
   1  -2  15    0.19    0.09
   1  -2  15    0.14    0.08
   1  -2  15    0.14    0.09
   1  -2  16    0.09    0.04
  -1  -2 -16    0.08    0.06
  -1  -2 -16    0.11    0.06
  -1  -2 -16    0.02    0.05
   1  -2  16    0.21    0.07
   1  -2  16    0.12    0.06
   1  -2  16    0.17    0.07
   1  -2  16    0.11    0.07
  -1  -2 -16    0.11    0.07
   1  -2  16    0.03    0.05
   1  -2  16    0.05    0.06
  -1  -2 -16    0.19    0.07
   1  -2  16    0.10    0.06
   1  -2  16    0.04    0.06
  -1  -1  18    0.37    0.08
   1  -1 -18    0.44    0.09
  -1  -1  18    0.37    0.08
   1  -1 -18    0.46    0.09
  -1  -1  18    0.41    0.08
   1  -1 -18    0.29    0.08
  -1  -1  17    1.12    0.13
  -1  -1  17    1.54    0.18
   1  -1 -17    1.20    0.17
   1  -1 -17    1.15    0.15
  -1  -1  17    1.33    0.17
  -1  -1  17    1.34    0.15
   1  -1 -17    1.21    0.16
   1  -1 -17    1.45    0.18
  -1  -1  17    1.24    0.16
  -1  -1  17    1.13    0.13
  -1  -1  17    1.01    0.12
  -1  -1  17    1.22    0.16
  -1  -1  16    1.57    0.17
  -1  -1  16    1.41    0.19
   1  -1 -16    1.27    0.19
  -1  -1  16    1.53    0.20
  -1  -1  16    1.34    0.17
  -1  -1  16    1.48    0.20
  -1  -1  16    1.31    0.14
  -1  -1  16    1.30    0.16
  -1  -1  16    1.46    0.20
   1  -1 -16    1.16    0.18
  -1  -1  16    1.49    0.19
   1  -1 -16    1.46    0.21
   1  -1 -16    1.32    0.18
  -1  -1  16    1.29    0.16
  -1  -1  15    2.70    0.25
  -1  -1  15    2.75    0.29
  -1  -1  15    2.62    0.24
   1  -1 -15    2.72    0.29
  -1  -1  15    3.28    0.31
  -1  -1  15    2.73    0.26
   1  -1 -15    3.04    0.26
   1  -1 -15    2.36    0.23
  -1  -1  15    2.93    0.30
  -1  -1  15    3.01    0.24
  -1  -1  15    3.03    0.26
   1  -1 -15    3.13    0.30
   1  -1 -15    2.71    0.27
  -1  -1  15    3.18    0.31
  -1  -1  15    3.13    0.30
   1  -1 -15    2.92    0.31
  -1  -1  14    4.00    0.32
  -1  -1  14    4.09    0.35
  -1  -1  14    4.06    0.32
   1  -1 -14    4.23    0.36
  -1  -1  14    3.90    0.33
  -1  -1  14    3.75    0.34
   1  -1 -14    3.46    0.29
   1  -1 -14    3.73    0.30
  -1  -1  14    4.10    0.35
  -1  -1  14    4.05    0.34
   1  -1 -14    4.29    0.37
   1  -1 -14    4.09    0.31
  -1  -1  14    3.81    0.35
  -1  -1  14    4.13    0.35
   1  -1 -14    4.10    0.35
  -1  -1  14    4.04    0.28
  -1  -1  14    3.88    0.29
  -1  -1  14    3.95    0.29
   1  -1 -14    4.35    0.37
  -1  -1  13    6.32    0.37
   1  -1 -13    6.27    0.44
  -1  -1  13    4.40    0.51
  -1  -1  13    6.34    0.43
  -1  -1  13    5.99    0.41
  -1  -1  13    5.75    0.38
   1  -1 -13    5.98    0.42
  -1  -1  13    6.47    0.40
  -1  -1  13    6.10    0.44
  -1  -1  13    4.55    0.55
   1  -1 -13    6.28    0.44
  -1  -1  13    5.90    0.35
  -1  -1  13    5.98    0.42
   1  -1 -13    5.96    0.38
  -1  -1  13    5.57    0.60
  -1  -1  13    6.38    0.43
  -1  -1  13    6.33    0.36
  -1  -1  13    6.65    0.43
   1  -1 -13    5.82    0.37
  -1  -1  13    5.03    0.60
  -1  -1  13    6.45    0.60
   1  -1 -13    5.42    0.36
   1  -1 -13    6.24    0.43
  -1  -1  13    5.79    0.41
   1  -1 -12   13.32    0.60
   1  -1 -12   12.67    0.54
  -1  -1  12   13.03    0.59
  -1  -1  12   12.71    0.91
  -1  -1  12   12.91    0.85
  -1  -1  12   12.87    0.59
   1  -1 -12   16.01    0.96
  -1  -1  12   11.95    0.56
  -1  -1  12   12.44    0.89
   1  -1 -12   13.72    0.60
  -1  -1  12   13.26    0.50
  -1  -1  12   12.76    0.50
   1  -1 -12   13.21    0.61
   1  -1 -12   12.98    0.54
  -1  -1  12   12.33    0.58
  -1  -1  12   12.85    0.88
  -1  -1  12   12.73    0.54
   1  -1 -12   12.93    0.91
   1  -1 -12   13.62    0.62
  -1  -1  12   12.67    0.60
   1  -1 -12   11.89    0.53
  -1  -1  12   12.72    0.59
  -1  -1  12   13.11    0.60
  -1  -1  12   13.67    0.55
  -1  -1  12   12.68    0.51
  -1  -1  11    5.63    0.34
  -1  -1  11    5.41    0.36
  -1  -1  11    5.21    0.53
   1  -1 -11    5.34    0.33
   1  -1 -11    5.83    0.38
   1  -1 -11    5.57    0.38
  -1  -1  11    5.47    0.37
  -1  -1  11    4.97    0.33
  -1  -1  11    5.60    0.39
  -1  -1  11    5.33    0.36
  -1  -1  11    5.37    0.37
  -1  -1  11    5.47    0.37
  -1  -1  11    5.40    0.30
   1  -1 -11    5.36    0.33
   1  -1 -11    5.28    0.34
  -1  -1  11    5.83    0.58
   1  -1 -11    4.64    0.52
  -1  -1  11    5.22    0.31
   1  -1 -11    5.63    0.55
  -1  -1  11    5.26    0.38
   1  -1 -11    5.16    0.36
   1  -1 -11    5.62    0.38
  -1  -1  11    5.57    0.59
  -1  -1  11    5.13    0.58
  -1  -1  11    5.25    0.31
  -1  -1  10    1.66    0.20
  -1  -1  10    1.41    0.15
  -1  -1  10    1.17    0.15
   1  -1 -10    1.22    0.32
  -1  -1  10    1.41    0.18
  -1  -1  10    1.40    0.26
   1  -1 -10    1.32    0.17
  -1  -1  10    1.23    0.26
  -1  -1  10    1.49    0.30
  -1  -1  10    1.09    0.12
  -1  -1  10    1.40    0.23
   1  -1 -10    1.35    0.18
  -1  -1  10    1.07    0.15
  -1  -1  10    1.49    0.19
  -1  -1  10    1.30    0.16
  -1  -1  10    1.26    0.15
  -1  -1  10    1.60    0.20
   1  -1 -10    1.26    0.17
   1  -1 -10    1.59    0.19
   1  -1 -10    1.33    0.27
   1  -1 -10    1.17    0.15
   1  -1 -10    1.18    0.27
   1  -1 -10    1.44    0.16
   1  -1 -10    1.48    0.18
  -1  -1  10    1.12    0.17
   1  -1 -10    1.50    0.19
  -1  -1  10    1.22    0.17
  -1  -1  10    1.33    0.18
  -1  -1   9    8.86    0.41
   1  -1  -9    9.29    0.41
  -1  -1   9    8.90    0.39
  -1  -1   9    8.94    0.41
  -1  -1   9    9.00    0.64
  -1  -1   9    9.17    0.61
  -1  -1   9    8.62    0.54
  -1  -1   9    8.47    0.40
   1  -1  -9    7.96    0.51
  -1  -1   9    7.34    0.35
   1  -1  -9    7.20    0.65
   1  -1  -9    8.36    0.61
   1  -1  -9    8.82    0.40
   1  -1  -9    9.38    0.40
   1  -1  -9    9.45    0.41
  -1  -1   9    8.89    0.40
  -1  -1   9    8.74    0.65
  -1  -1   9    8.94    0.39
  -1  -1   9    8.78    0.63
  -1  -1   8   35.13    1.01
   1  -1  -8   35.04    1.13
   1  -1  -8   34.46    0.99
  -1  -1   8   34.41    1.15
  -1  -1   8   35.64    1.11
  -1  -1   8   35.96    1.18
  -1  -1   8   35.53    1.21
   1  -1  -8   33.72    1.24
  -1  -1   7   96.14    1.76
   1  -1  -7   97.75    1.56
  -1  -1   7   98.81    1.55
   1  -1  -7   97.04    1.73
  -1  -1   7   95.39    1.82
  -1  -1   7   97.83    1.80
  -1  -1   7  101.11    1.73
   1  -1  -7   95.29    1.91
  -1  -1   6   89.31    1.48
   1  -1  -6   84.03    1.61
   1  -1  -6   85.62    1.47
  -1  -1   6   86.87    1.52
  -1  -1   6   85.75    1.52
  -1  -1   6   86.77    1.31
   1  -1  -6   86.82    1.39
  -1  -1   6   86.65    1.57
  -1  -1   5   32.70    0.70
   1  -1  -5   33.75    0.84
  -1  -1   5   32.51    0.85
   1  -1  -5   33.30    0.81
  -1  -1   5   31.45    0.83
  -1  -1   5   32.88    0.82
   1  -1  -5   33.05    0.91
  -1  -1   4   11.16    0.44
  -1  -1   4   11.36    0.46
  -1  -1   4   10.31    0.36
  -1  -1   4   11.38    0.43
   1  -1  -4   12.52    0.48
   1  -1  -4   11.47    0.50
   1  -1  -4   12.24    0.45
  -1  -1   4   11.63    0.36
  -1  -1   3   60.31    0.83
   1  -1  -3   59.59    0.98
  -1  -1   3   58.81    0.84
  -1  -1   3   60.13    0.87
  -1  -1   3   60.45    0.65
  -1  -1   2  282.36    1.49
  -1  -1   2  289.56    1.91
   1  -1  -2  274.13    1.89
  -1  -1   2  280.95    1.41
   1  -1  -2  260.11    1.74
  -1  -1   1  309.48    1.17
   1  -1  -1  307.51    1.81
  -1  -1   0  211.20    0.90
  -1  -1   0  211.95    1.08
  -1  -1  -1  418.28    1.86
   1  -1   1  421.04    1.85
  -1  -1  -1  436.54    2.33
   1  -1   1  413.72    2.43
  -1  -1  -1  420.72    2.29
   1  -1   1  400.84    2.15
  -1  -1  -2   52.24    0.60
   1  -1   2   58.10    1.00
   1  -1   2   54.46    0.79
   1  -1   2   52.33    0.82
  -1  -1  -2   53.72    0.82
  -1  -1  -2   57.54    0.83
   1  -1   3   36.03    0.87
   1  -1   3   33.26    0.73
  -1  -1  -3   34.05    0.47
  -1  -1  -3   36.90    0.76
   1  -1   4   58.20    1.20
   1  -1   4   59.23    1.29
  -1  -1  -4   61.06    1.10
   1  -1   4   59.60    1.08
   1  -1   4   61.93    1.23
   1  -1   4   58.05    1.33
  -1  -1  -4   58.93    1.09
   1  -1   5   69.57    1.43
  -1  -1  -5   73.29    1.41
   1  -1   5   71.57    1.52
  -1  -1  -5   70.81    1.31
   1  -1   5   74.11    1.49
   1  -1   5   73.32    1.33
   1  -1   5   71.54    1.61
  -1  -1  -5   72.27    1.31
   1  -1   6   23.84    0.95
  -1  -1  -6   23.87    0.84
   1  -1   6   24.00    1.01
   1  -1   6   25.76    0.96
   1  -1   6   24.53    0.86
  -1  -1  -6   25.75    0.86
  -1  -1  -6   24.90    0.92
   1  -1   7   46.47    1.42
  -1  -1  -7   47.51    1.29
   1  -1   7   45.12    1.28
  -1  -1  -7   42.85    1.22
  -1  -1  -7   45.22    1.34
   1  -1   7   45.02    1.48
   1  -1   7   45.76    1.36
   1  -1   8    4.79    0.53
   1  -1   8    4.47    0.28
   1  -1   8    4.80    0.50
  -1  -1  -8    4.58    0.47
   1  -1   8    4.81    0.46
  -1  -1  -8    4.89    0.46
  -1  -1  -8    4.45    0.44
   1  -1   8    4.64    0.28
   1  -1   8    5.18    0.49
   1  -1   9    4.73    0.50
   1  -1   9    4.17    0.54
   1  -1   9    4.25    0.26
   1  -1   9    4.08    0.29
   1  -1   9    4.01    0.29
   1  -1   9    3.90    0.28
   1  -1   9    4.35    0.27
   1  -1   9    4.29    0.46
   1  -1   9    4.08    0.30
  -1  -1  -9    3.92    0.44
   1  -1   9    4.07    0.31
  -1  -1  -9    3.88    0.29
   1  -1   9    4.02    0.30
  -1  -1  -9    4.29    0.33
  -1  -1  -9    4.23    0.26
  -1  -1  -9    4.02    0.46
   1  -1   9    4.68    0.51
  -1  -1  -9    4.11    0.30
  -1  -1  -9    4.01    0.29
   1  -1   9    3.89    0.29
  -1  -1  -9    4.07    0.29
  -1  -1  -9    3.63    0.27
  -1  -1  -9    3.93    0.29
   1  -1   9    4.45    0.54
  -1  -1 -10   11.35    0.51
  -1  -1 -10   12.07    0.54
   1  -1  10   11.08    0.51
   1  -1  10   10.60    0.86
   1  -1  10   10.97    0.51
   1  -1  10   11.37    0.46
   1  -1  10   11.01    0.50
  -1  -1 -10   10.90    0.54
   1  -1  10   11.15    0.51
  -1  -1 -10   10.71    0.48
   1  -1  10   11.71    0.84
   1  -1  10   11.23    0.79
   1  -1  10   10.67    0.50
  -1  -1 -10   10.00    0.75
   1  -1  10   10.84    0.42
  -1  -1 -10   10.55    0.52
  -1  -1 -10   10.18    0.43
  -1  -1 -10   12.34    0.83
   1  -1  10   11.25    0.90
   1  -1  10   11.70    0.53
   1  -1  10   10.53    0.51
   1  -1  10   11.00    0.44
  -1  -1 -10   10.09    0.48
   1  -1  10   11.46    0.80
  -1  -1 -10   11.08    0.52
  -1  -1 -11    2.73    0.28
   1  -1  11    2.64    0.27
  -1  -1 -11    2.60    0.28
   1  -1  11    2.53    0.24
   1  -1  11    2.62    0.27
   1  -1  11    2.71    0.40
   1  -1  11    2.99    0.48
   1  -1  11    2.97    0.28
   1  -1  11    2.59    0.41
  -1  -1 -11    2.72    0.28
  -1  -1 -11    1.96    0.22
   1  -1  11    2.58    0.21
   1  -1  11    2.43    0.23
   1  -1  11    2.20    0.42
  -1  -1 -11    2.63    0.23
   1  -1  11    2.67    0.28
   1  -1  11    3.13    0.46
  -1  -1 -11    2.51    0.40
  -1  -1 -11    3.25    0.46
   1  -1  11    2.64    0.28
  -1  -1 -11    2.62    0.31
  -1  -1 -11    2.81    0.27
   1  -1  11    2.55    0.26
  -1  -1 -11    2.71    0.28
   1  -1  11    2.87    0.28
  -1  -1 -12    0.56    0.16
   1  -1  12    0.22    0.10
   1  -1  12    0.45    0.14
   1  -1  12    0.77    0.25
  -1  -1 -12    0.58    0.16
   1  -1  12    0.40    0.13
   1  -1  12    0.41    0.12
   1  -1  12    0.35    0.12
   1  -1  12    0.34    0.16
   1  -1  12    0.54    0.14
   1  -1  12    0.16    0.13
   1  -1  12    0.47    0.14
   1  -1  12    0.20    0.12
   1  -1  12    0.32    0.09
  -1  -1 -12    0.47    0.14
  -1  -1 -12    0.18    0.09
  -1  -1 -12    0.36    0.12
   1  -1  12    0.01    0.12
  -1  -1 -12    0.21    0.10
  -1  -1 -12    0.48    0.15
   1  -1  12    0.34    0.11
   1  -1  13    2.24    0.25
  -1  -1 -13    1.97    0.26
   1  -1  13    2.15    0.23
   1  -1  13    2.07    0.19
   1  -1  13    2.08    0.26
   1  -1  13    2.06    0.22
  -1  -1 -13    1.99    0.27
  -1  -1 -13    2.23    0.27
  -1  -1 -13    1.79    0.20
   1  -1  13    2.23    0.27
   1  -1  13    2.26    0.26
  -1  -1 -13    2.14    0.25
   1  -1  13    2.15    0.27
   1  -1  13    2.12    0.25
  -1  -1 -13    2.08    0.26
   1  -1  13    2.21    0.26
  -1  -1 -13    2.23    0.27
   1  -1  14    4.67    0.37
  -1  -1 -14    4.34    0.37
   1  -1  14    4.10    0.32
   1  -1  14    4.64    0.36
  -1  -1 -14    4.67    0.37
   1  -1  14    4.84    0.33
  -1  -1 -14    4.28    0.36
  -1  -1 -14    4.46    0.34
  -1  -1 -14    4.16    0.35
   1  -1  14    4.49    0.30
   1  -1  14    4.96    0.38
   1  -1  14    4.57    0.36
   1  -1  14    4.64    0.36
   1  -1  14    4.29    0.32
   1  -1  14    4.58    0.36
   1  -1  14    4.39    0.36
   1  -1  15    2.17    0.21
   1  -1  15    2.59    0.26
   1  -1  15    2.44    0.25
  -1  -1 -15    2.53    0.27
  -1  -1 -15    2.54    0.25
  -1  -1 -15    2.56    0.26
   1  -1  15    2.27    0.25
   1  -1  15    2.69    0.27
   1  -1  15    2.45    0.22
   1  -1  15    2.61    0.25
  -1  -1 -15    2.25    0.25
  -1  -1 -15    2.17    0.24
   1  -1  15    2.14    0.19
   1  -1  15    2.58    0.25
   1  -1  15    2.62    0.26
   1  -1  15    2.20    0.21
   1  -1  16    1.54    0.19
  -1  -1 -16    1.57    0.17
  -1  -1 -16    1.48    0.19
  -1  -1 -16    1.69    0.19
   1  -1  16    1.61    0.18
   1  -1  16    1.89    0.18
   1  -1  16    1.41    0.17
   1  -1  16    1.64    0.19
   1  -1  16    1.49    0.14
  -1  -1 -16    1.68    0.19
   1  -1  16    1.45    0.18
   1  -1  16    1.42    0.18
   1  -1  16    1.90    0.20
  -1  -1 -16    1.65    0.19
   1  -1  17    1.04    0.13
   1  -1  17    1.12    0.13
   1  -1  17    1.07    0.13
  -1  -1 -17    0.95    0.13
   1  -1  17    1.09    0.11
   1  -1  17    0.99    0.13
  -1  -1 -17    0.90    0.11
  -1  -1 -17    0.87    0.11
  -1  -1 -17    1.00    0.13
   1  -1  17    1.02    0.12
   1  -1  17    0.87    0.12
   1  -1  17    0.94    0.12
  -1   0  18    0.52    0.08
   1   0 -18    0.37    0.09
  -1   0  18    0.40    0.08
  -1   0  18    0.54    0.08
  -1   0  18    0.56    0.08
   1   0 -18    0.45    0.09
  -1   0  18    0.44    0.09
  -1   0  18    0.42    0.07
   1   0 -18    0.53    0.09
  -1   0  18    0.47    0.09
   1   0 -17    0.03    0.08
  -1   0  17   -0.09    0.05
  -1   0  17    0.02    0.06
  -1   0  17    0.07    0.06
  -1   0  17    0.00    0.06
   1   0 -17    0.14    0.08
  -1   0  17    0.11    0.07
  -1   0  17    0.06    0.06
   1   0 -17   -0.03    0.07
  -1   0  17    0.07    0.05
  -1   0  17    0.07    0.07
  -1   0  17   -0.04    0.07
   1   0 -17   -0.06    0.08
  -1   0  17   -0.03    0.05
   1   0 -17    0.00    0.06
  -1   0  16    0.22    0.08
   1   0 -16    0.37    0.11
  -1   0  16    0.33    0.09
  -1   0  16    0.31    0.11
   1   0 -16    0.22    0.11
  -1   0  16    0.25    0.08
  -1   0  16    0.24    0.10
   1   0 -16    0.09    0.08
  -1   0  16    0.30    0.10
   1   0 -16    0.27    0.11
  -1   0  16    0.13    0.08
   1   0 -16    0.16    0.09
  -1   0  16    0.17    0.09
  -1   0  16    0.51    0.10
  -1   0  16    0.31    0.10
   1   0 -15    0.06    0.10
  -1   0  15    0.05    0.08
  -1   0  15    0.04    0.07
  -1   0  15   -0.05    0.07
  -1   0  15    0.06    0.07
  -1   0  15    0.00    0.07
  -1   0  15    0.00    0.07
   1   0 -15   -0.05    0.09
  -1   0  15   -0.02    0.07
  -1   0  15    0.02    0.09
   1   0 -15    0.06    0.06
  -1   0  15    0.01    0.09
  -1   0  15    0.03    0.06
   1   0 -15    0.17    0.10
   1   0 -15   -0.11    0.11
   1   0 -15    0.06    0.06
   1   0 -15    0.02    0.10
   1   0 -14    0.27    0.12
  -1   0  14    0.10    0.08
   1   0 -14    0.10    0.09
  -1   0  14    0.11    0.06
  -1   0  14    0.13    0.09
  -1   0  14   -0.01    0.08
   1   0 -14    0.22    0.13
   1   0 -14    0.16    0.10
   1   0 -14    0.16    0.08
  -1   0  14    0.05    0.08
  -1   0  14    0.18    0.10
  -1   0  14    0.05    0.07
  -1   0  14    0.06    0.09
  -1   0  14    0.01    0.08
  -1   0  14    0.10    0.06
  -1   0  14    0.16    0.10
   1   0 -14    0.02    0.08
   1   0 -14    0.06    0.07
  -1   0  14    0.10    0.08
  -1   0  13   -0.31    0.20
   1   0 -13    0.07    0.09
  -1   0  13    0.07    0.07
  -1   0  13    0.16    0.07
  -1   0  13    0.03    0.05
   1   0 -13    0.07    0.09
  -1   0  13    0.08    0.09
  -1   0  13    0.29    0.14
  -1   0  13    0.04    0.12
  -1   0  13   -0.05    0.09
  -1   0  13   -0.02    0.07
   1   0 -13   -0.05    0.08
   1   0 -13    0.16    0.09
   1   0 -13    0.18    0.14
   1   0 -13    0.01    0.08
  -1   0  13   -0.06    0.09
  -1   0  13    0.06    0.09
  -1   0  13    0.00    0.07
  -1   0  13   -0.03    0.10
  -1   0  13   -0.36    0.11
   1   0 -13    0.02    0.07
   1   0 -13    0.05    0.07
  -1   0  13   -0.04    0.10
  -1   0  13    0.02    0.09
  -1   0  13   -0.03    0.08
  -1   0  13    0.00    0.08
  -1   0  12    1.81    0.39
  -1   0  12    1.37    0.20
  -1   0  12    1.47    0.31
  -1   0  12    1.62    0.33
  -1   0  12    1.16    0.20
   1   0 -12    1.58    0.22
  -1   0  12    1.41    0.32
  -1   0  12    1.46    0.20
  -1   0  12    1.65    0.22
   1   0 -12    1.43    0.20
  -1   0  12    1.53    0.19
   1   0 -12    1.44    0.21
  -1   0  12    1.18    0.17
  -1   0  12    1.38    0.18
  -1   0  12    1.29    0.19
   1   0 -12    1.43    0.30
  -1   0  12    1.58    0.22
  -1   0  12    1.17    0.19
  -1   0  12    1.48    0.19
   1   0 -12    1.16    0.32
   1   0 -12    1.32    0.29
  -1   0  12    1.62    0.17
   1   0 -12    1.38    0.18
  -1   0  12    1.40    0.29
  -1   0  12    1.57    0.17
  -1   0  12    1.58    0.19
   1   0 -12    1.57    0.19
  -1   0  11    0.27    0.16
  -1   0  11    0.34    0.09
  -1   0  11    0.09    0.10
  -1   0  11    0.17    0.10
  -1   0  11    0.27    0.09
  -1   0  11    0.18    0.07
  -1   0  11    0.24    0.08
  -1   0  11    0.31    0.12
  -1   0  11    0.42    0.12
  -1   0  11    0.14    0.09
  -1   0  11    0.21    0.13
   1   0 -11    0.04    0.12
  -1   0  11    0.24    0.08
   1   0 -11    0.28    0.16
   1   0 -11    0.11    0.05
   1   0 -11    0.17    0.10
  -1   0  11    0.16    0.10
  -1   0  11    0.23    0.10
   1   0 -11    0.39    0.10
  -1   0  11    0.17    0.11
  -1   0  11    0.27    0.07
   1   0 -11    0.13    0.08
  -1   0  11    0.27    0.10
   1   0 -11    0.20    0.09
  -1   0  11    0.34    0.17
  -1   0  11    0.11    0.08
   1   0 -11    0.19    0.18
  -1   0  10    0.17    0.12
  -1   0  10    0.12    0.07
   1   0 -10    0.26    0.13
   1   0 -10    0.19    0.08
   1   0 -10    0.22    0.09
  -1   0  10    0.09    0.05
  -1   0  10    0.22    0.09
  -1   0  10    0.09    0.11
   1   0 -10    0.15    0.11
  -1   0  10    0.26    0.15
  -1   0  10    0.23    0.09
  -1   0  10    0.04    0.10
  -1   0  10    0.28    0.09
   1   0 -10    0.26    0.07
  -1   0  10    0.20    0.08
  -1   0  10    0.12    0.07
   1   0 -10    0.19    0.11
   1   0 -10    0.11    0.07
  -1   0  10    0.25    0.07
  -1   0  10    0.22    0.08
  -1   0  10    0.19    0.08
  -1   0  10    0.11    0.06
   1   0 -10    0.23    0.17
  -1   0  10    0.12    0.10
  -1   0  10    0.20    0.06
  -1   0  10    0.16    0.12
   1   0 -10    0.22    0.08
  -1   0  10    0.09    0.06
  -1   0   9    0.58    0.19
  -1   0   9    0.50    0.18
  -1   0   9    0.79    0.22
  -1   0   9    0.65    0.18
  -1   0   9    0.67    0.19
   1   0  -9    0.77    0.22
   1   0  -9    0.72    0.19
   1   0  -9    0.68    0.20
   1   0  -9    0.74    0.18
  -1   0   8   -0.04    0.09
   1   0  -8    0.06    0.11
   1   0  -8    0.03    0.09
  -1   0   8   -0.01    0.10
  -1   0   8   -0.02    0.10
   1   0  -8    0.06    0.10
  -1   0   8    0.09    0.11
   1   0  -8   -0.05    0.10
  -1   0   8    0.08    0.10
  -1   0   7    2.23    0.30
   1   0  -7    2.22    0.28
  -1   0   7    2.00    0.27
   1   0  -7    1.84    0.27
   1   0  -7    2.39    0.28
  -1   0   7    2.20    0.28
   1   0  -7    2.63    0.28
  -1   0   7    2.22    0.27
  -1   0   7    2.28    0.30
   1   0  -6    0.29    0.12
  -1   0   6    0.39    0.11
   1   0  -6    0.10    0.09
   1   0  -6    0.24    0.11
  -1   0   6    0.30    0.13
  -1   0   6    0.30    0.05
   1   0  -6    0.34    0.12
  -1   0   6    0.22    0.10
  -1   0   6    0.39    0.15
  -1   0   6    0.47    0.14
  -1   0   5    0.01    0.06
  -1   0   5    0.00    0.08
  -1   0   5    0.04    0.03
   1   0  -5    0.00    0.07
  -1   0   5   -0.02    0.07
   1   0  -5    0.02    0.06
  -1   0   5    0.01    0.02
  -1   0   5    0.01    0.06
  -1   0   5    0.10    0.09
   1   0  -5   -0.06    0.08
   1   0  -5    0.03    0.08
  -1   0   4    0.09    0.07
   1   0  -4    0.10    0.06
  -1   0   4    0.06    0.03
  -1   0   4    0.06    0.06
  -1   0   4    0.06    0.03
   1   0  -4    0.09    0.06
   1   0  -4    0.03    0.06
  -1   0   4    0.10    0.08
   1   0  -4    0.10    0.07
  -1   0   4    0.08    0.07
  -1   0   3    0.17    0.07
   1   0  -3    0.17    0.06
  -1   0   3    0.20    0.04
   1   0  -3    0.17    0.06
  -1   0   3    0.18    0.06
  -1   0   3    0.24    0.07
   1   0  -3    0.16    0.07
  -1   0   3    0.15    0.05
  -1   0   2    0.00    0.03
  -1   0   2    0.05    0.05
  -1   0   2    0.00    0.05
   1   0  -2    0.00    0.04
   1   0  -2    0.02    0.03
  -1   0   2    0.06    0.04
   1   0  -2    0.02    0.03
  -1   0   2    0.04    0.04
  -1   0   2   -0.01    0.04
  -1   0   2    0.03    0.04
  -1   0   1    0.15    0.04
  -1   0   1    0.13    0.03
   1   0  -1    0.09    0.03
   1   0  -1    0.12    0.02
  -1   0   1    0.14    0.03
   1   0  -1    0.10    0.04
  -1   0   1    0.13    0.03
  -1   0   1    0.10    0.05
  -1   0   1    0.14    0.04
  -1   0   0    0.53    0.03
   1   0   0    0.48    0.06
   1   0   0    0.47    0.05
   1   0   0    0.55    0.04
  -1   0   0    0.41    0.07
   1   0   1    0.33    0.03
  -1   0  -1    0.43    0.08
  -1   0  -1    0.56    0.06
  -1   0  -1    0.57    0.06
   1   0   1    0.48    0.08
   1   0   1    0.47    0.08
  -1   0  -1    0.38    0.07
  -1   0  -1    0.49    0.06
   1   0   1    0.42    0.06
   1   0   2    0.06    0.06
  -1   0  -2    0.06    0.04
   1   0   2    0.04    0.07
  -1   0  -2    0.02    0.03
  -1   0  -2    0.01    0.07
   1   0   2    0.06    0.05
   1   0   2    0.08    0.07
  -1   0  -3    2.35    0.19
   1   0   3    2.18    0.22
  -1   0  -3    2.28    0.18
  -1   0  -3    2.35    0.13
   1   0   3    2.07    0.20
   1   0   3    2.22    0.22
   1   0   3    2.12    0.18
  -1   0  -4    1.21    0.15
   1   0   4    1.09    0.19
   1   0   4    1.25    0.17
  -1   0  -4    1.28    0.17
   1   0   4    1.09    0.17
  -1   0  -4    1.31    0.16
  -1   0  -4    1.06    0.08
   1   0   4    1.27    0.20
  -1   0  -4    1.12    0.08
   1   0   4    0.97    0.14
   1   0   5    2.40    0.25
  -1   0  -5    2.61    0.14
   1   0   5    2.77    0.31
  -1   0  -5    2.80    0.25
   1   0   5    2.53    0.29
   1   0   5    2.42    0.30
  -1   0  -5    3.01    0.27
  -1   0  -5    2.96    0.28
  -1   0  -6   -0.01    0.09
   1   0   6   -0.01    0.13
   1   0   6    0.07    0.12
  -1   0  -6   -0.02    0.10
   1   0   6   -0.01    0.11
  -1   0  -6    0.06    0.05
   1   0   6   -0.01    0.12
   1   0   6    0.05    0.08
  -1   0  -6    0.10    0.11
   1   0   6   -0.01    0.05
   1   0   7    2.57    0.35
   1   0   7    2.24    0.34
   1   0   7    1.72    0.28
   1   0   7    2.28    0.19
  -1   0  -7    2.44    0.29
  -1   0  -7    2.33    0.28
   1   0   7    2.16    0.29
  -1   0  -7    2.32    0.31
   1   0   7    2.33    0.34
   1   0   8   -0.02    0.10
  -1   0  -8   -0.03    0.09
   1   0   8    0.00    0.11
   1   0   8    0.08    0.10
   1   0   8    0.16    0.15
  -1   0  -8    0.11    0.12
   1   0   8    0.08    0.12
  -1   0  -8    0.06    0.10
   1   0   9    1.24    0.18
   1   0   9    1.60    0.17
  -1   0  -9    1.44    0.17
  -1   0  -9    1.20    0.16
   1   0   9    1.54    0.18
  -1   0  -9    1.51    0.27
   1   0   9    1.49    0.16
   1   0   9    1.30    0.16
   1   0   9    1.33    0.17
  -1   0  -9    1.43    0.19
   1   0   9    1.49    0.29
   1   0   9    1.15    0.24
   1   0   9    1.55    0.17
  -1   0  -9    1.15    0.16
  -1   0  -9    1.55    0.18
   1   0   9    1.28    0.29
   1   0   9    1.23    0.29
  -1   0  -9    1.20    0.15
  -1   0  -9    2.01    0.31
   1   0   9    1.62    0.35
  -1   0  -9    1.47    0.31
   1   0   9    1.24    0.15
   1   0  10    0.44    0.12
   1   0  10    0.63    0.23
  -1   0 -10    0.57    0.13
   1   0  10    0.44    0.10
   1   0  10    0.54    0.20
  -1   0 -10    0.59    0.15
  -1   0 -10    0.41    0.10
   1   0  10    0.56    0.22
   1   0  10    0.26    0.18
   1   0  10    0.58    0.13
   1   0  10    0.47    0.12
  -1   0 -10    0.56    0.19
   1   0  10    0.49    0.11
  -1   0 -10    0.61    0.12
  -1   0 -10    0.47    0.12
   1   0  10    0.55    0.12
  -1   0 -10    0.44    0.11
   1   0  10    0.53    0.22
  -1   0 -10    0.57    0.22
  -1   0 -10    0.60    0.22
   1   0  10    0.54    0.13
   1   0  10    0.42    0.10
  -1   0 -10    0.56    0.11
   1   0  10    0.41    0.11
   1   0  10    0.43    0.11
  -1   0 -10    0.37    0.09
  -1   0 -10    0.67    0.14
   1   0  11    0.00    0.11
   1   0  11    0.21    0.08
   1   0  11    0.09    0.09
  -1   0 -11    0.46    0.12
  -1   0 -11    0.33    0.09
   1   0  11    0.32    0.11
  -1   0 -11    0.14    0.09
  -1   0 -11    0.29    0.10
  -1   0 -11    0.27    0.21
  -1   0 -11    0.21    0.11
   1   0  11    0.16    0.07
  -1   0 -11    0.26    0.12
   1   0  11    0.15    0.09
   1   0  11    0.05    0.11
   1   0  11    0.33    0.13
   1   0  11    0.17    0.09
  -1   0 -11    0.43    0.21
   1   0  11    0.27    0.11
  -1   0 -11    0.01    0.08
   1   0  11    0.28    0.10
   1   0  11    0.23    0.09
   1   0  11    0.29    0.17
  -1   0 -11    0.21    0.10
  -1   0 -11    0.40    0.10
  -1   0 -11    0.20    0.13
   1   0  11    0.18    0.15
   1   0  11    0.14    0.08
   1   0  11    0.60    0.20
   1   0  11    0.27    0.09
  -1   0 -11    0.22    0.10
   1   0  12   -0.01    0.08
   1   0  12    0.48    0.19
   1   0  12    0.05    0.08
  -1   0 -12   -0.01    0.07
   1   0  12    0.09    0.09
   1   0  12    0.02    0.06
   1   0  12    0.27    0.14
  -1   0 -12    0.13    0.12
  -1   0 -12    0.29    0.20
   1   0  12    0.15    0.20
  -1   0 -12   -0.17    0.09
   1   0  12    0.02    0.07
  -1   0 -12   -0.05    0.09
   1   0  12    0.00    0.09
   1   0  12   -0.04    0.10
  -1   0 -12    0.04    0.16
  -1   0 -12    0.15    0.20
   1   0  12    0.40    0.20
   1   0  12    0.05    0.09
  -1   0 -12   -0.01    0.08
  -1   0 -12    0.07    0.10
  -1   0 -12    0.14    0.10
   1   0  12    0.07    0.06
  -1   0 -12   -0.04    0.07
   1   0  12    0.09    0.08
   1   0  12    0.07    0.09
   1   0  12    0.10    0.08
   1   0  13   -0.02    0.09
  -1   0 -13    0.00    0.10
  -1   0 -13   -0.09    0.06
   1   0  13   -0.04    0.07
   1   0  13    0.03    0.09
  -1   0 -13   -0.02    0.08
   1   0  13    0.06    0.09
  -1   0 -13    0.06    0.10
   1   0  13    0.03    0.07
   1   0  13    0.03    0.08
   1   0  13    0.18    0.09
   1   0  13    0.04    0.07
   1   0  13    0.02    0.09
  -1   0 -13   -0.04    0.09
  -1   0 -13    0.13    0.09
   1   0  13    0.07    0.08
   1   0  13    0.08    0.07
  -1   0 -14    0.31    0.12
   1   0  14    0.46    0.12
   1   0  14    0.39    0.13
  -1   0 -14    0.37    0.13
   1   0  14    0.53    0.14
   1   0  14    0.48    0.13
  -1   0 -14    0.72    0.17
  -1   0 -14    0.45    0.14
   1   0  14    0.46    0.13
  -1   0 -14    0.56    0.14
  -1   0 -14    0.26    0.10
   1   0  14    0.60    0.13
   1   0  14    0.58    0.12
   1   0  14    0.41    0.11
   1   0  14    0.29    0.11
   1   0  14    0.57    0.15
   1   0  14    0.27    0.09
   1   0  15    0.17    0.06
   1   0  15    0.18    0.09
   1   0  15    0.24    0.12
   1   0  15    0.18    0.10
   1   0  15    0.22    0.07
  -1   0 -15    0.23    0.10
  -1   0 -15    0.27    0.12
  -1   0 -15    0.20    0.10
  -1   0 -15    0.09    0.09
   1   0  15    0.22    0.11
   1   0  15    0.14    0.07
   1   0  15    0.11    0.07
   1   0  15    0.15    0.10
   1   0  15    0.29    0.11
  -1   0 -15    0.33    0.13
   1   0  15    0.17    0.10
   1   0  15    0.16    0.10
   1   0  16    0.00    0.05
   1   0  16   -0.02    0.06
   1   0  16   -0.06    0.06
   1   0  16   -0.04    0.05
  -1   0 -16   -0.03    0.08
   1   0  16   -0.04    0.06
  -1   0 -16    0.01    0.06
  -1   0 -16   -0.03    0.07
   1   0  16   -0.03    0.05
  -1   0 -16    0.00    0.09
   1   0  16    0.01    0.05
  -1   0 -16    0.02    0.07
   1   0  16    0.02    0.07
   1   0  16   -0.01    0.06
   1   0  16    0.11    0.08
   1   0  17    0.04    0.04
  -1   0 -17   -0.04    0.05
   1   0  17   -0.04    0.05
  -1   0 -17    0.05    0.06
   1   0  17   -0.03    0.06
  -1   0 -17    0.01    0.06
   1   0  17    0.01    0.05
   1   0  17   -0.09    0.06
  -1   0 -17    0.13    0.07
  -1   0 -17    0.01    0.04
   1   0  17    0.08    0.06
   1   0  17    0.05    0.05
   1   0  17    0.03    0.05
   1   0  17    0.01    0.04
   1   1 -18    0.37    0.08
   1   1 -18    0.56    0.10
  -1   1  18    0.43    0.08
  -1   1  18    0.63    0.09
  -1   1  18    0.40    0.07
   1   1 -18    0.39    0.08
  -1   1  18    0.51    0.08
  -1   1  18    0.37    0.08
  -1   1  17    1.39    0.16
  -1   1  17    1.26    0.12
  -1   1  17    1.27    0.15
  -1   1  17    1.41    0.16
  -1   1  17    1.26    0.16
   1   1 -17    1.56    0.17
   1   1 -17    1.21    0.14
  -1   1  17    1.38    0.15
   1   1 -17    1.36    0.17
  -1   1  17    0.87    0.10
   1   1 -17    1.07    0.16
  -1   1  17    1.26    0.14
   1   1 -17    1.05    0.13
  -1   1  17    1.36    0.15
  -1   1  17    1.52    0.17
  -1   1  16    1.47    0.19
  -1   1  16    1.27    0.17
   1   1 -16    1.60    0.22
   1   1 -16    0.98    0.13
  -1   1  16    1.20    0.15
  -1   1  16    1.56    0.19
   1   1 -16    1.42    0.20
  -1   1  16    1.45    0.19
  -1   1  16    1.32    0.17
   1   1 -16    1.45    0.20
  -1   1  16    1.22    0.18
  -1   1  16    1.42    0.18
  -1   1  16    1.34    0.16
  -1   1  16    1.44    0.19
  -1   1  16    1.16    0.16
   1   1 -16    1.27    0.17
   1   1 -16    1.52    0.19
  -1   1  15    2.79    0.25
   1   1 -15    3.19    0.29
  -1   1  15    3.16    0.29
   1   1 -15    3.22    0.31
  -1   1  15    2.67    0.22
  -1   1  15    3.12    0.28
  -1   1  15    3.02    0.28
   1   1 -15    3.21    0.28
   1   1 -15    3.36    0.32
  -1   1  15    2.83    0.27
   1   1 -15    3.23    0.31
  -1   1  15    2.80    0.22
  -1   1  15    3.26    0.29
  -1   1  15    3.35    0.30
  -1   1  15    2.84    0.27
  -1   1  15    2.57    0.24
  -1   1  15    2.69    0.25
   1   1 -15    2.94    0.29
  -1   1  15    2.72    0.27
  -1   1  14    3.90    0.32
  -1   1  14    4.04    0.33
  -1   1  14    3.72    0.33
  -1   1  14    3.85    0.27
  -1   1  14    4.05    0.33
   1   1 -14    4.04    0.33
  -1   1  14    4.27    0.34
  -1   1  14    4.22    0.30
  -1   1  14    4.06    0.31
  -1   1  14    4.33    0.34
  -1   1  14    3.66    0.32
   1   1 -14    4.71    0.38
   1   1 -14    4.00    0.34
  -1   1  14    3.97    0.30
  -1   1  14    4.04    0.34
   1   1 -14    4.71    0.38
   1   1 -14    3.68    0.31
  -1   1  14    4.41    0.36
  -1   1  13    5.89    0.68
   1   1 -13    6.31    0.43
  -1   1  13    6.31    0.70
  -1   1  13    6.90    0.44
  -1   1  13    7.18    0.68
  -1   1  13    5.87    0.39
  -1   1  13    6.19    0.41
  -1   1  13    6.50    0.36
  -1   1  13    6.32    0.41
  -1   1  13    6.13    0.40
   1   1 -13    6.63    0.42
  -1   1  13    6.25    0.39
   1   1 -13    6.33    0.43
   1   1 -13    5.92    0.66
  -1   1  13    6.46    0.41
   1   1 -13    6.86    0.46
   1   1 -13    5.28    0.60
  -1   1  13    6.78    0.67
  -1   1  13    6.05    0.41
  -1   1  13    6.29    0.42
  -1   1  13    6.36    0.38
  -1   1  13    6.60    0.43
   1   1 -13    6.26    0.40
  -1   1  12   13.67    0.55
   1   1 -12   13.62    0.57
   1   1 -12   14.52    0.63
   1   1 -12   15.03    0.63
   1   1 -12   14.52    0.62
  -1   1  12   13.65    0.58
  -1   1  12   12.68    0.56
  -1   1  12   13.59    0.92
  -1   1  12   13.50    0.57
  -1   1  12   13.61    0.58
   1   1 -12   13.05    0.57
   1   1 -12   13.60    0.92
  -1   1  12   14.23    0.49
  -1   1  12   13.95    0.56
  -1   1  12   14.53    0.99
  -1   1  12   13.54    0.60
  -1   1  12   13.91    0.59
  -1   1  12   12.88    1.01
  -1   1  12   13.90    0.57
  -1   1  12   14.21    0.61
  -1   1  12   14.36    0.61
  -1   1  12   14.66    1.03
   1   1 -12   12.31    0.92
  -1   1  12   13.63    0.51
  -1   1  12   14.43    0.96
  -1   1  11    6.19    0.66
  -1   1  11    5.47    0.59
  -1   1  11    5.05    0.34
  -1   1  11    6.23    0.39
  -1   1  11    5.31    0.35
   1   1 -11    6.16    0.37
   1   1 -11    5.76    0.39
   1   1 -11    5.08    0.56
  -1   1  11    5.61    0.34
  -1   1  11    5.94    0.38
  -1   1  11    6.17    0.34
  -1   1  11    5.64    0.34
   1   1 -11    5.40    0.50
   1   1 -11    5.85    0.38
  -1   1  11    6.10    0.63
  -1   1  11    6.27    0.62
  -1   1  11    5.54    0.35
  -1   1  11    5.72    0.37
  -1   1  11    6.09    0.32
  -1   1  11    5.24    0.34
  -1   1  11    6.07    0.67
   1   1 -11    5.61    0.57
  -1   1  11    5.77    0.36
  -1   1  11    5.48    0.36
   1   1 -11    6.09    0.36
  -1   1  10    1.32    0.19
   1   1 -10    0.92    0.20
  -1   1  10    1.27    0.17
  -1   1  10    1.21    0.29
  -1   1  10    1.38    0.15
  -1   1  10    1.32    0.18
  -1   1  10    1.46    0.17
   1   1 -10    1.17    0.28
  -1   1  10    1.41    0.31
  -1   1  10    1.49    0.18
  -1   1  10    1.41    0.18
  -1   1  10    1.28    0.29
  -1   1  10    1.45    0.17
  -1   1  10    1.73    0.33
  -1   1  10    1.42    0.17
  -1   1  10    1.39    0.16
   1   1 -10    1.57    0.20
  -1   1  10    1.04    0.23
  -1   1  10    1.35    0.17
   1   1 -10    1.43    0.30
  -1   1  10    1.23    0.16
  -1   1  10    1.24    0.16
   1   1 -10    1.43    0.17
   1   1 -10    1.37    0.17
   1   1  -9   10.11    0.42
  -1   1   9    9.39    0.67
  -1   1   9    8.49    0.41
  -1   1   9    9.03    0.37
  -1   1   9    9.11    0.67
  -1   1   9    9.28    0.69
  -1   1   9    9.18    0.38
  -1   1   9    9.34    0.38
  -1   1   9    9.00    0.37
  -1   1   9    9.20    0.72
  -1   1   9    8.67    0.38
  -1   1   9    8.87    0.41
   1   1  -9    9.39    0.66
  -1   1   9    8.84    0.63
   1   1  -9    9.52    0.51
   1   1  -9    8.87    0.63
  -1   1   9    8.50    0.72
  -1   1   8   35.06    1.33
  -1   1   8   36.90    1.26
  -1   1   8   35.25    1.15
   1   1  -8   36.77    1.19
   1   1  -8   36.72    1.16
  -1   1   8   36.05    0.84
  -1   1   8   36.78    1.33
  -1   1   8   38.06    1.29
   1   1  -8   38.48    0.91
  -1   1   8   38.18    1.25
  -1   1   7  101.68    1.90
  -1   1   7  100.96    1.95
  -1   1   7   98.85    1.37
   1   1  -7  100.91    1.34
  -1   1   7   99.43    1.87
   1   1  -7  100.55    1.77
  -1   1   7   99.08    2.02
   1   1  -7   99.93    1.78
  -1   1   7   89.73    1.60
  -1   1   7   92.70    1.72
  -1   1   7   96.91    2.05
  -1   1   6   87.76    1.73
   1   1  -6   89.92    1.52
  -1   1   6   85.15    1.58
  -1   1   6   86.41    1.76
  -1   1   6   89.12    1.26
  -1   1   6   87.54    1.60
  -1   1   6   89.76    1.67
   1   1  -6   87.84    1.10
  -1   1   6   81.11    1.45
   1   1  -6   89.18    1.51
  -1   1   6   81.57    1.41
   1   1  -5   36.21    0.86
  -1   1   5   34.11    0.74
  -1   1   5   33.85    0.91
   1   1  -5   34.13    0.84
  -1   1   5   31.68    0.82
  -1   1   5   33.54    0.97
   1   1  -5   34.11    0.58
  -1   1   5   33.85    0.94
  -1   1   5   32.62    0.99
  -1   1   5   32.69    0.83
  -1   1   5   32.00    0.88
  -1   1   4   11.49    0.48
   1   1  -4   12.03    0.45
  -1   1   4   12.19    0.42
  -1   1   4   10.62    0.43
   1   1  -4   12.27    0.46
  -1   1   4   11.92    0.46
  -1   1   3   65.49    0.95
  -1   1   3   63.92    0.96
   1   1  -3   57.55    0.50
  -1   1   3   60.70    0.98
   1   1  -3   56.25    0.77
   1   1  -3   60.34    0.90
   1   1  -3   62.41    0.89
   1   1  -2  271.85    1.31
   1   1  -2  270.90    1.65
  -1   1   1  324.99    1.77
   1   1  -1  313.31    1.10
  -1   1   1  298.28    1.83
  -1   1   1  321.87    1.93
   1   1  -1  311.35    1.07
   1   1  -1  309.69    1.06
   1   1   0  206.95    1.00
   1   1   0  212.96    1.33
  -1   1   0  202.51    1.46
   1   1   0  205.52    0.99
  -1   1   0  209.37    1.60
  -1   1   0  217.52    1.37
   1   1   0  207.69    1.08
   1   1   0  203.58    1.03
   1   1   0  219.17    1.49
   1   1   1  410.04    1.92
   1   1   1  419.69    1.78
   1   1   1  408.92    1.96
   1   1   1  407.90    1.84
  -1   1  -1  393.87    1.89
  -1   1  -1  414.91    2.04
   1   1   1  408.36    1.98
  -1   1  -1  409.06    2.17
   1   1   1  400.04    1.89
  -1   1  -1  403.47    2.11
   1   1   1  416.82    1.85
  -1   1  -2   53.99    0.80
   1   1   2   56.85    0.83
   1   1   2   55.09    0.80
  -1   1  -2   52.13    0.83
   1   1   2   56.62    0.80
  -1   1  -2   54.77    0.75
   1   1   2   55.18    0.89
  -1   1  -2   50.93    0.71
   1   1   2   57.63    0.87
   1   1   2   51.34    0.71
  -1   1  -2   55.70    0.87
   1   1   3   36.32    0.82
   1   1   3   37.65    0.90
   1   1   3   35.75    0.77
  -1   1  -3   36.18    0.86
   1   1   3   33.31    0.72
  -1   1  -3   36.52    0.74
  -1   1  -3   35.99    0.79
   1   1   3   35.73    0.73
  -1   1  -3   38.59    0.81
   1   1   3   32.06    0.59
  -1   1  -3   34.77    0.74
   1   1   3   34.71    0.83
   1   1   4   60.64    1.28
  -1   1  -4   59.16    1.22
   1   1   4   59.67    1.07
   1   1   4   60.92    1.16
   1   1   4   60.00    1.09
  -1   1  -4   60.53    1.13
   1   1   4   55.55    0.84
  -1   1  -4   62.36    1.16
   1   1   4   57.94    1.06
   1   1   4   56.54    1.23
  -1   1  -4   58.72    1.06
  -1   1  -4   59.48    1.03
   1   1   4   60.50    1.22
   1   1   5   71.50    1.55
   1   1   5   70.43    1.51
   1   1   5   73.42    1.50
   1   1   5   74.27    1.42
  -1   1  -5   72.38    1.29
   1   1   5   74.45    1.24
  -1   1  -5   72.08    1.38
  -1   1  -5   76.14    1.42
   1   1   5   68.37    1.03
  -1   1  -5   67.82    1.47
  -1   1  -5   72.16    1.24
   1   1   5   71.66    1.32
   1   1   6   25.01    0.87
  -1   1  -6   26.50    0.90
  -1   1  -6   25.88    0.92
   1   1   6   23.16    0.66
   1   1   6   24.93    0.96
   1   1   6   25.53    1.03
  -1   1  -6   24.47    0.80
  -1   1  -6   23.78    0.94
   1   1   6   26.18    0.77
   1   1   6   25.70    0.92
   1   1   6   26.08    1.01
  -1   1  -6   25.76    0.85
  -1   1  -7   46.98    1.33
  -1   1  -7   43.56    1.16
   1   1   7   46.72    1.35
   1   1   7   44.70    1.43
   1   1   7   45.16    1.27
   1   1   7   45.84    1.07
  -1   1  -7   45.64    1.24
  -1   1  -7   45.59    1.30
   1   1   7   44.52    1.43
   1   1   7   44.96    1.38
   1   1   8    4.95    0.28
  -1   1  -8    5.21    0.50
   1   1   8    4.50    0.35
  -1   1  -8    4.74    0.47
   1   1   8    4.65    0.45
   1   1   8    4.86    0.52
  -1   1  -8    4.43    0.43
  -1   1  -8    4.24    0.27
   1   1   8    5.17    0.52
   1   1   8    4.47    0.51
  -1   1  -8    4.83    0.42
   1   1   8    4.69    0.27
  -1   1  -8    4.87    0.29
   1   1   8    5.16    0.49
   1   1   9    4.25    0.51
  -1   1  -9    4.45    0.31
   1   1   9    3.95    0.49
  -1   1  -9    3.61    0.26
  -1   1  -9    4.33    0.30
  -1   1  -9    3.84    0.27
   1   1   9    4.21    0.28
   1   1   9    4.52    0.49
   1   1   9    4.12    0.29
  -1   1  -9    4.18    0.28
   1   1   9    3.99    0.27
  -1   1  -9    4.62    0.51
   1   1   9    3.78    0.26
   1   1   9    3.76    0.26
  -1   1  -9    3.81    0.29
   1   1   9    4.05    0.29
  -1   1  -9    4.09    0.44
   1   1   9    4.23    0.46
  -1   1  -9    3.49    0.31
  -1   1  -9    4.35    0.30
   1   1   9    4.40    0.29
   1   1   9    4.27    0.27
  -1   1  -9    4.26    0.46
   1   1   9    4.14    0.29
   1   1   9    4.13    0.29
  -1   1  -9    4.28    0.43
  -1   1  -9    4.19    0.27
   1   1   9    4.16    0.51
  -1   1  -9    4.12    0.28
   1   1  10   10.53    0.77
   1   1  10   12.11    0.45
  -1   1 -10   10.34    0.47
   1   1  10   11.14    0.48
  -1   1 -10   11.17    0.77
  -1   1 -10   11.59    0.85
   1   1  10   11.34    0.52
  -1   1 -10   11.44    0.47
   1   1  10   10.44    0.48
  -1   1 -10   11.68    0.53
  -1   1 -10   12.30    0.53
   1   1  10   11.28    0.48
  -1   1 -10   11.76    0.74
   1   1  10   12.15    0.47
  -1   1 -10   11.41    0.51
  -1   1 -10   12.17    0.54
  -1   1 -10   11.16    0.47
  -1   1 -10   10.72    0.48
   1   1  10   11.57    0.50
  -1   1 -10   11.01    0.48
   1   1  10   11.35    0.48
   1   1  10    9.93    0.87
   1   1  10   11.76    0.48
   1   1  10   11.37    0.50
   1   1  10   11.34    0.51
   1   1  10   10.89    0.88
   1   1  10   11.52    0.87
  -1   1 -10   11.55    0.80
   1   1  10   11.77    0.50
   1   1  10   10.81    0.79
   1   1  10   11.08    0.83
   1   1  11    2.94    0.27
   1   1  11    2.53    0.25
  -1   1 -11    2.90    0.26
  -1   1 -11    2.76    0.27
   1   1  11    2.99    0.23
   1   1  11    3.00    0.26
  -1   1 -11    2.50    0.24
   1   1  11    2.82    0.26
   1   1  11    2.88    0.25
  -1   1 -11    2.62    0.25
   1   1  11    2.88    0.28
   1   1  11    2.76    0.45
  -1   1 -11    2.50    0.25
   1   1  11    2.67    0.26
   1   1  11    2.74    0.27
  -1   1 -11    2.56    0.41
  -1   1 -11    2.72    0.28
   1   1  11    2.59    0.25
  -1   1 -11    2.68    0.24
   1   1  11    2.86    0.45
   1   1  11    2.99    0.27
   1   1  11    2.80    0.27
   1   1  11    3.39    0.45
  -1   1 -11    3.18    0.30
  -1   1 -11    2.66    0.41
   1   1  11    2.61    0.47
   1   1  11    2.17    0.43
  -1   1 -11    2.59    0.44
  -1   1 -11    3.05    0.30
   1   1  11    2.59    0.43
   1   1  12    0.31    0.11
  -1   1 -12    0.34    0.10
   1   1  12    0.06    0.09
  -1   1 -12    0.17    0.13
   1   1  12    0.32    0.09
   1   1  12    0.31    0.12
   1   1  12    0.62    0.26
  -1   1 -12    0.37    0.13
  -1   1 -12    0.20    0.13
   1   1  12    0.43    0.11
  -1   1 -12    0.56    0.15
   1   1  12   -0.34    0.15
  -1   1 -12    0.33    0.11
  -1   1 -12    0.36    0.11
  -1   1 -12    0.47    0.14
   1   1  12    0.29    0.11
  -1   1 -12    0.41    0.12
   1   1  12    0.60    0.23
   1   1  12    0.31    0.12
   1   1  12    0.43    0.13
   1   1  12    0.42    0.12
   1   1  12    0.30    0.11
  -1   1 -12    0.21    0.11
   1   1  12   -0.15    0.16
   1   1  12    0.37    0.11
  -1   1 -12    0.48    0.22
   1   1  12    0.29    0.12
   1   1  12    0.43    0.12
   1   1  13    2.32    0.25
  -1   1 -13    2.16    0.27
   1   1  13    2.23    0.24
   1   1  13    2.22    0.24
   1   1  13    2.25    0.25
  -1   1 -13    2.13    0.23
   1   1  13    2.59    0.26
   1   1  13    2.48    0.26
  -1   1 -13    2.41    0.27
  -1   1 -13    2.11    0.27
   1   1  13    2.02    0.21
   1   1  13    2.00    0.25
  -1   1 -13    2.28    0.27
   1   1  13    2.25    0.25
   1   1  13    2.29    0.25
   1   1  13    2.31    0.26
   1   1  13    2.23    0.25
  -1   1 -14    4.35    0.36
   1   1  14    4.30    0.32
  -1   1 -14    4.59    0.36
   1   1  14    4.73    0.36
  -1   1 -14    4.42    0.35
  -1   1 -14    4.26    0.31
   1   1  14    4.70    0.34
   1   1  14    4.71    0.33
   1   1  14    4.22    0.29
  -1   1 -14    4.78    0.38
   1   1  14    4.09    0.32
   1   1  14    4.48    0.33
   1   1  14    4.54    0.34
   1   1  14    4.33    0.35
   1   1  14    4.16    0.32
   1   1  14    4.86    0.36
   1   1  14    4.57    0.33
   1   1  15    2.13    0.21
   1   1  15    2.22    0.19
   1   1  15    2.03    0.24
  -1   1 -15    2.17    0.24
   1   1  15    2.44    0.26
  -1   1 -15    2.44    0.26
  -1   1 -15    2.41    0.22
   1   1  15    2.47    0.24
  -1   1 -15    2.30    0.26
   1   1  15    2.44    0.24
   1   1  15    2.25    0.22
   1   1  15    2.17    0.21
   1   1  15    2.26    0.23
   1   1  15    2.42    0.24
   1   1  15    2.12    0.21
   1   1  15    2.43    0.22
  -1   1 -15    2.44    0.26
   1   1  15    2.46    0.21
   1   1  16    1.45    0.15
   1   1  16    1.67    0.16
  -1   1 -16    1.77    0.20
   1   1  16    1.63    0.17
  -1   1 -16    1.60    0.19
   1   1  16    1.56    0.18
  -1   1 -16    1.73    0.19
   1   1  16    1.68    0.16
  -1   1 -16    1.67    0.16
   1   1  16    1.73    0.16
   1   1  16    1.74    0.19
   1   1  16    1.51    0.15
   1   1  16    1.65    0.18
   1   1  16    1.65    0.18
   1   1  16    1.93    0.19
  -1   1 -16    1.67    0.19
   1   1  17    0.95    0.11
   1   1  17    0.91    0.12
  -1   1 -17    0.75    0.11
  -1   1 -17    0.95    0.13
   1   1  17    1.16    0.12
   1   1  17    1.09    0.12
  -1   1 -17    0.92    0.12
   1   1  17    0.89    0.12
  -1   1 -17    1.01    0.13
  -1   2  17    0.41    0.09
  -1   2  17    0.52    0.09
   1   2 -17    0.53    0.10
   1   2 -17    0.06    0.06
  -1   2  17    0.41    0.09
   1   2 -17    0.44    0.09
   1   2 -17    0.47    0.11
   1   2 -17    0.39    0.08
  -1   2  17    0.48    0.09
  -1   2  17    0.36    0.07
  -1   2  17    0.50    0.10
  -1   2  17    0.41    0.08
   1   2 -16    0.30    0.09
  -1   2  16    0.34    0.10
  -1   2  16    0.21    0.07
   1   2 -16    0.18    0.09
  -1   2  16    0.29    0.08
  -1   2  16    0.24    0.08
  -1   2  16    0.20    0.09
   1   2 -16    0.06    0.07
   1   2 -16    0.45    0.12
   1   2 -16    0.32    0.08
   1   2 -16    0.30    0.10
  -1   2  16    0.21    0.08
  -1   2  16    0.37    0.10
  -1   2  16    0.36    0.09
   1   2 -15    0.59    0.14
  -1   2  15    0.55    0.13
  -1   2  15    0.54    0.13
   1   2 -15    0.61    0.13
  -1   2  15    0.61    0.13
  -1   2  15    0.47    0.14
  -1   2  15    0.70    0.14
   1   2 -15    0.72    0.14
   1   2 -15    0.56    0.14
  -1   2  15    0.67    0.14
  -1   2  15    0.53    0.11
  -1   2  15    0.60    0.14
   1   2 -15    0.51    0.13
  -1   2  15    0.57    0.11
  -1   2  14    3.12    0.29
  -1   2  14    2.97    0.28
  -1   2  14    3.06    0.30
   1   2 -14    2.83    0.29
  -1   2  14    2.78    0.29
  -1   2  14    2.67    0.23
  -1   2  14    2.79    0.27
  -1   2  14    3.32    0.31
  -1   2  14    3.02    0.28
   1   2 -14    3.13    0.31
  -1   2  14    2.91    0.25
   1   2 -14    3.17    0.32
   1   2 -14    3.27    0.31
   1   2 -14    2.48    0.25
  -1   2  14    3.01    0.25
  -1   2  13    1.55    0.19
   1   2 -13    1.86    0.25
  -1   2  13    1.47    0.21
   1   2 -13    1.73    0.25
  -1   2  13    1.55    0.19
  -1   2  13    1.60    0.23
  -1   2  13    1.53    0.21
  -1   2  13    1.51    0.21
  -1   2  13    1.67    0.22
   1   2 -13    1.43    0.21
   1   2 -13    1.38    0.22
  -1   2  13    1.81    0.24
  -1   2  13    1.28    0.17
   1   2 -13    1.52    0.21
  -1   2  13    1.65    0.24
  -1   2  13    1.31    0.18
  -1   2  13    1.35    0.18
   1   2 -12    1.44    0.20
  -1   2  12    1.40    0.20
  -1   2  12    1.48    0.23
  -1   2  12    1.32    0.22
   1   2 -12    1.62    0.23
  -1   2  12    1.98    0.38
  -1   2  12    1.42    0.20
  -1   2  12    1.53    0.21
   1   2 -12    1.85    0.25
  -1   2  12    1.35    0.19
  -1   2  12    1.24    0.17
   1   2 -12    1.67    0.23
  -1   2  12    1.64    0.22
  -1   2  12    1.17    0.29
   1   2 -12    1.31    0.32
  -1   2  12    1.42    0.18
  -1   2  12    1.58    0.19
  -1   2  12    1.45    0.35
  -1   2  12    1.15    0.19
   1   2 -12    1.58    0.39
  -1   2  12    1.20    0.33
  -1   2  11   21.67    1.31
   1   2 -11   21.74    0.76
  -1   2  11   22.94    0.80
  -1   2  11   21.83    0.71
  -1   2  11   22.72    0.72
  -1   2  11   21.88    0.72
  -1   2  11   20.68    0.65
  -1   2  11   22.63    0.74
  -1   2  11   21.87    0.78
  -1   2  11   22.79    1.26
  -1   2  11   21.74    1.27
   1   2 -11   21.02    1.04
  -1   2  11   22.72    0.73
  -1   2  11   23.11    0.71
   1   2 -11   23.49    0.78
   1   2 -11   21.38    1.15
   1   2 -11   22.60    0.74
  -1   2  11   22.42    1.22
  -1   2  11   21.31    0.61
  -1   2  11   24.08    0.71
  -1   2  11   21.76    1.23
  -1   2  11   20.65    0.68
   1   2 -11   20.30    1.16
  -1   2  10    2.79    0.24
  -1   2  10    3.04    0.25
  -1   2  10    2.76    0.42
  -1   2  10    3.03    0.28
   1   2 -10    2.82    0.43
  -1   2  10    3.23    0.45
  -1   2  10    2.95    0.44
  -1   2  10    2.92    0.26
  -1   2  10    2.67    0.25
  -1   2  10    2.36    0.43
  -1   2  10    3.41    0.51
  -1   2  10    2.80    0.25
  -1   2  10    2.92    0.23
  -1   2  10    2.94    0.26
   1   2 -10    3.03    0.26
   1   2 -10    3.09    0.42
  -1   2  10    3.15    0.26
  -1   2  10    3.16    0.29
  -1   2  10    2.76    0.25
   1   2 -10    2.95    0.27
  -1   2   9    5.52    0.60
  -1   2   9    5.31    0.33
   1   2  -9    5.74    0.34
  -1   2   9    5.36    0.33
  -1   2   9    5.04    0.49
   1   2  -9    6.14    0.56
  -1   2   9    5.92    0.34
  -1   2   9    5.96    0.33
  -1   2   9    5.59    0.35
  -1   2   9    5.64    0.58
  -1   2   9    5.55    0.35
  -1   2   9    5.68    0.33
  -1   2   9    5.36    0.61
  -1   2   9    5.26    0.42
  -1   2   9    5.22    0.55
  -1   2   9    4.95    0.30
  -1   2   9    5.34    0.57
  -1   2   9    5.89    0.32
   1   2  -9    5.05    0.52
  -1   2   9    5.31    0.32
  -1   2   8   15.76    0.51
  -1   2   8   15.82    0.56
   1   2  -8   16.49    0.87
  -1   2   8   16.91    0.53
  -1   2   8   15.04    0.96
  -1   2   8   16.27    0.50
  -1   2   8   17.25    0.52
  -1   2   8   15.51    0.57
  -1   2   8   16.51    0.95
  -1   2   8   16.93    0.53
  -1   2   8   16.65    0.74
  -1   2   8   17.26    0.53
  -1   2   8   17.75    0.54
   1   2  -8   16.90    0.87
  -1   2   8   16.39    0.97
  -1   2   8   17.05    0.92
  -1   2   8   15.03    0.78
  -1   2   7    7.48    0.57
  -1   2   7    6.44    0.57
   1   2  -7    7.09    0.53
  -1   2   7    6.34    0.48
  -1   2   7    7.11    0.48
   1   2  -7    7.24    0.53
  -1   2   7    6.63    0.54
  -1   2   7    6.57    0.59
  -1   2   7    6.98    0.57
  -1   2   6    4.02    0.40
  -1   2   6    3.79    0.39
  -1   2   6    3.59    0.38
  -1   2   6    3.90    0.44
  -1   2   6    3.93    0.36
  -1   2   6    3.98    0.42
   1   2  -6    4.21    0.40
   1   2  -6    4.02    0.38
  -1   2   6    3.76    0.35
  -1   2   5    3.88    0.40
   1   2  -5    3.82    0.30
  -1   2   5    4.19    0.39
  -1   2   5    4.13    0.35
  -1   2   5    4.25    0.36
   1   2  -5    4.21    0.36
   1   2  -5    4.81    0.38
  -1   2   5    4.29    0.39
  -1   2   5    4.34    0.40
  -1   2   5    4.26    0.38
  -1   2   4    5.92    0.42
   1   2  -4    6.09    0.23
  -1   2   4    6.14    0.43
   1   2  -4    6.08    0.41
   1   2  -4    6.42    0.41
  -1   2   4    6.08    0.41
  -1   2   4    6.30    0.46
  -1   2   4    6.30    0.45
   1   2  -4    6.41    0.24
  -1   2   4    6.68    0.42
  -1   2   4    6.36    0.48
   1   2  -4    6.02    0.34
  -1   2   3   20.42    0.74
  -1   2   3   20.95    0.69
   1   2  -3   20.79    0.68
  -1   2   3   20.06    0.73
  -1   2   3   21.10    0.74
   1   2  -3   19.47    0.55
  -1   2   3   20.43    0.78
  -1   2   3   20.76    0.71
   1   2  -3   20.54    0.50
  -1   2   3   21.31    0.77
   1   2  -2  124.70    1.37
  -1   2   2  127.73    1.83
  -1   2   2  127.57    1.73
  -1   2   2  126.60    1.68
   1   2  -2  122.12    1.24
  -1   2   2  126.29    1.78
   1   2  -2  121.61    1.24
  -1   2   2  127.45    1.77
  -1   2   2  127.95    1.62
  -1   2   2  126.85    1.74
  -1   2   1   61.49    1.09
  -1   2   1   60.69    1.23
  -1   2   1   63.55    1.22
  -1   2   1   60.82    1.16
   1   2  -1   56.85    0.83
   1   2  -1   61.98    1.04
   1   2  -1   54.39    0.53
  -1   2   1   60.88    1.17
  -1   2   1   60.33    1.18
   1   2  -1   64.49    1.20
   1   2  -1   57.70    0.83
  -1   2   1   59.49    1.10
   1   2  -1   57.42    0.86
   1   2  -1   60.85    1.12
  -1   2   0   34.85    0.93
  -1   2   0   37.71    0.86
   1   2   0   38.85    0.92
  -1   2   0   32.09    0.68
   1   2   0   36.98    0.86
   1   2   0   36.06    0.67
   1   2   0   34.40    0.67
  -1   2   0   36.90    0.94
  -1   2   0   35.20    0.89
   1   2   0   37.89    0.87
   1   2   0   33.60    0.68
   1   2   0   34.65    0.38
  -1   2   0   34.66    0.81
   1   2   0   34.60    0.67
  -1   2   0   35.62    0.90
  -1   2   0   34.74    0.90
  -1   2  -1  116.41    1.54
  -1   2  -1  115.65    1.72
  -1   2  -1  115.74    1.64
   1   2   1  112.41    1.33
   1   2   1  111.09    1.28
  -1   2  -1  115.02    1.44
  -1   2  -1  115.86    1.66
   1   2   1  123.31    1.66
   1   2   1  111.30    0.87
   1   2   1  111.03    1.27
   1   2   1  116.25    1.54
   1   2   1  123.60    1.59
  -1   2  -1  106.31    1.26
   1   2   1  111.39    1.36
   1   2   2   18.14    0.62
  -1   2  -2   18.78    0.69
  -1   2  -2   18.25    0.56
   1   2   2   19.99    0.71
  -1   2  -2   18.33    0.69
  -1   2  -2   17.90    0.70
   1   2   2   16.43    0.58
   1   2   2   18.67    0.44
   1   2   2   17.13    0.56
   1   2   2   17.65    0.62
  -1   2  -2   17.53    0.54
  -1   2  -2   18.13    0.61
   1   2   2   16.64    0.56
  -1   2  -2   18.75    0.68
   1   2   2   17.11    0.60
  -1   2  -3    9.12    0.52
  -1   2  -3    7.73    0.36
   1   2   3    7.84    0.44
   1   2   3    8.40    0.47
  -1   2  -3    8.73    0.49
   1   2   3    8.99    0.37
  -1   2  -3    8.41    0.44
  -1   2  -3    8.78    0.51
   1   2   3    7.99    0.44
  -1   2  -3    8.29    0.41
  -1   2  -3    8.52    0.45
   1   2   3    8.21    0.42
   1   2   3    9.74    0.52
   1   2   3    8.32    0.43
  -1   2  -3    8.49    0.38
   1   2   3    8.82    0.45
  -1   2  -4    0.40    0.15
  -1   2  -4    0.28    0.11
   1   2   4    0.28    0.10
   1   2   4    0.32    0.12
   1   2   4    0.24    0.09
   1   2   4    0.29    0.13
  -1   2  -4    0.33    0.08
  -1   2  -4    0.31    0.12
   1   2   4    0.20    0.10
   1   2   4    0.20    0.10
  -1   2  -4    0.25    0.10
  -1   2  -4    0.33    0.09
   1   2   4    0.24    0.13
  -1   2  -4    0.33    0.12
   1   2   4    0.42    0.15
   1   2   5    0.54    0.16
  -1   2  -5    0.55    0.12
  -1   2  -5    0.45    0.15
   1   2   5    0.78    0.19
   1   2   5    0.52    0.16
   1   2   5    0.66    0.17
   1   2   5    0.57    0.18
   1   2   5    0.59    0.12
  -1   2  -5    0.71    0.16
  -1   2  -5    0.54    0.17
   1   2   5    0.33    0.11
  -1   2  -5    0.30    0.12
   1   2   5    0.75    0.18
   1   2   5    0.69    0.16
  -1   2  -5    0.60    0.14
   1   2   6    0.43    0.17
   1   2   6    0.17    0.15
   1   2   6    0.27    0.12
  -1   2  -6    0.36    0.11
   1   2   6    0.21    0.10
   1   2   6    0.32    0.16
   1   2   6    0.33    0.13
  -1   2  -6    0.31    0.11
  -1   2  -6    0.31    0.15
   1   2   6    0.65    0.19
  -1   2  -6    0.35    0.17
  -1   2  -6    0.43    0.15
   1   2   6    0.29    0.13
  -1   2  -6    0.23    0.09
   1   2   6    0.20    0.16
   1   2   7    7.99    0.55
   1   2   7    6.68    0.57
  -1   2  -7    6.98    0.52
  -1   2  -7    7.02    0.55
   1   2   7    6.74    0.49
  -1   2  -7    7.59    0.60
   1   2   7    7.41    0.35
  -1   2  -7    6.98    0.34
  -1   2  -7    6.77    0.35
   1   2   7    7.59    0.35
  -1   2  -7    5.30    0.41
  -1   2  -7    6.38    0.45
   1   2   7    6.47    0.59
   1   2   7    6.86    0.56
   1   2   7    6.63    0.45
  -1   2  -7    6.24    0.57
   1   2   7    6.29    0.56
  -1   2  -7    7.16    0.37
   1   2   7    7.27    0.63
   1   2   8    7.29    0.37
   1   2   8    7.22    0.34
  -1   2  -8    6.42    0.40
   1   2   8    7.60    0.57
   1   2   8    7.03    0.65
   1   2   8    7.41    0.37
   1   2   8    6.95    0.59
   1   2   8    6.64    0.60
   1   2   8    7.05    0.37
   1   2   8    7.24    0.35
  -1   2  -8    7.27    0.38
  -1   2  -8    7.71    0.41
  -1   2  -8    7.00    0.58
   1   2   8    7.29    0.54
   1   2   8    7.35    0.65
   1   2   8    7.64    0.69
  -1   2  -8    8.01    0.59
   1   2   8    6.31    0.46
   1   2   8    7.51    0.38
  -1   2  -8    7.20    0.37
  -1   2  -8    7.45    0.38
  -1   2  -8    6.99    0.37
  -1   2  -8    7.54    0.64
   1   2   9    3.99    0.52
  -1   2  -9    3.80    0.29
  -1   2  -9    4.24    0.32
   1   2   9    4.11    0.54
   1   2   9    3.82    0.47
   1   2   9    3.61    0.31
   1   2   9    3.46    0.48
  -1   2  -9    4.40    0.52
   1   2   9    3.31    0.46
   1   2   9    3.95    0.27
   1   2   9    4.49    0.30
  -1   2  -9    4.12    0.31
   1   2   9    3.70    0.31
   1   2   9    3.85    0.43
   1   2   9    4.09    0.41
  -1   2  -9    4.10    0.30
   1   2   9    4.39    0.31
   1   2   9    4.20    0.29
  -1   2  -9    3.04    0.31
  -1   2  -9    4.38    0.48
  -1   2  -9    3.71    0.43
  -1   2  -9    3.98    0.30
   1   2   9    4.11    0.30
   1   2  10    2.77    0.27
   1   2  10    2.19    0.40
  -1   2 -10    2.20    0.28
   1   2  10    2.30    0.34
   1   2  10    2.20    0.25
  -1   2 -10    2.65    0.28
  -1   2 -10    2.20    0.24
   1   2  10    2.09    0.25
   1   2  10    2.55    0.25
   1   2  10    1.66    0.34
   1   2  10    2.73    0.45
   1   2  10    2.60    0.25
  -1   2 -10    2.52    0.37
  -1   2 -10    2.36    0.24
  -1   2 -10    2.44    0.24
  -1   2 -10    2.07    0.35
  -1   2 -10    2.53    0.26
  -1   2 -10    2.26    0.26
   1   2  10    2.41    0.25
  -1   2 -10    2.71    0.45
   1   2  10    2.63    0.25
   1   2  10    2.30    0.43
   1   2  10    1.92    0.38
   1   2  10    2.47    0.25
  -1   2 -11    2.07    0.22
   1   2  11    2.09    0.23
   1   2  11    1.76    0.31
   1   2  11    1.98    0.23
   1   2  11    2.37    0.24
   1   2  11    2.08    0.23
   1   2  11    1.74    0.34
   1   2  11    2.14    0.25
  -1   2 -11    2.20    0.27
   1   2  11    1.97    0.25
   1   2  11    1.47    0.35
  -1   2 -11    2.24    0.24
  -1   2 -11    1.94    0.24
   1   2  11    1.94    0.21
  -1   2 -11    2.09    0.37
   1   2  11    1.86    0.37
   1   2  11    2.31    0.25
   1   2  11    2.28    0.25
  -1   2 -11    1.81    0.21
  -1   2 -11    1.69    0.35
   1   2  11    1.95    0.24
   1   2  11    1.53    0.35
   1   2  11    1.92    0.37
  -1   2 -11    2.33    0.24
  -1   2 -11    2.00    0.24
  -1   2 -11    2.11    0.26
  -1   2 -12    0.07    0.07
   1   2  12    0.11    0.10
   1   2  12    0.06    0.08
   1   2  12    0.09    0.07
  -1   2 -12    0.04    0.09
   1   2  12    0.09    0.08
   1   2  12    0.06    0.08
  -1   2 -12    0.09    0.09
  -1   2 -12    0.10    0.10
   1   2  12   -0.01    0.09
   1   2  12    0.05    0.06
  -1   2 -12   -0.05    0.11
  -1   2 -12    0.09    0.10
   1   2  12    0.10    0.09
  -1   2 -12    0.12    0.08
   1   2  12    0.07    0.07
   1   2  12    0.02    0.08
  -1   2 -12    0.02    0.07
   1   2  13    1.74    0.24
  -1   2 -13    2.27    0.27
   1   2  13    2.01    0.20
   1   2  13    2.40    0.26
   1   2  13    2.04    0.24
   1   2  13    2.21    0.27
  -1   2 -13    1.91    0.21
  -1   2 -13    2.34    0.28
   1   2  13    2.16    0.23
  -1   2 -13    2.21    0.26
  -1   2 -13    2.27    0.28
   1   2  13    2.19    0.25
  -1   2 -13    2.05    0.22
   1   2  13    2.28    0.24
   1   2  13    2.27    0.26
  -1   2 -14   -0.04    0.09
   1   2  14    0.05    0.07
   1   2  14    0.00    0.07
   1   2  14    0.03    0.07
   1   2  14    0.00    0.04
   1   2  14    0.00    0.07
  -1   2 -14    0.23    0.09
   1   2  14   -0.01    0.07
   1   2  14    0.01    0.07
   1   2  14   -0.02    0.08
   1   2  14    0.06    0.07
  -1   2 -14   -0.03    0.08
  -1   2 -14    0.04    0.09
   1   2  15    0.17    0.08
   1   2  15    0.21    0.07
   1   2  15    0.12    0.06
  -1   2 -15    0.11    0.08
  -1   2 -15    0.16    0.09
   1   2  15    0.17    0.08
  -1   2 -15    0.28    0.08
  -1   2 -15    0.07    0.08
   1   2  15    0.14    0.07
   1   2  15    0.07    0.08
   1   2  15    0.04    0.05
  -1   2 -15    0.01    0.07
   1   2  15    0.10    0.08
  -1   2 -16    0.08    0.06
   1   2  16    0.06    0.05
   1   2  16    0.09    0.05
   1   2  16    0.11    0.06
  -1   2 -16    0.24    0.09
  -1   2 -16    0.23    0.08
  -1   2 -16    0.06    0.08
   1   2  16    0.09    0.05
   1   2  16    0.17    0.06
   1   2  16    0.02    0.05
   1   2  16    0.05    0.05
   1   2  16    0.14    0.06
   1   3 -16    7.49    0.31
  -1   3  16    7.63    0.33
   1   3 -16    8.20    0.35
  -1   3  16    8.29    0.31
  -1   3  16    7.19    0.29
  -1   3  16    7.82    0.33
  -1   3  16    7.51    0.30
   1   3 -16    7.83    0.34
  -1   3  16    7.97    0.33
  -1   3  16    7.19    0.26
  -1   3  16    7.86    0.33
   1   3 -16    7.65    0.35
  -1   3  16    7.32    0.33
   1   3 -16    7.11    0.30
  -1   3  15    7.43    0.38
  -1   3  15    7.93    0.39
   1   3 -15    7.56    0.36
  -1   3  15    7.80    0.38
  -1   3  15    7.36    0.35
  -1   3  15    8.22    0.39
  -1   3  15    7.79    0.36
   1   3 -15    8.19    0.41
  -1   3  15    7.56    0.34
   1   3 -15    8.11    0.42
  -1   3  15    7.31    0.35
   1   3 -15    7.39    0.37
   1   3 -15    8.06    0.40
  -1   3  15    7.57    0.37
  -1   3  14    8.14    0.43
   1   3 -14    8.12    0.46
  -1   3  14    8.13    0.45
   1   3 -14    7.61    0.42
  -1   3  14    7.58    0.44
  -1   3  14    7.50    0.39
  -1   3  14    7.97    0.42
  -1   3  14    7.96    0.43
   1   3 -14    8.02    0.44
  -1   3  14    8.07    0.41
   1   3 -14    8.08    0.45
  -1   3  14    7.74    0.39
  -1   3  14    7.66    0.40
   1   3 -14    7.96    0.42
  -1   3  13    1.02    0.15
   1   3 -13    1.20    0.20
   1   3 -13    1.22    0.19
  -1   3  13    1.07    0.18
  -1   3  13    0.97    0.16
  -1   3  13    1.03    0.18
  -1   3  13    1.18    0.20
  -1   3  13    1.22    0.18
   1   3 -13    1.38    0.22
  -1   3  13    1.21    0.18
  -1   3  13    0.93    0.18
  -1   3  13    1.17    0.17
  -1   3  13    1.22    0.18
   1   3 -13    1.28    0.22
  -1   3  12   10.03    0.49
   1   3 -12   11.27    0.56
  -1   3  12   10.82    0.55
  -1   3  12   10.56    0.53
  -1   3  12   10.05    0.49
  -1   3  12   10.35    0.51
  -1   3  12   10.89    0.53
  -1   3  12    9.93    0.46
  -1   3  12   11.38    0.52
  -1   3  12   10.79    0.53
  -1   3  12   10.96    0.56
   1   3 -12   11.15    0.57
   1   3 -12   11.33    0.58
  -1   3  11   38.29    1.68
  -1   3  11   40.07    1.02
  -1   3  11   38.73    1.64
   1   3 -11   39.48    0.91
  -1   3  11   34.74    1.67
  -1   3  11   37.35    0.95
   1   3 -11   40.57    1.09
  -1   3  11   40.17    1.07
  -1   3  11   40.14    1.03
  -1   3  11   38.65    0.97
   1   3 -11   35.30    1.53
  -1   3  11   37.60    1.59
   1   3 -11   39.38    1.61
  -1   3  11   40.80    1.01
   1   3 -11   39.64    1.05
  -1   3  11   39.83    1.06
  -1   3  11   37.38    0.93
  -1   3  11   39.57    0.93
  -1   3  11   41.26    1.00
  -1   3  10    6.63    0.39
   1   3 -10    7.44    0.45
  -1   3  10    6.97    0.44
  -1   3  10    6.90    0.68
  -1   3  10    6.92    0.44
  -1   3  10    7.25    0.74
  -1   3  10    6.64    0.36
  -1   3  10    6.93    0.43
  -1   3  10    7.07    0.73
   1   3 -10    7.15    0.69
  -1   3  10    7.24    0.41
  -1   3  10    6.96    0.39
  -1   3  10    6.97    0.41
  -1   3  10    7.10    0.42
  -1   3  10    5.87    0.53
   1   3 -10    7.50    0.41
   1   3 -10    6.25    0.66
  -1   3  10    6.58    0.73
   1   3 -10    4.99    0.57
  -1   3  10    7.02    0.70
  -1   3  10    6.83    0.42
  -1   3  10    6.18    0.38
  -1   3  10    6.10    0.60
  -1   3   9    4.46    0.45
  -1   3   9    4.12    0.56
  -1   3   9    3.90    0.56
  -1   3   9    4.50    0.35
  -1   3   9    4.65    0.60
  -1   3   9    4.75    0.33
  -1   3   9    4.48    0.33
  -1   3   9    4.25    0.30
  -1   3   9    4.13    0.51
  -1   3   9    4.47    0.31
  -1   3   9    4.40    0.30
  -1   3   9    4.45    0.55
  -1   3   9    4.18    0.32
  -1   3   9    3.82    0.28
  -1   3   9    4.53    0.32
   1   3  -9    4.43    0.31
   1   3  -9    4.57    0.54
  -1   3   9    4.69    0.30
   1   3  -9    3.27    0.45
   1   3  -9    4.07    0.52
  -1   3   9    3.88    0.46
  -1   3   9    4.42    0.35
  -1   3   8   27.75    1.39
  -1   3   8   28.75    1.30
  -1   3   8   32.02    0.78
  -1   3   8   28.20    0.73
   1   3  -8   33.19    1.35
  -1   3   8   28.18    0.70
  -1   3   8   32.23    0.83
   1   3  -8   31.52    0.81
  -1   3   8   30.26    1.35
  -1   3   8   31.61    0.79
   1   3  -8   31.03    1.32
  -1   3   8   29.52    0.73
  -1   3   8   31.17    0.81
  -1   3   8   28.50    1.31
  -1   3   8   30.88    1.19
  -1   3   8   30.96    0.80
  -1   3   8   32.30    0.82
  -1   3   8   30.87    0.84
  -1   3   8   30.75    0.84
   1   3  -8   25.21    1.21
  -1   3   8   29.35    1.22
  -1   3   8   30.36    1.39
  -1   3   7   21.20    0.63
  -1   3   7   19.32    0.61
  -1   3   7   18.99    0.59
  -1   3   7   19.60    0.64
   1   3  -7   19.21    0.57
   1   3  -7   16.79    0.95
  -1   3   7   18.54    1.02
  -1   3   7   19.29    1.11
  -1   3   7   19.98    1.03
  -1   3   7   19.60    0.64
  -1   3   7   18.56    0.93
   1   3  -7   19.52    0.56
  -1   3   7   19.08    0.60
  -1   3   7   18.26    0.53
  -1   3   7   20.60    0.95
   1   3  -7   20.53    1.02
  -1   3   7   20.29    1.08
  -1   3   7   17.59    0.54
   1   3  -7   19.27    0.98
  -1   3   7   19.19    1.02
  -1   3   7   20.11    0.62
  -1   3   6    5.48    0.55
  -1   3   6    4.57    0.49
  -1   3   6    5.36    0.31
  -1   3   6    5.41    0.31
  -1   3   6    4.74    0.48
   1   3  -6    4.99    0.50
  -1   3   6    4.75    0.29
  -1   3   6    5.22    0.30
  -1   3   6    5.95    0.58
  -1   3   6    4.87    0.28
  -1   3   6    4.73    0.47
   1   3  -6    4.96    0.48
  -1   3   6    4.58    0.45
  -1   3   6    5.57    0.32
  -1   3   6    4.59    0.28
   1   3  -6    4.48    0.49
  -1   3   6    5.09    0.55
   1   3  -6    3.99    0.37
  -1   3   5   78.67    1.90
  -1   3   5   80.88    1.81
   1   3  -5   80.93    1.87
   1   3  -5   71.61    1.41
  -1   3   5   80.26    1.86
  -1   3   5   79.99    1.92
  -1   3   5   77.74    1.98
   1   3  -5   78.80    1.81
  -1   3   5   80.29    1.15
   1   3  -5   75.82    1.88
  -1   3   5   76.38    1.73
  -1   3   5   79.89    1.88
  -1   3   4   79.26    1.76
  -1   3   4   78.76    1.81
   1   3  -4   80.99    1.75
  -1   3   4   79.96    1.79
   1   3  -4   78.46    1.75
   1   3  -4   82.85    1.87
  -1   3   4   82.91    1.87
  -1   3   4   81.36    1.76
  -1   3   4   81.51    1.71
   1   3  -4   75.40    1.34
  -1   3   4   78.87    1.88
  -1   3   3  139.11    2.37
  -1   3   3  143.82    2.27
  -1   3   3  136.49    2.35
  -1   3   3  137.81    2.26
  -1   3   3  139.19    2.30
  -1   3   3  140.14    2.26
   1   3  -3  140.99    2.37
   1   3  -3  136.45    1.71
   1   3  -3  142.64    1.78
   1   3  -3  138.64    2.22
  -1   3   3  139.16    2.16
   1   3  -2   71.86    1.60
   1   3  -2   68.95    1.17
   1   3  -2   69.63    1.18
  -1   3   2   69.90    1.62
  -1   3   2   71.68    1.57
   1   3  -2   70.67    1.33
   1   3  -2   73.68    1.66
  -1   3   2   70.80    1.55
  -1   3   2   69.31    1.57
  -1   3   2   75.17    1.70
  -1   3   2   72.11    1.52
  -1   3   2   70.96    1.57
   1   3  -1    0.94    0.15
   1   3  -1    0.95    0.15
  -1   3   1    1.18    0.24
  -1   3   1    0.93    0.20
   1   3  -1    1.15    0.22
  -1   3   1    1.07    0.24
  -1   3   1    0.92    0.22
   1   3  -1    0.85    0.13
  -1   3   1    0.77    0.21
  -1   3   1    0.89    0.19
   1   3  -1    0.92    0.18
   1   3  -1    0.76    0.18
  -1   3   1    0.92    0.21
   1   3   0    4.20    0.31
   1   3   0    4.63    0.31
   1   3   0    4.94    0.42
   1   3   0    4.85    0.39
   1   3   0    4.80    0.31
  -1   3   0    4.96    0.43
  -1   3   0    4.65    0.40
   1   3   0    4.49    0.31
  -1   3   0    5.03    0.45
  -1   3   0    5.05    0.42
  -1   3   0    4.54    0.40
   1   3   0    5.41    0.44
  -1   3   0    5.09    0.42
  -1   3   0    5.21    0.40
   1   3   1    8.83    0.56
  -1   3  -1   10.93    0.72
  -1   3  -1    8.02    0.54
  -1   3  -1    7.82    0.54
  -1   3  -1    7.93    0.49
  -1   3  -1    7.86    0.53
   1   3   1    8.65    0.45
   1   3   1    9.45    0.58
   1   3   1    8.59    0.44
   1   3   1    9.86    0.61
   1   3   1    8.89    0.45
  -1   3  -1   10.56    0.62
   1   3   1    8.53    0.46
  -1   3  -2    1.29    0.66
  -1   3  -2    1.10    0.63
   1   3   2    3.77    0.46
   1   3   2    3.35    0.42
  -1   3  -2    5.94    0.69
   1   3   2    4.57    0.43
   1   3   2    4.47    0.46
  -1   3  -2    1.21    0.21
   1   3   2    5.98    0.55
  -1   3  -2    3.40    0.44
   1   3   2    4.44    0.50
  -1   3  -2    2.52    0.37
  -1   3  -2    2.33    0.65
   1   3   2    3.72    0.46
  -1   3  -3    3.85    0.47
   1   3   3    4.30    0.46
   1   3   3    5.09    0.50
   1   3   3    5.52    0.41
   1   3   3    4.85    0.43
  -1   3  -3    2.49    0.52
   1   3   3    4.68    0.44
  -1   3  -3    2.60    0.26
   1   3   3    5.42    0.41
   1   3   3    3.33    0.36
  -1   3  -3    3.40    0.46
  -1   3  -3    3.78    0.43
  -1   3  -3    4.49    0.43
   1   3   4   47.88    1.33
  -1   3  -4   48.50    1.06
   1   3   4   50.68    1.33
   1   3   4   47.33    1.35
  -1   3  -4   45.68    1.29
   1   3   4   50.63    1.29
   1   3   4   47.58    1.23
  -1   3  -4   51.55    1.43
  -1   3  -4   53.98    1.53
  -1   3  -4   50.06    1.48
   1   3   4   47.43    1.28
   1   3   4   51.06    1.50
   1   3   5   42.67    0.80
  -1   3  -5   42.74    0.87
  -1   3  -5   41.97    0.87
   1   3   5   39.80    1.20
  -1   3  -5   37.80    1.20
   1   3   5   38.94    1.20
  -1   3  -5   43.67    0.89
  -1   3  -5   46.17    1.48
  -1   3  -5   39.99    1.37
   1   3   5   39.16    1.30
   1   3   5   43.94    1.41
  -1   3  -5   43.59    1.36
   1   3   5   39.58    1.28
  -1   3  -5   41.05    0.86
   1   3   5   40.56    1.27
   1   3   5   40.61    1.21
   1   3   6   35.45    0.75
   1   3   6   35.56    1.28
   1   3   6   35.28    1.27
  -1   3  -6   38.05    1.41
  -1   3  -6   40.18    0.80
  -1   3  -6   40.85    0.91
   1   3   6   34.70    0.74
   1   3   6   35.89    1.22
   1   3   6   38.22    0.80
   1   3   6   38.03    1.45
  -1   3  -6   38.61    0.89
   1   3   6   43.84    1.44
   1   3   6   35.29    1.32
   1   3   6   36.26    0.80
  -1   3  -6   38.89    0.90
  -1   3  -6   39.48    0.89
   1   3   6   37.82    0.76
  -1   3  -6   39.49    1.36
  -1   3  -6   34.90    0.86
   1   3   6   41.05    0.84
  -1   3  -6   42.31    1.50
  -1   3  -6   32.28    1.13
   1   3   6   37.34    1.19
   1   3   6   35.46    1.23
   1   3   7   18.34    0.60
   1   3   7   19.43    1.00
   1   3   7   22.00    0.66
   1   3   7   19.71    0.60
  -1   3  -7   23.57    1.17
  -1   3  -7   22.37    0.71
   1   3   7   21.50    1.15
   1   3   7   22.82    0.67
  -1   3  -7   21.89    0.70
   1   3   7   18.50    1.04
   1   3   7   19.20    0.95
  -1   3  -7   19.44    1.05
   1   3   7   20.55    1.00
   1   3   7   20.62    1.01
  -1   3  -7   20.94    0.70
  -1   3  -7   21.30    0.70
   1   3   7   21.99    0.63
   1   3   7   21.50    0.66
  -1   3  -7   16.80    0.83
  -1   3  -7   21.25    1.04
   1   3   7   21.03    0.92
   1   3   7   21.13    1.05
   1   3   8    4.42    0.30
   1   3   8    4.34    0.28
   1   3   8    3.46    0.47
   1   3   8    4.51    0.32
   1   3   8    4.89    0.33
  -1   3  -8    4.09    0.34
   1   3   8    4.96    0.33
  -1   3  -8    5.05    0.35
  -1   3  -8    4.61    0.33
   1   3   8    4.50    0.55
   1   3   8    4.01    0.48
   1   3   8    4.63    0.50
   1   3   8    4.11    0.41
   1   3   8    4.32    0.30
   1   3   8    5.26    0.35
  -1   3  -8    4.38    0.52
  -1   3  -8    4.73    0.34
   1   3   8    4.60    0.31
   1   3   8    3.87    0.44
  -1   3  -8    4.81    0.36
   1   3   8    4.19    0.47
  -1   3  -8    4.60    0.56
  -1   3  -8    4.77    0.52
   1   3   9    3.68    0.29
  -1   3  -9    3.38    0.46
   1   3   9    3.49    0.27
  -1   3  -9    3.63    0.32
  -1   3  -9    3.71    0.32
  -1   3  -9    4.00    0.34
   1   3   9    3.31    0.45
   1   3   9    3.41    0.44
   1   3   9    3.73    0.31
  -1   3  -9    4.16    0.34
   1   3   9    4.00    0.32
  -1   3  -9    3.76    0.31
   1   3   9    3.44    0.52
   1   3   9    4.11    0.33
   1   3   9    3.07    0.41
   1   3   9    2.90    0.44
   1   3   9    3.42    0.43
   1   3   9    4.13    0.31
  -1   3  -9    3.53    0.30
   1   3   9    3.59    0.29
   1   3   9    3.97    0.31
  -1   3  -9    4.24    0.56
   1   3  10   36.57    0.96
  -1   3 -10   33.43    1.44
   1   3  10   30.59    1.35
   1   3  10   28.24    1.27
  -1   3 -10   33.48    1.57
   1   3  10   33.84    0.85
   1   3  10   27.01    1.39
   1   3  10   32.48    0.88
   1   3  10   31.45    0.78
   1   3  10   33.98    0.91
  -1   3 -10   35.70    0.99
   1   3  10   34.26    0.93
  -1   3 -10   33.99    0.94
  -1   3 -10   34.15    0.95
   1   3  10   32.25    0.87
   1   3  10   36.96    0.95
   1   3  10   36.29    0.94
   1   3  10   29.44    1.38
  -1   3 -10   29.12    0.93
   1   3  10   31.14    1.22
  -1   3 -10   34.91    0.96
  -1   3 -10   34.88    1.03
   1   3  11    7.30    0.44
   1   3  11    6.41    0.36
   1   3  11    6.81    0.39
  -1   3 -11    7.31    0.44
   1   3  11    6.90    0.42
   1   3  11    7.08    0.44
  -1   3 -11    7.14    0.48
   1   3  11    7.35    0.45
  -1   3 -11    7.11    0.46
  -1   3 -11    7.23    0.43
  -1   3 -11    7.35    0.49
  -1   3 -11    6.94    0.42
   1   3  11    7.09    0.43
   1   3  11    7.27    0.43
   1   3  11    7.01    0.42
  -1   3 -12    3.22    0.27
  -1   3 -12    3.25    0.30
   1   3  12    3.40    0.29
  -1   3 -12    3.58    0.34
  -1   3 -12    3.13    0.26
   1   3  12    3.28    0.30
   1   3  12    3.08    0.28
   1   3  12    3.36    0.30
   1   3  12    3.15    0.27
  -1   3 -12    2.89    0.25
   1   3  12    3.30    0.27
  -1   3 -12    3.32    0.33
   1   3  12    3.14    0.28
   1   3  12    3.24    0.29
  -1   3 -12    3.13    0.28
   1   3  12    2.96    0.27
  -1   3 -12    3.38    0.33
   1   3  12    3.07    0.24
   1   3  13    2.83    0.25
  -1   3 -13    3.08    0.30
  -1   3 -13    2.81    0.22
   1   3  13    2.86    0.25
   1   3  13    2.62    0.23
   1   3  13    3.08    0.27
   1   3  13    2.57    0.21
   1   3  13    2.88    0.26
  -1   3 -13    2.97    0.25
  -1   3 -13    3.19    0.30
  -1   3 -13    2.84    0.27
   1   3  13    2.87    0.26
  -1   3 -13    3.33    0.31
   1   3  13    2.26    0.21
   1   3  13    3.10    0.27
   1   3  13    2.99    0.26
   1   3  14    1.44    0.17
   1   3  14    1.57    0.16
   1   3  14    1.59    0.17
   1   3  14    1.75    0.19
  -1   3 -14    1.82    0.20
  -1   3 -14    1.81    0.21
   1   3  14    1.64    0.15
   1   3  14    1.92    0.19
   1   3  14    1.76    0.19
   1   3  14    1.60    0.18
  -1   3 -14    1.86    0.22
  -1   3 -14    2.11    0.23
   1   3  14    1.43    0.17
   1   3  14    1.26    0.13
   1   3  15    1.08    0.13
  -1   3 -15    1.00    0.13
   1   3  15    0.94    0.12
  -1   3 -15    1.05    0.15
  -1   3 -15    1.21    0.15
   1   3  15    0.89    0.12
   1   3  15    0.86    0.12
   1   3  15    0.92    0.12
  -1   3 -15    1.16    0.16
   1   3  15    1.08    0.12
   1   3  15    1.00    0.11
   1   3  15    1.09    0.13
   1   4 -15    0.12    0.07
  -1   4  15    0.04    0.04
  -1   4  15    0.07    0.05
   1   4 -15    0.25    0.07
  -1   4  15    0.07    0.04
   1   4 -15    0.11    0.05
  -1   4  15    0.12    0.05
  -1   4  15    0.07    0.05
  -1   4  15   -0.01    0.05
  -1   4  14    0.34    0.07
   1   4 -14    0.68    0.12
   1   4 -14    0.64    0.12
  -1   4  14    0.59    0.11
   1   4 -14    0.58    0.11
   1   4 -14    0.58    0.12
  -1   4  14    0.57    0.11
  -1   4  14    0.55    0.10
  -1   4  14    0.53    0.08
  -1   4  14    0.55    0.11
   1   4 -14    0.62    0.11
  -1   4  14    0.76    0.12
  -1   4  14    0.68    0.11
  -1   4  13    0.68    0.13
  -1   4  13    0.57    0.12
  -1   4  13    0.54    0.12
  -1   4  13    0.58    0.11
   1   4 -13    0.55    0.14
  -1   4  13    0.60    0.11
  -1   4  13    0.64    0.12
   1   4 -13    0.49    0.12
  -1   4  13    0.60    0.13
  -1   4  13    0.60    0.10
   1   4 -13    0.61    0.12
   1   4 -13    0.54    0.13
  -1   4  13    0.47    0.11
  -1   4  12    1.75    0.21
  -1   4  12    1.77    0.21
  -1   4  12    1.56    0.16
  -1   4  12    2.01    0.22
  -1   4  12    1.81    0.21
  -1   4  12    1.60    0.18
   1   4 -12    1.74    0.22
  -1   4  12    1.94    0.21
   1   4 -12    1.89    0.22
  -1   4  12    1.67    0.21
   1   4 -12    2.07    0.19
   1   4 -12    1.84    0.24
  -1   4  12    1.83    0.22
   1   4 -11    6.25    0.42
  -1   4  11    6.42    0.39
  -1   4  11    6.12    0.39
  -1   4  11    5.76    0.33
  -1   4  11    4.97    0.30
  -1   4  11    5.90    0.39
  -1   4  11    6.25    0.39
   1   4 -11    6.51    0.44
   1   4 -11    6.47    0.38
  -1   4  11    6.39    0.39
  -1   4  11    5.38    0.32
  -1   4  11    6.30    0.40
  -1   4  11    6.91    0.42
  -1   4  10    0.49    0.14
   1   4 -10    0.62    0.15
  -1   4  10    0.47    0.13
  -1   4  10    0.56    0.12
  -1   4  10    0.47    0.13
  -1   4  10    0.59    0.12
  -1   4  10    0.36    0.13
  -1   4  10    0.60    0.13
  -1   4  10    0.54    0.13
   1   4 -10    0.61    0.14
  -1   4  10    0.42    0.15
  -1   4   9    2.13    0.24
  -1   4   9    1.98    0.23
  -1   4   9    1.89    0.24
  -1   4   9    1.97    0.23
  -1   4   9    1.67    0.23
  -1   4   9    2.13    0.24
   1   4  -9    2.10    0.24
  -1   4   9    1.83    0.22
  -1   4   9    2.19    0.25
  -1   4   8    4.40    0.33
  -1   4   8    4.50    0.33
  -1   4   8    4.43    0.34
  -1   4   8    4.20    0.33
   1   4  -8    5.28    0.34
   1   4  -8    4.97    0.33
  -1   4   8    4.03    0.49
   1   4  -8    3.51    0.49
  -1   4   8    3.77    0.48
  -1   4   8    3.66    0.53
   1   4  -8    5.02    0.57
  -1   4   8    3.64    0.47
  -1   4   8    4.80    0.36
  -1   4   8    4.35    0.55
   1   4  -8    4.09    0.53
  -1   4   8    4.14    0.49
  -1   4   8    4.54    0.33
   1   4  -8    4.33    0.35
  -1   4   8    4.44    0.34
  -1   4   8    4.62    0.33
  -1   4   7    1.01    0.16
  -1   4   7    0.91    0.15
  -1   4   7    1.03    0.16
  -1   4   7    1.10    0.17
   1   4  -7    1.07    0.17
   1   4  -7    0.97    0.16
  -1   4   7    1.25    0.18
  -1   4   7    1.14    0.17
  -1   4   7    0.85    0.24
  -1   4   7    1.00    0.24
  -1   4   7    1.13    0.29
  -1   4   7    0.95    0.24
  -1   4   7    1.00    0.17
   1   4  -7    0.84    0.24
   1   4  -7    0.35    0.18
   1   4  -7    0.76    0.26
  -1   4   7    0.86    0.24
  -1   4   7    1.13    0.27
  -1   4   7    1.05    0.16
  -1   4   7    0.92    0.26
  -1   4   6   -0.05    0.10
  -1   4   6   -0.01    0.07
  -1   4   6    0.11    0.07
  -1   4   6    0.08    0.07
  -1   4   6    0.02    0.06
  -1   4   6    0.06    0.06
   1   4  -6   -0.16    0.15
  -1   4   6    0.03    0.07
   1   4  -6    0.04    0.06
  -1   4   6   -0.02    0.10
  -1   4   6    0.08    0.13
  -1   4   6    0.14    0.14
   1   4  -6   -0.05    0.12
  -1   4   6    0.13    0.07
   1   4  -6    0.08    0.14
  -1   4   6    0.40    0.16
  -1   4   6    0.09    0.13
  -1   4   6    0.31    0.15
   1   4  -6    0.04    0.13
  -1   4   6    0.02    0.07
   1   4  -5    0.79    0.26
  -1   4   5    1.21    0.17
  -1   4   5    1.16    0.16
  -1   4   5    0.89    0.25
  -1   4   5    1.10    0.15
  -1   4   5    1.40    0.17
  -1   4   5    1.23    0.15
  -1   4   5    1.60    0.32
  -1   4   5    1.36    0.29
  -1   4   5    1.06    0.14
  -1   4   5    1.23    0.28
  -1   4   5    1.33    0.18
   1   4  -5    1.44    0.30
   1   4  -5    1.33    0.28
  -1   4   5    1.42    0.28
   1   4  -5    1.00    0.28
  -1   4   5    1.16    0.26
  -1   4   5    1.45    0.28
  -1   4   5    1.33    0.18
  -1   4   4    1.09    0.26
  -1   4   4    1.00    0.23
  -1   4   4    1.24    0.24
  -1   4   4    1.30    0.16
   1   4  -4    1.17    0.26
  -1   4   4    1.06    0.15
  -1   4   4    0.98    0.25
  -1   4   4    1.25    0.16
   1   4  -4    1.02    0.27
  -1   4   4    1.20    0.17
  -1   4   4    1.19    0.25
  -1   4   4    1.20    0.17
   1   4  -4    1.03    0.26
  -1   4   4    1.06    0.28
   1   4  -4    1.40    0.32
  -1   4   4    1.24    0.27
  -1   4   3    1.70    0.29
  -1   4   3    1.77    0.31
  -1   4   3    1.95    0.20
   1   4  -3    1.51    0.30
  -1   4   3    1.89    0.33
  -1   4   3    2.11    0.36
  -1   4   3    1.95    0.18
  -1   4   3    2.10    0.21
  -1   4   3    2.13    0.20
  -1   4   3    1.86    0.29
  -1   4   3    1.86    0.19
   1   4  -3    1.73    0.30
  -1   4   3    2.15    0.34
   1   4  -3    2.02    0.36
  -1   4   3    1.89    0.33
   1   4  -3    1.93    0.18
  -1   4   2   11.94    0.74
  -1   4   2   11.63    0.76
   1   4  -2   12.28    0.80
   1   4  -2   11.18    0.74
  -1   4   2   11.69    0.74
  -1   4   2   12.97    0.78
   1   4  -2   12.49    0.67
  -1   4   2   12.53    0.79
  -1   4   2   12.00    0.46
  -1   4   2   12.25    0.47
  -1   4   2   12.93    0.51
  -1   4   2   13.35    0.87
  -1   4   2   12.64    0.50
   1   4  -2   13.66    0.84
  -1   4   2   12.36    0.47
  -1   4   2   12.54    0.76
  -1   4   1    4.20    0.29
   1   4  -1    3.98    0.45
  -1   4   1    4.64    0.47
  -1   4   1    3.83    0.25
  -1   4   1    4.34    0.51
  -1   4   1    4.23    0.43
  -1   4   1    4.14    0.44
   1   4  -1    4.48    0.43
  -1   4   1    4.02    0.26
  -1   4   1    4.40    0.28
  -1   4   1    4.62    0.29
   1   4  -1    4.96    0.51
  -1   4   1    3.96    0.44
  -1   4   1    4.12    0.43
  -1   4   0    3.03    0.38
  -1   4   0    3.17    0.24
  -1   4   0    3.23    0.25
  -1   4   0    2.84    0.24
  -1   4   0    3.20    0.42
  -1   4   0    2.88    0.21
  -1   4   0    2.81    0.23
   1   4   0    2.93    0.37
   1   4   0    3.08    0.40
  -1   4   0    2.80    0.35
  -1   4   0    2.90    0.24
  -1   4   0    3.05    0.42
   1   4   0    3.29    0.41
  -1   4   0    2.76    0.37
  -1   4   0    3.13    0.40
  -1   4  -1   10.31    0.72
  -1   4  -1   10.69    0.44
  -1   4  -1   10.35    0.65
  -1   4  -1   11.25    0.81
  -1   4  -1    9.99    0.42
  -1   4  -1   11.16    0.79
   1   4   1   10.88    0.76
   1   4   1   11.37    0.74
  -1   4  -1   11.03    0.42
   1   4   1   11.29    0.43
  -1   4  -1   10.40    0.72
  -1   4  -1   11.30    0.45
   1   4   1   10.51    0.71
  -1   4  -1   11.29    0.48
  -1   4  -1   10.68    0.71
  -1   4  -1   10.63    0.76
  -1   4  -2    0.71    0.23
  -1   4  -2    0.59    0.11
  -1   4  -2    0.67    0.12
   1   4   2    0.82    0.21
  -1   4  -2    0.77    0.25
   1   4   2    0.61    0.21
  -1   4  -2    0.63    0.12
  -1   4  -2    0.67    0.20
  -1   4  -2    0.63    0.18
  -1   4  -2    0.69    0.13
  -1   4  -2    0.59    0.14
  -1   4  -2    0.53    0.16
  -1   4  -2    0.44    0.20
   1   4   2    0.45    0.20
  -1   4  -3    0.11    0.07
   1   4   3    0.16    0.18
  -1   4  -3    0.27    0.17
  -1   4  -3    0.25    0.09
  -1   4  -3    0.23    0.09
  -1   4  -3    0.33    0.15
   1   4   3    0.33    0.15
   1   4   3    0.16    0.08
  -1   4  -3    0.31    0.09
  -1   4  -3    0.17    0.15
  -1   4  -3    0.31    0.16
  -1   4  -3    0.26    0.14
   1   4   3    0.13    0.11
  -1   4  -3    0.24    0.07
  -1   4  -3    0.22    0.09
   1   4   4    1.88    0.31
  -1   4  -4    1.92    0.20
  -1   4  -4    1.88    0.32
  -1   4  -4    2.19    0.20
  -1   4  -4    2.24    0.22
  -1   4  -4    2.27    0.21
  -1   4  -4    1.78    0.20
  -1   4  -4    1.69    0.36
  -1   4  -4    2.36    0.25
   1   4   4    1.87    0.32
  -1   4  -4    1.62    0.30
   1   4   4    2.09    0.21
  -1   4  -4    2.21    0.37
   1   4   4    2.37    0.38
  -1   4  -4    1.67    0.32
  -1   4  -5    0.39    0.11
  -1   4  -5    0.38    0.10
   1   4   5    0.44    0.11
  -1   4  -5    0.34    0.11
  -1   4  -5    0.35    0.10
  -1   4  -5    0.27    0.17
  -1   4  -5    0.54    0.20
   1   4   5    0.89    0.24
  -1   4  -5    0.31    0.17
  -1   4  -5    0.54    0.13
   1   4   5    0.52    0.19
   1   4   5    0.49    0.11
  -1   4  -5    0.53    0.13
  -1   4  -5    0.52    0.16
  -1   4  -5    0.06    0.12
   1   4   5    0.66    0.18
   1   4   5    0.41    0.17
   1   4   6    0.31    0.12
   1   4   6    0.21    0.08
  -1   4  -6    0.18    0.12
  -1   4  -6    0.19    0.11
  -1   4  -6    0.29    0.16
  -1   4  -6    0.28    0.10
  -1   4  -6    0.39    0.13
  -1   4  -6    0.65    0.21
  -1   4  -6    0.09    0.08
   1   4   6    0.15    0.11
   1   4   6    0.45    0.19
   1   4   6   -0.49    0.20
  -1   4  -6    0.56    0.20
  -1   4  -6   -0.15    0.14
  -1   4  -6    0.29    0.17
   1   4   6    0.25    0.13
  -1   4  -7    1.62    0.36
   1   4   7    1.26    0.17
  -1   4  -7    1.73    0.23
   1   4   7    1.71    0.20
  -1   4  -7    1.82    0.23
   1   4   7    1.60    0.19
  -1   4  -7    1.44    0.22
  -1   4  -7    1.66    0.19
   1   4   7    1.42    0.30
  -1   4  -7    1.62    0.35
  -1   4  -7    2.43    0.41
   1   4   7    1.79    0.29
   1   4   7    1.36    0.29
   1   4   7    1.39    0.31
  -1   4  -7    1.67    0.23
   1   4   7    1.37    0.17
   1   4   7    1.82    0.22
  -1   4  -7    0.52    0.21
   1   4   7    1.49    0.18
   1   4   8    0.18    0.10
   1   4   8    0.04    0.06
   1   4   8   -0.11    0.11
   1   4   8    0.07    0.07
  -1   4  -8    0.19    0.10
   1   4   8    0.30    0.10
   1   4   8    0.09    0.08
  -1   4  -8    0.23    0.11
  -1   4  -8    0.28    0.25
  -1   4  -8    0.17    0.12
  -1   4  -8    0.06    0.08
   1   4   8    0.04    0.07
  -1   4  -8    0.18    0.10
   1   4   9    0.65    0.14
   1   4   9    0.51    0.13
   1   4   9    0.63    0.13
  -1   4  -9    0.66    0.16
  -1   4  -9    0.43    0.13
   1   4   9    0.47    0.12
  -1   4  -9    0.59    0.14
   1   4   9    0.68    0.16
  -1   4  -9    0.78    0.16
  -1   4  -9    0.68    0.15
   1   4   9    0.72    0.14
  -1   4  -9    0.53    0.16
   1   4   9    0.61    0.13
  -1   4 -10    2.88    0.27
  -1   4 -10    2.96    0.28
   1   4  10    3.10    0.27
  -1   4 -10    2.81    0.30
   1   4  10    2.78    0.26
   1   4  10    3.00    0.29
   1   4  10    2.53    0.23
   1   4  10    2.76    0.26
   1   4  10    2.40    0.23
  -1   4 -10    2.83    0.28
   1   4  10    2.74    0.23
   1   4  10    3.27    0.30
  -1   4 -10    2.88    0.28
   1   4  10    2.66    0.25
  -1   4 -10    1.85    0.22
  -1   4 -11    0.62    0.13
   1   4  11    0.66    0.14
   1   4  11    0.45    0.11
  -1   4 -11    0.56    0.16
   1   4  11    0.64    0.12
   1   4  11    0.63    0.11
   1   4  11    0.53    0.10
   1   4  11    0.63    0.13
  -1   4 -11    0.69    0.16
  -1   4 -11    0.62    0.15
  -1   4 -11    0.72    0.15
   1   4  11    0.72    0.14
   1   4  11    0.63    0.13
   1   4  11    0.54    0.11
  -1   4 -11    0.74    0.14
   1   4  12    0.05    0.06
   1   4  12    0.09    0.08
  -1   4 -12    0.20    0.10
  -1   4 -12    0.05    0.07
   1   4  12    0.06    0.05
   1   4  12    0.07    0.07
   1   4  12    0.08    0.06
   1   4  12    0.03    0.05
   1   4  12    0.13    0.09
  -1   4 -12    0.04    0.07
  -1   4 -12   -0.08    0.07
   1   4  12    0.05    0.06
  -1   4 -12    0.14    0.09
   1   4  13    0.33    0.08
   1   4  13    0.31    0.08
  -1   4 -13    0.39    0.11
  -1   4 -13    0.47    0.10
   1   4  13    0.32    0.09
   1   4  13    0.30    0.08
  -1   4 -13    0.33    0.09
  -1   4 -13    0.33    0.10
   1   4  13    0.36    0.09
   1   4  13    0.39    0.08
   1   4  13    0.32    0.08
  -1   4 -13    0.23    0.08
   1   4  13    0.33    0.07
   1   4  14    0.21    0.06
   1   4  14    0.17    0.06
  -1   4 -14    0.23    0.07
   1   4  14    0.11    0.05
  -1   4 -14    0.22    0.07
   1   4  14    0.21    0.06
  -1   4 -14    0.23    0.07
  -1   4 -14    0.28    0.07
  -1   5  13    1.38    0.13
   1   5 -13    1.43    0.14
   1   5 -13    1.03    0.11
  -1   5  13    1.23    0.11
  -1   5  13    1.30    0.11
   1   5 -13    1.26    0.13
  -1   5  12    0.68    0.08
  -1   5  12    0.93    0.11
   1   5 -12    1.14    0.14
  -1   5  12    0.78    0.10
  -1   5  12    0.71    0.10
   1   5 -12    0.71    0.11
  -1   5  12    0.87    0.12
  -1   5  12    0.81    0.11
   1   5 -12    0.79    0.13
   1   5 -12    0.97    0.13
  -1   5  12    0.80    0.11
  -1   5  12    0.69    0.10
  -1   5  12    0.78    0.11
  -1   5  11   13.20    0.46
   1   5 -11   13.95    0.52
  -1   5  11   12.69    0.45
  -1   5  11   14.19    0.50
  -1   5  11   12.87    0.43
   1   5 -11   14.45    0.52
  -1   5  11   12.65    0.43
  -1   5  11   13.58    0.49
  -1   5  11   12.70    0.45
   1   5 -11   13.65    0.53
  -1   5  11   14.20    0.50
   1   5 -11   14.26    0.47
  -1   5  11   13.64    0.45
   1   5 -10    0.34    0.09
  -1   5  10    0.28    0.10
  -1   5  10    0.26    0.09
  -1   5  10    0.27    0.10
  -1   5  10    0.30    0.07
  -1   5  10    0.20    0.07
  -1   5  10    0.29    0.10
  -1   5  10    0.29    0.08
  -1   5  10    0.23    0.09
   1   5 -10    0.21    0.10
  -1   5  10    0.36    0.10
  -1   5  10    0.20    0.07
   1   5 -10    0.21    0.10
   1   5  -9   11.78    0.55
  -1   5   9   11.41    0.53
  -1   5   9   12.11    0.55
  -1   5   9    9.83    0.42
  -1   5   9   10.30    0.43
  -1   5   9   10.45    0.45
  -1   5   9   10.73    0.47
  -1   5   9   10.56    0.47
   1   5  -9   11.27    0.51
  -1   5   9   10.31    0.46
  -1   5   9   11.29    0.50
  -1   5   9   11.62    0.50
  -1   5   8    3.83    0.30
  -1   5   8    3.69    0.29
  -1   5   8    3.52    0.28
  -1   5   8    3.55    0.27
   1   5  -8    4.00    0.29
  -1   5   8    3.88    0.32
   1   5  -8    3.52    0.31
  -1   5   8    4.38    0.34
   1   5  -8    3.79    0.29
  -1   5   8    3.87    0.30
  -1   5   8    3.87    0.32
   1   5  -7    1.00    0.16
  -1   5   7    0.90    0.16
   1   5  -7    0.84    0.15
  -1   5   7    0.95    0.17
  -1   5   7    0.96    0.16
   1   5  -7    0.96    0.17
  -1   5   7    0.96    0.16
  -1   5   7    1.01    0.17
  -1   5   7    1.09    0.19
  -1   5   7    1.06    0.18
  -1   5   7    0.68    0.12
  -1   5   6    2.81    0.26
   1   5  -6    2.48    0.27
  -1   5   6    3.16    0.27
   1   5  -6    2.66    0.23
  -1   5   6    2.66    0.29
   1   5  -6    2.75    0.27
  -1   5   6    2.91    0.29
  -1   5   6    2.36    0.23
  -1   5   6    3.16    0.30
  -1   5   5    9.91    0.53
  -1   5   5   10.55    0.55
  -1   5   5   12.20    0.54
   1   5  -5    9.08    0.47
  -1   5   5    7.84    0.40
  -1   5   5   10.14    0.52
  -1   5   5   12.47    0.54
  -1   5   4   24.43    0.74
  -1   5   4   23.67    0.79
  -1   5   4   22.59    0.79
  -1   5   4   23.05    0.80
  -1   5   4   22.74    0.76
   1   5  -4   24.50    1.26
   1   5  -4   25.52    1.25
  -1   5   4   23.91    0.73
   1   5  -4   21.85    0.74
  -1   5   4   22.44    1.18
  -1   5   3   18.12    0.63
  -1   5   3   18.35    0.63
   1   5  -3   17.90    0.60
  -1   5   3   18.24    0.69
   1   5  -3   19.88    1.11
  -1   5   3   17.74    0.64
  -1   5   3   16.24    0.94
   1   5  -3   17.70    1.00
  -1   5   3   17.50    0.69
  -1   5   3   18.73    0.70
  -1   5   3   17.27    0.93
  -1   5   3   18.35    0.97
  -1   5   3   17.36    1.02
  -1   5   2   36.69    0.96
  -1   5   2   34.68    0.84
  -1   5   2   35.26    0.93
  -1   5   2   33.27    1.27
  -1   5   2   34.89    0.85
  -1   5   2   34.69    1.35
   1   5  -2   36.01    1.46
   1   5  -2   36.46    0.88
  -1   5   2   36.75    0.89
  -1   5   2   36.74    0.99
   1   5  -2   34.02    1.40
  -1   5   2   34.61    1.42
  -1   5   2   33.42    1.29
   1   5  -1   80.81    1.24
  -1   5   1   82.47    1.29
  -1   5   1   83.36    1.51
  -1   5   1   81.70    1.37
  -1   5   1   79.37    1.98
   1   5  -1   89.40    2.26
   1   5  -1   78.33    1.34
  -1   5   1   82.93    1.28
  -1   5   1   84.35    1.43
  -1   5   1   85.84    1.49
  -1   5   1   80.55    1.29
  -1   5   1   78.80    1.98
   1   5  -1   81.88    2.18
  -1   5   1   77.74    2.06
  -1   5   1   79.90    2.04
   1   5   0   60.69    1.85
   1   5   0   55.14    1.04
  -1   5   0   52.95    1.60
   1   5   0   48.76    1.58
  -1   5   0   49.00    1.58
   1   5   0   56.26    1.10
  -1   5   0   51.22    1.10
  -1   5   0   54.10    1.23
  -1   5   0   51.29    1.05
  -1   5   0   54.64    1.05
  -1   5   0   55.28    1.19
  -1   5   0   59.09    1.94
  -1   5   0   53.63    1.61
  -1   5   0   52.68    1.04
  -1   5  -1    6.09    0.44
  -1   5  -1    4.74    0.31
  -1   5  -1    8.37    0.43
  -1   5  -1    6.39    0.60
   1   5   1    5.94    0.60
   1   5   1    6.86    0.41
   1   5   1    7.59    0.68
   1   5   1    6.65    0.43
  -1   5  -1    5.24    0.36
  -1   5  -1    6.02    0.62
  -1   5  -1    8.16    0.43
  -1   5  -1    6.80    0.42
  -1   5  -2   33.51    0.96
   1   5   2   31.26    1.36
   1   5   2   31.64    0.86
   1   5   2   31.60    0.82
  -1   5  -2   34.33    0.92
  -1   5  -2   31.63    0.82
  -1   5  -2   30.52    1.34
  -1   5  -2   33.06    0.84
  -1   5  -2   31.43    1.41
  -1   5  -2   32.66    0.82
  -1   5  -3   63.45    1.35
   1   5   3   58.04    1.89
   1   5   3   58.23    1.15
  -1   5  -3   62.25    1.30
  -1   5  -3   57.31    1.10
  -1   5  -3   63.41    1.91
  -1   5  -3   60.15    1.13
  -1   5  -3   62.62    1.22
  -1   5  -3   53.81    1.08
  -1   5  -3   64.19    2.03
  -1   5  -4   63.42    1.34
  -1   5  -4   60.44    1.26
  -1   5  -4   62.85    1.33
  -1   5  -4   53.36    1.09
  -1   5  -4   49.51    1.06
   1   5   4   54.77    1.02
   1   5   4   57.05    1.18
  -1   5  -4   63.20    1.20
  -1   5  -5    8.79    0.43
   1   5   5    8.71    0.43
  -1   5  -5    9.30    0.52
  -1   5  -5    9.38    0.49
  -1   5  -5    9.62    0.52
   1   5   5    8.68    0.48
  -1   5  -5    9.11    0.51
  -1   5  -5    8.25    0.43
   1   5   6    4.65    0.33
   1   5   6    5.01    0.37
  -1   5  -6    4.62    0.38
  -1   5  -6    5.23    0.36
  -1   5  -6    4.93    0.38
   1   5   6    4.94    0.36
  -1   5  -6    5.23    0.40
  -1   5  -7    8.64    0.49
   1   5   7    8.62    0.44
  -1   5  -7    8.96    0.43
   1   5   7    7.71    0.36
  -1   5  -7    9.01    0.49
   1   5   7    8.65    0.47
  -1   5  -7    9.04    0.50
   1   5   7    9.71    0.50
  -1   5  -8   21.66    0.71
  -1   5  -8   21.95    0.74
  -1   5  -8   21.27    0.73
   1   5   8   22.73    0.75
   1   5   8   19.71    0.58
   1   5   8   21.74    0.69
  -1   5  -8   22.49    0.76
  -1   5  -8   22.92    0.79
   1   5   8   23.25    0.74
   1   5   9    0.72    0.13
   1   5   9    0.51    0.11
  -1   5  -9    0.61    0.13
   1   5   9    0.58    0.12
  -1   5  -9    0.63    0.14
  -1   5  -9    0.73    0.15
   1   5   9    0.66    0.13
  -1   5  -9    0.55    0.12
  -1   5  -9    0.60    0.14
  -1   5 -10   27.05    0.76
  -1   5 -10   24.13    0.65
  -1   5 -10   24.39    0.68
   1   5  10   22.11    0.57
  -1   5 -10   24.66    0.66
   1   5  10   25.36    0.70
  -1   5 -10   26.11    0.73
   1   5  10   24.64    0.64
   1   5  10   24.69    0.66
   1   5  11    3.01    0.20
  -1   5 -11    2.62    0.18
   1   5  11    3.32    0.23
  -1   5 -11    2.85    0.19
   1   5  11    2.95    0.19
  -1   5 -11    3.41    0.23
   1   5  11    3.04    0.22
  -1   5 -11    3.58    0.26
   1   5  11    3.35    0.23
  -1   5 -11    3.36    0.24
  -1   5 -11    3.02    0.21
  -1   5 -11    3.44    0.26
   1   5  12    0.41    0.08
  -1   5 -12    0.55    0.09
   1   5  12    0.32    0.07
   1   5  12    0.44    0.07
   1   5  12    0.47    0.08
  -1   5 -12    0.58    0.09
  -1   5 -12    0.29    0.08
  -1   5 -12    0.48    0.09
  -1   6  10    0.01    0.04
  -1   6  10    0.14    0.06
   1   6 -10   -0.01    0.04
  -1   6  10    0.05    0.04
   1   6 -10    0.03    0.04
  -1   6   9    0.08    0.05
  -1   6   9    0.13    0.06
   1   6  -9    0.20    0.07
   1   6  -9    0.07    0.05
   1   6  -9    0.09    0.06
  -1   6   9    0.10    0.05
  -1   6   9    0.04    0.05
  -1   6   8    0.18    0.06
  -1   6   8    0.09    0.06
  -1   6   8    0.11    0.06
  -1   6   8    0.23    0.07
   1   6  -8    0.17    0.07
   1   6  -8    0.22    0.08
  -1   6   7    0.10    0.05
   1   6  -7    0.09    0.05
  -1   6   7    0.07    0.07
  -1   6   7    0.08    0.06
  -1   6   7    0.18    0.08
   1   6  -7    0.21    0.08
   1   6  -7    0.19    0.07
  -1   6   7    0.12    0.07
  -1   6   6   -0.02    0.06
  -1   6   6    0.11    0.07
  -1   6   6    0.05    0.06
   1   6  -6    0.00    0.05
  -1   6   6    0.11    0.06
   1   6  -6    0.08    0.06
  -1   6   6    0.14    0.07
   1   6  -6    0.11    0.08
   1   6  -5    0.18    0.05
   1   6  -5    0.17    0.08
  -1   6   5    0.12    0.07
  -1   6   5    0.08    0.07
  -1   6   5    0.16    0.08
   1   6  -5    0.11    0.06
  -1   6   5    0.35    0.10
  -1   6   5    0.18    0.08
  -1   6   4   -0.02    0.08
  -1   6   4    0.03    0.06
  -1   6   4    0.10    0.08
   1   6  -4    0.04    0.07
   1   6  -4    0.08    0.07
   1   6  -4    0.01    0.06
  -1   6   4   -0.02    0.07
  -1   6   4    0.11    0.05
  -1   6   3    0.19    0.07
  -1   6   3    0.07    0.08
   1   6  -3    0.10    0.07
  -1   6   3    0.13    0.07
  -1   6   3    0.12    0.07
  -1   6   3    0.01    0.07
  -1   6   2    0.21    0.07
   1   6  -2   -0.09    0.06
  -1   6   2    0.10    0.07
  -1   6   2    0.19    0.07
  -1   6   2    0.19    0.10
  -1   6   2    0.15    0.08
   1   6  -2    0.16    0.07
   1   6  -1    0.17    0.10
  -1   6   1    0.04    0.05
  -1   6   1    0.06    0.08
   1   6  -1    0.09    0.07
  -1   6   1    0.13    0.10
  -1   6   1    0.11    0.07
  -1   6   0   -0.02    0.05
  -1   6   0    0.02    0.09
  -1   6   0    0.01    0.07
  -1   6   0   -0.04    0.07
   1   6   0    0.01    0.06
   1   6   0   -0.08    0.06
  -1   6  -1    0.70    0.14
  -1   6  -1    0.94    0.17
  -1   6  -1    0.76    0.16
   1   6   1    0.73    0.11
  -1   6  -1    0.73    0.13
   1   6   1    0.70    0.13
   1   6   1    0.71    0.14
  -1   6  -2    0.31    0.11
   1   6   2    0.22    0.08
  -1   6  -2    0.26    0.10
  -1   6  -2    0.05    0.06
   1   6   2    0.15    0.08
   1   6   2    0.28    0.10
  -1   6  -2    0.10    0.06
  -1   6  -2    0.21    0.08
  -1   6  -3    0.01    0.07
  -1   6  -3    0.02    0.07
  -1   6  -3    0.22    0.09
   1   6   3    0.04    0.05
   1   6   3    0.01    0.03
   1   6   3   -0.03    0.07
  -1   6  -3    0.12    0.09
  -1   6  -3    0.08    0.07
   1   6   3   -0.06    0.08
  -1   6  -4   -0.01    0.06
  -1   6  -4    0.02    0.08
  -1   6  -4    0.04    0.07
   1   6   4   -0.04    0.07
  -1   6  -4    0.04    0.08
   1   6   4   -0.06    0.06
   1   6   4   -0.03    0.05
  -1   6  -4    0.02    0.05
   1   6   4    0.02    0.08
   1   6   5    0.18    0.09
  -1   6  -5    0.30    0.11
  -1   6  -5    0.27    0.10
   1   6   5    0.18    0.07
   1   6   5    0.21    0.08
  -1   6  -5    0.28    0.09
   1   6   5    0.15    0.08
  -1   6  -5    0.19    0.07
   1   6   6   -0.06    0.06
  -1   6  -6    0.02    0.07
  -1   6  -6   -0.04    0.05
   1   6   6    0.03    0.06
  -1   6  -6    0.05    0.07
  -1   6  -6    0.06    0.05
  -1   6  -6   -0.05    0.07
   1   6   6    0.11    0.06
  -1   6  -6   -0.03    0.09
   1   6   6    0.04    0.06
   1   6   7   -0.01    0.06
   1   6   7    0.02    0.05
   1   6   7   -0.09    0.05
  -1   6  -7    0.02    0.06
  -1   6  -7   -0.07    0.06
  -1   6  -7    0.00    0.05
  -1   6  -7   -0.05    0.07
   1   6   7    0.02    0.05
   1   6   7    0.12    0.07
  -1   6  -7   -0.01    0.06
  -1   6  -8    0.44    0.09
   1   6   8    0.69    0.11
  -1   6  -8    0.60    0.10
  -1   6  -8    0.59    0.08
   1   6   8    0.54    0.09
  -1   6  -8    0.56    0.10
   1   6   8    0.57    0.10
  -1   6  -8    0.78    0.12
   1   6   8    0.56    0.10
  -1   6  -9    0.21    0.07
   1   6   9    0.02    0.03
   1   6   9    0.10    0.04
   1   6   9    0.14    0.05
  -1   6  -9    0.06    0.06
  -1   6  -9    0.14    0.05
   1   6   9    0.10    0.05
  -1   7   4    3.11    0.19
   1   7  -4    3.02    0.18
   1   7  -3    9.60    0.31
  -1   7   3   10.59    0.35
  -1   7   3    9.84    0.34
  -1   7   3   10.03    0.32
  -1   7   3   10.23    0.32
   1   7  -3    9.20    0.31
   1   7  -3   10.40    0.34
   1   7  -2    8.96    0.31
   1   7  -2    9.27    0.33
   1   7  -2    9.16    0.33
  -1   7   2    9.61    0.33
   1   7  -2    9.66    0.34
  -1   7   2    9.83    0.35
  -1   7   2    9.62    0.33
  -1   7   2    9.97    0.34
  -1   7   1   16.04    0.45
  -1   7   1   15.77    0.46
   1   7  -1   14.95    0.43
  -1   7   1   14.79    0.41
   1   7  -1   15.32    0.43
   1   7  -1   15.20    0.43
  -1   7   1   15.75    0.44
   1   7  -1   15.08    0.42
   1   7   0   10.75    0.37
  -1   7   0   11.70    0.39
   1   7   0   11.94    0.39
  -1   7   0   10.12    0.33
  -1   7   0   11.40    0.39
   1   7   0   11.45    0.38
  -1   7   0   11.42    0.39
   1   7   1    0.91    0.13
  -1   7  -1    0.57    0.10
  -1   7  -1    0.80    0.12
   1   7   1    0.95    0.13
  -1   7  -1    0.83    0.13
   1   7   2    7.04    0.29
   1   7   2    7.05    0.29
  -1   7  -2    6.89    0.28
  -1   7  -2    7.93    0.31
  -1   7  -2    7.46    0.31
  -1   7  -3   13.79    0.39
  -1   7  -3   13.50    0.39
   1   7   3   12.47    0.37
   2  -7  -2    0.19    0.06
   2  -7  -1    3.48    0.21
   2  -7  -1    3.03    0.19
   2  -7   0   -0.08    0.06
   2  -7   1    0.20    0.06
   2  -6 -10    1.42    0.13
  -2  -6  10    1.51    0.12
  -2  -6  10    1.33    0.13
   2  -6 -10    1.64    0.14
   2  -6 -10    1.61    0.14
   2  -6  -9    1.65    0.17
  -2  -6   9    1.50    0.15
   2  -6  -9    1.40    0.15
   2  -6  -9    1.48    0.15
  -2  -6   9    1.60    0.16
   2  -6  -8    4.40    0.24
   2  -6  -8    4.48    0.29
  -2  -6   8    4.69    0.27
   2  -6  -8    5.07    0.30
   2  -6  -8    4.68    0.29
  -2  -6   8    4.79    0.29
   2  -6  -7    7.95    0.35
  -2  -6   7    8.04    0.37
   2  -6  -7    7.70    0.40
   2  -6  -7    8.43    0.41
   2  -6  -7    8.14    0.40
   2  -6  -7    7.36    0.36
  -2  -6   7    8.47    0.40
   2  -6  -6    1.04    0.16
  -2  -6   6    0.97    0.16
   2  -6  -6    1.06    0.16
   2  -6  -6    0.96    0.14
  -2  -6   6    0.87    0.14
   2  -6  -6    1.19    0.17
   2  -6  -6    0.90    0.16
   2  -6  -5    2.41    0.24
   2  -6  -5    2.46    0.24
   2  -6  -5    2.49    0.24
  -2  -6   5    2.62    0.24
  -2  -6   5    2.73    0.24
   2  -6  -5    2.55    0.25
   2  -6  -5    2.48    0.24
   2  -6  -4    0.69    0.13
   2  -6  -4    0.75    0.14
  -2  -6   4    0.86    0.14
   2  -6  -4    0.92    0.17
   2  -6  -4    0.75    0.15
  -2  -6   4    0.70    0.14
   2  -6  -4    0.76    0.14
  -2  -6   4    0.74    0.15
  -2  -6   3    0.14    0.09
   2  -6  -3    0.13    0.09
   2  -6  -3    0.02    0.07
  -2  -6   3    0.15    0.08
   2  -6  -3    0.18    0.09
   2  -6  -3    0.06    0.06
   2  -6  -3    0.20    0.09
  -2  -6   3    0.16    0.10
   2  -6  -2    3.05    0.29
   2  -6  -2    3.17    0.29
   2  -6  -2    2.84    0.23
  -2  -6   2    3.52    0.28
   2  -6  -2    2.96    0.24
   2  -6  -2    2.73    0.25
   2  -6  -2    3.16    0.29
  -2  -6   2    2.65    0.26
  -2  -6   1    3.62    0.30
   2  -6  -1    4.22    0.34
  -2  -6   1    4.98    0.33
   2  -6  -1    4.78    0.36
   2  -6  -1    4.28    0.30
   2  -6  -1    4.04    0.28
   2  -6  -1    4.28    0.30
  -2  -6   0    1.15    0.16
   2  -6   0    1.76    0.22
   2  -6   0    1.66    0.22
   2  -6   0    1.38    0.18
   2  -6   0    1.35    0.17
   2  -6   0    1.40    0.18
   2  -6   0    1.07    0.16
  -2  -6   0    1.73    0.21
  -2  -6   0    1.72    0.22
   2  -6   0    1.44    0.18
   2  -6   1    0.52    0.13
   2  -6   1    0.41    0.12
   2  -6   1    0.60    0.13
   2  -6   1    0.52    0.12
   2  -6   1    0.57    0.12
  -2  -6  -1    0.59    0.13
   2  -6   1    0.46    0.13
   2  -6   1    0.52    0.10
  -2  -6  -1    0.60    0.13
  -2  -6  -1    0.51    0.10
   2  -6   1    0.64    0.13
   2  -6   2    2.06    0.24
   2  -6   2    1.69    0.20
   2  -6   2    1.78    0.21
   2  -6   2    1.78    0.21
  -2  -6  -2    1.93    0.22
  -2  -6  -2    1.91    0.20
   2  -6   2    1.88    0.21
  -2  -6  -2    1.74    0.17
   2  -6   2    1.80    0.22
   2  -6   2    1.68    0.22
   2  -6   3    8.58    0.46
   2  -6   3    8.39    0.45
  -2  -6  -3    8.41    0.44
   2  -6   3    8.18    0.44
   2  -6   3    8.49    0.45
  -2  -6  -3    8.22    0.40
  -2  -6  -3    7.37    0.35
   2  -6   3    7.97    0.42
   2  -6   3    8.14    0.43
   2  -6   3    8.20    0.44
   2  -6   4    3.26    0.28
   2  -6   4    3.27    0.27
  -2  -6  -4    3.12    0.23
  -2  -6  -4    3.27    0.26
  -2  -6  -4    3.16    0.24
   2  -6   4    3.61    0.30
   2  -6   4    3.27    0.28
   2  -6   4    3.46    0.28
   2  -6   4    3.59    0.29
   2  -6   5    0.44    0.12
   2  -6   5    0.39    0.10
  -2  -6  -5    0.42    0.09
   2  -6   5    0.46    0.11
   2  -6   5    0.38    0.11
   2  -6   5    0.42    0.11
  -2  -6  -5    0.45    0.10
   2  -6   5    0.55    0.12
  -2  -6  -5    0.47    0.11
  -2  -6  -6    0.13    0.06
   2  -6   6    0.04    0.06
   2  -6   6    0.08    0.07
   2  -6   6    0.26    0.10
   2  -6   6    0.05    0.08
   2  -6   6    0.21    0.08
  -2  -6  -6    0.14    0.06
  -2  -6  -6    0.06    0.06
  -2  -6  -7    1.15    0.12
   2  -6   7    1.63    0.17
   2  -6   7    1.60    0.17
  -2  -6  -7    1.36    0.13
   2  -6   7    1.74    0.18
   2  -6   8    0.14    0.07
   2  -6   8    0.06    0.05
   2  -6   8    0.23    0.07
   2  -5 -13    0.43    0.08
   2  -5 -13    0.51    0.09
   2  -5 -12    0.20    0.08
   2  -5 -12    0.35    0.09
  -2  -5  12    0.32    0.07
   2  -5 -12    0.20    0.08
   2  -5 -12    0.25    0.07
  -2  -5  12    0.35    0.09
  -2  -5  11    0.47    0.11
   2  -5 -11    0.58    0.13
  -2  -5  11    0.29    0.07
  -2  -5  11    0.36    0.11
  -2  -5  11    0.48    0.09
   2  -5 -11    0.44    0.11
   2  -5 -11    0.37    0.11
   2  -5 -11    0.50    0.10
  -2  -5  10    0.34    0.12
   2  -5 -10    0.26    0.07
  -2  -5  10    0.28    0.10
   2  -5 -10    0.13    0.07
  -2  -5  10    0.22    0.10
   2  -5 -10    0.30    0.12
  -2  -5  10    0.23    0.08
   2  -5 -10    0.24    0.11
   2  -5 -10    0.26    0.10
  -2  -5   9    0.27    0.13
   2  -5  -9    0.20    0.07
  -2  -5   9    0.23    0.11
   2  -5  -9    0.29    0.12
  -2  -5   9    0.23    0.11
   2  -5  -9    0.39    0.12
   2  -5  -9    0.28    0.11
  -2  -5   9    0.35    0.10
   2  -5  -9    0.28    0.12
  -2  -5   8    0.53    0.16
  -2  -5   8    0.36    0.09
  -2  -5   8    0.25    0.12
   2  -5  -8    0.31    0.10
   2  -5  -8    0.33    0.10
   2  -5  -8    0.30    0.12
  -2  -5   8    0.37    0.12
   2  -5  -8    0.28    0.10
   2  -5  -8    0.29    0.11
   2  -5  -8    0.48    0.11
  -2  -5   7    0.22    0.12
  -2  -5   7    0.24    0.10
   2  -5  -7    0.17    0.06
   2  -5  -7    0.26    0.12
   2  -5  -7    0.25    0.11
  -2  -5   7    0.11    0.09
   2  -5  -7    0.14    0.10
   2  -5  -7    0.13    0.12
   2  -5  -7    0.29    0.11
  -2  -5   6    0.25    0.12
   2  -5  -6    0.02    0.06
  -2  -5   6    0.11    0.11
   2  -5  -6    0.17    0.11
   2  -5  -6    0.13    0.10
   2  -5  -6    0.06    0.08
   2  -5  -6    0.14    0.08
  -2  -5   6    0.07    0.09
  -2  -5   6    0.10    0.09
   2  -5  -6    0.09    0.09
  -2  -5   5    0.13    0.12
  -2  -5   5    0.17    0.12
   2  -5  -5    0.20    0.10
  -2  -5   5    0.08    0.09
   2  -5  -5    0.34    0.11
   2  -5  -5    0.00    0.08
  -2  -5   5    0.08    0.10
   2  -5  -5    0.22    0.12
  -2  -5   5    0.18    0.08
   2  -5  -5    0.11    0.09
   2  -5  -5    0.34    0.10
   2  -5  -5    0.19    0.11
   2  -5  -5    0.14    0.11
  -2  -5   4    1.05    0.18
  -2  -5   4    0.85    0.18
   2  -5  -4    1.01    0.19
  -2  -5   4    1.05    0.17
   2  -5  -4    1.11    0.20
   2  -5  -4    1.27    0.21
   2  -5  -4    1.05    0.17
   2  -5  -4    0.90    0.16
  -2  -5   4    0.89    0.16
   2  -5  -4    1.03    0.18
   2  -5  -4    1.01    0.19
  -2  -5   3    0.27    0.12
  -2  -5   3    0.14    0.11
   2  -5  -3    0.24    0.09
   2  -5  -3    0.19    0.11
   2  -5  -3    0.27    0.11
   2  -5  -3    0.11    0.10
   2  -5  -3    0.13    0.10
  -2  -5   3    0.15    0.09
   2  -5  -3    0.15    0.09
   2  -5  -3    0.24    0.13
   2  -5  -3    0.22    0.08
  -2  -5   2    0.09    0.11
  -2  -5   2    0.11    0.10
  -2  -5   2    0.03    0.05
   2  -5  -2   -0.02    0.08
   2  -5  -2   -0.01    0.08
  -2  -5   2    0.02    0.08
   2  -5  -2    0.01    0.07
  -2  -5   2    0.05    0.09
   2  -5  -2    0.02    0.10
   2  -5  -2    0.08    0.09
   2  -5  -2    0.03    0.08
   2  -5  -2    0.01    0.08
   2  -5  -2   -0.05    0.09
  -2  -5   2    0.11    0.10
  -2  -5   1    2.44    0.27
   2  -5  -1    2.63    0.27
   2  -5  -1    2.92    0.28
  -2  -5   1    2.70    0.24
   2  -5  -1    2.38    0.28
  -2  -5   1    2.18    0.24
   2  -5  -1    2.89    0.28
  -2  -5   1    3.02    0.28
   2  -5  -1    2.81    0.29
   2  -5  -1    2.47    0.26
  -2  -5   1    2.50    0.27
   2  -5  -1    2.38    0.40
  -2  -5   1    2.79    0.28
   2  -5  -1    2.90    0.31
   2  -5  -1    2.44    0.25
   2  -5  -1    2.51    0.26
   2  -5   0    1.15    0.28
  -2  -5   0    1.27    0.18
   2  -5   0    1.35    0.21
   2  -5   0    1.62    0.22
   2  -5   0    1.31    0.22
  -2  -5   0    1.44    0.19
   2  -5   0    1.26    0.21
   2  -5   0    1.27    0.20
  -2  -5   0    1.60    0.22
   2  -5   0    1.41    0.19
   2  -5   0    1.53    0.22
  -2  -5   0    1.57    0.23
  -2  -5   0    1.55    0.22
   2  -5   0    1.15    0.18
  -2  -5   0    1.47    0.18
   2  -5   0    1.51    0.21
  -2  -5  -1    1.24    0.18
   2  -5   1    1.51    0.22
   2  -5   1    1.36    0.23
   2  -5   1    0.45    0.18
  -2  -5  -1    1.81    0.23
   2  -5   1    1.53    0.22
  -2  -5  -1    1.65    0.24
  -2  -5  -1    1.65    0.20
  -2  -5  -1    1.56    0.22
  -2  -5  -1    1.52    0.21
   2  -5   1    1.21    0.18
   2  -5   1    1.37    0.20
   2  -5   1    1.42    0.20
   2  -5   1    1.26    0.20
   2  -5   1    1.66    0.25
   2  -5   2    0.03    0.10
   2  -5   2    0.00    0.08
   2  -5   2    0.00    0.09
   2  -5   2    0.13    0.11
   2  -5   2    0.03    0.08
  -2  -5  -2    0.12    0.09
  -2  -5  -2   -0.09    0.06
   2  -5   2   -0.02    0.08
  -2  -5  -2    0.12    0.10
   2  -5   2   -0.01    0.09
  -2  -5  -2   -0.02    0.10
  -2  -5  -2   -0.02    0.10
  -2  -5  -2    0.07    0.09
  -2  -5  -3    0.36    0.11
   2  -5   3    0.22    0.10
  -2  -5  -3    0.25    0.09
  -2  -5  -3    0.40    0.13
   2  -5   3    0.09    0.09
   2  -5   3    0.14    0.09
   2  -5   3    0.26    0.11
   2  -5   3    0.17    0.10
  -2  -5  -3    0.23    0.11
   2  -5   3    0.18    0.08
  -2  -5  -3    0.43    0.15
  -2  -5  -3    0.30    0.10
   2  -5   4    0.55    0.15
   2  -5   4    0.34    0.12
  -2  -5  -4    0.32    0.12
   2  -5   4    0.41    0.15
  -2  -5  -4    0.26    0.10
   2  -5   4    0.33    0.13
   2  -5   4    0.25    0.10
   2  -5   4    0.48    0.15
  -2  -5  -4    0.30    0.11
  -2  -5  -4    0.65    0.20
  -2  -5  -4    0.17    0.08
  -2  -5  -4    0.56    0.14
   2  -5   5    0.89    0.18
   2  -5   5    0.72    0.13
  -2  -5  -5    0.95    0.18
   2  -5   5    0.82    0.18
  -2  -5  -5    0.89    0.17
   2  -5   5    0.89    0.19
   2  -5   5    0.90    0.19
  -2  -5  -5    1.06    0.18
   2  -5   5    0.98    0.18
  -2  -5  -5    1.19    0.23
  -2  -5  -5    0.73    0.15
  -2  -5  -5    0.67    0.15
   2  -5   5    0.83    0.16
  -2  -5  -6    0.90    0.19
   2  -5   6    0.58    0.15
   2  -5   6    0.90    0.18
   2  -5   6    0.82    0.17
  -2  -5  -6    0.88    0.18
   2  -5   6    0.52    0.11
  -2  -5  -6    0.72    0.14
   2  -5   6    0.69    0.15
  -2  -5  -6    0.85    0.15
  -2  -5  -6    0.65    0.14
  -2  -5  -6    0.70    0.15
   2  -5   6    0.65    0.16
   2  -5   6    0.76    0.14
   2  -5   7    0.30    0.12
   2  -5   7    0.48    0.12
   2  -5   7    0.38    0.13
  -2  -5  -7    0.35    0.12
   2  -5   7    0.36    0.12
  -2  -5  -7    0.17    0.08
   2  -5   7    0.14    0.10
   2  -5   7    0.29    0.09
   2  -5   7    0.28    0.08
  -2  -5  -7    0.45    0.11
   2  -5   7    0.34    0.12
  -2  -5  -7    0.22    0.09
  -2  -5  -7    0.34    0.10
   2  -5   7    0.29    0.09
  -2  -5  -7    0.37    0.15
   2  -5   8    0.45    0.14
   2  -5   8    0.28    0.12
  -2  -5  -8    0.42    0.12
  -2  -5  -8    0.35    0.10
   2  -5   8    0.15    0.10
   2  -5   8    0.41    0.10
  -2  -5  -8    0.31    0.09
  -2  -5  -8    0.12    0.07
   2  -5   8    0.40    0.11
  -2  -5  -8    0.32    0.11
  -2  -5  -8    0.42    0.14
   2  -5   8    0.31    0.10
   2  -5   8    0.26    0.10
   2  -5   8    0.20    0.07
   2  -5   9    0.17    0.08
   2  -5   9    0.39    0.11
   2  -5   9    0.31    0.11
   2  -5   9    0.38    0.09
  -2  -5  -9    0.31    0.11
  -2  -5  -9    0.28    0.11
  -2  -5  -9    0.27    0.09
   2  -5   9    0.19    0.06
   2  -5   9    0.33    0.10
   2  -5  10    0.13    0.06
   2  -5  10   -0.07    0.05
  -2  -5 -10    0.24    0.09
   2  -5  10    0.08    0.06
  -2  -5 -10    0.03    0.05
   2  -5  10    0.15    0.08
  -2  -5 -10    0.11    0.08
   2  -5  10    0.11    0.05
  -2  -5 -11    0.41    0.09
   2  -5  11    0.36    0.07
   2  -5  11    0.39    0.09
   2  -5  11    0.44    0.07
  -2  -5 -11    0.20    0.05
  -2  -5 -11    0.37    0.08
  -2  -4  15    0.46    0.09
   2  -4 -15    0.47    0.08
   2  -4 -15    0.43    0.09
  -2  -4  14    0.65    0.10
   2  -4 -14    0.57    0.11
  -2  -4  14    0.58    0.11
   2  -4 -14    0.75    0.12
   2  -4 -14    0.61    0.11
   2  -4 -14    0.85    0.14
   2  -4 -14    0.61    0.11
  -2  -4  14    0.55    0.11
  -2  -4  13    0.97    0.14
   2  -4 -13    0.77    0.15
   2  -4 -13    0.96    0.15
   2  -4 -13    0.85    0.15
  -2  -4  13    0.91    0.15
   2  -4 -13    0.98    0.16
   2  -4 -13    0.83    0.15
   2  -4 -13    1.06    0.17
  -2  -4  13    1.05    0.16
   2  -4 -12    2.91    0.27
  -2  -4  12    2.78    0.30
  -2  -4  12    2.21    0.24
   2  -4 -12    2.65    0.25
  -2  -4  12    2.44    0.25
   2  -4 -12    2.46    0.26
  -2  -4  12    2.80    0.27
  -2  -4  12    2.90    0.28
   2  -4 -12    2.89    0.28
   2  -4 -12    2.49    0.22
   2  -4 -12    2.84    0.29
  -2  -4  12    2.97    0.27
  -2  -4  11    1.17    0.20
  -2  -4  11    0.92    0.20
   2  -4 -11    1.60    0.22
   2  -4 -11    1.30    0.18
   2  -4 -11    1.07    0.17
  -2  -4  11    1.16    0.19
   2  -4 -11    1.06    0.19
  -2  -4  11    1.20    0.18
  -2  -4  11    0.98    0.17
   2  -4 -11    1.20    0.20
   2  -4 -11    1.33    0.22
  -2  -4  11    1.53    0.22
   2  -4 -10    9.70    0.55
   2  -4 -10   10.25    0.51
  -2  -4  10    9.13    0.49
   2  -4 -10    9.87    0.51
   2  -4 -10   10.81    0.55
  -2  -4  10    9.95    0.52
  -2  -4  10   10.48    0.60
  -2  -4  10   10.03    0.55
   2  -4 -10    9.47    0.53
  -2  -4  10    9.96    0.53
  -2  -4  10   10.34    0.56
   2  -4 -10   10.12    0.56
  -2  -4   9   14.54    0.71
   2  -4  -9   14.84    0.65
  -2  -4   9   15.35    0.64
   2  -4  -9   14.66    0.66
   2  -4  -9   13.93    0.59
   2  -4  -9   14.76    0.60
   2  -4  -9   14.84    0.68
   2  -4  -9   13.84    0.62
   2  -4  -9   14.38    0.66
  -2  -4   9   15.07    0.67
  -2  -4   9   13.99    0.63
  -2  -4   9   13.12    0.58
  -2  -4   9   16.34    0.70
   2  -4  -8   18.05    0.71
   2  -4  -8   17.65    1.02
   2  -4  -8   19.52    0.75
  -2  -4   8   19.39    0.80
   2  -4  -8   19.14    0.76
   2  -4  -8   18.28    0.66
   2  -4  -8   18.71    0.69
   2  -4  -8   19.49    0.72
  -2  -4   8   16.92    0.73
  -2  -4   8   19.11    0.70
  -2  -4   8   17.15    0.66
  -2  -4   8   18.53    0.72
   2  -4  -8   18.51    0.74
  -2  -4   8   17.55    1.17
  -2  -4   8   15.69    0.61
   2  -4  -8   16.41    0.63
  -2  -4   8   19.55    0.77
  -2  -4   7    1.97    0.22
   2  -4  -7    2.74    0.41
   2  -4  -7    2.22    0.23
   2  -4  -7    2.22    0.26
  -2  -4   7    2.13    0.26
   2  -4  -7    2.26    0.24
  -2  -4   7    2.54    0.43
  -2  -4   7    2.33    0.29
   2  -4  -7    2.15    0.25
  -2  -4   7    2.55    0.26
   2  -4  -7    2.26    0.25
   2  -4  -7    2.48    0.27
  -2  -4   7    2.06    0.24
   2  -4  -7    2.34    0.27
   2  -4  -7    2.44    0.26
   2  -4  -7    2.09    0.28
   2  -4  -7    1.45    0.28
  -2  -4   7    2.28    0.28
  -2  -4   7    2.15    0.27
  -2  -4   6    4.09    0.36
   2  -4  -6    4.96    0.56
   2  -4  -6    4.38    0.30
   2  -4  -6    4.51    0.34
   2  -4  -6    4.06    0.32
   2  -4  -6    4.88    0.36
  -2  -4   6    4.34    0.37
  -2  -4   6    4.55    0.58
  -2  -4   6    4.69    0.34
   2  -4  -6    4.15    0.34
  -2  -4   6    4.51    0.34
   2  -4  -6    4.39    0.35
   2  -4  -6    3.83    0.35
   2  -4  -6    4.53    0.48
   2  -4  -6    4.34    0.35
  -2  -4   6    3.98    0.35
  -2  -4   6    4.45    0.35
  -2  -4   5   10.28    0.56
  -2  -4   5    9.92    0.54
   2  -4  -5   11.21    0.46
   2  -4  -5   10.96    0.49
   2  -4  -5   11.67    0.54
   2  -4  -5   10.25    0.71
   2  -4  -5   11.33    0.54
  -2  -4   5   10.96    0.85
   2  -4  -5   11.26    0.83
  -2  -4   5   10.98    0.50
  -2  -4   5   10.43    0.51
  -2  -4   5   10.38    0.48
   2  -4  -5   10.30    0.50
   2  -4  -5   11.84    0.54
   2  -4  -5   10.37    0.54
   2  -4  -5   11.16    0.54
  -2  -4   5   10.19    0.53
  -2  -4   4   17.00    0.68
   2  -4  -4   16.86    0.65
  -2  -4   4   15.53    0.63
   2  -4  -4   17.57    0.65
   2  -4  -4   15.86    0.97
   2  -4  -4   16.34    0.58
  -2  -4   4   16.16    0.59
   2  -4  -4   17.52    0.66
   2  -4  -4   16.23    0.58
  -2  -4   4   16.21    0.97
   2  -4  -4   17.05    0.67
  -2  -4   4   16.15    0.60
  -2  -4   4   17.40    0.61
   2  -4  -4   16.07    0.83
   2  -4  -4   15.18    0.51
  -2  -4   4   15.14    0.62
   2  -4  -4   16.34    0.61
   2  -4  -4   17.08    0.63
  -2  -4   4   14.70    0.61
  -2  -4   4   15.37    0.64
  -2  -4   3    8.90    0.48
   2  -4  -3    9.58    0.75
   2  -4  -3    9.30    0.61
   2  -4  -3    9.53    0.48
   2  -4  -3    9.22    0.46
  -2  -4   3    9.99    0.46
   2  -4  -3    9.16    0.44
  -2  -4   3    8.95    0.45
   2  -4  -3    9.49    0.48
  -2  -4   3    8.12    0.44
  -2  -4   3    8.98    0.47
   2  -4  -3    9.70    0.46
   2  -4  -3    9.83    0.47
  -2  -4   3    9.40    0.72
  -2  -4   3   10.00    0.48
   2  -4  -3    9.07    0.48
  -2  -4   3    8.74    0.46
  -2  -4   2    5.65    0.38
   2  -4  -2    5.94    0.38
   2  -4  -2    5.76    0.36
   2  -4  -2    5.14    0.34
   2  -4  -2    5.82    0.37
   2  -4  -2    5.60    0.35
  -2  -4   2    5.66    0.35
  -2  -4   2    5.64    0.37
   2  -4  -2    5.47    0.37
  -2  -4   2    5.88    0.35
  -2  -4   2    5.75    0.53
  -2  -4   2    5.66    0.33
   2  -4  -2    5.58    0.37
   2  -4  -2    6.06    0.60
   2  -4  -2    6.02    0.36
  -2  -4   2    6.47    0.39
   2  -4  -2    5.43    0.34
  -2  -4   2    5.03    0.34
  -2  -4   1   14.37    0.58
   2  -4  -1   14.30    0.59
   2  -4  -1   13.24    0.54
   2  -4  -1   12.71    0.85
  -2  -4   1   15.59    0.61
  -2  -4   1   14.39    0.55
  -2  -4   1   12.64    0.74
  -2  -4   1   14.48    0.54
   2  -4  -1   14.48    0.57
  -2  -4   1   13.95    0.54
  -2  -4   1   14.45    0.53
  -2  -4   1   14.55    0.57
  -2  -4   1   13.96    0.56
  -2  -4   1   14.93    0.49
   2  -4  -1   14.37    0.55
   2  -4  -1   13.69    0.56
   2  -4  -1   14.51    0.59
   2  -4  -1   14.58    0.58
   2  -4  -1   14.80    0.54
   2  -4  -1   14.67    0.58
  -2  -4   1   12.64    0.49
  -2  -4   0   11.42    0.50
  -2  -4   0   11.12    0.49
  -2  -4   0   11.20    0.50
   2  -4   0   11.95    0.53
   2  -4   0   10.06    0.79
  -2  -4   0   12.38    0.56
   2  -4   0   11.75    0.53
  -2  -4   0   11.33    0.46
   2  -4   0   11.94    0.53
   2  -4   0   11.11    0.52
  -2  -4   0   11.02    0.48
  -2  -4   0   11.34    0.53
   2  -4   0   11.72    0.51
  -2  -4   0   12.01    0.52
   2  -4   0   11.43    0.47
   2  -4   0   11.20    0.49
  -2  -4   0   11.30    0.44
   2  -4   0   10.96    0.66
   2  -4   0   11.96    0.53
   2  -4   0   10.84    0.51
  -2  -4  -1   26.48    0.73
   2  -4   1   27.04    0.80
   2  -4   1   26.16    0.80
   2  -4   1   26.05    0.81
   2  -4   1   24.26    0.71
  -2  -4  -1   25.69    0.74
   2  -4   1   26.51    0.80
   2  -4   1   24.32    1.25
  -2  -4  -1   24.54    0.68
   2  -4   1   25.77    0.81
   2  -4   1   27.49    0.80
  -2  -4  -1   27.22    0.85
   2  -4   1   26.55    0.72
  -2  -4  -1   28.05    0.80
  -2  -4  -1   26.63    0.74
  -2  -4  -1   27.43    0.76
   2  -4   1   23.91    1.04
   2  -4   1   26.59    0.80
  -2  -4  -1   28.37    0.85
   2  -4   2   20.81    0.73
   2  -4   2   21.09    0.76
  -2  -4  -2   21.89    0.72
  -2  -4  -2   24.12    0.79
   2  -4   2   21.58    0.75
  -2  -4  -2   21.44    0.69
   2  -4   2   22.17    0.76
   2  -4   2   22.06    0.73
  -2  -4  -2   22.85    0.81
   2  -4   2   20.88    0.63
  -2  -4  -2   23.60    0.74
  -2  -4  -2   20.92    0.66
  -2  -4  -2   22.14    0.73
  -2  -4  -2   19.58    0.63
   2  -4   2   20.05    0.99
   2  -4   2   20.89    1.18
   2  -4   2   20.34    0.61
   2  -4   2   21.92    0.73
   2  -4   2   21.56    0.75
  -2  -4  -3    1.00    0.17
   2  -4   3    1.50    0.29
   2  -4   3    1.17    0.20
   2  -4   3    0.92    0.17
  -2  -4  -3    1.00    0.16
  -2  -4  -3    0.90    0.16
   2  -4   3    1.14    0.19
   2  -4   3    1.35    0.20
   2  -4   3    1.20    0.18
  -2  -4  -3    1.14    0.18
  -2  -4  -3    1.23    0.17
  -2  -4  -3    1.36    0.22
  -2  -4  -3    1.03    0.16
   2  -4   3    1.26    0.26
  -2  -4  -3    1.35    0.21
   2  -4   3    1.35    0.17
   2  -4   3    1.19    0.19
   2  -4   4    1.35    0.19
   2  -4   4    1.24    0.17
   2  -4   4    1.27    0.21
  -2  -4  -4    1.23    0.19
  -2  -4  -4    1.11    0.18
  -2  -4  -4    1.56    0.20
   2  -4   4    1.28    0.20
   2  -4   4    1.31    0.21
   2  -4   4    1.35    0.32
   2  -4   4    1.29    0.17
   2  -4   4    1.29    0.20
  -2  -4  -4    1.26    0.19
   2  -4   4    1.15    0.14
  -2  -4  -4    1.22    0.17
   2  -4   4    1.38    0.21
  -2  -4  -4    1.27    0.22
  -2  -4  -4    1.19    0.17
  -2  -4  -4    1.30    0.20
  -2  -4  -4    1.27    0.19
  -2  -4  -5   10.04    0.58
   2  -4   5    9.41    0.50
   2  -4   5    9.14    0.81
   2  -4   5    9.10    0.54
   2  -4   5    8.08    0.44
   2  -4   5    9.58    0.87
  -2  -4  -5    8.93    0.50
   2  -4   5    9.20    0.51
  -2  -4  -5    9.22    0.50
   2  -4   5    9.34    0.48
   2  -4   5    8.94    0.53
  -2  -4  -5    8.73    0.47
   2  -4   5    8.02    0.51
  -2  -4  -5    9.04    0.46
   2  -4   5    8.50    0.54
  -2  -4  -5    8.97    0.46
   2  -4   5    7.85    0.39
  -2  -4  -5    8.56    0.47
  -2  -4  -5    9.06    0.49
  -2  -4  -5    9.08    0.51
   2  -4   6    1.53    0.23
   2  -4   6    2.57    0.40
   2  -4   6    1.87    0.35
  -2  -4  -6    1.79    0.22
   2  -4   6    1.80    0.25
  -2  -4  -6    1.99    0.25
   2  -4   6    1.96    0.27
   2  -4   6    1.59    0.19
  -2  -4  -6    1.67    0.23
  -2  -4  -6    1.73    0.23
   2  -4   6    2.41    0.40
  -2  -4  -6    1.91    0.24
   2  -4   6    1.83    0.26
   2  -4   6    1.85    0.26
   2  -4   6    1.52    0.20
   2  -4   6    1.57    0.35
  -2  -4  -6    1.87    0.27
  -2  -4  -6    1.53    0.20
  -2  -4  -6    1.66    0.20
   2  -4   6    1.76    0.24
   2  -4   6    1.77    0.22
  -2  -4  -6    1.80    0.22
   2  -4   7    3.52    0.31
  -2  -4  -7    3.53    0.33
   2  -4   7    3.43    0.35
  -2  -4  -7    3.86    0.37
   2  -4   7    3.59    0.50
   2  -4   7    3.29    0.34
  -2  -4  -7    3.52    0.32
  -2  -4  -7    3.37    0.32
   2  -4   7    3.48    0.36
   2  -4   7    2.71    0.43
   2  -4   7    3.16    0.26
   2  -4   7    3.24    0.30
   2  -4   7    2.90    0.46
  -2  -4  -7    3.43    0.28
   2  -4   7    3.62    0.36
  -2  -4  -7    3.15    0.27
  -2  -4  -7    3.12    0.32
   2  -4   7    3.51    0.32
  -2  -4  -7    3.24    0.31
   2  -4   8    6.74    0.40
  -2  -4  -8    6.94    0.45
  -2  -4  -8    6.10    0.41
   2  -4   8    6.58    0.36
   2  -4   8    7.29    0.50
  -2  -4  -8    6.61    0.46
  -2  -4  -8    7.26    0.47
  -2  -4  -8    7.22    0.49
   2  -4   8    5.44    0.35
   2  -4   8    7.72    0.51
  -2  -4  -8    6.99    0.46
   2  -4   8    7.19    0.46
   2  -4   8    7.23    0.49
  -2  -4  -8    6.57    0.38
  -2  -4  -8    6.81    0.39
   2  -4   8    7.36    0.46
   2  -4   8    7.45    0.50
   2  -4   9    2.36    0.26
  -2  -4  -9    2.22    0.27
   2  -4   9    2.23    0.29
   2  -4   9    2.18    0.28
  -2  -4  -9    2.08    0.26
  -2  -4  -9    2.10    0.26
   2  -4   9    1.92    0.26
  -2  -4  -9    1.97    0.24
  -2  -4  -9    2.00    0.25
  -2  -4  -9    1.95    0.27
   2  -4   9    2.23    0.20
   2  -4   9    2.20    0.25
   2  -4   9    2.24    0.26
   2  -4   9    2.09    0.25
   2  -4  10    0.93    0.15
   2  -4  10    1.06    0.14
   2  -4  10    1.05    0.17
  -2  -4 -10    1.25    0.19
   2  -4  10    0.90    0.18
  -2  -4 -10    0.92    0.17
   2  -4  10    1.21    0.20
  -2  -4 -10    0.93    0.17
  -2  -4 -10    0.88    0.17
   2  -4  10    1.17    0.19
  -2  -4 -10    1.03    0.18
   2  -4  10    1.31    0.20
   2  -4  10    1.02    0.15
  -2  -4 -10    0.91    0.16
   2  -4  11    3.94    0.25
   2  -4  11    4.42    0.33
   2  -4  11    4.06    0.29
   2  -4  11    4.14    0.32
  -2  -4 -11    4.41    0.34
   2  -4  11    4.00    0.32
  -2  -4 -11    3.97    0.31
  -2  -4 -11    3.79    0.30
   2  -4  11    3.68    0.26
  -2  -4 -11    3.29    0.27
   2  -4  11    4.01    0.31
  -2  -4 -11    3.50    0.30
   2  -4  11    3.92    0.27
   2  -4  12    0.24    0.07
  -2  -4 -12    0.10    0.08
   2  -4  12    0.15    0.08
   2  -4  12    0.06    0.05
  -2  -4 -12    0.05    0.06
  -2  -4 -12    0.12    0.08
  -2  -4 -12    0.09    0.07
  -2  -4 -12    0.10    0.08
   2  -4  12    0.18    0.06
   2  -4  12    0.03    0.04
   2  -4  12    0.12    0.08
  -2  -4 -13    1.47    0.15
  -2  -4 -13    1.42    0.16
  -2  -4 -13    1.18    0.14
   2  -4  13    1.44    0.16
   2  -4  13    1.37    0.12
  -2  -4 -13    1.39    0.14
   2  -4  13    1.39    0.16
   2  -3 -16    0.20    0.07
   2  -3 -16    0.27    0.08
  -2  -3  16    0.30    0.08
   2  -3 -16    0.23    0.07
  -2  -3  16    0.15    0.05
   2  -3 -16    0.14    0.06
   2  -3 -16    0.15    0.06
  -2  -3  16    0.34    0.09
  -2  -3  15    0.32    0.11
  -2  -3  15    0.24    0.08
   2  -3 -15    0.37    0.13
  -2  -3  15    0.35    0.08
   2  -3 -15    0.38    0.11
  -2  -3  15    0.18    0.07
  -2  -3  15    0.36    0.11
   2  -3 -15    0.34    0.10
   2  -3 -15    0.16    0.08
   2  -3 -15    0.33    0.10
   2  -3 -14    1.92    0.24
   2  -3 -14    2.21    0.24
  -2  -3  14    1.70    0.17
  -2  -3  14    1.71    0.19
  -2  -3  14    1.95    0.20
  -2  -3  14    1.54    0.17
   2  -3 -14    2.19    0.24
   2  -3 -14    2.10    0.24
  -2  -3  14    2.08    0.25
  -2  -3  14    2.01    0.24
   2  -3 -14    1.93    0.23
  -2  -3  13    6.03    0.34
   2  -3 -13    6.51    0.38
  -2  -3  13    7.34    0.48
   2  -3 -13    7.04    0.44
   2  -3 -13    6.46    0.43
  -2  -3  13    6.90    0.39
  -2  -3  13    6.28    0.36
   2  -3 -13    6.44    0.43
  -2  -3  13    6.98    0.46
   2  -3 -13    6.74    0.43
   2  -3 -13    7.32    0.47
  -2  -3  13    6.89    0.46
  -2  -3  13    7.01    0.40
  -2  -3  13    7.06    0.39
   2  -3 -12    3.85    0.33
  -2  -3  12    3.94    0.36
  -2  -3  12    3.72    0.29
  -2  -3  12    3.52    0.29
   2  -3 -12    3.60    0.31
   2  -3 -12    3.76    0.35
  -2  -3  12    3.38    0.29
  -2  -3  12    3.72    0.35
  -2  -3  12    3.46    0.30
   2  -3 -12    3.88    0.34
   2  -3 -12    3.98    0.36
  -2  -3  12    3.86    0.37
   2  -3 -12    3.88    0.35
  -2  -3  12    4.05    0.35
  -2  -3  12    3.84    0.31
   2  -3 -11    6.87    0.43
  -2  -3  11    6.45    0.39
  -2  -3  11    7.19    0.41
  -2  -3  11    6.87    0.48
  -2  -3  11    7.15    0.39
   2  -3 -11    6.75    0.45
  -2  -3  11    6.71    0.74
  -2  -3  11    6.84    0.43
   2  -3 -11    6.62    0.45
   2  -3 -11    7.04    0.47
  -2  -3  11    7.30    0.48
   2  -3 -11    6.27    0.41
   2  -3 -11    7.42    0.48
  -2  -3  11    7.00    0.48
  -2  -3  11    7.00    0.46
  -2  -3  11    7.31    0.44
   2  -3 -10   16.72    0.61
  -2  -3  10   18.81    1.24
  -2  -3  10   17.44    0.72
   2  -3 -10   16.58    0.66
   2  -3 -10   17.58    0.70
   2  -3 -10   18.09    0.71
  -2  -3  10   16.92    0.74
   2  -3 -10   17.94    0.72
   2  -3 -10   17.15    0.66
  -2  -3  10   17.32    0.61
  -2  -3  10   16.82    0.60
  -2  -3  10   16.91    0.66
   2  -3 -10   17.51    0.71
  -2  -3  10   16.73    0.74
  -2  -3  10   15.82    0.67
   2  -3 -10   17.18    1.14
  -2  -3  10   17.96    0.70
   2  -3  -9    2.58    0.27
   2  -3  -9    2.28    0.24
  -2  -3   9    2.38    0.25
  -2  -3   9    2.68    0.29
   2  -3  -9    2.56    0.25
  -2  -3   9    2.40    0.43
   2  -3  -9    2.57    0.26
   2  -3  -9    2.53    0.27
  -2  -3   9    2.79    0.27
  -2  -3   9    2.82    0.29
   2  -3  -9    2.72    0.27
   2  -3  -9    2.72    0.28
   2  -3  -9    2.85    0.44
   2  -3  -9    2.10    0.35
  -2  -3   9    2.90    0.30
  -2  -3   9    2.45    0.27
   2  -3  -8    4.05    0.47
   2  -3  -8    3.32    0.29
   2  -3  -8    3.34    0.29
   2  -3  -8    3.51    0.29
   2  -3  -8    3.63    0.28
   2  -3  -8    3.50    0.28
  -2  -3   8    3.34    0.50
  -2  -3   8    3.48    0.30
  -2  -3   8    4.24    0.36
   2  -3  -8    3.77    0.30
  -2  -3   8    3.84    0.29
   2  -3  -8    3.95    0.49
  -2  -3   8    3.27    0.31
   2  -3  -8    3.46    0.30
  -2  -3   8    3.53    0.31
  -2  -3   8    3.30    0.28
  -2  -3   8    3.67    0.32
   2  -3  -7    3.09    0.27
   2  -3  -7    3.05    0.27
   2  -3  -7    3.11    0.43
   2  -3  -7    3.25    0.26
   2  -3  -7    2.97    0.24
  -2  -3   7    3.18    0.26
   2  -3  -7    3.05    0.40
  -2  -3   7    3.22    0.30
   2  -3  -7    2.95    0.26
  -2  -3   7    2.71    0.43
  -2  -3   7    2.98    0.26
   2  -3  -7    3.17    0.28
   2  -3  -7    2.93    0.26
  -2  -3   7    3.11    0.28
  -2  -3   7    2.97    0.28
  -2  -3   7    2.82    0.24
   2  -3  -7    3.41    0.27
  -2  -3   7    2.95    0.28
  -2  -3   7    3.04    0.29
  -2  -3   6    2.51    0.25
  -2  -3   6    2.30    0.23
   2  -3  -6    3.25    0.23
   2  -3  -6    2.86    0.25
  -2  -3   6    2.41    0.23
   2  -3  -6    3.03    0.39
  -2  -3   6    2.90    0.28
   2  -3  -6    2.58    0.23
  -2  -3   6    2.62    0.22
  -2  -3   6    2.54    0.22
  -2  -3   6    2.39    0.39
   2  -3  -6    2.45    0.36
   2  -3  -6    2.77    0.24
   2  -3  -6    2.71    0.22
  -2  -3   6    2.57    0.24
  -2  -3   6    2.54    0.22
   2  -3  -6    2.45    0.23
   2  -3  -6    2.78    0.24
   2  -3  -6    2.58    0.23
  -2  -3   6    2.60    0.25
  -2  -3   5    3.20    0.27
  -2  -3   5    3.31    0.24
   2  -3  -5    3.11    0.23
  -2  -3   5    3.17    0.28
   2  -3  -5    3.41    0.39
  -2  -3   5    3.15    0.44
   2  -3  -5    3.50    0.26
   2  -3  -5    3.40    0.41
   2  -3  -5    3.58    0.26
   2  -3  -5    3.33    0.25
  -2  -3   5    3.08    0.24
   2  -3  -5    3.53    0.26
   2  -3  -5    3.29    0.32
  -2  -3   5    3.22    0.27
   2  -3  -4   29.45    0.92
   2  -3  -4   31.68    1.11
   2  -3  -4   30.60    1.18
  -2  -3   4   29.54    1.21
   2  -3  -3   21.85    0.81
  -2  -3   3   22.17    1.01
   2  -3  -3   24.80    1.03
   2  -3  -3   22.06    0.89
   2  -3  -2   16.42    0.74
   2  -3  -2   16.55    0.70
  -2  -3   2   16.03    0.81
   2  -3  -2   17.20    0.85
  -2  -3   1  106.36    2.00
   2  -3  -1  106.14    1.83
   2  -3  -1  102.52    1.80
   2  -3   0   26.63    1.04
  -2  -3   0   28.15    0.99
   2  -3   0   27.16    0.97
   2  -3   0   24.72    0.88
   2  -3   1   11.86    0.71
   2  -3   1   10.77    0.67
   2  -3   1   10.15    0.71
  -2  -3  -1   11.31    0.61
   2  -3   1   10.31    0.58
   2  -3   1   10.81    0.64
   2  -3   2   36.57    1.27
   2  -3   2   33.77    1.19
  -2  -3  -2   35.42    0.86
   2  -3   2   35.30    1.37
  -2  -3  -3    1.80    0.19
   2  -3   3    1.80    0.20
   2  -3   3    1.76    0.19
  -2  -3  -3    1.64    0.18
  -2  -3  -3    2.47    0.25
   2  -3   3    1.91    0.31
   2  -3   3    1.99    0.34
   2  -3   3    1.78    0.20
  -2  -3  -3    1.73    0.18
   2  -3   3    1.94    0.20
  -2  -3  -3    2.11    0.20
  -2  -3  -3    2.07    0.22
  -2  -3  -3    1.94    0.20
  -2  -3  -3    1.97    0.23
   2  -3   3    1.83    0.29
  -2  -3  -3    2.07    0.20
  -2  -3  -4    2.66    0.24
   2  -3   4    2.77    0.25
   2  -3   4    2.84    0.26
   2  -3   4    3.19    0.40
  -2  -3  -4    2.95    0.26
   2  -3   4    3.14    0.27
  -2  -3  -4    2.81    0.24
   2  -3   4    2.90    0.26
  -2  -3  -4    3.00    0.25
   2  -3   4    2.76    0.41
   2  -3   4    2.73    0.23
  -2  -3  -4    2.83    0.25
   2  -3   4    2.89    0.24
   2  -3   4    2.95    0.24
  -2  -3  -4    3.06    0.28
  -2  -3  -4    2.90    0.30
   2  -3   4    2.83    0.38
  -2  -3  -4    3.20    0.25
   2  -3   4    3.15    0.25
   2  -3   5    1.99    0.20
   2  -3   5    1.83    0.18
   2  -3   5    2.12    0.22
   2  -3   5    1.99    0.24
  -2  -3  -5    2.18    0.22
   2  -3   5    2.06    0.21
   2  -3   5    1.73    0.17
   2  -3   5    2.39    0.36
  -2  -3  -5    2.19    0.23
  -2  -3  -5    2.14    0.22
   2  -3   5    1.82    0.22
  -2  -3  -5    2.12    0.21
  -2  -3  -5    2.34    0.30
  -2  -3  -5    1.99    0.24
  -2  -3  -5    1.89    0.20
  -2  -3  -5    2.25    0.20
  -2  -3  -5    2.06    0.23
  -2  -3  -5    2.22    0.20
   2  -3   5    1.95    0.36
   2  -3   5    2.11    0.36
  -2  -3  -5    2.07    0.21
   2  -3   5    1.88    0.21
   2  -3   5    2.15    0.24
   2  -3   5    2.11    0.23
   2  -3   6    3.37    0.26
   2  -3   6    2.88    0.26
  -2  -3  -6    3.44    0.28
  -2  -3  -6    3.47    0.39
  -2  -3  -6    3.75    0.30
   2  -3   6    2.84    0.23
   2  -3   6    3.39    0.30
   2  -3   6    3.25    0.26
   2  -3   6    3.48    0.52
   2  -3   6    3.34    0.47
   2  -3   6    3.44    0.45
  -2  -3  -6    3.36    0.29
  -2  -3  -6    3.85    0.31
   2  -3   6    3.25    0.24
   2  -3   6    3.13    0.30
  -2  -3  -6    3.53    0.30
   2  -3   6    3.49    0.32
   2  -3   6    3.35    0.28
  -2  -3  -6    3.30    0.30
  -2  -3  -6    3.44    0.31
  -2  -3  -6    3.31    0.24
  -2  -3  -6    2.96    0.25
   2  -3   6    3.32    0.29
   2  -3   6    3.48    0.32
  -2  -3  -6    3.55    0.25
   2  -3   7    1.42    0.21
  -2  -3  -7    1.50    0.20
  -2  -3  -7    1.29    0.26
   2  -3   7    1.33    0.16
  -2  -3  -7    1.50    0.21
   2  -3   7    1.38    0.21
  -2  -3  -7    1.34    0.20
   2  -3   7    1.33    0.15
   2  -3   7    1.13    0.29
  -2  -3  -7    1.31    0.19
   2  -3   7    1.40    0.21
   2  -3   7    1.29    0.16
   2  -3   7    1.35    0.18
   2  -3   7    1.27    0.19
   2  -3   7    1.13    0.16
  -2  -3  -7    1.23    0.19
   2  -3   7    1.66    0.33
  -2  -3  -7    1.32    0.22
  -2  -3  -7    1.23    0.15
   2  -3   7    1.49    0.20
  -2  -3  -7    1.36    0.21
   2  -3   7    1.20    0.31
   2  -3   7    1.35    0.21
   2  -3   8   17.95    0.74
   2  -3   8   16.79    0.72
  -2  -3  -8   18.42    0.70
   2  -3   8   17.37    0.74
   2  -3   8   17.21    0.55
   2  -3   8   16.91    1.09
   2  -3   8   17.94    1.04
   2  -3   8   16.42    0.60
  -2  -3  -8   16.27    0.69
  -2  -3  -8   17.46    0.71
   2  -3   8   18.64    0.75
  -2  -3  -8   17.01    0.71
   2  -3   8   17.46    0.63
   2  -3   8   14.25    0.55
   2  -3   8   17.44    0.70
  -2  -3  -8   19.07    0.74
  -2  -3  -8   17.50    0.73
  -2  -3  -8   19.53    1.04
   2  -3   8   16.66    1.15
   2  -3   8   18.43    0.71
   2  -3   8   16.93    0.57
  -2  -3  -9    6.56    0.47
   2  -3   9    6.63    0.36
  -2  -3  -9    6.43    0.44
  -2  -3  -9    6.85    0.45
  -2  -3  -9    6.74    0.46
   2  -3   9    6.42    0.37
   2  -3   9    6.64    0.47
   2  -3   9    6.95    0.36
  -2  -3  -9    6.69    0.44
   2  -3   9    6.72    0.71
  -2  -3  -9    6.84    0.46
   2  -3   9    6.90    0.46
   2  -3   9    5.12    0.64
   2  -3   9    6.83    0.40
   2  -3   9    6.73    0.46
   2  -3   9    7.04    0.42
   2  -3   9    6.99    0.46
   2  -3   9    6.57    0.46
   2  -3   9    6.83    0.45
   2  -3   9    6.38    0.41
   2  -3  10    1.40    0.18
   2  -3  10    2.05    0.26
   2  -3  10    1.27    0.22
  -2  -3 -10    1.61    0.23
  -2  -3 -10    1.72    0.23
   2  -3  10    1.35    0.22
  -2  -3 -10    1.52    0.22
  -2  -3 -10    1.62    0.23
   2  -3  10    1.45    0.22
   2  -3  10    1.66    0.20
   2  -3  10    1.36    0.22
   2  -3  10    1.35    0.19
   2  -3  10    1.35    0.21
  -2  -3 -10    1.56    0.22
   2  -3  10    1.46    0.17
   2  -3  10    1.62    0.22
  -2  -3 -10    1.32    0.25
   2  -3  10    1.58    0.21
   2  -3  10    1.38    0.19
   2  -3  11    7.46    0.47
   2  -3  11    7.56    0.36
  -2  -3 -11    7.27    0.47
   2  -3  11    6.94    0.39
  -2  -3 -11    7.71    0.46
   2  -3  11    7.55    0.48
   2  -3  11    7.43    0.45
   2  -3  11    7.06    0.40
   2  -3  11    6.85    0.38
   2  -3  11    7.81    0.46
  -2  -3 -11    6.91    0.46
  -2  -3 -11    7.55    0.50
   2  -3  11    7.79    0.50
   2  -3  11    7.20    0.42
  -2  -3 -11    7.13    0.47
   2  -3  11    6.80    0.43
   2  -3  12    3.11    0.29
   2  -3  12    3.02    0.25
  -2  -3 -12    3.06    0.30
   2  -3  12    3.03    0.22
  -2  -3 -12    3.25    0.30
   2  -3  12    3.29    0.32
   2  -3  12    2.70    0.23
   2  -3  12    3.09    0.26
  -2  -3 -12    3.44    0.31
   2  -3  12    3.13    0.26
   2  -3  12    3.53    0.29
  -2  -3 -12    2.93    0.30
  -2  -3 -12    3.27    0.31
   2  -3  12    3.13    0.30
   2  -3  12    3.21    0.29
   2  -3  13    0.35    0.11
   2  -3  13    0.18    0.10
   2  -3  13    0.29    0.09
   2  -3  13    0.31    0.08
  -2  -3 -13    0.25    0.09
  -2  -3 -13    0.34    0.11
   2  -3  13    0.22    0.07
   2  -3  13    0.44    0.08
   2  -3  13    0.30    0.11
  -2  -3 -13    0.21    0.09
   2  -3  13    0.42    0.11
   2  -3  13    0.25    0.06
  -2  -3 -13    0.51    0.12
  -2  -3 -13    0.35    0.12
   2  -3  14    0.37    0.09
   2  -3  14    0.07    0.04
  -2  -3 -14    0.13    0.07
   2  -3  14    0.18    0.06
  -2  -3 -14    0.17    0.08
   2  -3  14    0.30    0.09
  -2  -3 -14    0.17    0.09
  -2  -3 -14    0.19    0.08
  -2  -3 -14    0.21    0.09
   2  -3  14    0.27    0.08
   2  -3  14    0.20    0.07
   2  -3  14    0.21    0.08
   2  -3  14    0.18    0.07
   2  -3  14    0.14    0.08
   2  -3  15    0.38    0.07
  -2  -3 -15    0.24    0.06
   2  -3  15    0.33    0.07
   2  -3  15    0.26    0.06
  -2  -3 -15    0.21    0.07
  -2  -3 -15    0.28    0.07
   2  -3  15    0.36    0.08
  -2  -2  17   11.24    0.41
  -2  -2  17   10.06    0.38
   2  -2 -17   10.46    0.40
  -2  -2  17   10.72    0.40
   2  -2 -17   10.18    0.38
  -2  -2  17   10.81    0.40
   2  -2 -17   11.29    0.42
   2  -2 -17    9.26    0.33
  -2  -2  17   11.40    0.42
   2  -2 -17   10.71    0.41
  -2  -2  16    2.42    0.22
  -2  -2  16    2.36    0.22
  -2  -2  16    2.73    0.25
  -2  -2  16    2.78    0.25
   2  -2 -16    2.47    0.23
  -2  -2  16    2.65    0.24
   2  -2 -16    2.47    0.23
  -2  -2  16    3.04    0.25
   2  -2 -16    2.42    0.22
   2  -2 -16    2.60    0.24
   2  -2 -16    2.62    0.24
   2  -2 -15    5.09    0.36
   2  -2 -15    5.22    0.37
  -2  -2  15    5.64    0.39
   2  -2 -15    5.68    0.38
  -2  -2  15    5.17    0.36
  -2  -2  15    5.54    0.37
   2  -2 -15    5.50    0.39
   2  -2 -15    5.46    0.36
  -2  -2  15    5.96    0.40
  -2  -2  15    5.39    0.35
  -2  -2  15    5.49    0.37
   2  -2 -14    1.24    0.18
  -2  -2  14    1.27    0.20
  -2  -2  14    1.18    0.19
  -2  -2  14    1.50    0.20
   2  -2 -14    1.14    0.20
   2  -2 -14    1.23    0.20
  -2  -2  14    1.16    0.18
   2  -2 -14    1.26    0.20
  -2  -2  14    1.15    0.20
  -2  -2  14    1.14    0.20
   2  -2 -14    1.19    0.21
   2  -2 -14    1.44    0.22
  -2  -2  14    0.85    0.18
  -2  -2  13    3.91    0.33
  -2  -2  13    4.21    0.35
   2  -2 -13    3.61    0.31
   2  -2 -13    4.30    0.36
  -2  -2  13    4.51    0.37
   2  -2 -13    3.79    0.34
  -2  -2  13    4.45    0.38
   2  -2 -13    4.07    0.35
   2  -2 -13    4.18    0.37
  -2  -2  13    4.14    0.37
  -2  -2  13    3.80    0.35
  -2  -2  13    4.15    0.34
   2  -2 -13    3.72    0.34
  -2  -2  12   53.49    1.16
   2  -2 -12   56.32    1.28
   2  -2 -12   54.04    1.19
   2  -2 -12   54.68    1.24
  -2  -2  12   55.64    1.22
   2  -2 -12   53.15    1.23
  -2  -2  12   53.69    1.98
  -2  -2  12   54.04    1.20
   2  -2 -12   54.87    1.22
  -2  -2  12   49.16    1.09
  -2  -2  12   53.14    1.27
  -2  -2  12   56.06    1.31
   2  -2 -12   54.39    1.24
  -2  -2  12   55.71    1.33
  -2  -2  12   55.93    1.25
  -2  -2  12   56.13    1.08
  -2  -2  11   49.42    1.05
  -2  -2  11   48.52    1.12
   2  -2 -11   46.53    1.10
   2  -2 -11   49.27    1.16
  -2  -2  11   48.65    1.11
   2  -2 -11   49.95    1.95
  -2  -2  11   49.14    1.18
  -2  -2  11   46.75    1.85
  -2  -2  11   49.11    1.19
   2  -2 -11   48.34    1.09
   2  -2 -11   47.06    1.11
  -2  -2  11   48.43    1.09
  -2  -2  11   47.89    1.19
   2  -2 -11   50.18    1.14
   2  -2 -11   49.85    1.13
  -2  -2  11   46.36    1.02
  -2  -2  11   49.49    1.22
  -2  -2  11   49.28    1.04
  -2  -2  10    0.21    0.09
  -2  -2  10    0.12    0.06
  -2  -2  10    0.10    0.07
  -2  -2  10    0.24    0.08
   2  -2 -10    0.23    0.09
   2  -2 -10    0.08    0.07
  -2  -2  10    0.08    0.07
  -2  -2  10    0.22    0.15
  -2  -2  10    0.22    0.10
   2  -2 -10    0.20    0.09
   2  -2 -10    0.54    0.21
   2  -2 -10   -0.35    0.16
   2  -2 -10    0.16    0.09
  -2  -2  10    0.05    0.08
  -2  -2  10    0.28    0.10
  -2  -2  10    0.48    0.13
   2  -2 -10    0.14    0.08
   2  -2 -10    0.18    0.09
   2  -2 -10    0.07    0.09
  -2  -2  10    0.33    0.10
  -2  -2   9    9.02    0.42
  -2  -2   9    9.36    0.44
  -2  -2   9    8.71    0.40
   2  -2  -9    9.35    0.44
   2  -2  -9    8.52    0.44
   2  -2  -9    8.29    0.40
  -2  -2   9    8.22    0.40
  -2  -2   9    8.61    0.76
  -2  -2   9    8.96    0.48
  -2  -2   9    8.25    0.41
  -2  -2   9    8.06    0.45
   2  -2  -9    8.95    0.46
   2  -2  -9    8.00    0.58
  -2  -2   9    8.79    0.45
   2  -2  -9    8.81    0.41
   2  -2  -9    9.21    0.76
   2  -2  -9    8.78    0.44
   2  -2  -9    8.85    0.65
   2  -2  -9    9.18    0.44
  -2  -2   9    8.85    0.48
  -2  -2   9    8.92    0.44
  -2  -2   8   24.29    0.64
  -2  -2   8   25.45    0.75
  -2  -2   8   24.46    0.87
   2  -2  -8   25.80    0.67
  -2  -2   8   25.26    0.66
  -2  -2   8   24.44    1.21
  -2  -2   8   24.52    0.82
  -2  -2   8   22.75    0.87
   2  -2  -8   24.80    1.03
  -2  -2   8   26.99    0.78
   2  -2  -8   25.98    0.68
   2  -2  -8   24.79    0.63
  -2  -2   8   23.77    0.64
  -2  -2   8   24.62    0.72
   2  -2  -8   27.05    1.22
   2  -2  -8   24.77    0.70
   2  -2  -8   25.24    0.70
   2  -2  -8   26.15    0.71
   2  -2  -8   23.56    0.94
  -2  -2   8   25.08    0.71
  -2  -2   8   26.43    0.70
   2  -2  -7    5.02    0.49
  -2  -2   7    4.15    0.32
  -2  -2   7    4.24    0.49
   2  -2  -7    4.96    0.45
   2  -2  -7    4.16    0.38
  -2  -2   7    4.14    0.33
  -2  -2   7    4.12    0.35
   2  -2  -6    0.54    0.17
  -2  -2   6    0.56    0.18
  -2  -2   6    0.58    0.11
   2  -2  -6    0.66    0.17
  -2  -2   6    0.81    0.15
   2  -2  -6    0.62    0.16
  -2  -2   6    0.62    0.13
   2  -2  -5   38.35    1.14
  -2  -2   5   34.97    0.76
   2  -2  -5   36.93    1.14
  -2  -2   5   35.70    0.71
  -2  -2   5   35.43    0.75
  -2  -2   5   35.37    1.23
   2  -2  -5   35.64    1.00
  -2  -2   4  164.77    1.36
   2  -2  -4  171.61    2.30
  -2  -2   4  174.54    2.19
  -2  -2   4  164.75    2.49
   2  -2  -4  177.35    2.33
  -2  -2   4  168.34    1.30
  -2  -2   4  161.15    1.36
   2  -2  -4  165.63    2.04
  -2  -2   3   98.39    1.83
  -2  -2   3   93.37    0.76
   2  -2  -3  100.57    1.69
  -2  -2   3  105.61    1.72
   2  -2  -3  101.35    1.73
   2  -2  -3   97.17    1.51
  -2  -2   2   25.92    0.90
   2  -2  -2   27.92    0.88
  -2  -2   2   27.16    0.88
   2  -2  -2   25.78    0.78
   2  -2  -2   26.06    0.83
  -2  -2   1  354.87    3.18
   2  -2  -1  340.66    2.91
  -2  -2   1  356.84    3.19
   2  -2  -1  337.65    2.90
   2  -2  -1  361.15    3.07
   2  -2   0   53.75    1.26
  -2  -2   0   55.28    1.26
   2  -2   0   55.38    1.19
   2  -2   0   50.63    0.82
   2  -2   0   55.82    1.21
  -2  -2   0   52.23    0.78
  -2  -2   0   55.62    1.23
   2  -2   1   74.94    1.04
  -2  -2  -1   70.35    0.83
   2  -2   1   79.68    1.55
  -2  -2  -1   82.74    1.49
  -2  -2  -1   77.81    1.51
   2  -2   1   77.73    1.41
  -2  -2  -1   75.40    1.07
   2  -2   1   78.60    1.51
   2  -2   2   75.10    1.58
   2  -2   2   73.15    1.38
   2  -2   2   73.71    1.13
   2  -2   2   76.70    1.56
  -2  -2  -2   74.75    1.48
   2  -2   2   72.18    1.68
  -2  -2  -2   76.49    1.04
  -2  -2  -2   76.71    1.21
  -2  -2  -3   93.40    1.69
   2  -2   3   98.15    2.06
   2  -2   3  104.86    1.94
  -2  -2  -3  103.36    1.39
   2  -2   3  101.30    1.45
  -2  -2  -3  107.97    1.60
   2  -2   3  102.13    1.92
   2  -2   4   36.55    0.95
   2  -2   4   36.82    1.21
  -2  -2  -4   39.52    0.98
   2  -2   4   35.46    1.27
  -2  -2  -4   38.45    1.04
   2  -2   4   33.65    1.19
   2  -2   5    2.10    0.35
   2  -2   5    2.43    0.38
   2  -2   5    2.55    0.28
  -2  -2  -5    2.34    0.28
  -2  -2  -5    2.20    0.29
   2  -2   5    2.12    0.32
   2  -2   5    2.28    0.31
   2  -2   6   31.25    1.41
  -2  -2  -6   32.48    0.81
  -2  -2  -6   34.60    1.12
   2  -2   6   33.68    1.31
  -2  -2  -6   33.99    0.83
   2  -2   6   32.83    0.79
   2  -2   6   33.74    1.08
   2  -2   6   32.73    1.38
  -2  -2  -6   33.67    0.79
   2  -2   6   32.37    0.73
   2  -2   6   35.17    1.31
   2  -2   6   32.16    0.79
  -2  -2  -6   34.92    1.17
  -2  -2  -6   31.73    0.81
  -2  -2  -7    9.42    0.48
   2  -2   7   10.99    0.49
   2  -2   7   10.84    0.43
   2  -2   7   10.70    0.76
  -2  -2  -7   10.97    0.48
   2  -2   7   10.39    0.48
   2  -2   7   11.14    0.49
   2  -2   7   10.83    0.66
   2  -2   7   10.01    0.82
   2  -2   7   10.69    0.81
   2  -2   7   10.27    0.40
  -2  -2  -7   10.72    0.46
   2  -2   7   10.43    0.45
  -2  -2  -7   12.14    0.73
   2  -2   7   10.51    0.47
  -2  -2  -7   11.02    0.52
  -2  -2  -7   10.89    0.46
   2  -2   7    9.42    0.39
  -2  -2  -7   10.52    0.46
  -2  -2  -7   11.42    0.51
   2  -2   7   10.52    0.48
  -2  -2  -7   10.60    0.47
  -2  -2  -7   11.16    0.71
   2  -2   7   10.57    0.43
   2  -2   7   10.77    0.46
   2  -2   7   10.69    0.48
  -2  -2  -7   10.92    0.47
  -2  -2  -8    5.90    0.39
   2  -2   8    5.55    0.35
   2  -2   8    5.80    0.35
   2  -2   8    6.05    0.53
   2  -2   8    6.16    0.37
   2  -2   8    6.25    0.36
  -2  -2  -8    6.43    0.58
  -2  -2  -8    5.62    0.37
   2  -2   8    5.75    0.38
  -2  -2  -8    5.96    0.36
   2  -2   8    5.94    0.33
  -2  -2  -8    6.59    0.59
   2  -2   8    5.73    0.58
  -2  -2  -8    5.97    0.39
   2  -2   8    6.10    0.38
  -2  -2  -8    5.82    0.37
   2  -2   8    5.95    0.62
  -2  -2  -8    6.45    0.42
  -2  -2  -8    5.75    0.37
   2  -2   8    6.09    0.39
  -2  -2  -8    5.18    0.34
   2  -2   8    6.05    0.37
   2  -2   8    5.45    0.37
   2  -2   8    5.27    0.61
   2  -2   8    5.57    0.39
   2  -2   9   29.61    0.85
   2  -2   9   28.97    0.88
   2  -2   9   29.00    0.81
  -2  -2  -9   28.61    0.90
   2  -2   9   29.30    0.81
  -2  -2  -9   25.85    0.79
  -2  -2  -9   29.93    0.95
   2  -2   9   29.20    0.87
   2  -2   9   29.70    1.34
   2  -2   9   28.94    0.83
  -2  -2  -9   28.73    0.86
  -2  -2  -9   28.94    0.83
   2  -2   9   29.07    0.75
   2  -2   9   29.54    1.42
   2  -2   9   28.78    0.82
  -2  -2  -9   30.47    0.90
   2  -2   9   28.56    1.20
  -2  -2  -9   29.52    0.86
  -2  -2  -9   31.25    1.30
  -2  -2  -9   26.34    0.79
  -2  -2  -9   32.42    1.36
   2  -2   9   28.39    0.87
   2  -2   9   28.71    0.87
   2  -2   9   28.53    0.84
   2  -2   9   28.92    1.48
  -2  -2 -10   17.43    0.73
  -2  -2 -10   16.94    0.69
   2  -2  10   17.50    0.62
   2  -2  10   17.15    0.66
   2  -2  10   18.11    1.20
   2  -2  10   18.30    1.13
   2  -2  10   16.68    1.02
  -2  -2 -10   16.89    0.70
   2  -2  10   17.76    0.70
   2  -2  10   17.21    0.66
  -2  -2 -10   17.74    0.77
   2  -2  10   17.61    0.96
   2  -2  10   17.04    0.64
  -2  -2 -10   17.51    0.69
  -2  -2 -10   18.58    1.03
   2  -2  10   17.48    0.72
   2  -2  10   17.50    0.68
   2  -2  10   17.93    0.67
  -2  -2 -10   17.01    0.66
   2  -2  10   17.83    0.71
  -2  -2 -10   19.77    1.12
   2  -2  10   17.62    0.72
  -2  -2 -10   16.41    0.63
   2  -2  10   17.02    1.18
  -2  -2 -11    1.43    0.23
   2  -2  11    1.63    0.21
  -2  -2 -11    1.71    0.27
  -2  -2 -11    1.46    0.22
   2  -2  11    1.84    0.25
   2  -2  11    1.77    0.21
  -2  -2 -11    1.49    0.23
   2  -2  11    1.45    0.20
   2  -2  11    1.29    0.19
  -2  -2 -11    1.80    0.25
   2  -2  11    1.65    0.22
  -2  -2 -11    1.60    0.24
   2  -2  11    1.40    0.22
  -2  -2 -11    1.32    0.19
   2  -2  11    1.67    0.24
   2  -2  11    1.69    0.23
   2  -2  12    1.15    0.19
   2  -2  12    1.40    0.19
   2  -2  12    1.28    0.20
  -2  -2 -12    1.45    0.24
   2  -2  12    1.42    0.21
  -2  -2 -12    1.20    0.21
  -2  -2 -12    1.42    0.21
  -2  -2 -12    1.09    0.20
   2  -2  12    1.38    0.20
   2  -2  12    1.33    0.20
  -2  -2 -12    1.22    0.20
   2  -2  12    1.33    0.21
  -2  -2 -12    1.35    0.22
   2  -2  12    1.32    0.21
   2  -2  13    3.12    0.30
  -2  -2 -13    2.71    0.28
   2  -2  13    2.92    0.25
   2  -2  13    3.02    0.29
  -2  -2 -13    2.71    0.29
  -2  -2 -13    2.62    0.26
   2  -2  13    2.63    0.26
  -2  -2 -13    2.53    0.27
   2  -2  13    2.96    0.29
   2  -2  13    2.79    0.28
   2  -2  13    2.96    0.28
  -2  -2 -13    2.48    0.28
   2  -2  13    2.99    0.29
   2  -2  13    2.69    0.28
  -2  -2 -14    0.31    0.11
   2  -2  14    0.31    0.09
   2  -2  14    0.28    0.10
  -2  -2 -14    0.27    0.11
  -2  -2 -14    0.23    0.10
   2  -2  14    0.37    0.11
   2  -2  14    0.31    0.10
  -2  -2 -14    0.20    0.09
   2  -2  14    0.03    0.06
   2  -2  14    0.37    0.11
  -2  -2 -14    0.27    0.09
   2  -2  14    0.18    0.09
   2  -2  14    0.43    0.12
   2  -2  14    0.34    0.11
   2  -2  14    0.27    0.08
   2  -2  15    0.14    0.07
  -2  -2 -15    0.19    0.09
   2  -2  15    0.23    0.07
   2  -2  15    0.31    0.08
  -2  -2 -15    0.17    0.07
  -2  -2 -15    0.27    0.09
   2  -2  15    0.25    0.08
  -2  -2 -15    0.19    0.09
   2  -2  15    0.09    0.06
   2  -2  15    0.12    0.06
  -2  -2 -15    0.10    0.06
   2  -2  15    0.09    0.05
   2  -2  15    0.07    0.06
   2  -2  15    0.09    0.07
   2  -2  15    0.28    0.09
   2  -2  16    1.36    0.13
  -2  -2 -16    0.99    0.12
   2  -2  16    1.67    0.15
   2  -2  16    1.35    0.13
   2  -2  16    1.33    0.13
   2  -2  16    1.14    0.12
  -2  -2 -16    1.35    0.14
   2  -2  16    1.09    0.12
   2  -2  16    1.30    0.13
  -2  -2 -16    1.10    0.12
  -2  -2 -16    1.08    0.12
  -2  -1  18    0.08    0.05
  -2  -1  18    0.17    0.06
  -2  -1  18    0.17    0.06
   2  -1 -18    0.21    0.07
  -2  -1  18    0.21    0.06
   2  -1 -18    0.03    0.05
   2  -1 -18    0.25    0.07
   2  -1 -17    0.05    0.07
   2  -1 -17    0.12    0.07
   2  -1 -17    0.10    0.07
  -2  -1  17    0.06    0.06
   2  -1 -17    0.12    0.08
  -2  -1  17    0.04    0.06
  -2  -1  17    0.02    0.06
  -2  -1  17    0.13    0.05
   2  -1 -17    0.03    0.05
  -2  -1  17    0.13    0.08
  -2  -1  17    0.11    0.06
  -2  -1  17    0.10    0.07
  -2  -1  16    0.15    0.08
  -2  -1  16    0.24    0.11
  -2  -1  16    0.16    0.10
   2  -1 -16    0.21    0.10
  -2  -1  16    0.24    0.10
   2  -1 -16    0.29    0.11
  -2  -1  16    0.17    0.07
   2  -1 -16    0.16    0.07
  -2  -1  16    0.29    0.08
  -2  -1  16    0.15    0.06
  -2  -1  16    0.10    0.07
  -2  -1  16    0.26    0.08
   2  -1 -16    0.21    0.08
   2  -1 -16    0.34    0.12
  -2  -1  16    0.07    0.06
   2  -1 -15    0.59    0.15
  -2  -1  15    0.72    0.16
   2  -1 -15    0.39    0.10
   2  -1 -15    0.42    0.13
  -2  -1  15    0.74    0.15
  -2  -1  15    0.47    0.13
  -2  -1  15    0.61    0.15
  -2  -1  15    0.63    0.15
   2  -1 -15    0.58    0.15
  -2  -1  15    0.52    0.11
  -2  -1  15    0.72    0.15
  -2  -1  15    0.44    0.11
  -2  -1  15    0.51    0.11
  -2  -1  15    0.48    0.14
   2  -1 -15    0.81    0.16
   2  -1 -15    0.67    0.16
  -2  -1  15    0.67    0.13
  -2  -1  14    0.90    0.16
   2  -1 -14    1.06    0.19
  -2  -1  14    1.16    0.20
  -2  -1  14    1.05    0.16
  -2  -1  14    0.88    0.18
  -2  -1  14    1.05    0.16
  -2  -1  14    0.89    0.18
  -2  -1  14    0.84    0.15
  -2  -1  14    1.24    0.20
   2  -1 -14    1.06    0.19
  -2  -1  14    1.27    0.17
  -2  -1  14    0.95    0.18
   2  -1 -14    1.17    0.20
  -2  -1  14    1.32    0.21
   2  -1 -14    1.12    0.19
   2  -1 -14    1.31    0.22
  -2  -1  13    2.67    0.26
  -2  -1  13    3.45    0.33
  -2  -1  13    3.16    0.32
  -2  -1  13    3.46    0.27
  -2  -1  13    3.59    0.46
  -2  -1  13    3.56    0.27
   2  -1 -13    3.60    0.33
  -2  -1  13    3.78    0.34
  -2  -1  13    3.64    0.28
   2  -1 -13    3.72    0.33
  -2  -1  13    3.26    0.32
  -2  -1  13    3.60    0.33
   2  -1 -13    3.41    0.32
   2  -1 -13    3.81    0.34
   2  -1 -13    3.73    0.33
  -2  -1  13    3.21    0.32
  -2  -1  13    3.51    0.32
  -2  -1  13    3.25    0.28
  -2  -1  12    2.24    0.25
  -2  -1  12    1.85    0.22
  -2  -1  12    1.67    0.31
  -2  -1  12    2.25    0.21
  -2  -1  12    2.23    0.25
  -2  -1  12    2.32    0.37
  -2  -1  12    2.55    0.42
  -2  -1  12    2.44    0.26
  -2  -1  12    2.08    0.22
  -2  -1  12    2.41    0.22
   2  -1 -12    2.75    0.27
  -2  -1  12    2.49    0.26
  -2  -1  12    2.44    0.27
   2  -1 -12    2.16    0.24
  -2  -1  12    2.24    0.21
   2  -1 -12    2.01    0.34
  -2  -1  12    2.34    0.34
   2  -1 -12    2.66    0.39
   2  -1 -12    2.42    0.26
   2  -1 -12    2.47    0.26
  -2  -1  12    2.36    0.27
   2  -1 -12    2.54    0.27
  -2  -1  12    2.25    0.33
  -2  -1  12    2.74    0.29
  -2  -1  11    3.20    0.29
  -2  -1  11    3.31    0.30
  -2  -1  11    2.78    0.23
  -2  -1  11    3.10    0.29
  -2  -1  11    2.62    0.23
   2  -1 -11    3.05    0.27
  -2  -1  11    3.40    0.39
  -2  -1  11    3.06    0.42
   2  -1 -11    3.24    0.28
  -2  -1  11    3.09    0.30
  -2  -1  11    2.98    0.42
  -2  -1  11    2.65    0.37
   2  -1 -11    2.97    0.27
  -2  -1  11    3.17    0.25
   2  -1 -11    2.94    0.41
  -2  -1  11    3.21    0.29
  -2  -1  11    3.23    0.30
   2  -1 -11    3.30    0.39
  -2  -1  11    3.31    0.25
   2  -1 -11    3.38    0.29
  -2  -1  11    2.54    0.36
   2  -1 -11    3.22    0.30
  -2  -1  11    3.09    0.28
   2  -1 -11    3.05    0.50
  -2  -1  11    3.17    0.23
  -2  -1  10   12.75    0.75
  -2  -1  10   12.13    0.77
  -2  -1  10   12.23    0.44
  -2  -1  10   12.82    0.53
  -2  -1  10   12.14    0.50
   2  -1 -10   13.31    0.52
  -2  -1  10   12.15    0.44
   2  -1 -10   13.18    0.52
  -2  -1  10   11.36    0.42
  -2  -1  10   12.41    0.45
  -2  -1  10   11.62    0.74
  -2  -1  10   11.77    0.41
  -2  -1  10   11.95    0.70
  -2  -1  10   11.31    0.81
  -2  -1  10   12.67    0.53
  -2  -1  10   13.06    0.52
  -2  -1  10   11.13    0.44
   2  -1 -10   11.51    0.75
  -2  -1  10   12.40    0.53
   2  -1 -10   11.87    0.72
  -2  -1  10   12.09    0.52
   2  -1 -10   12.54    0.52
   2  -1 -10   13.03    0.54
  -2  -1  10   11.98    0.53
  -2  -1  10   12.58    0.54
   2  -1 -10   12.63    0.51
   2  -1 -10   13.04    0.89
  -2  -1   9    1.05    0.15
  -2  -1   9    1.32    0.16
  -2  -1   9    1.20    0.26
  -2  -1   9    1.21    0.15
   2  -1  -9    1.25    0.16
  -2  -1   9    1.28    0.17
  -2  -1   9    1.29    0.21
  -2  -1   9    1.20    0.16
  -2  -1   9    1.37    0.25
   2  -1  -9    1.24    0.24
  -2  -1   9    1.13    0.15
  -2  -1   9    1.05    0.15
   2  -1  -9    0.99    0.21
   2  -1  -9    1.47    0.31
   2  -1  -9    1.17    0.16
  -2  -1   9    1.19    0.16
  -2  -1   9    1.39    0.25
  -2  -1   8    0.90    0.19
  -2  -1   8    1.15    0.21
  -2  -1   8    1.04    0.18
   2  -1  -8    1.04    0.21
   2  -1  -8    1.03    0.21
   2  -1  -8    1.27    0.26
  -2  -1   8    0.97    0.23
  -2  -1   7    2.54    0.27
  -2  -1   7    2.63    0.21
  -2  -1   7    1.93    0.17
  -2  -1   7    2.28    0.24
  -2  -1   7    2.19    0.31
   2  -1  -7    2.45    0.29
   2  -1  -7    2.43    0.32
   2  -1  -7    2.49    0.28
  -2  -1   7    2.26    0.27
  -2  -1   6    0.18    0.08
  -2  -1   6    0.25    0.10
  -2  -1   6    0.23    0.05
   2  -1  -6    0.27    0.14
  -2  -1   6    0.43    0.10
  -2  -1   6    0.30    0.08
  -2  -1   6    0.13    0.09
   2  -1  -6    0.22    0.12
   2  -1  -6    0.28    0.11
   2  -1  -5    1.55    0.22
   2  -1  -5    1.56    0.23
  -2  -1   5    1.52    0.15
  -2  -1   5    1.64    0.18
  -2  -1   5    1.56    0.17
  -2  -1   5    1.40    0.22
   2  -1  -5    1.54    0.18
  -2  -1   5    1.15    0.10
  -2  -1   5    1.46    0.16
  -2  -1   4   34.60    0.59
  -2  -1   4   35.22    0.61
  -2  -1   4   33.91    0.63
   2  -1  -4   38.22    0.95
  -2  -1   4   33.29    0.95
  -2  -1   4   35.79    0.82
   2  -1  -4   38.08    0.93
   2  -1  -3   30.16    0.79
  -2  -1   3   25.27    0.37
  -2  -1   3   24.23    0.38
  -2  -1   3   24.82    0.37
  -2  -1   3   27.09    0.83
  -2  -1   3   25.83    0.35
  -2  -1   3   31.48    0.77
   2  -1  -3   28.08    0.75
   2  -1  -3   28.69    0.77
   2  -1  -2   29.01    0.72
   2  -1  -2   26.22    0.71
  -2  -1   1  131.94    1.17
   2  -1  -1  145.62    1.54
   2  -1  -1  143.77    1.59
  -2  -1   0   38.67    0.66
   2  -1   0   39.99    0.86
   2  -1   0   38.59    0.76
  -2  -1   0   38.28    0.69
   2  -1   1    9.67    0.47
   2  -1   1   10.21    0.39
   2  -1   1   10.00    0.41
  -2  -1  -1   11.02    0.49
   2  -1   1   10.49    0.48
  -2  -1  -1   10.29    0.37
   2  -1   1   10.27    0.46
  -2  -1  -1    9.87    0.39
  -2  -1  -1   10.62    0.46
  -2  -1  -2   47.74    0.96
   2  -1   2   47.65    1.14
   2  -1   2   49.95    0.94
  -2  -1  -2   47.41    0.89
  -2  -1  -2   48.04    0.92
   2  -1   2   50.23    1.07
   2  -1   2   50.05    1.12
  -2  -1  -3    2.77    0.26
   2  -1   3    2.86    0.29
   2  -1   3    2.39    0.31
   2  -1   3    2.85    0.29
  -2  -1  -3    2.48    0.23
   2  -1   3    2.81    0.25
  -2  -1  -3    2.86    0.26
  -2  -1  -4    0.11    0.08
   2  -1   4    0.10    0.08
  -2  -1  -4    0.19    0.11
   2  -1   4    0.11    0.13
   2  -1   4    0.15    0.12
  -2  -1  -4    0.21    0.10
   2  -1   4    0.02    0.12
   2  -1   4    0.09    0.10
   2  -1   5    3.87    0.42
   2  -1   5    4.15    0.36
  -2  -1  -5    3.40    0.25
  -2  -1  -5    3.79    0.33
   2  -1   5    4.09    0.44
  -2  -1  -5    4.19    0.37
  -2  -1  -5    4.17    0.37
   2  -1   5    3.46    0.35
   2  -1   5    4.22    0.41
   2  -1   6    3.06    0.40
   2  -1   6    3.49    0.39
  -2  -1  -6    3.65    0.37
   2  -1   6    3.43    0.36
  -2  -1  -6    3.28    0.34
  -2  -1  -6    3.59    0.37
   2  -1   6    3.00    0.35
   2  -1   6    3.25    0.43
  -2  -1  -7    0.43    0.16
   2  -1   7    0.27    0.13
   2  -1   7    0.61    0.22
   2  -1   7    0.49    0.18
  -2  -1  -7    0.42    0.16
  -2  -1  -7    0.42    0.14
   2  -1   7    0.31    0.17
   2  -1   8   16.77    0.57
   2  -1   8   16.38    1.00
  -2  -1  -8   15.97    0.60
   2  -1   8   17.19    0.91
  -2  -1  -8   16.78    0.64
  -2  -1  -8   16.19    0.55
   2  -1   8   15.51    0.56
   2  -1   8   15.70    0.54
   2  -1   8   17.37    0.52
  -2  -1  -8   16.55    0.56
  -2  -1  -8   15.50    0.52
   2  -1   8   16.93    0.54
  -2  -1  -8   18.03    0.94
  -2  -1  -8   16.83    0.56
  -2  -1  -8   16.48    0.58
   2  -1   8   16.15    0.56
  -2  -1  -8   15.75    0.83
   2  -1   8   17.51    0.99
   2  -1   8   14.29    0.58
  -2  -1  -8   16.69    0.60
   2  -1   8   16.00    1.03
   2  -1   8   16.04    0.57
  -2  -1  -8   17.69    0.92
   2  -1   8   16.85    0.58
   2  -1   8   16.98    0.58
   2  -1   9    2.05    0.43
   2  -1   9    1.96    0.22
   2  -1   9    2.28    0.36
   2  -1   9    2.38    0.20
  -2  -1  -9    2.05    0.21
  -2  -1  -9    1.90    0.23
  -2  -1  -9    2.27    0.38
   2  -1   9    2.37    0.41
   2  -1   9    2.23    0.23
   2  -1   9    2.53    0.22
   2  -1   9    2.43    0.23
  -2  -1  -9    2.48    0.28
  -2  -1  -9    2.44    0.24
   2  -1   9    2.43    0.40
  -2  -1  -9    2.21    0.24
   2  -1   9    2.32    0.42
  -2  -1  -9    2.35    0.38
  -2  -1  -9    1.97    0.21
  -2  -1  -9    2.19    0.35
   2  -1   9    2.40    0.24
   2  -1   9    2.55    0.24
  -2  -1  -9    2.31    0.22
  -2  -1  -9    2.41    0.25
   2  -1   9    2.27    0.24
   2  -1   9    2.05    0.23
   2  -1   9    2.24    0.25
  -2  -1 -10    1.92    0.36
   2  -1  10    1.60    0.39
   2  -1  10    1.84    0.21
   2  -1  10    1.75    0.24
  -2  -1 -10    1.76    0.23
   2  -1  10    1.73    0.22
  -2  -1 -10    1.61    0.21
   2  -1  10    1.87    0.20
   2  -1  10    1.81    0.23
  -2  -1 -10    1.56    0.19
   2  -1  10    1.90    0.23
   2  -1  10    1.46    0.33
  -2  -1 -10    1.59    0.34
   2  -1  10    1.59    0.31
   2  -1  10    1.81    0.22
  -2  -1 -10    1.79    0.23
  -2  -1 -10    1.54    0.21
  -2  -1 -10    1.50    0.24
   2  -1  10    1.51    0.37
   2  -1  10    1.29    0.15
   2  -1  10    2.00    0.24
  -2  -1 -10    1.99    0.22
   2  -1  10    1.37    0.30
   2  -1  10    1.77    0.22
  -2  -1 -10    1.87    0.24
  -2  -1 -11    3.14    0.28
   2  -1  11    2.35    0.40
  -2  -1 -11    3.14    0.32
   2  -1  11    3.20    0.28
   2  -1  11    3.10    0.30
   2  -1  11    2.70    0.30
   2  -1  11    3.17    0.30
  -2  -1 -11    3.03    0.30
   2  -1  11    3.13    0.26
   2  -1  11    2.93    0.30
  -2  -1 -11    3.49    0.51
   2  -1  11    2.64    0.42
  -2  -1 -11    2.81    0.43
  -2  -1 -11    2.77    0.29
   2  -1  11    3.31    0.45
  -2  -1 -11    3.05    0.32
   2  -1  11    3.28    0.25
   2  -1  11    3.29    0.31
   2  -1  11    3.01    0.29
  -2  -1 -11    3.00    0.31
  -2  -1 -11    2.93    0.28
   2  -1  11    2.95    0.51
   2  -1  11    3.10    0.30
   2  -1  11    2.95    0.48
  -2  -1 -11    2.79    0.29
  -2  -1 -12    1.67    0.25
   2  -1  12    1.70    0.23
   2  -1  12    1.89    0.21
  -2  -1 -12    1.70    0.23
  -2  -1 -12    1.89    0.23
   2  -1  12    1.80    0.23
  -2  -1 -12    1.65    0.24
   2  -1  12    1.53    0.23
   2  -1  12    1.78    0.25
   2  -1  12    1.53    0.23
  -2  -1 -12    1.57    0.23
  -2  -1 -12    1.59    0.22
  -2  -1 -12    1.66    0.25
   2  -1  12    1.61    0.17
   2  -1  12    1.44    0.20
  -2  -1 -12    1.52    0.20
   2  -1  12    1.47    0.17
   2  -1  12    1.58    0.22
   2  -1  12    1.61    0.23
   2  -1  13    0.47    0.15
   2  -1  13    0.40    0.14
  -2  -1 -13    0.43    0.13
  -2  -1 -13    0.38    0.11
   2  -1  13    0.58    0.15
   2  -1  13    0.56    0.13
  -2  -1 -13    0.43    0.13
   2  -1  13    0.42    0.11
   2  -1  13    0.37    0.11
  -2  -1 -13    0.54    0.17
   2  -1  13    0.44    0.14
  -2  -1 -13    0.44    0.14
  -2  -1 -13    0.47    0.14
   2  -1  13    0.52    0.14
   2  -1  13    0.30    0.08
   2  -1  13    0.63    0.14
  -2  -1 -14    0.09    0.09
  -2  -1 -14    0.17    0.10
   2  -1  14    0.10    0.09
  -2  -1 -14    0.11    0.09
   2  -1  14    0.05    0.09
   2  -1  14   -0.16    0.07
   2  -1  14    0.05    0.06
   2  -1  14    0.12    0.08
  -2  -1 -14    0.07    0.07
   2  -1  14    0.18    0.09
   2  -1  14    0.06    0.08
  -2  -1 -14    0.07    0.08
   2  -1  14    0.10    0.09
   2  -1  14    0.03    0.08
  -2  -1 -14    0.18    0.10
   2  -1  14    0.08    0.06
   2  -1  15    0.09    0.07
  -2  -1 -15    0.11    0.08
   2  -1  15    0.03    0.06
  -2  -1 -15    0.05    0.07
  -2  -1 -15    0.01    0.07
  -2  -1 -15    0.09    0.06
   2  -1  15    0.05    0.09
   2  -1  15    0.01    0.07
  -2  -1 -15    0.09    0.07
   2  -1  15    0.02    0.07
   2  -1  15    0.09    0.07
   2  -1  15   -0.05    0.07
   2  -1  15    0.05    0.04
   2  -1  15    0.02    0.07
  -2  -1 -16   -0.04    0.06
   2  -1  16    0.03    0.05
   2  -1  16    0.07    0.06
   2  -1  16    0.04    0.06
   2  -1  16    0.02    0.06
   2  -1  16    0.04    0.06
  -2  -1 -16    0.05    0.04
  -2  -1 -16    0.09    0.06
  -2  -1 -16    0.01    0.06
   2  -1  16    0.00    0.05
   2  -1  16   -0.01    0.06
   2  -1  16    0.05    0.06
  -2  -1 -16   -0.06    0.08
  -2   0  18    5.43    0.24
  -2   0  18    5.21    0.24
   2   0 -18    5.50    0.28
   2   0 -18    4.79    0.24
  -2   0  18    5.38    0.28
  -2   0  18    5.60    0.28
   2   0 -18    6.00    0.30
  -2   0  18    5.14    0.23
  -2   0  18    5.51    0.28
   2   0 -18    5.39    0.28
  -2   0  17    0.88    0.12
  -2   0  17    0.85    0.12
  -2   0  17    0.96    0.13
  -2   0  17    0.86    0.13
   2   0 -17    0.79    0.15
  -2   0  17    0.69    0.13
   2   0 -17    0.86    0.14
  -2   0  17    0.96    0.14
  -2   0  17    0.87    0.12
  -2   0  17    1.02    0.16
   2   0 -17    0.87    0.12
  -2   0  17    0.80    0.12
   2   0 -17    0.74    0.13
   2   0 -17    0.70    0.13
  -2   0  16    1.52    0.19
  -2   0  16    1.24    0.17
  -2   0  16    1.31    0.20
  -2   0  16    1.59    0.18
   2   0 -16    1.44    0.21
  -2   0  16    1.29    0.16
  -2   0  16    1.25    0.19
   2   0 -16    1.44    0.21
  -2   0  16    1.23    0.19
  -2   0  16    1.24    0.19
   2   0 -16    1.23    0.18
  -2   0  16    1.51    0.18
   2   0 -16    1.10    0.16
  -2   0  16    1.45    0.16
   2   0 -16    1.14    0.19
  -2   0  16    1.18    0.15
  -2   0  15    2.08    0.26
  -2   0  15    2.14    0.23
   2   0 -15    2.36    0.27
  -2   0  15    2.06    0.22
  -2   0  15    2.51    0.25
  -2   0  15    2.11    0.25
  -2   0  15    2.04    0.23
  -2   0  15    2.48    0.28
   2   0 -15    2.02    0.24
  -2   0  15    2.16    0.26
   2   0 -15    2.39    0.27
  -2   0  15    2.45    0.25
   2   0 -15    1.90    0.23
   2   0 -15    2.41    0.28
  -2   0  15    2.21    0.23
   2   0 -14    3.71    0.33
  -2   0  14    3.39    0.33
  -2   0  14    3.22    0.28
  -2   0  14    3.15    0.31
  -2   0  14    3.12    0.28
   2   0 -14    3.68    0.33
  -2   0  14    3.70    0.31
   2   0 -14    3.63    0.34
  -2   0  14    3.55    0.30
   2   0 -14    3.22    0.26
  -2   0  14    3.27    0.32
  -2   0  14    3.24    0.32
  -2   0  14    3.24    0.30
  -2   0  14    3.25    0.28
   2   0 -14    3.42    0.31
   2   0 -14    3.20    0.32
  -2   0  14    2.96    0.27
   2   0 -13   21.74    0.75
  -2   0  13   21.75    0.71
  -2   0  13   21.58    0.78
  -2   0  13   21.37    0.78
  -2   0  13   21.43    0.78
   2   0 -13   22.06    0.78
   2   0 -13   23.67    0.81
  -2   0  13   22.04    0.73
  -2   0  13   22.14    0.74
  -2   0  13   21.55    0.71
   2   0 -13   21.16    0.66
  -2   0  13   22.11    0.71
  -2   0  13   20.90    0.72
  -2   0  13   21.05    1.08
  -2   0  13   21.70    0.62
  -2   0  13   21.56    0.79
   2   0 -13   20.81    1.12
  -2   0  13   21.37    0.62
  -2   0  13   20.15    1.14
   2   0 -13   22.92    0.81
  -2   0  13   18.32    1.04
  -2   0  13   20.92    0.71
  -2   0  13   18.95    1.15
  -2   0  12    3.54    0.29
  -2   0  12    3.38    0.47
  -2   0  12    3.69    0.29
  -2   0  12    2.74    0.38
  -2   0  12    3.68    0.30
  -2   0  12    3.44    0.31
  -2   0  12    3.63    0.25
  -2   0  12    3.62    0.29
   2   0 -12    4.06    0.33
  -2   0  12    3.61    0.28
  -2   0  12    3.70    0.32
   2   0 -12    3.28    0.40
  -2   0  12    3.41    0.48
   2   0 -12    3.83    0.32
   2   0 -12    3.29    0.29
  -2   0  12    3.61    0.32
  -2   0  12    3.47    0.29
   2   0 -12    3.76    0.41
  -2   0  12    3.19    0.28
  -2   0  12    3.54    0.25
  -2   0  12    4.12    0.50
   2   0 -12    3.36    0.46
   2   0 -12    3.18    0.25
  -2   0  12    3.75    0.32
  -2   0  11    0.45    0.17
  -2   0  11    0.45    0.20
   2   0 -11    0.94    0.21
  -2   0  11    0.54    0.12
   2   0 -11    0.68    0.20
  -2   0  11    0.63    0.14
   2   0 -11    0.82    0.15
  -2   0  11    0.70    0.15
  -2   0  11    0.66    0.11
  -2   0  11    0.54    0.12
  -2   0  11    0.64    0.22
  -2   0  11    0.56    0.12
  -2   0  11    0.74    0.13
  -2   0  11    0.58    0.18
   2   0 -11    0.52    0.10
   2   0 -11    0.65    0.13
  -2   0  11    0.66    0.14
   2   0 -11    0.66    0.21
  -2   0  11    0.64    0.14
  -2   0  11    0.63    0.13
  -2   0  11    0.76    0.14
  -2   0  11    0.87    0.19
  -2   0  11    0.68    0.12
   2   0 -11    0.59    0.13
   2   0 -11    0.59    0.23
  -2   0  11    0.75    0.14
  -2   0  11    0.46    0.09
   2   0 -10   38.60    1.46
  -2   0  10   37.99    0.89
  -2   0  10   40.25    0.85
  -2   0  10   39.49    0.90
   2   0 -10   38.71    1.33
  -2   0  10   39.20    0.88
  -2   0  10   39.62    1.23
  -2   0  10   38.82    0.80
  -2   0  10   37.72    0.89
  -2   0  10   43.85    0.77
  -2   0  10   39.38    0.82
  -2   0  10   36.47    0.81
   2   0 -10   41.32    0.89
  -2   0  10   41.18    1.34
  -2   0  10   36.46    1.24
  -2   0  10   38.73    0.90
   2   0 -10   38.41    1.30
  -2   0  10   40.10    0.83
   2   0 -10   41.84    0.90
   2   0 -10   41.09    0.86
  -2   0  10   38.71    1.41
  -2   0  10   37.39    0.85
  -2   0  10   41.22    0.86
  -2   0  10   38.30    1.44
  -2   0  10   42.50    0.77
   2   0 -10   36.58    1.33
  -2   0  10   40.39    1.39
  -2   0   9   16.99    0.90
  -2   0   9   18.93    0.92
  -2   0   9   17.16    0.76
  -2   0   9   16.43    0.78
  -2   0   9   18.46    0.87
  -2   0   9   18.04    0.83
   2   0  -9   18.26    0.86
  -2   0   9   17.23    0.55
   2   0  -9   18.57    0.84
   2   0  -9   16.95    0.83
   2   0  -9   16.94    0.90
  -2   0   8   27.98    1.03
  -2   0   8   26.86    1.04
  -2   0   8   28.51    0.96
  -2   0   8   27.68    0.89
  -2   0   8   24.75    0.90
   2   0  -8   29.01    1.03
   2   0  -8   27.65    0.95
  -2   0   8   28.84    1.01
   2   0  -8   26.12    0.96
   2   0  -8   25.67    1.03
  -2   0   7    4.56    0.38
  -2   0   7    4.25    0.38
  -2   0   7    3.85    0.37
  -2   0   7    4.38    0.35
  -2   0   7    4.14    0.32
  -2   0   7    3.74    0.20
  -2   0   7    3.49    0.32
   2   0  -7    4.40    0.39
   2   0  -7    4.25    0.35
   2   0  -7    4.08    0.39
   2   0  -7    3.80    0.34
  -2   0   6    0.48    0.14
  -2   0   6    0.35    0.12
  -2   0   6    0.27    0.11
  -2   0   6    0.45    0.07
   2   0  -6    0.42    0.12
  -2   0   6    0.45    0.10
  -2   0   6    0.38    0.11
   2   0  -6    0.85    0.19
  -2   0   6    0.37    0.09
   2   0  -6    0.48    0.13
   2   0  -6    0.44    0.13
  -2   0   6    0.42    0.12
  -2   0   5    5.99    0.38
   2   0  -5    6.32    0.38
  -2   0   5    6.24    0.34
  -2   0   5    6.74    0.31
  -2   0   5    5.52    0.36
   2   0  -5    6.75    0.43
  -2   0   5    6.59    0.36
   2   0  -5    6.47    0.33
  -2   0   5    5.58    0.25
  -2   0   5    6.42    0.37
   2   0  -5    6.00    0.34
  -2   0   4   24.52    0.63
  -2   0   4   23.75    0.59
   2   0  -4   25.57    0.66
  -2   0   4   26.14    0.61
  -2   0   4   24.91    0.62
  -2   0   4   23.43    0.66
  -2   0   4   24.10    0.66
   2   0  -4   26.84    0.57
   2   0  -4   24.96    0.55
  -2   0   4   23.95    0.52
  -2   0   3   79.30    1.01
  -2   0   3   82.16    0.98
  -2   0   3   81.83    1.08
  -2   0   3   77.75    1.12
   2   0  -3   77.54    0.75
   2   0  -3   81.15    1.07
  -2   0   3   80.20    0.95
  -2   0   3   79.71    0.93
  -2   0   2  196.00    1.32
   2   0  -2  218.57    1.76
  -2   0   2  192.50    1.28
  -2   0   2  193.09    1.29
  -2   0   2  186.92    1.71
  -2   0   2  191.58    1.66
  -2   0   2  193.54    1.37
   2   0  -2  188.69    1.56
  -2   0   1  553.32    2.08
  -2   0   1  577.28    2.84
  -2   0   1  542.03    2.06
  -2   0   1  522.07    2.71
   2   0  -1  535.06    2.14
   2   0  -1  523.95    2.62
  -2   0   1  537.13    2.07
  -2   0   1  550.65    2.82
  -2   0   1  544.63    2.16
   2   0   0   16.93    0.43
  -2   0   0   17.98    0.52
  -2   0   0   18.31    0.52
   2   0   0   17.99    0.45
  -2   0   0   19.52    0.41
   2   0   0   20.52    0.40
  -2   0   0   19.35    0.42
   2   0   0   18.22    0.49
  -2   0   0   21.02    0.27
  -2   0  -1  358.64    2.05
   2   0   1  322.58    2.17
   2   0   1  348.85    2.30
  -2   0  -1  347.79    2.24
  -2   0  -1  337.70    1.39
  -2   0  -1  344.76    2.33
   2   0   1  333.68    1.35
   2   0   1  335.02    2.15
  -2   0  -1  349.69    2.34
  -2   0  -2 1000.00    3.97
  -2   0  -2  978.26    3.43
  -2   0  -2  963.82    4.23
   2   0   2  989.52    4.38
   2   0   2  910.49    3.82
   2   0   2  934.95    4.31
  -2   0  -2  948.20    3.75
   2   0   2  936.10    4.08
  -2   0  -2  966.07    3.03
  -2   0  -2  975.24    4.23
  -2   0  -3  535.38    3.32
   2   0   3  525.04    3.35
   2   0   3  510.37    3.59
   2   0   3  517.13    3.44
  -2   0  -3  535.11    2.81
  -2   0  -3  525.29    3.39
  -2   0  -3  520.60    3.36
  -2   0  -3  519.85    2.66
  -2   0  -3  532.07    2.96
   2   0   3  490.12    3.06
   2   0   3  509.53    3.65
  -2   0  -4  128.65    1.82
   2   0   4  126.33    1.87
   2   0   4  130.70    2.01
  -2   0  -4  135.59    1.86
   2   0   4  124.48    1.98
   2   0   4  130.54    1.83
  -2   0  -4  124.42    1.36
  -2   0  -4  130.76    1.54
  -2   0  -4  134.42    1.72
   2   0   4  122.35    1.64
  -2   0  -4  137.70    1.86
   2   0   5   12.78    0.66
  -2   0  -5   13.07    0.64
  -2   0  -5   11.60    0.39
   2   0   5   12.78    0.70
   2   0   5   11.83    0.61
  -2   0  -5   12.27    0.53
  -2   0  -5   13.14    0.61
   2   0   5   11.37    0.56
  -2   0  -5   12.95    0.62
   2   0   5   12.26    0.67
   2   0   6  132.45    2.45
   2   0   6  139.52    2.32
   2   0   6  139.12    2.43
  -2   0  -6  147.37    2.29
   2   0   6  139.00    2.22
  -2   0  -6  134.54    1.96
   2   0   6  133.14    2.41
  -2   0  -6  137.90    2.13
  -2   0  -6  141.59    2.22
   2   0   7  130.10    2.54
   2   0   7  138.84    2.60
   2   0   7  136.33    2.45
  -2   0  -7  143.27    2.43
   2   0   7  139.11    2.40
   2   0   7  128.04    2.58
  -2   0  -7  130.37    2.10
  -2   0  -7  133.44    2.29
  -2   0  -7  137.99    2.35
   2   0   8   42.81    0.89
  -2   0  -8   44.44    0.88
   2   0   8   42.81    1.59
   2   0   8   45.19    1.50
  -2   0  -8   44.75    0.86
   2   0   8   44.91    0.85
  -2   0  -8   43.43    0.93
  -2   0  -8   43.86    0.92
   2   0   8   43.17    0.84
   2   0   8   44.63    0.92
   2   0   8   45.66    1.58
  -2   0  -8   47.06    1.51
  -2   0  -8   44.27    0.91
   2   0   8   43.46    0.90
   2   0   8   47.06    1.50
  -2   0  -8   42.68    0.98
  -2   0  -8   45.51    0.89
   2   0   8   44.84    0.89
  -2   0  -8   42.00    1.29
   2   0   8   44.31    0.88
  -2   0  -8   42.53    1.44
  -2   0  -8   47.06    1.48
  -2   0  -8   41.42    0.89
   2   0   8   44.58    1.59
   2   0   9    0.25    0.09
   2   0   9    0.40    0.24
   2   0   9    0.15    0.08
  -2   0  -9    0.11    0.07
  -2   0  -9    0.06    0.06
  -2   0  -9    0.22    0.08
  -2   0  -9    0.03    0.05
   2   0   9    0.13    0.08
  -2   0  -9    0.24    0.12
  -2   0  -9    0.15    0.08
   2   0   9   -0.02    0.06
   2   0   9    0.11    0.13
  -2   0  -9   -0.02    0.16
   2   0   9   -0.26    0.15
  -2   0  -9   -0.21    0.14
   2   0   9    0.16    0.13
   2   0   9    0.17    0.08
  -2   0  -9    0.09    0.08
  -2   0  -9    0.03    0.08
   2   0   9    0.09    0.08
   2   0   9    0.13    0.07
   2   0   9    0.04    0.13
   2   0   9    0.13    0.09
  -2   0  -9    0.06    0.07
  -2   0  -9    0.12    0.09
  -2   0  -9   -0.03    0.09
   2   0   9    0.06    0.08
   2   0  10    6.17    0.40
   2   0  10    6.76    0.38
  -2   0 -10    6.17    0.35
   2   0  10    6.18    0.39
  -2   0 -10    6.22    0.41
   2   0  10    5.77    0.38
  -2   0 -10    5.96    0.40
   2   0  10    6.20    0.37
   2   0  10    5.84    0.63
  -2   0 -10    5.77    0.61
   2   0  10    6.41    0.40
   2   0  10    6.45    0.63
   2   0  10    6.59    0.64
  -2   0 -10    5.85    0.38
   2   0  10    6.09    0.38
   2   0  10    6.71    0.39
   2   0  10    6.10    0.65
  -2   0 -10    5.26    0.53
  -2   0 -10    6.25    0.39
   2   0  10    5.66    0.34
  -2   0 -10    6.03    0.37
  -2   0 -10    6.15    0.41
   2   0  10    5.85    0.67
  -2   0 -10    6.03    0.63
  -2   0 -10    6.53    0.62
  -2   0 -10    6.39    0.43
  -2   0 -11    1.65    0.24
  -2   0 -11    1.63    0.22
   2   0  11    2.21    0.39
   2   0  11    1.82    0.24
   2   0  11    1.74    0.22
   2   0  11    2.05    0.23
  -2   0 -11    2.27    0.40
   2   0  11    2.25    0.39
  -2   0 -11    1.88    0.21
   2   0  11    1.77    0.23
   2   0  11    1.54    0.21
   2   0  11    1.99    0.41
  -2   0 -11    1.67    0.24
  -2   0 -11    1.57    0.22
   2   0  11    1.74    0.23
   2   0  11    2.21    0.39
  -2   0 -11    1.52    0.23
   2   0  11    1.71    0.21
  -2   0 -11    2.06    0.24
   2   0  11    1.80    0.23
  -2   0 -11    1.60    0.32
  -2   0 -11    1.63    0.21
  -2   0 -11    1.90    0.40
  -2   0 -11    1.40    0.32
   2   0  11    1.43    0.33
   2   0  12    0.02    0.08
  -2   0 -12    0.08    0.09
   2   0  12    0.17    0.08
   2   0  12    0.13    0.11
   2   0  12    0.03    0.07
  -2   0 -12    0.16    0.11
   2   0  12    0.06    0.08
  -2   0 -12   -0.06    0.10
  -2   0 -12    0.09    0.09
   2   0  12    0.13    0.09
  -2   0 -12    0.00    0.09
   2   0  12    0.03    0.07
   2   0  12    0.11    0.09
  -2   0 -12   -0.02    0.09
   2   0  12    0.04    0.08
  -2   0 -12    0.06    0.11
   2   0  12    0.08    0.07
   2   0  12   -0.05    0.08
  -2   0 -12    0.08    0.09
   2   0  13    2.22    0.23
   2   0  13    2.28    0.26
  -2   0 -13    2.23    0.28
   2   0  13    2.25    0.26
   2   0  13    2.19    0.24
   2   0  13    2.21    0.26
  -2   0 -13    2.10    0.26
  -2   0 -13    1.74    0.23
   2   0  13    2.03    0.24
  -2   0 -13    1.87    0.21
   2   0  13    1.73    0.24
  -2   0 -13    2.45    0.28
  -2   0 -13    1.88    0.25
   2   0  13    2.11    0.25
   2   0  13    2.21    0.23
   2   0  13    2.11    0.26
  -2   0 -13    1.80    0.22
  -2   0 -13    1.67    0.22
   2   0  14   -0.01    0.07
  -2   0 -14    0.08    0.09
  -2   0 -14   -0.07    0.08
   2   0  14    0.01    0.07
   2   0  14    0.00    0.08
  -2   0 -14    0.13    0.09
   2   0  14    0.00    0.08
   2   0  14    0.01    0.07
   2   0  14   -0.05    0.06
  -2   0 -14    0.06    0.09
   2   0  14   -0.01    0.05
   2   0  14    0.07    0.08
   2   0  14   -0.01    0.06
  -2   0 -14    0.02    0.09
   2   0  14   -0.08    0.06
  -2   0 -14    0.00    0.09
   2   0  14    0.01    0.07
  -2   0 -15    4.68    0.32
  -2   0 -15    5.02    0.36
   2   0  15    4.91    0.32
   2   0  15    4.90    0.33
   2   0  15    4.87    0.27
   2   0  15    5.56    0.34
   2   0  15    5.40    0.32
  -2   0 -15    4.71    0.32
   2   0  15    5.18    0.33
   2   0  15    5.39    0.33
  -2   0 -15    4.56    0.27
  -2   0 -15    4.98    0.35
  -2   0 -15    5.01    0.35
   2   0  15    4.89    0.33
   2   0  15    5.11    0.34
   2   0  15    4.88    0.28
   2   0  15    4.90    0.33
   2   0  15    4.65    0.26
   2   0  16    0.42    0.09
   2   0  16    0.43    0.09
   2   0  16    0.62    0.10
  -2   0 -16    0.55    0.10
  -2   0 -16    0.59    0.12
   2   0  16    0.47    0.10
   2   0  16    0.49    0.10
  -2   0 -16    0.48    0.11
   2   0  16    0.53    0.11
   2   0  16    0.45    0.09
   2   0  16    0.37    0.09
   2   0  16    0.46    0.09
  -2   0 -16    0.63    0.12
   2   0  16    0.46    0.08
   2   0  17    0.06    0.04
   2   1 -18    0.25    0.07
  -2   1  18    0.09    0.05
  -2   1  18    0.12    0.06
  -2   1  18    0.17    0.06
   2   1 -18    0.10    0.06
  -2   1  18    0.16    0.06
  -2   1  18    0.18    0.06
   2   1 -18    0.17    0.06
  -2   1  17   -0.01    0.06
  -2   1  17    0.16    0.06
  -2   1  17    0.03    0.06
  -2   1  17    0.04    0.04
   2   1 -17   -0.04    0.08
  -2   1  17    0.15    0.08
  -2   1  17    0.03    0.04
   2   1 -17    0.16    0.09
  -2   1  17    0.05    0.05
   2   1 -17    0.19    0.08
  -2   1  17    0.05    0.07
  -2   1  17    0.12    0.07
  -2   1  17    0.16    0.07
   2   1 -17    0.09    0.07
  -2   1  16    0.15    0.08
  -2   1  16    0.19    0.08
  -2   1  16    0.29    0.10
  -2   1  16    0.29    0.09
   2   1 -16    0.28    0.11
  -2   1  16    0.22    0.10
  -2   1  16    0.22    0.07
  -2   1  16    0.14    0.08
  -2   1  16    0.19    0.07
   2   1 -16    0.24    0.11
   2   1 -16    0.36    0.11
  -2   1  16    0.22    0.09
  -2   1  16    0.13    0.07
   2   1 -16    0.16    0.08
   2   1 -16    0.09    0.06
   2   1 -16    0.13    0.10
  -2   1  16    0.15    0.08
  -2   1  15    0.54    0.10
  -2   1  15    0.53    0.15
  -2   1  15    0.70    0.15
  -2   1  15    0.70    0.14
  -2   1  15    0.76    0.16
  -2   1  15    0.61    0.15
   2   1 -15    0.58    0.16
  -2   1  15    0.69    0.13
   2   1 -15    0.72    0.13
  -2   1  15    0.42    0.12
   2   1 -15    0.58    0.16
  -2   1  15    0.54    0.13
  -2   1  15    0.63    0.14
   2   1 -15    0.62    0.13
  -2   1  15    0.67    0.15
  -2   1  15    0.55    0.13
  -2   1  15    0.48    0.13
   2   1 -15    0.63    0.13
   2   1 -15    0.49    0.14
  -2   1  14    1.25    0.21
  -2   1  14    1.18    0.16
  -2   1  14    1.17    0.20
   2   1 -14    1.25    0.20
  -2   1  14    1.05    0.18
  -2   1  14    1.15    0.18
  -2   1  14    1.19    0.19
   2   1 -14    1.21    0.21
  -2   1  14    1.06    0.17
   2   1 -14    1.14    0.20
  -2   1  14    1.29    0.19
  -2   1  14    1.23    0.20
  -2   1  14    1.09    0.18
  -2   1  14    1.27    0.20
  -2   1  14    1.08    0.17
   2   1 -14    1.20    0.18
  -2   1  14    1.07    0.17
  -2   1  13    3.54    0.32
  -2   1  13    3.59    0.31
  -2   1  13    3.63    0.52
  -2   1  13    3.71    0.53
  -2   1  13    3.94    0.28
   2   1 -13    3.95    0.34
  -2   1  13    3.54    0.33
  -2   1  13    3.92    0.30
   2   1 -13    3.85    0.34
  -2   1  13    3.74    0.30
  -2   1  13    3.86    0.49
  -2   1  13    3.75    0.31
   2   1 -13    3.94    0.31
  -2   1  13    3.54    0.31
  -2   1  13    3.71    0.31
  -2   1  13    3.25    0.47
  -2   1  13    3.91    0.33
   2   1 -13    3.43    0.31
  -2   1  13    3.71    0.32
   2   1 -13    3.09    0.47
   2   1 -13    3.08    0.46
  -2   1  13    3.37    0.30
  -2   1  13    3.75    0.33
  -2   1  12    2.15    0.24
  -2   1  12    2.62    0.26
  -2   1  12    2.21    0.43
  -2   1  12    2.49    0.25
  -2   1  12    2.69    0.22
  -2   1  12    2.25    0.26
  -2   1  12    2.55    0.24
  -2   1  12    2.29    0.25
   2   1 -12    2.68    0.28
  -2   1  12    2.26    0.22
  -2   1  12    2.43    0.27
  -2   1  12    2.15    0.25
   2   1 -12    2.72    0.25
  -2   1  12    2.35    0.26
  -2   1  12    2.38    0.23
   2   1 -12    2.25    0.35
   2   1 -12    2.59    0.26
  -2   1  12    2.53    0.41
  -2   1  12    2.29    0.25
  -2   1  12    2.37    0.38
   2   1 -12    2.68    0.41
  -2   1  12    2.05    0.40
  -2   1  12    1.64    0.30
   2   1 -12    2.15    0.40
  -2   1  11    3.30    0.25
  -2   1  11    3.26    0.27
  -2   1  11    3.08    0.40
  -2   1  11    3.32    0.47
   2   1 -11    3.08    0.25
  -2   1  11    3.03    0.28
  -2   1  11    3.06    0.47
  -2   1  11    2.92    0.26
  -2   1  11    3.29    0.28
   2   1 -11    3.36    0.29
  -2   1  11    3.28    0.24
  -2   1  11    3.41    0.29
  -2   1  11    3.21    0.26
  -2   1  11    3.54    0.48
  -2   1  11    3.02    0.26
  -2   1  11    3.10    0.27
   2   1 -11    3.23    0.42
  -2   1  11    3.20    0.28
  -2   1  11    3.17    0.28
   2   1 -11    3.09    0.27
  -2   1  11    3.44    0.28
   2   1 -11    3.13    0.43
  -2   1  11    3.21    0.44
   2   1 -11    3.01    0.42
  -2   1  10   13.14    0.92
  -2   1  10   13.37    0.51
  -2   1  10   12.68    0.47
  -2   1  10   13.30    0.45
  -2   1  10   12.81    0.50
  -2   1  10   12.87    0.51
   2   1 -10   13.41    0.50
  -2   1  10   13.17    0.52
  -2   1  10   12.95    0.49
  -2   1  10   13.71    0.86
  -2   1  10   12.37    0.82
  -2   1  10   12.90    0.48
  -2   1  10   12.24    0.78
   2   1 -10   13.01    0.48
  -2   1  10   12.28    0.50
  -2   1  10   13.55    0.89
  -2   1  10   12.32    0.50
  -2   1  10   13.24    0.52
   2   1 -10   13.23    0.80
  -2   1  10   13.38    0.47
   2   1 -10   12.07    0.77
   2   1 -10   13.03    0.79
  -2   1  10   11.77    0.51
  -2   1   9    1.10    0.26
  -2   1   9    1.37    0.16
  -2   1   9    1.30    0.15
  -2   1   9    1.32    0.16
  -2   1   9    1.19    0.14
  -2   1   9    1.60    0.17
  -2   1   9    0.96    0.26
  -2   1   9    1.23    0.26
  -2   1   9    1.34    0.27
  -2   1   9    1.27    0.16
  -2   1   9    1.37    0.16
  -2   1   9    1.39    0.16
   2   1  -9    1.24    0.24
  -2   1   9    1.27    0.16
   2   1  -9    1.21    0.24
   2   1  -9    1.21    0.25
  -2   1   9    1.17    0.26
  -2   1   9    1.42    0.14
  -2   1   8    1.27    0.25
  -2   1   8    0.93    0.24
  -2   1   8    1.01    0.22
  -2   1   8    1.07    0.22
   2   1  -8    1.14    0.22
  -2   1   8    1.39    0.28
  -2   1   8    1.20    0.16
   2   1  -8    1.27    0.17
   2   1  -8    1.24    0.22
  -2   1   7    2.68    0.24
  -2   1   7    2.88    0.35
  -2   1   7    2.63    0.32
   2   1  -7    2.42    0.27
  -2   1   7    2.79    0.32
   2   1  -7    2.47    0.29
  -2   1   7    2.27    0.18
   2   1  -7    2.17    0.26
  -2   1   7    2.65    0.31
  -2   1   7    2.68    0.35
  -2   1   6    0.38    0.15
  -2   1   6    0.36    0.15
  -2   1   6    0.28    0.13
   2   1  -6    0.23    0.10
  -2   1   6    0.24    0.09
  -2   1   6    0.24    0.06
  -2   1   6    0.35    0.13
   2   1  -6    0.19    0.10
  -2   1   6    0.34    0.14
   2   1  -6    0.29    0.11
  -2   1   6    0.40    0.13
  -2   1   5    1.64    0.24
  -2   1   5    1.69    0.23
  -2   1   5    1.67    0.21
  -2   1   5    1.80    0.23
  -2   1   5    1.54    0.21
  -2   1   5    1.54    0.18
   2   1  -5    1.62    0.18
  -2   1   5    1.49    0.12
   2   1  -5    1.50    0.17
   2   1  -5    1.38    0.18
  -2   1   5    1.64    0.22
  -2   1   4   38.54    0.94
  -2   1   4   36.68    0.82
  -2   1   4   38.70    0.96
   2   1  -4   36.66    0.73
  -2   1   4   37.85    0.91
  -2   1   4   35.93    0.85
  -2   1   4   36.09    0.52
   2   1  -4   34.96    0.66
   2   1  -4   38.80    0.80
  -2   1   4   38.21    0.88
  -2   1   4   36.44    0.99
  -2   1   3   29.88    0.83
  -2   1   3   29.54    0.77
   2   1  -3   26.72    0.61
  -2   1   3   29.74    0.71
   2   1  -3   27.29    0.47
  -2   1   3   28.91    0.74
  -2   1   3   28.65    0.70
   2   1  -3   29.43    0.55
  -2   1   3   29.60    0.76
  -2   1   3   30.93    0.72
  -2   1   2   27.06    0.69
  -2   1   2   27.07    0.73
  -2   1   2   26.00    0.61
   2   1  -2   24.26    0.37
  -2   1   2   27.64    0.71
  -2   1   2   24.93    0.71
   2   1  -2   24.60    0.44
  -2   1   2   26.85    0.68
  -2   1   2   27.53    0.62
  -2   1   1  144.50    1.57
  -2   1   1  140.58    1.53
  -2   1   1  133.43    1.30
  -2   1   1  133.23    1.61
  -2   1   1  142.67    1.54
  -2   1   1  142.44    1.62
  -2   1   1  144.90    1.28
   2   1   0   36.17    0.45
  -2   1   0   39.79    0.82
   2   1   0   33.14    0.36
  -2   1   0   36.87    0.84
  -2   1   0   40.50    0.85
  -2   1   0   38.25    0.72
   2   1   0   33.61    0.35
   2   1   0   33.40    0.34
  -2   1   0   39.81    0.87
   2   1   0   40.12    0.65
  -2   1   0   41.11    0.88
   2   1   0   38.37    0.57
  -2   1   0   41.34    0.62
  -2   1   0   41.54    0.85
   2   1   1   10.10    0.32
  -2   1  -1   11.32    0.46
  -2   1  -1   10.66    0.47
  -2   1  -1   10.64    0.47
   2   1   1    9.83    0.27
   2   1   1   10.28    0.30
  -2   1  -1   10.39    0.42
   2   1   1    9.91    0.41
   2   1   1    9.81    0.32
   2   1   1   10.63    0.41
  -2   1  -1   10.64    0.46
  -2   1  -1    9.96    0.30
   2   1   1   10.99    0.28
  -2   1  -1   10.09    0.37
  -2   1  -1   10.92    0.46
   2   1   1    9.86    0.32
  -2   1  -1   10.11    0.28
  -2   1  -2   49.28    1.07
  -2   1  -2   50.39    1.07
   2   1   2   45.79    0.86
  -2   1  -2   47.58    1.02
   2   1   2   45.39    0.81
   2   1   2   50.48    0.72
   2   1   2   41.97    0.62
   2   1   2   49.25    0.95
  -2   1  -2   47.44    0.77
   2   1   2   44.91    0.87
   2   1   2   49.24    1.02
  -2   1  -2   49.74    1.04
  -2   1  -2   50.71    0.91
   2   1   2   46.25    0.60
  -2   1  -2   43.86    0.56
  -2   1  -3    2.69    0.27
  -2   1  -3    2.23    0.13
   2   1   3    2.57    0.25
   2   1   3    2.41    0.25
  -2   1  -3    2.55    0.28
   2   1   3    2.40    0.23
   2   1   3    2.89    0.29
   2   1   3    2.76    0.25
  -2   1  -3    3.01    0.29
  -2   1  -3    2.71    0.21
  -2   1  -3    2.94    0.25
   2   1   3    2.61    0.16
   2   1   3    2.66    0.16
   2   1   4    0.13    0.10
   2   1   4    0.12    0.07
   2   1   4    0.31    0.12
  -2   1  -4    0.15    0.11
  -2   1  -4    0.07    0.10
   2   1   4    0.07    0.09
  -2   1  -4    0.11    0.07
   2   1   4    0.20    0.11
  -2   1  -4    0.15    0.09
  -2   1  -4    0.06    0.04
   2   1   4    0.19    0.06
  -2   1  -4    0.19    0.13
   2   1   5    3.97    0.39
   2   1   5    4.29    0.39
   2   1   5    4.08    0.41
   2   1   5    4.04    0.36
   2   1   5    3.93    0.36
  -2   1  -5    4.28    0.33
  -2   1  -5    4.22    0.37
  -2   1  -5    4.19    0.38
   2   1   5    3.82    0.22
  -2   1  -5    3.66    0.40
  -2   1  -5    4.20    0.38
   2   1   6    3.37    0.39
  -2   1  -6    3.38    0.37
  -2   1  -6    3.53    0.37
  -2   1  -6    3.31    0.41
   2   1   6    3.21    0.36
   2   1   6    3.42    0.40
   2   1   6    3.31    0.32
   2   1   6    3.28    0.36
  -2   1  -6    3.16    0.32
   2   1   6    2.95    0.36
  -2   1  -6    3.43    0.37
   2   1   7    0.29    0.16
  -2   1  -7    0.64    0.19
   2   1   7    0.40    0.12
   2   1   7    0.67    0.21
  -2   1  -7    0.64    0.21
   2   1   7    0.29    0.12
   2   1   7    0.39    0.13
   2   1   7    0.26    0.14
  -2   1  -7    0.53    0.15
  -2   1  -7    0.38    0.16
   2   1   8   17.41    0.75
  -2   1  -8   16.22    0.53
  -2   1  -8   16.85    0.59
  -2   1  -8   16.69    0.58
   2   1   8   17.00    0.57
   2   1   8   16.27    0.53
   2   1   8   16.93    0.90
   2   1   8   16.85    0.55
  -2   1  -8   16.77    0.59
   2   1   8   16.62    0.52
  -2   1  -8   17.29    0.95
   2   1   8   16.52    0.51
  -2   1  -8   17.66    0.57
   2   1   8   17.45    1.01
  -2   1  -8   17.61    0.59
   2   1   8   16.81    0.53
   2   1   8   16.22    0.54
  -2   1  -8   16.21    0.82
   2   1   8   16.51    0.90
  -2   1  -8   17.27    0.57
  -2   1  -8   17.02    0.92
   2   1   8   17.03    0.98
  -2   1  -8   13.18    0.61
   2   1   8   17.41    0.96
  -2   1  -8   17.60    0.91
   2   1   9    1.81    0.22
  -2   1  -9    1.82    0.25
   2   1   9    2.14    0.22
  -2   1  -9    2.12    0.23
   2   1   9    2.18    0.21
  -2   1  -9    2.18    0.23
   2   1   9    1.92    0.23
   2   1   9    2.18    0.23
   2   1   9    2.08    0.40
   2   1   9    2.18    0.36
  -2   1  -9    2.36    0.23
   2   1   9    2.53    0.22
  -2   1  -9    2.13    0.19
  -2   1  -9    2.47    0.38
   2   1   9    2.36    0.40
  -2   1  -9    2.14    0.24
  -2   1  -9    2.32    0.23
   2   1   9    2.09    0.34
  -2   1  -9    2.67    0.40
   2   1   9    2.06    0.21
   2   1   9    2.30    0.23
   2   1   9    2.03    0.36
  -2   1  -9    1.84    0.31
  -2   1  -9    2.33    0.23
  -2   1  -9    2.57    0.40
   2   1   9    2.10    0.21
  -2   1  -9    2.43    0.24
  -2   1  -9    1.94    0.22
   2   1  10    1.25    0.30
   2   1  10    1.30    0.20
   2   1  10    1.87    0.21
   2   1  10    0.95    0.29
  -2   1 -10    1.94    0.34
  -2   1 -10    1.78    0.22
   2   1  10    1.78    0.22
   2   1  10    1.66    0.21
  -2   1 -10    1.72    0.20
   2   1  10    1.81    0.20
  -2   1 -10    1.84    0.37
   2   1  10    1.31    0.19
  -2   1 -10    1.71    0.23
  -2   1 -10    1.46    0.17
   2   1  10    1.68    0.33
   2   1  10    1.48    0.34
  -2   1 -10    1.91    0.35
  -2   1 -10    1.62    0.30
   2   1  10    1.81    0.22
  -2   1 -10    1.81    0.22
   2   1  10    1.49    0.18
   2   1  10    1.68    0.21
  -2   1 -10    1.36    0.21
  -2   1 -10    1.62    0.21
   2   1  10    1.49    0.34
  -2   1 -10    1.82    0.21
  -2   1 -10    1.56    0.21
   2   1  10    1.48    0.30
   2   1  11    3.12    0.27
  -2   1 -11    3.40    0.32
   2   1  11    3.21    0.30
   2   1  11    3.69    0.31
   2   1  11    2.31    0.41
  -2   1 -11    2.66    0.38
   2   1  11    3.13    0.28
  -2   1 -11    2.93    0.30
   2   1  11    3.34    0.48
   2   1  11    3.08    0.29
   2   1  11    3.29    0.29
  -2   1 -11    2.77    0.24
   2   1  11    2.50    0.41
  -2   1 -11    3.27    0.41
  -2   1 -11    3.30    0.31
   2   1  11    3.13    0.29
   2   1  11    4.20    0.51
   2   1  11    2.67    0.45
   2   1  11    3.31    0.25
  -2   1 -11    3.39    0.31
   2   1  11    2.87    0.27
   2   1  11    3.22    0.30
  -2   1 -11    2.60    0.43
   2   1  11    3.08    0.29
  -2   1 -11    3.04    0.28
  -2   1 -11    3.06    0.28
   2   1  11    3.37    0.49
  -2   1 -11    2.92    0.29
  -2   1 -11    3.09    0.48
   2   1  11    3.25    0.27
  -2   1 -11    3.26    0.31
   2   1  12    1.77    0.20
   2   1  12    1.95    0.23
  -2   1 -12    1.75    0.24
   2   1  12    1.55    0.24
  -2   1 -12    1.55    0.21
  -2   1 -12    1.53    0.21
   2   1  12    1.69    0.21
  -2   1 -12    1.76    0.23
   2   1  12    1.05    0.20
   2   1  12    1.53    0.20
  -2   1 -12    1.74    0.19
   2   1  12    1.82    0.23
  -2   1 -12    1.74    0.24
  -2   1 -12    1.75    0.24
   2   1  12    1.73    0.21
   2   1  12    1.77    0.22
   2   1  12    1.64    0.20
  -2   1 -12    1.81    0.23
  -2   1 -12    2.03    0.25
   2   1  12    1.83    0.23
  -2   1 -13    0.51    0.16
   2   1  13    0.45    0.12
   2   1  13    0.35    0.13
   2   1  13    0.45    0.12
  -2   1 -13    0.39    0.12
  -2   1 -13    0.56    0.15
   2   1  13    0.44    0.14
   2   1  13    0.44    0.11
  -2   1 -13    0.41    0.11
   2   1  13    0.48    0.12
  -2   1 -13    0.42    0.14
   2   1  13    0.49    0.13
   2   1  13    0.46    0.12
   2   1  13    0.43    0.11
  -2   1 -13    0.43    0.13
   2   1  13    0.30    0.14
   2   1  13    0.47    0.12
  -2   1 -13    0.46    0.12
  -2   1 -13    0.48    0.13
   2   1  13    0.36    0.10
   2   1  14    0.07    0.06
   2   1  14    0.17    0.10
  -2   1 -14    0.14    0.09
   2   1  14    0.06    0.06
   2   1  14    0.13    0.07
   2   1  14    0.12    0.07
  -2   1 -14    0.21    0.13
  -2   1 -14    0.05    0.08
   2   1  14    0.06    0.07
   2   1  14    0.09    0.06
   2   1  14    0.15    0.09
  -2   1 -14    0.16    0.08
   2   1  14    0.14    0.07
  -2   1 -14   -0.05    0.10
   2   1  14    0.14    0.08
  -2   1 -14    0.06    0.06
   2   1  14    0.04    0.08
   2   1  14    0.04    0.09
   2   1  15    0.10    0.06
  -2   1 -15    0.10    0.08
   2   1  15    0.14    0.08
   2   1  15    0.13    0.07
   2   1  15    0.14    0.08
   2   1  15    0.11    0.08
   2   1  15    0.04    0.05
   2   1  15    0.05    0.06
  -2   1 -15    0.07    0.08
   2   1  15    0.08    0.05
   2   1  15    0.03    0.05
   2   1  15    0.10    0.06
  -2   1 -15    0.27    0.09
  -2   1 -15    0.05    0.07
   2   1  15    0.16    0.08
   2   1  15    0.06    0.05
   2   1  15   -0.01    0.04
   2   1  16   -0.01    0.05
  -2   1 -16   -0.03    0.06
   2   1  16    0.08    0.05
  -2   1 -16   -0.01    0.06
   2   1  16    0.12    0.06
   2   1  16   -0.03    0.06
  -2   1 -16   -0.06    0.07
   2   1  16    0.04    0.04
   2   1  16    0.14    0.05
  -2   1 -16    0.15    0.07
   2   1  16    0.06    0.05
   2   1  16    0.02    0.03
   2   1  16    0.02    0.05
  -2   2  17   11.61    0.42
  -2   2  17   11.35    0.41
  -2   2  17   11.47    0.40
  -2   2  17   11.42    0.41
  -2   2  17   11.42    0.37
   2   2 -17   11.45    0.43
   2   2 -17   10.29    0.36
  -2   2  17   11.53    0.42
   2   2 -17   11.16    0.41
  -2   2  17   11.07    0.36
   2   2 -17   11.65    0.44
   2   2 -16    2.70    0.25
  -2   2  16    2.60    0.23
  -2   2  16    2.88    0.24
  -2   2  16    2.95    0.23
   2   2 -16    2.24    0.19
  -2   2  16    2.86    0.20
   2   2 -16    2.79    0.22
   2   2 -16    2.59    0.22
  -2   2  16    2.97    0.25
  -2   2  16    3.03    0.24
  -2   2  16    3.19    0.26
   2   2 -16    2.74    0.25
   2   2 -16    2.88    0.26
  -2   2  16    2.97    0.25
  -2   2  15    5.62    0.33
  -2   2  15    5.72    0.31
  -2   2  15    5.97    0.38
  -2   2  15    6.49    0.40
  -2   2  15    5.98    0.37
   2   2 -15    5.84    0.40
   2   2 -15    6.28    0.41
  -2   2  15    6.03    0.36
   2   2 -15    5.92    0.36
  -2   2  15    6.00    0.36
  -2   2  15    6.38    0.39
  -2   2  15    5.67    0.37
   2   2 -15    5.64    0.36
  -2   2  14    1.16    0.17
  -2   2  14    1.22    0.18
   2   2 -14    1.18    0.19
   2   2 -14    1.20    0.20
  -2   2  14    1.28    0.20
  -2   2  14    1.28    0.19
  -2   2  14    1.20    0.20
  -2   2  14    1.28    0.19
  -2   2  14    1.19    0.19
  -2   2  14    1.41    0.18
   2   2 -14    1.53    0.20
  -2   2  14    1.28    0.17
  -2   2  14    1.36    0.20
   2   2 -14    1.10    0.19
  -2   2  13    4.69    0.33
  -2   2  13    4.30    0.34
  -2   2  13    4.34    0.36
  -2   2  13    4.17    0.34
   2   2 -13    4.51    0.37
  -2   2  13    4.26    0.31
  -2   2  13    4.33    0.37
  -2   2  13    4.33    0.35
  -2   2  13    4.16    0.35
  -2   2  13    3.87    0.29
   2   2 -13    3.99    0.34
  -2   2  13    4.08    0.29
  -2   2  13    4.61    0.36
  -2   2  13    3.74    0.30
   2   2 -13    4.90    0.36
   2   2 -13    4.77    0.33
  -2   2  12   58.77    1.17
  -2   2  12   57.32    1.98
  -2   2  12   56.69    2.02
   2   2 -12   58.76    1.22
   2   2 -12   56.30    1.11
  -2   2  12   58.29    1.20
  -2   2  12   56.85    1.21
   2   2 -12   57.17    1.88
  -2   2  12   61.65    1.30
  -2   2  12   58.53    1.27
  -2   2  12   57.63    1.21
  -2   2  12   59.44    1.98
   2   2 -12   52.96    1.74
  -2   2  12   59.84    1.14
  -2   2  12   53.15    1.12
   2   2 -12   58.86    1.22
  -2   2  12   53.44    1.04
  -2   2  12   57.87    1.23
  -2   2  12   53.23    1.07
   2   2 -12   49.86    1.72
   2   2 -12   60.45    1.31
  -2   2  12   58.40    1.21
  -2   2  12   54.39    2.09
  -2   2  11   51.32    1.10
  -2   2  11   53.54    1.08
  -2   2  11   51.86    1.17
  -2   2  11   53.54    1.85
  -2   2  11   52.16    1.12
  -2   2  11   46.36    1.01
  -2   2  11   46.89    0.95
  -2   2  11   50.84    1.11
  -2   2  11   48.83    1.95
  -2   2  11   52.69    1.12
   2   2 -11   53.54    1.14
   2   2 -11   48.94    1.71
  -2   2  11   53.77    1.96
   2   2 -11   52.41    1.11
  -2   2  11   49.30    1.09
   2   2 -11   50.73    1.73
  -2   2  11   49.10    0.92
   2   2 -11   51.17    1.03
   2   2 -11   45.78    1.60
  -2   2  11   51.25    1.83
  -2   2  11   52.66    1.17
  -2   2  11   51.70    1.85
  -2   2  11   52.67    1.07
  -2   2  10    0.21    0.09
  -2   2  10    0.43    0.18
  -2   2  10    0.09    0.15
  -2   2  10    0.15    0.08
  -2   2  10    0.17    0.08
  -2   2  10    0.07    0.14
  -2   2  10    0.25    0.10
  -2   2  10    0.25    0.10
   2   2 -10    0.15    0.07
  -2   2  10    0.20    0.18
  -2   2  10    0.37    0.11
  -2   2  10    0.15    0.08
  -2   2  10    0.38    0.11
  -2   2  10    0.14    0.14
   2   2 -10    0.07    0.07
  -2   2  10    0.30    0.10
  -2   2  10    0.20    0.08
   2   2 -10    0.08    0.13
  -2   2  10    0.27    0.08
  -2   2  10    0.15    0.09
   2   2 -10    0.23    0.19
  -2   2  10    0.29    0.12
  -2   2   9    9.90    0.42
  -2   2   9    9.57    0.46
  -2   2   9    9.64    0.81
  -2   2   9    9.82    0.77
  -2   2   9    9.70    0.75
  -2   2   9    9.63    0.44
  -2   2   9    9.99    0.79
  -2   2   9    9.45    0.74
  -2   2   9    9.19    0.56
  -2   2   9    9.54    0.40
  -2   2   9    8.99    0.40
  -2   2   9    9.38    0.42
  -2   2   9    8.61    0.38
  -2   2   9    9.54    0.44
   2   2  -9    9.78    0.70
  -2   2   9   10.11    0.43
  -2   2   9    9.45    0.46
   2   2  -9    9.22    0.66
  -2   2   9    9.09    0.42
  -2   2   9    8.50    0.41
  -2   2   9    8.39    0.64
  -2   2   9    9.94    0.44
   2   2  -9    9.99    0.42
  -2   2   8   25.20    1.23
  -2   2   8   25.94    0.66
  -2   2   8   26.37    1.20
  -2   2   8   23.48    1.01
  -2   2   8   26.68    1.15
  -2   2   8   25.41    0.66
  -2   2   8   25.96    0.67
  -2   2   8   24.56    0.70
  -2   2   8   27.13    0.63
  -2   2   8   26.91    0.95
  -2   2   8   25.60    1.13
  -2   2   8   26.29    1.16
  -2   2   8   25.71    0.71
  -2   2   8   26.44    0.68
  -2   2   8   26.00    0.65
  -2   2   8   25.33    0.64
   2   2  -8   27.34    1.09
   2   2  -8   26.73    1.04
  -2   2   8   26.93    0.67
  -2   2   7    4.70    0.51
  -2   2   7    5.06    0.51
  -2   2   7    4.90    0.47
  -2   2   7    4.80    0.40
  -2   2   7    3.96    0.42
   2   2  -7    4.52    0.42
   2   2  -7    4.57    0.40
  -2   2   7    4.57    0.47
  -2   2   7    4.26    0.41
  -2   2   6    0.87    0.20
  -2   2   6    0.70    0.20
   2   2  -6    0.61    0.16
  -2   2   6    0.83    0.20
  -2   2   6    0.78    0.18
  -2   2   6    0.74    0.20
  -2   2   6    0.44    0.16
   2   2  -6    0.56    0.16
  -2   2   6    0.76    0.17
  -2   2   5   37.73    1.13
  -2   2   5   37.79    1.26
  -2   2   5   37.71    1.16
  -2   2   5   37.08    1.07
  -2   2   5   38.68    1.18
   2   2  -5   37.06    1.04
   2   2  -5   37.80    0.99
  -2   2   5   37.94    1.20
  -2   2   5   38.25    1.08
  -2   2   4  174.20    2.39
  -2   2   4  175.38    2.56
   2   2  -4  164.32    1.47
  -2   2   4  166.79    2.28
  -2   2   4  180.66    2.23
  -2   2   4  176.04    2.38
   2   2  -4  169.57    2.09
   2   2  -4  172.23    1.95
  -2   2   4  178.23    2.49
  -2   2   4  171.79    2.14
  -2   2   3  102.75    1.68
  -2   2   3  103.24    1.73
  -2   2   3  102.78    1.74
   2   2  -3  101.79    1.29
  -2   2   3  103.80    1.79
  -2   2   3  103.56    1.65
  -2   2   3  103.90    1.85
   2   2  -3   95.76    1.37
  -2   2   3  101.95    1.56
  -2   2   2   26.63    0.89
  -2   2   2   26.54    0.87
  -2   2   2   26.95    0.84
  -2   2   2   26.12    0.86
  -2   2   2   27.08    0.92
   2   2  -2   27.12    0.73
  -2   2   2   26.61    0.82
  -2   2   2   27.58    0.77
  -2   2   1  346.35    3.14
   2   2  -1  337.87    2.76
   2   2  -1  323.60    2.41
  -2   2   1  348.80    2.99
  -2   2   1  348.60    3.11
  -2   2   1  335.78    2.86
  -2   2   1  345.81    3.25
  -2   2   1  347.06    3.10
   2   2  -1  354.36    2.92
  -2   2   1  352.09    2.62
   2   2   0   43.67    0.59
  -2   2   0   53.47    1.23
  -2   2   0   52.33    1.25
   2   2   0   47.54    0.59
  -2   2   0   52.10    1.16
  -2   2   0   53.36    1.22
   2   2   0   51.83    1.08
   2   2   0   50.50    0.84
   2   2   0   47.55    0.57
  -2   2   0   52.94    1.12
  -2   2   0   52.91    1.22
  -2   2   0   51.23    1.10
   2   2   0   47.26    0.57
   2   2   0   53.82    1.16
   2   2   0   51.56    0.93
  -2   2   0   54.72    1.01
  -2   2  -1   79.89    1.56
  -2   2  -1   77.06    1.45
   2   2   1   74.93    1.07
   2   2   1   79.10    1.29
   2   2   1   76.08    1.14
   2   2   1   70.96    0.91
   2   2   1   71.82    0.89
   2   2   1   70.13    0.86
  -2   2  -1   74.91    1.32
   2   2   1   77.15    1.46
  -2   2  -1   74.61    1.35
  -2   2  -1   73.51    1.33
  -2   2  -1   76.10    1.17
   2   2   1   69.89    0.93
  -2   2  -1   78.43    1.59
  -2   2  -1   78.07    1.54
   2   2   2   79.70    1.56
  -2   2  -2   69.98    1.32
   2   2   2   69.22    1.11
   2   2   2   73.05    1.17
  -2   2  -2   74.54    1.40
   2   2   2   72.61    1.03
   2   2   2   76.08    1.41
  -2   2  -2   74.18    1.32
  -2   2  -2   79.11    1.66
   2   2   2   75.28    1.16
  -2   2  -2   77.77    1.59
  -2   2  -2   72.52    1.22
  -2   2  -2   75.45    1.41
  -2   2  -2   74.54    1.14
   2   2   2   76.86    1.27
   2   2   2   70.58    1.05
  -2   2  -2   78.38    1.60
   2   2   2   71.07    1.09
   2   2   3   99.48    1.46
   2   2   3   92.94    1.48
  -2   2  -3  104.13    1.96
  -2   2  -3   98.31    1.63
   2   2   3   97.49    1.41
   2   2   3  110.21    1.93
  -2   2  -3  104.97    1.98
   2   2   3   98.24    1.37
   2   2   3  100.99    1.79
  -2   2  -3   99.61    1.73
  -2   2  -3  102.65    1.55
  -2   2  -3  105.49    1.56
   2   2   3  100.29    1.47
  -2   2  -3  108.75    1.78
  -2   2  -3   91.77    1.33
   2   2   3   99.59    1.42
   2   2   3   97.06    1.45
   2   2   4   31.75    0.98
   2   2   4   34.49    0.93
   2   2   4   36.21    0.96
  -2   2  -4   36.21    1.05
   2   2   4   34.17    0.94
   2   2   4   33.52    0.90
   2   2   4   35.25    1.14
   2   2   4   39.32    1.18
  -2   2  -4   38.98    1.25
  -2   2  -4   37.23    0.99
  -2   2  -4   39.63    1.15
  -2   2  -4   32.34    0.79
   2   2   4   35.67    0.85
   2   2   4   34.42    0.98
  -2   2  -4   36.42    1.10
   2   2   5    2.21    0.28
   2   2   5    2.49    0.35
  -2   2  -5    2.68    0.31
   2   2   5    2.15    0.27
  -2   2  -5    2.38    0.31
  -2   2  -5    2.45    0.28
  -2   2  -5    2.16    0.35
   2   2   5    2.19    0.26
   2   2   5    2.15    0.29
   2   2   5    2.05    0.25
  -2   2  -5    2.31    0.31
   2   2   5    2.12    0.30
  -2   2  -5    2.01    0.21
   2   2   5    2.08    0.22
   2   2   6   31.52    1.06
  -2   2  -6   33.09    0.78
  -2   2  -6   31.33    0.85
   2   2   6   32.22    1.11
  -2   2  -6   33.28    0.78
   2   2   6   31.54    1.13
  -2   2  -6   32.20    1.33
   2   2   6   33.45    1.29
  -2   2  -6   32.59    1.19
   2   2   6   35.57    1.20
   2   2   6   34.63    1.11
  -2   2  -6   33.91    1.10
  -2   2  -6   34.83    0.78
  -2   2  -6   33.79    1.12
  -2   2  -6   33.18    0.76
   2   2   6   29.36    1.15
  -2   2  -6   37.19    1.27
   2   2   6   30.65    0.85
  -2   2  -7   10.97    0.48
   2   2   7    9.28    0.70
  -2   2  -7   10.08    0.78
   2   2   7   10.28    0.71
  -2   2  -7   10.85    0.67
  -2   2  -7   11.20    0.73
   2   2   7   10.42    0.41
  -2   2  -7   11.08    0.48
   2   2   7    9.91    0.41
   2   2   7   11.26    0.43
  -2   2  -7    9.98    0.52
   2   2   7   10.47    0.66
   2   2   7   10.82    0.78
   2   2   7   11.13    0.70
  -2   2  -7   10.20    0.44
   2   2   7   11.32    0.69
  -2   2  -7   10.83    0.47
  -2   2  -7   11.67    0.69
  -2   2  -7   11.45    0.48
  -2   2  -7   12.12    0.77
   2   2   7   10.69    0.69
  -2   2  -7    9.46    0.43
   2   2   8    5.43    0.57
   2   2   8    5.45    0.56
  -2   2  -8    6.48    0.40
  -2   2  -8    5.84    0.37
   2   2   8    5.25    0.33
  -2   2  -8    6.04    0.56
   2   2   8    6.37    0.64
   2   2   8    6.00    0.32
   2   2   8    5.89    0.54
   2   2   8    6.27    0.35
   2   2   8    5.93    0.51
  -2   2  -8    6.05    0.36
   2   2   8    6.23    0.37
   2   2   8    5.41    0.33
   2   2   8    6.53    0.38
  -2   2  -8    6.32    0.38
  -2   2  -8    6.50    0.62
   2   2   8    5.59    0.51
  -2   2  -8    4.47    0.32
  -2   2  -8    5.10    0.49
  -2   2  -8    6.04    0.41
   2   2   8    6.16    0.56
  -2   2  -8    6.64    0.40
  -2   2  -9   30.89    0.89
  -2   2  -9   30.25    0.89
   2   2   9   25.28    1.30
  -2   2  -9   29.35    0.86
   2   2   9   30.26    0.81
  -2   2  -9   27.57    0.93
   2   2   9   28.12    0.77
   2   2   9   28.30    1.30
   2   2   9   27.97    1.21
   2   2   9   28.68    1.39
  -2   2  -9   31.99    1.35
   2   2   9   28.43    1.12
  -2   2  -9   29.77    0.85
   2   2   9   29.53    1.23
   2   2   9   27.95    1.25
  -2   2  -9   27.72    1.21
   2   2   9   28.59    0.72
   2   2   9   31.20    0.86
  -2   2  -9   30.36    0.85
   2   2   9   30.93    0.84
  -2   2  -9   29.06    1.37
   2   2   9   28.91    0.77
  -2   2  -9   32.11    0.88
  -2   2  -9   29.55    0.80
   2   2  10   18.54    0.67
   2   2  10   14.60    1.01
   2   2  10   17.62    0.60
  -2   2 -10   18.03    0.72
  -2   2 -10   18.06    0.71
   2   2  10   18.02    0.64
  -2   2 -10   17.93    0.65
  -2   2 -10   16.08    0.74
   2   2  10   17.31    0.63
   2   2  10   15.59    0.96
   2   2  10   16.03    0.95
   2   2  10   18.43    1.15
   2   2  10   18.54    0.69
  -2   2 -10   18.29    0.69
  -2   2 -10   17.09    1.01
  -2   2 -10   18.55    0.71
   2   2  10   16.77    0.58
   2   2  10   18.02    1.01
   2   2  10   16.18    1.02
  -2   2 -10   16.41    0.64
  -2   2 -10   16.78    0.96
  -2   2 -10   17.61    0.69
  -2   2 -10   18.38    0.71
   2   2  10   18.96    0.67
  -2   2 -10   17.50    1.12
   2   2  10   18.49    0.66
  -2   2 -11    1.84    0.25
  -2   2 -11    1.72    0.23
   2   2  11    1.89    0.24
  -2   2 -11    1.73    0.23
   2   2  11    1.59    0.21
  -2   2 -11    1.65    0.23
   2   2  11    1.78    0.23
   2   2  11    2.11    0.23
  -2   2 -11    1.84    0.24
   2   2  11    1.96    0.23
   2   2  11    1.89    0.21
   2   2  11    1.85    0.22
  -2   2 -11    1.88    0.24
   2   2  11    1.77    0.23
  -2   2 -11    1.49    0.20
   2   2  11    1.93    0.22
  -2   2 -11    1.55    0.21
   2   2  12    1.53    0.20
  -2   2 -12    1.18    0.20
  -2   2 -12    1.26    0.20
   2   2  12    1.28    0.18
  -2   2 -12    1.27    0.19
   2   2  12    1.27    0.19
  -2   2 -12    1.36    0.21
   2   2  12    1.19    0.17
  -2   2 -12    1.40    0.22
  -2   2 -12    1.44    0.21
   2   2  12    1.27    0.20
   2   2  12    1.53    0.21
   2   2  12    1.44    0.20
   2   2  12    1.59    0.19
  -2   2 -12    1.33    0.19
   2   2  12    1.34    0.19
   2   2  12    1.19    0.20
   2   2  13    2.97    0.26
  -2   2 -13    2.57    0.25
  -2   2 -13    2.72    0.26
   2   2  13    2.69    0.26
   2   2  13    2.79    0.26
   2   2  13    3.08    0.25
   2   2  13    2.92    0.28
   2   2  13    2.29    0.23
  -2   2 -13    3.09    0.29
  -2   2 -13    2.77    0.26
  -2   2 -13    2.96    0.29
   2   2  13    2.94    0.28
  -2   2 -13    2.92    0.31
   2   2  13    2.91    0.23
  -2   2 -13    2.89    0.26
   2   2  13    2.72    0.26
   2   2  14    0.24    0.08
   2   2  14    0.40    0.11
  -2   2 -14    0.34    0.12
  -2   2 -14    0.38    0.10
   2   2  14    0.23    0.08
   2   2  14    0.25    0.09
  -2   2 -14    0.41    0.12
   2   2  14    0.25    0.09
   2   2  14    0.19    0.06
  -2   2 -14    0.40    0.12
   2   2  14    0.25    0.10
   2   2  14    0.32    0.09
  -2   2 -14    0.44    0.11
   2   2  14    0.25    0.09
   2   2  15    0.13    0.07
  -2   2 -15    0.19    0.09
   2   2  15    0.21    0.07
   2   2  15    0.21    0.08
  -2   2 -15    0.04    0.05
   2   2  15    0.14    0.05
  -2   2 -15    0.18    0.09
   2   2  15    0.20    0.09
  -2   2 -15    0.20    0.09
   2   2  15    0.16    0.06
   2   2  15    0.33    0.09
   2   2  15    0.16    0.07
  -2   2 -16    1.32    0.14
   2   2  16    1.22    0.12
   2   2  16    1.36    0.13
  -2   2 -16    1.30    0.14
  -2   2 -16    1.39    0.14
   2   2  16    1.41    0.13
   2   2  16    1.28    0.12
  -2   3  16    0.33    0.07
   2   3 -16    0.26    0.08
  -2   3  16    0.17    0.06
  -2   3  16    0.38    0.09
   2   3 -16    0.24    0.06
   2   3 -16    0.32    0.09
  -2   3  16    0.29    0.08
   2   3 -16    0.35    0.08
  -2   3  16    0.46    0.09
  -2   3  16    0.26    0.08
  -2   3  16    0.20    0.05
  -2   3  16    0.46    0.09
   2   3 -16    0.20    0.08
  -2   3  15    0.36    0.09
  -2   3  15    0.33    0.09
  -2   3  15    0.10    0.05
  -2   3  15    0.24    0.09
  -2   3  15    0.22    0.09
  -2   3  15    0.28    0.09
   2   3 -15    0.32    0.10
   2   3 -15    0.30    0.09
  -2   3  15    0.38    0.10
   2   3 -15    0.36    0.09
  -2   3  15    0.49    0.11
  -2   3  15    0.26    0.08
   2   3 -15    0.32    0.10
  -2   3  14    2.15    0.22
  -2   3  14    2.14    0.22
  -2   3  14    2.02    0.25
  -2   3  14    2.16    0.24
  -2   3  14    1.97    0.21
  -2   3  14    2.21    0.23
   2   3 -14    2.17    0.24
   2   3 -14    2.19    0.23
  -2   3  14    2.24    0.22
  -2   3  14    2.44    0.23
   2   3 -14    2.17    0.23
   2   3 -14    2.05    0.19
   2   3 -14    2.19    0.25
  -2   3  14    2.37    0.24
  -2   3  13    7.49    0.43
  -2   3  13    7.02    0.41
   2   3 -13    7.91    0.42
  -2   3  13    7.93    0.45
   2   3 -13    8.07    0.46
   2   3 -13    7.32    0.43
  -2   3  13    6.79    0.35
  -2   3  13    8.22    0.47
  -2   3  13    7.80    0.44
  -2   3  13    7.49    0.43
   2   3 -13    8.07    0.49
  -2   3  13    8.10    0.46
  -2   3  13    8.33    0.48
  -2   3  13    7.75    0.43
  -2   3  12    4.37    0.34
  -2   3  12    4.28    0.34
   2   3 -12    4.31    0.33
   2   3 -12    4.16    0.34
  -2   3  12    4.15    0.33
  -2   3  12    4.18    0.34
  -2   3  12    4.20    0.29
  -2   3  12    4.71    0.37
  -2   3  12    3.86    0.32
   2   3 -12    3.83    0.34
  -2   3  12    4.18    0.35
  -2   3  12    4.01    0.32
  -2   3  12    4.03    0.32
  -2   3  11    7.65    0.44
  -2   3  11    7.65    0.44
  -2   3  11    7.76    0.48
  -2   3  11    7.86    0.47
  -2   3  11    6.97    0.70
  -2   3  11    7.72    0.48
  -2   3  11    7.69    0.45
  -2   3  11    7.53    0.46
   2   3 -11    8.26    0.47
  -2   3  11    7.07    0.42
   2   3 -11    7.68    0.70
  -2   3  11    7.56    0.41
  -2   3  11    8.26    0.77
  -2   3  11    6.93    0.75
   2   3 -11    6.74    0.64
   2   3 -11    7.82    0.44
  -2   3  11    7.40    0.76
  -2   3  11    7.65    0.43
  -2   3  10   18.86    0.67
  -2   3  10   17.72    1.18
  -2   3  10   18.33    1.17
   2   3 -10   18.90    0.68
  -2   3  10   17.31    0.58
  -2   3  10   19.03    0.73
  -2   3  10   17.70    1.09
  -2   3  10   17.18    0.64
  -2   3  10   19.55    0.68
  -2   3  10   16.94    0.62
  -2   3  10   18.52    0.73
  -2   3  10   18.23    0.69
  -2   3  10   17.46    1.14
   2   3 -10   18.17    1.06
  -2   3  10   16.11    0.88
  -2   3  10   18.19    1.14
  -2   3  10   18.05    0.64
  -2   3  10   19.09    0.66
   2   3 -10   18.05    1.02
  -2   3  10   17.63    1.02
  -2   3  10   19.13    0.71
  -2   3   9    3.10    0.39
  -2   3   9    2.85    0.26
  -2   3   9    2.02    0.40
  -2   3   9    2.82    0.24
  -2   3   9    3.06    0.29
  -2   3   9    2.83    0.25
   2   3  -9    2.51    0.38
  -2   3   9    2.97    0.27
  -2   3   9    2.60    0.26
  -2   3   9    2.85    0.28
  -2   3   9    2.80    0.27
  -2   3   9    2.70    0.25
  -2   3   9    2.92    0.45
  -2   3   9    2.83    0.24
  -2   3   9    3.15    0.49
   2   3  -9    3.10    0.44
  -2   3   9    2.71    0.26
   2   3  -9    2.70    0.24
  -2   3   9    2.87    0.45
  -2   3   9    2.65    0.40
  -2   3   9    3.31    0.47
  -2   3   8    3.82    0.49
  -2   3   8    3.55    0.49
  -2   3   8    3.95    0.31
  -2   3   8    3.58    0.51
  -2   3   8    3.48    0.28
  -2   3   8    3.52    0.28
  -2   3   8    3.39    0.25
  -2   3   8    3.66    0.29
  -2   3   8    4.41    0.52
  -2   3   8    3.93    0.27
  -2   3   8    3.42    0.40
  -2   3   8    3.01    0.45
  -2   3   8    3.40    0.25
   2   3  -8    4.07    0.48
   2   3  -8    3.45    0.42
  -2   3   8    3.28    0.42
  -2   3   8    3.99    0.30
  -2   3   8    3.83    0.29
  -2   3   8    3.88    0.29
  -2   3   8    4.02    0.31
  -2   3   7    3.54    0.46
  -2   3   7    3.46    0.28
  -2   3   7    3.52    0.28
  -2   3   7    3.21    0.26
  -2   3   7    3.01    0.24
  -2   3   7    3.01    0.26
  -2   3   7    3.04    0.42
  -2   3   7    2.96    0.42
  -2   3   7    2.96    0.22
  -2   3   7    3.22    0.39
  -2   3   7    3.27    0.25
  -2   3   7    2.61    0.21
  -2   3   7    3.65    0.48
   2   3  -7    3.44    0.43
  -2   3   7    3.22    0.26
  -2   3   7    3.27    0.25
  -2   3   7    3.76    0.26
   2   3  -7    3.76    0.42
  -2   3   7    2.88    0.39
  -2   3   7    3.28    0.48
  -2   3   6    2.82    0.39
  -2   3   6    2.60    0.22
  -2   3   6    3.10    0.24
  -2   3   6    2.63    0.38
  -2   3   6    2.31    0.19
  -2   3   6    2.87    0.25
  -2   3   6    2.75    0.22
  -2   3   6    2.61    0.22
  -2   3   6    2.77    0.36
  -2   3   6    2.59    0.38
  -2   3   6    2.86    0.23
  -2   3   6    2.68    0.39
   2   3  -6    2.95    0.36
  -2   3   6    3.12    0.24
  -2   3   6    2.77    0.24
   2   3  -6    2.87    0.35
  -2   3   6    2.62    0.35
  -2   3   6    2.74    0.42
  -2   3   5    3.29    0.22
  -2   3   5    3.75    0.43
  -2   3   5    3.40    0.42
  -2   3   5    3.34    0.23
  -2   3   5    3.50    0.42
  -2   3   5    3.31    0.23
  -2   3   5    3.68    0.25
  -2   3   5    3.54    0.41
  -2   3   5    3.53    0.39
  -2   3   5    3.18    0.23
   2   3  -5    3.54    0.40
  -2   3   5    3.48    0.24
  -2   3   5    3.43    0.25
  -2   3   5    3.03    0.42
   2   3  -5    3.31    0.36
   2   3  -5    3.21    0.41
  -2   3   5    3.30    0.38
  -2   3   5    3.47    0.25
  -2   3   4   32.38    1.20
  -2   3   4   29.76    1.18
  -2   3   4   31.47    1.13
  -2   3   4   30.97    1.07
  -2   3   4   31.03    1.18
   2   3  -4   30.26    1.09
   2   3  -4   30.74    1.02
   2   3  -4   30.32    1.18
  -2   3   4   30.86    1.24
  -2   3   4   32.29    1.21
  -2   3   3   24.28    1.01
   2   3  -3   20.02    0.84
  -2   3   3   22.60    0.99
  -2   3   3   22.68    1.02
  -2   3   3   23.61    1.00
   2   3  -3   22.87    0.76
   2   3  -3   22.26    0.97
  -2   3   3   23.06    0.94
   2   3  -3   21.83    0.84
  -2   3   3   23.61    1.00
  -2   3   3   23.29    0.90
  -2   3   2   16.37    0.86
  -2   3   2   16.67    0.83
  -2   3   2   15.77    0.77
   2   3  -2   15.54    0.67
  -2   3   2   16.72    0.82
  -2   3   2   16.98    0.85
   2   3  -2   17.28    0.82
  -2   3   2   16.35    0.73
  -2   3   2   16.75    0.83
   2   3  -2   15.39    0.71
  -2   3   1  114.49    2.13
  -2   3   1  104.28    2.15
  -2   3   1  103.57    2.07
  -2   3   1  103.73    2.04
   2   3  -1  101.22    1.82
  -2   3   1  103.94    1.92
   2   3  -1  108.59    1.98
  -2   3   1  111.87    1.86
  -2   3   1  102.76    2.04
   2   3  -1  101.85    1.77
   2   3   0   26.75    0.88
  -2   3   0   26.26    0.94
  -2   3   0   26.57    1.04
  -2   3   0   24.04    0.79
   2   3   0   25.94    0.96
  -2   3   0   26.81    1.06
  -2   3   0   25.55    1.03
   2   3   0   27.13    0.98
  -2   3   0   26.42    0.90
  -2   3   0   25.37    1.06
   2   3   1   10.61    0.56
  -2   3  -1   11.43    0.69
  -2   3  -1    9.47    0.50
   2   3   1   11.63    0.68
  -2   3  -1   11.41    0.61
  -2   3  -1   11.24    0.69
   2   3   1   11.10    0.62
  -2   3  -1   10.46    0.57
  -2   3  -1   10.82    0.64
  -2   3  -1   10.63    0.67
  -2   3  -1   11.47    0.72
  -2   3  -2   35.00    1.26
  -2   3  -2   32.30    1.22
  -2   3  -2   35.37    1.27
   2   3   2   33.70    1.02
  -2   3  -2   32.38    0.95
  -2   3  -2   33.85    1.04
  -2   3  -2   35.95    1.19
  -2   3  -2   35.63    1.07
  -2   3  -2   32.45    1.03
   2   3   2   33.71    1.07
   2   3   2   35.74    1.23
   2   3   3    1.72    0.21
  -2   3  -3    1.92    0.19
   2   3   3    1.51    0.24
  -2   3  -3    1.89    0.31
  -2   3  -3    1.76    0.31
  -2   3  -3    1.91    0.18
  -2   3  -3    2.02    0.19
   2   3   3    1.63    0.26
  -2   3  -3    1.83    0.25
   2   3   3    1.99    0.32
  -2   3  -3    1.69    0.25
  -2   3  -3    2.10    0.19
  -2   3  -3    2.09    0.30
  -2   3  -3    1.44    0.23
   2   3   3    1.85    0.26
  -2   3  -3    1.89    0.31
  -2   3  -3    1.88    0.26
   2   3   4    2.19    0.28
  -2   3  -4    2.75    0.39
   2   3   4    2.10    0.27
   2   3   4    2.77    0.30
  -2   3  -4    3.23    0.24
   2   3   4    2.73    0.32
  -2   3  -4    2.92    0.24
  -2   3  -4    3.18    0.25
  -2   3  -4    3.30    0.27
   2   3   4    2.99    0.29
   2   3   4    2.71    0.36
  -2   3  -4    2.91    0.31
   2   3   4    3.25    0.41
  -2   3  -4    3.28    0.36
  -2   3  -4    3.35    0.25
  -2   3  -4    2.84    0.23
  -2   3  -4    3.09    0.39
  -2   3  -4    2.19    0.27
   2   3   4    2.72    0.31
  -2   3  -4    3.23    0.26
  -2   3  -4    3.20    0.24
   2   3   5    1.18    0.22
  -2   3  -5    2.02    0.36
   2   3   5    1.58    0.28
  -2   3  -5    2.25    0.22
   2   3   5    1.80    0.17
  -2   3  -5    2.07    0.23
   2   3   5    1.70    0.24
   2   3   5    2.07    0.33
   2   3   5    2.04    0.29
   2   3   5    2.19    0.35
   2   3   5    1.32    0.26
  -2   3  -5    1.97    0.22
  -2   3  -5    2.05    0.29
  -2   3  -5    2.36    0.22
   2   3   5    2.08    0.18
  -2   3  -5    2.00    0.20
  -2   3  -5    2.01    0.21
  -2   3  -5    2.33    0.23
  -2   3  -5    1.85    0.32
   2   3   5    1.90    0.26
  -2   3  -5    1.89    0.20
   2   3   6    2.57    0.36
   2   3   6    2.28    0.35
  -2   3  -6    3.19    0.30
  -2   3  -6    3.33    0.30
  -2   3  -6    3.05    0.45
   2   3   6    2.28    0.32
   2   3   6    3.30    0.25
  -2   3  -6    3.53    0.30
   2   3   6    2.31    0.31
   2   3   6    3.30    0.44
   2   3   6    3.60    0.45
  -2   3  -6    3.66    0.30
   2   3   6    3.69    0.26
  -2   3  -6    3.05    0.38
  -2   3  -6    3.91    0.30
  -2   3  -6    3.55    0.46
  -2   3  -6    3.66    0.27
   2   3   6    2.44    0.29
  -2   3  -6    3.38    0.27
  -2   3  -6    3.69    0.28
   2   3   7    1.06    0.25
   2   3   7    0.84    0.24
  -2   3  -7    1.33    0.19
  -2   3  -7    1.39    0.18
   2   3   7    1.51    0.18
   2   3   7    1.11    0.22
  -2   3  -7    1.42    0.23
  -2   3  -7    1.28    0.32
  -2   3  -7    1.80    0.22
   2   3   7    0.97    0.21
   2   3   7    1.52    0.33
  -2   3  -7    1.60    0.20
   2   3   7    1.30    0.17
  -2   3  -7    1.47    0.20
  -2   3  -7    1.28    0.26
  -2   3  -7    1.39    0.19
   2   3   7    1.28    0.27
  -2   3  -7    1.39    0.30
  -2   3  -7    1.00    0.15
   2   3   8   17.92    0.64
   2   3   8   19.97    0.68
  -2   3  -8   18.27    0.66
  -2   3  -8   16.98    0.73
   2   3   8   14.45    0.55
  -2   3  -8   18.41    0.71
  -2   3  -8   18.65    0.72
   2   3   8   14.03    0.55
   2   3   8   15.31    0.84
   2   3   8   17.97    1.09
   2   3   8   18.27    0.65
   2   3   8   18.64    1.02
  -2   3  -8   18.85    0.72
   2   3   8   18.97    0.66
  -2   3  -8   17.38    0.96
  -2   3  -8   18.63    0.69
  -2   3  -8   17.58    1.09
   2   3   8   17.64    0.57
  -2   3  -8   16.27    1.09
   2   3   8   15.49    0.85
   2   3   8   11.89    0.84
   2   3   8   14.67    0.89
  -2   3  -9    7.32    0.47
   2   3   9    5.41    0.36
  -2   3  -9    7.45    0.47
   2   3   9    6.79    0.37
  -2   3  -9    6.90    0.43
   2   3   9    5.31    0.36
   2   3   9    6.83    0.41
   2   3   9    6.73    0.60
  -2   3  -9    7.10    0.49
   2   3   9    7.48    0.42
  -2   3  -9    6.78    0.61
  -2   3  -9    7.20    0.45
  -2   3  -9    7.25    0.45
  -2   3  -9    6.53    0.70
   2   3   9    7.06    0.41
   2   3   9    7.39    0.43
   2   3  10    1.82    0.23
  -2   3 -10    1.77    0.25
   2   3  10    1.61    0.21
  -2   3 -10    1.70    0.24
   2   3  10    1.33    0.19
   2   3  10    1.39    0.19
   2   3  10    2.09    0.23
  -2   3 -10    1.73    0.22
  -2   3 -10    1.65    0.22
  -2   3 -10    1.13    0.24
  -2   3 -10    1.81    0.24
   2   3  10    1.93    0.23
   2   3  10    1.60    0.21
  -2   3 -10    1.65    0.23
  -2   3 -10    1.59    0.23
   2   3  10    1.52    0.19
  -2   3 -11    7.23    0.46
  -2   3 -11    8.30    0.51
   2   3  11    7.09    0.39
  -2   3 -11    6.32    0.48
   2   3  11    8.26    0.45
   2   3  11    7.59    0.40
  -2   3 -11    7.67    0.43
   2   3  11    7.06    0.39
  -2   3 -11    7.36    0.45
   2   3  11    8.06    0.45
  -2   3 -11    8.39    0.47
   2   3  11    8.44    0.45
   2   3  11    8.13    0.45
  -2   3 -11    8.40    0.49
   2   3  11    7.85    0.44
  -2   3 -11    7.72    0.46
  -2   3 -12    3.09    0.29
   2   3  12    3.37    0.28
   2   3  12    2.89    0.24
  -2   3 -12    3.51    0.32
   2   3  12    2.96    0.25
   2   3  12    3.82    0.29
  -2   3 -12    3.20    0.28
   2   3  12    3.65    0.27
  -2   3 -12    3.34    0.28
   2   3  12    3.46    0.29
  -2   3 -12    3.57    0.30
  -2   3 -12    3.46    0.31
   2   3  12    3.22    0.28
   2   3  12    3.22    0.27
  -2   3 -12    3.66    0.30
   2   3  13    0.42    0.10
  -2   3 -13    0.34    0.12
  -2   3 -13    0.31    0.08
   2   3  13    0.22    0.08
  -2   3 -13    0.37    0.11
   2   3  13    0.23    0.08
   2   3  13    0.28    0.09
  -2   3 -13    0.27    0.09
   2   3  13    0.39    0.09
  -2   3 -13    0.32    0.09
  -2   3 -13    0.29    0.10
   2   3  13    0.32    0.10
  -2   3 -13    0.34    0.11
   2   3  13    0.28    0.09
   2   3  13    0.31    0.08
   2   3  13    0.23    0.08
  -2   3 -14    0.30    0.11
   2   3  14    0.22    0.07
   2   3  14    0.20    0.08
   2   3  14    0.09    0.05
   2   3  14    0.33    0.07
  -2   3 -14    0.46    0.09
  -2   3 -14    0.15    0.06
   2   3  14    0.26    0.08
  -2   3 -14    0.26    0.08
  -2   3 -14    0.44    0.10
   2   3  14    0.27    0.08
   2   3  14    0.22    0.06
   2   3  14    0.22    0.07
  -2   3 -15    0.39    0.09
   2   3  15    0.37    0.08
   2   3  15    0.11    0.05
   2   3  15    0.33    0.07
  -2   3 -15    0.26    0.08
  -2   3 -15    0.30    0.08
   2   3  15    0.28    0.06
  -2   4  15    0.37    0.07
  -2   4  15    0.47    0.08
  -2   4  15    0.51    0.09
   2   4 -15    0.34    0.08
  -2   4  15    0.53    0.10
   2   4 -15    0.50    0.08
   2   4 -15    0.47    0.09
  -2   4  15    0.51    0.09
  -2   4  15    0.38    0.08
  -2   4  14    0.71    0.11
  -2   4  14    0.79    0.12
  -2   4  14    0.67    0.12
  -2   4  14    0.79    0.13
  -2   4  14    0.76    0.12
   2   4 -14    0.74    0.12
  -2   4  14    0.72    0.11
   2   4 -14    0.83    0.13
   2   4 -14    0.87    0.12
  -2   4  14    0.45    0.08
  -2   4  14    0.64    0.09
   2   4 -14    0.76    0.13
  -2   4  13    1.16    0.16
   2   4 -13    1.05    0.14
   2   4 -13    1.27    0.18
  -2   4  13    1.04    0.16
  -2   4  13    1.16    0.17
  -2   4  13    1.27    0.17
   2   4 -13    1.15    0.17
  -2   4  13    1.10    0.16
  -2   4  13    1.09    0.13
  -2   4  13    1.41    0.18
   2   4 -13    0.93    0.14
  -2   4  13    1.02    0.13
  -2   4  13    1.01    0.13
  -2   4  12    3.13    0.27
  -2   4  12    3.09    0.24
  -2   4  12    2.98    0.27
  -2   4  12    3.24    0.29
  -2   4  12    3.20    0.29
  -2   4  12    3.08    0.28
   2   4 -12    3.32    0.30
   2   4 -12    3.05    0.27
  -2   4  12    2.80    0.22
   2   4 -12    3.06    0.26
  -2   4  12    3.31    0.29
  -2   4  12    2.85    0.25
  -2   4  11    1.50    0.20
  -2   4  11    1.28    0.18
  -2   4  11    1.53    0.20
  -2   4  11    1.44    0.20
  -2   4  11    1.29    0.20
  -2   4  11    1.16    0.15
  -2   4  11    1.34    0.19
  -2   4  11    1.48    0.21
  -2   4  11    1.31    0.19
   2   4 -11    1.15    0.17
  -2   4  10   11.02    0.53
  -2   4  10   10.30    0.52
  -2   4  10   11.57    0.56
  -2   4  10   10.58    0.53
  -2   4  10   10.63    0.50
  -2   4  10   11.14    0.53
  -2   4  10   11.96    0.54
   2   4 -10   10.63    0.48
  -2   4  10   10.62    0.54
  -2   4  10   11.03    0.49
   2   4 -10   11.68    0.55
  -2   4   9   15.78    0.62
  -2   4   9   16.02    0.63
  -2   4   9   15.38    0.66
  -2   4   9   15.22    0.63
  -2   4   9   16.47    0.66
  -2   4   9   15.32    0.63
  -2   4   9   15.65    0.63
  -2   4   9   15.44    0.66
   2   4  -9   15.30    0.61
  -2   4   9   14.62    0.54
  -2   4   9   16.60    0.62
  -2   4   8   19.35    1.16
  -2   4   8   18.69    1.17
  -2   4   8   19.33    0.73
  -2   4   8   18.96    0.68
  -2   4   8   19.10    0.73
  -2   4   8   17.37    1.06
  -2   4   8   20.09    0.70
  -2   4   8   20.67    1.08
  -2   4   8   19.84    0.70
   2   4  -8   20.11    1.11
  -2   4   8   20.61    0.74
  -2   4   8   18.19    0.63
   2   4  -8   18.09    0.99
  -2   4   8   20.82    0.70
  -2   4   8   18.17    1.09
  -2   4   8   19.09    0.68
  -2   4   8   19.41    0.68
  -2   4   7    2.39    0.24
  -2   4   7    2.75    0.27
  -2   4   7    2.53    0.26
  -2   4   7    2.47    0.26
  -2   4   7    2.48    0.24
  -2   4   7    2.72    0.40
  -2   4   7    2.81    0.44
   2   4  -7    2.86    0.42
  -2   4   7    2.66    0.25
  -2   4   7    2.62    0.27
  -2   4   7    2.76    0.45
  -2   4   7    2.05    0.38
  -2   4   7    2.79    0.27
   2   4  -7    1.21    0.32
  -2   4   7    2.61    0.25
   2   4  -7    2.70    0.40
  -2   4   7    2.71    0.42
   2   4  -7    2.14    0.42
  -2   4   7    2.15    0.38
  -2   4   7    2.13    0.37
  -2   4   6    4.07    0.52
  -2   4   6    4.62    0.32
  -2   4   6    4.88    0.34
  -2   4   6    4.76    0.55
  -2   4   6    4.96    0.35
   2   4  -6    3.33    0.47
  -2   4   6    4.55    0.32
   2   4  -6    3.73    0.50
  -2   4   6    4.90    0.35
  -2   4   6    4.13    0.51
  -2   4   6    4.96    0.56
  -2   4   6    4.51    0.31
  -2   4   6    4.94    0.54
  -2   4   6    4.23    0.51
  -2   4   6    4.34    0.30
   2   4  -6    5.22    0.56
  -2   4   6    4.70    0.35
   2   4  -6    4.41    0.47
  -2   4   6    4.45    0.51
  -2   4   6    4.48    0.34
  -2   4   5   10.75    0.82
  -2   4   5   11.51    0.52
  -2   4   5   10.19    0.45
  -2   4   5   11.47    0.52
  -2   4   5   10.51    0.45
   2   4  -5    9.09    0.71
  -2   4   5   10.91    0.80
  -2   4   5   11.56    0.85
  -2   4   5   10.85    0.45
  -2   4   5   11.34    0.80
  -2   4   5   11.43    0.51
  -2   4   5   10.41    0.46
  -2   4   5   10.65    0.83
   2   4  -5   10.92    0.78
  -2   4   5   11.31    0.52
  -2   4   5   11.25    0.52
  -2   4   5   11.32    0.50
   2   4  -5   10.18    0.71
   2   4  -5    9.51    0.78
  -2   4   5   10.44    0.76
  -2   4   5   10.85    0.81
  -2   4   4   15.52    0.61
  -2   4   4   16.05    0.96
  -2   4   4   16.62    1.00
  -2   4   4   17.38    0.62
  -2   4   4   17.32    0.62
  -2   4   4   15.96    0.53
  -2   4   4   15.37    0.98
   2   4  -4   13.99    0.85
  -2   4   4   15.69    0.52
  -2   4   4   15.92    0.53
  -2   4   4   15.40    0.93
  -2   4   4   16.54    0.95
  -2   4   4   15.79    0.51
   2   4  -4   15.14    0.91
  -2   4   4   17.36    0.61
  -2   4   4   15.59    0.60
  -2   4   4   17.38    1.03
  -2   4   4   16.30    0.59
   2   4  -4   16.26    0.88
   2   4  -4   15.89    0.97
  -2   4   4   16.41    0.91
  -2   4   3    8.42    0.68
  -2   4   3    8.82    0.71
  -2   4   3    9.19    0.45
  -2   4   3    8.14    0.69
  -2   4   3    8.58    0.71
   2   4  -3    8.05    0.63
  -2   4   3    9.18    0.44
  -2   4   3    8.38    0.43
  -2   4   3    8.53    0.43
  -2   4   3    8.69    0.68
  -2   4   3    9.38    0.71
  -2   4   3    8.77    0.43
  -2   4   3    8.63    0.37
   2   4  -3    8.04    0.62
   2   4  -3    8.97    0.72
  -2   4   3    9.36    0.68
  -2   4   3    8.82    0.44
  -2   4   2    5.79    0.35
  -2   4   2    5.88    0.35
  -2   4   2    5.12    0.33
   2   4  -2    5.32    0.50
  -2   4   2    5.46    0.57
  -2   4   2    5.27    0.53
  -2   4   2    5.16    0.56
  -2   4   2    5.42    0.54
   2   4  -2    5.98    0.48
  -2   4   2    5.55    0.53
  -2   4   2    5.60    0.35
  -2   4   2    5.85    0.34
  -2   4   2    5.70    0.56
  -2   4   2    5.65    0.35
   2   4  -2    5.64    0.51
   2   4  -2    5.84    0.56
  -2   4   2    6.13    0.54
  -2   4   2    5.51    0.34
  -2   4   1   12.88    0.52
  -2   4   1   12.55    0.51
   2   4  -1   12.45    0.73
  -2   4   1   12.37    0.52
  -2   4   1   14.56    0.91
  -2   4   1   11.41    0.77
  -2   4   1   12.48    0.78
   2   4  -1   12.17    0.73
  -2   4   1   13.40    0.51
  -2   4   1   13.21    0.50
  -2   4   1   12.63    0.52
  -2   4   1   12.24    0.51
   2   4  -1   12.90    0.81
  -2   4   1   13.45    0.77
  -2   4   1   11.97    0.79
  -2   4   1   12.46    0.84
  -2   4   0   10.81    0.45
  -2   4   0   11.30    0.77
  -2   4   0   10.31    0.46
  -2   4   0   11.85    0.83
  -2   4   0   11.07    0.44
   2   4   0   10.95    0.68
  -2   4   0   10.54    0.70
  -2   4   0   10.76    0.75
   2   4   0   10.47    0.71
  -2   4   0   10.97    0.49
  -2   4   0   10.90    0.48
  -2   4   0    9.85    0.75
  -2   4   0   11.61    0.49
  -2   4   0   11.24    0.76
  -2   4   0   10.41    0.47
   2   4   0   11.02    0.74
  -2   4   0   11.74    0.71
  -2   4  -1   24.73    1.20
  -2   4  -1   25.63    0.74
  -2   4  -1   23.94    0.73
  -2   4  -1   25.12    1.22
  -2   4  -1   25.56    0.76
   2   4   1   24.75    1.02
  -2   4  -1   24.92    1.16
  -2   4  -1   24.71    1.16
  -2   4  -1   24.04    1.03
   2   4   1   26.12    1.16
  -2   4  -1   22.88    1.00
  -2   4  -1   25.13    0.73
  -2   4  -1   25.72    0.68
  -2   4  -1   24.58    0.73
  -2   4  -1   24.73    0.65
  -2   4  -1   24.50    1.14
   2   4   1   23.36    1.07
  -2   4  -1   24.53    1.03
  -2   4  -2   21.14    0.67
  -2   4  -2   21.91    1.17
  -2   4  -2   20.71    0.69
  -2   4  -2   19.28    1.06
   2   4   2   21.04    1.09
  -2   4  -2   19.17    0.69
  -2   4  -2   21.03    0.70
  -2   4  -2   21.04    0.98
  -2   4  -2   21.11    0.94
   2   4   2   20.09    0.93
  -2   4  -2   21.36    1.09
  -2   4  -2   21.74    0.60
  -2   4  -2   20.41    0.95
   2   4   2   20.28    0.98
  -2   4  -2   20.02    1.06
  -2   4  -2   22.66    0.70
  -2   4  -3    1.27    0.29
  -2   4  -3    1.11    0.23
  -2   4  -3    1.03    0.17
  -2   4  -3    1.10    0.17
  -2   4  -3    1.13    0.29
  -2   4  -3    1.18    0.18
  -2   4  -3    1.10    0.17
  -2   4  -3    1.33    0.19
   2   4   3    1.42    0.29
  -2   4  -3    0.84    0.25
   2   4   3    0.79    0.21
  -2   4  -3    1.16    0.17
  -2   4  -3    1.23    0.27
  -2   4  -3    0.74    0.19
   2   4   3    1.05    0.23
  -2   4  -3    0.92    0.15
  -2   4  -4    1.31    0.19
  -2   4  -4    1.21    0.19
  -2   4  -4    1.54    0.21
   2   4   4    0.64    0.19
  -2   4  -4    1.01    0.26
   2   4   4    1.00    0.26
  -2   4  -4    1.00    0.25
  -2   4  -4    1.12    0.24
  -2   4  -4    1.37    0.20
  -2   4  -4    1.36    0.18
  -2   4  -4    1.52    0.20
  -2   4  -4    1.18    0.30
   2   4   4    1.41    0.26
  -2   4  -4    1.65    0.21
  -2   4  -4    1.42    0.18
  -2   4  -5    9.21    0.77
   2   4   5    7.98    0.40
  -2   4  -5    9.15    0.49
  -2   4  -5    8.42    0.77
  -2   4  -5    9.69    0.52
  -2   4  -5    9.35    0.51
  -2   4  -5    9.35    0.50
   2   4   5    8.28    0.67
   2   4   5    9.63    0.78
  -2   4  -5    9.17    0.67
  -2   4  -5    9.33    0.47
  -2   4  -5    9.00    0.49
  -2   4  -5    8.80    0.50
  -2   4  -5    9.18    0.78
   2   4   5    7.97    0.60
  -2   4  -5    9.01    0.46
  -2   4  -6    1.75    0.23
  -2   4  -6    1.76    0.23
  -2   4  -6    1.69    0.23
  -2   4  -6    1.77    0.24
  -2   4  -6    1.37    0.18
  -2   4  -6    1.70    0.28
   2   4   6    1.61    0.32
   2   4   6    1.60    0.19
   2   4   6    1.91    0.36
  -2   4  -6    1.14    0.29
  -2   4  -6    1.42    0.33
  -2   4  -6    1.74    0.23
  -2   4  -6    1.68    0.35
  -2   4  -6    1.83    0.22
  -2   4  -6    1.87    0.22
   2   4   7    3.73    0.29
  -2   4  -7    3.60    0.30
  -2   4  -7    3.60    0.33
  -2   4  -7    3.90    0.35
   2   4   7    4.14    0.33
  -2   4  -7    3.49    0.32
   2   4   7    3.78    0.51
  -2   4  -7    3.50    0.30
  -2   4  -7    2.31    0.40
   2   4   7    2.68    0.24
   2   4   7    3.37    0.26
  -2   4  -7    3.25    0.40
  -2   4  -7    4.06    0.54
  -2   4  -7    3.50    0.33
  -2   4  -7    3.79    0.35
   2   4   8    7.65    0.42
  -2   4  -8    8.52    0.43
   2   4   8    8.34    0.47
  -2   4  -8    8.13    0.49
  -2   4  -8    7.90    0.49
  -2   4  -8    7.83    0.48
   2   4   8    7.09    0.38
  -2   4  -8    7.51    0.43
   2   4   8    6.74    0.37
  -2   4  -8    7.41    0.49
  -2   4  -8    8.22    0.49
   2   4   9    2.31    0.23
   2   4   9    2.51    0.26
   2   4   9    2.19    0.22
  -2   4  -9    1.76    0.24
  -2   4  -9    2.54    0.28
   2   4   9    2.34    0.23
  -2   4  -9    1.90    0.24
  -2   4  -9    2.18    0.23
   2   4   9    2.11    0.20
  -2   4  -9    2.05    0.26
  -2   4  -9    2.25    0.26
   2   4  10    1.07    0.16
   2   4  10    1.32    0.19
  -2   4 -10    1.14    0.19
  -2   4 -10    1.12    0.19
   2   4  10    1.02    0.15
  -2   4 -10    0.77    0.16
  -2   4 -10    0.93    0.18
   2   4  10    0.98    0.15
  -2   4 -10    1.02    0.17
  -2   4 -10    1.09    0.19
   2   4  10    0.87    0.13
  -2   4 -10    0.97    0.18
  -2   4 -11    4.51    0.34
   2   4  11    4.26    0.29
  -2   4 -11    4.76    0.33
   2   4  11    4.57    0.31
   2   4  11    4.10    0.27
  -2   4 -11    3.96    0.27
   2   4  11    4.02    0.26
  -2   4 -11    4.27    0.32
  -2   4 -11    4.98    0.34
   2   4  11    3.99    0.25
   2   4  11    4.47    0.31
  -2   4 -11    4.33    0.32
   2   4  11    3.91    0.27
  -2   4 -11    4.69    0.32
   2   4  12    0.14    0.07
   2   4  12    0.20    0.07
   2   4  12    0.15    0.06
  -2   4 -12    0.19    0.07
  -2   4 -12   -0.04    0.06
  -2   4 -12    0.06    0.06
  -2   4 -12    0.10    0.08
  -2   4 -12    0.14    0.08
   2   4  12    0.09    0.04
   2   4  12    0.10    0.06
  -2   4 -12    0.08    0.08
   2   4  12    0.15    0.07
  -2   4 -12    0.07    0.07
  -2   4 -13    1.87    0.18
   2   4  13    1.65    0.15
   2   4  13    1.57    0.14
   2   4  13    1.45    0.13
  -2   4 -13    1.63    0.15
  -2   4 -13    1.52    0.15
   2   4  13    1.74    0.15
  -2   4 -13    1.77    0.17
   2   4  13    1.47    0.12
   2   4  13    1.34    0.13
  -2   5  13    0.55    0.08
  -2   5  13    0.58    0.08
  -2   5  13    0.45    0.07
   2   5 -13    0.46    0.09
  -2   5  13    0.41    0.07
   2   5 -13    0.65    0.09
   2   5 -13    0.63    0.10
  -2   5  12    0.09    0.05
  -2   5  12    0.28    0.08
   2   5 -12    0.33    0.08
  -2   5  12    0.30    0.06
  -2   5  12    0.25    0.07
  -2   5  12    0.17    0.06
   2   5 -12    0.31    0.09
  -2   5  12    0.31    0.07
   2   5 -12    0.41    0.08
  -2   5  12    0.17    0.05
  -2   5  12    0.41    0.08
  -2   5  12    0.16    0.06
  -2   5  11    0.38    0.09
  -2   5  11    0.42    0.08
   2   5 -11    0.43    0.10
  -2   5  11    0.53    0.10
  -2   5  11    0.58    0.11
  -2   5  11    0.62    0.11
   2   5 -11    0.47    0.11
  -2   5  11    0.43    0.09
   2   5 -11    0.29    0.08
  -2   5  11    0.43    0.10
  -2   5  11    0.53    0.12
  -2   5  11    0.32    0.09
  -2   5  10    0.31    0.10
   2   5 -10    0.19    0.09
  -2   5  10    0.20    0.09
  -2   5  10    0.25    0.07
  -2   5  10    0.19    0.08
  -2   5  10    0.09    0.07
  -2   5  10    0.33    0.10
  -2   5  10    0.27    0.10
  -2   5  10    0.25    0.09
  -2   5  10    0.22    0.07
  -2   5  10    0.31    0.08
   2   5 -10    0.35    0.09
  -2   5   9    0.25    0.08
   2   5  -9    0.36    0.11
  -2   5   9    0.33    0.11
  -2   5   9    0.39    0.11
  -2   5   9    0.18    0.09
  -2   5   9    0.24    0.09
  -2   5   9    0.28    0.10
  -2   5   9    0.33    0.09
  -2   5   9    0.38    0.09
  -2   5   9    0.20    0.09
  -2   5   9    0.19    0.06
   2   5  -9    0.32    0.10
  -2   5   8    0.32    0.10
  -2   5   8    0.39    0.11
  -2   5   8    0.30    0.10
  -2   5   8    0.27    0.09
  -2   5   8    0.35    0.11
  -2   5   8    0.27    0.08
  -2   5   8    0.34    0.11
  -2   5   8    0.39    0.09
  -2   5   8    0.25    0.10
   2   5  -8    0.32    0.10
  -2   5   8    0.27    0.09
  -2   5   7    0.13    0.07
   2   5  -7    0.18    0.07
  -2   5   7    0.28    0.12
  -2   5   7    0.13    0.09
  -2   5   7    0.28    0.10
  -2   5   7    0.24    0.09
   2   5  -7    0.16    0.07
  -2   5   7    0.21    0.08
  -2   5   7    0.26    0.11
  -2   5   7    0.22    0.08
  -2   5   7    0.13    0.07
  -2   5   7    0.11    0.09
   2   5  -6    0.09    0.07
  -2   5   6    0.04    0.07
  -2   5   6    0.07    0.09
  -2   5   6    0.12    0.09
  -2   5   6    0.14    0.07
  -2   5   6    0.00    0.06
  -2   5   6    0.08    0.08
  -2   5   6    0.11    0.08
  -2   5   6    0.09    0.07
  -2   5   5    0.15    0.08
  -2   5   5    0.16    0.09
  -2   5   5    0.19    0.09
  -2   5   5    0.07    0.06
   2   5  -5    0.00    0.06
  -2   5   5    0.11    0.08
  -2   5   5    0.09    0.08
  -2   5   5    0.14    0.10
  -2   5   5    0.28    0.11
  -2   5   4    0.96    0.17
  -2   5   4    0.78    0.15
  -2   5   4    0.87    0.17
  -2   5   4    0.83    0.16
  -2   5   4    0.90    0.17
  -2   5   4    0.83    0.16
  -2   5   4    0.99    0.17
  -2   5   3    0.08    0.11
  -2   5   3    0.37    0.15
  -2   5   3    0.13    0.08
  -2   5   3    0.12    0.08
  -2   5   3    0.07    0.08
  -2   5   3    0.26    0.11
  -2   5   3   -0.31    0.16
  -2   5   3    0.03    0.07
  -2   5   3    0.13    0.08
  -2   5   3    0.16    0.10
   2   5  -3    0.73    0.28
  -2   5   2    0.02    0.08
  -2   5   2    0.07    0.08
  -2   5   2    0.05    0.08
  -2   5   2    0.05    0.09
  -2   5   2   -0.05    0.07
  -2   5   2   -0.15    0.14
  -2   5   2    0.07    0.14
  -2   5   2   -0.05    0.08
   2   5  -2    0.10    0.13
  -2   5   2   -0.06    0.10
  -2   5   2   -0.06    0.09
  -2   5   1    1.69    0.31
  -2   5   1    2.54    0.27
  -2   5   1    2.79    0.26
  -2   5   1    2.20    0.37
  -2   5   1    2.13    0.23
  -2   5   1    2.56    0.39
  -2   5   1    2.52    0.24
  -2   5   1    2.04    0.35
  -2   5   1    2.42    0.27
  -2   5   1    2.52    0.26
  -2   5   1    2.85    0.29
   2   5  -1    2.23    0.35
  -2   5   1    1.87    0.34
   2   5  -1    2.62    0.23
  -2   5   0    1.54    0.20
  -2   5   0    0.90    0.25
  -2   5   0    1.31    0.20
  -2   5   0    1.19    0.18
  -2   5   0    1.22    0.19
  -2   5   0    1.36    0.20
  -2   5   0    1.15    0.26
  -2   5   0    1.20    0.28
   2   5   0    0.99    0.23
  -2   5   0    1.46    0.19
  -2   5   0    1.33    0.18
  -2   5   0    0.54    0.17
  -2   5   0    0.41    0.19
   2   5   0   -0.07    0.14
  -2   5  -1    1.48    0.21
  -2   5  -1    1.37    0.29
  -2   5  -1    1.53    0.19
   2   5   1    1.25    0.17
  -2   5  -1    1.35    0.17
  -2   5  -1    1.50    0.20
  -2   5  -1    1.62    0.23
   2   5   1    1.94    0.35
  -2   5  -1    1.07    0.28
  -2   5  -1    1.69    0.23
  -2   5  -1    1.42    0.27
  -2   5  -1    1.59    0.22
  -2   5  -1    1.46    0.33
  -2   5  -2   -0.03    0.08
  -2   5  -2    0.04    0.06
  -2   5  -2    0.02    0.07
  -2   5  -2   -0.03    0.08
  -2   5  -2    0.01    0.09
  -2   5  -2    0.05    0.08
  -2   5  -2    0.12    0.08
   2   5   2    0.05    0.06
  -2   5  -2    0.21    0.09
  -2   5  -3    0.29    0.10
  -2   5  -3    0.34    0.13
  -2   5  -3    0.32    0.13
  -2   5  -3    0.18    0.08
  -2   5  -3    0.33    0.11
   2   5   3    0.29    0.10
  -2   5  -3    0.26    0.11
  -2   5  -3    0.31    0.11
  -2   5  -3    0.42    0.14
  -2   5  -4    0.34    0.10
  -2   5  -4    0.28    0.10
  -2   5  -4    0.34    0.12
  -2   5  -4    0.26    0.13
  -2   5  -4    0.60    0.15
  -2   5  -4    0.44    0.12
  -2   5  -4    0.32    0.10
   2   5   4    0.27    0.10
  -2   5  -4    0.42    0.13
   2   5   4    0.37    0.10
  -2   5  -5    0.98    0.19
  -2   5  -5    1.15    0.20
  -2   5  -5    0.86    0.17
   2   5   5    1.12    0.16
   2   5   5    1.00    0.17
  -2   5  -5    1.14    0.18
  -2   5  -5    0.89    0.15
  -2   5  -5    1.21    0.20
  -2   5  -6    0.79    0.17
  -2   5  -6    0.84    0.16
   2   5   6    0.71    0.13
  -2   5  -6    0.79    0.15
  -2   5  -6    0.81    0.14
  -2   5  -6    0.84    0.15
   2   5   6    0.86    0.16
  -2   5  -6    0.77    0.13
  -2   5  -6    0.77    0.16
  -2   5  -6    0.89    0.17
   2   5   7    0.37    0.10
  -2   5  -7    0.46    0.13
  -2   5  -7    0.58    0.15
  -2   5  -7    0.38    0.12
  -2   5  -7    0.34    0.09
  -2   5  -7    0.47    0.11
   2   5   7    0.42    0.12
  -2   5  -7    0.51    0.13
  -2   5  -7    0.38    0.11
  -2   5  -8    0.29    0.12
  -2   5  -8    0.31    0.11
   2   5   8    0.24    0.08
  -2   5  -8    0.43    0.12
  -2   5  -8    0.30    0.10
   2   5   8    0.32    0.09
  -2   5  -8    0.23    0.08
   2   5   8    0.25    0.10
   2   5   8    0.46    0.12
  -2   5  -8    0.30    0.13
   2   5   9    0.42    0.09
  -2   5  -9    0.35    0.11
  -2   5  -9    0.45    0.12
   2   5   9    0.44    0.10
  -2   5  -9    0.36    0.11
  -2   5  -9    0.20    0.07
  -2   5  -9    0.30    0.09
   2   5   9    0.34    0.09
   2   5   9    0.37    0.10
  -2   5  -9    0.37    0.11
  -2   5 -10    0.25    0.09
  -2   5 -10    0.03    0.06
   2   5  10    0.08    0.06
  -2   5 -10    0.24    0.08
  -2   5 -10    0.07    0.07
   2   5  10    0.17    0.07
  -2   5 -10    0.16    0.08
   2   5  10    0.18    0.07
  -2   5 -10    0.11    0.07
   2   5  10    0.00    0.04
  -2   5 -11    0.34    0.07
  -2   5 -11    0.43    0.09
  -2   5 -11    0.42    0.08
  -2   5 -11    0.35    0.07
  -2   5 -11    0.47    0.09
   2   5  11    0.50    0.07
   2   5  11    0.42    0.09
  -2   5 -11    0.48    0.09
   2   5  11    0.47    0.08
   2   5  11    0.53    0.08
   2   6 -10    1.47    0.13
  -2   6  10    1.70    0.14
  -2   6  10    1.61    0.14
   2   6  -9    1.60    0.14
  -2   6   9    1.71    0.15
   2   6  -9    1.99    0.17
  -2   6   9    1.62    0.13
  -2   6   9    1.52    0.12
   2   6  -9    1.76    0.14
  -2   6   9    1.42    0.12
   2   6  -9    1.62    0.13
  -2   6   9    1.62    0.15
  -2   6   9    1.77    0.16
  -2   6   8    5.63    0.30
   2   6  -8    5.06    0.28
  -2   6   8    4.61    0.23
  -2   6   8    5.19    0.27
  -2   6   8    5.28    0.29
   2   6  -8    4.75    0.26
  -2   6   8    4.75    0.24
  -2   6   8    5.24    0.29
  -2   6   7    8.74    0.41
  -2   6   7    7.38    0.32
  -2   6   7    8.26    0.39
  -2   6   7    7.58    0.32
  -2   6   7    8.97    0.41
   2   6  -7    7.98    0.37
  -2   6   7    8.72    0.39
  -2   6   6    0.98    0.15
  -2   6   6    1.15    0.16
  -2   6   6    0.84    0.12
  -2   6   6    0.96    0.12
   2   6  -6    0.76    0.12
  -2   6   6    0.90    0.12
   2   6  -6    0.99    0.13
  -2   6   6    1.01    0.15
  -2   6   6    0.90    0.12
  -2   6   6    1.02    0.15
   2   6  -6    0.71    0.13
  -2   6   5    2.41    0.23
  -2   6   5    2.52    0.22
   2   6  -5    2.30    0.18
   2   6  -5    2.36    0.20
   2   6  -5    2.61    0.21
  -2   6   5    2.23    0.19
  -2   6   5    2.72    0.24
  -2   6   5    2.52    0.23
  -2   6   5    2.78    0.25
  -2   6   5    2.37    0.20
  -2   6   4    0.69    0.12
  -2   6   4    0.69    0.13
  -2   6   4    0.78    0.13
   2   6  -4    0.68    0.12
  -2   6   4    0.95    0.15
  -2   6   4    0.70    0.13
   2   6  -4    0.65    0.13
  -2   6   4    0.71    0.12
  -2   6   4    0.76    0.15
  -2   6   3    0.04    0.07
  -2   6   3    0.20    0.07
  -2   6   3    0.23    0.09
  -2   6   3    0.08    0.08
  -2   6   3    0.13    0.07
   2   6  -3    0.18    0.08
  -2   6   3    0.03    0.04
  -2   6   3    0.23    0.10
  -2   6   3    0.25    0.09
  -2   6   2    2.90    0.26
  -2   6   2    3.00    0.28
  -2   6   2    2.93    0.25
   2   6  -2    2.44    0.24
  -2   6   2    2.54    0.22
  -2   6   2    3.11    0.27
  -2   6   2    2.52    0.20
  -2   6   2    3.09    0.27
  -2   6   2    2.69    0.22
  -2   6   1    3.85    0.26
  -2   6   1    4.45    0.32
  -2   6   1    4.68    0.30
  -2   6   1    4.02    0.30
  -2   6   1    4.37    0.33
  -2   6   1    4.39    0.32
  -2   6   1    4.25    0.32
  -2   6   1    4.10    0.27
   2   6  -1    3.52    0.25
  -2   6   1    3.87    0.27
  -2   6   0    1.41    0.18
  -2   6   0    1.11    0.15
  -2   6   0    1.65    0.17
  -2   6   0    1.89    0.24
  -2   6   0    1.62    0.20
  -2   6   0    1.31    0.15
  -2   6   0    1.61    0.18
  -2   6   0    1.66    0.21
   2   6   0    1.25    0.16
[truncated: 552,424 more chars]
