# Supplementary material for: Use of intensity quotients and differences in absolute structure refinement
Source: Acta Crystallogr B Struct Sci Cryst Eng Mater. 2013 May 17;69(Pt 3):249–59. doi: 10.1107/S2052519213010014 (PMC3661305; doi:10.1107/S2052519213010014)
Supplement: Supplementary file 2 [file b-69-00249-sup2.zip › S-CYCLO_A.cif]

 
data_S-CYCLO_A
 
_audit_creation_method            SHELXL-2012
_chemical_name_systematic
;
 ?
;
_chemical_name_common             ?
_chemical_melting_point           ?
_chemical_formula_moiety          ?
_chemical_formula_sum
 'C19 H26 N6 O' 
_chemical_formula_weight          354.46

loop_
 _atom_type_symbol
 _atom_type_description
 _atom_type_scat_dispersion_real
 _atom_type_scat_dispersion_imag
 _atom_type_scat_source
 'C'  'C'   0.0181   0.0091
 'International Tables Vol C Tables 4.2.6.8 and 6.1.1.4'
 'H'  'H'   0.0000   0.0000
 'International Tables Vol C Tables 4.2.6.8 and 6.1.1.4'
 'N'  'N'   0.0311   0.0180
 'International Tables Vol C Tables 4.2.6.8 and 6.1.1.4'
 'O'  'O'   0.0492   0.0322
 'International Tables Vol C Tables 4.2.6.8 and 6.1.1.4'
 
_space_group_crystal_system       orthorhombic
_space_group_IT_number            19
_space_group_name_H-M_alt         'P 21 21 21'
_space_group_name_Hall            'P 2ac 2ab'
 
_shelx_space_group_comment
;
The symmetry employed for this shelxl refinement is uniquely defined
by the following loop, which should always be used as a source of
symmetry information in preference to the above space-group names.
They are only intended as comments.
;
 
loop_
 _space_group_symop_operation_xyz
 'x, y, z'
 'x+1/2, -y+1/2, -z'
 '-x, y+1/2, -z+1/2'
 '-x+1/2, -y, z+1/2'
 
_cell_length_a                    11.25751(6)
_cell_length_b                    15.43442(9)
_cell_length_c                    22.52516(13)
_cell_angle_alpha                 90
_cell_angle_beta                  90
_cell_angle_gamma                 90
_cell_volume                      3913.82(4)
_cell_formula_units_Z             8
_cell_measurement_temperature     150(2)
_cell_measurement_reflns_used     ? 
_cell_measurement_theta_min       ? 
_cell_measurement_theta_max       ? 
 
_exptl_crystal_description        ? 
_exptl_crystal_colour             ? 
_exptl_crystal_density_meas       ? 
_exptl_crystal_density_method     ?              
_exptl_crystal_density_diffrn     1.203          
_exptl_crystal_F_000              1520
_exptl_transmission_factor_min    ?                                             
_exptl_transmission_factor_max    ?                                             
_exptl_crystal_size_max           ? 
_exptl_crystal_size_mid           ? 
_exptl_crystal_size_min           ? 
_exptl_absorpt_coefficient_mu     0.627
_shelx_estimated_absorpt_T_min    ? 
_shelx_estimated_absorpt_T_max    ? 
_exptl_absorpt_correction_type    ? 
_exptl_absorpt_correction_T_min   ? 
_exptl_absorpt_correction_T_max   ? 
_exptl_absorpt_process_details    ? 
 
_exptl_special_details
;
 ?
;
 
_diffrn_ambient_temperature       150(2)
_diffrn_radiation_wavelength      1.54184
_diffrn_radiation_type            CuK\a
_diffrn_source                    ?                       
_diffrn_measurement_device_type   ? 
_diffrn_measurement_method        ? 
_diffrn_detector_area_resol_mean  ? 
_diffrn_reflns_number             130915
_diffrn_reflns_av_unetI/netI      0.0097
_diffrn_reflns_av_R_equivalents   0.0314
_diffrn_reflns_limit_h_min        -14
_diffrn_reflns_limit_h_max        14
_diffrn_reflns_limit_k_min        -19
_diffrn_reflns_limit_k_max        19
_diffrn_reflns_limit_l_min        -28
_diffrn_reflns_limit_l_max        28
_diffrn_reflns_theta_min          3.471
_diffrn_reflns_theta_max          76.751
_diffrn_reflns_theta_full         67.684
_diffrn_measured_fraction_theta_max   0.999
_diffrn_measured_fraction_theta_full  0.999
_diffrn_reflns_Laue_measured_fraction_max    0.999
_diffrn_reflns_Laue_measured_fraction_full   0.999
_diffrn_reflns_point_group_measured_fraction_max   0.998
_diffrn_reflns_point_group_measured_fraction_full  0.999
_reflns_number_total              8240
_reflns_number_gt                 8145
_reflns_threshold_expression      'I > 2\s(I)'
_reflns_Friedel_coverage          0.794
_reflns_Friedel_fraction_max      0.997
_reflns_Friedel_fraction_full     1.000
 
_reflns_special_details
;
 Reflections were merged by SHELXL according to the crystal
 class for the calculation of statistics and refinement.
 
 _reflns_Friedel_fraction is defined as the number of unique
 Friedel pairs measured divided by the number that would be
 possible theoretically, ignoring centric projections and
 systematic absences.
;
 
_computing_data_collection        ?
_computing_cell_refinement        ?
_computing_data_reduction         ?
_computing_structure_solution     ?
_computing_structure_refinement   'SHELXL-2012 (Sheldrick, 2012)'
_computing_molecular_graphics     ?
_computing_publication_material   ?
 
_refine_special_details
;
 ?
;
_refine_ls_structure_factor_coef  Fsqd
_refine_ls_matrix_type            full
_refine_ls_weighting_scheme       calc
_refine_ls_weighting_details
;
 w=1/[\s^2^(Fo^2^)+(0.0658P)^2^+1.0292P]
 where P=(Fo^2^+2Fc^2^)/3
;
_atom_sites_solution_primary      ?
_atom_sites_solution_secondary    ?
_atom_sites_solution_hydrogens    geom
_refine_ls_hydrogen_treatment     constr
_refine_ls_extinction_method      none
_refine_ls_extinction_coef        .
_refine_ls_abs_structure_details
;
 Flack x determined using 3596 quotients [(I+)-(I-)]/[(I+)+(I-)]
 (Parsons and Flack (2004), Acta Cryst. A60, s61).
;
_refine_ls_abs_structure_Flack    -0.03(3)
_chemical_absolute_configuration  ?
_refine_ls_number_reflns          8240
_refine_ls_number_parameters      467
_refine_ls_number_restraints      24
_refine_ls_R_factor_all           0.0410
_refine_ls_R_factor_gt            0.0406
_refine_ls_wR_factor_ref          0.1112
_refine_ls_wR_factor_gt           0.1107
_refine_ls_goodness_of_fit_ref    1.032
_refine_ls_restrained_S_all       1.092
_refine_ls_shift/su_max           0.004
_refine_ls_shift/su_mean          0.000
 
loop_
 _atom_site_label
 _atom_site_type_symbol
 _atom_site_fract_x
 _atom_site_fract_y
 _atom_site_fract_z
 _atom_site_U_iso_or_equiv
 _atom_site_adp_type
 _atom_site_occupancy
 _atom_site_site_symmetry_order  
 _atom_site_calc_flag
 _atom_site_refinement_flags_posn
 _atom_site_refinement_flags_adp
 _atom_site_refinement_flags_occupancy
 _atom_site_disorder_assembly
 _atom_site_disorder_group
C21 C 0.9657(2) 1.61521(15) 1.03122(10) 0.0394(5) Uani 1 1 d . . . . .
H21 H 0.9300 1.6511 1.0020 0.047 Uiso 1 1 calc R U . . .
N31 N 0.98812(19) 1.64161(12) 1.08567(8) 0.0376(4) Uani 1 1 d . . . . .
C41 C 1.0395(2) 1.56929(13) 1.11222(9) 0.0309(4) Uani 1 1 d . . . . .
C51 C 1.08085(18) 1.55246(13) 1.17052(9) 0.0290(4) Uani 1 1 d . . . . .
N61 N 1.11736(16) 1.47210(11) 1.18363(8) 0.0315(4) Uani 1 1 d . . . . .
C71 C 1.11796(19) 1.41099(14) 1.14102(9) 0.0315(4) Uani 1 1 d . . . . .
N81 N 1.08424(17) 1.41993(12) 1.08356(8) 0.0321(4) Uani 1 1 d . . . . .
C91 C 1.04499(19) 1.50048(14) 1.07284(9) 0.0311(4) Uani 1 1 d . . . . .
N11 N 0.99864(19) 1.53118(11) 1.02065(8) 0.0352(4) Uani 1 1 d D . . . .
C101 C 0.9791(2) 1.47939(15) 0.96635(9) 0.0397(5) Uani 1 1 d D . . . .
H101 H 1.0412 1.4332 0.9642 0.048 Uiso 0.75 1 calc R U P A 1
H102 H 1.0135 1.4201 0.9715 0.048 Uiso 0.25 1 calc R U P A 2
C111 C 0.9877(5) 1.5352(3) 0.9114(2) 0.0660(12) Uiso 0.75 1 d D . P B 1
H11A H 1.0661 1.5627 0.9098 0.099 Uiso 0.75 1 calc R U P B 1
H11B H 0.9261 1.5800 0.9126 0.099 Uiso 0.75 1 calc R U P B 1
H11C H 0.9764 1.4991 0.8760 0.099 Uiso 0.75 1 calc R U P B 1
C121 C 0.8583(3) 1.4370(3) 0.96895(18) 0.0485(8) Uiso 0.75 1 d D . P B 1
H12A H 0.8532 1.4004 1.0044 0.073 Uiso 0.75 1 calc R U P B 1
H12B H 0.8465 1.4013 0.9335 0.073 Uiso 0.75 1 calc R U P B 1
H12C H 0.7967 1.4818 0.9707 0.073 Uiso 0.75 1 calc R U P B 1
C113 C 1.0387(8) 1.5255(5) 0.9129(3) 0.0272(15) Uiso 0.25 1 d D . P B 2
H11D H 1.1222 1.5374 0.9223 0.041 Uiso 0.25 1 calc R U P B 2
H11E H 0.9975 1.5802 0.9049 0.041 Uiso 0.25 1 calc R U P B 2
H11F H 1.0342 1.4881 0.8778 0.041 Uiso 0.25 1 calc R U P B 2
C123 C 0.8525(9) 1.4731(16) 0.9498(9) 0.110(7) Uiso 0.25 1 d D . P B 2
H12D H 0.8089 1.4427 0.9811 0.166 Uiso 0.25 1 calc R U P B 2
H12E H 0.8450 1.4410 0.9124 0.166 Uiso 0.25 1 calc R U P B 2
H12F H 0.8196 1.5314 0.9448 0.166 Uiso 0.25 1 calc R U P B 2
N131 N 1.08373(17) 1.61298(11) 1.21297(7) 0.0309(4) Uani 1 1 d . . . . .
H131 H 1.0672 1.6669 1.2033 0.037 Uiso 1 1 calc R U . . .
C141 C 1.11304(19) 1.59361(13) 1.27462(9) 0.0301(4) Uani 1 1 d . . . . .
H14A H 1.1108 1.5300 1.2801 0.036 Uiso 1 1 calc R U . . .
H14B H 1.0507 1.6188 1.3003 0.036 Uiso 1 1 calc R U . . .
C151 C 1.23195(18) 1.62630(13) 1.29551(9) 0.0279(4) Uani 1 1 d . . . . .
C161 C 1.3350(2) 1.61904(16) 1.26200(11) 0.0386(5) Uani 1 1 d . . . . .
H161 H 1.3321 1.5938 1.2236 0.046 Uiso 1 1 calc R U . . .
C171 C 1.4424(2) 1.64875(19) 1.28479(13) 0.0488(6) Uani 1 1 d . . . . .
H171 H 1.5125 1.6437 1.2615 0.059 Uiso 1 1 calc R U . . .
C181 C 1.4490(2) 1.6852(2) 1.34019(13) 0.0521(7) Uani 1 1 d . . . . .
H181 H 1.5230 1.7054 1.3551 0.063 Uiso 1 1 calc R U . . .
C191 C 1.3474(3) 1.69241(18) 1.37418(11) 0.0490(6) Uani 1 1 d . . . . .
H191 H 1.3511 1.7172 1.4127 0.059 Uiso 1 1 calc R U . . .
C201 C 1.2402(2) 1.66325(15) 1.35171(10) 0.0368(5) Uani 1 1 d . . . . .
H201 H 1.1705 1.6686 1.3752 0.044 Uiso 1 1 calc R U . . .
N211 N 1.15584(18) 1.33135(12) 1.15798(8) 0.0362(4) Uani 1 1 d . . . . .
H211 H 1.1566 1.2893 1.1316 0.043 Uiso 1 1 calc R U . . .
C221 C 1.19508(19) 1.31311(13) 1.21800(10) 0.0317(4) Uani 1 1 d . . . . .
H221 H 1.1363 1.3397 1.2458 0.038 Uiso 1 1 calc R U . . .
C231 C 1.3168(2) 1.35123(15) 1.23242(10) 0.0344(4) Uani 1 1 d . . . . .
H23A H 1.3795 1.3110 1.2187 0.041 Uiso 1 1 calc R U . . .
H23B H 1.3269 1.4067 1.2109 0.041 Uiso 1 1 calc R U . . .
C241 C 1.3305(3) 1.3667(2) 1.29878(12) 0.0565(7) Uani 1 1 d . . . . .
H24A H 1.4091 1.3913 1.3068 0.085 Uiso 1 1 calc R U . . .
H24B H 1.3220 1.3117 1.3200 0.085 Uiso 1 1 calc R U . . .
H24C H 1.2691 1.4073 1.3123 0.085 Uiso 1 1 calc R U . . .
C251 C 1.1904(2) 1.21579(14) 1.22667(11) 0.0383(5) Uani 1 1 d . . . . .
H25A H 1.2217 1.2007 1.2664 0.046 Uiso 1 1 calc R U . . .
H25B H 1.1070 1.1957 1.2243 0.046 Uiso 1 1 calc R U . . .
O261 O 1.25910(15) 1.17433(10) 1.18217(8) 0.0389(4) Uani 1 1 d . . . . .
H261 H 1.2319 1.1245 1.1759 0.058 Uiso 1 1 calc R U . . .
C22 C 1.1483(2) 0.83372(14) 1.24313(10) 0.0398(5) Uani 1 1 d . . . . .
H22 H 1.1746 0.7992 1.2755 0.048 Uiso 1 1 calc R U . . .
N32 N 1.07518(19) 0.80506(12) 1.20243(8) 0.0367(4) Uani 1 1 d . . . . .
C42 C 1.0613(2) 0.87552(13) 1.16465(9) 0.0309(4) Uani 1 1 d . . . . .
C52 C 0.98733(19) 0.89047(13) 1.11512(9) 0.0299(4) Uani 1 1 d . . . . .
N62 N 0.98759(17) 0.96922(11) 1.08965(8) 0.0302(4) Uani 1 1 d . . . . .
C72 C 1.06236(18) 1.03003(12) 1.11119(9) 0.0282(4) Uani 1 1 d . . . . .
N82 N 1.13642(16) 1.02334(11) 1.15817(8) 0.0303(4) Uani 1 1 d . . . . .
C92 C 1.12892(19) 0.94481(13) 1.18385(9) 0.0296(4) Uani 1 1 d . . . . .
N12 N 1.18357(19) 0.91762(12) 1.23490(9) 0.0393(4) Uani 1 1 d D . . . .
C102 C 1.2621(3) 0.96901(17) 1.27345(14) 0.0612(9) Uani 1 1 d D . . . .
H101 H 1.2368 1.0306 1.2682 0.073 Uiso 0.5 1 calc R U P C 1
H102 H 1.2699 1.0248 1.2512 0.073 Uiso 0.5 1 calc R U P C 2
C112 C 1.2327(4) 0.9452(3) 1.34128(17) 0.0313(8) Uiso 0.5 1 d D . P D 1
H11G H 1.1468 0.9484 1.3477 0.047 Uiso 0.5 1 calc R U P D 1
H11H H 1.2729 0.9864 1.3676 0.047 Uiso 0.5 1 calc R U P D 1
H11I H 1.2606 0.8864 1.3499 0.047 Uiso 0.5 1 calc R U P D 1
C122 C 1.3837(5) 0.9674(5) 1.2608(3) 0.0550(14) Uiso 0.5 1 d D . P D 1
H12G H 1.3963 0.9827 1.2191 0.083 Uiso 0.5 1 calc R U P D 1
H12H H 1.4150 0.9092 1.2683 0.083 Uiso 0.5 1 calc R U P D 1
H12I H 1.4249 1.0092 1.2862 0.083 Uiso 0.5 1 calc R U P D 1
C114 C 1.2294(14) 0.9953(10) 1.3280(5) 0.132(4) Uiso 0.5 1 d D . P D 2
H11J H 1.1499 1.0210 1.3262 0.197 Uiso 0.5 1 calc R U P D 2
H11K H 1.2861 1.0385 1.3426 0.197 Uiso 0.5 1 calc R U P D 2
H11L H 1.2285 0.9455 1.3550 0.197 Uiso 0.5 1 calc R U P D 2
C124 C 1.3913(6) 0.9251(5) 1.2647(3) 0.0659(16) Uiso 0.5 1 d D . P D 2
H12J H 1.4063 0.9160 1.2223 0.099 Uiso 0.5 1 calc R U P D 2
H12K H 1.3935 0.8693 1.2855 0.099 Uiso 0.5 1 calc R U P D 2
H12L H 1.4525 0.9634 1.2811 0.099 Uiso 0.5 1 calc R U P D 2
N132 N 0.91494(18) 0.82896(12) 1.09350(8) 0.0364(4) Uani 1 1 d . . . . .
H132 H 0.9183 0.7766 1.1089 0.044 Uiso 1 1 calc R U . . .
C142 C 0.8316(2) 0.84552(17) 1.04587(11) 0.0415(5) Uani 1 1 d . . . . .
H14C H 0.8102 0.9077 1.0465 0.050 Uiso 1 1 calc R U . . .
H14D H 0.7583 0.8120 1.0536 0.050 Uiso 1 1 calc R U . . .
C152 C 0.8764(2) 0.82302(15) 0.98464(11) 0.0414(5) Uani 1 1 d . . . . .
C162 C 0.9951(3) 0.83007(17) 0.96958(11) 0.0465(6) Uani 1 1 d . . . . .
H162 H 1.0508 0.8490 0.9985 0.056 Uiso 1 1 calc R U . . .
C172 C 1.0336(4) 0.8098(2) 0.91277(13) 0.0643(9) Uani 1 1 d . . . . .
H172 H 1.1151 0.8150 0.9025 0.077 Uiso 1 1 calc R U . . .
C182 C 0.9510(5) 0.7817(3) 0.87090(14) 0.0891(15) Uani 1 1 d . . . . .
H182 H 0.9767 0.7670 0.8320 0.107 Uiso 1 1 calc R U . . .
C192 C 0.8336(5) 0.7752(3) 0.88524(18) 0.0914(15) Uani 1 1 d . . . . .
H192 H 0.7777 0.7570 0.8562 0.110 Uiso 1 1 calc R U . . .
C202 C 0.7959(3) 0.7951(2) 0.94179(15) 0.0651(9) Uani 1 1 d . . . . .
H202 H 0.7142 0.7897 0.9517 0.078 Uiso 1 1 calc R U . . .
N212 N 1.06119(18) 1.10805(11) 1.08309(8) 0.0328(4) Uani 1 1 d . . . . .
H212 H 1.1054 1.1498 1.0979 0.039 Uiso 1 1 calc R U . . .
C222 C 0.9914(2) 1.12698(14) 1.03012(9) 0.0337(4) Uani 1 1 d . . . . .
H222 H 0.9091 1.1047 1.0368 0.040 Uiso 1 1 calc R U . . .
C232 C 1.0405(2) 1.08381(16) 0.97380(10) 0.0407(5) Uani 1 1 d . . . . .
H23C H 1.1097 1.1174 0.9593 0.049 Uiso 1 1 calc R U . . .
H23D H 1.0684 1.0247 0.9837 0.049 Uiso 1 1 calc R U . . .
C242 C 0.9482(3) 1.0782(3) 0.92463(12) 0.0635(8) Uani 1 1 d . . . . .
H24D H 0.9835 1.0506 0.8896 0.095 Uiso 1 1 calc R U . . .
H24E H 0.9212 1.1366 0.9142 0.095 Uiso 1 1 calc R U . . .
H24F H 0.8804 1.0437 0.9384 0.095 Uiso 1 1 calc R U . . .
C252 C 0.9846(2) 1.22527(14) 1.02448(10) 0.0377(5) Uani 1 1 d . . . . .
H25C H 0.9432 1.2410 0.9872 0.045 Uiso 1 1 calc R U . . .
H25D H 0.9388 1.2495 1.0581 0.045 Uiso 1 1 calc R U . . .
O262 O 1.10105(17) 1.26060(10) 1.02430(7) 0.0398(4) Uani 1 1 d . . . . .
H262 H 1.0990 1.3115 1.0374 0.060 Uiso 1 1 calc R U . . .
 
loop_
 _atom_site_aniso_label
 _atom_site_aniso_U_11
 _atom_site_aniso_U_22
 _atom_site_aniso_U_33
 _atom_site_aniso_U_23
 _atom_site_aniso_U_13
 _atom_site_aniso_U_12
C21 0.0561(14) 0.0281(10) 0.0340(11) 0.0036(8) -0.0099(10) -0.0026(10)
N31 0.0523(11) 0.0273(8) 0.0332(9) 0.0005(7) -0.0085(8) -0.0012(8)
C41 0.0369(10) 0.0260(9) 0.0296(9) 0.0011(8) -0.0020(8) -0.0032(8)
C51 0.0312(9) 0.0267(9) 0.0292(9) 0.0004(7) -0.0014(8) -0.0027(8)
N61 0.0364(9) 0.0273(8) 0.0308(8) -0.0013(7) -0.0047(7) 0.0001(7)
C71 0.0349(10) 0.0278(9) 0.0319(10) -0.0025(8) -0.0050(8) -0.0004(8)
N81 0.0389(9) 0.0274(8) 0.0299(8) -0.0014(7) -0.0042(7) -0.0003(7)
C91 0.0354(10) 0.0287(10) 0.0291(9) 0.0004(8) -0.0037(8) -0.0037(8)
N11 0.0483(10) 0.0277(8) 0.0297(8) 0.0013(7) -0.0076(8) -0.0046(8)
C101 0.0593(14) 0.0319(10) 0.0279(10) -0.0023(8) -0.0089(10) -0.0054(10)
N131 0.0406(9) 0.0256(8) 0.0264(8) 0.0005(6) -0.0045(7) 0.0002(7)
C141 0.0359(10) 0.0306(9) 0.0239(9) 0.0012(7) 0.0012(8) -0.0016(8)
C151 0.0315(9) 0.0250(9) 0.0271(9) 0.0029(7) 0.0002(7) 0.0013(7)
C161 0.0390(11) 0.0392(12) 0.0375(11) 0.0009(9) 0.0085(9) -0.0001(9)
C171 0.0331(11) 0.0553(15) 0.0580(15) 0.0145(12) 0.0052(11) -0.0005(11)
C181 0.0444(13) 0.0574(16) 0.0546(15) 0.0210(13) -0.0169(11) -0.0147(12)
C191 0.0602(15) 0.0513(14) 0.0354(12) 0.0044(10) -0.0135(11) -0.0116(13)
C201 0.0430(12) 0.0405(12) 0.0270(10) -0.0003(9) -0.0007(9) -0.0023(10)
N211 0.0473(10) 0.0280(9) 0.0332(9) -0.0043(7) -0.0101(8) 0.0055(8)
C221 0.0357(10) 0.0282(10) 0.0313(10) 0.0001(8) -0.0011(8) -0.0001(8)
C231 0.0373(11) 0.0325(10) 0.0332(10) -0.0024(8) -0.0032(9) -0.0010(8)
C241 0.0587(16) 0.0710(19) 0.0397(13) -0.0075(13) -0.0127(12) -0.0026(14)
C251 0.0456(12) 0.0285(10) 0.0408(12) 0.0033(9) 0.0032(10) -0.0038(9)
O261 0.0382(8) 0.0278(7) 0.0506(9) -0.0022(7) 0.0020(7) -0.0009(6)
C22 0.0560(14) 0.0260(10) 0.0375(11) 0.0020(9) -0.0101(10) 0.0053(10)
N32 0.0523(11) 0.0256(8) 0.0323(9) 0.0033(7) -0.0012(8) 0.0010(8)
C42 0.0416(11) 0.0236(9) 0.0274(9) 0.0008(7) 0.0024(8) 0.0018(8)
C52 0.0371(10) 0.0266(9) 0.0261(9) -0.0009(7) 0.0048(8) 0.0004(8)
N62 0.0407(9) 0.0249(8) 0.0251(7) 0.0004(6) 0.0022(7) 0.0017(7)
C72 0.0343(10) 0.0235(9) 0.0266(9) -0.0014(7) 0.0061(8) 0.0030(7)
N82 0.0342(9) 0.0230(8) 0.0337(9) -0.0013(6) 0.0010(7) 0.0015(7)
C92 0.0346(10) 0.0247(9) 0.0294(9) -0.0017(7) 0.0014(8) 0.0055(8)
N12 0.0477(11) 0.0258(8) 0.0443(11) -0.0004(8) -0.0132(9) 0.0048(8)
C102 0.078(2) 0.0315(12) 0.074(2) 0.0057(12) -0.0474(17) -0.0025(12)
N132 0.0464(10) 0.0280(8) 0.0348(9) 0.0037(7) -0.0035(8) -0.0054(8)
C142 0.0409(12) 0.0382(12) 0.0454(12) 0.0049(10) -0.0074(10) -0.0058(10)
C152 0.0576(14) 0.0293(10) 0.0375(11) 0.0037(9) -0.0147(11) 0.0029(10)
C162 0.0641(16) 0.0392(12) 0.0363(12) 0.0027(10) -0.0043(11) 0.0037(11)
C172 0.093(2) 0.0575(17) 0.0419(14) 0.0070(12) 0.0054(15) 0.0277(17)
C182 0.149(4) 0.085(3) 0.0335(15) -0.0078(15) -0.023(2) 0.051(3)
C192 0.122(4) 0.094(3) 0.059(2) -0.021(2) -0.053(2) 0.035(3)
C202 0.079(2) 0.0571(17) 0.0593(18) -0.0024(15) -0.0371(17) 0.0103(16)
N212 0.0477(10) 0.0237(8) 0.0270(8) 0.0013(6) 0.0009(7) -0.0026(7)
C222 0.0459(11) 0.0284(10) 0.0268(9) 0.0030(8) 0.0045(9) 0.0021(9)
C232 0.0579(14) 0.0364(11) 0.0278(10) -0.0012(9) 0.0054(10) 0.0021(10)
C242 0.081(2) 0.075(2) 0.0345(13) -0.0101(13) -0.0070(14) 0.0081(17)
C252 0.0518(13) 0.0278(10) 0.0334(10) 0.0039(8) 0.0054(10) 0.0035(9)
O262 0.0570(10) 0.0288(7) 0.0337(8) 0.0000(6) 0.0093(7) -0.0029(7)
 
_geom_special_details
;
 All esds (except the esd in the dihedral angle between two l.s. planes)
 are estimated using the full covariance matrix.  The cell esds are taken
 into account individually in the estimation of esds in distances, angles
 and torsion angles; correlations between esds in cell parameters are only
 used when they are defined by crystal symmetry.  An approximate (isotropic)
 treatment of cell esds is used for estimating esds involving l.s. planes.
;
 
loop_
 _geom_bond_atom_site_label_1
 _geom_bond_atom_site_label_2
 _geom_bond_distance
 _geom_bond_site_symmetry_2
 _geom_bond_publ_flag
C21 N31 1.317(3) . ?
C21 N11 1.370(3) . ?
N31 C41 1.392(3) . ?
C41 C91 1.385(3) . ?
C41 C51 1.417(3) . ?
C51 N131 1.337(3) . ?
C51 N61 1.340(3) . ?
N61 C71 1.346(3) . ?
C71 N81 1.356(3) . ?
C71 N211 1.356(3) . ?
N81 C91 1.341(3) . ?
C91 N11 1.371(3) . ?
N11 C101 1.478(3) . ?
C101 C123 1.477(8) . ?
C101 C121 1.510(4) . ?
C101 C111 1.512(5) . ?
C101 C113 1.551(6) . ?
N131 C141 1.458(2) . ?
C141 C151 1.506(3) . ?
C151 C161 1.388(3) . ?
C151 C201 1.391(3) . ?
C161 C171 1.392(4) . ?
C171 C181 1.371(4) . ?
C181 C191 1.381(4) . ?
C191 C201 1.384(4) . ?
N211 C221 1.450(3) . ?
C221 C251 1.516(3) . ?
C221 C231 1.526(3) . ?
C231 C241 1.522(3) . ?
C251 O261 1.419(3) . ?
C22 N32 1.309(3) . ?
C22 N12 1.367(3) . ?
N32 C42 1.390(3) . ?
C42 C92 1.382(3) . ?
C42 C52 1.411(3) . ?
C52 N132 1.343(3) . ?
C52 N62 1.344(3) . ?
N62 C72 1.351(3) . ?
C72 N82 1.351(3) . ?
C72 N212 1.360(3) . ?
N82 C92 1.346(3) . ?
C92 N12 1.370(3) . ?
N12 C102 1.471(3) . ?
C102 C114 1.346(10) . ?
C102 C122 1.398(6) . ?
C102 C112 1.606(5) . ?
C102 C124 1.616(7) . ?
N132 C142 1.448(3) . ?
C142 C152 1.509(4) . ?
C152 C162 1.383(4) . ?
C152 C202 1.392(4) . ?
C162 C172 1.387(4) . ?
C172 C182 1.393(6) . ?
C182 C192 1.365(7) . ?
C192 C202 1.377(6) . ?
N212 C222 1.458(3) . ?
C222 C252 1.524(3) . ?
C222 C232 1.536(3) . ?
C232 C242 1.521(4) . ?
C252 O262 1.420(3) . ?
 
loop_
 _geom_angle_atom_site_label_1
 _geom_angle_atom_site_label_2
 _geom_angle_atom_site_label_3
 _geom_angle
 _geom_angle_site_symmetry_1
 _geom_angle_site_symmetry_3
 _geom_angle_publ_flag
N31 C21 N11 113.8(2) . . ?
C21 N31 C41 103.39(18) . . ?
C91 C41 N31 110.99(18) . . ?
C91 C41 C51 115.99(19) . . ?
N31 C41 C51 132.95(19) . . ?
N131 C51 N61 118.81(18) . . ?
N131 C51 C41 122.86(19) . . ?
N61 C51 C41 118.33(18) . . ?
C51 N61 C71 119.56(18) . . ?
N61 C71 N81 127.5(2) . . ?
N61 C71 N211 115.86(19) . . ?
N81 C71 N211 116.69(19) . . ?
C91 N81 C71 111.00(18) . . ?
N81 C91 N11 126.88(19) . . ?
N81 C91 C41 127.60(19) . . ?
N11 C91 C41 105.50(18) . . ?
C21 N11 C91 106.34(18) . . ?
C21 N11 C101 128.01(19) . . ?
C91 N11 C101 125.42(18) . . ?
C123 C101 N11 112.9(9) . . ?
N11 C101 C121 109.6(2) . . ?
N11 C101 C111 111.1(3) . . ?
C121 C101 C111 109.6(3) . . ?
C123 C101 C113 104.6(9) . . ?
N11 C101 C113 109.3(3) . . ?
C51 N131 C141 122.90(17) . . ?
N131 C141 C151 115.47(17) . . ?
C161 C151 C201 118.2(2) . . ?
C161 C151 C141 123.06(19) . . ?
C201 C151 C141 118.74(19) . . ?
C151 C161 C171 119.9(2) . . ?
C181 C171 C161 121.2(2) . . ?
C171 C181 C191 119.5(2) . . ?
C181 C191 C201 119.6(2) . . ?
C191 C201 C151 121.6(2) . . ?
C71 N211 C221 122.30(18) . . ?
N211 C221 C251 107.56(18) . . ?
N211 C221 C231 113.40(19) . . ?
C251 C221 C231 112.72(19) . . ?
C241 C231 C221 111.1(2) . . ?
O261 C251 C221 109.69(18) . . ?
N32 C22 N12 114.1(2) . . ?
C22 N32 C42 103.59(18) . . ?
C92 C42 N32 110.63(19) . . ?
C92 C42 C52 116.47(19) . . ?
N32 C42 C52 132.7(2) . . ?
N132 C52 N62 119.07(19) . . ?
N132 C52 C42 121.96(19) . . ?
N62 C52 C42 118.95(19) . . ?
C52 N62 C72 118.45(18) . . ?
N62 C72 N82 127.78(18) . . ?
N62 C72 N212 116.23(18) . . ?
N82 C72 N212 115.97(18) . . ?
C92 N82 C72 111.52(18) . . ?
N82 C92 N12 127.5(2) . . ?
N82 C92 C42 126.67(19) . . ?
N12 C92 C42 105.83(18) . . ?
C22 N12 C92 105.88(19) . . ?
C22 N12 C102 127.2(2) . . ?
C92 N12 C102 126.9(2) . . ?
C114 C102 N12 122.5(7) . . ?
C122 C102 N12 117.3(4) . . ?
C122 C102 C112 113.0(4) . . ?
N12 C102 C112 108.3(3) . . ?
C114 C102 C124 118.9(7) . . ?
N12 C102 C124 104.1(3) . . ?
C52 N132 C142 122.50(19) . . ?
N132 C142 C152 114.9(2) . . ?
C162 C152 C202 118.9(3) . . ?
C162 C152 C142 121.9(2) . . ?
C202 C152 C142 119.2(3) . . ?
C152 C162 C172 120.7(3) . . ?
C162 C172 C182 119.1(4) . . ?
C192 C182 C172 120.6(3) . . ?
C182 C192 C202 120.1(3) . . ?
C192 C202 C152 120.6(4) . . ?
C72 N212 C222 124.27(18) . . ?
N212 C222 C252 107.15(18) . . ?
N212 C222 C232 113.27(19) . . ?
C252 C222 C232 112.40(18) . . ?
C242 C232 C222 112.3(2) . . ?
O262 C252 C222 109.62(19) . . ?
 
_refine_diff_density_max    0.460
_refine_diff_density_min   -0.399
_refine_diff_density_rms    0.039

_shelxl_version_number 2012-9

_shelx_res_file
;
TITL global
CELL 1.54184  11.257508  15.434418  22.525163  90.0000  90.0000  90.0000
ZERR    8.00   0.000064   0.000091   0.000129   0.0000   0.0000   0.0000
LATT -1
SYMM 1/2+x,1/2-y,-z
SYMM -x,1/2+y,1/2-z
SYMM 1/2-x,-y,1/2+z
SFAC C H N O
UNIT 152 208 48 8
TEMP -123
ACTA
L.S. 4
DFIX 1.50 0.01 C101 C111 C101 C121 C101 C113 C101 C123 =
               C102 C112 C102 C122 C102 C114 C102 C124
FMAP 2
PLAN 10
WGHT    0.065800    1.029200
FVAR       5.06399
C21   1    0.965727    1.615214    1.031219    11.00000    0.05609    0.02812 =
         0.03403    0.00359   -0.00989   -0.00255
AFIX  43
H21   2    0.930049    1.651124    1.001973    11.00000   -1.20000
AFIX   0
N31   3    0.988121    1.641611    1.085671    11.00000    0.05229    0.02726 =
         0.03322    0.00049   -0.00855   -0.00118
C41   1    1.039499    1.569293    1.112220    11.00000    0.03695    0.02602 =
         0.02961    0.00111   -0.00197   -0.00324
C51   1    1.080851    1.552464    1.170524    11.00000    0.03119    0.02671 =
         0.02917    0.00038   -0.00144   -0.00271
N61   3    1.117360    1.472098    1.183629    11.00000    0.03637    0.02734 =
         0.03077   -0.00131   -0.00468    0.00006
C71   1    1.117963    1.410992    1.141023    11.00000    0.03486    0.02784 =
         0.03189   -0.00248   -0.00498   -0.00042
N81   3    1.084243    1.419932    1.083563    11.00000    0.03886    0.02744 =
         0.02987   -0.00144   -0.00417   -0.00032
C91   1    1.044993    1.500481    1.072843    11.00000    0.03538    0.02868 =
         0.02909    0.00038   -0.00371   -0.00374
SAME 0.01 N11 C101 C113 C123
N11   3    0.998644    1.531178    1.020655    11.00000    0.04832    0.02766 =
         0.02972    0.00130   -0.00756   -0.00464
C101  1    0.979131    1.479390    0.966351    11.00000    0.05929    0.03193 =
         0.02793   -0.00227   -0.00888   -0.00543
PART 1 10.75
AFIX  13
H101  2    1.041209    1.433155    0.964192    10.75000   -1.20000
PART 2 10.25
AFIX  13
H102  2    1.013489    1.420111    0.971468    10.25000   -1.20000
AFIX   0
PART 1 10.75
C111  1    0.987676    1.535226    0.911356    10.75000    0.06603
AFIX  33
H11A  2    1.066103    1.562687    0.909787    10.75000   -1.50000
H11B  2    0.926068    1.580047    0.912628    10.75000   -1.50000
H11C  2    0.976394    1.499131    0.876009    10.75000   -1.50000
AFIX   0
C121  1    0.858293    1.437030    0.968947    10.75000    0.04847
AFIX  33
H12A  2    0.853231    1.400447    1.004417    10.75000   -1.50000
H12B  2    0.846546    1.401327    0.933452    10.75000   -1.50000
H12C  2    0.796700    1.481830    0.970657    10.75000   -1.50000
AFIX   0
PART 2 10.25
C113  1    1.038739    1.525517    0.912901    10.25000    0.02717
AFIX  33
H11D  2    1.122177    1.537391    0.922267    10.25000   -1.50000
H11E  2    0.997457    1.580173    0.904861    10.25000   -1.50000
H11F  2    1.034236    1.488126    0.877810    10.25000   -1.50000
AFIX   0
C123  1    0.852523    1.473068    0.949781    10.25000    0.11043
AFIX  33
H12D  2    0.808885    1.442663    0.981137    10.25000   -1.50000
H12E  2    0.845043    1.440951    0.912437    10.25000   -1.50000
H12F  2    0.819611    1.531393    0.944773    10.25000   -1.50000
AFIX   0
PART 0
N131  3    1.083732    1.612984    1.212969    11.00000    0.04059    0.02561 =
         0.02640    0.00046   -0.00452    0.00021
AFIX  43
H131  2    1.067215    1.666887    1.203276    11.00000   -1.20000
AFIX   0
C141  1    1.113038    1.593608    1.274615    11.00000    0.03587    0.03057 =
         0.02385    0.00118    0.00119   -0.00162
AFIX  23
H14A  2    1.110840    1.529980    1.280063    11.00000   -1.20000
H14B  2    1.050662    1.618845    1.300322    11.00000   -1.20000
AFIX   0
C151  1    1.231950    1.626299    1.295515    11.00000    0.03149    0.02499 =
         0.02712    0.00290    0.00022    0.00127
C161  1    1.334968    1.619037    1.261996    11.00000    0.03904    0.03921 =
         0.03746    0.00088    0.00853   -0.00012
AFIX  43
H161  2    1.332121    1.593815    1.223551    11.00000   -1.20000
AFIX   0
C171  1    1.442411    1.648754    1.284788    11.00000    0.03305    0.05531 =
         0.05799    0.01455    0.00522   -0.00051
AFIX  43
H171  2    1.512455    1.643675    1.261525    11.00000   -1.20000
AFIX   0
C181  1    1.449049    1.685222    1.340191    11.00000    0.04440    0.05736 =
         0.05459    0.02096   -0.01690   -0.01465
AFIX  43
H181  2    1.522995    1.705396    1.355088    11.00000   -1.20000
AFIX   0
C191  1    1.347419    1.692406    1.374179    11.00000    0.06016    0.05131 =
         0.03542    0.00438   -0.01354   -0.01158
AFIX  43
H191  2    1.351087    1.717203    1.412736    11.00000   -1.20000
AFIX   0
C201  1    1.240167    1.663245    1.351709    11.00000    0.04305    0.04045 =
         0.02703   -0.00031   -0.00070   -0.00233
AFIX  43
H201  2    1.170499    1.668590    1.375224    11.00000   -1.20000
AFIX   0
N211  3    1.155839    1.331347    1.157977    11.00000    0.04727    0.02804 =
         0.03322   -0.00429   -0.01015    0.00548
AFIX  43
H211  2    1.156630    1.289254    1.131629    11.00000   -1.20000
AFIX   0
C221  1    1.195082    1.313113    1.218002    11.00000    0.03567    0.02821 =
         0.03127    0.00009   -0.00112   -0.00011
AFIX  13
H221  2    1.136252    1.339715    1.245826    11.00000   -1.20000
AFIX   0
C231  1    1.316786    1.351231    1.232418    11.00000    0.03732    0.03255 =
         0.03323   -0.00237   -0.00322   -0.00097
AFIX  23
H23A  2    1.379527    1.310961    1.218741    11.00000   -1.20000
H23B  2    1.326853    1.406711    1.210942    11.00000   -1.20000
AFIX   0
C241  1    1.330476    1.366748    1.298776    11.00000    0.05868    0.07105 =
         0.03966   -0.00752   -0.01270   -0.00255
AFIX  33
H24A  2    1.409138    1.391303    1.306790    11.00000   -1.50000
H24B  2    1.322008    1.311684    1.320021    11.00000   -1.50000
H24C  2    1.269099    1.407251    1.312255    11.00000   -1.50000
AFIX   0
C251  1    1.190350    1.215792    1.226665    11.00000    0.04557    0.02852 =
         0.04075    0.00329    0.00317   -0.00383
AFIX  23
H25A  2    1.221713    1.200664    1.266396    11.00000   -1.20000
H25B  2    1.106990    1.195652    1.224310    11.00000   -1.20000
AFIX   0
O261  4    1.259103    1.174327    1.182173    11.00000    0.03825    0.02778 =
         0.05061   -0.00221    0.00196   -0.00086
AFIX 147
H261  2    1.231863    1.124503    1.175863    11.00000   -1.50000
AFIX   0
C22   1    1.148326    0.833715    1.243128    11.00000    0.05597    0.02603 =
         0.03755    0.00203   -0.01014    0.00526
AFIX  43
H22   2    1.174594    0.799247    1.275510    11.00000   -1.20000
AFIX   0
N32   3    1.075176    0.805063    1.202434    11.00000    0.05230    0.02564 =
         0.03230    0.00330   -0.00116    0.00101
C42   1    1.061339    0.875521    1.164651    11.00000    0.04163    0.02360 =
         0.02736    0.00083    0.00241    0.00179
C52   1    0.987335    0.890472    1.115124    11.00000    0.03712    0.02657 =
         0.02606   -0.00087    0.00478    0.00040
N62   3    0.987589    0.969216    1.089652    11.00000    0.04069    0.02494 =
         0.02509    0.00042    0.00217    0.00169
C72   1    1.062356    1.030027    1.111187    11.00000    0.03432    0.02352 =
         0.02663   -0.00136    0.00613    0.00299
N82   3    1.136419    1.023336    1.158171    11.00000    0.03421    0.02299 =
         0.03370   -0.00132    0.00097    0.00149
C92   1    1.128921    0.944813    1.183847    11.00000    0.03465    0.02472 =
         0.02936   -0.00165    0.00143    0.00548
SAME 0.01 N11 C101 C113 C123
N12   3    1.183568    0.917621    1.234905    11.00000    0.04771    0.02579 =
         0.04429   -0.00044   -0.01324    0.00477
C102  1    1.262116    0.969009    1.273447    11.00000    0.07844    0.03147 =
         0.07364    0.00571   -0.04744   -0.00253
PART 1 10.5
AFIX  13
H101  2    1.236808    1.030636    1.268177    10.50000   -1.20000
PART 2 10.5
AFIX  13
H102  2    1.269904    1.024814    1.251229    10.50000   -1.20000
AFIX   0
PART 1 10.5
C112  1    1.232732    0.945246    1.341282    10.50000    0.03130
AFIX  33
H11G  2    1.146752    0.948398    1.347739    10.50000   -1.50000
H11H  2    1.272873    0.986416    1.367637    10.50000   -1.50000
H11I  2    1.260639    0.886422    1.349867    10.50000   -1.50000
AFIX   0
C122  1    1.383673    0.967409    1.260802    10.50000    0.05503
AFIX  33
H12G  2    1.396307    0.982705    1.219051    10.50000   -1.50000
H12H  2    1.414985    0.909174    1.268264    10.50000   -1.50000
H12I  2    1.424941    1.009228    1.286226    10.50000   -1.50000
AFIX   0
PART 2 10.5
C114  1    1.229435    0.995278    1.328040    10.50000    0.13159
AFIX  33
H11J  2    1.149901    1.020956    1.326221    10.50000   -1.50000
H11K  2    1.286106    1.038526    1.342618    10.50000   -1.50000
H11L  2    1.228504    0.945479    1.355026    10.50000   -1.50000
AFIX   0
C124  1    1.391289    0.925080    1.264741    10.50000    0.06585
AFIX  33
H12J  2    1.406269    0.915951    1.222342    10.50000   -1.50000
H12K  2    1.393454    0.869266    1.285455    10.50000   -1.50000
H12L  2    1.452460    0.963388    1.281149    10.50000   -1.50000
AFIX   0
PART 0
N132  3    0.914942    0.828961    1.093504    11.00000    0.04638    0.02803 =
         0.03482    0.00372   -0.00346   -0.00544
AFIX  43
H132  2    0.918264    0.776595    1.108867    11.00000   -1.20000
AFIX   0
C142  1    0.831604    0.845520    1.045867    11.00000    0.04090    0.03818 =
         0.04536    0.00494   -0.00742   -0.00575
AFIX  23
H14C  2    0.810152    0.907717    1.046519    11.00000   -1.20000
H14D  2    0.758264    0.811956    1.053564    11.00000   -1.20000
AFIX   0
C152  1    0.876367    0.823023    0.984639    11.00000    0.05757    0.02929 =
         0.03747    0.00371   -0.01469    0.00295
C162  1    0.995052    0.830075    0.969578    11.00000    0.06407    0.03918 =
         0.03630    0.00275   -0.00428    0.00375
AFIX  43
H162  2    1.050809    0.849012    0.998455    11.00000   -1.20000
AFIX   0
C172  1    1.033562    0.809798    0.912767    11.00000    0.09346    0.05747 =
         0.04191    0.00701    0.00535    0.02766
AFIX  43
H172  2    1.115125    0.814981    0.902545    11.00000   -1.20000
AFIX   0
C182  1    0.951034    0.781729    0.870897    11.00000    0.14895    0.08494 =
         0.03346   -0.00783   -0.02272    0.05103
AFIX  43
H182  2    0.976730    0.766980    0.832017    11.00000   -1.20000
AFIX   0
C192  1    0.833561    0.775230    0.885242    11.00000    0.12211    0.09370 =
         0.05851   -0.02062   -0.05283    0.03535
AFIX  43
H192  2    0.777745    0.756987    0.856184    11.00000   -1.20000
AFIX   0
C202  1    0.795876    0.795088    0.941787    11.00000    0.07887    0.05713 =
         0.05931   -0.00237   -0.03715    0.01032
AFIX  43
H202  2    0.714167    0.789675    0.951656    11.00000   -1.20000
AFIX   0
N212  3    1.061190    1.108052    1.083094    11.00000    0.04765    0.02372 =
         0.02700    0.00135    0.00094   -0.00259
AFIX  43
H212  2    1.105435    1.149827    1.097857    11.00000   -1.20000
AFIX   0
C222  1    0.991418    1.126978    1.030122    11.00000    0.04589    0.02836 =
         0.02677    0.00305    0.00451    0.00208
AFIX  13
H222  2    0.909075    1.104688    1.036761    11.00000   -1.20000
AFIX   0
C232  1    1.040549    1.083806    0.973796    11.00000    0.05790    0.03638 =
         0.02783   -0.00123    0.00543    0.00209
AFIX  23
H23C  2    1.109700    1.117355    0.959345    11.00000   -1.20000
H23D  2    1.068419    1.024709    0.983692    11.00000   -1.20000
AFIX   0
C242  1    0.948217    1.078175    0.924632    11.00000    0.08118    0.07483 =
         0.03448   -0.01006   -0.00704    0.00811
AFIX  33
H24D  2    0.983495    1.050562    0.889646    11.00000   -1.50000
H24E  2    0.921241    1.136601    0.914222    11.00000   -1.50000
H24F  2    0.880436    1.043733    0.938358    11.00000   -1.50000
AFIX   0
C252  1    0.984581    1.225271    1.024477    11.00000    0.05183    0.02782 =
         0.03339    0.00394    0.00540    0.00349
AFIX  23
H25C  2    0.943232    1.240957    0.987207    11.00000   -1.20000
H25D  2    0.938809    1.249470    1.058144    11.00000   -1.20000
AFIX   0
O262  4    1.101054    1.260602    1.024301    11.00000    0.05697    0.02882 =
         0.03373   -0.00002    0.00932   -0.00289
AFIX 147
H262  2    1.099035    1.311526    1.037420    11.00000   -1.50000
AFIX   0
HKLF  4

REM  global
REM R1 =  0.0406 for    8145 Fo > 4sig(Fo)  and  0.0410 for all    8240 data
REM    467 parameters refined using     24 restraints

END

WGHT      0.0661      1.0202

REM Highest difference peak  0.460,  deepest hole -0.399,  1-sigma level  0.039
Q1    1   1.0978  1.5048  0.9256  11.00000  0.05    0.46
Q2    1   1.2238  1.0216  1.3057  11.00000  0.05    0.42
Q3    1   1.2161  0.9224  1.3489  11.00000  0.05    0.35
Q4    1   0.9254  1.5404  0.9109  11.00000  0.05    0.32
Q5    1   1.3610  0.9961  1.2691  11.00000  0.05    0.26
Q6    1   1.3864  0.8962  1.2880  11.00000  0.05    0.25
Q7    1   0.8720  1.5069  0.9305  11.00000  0.05    0.20
Q8    1   1.3994  0.9382  1.2490  11.00000  0.05    0.17
Q9    1   1.2991  0.9790  1.2494  11.00000  0.05    0.16
Q10   1   1.2009  1.3002  1.1295  11.00000  0.05    0.16
;
_shelx_res_checksum   95515

_shelx_hkl_file
;
   0   0  -2 91287.5 1765.49   2
   0   0   2 87209.9 1729.87  32
   0   0  -2 90436.4 1772.93  42
   0   0   2 86627.6 1778.01  43
   0   0  -3 78.3025 36.4685  42
   0   0  -3 18.9247 27.7504   1
   0   0   3 173.505 24.9680  32
   0   0  -3 105.441 16.5031  19
   0   0  -3 29.7966 28.4036   2
   0   0   3 235.220 48.3826  43
   0   0   4 112129. 2258.55  32
   0   0  -4 113799. 2235.31  19
   0   0  -4 113557. 2345.26  42
   0   0  -4 111944. 2330.28   2
   0   0  -4 110063. 2317.12  44
   0   0   4 110882. 2359.63  43
   0   0   5 23.7981 54.6573  43
   0   0  -5-11.0934 39.5617   2
   0   0  -5 139.523 57.3578  42
   0   0   5 188.582 33.9062  32
   0   0   6 73201.1 1541.19  32
   0   0  -6 78526.0 1684.95  42
   0   0  -6 74286.7 1649.24   2
   0   0  -6 69626.1 1689.17  31
   0   0   6 74313.1 1692.04  43
   0   0   7 14.0141 53.1922  18
   0   0   7 36.1256 26.9428  32
   0   0   7 277.717 78.2244  43
   0   0  -7-66.6300 61.7915   2
   0   0  -7 33.9791 71.8347  31
   0   0  -7 289.509 82.6751  42
   0   0  -8 1432.33 164.871  31
   0   0   8 1532.31 161.858  43
   0   0  -8 1507.01 146.002   2
   0   0   8 1497.34 149.035  18
   0   0   8 1674.79 105.694  32
   0   0  -8 1670.71 166.844  42
   0   0  -9 128.277 96.1311  31
   0   0  -9 167.464 75.0287   2
   0   0   9-48.7780 80.4220  43
   0   0   9 58.7185 56.4316  18
   0   0  -9-168.204 111.539  42
   0   0   9 3.74225 27.7329  32
   0   0  10 24114.4 624.454  32
   0   0 -10 23512.7 854.177  31
   0   0 -10 25375.0 797.562   2
   0   0 -10 24888.3 845.986  42
   0   0  10 24430.7 838.807  43
   0   0  10 24480.7 801.842  18
   0   0  11 8.28125 30.2276  32
   0   0 -11 40.7087 97.8301  42
   0   0 -11-101.275 120.047  31
   0   0  11-66.0413 91.0333  43
   0   0  11 34.2022 91.2759  18
   0   0 -11 28.8673 76.3257   2
   0   0  12 8319.53 462.309  18
   0   0 -12 8941.34 504.040  42
   0   0  12 8280.95 473.257  30
   0   0  12 8429.42 485.853  43
   0   0 -12 8443.22 455.190   2
   0   0 -13-1.86815 80.4275   2
   0   0 -13 21.3799 85.8468  42
   0   0  13 254.156 120.568  30
   0   0  13 27.9395 87.2296  43
   0   0  13 43.4695 94.9573  18
   0   0 -14 17654.5 759.548   2
   0   0  14 16856.2 780.309  43
   0   0 -14 18660.4 840.637  42
   0   0  14 17517.7 774.115  18
   0   0  14 18435.1 800.069  30
   0   0  15 14.8917 93.8288  30
   0   0 -15-67.5629 114.687  42
   0   0 -15 106.906 100.721   2
   0   0  15-75.0658 98.7540  18
   0   0  15 210.541 112.283  43
   0   0  16 253540. 5717.18  30
   0   0  16 254941. 5711.92  43
   0   0 -16 256175. 5820.60  42
   0   0 -16 252447. 5643.76   2
   0   0  16 244036. 5652.39  18
   0   0 -17 13.5216 128.051  42
   0   0 -17-8.41154 81.2138   2
   0   0 -17 70.6731 50.6606  15
   0   0 -17-52.4262 49.3510  45
   0   0 -17 15.3255 49.9579  57
   0   0  17 130.519 87.4267  43
   0   0  17 124.887 102.380  18
   0   0 -17 231.438 53.5194  40
   0   0 -17-32.0126 63.9335  34
   0   0 -17 60.7650 47.1609  27
   0   0 -17 51.3958 47.9217  10
   0   0  17-46.4445 117.293  30
   0   0 -17 56.7402 61.6124  38
   0   0 -17 178.118 77.4235  47
   0   0 -18 44553.8 1496.62   2
   0   0 -18 43604.2 1026.44  40
   0   0 -18 41192.3 1066.33  47
   0   0 -18 41903.8 1046.80  10
   0   0 -18 43853.0 1042.94  15
   0   0 -18 42304.7 990.618  49
   0   0 -18 42278.4 1048.79  34
   0   0  18 41117.0 1494.85  18
   0   0 -18 41099.8 1023.79  27
   0   0 -18 46708.5 1651.50  42
   0   0 -18 41828.9 1050.23  57
   0   0 -18 44854.1 1006.78  45
   0   0  18 43418.8 1499.89  43
   0   0  18 44963.5 1548.23  30
   0   0 -18 40539.6 1059.63  38
   0   0  19 130.162 49.3042  48
   0   0 -19 26.4084 55.7216  27
   0   0 -19 45.8534 62.0921  15
   0   0 -19-28.8233 102.810  42
   0   0 -19 42.5305 71.8031  47
   0   0 -19 146.478 72.8337  34
   0   0 -19-101.205 126.777   2
   0   0 -19-45.1365 71.6413  38
   0   0  19-125.879 137.596  18
   0   0 -19 37.8327 53.2680  40
   0   0  19-73.2460 92.5051  30
   0   0 -19 43.9415 56.7442  10
   0   0 -19 93.1679 70.7636  57
   0   0  20 70945.9 2122.56  18
   0   0 -20 73337.0 1559.31  15
   0   0 -20 63868.1 1574.48  47
   0   0 -20 64615.9 1554.13  10
   0   0  20 65615.7 1455.90  48
   0   0 -20 69116.3 1530.50  40
   0   0  20 69848.5 2116.79  30
   0   0 -20 67027.3 1528.13  27
   0   0 -20 64074.1 1561.07  57
   0   0 -20 64384.6 1554.37  34
   0   0 -20 69295.4 1591.56  38
   0   0 -20 69667.0 1507.74  45
   0   0 -21 26.3929 78.9907  47
   0   0 -21 8.64153 56.8484  45
   0   0 -21 59.4299 73.4278  38
   0   0 -21 32.6981 70.9120  57
   0   0 -21-46.9666 67.7076  34
   0   0 -21 183.427 67.5096  15
   0   0  21 43.9961 40.7082  48
   0   0 -21-25.8412 56.0107  27
   0   0 -21 42.3525 65.2936  10
   0   0 -21 21.8860 54.4992  40
   0   0 -22 6104.59 306.413  47
   0   0 -22 6670.88 270.020  45
   0   0 -22 6674.05 279.188  27
   0   0 -22 6635.14 287.538  15
   0   0 -22 6439.03 305.575  57
   0   0 -22 6522.68 269.607  40
   0   0  22 6567.75 235.504  48
   0   0 -22 6560.04 312.951  38
   0   0 -23 38.5396 59.5652  27
   0   0 -23-36.0260 81.8796  47
   0   0 -23 50.9117 67.4642  57
   0   0 -23-24.4957 55.2440  45
   0   0  23 74.8468 38.7902  48
   0   0 -23 8.23387 71.9600  38
   0   0 -23 107.223 56.3658  15
   0   0 -24 432.846 81.2175   8
   0   0  24 388.843 49.0076  48
   0   0 -24 338.183 88.0234  38
   0   0 -24 255.670 60.1512  15
   0   0 -24 355.041 71.2802  45
   0   0  24 471.234 68.5100  23
   0   0  24 342.984 57.3380  51
   0   0 -24 395.581 70.1841  27
   0   0  25 44.7218 36.9821  51
   0   0 -25-2.19701 64.3405  38
   0   0 -25-2.55485 45.9420  45
   0   0 -25 28.6841 48.7804   8
   0   0 -25 14.2126 43.6170  27
   0   0  25 29.3970 40.4392  23
   0   0 -26 2518.77 158.863  38
   0   0 -26 3025.33 147.318   8
   0   0 -26 3177.47 141.139  45
   0   0 -26 3085.34 131.258  27
   0   0 -26 2721.75 161.229  58
   0   0  26 2636.18 119.328  51
   0   0  26 2855.26 128.068  23
   0   0 -27 3.01866 43.9651  38
   0   0 -27 20.5229 31.3839   8
   0   0 -27 24.8927 32.9823  45
   0   0  27-32.9674 31.5773  23
   0   0 -27-16.4595 23.2609  27
   0   0  27 31.7622 21.9874  51
   0   0 -27-21.0694 45.0258  58
   0   0 -28 3928.25 126.523   8
   0   0  28 3670.70 125.128  37
   0   0 -28 3673.33 131.449  58
   0  -1  -1 1364.89 67.9413   2
   0   1  -1 795.658 53.6309  54
   0  -1   2 32955.1 705.033  32
   0   1  -2 34215.4 738.234  42
   0   1  -2 32905.5 749.653  54
   0  -1  -2 33674.5 740.055  42
   0  -1  -2 33664.6 750.227   2
   0  -1   2 33416.8 763.434  43
   0   1   2 34542.5 706.924  43
   0  -1  -2 34046.9 706.953  43
   0  -1  -2 31908.8 750.148   1
   0   1   3 60047.9 1277.71  32
   0  -1   3 62449.1 1254.68  32
   0  -1  -3 57627.5 1325.10   1
   0   1  -3 61884.9 1331.01  54
   0   1  -3 64298.5 1319.36  42
   0   1  -3 61607.5 1267.39  19
   0  -1   3 61986.5 1351.34  43
   0  -1  -3 62741.6 1325.78   2
   0   1   3 59595.1 1285.54  43
   0  -1  -3 61243.0 1317.45  42
   0   1  -4 19461.1 515.470  42
   0   1   4 19145.5 462.463  32
   0  -1  -4 19575.1 511.145  44
   0  -1  -4 19181.4 516.653   2
   0   1   4 19540.8 495.272  43
   0  -1   4 18644.1 543.034  43
   0   1  -4 18721.2 445.420  19
   0  -1  -4 18303.4 511.531  42
   0  -1  -4 17811.4 519.506   1
   0  -1   4 18979.5 438.247  32
   0  -1  -5 295533. 6414.93   1
   0   1  -5 317745. 6424.01  42
   0  -1   5 331451. 6402.37  30
   0   1  -5 319452. 6298.53  19
   0   1   5 322939. 6393.05  43
   0  -1   5 321459. 6460.31  43
   0  -1  -5 316764. 6419.31  42
   0  -1  -5 326443. 6422.78   2
   0   1   5 316753. 6328.43  32
   0  -1   5 308399. 6293.78  32
   0  -1  -5 331029. 6410.15  44
   0  -1  -6 950.625 112.565   1
   0  -1  -6 1056.20 112.438   2
   0  -1  -6 1190.54 117.535  44
   0   1   6 940.910 80.2399  32
   0   1  -6 1068.10 116.953  42
   0   1   6 1055.92 112.115  43
   0   1  -6 1023.80 69.8366  19
   0  -1  -6 1081.78 119.877  42
   0  -1   6 1276.91 116.373  30
   0  -1   6 1102.41 73.7600  32
   0  -1   6 1280.50 137.778  43
   0   1   7 28852.0 797.719  43
   0  -1   7 30169.5 861.613  43
   0  -1   7 28923.0 671.045  32
   0  -1  -7 28445.9 797.081  44
   0   1  -7 28200.2 655.096  19
   0  -1   7 27678.5 792.188  18
   0   1  -7 28366.9 850.763  31
   0   1   7 29187.0 804.475  18
   0  -1  -7 29998.8 828.853  42
   0  -1  -7 29808.5 814.950   2
   0  -1   7 28710.3 801.867  30
   0   1   7 28907.7 701.072  32
   0   1  -7 29243.3 780.061   2
   0   1  -7 29353.6 827.233  42
   0  -1   8 25324.4 806.214  43
   0   1  -8 24068.8 798.265  31
   0   1   8 26578.1 761.267  18
   0  -1  -8 23190.2 731.884  44
   0   1  -8 25214.8 577.816  19
   0  -1   8 23575.0 600.477  32
   0   1  -8 25759.2 730.673   2
   0  -1   8 24979.9 757.433  30
   0  -1  -8 25751.0 778.981  42
   0   1  -8 25531.5 779.993  42
   0   1   8 24733.8 633.947  32
   0  -1  -8 25225.7 757.323   2
   0   1   8 24860.7 749.104  43
   0  -1   8 25041.7 750.842  18
   0  -1  -9 2925.28 225.991   2
   0   1  -9 2628.23 204.565   2
   0  -1   9 2883.51 227.021  18
   0   1  -9 2891.46 250.913  31
   0   1   9 2927.89 158.437  32
   0   1   9 2961.62 224.909  18
   0  -1   9 2868.19 224.128  30
   0  -1  -9 2722.59 234.972  42
   0  -1   9 2817.16 243.338  43
   0   1   9 2708.58 217.679  43
   0  -1   9 2898.20 144.096  32
   0   1  -9 2875.37 234.831  42
   0  -1 -10 64.2764 73.9148   2
   0   1 -10 50.4160 62.5388   2
   0  -1  10 43.7265 70.3437  30
   0   1  10 168.448 82.7345  43
   0   1  10 111.236 42.2669  32
   0  -1 -10 81.5749 90.2164  42
   0   1  10 121.814 78.2563  18
   0  -1  10 78.8106 36.3681  32
   0   1 -10-5.60858 83.4116  42
   0   1 -10 2.86602 108.992  31
   0  -1  10 140.480 93.4258  18
   0  -1  10 110.752 88.7359  43
   0  -1  11 94397.6 2347.81  43
   0   1 -11 96614.4 2231.23   2
   0  -1 -11 92386.6 2318.04  42
   0  -1 -11 95895.4 2271.03   2
   0  -1  11 90606.9 1973.42  32
   0   1  11 95751.0 2263.43  18
   0  -1  11 92402.1 2262.35  18
   0   1 -11 93729.5 2318.43  42
   0   1 -11 88939.8 2345.09  31
   0   1  11 92860.7 2261.26  43
   0  -1  11 99831.8 2286.64  30
   0   1  11 91407.1 2017.42  32
   0   1  12 5793.28 373.416  18
   0   1 -12 6100.47 413.842  42
   0  -1 -12 6062.23 387.782   2
   0   1 -12 5459.07 413.628  31
   0   1 -12 5446.84 349.726   2
   0  -1 -12 5674.70 397.470  42
   0  -1  12 5968.84 386.593  30
   0  -1  12 5465.43 367.683  18
   0  -1  12 5826.34 417.315  43
   0   1  12 5658.98 251.553  32
   0   1  12 6085.52 389.098  43
   0   1 -13 85515.0 2109.32   2
   0  -1  13 83180.4 2224.21  43
   0  -1 -13 83838.5 2212.80  42
   0  -1  13 84059.0 2161.65  30
   0   1 -13 81785.4 2208.15  42
   0   1  13 81299.7 2127.42  18
   0  -1 -13 82274.0 2140.92   2
   0   1 -13 74495.2 2228.00  31
   0  -1  13 80532.4 2128.23  18
   0   1  13 82406.8 2129.27  43
   0  -1  14 4792.11 411.478  43
   0   1  14 4914.02 378.824  18
   0  -1  14 4656.12 373.529  18
   0  -1 -14 4865.21 409.581  42
   0   1 -14 5170.71 423.767  42
   0  -1  14 4744.82 324.644  56
   0  -1 -14 5201.89 398.301   2
   0   1  14 4592.98 386.298  30
   0   1 -14 4717.43 358.858   2
   0   1  14 4912.16 375.745  43
   0  -1  14 4546.08 377.670  30
   0  -1 -15 12943.4 724.235  42
   0  -1  15 13656.1 696.370  30
   0   1  15 12674.7 668.048  18
   0  -1  15 13184.0 686.709  18
   0   1  15 12867.7 659.471  43
   0   1  15 14140.4 722.528  30
   0   1 -15 13593.8 663.826   2
   0   1 -15 13043.3 727.332  42
   0  -1  15 13965.3 745.080  43
   0  -1 -15 14051.9 703.113   2
   0   1 -16 25763.9 1112.11  42
   0  -1  16 25034.0 1081.14  43
   0   1 -16 26328.2 686.116  38
   0  -1  16 26726.9 1054.63  30
   0   1  16 26477.6 1048.93  18
   0  -1 -16 26815.3 1122.22  42
   0   1 -16 24205.3 664.083  34
   0   1  16 26017.0 1005.97  43
   0  -1  16 25760.7 1046.84  18
   0  -1 -16 24363.5 664.088  34
   0   1 -16 26596.6 1006.62   2
   0   1 -16 23909.4 667.197  57
   0  -1 -16 25421.3 632.008  45
   0  -1 -16 25405.8 1036.35   2
   0   1 -16 25033.9 669.441  10
   0  -1 -16 24187.4 681.907  47
   0   1  16 26242.3 1069.60  30
   0  -1  17 4662.83 433.715  43
   0  -1  17 3953.01 394.906  18
   0   1 -17 4419.17 383.492   2
   0  -1 -17 3835.50 208.732  34
   0   1 -17 4145.65 221.952  47
   0  -1 -17 4171.63 192.721  45
   0   1 -17 4301.38 217.408  15
   0   1 -17 4051.94 200.686  40
   0  -1 -17 3950.79 207.536  10
   0   1 -17 4102.76 215.692  57
   0   1 -17 4149.70 214.887  10
   0  -1  17 4429.67 407.171  30
   0  -1 -17 4012.70 208.247  27
   0  -1 -17 4675.06 453.787  42
   0   1 -17 3583.95 405.555  42
   0   1  17 4130.83 403.134  18
   0  -1 -17 4239.37 402.870   2
   0   1 -17 4140.83 189.555  49
   0   1  17 4437.43 383.866  43
   0  -1 -17 3786.12 210.715  57
   0  -1 -17 4081.47 225.958  47
   0   1 -17 4173.59 188.748  45
   0   1 -17 3661.59 191.558  27
   0   1 -17 3989.47 212.679  34
   0   1 -17 4072.18 218.161  38
   0  -1 -17 4135.37 220.339  38
   0  -1 -17 4155.02 206.201  15
   0   1  17 3573.24 385.309  30
   0  -1  18 25012.9 1069.31  30
   0   1 -18 24035.5 666.635  15
   0   1 -18 24175.6 1010.36   2
   0   1 -18 23243.7 637.795  27
   0   1 -18 24306.6 654.823  40
   0  -1 -18 23096.8 663.135  57
   0   1 -18 24804.8 628.116  45
   0   1 -18 22718.1 663.971  34
   0   1 -18 24032.1 627.455  49
   0  -1 -18 23651.3 652.593  27
   0  -1 -18 25445.8 1148.95  42
   0  -1  18 22831.5 589.928  48
   0   1 -18 22661.2 664.425  10
   0   1 -18 24368.5 1146.06  42
   0  -1 -18 22850.7 685.184  47
   0  -1 -18 24625.7 1055.29   2
   0   1  18 23216.3 1038.62  18
   0   1 -18 22868.8 668.675  57
   0  -1  18 24177.1 1072.01  18
   0  -1 -18 24269.6 685.092  38
   0  -1 -18 25497.8 633.232  45
   0  -1 -18 23628.5 663.875  10
   0  -1  18 25087.7 1107.90  43
   0   1 -18 22445.6 673.828  47
   0   1 -18 23762.5 682.220  38
   0  -1 -18 23239.2 666.935  34
   0   1  18 24936.7 1094.61  30
   0  -1 -18 24684.2 657.887  15
   0   1 -19 12884.6 430.480  15
   0  -1 -19 11852.1 427.683  57
   0   1 -19 12675.7 694.051   2
   0   1 -19 11448.4 428.490  57
   0  -1  19 12412.6 740.939  18
   0  -1 -19 13239.4 810.000  42
   0  -1 -19 12566.3 446.513  38
   0  -1  19 11867.7 359.246  48
   0  -1 -19 11112.0 406.664  27
   0  -1  19 13123.6 747.661  30
   0   1 -19 11665.3 437.084  38
   0  -1 -19 12010.4 424.625  10
   0  -1 -19 12522.5 395.641  45
   0   1  19 12908.7 762.556  30
   0  -1 -19 12354.8 413.188  15
   0   1 -19 12944.7 393.709  45
   0   1 -19 12551.1 796.200  42
   0   1 -19 12106.0 412.164  40
   0  -1 -19 12919.4 740.798   2
   0   1 -19 11556.0 396.470  27
   0   1  19 12085.9 723.760  18
   0   1 -19 11954.2 388.989  49
   0   1 -19 12475.1 434.583  10
   0   1 -19 11379.8 422.207  34
   0  -1 -19 11823.0 444.628  47
   0  -1  19 12267.0 739.529  43
   0  -1 -19 11951.0 427.539  34
   0   1 -19 11809.3 436.682  47
   0  -1  20 4878.48 445.719  30
   0   1 -20 4715.18 255.228  34
   0   1 -20 5469.16 234.521  45
   0  -1 -20 4837.50 243.930  27
   0   1 -20 5276.00 250.495  40
   0  -1  20 5092.10 445.979  55
   0  -1 -20 5545.01 238.164  45
   0  -1 -20 5201.37 272.381  38
   0   1 -20 4846.01 256.990  10
   0  -1 -20 4537.68 251.831  34
   0  -1 -20 5150.93 261.241  10
   0   1 -20 5217.90 236.158  27
   0  -1  20 4978.29 460.457  18
   0   1  20 5304.01 469.059  18
   0   1 -20 5198.47 230.446  49
   0  -1 -20 4923.32 270.629  47
   0   1  20 4887.71 456.611  30
   0  -1 -20 4767.27 255.156  57
   0   1 -20 5297.09 258.903  15
   0   1 -20 4684.26 260.751  47
   0  -1 -20 5476.54 252.909  15
   0  -1  20 4990.33 205.418  48
   0   1 -20 5347.15 276.970  38
   0   1 -20 4673.27 258.119  57
   0   1 -21 4604.05 217.131  45
   0   1 -21 4763.16 233.428  40
   0  -1 -21 4400.12 228.949  27
   0   1 -21 4456.94 210.955  49
   0   1 -21 3916.65 240.861  47
   0   1  21 4453.44 186.722  48
   0   1 -21 4493.32 238.776  15
   0  -1 -21 3840.92 243.912  47
   0  -1 -21 4121.00 247.286  38
   0   1 -21 4659.51 259.936  38
   0   1 -21 4221.28 240.059  34
   0   1 -21 4004.58 237.836  10
   0  -1 -21 3642.48 221.925  10
   0   1 -21 4278.13 246.044  57
   0  -1 -21 5071.06 225.971  45
   0  -1 -21 3727.03 226.137  34
   0  -1 -21 4365.49 244.156  57
   0  -1 -21 4594.24 229.802  15
   0  -1  21 4382.34 187.179  48
   0   1 -21 4662.31 221.863  27
   0  -1  22 1517.80 103.833  48
   0   1  22 1381.73 98.4750  48
   0  -1 -22 1638.38 134.429  15
   0   1 -22 1500.37 116.240  49
   0   1 -22 1707.64 140.615  15
   0   1 -22 1723.93 138.531  40
   0  -1 -22 1505.49 145.850  57
   0  -1 -22 1355.33 151.027  47
   0   1 -22 1779.55 130.129  45
   0   1 -22 1876.27 173.117  38
   0   1 -22 1595.47 126.116  27
   0  -1 -22 1499.19 131.902  27
   0   1 -22 1371.08 146.066  47
   0  -1 -22 1649.93 131.831  45
   0   1 -22 1503.53 145.533  57
   0  -1 -22 1484.18 149.139  38
   0  -1 -23 2787.42 169.723  27
   0  -1  23 2646.52 151.893  51
   0  -1  23 2688.70 132.419  48
   0  -1 -23 2870.67 164.818  45
   0   1  23 2576.14 129.028  48
   0   1 -23 3007.64 180.012  15
   0  -1 -23 2403.29 175.645  57
   0   1 -23 2291.52 137.410  49
   0  -1  23 2484.47 148.412  23
   0   1 -23 2653.84 193.171  38
   0  -1 -23 2520.97 185.759  38
   0   1 -23 2559.39 157.580  40
   0   1 -23 2246.74 171.822  47
   0   1 -23 2795.98 162.280  45
   0   1 -23 2414.42 183.169  57
   0  -1 -23 2472.72 188.067  47
   0   1 -23 2927.48 157.964  27
   0   1 -24 954.040 88.5551  27
   0  -1 -24 873.251 96.7516   8
   0   1 -24 1131.89 103.034  45
   0  -1 -24 1010.02 99.0732  27
   0  -1  24 880.774 87.4318  23
   0  -1 -24 922.684 114.715  38
   0   1  24 786.481 76.5972  51
   0   1 -24 793.256 86.4177  40
   0   1 -24 776.250 99.2211   8
   0  -1 -24 990.713 96.1410  45
   0   1 -24 751.641 88.4719  15
   0  -1  24 896.187 85.5624  51
   0   1  24 854.224 66.7675  48
   0   1 -24 1021.85 129.176  38
   0  -1  24 848.225 67.8513  48
   0  -1 -25 2972.39 154.433  45
   0   1 -25 2790.34 132.453  27
   0   1 -25 2561.54 175.013  38
   0   1 -25 2518.84 138.616  15
   0  -1 -25 2452.37 168.149  38
   0  -1 -25 2915.30 155.791   8
   0  -1 -25 2603.81 167.107  58
   0   1 -25 2958.70 147.702  45
   0  -1  25 2770.55 136.977  51
   0  -1  25 2741.13 138.961  23
   0   1 -25 2752.03 156.052   8
   0   1  25 2696.02 128.461  51
   0  -1 -25 2887.28 149.311  27
   0   1  25 2616.47 133.847  23
   0   1 -26 5936.75 219.878   8
   0   1  26 5516.05 191.832  23
   0  -1 -26 5897.00 204.823  27
   0  -1 -26 5448.64 231.354  38
   0   1 -26 5338.34 238.934  38
   0  -1 -26 5621.06 229.198  58
   0   1 -26 5857.10 203.765  45
   0   1 -26 5932.67 182.575  27
   0  -1 -26 6055.78 208.737  45
   0   1  26 5513.17 179.903  51
   0   1 -26 5490.73 240.783  58
   0  -1  26 5606.27 191.921  51
   0  -1 -26 5794.92 210.276   8
   0  -1  26 5775.62 195.454  23
   0  -1  27 7589.13 218.380  23
   0   1 -27 7317.98 258.010  58
   0   1  27 7316.18 213.268  23
   0  -1  27 8098.11 237.627  37
   0   1 -27 7127.99 260.293  38
   0  -1 -27 7742.35 244.280  58
   0  -1 -27 8036.64 234.398   8
   0  -1 -27 7952.85 221.904  27
   0  -1 -27 7510.18 252.900  38
   0  -1 -27 8159.02 232.657  45
   0  -1  27 7818.98 213.112  51
   0   1 -27 8044.22 229.449  45
   0   1 -27 8034.48 243.347   8
   0   1 -28-12.0148 20.0785  45
   0   1  28-15.1922 26.6066  37
   0   1 -28 41.1641 28.9201   8
   0   1 -28 55.4327 35.0005  58
   0  -1 -28 14.7260 23.0071  45
   0   1 -28 82.0040 35.4872  38
   0  -1  28-13.0661 23.8206  37
   0  -1 -28 11.5588 19.6591   8
   0  -2   0 58463.9 1178.67  55
   0  -2   0 58045.8 1206.14   1
   0   2   0 59304.0 1209.29  31
   0  -2   0 56211.9 1225.16   2
   0   2   0 58425.6 1230.97  54
   0  -2   0 56253.1 1189.63  43
   0  -2   1 343.258 31.0932   1
   0  -2   1 382.284 44.4311  30
   0  -2   1 365.949 24.7143  55
   0   2   1 342.210 47.6093  54
   0   2  -1 332.031 51.9777  54
   0   2   1 345.125 24.8869  43
   0  -2  -1 345.394 52.2744   1
   0  -2   1 366.547 48.7002  43
   0   2  -2 378.477 56.2878  54
   0  -2   2 498.710 49.0242  30
   0  -2  -2 242.399 46.1525   3
   0  -2   2 272.767 58.4052  43
   0  -2  -2 223.015 56.9688   1
   0  -2  -2 218.526 42.0419  56
   0  -2  -2 174.030 50.0533   2
   0  -2   2 250.716 26.4483  55
   0  -2   2 455.833 27.6842   1
   0  -2  -2 306.993 47.5890  42
   0  -2  -3 71484.7 1433.42  56
   0  -2  -3 65972.8 1489.39   1
   0  -2   3 68132.8 1425.95  30
   0  -2  -3 67612.5 1482.23   2
   0   2   3 64500.4 1371.89  43
   0   2  -3 65512.2 1479.18  54
   0  -2  -3 68167.4 1455.98  42
   0  -2   3 68812.2 1500.84  43
   0   2  -3 68553.8 1444.67  19
   0   2  -4 16685.7 455.990  19
   0   2   4 16645.3 462.021  32
   0  -2   4 17707.3 468.932  30
   0   2  -4 17567.4 517.815  54
   0  -2  -4 17392.6 511.913   2
   0  -2  -4 15719.7 509.615   1
   0   2   4 17258.0 429.760  43
   0  -2  -4 18849.9 517.846  44
   0  -2  -4 16997.2 490.404  42
   0   2  -4 18269.9 494.649  42
   0  -2   4 17209.9 530.950  43
   0  -2   5 13425.1 413.862  30
   0  -2   5 13925.4 487.337  43
   0   2  -5 13619.4 387.021  19
   0   2  -5 13936.1 465.685  54
   0   2   5 13164.5 385.235  43
   0  -2  -5 13774.2 447.592  44
   0  -2  -5 14061.5 459.297   2
   0   2   5 13386.3 399.198  32
   0  -2  -5 12833.7 459.381   1
   0   2  -5 14527.9 446.101  42
   0  -2  -5 13668.9 445.513  42
   0   2   6 33282.8 808.002  32
   0   2   6 31771.3 809.074  43
   0  -2  -6 34445.6 890.356  42
   0  -2  -6 33401.9 893.303   2
   0  -2   6 33591.7 936.697  43
   0  -2  -6 34797.5 886.485  44
   0   2  -6 33569.2 784.543  19
   0  -2   6 32523.2 845.355  30
   0   2  -6 33167.8 880.138  42
   0  -2  -7 55733.8 1478.57   1
   0  -2   7 63492.9 1536.81  43
   0  -2   7 61686.8 1432.58  30
   0   2   7 59497.4 1395.44  43
   0   2  -7 60067.7 1519.52  31
   0  -2  -7 62137.1 1463.19  44
   0   2  -7 62949.2 1329.94  19
   0   2   7 60746.9 1459.15  18
   0  -2   7 60705.1 1449.21  18
   0   2   7 58705.1 1358.54  32
   0  -2  -7 63530.9 1480.42  42
   0   2  -7 64552.0 1487.51  42
   0  -2  -7 55161.5 1451.22   2
   0  -2   7 58291.1 1306.68  32
   0  -2  -8 50776.9 1301.16  44
   0  -2   8 49138.9 1123.23  32
   0  -2   8 52386.4 1277.33  30
   0   2   8 50286.0 1182.95  32
   0   2   8 50826.8 1295.60  18
   0  -2   8 52957.8 1386.76  43
   0  -2  -8 52764.6 1322.32  42
   0  -2   8 51216.1 1299.60  18
   0   2   8 50179.2 1075.79  19
   0   2   8 51159.0 1243.22  43
   0   2  -8 49950.7 1133.17  19
   0   2  -8 51942.3 1373.17  31
   0   2  -8 53622.2 1331.74  42
   0  -2   9 21019.2 700.814  18
   0   2  -9 20845.9 656.010   2
   0   2   9 20583.6 653.987  43
   0  -2  -9 21787.2 726.155   2
   0   2  -9 21745.0 775.839  31
   0  -2  -9 20360.3 691.252  44
   0  -2  -9 21618.7 732.451  42
   0  -2   9 21316.8 686.216  30
   0   2   9 21342.4 702.104  18
   0   2  -9 20834.1 718.419  42
   0   2  -9 20906.9 533.382  19
   0  -2   9 21436.0 771.184  43
   0   2   9 18131.5 447.160  19
   0   2   9 20841.6 587.080  32
   0  -2  10 996.110 162.778  18
   0  -2  10 976.147 145.922  30
   0  -2 -10 937.815 158.206  42
   0   2 -10 1000.26 185.227  31
   0  -2 -10 1163.24 163.658  44
   0   2 -10 1103.67 176.532  42
   0   2 -10 833.755 123.313   2
   0  -2 -10 987.057 149.193   2
   0   2  10 927.270 103.514  32
   0   2  10 796.189 124.563  43
   0  -2  10 988.407 179.753  43
   0   2 -10 830.592 75.5035  19
   0   2  11 120417. 2765.69  43
   0  -2  11 119003. 2829.77  18
   0   2 -11 122602. 2769.37   2
   0  -2 -11 124043. 2887.33  42
   0   2 -11 129528. 2911.93  42
   0  -2 -11 116522. 2814.05  44
   0  -2  11 116947. 2772.34  56
   0   2  11 124368. 2838.47  18
   0   2 -11 117328. 2937.34  31
   0  -2 -11 125443. 2873.01   2
   0  -2  11 123851. 2956.55  43
   0  -2  11 122933. 2816.09  30
   0   2  11 117741. 2605.58  32
   0  -2 -12 84841.1 2159.11  42
   0   2  12 80471.4 2021.60  43
   0   2  12 83289.5 2099.97  18
   0  -2  12 84911.8 2092.51  30
   0   2  12 79523.6 1847.70  32
   0   2 -12 83416.7 2039.34   2
   0  -2 -12 83249.5 2130.57   2
   0   2 -12 79538.3 2211.76  31
   0  -2  12 85380.8 2233.70  43
   0  -2  12 78509.9 2025.56  56
   0  -2  12 81508.3 2102.20  18
   0   2 -12 84996.2 2176.90  42
   0  -2  13 83.2844 95.9402  18
   0   2 -13-30.1802 72.2212   2
   0  -2  13 78.5634 71.6171  56
   0  -2  13 7.47906 106.376  43
   0  -2 -13 47.9397 98.5943  42
   0   2 -13 70.0027 120.899  31
   0   2  13 110.035 85.6537  18
   0  -2  13 108.692 73.5777  30
   0   2  13 182.351 73.8742  43
   0   2 -13 75.4210 101.472  42
   0  -2 -13 244.729 114.124   2
   0  -2 -14 9359.70 553.245   2
   0   2 -14 9069.01 500.586   2
   0  -2  14 9491.74 502.551  56
   0  -2  14 9160.97 531.997  30
   0   2  14 9396.04 499.574  43
   0  -2 -14 9346.50 576.268  42
   0   2 -14 10056.5 603.309  42
   0   2  14 9700.91 548.158  18
   0  -2  14 9300.62 552.247  18
   0  -2  14 9654.54 605.571  43
   0   2 -14 8943.77 606.450  31
   0  -2  15 14310.6 779.202  43
   0  -2 -15 14475.2 764.829  42
   0  -2  15 13450.0 707.287  18
   0   2  15 13234.6 689.179  18
   0  -2  15 13966.6 637.619  56
   0   2  15 13306.1 637.266  43
   0   2 -15 14468.9 773.474  42
   0  -2  15 14271.2 712.135  30
   0   2 -15 13536.6 654.622   2
   0  -2 -15 13606.4 718.657   2
   0   2  15 14582.8 740.238  30
   0  -2 -16 714.828 84.3296  34
   0  -2  16 631.414 172.296  30
   0   2 -16 712.801 91.8424  38
   0   2  16 573.258 157.774  18
   0  -2 -16 1024.10 93.4621  41
   0  -2 -16 840.680 95.3081  57
   0   2 -16 1272.37 254.337  42
   0   2 -16 835.488 83.5035  45
   0  -2  16 726.414 193.553  18
   0   2  16 900.790 201.195  30
   0  -2 -16 501.098 162.078   2
   0   2 -16 818.123 97.6055  57
   0  -2 -16 836.458 92.4147  10
   0   2 -16 849.155 168.331   2
   0  -2  16 777.359 198.153  43
   0   2 -16 809.584 96.5444  34
   0  -2 -16 806.069 101.004  26
   0   2 -16 871.295 95.4457  10
   0  -2 -16 796.708 94.7010  27
   0  -2 -16 852.750 85.1090  45
   0  -2 -16 905.449 197.351  42
   0  -2 -16 715.587 99.2177  47
   0  -2 -16 928.543 102.350  38
   0  -2 -17-18.5102 108.096   2
   0  -2 -17 98.9590 74.9031  47
   0   2 -17 54.1010 59.4353  38
   0   2 -17 52.7217 54.2773  10
   0  -2 -17 17.7539 56.7049  38
   0   2 -17 175.649 72.4762  15
   0  -2 -17 142.372 71.0939  21
   0   2 -17 48.6208 71.8152   2
   0   2 -17 36.2247 59.9184  57
   0  -2 -17 89.1258 51.8976  27
   0  -2 -17 36.1593 109.012  42
   0   2  17-5.20478 92.2312  30
   0   2 -17 82.5190 49.1179  27
   0   2 -17-8.15420 99.0414  42
   0   2 -17 72.7270 56.2360  49
   0  -2  17 66.2515 102.428  18
   0   2 -17 50.4798 55.6674  34
   0   2 -17 19.1981 64.7009  47
   0   2 -17 90.0553 45.8912  45
   0  -2  17 57.1829 81.9802  30
   0  -2 -17 173.192 66.8395  34
   0   2 -17 52.0884 49.0219  40
   0  -2  17 42.9296 33.9577  48
   0  -2 -17 38.6851 46.9000  45
   0  -2 -17-48.4622 66.1110  57
   0  -2 -17 68.3372 61.8627  10
   0   2  17 109.727 98.9815  18
   0  -2  17 77.6596 121.753  43
   0   2 -18 99.2637 64.8816  34
   0  -2  18-91.5618 136.600  43
   0  -2 -18 163.099 60.5699  10
   0   2  18 124.497 122.103  30
   0   2 -18 94.3977 57.0555  40
   0   2 -18 92.0071 70.0507  38
   0   2 -18 114.002 57.9547  49
   0  -2 -18 91.2092 66.9074  21
   0  -2 -18 92.6166 79.7831  47
   0   2 -18 50.3811 62.7672  57
   0  -2 -18 134.846 111.911  42
   0   2 -18 64.3190 60.3368  10
   0  -2 -18 105.929 59.5784  34
   0  -2  18 374.038 145.182  30
   0  -2 -18 65.6226 64.2305  57
   0   2 -18-0.23279 52.0415  27
   0  -2 -18 127.641 64.4261  27
   0  -2 -18 48.7302 61.4860  38
   0   2 -18 72.5350 60.3992  47
   0  -2  18 244.768 127.344  18
   0   2 -18 95.2556 105.184  42
   0   2 -18 51.2378 53.4329  45
   0  -2  18 122.123 40.4548  48
   0  -2 -18 140.781 59.4150  45
   0   2 -18 113.025 75.2170  15
   0  -2 -18 141.778 64.5513  15
   0   2 -18-64.6880 91.1278   2
   0   2  18-28.8205 91.5019  18
   0  -2 -18 191.253 99.6039   2
   0   2 -19 3704.21 187.139  45
   0   2 -19 4103.71 226.671  15
   0  -2 -19 3436.55 201.128  27
   0  -2 -19 3733.91 401.668   2
   0   2 -19 3489.43 185.759  27
   0   2 -19 3388.65 209.557  34
   0  -2 -19 3402.56 204.274  10
   0  -2  19 3575.08 169.299  48
   0  -2  19 3405.46 382.512  18
   0  -2 -19 3501.70 218.136  38
   0  -2 -19 3335.22 190.249  15
   0   2 -19 3665.49 218.099  57
   0   2 -19 3138.51 209.326  38
   0  -2  19 3609.21 371.632  30
   0  -2  19 3481.89 350.808  55
   0  -2  19 4183.21 433.408  43
   0   2 -19 3276.56 211.684  47
   0  -2 -19 3850.78 196.147  45
   0   2 -19 3536.00 190.361  49
   0   2 -19 3457.11 208.619  10
   0  -2 -19 3316.61 207.620  34
   0   2  19 3811.81 397.980  18
   0  -2 -19 3723.55 213.065  57
   0  -2 -19 3426.54 224.403  47
   0  -2 -19 3865.56 425.021  42
   0   2 -19 3832.89 211.958  40
   0   2 -19 2845.10 382.790  42
   0   2  19 3246.86 376.422  30
   0   2 -20 3366.95 182.707  45
   0  -2  20 3234.46 158.962  48
   0  -2  20 3300.97 374.909  18
   0   2 -20 3592.24 211.243  15
   0   2 -20 3147.16 180.436  49
   0   2 -20 3487.97 221.414  38
   0   2 -20 3265.57 206.637  10
   0  -2 -20 3376.68 185.470  45
   0  -2 -20 3080.19 200.411  34
   0   2 -20 3085.35 172.454  27
   0   2 -20 3021.03 203.465  57
   0   2 -20 3117.36 194.204  40
   0  -2 -20 3025.87 201.615  57
   0  -2 -20 3101.64 197.053  27
   0   2 -20 3092.17 207.259  47
   0  -2 -20 2968.82 192.317  10
   0  -2 -20 2874.25 197.458  38
   0   2 -20 3138.80 207.173  34
   0   2  20 3430.40 375.587  18
   0  -2 -20 3163.22 220.973  47
   0   2 -21 5029.27 247.246  40
   0  -2 -21 4518.92 238.509  27
   0  -2  21 4196.33 206.652  23
   0   2 -21 4570.06 212.445  27
   0  -2 -21 4388.66 242.004  57
   0   2 -21 5134.72 271.024  38
   0   2 -21 4427.87 247.976  47
   0   2 -21 4114.28 245.665  57
   0   2 -21 4306.81 242.456  10
   0   2 -21 4520.94 221.875  49
   0   2 -21 4578.14 214.612  45
   0  -2 -21 4606.16 256.218  38
   0   2 -21 4625.69 246.094  15
   0  -2 -21 4900.23 226.630  45
   0  -2  21 4652.35 194.858  48
   0  -2 -21 4384.47 260.358  47
   0   2 -22 430.190 77.2045  49
   0  -2 -22 370.861 91.7929  57
   0   2 -22 337.116 73.3865  45
   0  -2  22 328.278 65.2176  51
   0   2  22 413.394 61.5675  48
   0  -2 -22 263.118 86.4916  38
   0   2 -22 359.188 91.3267  57
   0   2 -22 385.866 82.7247  15
   0  -2  22 438.958 75.1048  23
   0  -2 -22 427.429 81.6205  45
   0   2 -22 264.509 73.9840  47
   0  -2 -22 392.562 86.5867  27
   0  -2  22 387.034 61.4434  48
   0   2 -22 491.195 89.6088  40
   0   2 -22 491.492 76.2365  27
   0  -2 -22 350.350 102.191  47
   0   2 -22 359.839 96.3167  38
   0  -2  23 2598.78 153.331  23
   0  -2 -23 2953.16 166.248  45
   0  -2 -23 2673.07 161.160   8
   0   2 -23 2548.35 195.675  38
   0   2 -23 2706.32 156.421  49
   0  -2  23 2614.31 131.745  48
   0   2 -23 3013.18 183.302  15
   0   2  23 2612.54 128.284  48
   0  -2 -23 2687.52 172.175  27
   0   2 -23 2359.11 169.357  47
   0  -2 -23 2587.35 185.604  38
   0   2 -23 2505.31 171.735   8
   0  -2 -23 2644.60 198.852  47
   0  -2  23 2783.72 158.641  51
   0   2 -23 2553.03 163.737  40
   0   2 -23 2819.27 160.581  45
   0   2 -23 2809.74 149.141  27
   0   2 -23 2530.76 184.482  57
   0   2 -24 41.9541 52.1097  15
   0  -2 -24 229.216 83.7901  58
   0  -2 -24 58.9875 47.0977   8
   0  -2 -24 127.310 60.4112  27
   0   2 -24 121.534 77.4441  38
   0   2  24 131.629 34.5269  48
   0   2 -24 29.6085 37.8922  49
   0   2 -24 128.322 50.0301  40
   0  -2  24 104.645 47.8048  51
   0   2  24 101.501 39.1958  51
   0  -2 -24 97.7455 68.8159  38
   0  -2  24 83.2880 49.6110  23
   0  -2 -24 128.738 57.4033  45
   0  -2  24 111.093 34.7619  48
   0   2 -24 118.368 59.3500   8
   0   2 -24 180.239 56.1073  45
   0   2 -24 115.450 43.1053  27
   0  -2 -25 131.413 45.9064   8
   0  -2  25 159.600 51.6736  23
   0   2 -25 95.8307 47.3326  15
   0   2 -25 156.652 39.0030  49
   0   2 -25 95.7567 41.6403  40
   0   2 -25 120.619 46.1542  45
   0  -2 -25 93.1131 56.9957  58
   0  -2 -25 143.406 54.1172  27
   0  -2  25 131.343 42.3885  51
   0   2 -25 130.413 71.7846  38
   0  -2 -25 98.6531 57.2113  38
   0  -2 -25 181.619 55.7914  45
   0   2  25 201.611 49.4928  23
   0   2 -25 253.538 64.4060   8
   0   2  25 136.384 35.6107  51
   0  -2  26 4957.69 187.669  37
   0  -2 -26 4898.81 181.434   8
   0  -2 -26 4666.28 192.736  58
   0  -2  26 4809.49 173.413  51
   0   2  26 4458.28 164.961  23
   0   2 -26 4947.46 195.187   8
   0  -2 -26 5097.21 185.208  45
   0  -2 -26 4595.83 201.656  38
   0   2 -26 4603.98 214.575  38
   0  -2 -26 4800.85 184.879  27
   0  -2  26 4993.19 176.680  23
   0   2  26 4494.94 149.546  51
   0   2 -26 4822.88 178.504  45
   0   2 -27 2799.22 146.025  58
   0  -2 -27 3042.00 118.040   8
   0  -2  27 2887.00 112.503  23
   0   2  27 2799.98 107.716  23
   0   2 -27 2480.59 139.444  38
   0  -2  27 2911.43 110.919  51
   0  -2 -27 3003.86 121.477  27
   0  -2 -27 2841.94 122.242  58
   0  -2 -27 3110.88 124.413  45
   0   2 -27 3046.00 119.531  45
   0  -2  27 2969.79 123.536  37
   0   2 -27 3047.41 131.783   8
   0  -2  28 2995.29 108.317  60
   0   2 -28 3400.58 114.452   8
   0   2 -28 2984.67 121.694  58
   0  -2  28 3021.98 103.517  37
   0   2 -28 2603.22 122.366  38
   0  -2 -28 3003.60 105.427  45
   0  -3   0-19.0938 28.4763  43
   0  -3   0 27.5182 40.8493   2
   0  -3   0 44.3268 38.6444  30
   0   3   0-8.75927 44.2770  54
   0  -3   0 54.2010 37.1837   1
   0   3   0 9.41379 34.0187  31
   0   3  -1 45781.4 1090.91  54
   0  -3   1 48328.0 976.672  55
   0  -3   1 48542.2 1017.51   1
   0   3   1 48841.8 1081.63  54
   0   3  -1 47045.5 1073.85  31
   0  -3   1 47286.9 1060.14  43
   0  -3   1 48121.8 1051.41  30
   0  -3  -1 45912.4 1070.76   3
   0  -3  -1 47049.8 1076.02   1
   0  -3  -1 46621.6 1097.43   2
   0   3   1 47786.3 1040.50  31
   0  -3  -2 68520.8 1453.71  56
   0   3   2 63616.7 1317.15  43
   0   3  -2 65366.4 1459.79  31
   0   3  -2 64239.2 1470.30  54
   0  -3   2 64116.8 1455.12  43
   0  -3   2 66585.9 1411.72  30
   0  -3   2 68951.7 1347.32   1
   0  -3  -2 63689.4 1463.54   1
   0  -3   2 65799.3 1327.23  55
   0  -3  -2 66202.5 1479.11   2
   0   3   2 67231.1 1445.80  54
   0  -3  -2 67683.5 1441.03   3
   0   3   3 1886.82 68.5095  43
   0  -3   3 2148.02 86.0714  55
   0  -3  -3 2099.65 155.551   1
   0   3  -3 1992.70 146.486  54
   0   3  -3 2076.25 144.505  19
   0  -3  -3 2204.58 137.861  42
   0  -3   3 1950.72 151.581  43
   0  -3   3 2100.43 73.4541   1
   0  -3   3 2158.86 124.121  30
   0  -3  -3 2606.49 145.131  56
   0  -3  -3 2225.85 158.248   2
   0   3  -3 1917.93 150.777  31
   0  -3  -3 2257.74 138.201   3
   0  -3   4 566165. 10827.6  30
   0   3  -4 533517. 10852.4  19
   0  -3   4 547352. 10936.2  43
   0  -3  -4 523484. 10861.3  42
   0  -3  -4 572355. 10837.2  56
   0  -3   4 552076. 10753.1  55
   0   3  -4 541409. 10913.2  54
   0  -3  -4 545435. 10918.0   2
   0  -3  -4 522337. 10923.7   1
   0  -3   4 530287. 10915.9  56
   0   3  -4 563820. 10870.6  42
   0  -3  -5 60000.4 1507.52   1
   0  -3  -5 63494.2 1497.75   2
   0   3  -5 62563.8 1417.93  19
   0  -3  -5 66282.6 1410.02  56
   0   3   5 63246.1 1323.78  43
   0  -3  -5 65259.5 1493.02  44
   0   3  -5 65427.7 1507.35  54
   0   3  -5 65769.8 1462.83  42
   0  -3  -5 59875.2 1452.85  42
   0   3   5 58845.6 1419.57  32
   0  -3   5 60974.7 1405.81  30
   0  -3   5 63026.2 1527.89  43
   0  -3   5 60962.7 1489.11  56
   0  -3   6 63090.6 1502.69  18
   0   3  -6 62365.2 1560.23  31
   0  -3  -6 62688.0 1503.35  42
   0   3   6 59879.0 1444.09  32
   0  -3  -6 65345.4 1544.81   2
   0   3   6 63465.5 1368.91  43
   0  -3  -6 65218.5 1526.90  44
   0  -3   6 61218.9 1520.01  56
   0   3  -6 65361.3 1552.09  54
   0  -3   6 63258.6 1451.95  30
   0  -3   6 65446.6 1584.89  43
   0  -3  -6 60604.0 1550.76   1
   0   3  -6 61948.4 1426.26  19
   0   3  -6 65448.8 1512.29  42
   0  -3  -7 26907.7 863.631   1
   0   3  -7 29923.6 836.406  42
   0  -3  -7 29202.4 843.875  44
   0  -3   7 28765.0 786.680  30
   0  -3  -7 28279.3 852.479   2
   0   3  -7 26149.2 861.322  31
   0   3   7 28069.6 764.181  32
   0  -3   7 28643.5 897.993  43
   0  -3  -7 29168.7 838.024  42
   0   3   7 27351.3 698.242  19
   0   3   7 27619.3 707.810  43
   0  -3   7 27232.4 817.580  18
   0   3  -7 28087.4 738.388  19
   0  -3   7 27043.9 835.144  56
   0   3  -8 1284.39 117.028  19
   0  -3   8 1447.80 168.076  18
   0  -3   8 1823.91 209.507  43
   0   3   8 1302.59 101.171  19
   0   3   8 1275.52 128.671  32
   0  -3  -8 1319.22 162.530  44
   0  -3   8 1353.45 144.396  30
   0   3  -8 1503.84 170.562  42
   0  -3  -8 1310.86 165.140  42
   0   3   8 1848.41 183.780  18
   0   3   8 1424.35 122.702  43
   0  -3  -8 1439.51 170.498   2
   0  -3   8 1275.89 156.956  56
   0   3  -8 1550.93 196.264  31
   0  -3   9 5849.59 319.374  30
   0   3  -9 5253.11 246.273  19
   0  -3   9 5125.16 327.185  18
   0  -3  -9 6069.19 362.513   2
   0   3   9 5761.29 338.531  18
   0  -3   9 5753.66 382.162  43
   0  -3   9 5524.71 336.886  56
   0   3   9 5496.63 279.467  32
   0   3  -9 5847.09 384.421  31
   0   3  -9 5981.08 354.165  42
   0   3   9 5599.31 273.253  43
   0  -3  -9 6114.18 352.884  44
   0   3   9 5554.31 208.281  19
   0  -3  -9 5688.77 343.457  42
   0   3 -10 11107.6 534.153  42
   0   3 -10 10376.3 565.438  31
   0  -3 -10 11113.5 535.000   2
   0  -3  10 10771.6 510.458  56
   0   3 -10 11490.2 387.106  19
   0  -3  10 11386.1 491.220  30
   0  -3 -10 11032.0 529.394  42
   0  -3  10 11567.8 584.898  43
   0  -3  10 11771.1 531.182  18
   0   3  10 11152.7 427.472  32
   0   3  10 11095.3 435.838  43
   0   3  10 11825.2 529.145  18
   0   3 -10 11934.3 480.575   2
   0  -3 -10 11644.4 534.317  44
   0   3 -11 16200.3 696.956  42
   0  -3 -11 16156.2 670.810  44
   0   3 -11 15586.4 602.957   2
   0   3 -11 16400.9 745.132  31
   0  -3  11 15547.6 632.986  30
   0   3  11 15708.4 566.744  43
   0   3  11 15724.9 541.519  32
   0   3  11 15744.0 660.156  18
   0  -3  11 17473.9 767.621  43
   0  -3  11 14467.3 636.486  56
   0  -3 -11 16057.1 689.684   2
   0  -3  11 16629.5 677.203  18
   0  -3 -11 16593.9 691.844  42
   0  -3 -12 298.357 117.695  44
   0  -3  12 380.448 134.117  18
   0  -3 -12 428.759 142.525   2
   0   3 -12 435.791 136.945  42
   0   3  12 783.865 157.550  18
   0   3  12 173.693 66.3914  32
   0  -3  12 232.016 76.0907  30
   0  -3  12 264.858 130.408  43
   0  -3  12 374.676 121.330  56
   0   3 -12 544.696 116.083   2
   0   3 -12 81.6728 116.010  31
   0  -3 -12 309.537 125.967  42
   0   3  12 189.917 68.8482  43
   0  -3 -13 20703.8 876.412  42
   0   3  13 19962.3 830.310  18
   0  -3  13 20890.2 847.720  18
   0  -3  13 21362.9 938.374  43
   0  -3 -13 21546.8 883.174   2
   0   3 -13 21353.5 780.698   2
   0   3  13 19859.8 647.678  32
   0  -3  13 21652.9 828.047  30
   0  -3  13 18885.8 790.604  56
   0   3 -13 20359.4 939.781  31
   0   3  13 20240.5 720.157  43
   0   3 -13 22734.6 919.745  42
   0  -3  14 18346.7 773.020  30
   0   3 -14 17540.6 716.336   2
   0  -3  14 17471.8 793.620  18
   0  -3  14 18042.2 880.463  43
   0  -3 -14 17044.5 807.718   2
   0   3 -14 16356.6 863.338  31
   0  -3 -14 17217.9 816.129  42
   0   3 -14 17215.8 831.354  42
   0   3  14 16501.7 768.500  18
   0  -3  14 16022.5 727.747  56
   0  -3  15 10422.0 572.089  56
   0  -3 -15 11075.9 646.936   2
   0  -3 -15 10967.5 658.597  42
   0   3 -15 11022.9 562.377   2
   0  -3  15 10219.9 620.158  18
   0   3  15 10723.3 615.559  18
   0   3 -15 10030.6 690.217  31
   0  -3  15 11055.4 700.951  43
   0  -3  15 10313.5 583.230  30
   0   3 -15 10940.5 674.770  42
   0  -3  16 692.493 203.098  43
   0  -3 -16 879.787 100.439  38
   0   3  16 977.328 212.490  30
   0  -3  16 976.203 206.756  18
   0  -3 -16 726.169 98.9644  47
   0   3 -16 610.511 85.6051  10
   0   3 -16 726.954 198.879  42
   0  -3 -16 724.447 90.7057  27
   0  -3 -16 883.487 207.468   2
   0  -3 -16 832.988 92.6808  57
   0  -3 -16 884.094 96.2160  34
   0   3 -16 745.633 78.0090  45
   0   3 -16 761.660 86.3969  49
   0   3 -16 757.734 157.775   2
   0  -3 -16 1010.74 92.8151  41
   0  -3 -16 826.721 89.5458  10
   0   3 -16 743.180 90.4826  38
   0  -3  16 888.022 185.904  30
   0  -3 -16 907.922 89.6294  45
   0  -3  16 823.531 71.3798  48
   0   3 -16 883.024 99.6749  34
   0   3  16 1109.02 218.979  18
   0   3 -16 773.934 92.0543  40
   0  -3 -16 805.413 103.777  26
   0   3 -16 877.834 101.798  57
   0  -3 -16 901.912 108.600  21
   0  -3 -16 1029.06 207.916  42
   0   3 -17 4591.88 203.528  45
   0   3 -17 4384.24 233.211  57
   0   3 -17 4780.04 232.263  47
   0   3 -17 4697.89 467.582  42
   0  -3 -17 5290.56 473.051  42
   0   3 -17 5282.49 200.687  24
   0   3 -17 5158.36 250.868  38
   0  -3 -17 5132.40 246.615  38
   0  -3 -17 4552.49 229.028  27
   0  -3  17 4655.04 463.635  43
   0  -3 -17 4440.91 225.345  57
   0   3 -17 4771.94 238.198  34
   0   3  17 5244.04 452.806  18
   0  -3  17 4890.25 390.097  55
   0   3 -17 4671.33 221.417  49
   0  -3 -17 5220.83 467.066   2
   0  -3 -17 5226.73 219.237  41
   0   3 -17 4717.90 377.674   2
   0   3 -17 5151.48 242.476  40
   0  -3  17 5422.73 435.278  30
   0  -3 -17 5021.43 247.762  21
   0   3  17 5544.69 488.230  30
   0  -3  17 4609.59 193.040  48
   0  -3 -17 4457.40 246.795  47
   0  -3  17 4838.51 445.502  18
   0  -3 -17 4763.13 228.231  10
   0  -3 -17 5380.32 220.943  45
   0  -3 -17 5072.36 240.303  34
   0   3 -17 4933.19 239.950  10
   0  -3  18 13197.9 770.320  18
   0  -3 -18 12804.5 435.463  57
   0  -3 -18 12397.5 458.045  47
   0   3 -18 12866.6 448.117  57
   0   3 -18 12880.0 443.509  10
   0   3 -18 13543.4 430.694  49
   0   3 -18 13065.4 400.737  45
   0  -3  18 13146.8 385.729  48
   0   3 -18 13442.2 459.080  38
   0   3  18 12796.5 740.514  18
   0   3 -18 14112.5 454.080  40
   0  -3 -18 13230.1 789.492  42
   0  -3 -18 12839.2 432.115  10
   0  -3 -18 13847.7 415.465  45
   0   3 -18 13091.8 453.520  15
   0   3 -18 14073.3 388.964  24
   0  -3 -18 12832.4 439.588  34
   0  -3  18 13359.4 721.673  30
   0   3 -18 12756.5 443.017  47
   0  -3 -18 12554.4 763.732   2
   0   3 -18 12751.0 441.721  34
   0   3  18 14416.8 817.267  30
   0  -3  18 13523.3 825.686  43
   0  -3 -18 12414.3 434.390  27
   0   3 -18 14138.1 848.307  42
   0  -3 -18 12769.1 445.431  38
   0  -3 -18 12795.1 455.255  21
   0  -3 -19 3170.41 177.347  45
   0  -3 -19 2697.50 182.382  34
   0   3 -19 2797.09 187.020  15
   0   3  19 3260.39 377.709  30
   0  -3 -19 2864.25 184.847  27
   0  -3 -19 2475.96 168.947  10
   0   3 -19 2818.53 191.461  57
   0   3 -19 2513.58 181.608  34
   0  -3 -19 2678.94 186.275  38
   0  -3  19 3046.20 363.153  18
   0   3 -19 2648.84 190.146  38
   0  -3  19 2784.46 148.592  48
   0   3 -19 2922.68 191.535  40
   0  -3  19 2989.29 334.718  30
   0   3 -19 2683.88 142.016  24
   0   3 -19 2714.55 171.923  49
   0  -3  19 2486.24 353.960  43
   0   3 -19 3001.28 166.571  45
   0  -3 -19 2973.45 207.769  47
   0  -3  19 2506.72 159.379  23
   0  -3 -19 2984.77 193.585  21
   0  -3 -19 2556.58 178.413  57
   0   3 -19 2661.12 181.736  47
   0   3 -19 2858.19 193.977  10
   0   3  19 2943.56 347.063  18
   0  -3 -20-66.9031 72.2352  34
   0  -3  20-51.0624 56.6294  23
   0  -3 -20-96.4629 74.5037  27
   0  -3 -20-22.7914 64.7870  38
   0   3 -20 69.2917 56.7977  45
   0   3 -20 94.7319 68.3902  34
   0   3 -20-16.2907 63.5513  57
   0  -3 -20-123.799 74.9760  57
   0  -3 -20 87.4638 62.1488  45
   0  -3  20 21.0993 51.7983  51
   0   3 -20-13.7110 78.6979  38
   0  -3  20 28.4013 40.8158  48
   0  -3 -20-1.39572 57.6072  10
   0  -3 -20 52.7995 63.4530  21
   0   3 -20 26.5216 63.1382  40
   0   3 -20 49.4129 65.0821  47
   0   3 -20 34.2662 37.7620  24
   0   3 -20-3.37143 51.0476  49
   0   3 -20-5.26452 69.7252  15
   0   3 -20 34.4771 67.9162  10
   0  -3 -20 125.039 79.1621  47
   0   3 -21 4629.94 260.442  38
   0  -3 -21 4351.98 238.997  57
   0  -3 -21 4995.92 228.736  45
   0   3 -21 4652.72 255.709  57
   0   3 -21 4994.99 237.401  49
   0   3 -21 5197.43 263.061  15
   0  -3 -21 4703.45 243.305  21
   0   3 -21 4305.67 239.205  47
   0  -3 -21 4532.94 264.782  47
   0  -3  21 4793.25 218.463  23
   0  -3  21 4644.05 197.308  48
   0   3 -21 4977.41 221.975  45
   0  -3  21 4751.54 226.158  51
   0  -3 -21 4784.50 255.731  38
   0   3 -21 4178.25 237.072  10
   0  -3 -21 4874.03 248.992  27
   0   3 -21 4842.27 249.620  40
   0   3 -22 3924.35 217.800  40
   0   3 -22 3754.96 198.883  49
   0   3 -22 3374.58 214.942  57
   0   3 -22 3915.83 191.442  45
   0  -3  22 3982.46 196.910  51
   0   3 -22 3805.57 219.039  15
   0   3 -22 3434.68 205.348  47
   0  -3 -22 3549.34 216.938  38
   0  -3 -22 4035.98 199.030  45
   0  -3  22 3918.37 192.622  23
   0   3 -22 3803.30 234.098  38
   0  -3 -22 3381.06 225.751  47
   0  -3 -22 3616.62 204.566  21
   0  -3 -22 3786.48 215.097  27
   0  -3  22 3848.20 171.454  48
   0   3 -23 1.51211 58.9794  40
   0   3 -23 23.7182 63.9339  57
   0  -3  23 52.5906 51.9646  23
   0  -3 -23 28.5309 64.3938  38
   0  -3  23 25.2560 34.0671  48
   0  -3 -23 41.4598 60.1827  27
   0  -3 -23 9.50979 57.9646  58
   0  -3  23-7.92263 51.3003  51
   0   3  23-2.88545 32.6866  48
   0   3 -23 107.201 58.3741  45
   0   3 -23 112.769 63.8589   8
   0   3 -23 19.2872 76.1781  38
   0  -3 -23 38.7003 54.9576  45
   0  -3 -23-89.3105 90.3153  47
   0   3 -23 134.851 69.2984  15
   0   3 -23 5.29099 48.4381  49
   0  -3 -23-18.7092 47.4406   8
   0   3 -24 1490.43 119.899  40
   0  -3 -24 1439.47 107.605   8
   0  -3 -24 1651.42 120.920  45
   0  -3  24 1557.70 114.197  51
   0   3 -24 1641.91 114.320  45
   0  -3 -24 1505.67 124.911  27
   0   3 -24 1580.01 145.656  38
   0   3 -24 1672.39 129.492   8
   0  -3  24 1519.03 110.523  23
   0  -3 -24 1634.41 128.401  58
   0   3 -24 1571.18 126.922  15
   0  -3 -24 1355.20 124.399  38
   0   3 -24 1538.33 113.895  49
   0  -3  24 1640.53 93.6495  48
   0  -3 -25 2629.50 132.749   8
   0  -3 -25 2623.53 145.749  58
   0   3 -25 2687.66 173.008  38
   0   3 -25 2649.27 149.930   8
   0   3  25 2670.20 113.627  51
   0   3 -25 2694.79 149.281  15
   0   3 -25 2654.39 142.304  40
   0  -3 -25 2800.33 141.609  45
   0  -3 -25 2861.12 152.381  27
   0  -3  25 2726.46 135.927  23
   0  -3  25 2617.90 135.104  51
   0   3 -25 2598.55 133.958  45
   0   3 -25 2676.10 134.175  49
   0  -3 -25 2583.59 154.111  38
   0  -3  25 2726.29 143.879  37
   0   3  26 154.091 37.2402  23
   0  -3 -26 78.6034 36.2792  58
   0  -3  26 83.5427 39.1705  37
   0  -3 -26 142.816 44.9682  45
   0  -3 -26 105.777 35.0775   8
   0   3 -26 107.638 39.8859  15
   0   3 -26 114.825 37.9613  45
   0  -3  26 141.109 38.9724  23
   0   3 -26 118.691 45.9620   8
   0  -3 -26 226.323 53.3495  27
   0   3 -26 92.2668 25.1014  49
   0   3 -26 103.712 35.9809  40
   0  -3  26 105.430 38.1641  51
   0   3 -26 90.8548 50.9551  38
   0  -3  27 1124.34 64.8750  23
   0  -3 -27 1255.69 76.7712  27
   0   3 -27 1153.71 94.0083  58
   0  -3 -27 1176.34 61.5320   8
   0   3 -27 1168.04 91.7471  38
   0  -3 -27 1253.81 75.6956  45
   0   3 -27 1171.20 78.4438   8
   0  -3  27 1123.82 66.7419  51
   0   3  27 1098.11 61.4857  23
   0  -3  27 1391.88 78.2237  37
   0  -3 -28 975.597 53.0131  45
   0   3 -28 971.760 65.9797  58
   0  -3  28 974.106 55.1122  60
   0   3 -28 1026.59 56.6456   8
   0   3 -28 897.433 65.0029  38
   0  -4   0 262233. 5096.47  30
   0   4   0 259784. 5091.89  31
   0  -4   0 250209. 5075.99   1
   0   4   0 251388. 5131.09  54
   0  -4   0 250270. 5033.42  43
   0   4  -1 196660. 4110.69  31
   0   4   1 206037. 4075.94  31
   0   4   1 200004. 4170.81  19
   0  -4  -1 212683. 4173.02  56
   0  -4  -1 192057. 4113.09   3
   0  -4   1 193876. 4078.91  43
   0  -4   1 214076. 4094.89  30
   0   4   1 199549. 4128.71  54
   0  -4  -1 191689. 4140.77   2
   0   4  -1 197740. 4145.69  54
   0  -4   1 201651. 4045.09   1
   0  -4  -1 203499. 4119.96   1
   0  -4  -2 222037. 4528.68   3
   0   4  -2 214855. 4572.45  54
   0   4   2 222532. 4473.48  31
   0  -4   2 225156. 4494.62  30
   0   4  -2 217393. 4551.49  31
   0  -4  -2 222603. 4585.35   2
   0   4   2 221115. 4572.03  19
   0  -4  -2 210916. 4552.25   1
   0  -4   2 221976. 4416.56   1
   0  -4   2 223463. 4536.31  43
   0  -4  -2 230885. 4562.85  56
   0  -4   2 220316. 4362.44  55
   0   4   2 224095. 4538.77  54
   0  -4   3 177783. 3670.60  43
   0   4  -3 171355. 3667.97  31
   0  -4  -3 178397. 3695.14   2
   0  -4  -3 180139. 3639.38  56
   0   4  -3 173679. 3669.11  19
   0  -4  -3 181923. 3631.68   3
   0  -4   3 172993. 3457.48  55
   0   4   3 169231. 3630.05  54
   0  -4   3 175369. 3471.50   1
   0  -4   3 173324. 3584.40  30
   0   4  -3 174354. 3683.00  54
   0  -4  -3 173484. 3688.25   1
   0   4   3 173656. 3654.84  19
   0  -4   4 67952.0 1552.06  56
   0  -4   4 68146.5 1426.08  30
   0  -4   4 69439.5 1538.66  43
   0  -4  -4 67688.7 1466.68  42
   0  -4  -4 65350.9 1531.98   1
   0  -4  -4 68376.7 1535.87   2
   0   4  -4 67270.6 1528.99  31
   0  -4  -4 70113.3 1462.21  56
   0  -4  -4 74375.8 1479.81   3
   0  -4   4 69328.4 1302.30  55
   0   4  -4 66856.7 1494.94  19
   0  -4  -4 69397.4 1531.68  44
   0   4   4 68613.6 1475.88  19
   0   4   4 70117.0 1479.54  54
   0   4  -4 70597.7 1534.97  54
   0  -4  -5 9882.19 356.959  56
   0   4  -5 9448.62 419.995  31
   0   4   5 9918.01 365.880  19
   0  -4  -5 10087.1 423.314   2
   0  -4  -5 9591.17 408.120  44
   0  -4   5 9812.43 275.709  55
   0  -4   5 10210.9 430.175  43
   0  -4   5 9404.33 392.865  18
   0  -4   5 9932.56 430.386  56
   0   4  -5 9410.57 382.673  42
   0   4  -5 9985.58 385.572  19
   0  -4  -5 9773.00 380.410  42
   0  -4  -5 9849.89 430.220   1
   0   4  -5 10223.8 417.727  54
   0  -4   5 9984.26 352.040  30
   0   4   6 55251.1 1179.64  43
   0   4   6 55430.5 1328.98  19
   0   4  -6 55933.6 1362.19  19
   0  -4   6 56223.3 1341.46  30
   0   4  -6 58424.7 1484.06  31
   0  -4   6 57379.9 1247.35  55
   0   4  -6 59848.5 1407.90  42
   0  -4  -6 58542.5 1458.34   2
   0  -4   6 55803.7 1450.77  56
   0  -4  -6 54698.5 1464.47   1
   0  -4   6 57435.4 1417.44  18
   0   4  -6 58194.0 1462.34  54
   0  -4  -6 59685.0 1450.86  44
   0   4   6 53271.2 1361.15  32
   0  -4  -6 58141.5 1337.62  56
   0  -4  -6 54528.5 1390.26  42
   0  -4   6 57525.6 1478.73  43
   0   4   7 3523.73 150.104  43
   0   4  -7 3657.61 288.345  31
   0   4  -7 3163.35 210.078  19
   0  -4  -7 3793.05 265.477  44
   0  -4  -7 3716.98 285.055   1
   0   4   7 3374.91 223.071  32
   0  -4  -7 3755.16 275.971   2
   0   4  -7 3702.15 251.056  42
   0   4  -7 4374.14 291.170  54
   0   4   7 3530.62 200.407  19
   0  -4   7 3852.81 288.596  43
   0  -4   7 3566.84 263.585  56
   0  -4   7 3420.47 182.977  55
   0  -4   7 3856.95 229.023  30
   0  -4  -7 3539.27 245.246  42
   0  -4   7 3632.55 255.884  18
   0   4   8 3258.41 161.247  43
   0   4  -8 3527.72 220.432  19
   0   4  -8 3592.33 264.286  42
   0  -4  -8 3579.97 270.368  44
   0   4   8 3477.62 196.497  19
   0  -4  -8 3738.53 286.050   2
   0  -4   8 3298.17 252.915  18
   0  -4   8 3717.99 240.367  30
   0  -4   8 3608.81 297.396  43
   0  -4  -8 3811.24 269.012  42
   0   4  -8 3472.24 298.637  31
   0  -4   8 3354.54 195.233  55
   0   4   8 3513.12 230.158  32
   0  -4   8 3418.24 268.735  56
   0   4  -9 10677.3 500.172  42
   0  -4   9 10133.0 498.320  56
   0  -4   9 10136.8 440.668  30
   0   4   9 9935.66 342.043  43
   0   4  -9 9218.94 517.080  31
   0  -4  -9 10596.7 492.053  42
   0   4  -9 10124.4 401.669  19
   0   4   9 9696.73 416.582  32
   0  -4   9 11057.0 506.385  18
   0  -4  -9 10220.2 490.206  44
   0  -4  -9 10954.6 521.242   2
   0  -4   9 10087.0 390.798  55
   0   4   9 9336.85 346.894  19
   0   4   9 10533.8 492.420  18
   0  -4   9 10222.7 541.394  43
   0  -4 -10 204.432 106.956  42
   0  -4  10 258.572 122.635  18
   0   4 -10 192.527 63.6180  19
   0   4  10 478.674 131.679  18
   0  -4  10 148.001 119.511  43
   0   4 -10 372.064 124.353  42
   0   4 -10 158.934 109.818  31
   0   4  10 128.535 48.6570  43
   0  -4 -10 337.360 122.058  44
   0  -4 -10 326.580 104.852   2
   0  -4  10 236.427 84.9545  30
   0  -4  10 161.022 75.3170  56
   0   4  10 72.1919 48.3874  32
   0   4  11 25384.3 797.751  32
   0  -4 -11 26516.2 946.543  42
   0  -4  11 24358.2 921.114  56
   0  -4 -11 26035.4 968.252   2
   0  -4 -11 24770.8 923.545  44
   0   4 -11 26328.8 952.925  42
   0  -4  11 26777.2 1028.61  43
   0   4 -11 26886.3 842.771   2
   0   4 -11 25784.5 1023.25  31
   0   4  11 26340.4 929.819  18
   0  -4  11 26135.0 873.030  30
   0  -4  11 24745.0 923.910  18
   0  -4 -12 644.186 137.732  42
   0   4 -12 585.917 120.374   2
   0  -4  12 715.708 125.530  55
   0   4  12 647.954 141.652  18
   0   4 -12 809.565 161.500  42
   0   4 -12 705.304 189.210  31
   0  -4 -12 610.588 148.598   2
   0  -4  12 708.202 163.022  18
   0  -4  12 817.902 203.472  43
   0   4  12 677.357 113.212  32
   0  -4  12 673.749 135.779  30
   0  -4  12 512.754 131.891  56
   0  -4 -12 680.177 153.193  44
   0  -4 -13 3469.10 333.147  44
   0  -4  13 3757.78 282.019  55
   0  -4 -13 4008.02 363.887  42
   0  -4  13 3663.00 378.219  43
   0   4 -13 3715.16 388.047  31
   0   4  13 3785.49 258.215  32
   0  -4 -13 4261.87 379.307   2
   0   4  13 3793.26 340.719  18
   0  -4  13 4105.08 324.635  30
   0  -4  13 3928.01 351.669  18
   0   4 -13 3569.86 279.768   2
   0   4 -13 3366.29 346.831  42
   0  -4  13 3507.03 325.970  56
   0   4 -14 12313.4 759.166  31
   0  -4  14 11945.1 632.148  56
   0  -4 -14 12633.1 699.739   2
   0   4 -14 13036.0 719.138  42
   0  -4  14 12471.1 570.986  55
   0  -4  14 12012.7 664.759  18
   0  -4  14 12168.2 616.726  30
   0   4  14 12049.1 647.072  18
   0  -4  14 13212.0 764.044  43
   0   4 -14 12547.5 583.937   2
   0  -4 -14 12053.3 672.686  42
   0  -4 -15 2640.30 162.625  27
   0  -4  15 3051.92 315.284  56
   0  -4  15 2918.73 322.294  18
   0   4 -15 2771.93 328.777  42
   0  -4  15 2823.34 297.696  30
   0  -4 -15 2984.09 341.880   2
   0  -4 -15 3350.15 359.118  42
   0   4 -15 3093.51 164.225  49
   0   4  15 2661.56 305.660  18
   0  -4 -15 3013.19 156.244  41
   0  -4  15 2897.34 366.018  43
   0   4 -15 2713.56 361.536  31
   0  -4  15 2461.73 138.358  23
   0  -4 -15 2923.72 149.760  45
   0   4 -15 3199.27 289.399   2
   0  -4 -15 2663.87 168.177  26
   0   4 -16 14963.8 467.395  40
   0  -4 -16 15050.4 489.814  21
   0   4 -16 13340.0 449.304  34
   0  -4  16 14247.7 717.504  56
   0   4 -16 14212.1 414.066  45
   0  -4 -16 13962.2 454.747  27
   0   4 -16 15659.4 421.806  24
   0  -4 -16 14806.6 457.371  38
   0  -4 -16 13903.6 443.380  34
   0  -4  16 14524.1 408.111  48
   0  -4 -16 14135.5 442.601  57
   0  -4  16 14174.6 785.085  18
   0   4  16 15696.3 793.959  18
   0  -4  16 15327.3 738.188  30
   0  -4 -16 14321.1 479.811  47
   0   4 -16 14473.4 463.275  38
   0  -4  16 15975.5 898.236  43
   0  -4 -16 13801.5 463.143  26
   0  -4 -16 15438.8 811.369  42
   0   4 -16 15375.2 842.981  42
   0  -4 -16 15515.8 436.364  45
   0   4 -16 14823.5 458.301  10
   0   4 -16 14375.5 459.765  57
   0  -4 -16 14367.7 438.807  10
   0   4 -16 15219.0 421.567  46
   0  -4 -16 16535.5 856.433   2
   0   4 -16 15042.4 453.197  49
   0  -4  16 13534.8 418.275  23
   0   4 -16 14117.7 884.663  31
   0  -4 -16 15273.2 436.452  41
   0   4 -17 53909.3 1801.29  42
   0   4 -17 50026.7 1114.87  46
   0   4 -17 51853.7 1189.32  40
   0   4  17 49355.4 1650.64  18
   0  -4  17 53082.0 1613.74  30
   0  -4 -17 45326.7 1170.59  26
   0  -4  17 48094.4 1122.94  23
   0   4 -17 51443.4 1192.33  38
   0  -4  17 50271.1 1695.70  18
   0  -4 -17 46669.7 1151.09  34
   0  -4 -17 46915.0 1148.63  57
   0  -4 -17 46963.0 1164.42  27
   0   4 -17 48522.0 1113.25  45
   0  -4 -17 47137.7 1197.01  47
   0  -4 -17 51492.9 1137.22  45
   0  -4 -17 47122.9 1143.92  10
   0  -4 -17 51348.9 1139.58  41
   0  -4 -17 49959.7 1696.45  42
   0   4 -17 46218.1 1148.25  47
   0   4 -17 47693.1 1171.70  57
   0   4  17 50278.8 1719.64  30
   0   4 -17 46766.4 1160.25  34
   0   4 -17 51074.8 1165.64  49
   0  -4  17 49727.1 1104.44  48
   0  -4 -17 50539.5 1210.43  21
   0  -4  17 51612.0 1832.17  43
   0   4 -17 51985.7 1119.95  24
   0  -4 -17 50583.7 1734.63   2
   0   4 -17 49636.5 1173.53  10
   0  -4 -17 48311.8 1169.29  38
   0   4 -18 1373.63 134.094  10
   0  -4 -18 1242.52 137.656  47
   0  -4 -18 1235.44 127.986  27
   0  -4 -18 1260.48 140.316  21
   0  -4 -18 1346.80 125.550  34
   0  -4  18 976.040 215.417  18
   0  -4 -18 1287.27 245.573  42
   0  -4 -18 1390.99 267.443   2
   0   4 -18 1349.21 128.855  47
   0   4 -18 1289.11 104.096  46
   0  -4 -18 1230.94 117.025  10
   0   4 -18 1450.99 139.927  38
   0  -4 -18 1290.02 119.721  57
   0   4 -18 1363.73 112.245  45
   0  -4 -18 1280.17 132.014  38
   0   4  18 1350.90 257.907  30
   0  -4  18 1043.88 230.657  43
   0  -4  18 1201.07 110.778  51
   0   4 -18 1348.37 125.207  49
   0  -4 -18 1400.68 121.155  45
   0  -4  18 1609.59 112.430  48
   0   4 -18 1518.19 139.119  57
   0   4  18 1367.18 244.764  18
   0  -4 -18 1381.72 122.752  41
   0   4 -18 1229.22 133.388  40
   0  -4  18 1189.57 106.851  23
   0   4 -18 1538.72 265.508  42
   0   4 -18 1343.48 124.768  34
   0   4 -18 1411.15 107.274  24
   0   4 -19 166.732 67.2679  47
   0   4 -19 311.880 78.6477  40
   0  -4 -19 314.216 75.6976  27
   0  -4 -19 446.613 83.8471  38
   0  -4 -19 241.328 69.5635  34
   0  -4 -19 289.507 92.1527  21
   0   4  19 274.353 116.356  30
   0  -4 -19 357.848 73.7706  45
   0   4 -19 438.210 98.1162  38
   0  -4  19 422.259 79.0429  51
   0  -4 -19 303.849 69.8270  10
   0   4 -19 224.336 65.1966  10
   0   4 -19 414.770 94.1475  15
   0   4 -19 323.888 70.9445  45
   0   4 -19 434.465 65.0920  24
   0   4 -19 270.669 72.1334  49
   0   4 -19 390.153 87.8362  34
   0  -4 -19 383.148 95.8464  47
   0  -4  19 285.339 148.129  18
   0   4  19 148.894 112.088  18
   0  -4 -19 303.088 74.4426  57
   0  -4  19 295.154 71.9043  23
   0   4 -19 301.364 82.9116  57
   0  -4  19 264.475 56.6186  48
   0   4 -20 5852.14 278.030  40
   0   4 -20 5410.09 218.233  24
   0  -4 -20 4949.95 267.161  21
   0  -4 -20 4712.25 274.885  47
   0   4 -20 5216.98 271.987  38
   0  -4 -20 4909.68 255.232  27
   0   4 -20 5014.61 249.462  47
   0   4 -20 5643.77 278.472  15
   0  -4  20 5184.77 241.657  51
   0  -4 -20 5018.05 249.935  57
   0  -4 -20 5793.42 245.894  45
   0   4 -20 4911.81 256.321  10
   0   4 -20 4986.35 263.589  57
   0  -4 -20 4855.72 253.820  38
   0  -4  20 5291.76 216.044  48
   0   4 -20 5589.38 257.921  49
   0  -4  20 5351.52 236.342  23
   0   4 -20 5384.43 232.044  45
   0  -4 -21 18760.2 577.017  27
   0  -4  21 19443.2 542.220  23
   0   4 -21 17159.6 551.537  47
   0  -4 -21 18682.9 566.564  58
   0   4 -21 20243.6 514.641  24
   0   4 -21 17916.0 573.730  10
   0   4 -21 19379.7 568.844  49
   0  -4  21 19710.9 554.106  51
   0  -4 -21 20197.3 552.064  45
   0   4 -21 18285.0 595.336  38
   0  -4 -21 18389.7 586.344  21
   0   4 -21 17595.8 577.391  57
   0  -4  21 19316.7 512.629  48
   0   4 -21 19374.7 534.834  45
   0  -4 -21 18367.8 607.682  47
   0  -4 -21 18673.8 578.184  38
   0   4 -21 20037.4 594.481  40
   0   4 -21 21199.2 612.470  15
   0  -4 -22 146.609 65.1041  45
   0   4 -22 177.837 43.8453  24
   0   4 -22 43.2748 65.1735  15
   0   4 -22 73.4912 52.3519  45
   0  -4  22 110.236 39.7235  48
   0   4 -22 100.723 69.2033   8
   0  -4 -22 213.831 78.2819  21
   0   4 -22 123.628 74.3657  38
   0  -4 -22 137.625 76.7963  27
   0   4 -22 120.807 69.5552  49
   0  -4 -22 65.9677 47.3365   8
   0   4 -22 36.8401 67.8205  40
   0  -4  22 134.707 59.1619  51
   0  -4  22 120.213 68.4301  23
   0  -4 -22 71.1517 83.8203  47
   0  -4 -22 90.3365 59.3844  38
   0   4 -22 128.540 73.3955  57
   0  -4 -22 172.480 63.7382  58
   0   4 -23 5912.05 281.099  38
   0  -4 -23 6008.20 265.501  27
   0   4 -23 5903.10 256.122   8
   0   4 -23 6014.81 267.713  40
   0   4 -23 6012.24 253.789  49
   0  -4 -23 6042.12 241.160  45
   0   4 -23 6143.75 236.361  45
   0  -4 -23 5221.43 249.834  38
   0  -4 -23 5526.93 248.662  21
   0  -4  23 5989.41 245.006  51
   0  -4  23 6414.37 244.135  23
   0   4  23 5586.49 196.062  48
   0  -4 -23 5850.27 228.576   8
   0   4 -23 6571.90 280.198  15
   0  -4  23 5708.20 209.503  48
   0  -4 -23 5799.48 247.531  58
   0  -4  24 8106.84 246.834  48
   0   4 -24 7843.12 323.332  38
   0  -4 -24 8900.27 289.797  45
   0   4 -24 9128.76 318.521  15
   0   4 -24 8248.68 305.129  40
   0  -4  24 8585.28 281.122  23
   0   4 -24 8262.91 291.362  49
   0   4 -24 8278.56 275.405  45
   0  -4 -24 7995.08 265.478   8
   0  -4 -24 8338.61 303.319  27
   0  -4  24 8601.44 289.621  37
   0   4 -24 8215.16 298.266   8
   0  -4 -24 7330.55 289.490  38
   0  -4  24 8327.48 285.095  51
   0  -4 -24 7853.56 282.829  58
   0   4 -25 54.7602 50.2492   8
   0  -4  25 78.8918 43.4218  23
   0  -4  25 12.5689 44.0937  37
   0  -4 -25-20.2391 40.3065  58
   0  -4  25 8.10753 39.9065  51
   0   4 -25-66.3198 43.6823  49
   0  -4 -25 66.8999 53.5784  27
   0   4 -25 37.2644 48.8949  40
   0   4 -25 51.3629 47.3688  15
   0  -4 -25 73.1586 48.6287  45
   0   4 -25-40.1710 38.7181  45
   0  -4 -25 68.0418 33.5829   8
   0   4 -25 66.8838 60.5584  38
   0  -4 -26 668.878 70.4509  27
   0   4 -26 569.450 59.6016  40
   0  -4  26 678.404 64.7067  37
   0  -4 -26 663.345 65.3825  45
   0   4 -26 707.881 67.6865  15
   0   4 -26 601.107 55.8293  49
   0   4  26 597.276 53.8246  23
   0  -4  26 569.215 56.7114  51
   0   4 -26 653.363 81.3764  38
   0  -4 -26 573.131 46.6101   8
   0   4 -26 673.621 68.9707   8
   0  -4  26 599.209 56.1656  23
   0   4  27 791.759 47.4841  23
   0  -4 -27 908.699 65.1018  27
   0  -4  27 788.425 51.9505  23
   0  -4  27 826.155 56.8964  37
   0  -4 -27 971.013 63.1883  45
   0  -4  27 754.882 62.3916  60
   0  -4  27 671.015 51.3880  51
   0   4 -27 777.314 76.5427  58
   0   4 -27 757.739 72.6317  38
   0   4 -27 921.683 64.6809   8
   0   5   0 18.6649 48.5196  31
   0  -5   0 32.0065 62.2410  56
   0  -5   0 88.9495 35.1423  43
   0  -5   0 43.3091 51.5413   1
   0   5   0 31.3108 54.2791  54
   0  -5   0 6.00850 53.9415   2
   0   5   0 51.7027 66.1168  19
   0  -5  -1 159189. 3416.42  44
   0  -5   1 160851. 3299.14  43
   0  -5   1 157690. 3438.47  56
   0  -5   1 159214. 3274.16   1
   0  -5  -1 156816. 3392.68   2
   0   5   1 158531. 3308.80  31
   0  -5  -1 161254. 3414.68  56
   0   5   1 156046. 3370.08  54
   0   5  -1 158094. 3393.26  54
   0  -5   1 163945. 3324.52  30
   0  -5  -1 151061. 3356.46   3
   0   5   1 161786. 3433.75  19
   0  -5  -1 156658. 3347.37   1
   0   5  -1 167087. 3446.01  19
   0   5  -1 158085. 3358.85  31
   0   5   2 12601.3 454.623  54
   0  -5  -2 12464.2 442.817   3
   0  -5  -2 12577.8 480.206   2
   0  -5   2 12382.4 431.748  43
   0  -5   2 12828.3 473.470  18
   0   5  -2 13199.2 488.951  19
   0  -5  -2 12013.2 454.697   1
   0  -5  -2 12585.8 480.850  44
   0   5   2 12804.1 488.926  19
   0   5  -2 13002.6 480.617  54
   0  -5  -2 12376.7 467.816  56
   0  -5   2 12661.1 499.789  56
   0   5   2 12800.4 405.929  31
   0   5  -2 12163.2 454.899  31
   0  -5   2 11830.2 357.056   1
   0  -5   2 12789.0 419.260  30
   0   5  -3 327475. 6673.70  54
   0   5  -3 319653. 6644.36  31
   0  -5   3 321965. 6713.62  56
   0  -5  -3 318931. 6661.26   1
   0  -5  -3 329679. 6601.99   3
   0  -5   3 321980. 6661.14  18
   0   5   3 322581. 6522.77  31
   0   5   3 312137. 6605.29  54
   0   5   3 322335. 6654.34  19
   0  -5   3 323894. 6624.72  43
   0  -5   3 330671. 6553.30  30
   0  -5  -3 328362. 6629.56  56
   0  -5  -3 324829. 6682.52   2
   0  -5  -3 330601. 6683.68  44
   0  -5   3 315174. 6419.92   1
   0   5  -3 338415. 6680.17  19
   0   5  -4 108.095 80.8528  54
   0   5  -4 740.990 129.370  31
   0  -5   4 93.2573 52.3070  30
   0  -5   4 37.2988 60.4673  18
   0  -5   4 31.1203 12.4065   1
   0  -5  -4 113.597 53.3749   3
   0   5  -4 71.5938 79.5479  19
   0   5   4 66.1803 55.7437  54
   0  -5   4 669.880 113.588  56
   0  -5  -4 97.5350 78.7265   2
   0  -5  -4 106.988 54.0735  56
   0   5   4 137.549 70.0582  19
   0  -5  -4 139.668 83.1782   1
   0   5   4 46.6743 37.3325  31
   0  -5   4 15.5772 59.0964  43
   0  -5  -4 3.24729 67.6653  44
   0  -5   4 118.370 17.7653  55
   0   5  -5 6991.47 355.819  19
   0  -5   5 7241.51 310.770  30
   0   5  -5 6886.76 337.727  42
   0  -5  -5 7087.34 382.401   1
   0  -5   5 7305.46 380.747  43
   0   5  -5 7252.89 385.888  31
   0   5   5 6911.03 335.446  19
   0   5  -5 7624.69 382.244  54
   0  -5   5 6677.45 202.299  55
   0  -5  -5 7673.91 383.106  44
   0  -5  -5 7158.59 328.217  56
   0   5   5 6757.12 329.775  54
   0  -5  -5 7437.70 385.473   2
   0  -5   5 7322.66 363.820  18
   0  -5   5 6934.05 379.228  56
   0   5  -6 58743.2 1494.57  54
   0   5   6 55733.9 1401.54  54
   0   5  -6 56554.1 1507.57  31
   0  -5  -6 55849.8 1410.96  42
   0  -5   6 55194.4 1444.31  18
   0  -5   6 53857.8 1345.25  30
   0   5  -6 58030.1 1424.56  42
   0  -5  -6 59195.1 1376.04  56
   0  -5   6 54893.9 1496.42  56
   0  -5  -6 56191.0 1490.09   2
   0  -5   6 54904.4 1198.18  55
   0   5   6 54462.0 1375.46  19
   0  -5   6 58097.5 1507.94  43
   0  -5  -6 54708.0 1466.07  44
   0   5  -6 55105.9 1410.42  19
   0  -5  -6 55039.4 1501.20   1
   0   5  -7 469.287 132.415  31
   0  -5   7 553.897 129.878  43
   0   5  -7 629.269 140.881  54
   0  -5   7 688.660 137.617  18
   0  -5  -7 646.342 120.954  42
   0  -5   7 548.191 64.7281  55
   0   5  -7 515.462 118.496  42
   0  -5   7 624.601 103.084  30
   0  -5   7 771.549 151.558  56
   0   5  -7 829.763 129.294  19
   0  -5  -7 586.705 135.094   1
   0  -5  -7 773.867 150.069  44
   0   5   7 577.040 117.498  32
   0  -5  -7 696.996 147.692   2
   0   5   7 486.825 91.3221  19
   0  -5  -8 5457.05 336.276  42
   0   5  -8 5806.15 391.900  31
   0  -5   8 5341.26 365.494  56
   0  -5   8 5634.12 353.193  18
   0  -5   8 5777.65 311.965  30
   0  -5   8 5504.00 233.525  55
   0   5   8 5481.58 317.294  32
   0   5   8 5229.39 282.695  19
   0  -5   8 5829.45 393.554  43
   0   5  -8 5111.42 297.229  19
   0  -5  -8 5787.18 371.921  44
   0   5  -8 6196.74 359.394  42
   0  -5  -8 5918.24 386.046   2
   0   5   9 74.7160 68.1621  32
   0  -5  -9 180.952 109.100  44
   0  -5   9 153.194 52.2252  55
   0  -5   9-8.47760 90.2626  18
   0   5  -9 45.0092 102.132  31
   0  -5  -9 65.0561 98.5821   2
   0  -5   9 196.415 72.4144  30
   0   5  -9 179.261 93.7256  42
   0   5  -9 111.846 62.1854  19
   0  -5  -9 187.341 101.501  42
   0  -5   9 130.064 90.9294  56
   0  -5   9 150.738 110.946  43
   0   5   9 140.318 64.7035  19
   0   5 -10 4156.37 269.216  19
   0  -5 -10 4890.85 379.501   2
   0   5  10 4370.52 294.816  32
   0   5 -10 4948.07 362.033  42
   0   5  10 4931.91 357.609  18
   0  -5 -10 4343.47 335.930  42
   0  -5  10 4409.48 298.683  30
   0  -5  10 5467.17 417.140  43
   0   5 -10 4474.20 398.365  31
   0  -5  10 4731.56 246.463  55
   0  -5  10 4519.63 358.200  56
   0  -5 -10 4642.78 356.891  44
   0  -5  10 4443.72 347.389  18
   0   5  11 2465.38 222.591  32
   0   5 -11 2540.81 203.621  19
   0  -5  11 2540.73 276.230  56
   0   5 -11 2620.31 308.710  31
   0  -5 -11 2394.01 255.615  42
   0  -5 -11 2890.32 291.729  44
   0  -5  11 3054.86 326.638  43
   0  -5 -11 2742.29 298.524   2
   0  -5  11 2677.44 243.347  30
   0   5  11 2473.83 259.239  18
   0   5 -11 2489.50 278.037  42
   0  -5  11 2797.70 292.058  18
   0  -5 -12 2372.75 276.371  42
   0   5 -12 2702.16 299.365  42
   0   5 -12 2694.30 234.287   2
   0  -5  12 2533.15 283.824  18
   0  -5 -12 2602.83 299.963   2
   0  -5  12 2231.98 272.064  56
   0   5  12 2606.83 228.677  32
   0  -5  12 2398.06 241.332  30
   0   5 -12 2929.36 343.718  31
   0   5  12 2496.34 272.116  18
   0  -5  12 2197.96 289.800  43
   0  -5 -12 2483.11 277.781  44
   0  -5  13 1524.14 234.953  18
   0   5  13 1564.08 228.730  18
   0  -5  13 1442.84 195.784  30
   0  -5 -13 1533.24 219.902  42
   0  -5  13 1645.51 238.829  56
   0  -5 -13 1737.45 267.207   2
   0   5  13 1937.15 198.941  32
   0   5 -13 1657.76 243.425  42
   0  -5 -13 1586.94 234.872  44
   0   5 -13 1602.63 185.872   2
   0   5 -13 1889.59 304.655  31
   0  -5  13 2181.20 304.412  43
   0  -5  14 153.485 77.5526  56
   0  -5  14 263.160 138.591  43
   0  -5  14 403.521 142.085  18
   0  -5 -14 381.933 136.631  44
   0  -5 -14 512.882 167.670   2
   0  -5  14 371.738 111.996  30
   0  -5 -14 386.871 134.885  42
   0   5  14 358.049 126.693  18
   0   5 -14 359.658 147.797  42
   0   5 -14 373.338 102.962   2
   0   5 -14 549.184 168.168  31
   0  -5 -15 4890.27 205.144  41
   0  -5 -15 4954.61 251.415  21
   0  -5 -15 5036.72 434.183  42
   0   5 -15 3660.32 435.568  31
   0   5 -15 4086.34 199.883  34
   0  -5 -15 4642.35 199.199  45
   0   5 -15 4643.65 442.138  42
   0  -5  15 4822.95 437.344  18
   0  -5 -15 4315.49 227.491  47
   0  -5  15 4807.61 413.355  56
   0  -5  15 4919.05 191.700  48
   0   5 -15 4699.15 216.122  10
   0  -5  15 4455.93 200.543  51
   0  -5 -15 4504.83 222.214  27
   0  -5  15 4692.79 199.554  12
   0   5 -15 4768.48 202.405  46
   0  -5 -15 4901.82 458.509   2
   0  -5  15 4651.95 198.448  23
   0  -5 -15 3851.73 212.904  26
   0  -5  15 5045.33 489.854  43
   0   5 -15 4756.89 220.743  49
   0   5 -15 4512.44 216.764  38
   0   5 -15 4695.79 228.847  40
   0   5  15 4818.86 418.001  18
   0  -5  15 4740.98 381.761  30
   0   5 -15 4523.64 217.675  57
   0   5 -15 5157.98 205.459  24
   0   5 -15 4330.93 186.840  45
   0   5 -16 5398.35 548.252  31
   0  -5 -16 6785.23 280.460  27
   0   5 -16 6894.36 256.380  46
   0   5 -16 6434.75 279.158  38
   0   5 -16 6440.30 240.832  45
   0  -5 -16 7261.93 265.447  41
   0  -5 -16 6548.54 291.718  47
   0   5 -16 6679.36 272.662  10
   0  -5  16 6379.92 517.372  18
   0  -5  16 6955.61 595.050  43
   0   5 -16 7035.21 291.176  40
   0  -5  16 6519.06 482.657  56
   0  -5  16 6970.28 255.510  23
   0   5 -16 6924.45 279.970  49
   0  -5  16 6564.21 249.126  12
   0  -5 -16 6273.89 265.452  38
   0  -5 -16 6205.28 256.767  57
   0   5 -16 6122.36 267.874  57
   0   5  16 7077.27 518.360  18
   0  -5 -16 6165.78 501.803  42
   0  -5  16 6253.83 253.564  51
   0  -5 -16 6078.72 257.727  34
   0   5 -16 6018.37 261.419  34
   0  -5 -16 6539.50 543.123   2
   0   5 -16 7145.55 256.891  24
   0   5 -16 7387.17 576.111  42
   0  -5 -16 7039.76 262.243  45
   0  -5  16 6642.31 240.447  48
   0  -5 -16 6113.27 249.758  10
   0  -5 -16 6537.93 304.531  21
   0  -5 -16 6069.79 280.394  26
   0  -5  17 15987.0 859.413  18
   0  -5  17 15636.1 444.025  48
   0  -5 -17 16282.9 903.438   2
   0   5 -17 15781.3 975.036  31
   0  -5 -17 15910.9 532.471  21
   0  -5 -17 15688.3 519.085  47
   0  -5 -17 14732.1 481.185  38
   0   5 -17 15861.6 505.728  40
   0  -5 -17 16240.0 470.583  41
   0   5 -17 15245.0 481.609  34
   0  -5 -17 14782.6 467.449  57
   0   5  17 15638.9 821.053  18
   0  -5  17 16240.4 463.850  23
   0   5 -17 15811.0 490.480  49
   0  -5  17 18519.2 999.298  43
   0  -5 -17 16220.0 851.688  42
   0   5 -17 16727.9 466.792  46
   0  -5 -17 16396.6 470.007  45
   0  -5  17 15964.9 473.793  51
   0  -5 -17 15263.6 493.670  27
   0   5 -17 16471.6 510.031  38
   0   5 -17 15485.4 496.455  57
   0   5 -17 15345.0 446.833  45
   0  -5 -17 14996.8 473.416  34
   0   5 -17 15381.4 490.004  10
   0   5 -17 16723.7 923.069  42
   0  -5  17 15591.2 451.792  12
   0   5 -17 16930.5 463.499  24
   0  -5 -17 14723.0 461.794  10
   0  -5 -18 28967.8 777.162  27
   0   5 -18 30213.3 732.455  46
   0  -5 -18 25676.3 741.165  34
   0  -5  18 29256.9 714.534  48
   0   5 -18 30603.9 798.608  40
   0  -5  18 28371.4 714.376  12
   0   5 -18 29641.5 1290.67  42
   0   5 -18 28246.4 784.545  38
   0  -5 -18 26395.3 738.539  57
   0  -5 -18 27090.2 757.327  38
   0  -5 -18 30478.4 745.719  45
   0  -5 -18 27927.2 1184.95  42
   0  -5 -18 28362.8 804.044  47
   0   5  18 29858.5 1195.41  18
   0   5 -18 28152.2 769.707  10
   0   5 -18 30967.1 736.394  24
   0   5 -18 26662.0 767.419  57
   0   5 -18 26198.4 748.016  34
   0  -5  18 29204.4 737.607  23
   0  -5  18 29799.1 752.728  51
   0   5  18 29878.5 1262.57  30
   0   5 -18 30118.8 778.107  49
   0   5 -18 28355.1 718.440  45
   0  -5  18 30209.4 1252.05  18
   0  -5  18 31131.4 1369.10  43
   0  -5 -18 30310.1 750.003  41
   0  -5 -18 28980.4 818.355  21
   0  -5  19 1235.35 102.343  48
   0  -5 -19 1043.91 137.435  47
   0  -5  19 1151.41 111.194  23
   0  -5 -19 959.970 109.113  58
   0  -5 -19 1108.82 120.605  38
   0   5 -19 1180.42 103.884  24
   0   5 -19 1281.46 128.231  49
   0  -5 -19 1358.18 125.559  41
   0   5 -19 1338.34 111.468  45
   0   5 -19 1045.06 119.990  10
   0  -5 -19 1172.25 145.867  21
   0  -5 -19 1180.82 115.784  57
   0  -5  19 1267.18 114.216  51
   0  -5 -19 1034.55 107.782  45
   0   5 -19 1061.75 124.137  38
   0   5 -19 1068.74 126.083  57
   0   5 -19 1155.20 125.773  40
   0  -5 -19 992.173 123.706  27
   0   5 -19 1221.84 109.368  46
   0  -5  20 1934.94 124.441  48
   0  -5 -20 1792.00 167.746  21
   0  -5 -20 1682.02 156.697  27
   0   5 -20 1834.45 161.167  38
   0  -5 -20 1770.03 144.243  38
   0  -5 -20 1817.25 173.142  47
   0  -5  20 1852.91 134.756  23
   0   5 -20 1768.44 149.079  49
   0   5 -20 1770.83 165.468  15
   0  -5  20 1979.78 148.070  51
   0   5 -20 1758.20 158.630  40
   0   5 -20 1528.67 147.352  57
   0  -5 -20 1822.72 141.040  58
   0   5 -20 2153.85 134.725  46
   0  -5 -20 1798.99 136.995  45
   0   5 -20 1745.90 129.760  45
   0   5 -20 2005.97 128.432  24
   0   5 -20 1590.16 143.757  10
   0   5 -21 1748.00 154.457  40
   0  -5 -21 1705.69 151.223  27
   0  -5 -21 1964.05 167.050  21
   0  -5 -21 1682.71 139.556  38
   0   5 -21 1998.67 125.221  24
   0   5 -21 1937.18 152.556  49
   0  -5 -21 1949.36 174.322  47
   0  -5 -21 1636.30 132.735  58
   0  -5  21 2027.63 144.358  51
   0  -5  21 1861.95 120.887  48
   0  -5 -21 1924.06 124.994   8
   0  -5  21 2003.19 139.389  23
   0   5 -21 1754.09 156.537  38
   0   5 -21 1776.28 152.095  57
   0   5 -21 1977.37 131.653  45
   0   5 -21 1979.97 164.699  15
   0   5 -21 1990.66 147.039   8
   0  -5 -21 2164.07 146.376  45
   0   5 -22 196.761 82.0908  40
   0   5 -22 168.051 60.3946  45
   0  -5  22 203.347 65.8737  23
   0  -5  22 273.370 76.2541  51
   0   5 -22 169.947 73.2481  38
   0   5 -22 135.118 68.7197   8
   0  -5 -22 173.905 45.4601   8
   0   5 -22 192.316 75.7794  49
   0  -5  22 181.074 49.1158  48
   0  -5 -22 128.444 58.5518  38
   0  -5 -22 0.89576 72.8557  47
   0   5 -22 216.009 70.8994  57
   0  -5 -22 201.943 87.3134  27
   0  -5 -22 124.402 70.0560  21
   0   5 -22 178.608 47.7060  24
   0  -5 -22 127.119 67.5427  45
   0  -5  22 133.568 60.7550  37
   0  -5 -22 189.195 62.3583  58
   0   5 -22 131.276 67.8170  15
   0   5 -23 1050.81 104.001   8
   0  -5 -23 953.480 106.385  27
   0  -5  23 1120.86 105.189  51
   0   5 -23 821.835 102.118  40
   0   5 -23 948.390 111.950  38
   0  -5 -23 936.359 95.8600  45
   0  -5 -23 855.200 89.8556  38
   0  -5  23 1004.36 80.6243  48
   0  -5  23 1035.26 96.8454  23
   0  -5  23 946.035 95.5371  37
   0  -5 -23 813.660 102.105  21
   0   5  23 858.862 66.2268  48
   0   5 -23 1053.57 106.733  49
   0   5 -23 1137.00 118.203  15
   0  -5 -23 907.085 77.6566   8
   0   5 -23 881.803 74.9279  24
   0   5 -23 1049.06 93.8037  45
   0  -5  24 31.4422 29.3190  48
   0   5 -24 87.7842 50.2371   8
   0   5 -24 49.1012 41.4189  45
   0  -5 -24-20.3118 45.2842  21
   0   5 -24 121.676 62.5671  15
   0   5 -24 58.1937 52.0387  40
   0   5 -24 49.7494 60.4531  38
   0   5 -24 74.1998 51.3103  49
   0  -5 -24 118.119 57.1256  27
   0  -5  24 84.8333 53.9122  51
   0  -5 -24 96.9642 50.9446  45
   0  -5  24 45.4099 49.1184  37
   0  -5  24 5.97014 43.7237  23
   0   5 -25 978.361 89.3062  15
   0  -5  25 827.067 75.7692  51
   0  -5  25 761.052 71.1709  23
   0  -5 -25 770.464 74.0326  45
   0  -5  25 804.065 76.9398  37
   0  -5 -25 892.175 87.5068  27
   0   5 -25 731.014 85.8777  38
   0   5 -25 778.311 82.5725  40
   0   5 -25 708.329 73.6662  49
   0   5 -25 739.175 76.0420   8
   0  -5 -26 236.511 44.2927  45
   0   5 -26 114.513 37.0576  15
   0  -5  26 287.880 48.7515  60
   0  -5 -26 189.168 47.5190  27
   0   5 -26 139.170 53.4968  38
   0   5  26 190.934 33.0859  23
   0   5 -26 228.700 45.7178  40
   0  -5  26 238.302 40.7429  23
   0   5 -26 214.715 43.9210   8
   0  -5  26 181.069 38.3390  37
   0  -5  26 198.612 38.8988  51
   0   5 -26 184.336 38.4105  49
   0  -5  27 63.4684 22.5445  23
   0   5 -27 19.5954 31.8401  38
   0  -5 -27 24.3192 24.2825  45
   0   5 -27 99.0126 41.4457  58
   0  -5  27 7.66426 26.1719  60
   0  -5 -27 25.2227 27.3258  27
   0   5 -27 36.2715 24.9661   8
   0  -5  27 7.34401 20.7523  51
   0   6   0 168952. 3500.88  31
   0  -6   0 163273. 3585.39  44
   0   6   0 174850. 3635.27  19
   0   6   0 159182. 3548.05  54
   0  -6   0 156115. 3461.75   1
   0  -6   0 171670. 3627.14  56
   0   6   1 19659.9 692.259  19
   0  -6   1 19758.1 702.297  56
   0   6  -1 20482.1 705.721  19
   0  -6   1 18610.6 564.110   1
   0   6   1 19292.4 647.070  54
   0  -6  -1 18725.1 677.278  44
   0   6   1 19800.6 598.668  31
   0  -6  -1 19307.0 621.148   1
   0  -6  -1 20060.8 687.928  56
   0  -6  -1 18591.5 651.615   2
   0   6  -1 18757.1 650.657  54
   0   6  -1 19770.5 632.864  31
   0  -6   1 19262.5 575.194  43
   0  -6   1 20872.3 614.156  30
   0  -6  -1 19856.1 645.513   3
   0  -6   2 39431.7 1020.64  43
   0  -6  -2 39048.4 1100.12   2
   0  -6   2 39240.1 1139.07  56
   0  -6  -2 37829.9 1061.13   1
   0   6  -2 40046.6 1098.84  54
   0  -6  -2 39156.3 1096.20  56
   0   6   2 37732.9 1054.37  54
   0  -6  -2 39807.2 1056.06   3
   0  -6   2 37822.6 930.055   1
   0  -6  -2 38929.4 1111.82  44
   0   6   2 41008.6 1132.06  19
   0   6   2 40587.0 995.977  31
   0   6  -2 39246.9 1071.06  31
   0   6  -2 40127.1 1130.00  19
   0  -6   2 39936.0 1012.05  30
   0   6   3 125570. 2854.07  19
   0  -6  -3 125807. 2840.90   1
   0  -6  -3 127801. 2861.06   2
   0  -6   3 130655. 2853.18  18
   0   6  -3 125884. 2867.61  19
   0  -6   3 125409. 2900.92  56
   0   6   3 123519. 2781.09  54
   0  -6  -3 131261. 2822.68  56
   0   6   3 130286. 2692.34  31
   0  -6   3 122448. 2771.18  43
   0  -6  -3 129169. 2777.44   3
   0  -6   3 130016. 2722.57  30
   0  -6  -3 126290. 2870.30  44
   0   6  -3 124080. 2826.44  31
   0  -6   3 118453. 2577.19   1
   0   6  -3 128981. 2856.35  54
   0  -6  -4 5602.27 350.941   1
   0  -6  -4 6725.75 325.044   3
   0   6  -4 6476.89 363.742  19
   0  -6   4 6210.53 343.982  43
   0  -6  -4 6602.77 335.451  56
   0   6   4 5477.07 305.476  54
   0  -6   4 5896.92 288.462  30
   0   6  -4 6135.65 352.319  54
   0  -6   4 5750.24 345.901  18
   0   6   4 5905.16 343.246  19
   0  -6   4 5855.19 368.189  56
   0   6   4 6120.54 272.260  31
   0  -6  -4 5750.44 354.190  44
   0   6   4 5646.93 175.892  20
   0   6  -4 5717.43 346.581  31
   0  -6  -4 6754.96 379.720   2
   0  -6   5 148980. 3416.51  56
   0  -6   5 149355. 3203.06  30
   0   6  -5 144182. 3371.46  31
   0   6  -5 156286. 3382.99  54
   0  -6   5 146292. 3336.72  18
   0   6   5 148045. 3152.34  31
   0  -6  -5 142726. 3364.77   1
   0  -6  -5 156909. 3280.03  56
   0   6   5 151614. 3313.10  19
   0   6   5 145832. 3267.29  54
   0  -6  -5 146432. 3366.93  44
   0   6  -5 150562. 3344.66  19
   0  -6   5 149982. 3345.93  43
   0  -6  -5 149557. 3380.05   2
   0   6  -5 155841. 3277.28  42
   0  -6   6 17744.1 596.552  30
   0   6   6 18229.4 558.375  31
   0   6  -6 18254.5 676.593  19
   0  -6  -6 19133.5 729.175  44
   0   6  -6 18971.8 738.911  31
   0  -6  -6 17548.3 712.770   2
   0   6   6 18458.7 654.820  19
   0  -6  -6 18252.6 625.097  56
   0  -6   6 18415.4 706.039  18
   0   6   6 16867.8 631.569  54
   0  -6   6 19181.0 747.428  56
   0  -6   6 17655.7 701.678  43
   0  -6  -6 18259.0 732.156   1
   0   6  -6 18566.3 653.999  42
   0   6  -6 17777.0 707.959  54
   0   6  -7 6181.53 418.791  31
   0   6  -7 6109.36 360.786  19
   0  -6   7 6724.53 417.330  43
   0  -6  -7 6273.37 408.369   2
   0  -6   7 6145.30 389.131  18
   0  -6   7 6458.52 417.947  56
   0  -6  -7 6002.87 408.237   1
   0  -6  -7 6445.88 407.200  44
   0   6  -7 7020.34 424.822  54
   0   6  -7 6743.30 380.411  42
   0   6   7 6194.13 364.454  32
   0   6   7 5798.53 333.956  19
   0  -6  -7 6250.07 326.599  56
   0   6   7 5694.01 339.546  54
   0  -6   7 6172.94 325.498  30
   0   6  -8 38999.9 1156.92  42
   0  -6  -8 38976.1 1234.60   2
   0   6   8 36734.2 1101.17  54
   0  -6  -8 37894.1 1132.56  42
   0   6  -8 39974.6 1241.79  54
   0  -6   8 39581.3 1248.55  43
   0  -6  -8 37130.6 1192.93  44
   0   6  -8 37929.1 1256.67  31
   0  -6   8 37328.0 1183.92  18
   0   6   8 37082.9 1120.77  32
   0  -6   8 36894.1 1225.82  56
   0   6  -8 37747.7 1119.64  19
   0  -6   8 36929.2 1053.59  30
   0   6   8 38991.7 1072.43  19
   0  -6  -9 209308. 4678.41   2
   0  -6   9 212730. 4707.05  43
   0  -6  -9 210379. 4620.71  44
   0   6   9 192528. 4465.41  54
   0   6  -9 212627. 4570.80  42
   0  -6  -9 211489. 4540.41  42
   0  -6   9 206948. 4607.42  18
   0   6   9 205217. 4493.36  32
   0   6  -9 204828. 4467.75  19
   0   6  -9 203085. 4701.64  31
   0   6   9 206685. 4375.12  19
   0  -6   9 206784. 4428.53  30
   0  -6   9 202839. 4660.18  56
   0  -6  10 657.157 164.331  56
   0   6  10 372.263 103.141  32
   0   6 -10 651.833 160.806  42
   0   6 -10 447.805 171.470  31
   0   6  10 406.738 107.404  54
   0  -6 -10 434.740 133.602   2
   0  -6 -10 549.755 125.671  42
   0  -6 -10 570.609 154.123  44
   0   6 -10 371.270 94.6308  19
   0  -6  10 562.341 148.439  43
   0  -6  10 472.032 142.839  18
   0  -6  10 484.013 110.754  30
   0   6  11 115.172 82.1126  32
   0  -6 -11 25.8664 98.8631   2
   0  -6 -11 166.304 115.403  44
   0  -6  11 46.9050 87.0720  18
   0   6 -11 178.253 102.010  42
   0  -6  11 57.2316 63.9509  30
   0   6  11 96.8009 79.9180  18
   0   6 -11-3.70651 67.2518  19
   0   6  11-34.4857 66.2741  54
   0  -6  11 110.654 112.805  56
   0   6 -11 314.771 162.806  31
   0  -6  11 99.6229 99.9645  43
   0  -6 -11 65.7172 69.2603  42
   0   6  12 14919.4 677.597  54
   0   6  12 15319.8 650.354  32
   0  -6  12 16278.3 850.451  43
   0   6 -12 16959.8 879.583  31
   0  -6  12 15181.5 655.934  30
   0   6 -12 16800.7 638.325   2
   0  -6 -12 16228.4 819.836   2
   0  -6 -12 14735.3 718.572  42
   0   6  12 16283.9 761.797  18
   0  -6  12 16692.7 788.852  18
   0  -6 -12 17137.4 790.772  44
   0   6 -12 16658.3 789.488  42
   0  -6  12 15686.1 779.347  56
   0  -6  13 203.097 117.823  56
   0  -6 -13 111.088 111.003  44
   0   6 -13 193.426 116.786  42
   0  -6  13 94.7412 117.482  43
   0  -6  13 278.481 142.682  18
   0  -6  13 263.725 98.1224  30
   0   6 -13 102.834 124.614  31
   0   6  13 265.299 92.5341  32
   0   6  13 188.308 106.983  18
   0  -6 -13 158.568 104.108   2
   0  -6 -13-24.1575 92.7833  42
   0  -6  14 39.8295 40.7708  51
   0  -6 -14-21.6516 109.071  44
   0   6 -14 50.3076 46.9471  24
   0  -6 -14 42.1121 47.9382  27
   0   6 -14 54.3186 36.7171  45
   0   6 -14 79.7258 46.3847  38
   0   6 -14 15.3332 101.883  42
   0  -6  14 55.5750 112.431  43
   0  -6 -14-8.47301 69.9276  21
   0   6 -14 106.062 123.139  31
   0  -6 -14-6.99608 39.2708  45
   0   6 -14 102.734 51.4130  49
   0  -6 -14-44.1745 94.6330  42
   0   6  14 44.9655 104.091  18
   0  -6 -14 8.68736 100.922   2
   0  -6 -14 11.8472 56.7296  17
   0  -6 -14 19.9146 47.9133  47
   0   6 -14 48.3073 42.3967  46
   0  -6  14 14.7989 41.5346  23
   0  -6  14 82.3288 45.9010  12
   0  -6 -14 29.9966 42.7875  41
   0   6  14 43.0897 61.7849  32
   0  -6  14 24.0959 114.730  18
   0  -6  14 41.2773 32.0828  48
   0  -6  14-119.686 99.4846  56
   0  -6 -14 194.675 68.3444  26
   0   6 -14 58.6811 55.9293  40
   0   6 -15 38470.6 869.891  24
   0  -6 -15 34684.4 897.171  26
   0   6 -15 33259.8 867.455  57
   0  -6  15 36339.1 866.842  51
   0  -6 -15 35567.8 945.786  21
   0  -6  15 35807.5 852.988  23
   0  -6 -15 37167.8 1328.28  42
   0  -6  15 35942.3 1331.27  56
   0  -6 -15 36137.1 1337.24  44
   0   6 -15 36778.4 895.454  49
   0   6 -15 36469.9 907.650  40
   0   6 -15 40201.8 1443.92  42
   0  -6 -15 37611.1 1440.78   2
   0   6 -15 34514.5 880.989  38
   0  -6 -15 36958.4 858.961  45
   0  -6 -15 37243.6 864.207  41
   0  -6 -15 35305.5 905.979  47
   0  -6  15 38681.3 1512.34  43
   0  -6  15 36004.2 839.290  48
   0  -6 -15 34638.9 883.724  27
   0  -6 -15 32684.0 890.971  17
   0   6  15 35237.9 1312.11  18
   0   6 -15 34203.9 853.282  36
   0   6 -15 37554.9 870.806  46
   0   6 -15 34096.8 1478.94  31
   0  -6  15 35058.2 1352.65  18
   0  -6  15 36577.9 869.075  12
   0   6 -15 32470.0 824.911  45
   0   6 -15 35490.8 871.920  10
   0  -6  16 610.505 179.052  18
   0  -6 -16 960.857 203.451  42
   0   6 -16 749.668 87.2962  36
   0   6 -16 645.453 80.7828  34
   0  -6  16 651.590 160.462  56
   0   6  16 491.044 147.052  18
   0  -6 -16 692.776 99.0746  47
   0   6 -16 693.281 93.4325  49
   0   6 -16 782.675 88.0734  24
   0   6 -16 760.581 87.7689  46
   0   6 -16 733.185 94.5478  57
   0   6 -16 624.516 73.1492  45
   0  -6 -16 668.840 95.9267  26
   0   6 -16 879.884 101.628  38
   0  -6  16 832.856 87.4741  12
   0  -6 -16 723.866 98.9624  27
   0  -6 -16 1175.90 263.223   2
   0  -6 -16 734.091 117.203  21
   0   6 -16 999.477 229.076  42
   0   6 -16 758.101 104.625  40
   0  -6 -16 778.428 91.5760  34
   0  -6  16 735.047 90.1822  23
   0  -6 -16 942.763 98.3190  41
   0  -6  16 798.180 92.4934  51
   0   6 -16 722.037 95.6862  10
   0   6 -16 754.402 245.555  31
   0  -6  16 708.569 77.6396  48
   0  -6  16 1015.63 247.173  43
   0  -6 -16 850.765 91.8155  45
   0  -6  17 2727.40 159.167  12
   0   6 -17 3023.26 186.394  49
   0  -6 -17 2961.29 173.994  41
   0   6 -17 2924.80 417.059  31
   0   6 -17 3056.63 193.499  40
   0  -6 -17 2998.72 167.604  45
   0   6 -17 2700.17 174.967  57
   0   6 -17 2896.40 375.093  42
   0  -6 -17 2451.14 193.874  21
   0  -6 -17 2796.82 333.768  42
   0  -6  17 2671.68 162.807  23
   0   6 -17 2551.70 149.347  45
   0  -6  17 2497.74 339.260  18
   0  -6 -17 2861.40 187.081  27
   0  -6  17 2939.51 171.967  51
   0  -6  17 2784.67 153.766  48
   0  -6 -17 3589.95 411.399   2
   0   6 -17 2804.66 185.383  38
   0  -6 -17 2423.17 180.716  47
   0  -6  17 3228.45 425.694  43
   0   6 -17 2916.48 167.992  46
   0   6  17 2557.73 319.955  18
   0   6 -17 3172.75 170.670  24
   0   6 -17 2983.78 175.921  10
   0  -6 -18 123.468 72.0004  27
   0   6 -18 47.8842 45.6765  45
   0   6 -18 131.864 69.8629  38
   0  -6  18 85.3809 110.709  18
   0  -6  18 170.775 52.8916  48
   0   6 -18 170.910 69.9545  49
   0  -6  18 208.979 69.6013  23
   0  -6 -18 104.661 92.1164  21
   0   6 -18 181.105 65.6334  10
   0   6 -18 257.145 89.2696  40
   0  -6 -18 156.055 77.9840  47
   0   6 -18 88.7311 54.0848  57
   0   6  18 219.593 135.458  18
   0   6  18 217.377 122.320  30
   0  -6 -18 166.901 72.0123  41
   0  -6  18 223.642 57.6783  12
   0   6 -18 112.467 57.9857  24
   0  -6  18 182.175 68.1531  51
   0  -6 -18 152.045 66.6169  45
   0   6 -18 100.530 54.5621  46
   0  -6 -19 29782.7 807.019  27
   0  -6 -19 27763.6 768.496  38
   0   6 -19 29242.9 779.059   8
   0   6 -19 32540.5 841.992  40
   0  -6  19 30740.4 784.913  51
   0  -6  19 32504.7 786.625  37
   0  -6  19 29625.1 748.115  12
   0  -6 -19 27457.8 819.985  47
   0  -6 -19 30275.6 863.429  21
   0   6 -19 32144.0 771.490  24
   0   6 -19 29529.2 815.175  38
   0   6 -19 28490.9 795.149  57
   0   6 -19 30244.6 809.564  49
   0  -6 -19 30691.9 776.487  41
   0   6 -19 29112.4 746.597  45
   0   6 -19 27459.4 782.124  10
   0  -6  19 30355.3 746.242  48
   0  -6  19 31466.5 773.745  23
   0   6 -19 31450.7 769.770  46
   0  -6 -19 31334.4 774.025  45
   0   6 -20 14732.3 490.051  57
   0   6 -20 16772.6 468.308  24
   0  -6 -20 14587.0 529.755  21
   0   6 -20 16031.2 522.533  40
   0   6 -20 16429.7 466.332  46
   0  -6 -20 14561.3 514.225  47
   0  -6  20 15577.3 481.852  51
   0  -6  20 16762.2 478.420  23
   0   6 -20 15721.8 512.128  38
   0  -6 -20 15989.0 471.069  45
   0   6 -20 15361.0 478.789   8
   0   6 -20 16141.6 508.924  49
   0   6 -20 14685.1 446.917  45
   0  -6 -20 15601.7 502.089  27
   0  -6  20 16025.9 449.379  48
   0  -6  20 15973.0 446.380  12
   0  -6  20 16341.8 479.504  37
   0  -6 -20 13467.7 459.284  38
   0   6 -20 15806.9 530.001  15
   0   6 -21 9134.43 353.741  57
   0   6 -21 10005.5 326.528  46
   0  -6 -21 9158.23 388.828  21
   0  -6  21 10296.2 343.409  23
   0   6 -21 9923.12 383.799  40
   0  -6 -21 10326.7 344.562  45
   0  -6 -21 9595.81 364.318  27
   0  -6  21 10598.9 349.027  37
   0   6 -21 9458.27 373.647  38
   0   6 -21 9687.72 346.564   8
   0   6 -21 10271.3 330.543  24
   0   6 -21 9403.18 320.857  45
   0  -6  21 10077.1 318.141  48
   0   6 -21 10325.8 374.718  49
   0   6 -21 10347.8 396.070  15
   0  -6 -21 8915.65 329.874  38
   0  -6  21 9821.21 349.336  51
   0  -6 -22 709.158 98.8081  27
   0   6 -22 582.320 86.2670  40
   0  -6 -22 662.250 88.1113  45
   0  -6  22 772.577 73.5343  48
   0   6 -22 671.644 77.6975  45
   0  -6  22 691.697 86.3648  37
   0  -6  22 633.701 88.8259  51
   0   6 -22 648.035 108.327  15
   0  -6 -22 613.698 102.623  21
   0   6 -22 669.811 72.6208  24
   0  -6  22 691.778 87.0291  23
   0   6 -22 652.902 69.7104  46
   0   6 -22 665.879 95.0985  49
   0   6 -22 608.476 83.6450   8
   0   6 -22 637.510 102.381  38
   0  -6  23 541.936 74.8745  23
   0   6 -23 634.253 90.8387  15
   0  -6 -23 688.595 84.9459  45
   0   6 -23 571.656 91.4017  38
   0  -6 -23 514.483 85.0857  21
   0  -6  23 646.627 65.3563  48
   0  -6  23 744.057 86.0963  51
   0   6 -23 547.439 71.0652   8
   0   6 -23 634.455 93.5090  40
   0  -6  23 772.720 81.7064  37
   0   6 -23 582.962 63.6100  24
   0  -6 -23 537.675 89.4997  27
   0   6 -23 588.009 88.8331  49
   0   6 -24 1531.01 121.390  40
   0  -6  24 1514.77 103.022  23
   0  -6 -24 1684.90 108.256  45
   0  -6  24 1573.42 106.294  37
   0  -6 -24 1398.26 114.137  21
   0   6 -24 1391.32 117.878  38
   0   6 -24 1566.96 121.288  15
   0  -6  24 1591.39 111.997  51
   0   6 -24 1435.64 101.324   8
   0   6 -24 1557.45 87.5004  24
   0  -6  24 1499.49 82.6832  48
   0   6 -24 1493.84 112.760  49
   0  -6 -24 1467.02 113.333  27
   0  -6  25 1497.75 89.9917  37
   0   6 -25 1243.98 93.1303  49
   0   6 -25 1380.70 100.392  40
   0  -6 -25 1157.42 86.2300  21
   0  -6 -25 1425.60 98.9913  27
   0   6 -25 1499.95 102.699  15
   0  -6  25 1385.26 91.4663  51
   0  -6 -25 1555.95 94.9091  45
   0   6 -25 1412.00 107.380  38
   0  -6  25 1414.05 88.3080  23
   0   6 -25 1492.73 92.3648   8
   0  -6  25 1423.66 94.4399  60
   0   6 -26 114.668 30.6181   8
   0  -6 -26 84.5558 33.7840  45
   0  -6  26 89.1430 28.1748  23
   0  -6 -26 87.1050 36.6733  27
   0  -6  26 113.662 29.0308  37
   0   6 -26 75.7284 36.9327  38
   0   6 -26 60.2469 32.8903  49
   0   6  26 73.3838 22.1293  23
   0   6 -26 127.654 36.0424  15
   0  -6  26 132.964 35.0779  60
   0   6 -26 99.2784 38.0510  40
   0  -6  26 95.9051 30.0329  51
   0  -6 -27 1061.34 58.0857  27
   0  -6 -27 958.179 51.4767  45
   0   7   0 35.8518 107.605  19
   0   7   0 1.96899 57.3595  31
   0   7   0 83.3130 71.5707  54
   0  -7   0 64.1422 53.6563   1
   0  -7   0 3.08878 113.391  44
   0  -7   1 94396.9 2274.54  56
   0  -7  -1 94496.0 2256.83  44
   0   7   1 93027.2 2109.78  31
   0  -7   1 87919.8 2218.59  44
   0  -7  -1 90422.6 2173.12   3
   0   7   1 92033.4 2184.06  54
   0   7  -1 93733.3 2167.40  31
   0  -7  -1 94408.9 2254.32  56
   0   7  -1 92438.9 2204.68  54
   0  -7   1 89183.6 2047.91   1
   0   7   1 94695.3 2278.70  19
   0   7  -1 99415.5 2299.30  19
   0  -7  -1 88308.0 2130.08   1
   0   7   2 139562. 2909.11  31
   0  -7  -2 132614. 2992.26   1
   0  -7  -2 132381. 3072.88  44
   0  -7  -2 130355. 2975.47   3
   0  -7  -2 131351. 3040.98   2
   0  -7  -2 136544. 3051.57  56
   0  -7   2 134827. 2910.29  43
   0   7  -2 143253. 3123.22  19
   0   7   2 125852. 2976.87  54
   0  -7   2 136083. 3111.60  56
   0   7  -2 131826. 3027.76  54
   0   7  -2 136588. 3014.73  31
   0   7   2 137334. 3090.11  19
   0  -7   2 128822. 2806.81   1
   0  -7   2 132389. 2912.77  30
   0  -7  -3 489591. 10038.6   3
   0  -7  -3 476100. 10091.3   1
   0   7  -3 496687. 10110.9  31
   0   7  -3 506160. 10132.7  54
   0  -7  -3 484580. 10161.4  44
   0  -7  -3 484658. 10136.0   2
   0  -7   3 492783. 9956.14  30
   0   7  -3 502226. 10182.3  19
   0   7   3 503820. 9934.01  31
   0  -7   3 503603. 10209.9  56
   0   7   3 485847. 10044.2  54
   0   7   3 512069. 10162.8  19
   0  -7  -3 500818. 10104.4  56
   0  -7   3 495537. 10021.4  43
   0   7  -4 12601.8 573.707  19
   0   7  -4 11231.1 548.916  31
   0  -7  -4 12543.4 584.475  44
   0  -7  -4 11970.4 497.432   3
   0  -7   4 11324.4 582.458  56
   0   7   4 12338.8 439.780  31
   0  -7   4 12672.6 466.126  30
   0  -7  -4 10945.6 542.484   2
   0  -7   4 12280.5 559.033  18
   0   7   4 11550.2 536.810  19
   0  -7   4 12329.3 520.106  43
   0   7   4 10987.1 490.360  54
   0  -7  -4 12604.0 530.757  56
   0  -7  -4 11104.7 536.393   1
   0   7  -4 12147.5 556.128  54
   0   7   5 24613.4 714.295  31
   0  -7  -5 26141.4 833.528  56
   0   7   5 24920.3 814.114  54
   0  -7  -5 23597.1 878.935   1
   0   7  -5 26213.2 905.710  54
   0   7   5 24799.1 858.879  19
   0  -7  -5 24074.5 892.054  44
   0  -7   5 25444.0 935.728  56
   0  -7  -5 24822.9 902.623   2
   0   7  -5 25425.8 889.989  19
   0  -7   5 24657.5 756.072  30
   0  -7   5 25392.7 883.052  18
   0   7  -5 25420.4 807.184  42
   0   7  -5 22760.1 875.604  31
   0  -7   5 24839.7 857.911  43
   0  -7  -6 21584.9 833.053  44
   0   7   6 21627.9 643.031  31
   0  -7   6 21464.5 815.025  43
   0   7  -6 22792.1 763.976  42
   0   7   6 20580.8 767.911  19
   0   7  -6 23474.8 860.541  54
   0  -7   6 20738.6 684.944  30
   0  -7  -6 21176.0 841.457   2
   0   7  -6 21615.4 854.522  31
   0  -7   6 21452.2 820.127  18
   0   7   6 20712.1 742.051  54
   0   7  -6 20684.4 804.688  19
   0  -7  -6 21534.8 847.754   1
   0  -7   6 21862.7 866.215  56
   0  -7  -6 22796.0 753.743  56
   0  -7  -7 61759.8 1542.66  56
   0   7  -7 60437.1 1600.92  42
   0  -7  -7 58877.3 1683.45  44
   0  -7   7 59152.7 1683.42  43
   0   7  -7 63052.6 1718.89  54
   0   7  -7 59974.2 1730.52  31
   0  -7   7 57576.2 1719.31  56
   0  -7   7 60492.2 1668.88  18
   0   7   7 59820.9 1415.50  31
   0   7   7 55745.3 1593.66  32
   0   7   7 58567.7 1571.85  19
   0  -7   7 59171.2 1493.71  30
   0  -7  -7 61091.6 1721.87   2
   0   7  -7 58400.4 1625.45  19
   0   7   7 58510.1 1558.25  54
   0   7   8 12310.4 535.083  19
   0   7   8 12009.9 542.880  54
   0  -7   8 12349.7 641.346  43
   0  -7   8 12305.6 645.983  56
   0   7  -8 12295.8 575.061  19
   0  -7  -8 12828.9 629.922  44
   0   7  -8 11311.4 635.139  31
   0   7  -8 13138.1 588.798  42
   0   7   8 12312.0 580.541  32
   0   7  -8 13558.5 662.534  54
   0  -7   8 11588.6 495.386  30
   0  -7  -8 11690.0 627.086   2
   0  -7   8 12237.3 617.045  18
   0  -7   9 12604.1 668.952  43
   0  -7  -9 12180.4 636.344  44
   0   7  -9 12069.5 675.122  31
   0  -7   9 12629.3 679.608  56
   0  -7  -9 12884.7 673.369   2
   0   7  -9 12134.9 574.279  19
   0  -7   9 13228.9 651.106  18
   0   7   9 11658.7 550.524  54
   0   7  -9 12946.9 615.822  42
   0   7   9 11878.6 523.979  19
   0   7   9 12140.3 585.580  32
   0  -7   9 12550.0 528.809  30
   0  -7  10 157.595 128.383  18
   0  -7  10 139.256 90.1446  56
   0  -7  10 294.834 138.822  43
   0   7  10 144.442 88.4189  54
   0  -7 -10 197.064 126.641  44
   0  -7 -10-47.0637 113.340   2
   0   7 -10 109.352 96.8650  42
   0   7 -10-68.3482 142.950  31
   0   7 -10 83.3001 82.3014  19
   0  -7  10 151.734 86.0160  30
   0   7  10 199.320 99.2462  32
   0  -7 -11 59069.9 1834.37   2
   0  -7  11 60850.5 1779.56  18
   0   7  11 54874.5 1591.47  54
   0   7 -11 57530.9 1866.86  31
   0  -7 -11 56810.8 1748.06  44
   0   7  11 55624.7 1609.18  32
   0   7 -11 57362.6 1578.19  19
   0  -7  11 57289.7 1798.07  56
   0   7  11 54808.2 1705.69  18
   0   7 -11 59818.0 1739.32  42
   0  -7  11 59111.8 1849.49  43
   0   7  12 902.593 181.330  18
   0  -7  12 1025.30 204.703  18
   0  -7  12 956.688 223.635  43
   0   7  12 1078.81 176.249  54
   0   7  12 903.207 161.244  32
   0  -7 -12 1047.90 214.316  44
   0   7 -12 1056.46 255.325  31
   0  -7 -12 762.580 193.343   2
   0   7 -12 1154.87 213.266  42
   0  -7  12 865.768 209.092  56
   0  -7 -13 4341.94 438.726   2
   0  -7  13 4358.77 195.856  51
   0   7 -13 4640.26 207.856  46
   0   7  13 4218.75 330.823  32
   0  -7  13 4864.59 439.485  18
   0   7 -13 4788.55 217.523  49
   0  -7 -13 4811.17 252.178  21
   0  -7 -13 4375.06 214.219  26
   0  -7  13 4839.02 467.758  43
   0   7 -13 5137.24 437.061  42
   0  -7  13 4765.84 443.175  56
   0   7 -13 4679.82 475.421  31
   0  -7  13 4377.84 189.982  37
   0  -7  13 4782.71 198.822  23
   0   7 -13 4765.91 221.832  40
   0  -7 -13 4223.56 407.368  44
   0  -7  13 4286.56 185.995  48
   0  -7 -13 4337.04 223.587  17
   0   7 -13 4449.17 202.121  24
   0  -7 -13 4743.88 200.759  41
   0  -7 -13 4421.20 193.441  45
   0  -7 -13 4302.31 201.480  27
   0   7  13 3921.37 381.454  18
   0  -7  13 4399.67 208.301  12
   0   7 -14 3093.13 400.594  31
   0   7 -14 3936.85 187.408  24
   0   7 -14 3173.04 155.315  45
   0  -7 -14 3880.80 180.555  45
   0   7 -14 3632.77 200.909  40
   0  -7  14 3405.05 161.518  50
   0  -7 -14 3509.14 373.962  44
   0  -7  14 3683.84 172.947  48
   0  -7  14 3808.84 179.688  23
   0   7 -14 3256.04 365.385  42
   0   7  14 3095.69 284.004  32
   0  -7 -14 3032.47 185.285  47
   0   7 -14 3458.61 183.102  46
   0   7 -14 3792.11 201.569  49
   0  -7  14 3398.58 384.746  18
   0  -7  14 3598.78 177.525  37
   0  -7  14 3080.56 356.276  56
   0  -7 -14 3934.49 184.062  41
   0   7  14 3068.62 339.139  18
   0  -7 -14 3584.60 189.419  27
   0  -7 -14 3479.26 199.158  26
   0  -7  14 3792.10 190.246  12
   0  -7 -14 3777.30 417.593   2
   0  -7 -14 3428.20 204.389  17
   0   7 -14 3554.51 180.806  36
   0  -7  14 3966.37 443.913  43
   0   7 -14 3618.66 187.971  38
   0  -7 -14 3694.45 229.737  21
   0  -7  14 3730.96 184.479  51
   0  -7  15 403.597 142.584  56
   0  -7 -15 212.188 80.0309  17
   0  -7  15 227.230 56.7847  48
   0   7  15 664.214 184.241  18
   0   7 -15 229.101 59.9086  49
   0  -7  15 381.570 164.935  43
   0  -7  15 211.855 58.4648  23
   0   7 -15 243.220 49.0296  45
   0   7 -15 249.057 61.8016  46
   0  -7  15 185.618 49.5509  50
   0  -7 -15 297.376 71.6054  27
   0  -7 -15 149.214 107.462   2
   0   7 -15 274.900 63.1613  36
   0  -7 -15 309.110 65.6580  41
   0  -7  15 210.042 63.2110  51
   0  -7  15 203.324 61.3773  12
   0  -7 -15 254.727 90.6931  21
   0  -7  15 165.862 56.4978  37
   0  -7 -15 315.199 69.4607  45
   0  -7 -15 173.401 118.736  44
   0   7 -15 272.767 129.738  42
   0  -7 -15 210.655 70.6879  47
   0   7 -15 302.432 66.3525  24
   0   7 -15 220.215 73.6137  40
   0   7 -15 193.863 60.1202  38
   0  -7 -15 235.015 74.3576  26
   0   7 -15 578.294 231.214  31
   0  -7  15 142.035 126.805  18
   0   7 -16 106.745 46.2919  36
   0   7 -16 224.476 65.8102  38
   0   7 -16 97.8984 49.9557  45
   0  -7  16 22.4163 42.3825  48
   0   7 -16 131.946 62.3139  24
   0  -7 -16 44.5567 49.5544  45
   0   7 -16 113.252 60.2150  46
   0  -7 -16 37.7717 96.4663   2
   0   7  16 149.178 111.069  18
   0   7 -16 274.526 180.160  31
   0   7 -16 30.9482 90.9557  42
   0   7 -16 70.0183 49.7095  57
   0  -7 -16 128.841 110.890  44
   0  -7  16 97.2290 102.984  18
   0  -7  16 121.132 61.3877  51
   0  -7  16 33.1587 56.1290  37
   0   7 -16 179.400 71.0902  49
   0   7 -16 121.418 77.7742  40
   0  -7 -16 186.643 84.2508  21
   0  -7 -16 44.5854 53.8045  41
   0  -7 -16 106.693 60.4323  27
   0  -7 -16 156.178 77.0898  26
   0  -7  16 22.1422 48.8459  23
   0  -7  16 151.236 130.667  43
   0  -7  16 30.7837 99.1378  56
   0  -7 -16 6.59880 60.1169  47
   0   7 -16 8.45318 46.1545  10
   0  -7  16 16.6691 44.6799  12
   0   7 -17 49561.8 1094.84  24
   0   7  17 46537.6 1583.06  18
   0   7 -17 47890.0 1078.04  36
   0  -7  17 46605.1 1080.81  37
   0  -7  17 47259.0 1079.86  23
   0  -7 -17 47250.0 1079.06  45
   0   7 -17 47951.7 1129.00  49
   0  -7  17 47187.5 1664.61  18
   0   7 -17 43722.6 1065.29   8
   0   7 -17 41822.0 1078.60  57
   0   7 -17 41547.5 1038.42  45
   0  -7 -17 45140.9 1109.61  27
   0  -7  17 46332.9 1084.72  12
   0   7 -17 48514.4 1098.32  46
   0  -7  17 46829.8 1061.13  48
   0  -7 -17 45551.1 1188.66  21
   0  -7 -17 46213.4 1081.14  41
   0   7 -17 46329.2 1116.37  38
   0   7 -17 41136.5 1067.72  10
   0   7 -17 43726.4 1793.58  31
   0   7 -17 46169.1 1136.90  40
   0  -7  17 45973.4 1088.99  51
   0  -7 -17 42757.5 1118.06  47
   0   7 -18 9270.34 354.933  57
   0   7 -18 10620.5 361.085  46
   0  -7 -18 10588.8 355.812  45
   0  -7 -18 10355.0 376.577  27
   0   7 -18 9895.93 374.774  38
   0   7 -18 10554.9 401.007  40
   0  -7  18 9857.86 347.959  12
   0   7 -18 9466.67 328.386  45
   0   7 -18 10979.4 364.066  24
   0  -7 -18 9476.06 383.074  47
   0  -7 -18 9735.47 422.739  21
   0  -7 -18 10612.8 359.218  41
   0  -7  18 10548.3 355.494  23
   0  -7  18 10106.0 336.289  48
   0   7 -18 9976.87 381.537  49
   0   7 -18 9444.32 343.116   8
   0  -7  18 10398.4 356.885  37
   0  -7  18 10531.7 366.969  51
   0  -7  19 42228.6 1001.11  23
   0   7 -19 39614.2 966.256  45
   0   7 -19 42542.7 1050.22  49
   0   7 -19 43626.2 1071.57  40
   0  -7 -19 43001.6 1000.79  45
   0  -7 -19 39776.9 1092.22  21
   0  -7 -19 42996.0 1003.72  41
   0  -7 -19 37699.1 1034.06  47
   0   7 -19 40031.5 991.714   8
   0   7 -19 44840.8 1012.30  46
   0   7 -19 37756.6 999.842  57
   0   7 -19 43270.9 1003.09  24
   0  -7  19 41677.1 987.643  12
   0  -7  19 43481.9 1006.68  37
   0  -7 -19 40633.9 1029.96  27
   0  -7  19 42311.1 977.422  48
   0   7 -19 40131.0 1033.48  38
   0  -7  19 43144.0 1020.84  51
   0  -7  20 3476.77 195.247  51
   0  -7 -20 3418.61 236.353  21
   0  -7 -20 3496.04 190.694  41
   0   7 -20 3686.37 184.540  46
   0   7 -20 3743.94 185.844  24
   0  -7  20 3395.09 171.464  12
   0  -7  20 3409.12 168.885  48
   0   7 -20 3201.25 199.160  38
   0  -7  20 3521.18 185.946  37
   0   7 -20 3258.37 180.317   8
   0  -7 -20 3532.49 185.177  45
   0  -7 -20 3446.91 204.920  27
   0   7 -20 3475.29 207.498  49
   0   7 -20 3603.52 218.698  40
   0   7 -20 3470.73 222.133  15
   0  -7  20 3510.41 186.091  23
   0   7 -20 3288.10 166.806  45
   0   7 -21 6131.86 250.548   8
   0  -7  21 7023.18 262.484  37
   0  -7 -21 6327.54 275.580  27
   0   7 -21 6134.39 277.557  38
   0  -7  21 6287.35 255.025  23
   0  -7  21 6322.53 232.591  12
   0   7 -21 6662.05 251.846  46
   0  -7  21 6640.52 239.340  48
   0   7 -21 6514.14 300.959  40
   0  -7 -21 6448.09 256.362  45
   0  -7 -21 6607.65 314.910  21
   0   7 -21 6846.38 255.961  24
   0   7 -21 6428.22 283.715  49
   0   7 -21 6498.12 298.488  15
   0  -7  21 6753.35 270.326  51
   0   7 -22 896.703 112.362  15
   0  -7 -22 703.170 107.379  21
   0  -7  22 902.738 76.5281  48
   0  -7  22 747.884 85.5678  23
   0  -7 -22 762.563 96.9542  27
   0  -7  22 913.044 96.2230  51
   0   7 -22 883.043 81.5692  46
   0   7 -22 884.142 84.6087  24
   0  -7  22 916.660 92.9360  37
   0  -7 -22 938.225 93.0185  45
   0   7 -22 883.479 104.808  49
   0   7 -22 973.893 113.921  40
   0   7 -22 795.637 81.9780   8
   0   7 -22 856.854 102.784  38
   0  -7 -23 853.689 92.5539  27
   0  -7  23 836.013 87.8683  51
   0   7 -23 987.188 80.2281  24
   0   7 -23 950.013 99.2439  49
   0   7 -23 1004.71 108.629  40
   0  -7 -23 909.019 108.493  21
   0   7 -23 924.347 102.850  15
   0   7 -23 943.311 73.9175  46
   0  -7  23 870.695 67.2295  48
   0   7 -23 873.734 80.4086   8
   0  -7 -23 829.212 85.7465  45
   0  -7  23 823.595 81.5909  23
   0  -7  23 932.042 89.6745  60
   0  -7  23 926.303 84.2447  37
   0   7 -23 754.643 94.3036  38
   0   7 -24 674.673 85.7773  40
   0  -7  24 547.299 47.6831  48
   0  -7 -24 603.289 73.7245  27
   0  -7 -24 671.869 68.7909  45
   0  -7 -24 715.137 85.4793  21
   0  -7  24 600.515 68.7733  51
   0   7 -24 533.471 70.5033  49
   0   7 -24 612.484 55.8825  24
   0   7 -24 666.045 80.7988  15
   0   7 -24 587.479 61.6723   8
   0  -7  24 571.868 66.8783  60
   0   7 -24 634.302 78.1850  38
   0  -7  24 726.777 70.1157  23
   0  -7  24 679.756 68.2584  37
   0  -7 -25 2474.46 111.843  45
   0  -7  25 2376.13 113.083  60
   0   7 -25 2486.39 102.738   8
   0   7 -25 2326.01 120.577  49
   0  -7  25 2407.61 114.085  51
   0  -7 -25 2486.24 120.468  27
   0   7 -25 2652.47 130.318  15
   0  -7 -25 2225.70 114.685  21
   0   7 -25 2099.39 115.988  38
   0  -7  25 2580.18 106.259  37
   0  -7  25 2468.73 109.016  23
   0   7 -25 2193.15 85.5359  24
   0   7 -25 2584.44 130.900  40
   0   7 -26 918.743 72.7948  58
   0  -7 -26 1145.57 63.0185  45
   0  -7 -26 1206.10 69.7270  27
   0   7 -26 950.880 64.4780  40
   0  -7  26 1181.64 66.4222  51
   0  -7  26 1072.61 60.4783   6
   0  -7  26 1140.38 62.9731  60
   0  -7  26 1172.32 60.4725  23
   0   7 -26 1043.06 65.6468  49
   0  -8   0 28849.4 992.231  56
   0   8   0 29979.9 1018.68  19
   0  -8   0 28056.5 927.536   3
   0  -8   0 26259.4 958.028  44
   0   8   0 29508.9 894.398  31
   0   8   0 27138.9 919.039  54
   0  -8   0 26248.9 824.053   1
   0   8  -1 24367.0 828.224  31
   0  -8   1 23636.9 882.485  44
   0  -8  -1 24937.4 892.570  56
   0   8  -1 25314.2 933.718  19
   0   8   1 22876.1 819.463  54
   0  -8  -1 24201.1 795.996   1
   0   8   1 24849.1 912.710  19
   0  -8  -1 25122.3 842.910   3
   0  -8  -1 24336.9 901.346  44
   0   8  -1 23250.9 841.005  54
   0   8   1 24735.8 785.177  31
   0  -8   1 25457.0 921.662  56
   0  -8  -2 22162.5 798.370   1
   0   8  -2 25614.2 932.250  19
   0   8   2 23103.8 811.219  54
   0  -8  -2 23487.9 862.183   2
   0   8   2 25009.2 910.794  19
   0  -8  -2 24249.8 877.413  56
   0   8  -2 25376.8 857.023  31
   0   8  -2 23442.0 850.861  54
   0  -8   2 23011.8 867.942  44
   0  -8  -2 24197.1 899.924  44
   0  -8  -2 23311.4 808.049   3
   0   8   2 24131.1 762.928  31
   0  -8   2 25222.6 926.210  56
   0  -8   3 25167.5 796.048  43
   0   8  -3 23374.2 865.178  54
   0  -8  -3 21622.7 863.157   2
   0  -8  -3 25918.7 835.118   3
   0   8  -3 25420.4 931.234  19
   0   8   3 24594.4 901.263  19
   0  -8  -3 23891.2 867.722  56
   0  -8  -3 22900.4 838.114   1
   0  -8   3 25224.4 946.101  56
   0  -8  -3 25738.0 943.704  44
   0   8   3 24651.9 751.682  31
   0   8   3 23441.6 822.859  54
   0  -8   3 23817.4 754.069  30
   0   8  -3 23103.7 859.531  31
   0   8  -4 35432.9 1140.45  54
   0  -8  -4 36227.6 1107.49  56
   0  -8   4 33506.8 1042.16  43
   0   8   4 35286.2 951.876  31
   0  -8  -4 31899.4 1099.72   1
   0  -8   4 35270.8 980.349  30
   0   8   4 33517.9 1046.59  54
   0  -8   4 33889.2 1184.41  56
   0  -8  -4 36143.0 1054.72   3
   0  -8  -4 35436.7 1163.80   2
   0   8  -4 33278.4 1128.44  31
   0  -8  -4 35697.3 1179.98  44
   0   8  -4 33572.7 1147.47  19
   0   8   4 34951.8 1137.03  19
   0  -8   5 30359.4 1108.92  56
   0   8  -5 31303.8 1071.39  19
   0  -8   5 30545.7 996.732  43
   0  -8  -5 30374.8 1070.22   2
   0   8  -5 29918.9 1049.79  54
   0   8   5 29063.9 950.484  54
   0   8   5 29300.9 838.323  31
   0   8  -5 29256.7 933.603  42
   0   8   5 30211.5 1028.27  19
   0  -8  -5 30360.2 1071.28  44
   0  -8   5 29307.1 876.086  30
   0  -8  -5 30433.2 982.208  56
   0   8  -5 31049.4 1071.44  31
   0  -8  -6 4100.32 357.663  44
   0  -8   6 3349.32 304.048  43
   0  -8  -6 3749.86 284.406  56
   0   8   6 3512.91 274.634  54
   0  -8  -6 3253.11 320.217   2
   0   8  -6 3837.46 284.332  42
   0  -8   6 3826.02 339.199  18
   0  -8   6 3448.25 245.282  30
   0  -8   6 3638.96 351.193  56
   0   8  -6 3292.37 317.669  54
   0   8   6 3565.97 305.048  19
   0   8  -6 3385.94 328.835  31
   0   8  -6 3776.74 322.593  19
   0   8  -7 66259.2 1854.43  54
   0   8   7 63373.8 1730.87  19
   0  -8   7 64918.8 1893.85  56
   0  -8   7 65096.2 1812.29  43
   0  -8  -7 64007.1 1849.23  44
   0   8  -7 64936.8 1799.36  19
   0   8   7 61933.9 1746.85  32
   0  -8   7 63852.0 1815.24  18
   0   8   7 59201.7 1656.67  54
   0  -8  -7 62059.5 1840.55   2
   0   8  -7 65024.0 1714.49  42
   0  -8  -7 66133.8 1677.11  56
   0   8  -7 58287.9 1829.42  31
   0  -8  -8 473.794 167.747  44
   0   8   8 147.850 89.5208  19
   0  -8   8 394.441 146.752  56
   0  -8   8 288.926 114.757  43
   0   8   8 154.950 78.4919  32
   0  -8   8 152.598 118.226  18
   0   8  -8 294.450 95.1650  42
   0   8  -8 295.109 96.6231  19
   0   8  -8 257.702 145.855  31
   0   8  -8 280.498 116.302  54
   0   8   8 433.788 103.787  54
   0  -8  -8 254.035 122.695   2
   0  -8   9 19068.5 857.308  18
   0   8  -9 19521.7 803.780  19
   0   8   9 18223.3 789.406  32
   0   8   9 18071.9 734.810  54
   0  -8   9 18351.3 887.483  56
   0   8  -9 20193.8 811.352  42
   0  -8  -9 20287.6 888.844  44
   0  -8  -9 18797.4 889.049   2
   0   8  -9 18641.8 913.283  31
   0  -8   9 18955.3 877.277  43
   0   8   9 20545.6 760.954  19
   0   8 -10 77.7393 82.3310  42
   0  -8  10 289.256 110.899  43
   0  -8 -10 329.180 133.267   2
   0   8  10 209.953 99.7309  32
   0  -8  10 351.127 131.846  18
   0  -8 -10 12.5223 109.471  44
   0   8 -10 278.535 103.407  19
   0   8 -10 272.464 143.989  31
   0  -8  10 359.759 164.072  56
   0   8  11 12599.6 646.068  32
   0  -8 -11 13268.9 442.489  17
   0   8 -11 14187.9 407.907  24
   0   8 -11 14579.2 422.168  46
   0   8 -11 14753.9 725.670  42
   0  -8  11 13332.8 769.705  56
   0   8 -11 13290.0 806.601  31
   0  -8  11 14249.1 788.197  43
   0   8 -11 13518.4 644.107  19
   0  -8 -11 13507.5 788.289   2
   0  -8 -11 14211.1 403.764  41
   0  -8  11 13334.6 396.393  23
   0  -8  11 13779.9 751.460  18
   0  -8  11 13816.2 425.519  12
   0  -8 -11 13810.9 754.713  44
   0   8 -12 11557.7 360.409  24
   0  -8 -12 11670.4 733.460   2
   0   8 -12 11051.0 365.872  46
   0  -8 -12 11115.8 395.838  17
   0  -8 -12 10283.6 354.939  35
   0  -8  12 11045.7 345.868  23
   0   8  12 10936.4 585.430  32
   0  -8 -12 10353.7 346.086  27
   0  -8  12 11752.8 377.783  12
   0  -8  12 11005.2 677.845  18
   0   8 -12 11093.2 380.780  40
   0  -8  12 11072.7 341.750  50
   0  -8  12 11193.6 343.222  48
   0  -8  12 11516.7 719.017  56
   0  -8 -12 10633.8 339.422  45
   0  -8  12 11737.4 738.846  43
   0   8 -12 11112.5 644.519  42
   0  -8 -12 10246.0 358.447  26
   0   8 -12 11144.0 368.101  49
   0  -8  12 10598.4 339.098  37
   0  -8 -12 11121.9 676.357  44
   0  -8 -12 11178.9 418.895  21
   0   8 -12 11132.5 756.470  31
   0  -8 -12 11533.8 351.176  41
   0  -8  12 11190.6 354.787  51
   0   8 -12 11059.9 367.983  36
   0   8  12 10526.9 644.163  18
   0  -8  13 1714.75 121.848  51
   0  -8  13 1689.33 120.527  23
   0   8  13 1234.24 229.818  18
   0  -8  13 1526.57 99.3155  33
   0  -8  13 1700.72 118.490  37
   0   8 -13 1599.12 128.933  36
   0   8 -13 1345.47 288.749  31
   0  -8 -13 1646.76 143.632  17
   0  -8  13 1366.07 250.097  56
   0  -8  13 1613.13 114.184  48
   0  -8 -13 1884.72 286.147  44
   0  -8 -13 1762.58 167.526  21
   0  -8 -13 1817.43 122.772  41
   0   8 -13 1677.92 121.751  24
   0  -8 -13 1590.13 134.644  26
   0  -8 -13 1794.33 129.603  27
   0   8 -13 1691.08 131.836  49
   0  -8 -13 1811.01 118.953  45
   0  -8  13 1613.06 129.067  12
   0   8 -13 1837.83 135.316  46
   0   8 -13 2218.50 288.014  42
   0  -8  13 1790.33 117.619  50
   0  -8  13 1347.04 247.053  18
   0   8  13 1828.35 230.005  32
   0  -8  13 1548.23 285.367  43
   0   8 -13 1899.96 147.970  40
   0  -8 -13 1691.15 287.647   2
   0  -8  14 357.650 154.970  18
   0   8 -14 662.799 91.5920  49
   0  -8  14 476.219 75.5008  23
   0  -8 -14 614.973 85.5886  41
   0  -8  14 462.143 67.3450  50
   0  -8 -14 480.011 77.0861  47
   0  -8  14 586.761 86.6049  12
   0  -8  14 764.934 196.549  56
   0  -8  14 600.442 83.0197  51
   0  -8  14 556.640 74.4837  48
   0  -8 -14 499.493 86.7177  26
   0  -8 -14 545.634 160.832  44
   0   8 -14 591.458 77.9835  38
   0  -8  14 660.329 83.4380  37
   0  -8  14 923.762 233.188  43
   0   8  14 610.902 172.733  18
   0   8 -14 725.451 94.1679  36
   0   8 -14 549.791 91.9239  40
   0   8 -14 562.407 82.6541  46
   0   8 -14 631.993 176.449  42
   0  -8 -14 544.616 104.362  17
   0  -8 -14 707.067 205.916   2
   0  -8 -14 470.791 82.4093  27
   0   8 -14 656.158 86.9087  24
   0  -8 -14 573.422 114.282  21
   0   8 -14 434.714 165.170  31
   0  -8 -14 724.119 83.5608  45
   0   8  14 681.613 143.818  32
   0  -8  15 5014.61 475.682  56
   0  -8  15 5013.41 236.135  12
   0  -8  15 4859.54 225.728  51
   0  -8 -15 4632.65 275.359  21
   0  -8 -15 4635.12 242.655  26
   0   8 -15 5325.07 240.462  46
   0  -8  15 4965.72 500.722  43
   0   8 -15 4941.72 229.435  36
   0  -8  15 5061.12 209.856  50
   0  -8 -15 4344.82 461.293   2
   0   8 -15 4714.86 445.600  42
   0  -8 -15 4789.00 450.542  44
   0   8 -15 4902.75 254.249  40
   0  -8  15 4807.14 219.142  23
   0  -8 -15 4109.74 221.012  47
   0  -8 -15 4494.25 211.367  45
   0   8 -15 4503.07 511.248  31
   0  -8  15 4962.13 221.168  37
   0  -8  15 4983.66 216.149  48
   0  -8 -15 4971.41 235.646  27
   0   8 -15 4863.30 227.251  38
   0   8 -15 5155.57 248.611  49
   0  -8  15 5113.97 477.615  18
   0  -8 -15 4894.40 222.118  41
   0   8 -15 5114.98 231.188  24
   0   8  15 4998.01 447.261  18
   0  -8  16 3134.18 177.415  23
   0   8 -16 3254.16 185.540  36
   0  -8 -16 2931.85 175.669  41
   0  -8 -16 3000.94 170.715  45
   0  -8  16 2572.86 333.933  56
   0  -8 -16 2784.21 218.914  21
   0  -8  16 3454.90 175.249  48
   0  -8  16 3194.01 159.993  50
   0   8 -16 3300.03 187.782  38
   0  -8  16 3235.15 186.415  12
   0  -8  16 3411.69 188.345  51
   0  -8 -16 2995.18 186.445  27
   0  -8 -16 2773.41 182.632  47
   0   8 -16 3207.41 206.769  40
   0  -8  16 2873.85 367.290  18
   0   8 -16 3301.91 185.308  24
   0   8  16 2655.53 324.196  18
   0  -8  16 3126.76 175.971  37
   0   8 -16 2234.14 385.109  31
   0  -8 -16 3246.68 374.976  44
   0   8 -16 3156.64 162.612  52
   0   8 -16 3264.64 196.998  49
   0   8 -16 3212.04 189.195  46
   0  -8 -17 4357.96 213.198  41
   0   8 -17 4234.43 219.280  38
   0   8 -17 4267.73 218.531  46
   0   8 -17 3866.36 187.955   8
   0   8 -17 4180.51 186.892  52
   0   8 -17 3978.41 206.506  24
   0   8 -17 3930.81 223.418  49
   0  -8 -17 4019.93 258.189  21
   0  -8 -17 3584.12 211.035  47
   0   8 -17 4065.21 235.025  40
   0  -8 -17 3772.31 208.809  27
   0  -8  17 4205.69 207.682  23
   0  -8  17 4056.22 209.662  12
   0  -8  17 4107.75 212.543  51
   0  -8  17 3934.12 192.206  48
   0  -8  17 4201.74 208.940  37
   0   8 -17 4313.05 209.349  36
   0  -8 -17 4369.60 206.600  45
   0   8 -18 1379.92 125.096  24
   0  -8  18 1288.76 122.760  51
   0   8 -18 1087.23 124.167  49
   0  -8  18 1164.17 112.249  23
   0   8 -18 1079.53 131.091  40
   0  -8 -18 1169.90 158.932  21
   0   8 -18 984.117 96.1467   8
   0  -8 -18 1161.27 121.021  27
   0   8 -18 1324.80 120.571  46
   0  -8  18 1182.83 111.170  37
   0  -8  18 1070.66 105.295  48
   0   8 -18 1133.99 101.896  36
   0   8 -18 1137.08 118.532  38
   0  -8 -18 1055.68 106.062  45
   0  -8 -18 1157.06 117.667  41
   0  -8  18 1396.41 120.701  12
   0   8 -19 25.0025 78.8325  40
   0   8 -19-18.3568 56.1114  38
   0  -8 -19 99.8216 66.9330  27
   0   8 -19 24.2835 52.1877  46
   0  -8  19 35.7007 61.8004  23
   0  -8  19 43.3873 60.5495  51
   0  -8  19 5.09135 46.6729  12
   0  -8  19-8.82002 44.9005  48
   0   8 -19 79.9899 50.5012   8
   0   8 -19 18.4383 67.2040  49
   0  -8  19 21.3867 54.5101  37
   0   8 -19 32.2777 49.1692  36
   0  -8 -19 65.3881 70.6127  41
   0   8 -19 22.2729 51.3227  24
   0  -8 -19-45.7782 92.2453  21
   0  -8 -19-25.5253 59.3907  45
   0  -8  20 561.657 81.4685  23
   0   8 -20 523.330 85.4287  38
   0  -8 -20 592.129 91.9736  41
   0   8 -20 515.821 70.2156   8
   0   8 -20 566.193 83.5397  24
   0   8 -20 724.453 114.755  40
   0  -8 -20 710.904 130.843  21
   0   8 -20 629.858 105.673  15
   0  -8  20 597.574 74.7495  48
   0  -8  20 533.290 72.3562  12
   0  -8 -20 593.233 89.9631  27
   0  -8 -20 606.104 87.1051  45
   0  -8  20 604.544 88.5519  51
   0  -8  20 512.512 79.7844  37
   0   8 -20 580.943 82.3729  46
   0   8 -20 658.521 102.623  49
   0  -8  21 5300.50 204.742  48
   0  -8  21 5325.83 218.712  37
   0   8 -21 5128.82 207.189   8
   0  -8 -21 4976.51 269.451  21
   0  -8 -21 5385.86 237.400  27
   0   8 -21 5191.96 246.687  49
   0   8 -21 5122.15 256.981  40
   0   8 -21 5423.17 224.262  46
   0  -8 -21 5560.83 222.929  45
   0   8 -21 5431.78 267.385  15
   0  -8  21 5375.33 209.389  12
   0   8 -21 5415.38 222.622  24
   0  -8  21 5396.55 234.862  51
   0  -8  21 5449.71 225.450  23
   0   8 -21 5265.81 236.857  38
   0  -8  21 5404.68 223.114  60
   0  -8 -22 3883.89 219.299  21
   0   8 -22 4495.87 224.588  40
   0  -8  22 4602.68 201.971  51
   0  -8 -22 4497.47 189.995  45
   0   8 -22 4509.70 184.717  46
   0   8 -22 3961.64 193.626  38
   0   8 -22 4225.11 210.971  49
   0  -8  22 4161.77 164.215  12
   0  -8  22 4364.93 184.707  37
   0   8 -22 4555.79 226.648  15
   0   8 -22 4138.90 170.436   8
   0  -8  22 4599.34 195.627  23
   0  -8 -22 4382.89 199.265  27
   0  -8  22 4308.79 169.695  48
   0  -8  22 4380.89 189.076  60
   0   8 -22 4611.52 189.414  24
   0  -8  23 6644.40 238.222  51
   0   8 -23 6058.02 232.641  38
   0   8 -23 6791.92 264.101  40
   0   8 -23 6229.63 206.149   8
   0  -8  23 6851.71 229.687  60
   0   8 -23 6762.18 255.242  49
   0  -8  23 6307.50 199.616  48
   0   8 -23 6418.56 212.006  46
   0  -8 -23 6663.23 225.901  45
   0  -8  23 6788.15 222.669  37
   0  -8 -23 6748.28 241.314  27
   0  -8 -23 6047.94 259.706  21
   0   8 -23 6609.08 221.077  24
   0   8 -23 6799.35 264.577  15
   0  -8  23 6560.29 228.233  23
   0  -8 -24 631.295 67.9180  27
   0   8 -24 609.090 63.1185  38
   0  -8 -24 629.382 61.5585  45
   0   8 -24 774.128 83.1506  40
   0   8 -24 597.701 48.6121   8
   0  -8  24 625.509 67.0258  51
   0  -8  24 695.136 64.8610  23
   0   8 -24 553.673 67.5732  49
   0   8 -24 793.477 82.0395  15
   0  -8  24 650.140 58.1916  37
   0  -8  24 728.965 65.1351  60
   0   8 -24 717.614 56.8051  24
   0  -8 -24 632.260 78.2078  21
   0  -8  25 3052.57 111.983   6
   0  -8 -25 2875.96 113.509  45
   0  -8 -25 3027.29 121.377  27
   0   8 -25 2979.75 133.133  40
   0  -8  25 3077.91 112.731  60
   0   8 -25 3210.85 133.358  15
   0   8 -25 3019.19 129.971  49
   0  -8  25 3069.71 120.717  51
   0  -8  25 3050.30 113.996  23
   0  -9   0-85.0440 74.7508   3
   0  -9   0 48.9278 98.0032  44
   0   9   0 91.5439 81.3293  31
   0  -9   0-13.9147 78.7111  56
   0   9   0-57.7877 115.418  19
   0   9   0 105.859 95.5280  54
   0   9   1 2901.66 244.882  31
   0  -9   1 2688.23 263.590   3
   0  -9  -1 2560.22 274.779  56
   0   9   1 2743.46 256.358  54
   0   9  -1 2744.60 264.130  54
   0   9   1 3007.61 316.002  19
   0  -9   1 2627.30 287.304  56
   0   9  -1 2900.81 311.732  19
   0  -9   1 2720.91 290.423  44
   0  -9  -1 2913.68 305.373  44
   0   9  -1 2513.23 252.224  31
   0  -9  -1 3281.95 277.171   3
   0   9  -2 8.98013 88.6145  31
   0  -9  -2 153.800 72.3809   3
   0  -9  -2 88.6043 103.233  44
   0   9  -2 143.352 86.8985  54
   0   9  -2 149.970 125.587  19
   0   9   2 109.436 105.029  19
   0  -9  -2 185.001 105.969  56
   0  -9   2 229.489 124.948  44
   0   9   2 93.7430 62.5690  31
   0   9   2 47.9076 72.9762  54
   0  -9   2 118.299 107.841  56
   0   9  -3 333.978 121.756  54
   0  -9  -3 304.646 88.2138   3
   0   9   3 505.309 127.492  54
   0   9  -3 364.344 124.350  31
   0  -9   3 394.834 145.821  44
   0   9   3 483.673 146.949  19
   0  -9  -3 456.711 122.374  56
   0   9   3 409.987 92.8132  31
   0  -9  -3 419.284 151.260  44
   0  -9   3 298.582 107.669  56
   0   9  -3 280.389 120.096  19
   0   9  -4 931.362 185.355  31
   0   9   4 907.815 190.621  19
   0   9  -4 978.900 185.620  19
   0  -9   4 1076.67 152.882  43
   0   9  -4 900.109 142.352  42
   0   9  -4 998.653 181.998  54
   0  -9  -4 832.592 167.209   2
   0  -9  -4 1125.29 164.685   3
   0   9   4 818.506 145.471  54
   0  -9  -4 812.770 178.659  44
   0  -9   4 813.170 193.709  56
   0  -9  -4 904.335 166.233  56
   0  -9  -5 46261.9 1499.83  44
   0  -9  -5 45544.5 1475.66   2
   0  -9   5 47177.5 1366.49  43
   0   9  -5 46198.4 1485.71  19
   0   9   5 43639.1 1321.00  54
   0   9  -5 46765.9 1461.71  54
   0   9   5 44362.3 1430.03  19
   0  -9   5 46730.7 1543.76  56
   0  -9  -5 47060.7 1386.47  56
   0   9  -5 47443.4 1309.70  42
   0   9  -5 45823.1 1477.32  31
   0   9   6-13.8963 95.0018  32
   0  -9  -6-25.6889 95.5561   2
   0  -9   6 41.2153 104.776  56
   0   9   6 13.4181 78.8075  19
   0   9   6 24.2933 73.9305  54
   0   9  -6 36.8491 103.176  19
   0   9  -6-24.2431 82.5592  54
   0   9  -6-130.014 128.474  31
   0  -9  -6-66.3641 131.588  44
   0  -9  -6 41.1976 75.4817  56
   0  -9   6 41.2586 85.3384  43
   0   9  -6 44.9424 62.4126  42
   0   9   7 37.1500 57.8794  54
   0  -9   7-1.91438 99.8795  56
   0   9  -7 44.8819 102.060  31
   0   9   7 51.1271 68.4239  19
   0  -9   7 1.57544 87.2202  43
   0  -9  -7 278.359 152.563  44
   0   9  -7 297.714 140.319  54
   0  -9  -7 174.621 109.790  56
   0   9   7 111.032 84.9424  32
   0   9  -7 95.9860 69.8123  42
   0  -9  -7 66.5968 106.173   2
   0   9  -7 149.445 108.368  19
   0   9  -8-33.8481 89.3144  42
   0  -9  -8 45.6362 60.5145  56
   0  -9   8-44.7829 104.252  18
   0  -9   8 52.0961 104.840  56
   0  -9   8-93.6391 103.741  43
   0  -9  -8 36.9573 85.8637   2
   0   9   8-78.7289 98.3589  19
   0   9  -8 141.304 101.134  19
   0   9   8 209.139 127.060  32
   0   9  -8 151.847 129.611  31
   0  -9  -8-73.2393 143.846  44
   0   9  -8-47.8951 88.9922  54
   0  -9   9 5755.00 496.084  56
   0   9  -9 5644.25 493.764  31
   0  -9   9 5279.34 446.904  18
   0  -9  -9 5129.39 455.005  44
   0  -9   9 6352.15 490.996  43
   0   9  -9 5252.97 419.333  19
   0   9  -9 5652.28 416.648  42
   0  -9  -9 5820.88 487.572   2
   0   9   9 4863.42 398.547  32
   0   9   9 5586.70 392.352  19
   0   9  10 4595.09 385.685  32
   0  -9  10 4993.90 209.158  51
   0  -9  10 4903.60 441.651  43
   0   9 -10 5353.84 226.843  46
   0  -9 -10 5309.11 462.216  44
   0   9 -10 4872.65 212.847  49
   0   9 -10 5345.86 216.003  24
   0   9 -10 5395.85 410.822  42
   0  -9  10 5181.22 228.845  12
   0  -9  10 5012.54 207.379  48
   0  -9  10 5504.95 457.973  18
   0   9 -10 5015.72 227.778  40
   0  -9 -10 4574.84 450.127   2
   0  -9  10 4624.73 453.179  56
   0  -9 -10 4869.61 261.105  21
   0  -9 -10 4917.96 206.764  41
   0   9 -10 5233.24 488.253  31
   0   9 -10 4957.01 398.589  19
   0  -9  10 4834.01 207.525  23
   0  -9  10 5416.04 215.457  50
   0  -9 -10 5283.66 205.950  45
   0  -9 -10 4950.58 244.317  17
   0  -9  11 14177.9 831.347  56
   0  -9 -11 13795.1 428.532  35
   0  -9 -11 15079.4 427.455  41
   0   9 -11 14396.5 454.043  40
   0  -9  11 13881.8 411.743  37
   0   9 -11 14496.7 442.776  46
   0   9 -11 14504.3 706.692  19
   0   9 -11 13494.9 714.300  42
   0   9 -11 14093.7 432.931  49
   0  -9  11 14800.4 451.590  12
   0  -9 -11 13463.6 803.239   2
   0  -9  11 14275.7 423.127  51
   0  -9  11 14250.0 804.652  43
   0  -9  11 14246.8 400.928  60
   0   9 -11 13972.2 444.138  36
   0   9 -11 14994.0 431.105  24
   0  -9 -11 13815.3 468.985  17
   0  -9  11 13891.6 420.890  23
   0  -9  11 14257.7 793.586  18
   0  -9  11 14344.4 419.130  48
   0  -9  11 14440.7 398.470  33
   0  -9 -11 15021.8 503.886  21
   0  -9 -11 14191.8 797.882  44
   0   9 -11 14570.6 868.379  31
   0  -9 -11 14400.8 414.672  45
   0   9  11 13294.4 690.387  32
   0  -9  11 14761.6 424.954  50
   0  -9  12 1214.91 108.878  23
   0  -9  12 1121.08 242.014  56
   0   9 -12 1341.80 118.143  46
   0  -9 -12 1242.35 102.691  45
   0  -9 -12 1085.96 125.905  17
   0  -9  12 1140.41 100.567  50
   0  -9 -12 1147.57 141.585  21
   0  -9  12 1265.88 93.2940  33
   0  -9 -12 1590.96 276.512  44
   0  -9  12 1722.82 289.690  43
   0   9 -12 1317.69 264.414  31
   0   9 -12 1077.36 114.197  36
   0   9  12 1146.19 212.224  18
   0  -9 -12 1279.88 105.461  27
   0  -9  12 1344.91 100.408  60
   0   9 -12 1029.91 201.607  42
   0  -9 -12 1510.32 288.399   2
   0  -9 -12 1206.73 105.946  41
   0  -9  12 1121.71 102.423  51
   0   9 -12 1169.62 114.965  40
   0   9 -12 1245.67 113.691  49
   0  -9  12 1174.00 101.213  48
   0  -9  12 1299.09 243.188  18
   0  -9  12 1172.59 103.203  37
   0   9  12 1321.09 209.036  32
   0   9 -12 1284.08 108.879  24
   0  -9  12 1223.71 116.261  12
   0  -9 -12 963.415 106.699  26
   0  -9  13 20848.8 556.291  50
   0  -9 -13 20361.2 1041.68   2
   0  -9  13 19926.8 1014.73  56
   0  -9  13 20310.7 526.851  33
   0   9  13 18253.7 915.808  18
   0  -9  13 20761.4 555.955  48
   0  -9  13 22174.4 1073.22  43
   0  -9  13 20198.3 554.103  37
   0   9 -13 20224.0 1094.66  31
   0  -9  13 20691.4 590.772  12
   0  -9  13 19387.4 993.194  18
   0  -9 -13 18526.2 564.872  26
   0  -9 -13 19855.0 622.592  17
   0  -9 -13 19820.8 559.013  27
   0  -9 -13 20491.5 994.737  44
   0   9 -13 21154.5 605.864  40
   0   9 -13 21075.1 589.004  46
   0   9  13 18961.6 841.296  32
   0   9 -13 21597.4 961.399  42
   0  -9  13 19833.7 560.465  23
   0  -9  13 20831.9 569.330  51
   0  -9 -13 20632.2 554.869  45
   0  -9 -13 21343.9 566.785  41
   0   9 -13 21184.2 574.503  24
   0   9 -13 20880.7 587.575  49
   0   9 -13 20320.4 584.804  36
   0  -9 -13 20225.7 654.002  21
   0  -9  14 33792.5 1397.32  43
   0  -9  14 32059.6 793.857  48
   0  -9  14 31421.8 793.233  37
   0   9 -14 31625.2 1440.45  31
   0  -9 -14 32743.0 795.611  45
   0  -9  14 33096.9 839.282  12
   0  -9  14 31485.8 1327.38  56
   0  -9  14 31982.3 789.742  50
   0   9 -14 33048.6 841.395  49
   0   9 -14 32055.7 1266.76  42
   0   9 -14 32450.1 853.963  40
   0  -9 -14 31738.0 1292.88  44
   0  -9 -14 31328.6 804.384  27
   0   9  14 31273.9 1249.85  18
   0  -9 -14 31567.0 907.397  21
   0  -9  14 32243.4 810.879  51
   0  -9 -14 28117.1 850.572  17
   0  -9 -14 32495.7 805.601  41
   0  -9  14 31796.9 759.562  33
   0   9 -14 33631.6 822.040  24
   0  -9 -14 29787.7 1336.93   2
   0   9 -14 32800.3 832.037  46
   0  -9  14 32573.8 805.948  23
   0   9 -14 33179.3 831.968  36
   0  -9  14 30606.3 1298.02  18
   0  -9 -15 3484.54 180.319  45
   0  -9  15 3544.80 185.021  37
   0  -9 -15 3774.11 403.155  44
   0  -9 -15 3073.98 174.841  27
   0   9 -15 3644.37 197.547  24
   0  -9 -15 2980.04 229.078  21
   0  -9  15 3341.70 392.039  18
   0  -9 -15 3583.84 190.209  41
   0   9 -15 3248.93 190.746  36
   0   9  15 2530.97 320.454  18
   0   9 -15 3160.28 192.894  49
   0   9 -15 3483.82 200.887  46
   0  -9  15 3310.11 184.910  23
   0  -9  15 3312.68 188.001  51
   0  -9  15 3291.35 191.370  12
   0   9 -15 3628.42 216.178  40
   0  -9  15 3521.35 181.803  48
   0  -9  15 2817.27 159.466  50
   0  -9  15 3672.41 414.855  56
   0   9 -15 3026.90 427.817  31
   0  -9  16 2020.64 146.199  23
   0  -9 -16 2196.64 150.664  27
   0   9 -16 1995.12 165.688  40
   0  -9  16 1983.65 141.471  37
   0   9 -16 2118.87 150.014  24
   0  -9 -16 2022.17 143.259  41
   0   9 -16 1840.09 143.927  36
   0   9 -16 2009.43 151.479  46
   0   9 -16 2181.32 164.998  49
   0  -9 -16 2097.79 142.861  45
   0  -9  16 1969.41 150.707  12
   0   9 -16 1937.03 132.570  52
   0  -9  16 1932.28 129.471  50
   0  -9 -16 2168.98 207.199  21
   0  -9  16 1974.06 147.549  51
   0  -9  16 2033.05 138.017  48
   0   9 -17 11632.7 396.544  38
   0   9 -17 12615.0 412.233  24
   0   9 -17 12269.8 403.819  36
   0  -9  17 12488.7 391.134  60
   0  -9 -17 12686.3 404.655  41
   0  -9 -17 12239.9 483.890  21
   0   9 -17 12193.3 442.322  40
   0  -9  17 12380.0 403.177  23
   0  -9 -17 11771.4 403.325  27
   0  -9 -17 12297.1 392.343  45
   0   9 -17 12108.9 430.787  49
   0   9 -17 12022.6 376.207  52
   0  -9  17 11702.6 364.795  50
   0  -9  17 12265.1 386.350  48
   0  -9  17 12601.2 396.814  37
   0  -9  17 12020.1 407.112  51
   0  -9  17 12194.5 412.366  12
   0   9 -17 12852.7 422.375  46
   0   9 -18 224.240 88.5263  40
   0  -9  18 209.439 59.5320  37
   0  -9  18 260.699 72.3355  51
   0   9 -18 301.107 56.9941  52
   0  -9 -18 289.309 75.2831  27
   0  -9 -18 310.829 76.2812  45
   0   9 -18 316.092 91.0637  49
   0   9 -18 317.960 76.9358  24
   0  -9  18 182.264 55.5171  60
   0  -9  18 228.767 57.1588  48
   0   9 -18 288.760 71.7510  46
   0  -9  18 259.768 67.6415  12
   0  -9  18 302.634 71.4773  23
   0   9 -18 250.994 65.5490  36
   0  -9 -18 354.428 118.556  21
   0   9 -18 282.997 70.9799  38
   0  -9 -18 302.610 80.3935  41
   0  -9  19 1388.14 110.894  37
   0  -9 -19 1487.34 125.306  27
   0   9 -19 1408.29 140.260  40
   0  -9  19 1509.19 125.423  51
   0  -9 -19 1338.53 122.000  41
   0   9 -19 1369.30 118.581  46
   0  -9  19 1440.58 122.376  23
   0  -9  19 1454.16 113.770  60
   0  -9 -19 1361.24 113.976  45
   0  -9  19 1388.46 107.867  48
   0   9 -19 1368.82 118.532  38
   0   9 -19 1196.44 102.607  36
   0   9 -19 1509.40 122.283  24
   0   9 -19 1295.16 131.398  49
   0  -9  19 1499.79 119.159  12
   0  -9 -19 1457.02 161.314  21
   0  -9  20 7906.40 270.341  48
   0   9 -20 7799.50 290.889  38
   0  -9 -20 7884.43 281.835  45
   0   9 -20 8524.71 324.712  49
   0   9 -20 8358.61 298.209  46
   0  -9  20 8164.92 281.350  37
   0  -9  20 8104.83 280.402  60
   0  -9  20 7918.15 282.990  12
   0  -9 -20 7925.30 289.305  41
   0   9 -20 7833.62 328.413  40
   0  -9 -20 7550.85 344.356  21
   0  -9  20 8155.98 298.394  51
   0   9 -20 7588.02 328.625  15
   0   9 -20 8365.18 297.255  24
   0  -9  20 8132.93 291.929  23
   0  -9 -20 7773.34 290.899  27
   0  -9 -21 429.715 67.5341  45
   0   9 -21 373.437 85.2266  40
   0   9 -21 406.402 71.6967  46
   0  -9  21 447.031 66.4228  37
   0   9 -21 434.014 64.9808  38
   0   9 -21 416.563 83.0985  49
   0  -9 -21 298.282 90.9931  21
   0  -9 -21 393.481 65.2328  27
   0  -9  21 375.306 62.4220  60
   0  -9  21 405.612 74.2292  23
   0   9 -21 309.533 82.5747  15
   0   9 -21 340.097 63.8785  24
   0  -9  21 357.091 57.4489  12
   0  -9  21 427.606 58.0144  48
   0  -9  21 388.805 69.6771  51
   0   9 -22 823.898 98.7398  15
   0  -9  22 747.771 71.5252  37
   0  -9  22 720.876 69.2919  60
   0   9 -22 768.626 74.1700  38
   0   9 -22 688.290 92.1203  40
   0   9 -22 594.016 84.7344  49
   0   9 -22 616.306 67.3585  24
   0  -9  22 703.096 79.0724  51
   0   9 -22 704.923 72.0046  46
   0  -9  22 576.098 58.2474  12
   0  -9  22 611.801 72.6258  23
   0  -9 -22 637.727 101.671  21
   0  -9 -22 674.134 77.9594  27
   0  -9  22 648.618 61.7792  48
   0  -9 -22 688.180 72.6515  45
   0   9 -23 16162.9 408.766  46
   0   9 -23 17429.6 467.716  15
   0   9 -23 16909.4 464.798  40
   0   9 -23 16932.0 420.439  24
   0  -9  23 16667.6 411.195  60
   0  -9 -23 16199.6 424.265  27
   0  -9  23 16918.7 434.104  51
   0  -9  23 15697.2 385.344  48
   0  -9  23 17322.2 425.152  23
   0  -9 -23 16325.4 415.778  45
   0  -9  23 16856.8 412.695   6
   0  -9  23 16475.3 403.044  37
   0   9 -23 16496.8 452.759  49
   0   9 -24 7106.52 236.734  40
   0   9 -24 7342.06 235.900  15
   0  -9  24 6769.86 194.042  60
   0  -9  24 6543.78 181.796  37
   0  -9 -24 6302.88 228.604  21
   0  -9 -24 7209.61 205.069  45
   0   9 -24 6848.07 227.707  49
   0  -9  24 6961.41 194.420   6
   0  -9  24 7021.56 206.330  23
   0   9 -24 7279.40 201.775  24
   0  -9  24 7295.47 216.592  51
   0  -9 -24 6956.96 207.325  27
   0  -9 -25 489.215 38.5541  45
   0  -9  25 512.367 42.7606  51
   0   9 -25 485.262 46.1947  49
   0   9 -25 428.112 46.4985  40
   0  10   0 3330.92 351.598  19
   0 -10   0 2780.52 277.555   3
   0 -10   0 3064.98 337.427  44
   0 -10   0 3062.14 333.750  56
   0  10   0 2958.67 285.880  54
   0 -10  -1 44576.4 1462.92  56
   0 -10  -1 45405.0 1494.45  44
   0 -10   1 46125.6 1488.55  44
   0  10  -1 46251.5 1368.77  31
   0 -10   1 42496.0 1379.38   3
   0  10  -1 44732.7 1514.48  19
   0  10  -1 41826.1 1357.29  54
   0 -10   1 44557.6 1479.19  56
   0  10   1 46043.2 1524.55  19
   0  10   1 44428.2 1354.84  54
   0 -10  -1 44560.5 1357.09   3
   0 -10  -2 2653.08 316.554  44
   0  10  -2 2103.07 248.818  54
   0  10   2 2277.30 299.052  19
   0  10  -2 2384.23 262.731  31
   0  10   2 1934.39 222.141  54
   0  10  -2 2681.46 319.459  19
   0 -10   2 2148.40 281.732  56
   0 -10   2 1922.54 240.571   3
   0 -10   2 2045.57 264.020  44
   0 -10  -2 2272.98 244.561   3
   0 -10  -2 2289.74 272.357  56
   0  10   3 359.209 164.188  19
   0  10  -3 139.018 118.646  19
   0  10   3 278.359 103.385  54
   0 -10  -3 291.506 117.075  56
   0 -10  -3 80.1597 116.934  44
   0 -10   3 286.511 150.372  44
   0  10  -3 264.141 91.9350  31
   0  10  -3 319.655 114.177  54
   0 -10  -3 383.301 114.150   3
   0 -10   3 433.575 155.737  56
   0 -10   4 793.254 188.655  56
   0  10  -4 849.187 205.400  19
   0  10  -4 802.985 166.938  31
   0 -10  -4 1019.10 211.200  44
   0 -10   4 841.135 188.779  44
   0  10   4 887.600 155.018  54
   0  10   4 889.240 186.121  19
   0 -10  -4 1058.07 165.556   3
   0 -10  -4 884.772 162.862  56
   0  10  -4 832.954 131.410  42
   0  10  -4 836.750 174.223  54
   0 -10  -5 75710.1 2030.44  56
   0 -10   5 74077.7 2197.98  56
   0  10  -5 76349.5 2199.95  19
   0  10  -5 75860.0 1904.05  42
   0 -10  -5 75595.1 2185.54  44
   0  10  -5 74942.4 2103.54  54
   0  10   5 73126.6 2104.62  19
   0 -10  -5 69096.2 2100.46   2
   0  10  -5 75763.2 2142.65  31
   0 -10   5 71774.0 2097.61  44
   0 -10  -6 22033.9 984.646   2
   0  10  -6 23530.7 839.069  42
   0 -10  -6 23578.3 893.940  56
   0  10   6 21585.2 926.830  32
   0 -10   6 20463.2 997.661  56
   0  10  -6 24004.0 1020.37  19
   0 -10   6 21675.0 944.919  44
   0  10   6 22567.9 955.338  19
   0  10  -6 22664.6 1002.29  31
   0 -10  -6 21023.2 984.384  44
   0  10  -6 23525.9 982.351  54
   0 -10   7 6178.40 234.029  48
   0 -10   7 6160.87 521.700  56
   0 -10  -7 5697.86 227.569  23
   0  10   7 6785.57 471.883  19
   0 -10  -7 5959.15 490.649   2
   0 -10   7 6436.51 452.865  43
   0 -10   7 6414.40 236.893  23
   0 -10   7 5816.01 234.250  50
   0 -10   7 6124.06 247.913  12
   0  10  -7 6694.38 419.862  42
   0  10  -7 6697.34 506.838  19
   0 -10  -7 6409.19 237.866  41
   0  10  -7 6039.87 499.782  31
   0  10   7 5478.89 436.253  32
   0 -10  -7 5709.16 395.315  56
   0  10  -7 6280.11 482.671  54
   0 -10  -7 5894.06 490.040  44
   0 -10  -8-3.42436 48.7560  37
   0  10  -8-54.9711 79.9114  42
   0  10   8 23.5567 81.8684  32
   0  10   8 88.3451 80.6589  19
   0 -10   8 113.169 43.1467  48
   0 -10  -8 13.4221 108.246  44
   0  10  -8 222.498 123.816  19
   0 -10  -8 85.9837 140.696   2
   0 -10   8 56.5657 43.2491  12
   0 -10  -8 63.4405 71.4589  21
   0 -10  -8-10.0212 40.1486  45
   0  10  -8 90.7886 116.041  31
   0 -10   8 49.4193 35.5474  37
   0 -10   8 54.8725 51.5810  23
   0 -10   8-21.2113 68.0323  43
   0 -10  -8 92.9997 45.7888  39
   0  10  -8 90.8942 47.0145  40
   0 -10   8 35.6822 40.8884  33
   0 -10  -8 19.5723 47.7678  41
   0  10  -8 15.5957 45.1008  46
   0 -10  -8 40.4266 54.4269  17
   0 -10   8 49.4449 49.9616  50
   0 -10  -8-41.5998 44.3506  25
   0 -10   8 17.8934 137.730  56
   0 -10   8 0.76970 37.9008  51
   0  10  -8 104.251 40.1038  24
   0  10  -9 14827.0 862.114  31
   0  10  -9 14828.8 440.240  49
   0 -10   9 15595.8 449.088  23
   0 -10  -9 15809.9 851.694  44
   0  10  -9 15815.7 472.050  40
   0 -10  -9 15905.2 441.015  39
   0  10   9 15016.4 760.249  32
   0  10  -9 15896.2 803.157  19
   0 -10   9 15700.5 876.957  56
   0  10   9 15093.6 715.334  19
   0  10  -9 16136.9 732.226  42
   0  10  -9 16944.7 476.815  46
   0 -10  -9 15246.1 447.217  41
   0 -10   9 16154.9 810.606  43
   0 -10  -9 15751.5 516.847  21
   0 -10  -9 14502.3 440.847  35
   0  10  -9 15596.4 443.495  24
   0 -10   9 15790.7 456.246  50
   0 -10   9 15458.0 444.828  51
   0 -10  -9 15127.3 447.929  37
   0 -10   9 15198.0 445.520  48
   0 -10   9 15745.5 432.200  33
   0 -10   9 15601.4 437.641  37
   0 -10  -9 15341.5 420.873  11
   0 -10  -9 15714.2 854.857   2
   0 -10  -9 15689.5 503.513  17
   0 -10  -9 16194.3 452.195  25
   0 -10  -9 15703.6 437.810  45
   0 -10   9 15856.1 473.862  12
   0 -10 -10 605.428 78.9947  41
   0 -10  10 451.137 71.2007  48
   0 -10 -10 380.298 59.5705  39
   0  10 -10 473.986 67.6563  24
   0 -10  10 503.504 73.6768  23
   0 -10 -10 480.574 68.7480  25
   0 -10 -10 741.481 195.223  44
   0 -10 -10 486.808 69.1382  45
   0 -10 -10 429.055 144.377   2
   0  10 -10 512.041 155.851  19
   0 -10  10 492.774 64.9425  37
   0 -10 -10 454.865 74.0920  35
   0 -10  10 446.635 80.3923  12
   0 -10  10 259.876 149.496  56
   0  10 -10 301.338 130.145  31
   0 -10  10 400.196 64.3415  51
   0 -10 -10 526.078 96.6380  17
   0  10 -10 614.668 79.0809  49
   0 -10  10 551.408 71.7040  33
   0  10 -10 411.184 75.4028  40
   0  10 -10 484.475 129.597  42
   0 -10  10 292.253 60.0645  50
   0  10 -10 570.989 83.2934  46
   0  10  10 369.631 131.766  32
   0 -10 -10 514.407 107.888  21
   0 -10  10 498.289 142.421  43
   0 -10 -10 418.102 57.1527  11
   0 -10  11 159.602 57.1039  50
   0 -10 -11 227.817 54.4192  45
   0 -10  11 183.942 45.6187  33
   0 -10  11 57.2520 111.154  56
   0 -10 -11 11.3767 113.289  44
   0 -10  11 324.133 69.8474  37
   0 -10  11 402.233 150.009  43
   0  10 -11 318.614 76.3320  40
   0 -10 -11 292.378 69.1511  41
   0 -10 -11 286.444 58.1368  25
   0  10 -11 40.1816 100.657  19
   0 -10 -11 230.748 61.3003  35
   0 -10  11 279.734 62.5911  51
   0  10  11 73.9313 76.0432  32
   0 -10  11 171.596 53.6664  48
   0 -10 -11 230.136 87.1152  21
   0 -10  11 213.273 68.3581  12
   0  10 -11 254.743 70.3578  36
   0  10 -11 200.579 59.5603  46
   0  10 -11 141.897 120.177  31
   0 -10  11 219.652 57.7656  23
   0 -10 -11 265.371 57.7603  39
   0 -10  11 358.593 146.861  18
   0  10 -11 132.214 48.7886  24
   0  10 -11 279.209 65.5889  49
   0 -10 -11 213.744 75.0352  17
   0 -10 -11 415.746 183.728   2
   0  10  12 12525.1 742.345  18
   0 -10 -12 13389.6 424.089  41
   0  10 -12 13824.1 874.706  31
   0 -10 -12 14205.8 845.102   2
   0 -10  12 14248.3 434.939  23
   0 -10  12 13285.1 398.330  60
   0  10 -12 13760.9 442.557  49
   0 -10  12 14581.1 431.838  48
   0 -10  12 13684.1 839.544  56
   0 -10  12 13665.8 428.315  51
   0 -10  12 14454.5 462.761  12
   0 -10  12 14465.7 404.706  33
   0  10 -12 14267.3 466.489  40
   0 -10 -12 13189.9 479.332  17
   0  10 -12 14539.1 456.125  46
   0  10  12 12885.9 695.606  32
   0  10 -12 14201.8 435.074  24
   0 -10  12 14253.1 830.011  18
   0 -10  12 13475.9 425.426  50
   0 -10 -12 14361.7 420.037  45
   0  10 -12 14087.9 457.065  36
   0 -10 -12 13521.3 805.907  44
   0 -10  12 15381.3 849.159  43
   0 -10  12 13772.1 418.385  37
   0 -10 -12 13892.7 511.813  21
   0 -10 -13 1147.18 232.166  44
   0 -10  13 1374.40 117.541  50
   0 -10 -13 1345.37 165.755  21
   0 -10 -13 1386.46 115.862  45
   0 -10  13 1399.53 112.277  37
   0  10  13 1074.20 191.891  32
   0 -10  13 1000.87 251.278  18
   0 -10 -13 1303.03 118.901  41
   0 -10  13 1301.22 104.650  60
   0  10 -13 1420.55 128.633  49
   0 -10  13 1395.74 117.109  48
   0 -10  13 1256.24 101.074  33
   0 -10  13 1375.24 120.978  23
   0 -10  13 1311.15 116.302  51
   0  10 -13 1425.89 137.413  36
   0  10  13 1267.35 239.099  18
   0  10 -13 1265.06 127.673  46
   0  10 -13 1443.93 140.219  40
   0 -10  13 1389.99 270.013  56
   0  10 -13 1246.40 117.001  24
   0 -10  13 1398.12 131.762  12
   0  10 -13 1291.02 292.847  31
   0 -10 -13 1178.98 146.477  17
   0 -10  14 30262.0 752.629  60
   0 -10  14 29688.1 763.871  50
   0 -10 -14 30617.2 1271.68  44
   0 -10  14 30005.4 810.681  12
   0  10 -14 30828.2 808.424  49
   0 -10 -14 28295.8 760.948  27
   0  10 -14 30095.1 825.125  40
   0 -10  14 29942.7 733.319  33
   0 -10 -14 28936.3 876.266  21
   0  10 -14 31560.8 813.276  36
   0 -10  14 31514.5 773.072  37
   0  10 -14 31788.7 813.886  46
   0 -10  14 30816.1 1314.74  56
   0  10 -14 32817.4 800.181  24
   0 -10  14 31216.1 775.884  48
   0 -10  14 31195.0 785.777  23
   0 -10  14 30909.0 788.317  51
   0 -10 -14 30380.7 764.292  45
   0 -10 -14 31332.7 785.314  41
   0  10 -15 15439.1 485.488  36
   0  10 -15 15225.0 470.602  24
   0 -10  15 15028.9 439.195  60
   0 -10  15 14828.0 464.545  51
   0 -10  15 15065.3 486.300  12
   0  10 -15 14740.7 482.040  49
   0 -10  15 15137.7 462.985  23
   0 -10 -15 14580.4 544.032  21
   0 -10  15 14554.0 413.480  33
   0  10 -15 16126.2 492.980  46
   0 -10  15 15429.2 452.142  37
   0  10 -15 14861.9 500.405  40
   0 -10  15 15531.3 454.908  48
   0 -10 -15 15269.5 449.357  45
   0 -10 -15 13698.2 441.491  27
   0 -10  15 14581.2 441.091  50
   0 -10 -15 14577.7 456.740  41
   0 -10 -16 651.147 96.3510  41
   0 -10 -16 510.164 86.7706  45
   0 -10 -16 539.389 80.9453  27
   0  10 -16 386.144 74.9839  36
   0 -10 -16 583.326 129.274  21
   0 -10  16 537.854 82.5492  48
   0 -10  16 603.034 89.2460  23
   0 -10  16 497.091 88.5932  51
   0 -10  16 449.979 82.4009  12
   0  10 -16 394.686 93.6231  40
   0  10 -16 528.735 85.6319  24
   0  10 -16 514.422 74.8232  52
   0 -10  16 534.386 75.3926  50
   0  10 -16 501.944 89.3035  49
   0 -10  16 546.702 83.7010  37
   0  10 -16 605.629 94.8273  46
   0 -10  16 512.190 73.4002  60
   0  10 -17 505.601 73.3886  52
   0  10 -17 407.575 78.9728  49
   0 -10  17 526.323 85.4229  51
   0 -10 -17 372.503 118.424  21
   0 -10 -17 526.651 89.9416  41
   0 -10 -17 417.050 72.1672  27
   0 -10  17 543.633 90.1504  12
   0  10 -17 469.029 85.5687  24
   0  10 -17 287.222 69.5439  36
   0 -10  17 451.238 74.8764  37
   0 -10  17 579.669 89.8879  23
   0 -10  17 430.128 66.5938  50
   0 -10  17 436.518 73.8942  48
   0 -10  17 567.788 77.3609  60
   0 -10 -17 569.992 83.4063  45
   0  10 -17 627.113 102.803  46
   0  10 -17 542.755 104.610  40
   0  10 -18 90.3459 72.9883  49
   0 -10 -18 31.2617 59.0121  41
   0  10 -18 142.536 60.9241  36
   0  10 -18 152.764 63.3144  46
   0 -10  18 117.323 60.1425  51
   0 -10  18 149.190 64.6710  23
   0 -10 -18 221.083 61.5322  27
   0 -10 -18 193.427 112.430  21
   0 -10  18 126.319 60.2423  12
   0 -10 -18 96.3740 61.2082  45
   0 -10  18 191.856 56.3844  60
   0  10 -18 112.744 81.1341  40
   0 -10  18 173.301 57.7565  37
   0 -10  18 165.285 56.2882  48
   0  10 -18 99.4031 48.4067  52
   0  10 -18 53.4687 67.8996  24
   0 -10  19 3315.87 177.760  12
   0 -10 -19 3607.44 177.305  27
   0  10 -19 3998.81 193.777  24
   0  10 -19 3709.02 213.549  40
   0 -10  19 3807.44 184.267  23
   0 -10 -19 3435.54 178.733  41
   0  10 -19 3365.12 149.602  52
   0 -10 -19 3215.67 222.564  21
   0  10 -19 3784.66 192.574  46
   0  10 -19 3220.86 164.889  36
   0 -10  19 3427.66 183.167  51
   0  10 -19 3660.00 201.234  49
   0 -10 -19 3601.46 174.469  45
   0 -10  19 3173.26 160.799  48
   0 -10  19 3410.43 161.701  60
   0 -10  19 3477.73 167.574  37
   0 -10 -20 3144.94 157.238  27
   0 -10  20 3154.96 162.963  23
   0  10 -20 2917.32 144.031  36
   0  10 -20 3355.40 194.937  40
   0 -10 -20 3277.01 157.975  45
   0 -10 -20 3282.94 209.208  21
   0  10 -20 3205.39 195.490  15
   0 -10  20 3429.75 153.223  60
   0 -10  20 3229.14 150.304  48
   0  10 -20 3155.13 181.334  49
   0 -10  20 3091.28 165.720  51
   0 -10  20 3240.38 151.931  37
   0  10 -20 3445.43 171.919  24
   0 -10  20 3006.89 155.545  12
   0  10 -20 3221.37 169.913  46
   0 -10 -20 3141.88 160.766  41
   0 -10 -21 20.7930 44.1917  45
   0  10 -21-13.3302 41.5359  24
   0  10 -21 56.7839 40.7600  46
   0 -10  21-11.6653 34.6221   6
   0  10 -21 51.8392 58.7983  40
   0 -10  21 32.2485 46.8133  51
   0 -10  21 35.7871 36.1466  12
   0 -10 -21 118.496 71.1020  21
   0 -10  21 6.01074 38.6836  37
   0  10 -21 34.9258 63.3349  15
   0 -10 -21 35.7485 39.0445  27
   0 -10  21-10.0949 34.0159  60
   0 -10  21 28.7041 35.1457  48
   0 -10  21 24.5457 44.7522  23
   0  10 -21-40.7051 57.7179  49
   0 -10  22 135.843 32.5783  48
   0 -10 -22 237.649 45.6010  27
   0  10 -22 56.7072 51.9782  40
   0 -10 -22 170.684 43.4857  45
   0  10 -22 227.705 65.7718  15
   0  10 -22 165.934 53.8522  49
   0 -10  22 97.4715 31.2926  37
   0 -10  22 119.665 31.9642  12
   0 -10  22 214.675 47.2254  23
   0  10 -22 197.319 48.4662  24
   0  10 -22 242.062 50.5599  46
   0 -10 -22 67.0800 59.6475  21
   0 -10  22 157.934 33.9567   6
   0 -10  22 144.154 40.3707  60
   0 -10  22 207.382 46.8234  51
   0  10 -23 7181.04 242.520  40
   0  10 -23 7096.56 204.716  46
   0 -10 -23 6797.80 198.681  27
   0 -10 -23 6512.37 240.501  21
   0  10 -23 6956.61 231.816  49
   0 -10  23 7289.85 212.392  23
   0 -10  23 6415.52 186.788  60
   0 -10  23 7430.60 220.735  51
   0  10 -23 7331.92 214.280  24
   0 -10 -23 7085.97 205.130  45
   0 -10  23 6688.80 186.275   6
   0  10 -23 7527.54 246.028  15
   0  10 -24 650.442 59.5266  15
   0 -10  24 584.318 48.1276  51
   0  10 -24 679.892 61.8515  40
   0 -10 -24 590.663 42.2804  45
   0 -10  24 576.091 42.9854  23
   0  10 -24 621.897 44.1666  24
   0  10 -24 615.184 54.5905  49
   0 -11   0 6.31269 40.7857  48
   0 -11   0-57.1717 81.2101   3
   0 -11   0-7.61928 39.8630  11
   0  11   0-104.764 123.042  19
   0  11   0-10.8832 71.4667  54
   0 -11   0 13.7924 124.551  44
   0 -11   0 35.5455 81.4131  56
   0 -11   1 1927.56 123.439  11
   0  11   1 1816.10 271.555  19
   0 -11  -1 1803.01 117.739  23
   0 -11   1 2089.86 281.782  56
   0 -11  -1 1923.13 127.983  25
   0 -11  -1 1665.71 227.853   3
   0 -11  -1 1694.47 112.798  48
   0 -11   1 1886.44 122.298  48
   0  11  -1 1540.52 260.597  19
   0 -11   1 1653.89 230.985   3
   0 -11   1 1627.58 265.197  44
   0 -11   1 1881.72 119.690  23
   0 -11  -1 1978.98 121.080  11
   0 -11  -1 2077.34 281.802  56
   0 -11  -1 1576.78 113.708  33
   0  11   1 1764.44 226.736  54
   0 -11  -1 1733.58 279.140  44
   0 -11  -1 1887.41 125.127  39
   0 -11  -1 1721.79 118.294  41
   0  11  -1 1742.44 230.115  54
   0  11  -2 559.375 169.048  19
   0 -11  -2 615.485 74.3884  39
   0 -11  -2 497.089 142.039  44
   0 -11  -2 607.718 72.8329  41
   0 -11  -2 563.503 71.5296  48
   0  11  -2 603.731 156.728  31
   0 -11  -2 430.310 138.640  56
   0 -11  -2 565.700 71.9120  33
   0 -11   2 523.467 148.857  56
   0 -11   2 452.546 62.7235  48
   0 -11  -2 487.837 69.8316  23
   0  11  -2 585.592 143.599  54
   0 -11  -2 590.757 72.1855  11
   0 -11   2 671.097 78.9388  11
   0 -11   2 543.141 70.2497  33
   0  11   2 915.932 209.498  19
   0 -11   2 579.498 70.8932  23
   0 -11   2 553.686 162.295  44
   0 -11  -2 627.967 79.6310  25
   0 -11   2 435.478 128.848   3
   0 -11   3 2320.84 134.602  33
   0 -11   3 2106.01 295.165  56
   0 -11   3 2514.17 322.979  44
   0 -11  -3 2561.45 144.561  41
   0 -11  -3 2492.27 141.129  48
   0 -11   3 2399.90 298.357   3
   0 -11  -3 2388.07 138.173  23
   0 -11  -3 2610.25 146.187  39
   0  11   3 2648.71 338.356  19
   0 -11  -3 2769.44 347.832  44
   0 -11   3 2330.40 138.285  23
   0 -11  -3 2441.88 299.232  56
   0  11  -3 2563.20 339.322  19
   0  11  -3 2482.03 285.135  31
   0 -11  -3 2386.53 136.989  11
   0 -11  -3 2278.68 136.396  33
   0  11  -3 2495.87 284.035  54
   0 -11  -3 2578.50 151.963  25
   0 -11   3 2617.72 143.386  48
   0 -11   4 9434.79 316.881  12
   0 -11   4 8976.36 637.774  56
   0 -11  -4 9576.91 309.239  37
   0 -11  -4 9952.78 324.277  41
   0 -11  -4 9272.83 316.225  33
   0 -11  -4 9783.40 649.654  44
   0 -11   4 9778.77 318.321  23
   0 -11   4 9348.68 307.851  33
   0 -11  -4 9075.22 312.168  48
   0 -11  -4 9760.70 314.656  11
   0  11  -4 9448.66 592.851  31
   0 -11  -4 10403.1 337.979  25
   0 -11   4 10226.3 321.617  48
   0 -11  -4 9386.24 315.552  23
   0 -11   4 9559.33 306.354  39
   0 -11   4 8776.69 316.459  50
   0 -11   4 9579.96 627.188  44
   0  11  -4 9975.44 664.330  19
   0  11  -4 9810.72 591.578  54
   0 -11  -4 9649.08 322.523  39
   0  11   4 10126.8 633.425  19
   0 -11  -4 10720.8 606.457  56
   0 -11   5 65.4794 43.0803  50
   0 -11   5 63.8474 43.8940  23
   0 -11  -5-7.66837 32.6372   4
   0  11  -5-69.8898 85.3719  54
   0 -11  -5 73.5554 56.2934  17
   0  11  -5 81.8835 46.6965  46
   0 -11   5 149.379 50.3409  12
   0 -11   5-7.64799 40.6606  37
   0 -11  -5-16.1106 89.1433  56
   0 -11  -5 23.0335 42.1058  48
   0 -11   5-68.1351 119.694  56
   0 -11   5 8.04220 40.6817  33
   0 -11  -5 19.4767 43.0847  41
   0 -11  -5 63.0796 43.4300  37
   0 -11   5-2.20619 39.6426  39
   0 -11   5 8.14853 36.1286  51
   0  11   5 178.430 103.608  19
   0 -11   5-22.4253 43.9920  48
   0 -11  -5 42.4935 38.5998  11
   0  11  -5 180.631 132.462  31
   0 -11  -5 3.40884 44.9202  23
   0 -11  -5 9.49313 49.3643  39
   0 -11   5-48.3012 100.530  44
   0 -11  -5 22.4318 132.804  44
   0  11  -5-101.561 120.937  19
   0  11   5-79.8519 127.004  32
   0 -11  -5-57.9028 57.3045  25
   0  11   6 9448.53 601.883  32
   0 -11   6 9610.49 323.431  48
   0  11  -6 9852.55 328.732  40
   0 -11   6 9547.69 310.049  51
   0 -11  -6 10041.9 337.079  25
   0 -11  -6 10129.6 302.278   4
   0 -11   6 9072.93 602.536  44
   0 -11   6 9994.71 341.124  12
   0 -11  -6 9273.50 318.296  23
   0  11  -6 10612.3 635.888  54
   0 -11   6 9353.34 320.684  23
   0  11   6 9620.83 610.290  19
   0  11  -6 9400.42 295.381  24
   0 -11   6 10012.0 334.558  50
   0  11  -6 10608.6 687.492  19
   0 -11   6 9520.90 669.939  56
   0  11  -6 9147.23 626.883  31
   0 -11   6 9509.76 310.570  33
   0 -11   6 9298.23 306.018  37
   0 -11  -6 9786.13 315.691  11
   0 -11  -6 9739.37 556.027  56
   0 -11  -6 9509.23 318.513  37
   0 -11  -6 9650.41 324.513  41
   0 -11  -6 10186.7 330.973  39
   0 -11  -6 9791.04 359.501  17
   0 -11  -6 9988.56 666.167  44
   0  11  -6 9918.17 326.960  46
   0 -11  -7 1008.22 115.277  17
   0  11  -7 1080.37 219.903  19
   0  11  -7 1101.57 103.276  46
   0 -11  -7 990.885 98.3954  39
   0 -11   7 977.389 93.2222  23
   0 -11   7 985.421 99.1124  12
   0 -11  -7 1007.37 88.7377  11
   0  11  -7 1047.41 219.743  31
   0  11  -7 882.794 80.5007  24
   0 -11  -7 1038.78 229.201   2
   0  11  -7 1120.99 102.746  40
   0 -11  -7 966.455 118.682  21
   0 -11  -7 1109.22 94.7510  45
   0 -11   7 988.457 88.1181  37
   0 -11   7 999.564 100.684  50
   0 -11   7 998.162 212.024  44
   0 -11   7 1071.07 99.8301  48
   0 -11  -7 1010.84 96.6745  23
   0 -11   7 1164.06 94.0454  33
   0 -11  -7 970.514 95.8803  37
   0 -11  -7 1085.84 103.580  25
   0  11  -7 1383.56 236.001  54
   0 -11  -7 1211.97 240.851  44
   0 -11   7 1012.74 232.522  56
   0  11   7 824.314 183.224  19
   0 -11   7 987.268 89.5683  51
   0  11   7 936.672 199.222  32
   0 -11  -7 1464.42 114.065  41
   0  11  -8 260.633 54.4575  24
   0 -11  -8 352.682 75.1106  17
   0 -11   8 390.122 61.5628  33
   0 -11  -8 367.340 91.3036  21
   0 -11  -8 335.337 59.0215  45
   0 -11   8 316.959 66.7333  12
   0 -11  -8 411.893 74.1347  25
   0 -11   8 540.174 179.459  56
   0 -11   8 382.039 143.291  44
   0 -11  -8 386.171 181.841  44
   0 -11  -8 435.917 61.6393  11
   0 -11   8 304.968 65.1679  23
   0 -11  -8 385.285 66.4719  39
   0  11  -8 557.451 193.326  31
   0 -11   8 303.474 63.9181  50
   0 -11   8 382.581 64.3732  51
   0  11   8 366.609 127.062  19
   0 -11  -8 547.041 173.304   2
   0 -11  -8 460.530 81.0156  41
   0 -11   8 224.892 52.9304  37
   0 -11  -8 379.854 70.5001  37
   0  11  -8 390.006 146.494  19
   0  11  -8 409.856 73.3787  40
   0  11   8 432.330 144.856  32
   0 -11   8 330.422 66.4417  48
   0  11  -8 482.138 79.1356  46
   0  11  -9 2477.05 147.126  24
   0 -11  -9 2671.09 353.804  44
   0 -11   9 2821.03 365.651  56
   0 -11  -9 2674.81 157.392  41
   0 -11   9 2885.53 163.171  48
   0  11  -9 2812.66 170.487  40
   0 -11   9 2696.20 169.469  12
   0 -11  -9 2656.78 140.835  11
   0 -11   9 2882.10 161.653  23
   0 -11  -9 2639.89 152.151  39
   0 -11  -9 2905.32 197.973  17
   0 -11   9 2803.85 328.811  44
   0  11  -9 2695.55 336.621  19
   0 -11   9 2613.18 148.602  37
   0 -11  -9 2705.49 149.789  45
   0 -11  -9 2736.36 157.667  25
   0  11  -9 2781.63 367.808  31
   0 -11   9 2720.81 152.218  51
   0 -11  -9 2996.03 205.947  21
   0 -11  -9 2474.72 156.661  37
   0 -11   9 2460.03 142.272  33
   0 -11   9 2593.16 157.768  50
   0 -11  -9 2711.01 349.174   2
   0  11   9 2317.44 295.453  32
   0 -11  -9 2335.81 142.663  35
   0  11  -9 2409.36 161.229  46
   0  11 -10 422.936 159.057  19
   0 -11  10 451.272 78.8527  48
   0 -11  10 327.633 66.7552  51
   0  11  10 358.573 132.313  32
   0 -11 -10 432.904 102.275  21
   0 -11 -10 406.846 70.2913  25
   0 -11  10 325.316 62.4305  37
   0 -11 -10 441.179 163.861   2
   0 -11 -10 240.097 70.6260  17
   0 -11 -10 273.116 63.5815  35
   0 -11  10 406.414 63.3504  33
   0  11 -10 364.334 80.5799  46
   0 -11  10 425.412 78.3572  23
   0  11 -10 362.141 165.526  31
   0 -11  10 385.693 78.0020  12
   0  11 -10 240.633 56.9325  24
   0 -11  10 465.103 178.284  56
   0 -11 -10 477.115 79.4058  41
   0  11 -10 460.191 82.8866  40
   0 -11 -10 472.343 64.0877  11
   0  11 -10 283.651 61.3803  49
   0 -11 -10 505.932 70.6868  39
   0 -11  10 343.000 66.6285  50
   0 -11 -10 436.341 69.7011  45
   0 -11 -10 814.286 235.011  44
   0 -11 -11 925.702 222.945   2
   0  11 -11 956.418 114.082  40
   0 -11  11 925.672 88.5972  33
   0 -11  11 712.740 89.9293  50
   0 -11  11 832.763 92.2987  37
   0  11 -11 989.170 101.461  24
   0 -11 -11 1042.12 94.0595  39
   0 -11  11 1093.03 110.692  23
   0 -11  11 1074.07 102.321  51
   0 -11 -11 1075.42 101.861  25
   0 -11 -11 659.402 188.541  44
   0  11 -11 938.061 96.1414  49
   0 -11 -11 905.724 102.192  41
   0 -11 -11 779.113 120.850  17
   0 -11 -11 796.461 125.368  21
   0 -11  11 685.788 213.949  56
   0  11 -11 1083.85 266.613  31
   0  11  11 670.818 152.004  32
   0  11 -11 942.489 118.430  36
   0 -11 -11 979.687 93.1544  45
   0  11 -11 1061.22 113.526  46
   0 -11  11 953.174 102.886  48
   0 -11  11 862.243 106.934  12
   0 -11  12 737.812 92.6419  48
   0  11 -12 793.852 104.013  36
   0 -11 -12 1000.21 148.438  21
   0 -11  12 733.903 85.1043  37
   0  11 -12 907.786 224.504  31
   0 -11  12 578.733 83.7042  50
   0 -11  12 783.066 88.0489  51
   0 -11 -12 670.434 92.6615  41
   0 -11 -12 632.255 71.0449  39
   0 -11 -12 660.468 110.855  17
   0  11 -12 713.029 107.643  40
   0  11  12 608.896 177.446  18
   0  11 -12 792.845 104.337  46
   0 -11  12 915.154 111.396  12
   0 -11 -12 651.099 198.776  44
   0 -11 -12 818.247 84.6688  25
   0  11  12 635.591 152.642  32
   0  11 -12 711.183 92.6100  24
   0 -11 -12 795.155 88.5539  45
   0 -11  12 748.962 94.3218  23
   0  11 -12 575.987 86.2770  49
   0 -11  12 684.855 207.498  56
   0 -11  12 694.465 77.8591  33
   0 -11 -13 988.501 110.698  41
   0 -11  13 1139.31 106.569  37
   0 -11  13 1174.25 124.152  12
   0  11 -13 1225.65 116.535  24
   0 -11  13 923.562 96.3449  50
   0  11 -13 893.102 114.400  40
   0 -11 -13 1076.89 101.535  45
   0 -11  13 1124.62 114.542  23
   0 -11  13 1117.36 103.982  48
   0  11 -13 1103.97 125.471  36
   0  11 -13 1041.19 116.846  46
   0  11 -13 1142.63 114.610  49
   0 -11  13 1102.93 92.5833  33
   0 -11  13 1003.17 105.198  51
   0 -11 -13 1211.67 159.010  21
   0 -11 -14 120.427 67.3958  41
   0 -11  14 175.176 48.4443  33
   0 -11 -14 107.345 57.3096  45
   0 -11  14 56.4525 67.4677  12
   0  11 -14 124.519 65.9426  36
   0 -11  14 174.616 65.2800  23
   0  11 -14 69.7772 70.2657  40
   0  11 -14 164.232 67.0332  24
   0 -11  14 135.788 59.1886  50
   0 -11  14 247.737 62.7133  37
   0 -11  14 155.375 63.1651  48
   0 -11 -14 186.675 98.8373  21
   0 -11  14 203.352 52.2676  60
   0  11 -14 91.9259 67.0274  46
   0  11 -14 50.6365 53.1761  49
   0 -11  14 109.519 43.9610   6
   0 -11  14 0.46059 58.0503  51
   0 -11  15 7464.59 306.599  12
   0 -11 -15 7094.11 277.080  41
   0 -11  15 7148.86 245.290  33
   0  11 -15 6793.41 294.941  36
   0 -11  15 6934.78 249.732  60
   0 -11  15 7087.00 284.734  23
   0  11 -15 7204.00 312.705  40
   0 -11  15 6705.49 248.285   6
   0  11 -15 7319.42 283.883  52
   0 -11 -15 6955.20 267.220  45
   0 -11  15 6922.03 272.710  48
   0 -11  15 7220.57 285.332  51
   0 -11  15 6691.11 261.715  37
   0 -11 -15 6124.26 331.661  21
   0  11 -15 6687.05 289.875  49
   0  11 -15 7247.45 289.408  24
   0  11 -15 7088.91 303.824  46
   0 -11  15 6387.46 258.014  50
   0 -11 -16 15544.8 458.199  41
   0  11 -16 15658.5 481.340  36
   0  11 -16 15499.3 470.593  24
   0 -11  16 15151.4 440.953  37
   0 -11 -16 14996.2 541.686  21
   0  11 -16 15709.9 456.667  52
   0  11 -16 15247.6 481.390  49
   0 -11  16 14899.6 459.072  23
   0 -11  16 15411.3 486.059  12
   0 -11  16 14913.6 423.506   6
   0 -11  16 15154.9 462.477  51
   0 -11 -16 13864.7 423.930  27
   0 -11  16 15458.3 426.788  60
   0  11 -16 15820.4 488.688  46
   0 -11 -16 14950.9 442.485  45
   0 -11  16 15450.4 450.766  48
   0  11 -16 15516.2 503.008  40
   0 -11  17 16379.7 447.414  60
   0 -11  17 17163.3 491.317  23
   0 -11  17 17436.8 512.719  12
   0 -11 -17 15842.3 559.342  21
   0 -11  17 17336.3 495.401  51
   0 -11 -17 17026.8 481.369  41
   0  11 -17 17334.6 500.058  24
   0  11 -17 17413.2 513.100  46
   0  11 -17 16668.3 528.974  40
   0 -11 -17 15361.5 451.752  27
   0  11 -17 15748.9 501.436  49
   0 -11  17 17356.3 477.038  48
   0 -11  17 15963.7 445.138   6
   0 -11 -17 16754.9 469.616  45
   0  11 -17 17627.6 478.041  52
   0  11 -17 17223.0 500.377  36
   0 -11  17 16410.8 462.722  37
   0 -11  18 4370.81 206.221  23
   0  11 -18 4723.31 191.469  52
   0  11 -18 4634.72 222.054  46
   0  11 -18 4671.11 238.630  40
   0  11 -18 4773.60 216.392  24
   0 -11  18 4402.58 188.164  37
   0 -11  18 4627.11 195.624  48
   0 -11  18 4622.82 209.510  51
   0 -11  18 4463.78 181.564  60
   0 -11 -18 4902.47 201.508  45
   0  11 -18 4512.05 222.292  49
   0 -11 -18 4753.85 207.782  41
   0 -11 -18 4395.78 255.452  21
   0 -11 -18 4171.32 181.699  27
   0  11 -18 4816.12 211.109  36
   0 -11  18 4590.26 215.083  12
   0 -11  18 4736.46 182.634   6
   0 -11  19 461.922 74.6647  51
   0 -11  19 465.002 58.5054  37
   0  11 -19 451.651 75.5182  49
   0 -11  19 490.792 61.0434  48
   0 -11  19 419.967 64.3926  12
   0 -11  19 466.351 55.1406   6
   0 -11 -19 550.719 112.056  21
   0 -11  19 508.202 73.8892  23
   0  11 -19 467.874 57.7542  52
   0  11 -19 492.569 77.1627  24
   0  11 -19 505.905 71.3779  36
   0  11 -19 432.377 85.0204  40
   0 -11  19 476.824 58.7459  60
   0 -11 -19 319.451 51.3517  27
   0  11 -19 470.168 78.4906  46
   0 -11 -19 438.686 62.4403  45
   0 -11 -19 381.997 68.4640  41
   0 -11  20 213.122 44.6697  37
   0  11 -20 287.771 58.1673  24
   0 -11  20 247.827 59.3841  23
   0 -11  20 250.909 57.4116  51
   0  11 -20 222.430 66.1062  15
   0 -11 -20 188.309 40.7448  27
   0 -11 -20 175.210 47.8442  45
   0 -11  20 199.986 42.1351  48
   0  11 -20 340.864 68.6272  49
   0 -11  20 218.218 40.7331  60
   0 -11  20 267.343 39.9780   6
   0  11 -20 205.028 57.3293  46
   0  11 -20 264.853 67.5511  40
   0  11 -20 218.219 44.6420  36
   0 -11  20 194.710 49.8103  12
   0 -11 -20 188.449 53.7071  41
   0 -11 -20 241.155 84.0697  21
   0 -11 -21 3321.11 137.797  45
   0 -11  21 3333.64 121.488  60
   0 -11  21 3551.46 127.484  37
   0  11 -21 3642.65 156.387  24
   0 -11  21 3511.39 132.479  48
   0  11 -21 3859.38 179.983  40
   0  11 -21 3659.42 167.320  49
   0 -11 -21 3205.82 178.369  21
   0 -11  21 3555.61 149.908  23
   0 -11 -21 3352.26 127.578  27
   0  11 -21 3418.26 177.824  15
   0 -11  21 3540.22 145.535  12
   0 -11  21 3502.86 152.926  51
   0  11 -21 3518.71 153.921  46
   0 -11  21 3472.94 122.114   6
   0 -11  22 967.572 68.4162  23
   0  11 -22 1248.50 97.0050  15
   0 -11 -22 1009.66 94.2985  21
   0  11 -22 1091.06 81.8580  49
   0  11 -22 1019.01 86.6321  40
   0 -11  22 1097.93 63.5627  12
   0  11 -22 1098.33 74.3191  24
   0 -11  22 1100.01 56.0996  48
   0  11 -22 1063.54 72.9894  46
   0 -11  22 1217.50 78.4861  51
   0 -11 -22 1104.45 66.5455  45
   0  11 -23-24.0285 38.2329  15
   0  11 -23 53.5682 30.1716  49
   0  11 -23 69.0587 35.1396  40
   0 -11  23 32.4645 23.7172  23
   0 -11  23 48.6324 24.1723  51
   0  11 -23-14.8481 22.6730  24
   0 -11 -23 65.1976 22.0595  45
   0 -12   0 94.9618 38.4082  37
   0 -12   0 75.3743 49.0397  23
   0 -12   0 39.8707 41.9114  39
   0  12   0 25.6429 112.488  19
   0 -12   0 28.5340 45.4504  33
   0 -12   0 120.534 110.737  44
   0 -12   0 52.4160 45.7885  11
   0 -12   0 120.511 87.6940  56
   0 -12   0 89.8451 49.1045  41
   0 -12  -1 160.109 52.9224  39
   0  12  -1 82.3500 137.031  19
   0 -12   1 149.302 49.8112  11
   0 -12  -1 144.240 47.9048  41
   0 -12   1 72.4768 45.3515  48
   0 -12   1-160.027 153.059  44
   0 -12  -1 246.481 146.209  44
   0 -12   1 95.6458 47.6824  33
   0 -12  -1 151.616 62.2178  23
   0 -12  -1 162.263 51.6466  33
   0 -12   1 129.368 48.6002  37
   0 -12   1 44.5524 48.2499  39
   0 -12   1 162.851 53.1947  23
   0  12   1 102.679 138.037  19
   0 -12  -1-17.6365 93.1356  56
   0 -12  -1 71.0955 54.7117  25
   0 -12  -1 173.531 51.5089  48
   0 -12  -1 118.855 45.4877  11
   0 -12   1 28.3913 83.6256  56
   0 -12  -1 337.297 57.4327  37
   0 -12   2 8974.18 286.983  51
   0 -12   2 8943.29 623.819  44
   0 -12   2 9405.82 301.572  37
   0 -12  -2 8995.16 310.095  11
   0 -12   2 8968.12 313.513  11
   0 -12  -2 8806.39 310.116  48
   0 -12  -2 8740.52 591.236  56
   0  12   2 8435.76 626.321  19
   0 -12  -2 9100.03 312.195  23
   0 -12   2 8848.50 309.465  23
   0 -12  -2 8436.46 308.171  33
   0 -12   2 9033.53 309.895  39
   0 -12   2 8178.29 613.102  56
   0 -12  -2 9340.71 333.126  25
   0 -12  -2 9025.33 301.248  37
   0 -12   2 8550.76 304.637  33
   0  12  -2 8561.34 647.492  19
   0 -12   2 8072.67 538.232   3
   0 -12   2 8910.94 311.476  48
   0 -12  -2 8451.25 307.009  41
   0 -12  -2 8619.44 630.031  44
   0 -12  -2 9055.03 318.172  39
   0  12  -3-33.6292 90.6511  54
   0 -12   3 163.650 97.7828  44
   0 -12  -3 332.665 63.7889  48
   0  12   3 121.731 103.907  19
   0 -12  -3 242.849 61.9097  23
   0 -12  -3 321.470 109.495  56
   0 -12   3 217.081 61.5518  23
   0 -12  -3 227.503 57.5222  11
   0 -12  -3 359.475 60.4324  37
   0 -12   3 360.245 67.2620  39
   0 -12  -3 289.095 65.7949  41
   0 -12   3 299.788 59.4089  33
   0 -12  -3 298.290 65.5331  39
   0 -12   3 215.675 47.4287  51
   0 -12  -3 290.766 139.471  44
   0 -12  -3 266.567 55.5065   4
   0 -12  -3 260.728 63.8558  33
   0 -12   3 179.087 77.1956   3
   0  12   3 199.094 119.576  32
   0 -12  -3 243.748 67.1884  25
   0 -12   3 311.646 53.8328  37
   0 -12   3 310.770 61.7562  11
   0 -12   3 116.555 114.104  56
   0 -12   3 352.081 57.5090  12
   0 -12   3 444.088 75.8934  48
   0  12  -3 406.283 207.140  19
   0 -12  -4 149.479 60.0888  39
   0 -12   4 107.551 47.0281  51
   0  12  -4 209.746 110.260  54
   0 -12   4 110.127 45.5184  37
   0 -12   4 138.362 55.3421  48
   0 -12  -4 118.970 96.4740  56
   0 -12  -4 132.065 48.4466  37
   0 -12  -4 108.301 43.8123   4
   0 -12  -4 91.0645 52.0880  41
   0  12   4 143.465 119.197  19
   0 -12   4 199.548 165.832  44
   0 -12  -4 149.485 65.3613  17
   0 -12   4 227.692 129.522  56
   0 -12  -4 148.675 59.8353  25
   0 -12  -4 114.904 60.4671  23
   0  12   4 37.2917 93.6525  32
   0 -12  -4 160.255 105.403  44
   0 -12   4 140.403 48.3878  23
   0 -12   4 158.536 53.1271  39
   0 -12  -4 164.045 52.9209  11
   0  12  -4 221.519 143.636  19
   0  12  -4 141.892 44.7670  46
   0 -12   4 4.66430 44.6031  33
   0 -12   4 180.739 48.9143  12
   0 -12   4 154.540 70.7921   3
   0 -12   4 121.681 46.4535  11
   0 -12  -4 175.212 60.0771  48
   0 -12   5 4587.05 200.589  39
   0 -12   5 4939.44 219.773  12
   0 -12   5 3856.34 391.040   3
   0  12  -5 4939.41 475.414  19
   0 -12   5 4754.72 482.620  56
   0 -12   5 4480.72 428.568  44
   0 -12  -5 4852.97 226.110  25
   0 -12  -5 4720.15 217.042  39
   0 -12  -5 4840.57 473.576  44
   0 -12   5 4499.78 209.222  11
   0  12   5 4197.21 403.875  32
   0 -12  -5 4789.10 219.626  41
   0 -12  -5 5066.07 212.975  37
   0 -12  -5 4993.11 240.739  17
   0 -12   5 4479.77 197.142  51
   0  12  -5 4734.61 203.737  46
   0 -12  -5 4620.72 194.862   4
   0  12  -5 4651.89 429.352  31
   0 -12   5 4923.56 204.882  37
   0 -12  -5 4820.58 400.772  56
   0 -12   5 4891.05 219.163  48
   0  12  -5 4985.14 425.355  54
   0 -12   5 4575.55 212.775  23
   0 -12  -5 4778.02 215.519  23
   0 -12  -5 4897.27 210.832  11
   0  12   5 4466.64 433.780  19
   0 -12   5 4671.82 207.405  33
   0  12   6 738.064 194.217  32
   0  12   6 552.917 153.979  19
   0 -12   6 796.785 212.610  56
   0 -12   6 727.269 82.7514  37
   0 -12   6 815.705 78.9337  39
   0 -12   6 703.823 191.477  44
   0 -12  -6 933.095 98.8817  41
   0 -12  -6 651.883 203.304  44
   0 -12   6 647.142 84.4611  23
   0 -12  -6 668.602 79.1937  45
   0 -12  -6 742.876 100.986  17
   0 -12  -6 610.607 80.8488  23
   0 -12  -6 674.400 89.5255  25
   0 -12  -6 762.954 75.4925   4
   0  12  -6 792.513 197.416  31
   0 -12   6 637.262 84.9440  12
   0 -12  -6 711.331 83.2063  11
   0  12  -6 727.008 84.1869  46
   0  12  -6 625.644 79.9497  40
   0 -12   6 657.548 86.3370  48
   0  12  -6 808.966 190.193  54
   0 -12   6 953.825 87.9061  51
   0 -12  -6 815.573 92.8033  39
   0 -12  -6 711.310 84.7765  37
   0 -12   6 663.787 83.0649  11
   0 -12   6 627.322 81.4017  33
   0  12  -6 636.050 188.104  19
   0 -12  -7 14496.3 440.153  37
   0  12   7 13577.3 755.080  19
   0 -12  -7 14529.1 426.180  11
   0 -12   7 13754.3 442.581  50
   0 -12   7 14747.2 446.698  23
   0 -12  -7 14206.0 477.402  21
   0 -12  -7 15125.7 446.458  39
   0 -12   7 15312.1 464.364  12
   0  12   7 13454.5 757.786  32
   0  12  -7 14209.0 440.704  46
   0 -12   7 14523.6 442.755  48
   0  12  -7 13055.0 400.046  24
   0 -12  -7 15240.1 459.258  25
   0  12  -7 15017.4 846.182  31
   0  12  -7 14915.5 448.943  40
   0 -12   7 14625.5 423.954  37
   0 -12   7 13307.2 835.769  56
   0  12  -7 14848.1 847.075  19
   0 -12  -7 14756.6 490.037  17
   0 -12   7 13014.5 758.901  44
   0 -12  -7 15312.5 449.771  41
   0 -12   7 14597.1 428.084  51
   0 -12  -7 14941.9 407.889   4
   0 -12  -7 13716.8 837.133  44
   0 -12  -7 14793.1 422.971  45
   0 -12   7 14091.4 425.432  33
   0 -12  -8 3945.93 196.071  39
   0  12  -8 2972.20 375.752  31
   0  12   8 3624.45 374.201  32
   0 -12  -8 4225.23 460.281  44
   0 -12   8 3581.26 178.789  33
   0  12  -8 3713.88 194.990  46
   0 -12  -8 3623.55 191.284  37
   0 -12   8 3830.21 182.230  37
   0 -12   8 3634.53 181.189  51
   0 -12   8 3751.10 195.107  23
   0 -12  -8 3935.44 195.932  41
   0 -12   8 3683.79 388.980  44
   0 -12  -8 3936.86 181.390  45
   0 -12   8 3955.24 209.426  12
   0  12   8 3698.28 367.412  19
   0 -12   8 3539.66 420.829  56
   0  12  -8 3636.77 198.090  40
   0  12  -8 3486.45 170.800  24
   0 -12  -8 3758.49 198.909  25
   0  12  -8 3708.83 411.818  19
   0 -12   8 3550.78 194.306  50
   0 -12  -8 3534.05 222.610  17
   0 -12  -8 3624.83 222.247  21
   0 -12   8 3585.95 189.511  48
   0 -12  -8 3562.85 174.315  11
   0 -12  -9 11423.4 384.184  37
   0 -12  -9 11576.8 388.540  41
   0 -12  -9 11743.6 763.741  44
   0 -12  -9 12062.9 363.698  11
   0 -12  -9 12515.8 375.051  45
   0  12  -9 12547.0 789.878  31
   0 -12   9 12117.1 394.979  23
   0 -12  -9 11612.6 438.998  17
   0  12   9 11386.9 680.471  32
   0 -12   9 11944.4 796.007  56
   0  12  -9 11843.9 729.977  19
   0 -12   9 12212.5 373.277  33
   0 -12   9 11622.6 378.127  51
   0 -12  -9 12348.3 384.961  39
   0 -12   9 12283.4 413.210  12
   0 -12   9 11726.4 370.644  37
   0 -12   9 11951.8 378.331  11
   0 -12   9 11587.5 388.272  48
   0 -12  -9 10904.4 434.416  21
   0 -12  -9 12260.2 395.930  25
   0  12  -9 11007.7 362.770  24
   0 -12   9 10796.7 384.867  50
   0  12  -9 12083.6 403.612  46
   0  12  -9 12397.4 406.761  40
   0 -12 -10 10447.2 416.167  21
   0 -12  10 10032.9 337.081  37
   0 -12 -10 10826.2 350.303  39
   0 -12  10 10356.7 337.870  33
   0  12 -10 9819.40 715.233  31
   0 -12  10 10214.3 359.037  48
   0 -12  10 9684.45 718.873  56
   0 -12 -10 10316.5 708.421  44
   0 -12  10 9718.82 354.889  50
   0 -12 -10 10098.3 402.809  17
   0  12 -10 10217.9 392.473  36
   0 -12  10 10802.8 385.710  12
   0 -12  10 10455.9 360.423  23
   0 -12 -10 10551.0 341.268  45
   0 -12  10 10027.4 334.880  11
   0  12 -10 10785.4 376.898  46
   0 -12 -10 10638.4 328.151  11
   0 -12 -10 10501.5 360.694  41
   0 -12  10 10334.3 351.317  51
   0  12 -10 10134.1 341.829  24
   0  12  10 9554.19 612.237  32
   0  12 -10 10222.4 375.750  40
   0 -12 -10 10966.8 362.230  25
   0  12 -11 3305.67 178.333  49
   0 -12 -11 3616.45 174.523  39
   0 -12  11 3445.83 204.261  12
   0  12 -11 3346.00 177.728  24
   0 -12 -11 3546.88 235.417  21
   0 -12 -11 3438.22 158.737  11
   0 -12 -11 3289.30 187.064  41
   0 -12  11 3323.82 179.676  51
   0 -12  11 3294.39 168.931  33
   0 -12  11 3558.57 179.361  37
   0 -12 -11 3172.40 170.085  45
   0  12 -11 3671.17 203.818  46
   0  12 -11 3244.76 200.754  40
   0 -12  11 3327.29 167.928  11
   0 -12  11 3102.39 183.896  50
   0 -12  11 3296.95 188.367  23
   0 -12  11 3369.91 184.636  48
   0  12 -11 3571.75 218.838  36
   0 -12 -12 10129.8 319.370  39
   0 -12  12 9416.80 343.883  23
   0 -12 -12 8587.81 391.286  21
   0 -12 -12 9090.25 335.734  41
   0 -12 -12 9858.03 326.206  45
   0 -12  12 8805.67 333.153  50
   0  12 -12 9174.73 331.812  49
   0  12 -12 9612.36 359.828  46
   0 -12  12 9842.39 370.420  12
   0 -12  12 9508.04 312.221  33
   0 -12  12 9344.97 338.566  48
   0  12 -12 9294.42 331.176  24
   0 -12  12 9485.71 309.328  11
   0  12 -12 9613.44 366.888  40
   0 -12  12 9737.23 339.032  51
   0  12 -12 9875.08 378.790  36
   0 -12  12 9412.87 320.947  37
   0 -12  13 2258.11 169.208  12
   0  12 -13 2249.19 171.740  36
   0 -12  13 2284.43 155.935  23
   0  12 -13 2276.51 165.822  46
   0 -12  13 2301.04 133.531  33
   0 -12 -13 2267.16 126.395  39
   0 -12  13 2291.95 139.212  37
   0 -12  13 2265.75 127.224  11
   0  12 -13 2645.01 179.643  40
   0 -12 -13 2385.94 143.241  45
   0 -12 -13 2248.20 154.170  41
   0  12 -13 2250.55 148.822  49
   0  12 -13 2029.58 143.341  24
   0 -12  13 2294.83 151.784  48
   0 -12  13 2283.89 148.278  51
   0 -12 -13 2364.61 200.484  21
   0 -12 -14 939.452 94.6987  45
   0  12 -14 744.294 93.4357  49
   0  12 -14 823.218 98.9052  52
   0 -12 -14 813.495 97.4631  41
   0  12 -14 899.110 98.4977  24
   0 -12  14 683.023 82.7997  37
   0 -12  14 786.171 92.9027  51
   0 -12 -14 847.733 134.177  21
   0  12 -14 833.459 106.767  46
   0 -12  14 978.183 101.868  23
   0 -12  14 777.079 94.4132  48
   0  12 -14 778.346 107.587  36
   0  12 -14 983.400 117.212  40
   0 -12  14 797.666 75.7706  33
   0 -12  14 888.725 111.723  12
   0 -12  15 455.668 83.3225  12
   0  12 -15 452.037 89.4251  46
   0  12 -15 419.285 85.7800  36
   0 -12 -15 451.662 69.6407  45
   0 -12  15 558.977 61.7717  33
   0 -12  15 479.266 76.0011  48
   0  12 -15 544.068 96.2746  40
   0 -12  15 426.425 79.0734  23
   0 -12  15 553.149 75.3965  37
   0  12 -15 389.881 72.6060  24
   0 -12 -15 561.415 89.8034  41
   0  12 -15 427.943 78.5081  52
   0 -12  15 469.397 79.2654  51
   0 -12 -15 476.031 114.613  21
   0  12 -15 534.616 82.0382  49
   0 -12 -16 128.285 52.9821  45
   0 -12  16 44.1484 59.5090  12
   0 -12 -16 42.9195 56.5327  41
   0  12 -16 66.0296 61.9828  46
   0 -12  16 86.5511 50.5861  48
   0  12 -16 59.5439 68.6294  40
   0 -12 -16 64.3020 83.0892  21
   0  12 -16 135.698 66.3769  36
   0  12 -16-34.4129 56.4300  49
   0  12 -16 56.3400 52.6140  24
   0 -12  16 118.109 41.7719  37
   0 -12  16 143.382 57.3763  51
   0  12 -16 141.565 59.2363  52
   0 -12  16 37.6957 57.2570  23
   0 -12 -17 835.955 88.6093  41
   0  12 -17 699.206 83.4837  49
   0  12 -17 792.139 83.2124  52
   0  12 -17 671.206 97.9788  40
   0 -12  17 684.132 89.1957  23
   0 -12  17 638.447 87.9648  12
   0 -12  17 852.482 88.5126  51
   0 -12  17 765.542 73.3321  37
   0 -12 -17 761.164 78.3405  45
   0 -12  17 718.212 78.3308  48
   0 -12 -17 726.949 117.201  21
   0  12 -17 640.047 93.8745  46
   0  12 -17 636.580 86.2078  36
   0  12 -17 764.144 90.0573  24
   0 -12  18 2692.34 128.028  37
   0  12 -18 3073.75 154.249  36
   0 -12 -18 2562.12 183.206  21
   0  12 -18 2835.65 161.619  46
   0  12 -18 2768.99 169.883  40
   0 -12  18 2718.99 146.361  51
   0  12 -18 2810.64 151.985  24
   0  12 -18 2811.69 136.796  52
   0 -12 -18 2837.85 147.721  41
   0 -12 -18 2887.26 140.096  45
   0 -12  18 2676.57 150.945  23
   0 -12  18 2692.20 136.237  48
   0  12 -18 2546.70 149.293  49
   0 -12  18 2795.80 154.488  12
   0 -12  19-36.2181 43.2475  12
   0 -12  19-47.0967 46.0411  23
   0  12 -19-58.3675 52.4297  46
   0  12 -19 12.8427 44.8654  49
   0 -12  19-37.0914 45.2816  51
   0 -12  19-37.0983 32.2723  37
   0 -12  19-69.6085 38.3492  48
   0  12 -19-16.7272 45.1005  24
   0  12 -19 66.3092 55.2277  40
   0 -12 -19 44.9529 37.0223  45
   0  12 -19 24.1893 29.5613  52
   0 -12 -19 45.6222 67.0206  21
   0 -12 -19 49.7455 49.1629  41
   0  12 -19 1.91202 37.2826  36
   0  12 -20-39.7022 49.7544  40
   0 -12 -20 62.2638 61.2769  21
   0  12 -20 22.7960 37.8319  24
   0 -12 -20 33.6647 31.2095  45
   0  12 -20-19.6429 39.8326  46
   0 -12  20-35.1094 40.8960  23
   0  12 -20-16.2163 28.4627  36
   0 -12  20 15.3493 26.6066  48
   0  12 -20 48.8368 54.1654  15
   0 -12  20 21.1676 35.0736  12
   0  12 -20 20.3221 37.7983  49
   0 -12  20-9.03126 35.7776  51
   0  12 -21 91.8482 32.0450  49
   0  12 -21 145.090 41.8079  46
   0 -12  21 84.9577 23.6195  48
   0 -12 -21 46.1462 27.2264  45
   0  12 -21 111.127 47.6813  40
   0  12 -21-1.77117 43.2845  15
   0  12 -21 105.704 35.1398  24
   0 -12  21 73.3292 32.3200  51
   0 -12  21 93.7850 30.1822  12
   0 -12  21 94.4554 33.8666  23
   0 -12 -21 53.7683 49.6133  21
   0 -12  22 425.646 39.4257  23
   0  12 -22 318.798 38.8107  49
   0  12 -22 454.341 52.5077  40
   0 -12  22 398.447 39.3359  51
   0  12 -22 333.508 37.8677  46
   0  12 -22 304.139 48.2820  15
   0  12 -22 356.355 39.6065  24
   0 -13   0-22.7429 50.9612  37
   0 -13   0-61.8869 51.2784  39
   0 -13   0 81.9493 97.5410  44
   0 -13   0-74.8960 103.208  56
   0 -13   0 21.4457 56.7180  41
   0 -13   0-82.5901 60.2200  23
   0  13   0-14.0490 143.524  19
   0 -13   0 213.776 61.7188  48
   0 -13   0-87.2970 61.0758  11
   0 -13   0 19.2923 55.9922  33
   0 -13   1 9705.62 341.602  11
   0 -13  -1 9454.92 342.873  41
   0  13   1 10039.0 635.890  32
   0 -13  -1 10294.7 660.892  56
   0 -13   1 10034.2 327.526  37
   0 -13  -1 10409.5 332.408  37
   0 -13  -1 10470.6 353.260  39
   0  13   1 10092.0 714.195  19
   0  13  -1 11141.2 745.524  19
   0 -13  -1 9820.29 344.603  48
   0 -13   1 10111.3 347.574  23
   0 -13  -1 10411.7 706.254  44
   0 -13  -1 9541.87 342.357  23
   0 -13   1 9557.47 337.568  33
   0 -13   1 9573.97 344.228  41
   0 -13  -1 9699.84 340.157  33
   0 -13   1 9729.36 343.193  48
   0 -13   1 10469.5 351.057  39
   0 -13   1 8857.42 647.987  44
   0 -13  -1 10045.6 345.643  11
   0 -13   1 10120.9 676.854  56
   0 -13   2 41047.5 1553.65  56
   0 -13   2 41632.5 997.439  23
   0 -13  -2 42137.4 1492.31  56
   0  13  -2 43350.7 1631.82  19
   0 -13   2 40297.3 988.614  33
   0  13   2 40116.5 1460.84  32
   0 -13  -2 42351.5 982.508  37
   0 -13  -2 40854.2 980.870   4
   0 -13   2 40751.7 1535.03  44
   0 -13  -2 41753.8 1570.66  44
   0 -13  -2 42694.6 1003.54  41
   0 -13   2 43069.0 1002.50  11
   0 -13   2 44099.8 980.771  37
   0 -13  -2 39454.9 988.610  33
   0  13   2 43476.9 1604.72  19
   0 -13  -2 41009.7 990.540  11
   0 -13  -2 41691.7 998.925  23
   0 -13  -2 40832.4 995.229  48
   0 -13   2 41510.9 995.569  39
   0 -13  -2 43737.8 1012.59  39
   0 -13   2 40817.0 996.428  48
   0 -13   3 61962.9 1408.99  33
   0 -13  -3 64635.9 1430.13  39
   0 -13  -3 62843.6 2067.81  44
   0 -13  -3 62470.7 1411.50  11
   0 -13   3 62742.9 2027.01  44
   0 -13   3 62121.3 2052.66  56
   0 -13   3 61973.9 1375.81  51
   0  13  -3 63231.9 2111.62  19
   0 -13   3 64173.4 1402.86  12
   0 -13  -3 62231.5 1416.45  23
   0 -13   3 62920.2 1419.79  48
   0  13   3 58078.0 1912.14  32
   0 -13   3 64119.4 1421.37  23
   0 -13  -3 61943.1 1421.31  41
   0  13   3 59943.2 2019.05  19
   0 -13  -3 62225.5 1414.83  48
   0 -13   3 62250.3 1417.24  11
   0 -13   3 64351.8 1394.66  37
   0 -13  -3 60249.5 1910.36  56
   0 -13   3 62956.6 1409.93  39
   0 -13  -3 62470.5 1396.65   4
   0 -13  -3 65976.3 1406.55  37
   0 -13  -4 8979.76 309.413  11
   0 -13   4 7947.36 293.103  39
   0 -13   4 7139.72 566.036  44
   0 -13  -4 8029.26 620.836  44
   0 -13   4 8435.02 287.236  51
   0 -13   4 8313.04 289.944  37
   0  13  -4 8435.73 654.834  19
   0 -13  -4 7705.20 301.934  23
   0 -13   4 8373.55 309.229  48
   0 -13  -4 8298.31 290.854   4
   0 -13  -4 8155.75 309.530  41
   0  13   4 7191.36 543.905  32
   0 -13   4 8054.73 298.540  33
   0 -13  -4 8629.46 318.524  39
   0  13   4 7519.72 596.279  19
   0 -13   4 8606.07 304.081  12
   0 -13   4 8254.58 309.054  23
   0 -13  -4 7799.93 317.230  17
   0 -13   4 8107.52 305.756  11
   0 -13   4 7273.51 600.645  56
   0 -13  -4 8597.82 300.933  37
   0 -13  -5 1919.73 141.012  41
   0 -13  -5 1919.51 135.787  11
   0 -13   5 1728.92 131.547  11
   0 -13  -5 2079.06 130.297  45
   0 -13   5 1914.64 125.044  37
   0 -13   5 1793.47 130.246  33
   0  13  -5 1663.57 119.194  46
   0 -13   5 1228.49 252.415  44
   0 -13   5 1814.73 139.989  23
   0 -13  -5 2053.64 154.349  25
   0 -13   5 1825.47 135.115  12
   0  13   5 1567.54 259.129  32
   0 -13  -5 1611.90 132.275  39
   0 -13   5 1840.54 126.522  39
   0 -13  -5 1709.13 119.688   4
   0 -13  -5 2126.68 136.087  37
   0  13  -5 1764.04 292.617  19
   0 -13   5 1574.84 289.661  56
   0 -13  -5 1792.18 152.859  17
   0 -13  -5 2097.13 333.765  44
   0 -13   5 1895.35 124.539  51
   0  13   5 2162.73 308.279  19
   0 -13   5 1731.55 134.497  48
   0 -13  -5 1906.81 139.988  23
   0  13  -6 27128.6 706.384  46
   0 -13  -6 28553.2 718.585  37
   0 -13   6 27527.4 711.303  33
   0 -13  -6 27605.0 686.749   4
   0 -13  -6 28884.8 733.255  39
   0  13   6 27784.5 1160.02  19
   0 -13  -6 27247.2 759.205  17
   0 -13  -6 27934.4 728.264  41
   0  13   6 26770.1 1128.00  32
   0 -13   6 28295.1 730.699  23
   0 -13   6 27835.7 717.819  11
   0 -13   6 25610.8 1136.09  44
   0 -13   6 28200.3 1261.27  56
   0 -13   6 27748.0 729.018  48
   0 -13  -6 27391.2 1240.98  44
   0 -13  -6 27832.0 723.751  23
   0 -13  -6 28219.2 693.350  45
   0 -13  -6 27676.9 708.346  11
   0  13  -6 27569.6 1239.85  19
   0 -13   6 28054.6 699.278  37
   0 -13  -6 29596.5 751.164  25
   0 -13   6 26173.9 685.402  39
   0 -13   6 28299.6 701.095  51
   0 -13   6 28162.5 734.437  12
   0  13  -7 4474.99 462.196  19
   0 -13   7 4423.90 218.376  23
   0  13  -7 4033.78 179.681  24
   0 -13  -7 4619.87 199.655  45
   0 -13   7 4617.46 225.776  12
   0 -13  -7 4615.85 222.049  41
   0  13  -7 4406.15 209.351  40
   0 -13  -7 4457.05 204.247  11
   0  13  -7 4390.23 211.346  46
   0 -13  -7 4544.78 212.781  37
   0 -13  -7 4508.56 216.216  39
   0 -13   7 4275.90 214.253  48
   0 -13   7 4294.77 207.167  11
   0 -13   7 4075.87 180.806  39
   0 -13   7 4140.33 201.128  33
   0 -13   7 4411.57 199.387  37
   0 -13  -7 4363.41 243.372  17
   0 -13  -7 4162.09 182.066   4
   0 -13   7 4442.85 202.181  51
   0 -13  -8 4435.67 196.588  45
   0 -13   8 4076.62 208.129  48
   0 -13  -8 4381.36 198.283  11
   0  13  -8 4252.27 211.308  40
   0  13  -8 4042.97 183.567  24
   0 -13  -8 4159.92 210.530  41
   0 -13   8 4208.52 211.832  23
   0 -13  -8 3889.51 227.326  21
   0 -13   8 4360.54 201.054  51
   0  13  -8 4465.24 216.005  46
   0 -13   8 4337.80 205.137  11
   0 -13  -8 4005.25 203.151  37
   0 -13  -8 4468.21 212.083  39
   0 -13   8 4292.66 200.259  33
   0 -13   8 4634.18 226.823  12
   0 -13  -8 4480.61 251.975  17
   0 -13   8 4276.94 195.491  37
   0  13  -9 28360.6 761.125  36
   0 -13  -9 28027.6 696.229  39
   0 -13   9 27194.3 675.300  37
   0 -13   9 26919.4 703.771  48
   0 -13  -9 26039.3 663.548  11
   0 -13   9 26317.4 681.871  51
   0 -13   9 25538.6 672.960  33
   0 -13  -9 24608.2 741.308  21
   0 -13   9 26112.1 702.016  23
   0 -13   9 27191.9 726.235  12
   0 -13  -9 27079.9 670.819  45
   0  13  -9 26324.4 705.391  46
   0 -13   9 26616.2 681.494  11
   0  13  -9 25681.2 702.075  40
   0  13  -9 24844.8 658.672  24
   0 -13  -9 26808.7 700.747  41
   0 -13  10 9769.06 342.884  48
   0 -13  10 8994.04 314.404  33
   0 -13  10 9398.14 327.707  51
   0 -13  10 9928.80 322.692  37
   0 -13  10 9618.54 344.652  23
   0  13 -10 9454.27 347.610  40
   0 -13  10 9290.08 356.192  12
   0 -13 -10 8275.40 367.573  21
   0 -13 -10 9460.06 305.015  11
   0  13 -10 9328.19 347.152  46
   0 -13  10 9620.75 322.056  11
   0  13 -10 9657.01 376.648  36
   0 -13 -10 9537.27 316.558  45
   0  13 -10 8890.98 312.410  24
   0 -13 -10 9449.72 325.693  39
   0 -13 -10 9284.32 337.756  41
   0 -13  11 2526.78 169.281  12
   0 -13  11 2196.70 145.634  51
   0  13 -11 2275.55 159.305  40
   0  13 -11 2259.89 157.803  46
   0 -13  11 2251.69 151.847  48
   0 -13  11 2309.56 136.826  11
   0 -13  11 2033.94 152.339  23
   0 -13 -11 2266.25 139.520  39
   0  13 -11 2098.01 165.258  36
   0 -13 -11 2209.21 124.606  11
   0 -13  11 2187.17 136.553  37
   0  13 -11 2266.54 140.099  24
   0 -13  11 2353.85 142.014  33
   0 -13 -11 2098.37 177.774  21
   0 -13 -11 2700.97 162.626  41
   0 -13 -11 2219.95 136.675  45
   0 -13  12 3511.73 182.236  51
   0 -13  12 3445.37 163.493  11
   0 -13  12 3646.75 193.783  23
   0 -13  12 3513.36 170.685  37
   0 -13  12 3367.15 164.191  33
   0  13 -12 3346.69 176.305  24
   0 -13  12 3429.45 202.668  12
   0  13 -12 3877.79 218.338  36
   0 -13 -12 3442.10 186.760  41
   0 -13 -12 3297.65 168.164  45
   0 -13 -12 3022.04 213.258  21
   0 -13  12 3298.67 183.654  48
   0 -13 -12 3327.37 162.941  39
   0  13 -12 3451.14 193.937  46
   0  13 -12 3636.71 202.056  40
   0 -13  13 83.5671 68.8768  12
   0 -13 -13 43.4429 82.5981  21
   0  13 -13-8.71928 47.6388  49
   0  13 -13 21.0806 61.5636  52
   0 -13  13 57.9484 52.9749  51
   0 -13  13-26.2895 65.4538  23
   0  13 -13 43.6936 63.1988  40
   0 -13 -13-16.7456 62.2326  41
   0 -13 -13 4.43939 45.9547  45
   0  13 -13 81.4356 68.2990  46
   0 -13 -13 27.6590 36.2941  39
   0  13 -13-43.3211 50.5989  24
   0 -13  13 120.939 60.6643  48
   0  13 -13-14.1170 66.0846  36
   0 -13  13-11.0421 41.7836  37
   0 -13  13-0.15701 36.5950  11
   0 -13  13-5.58056 39.5405  33
   0 -13  14 62.7101 39.8482  37
   0 -13  14 3.63232 59.8783  23
   0 -13 -14 69.0671 73.6871  21
   0  13 -14 51.5589 58.6538  52
   0 -13  14 41.7434 50.9647  48
   0  13 -14 44.4092 61.5812  40
   0 -13 -14 99.1194 50.4010  45
   0 -13  14 83.3540 54.8918  51
   0  13 -14 114.106 72.8587  36
   0  13 -14 31.5686 44.6024  49
   0  13 -14 64.2586 51.2910  24
   0 -13 -14 13.2022 62.7913  41
   0  13 -14 19.3395 65.2153  46
   0 -13  14 47.3830 40.1115  33
   0 -13  14-30.7284 67.2239  12
   0  13 -15 141.809 52.4841  49
   0 -13  15 180.058 57.4861  51
   0  13 -15 107.208 55.8207  52
   0  13 -15 75.8630 60.1430  40
   0 -13  15 66.1271 62.1622  12
   0  13 -15 83.2643 46.8244  24
   0 -13  15 117.557 57.8235  23
   0  13 -15 86.1526 64.1145  46
   0 -13  15 127.807 56.8294  48
   0 -13 -15 219.895 85.4653  21
   0 -13 -15 52.0788 59.3061  41
   0 -13  15 133.982 43.3766  37
   0 -13 -15 57.3539 44.6292  45
   0  13 -15 109.745 65.2803  36
   0 -13 -16 2600.94 133.808  45
   0  13 -16 2936.56 165.149  46
   0 -13  16 3024.47 168.456  12
   0 -13  16 2755.71 147.151  51
   0 -13 -16 2247.63 171.798  21
   0 -13 -16 2620.08 145.048  41
   0  13 -16 2713.46 163.343  36
   0  13 -16 2528.16 140.086  49
   0 -13  16 2728.91 151.658  23
   0  13 -16 2561.43 160.359  40
   0 -13  16 2648.21 141.014  48
   0 -13  16 2725.25 128.039  37
   0  13 -16 2806.41 152.504  24
   0  13 -16 2644.84 146.534  52
   0 -13 -17 1477.50 132.997  21
   0 -13  17 1798.08 113.768  51
   0  13 -17 1700.58 110.594  49
   0  13 -17 1802.22 124.810  46
   0  13 -17 1638.72 122.885  40
   0  13 -17 1698.02 108.946  52
   0 -13  17 1737.11 93.1088  37
   0  13 -17 1754.46 122.661  36
   0 -13 -17 1780.85 113.523  41
   0 -13  17 1730.17 106.855  48
   0  13 -17 1771.37 114.866  24
   0 -13  17 1901.77 126.990  12
   0 -13  17 1769.32 115.370  23
   0 -13 -17 1513.36 95.9571  45
   0 -13  18 60.6485 35.0392  48
   0 -13 -18 112.241 38.8770  45
   0 -13  18 88.0519 50.6787  12
   0  13 -18 135.077 52.0887  46
   0  13 -18 38.3209 47.1501  40
   0 -13 -18 28.3967 42.4436  41
   0 -13 -18 86.2946 68.4938  21
   0  13 -18 86.1267 42.3524  49
   0  13 -18 95.7095 39.4194  52
   0  13 -18 92.0180 45.9735  36
   0 -13  18 119.601 49.3707  23
   0 -13  18 147.855 45.2024  51
   0  13 -18 87.9698 48.6971  24
   0  13 -19 317.381 57.5238  40
   0 -13  19 332.587 50.9440  23
   0 -13  19 332.738 49.1376  51
   0  13 -19 290.713 39.6757  52
   0 -13 -19 292.546 40.2641  45
   0  13 -19 325.040 46.1205  36
   0 -13 -19 267.885 67.1641  21
   0  13 -19 261.081 49.1127  24
   0  13 -19 249.903 41.2586  49
   0 -13  19 339.693 42.6914  48
   0 -13  19 388.132 54.0549  12
   0  13 -19 350.411 59.1453  46
   0 -13 -19 309.580 52.9657  41
   0  13 -19 240.278 61.0305  15
   0  13 -20 19.9902 32.1928  24
   0 -13  20-2.48152 26.7648  12
   0 -13  20 67.9286 31.9434  23
   0  13 -20 117.429 42.7015  40
   0  13 -20 98.3688 36.7699  46
   0  13 -20-23.6017 24.7375  49
   0  13 -20 3.82607 41.5072  15
   0 -13 -20 58.5366 21.0902  45
   0 -13  20 43.0182 18.6805  48
   0 -13  20-13.3019 26.4254  51
   0  13 -21 729.691 59.0232  15
   0 -13  21 692.247 46.6837  23
   0  13 -21 624.782 48.8453  46
   0  13 -21 728.364 49.2364  24
   0 -14   0 40863.3 994.374  41
   0 -14   0 41458.8 993.465  23
   0 -14   0 39944.5 989.399  48
   0 -14   0 39282.0 979.369  33
   0 -14   0 41309.5 991.080  11
   0 -14   0 41415.9 993.709  39
   0 -14   0 40343.8 980.552   4
   0 -14   0 42531.2 967.975  37
   0 -14   1 4774.65 229.282  41
   0 -14  -1 4871.27 230.669  39
   0 -14   1 4865.12 208.892  37
   0 -14  -1 4746.86 228.704  41
   0 -14   1 4948.58 228.605  39
   0 -14  -1 4974.82 228.970  11
   0 -14   1 4513.94 217.656  33
   0 -14  -1 4724.99 216.613   4
   0 -14   1 4727.16 227.552  48
   0 -14   1 4459.36 220.341  11
   0 -14   1 4698.11 223.915  23
   0 -14  -1 4714.49 225.224  23
   0 -14  -1 4533.31 221.522  48
   0 -14  -1 4759.15 209.532  37
   0 -14   2 301.091 68.8725  33
   0 -14   2 156.475 64.5918  23
   0 -14  -2 386.414 83.3827  39
   0 -14  -2 218.479 65.7902  48
   0 -14  -2 322.950 57.4351   4
   0 -14   2 245.834 68.3006  11
   0 -14  -2 213.959 66.9459  11
   0 -14   2 208.166 66.8156  48
   0 -14  -2 252.947 74.2700  41
   0 -14   2 238.123 54.9521  37
   0 -14  -2 256.805 64.4781  37
   0 -14   2 315.281 69.2568  39
   0 -14  -2 310.046 76.3735  23
   0 -14   2 183.414 68.0538  41
   0 -14  -3 4149.47 205.965  11
   0 -14   3 4404.90 215.168  23
   0 -14   3 3788.00 182.443  37
   0 -14  -3 4066.46 209.779  41
   0 -14  -3 4200.34 211.340  23
   0 -14   3 4284.08 207.057  39
   0 -14   3 3703.83 203.329  41
   0 -14   3 4009.23 190.358  12
   0 -14  -3 4385.74 200.931  37
   0 -14   3 4260.06 212.738  48
   0 -14  -3 4254.75 197.000   4
   0 -14   3 3826.04 199.785  33
   0 -14   3 4176.41 209.406  11
   0 -14  -3 4491.35 219.998  39
   0 -14  -4 101.564 49.6311   4
   0 -14  -4 11.0163 60.2770  39
   0 -14  -4 23.5227 53.7109  23
   0 -14  -4-32.4342 40.6394  45
   0 -14   4 10.0147 55.7201  33
   0 -14   4 63.9043 42.1998  37
   0 -14   4-17.4795 54.2709  23
   0 -14   4 64.0207 53.2088  39
   0 -14  -4 55.5016 47.9639  37
   0 -14   4 4.63320 61.2795  48
   0 -14  -4 71.2791 60.8886  41
   0 -14   4-46.5737 59.8948  11
   0 -14  -4 11.2604 49.6725  11
   0 -14   4 27.6532 36.6536  51
   0 -14   4 8.84895 42.7130  12
   0 -14  -5 18910.4 538.990  41
   0 -14   5 18594.1 502.695  51
   0 -14   5 18566.9 513.606  39
   0 -14  -5 18158.3 501.742   4
   0 -14   5 19053.1 509.813  37
   0 -14  -5 18073.1 531.659  23
   0 -14  -5 18868.1 544.536  39
   0 -14   5 18255.2 535.785  23
   0 -14   5 18661.2 532.081  11
   0 -14   5 18071.5 536.173  48
   0 -14   5 19230.0 534.715  12
   0 -14   5 17547.8 518.566  33
   0 -14  -5 18383.0 493.927   5
   0 -14  -5 18678.7 523.493  11
   0 -14  -5 18759.6 524.600  37
   0 -14  -5 17952.1 494.727  45
   0 -14  -6 10282.1 355.905  41
   0 -14   6 10055.3 350.556  12
   0 -14  -6 9797.81 316.932  45
   0 -14  -6 10150.0 338.907  37
   0 -14   6 9549.03 321.441  51
   0 -14   6 9597.84 349.985  23
   0 -14   6 9213.34 333.353  33
   0 -14   6 10293.0 359.425  48
   0 -14   6 9805.33 323.015  39
   0 -14   6 9627.90 341.786  11
   0 -14  -6 10303.5 356.070  39
   0 -14  -6 9784.81 333.625  11
   0 -14  -6 10048.7 316.868   4
   0  14  -6 9844.43 328.730  46
   0 -14   6 10234.3 327.437  37
   0 -14   7 5492.49 235.782  33
   0 -14   7 5376.31 246.838  23
   0  14  -7 5765.08 276.256  36
   0 -14  -7 5309.77 235.248  37
   0 -14   7 5957.75 229.538  37
   0 -14  -7 5689.73 249.031  39
   0 -14  -7 5531.23 245.825  41
   0 -14   7 5505.19 238.722  11
   0  14  -7 5427.38 233.803  46
   0 -14   7 5939.85 255.047  12
   0 -14   7 5441.16 214.332  39
   0 -14   7 5592.86 249.779  48
   0 -14   7 5724.54 227.464  51
   0 -14  -7 5550.95 218.875  45
   0 -14  -7 5791.63 234.671  11
   0  14  -8 213.575 57.6368  46
   0 -14   8 124.405 60.2381  23
   0 -14  -8 249.662 66.3092  39
   0 -14   8 93.3135 62.0728  33
   0  14  -8 133.868 83.6516  36
   0 -14   8 156.513 47.9716  51
   0 -14   8 161.872 52.5365  37
   0 -14   8 152.485 60.7231  11
   0 -14   8-2.69520 64.9156  48
   0 -14  -8 188.566 50.6241  11
   0 -14  -8 205.198 73.8953  41
   0 -14   8 94.3559 50.7817  12
   0 -14  -8 171.807 50.1792  45
   0 -14  -9 1299.63 115.836  39
   0 -14  -9 1173.60 122.382  21
   0  14  -9 1258.85 96.3922  24
   0 -14   9 1214.90 98.8528  37
   0 -14   9 1427.09 121.437  48
   0 -14   9 1293.57 106.894  11
   0 -14  -9 1416.36 104.827  11
   0 -14   9 1521.79 112.554  51
   0 -14   9 1372.78 122.457  23
   0  14  -9 1210.39 111.936  46
   0 -14   9 1398.09 109.938  33
   0 -14  -9 1332.91 120.222  41
   0 -14  -9 1325.18 99.4566  45
   0  14  -9 1408.74 141.319  36
   0  14  -9 1135.84 106.143  40
   0 -14   9 1359.72 123.335  12
   0  14 -10 3799.91 195.445  40
   0 -14 -10 4024.45 204.392  41
   0 -14  10 4044.33 180.866  37
   0 -14  10 3950.02 186.163  51
   0 -14  10 4031.17 185.120  11
   0 -14 -10 4122.82 174.608  11
   0  14 -10 3930.33 227.436  36
   0 -14  10 4362.13 219.642  12
   0 -14 -10 4066.68 188.692  39
   0 -14  10 4297.19 210.564  23
   0  14 -10 3670.68 171.151  24
   0 -14 -10 3726.42 216.479  21
   0 -14  10 3995.93 202.122  48
   0  14 -10 4022.82 202.290  46
   0 -14  10 3741.48 178.792  33
   0 -14 -10 3983.24 178.008  45
   0  14 -11 2281.68 150.676  46
   0  14 -11 2299.38 150.560  40
   0 -14  11 2165.16 126.890  37
   0 -14  11 2405.56 136.150  33
   0 -14 -11 2164.86 146.011  41
   0  14 -11 2160.61 129.870  24
   0 -14  11 2458.84 142.226  51
   0 -14  11 2421.91 153.515  48
   0 -14  11 2440.59 160.419  12
   0  14 -11 2439.53 163.347  52
   0 -14 -11 2225.57 167.426  21
   0 -14  11 2398.38 134.024  11
   0 -14 -11 2437.03 137.155  39
   0 -14  11 2363.73 153.943  23
   0 -14 -11 2125.55 116.922  11
   0 -14 -11 2473.05 134.278  45
   0  14 -11 2213.51 168.519  36
   0 -14  12 1337.64 96.1001  33
   0  14 -12 1326.35 136.361  36
   0 -14  12 1421.11 117.009  48
   0 -14 -12 1220.56 93.2601  39
   0 -14  12 1445.24 100.658  37
   0 -14  12 1370.54 95.7151  11
   0 -14  12 1500.23 125.044  23
   0 -14 -12 1362.45 137.961  21
   0 -14 -12 1483.12 101.407  45
   0  14 -12 1306.46 115.724  46
   0  14 -12 1509.50 104.454  28
   0 -14  12 1455.61 126.606  12
   0 -14  12 1499.76 109.514  51
   0 -14 -12 1497.33 122.238  41
   0  14 -12 1444.86 119.997  40
   0  14 -12 1344.16 102.334  24
   0  14 -12 1315.37 121.743  52
   0 -14  13 3251.15 182.335  12
   0 -14  13 3043.92 135.894  11
   0  14 -13 3295.52 178.308  52
   0 -14 -13 2852.14 186.997  21
   0  14 -13 2758.95 146.364  24
   0  14 -13 3182.96 175.590  46
   0 -14  13 3169.14 166.327  48
   0  14 -13 2827.26 166.247  40
   0 -14  13 3194.30 157.180  51
   0 -14 -13 2915.07 134.812  39
   0 -14  13 2986.82 138.851  33
   0 -14 -13 3192.46 166.827  41
   0  14 -13 3199.73 189.812  36
   0 -14 -13 3135.38 147.770  45
   0 -14  13 3030.74 140.593  37
   0 -14  13 3184.75 171.458  23
   0  14 -14 4242.47 209.845  36
   0 -14  14 4099.72 184.669  48
   0 -14  14 4215.16 179.557  51
   0 -14  14 4261.98 203.845  12
   0  14 -14 4048.73 196.195  46
   0  14 -14 4031.61 176.552  24
   0 -14 -14 4233.22 186.176  41
   0 -14  14 4059.28 159.471  37
   0 -14  14 3722.01 147.856  33
   0  14 -14 4163.83 197.046  52
   0  14 -14 4180.54 196.045  40
   0 -14 -14 3840.82 161.879  45
   0 -14 -14 3604.54 203.921  21
   0 -14  14 4153.07 190.995  23
   0 -14  15 424.912 72.9179  12
   0 -14 -15 297.058 70.7166  21
   0 -14 -15 374.645 52.1087  45
   0  14 -15 290.182 69.0225  36
   0  14 -15 273.709 52.1164  24
   0 -14 -15 440.762 69.7182  41
   0  14 -15 303.350 59.4417  52
   0 -14  15 276.895 53.2229  51
   0 -14  15 343.590 58.2836  48
   0  14 -15 372.692 69.5983  40
   0  14 -15 548.859 81.7146  46
   0 -14  15 425.955 70.6468  23
   0 -14  16 7688.93 238.610  51
   0 -14  16 7431.48 259.846  12
   0 -14  16 7074.35 233.274  48
   0  14 -16 6299.35 212.245  49
   0  14 -16 7120.62 236.294  24
   0  14 -16 7852.69 264.431  46
   0 -14 -16 7053.64 238.697  41
   0  14 -16 7338.63 259.144  36
   0  14 -16 7679.63 248.228  52
   0 -14 -16 6299.02 263.656  21
   0  14 -16 7114.68 253.880  40
   0 -14 -16 6921.35 216.218  45
   0 -14  16 7439.55 249.165  23
   0  14 -17 1167.79 91.2297  46
   0 -14  17 974.133 73.4253  51
   0 -14  17 990.545 84.0643  12
   0 -14  17 1043.23 72.6280  48
   0 -14  17 933.729 62.7236   4
   0  14 -17 1074.02 77.4801  24
   0  14 -17 1002.77 75.8571  52
   0 -14  17 1029.74 80.9357  23
   0  14 -17 968.206 63.3909  49
   0  14 -17 1235.28 91.4627  36
   0 -14 -17 960.355 78.0485  41
   0  14 -17 933.807 82.2010  40
   0 -14 -17 973.963 64.6251  45
   0 -14 -18 69.2992 36.5105  41
   0  14 -18 91.0220 42.5744  46
   0  14 -18 57.1511 28.6677  52
   0 -14  18 34.9993 36.4874  12
   0 -14 -18 116.184 26.9243  45
   0 -14  18 75.8047 35.8958  23
   0  14 -18 61.8329 48.5532  15
   0 -14  18 19.8668 27.0756  51
   0  14 -18 65.5208 35.9018  40
   0 -14  18 71.5531 25.7262  48
   0  14 -18 92.5959 35.0554  36
   0  14 -18 86.0694 31.0347  24
   0 -14  19 2620.42 102.294  23
   0  14 -19 2545.86 110.485  46
   0 -14  19 2463.50 92.9901  51
   0 -14  19 2486.41 104.095  12
   0  14 -19 2608.69 120.149  15
   0  14 -19 2514.09 100.498  24
   0  14 -19 2363.27 104.124  40
   0 -15   0 54.8444 61.7066  41
   0 -15   0-24.8845 45.5891   4
   0 -15   0 16.3147 54.6620  23
   0 -15   0-46.5299 60.8591  48
   0  15   0-19.3691 40.9366  52
   0 -15   0 2.13843 45.2439  37
   0 -15   0 2.18256 60.8344  11
   0 -15   0 2.46073 61.3967  39
   0 -15   1 5805.66 256.198  41
   0 -15  -1 5801.30 230.667  37
   0 -15   1 5547.74 223.415  37
   0 -15   1 5860.92 252.412  11
   0 -15   1 5661.70 249.268  48
   0 -15  -1 5692.86 237.867   4
   0 -15   1 5915.36 250.285  39
   0 -15  -1 6044.21 256.445  39
   0 -15  -1 5889.60 249.677  11
   0 -15  -1 5814.81 253.478  41
   0 -15   1 5607.92 243.987   4
   0 -15  -1 5507.17 246.167  23
   0 -15  -1 5848.41 254.307  48
   0  15  -1 5382.80 220.499  52
   0 -15   1 5973.86 254.720  23
   0 -15  -2 8952.85 318.838  11
   0 -15   2 8532.66 322.896  41
   0 -15  -2 8789.85 305.775   4
   0 -15  -2 8250.11 273.541  45
   0 -15   2 7873.42 305.573  33
   0 -15   2 8817.16 320.836  11
   0 -15   2 8518.26 316.037   4
   0  15  -2 7885.68 290.059  52
   0 -15   2 8716.34 321.339  23
   0 -15   2 9182.73 298.026  37
   0 -15   2 9058.57 320.236  39
   0 -15   2 8449.26 321.183  48
   0 -15  -2 8309.03 313.254  23
   0 -15  -2 8859.23 299.371  37
   0 -15  -2 8866.87 327.674  39
   0 -15  -2 8910.02 326.015  41
   0 -15  -3 3105.64 148.410  45
   0 -15   3 3283.37 163.144  37
   0 -15  -3 3015.24 170.674  11
   0 -15  -3 3164.99 163.556  37
   0 -15  -3 3162.15 165.194   4
   0 -15   3 3055.18 180.594  48
   0 -15   3 3081.59 176.404  11
   0 -15  -3 3166.23 178.558  23
   0 -15   3 3042.11 173.692  33
   0 -15  -3 3169.73 180.598  41
   0 -15   3 3380.04 187.506  23
   0 -15   3 3222.50 173.184  39
   0 -15   3 3177.63 180.569  41
   0 -15  -3 3299.45 187.347  39
   0 -15  -4 27159.5 697.722  39
   0 -15  -4 26680.2 657.683   4
   0 -15  -4 26144.6 634.252  45
   0 -15  -4 25836.4 687.750  41
   0 -15   4 25010.6 674.906  33
   0 -15  -4 26127.0 676.798  11
   0 -15   4 26483.9 667.157  39
   0 -15  -4 26306.6 663.024  37
   0 -15   4 26032.2 650.625  37
   0 -15   4 26155.2 690.997  23
   0 -15   4 25973.9 691.755  48
   0 -15   4 24440.5 680.936  41
   0 -15  -4 25932.7 638.339   5
   0 -15   4 25983.4 684.481  11
   0 -15  -4 25582.1 681.777  23
   0 -15   4 25639.3 655.606  12
   0 -15  -5 5027.51 219.763  11
   0 -15  -5 4996.26 232.345  39
   0 -15  -5 5311.53 238.295  41
   0 -15   5 4725.25 205.617  39
   0 -15   5 4583.48 209.114  12
   0 -15  -5 4674.22 206.152  37
   0 -15   5 5065.99 235.548  48
   0  15  -5 5190.76 254.832  36
   0 -15   5 5067.31 232.500  41
   0 -15   5 4585.90 214.110  33
   0 -15  -5 4756.70 190.382  45
   0 -15   5 4653.37 192.894  51
   0 -15   5 4969.93 225.144  11
   0 -15   5 5022.35 234.169  23
   0 -15  -5 4750.04 199.402   4
   0 -15   5 4994.80 204.803  37
   0 -15  -6 19433.6 493.163  45
   0 -15   6 19051.9 502.809  39
   0 -15  -6 18988.6 538.600  41
   0 -15  -6 17774.6 486.795   4
   0 -15  -6 18937.7 516.104  37
   0 -15   6 18617.0 500.791  37
   0 -15  -6 19616.4 523.494  11
   0 -15   6 18025.4 519.222  33
   0 -15   6 19255.9 532.555  11
   0 -15   6 18485.7 495.766  51
   0 -15   6 19055.5 529.050  12
   0 -15   6 18764.6 540.371  23
   0 -15   6 18862.9 544.046  48
   0  15  -6 19053.8 571.856  36
   0 -15  -6 19981.9 548.474  39
   0 -15   7 314.617 67.0086  33
   0 -15   7 330.047 68.3215  11
   0 -15   7 358.845 56.5949  39
   0 -15   7 328.926 59.5825  37
   0 -15   7 325.638 66.0049  12
   0 -15  -7 382.690 67.6119  11
   0 -15   7 361.010 77.8361  23
   0 -15  -7 163.222 46.2239  45
   0 -15   7 304.174 76.9643  48
   0  15  -7 268.782 58.1320  46
   0 -15  -7 227.742 72.6881  41
   0 -15  -7 352.586 78.3749  39
   0  15  -7 328.630 82.0545  36
   0 -15   7 278.584 54.1724  51
   0  15  -7 298.507 74.6786  52
   0 -15   8 24729.9 628.006  51
   0  15  -8 25962.8 682.355  52
   0 -15   8 25607.8 624.522  37
   0 -15   8 25737.2 673.436  23
   0 -15   8 25640.3 650.123  11
   0  15  -8 25912.1 712.400  36
   0 -15   8 26991.6 676.450  12
   0 -15   8 24112.0 639.508  33
   0 -15  -8 27240.4 642.909  11
   0 -15  -8 24160.6 613.615  45
   0 -15  -8 26436.5 669.549  41
   0 -15   8 25502.3 671.020  48
   0  15  -8 24426.6 639.825  46
   0 -15  -8 25897.7 664.270  39
   0 -15  -9 306.693 54.5043  45
   0 -15  -9 358.395 74.0730  41
   0  15  -9 312.080 57.6766  46
   0 -15  -9 207.004 48.4091  11
   0 -15  -9 261.073 63.1435  39
   0 -15   9 206.734 58.9088  11
   0 -15   9 305.193 75.7682  23
   0  15  -9 201.385 67.6902  52
   0  15  -9 287.159 84.6893  36
   0 -15   9 246.115 67.4958  48
   0 -15   9 278.911 63.0036  12
   0 -15   9 266.508 51.8006  51
   0 -15   9 233.376 56.7861  33
   0 -15   9 255.425 52.4031  37
   0 -15  10 14973.8 441.595  48
   0 -15  10 15639.6 454.482  12
   0  15 -10 13558.0 385.932  24
   0  15 -10 15555.3 460.111  52
   0 -15  10 15311.1 414.896  51
   0  15 -10 14506.3 429.060  46
   0 -15  10 14841.5 414.840  11
   0 -15 -10 15579.5 425.893  39
   0 -15 -10 14703.3 435.446  41
   0 -15 -10 14762.6 396.673  11
   0 -15  10 15575.1 448.456  23
   0 -15  10 14515.0 395.921  37
   0 -15  10 14104.8 408.595  33
   0  15 -10 16404.9 491.990  36
   0 -15 -10 15083.8 398.833  45
   0 -15  11-34.5286 53.0193  12
   0 -15  11 42.4738 57.8419  48
   0 -15 -11 29.7669 35.1024  45
   0 -15 -11 41.1227 46.2614  39
   0  15 -11 1.15386 74.3091  36
   0  15 -11-6.64937 46.5645  46
   0  15 -11 44.2480 41.7301  40
   0 -15  11 2.44625 34.5715  33
   0  15 -11 70.2433 46.1941  28
   0  15 -11-6.27761 35.1318  24
   0 -15  11 17.6748 60.0531  23
   0  15 -11-40.0680 58.4682  52
   0 -15  11 5.21223 32.8372  11
   0 -15 -11 85.6569 62.6748  41
   0 -15  11 41.6542 36.9566  51
   0  15 -12 2002.97 108.075  24
   0 -15 -12 2068.55 106.990  45
   0 -15  12 2036.18 105.973  11
   0  15 -12 1871.92 108.086  28
   0 -15  12 2213.47 132.167  48
   0 -15  12 1833.13 103.149  33
   0  15 -12 2045.28 122.333  40
   0 -15 -12 2091.91 110.243  39
   0  15 -12 1927.50 125.994  46
   0 -15  12 2138.71 137.236  12
   0  15 -12 2338.99 144.395  52
   0 -15 -12 2118.12 129.710  41
   0 -15  12 2233.91 120.704  51
   0 -15  12 2114.76 133.751  23
   0  15 -12 2062.31 148.441  36
   0 -15 -13 87.6208 35.6608  45
   0 -15 -13 148.777 51.1586  41
   0  15 -13 74.4979 31.6833  24
   0 -15  13 105.339 53.7186  23
   0  15 -13 104.841 58.1262  36
   0 -15 -13 150.319 36.5698  39
   0 -15  13 109.577 43.1913  48
   0 -15  13 55.7675 26.4746  33
   0  15 -13 214.908 62.6667  52
   0  15 -13 140.565 49.8633  40
   0 -15  13 186.856 58.7979  12
   0 -15  13 92.6737 39.1446  51
   0  15 -13 158.013 53.5980  46
   0 -15  14 1685.94 115.624  12
   0  15 -14 1638.08 104.376  40
   0 -15 -14 1702.58 87.4142  45
   0 -15 -14 1782.93 106.392  41
   0 -15  14 1692.95 102.330  48
   0  15 -14 1807.59 125.274  36
   0  15 -14 1904.14 115.541  46
   0 -15  14 1705.46 96.2608  51
   0 -15  14 1966.43 115.078  23
   0  15 -14 1734.20 112.909  52
   0  15 -14 1695.69 94.5537  24
   0  15 -15 2308.57 121.877  52
   0 -15  15 2381.34 106.841  51
   0  15 -15 2102.52 103.018  24
   0  15 -15 2502.73 133.481  36
   0 -15  15 2360.49 127.119  12
   0 -15 -15 2264.23 114.799  41
   0 -15  15 2133.11 105.240   4
   0  15 -15 2358.16 124.533  46
   0  15 -15 2240.98 111.949  40
   0 -15 -15 2114.43 91.9689  45
   0 -15  15 2217.98 111.314  48
   0 -15  15 2361.15 120.898  23
   0  15 -16 2682.50 118.189  52
   0 -15 -16 2511.58 113.339  41
   0  15 -16 2311.45 107.152  40
   0 -15  16 2527.16 121.888  12
   0 -15 -16 2039.13 83.0065  45
   0 -15  16 2337.74 103.864  48
   0 -15  16 2517.87 116.492  23
   0  15 -16 2501.96 122.095  36
   0 -15  16 2411.85 97.8911   4
   0 -15  16 2428.25 99.9458  51
   0  15 -16 2643.93 123.187  46
   0  15 -16 2379.74 101.741  24
   0 -15  17 784.998 63.0573  12
   0 -15  17 644.045 44.1939  51
   0  15 -17 713.715 64.8591  15
   0 -15  17 653.989 45.3926  48
   0  15 -17 716.784 57.7241  36
   0 -15  17 667.440 54.7142  23
   0  15 -17 616.769 46.6015  24
   0  15 -17 828.865 56.6595  52
   0 -15 -17 725.733 55.9826  41
   0  15 -17 722.963 61.0167  46
   0 -15  18 17.0196 21.4588  12
   0  15 -18 17.8755 25.1665  46
   0 -15  18-3.22742 21.3884  41
   0 -15  18 18.2546 22.6887  23
   0 -16   0 2039.65 139.072  39
   0 -16   0 2305.69 152.630  41
   0  16   0 1984.24 135.842  36
   0 -16   0 2176.44 124.779  37
   0 -16   0 2194.65 137.904   4
   0 -16   0 2332.63 147.365  23
   0 -16   0 2127.25 143.923  11
   0  16   1 967.434 92.3295  36
   0  16  -1 1201.12 89.2847  52
   0 -16  -1 1266.77 113.724  39
   0 -16   1 1127.58 106.495  23
   0 -16   1 1119.52 101.791   4
   0 -16   1 1330.80 112.835  39
   0 -16  -1 1213.52 108.499  23
   0 -16  -1 1291.67 118.653  41
   0 -16  -1 1107.78 90.7203  37
   0 -16  -1 1168.00 97.4483   4
   0  16  -1 1257.99 109.140  36
   0 -16  -1 1217.77 110.893  11
   0 -16   1 1164.44 108.014  41
   0 -16   1 1103.41 108.703  11
   0 -16   1 1211.27 112.198  48
   0 -16   1 1226.91 92.6496  37
   0 -16   2 10.2259 62.8499  48
   0 -16   2 77.6555 41.9312  37
   0 -16  -2 33.9501 41.1930   4
   0 -16   2 68.9118 60.6472  11
   0  16  -2-21.7949 51.1830  36
   0  16  -2 52.7319 41.0936  52
   0 -16   2-21.8790 48.9528  39
   0 -16  -2-4.48882 54.1678  39
   0 -16   2 35.1504 45.7452   4
   0 -16   2 8.92209 59.8844  23
   0 -16  -2-20.1422 63.9572  41
   0 -16  -2-48.9198 53.3643  11
   0 -16  -2 84.7781 42.1514  37
   0 -16  -2 9.39849 57.7899  23
   0 -16   2 27.9460 58.5582  41
   0 -16  -3 3632.07 187.045  41
   0 -16  -3 3594.29 166.920   4
   0  16  -3 3378.87 164.206  52
   0 -16   3 3517.88 189.248  48
   0 -16   3 3727.97 185.290   4
   0 -16  -3 3645.73 156.267   5
   0 -16  -3 3513.99 179.041  11
   0 -16   3 3533.61 183.012  11
   0 -16  -3 3666.71 185.973  23
   0 -16  -3 3226.82 160.729  37
   0 -16   3 3430.98 183.316  23
   0 -16  -3 3808.75 194.842  39
   0 -16   3 3854.73 192.884  41
   0 -16   3 3194.21 151.351  37
   0  16  -3 3475.07 187.496  36
   0 -16   3 3546.02 173.134  39
   0 -16  -4 62.9378 48.9228  11
   0 -16  -4-34.9135 39.4938  37
   0 -16  -4 9.46403 58.2077  41
   0 -16   4 74.2361 62.1111  41
   0 -16  -4 6.59053 59.2240  39
   0 -16   4 109.331 63.8724  11
   0 -16   4 43.1853 51.4394   4
   0 -16   4-44.0215 42.0489  37
   0 -16   4 47.0420 42.4996  39
   0 -16   4-8.95771 58.1402  23
   0  16  -4-9.62049 57.2753  36
   0 -16   4 5.01625 56.9376  48
   0 -16  -4 40.7303 34.3892   4
   0  16  -4 55.5555 49.4661  52
   0 -16  -5 3289.13 163.307  11
   0 -16   5 3224.87 152.440  39
   0 -16   5 2994.47 146.909  12
   0  16  -5 3183.57 186.322  36
   0 -16  -5 3245.32 175.502  39
   0 -16   5 3188.72 167.481  11
   0  16  -5 3239.01 166.001  52
   0 -16   5 2970.53 170.361  48
   0 -16   5 3145.48 172.974   4
   0 -16   5 3241.30 144.966  37
   0 -16   5 3185.70 173.537  23
   0 -16   5 3227.68 174.501  41
   0 -16  -5 3259.19 172.199  41
   0 -16   6 4848.86 208.505  11
   0  16  -6 4920.58 215.084  52
   0 -16   6 5154.55 222.524  23
   0 -16   6 5294.57 225.132   4
   0 -16  -6 5050.33 204.686  11
   0 -16  -6 5187.25 218.615  39
   0 -16   6 4885.86 219.281  48
   0 -16   6 4807.78 186.186  39
   0 -16   6 4650.41 202.425  33
   0 -16  -6 5073.59 220.649  41
   0  16  -6 5270.27 240.881  36
   0 -16   6 5049.30 222.309  41
   0 -16   6 5079.30 201.660  12
   0 -16  -7 4308.54 178.604  11
   0 -16   7 4225.00 197.304  23
   0 -16   7 4386.76 188.358  11
   0 -16   7 4302.63 199.817   4
   0 -16   7 4228.55 197.678  41
   0 -16   7 3970.80 193.445  48
   0 -16  -7 4456.46 195.201  39
   0 -16   7 3885.33 178.665  33
   0  16  -7 4217.93 195.029  52
   0  16  -7 4299.34 216.284  36
   0 -16   7 4572.23 189.673  12
   0 -16  -7 4076.00 157.136  45
   0 -16  -7 4327.39 195.699  41
   0 -16   8 10039.2 313.739  12
   0 -16   8 9691.71 323.892   4
   0 -16   8 9593.50 320.488  41
   0  16  -8 9565.95 321.761  52
   0 -16   8 9543.34 277.745  51
   0 -16  -8 9920.71 313.982  39
   0 -16  -8 10087.5 320.123  41
   0 -16   8 9444.56 302.126  11
   0 -16  -8 9828.40 273.528  45
   0  16  -8 9035.75 282.016  46
   0 -16   8 9307.21 297.537  33
   0 -16  -8 9846.48 293.564  11
   0 -16   8 9390.99 319.313  48
   0  16  -8 10033.9 349.122  36
   0 -16   8 10160.1 328.361  23
   0 -16   9 705.507 76.1495  12
   0  16  -9 504.552 70.3949  52
   0 -16   9 647.866 83.3476  41
   0 -16   9 708.662 69.3176  33
   0  16  -9 665.973 68.7865  46
   0 -16   9 655.070 69.3305  11
   0 -16  -9 539.386 57.6812  11
   0 -16   9 610.475 58.0257  51
   0 -16   9 553.388 73.7044   4
   0 -16   9 651.802 84.6781  23
   0 -16  -9 604.813 57.1140  45
   0 -16  -9 669.113 78.4980  41
   0 -16   9 630.920 77.4379  48
   0 -16  -9 707.843 76.9532  39
   0  16  -9 597.814 91.2149  36
   0 -16 -10 1654.48 85.3763  45
   0 -16  10 1890.36 121.773  23
   0 -16  10 1886.88 118.760  48
   0 -16  10 1782.83 119.352  41
   0  16 -10 1813.21 113.666  28
   0  16 -10 1830.65 123.105  52
   0 -16 -10 1901.48 117.961  41
   0 -16 -10 1761.87 107.596  39
   0  16 -10 1859.09 135.591  36
   0  16 -10 1613.74 100.332  46
   0 -16  10 1751.47 94.2443  51
   0 -16  10 1813.85 116.546   4
   0 -16  10 1877.79 115.800  12
   0 -16  10 1705.07 98.9304  11
   0 -16 -11 215.653 43.0778  39
   0 -16 -11 327.937 65.2288  41
   0  16 -11 209.581 41.4764  46
   0 -16  11 435.086 67.5167  23
   0 -16  11 161.828 48.5450  48
   0 -16  11 231.100 48.3412   4
   0 -16  11 151.511 34.3475  11
   0  16 -11 298.325 63.4931  52
   0  16 -11 234.532 46.0409  28
   0  16 -11 186.854 66.9543  36
   0 -16  11 273.490 53.8485  12
   0 -16  11 235.226 39.1328  51
   0 -16  11 221.389 55.2735  41
   0 -16 -11 178.115 31.6987  45
   0 -16  12 922.503 57.3628  11
   0 -16  12 928.259 79.4832  12
   0  16 -12 1031.06 93.7538  36
   0 -16 -12 953.103 80.0472  41
   0 -16  12 817.571 73.9915   4
   0 -16  12 866.727 60.6582  51
   0 -16  12 983.880 79.9375  48
   0 -16  12 975.678 81.9419  23
   0  16 -12 1171.75 91.8395  52
   0 -16  12 961.489 82.8106  41
   0  16 -12 886.321 73.8228  46
   0 -16 -12 875.658 61.9046  39
   0 -16  13 6.97324 38.9555  41
   0  16 -13 1.18415 34.4241  46
   0 -16  13 71.5148 35.8378   4
   0 -16  13 11.7006 23.2193  51
   0  16 -13 81.1499 42.2176  52
   0 -16  13 108.136 41.0398  12
   0 -16  13 4.85024 35.1451  48
   0  16 -13 78.3829 47.5366  36
   0 -16 -13 10.4241 36.0036  41
   0 -16  13 16.4255 37.0487  23
   0 -16  14 37.0314 27.0236   4
   0  16 -14 126.122 49.4439  36
   0 -16  14-3.72109 32.3150  48
   0 -16  14 43.4514 37.1998  41
   0  16 -14 47.1809 30.4658  46
   0 -16 -14 69.7442 35.1641  41
   0 -16  14 102.427 40.6172  23
   0  16 -14 9.06290 34.5339  52
   0 -16  14 38.8353 32.9940  12
   0 -16  15 1891.46 82.5608  48
   0 -16  15 1915.14 92.3462  41
   0 -16  15 2108.63 96.7158  12
   0  16 -15 2215.37 96.7737  52
   0 -16  15 2102.38 94.0997  23
   0  16 -15 1909.46 88.5773  46
   0  16 -15 2032.36 100.546  36
   0 -16 -15 1788.70 85.5210  41
   0 -16  15 1927.21 79.1513   4
   0  16 -15 1788.78 92.9152  15
   0 -16  16 926.764 54.3942  41
   0 -16  16 1119.70 61.3265  12
   0 -16  16 1000.94 56.4036  23
   0 -16 -16 983.730 53.8462  41
   0 -17   0 3.35977 47.7099  39
   0 -17   0-32.7976 44.6722  11
   0  17   0-27.8095 39.3802  36
   0 -17   0-11.4109 54.9838  23
   0 -17   0 12.7175 52.5270  41
   0 -17   0 10.8747 36.8754   4
   0 -17   1 2602.13 146.176  23
   0 -17   1 2594.47 139.211   4
   0 -17  -1 2815.04 152.774  39
   0 -17   1 2657.77 141.229  39
   0 -17  -1 2728.57 135.728   4
   0 -17  -1 2564.51 145.263  41
   0 -17  -1 2653.45 145.922  23
   0  17  -1 2517.90 136.923  36
   0 -17  -1 2474.02 140.108  11
   0 -17  -1 2530.24 121.848   5
   0 -17   1 2809.01 149.773  41
   0 -17   1 2600.73 144.506  11
   0 -17  -2 163.105 52.2833  11
   0 -17  -2 113.752 54.3905  41
   0 -17  -2 189.484 43.8386   4
   0 -17  -2 224.146 60.2675  39
   0 -17   2 95.3539 47.7605  39
   0 -17  -2 219.175 39.8133   5
   0 -17   2 176.023 60.4689  41
   0 -17   2 129.159 51.1469  23
   0 -17   2 210.815 56.3831  11
   0 -17   2 241.868 57.9318   4
   0  17  -2 165.407 40.0249  52
   0  17  -2 154.862 50.7896  36
   0  17  -3 2156.49 113.460  52
   0 -17   3 2306.92 125.565  39
   0 -17  -3 2319.35 118.574   4
   0 -17   3 2103.36 133.262  48
   0 -17  -3 2218.22 127.915  11
   0 -17   3 2293.24 136.824  23
   0 -17  -3 2319.06 137.990  39
   0 -17  -3 2330.49 137.832  41
   0  17  -3 2361.52 139.091  36
   0 -17   3 2175.09 133.108  41
   0 -17   3 2252.79 132.923   4
   0 -17   3 2354.66 134.743  11
   0 -17  -4 852.159 88.0333  39
   0 -17  -4 761.094 79.2237  11
   0 -17   4 833.149 81.1799   4
   0  17  -4 849.288 73.7661  52
   0 -17  -4 918.092 88.8240  41
   0 -17   4 888.304 89.7006  41
   0 -17   4 687.092 77.8385  11
   0  17  -4 893.322 89.4355  36
   0 -17   4 878.355 74.0963  39
   0 -17   4 666.329 83.5628  48
   0 -17   4 848.741 90.7899  23
   0 -17  -5 329.195 52.8815  11
   0 -17   5 394.064 67.7509  23
   0 -17  -5 346.613 61.9575  41
   0 -17   5 388.585 61.4956  11
   0 -17   5 325.229 48.3009  39
   0 -17   5 253.928 51.0291   4
   0 -17   5 345.166 64.7820  48
   0 -17   5 365.438 65.4133  41
   0  17  -5 218.321 47.4222  52
   0  17  -5 393.429 72.4180  36
   0 -17  -5 295.935 63.2188  39
   0  17  -6 16.6540 48.2244  36
   0 -17  -6-16.4005 38.7388  11
   0 -17  -6 32.0509 47.5315  41
   0 -17   6 25.0534 43.7561  48
   0  17  -6 78.7681 42.2232  52
   0 -17  -6 6.83031 47.0606  39
   0 -17   6-0.21244 26.3787  39
   0 -17   6 6.86901 47.9891  23
   0 -17   6 39.5358 46.6490  41
   0 -17   6-4.41580 42.2400  11
   0 -17   6 5.86483 42.0700   4
   0 -17   7 407.307 58.9326  11
   0  17  -7 433.739 71.8095  36
   0 -17  -7 430.353 60.5956  39
   0 -17   7 522.164 53.4337  12
   0 -17  -7 490.934 55.1309  11
   0  17  -7 484.687 61.2544  52
   0 -17   7 468.796 66.9170  48
   0 -17   7 488.730 70.2993  41
   0 -17  -7 390.788 61.2080  41
   0 -17   7 454.653 63.6033   4
   0 -17   7 448.837 63.8198  23
   0 -17   8-28.3006 41.5079  48
   0 -17   8 52.4457 30.6046  12
   0 -17  -8 26.3611 36.2730  39
   0  17  -8 63.7756 55.1331  36
   0 -17  -8-35.7129 32.3389  11
   0 -17   8 53.7474 38.2864  11
   0  17  -8 45.6053 42.5526  52
   0 -17  -8 33.0859 42.3127  41
   0 -17   8 78.5058 47.4549  41
   0 -17   8-27.2341 46.4188  23
   0 -17   8-4.76192 40.1615   4
   0 -17  -9 85.3182 38.6721  39
   0 -17   9 55.0193 42.2613  41
   0  17  -9 112.083 42.7759  52
   0 -17   9 13.7529 29.6348  12
   0 -17   9 75.8750 46.3151  23
   0 -17   9 65.4902 36.8087   4
   0  17  -9 93.4782 53.0086  36
   0  17  -9 74.5963 38.0451  28
   0 -17  -9 141.497 46.9887  41
   0 -17   9 25.4698 37.3360  48
   0 -17   9 36.1747 30.1527  11
   0 -17 -10 3172.16 126.684  39
   0 -17  10 3421.88 143.978  23
   0  17 -10 3503.26 148.240  52
   0 -17 -10 3427.18 140.405  41
   0 -17  10 3330.29 140.688   4
   0 -17  10 3344.01 143.173  41
   0 -17  10 3383.68 142.504  48
   0  17 -10 2802.59 125.154  28
   0 -17  10 3256.97 130.795  12
   0 -17  10 3237.50 120.036  11
   0  17 -10 3590.07 160.703  36
   0 -17  11 394.552 34.5463  11
   0  17 -11 461.092 65.0103  36
   0 -17  11 535.576 55.7101   4
   0 -17 -11 433.765 41.4558  39
   0 -17  11 433.021 48.7143  12
   0 -17  11 455.978 54.7512  41
   0 -17  11 444.396 56.6763  23
   0 -17  11 465.549 53.1127  48
   0 -17 -11 490.046 54.1731  41
   0  17 -11 468.786 55.4091  52
   0 -17  12 1085.63 66.8411   4
   0 -17  12 1109.24 72.6597  41
   0  17 -12 1226.68 82.9321  36
   0 -17  12 1120.44 72.0808  23
   0  17 -12 1163.44 75.6063  52
   0 -17 -12 1083.42 68.3881  41
   0 -17  12 1087.24 69.1316  48
   0 -17  12 1281.26 70.4298  12
   0 -17  13 3939.49 131.408  48
   0 -17  13 4344.88 139.510  41
   0 -17  13 4340.68 134.336  12
   0  17 -13 4583.81 145.975  52
   0 -17  13 4268.83 139.459  23
   0 -17  13 4211.46 130.803   4
   0  17 -13 4435.88 154.239  36
   0 -17 -13 4115.63 133.045  41
   0 -18   0 635.042 49.2877   5
   0 -18   0 664.543 69.3224  41
   0 -18   0 583.609 64.6464  11
   0 -18   0 580.069 62.7488  39
   0 -18   0 618.546 57.1962   4
   0 -18   1 331.498 55.8353  11
   0 -18  -1 402.589 57.3836  41
   0 -18  -1 277.169 52.2377  39
   0 -18   1 307.453 54.0179  41
   0  18  -1 313.860 42.5940  36
   0 -18   1 226.810 45.3465  39
   0 -18   1 331.899 41.3516   5
   0 -18   1 371.214 49.4479   4
   0 -18  -1 337.355 54.6363  11
   0 -18   2-31.8649 45.1047  41
   0 -18   2 81.8327 38.0511  39
   0 -18  -2 27.9729 39.9570  41
   0 -18  -2-2.29528 38.5008  11
   0 -18   2 4.77001 39.8300  23
   0  18  -2 10.6586 29.4252  36
   0 -18   2-44.3809 29.3897   5
   0 -18  -2-20.8512 41.8720  39
   0 -18   2-20.6213 30.5856   4
   0 -18   2 7.24568 35.8601  11
   0 -18   3 646.326 67.8343  23
   0  18  -3 668.191 61.3999  36
   0 -18   3 545.884 59.1246   4
   0 -18   3 650.875 64.6133  11
   0 -18   3 656.139 68.5118  41
   0 -18  -3 659.648 65.4916  41
   0 -18  -3 665.179 63.6027  11
   0 -18   3 668.070 59.6460  39
   0 -18  -3 547.841 63.0907  39
   0 -18   4-2.21773 33.9496  11
   0  18  -4 20.9535 37.1063  36
   0 -18  -4 1.42231 39.7213  41
   0 -18   4-34.5706 41.7662  41
   0 -18   4 42.9517 40.1696  23
   0 -18  -4 3.80125 30.0699  11
   0  18  -4 16.6089 22.1407  52
   0 -18  -4-13.7538 39.7601  39
   0 -18   4 16.3377 26.3500  39
   0 -18   4 37.0241 32.1741   4
   0 -18  -5 85.7191 32.1914  11
   0 -18   5 137.040 41.8265  41
   0  18  -5 127.079 30.8811  52
   0 -18  -5 196.480 48.7090  41
   0 -18   5 92.4361 32.9652  11
   0 -18   5 154.748 43.7994  23
   0  18  -5 140.794 41.9810  36
   0 -18   5 134.849 38.5492   4
   0 -18  -5 169.624 43.6841  39
   0 -18   5 129.477 25.4373  39
   0 -18   6 2191.20 109.758  41
   0 -18  -6 2130.26 106.019  41
   0 -18  -6 2055.34 92.7398  11
   0 -18   6 2115.62 106.615   4
   0  18  -6 2153.34 110.990  28
   0  18  -6 2072.56 95.0497  52
   0  18  -6 2198.77 112.014  36
   0 -18   6 2116.11 100.255  11
   0 -18  -6 2072.81 105.715  39
   0 -18   6 2116.17 108.375  23
   0  18  -7 1158.79 69.2430  52
   0 -18  -7 1216.52 76.7885  39
   0 -18   7 1197.14 78.7267  23
   0 -18   7 1232.29 78.3932  41
   0 -18  -7 1256.83 78.0590  41
   0 -18   7 1139.18 69.2820  11
   0  18  -7 995.065 76.5357  36
   0  18  -7 1177.03 78.9065  28
   0 -18   7 1179.12 76.8361   4
   0 -18   8 339.087 46.2908  23
   0 -18   8 275.878 42.9906  41
   0  18  -8 328.076 47.8186  36
   0  18  -8 175.816 36.0023  28
   0 -18   8 266.809 40.4682   4
   0 -18   8 259.117 35.0764  11
   0  18  -8 254.918 37.9062  52
   0 -18  -8 261.505 41.8992  41
   0 -18  -8 265.527 37.7547  39
   0  18  -9 2245.07 104.282  36
   0 -18  -9 1988.33 83.6536  39
   0  18  -9 1800.31 80.5290  28
   0 -18   9 2396.43 99.1647  41
   0 -18   9 2210.05 94.9139   4
   0 -18   9 2245.31 96.7639  23
   0 -18  -9 2164.40 92.6835  41
   0  18  -9 2155.97 92.2146  52
   0 -18 -10 2088.36 85.0381  41
   0  18 -10 2169.54 95.9812  36
   0 -18  10 2121.17 88.3527  41
   0  18 -10 1987.48 84.9892  52
   0 -18  10 2094.69 86.2438   4
   0 -18  10 2148.75 88.6788  23
   0  19   0-26.3048 31.1366  28
   0 -19   0 4.18101 24.9936  11
   0 -19   0-44.5461 25.5649  39
   0 -19   0 10.9349 26.1811  41
   0  19   1-10.9182 27.3124  28
   0 -19   1 8.46807 21.8214  39
   0 -19  -1-6.72076 23.3793  11
   0 -19  -1-17.7409 27.6356  41
   0 -19   1 40.6437 24.5644  11
   0 -19  -1 18.6230 27.2870  39
   0 -19   1 21.7780 27.7104  41
   0  19  -1-27.7757 31.1635  28
   0 -19   2 121.649 25.1017  39
   0 -19  -2 94.1852 28.6905  11
   0 -19  -2 99.0334 28.4228  39
   0 -19   2 77.3503 31.7133  41
   0  19   2 56.3607 27.7821  28
   0 -19   2 92.0397 30.9192  11
   0  19  -2 67.8248 33.6531  28
   0 -19  -2 88.1866 30.4277  41
   0 -19   3 305.488 38.0607  41
   0  19   3 224.933 32.5064  28
   0 -19   3 311.635 37.7089  11
   0 -19  -3 237.940 31.3643  11
   0  19  -3 254.502 28.4319  59
   0  19  -3 226.086 38.6353  28
   0 -19  -3 316.411 39.3361  39
   0 -19  -3 330.279 40.4408  41
   0 -19  -4 1443.28 72.9283  39
   0 -19   4 1535.31 71.4949  11
   0  19  -4 1372.01 76.0566  28
   0 -19   4 1612.16 75.8186  41
   0  19  -4 1367.58 63.2269  59
   0 -19  -4 1628.90 74.5630  41
   0  19  -5 288.696 30.5753  59
   0  19  -5 282.323 37.2004  28
   0 -19   5 322.507 35.4477   4
   0 -19   5 363.615 33.5105  11
   0 -19  -5 324.688 36.7459  39
   0 -19   5 372.780 37.7426  41
   0 -19  -5 375.244 37.0937  41
   0 -19   6 377.805 36.1033  41
   0 -19  -6 401.206 34.3132  41
   0 -19  -6 391.182 35.5450  39
   1   0   2 246007. 4977.29  43
   1   0  -2 244454. 4942.45  54
  -1   0   2 253984. 4922.29  18
  -1   0  -2 242075. 4978.19  42
   1   0  -2 254195. 4944.48   2
   1   0  -2 255397. 4957.11   1
  -1   0   3 135422. 2691.22  18
  -1   0  -3 130384. 2654.91  44
   1   0  -3 131091. 2722.89  19
  -1   0   3 136549. 2653.67  56
  -1   0   3 133945. 2783.19  43
   1   0   3 127837. 2735.58  43
  -1   0  -3 132420. 2749.38  42
  -1   0  -3 132642. 2708.79  31
   1   0  -3 134485. 2719.90  42
   1   0  -3 134837. 2703.60   2
   1   0  -3 134801. 2717.09   1
   1   0  -3 131646. 2706.12  54
   1   0  -4 12386.0 355.227   2
  -1   0   4 12769.3 352.203  18
  -1   0   4 12705.3 309.460  56
   1   0  -4 12351.2 371.646  42
  -1   0  -4 12998.1 401.201  42
   1   0  -4 12244.0 354.774  19
  -1   0  -4 12631.8 318.954  44
   1   0   4 12342.3 383.748  43
  -1   0  -4 12086.3 362.068  31
   1   0  -4 12448.6 362.567   1
   1   0   4 12153.6 348.711  32
  -1   0   4 12120.3 412.637  43
   1   0  -5 3132.45 154.185  19
  -1   0   5 3129.50 160.451  18
   1   0   5 2985.67 178.084  43
   1   0  -5 3073.81 173.514  42
  -1   0  -5 3011.27 169.977  31
  -1   0   5 3200.75 89.1418  32
  -1   0  -5 3226.89 190.389  42
  -1   0  -5 3561.03 145.572  44
   1   0  -5 3006.41 165.754   1
   1   0   5 3014.94 150.021  32
  -1   0   5 3214.43 200.132  43
  -1   0   5 3279.47 131.533  56
   1   0  -5 3071.01 159.860   2
   1   0  -6 43967.1 1057.48  42
  -1   0   6 44048.4 1117.19  43
  -1   0  -6 41138.9 1047.00  31
   1   0  -6 41095.9 1026.87   1
  -1   0   6 42793.3 1025.96  18
   1   0   6 44465.4 1078.01  43
   1   0   6 43336.6 990.709  32
  -1   0   6 42105.9 874.169  32
   1   0  -6 44053.3 1034.28   2
   1   0  -6 42289.8 983.241  19
  -1   0  -6 45696.6 1096.55  42
   1   0  -7 10474.0 402.437   1
   1   0   7 11842.7 374.673  32
  -1   0   7 11593.4 471.448  43
   1   0  -7 12372.0 438.167  42
   1   0   7 11674.0 442.367  43
  -1   0  -7 11623.2 456.869  42
   1   0  -7 11496.1 409.883   2
  -1   0   7 11494.6 411.287  18
  -1   0   7 11346.8 272.465  32
  -1   0   7 12242.2 454.132  30
  -1   0  -7 10619.8 427.959  31
  -1   0  -7 11970.3 434.771   2
   1   0   8 7703.64 365.129  43
  -1   0  -8 7451.75 346.969   2
  -1   0   8 7301.46 328.118  18
  -1   0  -8 7449.29 359.580  31
   1   0   8 7317.77 286.136  32
  -1   0   8 7061.58 374.803  43
   1   0   8 7028.45 344.852  18
  -1   0   8 6843.19 190.710  32
  -1   0  -8 7188.41 367.865  42
   1   0  -8 7561.08 331.377   2
   1   0  -8 6721.89 317.274   1
   1   0  -8 6941.00 341.726  42
  -1   0   8 7076.65 355.497  30
  -1   0  -9 79764.7 1854.30   2
  -1   0   9 81834.7 1897.14  30
  -1   0   9 79410.4 1931.92  43
  -1   0   9 73006.0 1556.49  32
   1   0  -9 81847.2 1827.98   2
   1   0   9 78386.2 1875.50  43
   1   0   9 75775.3 1711.21  32
   1   0  -9 78950.5 1872.28  42
  -1   0   9 78194.9 1823.91  18
  -1   0  -9 79648.6 1910.10  42
  -1   0  -9 73563.3 1861.26  31
   1   0   9 79579.9 1860.59  18
   1   0  10 12482.9 545.616  43
  -1   0  10 11711.1 415.524  56
  -1   0  10 13020.5 559.951  30
  -1   0 -10 13215.2 580.317  42
   1   0  10 12355.7 533.125  18
  -1   0  10 12075.8 504.525  18
   1   0 -10 13426.9 523.403   2
  -1   0 -10 13285.9 539.025   2
   1   0  10 12022.5 428.433  32
  -1   0  10 13457.9 587.879  43
   1   0 -10 12060.1 534.197  42
  -1   0 -10 12350.7 548.930  31
  -1   0  11 8346.88 462.202  30
   1   0 -11 8084.75 415.861   2
  -1   0  11 8138.80 416.948  18
  -1   0  11 7612.57 328.980  56
   1   0  11 7787.64 434.746  18
  -1   0  11 7565.13 457.799  43
  -1   0 -11 7523.14 438.895  31
  -1   0 -11 8356.25 470.315  42
   1   0  11 8088.30 337.183  32
  -1   0 -11 8141.10 434.564   2
   1   0 -11 8585.44 458.930  42
   1   0  11 7733.09 435.384  43
   1   0  12 4480.82 337.606  43
   1   0 -12 4537.09 317.587   2
  -1   0 -12 3565.51 324.447  31
  -1   0 -12 4135.63 321.279   2
  -1   0  12 4523.50 322.933  18
   1   0 -12 3708.06 319.064  42
   1   0  12 4054.74 233.563  32
  -1   0  12 3814.54 337.112  43
  -1   0 -12 4341.15 353.376  42
  -1   0  12 4818.82 358.549  30
   1   0  12 4544.09 338.093  18
  -1   0  12 4026.44 233.172  56
   1   0  13 76678.1 2024.03  18
  -1   0  13 81174.7 2078.78  30
   1   0 -13 74682.0 1956.72   2
  -1   0  13 75051.6 1972.26  18
  -1   0  13 75430.2 2077.90  43
  -1   0 -13 70226.5 2020.31  31
   1   0 -13 77084.0 2054.95  42
  -1   0 -13 77795.6 2108.75  42
   1   0  13 71075.7 2001.19  43
   1   0  13 74792.4 1743.28  32
  -1   0 -13 76483.2 2003.68   2
  -1   0  14 17284.7 808.550  43
  -1   0  14 16821.3 779.744  30
   1   0  14 15888.2 750.616  43
  -1   0 -14 17134.3 756.730   2
  -1   0  14 16084.4 719.463  18
   1   0 -14 16359.3 718.356   2
   1   0  14 16399.2 745.905  30
   1   0 -14 16493.0 785.265  42
  -1   0 -14 16138.7 792.369  42
   1   0  14 17500.3 772.899  18
   1   0  15 18479.7 847.885  18
   1   0  15 19330.2 853.452  43
  -1   0 -15 20568.3 940.843  42
   1   0 -15 19132.2 885.939  42
  -1   0  15 18167.9 814.737  18
   1   0 -15 19030.7 810.285   2
   1   0  15 19474.2 853.035  30
  -1   0  15 18839.5 866.712  30
  -1   0 -15 18602.0 834.982   2
  -1   0  15 19413.2 892.417  43
   1   0 -16 4996.63 235.114  38
   1   0  16 5368.57 430.744  43
   1   0 -16 4547.02 234.644  47
  -1   0  16 4567.74 419.745  43
  -1   0 -16 4859.13 221.563  10
   1   0 -16 4849.91 437.447  42
  -1   0 -16 4613.13 405.244   2
  -1   0 -16 5256.05 468.800  42
   1   0 -16 4313.88 217.724  34
  -1   0 -16 4766.35 223.579  57
  -1   0 -16 5166.81 232.550  38
  -1   0 -16 4432.23 223.872  47
   1   0 -16 4894.43 202.175  45
   1   0 -16 4511.33 223.534  57
   1   0  16 5112.69 438.959  18
   1   0 -16 4809.48 391.542   2
  -1   0 -16 4755.83 220.998  34
  -1   0  16 4635.88 394.144  18
   1   0 -16 4686.78 225.021  10
  -1   0  16 5210.17 448.552  30
   1   0  16 5094.16 422.785  30
  -1   0  17 6011.94 494.275  43
   1   0 -17 5715.09 260.756  10
   1   0 -17 6251.86 242.551  45
   1   0 -17 6130.08 255.258  27
  -1   0 -17 6199.75 274.907  38
  -1   0 -17 6076.19 276.461  47
   1   0  17 6597.67 491.382  30
   1   0 -17 5608.03 495.770  42
   1   0 -17 5884.44 447.242   2
  -1   0 -17 5719.65 515.628  42
  -1   0 -17 5657.57 252.806  26
   1   0 -17 6310.79 238.874  49
   1   0 -17 6121.01 272.175  15
   1   0  17 6288.72 479.546  43
   1   0  17 6661.38 515.736  18
  -1   0 -17 6535.12 495.637   2
  -1   0 -17 5577.59 259.997  57
  -1   0  17 7642.41 519.962  18
  -1   0 -17 5617.33 256.982  34
  -1   0 -17 5269.16 242.014  27
   1   0 -17 5356.26 257.890  34
   1   0 -17 5506.51 275.596  47
  -1   0 -17 6152.37 235.291  45
   1   0 -17 5998.56 276.300  38
   1   0 -17 5812.59 256.558  40
  -1   0 -17 6023.03 263.005  10
   1   0 -17 5333.72 260.864  57
  -1   0  17 6216.40 510.121  30
  -1   0  18 26174.8 1107.10  43
  -1   0 -18 24278.5 669.961  27
   1   0  18 24827.1 605.468  33
   1   0 -18 26204.7 711.172  15
   1   0  18 24954.0 1112.56  18
  -1   0 -18 25600.0 1181.66  42
   1   0 -18 23618.2 708.949  47
  -1   0 -18 27414.2 1117.28   2
  -1   0  18 23977.7 1042.56  18
  -1   0 -18 25222.4 694.351  10
  -1   0 -18 25007.0 695.279  57
   1   0 -18 26087.2 657.003  45
   1   0 -18 24837.7 648.858  49
   1   0 -18 24151.0 698.366  57
   1   0 -18 23613.7 691.049  34
   1   0 -18 25935.0 1037.68   2
  -1   0 -18 24114.7 686.629  34
  -1   0 -18 25739.0 649.901  45
   1   0 -18 26836.4 1171.54  42
   1   0  18 25293.8 1077.13  30
   1   0 -18 24072.2 691.742  10
  -1   0 -18 25769.6 708.538  38
  -1   0 -18 24546.0 705.030  47
   1   0 -18 25025.9 678.659  27
   1   0 -18 25111.9 685.210  40
   1   0 -18 26138.5 722.469  38
  -1   0  18 26398.7 1139.51  30
   1   0  18 25355.0 1054.99  43
   1   0 -19 139.924 72.7466  15
   1   0 -19 157.557 72.2234  57
  -1   0 -19 246.459 73.4295  45
   1   0 -19 189.777 76.7092  27
  -1   0 -19 184.679 105.779   2
   1   0 -19 86.4163 126.653  42
  -1   0 -19 108.870 60.0187  34
   1   0 -19 297.380 90.7200  38
  -1   0  19 422.654 170.073  30
   1   0 -19 322.019 71.9460  40
  -1   0 -19 118.407 84.6251  47
   1   0  19 158.516 105.871  30
  -1   0  19 191.213 132.701  55
  -1   0  19 154.398 118.459  18
  -1   0 -19 205.164 87.3332  38
  -1   0 -19 61.0554 60.3195  27
   1   0 -19 140.015 70.6375  10
   1   0 -19 185.646 91.8330  47
   1   0 -19 120.235 53.7406  49
  -1   0 -19 98.2331 61.9155  57
   1   0  19 196.770 48.4592  33
   1   0  19 115.830 114.204  18
  -1   0 -19 218.256 78.8486  10
  -1   0 -19 150.361 113.492  42
  -1   0 -20 789.227 116.928  47
   1   0 -20 596.064 78.6098  49
   1   0 -20 813.441 123.960  38
   1   0 -20 739.329 107.945  27
  -1   0  20 933.253 207.029  55
  -1   0 -20 625.739 91.1098  27
  -1   0 -20 802.395 98.9111  45
   1   0 -20 601.284 92.5646  40
  -1   0 -20 673.115 100.945  10
   1   0  20 880.759 216.066  30
   1   0 -20 815.487 116.859  15
   1   0 -20 710.810 113.882  47
   1   0  20 865.676 205.834  18
   1   0 -20 669.179 109.218  57
   1   0  20 711.318 69.2193  33
  -1   0 -20 749.339 109.353  38
  -1   0 -20 848.474 119.761  57
  -1   0  20 934.874 213.128  18
   1   0  20 669.707 83.4688  48
  -1   0  20 819.623 201.160  30
  -1   0 -20 879.686 111.229  34
   1   0 -20 860.331 100.698  45
  -1   0 -21 346.752 75.0816  45
  -1   0 -21 220.488 78.3913  10
   1   0 -21 303.680 77.8730  45
   1   0 -21 243.227 74.4385  40
   1   0 -21 134.953 69.3736  57
   1   0 -21 140.919 50.1001  49
   1   0 -21 197.693 70.3939  27
   1   0 -21 349.950 87.8414  15
  -1   0 -21 261.404 65.1184  27
   1   0 -21 325.377 95.2365  47
  -1   0 -21 361.953 89.7254  34
  -1   0 -21 344.111 91.2228  38
  -1   0 -21 241.292 81.9110  57
   1   0  21 272.838 60.6542  48
  -1   0 -21 307.669 87.4712  47
   1   0 -21 232.072 94.7191  38
  -1   0 -22 1124.25 103.823  45
  -1   0 -22 1158.27 131.865  38
  -1   0 -22 990.656 121.743  57
   1   0 -22 1016.97 131.828  38
   1   0 -22 1039.75 137.807  47
   1   0 -22 1339.85 133.829  15
  -1   0 -22 1034.92 107.726  27
   1   0  22 1143.63 97.8853  48
  -1   0 -22 1010.06 130.205  47
   1   0 -22 1146.77 120.399  40
   1   0 -22 1184.15 119.750  27
  -1   0 -22 1292.36 138.422  10
  -1   0 -22 1112.26 131.398  34
   1   0 -22 1072.04 118.917   8
  -1   0  22 1083.41 94.4748  51
   1   0 -22 1220.24 116.500  45
   1   0 -23 728.969 92.0774  40
  -1   0  23 827.230 84.8250  23
  -1   0 -23 733.949 101.837  10
   1   0 -23 921.289 100.768  27
  -1   0 -23 912.461 98.0411  45
   1   0 -23 735.783 116.004  38
   1   0 -23 746.628 98.3368   8
  -1   0 -23 903.544 121.133  57
   1   0 -23 876.783 105.957  15
  -1   0 -23 953.855 126.588  38
  -1   0  23 871.991 82.7221  51
   1   0  23 873.777 79.4480  48
  -1   0 -23 852.840 116.953  47
   1   0 -23 861.539 98.6279  45
  -1   0 -23 922.566 99.4843  27
   1   0  24 99.8194 57.2479  23
   1   0  24 143.997 46.6879  48
   1   0 -24 25.5782 43.9079  40
  -1   0  24 27.7376 39.2660  23
   1   0 -24 24.4326 55.0875  45
  -1   0 -24 104.893 69.6540  47
   1   0 -24 35.4351 52.8837   8
  -1   0 -24 52.1085 66.8268  57
  -1   0 -24 27.4911 44.9152  27
  -1   0 -24 83.6137 54.8501  45
   1   0 -24 32.0130 45.7086  27
  -1   0  24 47.6938 33.3502  51
   1   0 -24 30.5234 55.2342  15
  -1   0 -24 20.1127 70.3383  38
   1   0 -24 154.439 78.6968  38
   1   0 -25 397.267 64.7198  45
  -1   0 -25 340.301 58.7381  45
   1   0 -25 342.734 62.6265   8
   1   0  25 295.067 43.2040  48
   1   0 -25 366.953 86.2345  38
  -1   0 -25 255.613 71.0411  38
   1   0 -25 390.711 91.7011  58
   1   0  25 288.019 52.0010  51
   1   0 -25 312.126 62.7057  15
  -1   0  25 337.989 44.2193  51
   1   0  25 338.773 61.5272  23
  -1   0 -25 296.492 52.1271  27
   1   0 -25 245.229 54.8106  27
  -1   0 -25 339.053 65.6772   8
  -1   0  25 401.056 57.8725  23
   1   0  26 2383.10 115.652  51
  -1   0 -26 2523.44 121.636  45
   1   0  26 2286.77 97.4825  48
  -1   0  26 2383.95 99.6767  51
   1   0 -26 2539.48 153.624  58
   1   0 -26 2527.69 131.309   8
  -1   0 -26 2518.38 116.251  27
   1   0 -26 2292.78 114.037  15
   1   0 -26 2554.60 117.901  27
   1   0  26 2308.02 118.386  23
  -1   0  26 2462.40 109.403  23
  -1   0 -26 2368.04 131.738   8
  -1   0 -26 2220.79 144.853  38
   1   0 -26 2481.35 125.763  45
   1   0 -26 2170.81 146.202  38
   1   0  27 63.3063 30.0671  51
  -1   0  27 15.7459 20.7200  23
   1   0 -27 10.3936 43.8288  38
   1   0 -27 109.581 53.6930  58
   1   0 -27-35.4602 38.4377  45
   1   0  27 20.7440 28.5579  23
  -1   0 -27 9.30759 32.0975   8
   1   0 -27 25.4253 32.6970   8
  -1   0 -27 27.5974 40.3870  38
  -1   0 -27 45.5152 37.5207  58
   1   0 -27 21.0928 22.7488  27
  -1   0 -27 3.38696 29.9794  45
   1   0  28 508.978 41.7584  37
  -1   0 -28 587.447 45.8343   8
   1   0 -28 685.766 47.8396   8
   1   0  28 571.852 41.1226  23
  -1   0  28 482.794 40.0319  60
   1   0 -28 458.686 42.1613  45
  -1   0  28 601.662 48.3106  37
  -1   0 -28 430.299 47.4371  38
   1   0 -28 549.581 49.4003  58
  -1   1  28 323.144 38.9103  37
   1   1 -28 307.443 36.3530   8
   1   1 -28 258.627 42.1092  58
  -1  -1 -28 252.335 30.3442   8
   1  -1  28 324.079 32.2786  23
   1   1 -28 213.759 32.5744  45
  -1   1  27 270.542 31.7317  23
   1   1 -27 305.626 47.7138  45
   1   1 -27 275.033 61.4294  38
  -1  -1 -27 373.550 49.7421   8
   1   1 -27 329.729 50.2252   8
   1  -1  27 367.316 47.1890  37
   1   1 -27 300.603 56.7239  58
   1  -1  27 304.948 40.1885  51
  -1  -1 -27 292.274 37.8855  27
   1  -1  27 346.792 46.4759  23
  -1  -1 -27 264.108 40.7825  45
  -1  -1 -27 200.209 41.2869  58
  -1  -1 -27 277.907 52.0773  38
   1   1 -26 3207.43 145.680  45
   1  -1  26 3197.60 140.381  23
  -1  -1 -26 3050.50 156.093  58
  -1  -1 -26 3570.61 144.606  45
   1   1 -26 2931.34 170.869  38
  -1   1  26 2974.21 122.036  23
   1  -1  26 3115.64 137.842  51
   1   1 -26 2969.42 170.665  58
  -1  -1 -26 3031.21 146.148   8
   1   1 -26 3288.87 153.059   8
   1   1 -26 3178.76 142.588  15
   1   1 -26 3313.77 126.712  27
  -1  -1 -26 2976.88 160.607  38
   1  -1  26 3010.82 115.520  48
  -1  -1 -26 3269.02 141.263  27
   1   1 -25 1455.92 105.819  40
  -1   1  25 1300.43 88.3425  23
   1   1 -25 1533.85 115.350  15
   1   1 -25 1640.50 119.015   8
  -1   1  25 1412.39 81.7364  51
   1  -1  25 1449.24 102.830  51
   1  -1  25 1299.59 83.7687  48
  -1  -1 -25 1224.41 119.979  38
   1   1 -25 1231.94 125.718  38
  -1  -1 -25 1417.87 106.485  27
  -1  -1 -25 1460.23 111.766   8
   1   1 -25 1553.29 98.4211  27
   1  -1  25 1547.07 108.314  23
   1   1 -25 1379.37 104.987  45
  -1  -1 -25 1530.59 104.488  45
   1  -1  24 619.829 84.5143  23
  -1  -1 -24 516.122 82.2074  27
   1   1 -24 525.909 109.228  38
  -1  -1 -24 616.085 77.1960  45
  -1  -1 -24 449.656 86.2315  57
   1   1 -24 564.644 86.1032  15
   1   1 -24 564.026 78.3168  45
   1   1 -24 656.283 76.0714  27
   1   1 -24 562.592 80.1879  40
  -1   1  24 543.074 60.6621  51
  -1  -1 -24 494.783 101.111  47
  -1  -1 -24 519.291 95.5176  38
  -1   1  24 409.686 62.0005  23
   1   1 -24 428.583 61.7326  49
   1  -1  24 574.396 66.4018  48
   1  -1  24 509.068 68.2195  51
   1   1 -24 563.953 88.5532   8
   1   1 -23 4077.00 197.135  45
  -1  -1 -23 4059.17 226.940  38
   1  -1  23 3903.48 174.714  48
   1   1 -23 4042.89 191.546  27
   1   1 -23 3867.42 235.494  38
   1   1 -23 3865.65 183.939  49
   1  -1  23 4026.68 195.299  23
  -1  -1 -23 3730.13 220.210  57
  -1  -1 -23 3920.20 203.329  27
  -1  -1 -23 4086.87 195.278  45
  -1  -1 -23 3705.42 229.286  47
   1   1 -23 3883.46 207.887  40
  -1  -1 -23 3665.39 209.947  10
  -1   1  23 3890.30 171.186  51
   1   1 -23 4063.37 221.872  15
   1   1 -23 3510.41 202.694   8
   1   1 -22 348.398 80.0481  40
  -1  -1 -22 551.102 92.2730  27
   1   1 -22 549.291 76.5433  49
   1   1 -22 442.111 100.195  38
  -1  -1 -22 323.464 100.695  47
  -1  -1 -22 418.481 92.7145  38
   1   1 -22 504.380 84.2790  45
   1   1 -22 417.319 84.2762   8
   1   1 -22 357.109 71.4838  27
   1  -1  22 437.180 67.8497  48
  -1  -1 -22 417.828 91.1306  57
  -1  -1 -22 271.094 77.8298  10
   1   1 -22 498.042 94.0081  15
  -1  -1 -22 644.224 87.7661  45
  -1  -1 -22 328.857 88.5986  34
  -1  -1 -21 11255.3 417.576  10
   1   1 -21 10271.3 420.358  47
  -1  -1 -21 10618.4 412.540  34
   1   1 -21 11569.3 388.706  27
  -1  -1 -21 11831.9 434.371  38
  -1  -1 -21 11016.9 434.384  47
   1   1 -21 12013.9 390.177  45
  -1  -1 -21 11218.9 402.113  27
   1   1 -21 11474.0 442.648  38
   1   1 -21 12324.2 423.060  40
   1  -1  21 11707.4 362.916  48
   1   1 -21 11025.6 429.087  57
   1   1 -21 12184.7 434.751  15
  -1  -1 -21 11821.6 381.576  45
  -1  -1 -21 11452.2 426.678  57
   1   1 -21 11686.7 384.998  49
  -1   1  20 1283.24 250.528  30
  -1  -1 -20 1655.59 151.380  57
  -1  -1 -20 1311.32 146.768  47
   1   1 -20 1744.54 138.613  27
   1   1 -20 1556.53 153.836  47
  -1  -1 -20 1586.00 143.677  10
  -1   1  20 1308.16 236.907  18
  -1   1  20 1806.20 286.670  55
   1   1 -20 1852.98 156.667  15
   1   1 -20 1770.65 133.643  45
   1  -1  20 1689.11 274.703  18
   1  -1  20 1548.60 100.370  33
  -1  -1 -20 1698.30 148.470  27
   1   1 -20 1680.26 149.239  40
   1   1 -20 1556.21 158.802  57
   1   1 -20 1411.89 152.059  38
   1   1 -20 1552.22 125.961  49
  -1  -1 -20 1519.78 149.494  38
  -1  -1 -20 1741.16 129.344  45
  -1  -1 -20 1724.91 150.658  34
   1  -1  20 1525.90 112.191  48
   1  -1  19 1060.98 211.389  30
  -1   1  19 1208.23 247.576  30
  -1  -1 -19 1049.09 127.613  38
   1  -1  19 943.953 197.424  43
   1   1 -19 1004.30 116.553  10
  -1  -1 -19 958.345 118.072  57
  -1  -1 -19 1008.46 111.117  27
   1   1 -19 1200.45 127.219  15
   1   1 -19 1146.55 107.888  45
   1   1 -19 987.885 122.476  57
  -1  -1 -19 951.917 111.371  10
   1   1 -19 910.095 109.113  40
   1   1 -19 1008.82 235.797  42
  -1   1  19 1097.38 222.246  18
  -1  -1 -19 844.417 97.0430  45
  -1  -1 -19 932.706 126.295  47
  -1  -1 -19 937.165 116.525  34
   1   1 -19 905.672 122.027  38
   1  -1  19 1008.20 93.0314  48
  -1  -1 -19 726.138 180.218   2
   1  -1  19 1174.51 258.772  18
   1   1 -19 952.250 104.072  27
   1   1 -19 852.491 112.462  47
   1  -1  19 1110.12 85.9225  33
  -1  -1 -19 1090.72 242.277  42
   1   1 -19 974.860 99.2680  49
  -1  -1 -18 3325.29 191.920  27
   1  -1  18 3397.30 359.044  30
   1   1 -18 3155.24 198.192  10
   1   1 -18 3501.38 178.913  45
   1   1 -18 2770.92 357.579  42
   1   1 -18 3278.29 198.871  34
  -1  -1 -18 3140.10 353.657   2
   1   1 -18 3377.02 181.976  49
   1   1 -18 3494.25 208.561  38
   1   1 -18 3409.32 206.780  15
   1   1 -18 3129.79 202.189  57
  -1  -1 -18 3440.39 200.988  34
  -1  -1 -18 3203.81 197.398  26
   1  -1  18 4102.55 409.680  43
  -1  -1 -18 3185.25 386.079  42
   1  -1  18 3113.97 362.691  18
  -1  -1 -18 3482.83 204.820  38
  -1  -1 -18 3264.82 205.897  47
   1   1 -18 3127.00 204.218  47
  -1  -1 -18 3675.22 181.505  45
   1   1 -18 3543.83 198.432  40
  -1  -1 -18 3332.10 197.879  57
  -1  -1 -18 3162.96 191.544  10
   1   1 -18 2965.95 176.207  27
  -1   1  18 3444.20 397.691  30
  -1   1  18 3279.80 353.014  18
   1  -1  18 3235.31 148.728  33
  -1  -1 -17 9012.74 300.828  45
  -1  -1 -17 8473.91 327.624  57
   1   1 -17 8757.67 340.855  57
   1   1 -17 8908.12 340.174  15
   1   1 -17 8698.05 308.333  49
  -1  -1 -17 8955.75 330.115  10
  -1  -1 -17 9161.78 606.042   2
   1  -1  17 9186.63 614.623  43
  -1   1  17 9046.32 577.603  18
  -1  -1 -17 7827.49 319.643  26
   1   1 -17 8859.27 315.459  27
  -1  -1 -17 9460.36 659.058  42
  -1  -1 -17 8335.27 330.751  38
  -1  -1 -17 8515.64 317.650  27
   1   1 -17 8788.67 347.069  38
  -1  -1 -17 8339.94 337.848  47
   1  -1  17 8396.22 264.485  33
  -1   1  17 8383.82 551.346  43
  -1   1  17 9214.57 627.177  30
   1   1 -17 8414.42 329.501  34
  -1  -1 -17 8556.08 325.833  34
   1   1 -17 8028.31 337.583  47
   1  -1  17 8887.76 571.190  30
   1   1 -17 8962.85 541.342   2
   1   1 -17 9392.85 646.386  42
   1   1 -17 8277.40 330.479  10
   1   1 -17 8696.09 331.758  40
   1   1 -17 8934.24 303.798  45
   1  -1  17 8229.16 589.341  18
  -1  -1 -16 16576.6 808.772   2
   1   1 -16 16032.1 838.550  42
   1  -1  16 16359.0 768.031  30
   1   1 -16 14508.2 468.601  57
   1   1 -16 15047.5 468.880  10
  -1  -1 -16 14292.7 813.038  42
  -1  -1 -16 15779.6 432.131  45
  -1  -1 -16 14883.8 477.272  47
  -1  -1 -16 14982.3 460.588  57
   1   1 -16 14878.9 478.809  38
  -1  -1 -16 16028.4 466.214  10
  -1  -1 -16 14538.1 448.704  27
  -1   1  16 15290.3 754.421  18
  -1   1  16 17012.2 840.504  30
   1  -1  16 16414.6 806.168  18
  -1  -1 -16 15239.9 463.122  34
   1  -1  16 16502.6 825.565  43
   1   1 -16 15240.8 431.426  45
  -1   1  16 16159.6 781.742  43
   1   1 -16 16518.1 730.811   2
   1   1 -16 14522.0 463.521  34
  -1  -1 -15 13545.1 748.663  42
   1   1 -15 13091.5 627.887   2
   1  -1  15 13181.6 717.600  43
  -1   1  15 12971.9 704.058  30
  -1   1  15 12507.6 652.528  18
  -1  -1 -15 13325.9 694.445   2
   1   1 -15 11875.7 687.887  42
   1  -1  15 13327.4 695.252  18
   1  -1  15 12489.6 660.384  30
  -1   1  15 13397.1 692.876  43
   1   1 -14 30193.3 1133.27  42
  -1   1  14 30345.2 1102.53  43
  -1  -1 -14 29152.5 1140.61  42
   1  -1  14 30537.4 1068.69  30
  -1   1  14 29442.6 1044.21  18
   1   1 -14 29881.5 1021.09   2
   1  -1  14 29601.8 1123.48  43
  -1  -1 -14 30197.7 1096.23   2
  -1   1  14 30829.3 1123.58  30
   1  -1  14 29692.7 1088.47  18
   1  -1  13 16877.7 769.658  43
  -1  -1 -13 17394.1 741.777   2
  -1   1  13 16647.4 704.327  18
   1   1 -13 17276.3 688.196   2
   1  -1  13 17134.3 730.405  30
   1   1 -13 17223.5 768.261  42
   1  -1  13 16735.9 737.903  18
  -1  -1 -13 17012.1 780.204  42
   1  -1  13 16697.3 552.161  32
  -1   1  13 16141.4 735.303  43
  -1   1  13 18240.1 787.319  30
  -1   1  12 27447.9 988.141  30
  -1   1  12 27059.5 973.040  43
   1  -1  12 28195.4 937.715  30
   1   1 -12 27964.4 990.724  42
   1   1 -12 28031.0 900.230   2
  -1   1  12 26840.6 915.338  18
  -1  -1 -12 27787.7 1014.66  42
   1  -1  12 27265.2 995.202  43
   1  -1  12 27005.7 768.798  32
  -1  -1 -12 27469.0 958.461   2
   1  -1  12 28036.5 966.828  18
   1  -1  11 414.662 77.6468  32
   1  -1  11 524.936 139.423  43
   1   1 -11 483.772 135.577  42
  -1  -1 -11 552.457 145.315  42
  -1   1  11 719.086 153.801  30
   1   1 -11 521.666 111.489   2
   1  -1  11 734.515 143.771  18
  -1  -1 -11 719.800 135.761   2
  -1   1  11 442.464 111.291  18
  -1   1  11 637.355 135.068  43
  -1  -1 -10 27098.1 883.012  31
   1   1 -10 28879.2 853.952   2
  -1   1  10 29095.9 878.423  18
  -1   1  10 27280.7 659.925  32
  -1  -1 -10 29623.2 964.535  42
   1  -1  10 29537.7 954.109  43
  -1  -1 -10 29601.1 917.879   2
  -1   1  10 28656.0 936.586  43
   1  -1  10 28220.3 906.972  18
   1   1 -10 29116.9 924.878  42
   1   1 -10 27030.2 988.790  31
   1  -1  10 27505.8 760.312  32
  -1  -1  -9 65629.8 1663.64  42
  -1  -1  -9 62080.1 1583.44  31
   1   1  -9 65974.5 1551.84   2
   1   1  -9 62750.3 1707.29  31
  -1  -1  -9 61918.3 1521.50  44
  -1   1   9 63348.3 1365.59  32
   1   1  -9 65170.3 1444.11  19
  -1   1   9 64145.5 1572.83  18
  -1  -1  -9 66796.6 1618.62   2
  -1   1   9 65187.7 1643.87  43
   1   1  -9 65387.7 1630.28  42
   1  -1   9 62176.8 1458.95  32
   1  -1   9 65692.2 1660.12  43
   1  -1   9 66261.3 1614.91  18
  -1   1   8 96665.3 2235.30  43
   1  -1   8 93340.9 2070.68  32
  -1  -1  -8 98126.9 2213.55   2
  -1   1   8 94175.1 2161.38  18
  -1  -1  -8 102509. 2267.88  42
  -1  -1  -8 88708.0 2164.72  31
   1   1  -8 98758.0 2220.72  42
   1  -1   8 96977.8 2198.05  18
   1   1  -8 92089.5 2296.33  31
   1  -1   8 99623.1 2262.81  43
   1   1  -8 97332.9 2137.98   2
   1   1  -8 96800.8 2068.32  19
  -1   1   8 96903.1 1986.59  32
  -1  -1  -8 97615.2 2125.10  44
  -1  -1  -7 43220.4 1135.29  42
   1   1  -7 43026.6 998.122  19
  -1   1   7 42818.4 1117.04  43
  -1   1   7 42538.5 1056.59  18
   1  -1   7 43182.5 1087.57  18
   1   1  -7 39048.3 993.106   1
   1  -1   7 44184.3 1136.42  43
  -1  -1  -7 43166.9 1097.82   2
   1   1  -7 43720.9 1102.71  42
  -1   1   7 42194.0 922.634  32
   1   1  -7 40506.7 1162.84  31
   1   1  -7 43570.4 1031.29   2
  -1  -1  -7 42492.6 1065.04  31
   1  -1   7 41841.7 994.457  32
  -1  -1  -7 39929.1 1022.17  44
   1   1  -6 11594.7 367.287  19
  -1  -1  -6 11497.4 417.533   2
  -1   1   6 11975.2 399.166  18
  -1   1   6 11843.1 313.668  32
  -1   1   6 11513.4 431.675  43
   1  -1   6 12417.0 452.395  43
   1   1  -6 12309.2 426.841  42
   1   1  -6 11066.8 355.224   1
  -1  -1  -6 11950.7 380.600  44
   1   1  -6 12350.1 378.304   2
  -1  -1  -6 11381.6 443.586  42
  -1  -1  -6 11685.9 394.484  31
   1  -1   6 12106.7 366.840  32
   1   1  -5 36090.2 887.628  42
   1   1  -5 34923.5 836.198  19
  -1  -1  -5 35177.3 911.970  42
  -1  -1  -5 35307.5 888.964   2
   1   1  -5 36101.5 891.101  54
  -1  -1  -5 35245.5 844.127  31
   1   1  -5 36412.1 825.348   2
  -1   1   5 35895.6 908.833  43
  -1  -1  -5 34627.6 833.929  44
   1  -1   5 36371.6 921.885  43
   1   1  -5 34422.9 808.906   1
  -1   1   5 35326.9 774.450  32
   1  -1   5 34508.0 824.066  32
  -1   1   5 36240.3 853.872  18
  -1  -1  -4 111853. 2409.82   2
   1   1  -4 116545. 2333.03   1
   1   1  -4 113121. 2409.88  54
   1   1  -4 121018. 2339.95   2
  -1   1   4 112787. 2431.41  43
  -1  -1  -4 108901. 2346.41  31
  -1   1   4 116123. 2371.16  18
  -1  -1  -4 115219. 2362.48  44
   1  -1   4 112509. 2439.28  43
  -1  -1  -4 116685. 2439.32  42
   1   1  -4 116107. 2379.31  19
   1  -1   4 112627. 2359.92  32
   1   1  -3 7756.89 209.908   1
  -1  -1  -3 7352.55 208.701  31
  -1  -1  -3 7327.43 253.588   2
   1   1  -3 7510.79 261.812  54
   1  -1   3 7362.24 236.390  32
   1   1  -3 7639.28 204.631   2
   1  -1   3 7251.34 270.763  43
  -1  -1  -3 7528.30 230.064  44
  -1  -1  -3 7214.55 267.936  42
   1   1  -2 9224.84 223.501   1
  -1   1   2 9208.97 213.544  54
   1   1  -2 9423.73 210.851  32
  -1  -1  -2 8664.43 262.402   2
  -1  -1  -2 8887.02 209.629  31
  -1  -1  -2 8406.04 281.041  42
   1   1  -2 8858.28 276.841  54
   1  -1   2 8734.61 285.868  43
   1   1  -2 9089.42 206.280   2
  -1  -1  -2 8953.06 247.824  44
  -1  -1  -1 8121.79 219.667   2
   1   1  -1 8127.47 248.566  54
  -1   1   1 8004.01 230.348  55
   1   1  -1 7599.90 238.940  31
  -1  -1  -1 8120.23 253.405  42
   1  -1   1 8580.81 197.992  44
  -1  -1   0 22315.2 464.073   2
  -1   1   0 22902.9 489.640  55
   1   1   0 21747.3 526.981  54
  -1   1   0 21534.0 459.238  30
   1  -1   0 21980.6 508.734   1
   1  -1  -1 7638.34 242.598   2
  -1  -1   1 8151.05 256.314  43
   1  -1  -1 8081.28 184.848  42
  -1   1  -1 8092.21 211.319  55
   1   1   1 8248.21 232.207  19
  -1  -1   1 8472.97 217.261  18
  -1   1  -1 7891.31 207.046  42
   1  -1  -1 8504.81 244.142   1
  -1  -1   2 9028.83 300.704  43
   1  -1  -2 9002.98 278.512   2
   1   1   2 8944.18 240.811  19
  -1  -1   2 9134.72 246.026  18
   1  -1  -2 8820.69 275.544   1
  -1   1  -2 8753.94 254.128  42
   1  -1  -2 9055.04 232.063  42
  -1  -1   2 9326.88 261.848  56
  -1   1  -2 8693.71 242.856  55
  -1   1  -3 7377.99 251.814  42
   1   1   3 7518.74 228.197  43
   1  -1  -3 7257.51 227.128  42
  -1  -1   3 7310.12 287.447  43
  -1  -1   3 7341.99 231.768  18
  -1  -1   3 7625.84 236.135  56
   1   1   3 7473.94 200.186  19
   1  -1  -3 7403.93 259.398   2
   1  -1  -3 7223.06 261.400   1
   1   1   4 114364. 2282.50  19
   1   1   4 112972. 2374.87  32
  -1   1  -4 114699. 2413.68  42
  -1  -1   4 114199. 2373.72  18
  -1  -1   4 117625. 2367.68  56
   1  -1  -4 116561. 2424.69   1
   1  -1  -4 116599. 2413.79   2
  -1  -1   4 114045. 2467.45  43
   1  -1  -4 110762. 2373.53  42
   1   1   4 116574. 2370.31  43
   1  -1  -5 34325.7 902.832   1
  -1   1  -5 36728.5 772.255  19
   1   1   5 36840.4 867.555  43
  -1  -1   5 36423.4 961.111  43
   1   1   5 35652.5 857.476  32
  -1  -1   5 35922.2 868.521  18
  -1   1  -5 37052.4 911.476  42
   1  -1  -5 36469.9 898.262   2
   1  -1  -5 35105.2 874.863  42
  -1  -1   5 37123.0 851.639  56
  -1   1  -5 34847.2 902.764  31
   1  -1  -6 12354.2 418.848  42
  -1  -1   6 11758.8 374.387  56
   1   1   6 11754.6 378.502  32
   1  -1  -6 11626.5 434.575   1
  -1   1  -6 12076.3 287.411  19
  -1  -1   6 12057.9 402.415  18
  -1  -1   6 11818.3 464.726  43
   1   1   6 11349.2 396.209  43
  -1   1  -6 12245.7 438.307  42
   1  -1  -6 12383.5 427.207   2
   1  -1  -6 12425.7 442.016  44
  -1   1  -6 11961.6 434.409  31
  -1  -1   7 42241.7 1124.44  43
   1   1   7 43332.1 1057.90  18
   1   1   7 43756.7 1029.40  43
   1  -1  -7 43891.3 1073.79  44
  -1  -1   7 42441.9 1023.17  18
  -1  -1   7 44587.2 1072.73  30
   1   1   7 42075.7 973.109  32
   1  -1  -7 42683.2 1063.87   1
   1  -1  -7 42885.3 1043.56  42
  -1  -1   7 41872.8 974.215  56
   1  -1  -7 43957.7 1055.66   2
  -1   1  -7 40928.7 1068.94  31
  -1   1  -7 44141.7 1085.10  42
   1  -1  -8 100722. 2223.91  42
  -1  -1   8 97340.5 2120.53  56
  -1  -1   8 96156.5 2184.68  18
   1   1   8 95218.7 2183.29  43
  -1  -1   8 101349. 2243.10  30
   1  -1  -8 93134.2 2215.69   1
   1   1   8 93755.7 2108.20  32
   1  -1  -8 100656. 2222.27   2
   1   1   8 100111. 2229.11  18
  -1  -1   8 99172.3 2316.77  43
  -1   1  -8 98995.2 2260.33  42
  -1   1  -8 93273.7 2241.53  31
   1  -1  -9 67110.1 1612.70   2
  -1   1  -9 64862.6 1592.02   2
   1   1   9 62736.6 1576.49  43
  -1   1  -9 64412.0 1649.98  31
  -1  -1   9 66135.6 1634.23  30
   1   1   9 64361.6 1615.22  18
  -1  -1   9 64815.8 1582.46  18
   1   1   9 62171.5 1484.70  32
   1  -1  -9 60015.1 1595.51   1
  -1  -1   9 66915.7 1708.41  43
   1  -1  -9 65012.4 1611.44  42
  -1   1  -9 65503.8 1649.21  42
  -1  -1   9 64442.0 1502.27  56
   1   1  10 28479.6 893.332  43
   1   1  10 29722.6 929.304  18
  -1  -1  10 29606.4 997.481  43
  -1  -1  10 28429.2 811.267  56
  -1   1 -10 28669.3 952.279  42
  -1  -1  10 30137.8 941.509  30
  -1   1 -10 29639.1 966.891  31
   1   1  10 27742.8 789.765  32
  -1   1 -10 29511.0 904.133   2
  -1  -1  10 27960.3 884.490  18
   1  -1 -10 29992.6 915.777   2
   1  -1 -10 28835.3 922.182  42
  -1   1 -11 513.508 138.938  42
   1   1  11 501.614 86.6219  32
  -1  -1  11 530.055 156.381  43
  -1  -1  11 746.592 129.832  18
   1   1  11 457.645 108.686  43
   1  -1 -11 607.055 134.668  42
   1  -1 -11 702.911 134.164   2
  -1   1 -11 680.103 135.389   2
   1   1  11 427.086 111.488  18
  -1   1 -11 677.910 151.831  31
  -1  -1  11 348.951 108.653  30
  -1  -1  11 516.757 95.5066  56
  -1   1 -12 28328.3 944.660   2
  -1  -1  12 27367.2 1025.02  43
  -1  -1  12 27884.1 973.154  30
  -1   1 -12 28578.2 1011.58  42
   1  -1 -12 27833.5 942.171   2
  -1  -1  12 26933.8 922.224  18
   1   1  12 26226.0 914.034  43
   1   1  12 27796.4 959.836  18
  -1  -1  12 26597.5 811.857  56
  -1   1 -12 24466.2 972.084  31
   1  -1 -12 28926.5 986.585  42
   1   1  12 27361.5 789.221  32
  -1  -1  13 15923.2 698.460  18
  -1  -1  13 16630.1 602.282  56
  -1   1 -13 17985.9 734.985   2
  -1   1 -13 16407.3 777.411  31
   1   1  13 15914.9 566.234  32
   1   1  13 17287.3 744.487  18
   1  -1 -13 17808.0 771.215  42
   1  -1 -13 17302.8 728.994   2
  -1  -1  13 16958.0 747.380  30
  -1   1 -13 18562.8 809.692  42
  -1  -1  13 17296.8 805.826  43
   1   1  13 17394.1 713.297  43
  -1   1 -14 31430.5 1080.34   2
   1  -1 -14 29334.0 1113.08  42
  -1  -1  14 30298.8 1067.81  18
  -1   1 -14 30331.1 1151.12  42
   1   1  14 30418.1 1046.66  43
   1   1  14 30008.0 1098.90  18
   1  -1 -14 28938.2 1060.98   2
  -1   1 -14 29209.5 1140.97  31
  -1  -1  14 29462.9 1157.65  43
  -1  -1  14 30508.7 1108.85  30
  -1  -1  15 13617.1 708.753  30
  -1   1 -15 12397.9 718.958  42
   1  -1 -15 12930.7 663.006   2
   1   1  15 11991.8 625.206  43
  -1  -1  15 13660.3 752.529  43
   1  -1 -15 13308.3 717.859  42
  -1  -1  15 12035.5 643.407  18
  -1   1 -15 13004.9 663.057   2
   1   1  15 12745.8 678.359  18
  -1   1 -15 11511.3 705.188  31
   1  -1 -16 15829.5 434.004  45
   1  -1 -16 14517.0 468.365  57
   1   1  16 16258.4 805.726  30
   1   1  16 15022.9 717.668  43
  -1   1 -16 16323.3 473.968  10
  -1  -1  16 14938.0 752.577  18
  -1   1 -16 14767.1 459.687  34
   1  -1 -16 16490.1 778.498   2
  -1   1 -16 16457.6 865.215  42
   1   1  16 15668.7 790.383  18
  -1   1 -16 14977.3 462.705  57
   1  -1 -16 14615.8 475.871  38
  -1   1 -16 14871.8 466.103  38
   1  -1 -16 15302.5 488.497  47
   1  -1 -16 15557.6 815.051  42
  -1  -1  16 15908.1 795.670  30
  -1   1 -16 17083.1 791.895   2
   1  -1 -16 14882.6 466.388  10
   1  -1 -16 14791.0 464.319  34
  -1  -1  16 16991.8 863.009  43
   1  -1 -16 14963.8 457.156  27
   1  -1 -17 8252.78 334.874  57
   1  -1 -17 9201.97 623.818  42
   1   1  17 9211.30 615.899  18
  -1   1 -17 7966.63 302.651  27
  -1  -1  17 9690.69 655.683  43
  -1   1 -17 9296.32 300.511  45
  -1   1 -17 8775.45 330.711  34
  -1   1 -17 9597.59 597.654   2
  -1  -1  17 8717.75 574.354  18
   1  -1 -17 9010.55 324.974  40
  -1   1 -17 9125.72 342.604  38
   1  -1 -17 8450.47 329.717  10
  -1   1 -17 8881.24 313.501  40
   1  -1 -17 8672.57 352.351  47
   1  -1 -17 9387.42 310.935  45
  -1  -1  17 8242.51 582.600  30
   1   1  17 8565.44 596.536  30
  -1   1 -17 8842.32 319.113  15
  -1   1 -17 8813.96 343.120  47
  -1   1 -17 8993.57 336.027  10
   1  -1 -17 8497.14 332.319  34
  -1   1 -17 8817.79 302.224  49
  -1   1 -17 9422.65 662.400  42
   1  -1 -17 9238.90 354.529  38
   1  -1 -17 8918.82 571.781   2
  -1   1 -17 8202.65 327.341  57
   1  -1 -17 9371.78 341.855  15
   1  -1 -17 8635.93 324.246  27
   1  -1 -18 3178.41 189.334  27
   1   1  18 3391.30 372.492  30
   1  -1 -18 3405.86 197.207  15
  -1   1 -18 3348.78 203.783  47
  -1  -1  18 3336.26 387.248  43
  -1   1 -18 3261.70 196.273  34
   1  -1 -18 2945.09 332.097   2
   1  -1 -18 3735.20 183.737  45
  -1   1 -18 3507.66 190.174  27
   1  -1 -18 3222.39 199.552  57
   1  -1 -18 3180.08 208.561  47
  -1   1 -18 3529.96 185.996  40
  -1   1 -18 3149.31 182.097  15
  -1   1 -18 3550.15 176.137  45
  -1   1 -18 3186.10 195.335  57
   1  -1 -18 3323.87 188.325  40
  -1  -1  18 3283.84 377.436  30
  -1   1 -18 3620.48 420.239  42
   1  -1 -18 3248.11 195.740  10
  -1   1 -18 3274.64 170.810  49
  -1  -1  18 3135.02 350.709  18
  -1   1 -18 3501.10 362.829   2
  -1   1 -18 3418.05 200.018  10
   1  -1 -18 3175.58 374.387  42
  -1  -1  18 3537.02 368.005  55
   1  -1 -18 3133.88 206.118  38
  -1   1 -18 3517.41 211.749  38
   1   1  18 3216.69 369.678  18
   1  -1 -18 3242.91 197.466  34
  -1   1 -19 909.428 113.134  57
  -1   1 -19 973.807 225.310  42
   1  -1 -19 850.518 120.889  47
  -1  -1  19 774.658 205.281  43
  -1   1 -19 969.267 113.345  34
  -1   1 -19 1212.60 115.402  40
  -1   1 -19 1130.87 111.251  15
   1   1  19 882.343 195.533  18
  -1   1 -19 1171.57 224.977   2
  -1   1 -19 1112.82 120.429  10
  -1   1 -19 974.572 120.043  47
  -1   1 -19 982.795 97.3456  49
   1  -1 -19 1085.06 113.130  40
  -1  -1  19 1003.40 212.369  30
   1  -1 -19 978.493 115.931  57
   1  -1 -19 1128.75 122.538  15
  -1   1 -19 901.371 104.789  27
   1  -1 -19 1221.14 142.821  38
   1  -1 -19 933.168 117.630  27
  -1   1 -19 1052.57 130.088  38
   1  -1 -19 988.102 104.289  45
   1  -1 -19 1021.25 229.675  42
   1   1  19 1234.82 235.711  30
   1  -1 -19 1065.70 196.026   2
   1  -1 -19 913.663 116.292  10
  -1   1 -19 1085.19 103.329  45
  -1  -1  19 735.099 181.214  55
  -1  -1  19 691.449 181.025  18
  -1   1 -20 1664.70 133.732  27
  -1   1 -20 1683.97 130.788  40
   1  -1 -20 1632.29 139.817  27
  -1   1 -20 1878.69 167.204  38
   1   1  20 1457.57 245.550  30
   1  -1 -20 1493.44 155.095  47
   1  -1 -20 1744.14 136.272  45
  -1   1 -20 1740.65 156.521  57
  -1  -1  20 1600.46 260.325  55
  -1   1 -20 1862.94 141.732  15
   1  -1 -20 1875.55 154.751  15
  -1   1 -20 1840.84 132.141  49
   1  -1 -20 1555.56 155.692  38
  -1   1 -20 1572.58 121.929  45
  -1  -1  20 1803.20 278.650  30
  -1   1 -20 1555.93 144.645  34
   1   1  20 1488.44 254.285  18
   1  -1 -20 1620.75 136.469  40
  -1   1 -20 1556.54 149.264  10
   1  -1 -20 1574.35 145.315  57
  -1   1 -20 1628.36 152.544  47
  -1  -1  20 1764.66 277.758  18
   1   1  20 1618.13 103.183  33
   1  -1 -21 12350.4 414.197  27
  -1   1 -21 11851.3 435.483  57
  -1   1 -21 12095.8 405.965  15
  -1   1 -21 11332.1 433.879  47
  -1   1 -21 11633.7 375.789  49
  -1   1 -21 12059.8 432.593  10
   1  -1 -21 10365.8 414.553  57
  -1   1 -21 11107.7 385.084  40
   1   1  21 11315.6 331.946  33
  -1   1 -21 12024.6 441.727  38
   1  -1 -21 11412.9 394.500  40
   1  -1 -21 12813.1 399.362  45
  -1   1 -21 11281.7 421.790  34
   1  -1 -21 11819.1 423.084  15
   1  -1 -21 10188.4 426.810  47
  -1  -1  21 11320.9 369.985  51
   1  -1 -21 11357.3 439.991  38
  -1   1 -21 12272.1 383.680  45
  -1   1 -21 11577.6 388.615  27
   1  -1 -22 420.227 76.2500  40
  -1  -1  22 394.997 68.7826  51
   1  -1 -22 562.537 90.6458  45
   1  -1 -22 401.533 99.6028  38
  -1   1 -22 578.234 104.668  34
   1  -1 -22 310.926 94.5442  47
  -1   1 -22 377.226 64.6616  49
   1  -1 -22 533.601 96.9540  15
   1  -1 -22 538.418 92.1695  27
  -1   1 -22 441.076 75.1063  27
  -1  -1  22 423.920 74.5661  23
  -1   1 -22 515.198 79.2059  45
  -1   1 -22 380.648 93.7610  57
  -1   1 -22 543.126 104.986  38
  -1   1 -22 414.731 87.1143  10
  -1   1 -22 366.277 74.2647  15
   1  -1 -22 409.325 78.9385   8
   1   1  22 409.285 68.3792  48
  -1   1 -22 460.168 98.1823  47
  -1   1 -23 3615.84 216.480  10
   1  -1 -23 3978.48 204.538  27
  -1   1 -23 3657.31 221.993  57
  -1  -1  23 3862.16 177.321  23
  -1   1 -23 3890.03 188.245  27
   1   1  23 3784.08 169.863  48
  -1   1 -23 4045.80 189.804  45
   1  -1 -23 4078.14 201.041  45
   1  -1 -23 3910.16 201.818   8
   1  -1 -23 3794.98 205.440  15
   1  -1 -23 3505.36 184.091  40
   1  -1 -23 4165.78 235.971  38
  -1   1 -23 3668.99 220.306  47
  -1   1 -23 3833.58 227.017  38
  -1  -1  23 3871.47 179.669  51
   1  -1 -24 492.403 101.132  58
  -1   1 -24 494.765 96.8293  57
  -1  -1  24 518.364 67.5032  23
   1  -1 -24 608.163 85.5036  45
   1  -1 -24 535.364 78.4099   8
  -1   1 -24 565.059 76.0001  45
   1   1  24 479.103 58.6245  48
  -1   1 -24 453.602 87.8095  47
  -1  -1  24 495.504 62.3217  51
   1  -1 -24 437.183 90.6948  38
   1  -1 -24 427.401 71.1403  15
   1  -1 -24 476.327 75.6552  27
  -1   1 -24 474.649 69.7874  27
  -1   1 -24 661.099 116.569  38
   1  -1 -25 1544.04 108.878  27
   1  -1 -25 1422.07 107.720   8
   1  -1 -25 1477.68 130.231  58
   1  -1 -25 1371.37 99.7139  15
   1   1  25 1219.81 91.5868  51
  -1   1 -25 1423.21 92.0837  27
   1  -1 -25 1276.97 123.357  38
   1   1  25 1309.04 81.6026  48
   1  -1 -25 1638.06 116.933  45
  -1   1 -25 1476.71 100.252  45
  -1   1 -25 1528.35 118.512   8
  -1  -1  25 1388.49 89.6066  51
   1   1  25 1357.66 99.8592  23
  -1  -1  25 1376.46 90.4204  23
  -1   1 -25 1597.78 131.435  38
   1   1  26 2917.02 128.242  51
  -1   1 -26 2947.01 169.779  38
   1  -1 -26 2770.88 161.703  38
   1   1  26 3063.81 112.205  48
   1  -1 -26 3316.57 147.550  45
  -1   1 -26 2981.87 133.628  45
  -1  -1  26 2980.84 119.701  51
  -1  -1  26 3005.87 123.191  23
  -1   1 -26 3239.98 155.076   8
   1   1  26 3092.06 136.300  23
   1  -1 -26 3069.48 140.798   8
   1  -1 -26 3204.52 141.717  27
   1  -1 -26 3146.76 165.572  58
  -1  -1  27 310.317 33.9608  23
  -1   1 -27 251.854 60.2414  38
   1   1  27 250.061 32.9257  51
   1  -1 -27 349.359 42.5791  27
   1  -1 -27 295.465 47.0696  45
   1  -1 -27 294.972 42.8824   8
  -1  -1  27 287.294 48.4847  37
   1  -1 -27 249.425 50.2893  58
  -1   1 -27 323.516 52.2753   8
  -1   1 -27 244.644 51.4411  58
  -1   1 -27 299.917 41.3967  45
   1   1  27 204.867 37.5979  23
  -1  -1  28 357.373 39.8280  37
   1  -1 -28 279.278 34.5036  45
  -1  -1  28 320.670 34.8592  60
  -1   1 -28 241.745 42.8681  38
  -1   1 -28 300.190 37.5825   8
   1   1  28 292.388 33.1394  37
   1   1  28 280.891 30.9418  23
  -1   2  28 998.596 60.1060  37
   1   2 -28 1190.10 63.1339   8
   1   2 -28 1104.89 70.5815  58
   1   2 -27 1350.00 100.550  38
   1  -2  27 1282.12 74.4377  37
  -1  -2 -27 1104.10 78.4267  38
  -1  -2 -27 1413.17 78.6382   8
   1  -2  27 1380.77 75.3237  51
   1   2 -27 1364.73 81.0447  45
   1   2 -27 1410.21 85.9131   8
  -1  -2 -27 1400.75 76.6201  45
  -1  -2 -27 1389.10 77.3190  27
  -1   2  27 1211.05 58.2518  23
   1   2 -27 1264.83 97.5869  58
   1  -2  27 1470.17 80.6670  23
  -1  -2 -26 262.421 46.1174   8
  -1  -2 -26 162.780 56.5989  38
  -1   2  26 250.257 38.4502  23
  -1  -2 -26 259.397 48.6069  27
   1   2 -26 245.345 51.9131  15
   1   2 -26 321.671 71.4572  38
   1  -2  26 294.877 49.4989  51
   1   2 -26 244.733 46.7345  40
   1  -2  26 204.245 32.5432  48
   1  -2  26 279.168 49.5731  23
   1   2 -26 293.854 71.6080  58
   1   2 -26 253.820 52.0067   8
  -1  -2 -26 284.752 55.8803  58
  -1  -2 -26 296.449 54.1663  45
   1   2 -26 314.383 54.0092  45
   1  -2  26 296.959 53.0241  37
   1  -2  25 1325.65 100.476  51
  -1  -2 -25 1198.62 113.477  38
  -1   2  25 1061.33 78.4196  23
   1   2 -25 1277.53 105.465  15
   1  -2  25 1267.51 81.6858  48
   1   2 -25 1127.27 83.2661  49
   1   2 -25 1179.32 121.729  38
   1   2 -25 1151.11 103.000   8
   1  -2  25 1319.05 101.519  23
  -1  -2 -25 1234.79 101.810  27
  -1  -2 -25 1137.37 107.700  58
  -1  -2 -25 1216.83 96.2927   8
   1   2 -25 1147.12 100.337  40
   1   2 -25 1267.07 100.142  45
  -1  -2 -25 1388.20 100.372  45
   1   2 -24 560.431 98.9696  38
  -1   2  24 731.784 64.4083  51
   1   2 -24 807.754 93.2643  45
  -1  -2 -24 702.558 113.529  47
   1   2 -24 672.047 91.7648   8
   1  -2  24 810.670 91.2494  23
   1   2 -24 745.663 73.5500  27
   1  -2  24 786.320 86.7139  51
   1   2 -24 550.699 69.6632  49
   1  -2  24 669.192 70.1487  48
  -1  -2 -24 651.493 97.4864  38
  -1  -2 -24 773.979 86.3611  45
  -1  -2 -24 615.556 86.1964  27
   1   2 -24 694.739 88.2985  40
   1   2 -24 666.352 92.7678  15
   1   2 -23 2375.08 173.494  15
  -1   2  23 1804.62 108.604  51
  -1  -2 -23 1990.41 173.852  47
   1  -2  23 2199.83 143.461  51
  -1  -2 -23 1690.99 142.547  57
   1  -2  23 1933.74 120.601  48
   1  -2  23 1860.81 132.831  23
   1   2 -23 2115.44 158.156  40
   1   2 -23 2143.03 144.624  45
  -1  -2 -23 1883.67 155.460  38
   1   2 -23 1995.79 148.577   8
  -1  -2 -23 2060.16 138.677  45
  -1  -2 -23 1968.30 147.961  27
   1   2 -23 2028.79 126.593  27
   1   2 -23 2025.15 171.174  38
   1   2 -23 1915.81 134.044  49
   1   2 -22 1182.72 126.833   8
   1   2 -22 1379.58 110.906  27
   1   2 -22 1255.85 116.336  49
   1  -2  22 1304.55 115.405  23
  -1  -2 -22 981.365 113.240  10
  -1  -2 -22 1219.02 129.398  57
  -1  -2 -22 1397.41 116.207  45
   1   2 -22 1429.67 121.626  45
  -1  -2 -22 1180.30 130.831  34
   1   2 -22 1175.87 139.618  38
   1  -2  22 1361.81 104.806  48
  -1  -2 -22 1291.45 126.158  27
  -1  -2 -22 1279.94 150.281  47
  -1  -2 -22 1212.32 134.488  38
   1   2 -22 1323.33 138.593  15
   1   2 -22 1224.59 129.676  40
   1  -2  21 1286.23 106.064  48
   1   2 -21 1404.87 152.907  38
   1   2 -21 1480.34 117.880  27
  -1  -2 -21 1254.86 134.107  34
  -1  -2 -21 1615.00 151.889  38
  -1  -2 -21 1544.73 161.230  47
  -1  -2 -21 1325.03 132.629  27
   1   2 -21 1379.53 141.827  15
   1   2 -21 1331.95 132.837   8
   1   2 -21 1239.00 138.353  57
   1   2 -21 1650.11 129.423  45
   1   2 -21 978.655 130.326  47
  -1  -2 -21 1163.96 124.736  10
  -1  -2 -21 1601.72 128.237  45
   1   2 -21 1268.23 128.262  40
   1   2 -21 1335.83 119.713  49
  -1  -2 -21 1415.16 137.605  57
  -1  -2 -20 10815.2 403.281  57
   1  -2  20 11095.1 324.070  33
  -1  -2 -20 11083.8 412.194  38
   1   2 -20 11204.5 369.659  27
  -1  -2 -20 11036.2 400.608  10
  -1  -2 -20 10270.4 396.250  34
   1   2 -20 10158.9 404.130  57
   1  -2  20 11010.3 351.135  48
  -1  -2 -20 10215.3 385.968  21
   1   2 -20 10961.8 408.849  40
  -1  -2 -20 10695.0 425.248  47
   1   2 -20 11310.5 373.231  45
  -1  -2 -20 11031.8 369.650  45
   1   2 -20 10935.2 422.659  38
   1   2 -20 10860.5 381.714  49
  -1  -2 -20 10773.7 394.580  27
   1   2 -20 10110.3 400.940  47
   1   2 -20 12016.7 430.341  15
  -1  -2 -19 16828.6 519.598  27
  -1  -2 -19 16051.6 545.748  47
  -1  -2 -19 16840.9 528.350  34
   1   2 -19 14828.2 522.244  47
   1  -2  19 17223.4 908.127  18
   1   2 -19 15522.5 524.785  10
   1  -2  19 16259.1 439.608  33
   1   2 -19 17371.3 512.014  49
  -1  -2 -19 17434.5 910.956   2
   1   2 -19 17390.7 547.367  15
  -1   2  19 15790.5 821.249  18
  -1  -2 -19 16852.9 534.088  38
   1   2 -19 16333.4 487.718  27
  -1  -2 -19 16649.7 526.287  21
   1   2 -19 17116.5 536.916  40
  -1  -2 -19 16852.7 522.802  10
   1   2 -19 16792.6 488.521  45
  -1  -2 -19 15811.9 911.175  42
  -1  -2 -19 16658.7 525.065  57
   1   2 -19 15533.7 531.899  57
  -1  -2 -19 17850.9 495.826  45
   1   2 -19 17296.2 552.975  38
   1   2 -19 16818.6 936.642  42
   1  -2  19 16807.9 470.898  48
   1  -2  19 17811.0 929.139  43
  -1   2  19 17188.9 914.178  30
  -1  -2 -18 2973.78 193.843  26
   1   2 -18 3642.56 191.315  49
   1  -2  18 3110.66 376.219  43
   1  -2  18 3516.87 388.481  18
   1   2 -18 3298.89 206.267  57
  -1  -2 -18 3252.13 195.823  38
   1  -2  18 3255.78 164.949  48
  -1   2  18 2990.30 368.864  30
   1   2 -18 3309.59 198.285  10
  -1  -2 -18 3491.30 178.670  45
  -1  -2 -18 3316.33 191.552  27
  -1  -2 -18 3113.24 193.258  57
  -1  -2 -18 3217.12 191.450  10
  -1  -2 -18 3376.04 383.092   2
  -1  -2 -18 3230.93 210.705  47
   1   2 -18 3041.01 194.542  47
   1   2 -18 3483.39 408.394  42
  -1  -2 -18 3078.47 189.651  34
  -1   2  18 3144.21 347.987  18
   1   2 -18 3470.11 209.622  15
   1   2 -18 3405.63 177.634  45
   1  -2  18 3303.21 148.088  33
  -1  -2 -18 3567.99 414.021  42
   1   2 -18 3318.21 198.327  40
   1  -2  18 3422.68 344.815  30
   1   2 -18 3252.84 196.505  34
  -1  -2 -18 3307.98 195.506  21
   1   2 -18 3169.54 177.059  27
   1   2 -18 3279.07 207.758  38
   1  -2  17 775.638 78.1052  48
  -1  -2 -17 660.109 88.9958  27
   1  -2  17 800.473 69.7308  33
   1  -2  17 932.009 204.375  18
   1   2 -17 825.429 91.5112  49
  -1  -2 -17 672.694 96.2494  26
   1   2 -17 595.950 97.6078  57
   1  -2  17 690.645 186.929  43
   1   2 -17 651.998 174.747  42
   1   2 -17 674.336 102.676  15
  -1  -2 -17 663.904 95.3688  21
  -1  -2 -17 886.402 209.907   2
   1   2 -17 906.144 103.028  10
  -1  -2 -17 781.769 100.375  57
   1   2 -17 755.551 99.4142  34
  -1  -2 -17 766.730 85.7801  45
  -1  -2 -17 619.188 96.8951  47
  -1   2  17 379.753 129.560  18
  -1  -2 -17 713.811 92.6413  38
  -1  -2 -17 816.173 204.962  42
   1   2 -17 773.277 98.6752  40
  -1  -2 -17 721.575 90.0174  10
  -1   2  17 704.674 183.816  30
   1   2 -17 893.572 109.311  47
   1   2 -17 794.930 85.0855  45
   1   2 -17 1017.32 116.984  38
   1   2 -17 859.878 87.3341  27
  -1  -2 -17 827.821 103.177  34
   1  -2  17 848.336 175.787  30
   1   2 -16 9619.74 321.992  49
  -1  -2 -16 8959.43 325.234  34
   1   2 -16 9119.43 336.764  34
   1   2 -16 9530.87 340.762  10
  -1  -2 -16 10693.7 682.635  42
   1   2 -16 9497.93 634.216  42
   1  -2  16 10243.3 660.943  43
   1  -2  16 9163.24 547.887  56
  -1   2  16 8854.91 599.621  30
  -1  -2 -16 8987.08 326.435  27
  -1  -2 -16 8986.99 327.150  57
   1  -2  16 9995.91 569.561  30
  -1  -2 -16 9721.86 332.483  10
   1   2 -16 9256.43 336.457  40
   1  -2  16 9131.92 292.095  48
  -1   2  16 8804.74 531.781  43
  -1  -2 -16 9345.69 332.679  38
   1   2 -16 9520.02 347.741  57
  -1   2  16 9367.94 570.780  18
   1  -2  16 10228.1 633.466  18
   1   2 -16 9203.32 346.009  38
   1   2 -16 9099.16 302.414  45
  -1  -2 -16 8837.42 334.866  26
   1   2 -16 9541.39 349.676  15
   1   2 -16 9229.80 519.190   2
  -1  -2 -16 9713.33 620.823   2
  -1  -2 -16 9243.50 306.562  45
  -1  -2 -16 9205.86 349.721  47
  -1  -2 -15 3454.92 345.372   2
   1  -2  15 3354.90 366.751  43
   1   2 -15 3511.54 367.112  42
   1  -2  15 3117.31 308.923  56
   1  -2  15 3125.56 335.877  18
   1   2 -15 2848.46 273.719   2
   1  -2  15 3315.36 315.991  30
  -1   2  15 3403.14 313.006  43
  -1  -2 -15 3305.01 366.133  42
  -1   2  15 3417.12 358.542  30
  -1   2  15 3517.44 327.609  18
   1   2 -14 5441.17 364.914   2
  -1  -2 -14 5898.95 473.440  42
  -1   2  14 5628.97 395.230  43
  -1   2  14 5450.68 437.461  30
   1  -2  14 5724.55 459.500  43
   1   2 -14 5882.74 454.174  42
  -1   2  14 5585.46 402.253  18
   1  -2  14 5723.85 436.182  18
   1  -2  14 5548.97 388.410  30
  -1  -2 -14 5639.29 426.302   2
   1  -2  13 61035.0 1827.39  43
  -1  -2 -13 62433.5 1768.38   2
   1  -2  13 63197.4 1697.56  30
   1   2 -13 60925.8 1632.24   2
   1  -2  13 60950.3 1751.59  18
   1   2 -13 63084.9 1804.69  42
  -1  -2 -13 62561.6 1828.09  42
  -1   2  13 60480.2 1703.67  43
  -1   2  13 65268.1 1816.33  30
  -1   2  13 60794.5 1700.32  18
   1   2 -12 9289.94 579.671  31
   1  -2  12 9793.17 486.440  30
   1   2 -12 9658.45 538.821  42
  -1  -2 -12 9422.72 545.473  42
   1   2 -12 10064.3 458.946   2
  -1  -2 -12 9340.82 517.267   2
  -1   2  12 9534.15 490.782  18
   1  -2  12 9725.85 384.898  32
   1  -2  12 10340.2 535.566  18
  -1   2  12 9675.07 501.981  43
   1  -2  12 9741.21 560.991  43
  -1   2  11 55520.2 1516.58  43
   1  -2  11 57074.1 1613.66  43
   1   2 -11 56360.5 1562.40  42
  -1   2  11 53440.0 1254.98  32
  -1  -2 -11 56921.6 1598.75  42
   1   2 -11 58011.8 1439.55   2
   1   2 -11 53910.1 1646.63  31
   1  -2  11 56405.0 1542.41  18
  -1   2  11 56041.3 1490.76  18
   1  -2  11 57765.4 1484.46  30
  -1  -2 -11 55819.9 1462.68  44
   1  -2  11 54173.9 1329.68  32
  -1  -2 -11 57080.3 1556.19   2
   1   2 -11 55801.5 1305.14  19
   1  -2  10 103862. 2466.38  43
  -1   2  10 96431.6 2116.72  32
  -1  -2 -10 105458. 2319.36  44
   1   2 -10 103302. 2267.14   2
   1   2 -10 97948.6 2173.96  19
  -1   2  10 98617.9 2326.31  18
  -1  -2 -10 99451.4 2431.46  42
   1  -2  10 100543. 2313.84  30
   1   2 -10 103561. 2419.69  42
  -1  -2 -10 100277. 2392.43   2
  -1   2  10 98867.3 2352.00  43
   1   2 -10 97510.2 2505.47  31
   1  -2  10 98153.0 2186.50  32
   1  -2  10 97000.1 2366.23  18
  -1   2   9 60566.3 1510.97  18
   1  -2   9 62836.6 1633.29  43
  -1  -2  -9 60649.7 1564.26   2
  -1  -2  -9 60231.5 1595.10  42
  -1  -2  -9 61060.2 1490.39  44
   1   2  -9 58331.5 1396.72  19
  -1   2   9 59491.6 1344.87  32
   1   2  -9 57807.2 1631.63  31
  -1   2   9 58669.2 1519.35  43
   1  -2   9 59968.0 1399.46  32
   1   2  -9 62963.2 1451.92   2
   1   2  -9 61682.5 1571.16  42
   1  -2   9 62778.8 1491.65  30
   1  -2   9 60149.7 1552.52  18
  -1  -2  -8 25036.3 742.910  44
  -1   2   8 24457.7 747.001  18
   1  -2   8 26363.2 734.731  30
   1   2  -8 23741.3 842.240  31
  -1   2   8 23558.5 757.227  43
   1   2  -8 26843.7 807.594  42
   1  -2   8 25801.2 787.003  18
   1   2  -8 24637.1 687.574  19
  -1  -2  -8 26821.7 805.875   2
  -1   2   8 24818.3 643.781  32
  -1  -2  -8 24749.9 814.253  42
   1   2  -8 26126.9 705.069   2
   1  -2   8 24565.4 679.101  32
   1  -2   8 25629.7 838.972  43
  -1  -2  -7 20283.9 603.439  44
  -1   2   7 18783.9 600.057  18
  -1   2   7 19395.1 617.428  43
   1   2  -7 20328.9 556.927   2
   1   2  -7 18492.2 557.110  19
  -1   2   7 19181.0 522.958  32
   1  -2   7 20095.9 577.452  30
   1  -2   7 19779.9 678.963  43
   1   2  -7 20363.6 653.669  54
  -1  -2  -7 19469.5 657.154  42
  -1  -2  -7 20233.5 643.191   2
   1   2  -7 19727.8 636.578  42
   1  -2   7 19971.1 630.537  18
   1  -2   7 18276.6 544.875  32
   1   2  -7 19684.3 700.505  31
  -1   2   6 109132. 2439.15  43
   1   2  -6 112052. 2400.67  19
   1  -2   6 111656. 2519.23  43
  -1  -2  -6 114822. 2431.08  44
   1  -2   6 108463. 2376.49  32
   1   2  -6 116343. 2361.77   2
  -1  -2  -6 111070. 2500.19  42
   1   2  -6 115013. 2490.09  54
   1   2  -6 117059. 2474.84  42
  -1   2   6 109182. 2425.13  18
   1   2  -6 112721. 2544.28  31
  -1  -2  -6 113027. 2477.76   2
   1  -2   6 115232. 2387.38  30
  -1  -2  -5 323778. 6523.69  42
   1  -2   5 320795. 6422.54  32
   1  -2   5 336977. 6402.05  30
  -1  -2  -5 324173. 6463.27  44
  -1   2   5 313470. 6469.70  43
   1   2  -5 335056. 6379.70   2
   1   2  -5 342356. 6507.82  42
   1   2  -5 318183. 6446.98  19
  -1  -2  -5 325234. 6498.33   2
   1   2  -5 311710. 6510.95  54
   1  -2   5 327559. 6554.29  43
   1   2  -4 105274. 2219.94   1
   1   2  -4 113756. 2405.71  54
  -1  -2  -4 110427. 2356.26  44
   1  -2   4 121366. 2289.66  30
  -1   2   4 115201. 2369.95  43
  -1  -2  -4 112117. 2409.78  42
   1  -2   4 113095. 2335.19  32
   1   2  -4 113842. 2363.55  19
   1  -2   4 112417. 2423.16  43
  -1  -2  -4 117021. 2389.63   2
   1  -2   3 243973. 4621.69  30
   1   2  -3 242672. 4771.12  31
   1  -2   3 227509. 4696.32  32
  -1  -2  -3 234068. 4721.11   2
  -1  -2  -3 231814. 4756.70  42
  -1  -2  -3 226526. 4684.20  20
  -1  -2  -3 245219. 4719.94  44
   1   2  -3 232235. 4753.77  54
   1  -2   3 233123. 4764.58  43
   1   2  -2 56633.0 1224.29  31
  -1  -2  -2 55803.1 1108.73  43
  -1   2   2 57213.3 1118.18  54
  -1  -2  -2 53955.0 1157.04  20
  -1  -2  -2 53613.7 1190.33   2
   1   2  -2 53415.0 1236.20  54
  -1  -2  -2 50994.3 1223.77  42
   1  -2   2 52666.1 1225.77  43
   1  -2   2 56112.4 1097.57  30
   1   2  -2 51497.2 1101.71   2
  -1   2   1 184771. 3558.05  54
  -1  -2  -1 184287. 3615.83   2
   1   2  -1 193132. 3558.42   2
   1  -2   1 177322. 3611.14  44
  -1  -2  -1 188585. 3584.51  20
   1   2  -1 176151. 3629.14  31
  -1   2   1 188937. 3611.15  20
   1   2  -1 184827. 3685.44  54
   1  -2   1 189926. 3621.78   1
  -1  -2   0 24001.7 563.900  43
   1   2   0 24082.2 614.865  54
   1   2   0 23661.4 538.808  31
   1  -2   0 24587.1 579.372   1
  -1  -2   0 24090.9 527.702  20
  -1   2   0 24601.7 550.142  20
  -1   2   0 23952.4 527.688  54
  -1  -2   0 23828.3 535.182   2
  -1   2   0 24512.0 524.580  55
   1  -2   0 23583.7 561.558  18
   1   2   1 186396. 3749.03  54
  -1  -2   1 184812. 3688.69  55
  -1   2  -1 185970. 3673.23  54
  -1   2  -1 186127. 3615.69  55
   1  -2  -1 182188. 3618.05   3
  -1  -2   1 189804. 3704.60  18
   1  -2  -1 181197. 3676.23  56
  -1   2  -1 184397. 3632.47  42
  -1   2  -1 186067. 3673.39  20
   1   2   1 182975. 3713.02  19
   1  -2  -1 175571. 3734.91   2
  -1  -2   1 180694. 3714.48  43
   1  -2  -1 187244. 3719.96   1
   1  -2  -2 55630.3 1154.18  42
  -1  -2   2 55353.5 1200.99  55
   1  -2  -2 53615.4 1261.04   2
  -1  -2   2 55886.0 1262.68  43
  -1  -2   2 56411.5 1248.56  56
  -1   2  -2 54501.8 1141.36  55
   1  -2  -2 57489.6 1169.70  56
  -1   2  -2 56067.9 1209.36  20
   1   2   2 57185.6 1212.86  19
   1  -2  -2 56658.3 1251.96   1
  -1   2  -2 57082.2 1184.34  42
  -1  -2   2 56361.2 1218.48  18
  -1   2  -3 234590. 4787.47  20
  -1  -2   3 239989. 4779.72  18
   1  -2  -3 233514. 4832.40   2
  -1  -2   3 232607. 4846.29  43
   1   2   3 251892. 4748.67  19
  -1   2  -3 237316. 4764.39  42
   1  -2  -3 244391. 4834.97   1
   1  -2  -3 251853. 4692.76  56
  -1  -2   3 243898. 4810.87  56
  -1  -2   3 243537. 4762.22  55
   1  -2  -3 232652. 4732.28  42
   1   2   4 112540. 2405.09  32
  -1   2  -4 112848. 2401.65  42
  -1  -2   4 118453. 2427.51  56
   1  -2  -4 114579. 2457.10   2
  -1   2  -4 109736. 2425.96  20
   1   2   4 113141. 2333.25  19
   1  -2  -4 115942. 2464.72   1
  -1  -2   4 114321. 2403.27  18
  -1  -2   4 112930. 2486.83  43
   1  -2  -4 113270. 2372.73  42
  -1  -2   4 120619. 2394.26  55
  -1   2  -5 318182. 6470.52  42
  -1  -2   5 335786. 6492.02  30
   1  -2  -5 328002. 6525.58   1
  -1  -2   5 318392. 6555.23  43
  -1   2  -5 304334. 6487.68  20
  -1  -2   5 326360. 6467.09  56
  -1  -2   5 321052. 6454.32  18
   1  -2  -5 329834. 6512.20   2
  -1  -2   5 337008. 6448.12  55
   1   2   5 334140. 6375.96  43
   1   2   5 323741. 6336.88  19
  -1   2  -5 318443. 6379.06  19
   1  -2  -5 315821. 6434.29  42
   1   2   5 308637. 6439.35  32
   1   2   6 110994. 2387.87  32
   1  -2  -6 113110. 2459.34   2
  -1   2  -6 111870. 2300.99  19
  -1  -2   6 107630. 2408.32  18
  -1  -2   6 114443. 2531.64  43
  -1  -2   6 110623. 2407.81  56
   1   2   6 110860. 2248.79  19
   1  -2  -6 111366. 2405.61  42
   1  -2  -6 120652. 2484.61  44
  -1   2  -6 110851. 2442.92  42
   1  -2  -6 108321. 2474.88   1
  -1  -2   6 111850. 2441.99  30
  -1   2  -6 113085. 2483.04  31
   1   2   6 110746. 2339.88  43
   1  -2  -7 19048.2 645.545   1
  -1   2  -7 20460.6 665.289  31
   1  -2  -7 21829.0 661.944  44
   1  -2  -7 20652.6 643.933   2
   1   2   7 19475.8 545.773  43
   1   2   7 19266.1 566.740  32
  -1   2  -7 19604.3 479.282  19
   1  -2  -7 19655.4 605.637  42
  -1  -2   7 20086.4 624.110  30
  -1   2  -7 20154.5 631.487  42
  -1  -2   7 19808.6 603.994  18
   1   2   7 19690.3 626.004  18
  -1  -2   7 20138.6 687.780  43
  -1  -2   7 19708.6 590.239  56
  -1   2  -8 24545.2 819.667  31
   1  -2  -8 24371.8 804.240   1
  -1  -2   8 25202.3 765.130  18
   1   2   8 24551.4 713.444  32
   1  -2  -8 26952.5 819.308  44
   1  -2  -8 25200.1 768.205  42
  -1  -2   8 27264.0 799.886  30
   1   2   8 25771.0 797.907  18
   1   2   8 24415.0 701.953  43
   1  -2  -8 25670.2 797.154   2
  -1   2  -8 25945.2 806.017  42
  -1   2  -8 25303.5 597.617  19
  -1  -2   8 25716.9 866.523  43
  -1  -2   8 24931.5 739.889  56
  -1   2  -9 56916.5 1247.83  19
  -1  -2   9 62465.6 1645.47  43
   1   2   9 59835.9 1428.21  32
  -1   2  -9 58275.1 1584.58  31
  -1  -2   9 62639.8 1544.19  30
   1  -2  -9 59170.8 1569.97   1
   1  -2  -9 60049.5 1555.15  44
   1  -2  -9 60786.5 1525.58  42
   1   2   9 59961.3 1440.49  43
  -1  -2   9 59781.9 1464.61  56
   1   2   9 61328.2 1549.74  18
  -1   2  -9 62976.7 1572.36  42
  -1  -2   9 60858.0 1510.26  18
   1  -2  -9 61452.1 1555.19   2
   1  -2 -10 102070. 2389.10  42
  -1   2 -10 99655.9 2467.00  31
  -1  -2  10 101031. 2362.14  18
  -1  -2  10 96939.3 2294.14  56
  -1  -2  10 102752. 2520.67  43
  -1  -2  10 104178. 2404.52  30
  -1   2 -10 106524. 2449.22  42
   1   2  10 94923.4 2238.85  32
   1  -2 -10 102669. 2421.53  44
   1   2  10 100288. 2285.87  43
   1  -2 -10 103495. 2414.04   2
   1   2  10 104957. 2414.68  18
   1  -2 -10 93195.0 2400.69   1
   1  -2 -11 57435.2 1560.15   2
   1   2  11 56233.5 1445.43  43
  -1  -2  11 56464.9 1646.98  43
  -1  -2  11 54009.4 1436.96  56
  -1   2 -11 52898.2 1597.93  31
   1  -2 -11 55424.8 1538.66  42
   1   2  11 54723.8 1384.00  32
  -1   2 -11 57905.5 1515.96   2
  -1  -2  11 56345.2 1518.95  18
  -1   2 -11 59389.1 1603.82  42
   1   2  11 55717.2 1545.62  18
  -1  -2  11 59429.5 1569.01  30
  -1  -2  12 10096.0 584.607  43
   1   2  12 10425.1 537.850  18
  -1  -2  12 9415.06 500.280  18
   1  -2 -12 9502.68 515.943  42
   1   2  12 9376.96 454.891  43
   1   2  12 9195.40 409.934  32
  -1  -2  12 10762.0 540.419  30
  -1   2 -12 8782.44 543.464  31
  -1  -2  12 9192.30 437.379  56
   1  -2 -12 9457.42 515.704   2
  -1   2 -12 9810.89 550.832  42
  -1   2 -12 9649.98 490.811   2
   1   2  13 61201.8 1523.70  32
   1   2  13 64543.4 1766.70  18
  -1  -2  13 65140.7 1768.66  30
  -1   2 -13 58101.6 1801.95  31
  -1  -2  13 62502.6 1866.16  43
   1  -2 -13 60588.5 1746.13   2
   1  -2 -13 61073.5 1756.55  42
   1   2  13 59420.4 1614.89  43
  -1   2 -13 63188.5 1818.54  42
  -1  -2  13 61278.8 1589.84  56
  -1  -2  13 61029.7 1718.84  18
  -1   2 -13 61337.6 1697.83   2
  -1  -2  14 5833.89 418.759  18
   1   2  14 6034.87 438.741  18
  -1   2 -14 5572.49 402.493   2
  -1  -2  14 5488.60 422.681  30
   1  -2 -14 5510.79 420.481   2
  -1   2 -14 5741.72 457.860  42
  -1  -2  14 6389.69 498.535  43
   1   2  14 5697.60 372.959  43
  -1   2 -14 5405.46 464.360  31
   1   2  14 5538.85 309.919  32
   1  -2 -14 5799.32 436.517  42
  -1  -2  15 3857.55 364.088  30
  -1   2 -15 3650.50 335.148   2
  -1   2 -15 3713.78 396.212  31
  -1  -2  15 3708.67 351.944  18
   1  -2 -15 3745.05 363.569   2
   1  -2 -15 3331.64 342.366  42
  -1   2 -15 3245.97 364.862  42
  -1  -2  15 4063.80 409.849  43
   1   2  15 3639.31 353.514  18
  -1   2 -16 10026.6 659.965  42
  -1   2 -16 8976.25 328.439  47
   1  -2 -16 8455.40 325.696  57
  -1  -2  16 8891.14 644.599  43
   1  -2 -16 8758.64 320.877  10
   1   2  16 9141.40 591.175  18
  -1   2 -16 8845.04 287.990  45
  -1  -2  16 9565.21 590.644  18
  -1   2 -16 8388.37 624.788  31
   1  -2 -16 8809.31 351.370  47
   1  -2 -16 8094.48 317.408  34
   1  -2 -16 9416.27 304.255  45
  -1   2 -16 9423.65 331.581  10
  -1   2 -16 8830.44 328.226  57
   1  -2 -16 9233.50 345.002  38
  -1   2 -16 9056.18 326.218  34
  -1   2 -16 8989.74 334.411  38
  -1  -2  16 9133.33 567.301  55
  -1  -2  16 8705.59 578.565  30
  -1   2 -16 8928.31 555.919   2
   1  -2 -16 9171.27 587.223   2
   1  -2 -16 8913.24 326.429  27
   1  -2 -16 9412.74 612.883  42
   1  -2 -17 890.179 101.220  15
   1  -2 -17 723.075 88.0422  40
  -1   2 -17 496.667 126.605   2
   1  -2 -17 865.195 194.836   2
  -1   2 -17 833.515 87.6621  27
  -1   2 -17 823.714 102.926  47
  -1   2 -17 925.835 109.047  10
  -1   2 -17 674.095 79.0980  45
  -1   2 -17 747.539 87.6552  40
   1  -2 -17 614.302 92.1277  34
   1  -2 -17 598.274 91.9215  10
  -1   2 -17 733.222 96.8933  57
   1  -2 -17 937.917 98.4431  45
  -1   2 -17 730.352 92.6315  15
   1  -2 -17 1003.90 209.566  42
  -1   2 -17 838.316 102.171  38
  -1  -2  17 472.395 131.355  18
   1   2  17 832.715 199.634  18
   1  -2 -17 670.230 103.411  38
   1  -2 -17 619.844 106.946  47
   1   2  17 672.931 178.161  30
  -1   2 -17 865.959 216.018  42
  -1  -2  17 785.840 192.482  30
   1  -2 -17 790.964 102.063  27
  -1   2 -17 907.050 90.7897  49
  -1  -2  17 989.629 194.461  55
  -1   2 -17 747.575 97.6599  34
  -1  -2  17 656.688 188.869  43
   1  -2 -17 536.117 81.9540  57
  -1   2 -18 3364.81 197.208  34
  -1   2 -18 3241.22 345.888   2
  -1   2 -18 3350.26 185.617  40
   1  -2 -18 3666.47 380.997   2
  -1   2 -18 3038.43 169.532  27
  -1  -2  18 3109.29 340.789  18
   1  -2 -18 2801.32 186.504  57
  -1  -2  18 3543.29 360.061  55
   1  -2 -18 2986.02 186.159  10
   1  -2 -18 2877.26 189.221  34
  -1   2 -18 3458.60 413.775  42
   1  -2 -18 3405.58 177.161  45
  -1  -2  18 3251.84 148.922  48
   1   2  18 3287.72 374.465  18
   1  -2 -18 3562.74 199.869  15
  -1   2 -18 3229.04 198.074  47
  -1   2 -18 3419.84 181.357  49
  -1   2 -18 3359.00 199.503  10
  -1   2 -18 3601.88 210.962  38
  -1  -2  18 3405.12 376.453  30
   1  -2 -18 3210.09 207.089  38
   1  -2 -18 3292.26 375.962  42
   1   2  18 3462.02 381.565  30
  -1   2 -18 3398.98 190.652  15
   1  -2 -18 3046.05 184.587  27
   1  -2 -18 3311.47 217.518  47
  -1   2 -18 3250.88 168.429  45
  -1   2 -18 3139.26 196.131  57
   1  -2 -18 3182.29 181.599  40
  -1  -2  18 3350.28 400.957  43
   1  -2 -19 15743.3 552.155  47
  -1  -2  19 18121.5 961.581  43
   1  -2 -19 16577.9 519.943  27
  -1  -2  19 16824.6 863.838  18
  -1   2 -19 17127.4 830.405   2
   1   2  19 17004.3 892.888  18
  -1   2 -19 16639.5 495.837  49
   1   2  19 17088.2 899.737  30
   1  -2 -19 17205.9 905.699  42
   1  -2 -19 16770.9 552.636  38
   1  -2 -19 16974.9 864.232   2
  -1   2 -19 15907.3 480.176  27
   1  -2 -19 17419.8 532.237  15
   1  -2 -19 16044.0 495.697  40
  -1   2 -19 16156.4 531.436  47
   1  -2 -19 17831.9 501.185  45
  -1   2 -19 15910.6 529.627  57
  -1   2 -19 16260.8 528.689  10
  -1  -2  19 17222.4 894.272  30
  -1   2 -19 17779.4 555.731  38
  -1   2 -19 17232.2 521.689  15
  -1   2 -19 17585.6 520.565  40
  -1  -2  19 16446.6 444.750  48
  -1   2 -19 17422.0 966.135  42
   1  -2 -19 15610.1 523.881  57
  -1   2 -19 17247.0 482.101  45
  -1  -2  19 17522.5 837.654  55
  -1   2 -19 16500.3 527.182  34
  -1   2 -20 11873.5 401.463  15
  -1   2 -20 10711.8 406.587  10
   1  -2 -20 9757.79 417.194  47
  -1   2 -20 11328.1 376.035  49
  -1   2 -20 11834.8 368.540  45
  -1  -2  20 10471.8 357.670  51
  -1   2 -20 10979.8 420.686  38
  -1   2 -20 10300.3 398.108  34
  -1   2 -20 10627.9 410.546  47
   1  -2 -20 10998.6 421.737  38
   1  -2 -20 9838.98 395.139  57
  -1   2 -20 10569.8 409.432  57
   1  -2 -20 11807.0 379.675  45
   1  -2 -20 11346.0 402.105  27
  -1   2 -20 11584.6 396.362  40
  -1  -2  20 10487.9 352.611  23
  -1   2 -20 10681.6 362.173  27
   1  -2 -20 11141.2 398.596  15
  -1   2 -21 1282.31 136.889  10
  -1   2 -21 1262.73 115.206  49
   1  -2 -21 1139.14 134.916  38
  -1   2 -21 1386.58 117.079  45
  -1  -2  21 1496.86 119.740  51
   1  -2 -21 1442.13 129.001   8
  -1   2 -21 1399.30 139.562  34
  -1   2 -21 1393.80 146.189  38
   1  -2 -21 1462.05 127.564  45
   1   2  21 1393.06 94.7620  33
   1  -2 -21 1312.49 145.827  47
  -1   2 -21 1389.13 142.227  47
   1  -2 -21 1507.22 135.026  15
   1  -2 -21 1216.92 128.957  27
  -1   2 -21 1550.87 132.730  15
  -1   2 -21 1431.58 127.210  40
  -1  -2  21 1356.40 112.282  23
  -1   2 -21 1403.17 113.273  27
  -1   2 -21 1410.06 142.883  57
   1  -2 -22 1252.83 136.695  38
  -1   2 -22 1055.57 128.528  57
  -1   2 -22 1312.55 105.622  27
   1  -2 -22 1291.36 125.376  27
   1  -2 -22 1372.66 118.511  45
  -1   2 -22 1350.78 119.703  40
  -1   2 -22 1338.58 155.156  38
  -1   2 -22 1035.93 120.886  47
  -1  -2  22 1147.76 101.246  23
  -1   2 -22 1359.45 135.997  34
   1  -2 -22 1030.85 113.788  15
   1  -2 -22 1204.15 114.140   8
  -1   2 -22 1047.09 127.885  10
  -1   2 -22 1338.28 113.714  49
   1   2  22 1089.12 96.1451  48
  -1   2 -22 1307.99 110.789  45
  -1   2 -22 1323.58 121.668  15
  -1  -2  22 1250.72 105.027  51
  -1   2 -23 1888.88 159.781  57
  -1   2 -23 2213.11 149.106  15
  -1   2 -23 1827.24 153.783  10
   1  -2 -23 1860.34 137.588  15
  -1   2 -23 2064.14 131.224  49
  -1   2 -23 1735.30 148.367  47
   1  -2 -23 1734.94 154.668  58
   1  -2 -23 2092.09 140.703  45
  -1   2 -23 1929.28 168.325  38
  -1   2 -23 2185.02 135.624  45
   1  -2 -23 1900.13 145.764  27
   1  -2 -23 2005.01 167.542  38
  -1  -2  23 2000.21 125.611  23
  -1  -2  23 2172.47 134.405  51
  -1   2 -23 1992.15 121.899  27
   1  -2 -23 1935.23 134.260   8
  -1   2 -23 2013.04 141.346  40
   1   2  23 1924.10 116.558  48
  -1   2 -24 665.951 73.1572  45
   1   2  24 716.680 70.2693  48
   1  -2 -24 611.280 87.1185  27
   1  -2 -24 833.917 86.5893   8
  -1   2 -24 691.397 73.9466  49
  -1   2 -24 830.810 118.334  38
  -1   2 -24 554.031 74.4485  15
   1  -2 -24 775.346 81.7860  15
   1  -2 -24 638.271 100.038  38
  -1  -2  24 655.534 73.4383  51
  -1   2 -24 816.075 83.8339  40
  -1  -2  24 697.463 74.6881  23
   1  -2 -24 606.034 91.2433  58
  -1   2 -24 682.703 99.1380  57
   1  -2 -24 900.118 90.0165  45
  -1   2 -24 578.102 92.1432  47
  -1  -2  25 1178.93 83.2506  23
   1  -2 -25 1165.12 119.353  38
   1  -2 -25 1268.09 104.014  27
   1   2  25 1167.98 75.6891  48
  -1   2 -25 1233.56 92.2878  45
   1  -2 -25 1244.56 112.492  58
  -1   2 -25 1184.14 106.200   8
   1   2  25 1118.03 83.0602  51
   1  -2 -25 1235.84 94.7843   8
  -1   2 -25 1141.77 118.565  38
   1  -2 -25 1345.21 102.788  45
  -1  -2  25 1275.26 87.3444  51
   1  -2 -26 207.119 46.6249  27
   1  -2 -26 327.703 55.7861  45
  -1   2 -26 229.230 43.0803  45
   1  -2 -26 197.222 41.8811   8
  -1   2 -26 319.781 60.2775   8
  -1   2 -26 198.934 66.9947  38
   1  -2 -26 322.482 60.8429  58
   1   2  26 292.780 51.3739  23
  -1  -2  26 241.616 41.5427  23
   1  -2 -26 228.747 61.6943  38
  -1  -2  26 248.746 40.4923  51
   1   2  26 290.873 42.9474  51
  -1  -2  26 295.402 58.3933  37
   1   2  26 226.515 32.0840  48
  -1   2 -27 1137.83 92.5529  58
  -1   2 -27 1157.16 93.6118  38
   1   2  27 1118.22 59.1809  51
   1  -2 -27 1385.55 79.0744  27
  -1  -2  27 1216.44 61.3886  23
   1   2  27 1187.60 70.4797  23
  -1  -2  27 1380.23 83.4847  37
  -1   2 -27 1192.07 65.6574  45
   1  -2 -27 1295.71 82.0428  58
   1  -2 -27 1370.11 79.7224  45
  -1  -2  27 1207.65 58.8439  51
   1  -2 -27 1415.74 73.9976   8
  -1   2 -27 1407.93 88.2910   8
  -1   2 -28 912.059 66.5997  38
  -1   2 -28 1105.75 62.4176   8
   1  -2 -28 1145.36 59.9978  45
  -1  -2  28 1034.78 57.4569  60
  -1  -2  28 1134.91 59.9804  37
  -1   2 -28 1029.20 66.0878  58
   1   3 -28 4942.87 141.285   8
   1   3 -28 4858.51 155.642  58
   1   3 -27 590.179 54.2539   8
   1   3 -27 569.175 70.2737  58
  -1  -3 -27 592.650 54.0118  27
   1  -3  27 508.819 46.2172  37
   1   3 -27 536.593 47.8466  15
   1   3 -27 502.756 65.3170  38
   1  -3  27 638.514 53.0391  23
  -1  -3 -27 630.463 45.8669   8
   1  -3  27 540.753 50.7348  51
  -1  -3 -27 562.821 50.5020  45
   1   3 -26 1902.88 111.710  15
  -1  -3 -26 1622.70 101.905  38
   1   3 -26 1734.11 126.322  38
  -1  -3 -26 1729.81 94.4581   8
   1   3 -26 1763.45 127.689  58
   1  -3  26 1923.28 105.071  51
   1   3 -26 1733.31 103.631  40
   1  -3  26 1800.25 80.9650  48
  -1   3  26 1594.93 81.0776  23
   1  -3  26 1600.58 97.5414  23
  -1  -3 -26 1903.87 110.279  27
  -1  -3 -26 1822.75 101.088  45
   1   3 -26 1755.33 91.4398  49
   1  -3  26 1923.89 101.102  37
   1   3 -26 1858.32 111.097   8
   1   3 -26 1803.62 103.831  45
  -1  -3 -25 273.748 56.3708  58
   1   3 -25 285.832 73.3284  38
   1   3 -25 297.596 64.3579   8
   1   3 -25 343.376 60.2531  45
   1  -3  25 354.244 57.3762  37
  -1  -3 -25 359.555 67.5191  27
   1   3 -25 343.850 65.7835  40
  -1  -3 -25 250.395 62.3762  38
  -1  -3 -25 288.166 53.1964   8
   1  -3  25 251.647 55.1047  23
   1  -3  25 227.841 42.4912  48
   1  -3  25 317.097 56.1738  51
   1   3 -25 447.464 78.5726  15
   1   3 -25 312.323 54.2316  49
  -1   3  25 311.301 47.3571  23
  -1  -3 -25 345.875 59.0909  45
   1   3 -24 2722.84 185.932  38
  -1  -3 -24 2332.60 175.842  47
   1   3 -24 2936.65 169.124   8
   1   3 -24 2993.00 178.729  15
   1   3 -24 2737.87 155.128  49
   1  -3  24 2791.47 135.210  48
  -1  -3 -24 2544.75 147.170   8
  -1  -3 -24 2529.73 153.643  58
   1   3 -24 2862.95 155.251  45
  -1  -3 -24 2942.45 154.059  45
   1   3 -24 2820.89 169.112  40
   1  -3  24 2987.15 160.221  51
   1  -3  24 2685.88 148.879  23
  -1  -3 -24 2779.30 167.276  38
  -1  -3 -24 2721.07 162.655  27
   1   3 -23 952.500 101.155  49
   1   3 -23 912.253 106.417   8
  -1  -3 -23 827.346 105.779  57
   1   3 -23 913.270 118.679  15
  -1  -3 -23 951.814 109.893  38
  -1  -3 -23 1049.54 101.103  45
   1   3 -23 803.647 116.698  38
   1  -3  23 929.069 96.1899  23
   1  -3  23 974.623 86.2756  48
  -1  -3 -23 1040.26 114.933  27
   1   3 -23 945.088 116.816  40
  -1  -3 -23 665.330 115.509  47
   1   3 -23 844.483 96.8439  45
   1  -3  23 894.593 97.2684  51
   1   3 -22 6688.49 276.801  49
   1   3 -22 6839.00 306.253  15
  -1  -3 -22 6700.35 293.915  38
   1   3 -22 5974.70 299.634  38
   1  -3  22 6492.41 267.397  51
  -1  -3 -22 7007.98 270.849  45
  -1  -3 -22 5877.62 276.700  27
  -1  -3 -22 5833.75 305.820  47
   1  -3  22 6302.58 260.186  23
   1   3 -22 6776.61 266.181  45
   1   3 -22 6766.52 301.094  40
  -1  -3 -22 6431.43 281.859  21
   1  -3  22 6484.11 244.299  48
  -1  -3 -22 5867.40 276.150  57
   1   3 -22 6314.49 277.654   8
  -1  -3 -21 1483.64 140.551  27
  -1  -3 -21 1060.82 124.405  34
   1   3 -21 1229.73 134.220  40
   1   3 -21 1314.70 144.460  38
   1   3 -21 1216.56 121.797  49
   1   3 -21 1138.88 136.367  57
   1   3 -21 1297.32 117.839  45
   1  -3  21 1327.19 122.397  23
  -1  -3 -21 1388.35 136.891  21
   1  -3  21 1354.58 107.441  48
  -1  -3 -21 1114.87 117.886  10
  -1  -3 -21 1314.54 119.422  45
  -1  -3 -21 1249.22 131.782  38
  -1  -3 -21 1229.43 129.782  57
  -1  -3 -21 1239.53 153.349  47
   1   3 -21 1464.77 148.628  15
   1   3 -21 1213.18 125.011   8
  -1  -3 -20 6214.09 293.232  27
   1   3 -20 7471.77 322.524  40
  -1  -3 -20 6120.82 290.444  34
   1   3 -20 6596.00 314.168  57
   1   3 -20 7354.74 298.887  49
  -1  -3 -20 6687.16 300.381  57
  -1  -3 -20 6991.81 301.601  10
   1   3 -20 6883.66 324.320  38
   1  -3  20 7211.36 282.960  23
   1   3 -20 6392.21 295.717  47
   1   3 -20 7925.08 338.270  15
  -1  -3 -20 6566.03 307.827  21
   1  -3  20 7098.74 265.220  48
  -1  -3 -20 6796.00 305.521  38
  -1  -3 -20 6739.87 329.427  47
  -1  -3 -20 7610.58 289.226  45
   1   3 -20 7372.97 285.628  45
   1   3 -19 25799.6 768.915  47
   1   3 -19 30138.2 775.279  49
   1   3 -19 28960.1 809.074  38
  -1  -3 -19 29931.3 805.189  21
  -1  -3 -19 30291.6 750.150  45
  -1  -3 -19 28440.3 780.684  27
   1  -3  19 32237.0 1291.30  18
  -1  -3 -19 28182.9 776.318  57
  -1  -3 -19 28960.6 815.970  47
   1   3 -19 27027.4 787.831  57
  -1   3  19 29577.2 1257.31  30
   1  -3  19 29495.2 726.607  48
  -1  -3 -19 29378.0 789.211  38
   1   3 -19 29964.8 816.239  15
  -1  -3 -19 28651.2 771.791  10
   1  -3  19 28096.6 688.083  33
   1   3 -19 27238.2 780.120  10
   1   3 -19 30412.8 806.734  40
   1   3 -19 29759.1 707.849  24
   1   3 -19 30042.5 749.396  45
  -1  -3 -19 29087.4 784.332  34
  -1   3  19 29901.9 1179.00  18
   1   3 -18 18370.9 539.725  49
  -1  -3 -18 18905.7 519.209  45
   1  -3  18 18754.7 500.523  48
  -1  -3 -18 18085.7 550.550  38
  -1  -3 -18 18349.6 968.543  42
   1   3 -18 18476.6 562.603  40
  -1  -3 -18 17230.4 536.185  57
   1   3 -18 18930.6 578.330  15
  -1  -3 -18 18766.2 567.866  21
  -1  -3 -18 17840.5 573.763  47
  -1  -3 -18 16677.1 535.902  27
   1  -3  18 18591.0 944.033  18
  -1   3  18 18339.7 874.053  18
  -1  -3 -18 18965.1 951.597   2
   1   3 -18 16738.5 539.824  47
   1  -3  18 18016.7 468.046  33
   1   3 -18 19308.7 993.758  42
   1   3 -18 18746.4 514.171  45
   1  -3  18 17955.7 965.782  43
   1   3 -18 17761.6 563.803  38
  -1   3  18 18666.0 958.342  30
   1   3 -18 18763.3 487.439  24
  -1  -3 -18 17607.9 535.877  10
  -1  -3 -18 16972.3 536.902  34
  -1  -3 -18 16924.1 547.854  26
   1   3 -18 16689.9 551.967  57
   1   3 -18 17487.4 552.358  10
   1   3 -17 10001.3 378.984  57
   1  -3  17 10696.4 723.069  43
  -1  -3 -17 10839.8 351.045  41
  -1  -3 -17 10786.1 395.902  21
   1   3 -17 10543.3 343.451  45
   1   3 -17 10987.2 327.898  24
   1   3 -17 10491.7 387.988  38
   1   3 -17 11056.9 399.742  15
  -1  -3 -17 9904.79 369.997  27
   1   3 -17 9966.50 369.782  47
   1   3 -17 10783.8 369.260  49
  -1   3  17 11210.2 703.713  30
  -1  -3 -17 11130.0 701.082   2
   1  -3  17 10634.4 333.792  48
  -1  -3 -17 11127.1 371.608  10
   1   3 -17 11705.0 738.184  42
   1   3 -17 9427.78 370.987  34
  -1  -3 -17 11172.3 353.695  45
  -1  -3 -17 10442.8 384.323  26
   1  -3  17 9916.79 664.258  18
  -1  -3 -17 9976.71 387.693  47
  -1  -3 -17 10927.0 378.115  38
   1  -3  17 10138.4 606.359  56
   1   3 -17 10254.6 377.303  10
   1  -3  17 10527.1 311.013  33
   1  -3  17 10994.6 608.534  30
  -1  -3 -17 11295.4 722.805  42
   1   3 -17 11033.6 388.366  40
  -1  -3 -17 10442.5 372.179  34
  -1   3  17 10109.6 619.801  18
  -1  -3 -17 10477.8 369.049  57
   1   3 -16 32209.7 828.622  10
  -1  -3 -16 32937.7 815.242  57
   1   3 -16 30285.7 813.579  47
  -1  -3 -16 33078.4 810.702  10
  -1  -3 -16 31921.6 813.617  38
  -1  -3 -16 34993.9 1342.60  42
   1   3 -16 33963.0 841.759  40
   1   3 -16 32936.5 815.148  49
  -1  -3 -16 33743.9 1297.89   2
  -1  -3 -16 29577.8 809.925  27
   1   3 -16 32511.7 782.698  45
   1  -3  16 33741.5 1277.81  18
   1  -3  16 33079.5 774.166  48
  -1  -3 -16 30785.8 826.274  26
   1  -3  16 37118.0 1401.61  43
  -1  -3 -16 32327.2 845.219  47
  -1  -3 -16 33743.7 791.280  41
   1   3 -16 31253.5 832.948  57
   1   3 -16 33746.2 1321.12  42
   1  -3  16 35332.3 1176.61  30
  -1  -3 -16 34038.1 793.129  45
   1  -3  16 32340.0 1200.90  56
  -1   3  16 33482.7 1294.72  30
   1   3 -16 30855.0 819.331  34
  -1  -3 -16 31765.0 811.622  34
  -1  -3 -16 33559.5 848.669  21
   1   3 -16 32081.0 833.692  38
  -1   3  16 33747.4 1213.30  18
   1   3 -15 7874.30 446.213   2
  -1   3  15 7921.97 512.218  18
   1   3 -15 7770.41 565.691  42
   1  -3  15 7836.06 477.938  30
  -1   3  15 8102.14 559.370  30
   1  -3  15 7791.02 545.488  18
   1  -3  15 8235.46 527.321  56
  -1  -3 -15 8015.63 563.323   2
  -1  -3 -15 7975.84 575.096  42
   1  -3  15 8548.73 602.839  43
  -1   3  14 31597.5 1040.71  43
   1   3 -14 31913.2 1016.94   2
   1  -3  14 31108.2 1236.97  43
  -1   3  14 30619.7 1174.99  30
   1  -3  14 30381.5 1122.33  56
   1  -3  14 32441.9 1175.03  18
  -1  -3 -14 31776.9 1171.53   2
   1   3 -14 33822.0 1225.50  42
   1   3 -14 31062.0 1284.40  31
  -1  -3 -14 32105.5 1222.05  42
  -1   3  14 30694.5 1100.72  18
   1  -3  14 31817.8 1072.28  30
  -1   3  13 25370.5 921.174  18
  -1  -3 -13 25333.6 1011.20  42
  -1  -3 -13 24699.1 976.496   2
   1   3 -13 24775.8 831.969   2
   1   3 -13 25704.2 1003.62  42
  -1   3  13 24021.9 858.414  43
   1   3 -13 23475.7 1050.56  31
   1  -3  13 24463.7 1023.64  43
   1  -3  13 24334.2 956.530  18
   1  -3  13 26360.1 896.932  30
   1  -3  13 23672.6 939.840  56
  -1   3  12 66519.5 1777.64  18
  -1  -3 -12 65714.2 1761.21  44
   1   3 -12 68763.8 1874.94  42
  -1  -3 -12 66977.3 1858.87   2
   1   3 -12 69937.4 1682.23   2
  -1   3  12 66516.4 1727.62  43
   1   3 -12 61313.2 1944.47  31
   1  -3  12 66669.0 1725.78  30
   1  -3  12 67537.5 1927.65  43
   1  -3  12 66825.4 1837.12  18
  -1  -3 -12 65414.7 1885.92  42
   1  -3  11 5193.32 404.209  43
   1  -3  11 4977.15 359.490  18
  -1   3  11 5476.80 348.830  18
  -1  -3 -11 5341.87 385.624  42
  -1   3  11 5137.89 251.360  32
   1   3 -11 5178.76 296.749   2
   1   3 -11 5194.27 416.568  31
  -1  -3 -11 4545.38 323.166  44
   1   3 -11 5150.95 370.440  42
  -1   3  11 4833.80 312.534  43
   1   3 -11 5388.23 272.168  19
   1  -3  11 4849.75 311.870  30
  -1  -3 -11 5381.23 377.795   2
  -1   3  10 173503. 3667.73  32
  -1  -3 -10 177542. 3852.52  44
  -1   3  10 170041. 3795.18  43
   1  -3  10 180454. 3790.11  30
  -1   3  10 173102. 3847.35  18
  -1  -3 -10 177356. 3955.89  42
   1   3 -10 181970. 3745.14   2
   1  -3  10 173851. 3899.47  18
   1   3 -10 163264. 4016.36  31
  -1  -3 -10 177936. 3937.81   2
   1  -3  10 178468. 4017.12  43
   1   3 -10 183174. 3947.62  42
   1   3 -10 174161. 3711.35  19
   1   3  -9 17774.9 585.842  19
   1  -3   9 18499.7 607.795  30
   1  -3   9 19706.3 759.051  43
  -1  -3  -9 19093.5 726.349  42
   1   3  -9 19036.0 583.121   2
   1   3  -9 18572.1 763.424  31
   1  -3   9 18367.7 686.958  18
  -1   3   9 18427.1 624.622  43
   1   3  -9 19325.9 706.031  42
  -1  -3  -9 19731.3 714.740   2
  -1  -3  -9 17875.1 647.105  44
  -1   3   9 18670.5 656.926  18
  -1   3   9 17826.2 554.731  32
  -1  -3  -8 89137.1 2052.21  44
   1  -3   8 84332.0 1943.89  32
   1   3  -8 91914.2 2132.09  54
  -1  -3  -8 86006.3 2117.00  42
  -1  -3  -8 90074.3 2107.11   2
   1  -3   8 88881.0 1969.12  30
   1   3  -8 90288.2 1941.29   2
   1  -3   8 87279.4 2072.75  18
   1   3  -8 86976.4 2178.44  31
  -1   3   8 86634.0 2042.72  18
  -1   3   8 87813.3 1936.52  32
   1   3  -8 93828.6 2105.42  42
   1  -3   8 89251.4 2169.34  43
  -1   3   8 83829.9 1991.46  43
   1   3  -8 84862.3 1974.36  19
  -1   3   7 4793.88 231.463  32
  -1  -3  -7 5142.33 281.425  44
   1  -3   7 5087.64 289.267  18
   1   3  -7 5022.57 221.512   2
   1   3  -7 5217.24 262.029  19
   1  -3   7 5119.66 324.228  43
   1   3  -7 5242.57 332.450  31
   1   3  -7 4914.19 287.650  42
  -1  -3  -7 4627.70 294.865  42
   1   3  -7 4858.56 297.698  54
  -1   3   7 4656.56 246.952  43
  -1  -3  -7 5081.67 297.224   2
   1  -3   7 4811.15 234.412  30
   1  -3   7 4753.94 234.048  32
   1  -3   6 107283. 2250.25  30
   1  -3   6 106868. 2439.15  43
   1   3  -6 105977. 2324.74  19
   1   3  -6 104557. 2438.92  31
  -1   3   6 103923. 2291.93  43
   1   3  -6 107653. 2412.25  54
  -1  -3  -6 106384. 2353.79  44
   1   3  -6 109254. 2383.70  42
  -1  -3  -6 108114. 2395.56   2
  -1  -3  -6 104490. 2402.61  42
   1  -3   6 105714. 2363.49  18
   1   3  -5 43483.1 1122.72  54
   1  -3   5 44261.6 979.974  30
   1  -3   5 42963.0 1136.82  43
  -1  -3  -5 42341.6 1096.63   2
  -1  -3  -5 43602.9 1085.59  44
  -1   3   5 42844.2 1027.18  43
  -1  -3  -5 43186.6 1115.80  42
   1   3  -5 42849.7 1141.95  31
   1   3  -5 42812.3 1067.36  19
  -1  -3  -4 51072.7 1242.90  44
  -1  -3  -4 51260.0 1271.89  42
   1  -3   4 52953.1 1127.46  30
   1  -3   4 52134.6 1287.74  43
  -1  -3  -4 54929.7 1257.20  56
  -1  -3  -4 50947.3 1249.79   2
   1   3  -4 49925.5 1236.78  19
  -1  -3  -4 56692.9 1291.10   3
   1   3  -4 54993.1 1291.50  54
   1   3  -4 50067.4 1275.81  31
  -1  -3  -3 731223. 14110.7  56
   1  -3   3 720493. 14126.3  43
  -1  -3  -3 735520. 14103.3  44
  -1  -3  -3 689889. 14081.2   2
   1   3  -3 680971. 14106.6  31
  -1  -3  -3 698576. 14114.6  42
   1   3  -3 737481. 14145.9  54
  -1  -3  -2 143401. 3053.73  55
  -1   3   2 150034. 2958.38  54
   1   3  -2 137469. 2903.87   1
   1   3  -2 142983. 3096.80  54
   1   3  -2 145040. 3053.12  31
  -1  -3  -2 148904. 2950.06  20
  -1  -3  -2 147298. 3037.89   2
   1  -3   2 150537. 2920.28  30
   1  -3   2 147834. 2985.03   1
   1  -3   2 144603. 3066.63  43
  -1  -3  -1 474584. 9254.35  55
   1  -3   1 482559. 9227.18   1
   1   3  -1 448582. 9312.76  54
  -1   3   1 462334. 9182.45  54
  -1  -3  -1 467683. 9156.58  43
   1  -3   1 447972. 9240.84  44
  -1  -3  -1 454139. 9233.88   2
   1   3  -1 471995. 9238.42  31
  -1  -3  -1 474220. 9144.76  20
  -1   3   1 481581. 9182.62  20
   1  -3   1 441762. 9247.51  18
   1  -3   0 942726. 18145.6  56
  -1  -3   0 909434. 18076.9   2
  -1   3  -1 473228. 9294.16  20
   1  -3  -1 437849. 9404.34   2
  -1  -3   1 440825. 9345.12  43
   1  -3  -1 478456. 9377.86   1
  -1  -3   1 468688. 9323.42  55
  -1   3  -1 475082. 9330.68  54
   1   3   1 483588. 9391.07  19
   1   3   1 482391. 9264.72  31
   1  -3  -1 472836. 9356.43  56
   1   3   1 466922. 9416.05  54
  -1  -3   1 482853. 9263.16  20
  -1   3  -2 144102. 3025.69  20
   1   3   2 145973. 3077.62  19
  -1   3  -2 147892. 3063.47  54
   1   3   2 150896. 2942.19  31
   1   3   2 147323. 3128.38  54
  -1  -3   2 144401. 3095.96  43
   1  -3  -2 155473. 2990.16   3
  -1  -3   2 148620. 3085.78  18
  -1  -3   2 150160. 3027.35  55
   1  -3  -2 154269. 3045.71  56
  -1   3  -2 147964. 3008.13  42
   1  -3  -2 150539. 3118.12   1
  -1  -3   2 142751. 3093.77  30
   1  -3  -2 145940. 3135.77   2
  -1   3  -3 738675. 14459.4  20
   1  -3  -3 709462. 14401.5  42
  -1   3  -3 725833. 14435.0  42
   1  -3  -3 744029. 14414.1  56
  -1  -3   3 713167. 14497.9  30
  -1  -3   3 716057. 14536.5  43
   1   3   3 782058. 14476.8  19
  -1  -3   3 721465. 14490.1  18
  -1   3  -3 736431. 14494.4  54
   1  -3  -3 760292. 14561.9   2
   1  -3  -3 748512. 14546.5   1
  -1  -3   3 722994. 14424.4  55
  -1  -3   3 742976. 14538.8  56
  -1  -3   4 54040.0 1283.96  56
  -1  -3   4 54269.3 1187.45  55
  -1  -3   4 52550.0 1306.29  43
  -1  -3   4 51204.8 1244.85  30
   1  -3  -4 53596.7 1299.92   1
  -1   3  -4 54059.5 1216.39  42
   1   3   4 53613.0 1197.08  19
  -1   3  -4 50004.7 1228.85  20
   1  -3  -4 52085.0 1295.63   2
  -1  -3   4 52427.8 1245.04  18
  -1   3  -4 53143.9 1228.78  19
   1   3   4 51218.5 1243.04  32
   1  -3  -4 56546.5 1153.19  56
   1  -3  -4 50856.8 1182.58  42
  -1   3  -5 41852.2 1062.13  42
  -1  -3   5 42412.5 1077.57  18
   1   3   5 42550.9 999.442  19
   1  -3  -5 42676.0 1141.18   1
  -1  -3   5 44768.4 1097.01  30
   1   3   5 43240.4 1074.24  32
  -1  -3   5 43976.9 1107.39  56
   1  -3  -5 42727.0 1124.64   2
   1  -3  -5 42577.1 1032.73  42
  -1  -3   5 43685.0 1024.04  55
  -1   3  -5 43404.3 1033.97  19
   1  -3  -5 46262.2 963.178  56
  -1  -3   5 42278.4 1150.75  43
  -1  -3   6 103842. 2373.43  56
  -1  -3   6 107206. 2368.00  30
   1   3   6 101136. 2331.29  32
  -1   3  -6 103902. 2353.49  42
   1  -3  -6 103895. 2319.13  42
   1  -3  -6 105986. 2416.82   2
   1   3   6 107133. 2192.48  43
  -1  -3   6 107540. 2470.86  43
  -1   3  -6 107084. 2426.71  31
   1  -3  -6 108378. 2445.02   1
  -1   3  -6 107627. 2278.37  19
  -1  -3   6 106147. 2364.06  18
   1  -3  -6 112652. 2424.72  44
   1   3   6 108711. 2230.94  19
  -1  -3   6 109716. 2300.68  55
   1   3   7 4602.37 254.913  32
  -1  -3   7 4505.03 246.406  55
   1   3   7 4627.76 193.943  43
  -1   3  -7 4500.10 274.372  42
  -1  -3   7 4945.96 331.094  43
  -1   3  -7 4942.95 222.098  19
   1  -3  -7 4828.17 262.601  42
  -1  -3   7 4673.45 275.665  30
   1  -3  -7 4457.03 297.741   1
   1  -3  -7 5673.53 320.517  44
   1  -3  -7 4595.51 292.780   2
  -1  -3   7 5180.48 282.296  18
  -1   3  -7 4953.10 309.153  31
   1   3   7 5151.22 191.125  19
  -1  -3   7 4748.79 279.813  56
   1  -3  -8 92809.8 2120.49  44
   1  -3  -8 87260.8 2034.74  42
   1   3   8 84160.4 1986.50  32
   1  -3  -8 89859.1 2115.88   2
   1  -3  -8 86608.1 2137.31   1
   1   3   8 87331.8 1804.01  19
  -1   3  -8 85789.3 1883.98  19
  -1  -3   8 82334.5 2035.37  56
  -1   3  -8 85828.4 2123.64  31
  -1  -3   8 88852.8 2182.11  43
  -1  -3   8 88241.4 1995.51  55
  -1  -3   8 86023.0 2041.26  18
   1   3   8 88228.7 1891.71  43
  -1  -3   8 87736.3 2059.02  30
   1   3   8 87495.3 2087.24  18
  -1   3  -8 91606.8 2082.97  42
  -1   3  -9 18590.5 693.642  42
  -1  -3   9 19760.6 684.812  30
  -1  -3   9 20097.3 781.290  43
   1   3   9 18523.0 695.805  18
   1   3   9 19166.5 562.713  43
   1  -3  -9 19756.2 723.682   2
   1  -3  -9 18379.3 728.362   1
  -1  -3   9 19407.9 635.930  55
  -1  -3   9 18255.9 665.569  18
   1   3   9 18222.0 617.526  32
  -1  -3   9 18460.1 662.074  56
   1  -3  -9 19015.0 716.670  44
  -1   3  -9 18114.8 516.514  19
   1  -3  -9 18751.7 668.387  42
  -1   3  -9 17924.3 722.784  31
   1  -3 -10 179328. 3929.30   2
  -1  -3  10 182281. 3874.80  30
   1  -3 -10 166703. 3941.30   1
  -1   3 -10 178417. 3913.16  42
   1   3  10 175203. 3676.76  43
   1  -3 -10 171726. 3906.57  44
   1   3  10 168172. 3736.48  32
  -1  -3  10 173705. 3793.24  55
  -1   3 -10 169645. 3953.44  31
  -1  -3  10 171571. 3818.85  56
  -1  -3  10 179510. 4034.80  43
   1  -3 -10 179914. 3858.55  42
  -1  -3  10 171579. 3853.24  18
   1   3  10 178575. 3902.19  18
   1   3  11 5005.95 276.226  43
  -1  -3  11 5352.68 333.401  55
  -1  -3  11 5075.61 347.579  18
  -1   3 -11 4873.93 382.226  31
  -1  -3  11 5241.03 355.035  30
   1  -3 -11 5123.43 368.848   2
   1  -3 -11 5277.52 375.118  44
  -1   3 -11 4858.86 360.174  42
   1   3  11 4835.14 355.764  18
  -1  -3  11 5267.57 335.427  56
  -1  -3  11 4905.05 394.265  43
   1  -3 -11 4814.38 343.568  42
   1   3  11 4642.93 285.862  32
   1   3  12 63675.1 1652.93  32
   1  -3 -12 67320.7 1829.24  42
  -1  -3  12 67397.9 1756.31  55
  -1   3 -12 70752.4 1905.14  42
   1  -3 -12 69000.1 1872.46  44
  -1  -3  12 69294.8 1975.01  43
  -1  -3  12 64455.5 1733.91  56
  -1   3 -12 69461.8 1785.87   2
  -1   3 -12 64786.9 1922.67  31
   1   3  12 68503.1 1849.12  18
   1  -3 -12 68547.0 1875.58   2
  -1  -3  12 68196.0 1820.99  18
   1   3  12 65464.1 1628.57  43
  -1  -3  12 68285.9 1828.35  30
   1   3  13 25778.8 972.369  18
   1   3  13 23960.4 801.331  32
  -1  -3  13 24902.8 896.412  55
   1  -3 -13 24557.4 974.813   2
  -1  -3  13 25531.2 954.094  30
   1  -3 -13 24742.5 953.433  42
  -1   3 -13 26987.8 935.959   2
  -1   3 -13 23922.4 1027.50  31
  -1  -3  13 26107.4 1072.85  43
  -1  -3  13 24411.5 936.382  18
  -1  -3  13 24660.7 873.713  56
  -1   3 -13 25668.7 1009.05  42
  -1   3 -14 29262.6 1218.38  31
   1  -3 -14 31307.9 1149.45  42
  -1  -3  14 31612.4 1043.48  56
  -1   3 -14 33787.4 1237.28  42
   1   3  14 32696.7 1166.07  18
  -1  -3  14 31856.7 1082.14  55
  -1  -3  14 30698.7 1126.06  18
  -1  -3  14 33635.0 1297.47  43
   1   3  14 30924.2 954.849  32
  -1   3 -14 33872.2 1125.84   2
   1  -3 -14 32432.0 1185.93   2
  -1  -3  14 31028.6 1138.49  30
   1  -3 -15 7627.43 531.141  42
  -1   3 -15 8518.43 589.820  42
  -1  -3  15 8735.22 509.143  55
  -1   3 -15 7607.29 586.357  31
  -1   3 -15 8503.26 516.596   2
   1  -3 -15 7990.42 557.767   2
  -1  -3  15 8305.66 616.320  43
  -1  -3  15 8644.62 551.260  30
  -1  -3  15 7681.95 518.404  18
   1   3  15 9029.97 573.124  18
  -1   3 -16 31379.3 766.337  45
   1  -3 -16 32712.2 826.268  27
  -1  -3  16 35195.4 1266.94  30
  -1   3 -16 34117.1 826.379  40
  -1   3 -16 34100.7 842.497  38
   1  -3 -16 32267.7 840.405  21
   1  -3 -16 34407.5 1277.76  42
  -1   3 -16 31005.5 815.771  34
  -1   3 -16 31668.2 816.856  47
  -1   3 -16 35180.5 1201.08   2
   1  -3 -16 33856.4 795.745  41
  -1  -3  16 33076.2 1241.56  18
   1   3  16 33170.4 1253.80  18
  -1   3 -16 33915.4 808.906  49
  -1   3 -16 34773.1 1355.38  42
  -1   3 -16 32519.4 768.286  24
  -1  -3  16 35770.9 1191.60  55
   1  -3 -16 31141.2 818.048  34
   1  -3 -16 32510.4 841.610  38
  -1   3 -16 32772.4 829.259  10
   1  -3 -16 30880.0 854.886  47
  -1  -3  16 36204.3 1415.61  43
   1  -3 -16 34945.4 1293.83   2
  -1   3 -16 33483.1 833.132  57
   1  -3 -16 31247.6 813.236  10
  -1   3 -16 32257.2 1359.84  31
   1  -3 -16 30924.0 818.192  57
   1  -3 -16 33252.7 792.485  45
   1  -3 -17 11051.4 381.148  15
  -1   3 -17 10703.9 377.204  34
   1  -3 -17 11094.7 681.225  42
   1   3  17 11300.0 694.656  18
   1  -3 -17 10825.6 348.363  45
  -1   3 -17 11104.9 625.273   2
  -1   3 -17 11133.2 377.519  40
  -1   3 -17 10625.7 329.725  24
  -1   3 -17 10682.3 379.363  10
  -1  -3  17 10332.3 650.491  18
  -1   3 -17 10418.6 372.983  47
   1  -3 -17 10132.1 365.695  10
   1  -3 -17 10909.9 395.510  38
  -1   3 -17 10720.1 333.183  45
  -1  -3  17 10398.2 314.817  48
  -1   3 -17 10648.0 381.290  57
  -1   3 -17 11674.1 740.828  42
   1  -3 -17 10194.0 398.491  47
   1  -3 -17 11117.4 354.136  41
  -1   3 -17 11170.9 390.853  38
   1  -3 -17 9680.06 367.734  34
  -1  -3  17 10060.8 334.778  23
   1  -3 -17 11227.4 692.740   2
  -1  -3  17 10452.5 598.245  55
  -1   3 -17 10146.8 728.856  31
   1  -3 -17 10290.2 389.527  21
   1  -3 -17 10284.4 373.203  57
  -1  -3  17 10955.7 663.917  30
  -1  -3  17 11298.4 754.778  43
   1  -3 -17 10136.7 373.373  27
  -1   3 -17 11384.3 369.033  49
  -1  -3  18 18088.9 510.082  51
  -1   3 -18 18489.0 544.146  40
  -1  -3  18 17363.5 495.444  23
  -1   3 -18 17123.8 824.108   2
  -1   3 -18 18282.5 551.802  10
   1   3  18 18088.8 933.854  30
  -1   3 -18 17443.1 490.101  45
  -1   3 -18 16975.8 540.185  34
   1  -3 -18 19510.2 554.763  15
  -1  -3  18 16865.1 871.437  18
   1  -3 -18 18020.9 546.213  27
  -1   3 -18 17530.9 542.774  47
  -1  -3  18 19265.2 1017.50  43
  -1  -3  18 17943.2 896.731  30
   1  -3 -18 16599.8 536.153  57
   1  -3 -18 19083.9 518.285  45
   1  -3 -18 19866.3 955.452  42
   1  -3 -18 16129.5 562.207  47
  -1   3 -18 17921.9 559.336  38
  -1   3 -18 17191.2 546.656  57
  -1   3 -18 20427.6 1031.05  42
   1  -3 -18 17293.3 558.723  38
   1   3  18 18196.2 914.127  18
  -1   3 -18 19069.6 490.340  24
  -1   3 -18 18904.6 531.066  49
   1  -3 -18 17259.9 549.916  21
   1  -3 -18 17158.7 901.856   2
  -1  -3  18 17640.8 471.431  48
  -1   3 -19 31088.1 726.347  24
   1  -3 -19 31433.9 763.072  45
   1   3  19 31800.7 1280.84  30
   1  -3 -19 28905.1 812.256  38
  -1   3 -19 30020.8 799.250  15
  -1   3 -19 31179.5 825.787  38
  -1   3 -19 29069.3 733.265  45
  -1  -3  19 31271.1 1235.78  30
  -1   3 -19 31045.8 777.451  49
  -1  -3  19 28848.6 1199.85  18
  -1   3 -19 26899.3 780.916  47
  -1  -3  19 29388.1 750.052  51
  -1   3 -19 29073.2 798.236  10
  -1   3 -19 30915.9 795.833  40
   1  -3 -19 27850.9 822.478  47
   1  -3 -19 28346.1 793.285  21
  -1   3 -19 29961.5 799.341  34
  -1  -3  19 28494.8 735.485  23
   1  -3 -19 27654.7 785.340  57
  -1  -3  19 29087.9 704.573  48
   1   3  19 30332.9 1243.93  18
  -1   3 -19 29137.6 804.227  57
   1  -3 -19 29214.3 782.447  15
   1  -3 -19 29783.1 791.635  27
  -1  -3  20 6856.82 268.117  23
  -1   3 -20 7069.10 269.017  45
  -1   3 -20 6858.96 320.240  38
   1  -3 -20 7305.49 285.155  45
  -1  -3  20 7284.69 281.122  51
  -1   3 -20 6834.04 312.053  57
  -1   3 -20 7338.14 316.130  10
   1  -3 -20 7001.47 305.305  27
   1  -3 -20 7226.61 297.004  15
  -1   3 -20 7555.25 257.495  24
  -1   3 -20 7287.69 304.384  40
   1  -3 -20 6315.99 321.718  47
  -1   3 -20 6434.68 301.615  47
  -1   3 -20 7281.08 292.903  49
   1  -3 -20 6577.59 315.077  38
  -1   3 -20 6074.39 295.792  34
   1  -3 -20 7149.28 308.876  21
  -1   3 -20 7521.03 312.093  15
  -1  -3  20 7006.59 243.058  48
   1  -3 -21 1232.92 130.480  27
  -1   3 -21 1284.58 93.4102  24
  -1   3 -21 1501.18 137.138  15
   1  -3 -21 1108.90 106.835   8
  -1   3 -21 1457.28 150.816  38
  -1   3 -21 1333.89 121.620  49
   1  -3 -21 1130.20 136.153  38
   1  -3 -21 1411.41 129.361  15
  -1   3 -21 1123.61 126.974  34
   1  -3 -21 1148.13 139.751  47
  -1   3 -21 1211.43 130.571  47
  -1  -3  21 1233.00 108.017  23
   1  -3 -21 1427.74 136.130  21
  -1   3 -21 1208.11 128.805  10
  -1   3 -21 1344.94 111.747  45
   1  -3 -21 1286.07 118.398  45
  -1  -3  21 1368.55 115.809  51
  -1   3 -21 1419.83 130.017  40
  -1   3 -21 1152.73 133.139  57
   1   3  22 6195.06 212.848  33
  -1   3 -22 6486.21 249.410  45
  -1   3 -22 7125.36 290.507  15
  -1   3 -22 6706.45 270.109  49
  -1   3 -22 6441.51 277.476  40
  -1  -3  22 6217.11 246.278  23
  -1   3 -22 6050.03 287.436  10
  -1   3 -22 6640.24 313.739  38
   1  -3 -22 6212.93 262.082  15
  -1   3 -22 5661.11 274.889  47
  -1   3 -22 6042.02 292.598  57
   1  -3 -22 6563.21 282.973  27
   1  -3 -22 6737.65 266.068  45
  -1  -3  22 6796.36 260.957  51
   1  -3 -22 5893.59 292.471  38
   1  -3 -22 6542.90 261.084   8
   1  -3 -22 6001.11 287.846  58
  -1   3 -23 928.085 95.5475  49
  -1   3 -23 929.536 88.4917  45
   1  -3 -23 1026.51 113.807  27
  -1   3 -23 793.886 109.024  57
  -1   3 -23 1014.48 103.717  40
  -1   3 -23 978.438 103.762  15
  -1  -3  23 936.522 92.9226  23
  -1   3 -23 800.003 109.166  10
  -1  -3  23 1029.80 93.1952  51
   1   3  23 926.205 81.7342  48
  -1   3 -23 712.201 97.5421  47
   1  -3 -23 891.069 94.5927  45
   1  -3 -23 844.320 88.7410   8
  -1   3 -23 932.242 122.791  38
   1  -3 -23 950.818 112.481  58
   1  -3 -23 865.538 117.153  38
  -1   3 -24 3056.99 147.561  45
   1   3  24 2787.34 128.740  48
  -1   3 -24 2944.97 152.156  49
  -1   3 -24 2733.67 164.986   8
   1  -3 -24 2585.25 159.354  27
   1  -3 -24 3103.55 177.338  58
  -1  -3  24 2724.97 140.134  23
  -1  -3  24 2870.30 146.939  51
   1  -3 -24 2567.56 171.697  38
  -1   3 -24 2904.21 160.103  15
   1  -3 -24 2790.78 146.816   8
   1  -3 -24 3145.07 161.537  45
  -1   3 -24 2785.56 187.118  38
  -1   3 -24 2717.56 152.271  40
  -1   3 -24 2491.75 171.715  57
   1  -3 -25 310.091 67.1816  27
  -1  -3  25 316.161 61.7322  37
  -1   3 -25 376.603 53.4089  49
  -1  -3  25 305.322 50.1800  23
  -1   3 -25 300.850 52.9292  40
  -1   3 -25 385.154 85.9999  38
   1  -3 -25 251.022 65.1241  38
  -1  -3  25 344.354 54.5220  51
   1  -3 -25 406.934 57.3253   8
  -1   3 -25 346.959 50.2712  45
   1  -3 -25 353.144 68.2856  58
  -1   3 -25 259.393 61.0254   8
   1  -3 -25 374.983 63.7325  45
   1   3  25 308.029 42.0505  48
   1   3  26 1536.87 90.0235  23
   1   3  26 1549.92 70.7694  48
   1  -3 -26 1744.50 104.230  27
  -1   3 -26 1706.62 106.094   8
   1  -3 -26 1673.99 88.1175   8
  -1   3 -26 1729.43 90.2695  45
   1   3  26 1482.21 77.9343  51
   1  -3 -26 1841.78 107.215  58
  -1  -3  26 1523.16 84.1349  23
  -1   3 -26 1614.91 123.092  38
  -1  -3  26 1730.12 89.4885  51
  -1  -3  26 1781.37 107.282  37
   1  -3 -26 1867.24 104.938  45
  -1  -3  27 557.310 41.0862  51
   1  -3 -27 540.401 46.9134  58
  -1  -3  27 610.015 56.6449  60
  -1  -3  27 604.320 56.3021  37
   1   3  27 551.780 49.0952  23
   1  -3 -27 660.879 56.4050  27
  -1   3 -27 626.170 58.6464   8
  -1  -3  27 508.907 39.4349  23
   1  -3 -27 658.315 57.9485  45
  -1   3 -27 497.906 65.6272  38
   1  -3 -28 4995.51 136.522  45
  -1  -3  28 4641.67 136.918  60
   1   4 -27 1025.73 79.3742  38
  -1  -4 -27 1353.80 75.3951  27
   1   4 -27 1236.62 74.0596   8
  -1  -4 -27 1218.94 69.9245  45
   1  -4  27 1337.10 72.1115  51
   1  -4  27 1339.30 70.2044  23
   1   4 -27 1167.63 87.9916  58
  -1  -4 -26 1106.64 84.8625  27
  -1   4  26 988.534 59.2412  23
   1  -4  26 1079.46 72.6699  37
   1  -4  26 1202.47 82.0402  51
   1  -4  26 1158.73 79.4742  23
   1   4 -26 1147.47 99.4081  58
   1   4 -26 1023.17 73.3145  49
   1  -4  26 1059.50 59.5709  48
   1   4 -26 1344.67 94.2958  15
   1   4 -26 1139.25 84.3450   8
   1   4 -26 1038.65 83.3730  40
   1   4 -26 1063.18 95.9418  38
  -1  -4 -26 1111.35 80.2421  45
  -1  -4 -26 1141.66 65.3107   8
   1   4 -25 7736.08 251.385  45
   1   4 -25 7990.14 279.301  40
   1  -4  25 7882.55 255.305  23
   1  -4  25 8107.63 251.403  37
  -1  -4 -25 7653.00 268.108  27
   1   4 -25 7182.94 284.893  38
  -1  -4 -25 8021.82 255.005  45
   1  -4  25 7729.88 256.665  51
  -1  -4 -25 6722.13 244.100  38
   1   4 -25 7129.02 252.834  49
  -1  -4 -25 7423.51 235.713   8
   1   4 -25 7991.20 285.104  15
   1   4 -25 7837.32 266.906   8
   1  -4  25 7528.69 227.638  48
   1  -4  24 2741.32 151.741  51
  -1  -4 -24 2533.80 148.573  21
   1   4 -24 2915.27 171.668  40
   1  -4  24 2761.49 132.629  48
   1  -4  24 2896.14 147.389  37
   1   4 -24 2932.31 152.481  45
  -1  -4 -24 2558.11 176.268  47
   1   4 -24 2797.87 174.440  15
  -1  -4 -24 2643.64 159.926  27
  -1  -4 -24 2594.24 136.060   8
   1   4 -24 2609.52 171.861  38
   1  -4  24 2735.74 150.399  23
  -1  -4 -24 2294.07 142.706  38
  -1  -4 -24 2642.09 146.176  45
   1   4 -24 2560.23 150.660  49
   1   4 -24 2732.93 159.944   8
  -1  -4 -23 4567.28 253.743  47
   1  -4  23 5183.76 227.444  51
  -1  -4 -23 5429.13 224.845  45
   1   4 -23 5114.29 233.110  49
  -1  -4 -23 4712.96 224.810  38
   1  -4  23 5230.29 204.493  48
   1   4 -23 5505.31 257.229  40
   1   4 -23 5398.36 261.412  15
   1   4 -23 4991.87 255.236  38
   1   4 -23 5146.16 218.486  45
  -1  -4 -23 4961.38 238.163  27
   1  -4  23 5031.89 219.423  23
  -1  -4 -23 4685.06 231.676  21
   1   4 -23 5137.34 234.697   8
  -1  -4 -23 4533.62 208.650  58
   1   4 -22 16306.5 515.785  40
   1   4 -22 14573.7 509.296  38
  -1  -4 -22 16461.6 468.752  45
   1   4 -22 15802.5 487.971  49
  -1  -4 -22 14877.4 489.317  27
  -1  -4 -22 14676.5 516.153  47
  -1  -4 -22 14845.1 496.253  21
   1   4 -22 15484.5 417.592  24
   1  -4  22 16233.8 476.958  51
   1  -4  22 16091.2 468.218  23
   1   4 -22 16121.2 464.410  45
  -1  -4 -22 14642.3 459.663  58
  -1  -4 -22 14523.9 475.370  38
   1   4 -22 15632.6 484.021   8
   1   4 -22 16594.8 524.654  15
  -1  -4 -22 14450.8 472.137  57
   1  -4  22 15698.8 441.751  48
   1   4 -21 13684.4 429.309  45
  -1  -4 -21 13506.0 491.444  47
   1  -4  21 14202.8 435.841  23
   1   4 -21 14143.9 458.809  49
  -1  -4 -21 13296.7 451.828  38
   1   4 -21 14761.5 498.201  15
   1  -4  21 13749.1 441.380  51
   1  -4  21 14218.9 416.359  48
  -1  -4 -21 12843.9 467.808  21
   1   4 -21 13994.3 399.121  24
   1   4 -21 14682.5 489.498  40
   1   4 -21 13755.7 455.621   8
  -1  -4 -21 13918.4 466.658  27
  -1  -4 -21 14913.2 443.941  45
  -1  -4 -21 12666.9 445.616  34
   1   4 -21 13517.9 484.457  38
  -1  -4 -21 12756.3 442.737  57
   1   4 -20 1954.59 141.879  45
  -1  -4 -20 1968.01 156.677  38
  -1  -4 -20 2092.53 147.775  45
  -1  -4 -20 1863.86 161.695  27
   1  -4  20 2119.45 136.394  48
   1   4 -20 2107.86 171.640  40
   1  -4  20 1846.20 140.254  23
   1   4 -20 1775.00 150.085   8
   1  -4  20 1967.73 145.074  51
  -1  -4 -20 1941.25 170.549  21
   1   4 -20 2036.03 169.928  38
   1   4 -20 2134.36 157.243  49
   1   4 -20 1925.94 164.329  57
  -1  -4 -20 1937.15 171.529  47
  -1  -4 -20 1782.16 148.684  57
  -1  -4 -20 2128.51 158.283  34
   1   4 -20 2009.49 126.765  24
   1   4 -20 1986.83 171.844  15
  -1  -4 -20 2098.27 155.359  10
   1  -4  19 17379.0 490.606  48
  -1  -4 -19 18303.1 515.027  45
  -1  -4 -19 16871.9 518.206  10
   1   4 -19 17650.0 557.717  40
   1  -4  19 17006.1 455.716  33
   1   4 -19 14565.2 508.481  47
   1  -4  19 17205.0 917.759  18
   1   4 -19 18182.6 485.894  24
  -1  -4 -19 16777.3 540.199  27
   1   4 -19 17966.0 508.077  45
   1   4 -19 16567.6 544.599  57
  -1  -4 -19 17250.7 532.064  38
   1   4 -19 18212.3 496.545  46
   1   4 -19 17447.8 534.933  49
   1   4 -19 16518.8 550.581  38
   1  -4  19 17277.2 506.535  23
  -1  -4 -19 17723.7 571.880  47
  -1   4  19 17932.8 937.352  30
  -1   4  19 18025.8 861.009  18
  -1  -4 -19 17392.2 568.275  21
  -1  -4 -19 17056.5 527.691  57
  -1  -4 -19 16902.9 530.427  34
   1   4 -19 18102.0 572.382  15
  -1  -4 -18 4413.72 223.754  57
   1  -4  18 4720.34 465.857  18
   1  -4  18 4495.75 183.824  33
  -1  -4 -18 4827.89 260.201  47
   1   4 -18 5057.40 263.849  15
  -1   4  18 4950.32 474.767  30
   1   4 -18 4943.85 240.790  49
   1   4 -18 4294.07 242.591  38
  -1  -4 -18 4753.46 236.141  34
   1  -4  18 4671.59 208.114  48
   1   4 -18 5362.41 217.682  46
   1   4 -18 4894.28 218.669  45
  -1  -4 -18 4744.29 220.763  41
   1   4 -18 4140.74 219.324  47
  -1  -4 -18 4483.62 240.204  27
  -1  -4 -18 4634.34 458.332   2
   1   4 -18 4925.90 253.816  40
  -1  -4 -18 4836.19 230.797  10
   1   4 -18 4416.49 242.551  57
  -1  -4 -18 4748.20 235.084  38
   1   4 -18 4737.02 203.982  24
   1   4 -18 4807.16 485.017  42
  -1  -4 -18 4756.99 257.723  21
   1  -4  18 5252.58 520.528  43
  -1  -4 -18 4778.12 252.532  26
   1   4 -18 4502.65 238.001  10
  -1  -4 -18 5170.35 230.146  45
  -1   4  18 4774.62 415.091  18
  -1  -4 -18 4796.92 467.577  42
   1  -4  18 4823.53 223.083  23
  -1  -4 -17 20142.9 615.643  26
   1  -4  17 21637.4 565.016  48
   1  -4  17 20497.4 557.324  12
   1   4 -17 20898.0 612.112  10
  -1  -4 -17 21032.0 601.944  34
  -1  -4 -17 21498.0 605.057  38
   1   4 -17 21658.8 629.266  38
   1  -4  17 23269.0 1115.28  43
  -1  -4 -17 22038.5 595.552  10
   1  -4  17 21295.3 537.093  33
   1   4 -17 21931.8 632.183  40
  -1  -4 -17 22703.1 587.581  45
  -1  -4 -17 22277.7 1047.95   2
   1  -4  17 20844.2 573.069  23
  -1  -4 -17 20919.7 595.344  57
  -1   4  17 21227.6 1026.60  30
   1   4 -17 22754.1 1082.17  42
   1  -4  17 21000.0 949.493  56
  -1  -4 -17 21785.4 646.707  21
  -1  -4 -17 21103.3 637.777  47
   1   4 -17 22247.1 574.539  46
   1  -4  17 22840.4 1045.52  18
  -1  -4 -17 22322.8 586.555  41
  -1   4  17 21861.1 957.519  18
   1   4 -17 21542.7 609.486  49
  -1  -4 -17 22355.2 1060.27  42
   1   4 -17 21998.3 565.469  24
  -1  -4 -17 19871.1 604.252  27
   1   4 -17 21536.8 575.387  45
   1   4 -17 20819.3 618.052  57
   1  -4  16 10737.1 349.181  23
   1   4 -16 11343.4 378.605  49
  -1  -4 -16 10419.9 380.641  26
   1  -4  16 10694.9 675.695  18
   1  -4  16 10089.3 333.704  12
   1  -4  16 11470.4 748.958  43
   1  -4  16 10908.9 317.698  33
  -1  -4 -16 11739.6 358.894  45
  -1  -4 -16 10862.4 690.322   2
  -1  -4 -16 10807.7 358.722  10
  -1  -4 -16 10489.4 370.978  27
   1   4 -16 11219.5 708.845  42
  -1  -4 -16 11363.4 358.150  41
  -1   4  16 11162.2 638.750  18
   1   4 -16 11708.2 353.334  46
   1   4 -16 10441.4 380.659  57
  -1  -4 -16 11541.0 374.826  38
   1   4 -16 11620.0 387.041  10
   1   4 -16 11059.4 391.253  40
  -1  -4 -16 11558.6 374.263  34
  -1  -4 -16 11778.4 411.966  21
   1  -4  16 10758.2 338.615  48
   1  -4  16 10463.4 636.057  56
  -1  -4 -16 11012.2 396.012  47
   1   4 -16 10756.7 343.481  45
  -1  -4 -16 11082.3 708.820  42
   1   4 -16 10696.7 383.000  38
   1   4 -16 11846.8 346.241  24
  -1   4  16 10820.3 686.493  30
  -1  -4 -16 10499.0 358.570  57
   1   4 -16 9610.77 363.410  34
   1  -4  15 4700.01 190.058  48
   1  -4  15 4672.61 426.974  18
   1  -4  15 4991.39 481.696  43
  -1  -4 -15 4358.77 218.987  26
   1   4 -15 4680.70 486.749  31
   1  -4  15 4536.62 406.010  56
  -1  -4 -15 4673.57 438.816  42
  -1  -4 -15 4751.13 201.170  45
   1   4 -15 5074.24 231.724  40
   1  -4  15 4857.54 362.828  30
   1   4 -15 4774.49 217.417  49
  -1  -4 -15 4459.01 224.380  47
  -1   4  15 4802.23 435.212  30
   1   4 -15 4593.10 192.070  45
  -1  -4 -15 4672.64 433.609   2
  -1  -4 -15 4672.10 200.124  41
   1   4 -15 5350.38 468.254  42
  -1   4  15 4771.83 401.452  18
  -1  -4 -14 11900.5 692.997  42
  -1  -4 -14 12427.0 688.753   2
   1   4 -14 11826.3 685.700  42
   1  -4  14 12282.5 731.601  43
   1   4 -14 11055.2 730.519  31
   1  -4  14 10473.7 623.253  56
   1  -4  14 11649.7 565.614  30
  -1   4  14 11478.6 615.621  18
   1  -4  14 11717.1 660.026  18
  -1  -4 -14 12851.8 631.218  44
  -1  -4 -13 20220.3 832.722  44
   1   4 -13 20192.6 718.783   2
   1  -4  13 20351.4 873.299  18
   1  -4  13 21748.2 972.194  43
   1  -4  13 19230.0 861.691  56
   1  -4  13 21223.6 773.972  30
   1   4 -13 21032.3 907.498  42
  -1  -4 -13 20632.4 904.314   2
  -1  -4 -13 21359.0 921.793  42
   1   4 -13 19833.7 975.324  31
  -1   4  13 20393.9 829.561  18
  -1  -4 -12 11751.6 618.571   2
  -1   4  12 11507.7 444.495  32
   1   4 -12 11623.1 619.720  42
   1   4 -12 11124.2 670.320  31
   1  -4  12 11398.3 513.964  30
  -1  -4 -12 11063.6 560.565  44
  -1  -4 -12 10985.7 610.407  42
   1   4 -12 11300.2 476.187   2
   1  -4  12 11300.0 652.285  43
   1  -4  12 10474.1 586.259  56
  -1   4  12 10560.0 548.594  18
   1  -4  12 11191.7 598.066  18
   1  -4  11 32710.6 969.332  30
   1   4 -11 31938.4 1184.15  31
  -1   4  11 31339.1 890.618  32
  -1   4  11 31672.4 1036.92  18
   1   4 -11 32262.2 919.481   2
   1  -4  11 31534.6 1098.86  56
   1  -4  11 32401.6 1165.10  43
   1  -4  11 32470.0 1088.42  18
  -1  -4 -11 33219.5 1121.15   2
  -1  -4 -11 32990.0 1053.40  44
   1   4 -11 31499.7 918.864  19
  -1  -4 -11 31568.0 1109.76  42
  -1   4  11 30210.5 912.934  43
   1   4 -11 34978.8 1125.45  42
   1   4 -10 15644.8 656.952  42
   1  -4  10 14076.8 646.847  56
   1  -4  10 14388.6 690.620  43
  -1   4  10 14225.9 519.636  43
  -1  -4 -10 14108.0 608.814  44
   1   4 -10 14649.4 513.056   2
  -1   4  10 15186.8 525.639  32
   1   4 -10 14574.9 544.658  19
  -1  -4 -10 14288.9 646.346   2
  -1  -4 -10 14104.3 654.129  42
   1   4 -10 13328.0 693.696  31
   1  -4  10 14329.1 536.910  30
  -1   4  10 14018.1 600.940  18
   1  -4  10 14347.4 629.257  18
  -1   4   9 4959.86 315.084  18
   1   4  -9 5117.57 339.243  42
  -1  -4  -9 5104.75 355.948  42
   1  -4   9 4871.37 333.623  18
   1   4  -9 4975.56 288.977  19
   1  -4   9 4910.40 271.112  30
   1  -4   9 5080.91 375.924  43
  -1  -4  -9 4916.21 325.364  44
  -1   4   9 5018.71 263.862  43
   1   4  -9 5113.46 257.194   2
   1  -4   9 4602.75 340.752  56
   1   4  -9 4841.87 380.884  31
  -1  -4  -9 5203.33 354.441   2
  -1   4   9 4595.05 262.017  32
   1  -4   8 30166.3 994.310  56
   1   4  -8 32197.1 904.505  19
   1  -4   8 30079.6 954.269  18
  -1  -4  -8 32476.8 995.527   2
   1   4  -8 33864.7 994.465  42
  -1   4   8 28851.8 851.688  32
  -1   4   8 29863.2 828.341  43
   1  -4   8 30409.4 836.918  30
   1   4  -8 31823.7 1047.85  31
  -1  -4  -8 32391.8 961.084  44
   1  -4   8 32217.8 1040.81  43
  -1  -4  -8 31414.3 991.759  42
   1   4  -8 34104.0 1023.76  54
  -1  -4  -7 111955. 2580.70  44
   1   4  -7 113064. 2535.91  19
   1   4  -7 115807. 2601.00  42
  -1  -4  -7 116876. 2632.57  42
   1  -4   7 114317. 2433.01  30
   1   4  -7 119527. 2658.04  54
   1  -4   7 115673. 2680.14  43
   1  -4   7 111880. 2584.38  18
   1  -4   7 109011. 2631.08  56
  -1  -4  -7 113154. 2615.06   2
  -1   4   7 114600. 2440.67  43
   1   4  -7 108248. 2664.25  31
   1  -4   6 26891.3 680.196  30
  -1  -4  -6 26088.4 798.925  44
  -1  -4  -6 27008.8 821.975   2
   1   4  -6 26809.6 845.072  54
   1   4  -6 25791.8 852.147  31
   1  -4   6 26420.3 855.234  43
   1   4  -6 25584.2 776.549  19
   1  -4   6 26011.3 796.786  18
  -1   4   6 26040.6 691.170  43
  -1  -4  -6 27463.4 837.048  42
   1  -4   6 26188.6 843.917  56
   1  -4   6 26200.1 634.081   1
  -1  -4  -5 4032.71 248.531  44
   1   4  -5 4212.25 276.204  31
   1   4  -5 4180.38 273.046  54
   1  -4   5 4185.99 250.532  18
   1   4  -5 4220.07 254.601  19
   1  -4   5 3822.19 264.804  56
   1  -4   5 4429.79 283.524  43
  -1  -4  -5 3999.54 252.395   2
   1  -4   5 4230.01 180.817  30
   1  -4   5 4232.72 170.096   1
  -1   4   5 3903.44 197.574  54
  -1  -4  -5 4126.12 246.192  56
  -1   4   5 4196.06 195.838  43
  -1  -4  -5 3942.65 250.837  42
   1  -4   4 5541.45 298.551  43
   1  -4   4 5548.45 205.174   1
   1   4  -4 5580.26 293.358  19
   1   4  -4 5436.90 291.690  31
  -1  -4  -4 5674.86 286.001   2
  -1  -4  -4 6002.01 302.697   3
   1  -4   4 5372.89 198.482  30
   1  -4   4 5016.64 290.497  56
   1  -4   4 5599.59 281.018  18
  -1   4   4 5744.34 229.011  54
   1   4  -4 5746.79 306.997  54
  -1  -4  -4 5681.79 285.044  56
  -1  -4  -4 5306.67 284.758  44
   1   4  -3 121895. 2690.21  54
  -1   4   3 118466. 2527.46  54
  -1  -4  -3 119423. 2630.28   2
   1  -4   3 119788. 2652.20  43
  -1  -4  -3 121185. 2658.11  44
   1  -4   3 123461. 2632.74  18
  -1  -4  -3 131178. 2674.84  56
   1   4  -3 128947. 2672.07  19
   1   4  -3 110156. 2626.81  31
   1  -4   3 123472. 2480.48  30
   1  -4   3 122953. 2516.15   1
  -1  -4  -3 125318. 2675.17   3
   1   4  -2 56021.7 1299.16  31
   1  -4   2 55093.4 1313.57  43
   1  -4   2 55844.0 1173.38  30
  -1  -4  -2 53638.3 1296.15   2
   1  -4   2 58024.8 1235.65   1
   1   4  -2 56355.9 1361.74  54
  -1  -4  -2 52243.9 1322.78  44
  -1  -4  -2 55538.1 1346.63  56
   1  -4   2 55601.9 1313.80  18
  -1  -4  -2 54590.5 1344.29   3
  -1   4   2 56012.7 1224.12  54
  -1   4   2 56379.4 1192.19  20
  -1  -4  -2 53000.6 1290.81  55
  -1  -4  -1 21137.2 636.659  30
  -1  -4  -1 22025.6 497.812  43
  -1  -4  -1 20176.1 641.247   3
   1   4  -1 22246.0 665.419  54
  -1   4   1 21889.6 560.073  54
  -1  -4  -1 20745.7 589.923   2
   1  -4   1 21137.5 640.774  56
   1  -4   1 20701.8 613.757  18
  -1  -4  -1 21282.4 587.561  55
   1   4  -1 21398.3 589.564  31
   1  -4   1 23813.3 590.700   1
  -1   4   1 21877.6 621.305  31
  -1   4   1 21976.9 508.316  20
   1  -4   1 20783.9 606.722  44
  -1   4   0 955282. 18741.0  31
   1  -4   0 930859. 18698.9   1
   1  -4   0 973914. 18758.9  56
  -1  -4   0 899762. 18666.7   2
   1  -4   0 947550. 18741.7  44
  -1  -4   0 999999. 18766.7  30
   1   4   0 960598. 18656.3  31
  -1  -4   0 953396. 18670.7  55
   1   4   0 958034. 18793.1  54
  -1  -4   1 21608.4 578.942  43
  -1  -4   1 21509.6 471.279  20
  -1   4  -1 20917.7 623.369  31
   1  -4  -1 20859.5 648.176   2
   1  -4  -1 21748.5 631.229  44
   1  -4  -1 21034.2 611.656  56
   1  -4  -1 21403.6 615.516   1
  -1   4  -1 21509.5 518.087  20
  -1  -4   1 22184.1 555.994  55
   1   4   1 21914.4 526.670  31
  -1   4  -1 21220.9 580.904  54
   1   4   1 21291.2 640.587  19
   1   4   1 20922.7 650.345  54
  -1  -4   1 21798.4 629.218  30
  -1   4  -2 57079.2 1220.62  42
   1  -4  -2 57374.5 1344.05   1
  -1  -4   2 55679.4 1228.50  55
  -1  -4   2 53897.2 1301.84  43
   1  -4  -2 56328.6 1224.69   3
  -1   4  -2 54683.3 1333.86  31
   1   4   2 56153.2 1175.10  31
   1  -4  -2 55554.9 1285.65  56
  -1  -4   2 56362.6 1327.23  18
  -1  -4   2 54538.0 1316.58  30
   1   4   2 54998.0 1353.45  54
  -1   4  -2 55707.8 1220.19  20
   1  -4  -2 55201.9 1365.92   2
  -1   4  -2 54963.8 1293.29  54
   1   4   2 55636.2 1325.49  19
   1   4   3 125043. 2663.11  19
  -1  -4   3 120481. 2677.89  18
  -1   4  -3 123281. 2692.77  19
  -1  -4   3 121280. 2691.43  43
  -1   4  -3 117527. 2656.77  54
   1   4   3 123880. 2714.58  54
   1  -4  -3 133047. 2567.86   3
   1  -4  -3 124011. 2740.46   2
  -1  -4   3 122859. 2670.98  30
   1  -4  -3 127139. 2610.67  56
  -1   4  -3 127802. 2590.27  42
   1   4   3 124297. 2492.34  31
  -1  -4   3 126608. 2735.41  56
   1  -4  -3 123683. 2712.39   1
  -1   4  -3 120236. 2700.89  31
  -1   4  -3 121626. 2591.14  20
  -1  -4   3 120788. 2562.47  55
  -1  -4   4 5306.62 272.138  30
   1   4   4 5751.79 301.834  54
  -1   4  -4 5726.98 248.196  42
   1  -4  -4 6079.05 308.693  44
  -1  -4   4 5904.82 307.414  43
   1   4   4 5858.86 176.806  31
   1  -4  -4 5728.04 318.059   2
  -1  -4   4 5477.66 221.639  55
   1  -4  -4 5496.87 229.629  42
   1   4   4 5832.11 267.434  19
  -1  -4   4 5615.84 306.212  56
   1  -4  -4 5322.41 303.397   1
   1  -4  -4 6051.15 237.748  56
  -1   4  -4 5784.07 303.811  31
   1   4   4 4965.81 270.966  32
  -1  -4   4 5430.12 278.397  18
  -1   4  -4 5306.25 273.979  19
  -1   4  -4 5677.67 286.042  54
  -1  -4   5 4301.41 247.432  30
  -1   4  -5 3940.49 227.711  42
   1  -4  -5 4012.67 275.876   1
   1   4   5 4325.40 249.996  32
  -1  -4   5 4038.21 263.211  56
   1  -4  -5 5070.59 207.183  56
   1   4   5 4058.20 221.149  19
   1  -4  -5 4258.84 278.841   2
   1  -4  -5 4738.59 280.672  44
   1  -4  -5 4001.97 208.568  42
  -1  -4   5 4412.51 201.772  55
  -1   4  -5 4825.48 284.825  31
  -1  -4   5 4337.04 281.384  43
  -1  -4   5 4371.04 255.390  18
  -1   4  -5 3888.39 234.205  19
  -1   4  -6 27992.7 793.860  42
  -1  -4   6 26458.1 805.669  18
   1  -4  -6 27651.2 849.391  44
   1  -4  -6 28565.2 687.020  56
  -1  -4   6 26638.9 874.629  43
  -1  -4   6 26768.3 837.411  56
  -1  -4   6 27625.5 718.161  55
   1   4   6 27009.0 728.046  19
  -1   4  -6 26252.7 760.734  19
   1  -4  -6 28433.6 871.445   2
   1   4   6 27715.4 801.945  32
   1  -4  -6 26940.4 873.009   1
  -1  -4   6 26736.5 799.980  30
   1  -4  -6 26439.3 751.284  42
  -1   4  -6 25709.5 851.635  31
  -1   4  -7 115464. 2585.38  42
  -1  -4   7 115344. 2598.22  18
   1  -4  -7 121357. 2666.63  44
   1  -4  -7 117297. 2679.81   2
   1   4   7 114530. 2442.64  19
   1  -4  -7 116325. 2700.83   1
  -1   4  -7 114004. 2681.06  31
   1   4   7 114406. 2565.11  32
  -1  -4   7 115531. 2709.54  43
  -1   4  -7 113422. 2495.05  19
  -1  -4   7 112035. 2581.36  30
  -1  -4   7 113660. 2630.62  56
   1  -4  -7 109579. 2533.97  42
  -1  -4   7 117396. 2479.16  55
  -1   4  -8 31978.4 1035.45  31
  -1  -4   8 33074.0 1064.14  43
   1   4   8 30974.5 920.042  32
   1  -4  -8 32241.9 1014.84   2
   1  -4  -8 32135.0 1000.74  44
   1  -4  -8 30505.9 1026.28   1
  -1  -4   8 31403.1 978.109  56
  -1   4  -8 30859.9 846.555  19
  -1   4  -8 30820.3 949.359  42
   1  -4  -8 30630.9 913.072  42
  -1  -4   8 32019.5 951.565  30
  -1  -4   8 31831.2 862.696  55
  -1  -4   8 30378.0 948.481  18
   1   4   8 32403.0 790.327  19
   1  -4  -9 5616.68 372.875   2
  -1   4  -9 5392.26 344.466  42
   1   4   9 5075.89 303.072  32
  -1  -4   9 4918.54 329.453  18
  -1  -4   9 5336.87 390.893  43
  -1   4  -9 5282.08 260.945  19
  -1  -4   9 4646.73 274.944  55
   1  -4  -9 5065.18 377.219   1
  -1  -4   9 5600.20 335.444  30
  -1  -4   9 4984.41 329.819  56
  -1   4  -9 4791.40 364.720  31
   1   4   9 5636.82 365.892  18
   1  -4  -9 6290.96 386.781  44
   1  -4  -9 5013.40 315.880  42
  -1  -4  10 14280.1 618.241  56
   1  -4 -10 14783.3 605.636  42
   1  -4 -10 13288.0 660.575   1
   1   4  10 14139.8 561.592  32
  -1  -4  10 14395.8 620.734  18
   1  -4 -10 15414.1 663.494  44
   1  -4 -10 14845.4 669.767   2
  -1  -4  10 14633.9 545.201  55
   1   4  10 14436.7 641.396  18
  -1  -4  10 14825.8 617.409  30
  -1  -4  10 14660.2 701.302  43
  -1   4 -10 15637.2 655.843  42
  -1   4 -10 14348.3 473.213  19
  -1   4 -10 13764.1 677.215  31
   1   4  11 32579.8 1089.40  18
  -1  -4  11 30715.6 1037.22  56
   1  -4 -11 31992.4 1052.78  42
   1  -4 -11 29346.0 1115.73   1
  -1   4 -11 31750.8 1155.34  31
  -1  -4  11 33553.4 1068.69  30
  -1  -4  11 32731.2 976.973  55
  -1   4 -11 33551.5 1110.12  42
  -1  -4  11 31541.6 1056.57  18
   1   4  11 31413.8 968.235  32
   1  -4 -11 32478.1 1119.60   2
   1  -4 -11 32655.6 1106.85  44
  -1  -4  11 32937.3 1192.53  43
  -1  -4  12 11099.5 578.727  18
   1  -4 -12 10876.7 564.617  42
  -1  -4  12 10852.9 550.804  56
   1   4  12 10686.9 494.805  32
  -1   4 -12 11121.9 602.102  42
   1  -4 -12 10687.3 589.728  44
   1  -4 -12 11344.2 618.625   2
  -1  -4  12 11570.1 580.802  30
   1   4  12 11279.2 591.800  18
  -1  -4  12 11147.2 658.809  43
  -1   4 -12 11619.6 659.971  31
  -1  -4  12 11358.3 518.983  55
  -1  -4  13 21410.7 878.518  18
   1  -4 -13 20502.8 895.061  44
  -1   4 -13 22102.8 987.375  31
  -1  -4  13 21611.8 875.614  30
  -1   4 -13 22498.6 841.313   2
   1   4  13 21649.4 759.162  32
   1  -4 -13 21237.1 867.036  42
   1  -4 -13 21199.6 920.094   2
  -1  -4  13 21733.9 787.705  55
  -1  -4  13 21746.4 990.301  43
   1   4  13 19971.9 869.040  18
  -1  -4  13 20442.7 824.619  56
  -1   4 -13 21016.1 916.121  42
  -1  -4  14 11712.4 644.454  18
   1   4  14 12405.8 670.738  18
  -1   4 -14 11168.4 589.900   2
   1   4  14 11671.5 525.995  32
  -1  -4  14 12260.4 651.397  30
   1  -4 -14 12270.9 694.455   2
  -1   4 -14 12550.7 702.940  42
  -1  -4  14 11453.7 589.597  56
   1  -4 -14 11671.0 639.130  42
  -1  -4  14 12316.9 743.531  43
  -1  -4  14 12651.7 588.633  55
  -1   4 -14 12107.8 738.467  31
   1  -4 -15 4505.61 234.336  47
  -1  -4  15 5565.44 385.593  55
   1  -4 -15 4559.12 219.565  27
  -1   4 -15 5682.68 485.848  42
   1  -4 -15 4959.44 204.028  41
  -1   4 -15 4820.92 213.860  49
  -1   4 -15 4804.17 225.604  38
  -1  -4  15 4630.50 202.082  51
  -1  -4  15 5594.43 510.905  43
   1   4  15 5367.66 438.589  18
   1  -4 -15 5119.85 206.530  45
  -1  -4  15 5656.90 442.990  30
  -1   4 -15 4596.35 459.341  31
   1  -4 -15 5268.84 430.506  42
   1  -4 -15 4730.04 435.038   2
  -1  -4  15 5124.71 426.596  18
  -1   4 -15 4952.98 387.779   2
   1  -4 -16 10982.0 699.952   2
  -1   4 -16 10583.9 329.463  45
   1  -4 -16 11923.9 361.497  41
   1  -4 -16 11282.8 354.683  45
  -1   4 -16 11245.4 387.931  38
  -1   4 -16 11185.1 343.709  24
  -1   4 -16 11475.4 616.987   2
   1  -4 -16 10144.3 365.919  34
  -1   4 -16 11647.6 376.277  49
  -1   4 -16 11662.0 387.678  40
   1  -4 -16 11311.6 384.348  27
  -1  -4  16 11784.5 687.403  18
  -1  -4  16 11000.8 325.474  48
   1   4  16 11254.4 683.501  18
   1  -4 -16 10306.0 366.081  57
  -1   4 -16 9801.60 719.844  31
   1  -4 -16 10488.3 398.676  47
  -1  -4  16 11030.2 355.282  51
   1  -4 -16 12068.1 683.514  42
  -1  -4  16 12120.7 781.510  43
   1  -4 -16 10525.2 400.399  21
   1  -4 -16 11094.0 373.865  15
  -1  -4  16 11930.3 676.636  30
  -1  -4  16 11050.7 343.879  23
  -1   4 -16 10500.9 368.992  34
  -1   4 -16 11545.2 732.704  42
  -1   4 -16 11389.8 384.187  57
  -1   4 -16 11411.0 341.077  46
  -1   4 -16 11399.9 380.215  10
   1  -4 -16 11040.0 390.012  38
  -1  -4  17 22973.4 994.390  30
  -1  -4  17 22325.9 585.738  51
  -1  -4  17 21361.3 984.399  18
  -1   4 -17 22304.3 605.388  49
  -1   4 -17 22245.8 567.009  24
   1  -4 -17 22215.1 582.780  41
  -1   4 -17 21404.9 620.603  38
   1  -4 -17 21528.7 641.866  21
   1  -4 -17 22182.0 582.456  45
  -1   4 -17 20895.9 608.929  10
  -1   4 -17 20260.2 602.932  34
   1  -4 -17 21871.8 990.816  42
  -1  -4  17 21332.1 565.264  23
   1   4  17 22890.3 1024.52  18
  -1   4 -17 19963.5 591.521  47
   1  -4 -17 21115.8 621.605  38
  -1   4 -17 22022.5 617.276  40
   1  -4 -17 21461.2 1022.33   2
  -1   4 -17 20378.9 549.270  45
  -1   4 -17 20315.9 608.079  57
   1  -4 -17 20380.2 597.177  57
  -1  -4  17 25657.9 1180.52  43
   1  -4 -17 21702.3 602.149  15
  -1   4 -17 23121.9 932.121   2
  -1  -4  17 20813.9 540.556  48
   1  -4 -17 19370.2 628.607  47
  -1   4 -17 22941.0 1084.83  42
  -1   4 -17 20787.8 1101.58  31
  -1   4 -17 22066.2 559.118  46
   1  -4 -17 21076.8 611.211  27
   1  -4 -18 4685.54 264.051  47
  -1   4 -18 5036.19 254.656  38
  -1   4 -18 4653.10 202.682  45
  -1  -4  18 4843.13 496.440  43
  -1  -4  18 5051.90 224.482  51
  -1   4 -18 4767.64 242.727  57
  -1  -4  18 5024.55 458.193  18
  -1   4 -18 4951.10 233.926  49
  -1   4 -18 5064.79 212.131  24
   1  -4 -18 4562.53 236.378  27
  -1   4 -18 4656.56 235.385  34
  -1   4 -18 4673.98 243.504  40
   1  -4 -18 5444.49 246.269  15
   1   4  18 4993.69 466.326  30
  -1   4 -18 4544.10 471.121  42
   1  -4 -18 4685.86 223.119  41
  -1  -4  18 4524.06 190.324  48
   1  -4 -18 4785.28 220.311  45
   1  -4 -18 4268.56 227.117  57
   1   4  18 5198.27 472.560  18
   1  -4 -18 4553.35 246.767  38
  -1  -4  18 5142.87 454.462  30
  -1  -4  18 4936.92 216.178  23
  -1   4 -18 4715.30 241.497  10
   1  -4 -18 4567.42 432.122  42
  -1   4 -18 4585.02 231.189  47
   1  -4 -18 5323.12 483.385   2
   1  -4 -18 4794.85 261.935  21
   1  -4 -19 15972.8 564.233  47
   1  -4 -19 17402.1 543.059  27
   1   4  19 17901.0 915.843  18
   1  -4 -19 17017.5 559.913  21
  -1   4 -19 18053.1 534.107  49
  -1  -4  19 16865.8 880.114  18
  -1   4 -19 18544.6 554.137  40
  -1   4 -19 17291.5 551.192  57
   1  -4 -19 18431.4 514.874  45
  -1  -4  19 18329.6 519.392  51
   1   4  19 17695.9 930.708  30
  -1   4 -19 17053.4 545.609  15
  -1   4 -19 16290.3 532.605  34
  -1  -4  19 17386.7 469.773  48
  -1   4 -19 17360.3 547.049  10
  -1   4 -19 18109.8 564.684  38
  -1   4 -19 17084.1 486.956  45
  -1   4 -19 18678.5 493.863  24
  -1  -4  19 17267.5 496.205  23
   1  -4 -19 17141.0 553.131  38
   1  -4 -19 17956.8 532.530  15
  -1   4 -19 16130.9 525.726  47
  -1   4 -20 1992.71 129.994  45
  -1   4 -20 2430.29 169.904  47
   1  -4 -20 1899.54 156.109  58
  -1  -4  20 1986.55 119.315  48
  -1   4 -20 2105.84 160.810  40
   1  -4 -20 2189.41 166.473  27
  -1   4 -20 1958.58 165.680  57
  -1   4 -20 2257.39 178.602  38
  -1  -4  20 2120.62 146.375  51
   1  -4 -20 1835.28 179.086  47
   1  -4 -20 2118.79 147.135  45
  -1  -4  20 1953.36 137.518  23
   1  -4 -20 2123.42 167.448  38
  -1   4 -20 1931.93 155.378  34
   1  -4 -20 2202.53 141.877   8
   1  -4 -20 2283.37 173.800  21
  -1   4 -20 1957.17 148.450  49
  -1   4 -20 1962.67 127.667  24
  -1   4 -20 2043.84 166.628  10
  -1   4 -20 2070.41 161.182  15
   1  -4 -20 1990.45 145.301  15
   1  -4 -21 12701.8 460.750  38
  -1   4 -21 12899.6 458.752  10
  -1   4 -21 14327.9 464.729  40
  -1   4 -21 14092.9 487.996  38
  -1   4 -21 12989.9 452.976  34
  -1   4 -21 12868.2 464.128  57
  -1  -4  21 14098.6 431.239  51
  -1   4 -21 12803.5 442.955  47
   1  -4 -21 14680.8 437.094  45
  -1   4 -21 14060.3 400.813  24
  -1  -4  21 13462.2 414.387  23
   1  -4 -21 13715.9 460.201  58
   1  -4 -21 13789.9 417.021   8
   1  -4 -21 12849.9 459.092  21
  -1  -4  21 13531.9 380.154  48
  -1   4 -21 13724.3 409.171  45
  -1   4 -21 13989.1 448.124  49
  -1   4 -21 14698.7 472.281  15
   1  -4 -21 13951.5 462.965  27
   1   4  22 15230.7 404.122  33
   1  -4 -22 15369.2 445.130   8
  -1   4 -22 17091.3 505.979  15
  -1   4 -22 16078.1 444.889  45
   1  -4 -22 14871.9 497.224  38
  -1   4 -22 14455.4 490.982  10
  -1   4 -22 15911.8 493.724  40
  -1  -4  22 15813.9 462.966  51
  -1   4 -22 14518.6 495.483  57
   1  -4 -22 15844.6 491.761  27
  -1   4 -22 14239.7 469.019  47
   1  -4 -22 14198.0 478.878  21
   1  -4 -22 15601.7 491.361  58
  -1   4 -22 16433.6 483.845  49
  -1   4 -22 15655.8 518.815  38
  -1   4 -22 15839.3 427.015  24
  -1  -4  22 15895.1 450.730  23
   1  -4 -22 16224.1 465.335  45
   1  -4 -23 5542.47 229.572  45
  -1   4 -23 5289.55 239.806  40
  -1   4 -23 4498.27 236.330  57
  -1   4 -23 5447.83 233.318  49
   1  -4 -23 5004.15 236.750  27
  -1  -4  23 5314.06 219.570  51
  -1   4 -23 4971.96 258.089  38
   1  -4 -23 4789.35 239.264  38
  -1  -4  23 5026.22 226.745  37
   1  -4 -23 5179.12 207.424   8
  -1   4 -23 5479.38 242.068  15
  -1  -4  23 5422.13 213.938  23
  -1   4 -23 5305.72 207.221  45
  -1   4 -23 4837.56 231.277   8
  -1   4 -23 4716.39 223.175  47
   1  -4 -23 5229.77 237.632  58
   1  -4 -23 4797.87 221.401  21
   1  -4 -24 2904.61 150.976  45
   1  -4 -24 2379.45 155.579  38
  -1   4 -24 2797.98 150.575  49
  -1   4 -24 2689.31 154.168  15
  -1   4 -24 2818.77 136.225  45
  -1   4 -24 2917.06 183.040  38
  -1  -4  24 2651.63 136.756  23
  -1  -4  24 2684.76 154.885  37
  -1   4 -24 2485.04 164.660  57
   1   4  24 2409.98 117.977  48
  -1   4 -24 2729.47 154.327  40
   1  -4 -24 2869.88 158.059  58
  -1  -4  24 2557.80 138.619  51
   1  -4 -24 2946.38 166.343  27
   1  -4 -24 2766.18 133.850   8
  -1   4 -24 2666.49 156.863   8
   1  -4 -25 7440.67 252.885  58
  -1  -4  25 7722.80 259.107  37
  -1   4 -25 7802.84 251.103  15
   1  -4 -25 7325.65 223.361   8
  -1  -4  25 7226.47 232.025  23
  -1   4 -25 7329.46 247.979  40
  -1  -4  25 7790.41 244.351  51
   1  -4 -25 7524.00 264.497  27
   1   4  25 6819.51 209.241  48
  -1   4 -25 7953.66 297.526  38
   1  -4 -25 7841.18 252.261  45
  -1   4 -25 7149.27 226.792  45
  -1   4 -25 7713.66 263.188   8
  -1   4 -25 7419.19 248.494  49
   1  -4 -26 1056.95 82.6365  27
   1  -4 -26 1100.81 80.0018  45
  -1  -4  26 1155.67 84.6899  60
  -1  -4  26 1090.79 80.9641  37
  -1   4 -26 1125.59 99.0817  38
  -1  -4  26 1030.40 66.1624  23
  -1   4 -26 934.381 65.6544  49
   1  -4 -26 939.668 68.1938  58
  -1  -4  26 1100.78 72.4503  51
  -1   4 -26 1066.01 82.8031   8
  -1   4 -27 1119.65 85.5064  38
  -1  -4  27 1213.97 71.7537  37
  -1  -4  27 1195.82 74.2386  60
   1   4  27 1165.66 62.8083  23
   1  -4 -27 1252.65 74.0080  27
   1  -4 -27 1346.25 73.0808  45
  -1  -4  27 1171.62 57.9503  51
  -1   4 -27 1288.32 74.0839   8
   1   5 -27 4403.14 164.739  58
   1  -5  27 4776.25 148.163  60
   1  -5  27 4931.08 145.286  23
  -1  -5 -27 4998.69 146.669  45
   1   5 -27 4867.93 147.468   8
  -1  -5 -27 4924.82 154.193  27
   1  -5  27 4840.13 147.923  51
  -1  -5 -26 1650.13 89.9025  45
   1   5 -26 1858.62 106.529  15
   1   5 -26 1469.06 85.9794  49
   1   5 -26 1759.11 101.580  40
   1   5 -26 1337.86 96.3467  38
   1   5 -26 1648.12 113.407  58
   1  -5  26 1673.12 79.9165  37
   1  -5  26 1388.59 63.7509  48
   1  -5  26 1564.25 88.3609  23
  -1   5  26 1386.05 63.3871  23
   1   5 -26 1677.65 91.7840   8
  -1  -5 -26 1693.70 99.6887  27
   1  -5  26 1623.44 91.6431  51
  -1  -5 -25 344.337 67.3976  27
   1   5 -25 287.053 62.6101  40
   1  -5  25 234.670 50.2928  51
   1   5 -25 203.817 50.1965   8
   1  -5  25 255.113 44.3058  37
  -1  -5 -25 244.861 49.5671  45
  -1  -5 -25 217.102 50.3420  21
   1  -5  25 253.694 49.9994  23
   1  -5  25 219.576 35.9825  48
   1   5 -25 236.534 63.5652  15
   1   5 -25 226.177 55.9044  38
   1   5 -25 159.492 46.6176  49
  -1  -5 -24 1232.51 80.6666   8
   1   5 -24 1150.66 105.259  49
  -1  -5 -24 1429.00 103.576  45
   1  -5  24 1290.57 87.7514  48
   1   5 -24 1182.94 115.564  38
   1  -5  24 1443.98 105.951  23
   1   5 -24 1364.26 106.452   8
  -1  -5 -24 1325.39 111.737  21
   1  -5  24 1321.68 94.4061  37
   1   5 -24 1212.26 95.7437  45
   1  -5  24 1384.08 109.563  51
   1   5 -24 1415.90 121.264  40
   1   5 -24 1440.27 122.969  15
  -1  -5 -24 1313.90 115.142  27
   1  -5  23 2357.69 136.989  37
  -1  -5 -23 2475.90 163.671  27
   1   5 -23 2347.96 166.951  40
   1   5 -23 2177.13 115.682  24
   1   5 -23 2241.65 162.206  38
   1   5 -23 2451.82 151.162   8
   1  -5  23 2612.78 154.386  51
   1   5 -23 2628.68 177.832  15
  -1  -5 -23 2241.92 160.851  21
   1   5 -23 2334.12 139.277  45
  -1  -5 -23 2147.70 137.317  45
   1  -5  23 2372.78 129.749  48
   1   5 -23 2167.10 149.739  49
  -1  -5 -23 2001.76 128.900  38
  -1  -5 -23 2014.91 118.129   8
   1  -5  23 2187.18 139.095  23
  -1  -5 -23 2301.34 173.900  47
   1   5 -22 129.635 73.4467  40
   1   5 -22 97.6213 59.5071  49
   1   5 -22 123.181 57.4297  45
  -1  -5 -22 182.525 62.4642  38
  -1  -5 -22 275.695 91.4373  21
   1  -5  22 156.385 58.5111  23
   1   5 -22 213.422 71.1006   8
   1  -5  22 188.685 70.1815  51
  -1  -5 -22 146.210 74.3343  27
   1  -5  22 155.511 64.5013  37
  -1  -5 -22 240.075 68.5633  45
   1  -5  22 163.248 53.4882  48
   1   5 -22 80.3183 38.6887  24
   1   5 -22 172.051 74.8598  38
   1   5 -22 96.5038 76.0936  15
  -1  -5 -22 129.154 89.4304  47
   1   5 -21 9774.33 379.069  40
  -1  -5 -21 9204.10 360.140  27
   1  -5  21 10158.6 350.210  51
  -1  -5 -21 8846.38 331.515  57
   1   5 -21 9733.19 390.373  15
  -1  -5 -21 9939.02 340.555  45
   1   5 -21 9431.12 329.409  45
  -1  -5 -21 9202.57 381.746  47
  -1  -5 -21 8489.04 329.839  38
   1  -5  21 8865.19 311.288  48
  -1  -5 -21 9333.96 385.152  21
   1   5 -21 9440.15 359.816  49
   1   5 -21 9209.58 307.647  24
   1   5 -21 9737.97 351.897   8
   1  -5  21 9537.61 337.247  23
   1   5 -21 9420.69 375.988  38
   1   5 -21 9636.45 316.483  46
   1   5 -20 1085.46 125.700  38
  -1  -5 -20 1030.64 133.234  21
  -1  -5 -20 1218.51 114.130  45
  -1  -5 -20 1094.28 115.023  34
   1   5 -20 1055.66 116.240   8
   1  -5  20 1092.40 97.1533  48
   1   5 -20 990.399 122.197  57
  -1  -5 -20 983.035 118.898  27
  -1  -5 -20 852.748 94.5925  57
   1   5 -20 1173.85 132.411  40
   1   5 -20 1089.62 100.954  46
   1   5 -20 1490.03 159.603  15
  -1  -5 -20 1100.82 134.764  47
  -1  -5 -20 953.805 104.527  38
   1   5 -20 1061.03 100.012  24
   1  -5  20 1086.04 114.213  23
   1   5 -20 1123.06 109.414  45
   1   5 -20 1097.36 119.616  49
   1  -5  20 1158.95 117.408  51
   1  -5  19 5711.28 235.487  48
  -1  -5 -19 4813.27 254.723  27
  -1  -5 -19 5274.61 243.024  41
  -1  -5 -19 5138.24 238.116  10
  -1  -5 -19 5832.83 296.924  21
   1   5 -19 5553.18 237.354  46
   1  -5  19 5554.68 251.248  51
   1   5 -19 5153.15 249.946   8
   1   5 -19 5531.39 267.145  49
   1   5 -19 5427.98 236.989  45
  -1  -5 -19 5112.29 245.662  38
   1   5 -19 5710.12 290.592  15
  -1  -5 -19 5069.70 271.080  47
   1  -5  19 5468.02 206.181  33
  -1  -5 -19 5221.86 243.406  57
   1   5 -19 5718.62 280.959  38
   1   5 -19 5065.98 258.959  57
  -1  -5 -19 5520.19 253.760  34
   1  -5  19 5832.35 247.514  23
   1   5 -19 5596.58 233.739  24
   1   5 -19 5876.63 283.105  40
  -1  -5 -19 5629.21 243.600  45
   1  -5  19 5365.98 224.937  12
  -1  -5 -18 1397.46 144.417  21
   1   5 -18 1324.55 115.464  46
   1   5 -18 1424.64 112.251  24
   1   5 -18 1454.38 142.630  40
   1  -5  18 1325.89 116.069  51
   1  -5  18 1481.41 102.204  33
   1  -5  18 1446.58 119.578  23
   1   5 -18 1428.89 135.059  49
  -1  -5 -18 1089.45 109.877  57
  -1  -5 -18 1276.34 139.155  47
   1   5 -18 1493.62 120.509  45
  -1  -5 -18 1222.44 130.220  27
   1   5 -18 1160.24 123.502  57
   1   5 -18 1400.17 136.084  38
  -1   5  18 716.149 218.433  30
   1   5 -18 1289.23 125.712   8
   1  -5  18 1258.51 242.409  18
  -1  -5 -18 1165.33 131.928  26
  -1  -5 -18 1442.12 121.399  45
   1  -5  18 1400.85 110.920  12
  -1  -5 -18 1460.09 127.040  38
  -1   5  18 1684.70 257.605  18
  -1  -5 -18 1141.43 112.805  34
  -1  -5 -18 1324.64 118.909  41
  -1  -5 -18 1481.92 122.464  10
   1  -5  18 1457.48 112.489  48
   1  -5  17 14815.9 831.265  18
  -1  -5 -17 13179.0 433.180  34
   1  -5  17 13608.7 415.351  12
   1   5 -17 13808.4 414.991  45
  -1  -5 -17 14017.1 424.479  10
  -1  -5 -17 14310.9 427.003  45
  -1  -5 -17 13941.4 492.336  21
  -1   5  17 14259.4 819.548  30
  -1  -5 -17 14035.4 426.477  41
   1  -5  17 13376.0 381.996  33
   1  -5  17 13886.7 412.121  48
  -1  -5 -17 12927.9 422.076  57
  -1  -5 -17 12966.2 803.117   2
  -1  -5 -17 13057.9 448.265  27
  -1   5  17 12737.6 715.443  18
   1   5 -17 13172.0 451.637  57
   1  -5  17 13762.7 422.918  23
   1   5 -17 14228.1 424.851  46
   1   5 -17 14088.4 463.366  38
   1  -5  17 12524.5 729.007  56
  -1  -5 -17 13115.8 458.879  26
  -1  -5 -17 13046.7 787.330  42
   1   5 -17 13894.7 453.396  49
   1   5 -17 14326.2 471.214  40
   1   5 -17 13288.0 444.568  10
  -1  -5 -17 13223.8 463.691  47
   1  -5  17 16119.2 917.814  43
   1   5 -17 14485.5 419.492  24
   1   5 -17 15491.5 870.451  42
  -1  -5 -16 706.137 81.6300  10
   1  -5  16 625.766 79.5948  12
   1  -5  16 593.196 71.6757  48
  -1  -5 -16 632.639 102.221  47
  -1  -5 -16 592.542 83.3161  41
   1   5 -16 535.945 83.7054  38
   1   5 -16 588.415 89.1735  40
  -1  -5 -16 645.352 97.8740  27
   1   5 -16 541.472 82.0123  10
  -1   5  16 641.179 160.366  18
  -1   5  16 527.899 157.733  30
   1   5 -16 708.925 83.6458  24
  -1  -5 -16 495.430 92.6160  26
  -1  -5 -16 806.786 200.578  42
   1   5 -16 555.738 76.5652  46
  -1  -5 -16 599.565 81.8745  57
  -1  -5 -16 512.296 75.5694  34
   1   5 -16 599.151 86.6884  49
  -1  -5 -16 663.663 81.8004  45
  -1  -5 -16 607.078 174.432   2
   1  -5  16 748.432 216.188  43
   1   5 -16 599.920 82.7457  36
   1  -5  16 518.686 148.765  56
   1   5 -16 603.092 87.2837  57
   1  -5  16 574.260 64.4763  33
   1   5 -16 492.132 173.241  42
  -1  -5 -16 761.757 122.660  21
   1   5 -16 633.447 78.7810  45
  -1  -5 -16 605.337 89.5758  17
   1  -5  16 659.206 81.5231  23
   1  -5  16 432.251 157.433  18
   1   5 -15 10984.5 379.212  57
   1  -5  15 11183.2 360.394  12
  -1  -5 -15 11713.9 364.811  45
  -1  -5 -15 11829.4 723.343   2
   1  -5  15 11416.4 330.505  33
   1   5 -15 11509.2 379.764  10
  -1  -5 -15 11574.2 702.659  42
  -1   5  15 11158.2 640.422  18
  -1  -5 -15 10936.8 388.900  26
   1  -5  15 11715.5 362.953  23
  -1  -5 -15 11212.3 393.962  47
   1   5 -15 10969.1 348.282  45
   1   5 -15 11654.0 399.071  40
   1  -5  15 11550.0 350.999  48
   1   5 -15 12028.1 390.266  49
   1   5 -15 11312.0 782.841  31
   1   5 -15 13137.2 755.240  42
  -1  -5 -15 12111.8 424.871  21
  -1  -5 -15 11267.1 380.341  17
  -1  -5 -15 11214.3 362.668  34
   1  -5  15 12052.7 709.553  18
   1   5 -15 12083.7 369.004  46
   1   5 -15 11725.1 391.627  38
   1  -5  15 12970.7 798.526  43
   1  -5  15 11259.9 685.828  56
  -1  -5 -15 11586.3 361.979  41
   1   5 -15 12436.1 365.358  24
  -1  -5 -15 12526.4 670.124  44
  -1  -5 -14 1201.88 237.717   2
   1  -5  14 1566.87 256.364  56
   1   5 -14 1927.37 285.508  42
   1  -5  14 1463.35 244.136  18
   1  -5  14 1538.83 265.843  43
   1   5 -14 1559.84 277.093  31
  -1  -5 -14 1721.22 257.176  42
  -1  -5 -14 1738.36 244.649  44
  -1   5  14 1454.67 217.002  18
   1   5 -13 2990.65 325.573  42
   1  -5  13 2989.64 353.931  43
  -1  -5 -13 3152.66 341.190   2
  -1   5  13 2759.35 285.363  18
   1  -5  13 3375.40 349.495  18
  -1  -5 -13 3315.10 347.477  42
   1   5 -13 2593.50 347.406  31
   1  -5  13 2867.80 329.872  56
  -1  -5 -13 3491.74 322.016  44
   1  -5  12 16368.2 753.358  18
  -1   5  12 15223.4 694.705  18
  -1  -5 -12 15819.4 719.588  44
   1  -5  12 16650.0 827.961  43
  -1   5  12 15335.5 582.583  32
  -1  -5 -12 15400.4 761.569   2
   1   5 -12 14840.4 810.537  31
   1  -5  12 14793.0 746.728  56
  -1  -5 -12 14599.0 738.425  42
   1   5 -12 16863.9 770.372  42
   1  -5  12 15460.8 611.686  30
   1   5 -11 5894.22 422.915  42
   1   5 -11 6040.53 475.452  31
  -1  -5 -11 5854.19 430.352   2
   1   5 -11 5555.63 334.027  19
   1  -5  11 5532.65 447.920  43
   1  -5  11 5897.04 330.426  30
   1  -5  11 5690.29 429.326  56
   1   5 -11 5531.52 299.517   2
  -1  -5 -11 5787.71 406.291  44
  -1   5  11 5838.10 391.905  18
   1  -5  11 5560.47 406.279  18
  -1  -5 -11 5027.87 390.969  42
  -1   5  11 5214.29 308.830  32
   1   5 -10 10435.0 615.873  31
  -1   5  10 10204.5 520.313  18
   1   5 -10 11113.9 489.314  19
   1  -5  10 10873.3 560.659  18
   1  -5  10 11497.6 458.453  30
  -1  -5 -10 10478.4 560.590  42
  -1   5  10 10823.7 440.660  19
   1   5 -10 10737.9 423.984   2
   1  -5  10 11476.8 624.309  43
   1   5 -10 11454.4 577.243  42
  -1   5  10 10780.5 464.482  32
  -1  -5 -10 11229.6 582.617   2
   1  -5  10 11012.3 588.609  56
  -1  -5 -10 11392.2 559.556  44
   1  -5   9 64236.5 1820.71  43
  -1   5   9 63090.8 1607.79  32
   1   5  -9 70722.0 1767.20  42
   1   5  -9 63876.0 1646.65  19
  -1  -5  -9 65298.2 1776.03   2
  -1  -5  -9 64688.5 1721.43  44
  -1  -5  -9 64082.6 1751.40  42
   1  -5   9 65708.8 1747.32  18
   1  -5   9 63789.1 1793.34  56
   1   5  -9 68793.5 1814.87  54
   1   5  -9 67539.8 1868.46  31
   1  -5   9 63093.3 1548.95  30
   1  -5   8 61825.3 1702.04  43
   1   5  -8 65350.9 1691.42  54
  -1  -5  -8 58936.4 1642.23   2
  -1   5   8 57262.9 1509.60  32
   1  -5   8 62619.0 1627.75  18
   1   5  -8 64275.8 1636.27  42
  -1   5   8 61215.4 1375.30  43
  -1  -5  -8 60288.2 1629.62  42
   1  -5   8 60081.5 1672.50  56
   1   5  -8 59207.9 1698.85  31
  -1  -5  -8 59978.3 1604.12  44
   1  -5   8 60740.7 1441.95  30
   1   5  -8 62330.1 1566.85  19
   1   5  -7 5035.99 347.125  54
   1  -5   7 5393.98 191.262   1
  -1  -5  -7 5242.26 348.390   2
  -1  -5  -7 5326.05 337.572  44
   1   5  -7 5330.57 328.802  42
   1  -5   7 4645.48 314.670  18
   1  -5   7 4808.00 341.710  56
   1  -5   7 5446.89 248.704  30
   1   5  -7 4835.00 349.608  31
  -1   5   7 5030.66 266.490  54
   1  -5   7 5055.38 353.956  43
   1   5  -7 4966.22 309.599  19
  -1   5   7 4837.76 211.164  43
  -1  -5  -7 5207.59 338.385  42
  -1  -5  -6 17956.6 666.401  44
   1   5  -6 17973.2 645.643  19
  -1   5   6 17500.3 554.528  54
   1  -5   6 19024.5 705.099  43
   1  -5   6 18083.1 657.228  18
   1  -5   6 18610.0 471.675   1
  -1  -5  -6 18903.0 643.193  56
  -1  -5  -6 18474.6 665.214  42
   1   5  -6 16629.7 682.558  31
   1  -5   6 18163.2 698.012  56
  -1  -5  -6 18265.6 675.851   2
  -1   5   6 17777.3 492.616  43
   1  -5   6 17786.0 517.484  30
   1   5  -6 19752.0 707.921  54
  -1  -5  -5 8376.70 406.436   2
   1  -5   5 8271.68 400.789  18
   1  -5   5 7903.34 269.255   1
   1   5  -5 8442.61 426.177  54
  -1  -5  -5 8161.99 397.664   3
  -1   5   5 8354.86 284.153  43
   1  -5   5 8609.95 435.975  56
  -1  -5  -5 8937.29 398.542  56
  -1  -5  -5 8325.47 404.168  44
   1  -5   5 8591.97 419.454  43
   1   5  -5 8170.66 402.749  19
   1  -5   5 8424.17 291.688  30
  -1   5   5 8154.07 321.578  54
   1   5  -5 7674.18 407.839  31
  -1   5   4 44893.2 1091.97  54
   1  -5   4 47972.5 1235.32  43
  -1  -5  -4 43577.3 1214.92  44
   1  -5   4 48121.9 1046.76   1
   1   5  -4 47293.5 1233.97  19
   1   5  -4 41737.2 1206.19  31
   1  -5   4 44446.7 1192.44  18
   1  -5   4 45081.1 1255.45  56
   1   5  -4 45550.1 1250.86  54
   1  -5   4 45662.6 1035.11  30
  -1  -5  -4 46529.1 1219.07   3
  -1  -5  -4 45837.4 1210.61   2
  -1  -5  -4 47687.8 1217.46  56
  -1  -5  -3 10105.9 439.031  44
   1  -5   3 9887.51 450.622  56
   1  -5   3 11107.4 346.478   1
   1   5  -3 10352.1 444.733  19
  -1   5   3 11262.8 368.366  54
  -1   5   3 10326.1 405.773  31
   1  -5   3 10505.2 426.568  18
   1  -5   3 10874.4 320.876  30
  -1   5   3 10499.9 313.520  20
  -1  -5  -3 10410.2 442.121  56
   1  -5   3 10373.7 427.327  43
   1   5  -3 10703.4 432.130  31
  -1  -5  -3 10555.4 440.539   3
  -1  -5  -3 10446.5 429.264   2
   1   5  -3 10588.4 461.138  54
   1  -5   2 252799. 5249.35  18
  -1  -5  -2 258394. 5290.05  56
  -1  -5  -2 247318. 5220.83   2
  -1  -5  -2 252119. 5281.85  44
   1   5  -2 255349. 5296.07  19
  -1   5   2 248786. 5132.74  54
  -1  -5  -2 249831. 5274.32   3
   1  -5   2 252434. 5128.37   1
   1  -5   2 249574. 5293.37  56
  -1   5   2 256783. 5033.36  20
   1  -5   2 253412. 5220.57  43
   1   5  -2 262863. 5224.01  31
   1   5  -2 247866. 5301.42  54
  -1   5   2 254461. 5218.27  31
  -1   5   1 39539.3 835.373  20
  -1  -5  -1 37956.1 984.720   2
  -1  -5  -1 38255.4 841.715  43
   1   5  -1 39365.8 971.796  31
  -1   5   1 39022.5 1007.55  31
  -1   5   1 38382.2 946.360  54
  -1  -5  -1 37872.9 1045.81   3
  -1  -5  -1 38510.9 1038.14  30
   1  -5   1 37537.3 1040.94  56
   1  -5   1 38654.0 955.780   1
   1   5  -1 39269.3 1060.75  19
   1   5  -1 39536.3 1070.68  54
   1  -5   1 37336.1 1010.67  44
  -1  -5  -1 40430.8 1069.46  56
  -1  -5  -1 37997.8 958.578  55
   1   5   0 398.803 68.2704  31
  -1  -5   0 514.814 63.7290  43
  -1  -5   0 650.909 85.5908  55
  -1   5   0 619.720 89.1342  54
   1  -5   0 570.230 103.152  44
  -1   5   0 573.537 49.5693  20
   1  -5   0 724.533 107.198  56
   1  -5   0 471.494 84.7297   1
  -1  -5   0 562.579 117.192  56
   1   5   0 755.562 126.246  19
  -1   5   0 587.793 103.959  31
  -1  -5   0 580.068 84.4763   2
  -1  -5   0 514.022 93.8367  30
   1   5   0 437.018 106.125  54
   1   5   1 38743.1 913.164  31
  -1   5  -1 37191.3 971.416  54
  -1  -5   1 38823.0 1073.28  56
   1   5   1 38384.3 1050.28  19
  -1  -5   1 38729.9 913.782  55
   1  -5  -1 39193.3 1024.67  56
  -1   5  -1 38705.0 1028.94  31
  -1  -5   1 40017.2 1030.86  30
   1  -5  -1 38715.9 1035.35  44
  -1   5  -1 38242.5 857.127  20
   1   5   1 39105.4 1059.01  54
   1  -5  -1 37643.7 1055.71   2
   1  -5  -1 40842.1 1017.61   1
  -1  -5   1 39659.3 947.760  43
  -1  -5   2 248718. 5242.16  43
   1  -5  -2 254234. 5184.67   3
  -1  -5   2 247844. 5287.50  30
  -1   5  -2 254167. 5317.99  31
   1  -5  -2 258797. 5316.20   1
   1   5   2 258831. 5345.29  54
  -1   5  -2 255329. 5260.74  54
  -1   5  -2 246031. 5128.28  20
   1  -5  -2 260838. 5274.12  56
   1  -5  -2 249089. 5351.08   2
  -1   5  -2 263036. 5356.16  19
  -1  -5   2 254129. 5062.81  20
   1   5   2 269184. 5132.68  31
  -1  -5   2 265008. 5379.26  56
  -1  -5   2 259983. 5149.01  55
   1   5   2 248442. 5316.72  19
   1  -5  -2 259960. 5330.71  44
   1  -5  -3 10486.6 449.150   1
  -1  -5   3 10926.2 334.668  55
   1   5   3 11040.6 455.966  54
   1  -5  -3 10457.3 447.703  44
  -1  -5   3 10009.2 429.501  18
   1   5   3 10701.1 428.854  19
   1  -5  -3 10725.0 356.376   3
  -1  -5   3 10573.3 422.133  30
  -1  -5   3 10630.4 468.230  56
  -1   5  -3 10379.4 440.782  19
   1  -5  -3 11162.3 478.784   2
   1   5   3 10917.8 305.492  31
   1  -5  -3 10599.3 394.936  56
  -1  -5   3 10362.7 419.805  43
  -1   5  -3 10361.6 447.353  31
  -1   5  -3 10574.6 359.621  42
  -1   5  -3 9913.10 414.128  54
  -1  -5   4 45700.9 1218.86  43
   1  -5  -4 46309.9 1263.69   2
  -1   5  -4 47947.8 1120.65  42
   1  -5  -4 46947.1 1121.10  56
   1   5   4 44365.9 1189.69  32
  -1   5  -4 45951.2 1201.66  54
  -1  -5   4 43310.7 1167.54  30
   1  -5  -4 47335.9 1240.25  44
   1   5   4 44967.4 1172.54  19
  -1  -5   4 46692.6 1261.00  56
   1   5   4 46921.8 996.280  31
  -1  -5   4 44116.5 1201.98  18
   1  -5  -4 46255.8 1243.68   1
  -1  -5   4 43843.1 1043.63  55
  -1   5  -4 43493.3 1226.68  31
   1   5   4 47000.5 1233.93  54
  -1   5  -4 46039.5 1212.50  19
   1  -5  -5 8956.43 425.869  44
   1   5   5 8348.91 409.475  54
   1  -5  -5 8462.95 431.869   1
  -1  -5   5 7967.30 374.372  30
   1  -5  -5 8733.39 334.105  42
   1   5   5 7910.00 385.424  32
  -1  -5   5 8435.13 420.062  43
   1   5   5 8431.51 367.457  19
   1   5   5 7943.80 249.643  31
  -1  -5   5 8139.57 418.721  56
  -1   5  -5 8673.96 406.930  54
  -1  -5   5 8315.62 295.319  55
   1  -5  -5 8574.12 327.242  56
  -1   5  -5 9245.11 434.690  31
  -1   5  -5 8409.15 389.318  19
  -1   5  -5 7730.16 344.752  42
   1  -5  -5 9309.56 449.378   2
  -1  -5   5 8553.49 404.848  18
  -1  -5   6 17763.3 689.442  43
   1   5   6 17731.6 462.209  31
   1  -5  -6 18415.3 580.203  42
  -1  -5   6 18774.4 659.945  18
   1   5   6 17786.5 662.918  54
   1  -5  -6 19102.1 544.833  56
  -1   5  -6 18111.0 612.608  42
   1  -5  -6 18176.9 706.341   1
  -1  -5   6 18163.1 634.848  30
  -1   5  -6 18554.5 701.504  31
  -1  -5   6 17957.3 688.409  56
  -1   5  -6 18019.9 629.334  19
   1  -5  -6 18777.3 685.477  44
   1   5   6 17482.3 587.955  19
   1   5   6 17668.4 638.543  32
  -1  -5   6 18666.5 528.470  55
   1  -5  -6 19440.6 721.099   2
  -1  -5   7 5251.21 317.096  30
  -1  -5   7 5133.82 340.848  56
  -1   5  -7 4589.80 342.419  31
   1  -5  -7 4876.93 361.020   1
  -1  -5   7 5244.09 245.117  55
  -1  -5   7 5077.74 322.968  18
   1   5   7 6638.93 353.438  32
[truncated: 3,962,606 more chars]
