# Supplementary material for: Use of intensity quotients and differences in absolute structure refinement
Source: Acta Crystallogr B Struct Sci Cryst Eng Mater. 2013 May 17;69(Pt 3):249–59. doi: 10.1107/S2052519213010014 (PMC3661305; doi:10.1107/S2052519213010014)
Supplement: Supplementary file 2 [file b-69-00249-sup2.zip › TWA16A_B.cif]

 
data_TWA16A_B
 
_audit_creation_method            SHELXL-2012
_chemical_name_systematic
;
 ?
;
_chemical_name_common             ?
_chemical_melting_point           ?
_chemical_formula_moiety          ?
_chemical_formula_sum
 'C16 H18 N2' 
_chemical_formula_weight          238.32

loop_
 _atom_type_symbol
 _atom_type_description
 _atom_type_scat_dispersion_real
 _atom_type_scat_dispersion_imag
 _atom_type_scat_source
 'C'  'C'   0.0181   0.0091
 'International Tables Vol C Tables 4.2.6.8 and 6.1.1.4'
 'H'  'H'   0.0000   0.0000
 'International Tables Vol C Tables 4.2.6.8 and 6.1.1.4'
 'N'  'N'   0.0311   0.0180
 'International Tables Vol C Tables 4.2.6.8 and 6.1.1.4'
 
_space_group_crystal_system       trigonal
_space_group_IT_number            145
_space_group_name_H-M_alt         'P 32'
_space_group_name_Hall            'P 32'
 
_shelx_space_group_comment
;
The symmetry employed for this shelxl refinement is uniquely defined
by the following loop, which should always be used as a source of
symmetry information in preference to the above space-group names.
They are only intended as comments.
;
 
loop_
 _space_group_symop_operation_xyz
 'x, y, z'
 '-y, x-y, z+2/3'
 '-x+y, -x, z+1/3'
 
_cell_length_a                    11.7721(4)
_cell_length_b                    11.7721(4)
_cell_length_c                    8.0824(3)
_cell_angle_alpha                 90
_cell_angle_beta                  90
_cell_angle_gamma                 120
_cell_volume                      970.02(8)
_cell_formula_units_Z             3
_cell_measurement_temperature     100(2)
_cell_measurement_reflns_used     ? 
_cell_measurement_theta_min       ? 
_cell_measurement_theta_max       ? 
 
_exptl_crystal_description        ? 
_exptl_crystal_colour             ? 
_exptl_crystal_density_meas       ? 
_exptl_crystal_density_method     ?              
_exptl_crystal_density_diffrn     1.224          
_exptl_crystal_F_000              384
_exptl_transmission_factor_min    ?                                             
_exptl_transmission_factor_max    ?                                             
_exptl_crystal_size_max           0.460
_exptl_crystal_size_mid           0.120
_exptl_crystal_size_min           0.050
_exptl_absorpt_coefficient_mu     0.556
_shelx_estimated_absorpt_T_min    0.784
_shelx_estimated_absorpt_T_max    0.973
_exptl_absorpt_correction_type    ? 
_exptl_absorpt_correction_T_min   ? 
_exptl_absorpt_correction_T_max   ? 
_exptl_absorpt_process_details    ? 
 
_exptl_special_details
;
 ?
;
 
_diffrn_ambient_temperature       100(2)
_diffrn_radiation_wavelength      1.54178
_diffrn_radiation_type            CuK\a
_diffrn_source                    ?                       
_diffrn_measurement_device_type   ? 
_diffrn_measurement_method        ? 
_diffrn_detector_area_resol_mean  ? 
_diffrn_reflns_number             30026
_diffrn_reflns_av_unetI/netI      0.0159
_diffrn_reflns_av_R_equivalents   0.0324
_diffrn_reflns_limit_h_min        -13
_diffrn_reflns_limit_h_max        14
_diffrn_reflns_limit_k_min        -14
_diffrn_reflns_limit_k_max        14
_diffrn_reflns_limit_l_min        -9
_diffrn_reflns_limit_l_max        8
_diffrn_reflns_theta_min          4.337
_diffrn_reflns_theta_max          66.460
_diffrn_reflns_theta_full         67.679
_diffrn_measured_fraction_theta_max   0.995
_diffrn_measured_fraction_theta_full  0.959
_diffrn_reflns_Laue_measured_fraction_max    0.995
_diffrn_reflns_Laue_measured_fraction_full   0.959
_diffrn_reflns_point_group_measured_fraction_max   0.962
_diffrn_reflns_point_group_measured_fraction_full  0.928
_reflns_number_total              2168
_reflns_number_gt                 2168
_reflns_threshold_expression      'I > 2\s(I)'
_reflns_Friedel_coverage          0.935
_reflns_Friedel_fraction_max      0.930
_reflns_Friedel_fraction_full     0.896
 
_reflns_special_details
;
 Reflections were merged by SHELXL according to the crystal
 class for the calculation of statistics and refinement.
 
 _reflns_Friedel_fraction is defined as the number of unique
 Friedel pairs measured divided by the number that would be
 possible theoretically, ignoring centric projections and
 systematic absences.
;
 
_computing_data_collection        ?
_computing_cell_refinement        ?
_computing_data_reduction         ?
_computing_structure_solution     ?
_computing_structure_refinement   'SHELXL-2012 (Sheldrick, 2012)'
_computing_molecular_graphics     ?
_computing_publication_material   ?
 
_refine_special_details
;
 ?
;
_refine_ls_structure_factor_coef  Fsqd
_refine_ls_matrix_type            full
_refine_ls_weighting_scheme       calc
_refine_ls_weighting_details
;
 w=1/[\s^2^(Fo^2^)+(0.0275P)^2^+0.3075P]
 where P=(Fo^2^+2Fc^2^)/3
;
_atom_sites_solution_primary      ?
_atom_sites_solution_secondary    ?
_atom_sites_solution_hydrogens    mixed
_refine_ls_hydrogen_treatment     mixed
_refine_ls_extinction_method      SHELXL
_refine_ls_extinction_coef        0.0164(17)
_refine_ls_extinction_expression
 'Fc^*^=kFc[1+0.001xFc^2^\l^3^/sin(2\q)]^-1/4^'
_refine_ls_abs_structure_details
;
 Flack x determined using 1046 quotients [(I+)-(I-)]/[(I+)+(I-)]
 (Parsons and Flack (2004), Acta Cryst. A60, s61).
;
_refine_ls_abs_structure_Flack    0.18(8)
_chemical_absolute_configuration  ?
_refine_ls_number_reflns          2168
_refine_ls_number_parameters      170
_refine_ls_number_restraints      1
_refine_ls_R_factor_all           0.0283
_refine_ls_R_factor_gt            0.0283
_refine_ls_wR_factor_ref          0.0748
_refine_ls_wR_factor_gt           0.0748
_refine_ls_goodness_of_fit_ref    1.145
_refine_ls_restrained_S_all       1.145
_refine_ls_shift/su_max           0.000
_refine_ls_shift/su_mean          0.000
 
loop_
 _atom_site_label
 _atom_site_type_symbol
 _atom_site_fract_x
 _atom_site_fract_y
 _atom_site_fract_z
 _atom_site_U_iso_or_equiv
 _atom_site_adp_type
 _atom_site_occupancy
 _atom_site_site_symmetry_order  
 _atom_site_calc_flag
 _atom_site_refinement_flags_posn
 _atom_site_refinement_flags_adp
 _atom_site_refinement_flags_occupancy
 _atom_site_disorder_assembly
 _atom_site_disorder_group
C1 C 0.2906(3) 1.0720(3) 0.0084(3) 0.0275(6) Uani 1 1 d . . . . .
H1A H 0.2397 1.0980 0.0788 0.041 Uiso 1 1 calc R U . . .
H1B H 0.2310 0.9995 -0.0635 0.041 Uiso 1 1 calc R U . . .
H1C H 0.3516 1.1468 -0.0597 0.041 Uiso 1 1 calc R U . . .
N2 N 0.36479(19) 1.02985(19) 0.1123(2) 0.0214(5) Uani 1 1 d . . . . .
C3 C 0.4555(2) 1.0037(2) 0.0157(3) 0.0198(5) Uani 1 1 d . . . . .
H3 H 0.5248 1.0880 -0.0338 0.024 Uiso 1 1 calc R U . . .
C4 C 0.3827(2) 0.9047(2) -0.1254(3) 0.0224(5) Uani 1 1 d . . . . .
H4A H 0.3046 0.8263 -0.0805 0.027 Uiso 1 1 calc R U . . .
H4B H 0.3529 0.9453 -0.2094 0.027 Uiso 1 1 calc R U . . .
C5 C 0.4732(2) 0.8649(2) -0.2040(3) 0.0208(5) Uani 1 1 d . . . . .
C6 C 0.4773(2) 0.8114(2) -0.3531(3) 0.0232(5) Uani 1 1 d . . . . .
H6 H 0.4122 0.7841 -0.4368 0.028 Uiso 1 1 calc R U . . .
N7 N 0.5906(2) 0.8030(2) -0.3636(3) 0.0242(5) Uani 1 1 d . . . . .
C8 C 0.6599(2) 0.8496(2) -0.2179(3) 0.0216(5) Uani 1 1 d . . . . .
C9 C 0.7784(2) 0.8637(2) -0.1610(3) 0.0241(5) Uani 1 1 d . . . . .
H9 H 0.8284 0.8372 -0.2260 0.029 Uiso 1 1 calc R U . . .
C10 C 0.8195(2) 0.9182(2) -0.0058(3) 0.0234(5) Uani 1 1 d . . . . .
H10 H 0.9014 0.9321 0.0339 0.028 Uiso 1 1 calc R U . . .
C11 C 0.7453(2) 0.9542(2) 0.0966(3) 0.0222(5) Uani 1 1 d . . . . .
H11 H 0.7773 0.9905 0.2030 0.027 Uiso 1 1 calc R U . . .
C12 C 0.6264(2) 0.9366(2) 0.0421(3) 0.0202(5) Uani 1 1 d . . . . .
C13 C 0.5217(2) 0.9503(2) 0.1346(3) 0.0202(5) Uani 1 1 d . . . . .
H13 H 0.4522 0.8590 0.1635 0.024 Uiso 1 1 calc R U . . .
C14 C 0.5638(2) 1.0235(2) 0.2952(3) 0.0244(5) Uani 1 1 d . . . . .
H14 H 0.6221 1.0111 0.3642 0.029 Uiso 1 1 calc R U . . .
C15 C 0.5237(2) 1.1047(2) 0.3455(3) 0.0244(5) Uani 1 1 d . . . . .
C16 C 0.4357(2) 1.1313(2) 0.2380(3) 0.0245(6) Uani 1 1 d . . . . .
H16A H 0.3711 1.1386 0.3091 0.029 Uiso 1 1 calc R U . . .
H16B H 0.4891 1.2167 0.1819 0.029 Uiso 1 1 calc R U . . .
C17 C 0.5881(2) 0.8876(2) -0.1181(3) 0.0194(5) Uani 1 1 d . . . . .
C18 C 0.5613(3) 1.1751(3) 0.5083(3) 0.0344(6) Uani 1 1 d . . . . .
H18A H 0.6169 1.1497 0.5698 0.052 Uiso 1 1 calc R U . . .
H18B H 0.4820 1.1517 0.5726 0.052 Uiso 1 1 calc R U . . .
H18C H 0.6096 1.2700 0.4891 0.052 Uiso 1 1 calc R U . . .
H7 H 0.607(3) 0.753(3) -0.440(4) 0.034(8) Uiso 1 1 d . . . . .
 
loop_
 _atom_site_aniso_label
 _atom_site_aniso_U_11
 _atom_site_aniso_U_22
 _atom_site_aniso_U_33
 _atom_site_aniso_U_23
 _atom_site_aniso_U_13
 _atom_site_aniso_U_12
C1 0.0264(13) 0.0273(13) 0.0347(15) -0.0003(11) 0.0014(11) 0.0180(11)
N2 0.0205(10) 0.0204(10) 0.0258(11) 0.0013(8) 0.0031(8) 0.0121(8)
C3 0.0171(11) 0.0178(11) 0.0239(12) 0.0024(9) 0.0038(9) 0.0082(9)
C4 0.0181(11) 0.0221(12) 0.0264(13) 0.0003(10) 0.0002(9) 0.0096(9)
C5 0.0186(11) 0.0180(11) 0.0249(13) 0.0010(9) 0.0011(9) 0.0085(9)
C6 0.0208(12) 0.0235(12) 0.0266(13) -0.0018(10) -0.0011(10) 0.0120(10)
N7 0.0237(10) 0.0233(10) 0.0270(11) -0.0058(9) -0.0005(9) 0.0127(8)
C8 0.0200(11) 0.0156(11) 0.0275(13) 0.0006(9) 0.0023(10) 0.0076(9)
C9 0.0193(12) 0.0183(11) 0.0337(14) -0.0007(9) 0.0047(10) 0.0086(9)
C10 0.0162(11) 0.0170(11) 0.0350(15) 0.0011(10) -0.0008(9) 0.0068(9)
C11 0.0195(12) 0.0162(11) 0.0275(13) -0.0007(9) -0.0023(10) 0.0064(10)
C12 0.0200(11) 0.0119(10) 0.0267(12) 0.0017(9) 0.0008(10) 0.0064(9)
C13 0.0197(11) 0.0163(11) 0.0236(13) -0.0002(9) 0.0009(9) 0.0083(9)
C14 0.0227(12) 0.0230(12) 0.0260(14) 0.0010(10) 0.0011(10) 0.0102(10)
C15 0.0219(12) 0.0191(12) 0.0286(13) -0.0023(10) 0.0023(10) 0.0075(10)
C16 0.0238(12) 0.0177(11) 0.0320(15) -0.0014(10) 0.0049(10) 0.0103(10)
C17 0.0172(11) 0.0141(10) 0.0254(13) 0.0006(9) 0.0019(9) 0.0067(9)
C18 0.0374(15) 0.0319(14) 0.0346(16) -0.0083(12) -0.0021(12) 0.0178(13)
 
_geom_special_details
;
 All esds (except the esd in the dihedral angle between two l.s. planes)
 are estimated using the full covariance matrix.  The cell esds are taken
 into account individually in the estimation of esds in distances, angles
 and torsion angles; correlations between esds in cell parameters are only
 used when they are defined by crystal symmetry.  An approximate (isotropic)
 treatment of cell esds is used for estimating esds involving l.s. planes.
;
 
loop_
 _geom_bond_atom_site_label_1
 _geom_bond_atom_site_label_2
 _geom_bond_distance
 _geom_bond_site_symmetry_2
 _geom_bond_publ_flag
C1 N2 1.465(3) . ?
N2 C16 1.469(3) . ?
N2 C3 1.474(3) . ?
C3 C4 1.548(3) . ?
C3 C13 1.555(3) . ?
C4 C5 1.503(3) . ?
C5 C6 1.371(4) . ?
C5 C17 1.421(3) . ?
C6 N7 1.388(3) . ?
N7 C8 1.381(3) . ?
C8 C17 1.394(3) . ?
C8 C9 1.397(3) . ?
C9 C10 1.381(4) . ?
C10 C11 1.413(4) . ?
C11 C12 1.381(3) . ?
C12 C17 1.397(3) . ?
C12 C13 1.517(3) . ?
C13 C14 1.499(3) . ?
C14 C15 1.325(3) . ?
C15 C18 1.499(4) . ?
C15 C16 1.500(3) . ?
 
loop_
 _geom_angle_atom_site_label_1
 _geom_angle_atom_site_label_2
 _geom_angle_atom_site_label_3
 _geom_angle
 _geom_angle_site_symmetry_1
 _geom_angle_site_symmetry_3
 _geom_angle_publ_flag
C1 N2 C16 108.26(18) . . ?
C1 N2 C3 112.55(19) . . ?
C16 N2 C3 111.09(18) . . ?
N2 C3 C4 111.20(18) . . ?
N2 C3 C13 108.62(18) . . ?
C4 C3 C13 110.55(19) . . ?
C5 C4 C3 109.6(2) . . ?
C6 C5 C17 105.5(2) . . ?
C6 C5 C4 135.0(2) . . ?
C17 C5 C4 119.4(2) . . ?
C5 C6 N7 110.0(2) . . ?
C8 N7 C6 108.5(2) . . ?
N7 C8 C17 106.7(2) . . ?
N7 C8 C9 133.2(2) . . ?
C17 C8 C9 120.1(2) . . ?
C10 C9 C8 116.8(2) . . ?
C9 C10 C11 123.1(2) . . ?
C12 C11 C10 120.0(2) . . ?
C11 C12 C17 116.8(2) . . ?
C11 C12 C13 130.0(2) . . ?
C17 C12 C13 112.9(2) . . ?
C14 C13 C12 115.8(2) . . ?
C14 C13 C3 113.0(2) . . ?
C12 C13 C3 109.67(19) . . ?
C15 C14 C13 123.1(2) . . ?
C14 C15 C18 123.7(2) . . ?
C14 C15 C16 120.4(2) . . ?
C18 C15 C16 115.9(2) . . ?
N2 C16 C15 113.67(19) . . ?
C8 C17 C12 123.1(2) . . ?
C8 C17 C5 109.2(2) . . ?
C12 C17 C5 127.6(2) . . ?
 
_refine_diff_density_max    0.151
_refine_diff_density_min   -0.127
_refine_diff_density_rms    0.032

_shelxl_version_number 2012-9

_shelx_res_file
;
TITL twa16a in P3(2)
CELL 1.54178  11.7721  11.7721   8.0824  90.000  90.000 120.000
ZERR    3.00   0.0004   0.0004   0.0003   0.000   0.000   0.000
LATT -1
SYMM -Y, X-Y, 0.66667+Z
SYMM -X+Y, -X, 0.33333+Z
SFAC C  H  N
UNIT 48 54 6
L.S. 4
ACTA
FMAP 2
PLAN 5
SIZE 0.05 0.12 0.46
TEMP -173
WGHT    0.027500    0.307500
EXTI    0.016437
FVAR       1.62051
C1    1    0.290630    1.072016    0.008351    11.00000    0.02645    0.02733 =
         0.03468   -0.00035    0.00141    0.01798
AFIX 137
H1A   2    0.239744    1.098020    0.078827    11.00000   -1.50000
H1B   2    0.230983    0.999469   -0.063546    11.00000   -1.50000
H1C   2    0.351570    1.146756   -0.059734    11.00000   -1.50000
AFIX   0
N2    3    0.364788    1.029851    0.112282    11.00000    0.02048    0.02039 =
         0.02585    0.00127    0.00310    0.01209
C3    1    0.455498    1.003736    0.015696    11.00000    0.01706    0.01783 =
         0.02389    0.00243    0.00381    0.00820
AFIX  13
H3    2    0.524850    1.087964   -0.033767    11.00000   -1.20000
AFIX   0
C4    1    0.382726    0.904678   -0.125418    11.00000    0.01808    0.02214 =
         0.02637    0.00035    0.00016    0.00963
AFIX  23
H4A   2    0.304583    0.826343   -0.080503    11.00000   -1.20000
H4B   2    0.352938    0.945267   -0.209447    11.00000   -1.20000
AFIX   0
C5    1    0.473239    0.864873   -0.204004    11.00000    0.01865    0.01805 =
         0.02486    0.00099    0.00107    0.00855
C6    1    0.477338    0.811405   -0.353095    11.00000    0.02079    0.02345 =
         0.02657   -0.00182   -0.00109    0.01197
AFIX  43
H6    2    0.412237    0.784127   -0.436841    11.00000   -1.20000
AFIX   0
N7    3    0.590565    0.803014   -0.363613    11.00000    0.02366    0.02328 =
         0.02701   -0.00576   -0.00048    0.01265
C8    1    0.659911    0.849558   -0.217878    11.00000    0.02002    0.01560 =
         0.02753    0.00058    0.00228    0.00760
C9    1    0.778421    0.863726   -0.161035    11.00000    0.01926    0.01831 =
         0.03366   -0.00067    0.00474    0.00857
AFIX  43
H9    2    0.828354    0.837186   -0.226002    11.00000   -1.20000
AFIX   0
C10   1    0.819485    0.918182   -0.005825    11.00000    0.01625    0.01702 =
         0.03499    0.00110   -0.00081    0.00675
AFIX  43
H10   2    0.901420    0.932083    0.033926    11.00000   -1.20000
AFIX   0
C11   1    0.745304    0.954181    0.096595    11.00000    0.01954    0.01624 =
         0.02748   -0.00075   -0.00231    0.00637
AFIX  43
H11   2    0.777258    0.990476    0.202968    11.00000   -1.20000
AFIX   0
C12   1    0.626409    0.936615    0.042099    11.00000    0.01997    0.01192 =
         0.02667    0.00167    0.00082    0.00639
C13   1    0.521730    0.950275    0.134586    11.00000    0.01974    0.01631 =
         0.02360   -0.00015    0.00088    0.00827
AFIX  13
H13   2    0.452210    0.858982    0.163540    11.00000   -1.20000
AFIX   0
C14   1    0.563836    1.023518    0.295207    11.00000    0.02266    0.02305 =
         0.02604    0.00097    0.00112    0.01025
AFIX  43
H14   2    0.622082    1.011107    0.364186    11.00000   -1.20000
AFIX   0
C15   1    0.523679    1.104723    0.345522    11.00000    0.02187    0.01914 =
         0.02860   -0.00233    0.00233    0.00753
C16   1    0.435661    1.131326    0.238030    11.00000    0.02377    0.01775 =
         0.03200   -0.00136    0.00485    0.01028
AFIX  23
H16A  2    0.371058    1.138580    0.309051    11.00000   -1.20000
H16B  2    0.489120    1.216730    0.181880    11.00000   -1.20000
AFIX   0
C17   1    0.588086    0.887585   -0.118068    11.00000    0.01723    0.01412 =
         0.02540    0.00057    0.00186    0.00671
C18   1    0.561297    1.175140    0.508343    11.00000    0.03736    0.03189 =
         0.03459   -0.00834   -0.00207    0.01776
AFIX 137
H18A  2    0.616870    1.149678    0.569766    11.00000   -1.50000
H18B  2    0.481980    1.151731    0.572622    11.00000   -1.50000
H18C  2    0.609630    1.270038    0.489063    11.00000   -1.50000
AFIX   0
H7    2    0.607053    0.752540   -0.439850    11.00000    0.03446
HKLF 4

REM  twa16a in P3(2)
REM R1 =  0.0283 for    2168 Fo > 4sig(Fo)  and  0.0283 for all    2168 data
REM    170 parameters refined using      1 restraints

END

WGHT      0.0275      0.3077

REM Highest difference peak  0.151,  deepest hole -0.127,  1-sigma level  0.032
Q1    1   0.5880  0.9545  0.0852  11.00000  0.05    0.15
Q2    1   0.5128  0.8487 -0.1423  11.00000  0.05    0.14
Q3    1   0.5974  0.8954 -0.0409  11.00000  0.05    0.13
Q4    1   0.6111  0.8433 -0.1478  11.00000  0.05    0.13
Q5    1   0.4378  0.8906 -0.1844  11.00000  0.05    0.13
;
_shelx_res_checksum   71762

_shelx_hkl_file
;
  -1   1   0 2091.12  102.25
  -1   1   0 2010.56  100.15
   1   0   0 1970.67  104.27
   1   0   0 2089.34  100.17
  -1   1   0 2010.27   98.58
   0  -1   0 1946.74   98.62
   0  -1   0 2112.18  104.48
   1   0   0 2177.42  106.49
  -1   1   0 2097.65   94.62
  -1   0   0 1999.20   98.45
   0   1   0 2135.45   94.96
   1  -1   0 1958.55  104.75
   0   1   0 2097.71  100.95
   0   1   0 1967.43  101.45
  -1   0   0 2031.36   94.91
   0   1   0 2054.49  105.89
   1  -1   0 2041.00  105.71
   1  -2   0 3998.19  205.78
  -2   1   0 3929.26  193.55
  -2   1   0 3953.23  199.48
   1   1   0 4247.35  197.75
   1  -2   0 3741.31  193.59
   1  -2   0 4250.79  207.73
   1   1   0 3864.47  208.38
   1   1   0 4114.50  199.24
  -2   1   0 4112.13  187.00
  -1  -1   0 3715.71  185.56
  -1  -1   0 4137.17  204.79
   2  -1   0 3991.55  205.56
  -1   2   0 4213.08  200.78
  -1  -1   0 3931.10  193.94
  -1   2   0 3933.59  185.80
   2  -1   0 4249.19  208.77
  -1   2   0 3960.09  197.42
   2  -1   0 4305.96  196.88
   0  -2   0 5708.98  272.98
  -2   2   0 5119.16  260.98
  -2   2   0 5287.92  266.02
  -2   2   0 5334.61  247.81
   2   0   0 5544.07  272.71
   0  -2   0 5379.33  247.40
   0  -2   0 5300.85  258.54
  -2   0   0 5308.56  257.66
  -2   0   0 5337.64  248.19
   2  -2   0 5433.76  273.85
   0   2   0 5520.08  265.91
  -2   0   0 5271.12  264.40
   0   2   0 5631.16  263.44
   2  -2   0 5195.24  257.01
   1   2   0 6509.18  312.36
   2  -3   0 6430.90  323.27
  -3   1   0 6246.33  312.24
  -3   1   0 6470.69  304.28
   1   2   0 6165.48  309.67
  -3   1   0 5778.28  291.48
   2  -3   0 6136.71  303.74
   1   2   0 6479.92  326.68
   2  -3   0 6559.36  325.18
  -1  -2   0 6506.88  321.18
   3  -1   0 6402.70  307.96
  -2   3   0 6339.81  308.73
  -2   3   0 6448.88  314.45
   3  -1   0 6456.47  327.39
  -1  -2   0 5844.57  290.67
  -1  -2   0 6492.13  305.25
  -2   3   0 6355.36  291.53
   1  -3   0 3828.84  197.16
   1  -3   0 3292.64  195.26
   2   1   0 3742.78  199.11
   2   1   0 3983.53  189.61
   1  -3   0 3911.05  186.78
   2   1   0 4047.72  190.79
  -3   2   0 3787.57  184.58
  -3   2   0 3831.61  178.30
  -3   2   0 4018.54  192.58
   3  -2   0 3823.91  199.03
  -2  -1   0 3784.13  179.47
  -1   3   0 3772.81  191.78
  -2  -1   0 3800.06  186.50
  -1   3   0 3812.86  178.19
   3  -2   0 4096.02  187.45
  -2  -1   0 3797.08  194.57
   3  -2   0 3782.37  197.68
  -1   3   0 3650.30  188.65
   3   0   0 1508.34   79.17
   0  -3   0 1497.91   77.69
   3   0   0 1556.77   82.77
  -3   3   0 1464.35   71.48
   3   0   0 1564.94   77.19
  -3   3   0 1451.87   75.13
  -3   3   0 1580.22   79.66
   0  -3   0 1450.19   75.99
   0  -3   0 1415.24   71.17
  -3   0   0 1534.65   76.14
   3  -3   0 1460.51   79.17
  -3   0   0 1450.74   77.37
   3  -3   0 1512.43   80.59
   0   3   0 1558.62   77.75
   3  -3   0 1444.78   74.22
   0   3   0 1590.70   78.94
   0   3   0 1511.62   80.82
  -3   0   0 1479.93   72.32
   1   3   0  252.85   12.10
   3  -4   0  240.20   12.36
   3  -4   0  239.60   11.65
   3  -4   0  236.92   12.42
   1   3   0  232.25   12.42
  -4   1   0  244.28   11.34
  -4   1   0  255.54   11.80
  -4   1   0  237.49   11.99
   1   3   0  236.58   11.88
  -1  -3   0  247.30   11.27
   4  -1   0  236.66   12.28
  -3   4   0  223.74   11.24
  -1  -3   0  229.98   12.32
  -3   4   0  252.02   12.13
  -3   4   0  245.73   11.79
   4  -1   0  232.99   12.51
   4  -1   0  233.25   11.80
  -1  -3   0  229.77   11.71
  -4   2   0  30.578   2.401
   2  -4   0  25.195   2.064
   2   2   0  25.728   2.205
  -4   2   0  26.421   2.172
   2   2   0  24.148   2.005
   2  -4   0  23.083   1.993
   2  -4   0  25.614   2.093
   2   2   0  27.283   2.305
  -4   2   0  26.929   2.358
   4  -2   0  25.432   2.061
  -2  -2   0  26.735   2.151
  -2  -2   0  24.995   2.254
  -2   4   0  28.631   2.323
  -2   4   0  27.551   2.204
  -2   4   0  25.545   2.162
  -2  -2   0  23.816   2.165
   4  -2   0  26.346   2.007
   4  -2   0  26.291   1.997
   3   1   0  847.26   46.39
  -4   3   0  896.19   40.76
   1  -4   0  907.54   43.36
  -4   3   0  832.56   41.47
   3   1   0  871.47   43.36
   3   1   0  789.47   44.07
  -4   3   0  886.98   39.22
   1  -4   0  920.02   40.89
  -4   3   0  841.73   42.06
  -1   4   0  808.15   45.71
  -3  -1   0  879.01   39.20
   4  -3   0  809.96   45.24
  -1   4   0  874.40   39.09
  -1   4   0  872.30   41.62
   4  -3   0  886.65   45.74
  -3  -1   0  884.95   40.87
  -1   4   0  867.24   42.04
   4   0   0 1038.63   49.23
  -4   4   0  984.21   47.97
  -4   4   0  932.17   48.30
   0  -4   0 1007.60   46.60
  -4   4   0 1038.54   44.72
   0  -4   0 1073.20   49.45
   4   0   0  901.63   50.41
   4   0   0  997.13   52.94
   0  -4   0  991.34   44.56
  -4   0   0 1014.52   46.60
   0   4   0 1037.78   47.95
  -4   0   0  970.29   44.69
   4  -4   0  944.50   49.43
   0   4   0  973.74   52.22
  -4   0   0  960.66   47.78
   4  -4   0  938.94   46.41
   0   4   0  935.78   51.78
   4  -4   0  989.80   50.09
   4  -5   0  72.872   4.266
  -5   1   0  70.835   4.320
  -5   1   0  73.043   4.226
  -5   1   0  71.181   4.370
   1   4   0  75.125   4.201
   1   4   0  67.275   4.343
   1   4   0  69.388   4.129
   4  -5   0  68.983   4.276
   4  -5   0  69.452   4.055
  -4   5   0  63.427   3.953
   5  -1   0  70.437   4.057
  -1  -4   0  73.851   4.252
   5  -1   0  70.237   4.340
  -1  -4   0  63.965   4.339
  -4   5   0  78.976   4.228
  -4   5   0  77.687   4.489
   5  -1   0  72.257   4.211
  -1  -4   0  72.783   3.925
   2   3   0  493.40   23.13
  -5   2   0  486.03   23.31
  -5   2   0  477.15   22.64
  -5   2   0  482.70   21.88
   3  -5   0  453.28   22.61
   2   3   0  487.45   24.31
   3  -5   0  447.92   24.18
   3  -5   0  472.65   24.04
   2   3   0  467.27   23.27
  -2  -3   0  467.36   21.75
   5  -2   0  482.33   24.36
  -3   5   0  480.50   23.03
  -2  -3   0  436.84   22.72
   5  -2   0  478.35   24.00
  -3   5   0  483.60   23.47
  -2  -3   0  463.36   23.91
  -3   5   0  462.44   21.72
   5  -2   0  489.93   22.96
  -5   3   0  497.31   24.89
   3   2   0  490.54   24.58
   2  -5   0  490.51   24.17
   2  -5   0  515.39   25.64
   3   2   0  525.13   26.00
   3   2   0  500.21   24.74
  -5   3   0  494.15   24.06
  -5   3   0  497.30   23.31
  -2   5   0  522.69   24.94
   5  -3   0  497.59   24.39
   5  -3   0  523.54   25.62
  -2   5   0  515.65   23.14
  -2   5   0  478.08   25.73
  -2   5   0  501.17   24.57
   5  -3   0  519.35   25.98
  -3  -2   0  514.03   24.27
  -3  -2   0  505.90   23.24
   4   1   0  457.53   22.57
  -5   4   0  426.46   21.62
   1  -5   0  426.56   20.03
   1  -5   0  438.98   21.01
  -5   4   0  430.31   20.27
   1  -5   0  438.82   22.21
   4   1   0  428.27   22.02
   4   1   0  443.86   21.31
  -5   4   0  438.46   21.10
   5  -4   0  431.63   22.47
   5  -4   0  432.41   20.79
  -1   5   0  447.40   21.66
  -1   5   0  424.36   22.26
  -4  -1   0  402.12   21.40
  -4  -1   0  438.19   20.23
  -4  -1   0  422.07   21.01
  -1   5   0  453.83   21.36
   5  -4   0  465.63   22.31
   5   0   0  306.23   15.41
  -5   5   0  293.15   14.28
   0  -5   0  289.65   14.80
  -5   5   0  305.98   15.31
   0  -5   0  296.82   15.58
   0  -5   0  301.18   14.10
   5   0   0  314.98   15.87
  -5   5   0  299.45   14.76
   5   0   0  307.70   14.96
   0   5   0  291.06   15.55
   5  -5   0  303.43   15.74
  -5   0   0  305.26   14.82
   0   5   0  313.23   15.04
   5  -5   0  296.54   14.60
   5  -5   0  305.09   15.65
   0   5   0  303.67   15.20
  -5   0   0  280.39   14.99
  -5   0   0  303.41   14.30
   1   5   0  28.051   2.595
   1   5   0  24.324   1.299
  -6   1   0  26.250   2.574
  -6   1   0  24.146   2.631
  -6   1   0  22.480   1.431
   5  -6   0  23.825   2.306
   1   5   0  21.811   1.919
  -6   1   0  22.425   1.375
   1   5   0  26.386   2.275
   5  -6   0  23.769   2.229
   5  -6   0  21.853   1.262
  -6   1   0  25.866   2.213
   1   5   0  21.818   1.084
   5  -6   0  23.388   2.333
  -5   6   0  25.571   2.807
   6  -1   0  26.982   2.309
   6  -1   0  23.735   2.267
  -1  -5   0  24.101   2.500
   6  -1   0  23.611   2.011
   6  -1   0  22.215   1.190
  -5   6   0  21.459   1.298
  -5   6   0  22.380   1.163
  -5   6   0  23.766   1.966
  -1  -5   0  22.359   1.284
   6  -1   0  23.986   1.209
  -1  -5   0  22.384   2.414
  -1  -5   0  25.336   2.305
  -5   6   0  23.734   2.540
   4  -6   0  602.60   29.89
   2   4   0  631.39   30.78
   2   4   0  625.96   30.55
  -6   2   0  613.83   30.77
  -6   2   0  631.94   28.93
   2   4   0  645.45   32.13
   4  -6   0  659.03   31.86
  -6   2   0  620.61   29.89
  -2  -4   0  594.37   28.73
  -4   6   0  627.02   30.98
  -2  -4   0  620.91   30.10
  -4   6   0  611.16   28.69
   6  -2   0  634.97   30.35
  -4   6   0  643.75   30.41
   6  -2   0  647.63   31.72
   6  -2   0  642.31   32.24
  -2  -4   0  596.40   31.58
  -6   3   0  302.43   15.10
   3  -6   0  316.03   16.48
   3  -6   0  312.52   15.53
  -6   3   0  321.04   15.39
   3   3   0  296.58   16.55
  -6   3   0  328.07   16.02
   3   3   0  332.63   15.85
   3   3   0  328.53   15.90
  -3   6   0  330.52   15.74
   6  -3   0  319.93   15.54
  -3  -3   0  332.08   15.68
   6  -3   0  311.94   16.63
   6  -3   0  314.07   16.40
  -3   6   0  307.84   14.85
  -3  -3   0  319.69   15.02
  -3   6   0  300.49   16.04
   2  -6   0  311.82   16.79
  -6   4   0  320.67   16.38
   2  -6   0  314.53   15.89
  -6   4   0  337.55   15.50
   4   2   0  325.27   16.48
   4   2   0  345.55   17.06
   4   2   0  331.01   16.13
   6  -4   0  297.14   15.61
  -4  -2   0  324.03   16.16
   6  -4   0  346.86   16.87
  -4  -2   0  333.88   15.41
  -4  -2   0  325.86   16.05
  -2   6   0  325.77   16.12
   6  -4   0  327.88   17.04
  -2   6   0  299.73   16.38
   1  -6   0  183.04    9.73
   5   1   0  182.14    9.32
   5   1   0  185.65    9.85
  -6   5   0  177.39    9.54
  -6   5   0  176.84    9.02
   1  -6   0  169.78    8.66
   1  -6   0  177.95    7.21
   5   1   0  170.23    9.33
   1  -6   0  195.95    9.30
   6  -5   0  173.02    8.92
   6  -5   0  185.71    9.76
  -5  -1   0  174.25    9.20
  -5  -1   0  183.16    9.04
  -1   6   0  168.66    9.46
  -5  -1   0  189.14    9.40
  -1   6   0  171.64    9.25
   6  -5   0  182.69    9.72
  -6   6   0  8.1622  1.7591
   0  -6   0  5.5237  0.6684
   6   0   0  6.2019  0.5696
   6   0   0  6.2779  0.6173
   6   0   0  6.2153  1.1101
  -6   6   0  6.2678  0.7896
   6   0   0  5.9728  1.4875
   0  -6   0  6.7446  1.6823
  -6   6   0  6.2578  0.5624
   0  -6   0  7.4612  1.4665
   0  -6   0  5.5829  1.5294
  -6   6   0  6.2706  0.5802
  -6   6   0  6.0647  1.6678
   6   0   0  6.2181  0.6051
   0  -6   0  7.0422  0.6413
   0  -6   0  7.3822  0.6963
   6   0   0  6.7935  1.4120
   6   0   0  6.8130  0.5702
   6  -6   0  6.6225  1.2088
  -6   0   0  5.4943  0.6773
   0   6   0  6.2224  0.5055
  -6   0   0  6.1888  1.2678
  -6   0   0  7.4662  0.7603
  -6   0   0  5.7432  0.6967
  -6   0   0  5.1858  0.8678
   6  -6   0  7.2195  0.6070
  -6   0   0  6.0542  1.6167
   6  -6   0  6.0790  1.4060
   0   6   0  6.3142  1.3351
   6  -6   0  6.4213  0.6953
   6  -6   0  5.9377  0.6609
   0   6   0  6.5003  0.6430
   0   6   0  6.4530  0.5916
  -6   0   0  6.8754  1.7537
   6  -6   0  6.9826  1.4090
   0   6   0  7.3002  1.6303
  -7   1   0  367.88   14.11
   1   6   0  389.56   18.47
   6  -7   0  321.30   15.03
   1   6   0  376.19   12.89
   6  -7   0  356.46   13.68
  -7   1   0  348.14   14.53
  -7   1   0  353.30   13.54
   6  -7   0  387.77   19.25
   6  -7   0  368.71   14.86
  -7   1   0  364.75   18.41
   6  -7   0  389.60   14.35
  -7   1   0  381.88   17.71
   1   6   0  391.38   18.66
   1   6   0  369.54   15.06
   1   6   0  351.77   13.68
   6  -7   0  389.13   17.95
   1   6   0  350.97   15.83
   1   6   0  333.17   13.33
  -7   1   0  368.43   14.82
   7  -1   0  348.99   15.85
  -1  -6   0  377.74   14.07
  -6   7   0  343.13   14.08
  -1  -6   0  371.15   17.25
  -1  -6   0  372.27   14.65
   7  -1   0  388.72   14.34
   7  -1   0  370.78   18.87
  -6   7   0  396.18   18.98
  -1  -6   0  343.83   13.72
  -6   7   0  378.82   17.45
   7  -1   0  363.20   15.04
  -6   7   0  346.48   13.67
  -6   7   0  374.22   13.37
  -6   7   0  372.96   12.57
  -6   7   0  362.98   13.57
  -1  -6   0  342.33   14.50
   7  -1   0  377.66   14.69
  -1  -6   0  401.89   18.42
   5  -7   0  177.98    7.04
  -7   2   0  193.56    9.91
   2   5   0  183.67    8.14
  -7   2   0  184.09    7.51
   2   5   0  191.43    9.88
   5  -7   0  179.88    7.38
   2   5   0  189.40   10.02
   5  -7   0  205.19   10.36
  -7   2   0  181.85    6.98
   2   5   0  181.61    6.64
   5  -7   0  179.12    7.67
  -7   2   0  184.69    7.66
   2   5   0  174.62    7.06
   5  -7   0  192.20    9.57
   2   5   0  192.40    7.77
   2   5   0  198.92    9.93
  -7   2   0  195.59    9.61
  -7   2   0  185.70    7.30
   2   5   0  176.16    7.59
  -2  -5   0  209.22    9.96
  -5   7   0  186.28    6.90
   7  -2   0  180.04    7.54
  -5   7   0  186.47    6.48
   7  -2   0  189.88    7.39
  -5   7   0  188.35    9.54
   7  -2   0  185.61    7.75
  -2  -5   0  182.57    7.27
  -5   7   0  182.02    7.01
   7  -2   0  180.35   10.01
  -2  -5   0  199.89    9.36
  -5   7   0  190.93   10.16
   7  -2   0  201.03   10.39
  -5   7   0  170.79    7.52
  -2  -5   0  183.09    7.56
  -5   7   0  182.82    7.06
  -2  -5   0  181.90    7.49
  -5   7   0  201.67    9.32
   4  -7   0  537.29   23.08
  -7   3   0  636.78   29.47
   3   4   0  644.71   29.23
   3   4   0  591.64   24.25
   3   4   0  629.21   29.30
   4  -7   0  587.59   22.06
   3   4   0  657.92   30.68
  -7   3   0  633.49   27.76
   3   4   0  574.75   25.96
   4  -7   0  615.45   28.60
   4  -7   0  551.21   23.92
   3   4   0  592.06   20.77
  -7   3   0  587.80   23.77
  -7   3   0  570.70   21.79
   4  -7   0  631.30   30.40
  -7   3   0  576.40   22.65
  -4   7   0  608.77   29.60
  -4   7   0  585.27   22.04
   7  -3   0  562.83   23.64
   7  -3   0  572.70   24.25
   7  -3   0  586.80   23.08
  -3  -4   0  616.37   27.49
  -3  -4   0  547.99   23.33
   7  -3   0  632.37   30.78
  -3  -4   0  640.78   28.87
  -3  -4   0  587.98   22.65
   7  -3   0  626.99   30.32
  -4   7   0  560.39   23.51
  -4   7   0  565.61   21.49
  -4   7   0  592.62   28.97
  -3  -4   0  556.08   23.54
  -4   7   0  570.89   20.19
  -4   7   0  597.14   27.32
   4   3   0  91.208   3.851
   4   3   0  86.250   3.281
  -7   4   0  95.001   5.434
   3  -7   0  84.152   3.474
   4   3   0  95.945   5.424
  -7   4   0  86.142   3.207
   3  -7   0  86.963   3.680
  -7   4   0  86.632   3.837
   4   3   0  94.013   5.296
   4   3   0  91.052   3.711
   3  -7   0  85.511   5.348
  -7   4   0  91.753   3.493
   3  -7   0  95.945   5.191
  -7   4   0  97.712   5.366
  -7   4   0  91.547   3.688
  -4  -3   0  99.690   5.230
   7  -4   0  83.593   3.676
  -3   7   0  84.938   3.244
  -4  -3   0  86.682   3.803
  -4  -3   0  86.362   3.789
  -3   7   0  90.442   5.490
   7  -4   0  90.116   5.386
  -4  -3   0  86.540   3.639
   7  -4   0  87.669   3.770
  -3   7   0  92.235   5.132
  -4  -3   0  99.544   5.421
   7  -4   0  87.298   3.602
  -3   7   0  90.401   3.470
  -3   7   0  88.073   3.611
  -3   7   0  82.698   3.195
  -4  -3   0  80.382   3.832
  -3   7   0  90.149   3.479
   7  -4   0  89.516   5.393
   7  -4   0  88.519   3.786
   5   2   0 1036.78   46.58
   2  -7   0 1004.65   46.62
   2  -7   0  954.06   39.00
   5   2   0 1010.75   42.50
  -7   5   0 1025.95   39.06
  -7   5   0 1098.55   47.15
  -7   5   0 1027.14   38.06
   5   2   0 1178.73   52.75
  -7   5   0  952.37   35.12
   2  -7   0  989.76   39.34
   2  -7   0  976.05   40.55
  -7   5   0 1129.05   50.43
   5   2   0 1138.35   49.86
   5   2   0 1029.10   35.84
   5   2   0 1002.45   40.26
   5   2   0  967.99   42.43
  -7   5   0 1046.56   37.05
  -7   5   0 1033.93   40.98
   2  -7   0 1007.01   39.84
  -5  -2   0 1122.55   47.15
   7  -5   0  966.28   40.76
  -5  -2   0  962.84   39.02
  -2   7   0  952.26   37.01
  -5  -2   0 1138.78   49.19
   7  -5   0  995.69   43.82
  -2   7   0  978.81   37.06
  -5  -2   0  993.77   40.96
   7  -5   0  962.55   42.55
  -2   7   0 1074.28   50.45
   7  -5   0 1122.92   52.66
   7  -5   0 1141.46   52.02
  -2   7   0  982.82   39.51
  -2   7   0 1011.57   34.81
  -5  -2   0 1020.33   39.05
  -2   7   0 1117.40   49.81
  -2   7   0  943.55   42.04
  -5  -2   0  956.96   40.26
   7  -5   0  999.97   40.57
   6   1   0  515.95   20.78
   6   1   0  571.75   27.95
   1  -7   0  591.46   26.11
  -7   6   0  510.92   20.41
  -7   6   0  534.00   18.18
   6   1   0  518.70   21.84
   1  -7   0  526.37   21.19
   6   1   0  513.56   23.00
  -7   6   0  536.83   19.36
   1  -7   0  535.49   19.89
  -7   6   0  573.00   25.12
   6   1   0  504.49   18.70
   6   1   0  530.99   21.82
  -7   6   0  579.69   26.90
   6   1   0  538.91   21.31
   1  -7   0  495.19   20.81
   6   1   0  574.73   26.39
  -7   6   0  530.14   19.66
   1  -7   0  520.73   20.37
  -7   6   0  499.41   21.41
   1  -7   0  554.68   24.65
  -1   7   0  483.50   21.00
  -6  -1   0  567.38   26.10
  -1   7   0  567.97   26.41
   7  -6   0  556.61   27.79
  -6  -1   0  533.63   21.07
  -6  -1   0  512.87   19.61
  -1   7   0  551.19   18.71
   7  -6   0  560.30   27.54
  -6  -1   0  500.37   21.40
  -6  -1   0  531.63   20.40
  -1   7   0  514.32   18.18
   7  -6   0  506.62   20.79
  -1   7   0  544.64   19.87
   7  -6   0  559.36   21.86
  -1   7   0  557.39   26.75
  -1   7   0  525.82   19.36
  -1   7   0  514.51   21.82
  -6  -1   0  564.98   25.18
  -6  -1   0  504.87   20.41
   7  -6   0  525.71   21.55
   7  -6   0  534.79   20.79
   7   0   0  96.503   3.894
   0  -7   0  100.41    5.77
   7   0   0  86.207   3.952
  -7   7   0  90.122   3.633
  -7   7   0  86.349   3.620
   0  -7   0  93.555   3.671
  -7   7   0  94.953   5.594
   0  -7   0  95.277   3.856
   7   0   0  95.621   4.243
  -7   7   0  107.97    6.22
  -7   7   0  88.998   3.883
  -7   7   0  95.086   3.452
   0  -7   0  91.929   3.956
   7   0   0  87.869   4.022
   0  -7   0  87.189   3.911
   7   0   0  95.747   5.820
   7   0   0  96.048   3.803
  -7   7   0  92.153   3.675
   7  -7   0  87.606   3.835
  -7   0   0  100.67    5.78
   0   7   0  91.854   3.692
   0   7   0  94.420   5.840
   0   7   0  91.812   5.631
   7  -7   0  91.778   4.016
  -7   0   0  93.864   3.930
   0   7   0  95.705   4.032
   0   7   0  84.112   4.184
   7  -7   0  93.663   3.658
  -7   0   0  93.208   4.059
   0   7   0  92.127   3.444
   0   7   0  89.571   3.596
  -7   0   0  92.736   4.062
  -7   0   0  89.625   3.665
   7  -7   0  93.157   4.003
   7  -7   0  104.60    5.94
   1   7   0  72.176   2.870
  -8   1   0  72.081   3.179
   7  -8   0  67.190   3.015
  -8   1   0  67.338   3.215
   7  -8   0  66.562   2.869
   1   7   0  70.338   3.270
   1   7   0  70.026   3.186
   7  -8   0  71.934   3.133
  -8   1   0  70.119   4.910
   1   7   0  71.344   4.777
   7  -8   0  71.788   4.873
   7  -8   0  69.711   3.153
  -8   1   0  70.015   2.923
  -8   1   0  72.112   3.264
   1   7   0  71.196   2.716
  -1  -7   0  65.601   2.957
  -7   8   0  70.638   2.847
  -7   8   0  68.148   2.676
  -7   8   0  68.723   2.847
  -7   8   0  73.000   5.055
  -1  -7   0  70.323   3.169
   8  -1   0  69.263   3.324
   8  -1   0  72.190   3.040
   8  -1   0  68.403   3.101
   8  -1   0  70.427   3.030
  -1  -7   0  75.987   4.930
   8  -1   0  72.187   4.867
  -1  -7   0  68.037   3.151
  -7   8   0  68.323   2.965
  -1  -7   0  65.536   3.010
  -8   2   0  706.60   25.99
   6  -8   0  666.34   25.29
  -8   2   0  673.00   27.25
   6  -8   0  715.79   32.74
   6  -8   0  672.57   34.95
   6  -8   0  642.71   26.47
  -8   2   0  687.13   33.66
   2   6   0  670.98   25.01
  -8   2   0  688.76   24.99
   6  -8   0  704.27   27.45
   2   6   0  675.72   28.57
  -8   2   0  731.66   31.97
   2   6   0  705.24   25.29
  -8   2   0  617.31   26.77
   2   6   0  659.76   29.84
   2   6   0  719.55   33.57
   8  -2   0  681.28   35.39
   8  -2   0  686.67   29.29
  -2  -6   0  700.27   26.77
  -6   8   0  699.15   34.05
  -6   8   0  661.66   23.15
   8  -2   0  668.57   27.23
  -6   8   0  694.73   25.27
  -2  -6   0  622.14   26.96
  -2  -6   0  693.27   31.45
  -2  -6   0  711.42   25.98
   8  -2   0  687.68   34.62
  -6   8   0  651.64   24.64
   8  -2   0  694.60   27.12
  -2  -6   0  696.09   33.14
  -6   8   0  624.90   26.93
   8  -2   0  675.25   28.33
  -6   8   0  679.49   25.00
   5  -8   0  327.74   12.73
   5  -8   0  305.14   13.34
   3   5   0  322.10   14.73
  -8   3   0  316.83   11.64
   3   5   0  330.06   12.74
   3   5   0  345.18   12.00
   5  -8   0  363.49   18.04
  -8   3   0  350.45   17.40
   5  -8   0  312.96   13.82
  -8   3   0  336.25   12.61
   5  -8   0  344.27   16.88
   3   5   0  332.20   17.92
  -8   3   0  346.08   16.65
   3   5   0  329.18   14.02
  -8   3   0  351.49   13.17
   3   5   0  359.33   17.38
  -8   3   0  339.79   13.79
  -3  -5   0  345.69   13.66
  -5   8   0  314.65   13.05
   8  -3   0  360.68   13.34
   8  -3   0  352.74   13.66
  -5   8   0  350.00   11.70
  -5   8   0  364.48   17.77
  -3  -5   0  345.01   13.12
  -5   8   0  343.02   12.45
  -3  -5   0  349.64   17.26
   8  -3   0  328.04   13.79
  -3  -5   0  361.11   16.39
   8  -3   0  351.28   17.83
  -3  -5   0  319.66   13.71
   8  -3   0  346.68   18.26
  -5   8   0  355.21   12.74
  -3  -5   0  337.60   13.51
  -5   8   0  325.59   12.60
   8  -3   0  364.49   14.02
  -5   8   0  350.22   16.96
  -8   4   0  212.15    9.25
   4  -8   0  230.80   11.64
   4  -8   0  230.74    8.55
  -8   4   0  224.16   11.49
  -8   4   0  225.21    8.88
   4  -8   0  237.11    8.97
   4   4   0  224.60   12.29
   4   4   0  221.68    9.11
   4  -8   0  222.60    9.08
  -8   4   0  222.99    8.48
  -8   4   0  224.72   11.98
   4   4   0  226.86   11.82
   4   4   0  221.67    9.89
   4   4   0  225.45    8.03
   4  -8   0  243.21   12.44
   4  -8   0  224.15    9.28
   4   4   0  236.14    9.40
  -8   4   0  214.93    7.81
  -4  -4   0  222.01    9.09
  -4   8   0  218.82    8.76
  -4  -4   0  212.42    9.19
   8  -4   0  214.48    8.90
  -4  -4   0  219.55    9.23
   8  -4   0  232.82   12.52
  -4   8   0  206.60    8.00
  -4  -4   0  240.31   11.95
  -4   8   0  241.39   11.67
   8  -4   0  234.73    9.40
   8  -4   0  232.42   12.27
  -4  -4   0  225.38    8.83
   8  -4   0  227.69    8.92
   8  -4   0  227.27    9.24
  -4   8   0  232.08   12.31
  -4   8   0  232.57    8.36
   8  -4   0  221.24    9.14
  -4   8   0  230.59    7.85
  -4   8   0  234.88    8.57
  -4  -4   0  236.17   11.43
   3  -8   0  166.75    6.28
   3  -8   0  164.53    6.44
   3  -8   0  160.72    6.71
  -8   5   0  164.57    6.25
   5   3   0  161.49    6.51
   3  -8   0  161.56    8.76
   3  -8   0  171.63    9.36
  -8   5   0  166.69    5.76
   5   3   0  169.89    8.97
  -8   5   0  166.77    6.55
   5   3   0  166.52    5.90
   5   3   0  179.83    9.36
   3  -8   0  169.06    6.83
   5   3   0  160.73    7.25
  -8   5   0  153.29    6.09
  -8   5   0  169.45    9.18
   5   3   0  175.44    6.90
  -8   5   0  159.70    8.77
   3  -8   0  166.07    6.61
   5   3   0  173.25    6.70
  -8   5   0  167.52    6.82
  -5  -3   0  160.44    8.64
  -3   8   0  158.08    5.86
  -3   8   0  165.39    6.17
  -5  -3   0  164.28    6.72
  -3   8   0  164.42    6.29
  -5  -3   0  157.93    6.48
  -3   8   0  163.82    5.78
   8  -5   0  167.57    6.55
   8  -5   0  165.41    6.80
   8  -5   0  160.22    6.70
  -3   8   0  151.56    6.83
   8  -5   0  169.81    9.31
   8  -5   0  168.62    6.88
  -5  -3   0  156.21    6.77
  -5  -3   0  165.07    9.17
  -3   8   0  162.43    9.20
  -5  -3   0  157.78    6.79
  -3   8   0  158.47    8.73
  -5  -3   0  168.95    6.53
   8  -5   0  159.88    6.54
   8  -5   0  161.03    9.34
   6   2   0  288.52   10.24
  -8   6   0  297.44   10.80
   6   2   0  297.69   11.64
  -8   6   0  299.14   11.26
   6   2   0  309.06   12.60
   6   2   0  305.24   14.95
   2  -8   0  283.65   11.60
  -8   6   0  288.94    9.94
   2  -8   0  277.44   10.89
  -8   6   0  299.99   15.22
   2  -8   0  275.39   11.13
  -8   6   0  278.83   10.58
  -8   6   0  290.00   11.78
   6   2   0  297.93   11.35
   6   2   0  273.67   11.95
   2  -8   0  298.08   14.75
   2  -8   0  255.30   11.39
   6   2   0  294.55   15.64
  -8   6   0  299.25   14.42
  -6  -2   0  296.17   11.75
   8  -6   0  296.95   15.65
  -2   8   0  289.07   15.17
  -6  -2   0  290.10   11.22
  -2   8   0  279.57   11.92
   8  -6   0  283.58   11.77
  -2   8   0  296.59   10.63
   8  -6   0  289.49   11.93
  -2   8   0  298.78   10.88
   8  -6   0  281.58   11.36
  -2   8   0  287.25   10.21
  -6  -2   0  290.61   11.56
   8  -6   0  293.11   15.45
  -6  -2   0  292.05   14.37
  -6  -2   0  278.90   14.89
  -2   8   0  301.04   14.85
  -2   8   0  277.28   11.48
   8  -6   0  287.28   11.35
  -2   8   0  282.22    9.95
  -6  -2   0  287.81   11.19
   1  -8   0  156.92    6.56
   7   1   0  158.46    9.35
   1  -8   0  146.57    8.85
  -8   7   0  164.25    6.08
   1  -8   0  167.45    6.43
  -8   7   0  160.86    9.23
   1  -8   0  160.16    6.25
  -8   7   0  158.28    6.22
  -8   7   0  156.95    8.64
   7   1   0  167.46    7.18
   7   1   0  166.96    8.94
   7   1   0  171.41    6.85
  -8   7   0  169.80    5.71
  -8   7   0  156.60    6.42
   7   1   0  167.14    6.47
   7   1   0  163.13    6.75
   7   1   0  166.58    6.64
   1  -8   0  163.87    6.70
   8  -7   0  155.36    6.49
  -7  -1   0  162.42    6.43
  -1   8   0  161.42    9.25
  -7  -1   0  164.85    6.68
   8  -7   0  171.44    6.76
  -7  -1   0  163.61    6.78
  -1   8   0  152.65    5.70
   8  -7   0  156.59    6.16
  -7  -1   0  158.32    6.44
  -7  -1   0  151.37    6.13
  -7  -1   0  150.01    8.79
  -1   8   0  165.03    5.83
   8  -7   0  167.38    9.44
  -1   8   0  160.81    6.09
  -1   8   0  157.67    6.20
  -1   8   0  169.15    8.97
   8  -7   0  162.36    6.83
  -1   8   0  162.70    6.77
   8   0   0  338.85   12.91
   0  -8   0  329.12   13.22
   0  -8   0  332.54   12.38
  -8   8   0  346.03   12.26
  -8   8   0  318.90   12.71
   8   0   0  319.31   14.29
   8   0   0  338.60   17.92
   0  -8   0  323.67   12.67
  -8   8   0  309.66   12.27
   8   0   0  339.91   13.23
  -8   8   0  314.01   17.25
  -8   8   0  325.20   11.30
   0  -8   0  322.69   13.05
  -8   8   0  307.71   12.02
   0  -8   0  316.24   16.87
   8   0   0  314.22   13.50
  -8   0   0  346.98   13.41
   0   8   0  349.31   11.60
   0   8   0  305.50   12.02
  -8   0   0  332.17   13.15
   0   8   0  336.14   13.54
   0   8   0  339.97   12.35
   8  -8   0  343.43   12.94
  -8   0   0  336.77   12.73
   8  -8   0  329.31   13.39
   8  -8   0  292.44   17.52
  -8   0   0  315.43   12.18
   0   8   0  348.16   16.93
  -8   0   0  351.18   16.57
   0   8   0  322.27   14.21
   8  -8   0  323.57   12.31
   8  -8   0  336.61   13.57
   1   8   0  766.22   34.94
  -9   1   0  846.47   30.79
   1   8   0  814.11   39.75
  -9   1   0  831.95   32.30
   8  -9   0  824.06   29.94
  -9   1   0  783.35   37.83
  -9   1   0  795.93   31.74
   8  -9   0  806.49   32.51
  -9   1   0  803.00   29.57
   1   8   0  758.84   34.62
   8  -9   0  824.72   41.50
   8  -9   0  846.87   32.37
   1   8   0  802.12   29.79
   1   8   0  821.43   29.95
   8  -9   0  827.84   32.94
  -8   9   0  797.87   29.90
  -1  -8   0  783.09   29.98
  -8   9   0  779.73   29.18
  -1  -8   0  798.07   39.26
   9  -1   0  803.64   33.79
  -1  -8   0  829.29   30.75
   9  -1   0  803.42   32.91
  -1  -8   0  811.09   31.66
  -8   9   0  785.68   40.32
  -8   9   0  814.64   27.42
  -1  -8   0  844.21   31.98
   9  -1   0  783.41   34.69
   9  -1   0  786.98   32.04
  -8   9   0  790.43   29.60
   9  -1   0  801.91   42.05
  -9   2   0  32.061   1.727
  -9   2   0  39.336   1.915
   7  -9   0  29.303   3.103
   2   7   0  27.142   2.927
   7  -9   0  32.580   1.685
  -9   2   0  35.513   4.074
  -9   2   0  39.055   2.037
   7  -9   0  29.473   1.733
   2   7   0  32.663   1.725
   2   7   0  24.495   1.784
   2   7   0  29.066   1.437
   7  -9   0  31.187   1.862
   2   7   0  27.794   1.689
   9  -2   0  26.464   3.323
  -2  -7   0  36.861   1.801
  -7   9   0  36.535   1.748
  -2  -7   0  35.389   3.480
  -7   9   0  29.124   3.272
  -2  -7   0  35.622   2.111
  -2  -7   0  35.678   1.796
   9  -2   0  25.508   1.700
  -7   9   0  31.040   1.749
   9  -2   0  27.359   1.753
   9  -2   0  27.109   1.711
  -7   9   0  33.107   1.561
   9  -2   0  26.078   1.872
  -7   9   0  30.021   1.593
   6  -9   0  441.27   16.93
   3   6   0  446.54   15.21
   3   6   0  429.34   18.68
   6  -9   0  403.31   17.17
   3   6   0  423.26   16.14
   3   6   0  397.42   17.74
  -9   3   0  442.76   21.03
  -9   3   0  437.61   15.98
   3   6   0  429.51   21.86
  -9   3   0  453.18   16.66
   6  -9   0  466.44   17.56
   6  -9   0  427.45   22.76
   6  -9   0  429.87   16.15
  -9   3   0  420.45   17.45
   6  -9   0  432.90   21.29
  -6   9   0  468.10   22.43
   9  -3   0  398.75   22.39
  -6   9   0  418.64   14.80
  -3  -6   0  434.96   17.30
  -3  -6   0  398.21   17.35
  -6   9   0  435.19   15.77
  -6   9   0  410.96   15.96
  -6   9   0  446.01   16.15
  -3  -6   0  440.69   21.82
   9  -3   0  429.00   23.06
   9  -3   0  442.40   17.30
  -3  -6   0  426.02   20.52
   9  -3   0  432.19   17.75
  -3  -6   0  427.67   17.11
  -3  -6   0  443.76   16.62
   9  -3   0  459.21   16.90
   4   5   0  324.59   11.12
   5  -9   0  341.38   11.85
   5  -9   0  326.81   16.93
   4   5   0  318.00   13.00
   4   5   0  288.09   16.17
   5  -9   0  309.89   12.39
  -9   4   0  315.92   15.75
  -9   4   0  306.15   12.81
   5  -9   0  290.52   12.56
   5  -9   0  332.57   12.83
  -9   4   0  325.14   12.21
   5  -9   0  296.39   12.07
  -9   4   0  310.39   16.30
  -9   4   0  316.43   11.71
   4   5   0  319.46   16.80
  -9   4   0  300.32   10.79
   4   5   0  333.08   13.67
   5  -9   0  307.61   15.86
   4   5   0  297.77   12.59
  -5   9   0  304.42   15.86
   9  -4   0  316.48   12.78
  -5   9   0  324.81   11.54
  -4  -5   0  310.54   16.32
  -4  -5   0  320.10   12.56
   9  -4   0  313.66   17.12
  -4  -5   0  319.89   12.23
  -4  -5   0  302.15   12.73
  -4  -5   0  308.67   15.39
  -4  -5   0  303.01   12.09
  -4  -5   0  317.37   12.70
   9  -4   0  331.31   12.36
  -5   9   0  317.75   10.83
   9  -4   0  320.49   12.98
  -5   9   0  316.20   11.82
   9  -4   0  304.84   16.67
  -5   9   0  311.39   16.61
   9  -4   0  318.83   12.65
  -9   5   0  194.95    7.02
  -9   5   0  206.94    7.66
  -9   5   0  203.93    8.36
   5   4   0  207.81    8.49
   5   4   0  203.53    8.92
   4  -9   0  200.07    8.21
  -9   5   0  208.89   11.11
  -9   5   0  205.00    7.98
   5   4   0  200.63    7.24
   4  -9   0  190.55    8.39
   5   4   0  209.83    8.20
   4  -9   0  196.19   11.37
   4  -9   0  201.39    7.71
   4  -9   0  202.77   10.77
   4  -9   0  190.71    7.86
   4  -9   0  202.67    8.09
   5   4   0  202.55   10.92
   5   4   0  203.88   11.26
  -9   5   0  199.28   10.68
  -5  -4   0  206.48    8.34
  -5  -4   0  196.96    7.91
  -4   9   0  214.72    7.70
   9  -5   0  210.12    8.06
   9  -5   0  190.84   11.21
  -4   9   0  200.65   10.64
  -5  -4   0  204.89    8.23
   9  -5   0  200.09   11.45
  -4   9   0  203.50   11.34
  -4   9   0  188.79    7.19
  -5  -4   0  205.91   11.20
  -5  -4   0  188.85    7.95
  -4   9   0  213.07    7.58
   9  -5   0  207.70    8.47
  -5  -4   0  199.42    8.31
  -4   9   0  200.19    7.09
   9  -5   0  208.97    8.02
  -5  -4   0  198.70   10.57
   9  -5   0  207.98    8.24
   9  -5   0  203.60    8.32
   6   3   0  402.04   16.98
   6   3   0  381.30   15.66
   6   3   0  399.77   20.85
   6   3   0  363.93   16.09
   3  -9   0  394.99   15.37
  -9   6   0  395.20   15.11
  -9   6   0  392.53   13.40
  -9   6   0  376.32   20.20
  -9   6   0  397.75   19.13
  -9   6   0  408.68   14.53
  -9   6   0  384.32   14.24
   3  -9   0  390.39   15.61
  -9   6   0  391.89   15.85
   3  -9   0  363.80   20.68
   6   3   0  401.67   13.79
   3  -9   0  391.14   15.00
   6   3   0  386.04   19.88
   3  -9   0  402.32   14.68
   3  -9   0  387.66   19.58
   6   3   0  390.78   15.28
  -3   9   0  395.47   13.75
   9  -6   0  406.39   16.11
   9  -6   0  393.50   15.32
   9  -6   0  409.71   15.87
  -3   9   0  390.05   20.24
  -6  -3   0  384.79   15.81
  -6  -3   0  381.71   19.83
  -6  -3   0  393.58   15.05
   9  -6   0  363.27   20.55
  -6  -3   0  395.87   15.56
  -6  -3   0  386.23   15.10
  -3   9   0  399.31   13.41
  -3   9   0  417.72   14.31
  -6  -3   0  398.83   19.12
   9  -6   0  375.48   20.90
  -3   9   0  399.01   14.64
   9  -6   0  383.39   15.31
  -3   9   0  356.69   16.03
   9  -6   0  397.51   15.69
  -3   9   0  393.39   19.72
  -6  -3   0  394.50   15.71
   7   2   0 1282.30   44.57
  -9   7   0 1276.41   47.73
   2  -9   0 1217.24   48.88
   2  -9   0 1320.58   48.70
   7   2   0 1256.23   64.41
   7   2   0 1251.40   57.19
  -9   7   0 1284.25   50.05
  -9   7   0 1286.47   61.82
   7   2   0 1242.97   51.45
   2  -9   0 1271.32   60.00
   2  -9   0 1173.03   47.14
   2  -9   0 1228.66   49.11
   2  -9   0 1240.04   49.57
  -9   7   0 1265.99   57.58
  -9   7   0 1243.52   46.43
   7   2   0 1327.81   53.19
  -9   7   0 1329.37   47.85
   7   2   0 1233.77   52.46
  -9   7   0 1163.52   44.25
  -2   9   0 1257.76   46.69
  -2   9   0 1197.33   52.16
  -2   9   0 1241.96   47.77
   9  -7   0 1278.69   53.79
   9  -7   0 1247.54   48.67
  -2   9   0 1288.26   61.78
   9  -7   0 1286.53   53.05
   9  -7   0 1266.44   50.96
   9  -7   0 1205.13   46.45
  -7  -2   0 1183.37   57.65
  -7  -2   0 1227.18   47.69
  -7  -2   0 1329.92   47.73
  -7  -2   0 1246.96   50.07
   9  -7   0 1230.16   63.61
  -7  -2   0 1198.67   49.22
  -2   9   0 1299.99   49.76
  -2   9   0 1256.77   43.02
  -2   9   0 1297.96   60.96
  -9   8   0  518.48   17.17
  -9   8   0  499.47   25.69
   8   1   0  502.74   20.58
  -9   8   0  485.68   18.26
   8   1   0  503.84   19.59
   8   1   0  481.73   26.58
   8   1   0  510.09   21.72
   1  -9   0  500.32   25.05
   1  -9   0  504.55   19.24
  -9   8   0  495.13   19.27
   1  -9   0  512.81   20.01
  -9   8   0  499.99   18.55
   1  -9   0  520.13   18.79
   1  -9   0  487.81   19.79
   8   1   0  518.19   20.08
   9  -8   0  506.43   26.36
  -8  -1   0  477.15   24.15
  -8  -1   0  478.25   20.23
   9  -8   0  514.98   20.61
  -1   9   0  501.58   25.20
  -1   9   0  530.75   20.58
   9  -8   0  478.47   18.69
   9  -8   0  500.20   20.33
  -8  -1   0  475.12   18.47
  -1   9   0  504.44   17.62
  -1   9   0  522.52   18.75
  -8  -1   0  519.98   19.28
  -1   9   0  479.15   18.26
   9  -8   0  488.54   19.60
  -8  -1   0  525.69   19.93
   0  -9   0  272.79   10.23
   9   0   0  244.14   10.81
   9   0   0  279.48   11.49
   9   0   0  251.63   14.69
  -9   9   0  262.86    9.11
   0  -9   0  249.69   10.47
  -9   9   0  265.93    9.87
  -9   9   0  242.44   14.24
  -9   9   0  267.14    9.68
   0  -9   0  248.26   13.88
   9   0   0  282.97   10.37
   9   0   0  260.81   10.61
   0  -9   0  267.58   10.65
   0  -9   0  269.07    9.98
   0   9   0  242.33   13.82
   0   9   0  274.47    9.33
  -9   0   0  257.90   10.23
   9  -9   0  247.10   10.89
  -9   0   0  272.38   10.76
  -9   0   0  264.32   10.61
  -9   0   0  248.56    9.76
   9  -9   0  249.19   14.48
   9  -9   0  255.68    9.87
   9  -9   0  277.26   10.41
   0   9   0  262.89    9.92
   0   9   0  262.36   10.87
   9  -9   0  271.44   10.77
  -9   0   0  252.19   13.60
   9 -10   0  118.26    4.94
   1   9   0  113.16    4.54
   9 -10   0  109.72    4.99
   1   9   0  114.84    5.16
 -10   1   0  111.00    4.56
 -10   1   0  113.06    5.01
   9 -10   0  110.84    4.51
 -10   1   0  119.38    5.15
   1   9   0  116.40    4.27
   9 -10   0  120.58    4.77
 -10   1   0  114.06    4.88
   1   9   0  117.37    4.99
  10  -1   0  112.08    5.27
  -1  -9   0  118.17    5.04
  -9  10   0  106.99    4.46
  -9  10   0  109.65    4.53
  10  -1   0  108.68    4.89
  10  -1   0  116.07    4.76
  10  -1   0  120.55    4.83
  -1  -9   0  113.16    4.89
  -1  -9   0  118.80    4.74
  -9  10   0  111.67    4.19
  -9  10   0  119.10    4.44
 -10   2   0  328.41   12.36
 -10   2   0  320.29   12.98
   2   8   0  333.35   13.14
 -10   2   0  301.88   12.67
   8 -10   0  315.15   17.33
 -10   2   0  316.28   11.83
   2   8   0  289.61   16.42
   2   8   0  315.90   11.93
 -10   2   0  307.33   16.19
   8 -10   0  298.54   12.95
   2   8   0  321.65   11.23
   8 -10   0  355.01   12.55
   8 -10   0  304.87   11.91
   2   8   0  306.57   13.76
  -8  10   0  312.39   11.89
  10  -2   0  309.00   13.79
  -8  10   0  327.98   11.68
  10  -2   0  326.79   12.80
  -8  10   0  282.72   16.86
  -8  10   0  307.78   11.81
  -8  10   0  329.33   10.96
  -2  -8   0  327.87   12.32
  10  -2   0  338.18   12.51
  -2  -8   0  326.08   12.85
  10  -2   0  309.53   17.56
  -2  -8   0  292.06   16.56
  -2  -8   0  316.60   12.69
  10  -2   0  323.86   13.09
   3   7   0  100.05    4.66
   3   7   0  90.395   6.377
 -10   3   0  103.02    4.52
   7 -10   0  92.270   6.696
   3   7   0  98.576   4.474
 -10   3   0  108.04    4.43
   3   7   0  104.49    3.84
   3   7   0  101.62    4.07
   7 -10   0  98.848   4.086
 -10   3   0  91.163   6.411
 -10   3   0  104.80    4.07
   7 -10   0  92.126   4.446
   7 -10   0  94.492   4.274
  -3  -7   0  101.67    4.30
  -7  10   0  99.835   4.095
  -3  -7   0  104.62    6.66
  -7  10   0  104.58    4.06
  10  -3   0  99.959   4.271
  -3  -7   0  103.35    4.57
  10  -3   0  104.03    4.40
  -7  10   0  108.60    3.77
  10  -3   0  97.215   6.711
  -7  10   0  107.72    4.01
  10  -3   0  106.63    4.36
  -3  -7   0  111.92    4.49
  -7  10   0  90.315   6.571
   6 -10   0  432.44   18.28
   4   6   0  476.95   18.93
   6 -10   0  461.51   24.43
   4   6   0  451.58   23.36
 -10   4   0  467.97   17.03
   4   6   0  461.53   16.20
 -10   4   0  444.09   22.38
 -10   4   0  477.73   17.74
   6 -10   0  444.01   22.71
 -10   4   0  482.16   18.61
   4   6   0  484.29   19.91
   6 -10   0  490.26   17.24
   6 -10   0  482.43   18.70
  -4  -6   0  487.44   18.46
  -6  10   0  478.63   17.19
  10  -4   0  429.17   18.59
  -6  10   0  424.46   23.75
  -4  -6   0  451.71   18.50
  10  -4   0  469.78   18.00
  -4  -6   0  469.76   17.74
  -6  10   0  479.81   16.80
  10  -4   0  456.85   18.43
  10  -4   0  425.02   24.57
  10  -4   0  432.78   18.89
  -4  -6   0  457.00   18.25
  -6  10   0  465.38   15.77
  -4  -6   0  408.72   23.14
   5 -10   0  360.23   15.32
   5   5   0  362.26   19.34
   5   5   0  381.91   13.28
 -10   5   0  387.42   13.98
   5 -10   0  376.98   14.13
   5 -10   0  365.88   14.43
   5 -10   0  346.78   20.06
 -10   5   0  373.02   12.89
   5 -10   0  409.20   14.84
   5   5   0  415.38   16.35
 -10   5   0  361.20   18.60
 -10   5   0  331.19   19.34
   5   5   0  404.63   15.55
 -10   5   0  391.85   14.59
 -10   5   0  389.20   15.29
   5 -10   0  359.68   18.88
   5 -10   0  374.09   15.02
   5   5   0  368.35   15.06
  10  -5   0  343.74   19.84
  -5  -5   0  349.11   19.34
  -5  10   0  352.56   19.68
  10  -5   0  370.14   20.41
  -5  -5   0  383.38   14.58
  -5  -5   0  376.33   15.00
  -5  10   0  389.79   12.95
  -5  -5   0  352.16   14.44
  10  -5   0  373.71   15.28
  10  -5   0  393.30   14.77
  -5  -5   0  380.57   15.18
  -5  10   0  381.08   14.11
  -5  10   0  400.65   13.80
  10  -5   0  392.40   15.50
  10  -5   0  379.38   15.11
  -5  -5   0  373.14   18.36
  -5  -5   0  374.91   15.20
   6   4   0 1459.85   77.97
 -10   6   0 1459.82   74.71
   4 -10   0 1477.69   58.69
 -10   6   0 1527.44   59.15
   6   4   0 1482.95   62.19
   6   4   0 1508.34   54.43
 -10   6   0 1505.72   69.95
   4 -10   0 1460.14   61.09
   4 -10   0 1523.27   59.56
   6   4   0 1625.08   69.82
   4 -10   0 1567.22   72.71
   6   4   0 1484.09   64.36
   4 -10   0 1446.45   59.17
 -10   6   0 1484.78   52.07
 -10   6   0 1588.17   60.86
 -10   6   0 1509.29   59.23
   6   4   0 1572.83   74.13
   4 -10   0 1551.40   61.33
  10  -6   0 1491.59   61.39
  10  -6   0 1558.60   65.79
  -4  10   0 1488.26   73.75
  -6  -4   0 1525.36   61.55
  -6  -4   0 1673.85   60.32
  -4  10   0 1519.75   58.38
  10  -6   0 1459.53   63.88
  -6  -4   0 1534.63   57.92
  -4  10   0 1485.34   74.86
  -6  -4   0 1603.00   58.00
  10  -6   0 1559.76   77.16
  -6  -4   0 1490.67   60.80
  -6  -4   0 1558.52   69.84
  -4  10   0 1639.34   61.11
  -4  10   0 1525.84   55.37
  -4  10   0 1531.85   53.65
  10  -6   0 1497.92   61.56
  10  -6   0 1562.76   61.74
   3 -10   0  560.39   21.78
   7   3   0  522.61   21.30
 -10   7   0  561.40   21.02
   7   3   0  557.95   19.22
   3 -10   0  571.67   21.42
   7   3   0  543.64   21.85
 -10   7   0  526.36   22.01
 -10   7   0  536.62   19.86
   3 -10   0  533.87   27.06
 -10   7   0  493.03   27.75
   3 -10   0  586.76   20.47
   3 -10   0  585.17   20.93
   7   3   0  582.64   22.47
 -10   7   0  554.12   20.23
   7   3   0  534.62   23.65
   7   3   0  475.59   28.73
 -10   7   0  559.57   18.67
  -7  -3   0  530.19   20.99
  -3  10   0  554.71   22.38
  -3  10   0  523.33   19.18
  10  -7   0  512.31   28.51
  -3  10   0  555.35   18.69
  10  -7   0  582.39   22.46
  -7  -3   0  572.81   22.05
  10  -7   0  578.53   22.16
  -3  10   0  494.32   27.77
  -3  10   0  575.34   20.42
  -3  10   0  556.42   19.90
  10  -7   0  558.26   21.36
  10  -7   0  576.72   21.34
  -7  -3   0  545.86   26.21
  -3  10   0  474.39   27.13
  -7  -3   0  541.80   21.68
  -7  -3   0  547.30   20.97
   8   2   0  64.654   3.042
   2 -10   0  83.909   3.136
   2 -10   0  70.341   3.167
   2 -10   0  72.813   3.382
 -10   8   0  74.934   3.136
   8   2   0  65.676   3.234
 -10   8   0  69.452   3.310
   8   2   0  73.973   3.511
   8   2   0  72.884   3.129
   8   2   0  64.662   4.942
 -10   8   0  71.542   2.918
   2 -10   0  68.047   5.040
 -10   8   0  58.048   4.952
 -10   8   0  72.881   2.803
  -2  10   0  73.175   2.782
  -8  -2   0  68.287   3.476
  -2  10   0  73.125   3.019
  -8  -2   0  75.414   3.490
  10  -8   0  74.830   3.166
  -8  -2   0  67.038   3.253
  10  -8   0  75.445   3.296
  -8  -2   0  71.779   3.141
  -8  -2   0  69.646   5.465
  -2  10   0  69.862   3.209
  -2  10   0  72.816   3.034
  -2  10   0  68.548   4.705
  10  -8   0  71.765   3.244
  -2  10   0  68.949   2.779
  10  -8   0  66.299   5.203
   1 -10   0  325.75   12.91
   9   1   0  343.98   13.45
   1 -10   0  332.81   12.61
   9   1   0  340.85   13.10
   1 -10   0  313.67   13.24
 -10   9   0  337.30   12.22
   1 -10   0  335.69   13.44
 -10   9   0  324.04   12.91
 -10   9   0  345.49   12.47
 -10   9   0  349.11   11.52
   9   1   0  307.95   14.52
  10  -9   0  344.90   13.16
  -1  10   0  342.36   12.57
  -9  -1   0  334.90   12.95
  -1  10   0  315.05   13.76
  -9  -1   0  339.79   13.58
  -1  10   0  321.50   12.21
  -9  -1   0  338.85   13.39
  10  -9   0  335.45   13.63
  10  -9   0  323.73   12.50
  -1  10   0  339.22   11.79
  10  -9   0  340.10   13.81
 -10  10   0  203.35    7.22
 -10  10   0  208.95    7.82
   0 -10   0  208.74    8.49
  10   0   0  215.83    8.20
  10   0   0  209.32    9.08
 -10  10   0  204.88    7.66
   0 -10   0  199.48    7.89
  10   0   0  209.33    8.41
   0 -10   0  209.11    8.14
   0 -10   0  200.67    8.30
 -10   0   0  205.20    8.46
  10 -10   0  196.26    8.51
  10 -10   0  202.24    8.62
  10 -10   0  201.75    8.22
   0  10   0  202.97    7.37
 -10   0   0  203.99    8.19
  10 -10   0  192.10    7.80
   0  10   0  202.32    7.84
 -10   0   0  211.59    8.62
   0  10   0  217.39    8.60
 -11   1   0  113.19    4.75
  10 -11   0  117.50    4.91
 -11   1   0  108.59    4.84
 -11   1   0  110.69    4.46
   1  10   0  110.26    4.48
   1  10   0  109.62    4.89
  10 -11   0  117.73    4.76
   1  10   0  115.17    4.20
  10 -11   0  111.69    4.46
 -11   1   0  118.13    4.95
 -10  11   0  116.12    4.15
  -1 -10   0  117.33    4.74
  11  -1   0  115.21    4.67
  -1 -10   0  113.33    4.77
  -1 -10   0  121.45    4.97
 -10  11   0  111.51    4.49
  11  -1   0  115.74    4.79
  11  -1   0  104.12    5.16
  11  -1   0  108.15    4.85
 -10  11   0  109.55    4.39
   2   9   0  75.419   3.287
   2   9   0  81.239   3.117
   9 -11   0  81.353   3.576
 -11   2   0  81.729   3.719
   2   9   0  84.078   3.656
   9 -11   0  82.778   3.671
 -11   2   0  81.649   3.520
 -11   2   0  75.767   3.305
   2   9   0  81.345   3.752
   9 -11   0  81.919   3.317
  -9  11   0  82.679   3.309
  -9  11   0  76.427   3.282
  11  -2   0  82.852   3.551
  -2  -9   0  78.972   3.611
  11  -2   0  78.341   3.599
  -9  11   0  79.247   3.348
  11  -2   0  84.081   3.482
  -2  -9   0  76.350   3.894
  -9  11   0  78.865   3.104
  -2  -9   0  79.659   3.601
   8 -11   0  32.521   1.801
 -11   3   0  33.974   2.238
   3   8   0  32.400   1.939
   8 -11   0  38.247   2.058
 -11   3   0  35.011   1.869
 -11   3   0  34.538   2.154
   8 -11   0  39.297   2.035
   3   8   0  34.182   1.643
   3   8   0  32.866   1.998
  -8  11   0  32.423   1.654
  -8  11   0  36.472   1.870
  -3  -8   0  31.585   1.917
  -8  11   0  30.618   1.831
  11  -3   0  31.679   1.867
  -3  -8   0  31.354   2.418
  -8  11   0  34.123   1.630
  11  -3   0  32.534   1.742
  -3  -8   0  33.816   1.958
  11  -3   0  30.623   1.836
   7 -11   0  241.22   10.63
 -11   4   0  260.13   10.64
   4   7   0  268.52   10.77
   4   7   0  250.69    9.19
 -11   4   0  264.09    9.72
   7 -11   0  254.99   10.29
   7 -11   0  258.59    9.78
   4   7   0  248.44   11.27
 -11   4   0  267.61   10.16
  11  -4   0  259.44   10.46
  -7  11   0  258.54    9.77
  -4  -7   0  263.37   10.53
  -4  -7   0  245.84   10.42
  -4  -7   0  262.74   10.14
  -7  11   0  253.61    9.55
  -7  11   0  262.38    9.00
  11  -4   0  259.49   10.73
 -11   5   0  246.35    9.67
   6 -11   0  246.36    9.80
   6 -11   0  232.03    9.91
   6 -11   0  251.91    9.34
 -11   5   0  238.51   10.14
   5   6   0  263.27   10.28
   5   6   0  248.71    8.77
   6 -11   0  233.32   10.10
   5   6   0  239.18   10.76
 -11   5   0  241.19    9.22
  -5  -6   0  237.38    9.92
  -5  -6   0  241.63    9.64
  11  -5   0  254.77    9.74
  -6  11   0  259.01    9.32
  -6  11   0  263.66    9.16
  -5  -6   0  242.93   10.08
  11  -5   0  224.30   10.01
  -5  -6   0  235.57   10.02
  11  -5   0  242.61    9.96
  11  -5   0  252.78   10.25
  -6  11   0  250.74    8.56
   6   5   0  164.20    7.13
 -11   6   0  179.01    7.40
   5 -11   0  173.89    7.22
 -11   6   0  178.33    7.08
   5 -11   0  177.86    6.77
   5 -11   0  182.90    7.14
   5 -11   0  148.72    7.32
 -11   6   0  172.75    6.72
   6   5   0  176.05    6.36
   5 -11   0  162.50    6.88
   6   5   0  171.47    7.80
 -11   6   0  166.25    6.15
   6   5   0  168.47    7.41
  -6  -5   0  179.09    7.31
  11  -6   0  177.14    7.05
  -6  -5   0  170.22    7.39
  11  -6   0  181.27    7.21
  -5  11   0  186.46    6.64
  -5  11   0  177.28    6.20
  11  -6   0  190.30    7.45
  -5  11   0  171.48    6.73
  -6  -5   0  178.81    7.07
  11  -6   0  176.86    7.25
  -6  -5   0  188.05    7.28
   4 -11   0  139.60    5.80
 -11   7   0  136.79    5.48
 -11   7   0  138.49    5.72
   4 -11   0  136.67    5.61
   7   4   0  144.10    6.01
   7   4   0  134.44    5.11
 -11   7   0  139.81    5.01
   4 -11   0  143.05    5.88
 -11   7   0  139.81    5.94
   7   4   0  136.56    5.78
   4 -11   0  139.24    5.51
   7   4   0  141.58    6.32
  11  -7   0  144.78    5.96
  -4  11   0  137.73    5.34
  11  -7   0  141.85    5.89
  -7  -4   0  150.48    6.00
  -4  11   0  137.03    5.06
  -7  -4   0  139.85    5.98
  -4  11   0  139.50    5.47
  -4  11   0  139.72    5.04
  11  -7   0  132.46    5.68
  -7  -4   0  134.79    5.64
  11  -7   0  138.81    5.70
  -7  -4   0  139.95    5.71
 -11   8   0  22.694   1.346
   8   3   0  20.788   1.338
   3 -11   0  23.517   1.613
   3 -11   0  20.407   1.538
 -11   8   0  24.349   1.646
   8   3   0  23.018   1.566
   8   3   0  22.461   1.503
   8   3   0  21.749   1.660
 -11   8   0  21.040   1.352
   3 -11   0  22.928   1.760
 -11   8   0  21.923   1.833
  11  -8   0  22.208   1.540
  -8  -3   0  21.824   1.589
  11  -8   0  22.984   1.569
  -8  -3   0  20.016   1.880
  -8  -3   0  21.262   1.742
  11  -8   0  21.546   1.499
  -3  11   0  22.022   1.265
  -3  11   0  22.446   1.416
  11  -8   0  20.844   1.431
  -8  -3   0  23.198   1.943
  -3  11   0  20.940   1.374
  -3  11   0  22.329   1.460
   9   2   0  61.247   2.789
   9   2   0  59.172   2.683
 -11   9   0  62.709   2.774
   2 -11   0  60.950   2.785
   9   2   0  64.161   3.105
 -11   9   0  59.237   2.594
   2 -11   0  64.168   3.017
 -11   9   0  59.370   2.863
 -11   9   0  62.934   2.554
   2 -11   0  63.946   2.827
  -9  -2   0  57.711   2.855
  11  -9   0  64.197   2.920
  11  -9   0  64.934   2.936
  11  -9   0  63.302   2.786
  -2  11   0  57.476   2.821
  -2  11   0  60.412   2.685
  -2  11   0  62.200   2.636
  -2  11   0  61.696   2.482
  -9  -2   0  62.843   3.092
  -9  -2   0  63.623   3.073
   1 -11   0  318.24   12.34
 -11  10   0  314.61   11.43
  10   1   0  299.19   13.30
  10   1   0  315.80   12.31
  10   1   0  301.11   11.99
   1 -11   0  304.75   11.53
 -11  10   0  268.11   11.16
   1 -11   0  305.70   11.84
 -11  10   0  305.15   10.52
  -1  11   0  295.53   11.49
  11 -10   0  311.05   12.05
 -10  -1   0  295.41   12.28
  11 -10   0  312.26   12.64
  11 -10   0  291.18   12.47
 -10  -1   0  316.92   11.88
 -10  -1   0  316.70   12.45
  -1  11   0  303.46   12.58
  -1  11   0  313.94   10.80
   0 -11   0  37.174   2.139
  11   0   0  32.847   1.957
 -11  11   0  32.710   1.820
   0 -11   0  35.213   1.894
  11   0   0  34.870   1.804
 -11  11   0  34.671   1.689
 -11  11   0  34.844   1.714
  11   0   0  34.014   1.772
   0 -11   0  32.824   2.046
 -11   0   0  33.962   2.135
   0  11   0  35.893   1.799
 -11   0   0  36.021   1.945
   0  11   0  36.198   1.609
   0  11   0  34.952   1.738
  11 -11   0  35.499   1.919
 -11   0   0  29.999   2.086
  11 -11   0  35.629   1.860
 -12   1   0  38.825   1.982
   1  11   0  31.225   1.589
   1  11   0  34.761   1.523
  11 -12   0  30.155   1.585
  11 -12   0  33.404   1.815
  11 -12   0  36.148   1.800
 -12   1   0  35.983   1.968
   1  11   0  33.162   1.733
 -11  12   0  35.053   1.509
  -1 -11   0  35.986   1.828
  -1 -11   0  31.387   1.811
  12  -1   0  34.094   1.748
 -11  12   0  31.741   1.601
 -11  12   0  29.042   1.628
  12  -1   0  33.615   1.694
  -1 -11   0  34.151   2.071
 -12   2   0  175.39    6.86
   2  10   0  177.45    6.17
 -12   2   0  162.69    6.50
   2  10   0  179.51    7.21
 -12   2   0  170.99    7.18
  10 -12   0  166.25    6.55
  10 -12   0  178.98    6.92
  10 -12   0  170.12    7.15
 -10  12   0  159.92    6.43
  12  -2   0  156.83    7.16
 -10  12   0  177.78    6.04
  -2 -10   0  175.74    7.15
  -2 -10   0  172.65    6.87
  12  -2   0  177.90    7.05
  -2 -10   0  165.70    7.00
  12  -2   0  174.78    6.87
   3   9   0  119.36    4.92
 -12   3   0  116.33    4.97
   9 -12   0  115.56    4.88
   9 -12   0  112.82    4.46
 -12   3   0  108.43    4.46
   3   9   0  109.87    5.11
 -12   3   0  109.20    4.75
   9 -12   0  121.46    4.75
   3   9   0  116.62    4.19
  -3  -9   0  116.53    4.73
  -3  -9   0  109.92    4.99
  -3  -9   0  112.39    4.80
  -9  12   0  109.22    4.40
  12  -3   0  113.05    4.76
  12  -3   0  114.74    4.71
  -9  12   0  106.48    4.39
  -9  12   0  113.60    4.17
  12  -3   0  108.13    4.86
   4   8   0  275.13   12.63
 -12   4   0  286.97   11.88
   8 -12   0  300.25   11.51
 -12   4   0  290.79   11.36
   8 -12   0  284.27   10.96
   8 -12   0  288.83   11.89
 -12   4   0  286.02   10.84
   4   8   0  289.43   10.30
  -8  12   0  297.69   10.70
  -8  12   0  276.80   10.90
  -4  -8   0  294.17   11.33
  -8  12   0  302.54   10.04
  12  -4   0  296.49   11.72
  12  -4   0  294.73   12.02
  -4  -8   0  287.12   11.62
  -4  -8   0  288.40   11.76
  12  -4   0  288.73   11.46
   5   7   0  167.31    6.03
   5   7   0  163.88    7.02
 -12   5   0  165.20    6.39
   7 -12   0  159.22    6.96
   7 -12   0  182.08    6.82
 -12   5   0  163.84    6.70
 -12   5   0  161.31    7.01
   7 -12   0  165.34    6.42
   5   7   0  163.36    7.36
  -7  12   0  167.12    6.36
  -5  -7   0  161.63    6.88
  -5  -7   0  166.74    6.68
  12  -5   0  167.45    7.01
  12  -5   0  166.70    6.84
  12  -5   0  160.55    6.67
  -5  -7   0  163.36    6.98
  -7  12   0  164.46    5.86
  -7  12   0  169.03    6.27
   6 -12   0  101.62    3.96
   6 -12   0  94.075   4.278
   6   6   0  95.404   3.652
   6 -12   0  91.659   4.207
   6   6   0  97.553   4.270
 -12   6   0  91.322   4.362
   6 -12   0  98.902   4.202
   6   6   0  104.92    4.49
 -12   6   0  98.187   4.155
 -12   6   0  96.416   3.939
  12  -6   0  94.105   4.157
  -6  -6   0  99.343   4.332
  -6  12   0  95.901   3.572
  -6  12   0  98.476   3.882
  -6  12   0  100.48    3.83
  -6  -6   0  93.304   4.130
  12  -6   0  98.187   4.256
  -6  -6   0  90.143   4.221
  -6  -6   0  90.301   4.388
  12  -6   0  95.598   4.088
   5 -12   0  82.194   3.360
   5 -12   0  78.249   3.520
   7   5   0  83.031   3.791
   7   5   0  76.233   3.052
 -12   7   0  78.320   3.637
   7   5   0  76.501   3.573
 -12   7   0  77.272   3.493
 -12   7   0  79.135   3.344
   5 -12   0  77.236   3.575
  -7  -5   0  77.916   3.581
  -5  12   0  74.321   3.013
  -5  12   0  79.428   3.226
  -7  -5   0  77.310   3.539
  12  -7   0  82.846   3.609
  12  -7   0  77.197   3.369
  -7  -5   0  86.658   3.735
  12  -7   0  79.451   3.495
  -5  12   0  79.445   3.259
   8   4   0  173.20    7.08
   4 -12   0  173.77    6.84
 -12   8   0  170.19    6.09
   8   4   0  170.07    7.33
   8   4   0  171.58    7.74
 -12   8   0  174.64    6.91
   4 -12   0  178.06    7.17
 -12   8   0  180.57    6.66
   4 -12   0  172.65    6.72
  12  -8   0  181.36    7.34
  -8  -4   0  167.26    6.85
  12  -8   0  161.26    6.92
  -4  12   0  180.66    6.68
  -4  12   0  182.69    6.55
  12  -8   0  176.44    7.20
  -8  -4   0  166.87    6.94
  -8  -4   0  181.38    7.21
  -8  -4   0  182.94    7.23
  -4  12   0  163.22    6.08
  -4  12   0  164.96    6.20
  12  -8   0  167.03    6.96
 -12   9   0  23.145   1.363
 -12   9   0  21.449   1.683
   9   3   0  21.330   1.507
   9   3   0  22.992   1.355
 -12   9   0  22.144   1.660
   3 -12   0  23.951   1.511
   3 -12   0  24.768   1.861
   3 -12   0  25.296   1.623
   9   3   0  25.274   1.640
  -3  12   0  23.278   1.445
  12  -9   0  23.168   1.594
  -3  12   0  22.453   1.203
  -3  12   0  23.644   1.411
  -9  -3   0  25.853   1.808
  -9  -3   0  22.017   1.622
  12  -9   0  22.846   1.467
  12  -9   0  25.702   1.496
  -9  -3   0  24.942   1.773
   2 -12   0  71.091   3.095
 -12  10   0  72.786   3.006
  10   2   0  72.040   3.162
  10   2   0  73.639   3.430
 -12  10   0  68.025   2.867
   2 -12   0  74.636   3.210
 -12  10   0  71.132   2.757
   2 -12   0  72.675   3.415
  10   2   0  66.909   3.044
  12 -10   0  77.048   3.241
 -10  -2   0  75.437   3.443
  -2  12   0  73.976   3.004
  12 -10   0  69.214   3.260
 -10  -2   0  74.496   3.109
  -2  12   0  72.085   2.758
 -10  -2   0  70.960   3.368
  12 -10   0  73.696   3.147
   1 -12   0  278.14   10.09
 -12  11   0  266.39    8.95
  11   1   0  250.06   10.20
 -12  11   0  251.65    9.68
  11   1   0  263.87   10.47
   1 -12   0  273.90   10.53
  11   1   0  252.70   11.32
 -12  11   0  248.43    9.51
 -11  -1   0  238.43   10.38
 -11  -1   0  261.60   10.07
  -1  12   0  258.71    9.78
  12 -11   0  270.08   10.64
  12 -11   0  243.05   10.24
  -1  12   0  269.63    9.19
 -11  -1   0  270.24   10.62
   0 -12   0  93.200   3.893
  12   0   0  93.065   3.761
 -12  12   0  88.022   3.216
   0 -12   0  87.389   3.694
 -12  12   0  81.829   3.410
  12   0   0  86.734   3.651
   0  12   0  89.706   3.304
 -12   0   0  88.895   3.734
 -12   0   0  90.242   3.909
  12 -12   0  90.205   3.743
  12 -12   0  95.279   3.843
  11 -13   0  86.261   3.679
 -13   2   0  89.699   3.771
   2  11   0  85.148   3.166
  11 -13   0  84.191   3.566
 -13   2   0  84.567   3.543
 -11  13   0  81.535   3.257
  -2 -11   0  88.643   3.569
  13  -2   0  85.874   3.618
  13  -2   0  83.262   3.500
  -2 -11   0  85.956   3.758
 -11  13   0  86.972   3.120
  10 -13   0  81.156   3.258
   3  10   0  83.380   3.071
 -13   3   0  74.511   3.213
  10 -13   0  85.224   3.590
 -13   3   0  83.539   3.502
  10 -13   0  82.596   3.460
   3  10   0  83.430   3.600
 -13   3   0  84.165   3.701
 -10  13   0  81.289   3.021
  -3 -10   0  84.302   3.507
  13  -3   0  75.548   3.539
  13  -3   0  83.258   3.393
 -10  13   0  83.604   3.171
  -3 -10   0  78.117   3.549
  13  -3   0  82.321   3.493
  -3 -10   0  83.288   3.713
 -13   4   0  268.36   10.16
   4   9   0  258.48    9.23
 -13   4   0  250.44    9.69
   9 -13   0  254.09    9.82
   9 -13   0  276.61   10.33
   9 -13   0  269.20   10.68
 -13   4   0  276.19   10.64
   4   9   0  248.44   11.31
   4   9   0  258.70   10.80
  -4  -9   0  257.58   10.55
  13  -4   0  257.28   10.76
  -4  -9   0  260.60   10.16
  -9  13   0  261.08    9.56
  -4  -9   0  257.05   10.43
  -9  13   0  268.21    9.00
  13  -4   0  253.75   10.50
  13  -4   0  266.13   10.26
  -9  13   0  245.16    9.76
   8 -13   0  105.71    4.48
 -13   5   0  103.64    4.64
   8 -13   0  103.79    4.25
 -13   5   0  110.68    4.48
   5   8   0  114.17    4.64
   5   8   0  106.12    4.83
   5   8   0  105.75    3.94
   8 -13   0  102.71    4.59
 -13   5   0  106.60    4.21
  13  -5   0  104.37    4.48
  -5  -8   0  110.17    4.56
  13  -5   0  100.96    4.39
  -8  13   0  105.97    4.16
  -5  -8   0  106.15    4.64
  -8  13   0  110.44    4.13
  -8  13   0  108.45    3.88
  -5  -8   0  102.50    4.43
  13  -5   0  110.05    4.62
 -13   6   0  62.906   2.624
   6   7   0  60.136   2.408
   6   7   0  61.822   2.832
 -13   6   0  58.814   2.867
   6   7   0  61.994   2.948
   7 -13   0  62.140   2.647
 -13   6   0  61.573   2.906
   7 -13   0  62.812   2.819
  13  -6   0  56.505   2.721
  -6  -7   0  62.346   2.924
  13  -6   0  60.825   2.872
  -7  13   0  63.467   2.553
  13  -6   0  61.259   2.711
  -7  13   0  61.178   2.403
  -7  13   0  60.309   2.552
  -6  -7   0  62.274   2.845
 -13   7   0  204.84    7.48
 -13   7   0  193.30    7.78
   7   6   0  189.66    8.23
   7   6   0  185.56    7.03
   6 -13   0  214.50    7.59
 -13   7   0  184.68    8.11
   7   6   0  222.04    8.70
   6 -13   0  190.36    8.00
   6 -13   0  194.12    7.87
  -7  -6   0  190.83    7.77
  -6  13   0  209.51    7.51
  13  -7   0  207.54    8.25
  -6  13   0  188.47    6.84
  -7  -6   0  178.10    8.04
  -6  13   0  197.47    7.33
  -7  -6   0  203.24    8.03
  13  -7   0  194.22    7.83
 -13   8   0  41.156   1.923
   8   5   0  36.539   2.039
 -13   8   0  39.830   2.068
   5 -13   0  38.597   2.165
   8   5   0  41.328   2.118
   5 -13   0  43.743   1.963
  -5  13   0  39.401   1.830
  13  -8   0  43.252   2.018
  13  -8   0  35.092   1.897
  -5  13   0  42.229   1.894
  -8  -5   0  42.448   2.296
  13  -8   0  38.007   1.962
  -8  -5   0  38.075   2.149
   4 -13   0  23.236   1.653
   4 -13   0  23.587   1.420
   9   4   0  26.169   1.590
 -13   9   0  24.851   1.400
   4 -13   0  25.138   1.472
   9   4   0  22.125   1.299
 -13   9   0  21.991   1.179
 -13   9   0  21.591   1.472
  13  -9   0  24.199   1.460
  -4  13   0  23.498   1.275
  -4  13   0  21.977   1.266
  -9  -4   0  26.392   1.640
  -9  -4   0  25.183   1.596
  13  -9   0  22.741   1.376
  10   3   0  76.895   3.274
   3 -13   0  79.223   3.490
 -13  10   0  79.410   3.122
  10   3   0  77.896   3.592
 -13  10   0  74.253   2.820
   3 -13   0  75.062   3.210
   3 -13   0  73.151   3.160
 -10  -3   0  81.210   3.435
 -10  -3   0  77.990   3.400
  -3  13   0  78.512   3.126
  13 -10   0  80.078   3.370
  13 -10   0  80.038   3.417
  13 -10   0  73.828   3.238
   2 -13   0  196.58    7.80
  11   2   0  191.70    7.74
  13 -11   0  189.28    7.86
 -11  -2   0  198.00    7.86
  -2  13   0  184.30    7.23
   7 -14   0  248.17    9.20
  14  -7   0  244.07   10.07
  -7  -7   0  250.08    9.74
  -7  14   0  233.06    9.14
   0   0  -1  0.2619  0.7301
   0   0  -1 -0.4304  0.5205
   0   0  -1  0.0970  0.7048
   0   0  -1  0.5399  0.6347
   0   0  -1 -0.5695  0.7384
   0   0  -1 -0.1129  0.6617
  -1   0  -1 5944.87  309.81
   1  -1  -1 7241.29  334.87
  -1   0  -1 5775.87  295.63
   0   1  -1 6513.85  297.99
  -1   0  -1 6620.39  330.01
   0   1  -1 6661.81  319.47
  -1   1   1 6700.76  318.54
  -1   1  -1 1712.32   82.51
   0  -1  -1 1576.32   81.31
  -1   1  -1 1693.82   86.32
   0  -1  -1 1704.10   87.21
   0  -1  -1 1827.03   89.00
   1   0  -1 1633.13   84.75
  -1   1  -1 1645.28   81.06
  -1   1  -1 1617.09   83.29
  -1   1  -1 1677.53   79.99
   1   0  -1 1707.92   83.45
   1   0  -1 1544.35   86.50
   0  -1  -1 1583.99   75.98
   1   0  -1 1737.23   84.36
   0   1   1 1670.97   83.18
   0   1   1 1628.96   82.14
  -1   0   1 1572.59   79.28
  -1   0   1 1623.76   77.51
   1  -1   1 1558.82   86.12
  -1   2  -1 1403.44   72.92
  -1   2  -1 1403.54   74.40
   2  -1  -1 1462.07   77.91
  -1   2  -1 1546.51   70.72
   2  -1  -1 1533.86   75.19
  -1  -1  -1 1425.94   69.53
   2  -1  -1 1431.11   76.83
  -1  -1  -1 1528.84   71.22
  -1  -1  -1 1522.32   78.27
   1   1   1 1458.43   79.49
  -2   1   1 1472.55   76.01
   1   1   1 1464.17   74.51
  -2   1   1 1449.39   69.81
   1  -2   1 1437.26   77.06
  -1   3  -1 4689.37  242.45
   3  -2  -1 5180.11  240.32
  -2  -1  -1 4764.78  237.81
   3  -2  -1 4934.81  253.25
   3  -2  -1 4866.91  248.00
  -1   3  -1 4627.77  236.94
  -1   3  -1 5157.53  226.53
  -2  -1  -1 4934.72  225.05
  -2  -1  -1 5133.32  250.99
  -3   2   1 4989.84  223.37
   2   1   1 4735.92  236.98
  -3   2   1 4779.14  241.79
   2   1   1 4577.73  252.53
   1  -3   1 4219.35  233.08
   1  -3   1 4816.98  245.91
   1  -2  -1 5506.51  278.22
  -2   1  -1 5521.58  260.78
   1  -2  -1 5480.95  275.01
   1  -2  -1 5165.80  256.29
   1   1  -1 5479.94  267.11
   1   1  -1 5532.14  263.39
  -2   1  -1 5257.22  263.78
  -2   1  -1 5162.95  247.47
  -1   2   1 5597.02  264.82
  -1   2   1 5264.44  262.82
  -1  -1   1 5077.68  255.76
   2  -1   1 5236.58  275.95
  -1  -1   1 5492.11  249.03
   2   0  -1 2022.57  102.99
   2   0  -1 2094.23  108.02
  -2   2  -1 1933.63   96.41
  -2   2  -1 2015.62  102.89
   0  -2  -1 2108.76  101.36
  -2   2  -1 1985.32   99.31
   0  -2  -1 2219.78  108.28
   0  -2  -1 1984.57  106.52
  -2   2  -1 1916.92   98.06
   2   0  -1 1967.15  103.17
   0  -2  -1 1941.68   92.78
   2   0  -1 2128.14  103.54
  -2   0   1 1931.58   94.22
   0   2   1 1928.34  100.59
   2  -2   1 2035.91  106.60
   2  -2   1 2085.30  104.70
   0   2   1 2096.93  102.79
  -2   0   1 1906.21   96.79
   3  -1  -1  54.108   3.437
  -1  -2  -1  63.452   3.362
   3  -1  -1  60.011   3.577
  -1  -2  -1  62.057   3.628
  -1  -2  -1  63.766   3.786
  -2   3  -1  65.266   3.304
   3  -1  -1  58.814   3.672
  -2   3  -1  73.629   3.797
  -2   3  -1  64.016   3.715
  -3   1   1  60.668   3.367
   1   2   1  60.869   3.396
  -3   1   1  63.977   3.740
   2  -3   1  60.712   3.588
   1   2   1  57.950   3.695
   1   2   1  58.324   3.463
   2  -3   1  58.389   3.573
  -2  -2  -1  493.34   24.40
  -2   4  -1  485.51   23.70
   4  -2  -1  495.21   24.29
   4  -2  -1  491.70   23.38
  -2   4  -1  487.61   23.26
   4  -2  -1  473.15   24.69
  -2  -2  -1  483.63   21.98
  -2   4  -1  494.31   22.14
  -2  -2  -1  492.99   23.07
  -4   2   1  459.05   23.62
   2  -4   1  478.46   22.94
   2   2   1  472.62   24.67
   2  -4   1  474.76   24.24
   2   2   1  453.43   23.27
  -4   2   1  468.08   21.96
   5  -3  -1  113.35    6.13
  -2   5  -1  123.29    6.04
  -2   5  -1  113.69    6.09
  -3  -2  -1  113.82    5.90
  -2   5  -1  116.01    6.47
   5  -3  -1  110.70    6.47
  -3  -2  -1  115.93    6.42
   5  -3  -1  116.37    6.40
  -3  -2  -1  120.27    6.36
  -5   3   1  119.54    6.52
  -5   3   1  119.35    6.02
   2  -5   1  113.76    6.27
   3   2   1  108.82    6.09
   3   2   1  105.26    6.44
   2  -5   1  118.59    6.21
  -1   4  -1  538.13   26.72
  -1   4  -1  596.51   25.32
   4  -3  -1  560.75   26.75
  -3  -1  -1  566.81   27.93
  -3  -1  -1  561.97   25.24
   4  -3  -1  569.56   27.88
   4  -3  -1  531.24   28.30
   4  -3  -1  534.51   25.97
  -3  -1  -1  567.51   26.44
  -1   4  -1  563.78   27.15
   1  -4   1  505.01   27.71
   3   1   1  517.95   28.25
  -4   3   1  554.59   25.15
   3   1   1  532.98   26.63
  -4   3   1  549.98   27.09
   1  -4   1  574.52   26.34
  -3   0  -1 7906.64  380.87
   0   3  -1 6962.97  370.54
  -3   0  -1 7510.81  345.83
   3  -3  -1 7533.73  381.56
  -3   0  -1 7636.39  363.78
  -3   0  -1 7708.89  362.60
   3  -3  -1 7754.44  387.19
   0   3  -1 7469.84  364.85
   0   3  -1 7664.41  345.80
   3  -3  -1 6956.54  353.81
  -3   3   1 7238.51  340.50
  -3   3   1 7703.92  370.31
   0  -3   1 6780.42  374.76
  -3   3   1 7511.31  366.21
   0  -3   1 7703.18  359.94
   3   0   1 7406.14  386.23
   3   0   1 7301.01  360.83
   1  -3  -1 1246.73   64.42
   2   1  -1 1313.17   67.71
  -3   2  -1 1293.27   63.80
   1  -3  -1 1107.04   56.15
  -3   2  -1 1291.38   59.77
   1  -3  -1 1175.14   60.26
   1  -3  -1 1270.57   63.44
   2   1  -1 1288.17   62.86
  -3   2  -1 1184.33   59.55
   2   1  -1 1208.75   59.78
   3  -2   1 1195.68   66.19
  -2  -1   1 1175.83   60.74
   3  -2   1 1209.14   66.76
  -1   3   1 1162.93   61.52
  -2  -1   1 1273.09   58.23
  -1   3   1 1198.92   63.26
   3   0  -1 1655.38   75.69
  -3   3  -1 1666.94   75.63
  -3   3  -1 1343.76   72.51
  -3   3  -1 1423.30   71.90
   0  -3  -1 1439.97   67.85
   3   0  -1 1544.08   79.42
   0  -3  -1 1543.47   77.13
   3   0  -1 1351.81   75.28
   0  -3  -1 1535.80   74.78
  -3   3  -1 1461.66   66.12
   0   3   1 1458.25   76.35
   3  -3   1 1282.01   76.89
  -3   0   1 1421.47   70.67
   0   3   1 1503.38   73.87
   3  -3   1 1448.01   78.93
  -3   0   1 1434.70   70.82
  -1  -3  -1  505.27   26.44
   4  -1  -1  559.54   27.88
   4  -1  -1  572.63   26.92
  -1  -3  -1  597.11   25.23
  -3   4  -1  580.96   25.50
   4  -1  -1  560.72   28.41
  -1  -3  -1  503.79   28.06
  -3   4  -1  543.28   26.68
  -3   4  -1  548.42   27.22
  -4   1   1  556.30   25.32
   3  -4   1  560.18   26.40
  -4   1   1  527.95   26.15
   1   3   1  561.40   26.97
   1   3   1  553.52   26.86
  -4   1   1  568.45   27.20
   3  -4   1  558.07   27.96
   1   3   1  558.84   28.40
  -3   5  -1  272.68   12.78
  -2  -3  -1  265.29   13.92
   5  -2  -1  276.39   13.75
   5  -2  -1  271.82   13.33
  -3   5  -1  265.35   13.12
  -2  -3  -1  266.36   13.25
  -3   5  -1  275.24   13.59
  -2  -3  -1  246.21   12.48
   3  -5   1  272.64   13.12
  -5   2   1  269.85   13.51
   2   3   1  259.45   13.22
   2   3   1  246.01   13.14
   3  -5   1  272.95   13.77
  -5   2   1  270.40   12.62
   2   3   1  261.61   13.98
   6  -3  -1  98.730   5.475
   6  -3  -1  97.132   5.745
  -3   6  -1  97.879   6.008
  -3  -3  -1  104.62    5.86
  -3  -3  -1  101.88    5.85
   6  -3  -1  95.024   5.866
  -3  -3  -1  98.111   5.438
  -3   6  -1  97.223   5.513
  -3   6  -1  104.08    5.46
   3   3   1  95.577   5.467
  -6   3   1  101.57    5.81
   3  -6   1  103.44    5.78
   3  -6   1  101.09    5.63
  -6   3   1  103.38    5.62
   3   3   1  103.24    5.85
  -3   7  -1  284.84   12.70
   7  -4  -1  258.48   10.56
  -3   7  -1  265.20   10.02
   7  -4  -1  257.86   10.70
   7  -4  -1  260.85   10.21
  -3   7  -1  259.55    9.67
  -3   7  -1  246.38    9.74
  -4  -3  -1  248.45   10.48
   7  -4  -1  269.36   14.07
  -3   7  -1  267.18   13.69
  -4  -3  -1  254.33   10.07
  -4  -3  -1  255.39   10.20
   7  -4  -1  261.26    9.48
  -4  -3  -1  251.23   10.38
  -4  -3  -1  265.54   13.43
   7  -4  -1  282.58   13.85
  -4  -3  -1  272.09   13.67
  -4  -3  -1  231.95   10.49
  -3   7  -1  285.62   13.18
  -3   7  -1  269.30    9.53
   7  -4  -1  258.83   10.44
  -3   7  -1  270.86   10.45
  -3   7  -1  254.62    8.94
  -3   7  -1  247.47   10.32
  -4  -3  -1  244.34   12.58
  -7   4   1  249.39    8.93
   3  -7   1  266.17   13.11
   3  -7   1  229.82    9.73
   4   3   1  257.34    9.16
  -7   4   1  255.59   10.05
   3  -7   1  253.30   10.19
   4   3   1  285.96   14.01
   3  -7   1  280.41   13.74
  -7   4   1  259.34    9.66
   4   3   1  242.24   11.26
  -7   4   1  241.70   10.52
   4   3   1  288.82   13.26
   4   3   1  253.11   10.70
  -7   4   1  268.82   12.76
  -4  -2  -1  467.05   24.83
   6  -4  -1  515.41   26.58
  -4  -2  -1  525.65   23.80
   6  -4  -1  489.03   26.09
  -4  -2  -1  513.01   26.07
  -2   6  -1  540.07   23.75
  -2   6  -1  502.66   25.50
  -2   6  -1  528.60   25.05
   4   2   1  512.17   26.49
  -6   4   1  530.72   25.50
   2  -6   1  493.86   24.68
   2  -6   1  513.04   25.98
  -6   4   1  510.51   23.70
   4   2   1  517.22   24.98
  -1   5  -1 3040.82  150.50
  -1   5  -1 2954.43  151.00
   5  -4  -1 2749.72  152.50
  -4  -1  -1 2912.35  146.10
  -4  -1  -1 2807.34  137.98
   5  -4  -1 3075.72  152.49
  -1   5  -1 2927.82  141.63
  -5   4   1 2809.81  136.53
   1  -5   1 2825.17  148.89
  -5   4   1 2930.82  152.17
   4   1   1 2848.65  147.07
  -5   4   1 2899.42  143.98
   4   1   1 2969.94  158.25
   1  -5   1 2889.18  146.99
   4  -4  -1  445.97   22.51
   4  -4  -1  432.46   20.64
   4  -4  -1  440.35   22.17
   0   4  -1  448.08   21.63
   0   4  -1  434.68   21.28
  -4   0  -1  434.95   20.13
   0   4  -1  392.54   22.12
  -4   0  -1  449.16   21.07
  -4   4   1  431.55   19.94
   4   0   1  458.24   22.48
   4   0   1  430.47   22.13
   4   0   1  411.46   21.04
   0  -4   1  414.06   21.92
  -4   4   1  458.05   21.60
  -4   4   1  440.10   21.24
   0  -4   1  416.82   20.09
   0  -4   1  457.28   20.92
   3  -4  -1 5222.04  255.25
   1   3  -1 5545.31  269.88
  -4   1  -1 5500.78  261.96
   1   3  -1 4941.73  273.79
   3  -4  -1 5506.48  276.62
  -4   1  -1 5301.68  262.98
   1   3  -1 5057.43  263.66
   3  -4  -1 5705.60  279.85
  -4   1  -1 4861.92  249.30
  -3   4   1 5121.38  243.48
  -1  -3   1 5574.95  250.70
  -3   4   1 5397.54  263.53
   4  -1   1 5323.38  257.39
  -1  -3   1 5065.72  256.85
   4  -1   1 5112.41  274.09
   4  -1   1 5366.22  277.44
  -3   4   1 5449.68  268.88
   2  -4  -1  485.28   24.90
   2   2  -1  496.87   25.11
  -4   2  -1  476.08   23.50
   2   2  -1  499.58   23.87
   2  -4  -1  495.49   23.38
   2  -4  -1  510.11   25.22
  -4   2  -1  470.29   22.59
   2   2  -1  514.12   24.16
  -4   2  -1  509.10   24.03
   4  -2   1  495.33   25.10
  -2   4   1  466.93   23.83
  -2   4   1  447.70   22.17
   4  -2   1  478.96   24.83
  -2  -2   1  485.84   23.33
  -2  -2   1  510.92   22.56
  -2   4   1  505.98   24.08
   1  -4  -1 1431.94   71.23
   3   1  -1 1600.58   86.08
  -4   3  -1 1614.56   79.46
   1  -4  -1 1486.07   79.34
   3   1  -1 1532.97   76.02
  -4   3  -1 1581.59   73.01
   3   1  -1 1492.24   79.32
   1  -4  -1 1537.88   77.36
  -4   3  -1 1771.83   72.97
   1  -4  -1 1687.76   82.60
   4  -3   1 1512.05   82.76
   4  -3   1 1555.23   84.59
  -1   4   1 1459.39   79.17
  -1   4   1 1537.32   78.88
  -3  -1   1 1418.90   73.62
  -3  -1   1 1552.51   71.99
   4   0  -1  288.96   15.02
   0  -4  -1  289.59   14.98
   0  -4  -1  272.58   13.22
   4   0  -1  291.49   14.57
  -4   4  -1  299.33   14.56
  -4   4  -1  291.57   13.67
   0  -4  -1  276.44   14.09
   4   0  -1  283.73   14.31
   4  -4   1  310.56   14.86
   0   4   1  286.51   14.99
   0   4   1  285.60   14.30
  -4   0   1  278.10   13.88
   0   4   1  290.81   14.27
   4  -4   1  280.33   14.80
  -4   0   1  287.39   14.45
  -4   0   1  286.30   13.52
   5  -1  -1  210.18   11.41
  -1  -4  -1  219.19   10.42
   5  -1  -1  232.57   11.24
  -4   5  -1  220.00   10.80
  -1  -4  -1  228.79   11.77
  -1  -4  -1  218.51   11.17
  -4   5  -1  227.10   11.48
  -4   5  -1  220.35   10.88
   5  -1  -1  222.00   11.81
   1   4   1  219.04   11.74
   1   4   1  217.57   11.14
   4  -5   1  213.23   11.59
   1   4   1  226.83   11.18
  -5   1   1  227.53   11.35
  -5   1   1  212.17   10.64
   4  -5   1  221.08   11.02
  -4   6  -1  54.042   3.791
   6  -2  -1  58.697   3.777
  -2  -4  -1  52.347   3.343
   6  -2  -1  53.365   3.419
   6  -2  -1  55.443   3.624
  -2  -4  -1  55.949   3.882
  -4   6  -1  51.424   3.181
  -4   6  -1  57.113   3.645
  -2  -4  -1  54.029   3.827
   2   4   1  56.475   3.633
  -6   2   1  51.987   3.860
   4  -6   1  54.868   3.749
  -6   2   1  53.009   3.573
   2   4   1  55.966   3.606
   4  -6   1  50.884   3.684
  -4   7  -1  903.54   32.81
   7  -3  -1  818.43   37.87
  -4   7  -1  879.96   30.78
  -3  -4  -1  933.63   40.98
  -3  -4  -1  934.38   43.05
   7  -3  -1  942.08   43.41
  -4   7  -1  886.84   33.27
  -4   7  -1  849.46   34.03
  -3  -4  -1  889.02   35.44
   7  -3  -1  838.57   36.85
  -4   7  -1  846.04   33.96
  -4   7  -1  976.07   43.35
   7  -3  -1  835.60   36.21
   7  -3  -1  874.59   30.61
  -4   7  -1  921.20   44.20
  -3  -4  -1  819.17   35.11
   7  -3  -1  984.46   46.17
  -3  -4  -1  945.83   45.26
  -3  -4  -1  817.55   34.06
  -4   7  -1  891.15   36.47
   7  -3  -1  918.24   32.30
   7  -3  -1  930.64   45.26
  -4   7  -1  963.94   41.07
  -3  -4  -1  883.03   36.26
  -7   3   1  864.86   32.78
  -7   3   1  910.31   34.06
  -7   3   1  860.13   35.73
   4  -7   1  981.98   45.37
   4  -7   1  760.97   35.98
   3   4   1  858.75   39.09
  -7   3   1  912.47   44.00
   3   4   1  948.10   43.54
   4  -7   1  843.25   33.19
   3   4   1  865.56   32.29
   4  -7   1  892.36   35.36
   4  -7   1  940.89   42.81
   3   4   1  992.38   46.00
  -7   3   1  947.58   41.14
   3   4   1  876.48   37.98
   8  -4  -1  10.812   1.032
  -4  -4  -1  13.692   1.235
   8  -4  -1  14.631   1.969
   8  -4  -1  10.614   1.848
  -4   8  -1  9.1437  1.5443
   8  -4  -1  11.119   1.115
  -4  -4  -1  12.494   1.262
   8  -4  -1  10.857   0.998
  -4   8  -1  13.553   2.419
  -4   8  -1  13.841   1.178
  -4  -4  -1  12.841   2.365
   8  -4  -1  10.752   1.127
  -4   8  -1  11.116   1.079
  -4  -4  -1  14.822   2.212
  -4   8  -1  10.815   2.031
  -4   8  -1  13.068   0.888
  -4   8  -1  12.284   1.065
  -4  -4  -1  14.310   1.131
  -4   8  -1  14.938   1.134
  -4  -4  -1  12.739   1.143
  -4   8  -1  13.514   1.342
   4  -8   1  13.508   2.196
  -8   4   1  19.051   2.440
  -8   4   1  13.867   1.083
  -8   4   1  13.833   1.081
  -8   4   1  14.892   2.414
  -8   4   1  14.647   1.423
   4   4   1  10.831   0.931
   4  -8   1  11.168   1.161
   4   4   1  10.148   1.108
   4  -8   1  11.135   1.078
   4   4   1  10.122   0.874
   4   4   1  10.778   1.633
   4  -8   1  11.629   1.901
   4  -8   1  11.032   0.936
  -8   4   1  12.805   1.036
   4   4   1  10.597   1.185
   4   4   1  11.347   1.656
   9  -5  -1  476.31   17.45
   9  -5  -1  433.12   17.84
  -4   9  -1  438.04   22.13
  -4   9  -1  469.64   16.27
  -5  -4  -1  451.67   22.57
  -4   9  -1  450.97   15.25
   9  -5  -1  456.48   18.03
  -5  -4  -1  423.96   21.26
  -5  -4  -1  435.47   17.93
  -5  -4  -1  432.65   17.85
   9  -5  -1  454.02   23.87
   9  -5  -1  466.10   18.32
  -4   9  -1  458.72   16.64
  -4   9  -1  394.31   22.85
  -5  -4  -1  468.18   17.71
  -4   9  -1  418.22   17.58
   9  -5  -1  434.28   23.25
  -5  -4  -1  466.44   17.17
  -4   9  -1  445.90   16.47
  -4   9  -1  457.59   17.08
   5   4   1  461.50   23.56
   5   4   1  462.22   17.81
   4  -9   1  437.12   18.03
   5   4   1  443.38   15.65
   4  -9   1  439.50   17.71
   4  -9   1  454.03   22.11
   4  -9   1  395.44   17.40
   5   4   1  424.61   17.36
   5   4   1  472.33   18.30
   5   4   1  446.31   19.25
  -9   5   1  439.65   17.11
  -9   5   1  430.65   16.18
  -9   5   1  450.76   15.22
  -9   5   1  431.60   21.30
  -9   5   1  461.45   22.80
   4  -9   1  428.36   23.29
   5   4   1  413.66   22.34
  -9   5   1  448.50   17.95
  -9   5   1  455.69   16.48
   4  -9   1  465.35   16.66
  -3   8  -1  14.839   1.124
  -5  -3  -1  12.596   1.206
   8  -5  -1  11.369   1.830
  -3   8  -1  13.366   1.834
  -3   8  -1  10.931   0.876
  -3   8  -1  15.670   1.157
  -3   8  -1  15.371   2.479
  -5  -3  -1  14.046   2.644
   8  -5  -1  11.430   1.167
   8  -5  -1  12.426   1.089
   8  -5  -1  13.997   2.246
  -3   8  -1  13.136   1.153
   8  -5  -1  11.077   1.051
  -3   8  -1  12.411   1.018
  -5  -3  -1  12.593   2.353
  -5  -3  -1  12.798   1.049
  -5  -3  -1  14.205   1.143
  -5  -3  -1  14.210   1.270
   8  -5  -1  13.176   1.020
  -3   8  -1  12.780   1.206
  -3   8  -1  13.046   1.137
  -5  -3  -1  13.499   1.369
   8  -5  -1  12.085   1.166
   5   3   1  14.617   1.888
   3  -8   1  16.351   2.033
  -8   5   1  13.734   0.971
  -8   5   1  14.499   2.123
  -8   5   1  15.154   2.321
   5   3   1  13.570   1.112
  -8   5   1  13.495   1.345
   5   3   1  13.087   1.030
   5   3   1  12.818   1.100
   3  -8   1  12.321   1.098
  -8   5   1  14.295   1.189
   3  -8   1  12.225   1.872
   3  -8   1  13.212   2.079
   3  -8   1  15.666   1.122
  -8   5   1  13.835   1.126
  -8   5   1  12.861   0.957
   5   3   1  11.724   0.900
   5   3   1  13.991   2.008
   5   3   1  13.915   1.089
  -5  -2  -1  662.89   30.06
   7  -5  -1  678.31   33.09
  -2   7  -1  578.48   26.36
  -5  -2  -1  625.21   24.63
  -2   7  -1  628.59   24.54
   7  -5  -1  622.68   25.14
  -2   7  -1  604.93   25.82
   7  -5  -1  647.92   25.76
  -5  -2  -1  642.29   24.69
   7  -5  -1  633.57   26.04
   7  -5  -1  629.98   23.97
  -2   7  -1  649.34   21.98
  -2   7  -1  672.58   23.41
  -5  -2  -1  704.42   31.56
  -2   7  -1  622.46   23.72
  -2   7  -1  640.40   22.59
  -2   7  -1  719.35   32.31
  -5  -2  -1  640.01   26.40
  -5  -2  -1  632.13   25.87
   7  -5  -1  639.50   25.12
  -2   7  -1  671.05   24.65
   7  -5  -1  703.33   33.64
  -2   7  -1  675.67   31.65
  -5  -2  -1  629.72   25.67
   7  -5  -1  637.38   26.42
  -5  -2  -1  664.72   25.45
  -2   7  -1  654.56   25.40
   2  -7   1  630.05   29.85
   2  -7   1  598.11   23.99
  -7   5   1  623.17   21.95
   5   2   1  648.22   25.74
   5   2   1  679.18   31.60
   2  -7   1  691.94   31.23
  -7   5   1  642.39   23.39
  -7   5   1  679.37   32.21
   5   2   1  640.87   26.38
  -7   5   1  623.00   31.41
   5   2   1  590.57   27.79
  -7   5   1  631.85   24.64
  -7   5   1  676.08   29.94
   5   2   1  700.35   33.55
  -7   5   1  636.13   23.72
   5   2   1  634.02   32.75
   6  -5  -1  412.94   17.35
  -1   6  -1  431.49   21.23
  -1   6  -1  380.71   15.99
  -5  -1  -1  452.88   20.27
  -5  -1  -1  448.35   21.18
  -1   6  -1  447.92   21.66
   6  -5  -1  479.15   22.28
  -5  -1  -1  394.85   17.23
   6  -5  -1  424.03   17.60
  -1   6  -1  402.65   15.60
  -5  -1  -1  409.21   16.96
   6  -5  -1  454.40   22.55
  -1   6  -1  431.73   16.43
   5   1   1  424.58   21.08
  -6   5   1  438.62   21.09
   1  -6   1  435.08   21.95
  -6   5   1  431.66   20.04
   1  -6   1  417.69   20.03
  -6   5   1  402.62   14.63
   1  -6   1  463.60   20.98
   5   1   1  417.25   21.96
   5   1   1  468.74   22.52
   5   1   1  417.12   17.14
  -6   5   1  469.16   21.71
  -6   5   1  412.33   15.59
   5  -5  -1 2575.03  124.17
   5  -5  -1 2378.91  131.27
   0   5  -1 2472.66  125.19
   5  -5  -1 2437.10  116.79
  -5   0  -1 2306.97  113.40
  -5   0  -1 2344.72  113.47
   0   5  -1 2498.74  128.13
   0  -5   1 2465.42  108.60
  -5   5   1 2458.58  108.46
   5   0   1 2302.98  123.86
   5   0   1 2383.85  131.57
   0  -5   1 2426.16  121.99
   5   0   1 2351.86  118.43
  -5   5   1 2296.62  119.30
  -5   5   1 2463.85  129.93
   4  -5  -1 4038.29  198.42
   4  -5  -1 4057.93  214.38
   1   4  -1 3646.39  202.24
   4  -5  -1 4267.46  215.14
  -5   1  -1 4188.31  201.81
  -5   1  -1 3901.20  194.00
   1   4  -1 3911.48  205.51
   1   4  -1 4014.09  210.74
  -5   1  -1 4030.10  202.01
  -4   5   1 4022.17  204.71
  -4   5   1 4069.44  210.14
  -4   5   1 3985.04  188.23
   5  -1   1 4154.65  212.52
  -1  -4   1 4046.74  201.55
   5  -1   1 4141.64  216.64
  -1  -4   1 4163.58  193.97
   5  -1   1 4041.59  197.86
   2   3  -1 1823.85   98.93
   3  -5  -1 1820.24   90.25
   3  -5  -1 1883.52   95.21
  -5   2  -1 1794.84   84.93
  -5   2  -1 1802.48   84.85
  -5   2  -1 1810.39   90.72
   3  -5  -1 1853.16   90.16
   2   3  -1 1819.35   90.20
   2   3  -1 1971.30   87.36
  -3   5   1 1739.18   94.18
  -3   5   1 1777.52   89.92
  -2  -3   1 1830.96   81.32
   5  -2   1 1850.77   98.24
  -3   5   1 1621.16   81.90
  -2  -3   1 1654.60   88.82
   5  -2   1 1754.71   94.09
   3   2  -1  675.07   34.55
   2  -5  -1  599.80   31.80
   2  -5  -1  723.18   36.09
  -5   3  -1  742.45   33.67
  -5   3  -1  698.44   32.37
   3   2  -1  734.50   36.09
   2  -5  -1  695.58   33.53
  -5   3  -1  739.81   34.54
   3   2  -1  705.50   34.23
   2  -5  -1  668.32   35.70
  -2   5   1  714.85   34.22
  -2   5   1  671.38   34.51
  -3  -2   1  708.05   33.51
  -3  -2   1  738.26   32.31
   5  -3   1  756.63   35.68
   5  -3   1  719.03   36.03
   4   1  -1  61.413   3.895
   4   1  -1  62.558   3.848
   1  -5  -1  62.271   3.967
   1  -5  -1  56.325   3.275
  -5   4  -1  63.591   3.881
  -5   4  -1  64.545   3.941
  -5   4  -1  62.745   4.060
   1  -5  -1  65.952   3.888
  -4  -1   1  62.737   3.628
  -4  -1   1  67.620   3.877
   5  -4   1  59.451   3.639
   5  -4   1  59.586   3.867
  -1   5   1  59.937   3.906
  -1   5   1  59.662   3.860
  -1   5   1  60.054   3.896
   5   0  -1  195.22   11.01
   0  -5  -1  221.37   11.59
   5   0  -1  207.43   11.58
  -5   5  -1  227.97   11.29
   0  -5  -1  210.77   10.99
  -5   5  -1  222.00   10.73
   0  -5  -1  210.99   10.13
  -5   0   1  225.78   11.15
   0   5   1  214.57   11.44
   5  -5   1  225.84   11.47
   0   5   1  214.41   11.01
   5  -5   1  215.97   10.80
   0   5   1  225.38   11.02
  -5   0   1  213.72   10.70
  -5   0   1  203.97   10.51
  -5   6  -1  211.95    8.05
  -5   6  -1  219.97    8.14
  -1  -5  -1  220.07   10.32
   6  -1  -1  228.25   11.77
  -1  -5  -1  217.47   11.19
  -1  -5  -1  230.28   11.70
   6  -1  -1  212.90    8.50
   6  -1  -1  207.88    8.04
  -5   6  -1  214.68    7.94
   6  -1  -1  203.68    8.69
  -5   6  -1  205.32    7.44
  -1  -5  -1  199.12    8.68
  -5   6  -1  216.25   11.38
   6  -1  -1  228.18   11.24
  -1  -5  -1  202.02    8.35
  -5   6  -1  242.42   10.86
   6  -1  -1  208.77   11.23
   1   5   1  198.99    7.62
   1   5   1  218.11   11.03
  -6   1   1  209.18    8.76
  -6   1   1  225.38   10.67
  -6   1   1  225.22   11.30
  -6   1   1  219.21    8.37
   1   5   1  188.61    8.90
   5  -6   1  228.41   10.93
   1   5   1  224.08   11.56
   5  -6   1  214.54    8.50
   5  -6   1  230.36   11.59
   1   5   1  230.66   11.12
   1   5   1  219.03    9.38
   5  -6   1  214.41    8.81
   7  -2  -1  57.151   2.583
  -5   7  -1  55.595   2.721
  -2  -5  -1  59.440   3.680
  -5   7  -1  62.140   2.518
   7  -2  -1  55.353   2.191
  -2  -5  -1  53.597   2.593
  -5   7  -1  66.960   4.545
  -5   7  -1  56.556   2.304
   7  -2  -1  60.102   3.889
   7  -2  -1  51.443   2.792
  -5   7  -1  59.720   2.661
  -2  -5  -1  55.576   2.507
  -2  -5  -1  61.212   4.088
  -2  -5  -1  57.490   2.517
   7  -2  -1  58.757   4.104
  -5   7  -1  58.467   2.413
  -5   7  -1  62.127   4.080
   7  -2  -1  52.705   2.322
  -2  -5  -1  59.840   2.637
   7  -2  -1  56.750   2.532
  -5   7  -1  58.427   2.518
   7  -2  -1  58.389   2.638
   7  -2  -1  55.949   3.691
  -2  -5  -1  57.070   2.789
  -2  -5  -1  61.282   4.251
  -5   7  -1  62.824   2.392
  -5   7  -1  59.543   2.660
   2   5   1  60.486   3.900
  -7   2   1  57.650   2.778
  -7   2   1  55.865   2.402
   2   5   1  54.623   2.208
   2   5   1  58.876   2.760
   5  -7   1  56.831   2.568
  -7   2   1  64.622   4.166
   2   5   1  59.977   3.850
  -7   2   1  62.381   4.270
  -7   2   1  56.641   2.562
   2   5   1  57.180   2.609
   5  -7   1  61.551   3.968
   5  -7   1  60.699   2.569
   5  -7   1  62.580   4.108
  -5   8  -1  414.69   15.56
   8  -3  -1  441.26   17.27
   8  -3  -1  438.95   16.85
   8  -3  -1  430.05   22.40
  -3  -5  -1  395.15   15.74
  -3  -5  -1  427.84   16.18
  -5   8  -1  416.40   15.68
   8  -3  -1  438.69   16.44
  -5   8  -1  437.50   19.99
   8  -3  -1  419.25   21.76
  -5   8  -1  392.28   15.30
  -5   8  -1  430.31   21.61
  -5   8  -1  399.66   16.59
   8  -3  -1  417.42   18.20
  -5   8  -1  430.56   16.11
  -3  -5  -1  407.05   16.65
  -5   8  -1  425.91   14.39
  -5   8  -1  409.08   16.77
  -3  -5  -1  412.15   19.78
  -3  -5  -1  419.97   21.10
   8  -3  -1  402.56   15.25
  -5   8  -1  432.29   16.15
  -3  -5  -1  412.42   16.84
  -8   3   1  424.39   20.20
   5  -8   1  441.88   16.44
   5  -8   1  421.80   15.69
   5  -8   1  411.20   21.90
  -8   3   1  421.10   16.14
   3   5   1  420.75   14.77
  -8   3   1  421.64   15.52
   3   5   1  400.40   16.79
  -8   3   1  422.68   21.40
   5  -8   1  404.26   17.01
   3   5   1  423.67   18.17
   3   5   1  423.62   17.25
   5  -8   1  435.92   20.78
  -8   3   1  409.30   16.94
   3   5   1  435.13   22.09
   3   5   1  436.57   21.11
   9  -4  -1  406.21   22.31
  -4  -5  -1  420.94   16.69
  -4  -5  -1  424.18   19.82
   9  -4  -1  405.64   21.69
  -4  -5  -1  409.73   16.72
  -4  -5  -1  433.59   16.07
  -5   9  -1  428.26   21.67
   9  -4  -1  443.02   16.29
   9  -4  -1  432.09   17.12
  -4  -5  -1  413.47   16.51
   9  -4  -1  422.93   16.67
  -5   9  -1  420.11   14.28
   9  -4  -1  411.41   16.83
  -5   9  -1  439.63   15.56
  -5   9  -1  408.63   15.20
  -4  -5  -1  413.76   21.23
  -5   9  -1  434.42   15.97
  -5   9  -1  421.60   15.39
   5  -9   1  375.73   16.84
  -9   4   1  405.56   14.21
   5  -9   1  430.98   20.73
  -9   4   1  404.95   15.12
   4   5   1  413.75   21.94
   4   5   1  391.61   17.08
   4   5   1  434.73   18.00
  -9   4   1  430.14   20.22
  -9   4   1  408.32   16.79
  -9   4   1  424.99   16.04
   5  -9   1  420.27   16.29
   4   5   1  419.88   14.63
  -9   4   1  417.88   15.40
   5  -9   1  347.77   21.68
   4   5   1  426.40   21.07
   4   5   1  393.30   16.61
   5  -9   1  428.08   15.56
  -9   4   1  395.65   21.23
  10  -5  -1  101.12    4.42
  -5  -5  -1  92.931   4.496
  -5  10  -1  107.99    3.85
  10  -5  -1  96.911   4.394
  -5  -5  -1  93.214   4.642
  -5  -5  -1  106.05    4.50
  10  -5  -1  109.49    4.30
  -5  -5  -1  96.119   6.789
  -5  -5  -1  108.84    4.54
  -5  10  -1  99.707   4.078
  -5  10  -1  103.63    6.92
  -5  10  -1  109.87    4.12
  10  -5  -1  114.06    4.52
  -5  10  -1  102.82    4.12
   5 -10   1  101.61    4.41
 -10   5   1  93.533   6.507
 -10   5   1  101.98    3.81
   5 -10   1  113.35    4.36
   5   5   1  103.76    3.84
   5 -10   1  103.09    4.49
   5   5   1  110.67    4.75
   5   5   1  112.55    4.52
 -10   5   1  99.657   3.988
   5 -10   1  105.23    4.11
   5   5   1  91.545   6.232
   5   5   1  88.170   6.257
   5   5   1  97.262   4.325
 -10   5   1  95.677   6.336
 -10   5   1  101.14    4.55
   5 -10   1  99.207   6.289
 -10   5   1  102.92    4.12
 -10   5   1  101.27    4.37
  11  -6  -1  245.44   10.40
  11  -6  -1  272.06   10.63
  -6  -5  -1  255.19   10.42
  -6  -5  -1  268.12   10.37
  -6  -5  -1  237.08   10.37
  11  -6  -1  251.78   10.09
  -5  11  -1  251.48    9.43
  -5  11  -1  248.29    9.61
  11  -6  -1  260.65   10.33
  -6  -5  -1  249.82   10.02
  -5  11  -1  253.51    8.86
   5 -11   1  253.74   10.09
 -11   6   1  247.90    8.81
   5 -11   1  246.43    9.85
 -11   6   1  249.16   10.43
   6   5   1  235.97   10.23
   6   5   1  252.60    9.05
   5 -11   1  271.22    9.68
   6   5   1  270.42   11.15
 -11   6   1  268.32    9.60
   5 -11   1  251.32   10.26
 -11   6   1  255.00   10.00
   6   5   1  242.99   10.60
  10  -6  -1  729.29   27.88
  10  -6  -1  682.46   37.51
  -6  -4  -1  661.01   35.18
  -6  -4  -1  742.49   27.41
  -4  10  -1  722.53   28.11
  -6  -4  -1  695.94   33.52
  -6  -4  -1  732.00   28.49
  -4  10  -1  751.64   25.96
  -6  -4  -1  750.43   28.27
  10  -6  -1  629.55   29.25
  10  -6  -1  700.88   36.84
  -6  -4  -1  715.67   28.66
  -4  10  -1  741.20   24.37
  -4  10  -1  698.47   26.61
  -4  10  -1  716.30   36.13
  10  -6  -1  728.12   28.86
  10  -6  -1  751.11   28.55
 -10   6   1  699.43   28.66
   6   4   1  676.15   31.75
   4 -10   1  701.50   27.86
   6   4   1  718.20   25.04
   4 -10   1  702.50   27.26
 -10   6   1  753.71   27.37
 -10   6   1  686.35   35.84
   4 -10   1  791.69   26.64
   6   4   1  738.50   29.27
 -10   6   1  724.29   24.32
   6   4   1  611.32   37.11
 -10   6   1  706.63   25.89
   4 -10   1  734.43   28.37
   4 -10   1  699.28   34.82
   6   4   1  690.35   27.80
   6   4   1  746.44   28.51
 -10   6   1  758.75   26.32
   9  -6  -1  469.32   17.66
   9  -6  -1  439.12   17.61
  -6  -3  -1  454.54   18.09
  -6  -3  -1  443.83   21.64
  -3   9  -1  488.03   16.46
  -6  -3  -1  438.21   17.36
  -3   9  -1  447.45   22.52
  -6  -3  -1  457.17   18.19
  -3   9  -1  456.80   23.24
  -6  -3  -1  431.76   22.73
   9  -6  -1  476.44   18.29
   9  -6  -1  459.39   18.08
  -6  -3  -1  456.33   17.93
   9  -6  -1  445.49   18.52
  -3   9  -1  465.87   15.83
  -3   9  -1  464.84   16.86
  -3   9  -1  447.08   15.44
  -6  -3  -1  438.19   17.29
   9  -6  -1  444.53   24.05
   9  -6  -1  452.49   23.68
  -3   9  -1  430.25   17.80
   6   3   1  439.15   23.88
  -9   6   1  447.93   17.34
   6   3   1  458.90   19.51
   3  -9   1  467.41   17.29
   3  -9   1  445.32   22.38
  -9   6   1  455.75   16.67
   6   3   1  433.88   22.62
   6   3   1  473.71   17.60
   6   3   1  463.51   18.04
  -9   6   1  458.40   16.41
   3  -9   1  427.94   17.96
  -9   6   1  461.18   15.43
  -9   6   1  423.88   21.59
   3  -9   1  424.15   17.63
   6   3   1  450.67   15.84
   3  -9   1  457.99   16.86
   6   3   1  446.99   18.51
  -9   6   1  441.89   23.05
  -9   6   1  427.10   18.16
  -6  -2  -1  165.89    8.90
  -2   8  -1  166.78    8.88
  -6  -2  -1  156.05    6.81
  -2   8  -1  161.37    6.10
  -6  -2  -1  161.26    6.80
   8  -6  -1  161.23    6.84
  -2   8  -1  165.73    5.77
  -6  -2  -1  165.04    6.73
  -6  -2  -1  162.21    9.30
   8  -6  -1  167.03    6.54
  -2   8  -1  164.07    9.33
   8  -6  -1  160.69    9.48
   8  -6  -1  173.22    9.33
  -6  -2  -1  154.84    6.48
   8  -6  -1  167.95    6.53
   8  -6  -1  167.44    6.78
  -6  -2  -1  153.05    6.47
  -2   8  -1  168.18    6.27
  -2   8  -1  161.53    6.83
  -2   8  -1  166.81    6.64
   8  -6  -1  162.66    6.68
  -6  -2  -1  163.27    6.83
  -2   8  -1  164.77    5.84
  -8   6   1  157.63    6.48
   6   2   1  168.53    8.82
   6   2   1  159.63    6.82
  -8   6   1  156.71    8.59
   2  -8   1  166.91    8.95
   6   2   1  164.51    7.19
  -8   6   1  159.04    5.71
   2  -8   1  164.17    6.24
   6   2   1  165.38    6.48
   2  -8   1  152.62    8.29
  -8   6   1  162.62    6.24
   2  -8   1  154.96    6.64
   6   2   1  173.09    9.39
   6   2   1  167.11    6.64
  -8   6   1  164.73    9.20
  -8   6   1  156.25    6.07
   7  -6  -1  136.32    5.44
  -6  -1  -1  140.40    7.39
  -6  -1  -1  128.93    5.63
  -6  -1  -1  130.53    5.64
  -1   7  -1  152.09    7.50
  -1   7  -1  137.60    5.66
   7  -6  -1  141.42    5.63
  -6  -1  -1  131.96    5.70
  -6  -1  -1  130.92    5.43
  -1   7  -1  137.29    5.07
  -1   7  -1  123.60    5.13
  -6  -1  -1  149.39    7.97
   7  -6  -1  127.27    5.54
   7  -6  -1  133.19    5.42
  -1   7  -1  141.34    5.22
  -6  -1  -1  132.52    5.58
  -1   7  -1  128.08    5.56
   7  -6  -1  138.32    7.93
  -1   7  -1  128.68    5.34
  -1   7  -1  146.27    5.51
  -1   7  -1  139.39    4.84
   7  -6  -1  137.55    5.67
   7  -6  -1  150.14    7.95
  -1   7  -1  128.14    4.78
  -6  -1  -1  130.40    5.41
  -1   7  -1  145.56    7.86
   6   1   1  120.71    5.63
  -7   6   1  138.08    7.76
   1  -7   1  129.73    5.16
  -7   6   1  135.19    5.08
   6   1   1  144.20    5.41
   1  -7   1  125.20    5.51
   1  -7   1  133.04    7.10
   6   1   1  144.59    7.85
   1  -7   1  143.57    7.54
   6   1   1  139.13    5.95
  -7   6   1  130.60    5.13
   6   1   1  129.96    7.25
   6   1   1  138.62    5.52
  -7   6   1  119.69    5.36
  -7   6   1  123.00    4.74
   6   1   1  133.60    7.39
  -7   6   1  132.17    7.23
   0   6  -1  558.53   20.52
   0   6  -1  608.42   24.41
   0   6  -1  599.34   23.07
   0   6  -1  546.40   21.79
   0   6  -1  556.29   19.94
   0   6  -1  568.11   21.25
   0   6  -1  656.37   29.43
   6  -6  -1  645.57   30.17
  -6   0  -1  553.97   23.49
   6  -6  -1  599.89   23.67
  -6   0  -1  643.69   28.64
   6  -6  -1  634.36   30.48
   6  -6  -1  579.51   22.82
   0   6  -1  570.01   23.45
  -6   0  -1  572.60   23.11
  -6   0  -1  581.09   22.40
   0   6  -1  588.29   28.83
  -6   0  -1  536.48   22.38
   6  -6  -1  541.25   21.78
  -6   0  -1  576.09   24.00
  -6   0  -1  624.28   27.44
   6  -6  -1  532.95   23.97
  -6   6   1  583.14   21.54
  -6   6   1  619.52   27.08
  -6   6   1  619.22   28.65
   6   0   1  569.30   22.81
   6   0   1  619.79   30.47
  -6   6   1  577.94   21.24
   6   0   1  618.34   29.87
   0  -6   1  534.97   23.22
   0  -6   1  628.24   27.18
   6   0   1  561.51   23.37
   0  -6   1  611.08   28.38
  -6   6   1  618.84   29.27
  -6   6   1  566.80   19.94
   6   0   1  567.00   25.23
   5  -6  -1 1661.97   73.24
   1   5  -1 1390.02   59.52
   1   5  -1 1456.14   55.65
  -6   1  -1 1495.67   65.43
   1   5  -1 1591.31   74.96
   5  -6  -1 1648.25   78.19
  -6   1  -1 1771.75   73.75
   5  -6  -1 1507.57   62.70
  -6   1  -1 1460.44   64.29
   5  -6  -1 1472.39   64.40
  -6   1  -1 1446.65   61.08
   5  -6  -1 1757.35   79.26
   1   5  -1 1456.69   63.52
  -6   1  -1 1731.84   70.74
   1   5  -1 1505.15   65.71
   1   5  -1 1655.56   75.79
  -6   1  -1 1709.50   75.35
  -5   6   1 1446.45   54.56
   6  -1   1 1523.51   62.51
   6  -1   1 1614.95   83.67
  -1  -5   1 1598.61   70.48
  -1  -5   1 1681.80   73.53
  -5   6   1 1393.40   59.20
   6  -1   1 1719.50   87.44
  -5   6   1 1629.13   74.81
  -5   6   1 1447.16   58.42
  -5   6   1 1614.19   75.73
  -1  -5   1 1407.11   60.45
  -1  -5   1 1353.85   62.27
   6  -1   1 1472.98   63.47
   2   4  -1  644.83   31.28
   2   4  -1  655.49   31.61
  -6   2  -1  633.89   31.33
  -6   2  -1  651.46   30.72
  -6   2  -1  614.56   29.58
   4  -6  -1  637.94   30.48
   2   4  -1  675.28   32.75
   4  -6  -1  625.47   32.87
   4  -6  -1  636.40   32.56
  -2  -4   1  643.48   30.65
  -2  -4   1  648.24   29.45
  -4   6   1  627.15   31.60
   6  -2   1  634.41   32.90
   6  -2   1  617.18   32.43
  -4   6   1  644.48   31.14
   3  -6  -1  503.50   25.64
   3  -6  -1  522.46   25.82
   3  -6  -1  501.89   24.02
   3   3  -1  498.77   24.83
  -6   3  -1  469.89   24.12
  -6   3  -1  502.35   24.72
   3   3  -1  488.54   24.59
   3   3  -1  511.35   25.79
  -6   3  -1  465.50   23.28
   6  -3   1  501.29   25.80
  -3  -3   1  471.81   24.04
  -3   6   1  513.26   24.87
  -3  -3   1  504.97   23.23
  -3   6   1  518.52   24.56
   6  -3   1  519.55   25.57
  -6   4  -1  22.418   2.696
  -6   4  -1  22.215   2.398
  -6   4  -1  23.368   2.266
   4   2  -1  20.218   2.279
   4   2  -1  23.867   2.256
   2  -6  -1  19.663   2.582
   4   2  -1  21.211   2.186
  -2   6   1  22.251   2.387
  -4  -2   1  20.942   2.303
   6  -4   1  19.814   2.148
  -4  -2   1  21.147   2.461
   6  -4   1  20.701   1.994
  -2   6   1  19.068   1.937
  -2   6   1  21.680   2.158
  -6   5  -1 1071.57   52.08
  -6   5  -1  997.43   42.40
   5   1  -1 1125.88   54.43
   5   1  -1 1044.19   40.79
   5   1  -1 1033.08   47.42
  -6   5  -1  997.23   40.09
  -6   5  -1 1126.42   48.73
   1  -6  -1 1197.43   50.68
   1  -6  -1 1042.49   42.54
  -6   5  -1 1038.32   40.90
   5   1  -1 1133.71   51.57
   1  -6  -1 1005.79   53.69
   5   1  -1  969.90   43.04
   1  -6  -1 1006.94   39.42
  -1   6   1 1060.59   51.46
  -5  -1   1 1084.16   51.94
   6  -5   1 1086.09   54.19
  -1   6   1 1095.47   54.19
  -5  -1   1 1063.89   48.56
  -1   6   1  986.89   37.69
  -1   6   1  948.15   44.67
  -1   6   1 1152.16   51.94
  -5  -1   1 1036.97   50.41
   6  -5   1 1188.98   53.72
   6  -5   1 1149.50   50.51
  -5  -1   1 1015.51   42.39
   6   0  -1  533.09   22.49
  -6   6  -1  565.60   20.47
  -6   6  -1  541.91   18.72
   6   0  -1  597.47   27.17
  -6   6  -1  545.42   20.22
   6   0  -1  539.19   21.40
   6   0  -1  580.26   28.67
   6   0  -1  534.64   21.93
   6   0  -1  538.20   23.69
   0  -6  -1  606.11   26.87
   0  -6  -1  516.15   20.48
  -6   6  -1  598.43   27.57
   6   0  -1  548.88   20.19
  -6   6  -1  540.57   19.92
   0  -6  -1  561.38   28.30
  -6   6  -1  521.75   22.04
  -6   6  -1  577.76   25.76
   0  -6  -1  534.23   21.83
   0  -6  -1  550.16   20.98
  -6   6  -1  552.19   21.03
   0  -6  -1  479.14   21.60
  -6   0   1  578.02   27.36
   6  -6   1  579.21   26.54
   6  -6   1  540.51   22.18
   0   6   1  595.30   27.10
  -6   0   1  530.58   22.02
  -6   0   1  518.18   21.63
   6  -6   1  522.71   22.46
   0   6   1  527.20   19.24
   6  -6   1  566.94   28.22
   0   6   1  524.66   20.43
  -6   0   1  548.40   21.00
   0   6   1  572.89   28.35
   0   6   1  539.86   27.18
  -6   0   1  573.46   25.72
   0   6   1  558.29   22.48
  -1  -6  -1  578.00   26.07
   7  -1  -1  530.40   21.13
   7  -1  -1  539.89   21.66
   7  -1  -1  543.53   20.63
  -1  -6  -1  531.42   27.25
  -6   7  -1  529.38   21.01
  -1  -6  -1  516.19   20.84
  -6   7  -1  529.99   20.19
  -6   7  -1  507.30   19.21
  -6   7  -1  539.45   19.50
  -6   7  -1  540.24   24.91
   7  -1  -1  551.33   26.21
  -1  -6  -1  493.51   19.74
  -6   7  -1  525.60   18.04
  -6   7  -1  558.92   26.69
  -6   7  -1  535.11   19.75
   7  -1  -1  507.46   17.99
  -6   7  -1  500.95   21.23
   7  -1  -1  536.27   22.84
  -6   7  -1  513.28   19.67
  -1  -6  -1  529.37   20.23
   7  -1  -1  540.23   27.78
   7  -1  -1  518.12   21.67
  -6   7  -1  510.38   20.25
  -1  -6  -1  519.51   21.03
  -7   1   1  552.61   24.98
  -7   1   1  530.92   20.25
  -7   1   1  531.86   26.48
   6  -7   1  474.04   20.61
   1   6   1  532.28   18.55
   1   6   1  522.65   21.65
  -7   1   1  530.09   21.25
   6  -7   1  569.04   27.38
  -7   1   1  487.49   20.85
   1   6   1  511.38   19.68
   6  -7   1  539.19   21.37
  -7   1   1  529.57   19.47
   1   6   1  582.67   26.31
   6  -7   1  554.44   25.73
   1   6   1  536.28   27.40
   1   6   1  525.66   22.79
  -2  -6  -1  21.959   1.846
  -6   8  -1  25.814   1.771
   8  -2  -1  22.401   1.182
  -6   8  -1  24.318   1.439
  -6   8  -1  23.572   1.491
   8  -2  -1  25.043   1.490
   8  -2  -1  23.309   1.478
  -6   8  -1  24.047   1.613
  -6   8  -1  25.065   1.427
  -2  -6  -1  23.816   1.531
  -6   8  -1  22.477   1.312
   8  -2  -1  21.759   1.420
  -6   8  -1  25.878   1.528
  -2  -6  -1  26.392   1.736
  -6   8  -1  28.470   3.203
   8  -2  -1  22.390   1.572
  -2  -6  -1  23.540   2.847
  -2  -6  -1  22.375   1.699
  -6   8  -1  23.701   1.701
  -6   8  -1  25.423   2.981
   8  -2  -1  21.947   2.779
   2   6   1  21.793   2.166
  -8   2   1  24.515   1.778
   2   6   1  22.899   2.424
  -8   2   1  22.412   2.748
  -8   2   1  25.522   1.629
   6  -8   1  23.180   1.542
   6  -8   1  25.075   2.833
   6  -8   1  26.523   2.547
   2   6   1  19.579   1.358
   2   6   1  22.764   1.383
   2   6   1  21.375   1.388
   6  -8   1  24.416   1.380
   6  -8   1  22.889   1.274
  -8   2   1  22.717   1.388
  -8   2   1  27.166   3.013
   2   6   1  21.582   1.171
  -3  -6  -1  430.26   22.60
   9  -3  -1  463.20   17.95
  -6   9  -1  458.53   16.33
  -6   9  -1  453.87   15.35
  -3  -6  -1  437.32   17.74
  -6   9  -1  438.00   23.13
  -6   9  -1  411.85   17.14
  -3  -6  -1  463.41   17.27
  -6   9  -1  445.03   17.87
   9  -3  -1  455.68   24.04
  -6   9  -1  450.57   16.71
  -6   9  -1  455.21   16.59
   9  -3  -1  474.00   17.53
   9  -3  -1  449.22   18.38
  -3  -6  -1  472.25   17.98
  -3  -6  -1  430.84   16.77
   9  -3  -1  440.12   19.37
   3   6   1  411.40   17.86
   3   6   1  424.93   22.47
   6  -9   1  470.66   17.53
  -9   3   1  449.62   21.72
   3   6   1  452.46   19.34
   6  -9   1  456.37   22.19
   3   6   1  454.42   18.38
  -9   3   1  459.54   17.24
   6  -9   1  451.02   18.15
   3   6   1  424.82   23.42
  -9   3   1  447.78   22.84
  -9   3   1  444.89   18.08
  -9   3   1  432.35   15.28
   6  -9   1  424.90   23.48
   3   6   1  455.06   15.75
  -9   3   1  458.56   16.56
   6  -9   1  460.34   16.73
  -4  -6  -1 1961.57   79.53
  -6  10  -1 2024.20   77.30
  10  -4  -1 1950.68  102.04
  10  -4  -1 2016.47   82.45
  -6  10  -1 1960.77   78.25
  10  -4  -1 1939.36   84.46
  -4  -6  -1 1958.01   95.09
  10  -4  -1 2014.85   80.78
  -6  10  -1 1998.11   76.74
  -6  10  -1 2074.79   71.99
  -6  10  -1 1918.06   75.08
  -6  10  -1 2018.63   97.59
  -4  -6  -1 2026.68   81.06
  -4  -6  -1 1945.79   81.28
   4   6   1 2004.99   96.37
 -10   4   1 2001.63   77.30
   6 -10   1 2018.69  100.48
   4   6   1 1957.87   80.67
   6 -10   1 2029.96   83.00
 -10   4   1 1996.80   90.91
 -10   4   1 1997.95   79.37
   6 -10   1 2033.37   94.51
   4   6   1 1997.51   72.21
 -10   4   1 1936.89   82.05
   6 -10   1 2117.85   80.28
   4   6   1 2136.57   90.70
   6 -10   1 1860.03   75.95
 -10   4   1 1991.46   68.90
   6 -10   1 1955.72   79.64
   4   6   1 2010.93   85.46
  -6  11  -1  271.10    9.08
  -5  -6  -1  251.91   10.68
  11  -5  -1  270.59   10.86
  -6  11  -1  239.32    9.73
  11  -5  -1  269.44   10.58
  -6  11  -1  258.16    9.85
  -5  -6  -1  260.92   10.28
  -5  -6  -1  268.56   10.59
  -6  11  -1  254.58    9.67
  11  -5  -1  265.06   10.35
   5   6   1  268.10   10.85
   6 -11   1  259.14   10.49
   6 -11   1  245.69   10.06
   5   6   1  257.91    9.26
 -11   5   1  245.35    8.99
   6 -11   1  260.48   10.36
   5   6   1  262.39   11.39
   6 -11   1  259.77   10.70
 -11   5   1  267.75   10.22
   6 -11   1  267.29    9.90
 -11   5   1  255.33   10.68
 -11   5   1  263.35    9.81
  12  -6  -1  38.341   2.099
  -6  -6  -1  40.727   2.339
  12  -6  -1  39.188   1.964
  -6  12  -1  38.368   1.868
  12  -6  -1  37.470   1.982
  -6  12  -1  39.603   1.819
  -6  -6  -1  43.384   2.394
  -6  12  -1  39.178   1.954
  -6  -6  -1  41.368   2.451
 -12   6   1  39.341   2.156
   6   6   1  39.200   2.136
 -12   6   1  36.781   2.211
 -12   6   1  36.603   1.754
   6   6   1  36.420   1.996
   6 -12   1  38.939   2.131
   6 -12   1  38.170   2.049
   6 -12   1  39.013   1.956
 -12   6   1  40.951   1.908
   6 -12   1  35.579   1.947
   6   6   1  35.320   1.726
  -6  13  -1  86.788   3.446
  -7  -6  -1  85.735   3.708
  -6  13  -1  82.450   3.155
  -7  -6  -1  81.183   3.838
  13  -7  -1  77.370   3.648
  -6  13  -1  88.418   3.423
  13  -7  -1  88.941   3.816
  -7  -6  -1  90.364   3.789
  13  -7  -1  85.307   3.605
   7   6   1  88.038   3.957
   6 -13   1  91.294   3.483
   7   6   1  84.491   3.754
 -13   7   1  89.838   3.471
 -13   7   1  83.246   3.664
   6 -13   1  81.176   3.743
  12  -7  -1  63.728   2.944
  -5  12  -1  69.109   2.821
  -7  -5  -1  69.028   3.093
  12  -7  -1  66.524   3.113
  -5  12  -1  66.969   2.822
  12  -7  -1  65.933   2.931
  -5  12  -1  70.872   2.651
  12  -7  -1  64.085   2.965
  -7  -5  -1  70.140   3.250
  -7  -5  -1  62.859   3.342
   5 -12   1  65.964   2.926
   5 -12   1  67.441   2.867
 -12   7   1  64.127   2.592
 -12   7   1  67.371   2.900
   5 -12   1  65.557   3.137
 -12   7   1  67.749   3.063
   7   5   1  69.372   3.230
   7   5   1  61.336   2.889
   7   5   1  60.356   3.064
  11  -7  -1  67.828   3.108
  -7  -4  -1  68.619   3.507
  -4  11  -1  69.588   2.828
  11  -7  -1  67.203   3.163
  11  -7  -1  68.238   3.217
  -4  11  -1  63.474   2.980
  11  -7  -1  73.074   3.312
  -7  -4  -1  75.197   3.344
  -4  11  -1  75.374   3.005
  -7  -4  -1  63.729   3.315
  -7  -4  -1  73.213   3.291
   4 -11   1  68.910   3.066
 -11   7   1  67.616   2.811
 -11   7   1  71.743   3.095
   4 -11   1  72.100   3.031
   4 -11   1  75.123   3.282
   7   4   1  66.157   2.988
   7   4   1  71.694   3.084
   7   4   1  76.250   3.379
 -11   7   1  67.749   3.157
   7   4   1  72.535   3.251
 -11   7   1  67.332   2.836
  -3  10  -1  12.302   1.064
  -7  -3  -1  12.746   1.487
  -3  10  -1  11.624   0.960
  -3  10  -1  11.443   0.908
  -7  -3  -1  11.773   1.263
  10  -7  -1  12.686   1.264
  -3  10  -1  11.647   0.942
  -7  -3  -1  13.466   1.297
  -7  -3  -1  11.868   1.128
  -7  -3  -1  13.742   1.263
  -7  -3  -1  11.350   2.672
  10  -7  -1  10.900   1.049
  10  -7  -1  12.208   1.193
  10  -7  -1  11.341   1.022
  -3  10  -1  9.2579  1.8762
  10  -7  -1  12.875   2.381
  10  -7  -1  11.933   1.129
  -3  10  -1  11.299   2.519
 -10   7   1  10.406   2.220
   3 -10   1  12.004   1.101
   7   3   1  12.487   1.137
   7   3   1  12.266   1.395
   7   3   1  13.358   1.161
 -10   7   1  11.519   0.841
 -10   7   1  11.250   1.110
 -10   7   1  11.500   0.914
   3 -10   1  10.822   1.136
   7   3   1  11.572   1.058
   3 -10   1  12.865   1.141
   3 -10   1  13.422   2.278
   7   3   1  9.5374  2.0559
 -10   7   1  11.612   1.116
   9  -7  -1  719.80   36.72
  -7  -2  -1  704.04   28.31
  -7  -2  -1  725.43   28.10
   9  -7  -1  732.43   27.73
  -2   9  -1  701.79   24.90
   9  -7  -1  718.23   28.72
  -7  -2  -1  688.26   27.16
  -7  -2  -1  713.49   27.22
   9  -7  -1  746.29   27.71
   9  -7  -1  713.04   28.38
  -2   9  -1  736.93   35.13
  -2   9  -1  651.11   35.72
  -2   9  -1  729.45   27.44
  -2   9  -1  704.98   24.22
  -2   9  -1  774.18   25.83
  -2   9  -1  745.15   28.00
   9  -7  -1  747.01   30.12
  -7  -2  -1  614.96   34.73
  -7  -2  -1  676.58   28.52
  -2   9  -1  688.71   29.05
  -7  -2  -1  707.11   33.44
   7   2   1  706.49   29.08
  -9   7   1  751.55   26.18
   7   2   1  711.09   28.33
  -9   7   1  701.18   35.73
  -9   7   1  703.25   24.21
   2  -9   1  727.94   28.22
   7   2   1  697.36   37.14
   7   2   1  632.43   29.03
  -9   7   1  686.76   26.40
   2  -9   1  726.04   27.13
  -9   7   1  691.82   27.16
   2  -9   1  731.86   34.72
  -9   7   1  726.75   25.78
   7   2   1  700.19   30.64
   2  -9   1  756.32   26.50
   7   2   1  728.81   28.37
  -7  -1  -1  19.579   2.900
   8  -7  -1  16.856   1.409
  -1   8  -1  19.400   1.226
  -1   8  -1  17.979   1.342
  -7  -1  -1  18.252   1.575
   8  -7  -1  18.788   2.351
  -1   8  -1  18.989   1.169
  -7  -1  -1  18.827   1.571
  -1   8  -1  18.873   1.292
  -7  -1  -1  21.105   2.659
   8  -7  -1  17.672   1.301
   8  -7  -1  19.557   1.321
   8  -7  -1  19.441   1.300
  -7  -1  -1  15.741   1.658
  -1   8  -1  19.372   2.376
  -1   8  -1  19.894   1.404
  -7  -1  -1  17.680   1.624
  -7  -1  -1  16.873   1.550
  -1   8  -1  18.858   2.687
   8  -7  -1  18.781   2.499
  -1   8  -1  18.305   1.459
   1  -8   1  22.302   1.456
   7   1   1  18.801   1.190
   1  -8   1  20.939   2.329
  -8   7   1  17.785   1.168
   7   1   1  19.429   1.189
  -8   7   1  22.449   2.636
   7   1   1  19.232   1.288
   1  -8   1  21.129   2.518
  -8   7   1  18.047   1.283
  -8   7   1  19.732   1.324
   1  -8   1  17.601   1.541
   7   1   1  19.560   1.368
   1  -8   1  17.761   1.264
  -8   7   1  19.421   1.367
   7   1   1  20.702   2.720
  -7   0  -1  199.40   10.33
   0   7  -1  199.31    7.50
   0   7  -1  200.61   10.86
   0   7  -1  204.13    7.06
   0   7  -1  195.78    7.34
  -7   0  -1  203.57   10.74
   0   7  -1  206.26    8.24
   7  -7  -1  201.73   11.09
   0   7  -1  200.16    7.97
  -7   0  -1  200.62    7.78
   0   7  -1  200.28   10.51
  -7   0  -1  193.55    8.05
   7  -7  -1  195.75    7.83
   0   7  -1  198.60    6.87
   0   7  -1  178.11    8.03
  -7   0  -1  202.48    8.15
   7  -7  -1  197.37   11.08
   7  -7  -1  203.30    8.14
   7  -7  -1  189.38    7.46
   7  -7  -1  195.08    8.22
  -7   0  -1  181.74    8.06
  -7   0  -1  189.03    7.78
  -7   0  -1  184.27    7.39
   0   7  -1  196.83    7.68
   7  -7  -1  203.49    7.87
   7   0   1  201.58   11.05
   0  -7   1  211.15   10.03
   0  -7   1  200.18    7.68
   7   0   1  194.32   10.59
   7   0   1  204.86    7.83
  -7   7   1  196.78    7.45
  -7   7   1  201.93    7.34
  -7   7   1  194.22    7.47
   0  -7   1  183.09    7.48
  -7   7   1  208.19   10.91
   7   0   1  182.87    8.63
   7   0   1  197.27    8.19
   7   0   1  196.39    7.99
   0  -7   1  202.24   10.49
  -7   7   1  199.34    6.86
   0  -7   1  198.22    7.98
  -7   1  -1  3.1632  0.8362
   6  -7  -1  2.5132  0.6006
   6  -7  -1  3.8448  1.5259
   1   6  -1  5.9615  0.6879
   1   6  -1  3.3667  0.6898
   6  -7  -1  2.7911  0.5763
  -7   1  -1  4.8677  0.8622
   1   6  -1  3.9746  1.3912
  -7   1  -1  4.3225  0.9240
  -7   1  -1  2.9632  0.6241
   1   6  -1  4.5958  0.6949
   1   6  -1  2.4552  0.5860
   6  -7  -1  2.3166  1.4486
  -7   1  -1  4.1165  0.5649
  -7   1  -1  4.7089  1.8718
   1   6  -1  2.8920  0.4928
   6  -7  -1  3.5302  0.6119
   1   6  -1  2.4152  0.5651
   1   6  -1  3.6530  0.6712
   1   6  -1  3.3849  0.6270
  -7   1  -1  3.5850  0.7764
  -7   1  -1  5.7159  1.8407
   1   6  -1  2.3589  1.7087
   7  -1   1  3.8864  1.4006
  -6   7   1  3.0709  0.5474
  -6   7   1  2.2644  1.1835
   7  -1   1  2.9127  0.6507
  -6   7   1  4.6991  0.6973
  -6   7   1  3.7306  0.6085
   7  -1   1  2.7699  0.5295
  -1  -6   1  4.0034  0.6172
   7  -1   1  2.3398  1.2989
   7  -1   1  2.5646  0.5220
  -6   7   1  4.6136  1.6913
  -1  -6   1  4.6872  1.7383
   7  -1   1  2.3990  0.5195
  -1  -6   1  3.4277  0.7745
  -1  -6   1  2.4897  1.4884
  -6   7   1  4.0388  0.5843
  -7   2  -1  232.71   11.29
   2   5  -1  215.56    9.54
   2   5  -1  213.64    8.27
  -7   2  -1  213.72    8.64
   2   5  -1  224.30   11.63
  -7   2  -1  211.59    8.53
   5  -7  -1  222.01   11.89
   2   5  -1  219.79    8.07
   2   5  -1  213.64    8.90
   5  -7  -1  222.77    8.65
  -7   2  -1  221.06    8.99
  -7   2  -1  215.01    8.86
   2   5  -1  241.71   11.55
   2   5  -1  216.14    7.77
   5  -7  -1  224.70   11.02
   5  -7  -1  231.04   12.02
  -7   2  -1  213.11    8.97
  -7   2  -1  212.99   11.20
   5  -7  -1  205.21    9.07
   2   5  -1  221.40    9.10
   5  -7  -1  205.41    7.73
  -7   2  -1  218.12    8.19
   2   5  -1  215.17    8.49
   5  -7  -1  216.79    8.26
   5  -7  -1  214.98    8.98
  -7   2  -1  203.93    8.52
  -7   2  -1  229.98   11.37
   7  -2   1  237.55   11.79
   7  -2   1  233.95   11.98
  -5   7   1  235.62   11.75
  -5   7   1  214.65    8.25
  -5   7   1  206.75    7.56
  -2  -5   1  202.85    8.79
   7  -2   1  212.94    9.04
  -2  -5   1  236.45   11.33
  -5   7   1  235.61   11.30
  -2  -5   1  237.29   11.00
   7  -2   1  214.43    8.83
  -2  -5   1  207.04    8.47
  -5   7   1  223.21    8.06
   7  -2   1  218.23    8.61
  -2  -5   1  214.07    8.75
   3   4  -1  245.98   12.12
  -7   3  -1  222.77    9.27
   4  -7  -1  219.77    8.52
   4  -7  -1  221.50    8.93
   4  -7  -1  212.62   12.19
   3   4  -1  223.03    8.75
  -7   3  -1  206.59    8.90
  -7   3  -1  213.05    9.05
   3   4  -1  220.90    8.53
   4  -7  -1  189.61    9.22
  -7   3  -1  238.34   11.54
   4  -7  -1  226.80   11.40
  -7   3  -1  221.52    8.80
   3   4  -1  238.96   11.84
  -7   3  -1  214.63    8.42
  -7   3  -1  233.74    9.26
   3   4  -1  221.35    9.37
   3   4  -1  228.66    9.85
   3   4  -1  222.50    8.01
   3   4  -1  248.39   12.00
  -7   3  -1  242.86   11.78
   3   4  -1  229.42    9.18
  -7   3  -1  250.63   11.67
   7  -3   1  221.63    8.87
  -4   7   1  221.28    7.79
  -3  -4   1  213.91    9.04
  -3  -4   1  235.59   11.63
  -3  -4   1  236.39   11.19
  -4   7   1  229.69    8.31
   7  -3   1  216.23    9.09
  -3  -4   1  219.96    8.74
  -4   7   1  241.77   11.99
  -4   7   1  228.32    8.52
   7  -3   1  251.18   12.28
   7  -3   1  232.15    9.34
  -3  -4   1  210.01    9.09
  -4   7   1  232.14   11.65
   7  -3   1  236.52   12.15
  -7   4  -1  726.54   35.33
   4   3  -1  762.37   35.31
   3  -7  -1  782.90   34.40
  -7   4  -1  715.12   27.82
   3  -7  -1  725.66   28.85
   4   3  -1  759.67   36.87
   4   3  -1  708.95   29.20
   4   3  -1  740.36   31.34
  -7   4  -1  699.58   29.40
  -7   4  -1  823.58   34.45
   4   3  -1  705.26   26.21
   4   3  -1  696.75   27.80
   3  -7  -1  750.53   36.62
  -7   4  -1  785.40   33.35
  -7   4  -1  679.46   26.24
  -7   4  -1  698.63   27.28
   4   3  -1  762.11   35.08
   4   3  -1  653.98   29.21
   3  -7  -1  714.07   27.84
   3  -7  -1  677.42   28.30
   4   3  -1  702.03   25.43
   4   3  -1  719.47   28.47
   3  -7  -1  706.43   26.58
  -7   4  -1  665.79   28.12
  -7   4  -1  716.32   28.63
  -4  -3   1  651.38   27.22
  -3   7   1  692.90   34.91
  -4  -3   1  761.45   33.15
   7  -4   1  767.65   36.87
  -3   7   1  711.07   25.00
  -3   7   1  783.07   35.43
  -3   7   1  666.65   24.28
   7  -4   1  715.54   36.40
   7  -4   1  651.41   29.55
   7  -4   1  676.30   27.78
  -3   7   1  677.02   26.55
  -3   7   1  658.28   25.86
  -4  -3   1  692.53   28.10
  -4  -3   1  777.05   34.43
  -7   5  -1  393.92   14.81
   5   2  -1  396.12   13.95
   5   2  -1  398.14   19.98
   2  -7  -1  380.01   14.15
  -7   5  -1  403.71   19.31
  -7   5  -1  369.80   14.12
  -7   5  -1  377.37   14.58
   5   2  -1  373.43   14.76
   2  -7  -1  394.20   18.72
   5   2  -1  408.32   19.08
   2  -7  -1  369.11   14.48
   5   2  -1  395.06   15.55
  -7   5  -1  380.54   15.29
   2  -7  -1  357.66   15.07
   5   2  -1  369.62   13.30
   5   2  -1  366.73   15.13
   2  -7  -1  324.26   14.79
   5   2  -1  390.17   16.36
  -7   5  -1  359.12   12.92
   5   2  -1  387.26   14.52
  -7   5  -1  375.23   13.99
  -7   5  -1  355.08   13.74
   2  -7  -1  388.94   15.34
   2  -7  -1  373.50   19.87
  -7   5  -1  402.65   18.34
  -2   7   1  411.22   18.97
  -2   7   1  370.16   15.51
  -5  -2   1  362.38   15.21
  -2   7   1  345.69   12.90
  -5  -2   1  400.17   18.68
   7  -5   1  390.79   18.52
  -2   7   1  367.70   13.28
  -5  -2   1  396.11   19.15
   7  -5   1  362.13   14.74
   7  -5   1  377.82   15.50
   7  -5   1  387.83   19.74
  -5  -2   1  411.07   18.14
  -2   7   1  362.52   19.14
  -5  -2   1  366.57   14.96
  -2   7   1  374.50   14.11
  -2   7   1  367.95   13.76
   7  -5   1  397.41   19.82
  -5  -2   1  355.47   14.50
   1  -7  -1  127.99    4.96
  -7   6  -1  125.04    4.38
   6   1  -1  117.05    4.49
   1  -7  -1  125.17    7.39
  -7   6  -1  124.45    6.93
   6   1  -1  124.56    5.08
   6   1  -1  126.67    5.52
  -7   6  -1  129.10    5.00
   1  -7  -1  122.94    5.18
   6   1  -1  118.37    5.26
   6   1  -1  126.66    7.30
  -7   6  -1  122.66    4.77
  -7   6  -1  128.94    7.22
  -7   6  -1  120.29    5.21
   1  -7  -1  108.64    5.02
  -7   6  -1  121.11    4.67
   1  -7  -1  123.63    4.83
   1  -7  -1  133.36    7.16
   1  -7  -1  115.58    5.20
  -7   6  -1  123.70    4.80
   6   1  -1  126.93    4.74
   6   1  -1  119.04    4.95
   6   1  -1  125.80    7.02
  -6  -1   1  121.96    4.95
   7  -6   1  114.33    5.21
   7  -6   1  123.93    5.15
  -1   7   1  131.30    7.05
  -1   7   1  126.18    4.67
  -6  -1   1  123.14    5.19
   7  -6   1  124.40    7.18
  -6  -1   1  128.93    7.02
  -1   7   1  127.65    5.23
  -1   7   1  129.30    6.89
   7  -6   1  128.58    6.75
  -1   7   1  120.60    4.77
  -6  -1   1  117.09    5.12
  -6  -1   1  129.55    6.96
  -1   7   1  120.14    4.45
   7   0  -1  898.35   37.04
  -7   7  -1  955.94   35.53
  -7   7  -1  913.79   32.81
   0  -7  -1  911.76   47.38
  -7   7  -1  890.53   37.24
   7   0  -1  941.54   32.56
   7   0  -1  918.55   38.64
   0  -7  -1  950.42   35.48
  -7   7  -1 1012.41   46.19
   7   0  -1  920.77   38.05
  -7   7  -1  922.55   36.86
   7   0  -1  993.64   45.54
   7   0  -1  996.71   48.17
   0  -7  -1  904.71   36.23
  -7   7  -1  917.26   34.20
   0  -7  -1  992.53   44.96
  -7   7  -1  925.89   36.57
  -7   7  -1  961.35   35.02
   7   0  -1  857.41   41.45
  -7   7  -1  994.33   43.14
   0  -7  -1  840.07   34.61
   7   0  -1  934.53   39.20
   0  -7  -1  908.72   36.55
   0  -7  -1  949.70   36.91
   0   7   1  919.59   39.13
  -7   0   1  920.23   36.60
  -7   0   1 1009.70   43.18
   0   7   1 1001.93   45.55
   0   7   1  886.70   35.37
   0   7   1  879.76   40.77
   7  -7   1  866.19   37.98
   0   7   1  900.71   34.03
  -7   0   1  963.62   45.84
  -7   0   1  941.29   35.50
   7  -7   1  954.83   36.65
   7  -7   1  961.92   44.52
   7  -7   1  918.79   38.36
  -7   0   1  909.94   37.23
  -7   8  -1  11.401   2.181
  -7   8  -1  11.843   1.243
   8  -1  -1  12.005   1.355
   8  -1  -1  13.900   1.218
  -1  -7  -1  11.166   1.051
  -7   8  -1  11.497   1.066
   8  -1  -1  15.305   2.175
  -7   8  -1  10.902   1.173
  -1  -7  -1  10.590   1.204
  -7   8  -1  11.363   1.081
  -7   8  -1  11.576   0.933
   8  -1  -1  11.123   1.051
  -1  -7  -1  11.103   0.963
  -1  -7  -1  13.012   2.727
  -7   8  -1  11.806   2.490
   8  -1  -1  10.543   0.984
  -7   8  -1  11.946   1.102
  -1  -7  -1  12.012   1.023
  -7   8  -1  11.167   0.816
   8  -1  -1  13.501   1.230
   7  -8   1  11.756   1.128
  -8   1   1  11.550   0.904
   1   7   1  10.248   0.825
   7  -8   1  10.682   1.083
  -8   1   1  9.2385  2.2088
   1   7   1  11.441   1.123
   7  -8   1  12.869   2.104
   1   7   1  14.501   2.149
   1   7   1  11.559   0.820
  -8   1   1  11.138   1.049
  -8   1   1  11.164   1.082
   7  -8   1  11.393   1.953
  -8   1   1  10.154   1.984
   7  -8   1  14.494   1.152
   1   7   1  10.675   0.942
  -8   1   1  10.411   1.001
   9  -2  -1  303.20   12.56
  -7   9  -1  290.71   11.72
  -7   9  -1  295.21   11.42
  -7   9  -1  310.10   12.21
   9  -2  -1  313.56   12.00
  -7   9  -1  313.63   11.38
  -2  -7  -1  303.51   12.31
   9  -2  -1  291.11   16.73
  -7   9  -1  299.14   11.81
  -2  -7  -1  287.46   12.16
  -2  -7  -1  308.23   11.54
  -7   9  -1  288.17   11.17
  -2  -7  -1  300.07   11.83
   9  -2  -1  322.77   12.29
  -7   9  -1  289.09   16.21
   9  -2  -1  314.78   13.27
  -7   9  -1  318.86   10.51
  -2  -7  -1  282.19   15.90
   7  -9   1  323.20   12.45
  -9   2   1  303.69   12.39
   2   7   1  300.84   15.80
   7  -9   1  312.52   16.55
  -9   2   1  286.23   15.23
   2   7   1  298.28   11.43
   7  -9   1  295.75   15.40
  -9   2   1  318.90   11.86
   2   7   1  303.58   13.22
   7  -9   1  294.80   11.98
  -9   2   1  306.68   11.34
   2   7   1  308.41   10.77
   2   7   1  308.44   12.59
   7  -9   1  319.38   11.46
  10  -3  -1  51.185   4.571
  10  -3  -1  61.394   2.855
  -3  -7  -1  65.150   2.997
  -7  10  -1  57.715   2.581
  10  -3  -1  56.931   3.032
  -7  10  -1  59.966   5.063
  -7  10  -1  54.788   2.681
  10  -3  -1  58.975   2.869
  -3  -7  -1  60.769   3.172
  10  -3  -1  59.709   2.710
  -3  -7  -1  63.805   3.030
  -7  10  -1  64.172   2.612
  -3  -7  -1  57.472   4.984
  -7  10  -1  62.148   2.698
  -7  10  -1  61.166   2.546
   3   7   1  58.528   2.443
   7 -10   1  54.636   4.269
   7 -10   1  62.957   2.877
   3   7   1  60.166   2.961
   7 -10   1  51.214   4.621
   7 -10   1  62.275   2.821
 -10   3   1  66.755   2.875
 -10   3   1  62.510   2.722
   7 -10   1  62.968   2.602
   3   7   1  60.107   4.382
   3   7   1  61.997   2.897
 -10   3   1  61.343   3.075
 -10   3   1  56.045   4.993
  -7  11  -1  83.220   3.430
  -4  -7  -1  85.914   3.847
  -4  -7  -1  81.408   3.962
  -7  11  -1  77.809   3.420
  11  -4  -1  87.289   3.752
  -4  -7  -1  88.586   3.705
  11  -4  -1  86.731   3.579
  -7  11  -1  85.482   3.232
  -7  11  -1  78.510   3.450
  11  -4  -1  84.474   3.702
   4   7   1  82.132   3.197
   4   7   1  78.933   3.918
 -11   4   1  82.375   3.614
   7 -11   1  82.850   3.409
   7 -11   1  83.508   3.733
   7 -11   1  88.951   3.668
   4   7   1  85.290   3.759
 -11   4   1  80.384   3.852
 -11   4   1  83.722   3.527
   7 -11   1  75.713   3.641
  12  -5  -1  164.75    6.72
  -5  -7  -1  168.23    6.73
  -5  -7  -1  164.75    6.91
  -7  12  -1  174.08    6.29
  -7  12  -1  167.69    5.91
  12  -5  -1  163.06    6.85
  -7  12  -1  165.93    6.38
  12  -5  -1  162.30    7.04
  -5  -7  -1  163.72    6.98
 -12   5   1  167.16    6.72
   7 -12   1  163.79    6.73
 -12   5   1  169.57    6.39
   7 -12   1  175.46    6.46
   7 -12   1  163.83    6.84
   5   7   1  156.09    7.37
   5   7   1  167.01    6.02
   5   7   1  170.99    7.05
 -12   5   1  164.55    6.97
   7 -12   1  164.08    6.96
  -7  13  -1  53.055   2.139
  -7  13  -1  53.426   2.263
  -6  -7  -1  51.994   2.590
  13  -6  -1  54.237   2.476
  -7  13  -1  55.585   2.266
  -6  -7  -1  53.471   2.596
  13  -6  -1  50.979   2.397
  -6  -7  -1  51.897   2.753
  13  -6  -1  52.421   2.369
 -13   6   1  51.968   2.324
 -13   6   1  51.301   2.505
   6   7   1  50.315   2.608
   7 -13   1  54.120   2.499
   7 -13   1  51.286   2.530
   7 -13   1  54.446   2.312
   6   7   1  50.851   2.497
   6   7   1  49.074   2.116
  13  -8  -1  50.580   2.368
  -5  13  -1  50.540   2.099
  -8  -5  -1  52.781   2.553
  13  -8  -1  53.517   2.482
  -5  13  -1  52.251   2.297
  -5  13  -1  54.578   2.271
  -8  -5  -1  57.712   2.733
   5 -13   1  51.936   2.401
   8   5   1  49.378   2.341
   8   5   1  54.259   2.590
   8   5   1  48.512   2.474
   5 -13   1  52.429   2.584
 -13   8   1  52.386   2.119
 -13   8   1  55.321   2.367
   5 -13   1  55.188   2.310
  12  -8  -1  167.52    6.78
  -8  -4  -1  167.43    6.67
  -8  -4  -1  163.61    6.46
  -8  -4  -1  149.52    6.66
  12  -8  -1  159.15    6.43
  -4  12  -1  166.63    6.03
  -4  12  -1  171.36    6.18
  12  -8  -1  150.48    6.63
  -4  12  -1  159.08    5.64
   8   4   1  156.07    7.10
   4 -12   1  162.23    6.61
 -12   8   1  142.48    5.92
 -12   8   1  159.30    6.13
   8   4   1  154.50    6.71
   4 -12   1  160.79    6.34
   8   4   1  166.48    6.53
   4 -12   1  160.63    6.21
 -12   8   1  150.36    6.38
 -12   8   1  158.67    5.63
  -3  11  -1  235.99    8.89
  11  -8  -1  241.49    9.92
  -3  11  -1  250.41    9.52
  -8  -3  -1  260.54   10.32
  11  -8  -1  259.64   10.48
  -3  11  -1  249.43    8.70
  -8  -3  -1  253.00   10.22
  11  -8  -1  250.40   10.30
  -8  -3  -1  241.50    9.88
  -3  11  -1  254.98    9.32
  11  -8  -1  254.65    9.95
 -11   8   1  260.36    9.46
 -11   8   1  248.40    9.26
 -11   8   1  249.65    8.71
   3 -11   1  247.92    9.77
   8   3   1  253.80    9.89
 -11   8   1  234.20    9.79
   3 -11   1  258.72   10.18
   8   3   1  237.43   10.41
   3 -11   1  268.93    9.57
   8   3   1  246.49   10.13
   8   3   1  250.54   11.00
  -8  -2  -1  78.554   3.350
  10  -8  -1  74.555   3.275
  10  -8  -1  77.804   3.525
  -8  -2  -1  81.438   3.537
  -2  10  -1  78.382   3.167
  -2  10  -1  75.324   3.384
  10  -8  -1  76.038   3.288
  10  -8  -1  67.491   5.398
  -2  10  -1  64.988   5.377
  -2  10  -1  77.914   3.221
  -8  -2  -1  74.964   3.448
  -8  -2  -1  70.578   5.383
  10  -8  -1  77.923   3.472
  -2  10  -1  68.655   4.996
  -2  10  -1  72.668   2.909
  -2  10  -1  76.311   2.927
  -8  -2  -1  79.915   3.570
   2 -10   1  69.554   5.172
 -10   8   1  80.452   2.999
   8   2   1  78.555   3.654
   2 -10   1  82.326   3.538
   2 -10   1  76.586   3.411
   8   2   1  75.537   3.240
   2 -10   1  75.146   3.196
 -10   8   1  76.005   3.116
   2 -10   1  79.818   3.353
 -10   8   1  74.421   3.166
 -10   8   1  70.289   5.571
   8   2   1  63.332   5.035
   8   2   1  77.775   3.301
  -1   9  -1  434.66   15.07
  -8  -1  -1  440.87   17.79
  -1   9  -1  460.19   15.48
  -1   9  -1  427.17   18.05
   9  -8  -1  429.51   17.22
  -8  -1  -1  423.18   21.53
   9  -8  -1  440.88   17.22
  -8  -1  -1  435.25   16.96
   9  -8  -1  409.84   23.17
   9  -8  -1  458.35   18.13
  -1   9  -1  465.99   16.49
  -1   9  -1  407.43   22.71
   9  -8  -1  426.54   17.85
  -8  -1  -1  403.94   16.92
  -8  -1  -1  452.51   17.52
  -1   9  -1  432.81   22.28
  -1   9  -1  459.80   16.07
  -9   8   1  442.65   16.29
   1  -9   1  387.53   21.92
   8   1   1  460.54   19.05
   8   1   1  475.29   17.20
  -9   8   1  430.93   16.40
   8   1   1  447.09   18.03
  -9   8   1  447.44   16.04
   1  -9   1  450.75   17.56
   1  -9   1  439.41   16.46
  -9   8   1  450.42   15.09
   1  -9   1  436.87   16.88
   8   1   1  430.58   23.48
  -9   8   1  429.32   22.79
   8   1   1  459.88   17.62
   1  -9   1  442.96   17.39
   0   8  -1  132.96    7.81
  -8   0  -1  131.72    5.46
   0   8  -1  134.76    5.58
   8  -8  -1  134.22    5.74
   8  -8  -1  137.35    5.45
   0   8  -1  145.22    5.23
  -8   0  -1  126.64    5.12
   0   8  -1  128.43    4.80
   0   8  -1  123.26    8.06
  -8   0  -1  135.19    7.92
   8  -8  -1  132.90    5.64
  -8   0  -1  133.41    5.71
  -8   0  -1  136.99    5.70
   0   8  -1  141.08    5.70
  -8   0  -1  126.69    5.41
   0   8  -1  127.13    5.10
   8  -8  -1  132.36    5.16
   0   8  -1  143.68    4.90
   8  -8  -1  133.33    8.05
  -8   8   1  132.62    4.85
   8   0   1  141.34    6.02
   8   0   1  135.32    5.65
  -8   8   1  136.39    5.18
  -8   8   1  138.26    8.26
  -8   8   1  124.83    5.07
   8   0   1  136.05    5.40
  -8   8   1  131.50    5.20
   0  -8   1  130.02    5.50
   0  -8   1  136.38    5.64
   0  -8   1  115.40    7.15
   0  -8   1  130.07    7.74
   0  -8   1  135.67    5.37
   0  -8   1  128.09    5.19
   8   0   1  133.94    8.14
   8   0   1  137.15    5.56
   1   7  -1  10.385   1.880
  -8   1  -1  11.177   1.124
   1   7  -1  10.844   2.185
   1   7  -1  9.3515  0.8658
   1   7  -1  11.932   1.186
   1   7  -1  9.3592  0.8930
  -8   1  -1  11.971   1.154
   7  -8  -1  10.778   1.110
   7  -8  -1  11.017   0.993
   7  -8  -1  9.8794  0.8467
   1   7  -1  9.5055  0.8799
   1   7  -1  11.863   1.116
  -8   1  -1  11.333   2.738
  -8   1  -1  11.638   0.929
   1   7  -1  10.384   0.766
  -8   1  -1  10.838   1.078
   7  -8  -1  10.784   1.179
   1   7  -1  10.309   1.032
   7  -8  -1  9.9010  2.0525
  -8   1  -1  11.068   1.249
   1   7  -1  10.215   0.899
  -1  -7   1  10.562   0.895
   8  -1   1  12.099   1.933
   8  -1   1  10.023   0.976
  -1  -7   1  9.8505  1.0055
  -7   8   1  10.050   0.838
  -1  -7   1  11.938   2.130
   8  -1   1  11.001   0.954
  -7   8   1  10.703   1.023
  -1  -7   1  11.704   2.076
  -7   8   1  9.0690  2.3954
   8  -1   1  9.9517  1.0685
   8  -1   1  9.2787  1.4954
  -1  -7   1  12.283   1.080
   8  -1   1  10.403   0.974
  -7   8   1  9.9863  0.8266
  -7   8   1  11.511   0.912
   6  -8  -1  71.699   2.950
   2   6  -1  67.880   3.194
   6  -8  -1  68.623   3.094
   2   6  -1  63.632   2.811
  -8   2  -1  65.295   3.041
   6  -8  -1  69.055   3.111
   6  -8  -1  66.709   4.937
   2   6  -1  68.344   3.072
  -8   2  -1  68.350   3.219
  -8   2  -1  66.698   3.166
  -8   2  -1  67.449   3.029
   2   6  -1  71.210   2.622
   2   6  -1  68.659   2.880
  -8   2  -1  67.997   4.895
   2   6  -1  68.291   4.563
   2   6  -1  69.506   2.855
   2   6  -1  70.331   3.124
  -8   2  -1  66.751   2.854
   2   6  -1  61.732   4.805
   6  -8  -1  64.133   2.756
   8  -2   1  69.743   3.054
   8  -2   1  68.948   2.974
  -6   8   1  65.685   4.224
  -2  -6   1  66.964   3.128
  -6   8   1  60.838   2.822
   8  -2   1  80.598   4.887
  -6   8   1  65.052   2.598
  -6   8   1  66.835   2.834
  -6   8   1  65.828   4.760
  -2  -6   1  64.218   4.463
  -2  -6   1  69.405   3.017
  -2  -6   1  70.073   4.940
  -2  -6   1  60.148   2.901
  -6   8   1  70.918   2.778
   8  -2   1  70.902   2.883
   8  -2   1  66.756   4.470
   3   5  -1  152.29    8.24
   3   5  -1  135.54    6.03
  -8   3  -1  139.34    5.86
   3   5  -1  148.24    5.28
   3   5  -1  146.93    5.78
  -8   3  -1  147.45    6.14
   5  -8  -1  141.05    5.59
   5  -8  -1  153.95    8.56
   5  -8  -1  139.20    6.14
   5  -8  -1  145.79    7.82
   5  -8  -1  145.12    5.89
  -8   3  -1  149.04    6.12
   3   5  -1  129.95    6.43
   3   5  -1  144.43    6.15
  -8   3  -1  142.74    5.57
   5  -8  -1  150.99    6.10
  -8   3  -1  149.86    6.06
  -8   3  -1  154.17    8.17
   3   5  -1  136.43    8.18
  -8   3  -1  151.06    5.85
   3   5  -1  145.31    5.63
  -3  -5   1  142.53    6.03
  -5   8   1  156.08    8.43
  -5   8   1  150.72    5.14
  -3  -5   1  148.33    5.96
   8  -3   1  149.22    5.84
  -3  -5   1  142.91    8.10
   8  -3   1  147.46    5.97
   8  -3   1  152.13    8.49
  -5   8   1  139.22    7.93
   8  -3   1  150.62    6.15
  -5   8   1  140.72    5.59
  -5   8   1  145.65    5.49
  -5   8   1  142.13    5.24
   8  -3   1  147.86    8.27
  -3  -5   1  150.54    5.78
  -3  -5   1  142.66    7.77
   4   4  -1  356.15   15.00
  -8   4  -1  373.61   14.83
   4   4  -1  365.21   13.45
  -8   4  -1  371.29   14.77
   4   4  -1  384.27   19.27
   4   4  -1  367.92   14.00
   4   4  -1  370.26   18.50
   4   4  -1  367.88   14.69
  -8   4  -1  370.45   14.05
   4  -8  -1  347.74   14.81
   4   4  -1  347.62   15.77
   4   4  -1  361.95   12.84
   4  -8  -1  375.10   18.09
   4   4  -1  358.72   13.63
   4   4  -1  363.28   14.57
  -8   4  -1  367.18   13.51
   4  -8  -1  371.55   14.33
  -8   4  -1  363.40   17.85
   4  -8  -1  347.95   13.64
   4  -8  -1  338.50   19.24
  -8   4  -1  358.79   14.28
   4  -8  -1  341.23   14.50
  -8   4  -1  381.92   18.61
   4   4  -1  370.89   18.51
  -8   4  -1  347.04   14.48
  -4   8   1  340.57   12.80
  -4   8   1  367.81   18.74
  -4  -4   1  374.81   18.29
  -4   8   1  374.19   18.30
  -4   8   1  369.42   12.49
   8  -4   1  383.77   19.16
  -4  -4   1  343.78   13.99
  -4  -4   1  344.92   14.55
   8  -4   1  385.33   14.98
   8  -4   1  374.88   14.59
  -4   8   1  361.42   13.63
  -4  -4   1  368.67   14.47
  -4   8   1  383.03   13.31
  -4  -4   1  386.51   17.64
   8  -4   1  377.58   14.25
   8  -4   1  373.66   19.31
  -4   8   1  336.49   14.94
   3  -8  -1  303.58   12.90
  -8   5  -1  340.87   11.80
  -8   5  -1  338.05   13.97
   5   3  -1  375.58   17.73
  -8   5  -1  325.94   13.69
   5   3  -1  336.04   18.31
  -8   5  -1  332.35   12.89
   3  -8  -1  347.97   13.77
   3  -8  -1  337.26   13.21
   5   3  -1  353.45   14.21
   3  -8  -1  344.52   14.03
   3  -8  -1  352.04   18.39
  -8   5  -1  356.22   13.54
   3  -8  -1  349.25   17.28
   5   3  -1  353.58   13.28
   5   3  -1  343.69   13.80
  -8   5  -1  355.66   16.98
  -8   5  -1  343.38   12.77
  -8   5  -1  358.79   17.79
  -8   5  -1  362.60   13.35
   5   3  -1  357.38   12.17
   5   3  -1  333.10   12.72
   5   3  -1  358.13   14.95
   3  -8  -1  359.05   13.56
  -5  -3   1  334.52   17.34
  -3   8   1  325.22   12.12
   8  -5   1  336.14   13.47
   8  -5   1  346.39   18.29
   8  -5   1  359.42   14.18
  -3   8   1  356.60   17.45
  -3   8   1  321.61   12.88
  -5  -3   1  346.02   13.68
   8  -5   1  371.61   18.27
  -3   8   1  341.53   17.76
  -5  -3   1  341.74   13.91
  -3   8   1  350.47   12.59
  -5  -3   1  336.06   16.71
   8  -5   1  339.42   13.97
  -3   8   1  336.45   11.80
  -3   8   1  348.80   14.15
  -5  -3   1  345.51   13.28
   8  -5   1  325.14   13.79
   6   2  -1  266.10   10.21
   6   2  -1  256.07   13.00
   6   2  -1  248.20    8.72
   2  -8  -1  246.92   12.77
  -8   6  -1  241.20    9.25
  -8   6  -1  234.41    9.18
   6   2  -1  247.94    9.89
   2  -8  -1  247.10   10.07
   2  -8  -1  243.19    9.90
   2  -8  -1  242.20    9.50
   2  -8  -1  248.39    9.75
  -8   6  -1  227.16    8.99
  -8   6  -1  242.63   13.10
  -8   6  -1  250.52   12.55
  -8   6  -1  249.98    9.61
   6   2  -1  260.06   13.50
   6   2  -1  236.54   10.70
  -8   6  -1  249.26    8.48
   2  -8  -1  245.10    9.28
   6   2  -1  244.77    9.13
   6   2  -1  252.33    9.65
  -8   6  -1  244.67   10.03
  -2   8   1  230.67   12.65
  -6  -2   1  225.26    9.53
  -2   8   1  239.06    9.01
  -6  -2   1  247.96    9.86
   8  -6   1  236.56    9.63
  -6  -2   1  238.01    9.52
  -2   8   1  253.46    8.68
   8  -6   1  264.59   13.39
   8  -6   1  249.76   10.01
  -6  -2   1  260.05   12.57
  -2   8   1  250.03    9.25
   8  -6   1  240.74    9.67
  -6  -2   1  242.43   10.03
  -2   8   1  248.54   12.98
  -2   8   1  227.26   10.11
   8  -6   1  237.80   10.15
   1  -8  -1  5.2182  1.8635
  -8   7  -1  5.4182  0.7221
  -8   7  -1  5.5078  0.6937
   7   1  -1  6.5497  1.8817
   1  -8  -1  5.2466  0.9151
   7   1  -1  3.7298  0.7848
   7   1  -1  6.1477  0.7789
   1  -8  -1  3.6719  0.6967
   1  -8  -1  4.6053  0.8475
   1  -8  -1  4.2998  0.8753
  -8   7  -1  4.2607  0.6979
  -8   7  -1  4.6082  1.0500
   7   1  -1  4.6288  0.8721
  -8   7  -1  4.3314  2.0808
  -8   7  -1  4.9196  0.8000
  -8   7  -1  5.1074  2.1687
   7   1  -1  4.8177  1.7724
   7   1  -1  4.7474  0.6666
   1  -8  -1  3.3086  2.1413
   7   1  -1  6.3762  0.7241
  -8   7  -1  4.9992  1.0064
   8  -7   1  4.3375  0.7031
  -7  -1   1  3.8224  1.9880
  -7  -1   1  4.4202  1.0166
  -7  -1   1  4.7408  0.8984
  -1   8   1  4.4108  0.7192
  -1   8   1  3.9421  0.6651
  -1   8   1  4.1749  0.6939
  -7  -1   1  4.2994  0.9470
   8  -7   1  5.1946  1.7036
   8  -7   1  5.5737  0.6945
   8  -7   1  4.8655  0.7182
  -1   8   1  5.1840  0.6544
  -1   8   1  4.6171  0.6941
  -1   8   1  5.7384  1.7856
   0  -8  -1  740.58   27.80
   8   0  -1  737.91   29.78
   0  -8  -1  748.77   36.40
   8   0  -1  748.15   30.50
   8   0  -1  687.40   30.44
  -8   8  -1  725.04   27.00
  -8   8  -1  748.51   28.50
   0  -8  -1  746.35   29.30
  -8   8  -1  730.08   37.30
  -8   8  -1  782.52   27.46
  -8   8  -1  704.51   34.76
   8   0  -1  756.45   32.14
   8   0  -1  743.41   39.00
   0  -8  -1  722.22   29.59
  -8   8  -1  720.85   29.86
  -8   8  -1  774.90   25.38
   8   0  -1  739.78   29.73
   0  -8  -1  781.82   28.46
   0   8   1  745.50   27.71
  -8   0   1  743.19   29.38
   8  -8   1  759.49   29.91
   8  -8   1  761.43   30.47
   0   8   1  767.79   36.79
  -8   0   1  802.72   28.51
  -8   0   1  765.13   27.39
   0   8   1  735.22   27.62
   8  -8   1  771.20   38.43
  -8   0   1  786.26   29.92
   0   8   1  688.78   32.05
   8  -8   1  742.46   30.08
  -8   0   1  775.96   35.11
   8  -8   1  725.40   27.71
   0   8   1  701.81   31.26
  -1  -8  -1  122.65    5.27
  -8   9  -1  125.81    4.92
   9  -1  -1  121.21    5.71
  -8   9  -1  127.72    5.16
   9  -1  -1  107.59    7.71
  -1  -8  -1  131.79    7.85
   9  -1  -1  134.45    5.13
  -8   9  -1  125.94    4.58
  -1  -8  -1  119.05    5.01
  -1  -8  -1  124.97    5.36
  -8   9  -1  123.84    7.96
   9  -1  -1  122.38    5.24
  -1  -8  -1  129.54    5.22
  -8   9  -1  136.18    4.86
   9  -1  -1  116.99    5.32
  -9   1   1  121.06    5.28
  -9   1   1  127.82    4.88
   8  -9   1  130.69    4.92
  -9   1   1  129.62    7.55
  -9   1   1  130.32    5.24
   8  -9   1  106.40    7.55
   1   8   1  126.03    5.40
  -9   1   1  129.22    5.42
   8  -9   1  124.46    5.32
   1   8   1  128.90    4.62
   1   8   1  124.77    5.61
   1   8   1  122.03    4.93
   1   8   1  114.88    7.26
   8  -9   1  134.28    5.19
  -8  10  -1 1100.98   41.56
  -8  10  -1 1049.14   42.05
  10  -2  -1 1084.86   57.59
  -2  -8  -1 1114.49   43.59
  -8  10  -1 1115.56   41.77
  10  -2  -1 1137.59   44.99
  -8  10  -1 1084.48   55.14
  10  -2  -1 1143.18   47.74
  -8  10  -1 1093.57   40.55
  10  -2  -1 1106.78   45.86
  -2  -8  -1 1083.38   41.25
  -2  -8  -1 1141.41   44.03
  -2  -8  -1 1070.69   53.74
  -2  -8  -1 1136.72   42.32
  10  -2  -1 1130.92   47.32
   8 -10   1 1150.90   45.53
   2   8   1 1123.72   48.16
   2   8   1 1125.04   41.01
   8 -10   1 1076.94   41.92
   2   8   1 1103.95   49.67
   8 -10   1 1072.53   44.18
 -10   2   1 1156.54   44.42
 -10   2   1 1192.74   40.70
   2   8   1 1087.96   41.16
   2   8   1 1108.83   54.32
 -10   2   1 1126.88   42.31
   8 -10   1 1025.27   56.54
 -10   2   1 1137.18   51.65
  11  -3  -1  918.44   35.92
  -3  -8  -1  927.98   35.79
  -8  11  -1  881.38   33.06
  11  -3  -1  925.84   36.81
  -3  -8  -1  915.25   34.40
  -8  11  -1  897.61   32.63
  -8  11  -1  887.88   30.63
  11  -3  -1  922.21   37.09
  -3  -8  -1  857.57   35.43
  -8  11  -1  877.20   33.42
   3   8   1  874.38   36.79
   8 -11   1  850.56   35.04
 -11   3   1  958.52   33.10
   8 -11   1  938.88   36.34
   3   8   1  859.49   39.48
 -11   3   1  944.24   34.42
 -11   3   1  923.99   36.09
   3   8   1  859.86   32.30
   8 -11   1  897.33   33.47
  -8  12  -1  6.1379  0.7710
  -4  -8  -1  7.2108  1.4850
  -4  -8  -1  8.8843  1.2134
  -4  -8  -1  7.4780  1.1046
  -8  12  -1  7.6771  0.9534
  -8  12  -1  7.3459  0.8589
  12  -4  -1  7.2782  0.8702
  12  -4  -1  7.2975  1.0200
  12  -4  -1  6.3049  0.8894
 -12   4   1  6.8375  1.1203
   8 -12   1  8.7767  0.9092
   4   8   1  6.4630  0.8337
   4   8   1  7.2808  0.7293
   8 -12   1  7.0787  1.0073
 -12   4   1  9.6979  1.0091
 -12   4   1  7.4153  1.1714
   8 -12   1  7.4010  1.0922
   4   8   1  6.6688  0.8740
  -5  -8  -1  154.38    6.06
  -8  13  -1  151.73    5.32
  -8  13  -1  142.41    5.73
  13  -5  -1  150.27    6.04
  13  -5  -1  147.14    6.17
  -5  -8  -1  151.87    6.20
  -5  -8  -1  150.61    6.31
  13  -5  -1  145.34    6.33
  -8  13  -1  148.49    5.64
 -13   5   1  153.04    5.77
   8 -13   1  143.05    6.07
   5   8   1  145.64    5.40
   8 -13   1  153.69    5.81
 -13   5   1  144.49    6.25
   5   8   1  155.39    6.33
   5   8   1  160.64    6.66
 -13   5   1  152.22    6.00
  -9  -4  -1  72.414   3.232
  13  -9  -1  72.770   3.199
  -4  13  -1  72.810   2.901
  -9  -4  -1  65.423   3.108
  13  -9  -1  64.161   3.092
  -4  13  -1  69.007   2.843
   4 -13   1  70.017   3.011
   9   4   1  74.179   3.334
   4 -13   1  71.785   3.233
 -13   9   1  71.756   2.925
 -13   9   1  70.002   2.655
   9   4   1  70.628   3.018
   4 -13   1  72.808   2.925
  12  -9  -1  233.97    9.53
  -9  -3  -1  223.88    9.38
  -3  12  -1  217.67    8.09
  -3  12  -1  227.78    8.44
  -9  -3  -1  214.39    8.92
  -9  -3  -1  234.50    9.31
  12  -9  -1  217.14    9.02
  12  -9  -1  234.28    9.40
  -3  12  -1  205.71    7.88
  -3  12  -1  244.82    8.67
   9   3   1  221.35    9.23
   3 -12   1  228.38    8.70
 -12   9   1  239.01    8.61
   3 -12   1  249.56    9.29
 -12   9   1  233.78    7.93
   3 -12   1  236.86    8.89
 -12   9   1  222.57    8.39
   9   3   1  217.47    8.98
   9   3   1  230.77   10.01
  11  -9  -1  331.59   13.04
  -2  11  -1  345.85   12.48
  -9  -2  -1  333.26   13.48
  -9  -2  -1  331.50   13.32
  11  -9  -1  337.89   13.71
  -2  11  -1  328.56   12.14
  -9  -2  -1  316.59   12.78
  -2  11  -1  316.64   11.68
  -2  11  -1  315.34   11.37
  -9  -2  -1  301.71   12.80
  11  -9  -1  341.34   13.52
   9   2   1  314.36   12.98
   9   2   1  353.92   14.42
   9   2   1  364.67   13.33
   2 -11   1  326.02   12.48
 -11   9   1  336.76   11.40
 -11   9   1  322.96   12.11
   2 -11   1  334.45   12.80
   2 -11   1  309.14   13.13
 -11   9   1  330.39   12.33
   2 -11   1  351.44   13.34
  10  -9  -1  21.434   1.542
  -9  -1  -1  25.074   1.721
  -9  -1  -1  24.982   1.744
  -1  10  -1  21.080   1.289
  10  -9  -1  21.397   1.602
  -9  -1  -1  22.877   1.720
  -1  10  -1  20.978   1.252
  -1  10  -1  20.543   1.466
  -9  -1  -1  23.682   1.790
  10  -9  -1  23.939   1.584
  -1  10  -1  19.836   1.499
  -1  10  -1  21.724   1.497
   1 -10   1  20.601   1.850
   1 -10   1  22.521   1.475
   9   1   1  22.373   1.345
 -10   9   1  25.054   1.503
   1 -10   1  21.608   1.568
   9   1   1  21.988   1.684
   9   1   1  21.708   1.412
   9   1   1  17.841   1.257
 -10   9   1  22.131   1.528
   1 -10   1  23.479   1.578
 -10   9   1  21.678   1.437
   0   9  -1  103.42    4.00
  -9   0  -1  99.762   4.407
  -9   0  -1  100.10    4.25
   9  -9  -1  96.899   6.525
   9  -9  -1  94.507   4.273
  -9   0  -1  99.070   4.184
   0   9  -1  101.09    3.70
  -9   0  -1  97.172   4.459
   9  -9  -1  100.52    4.36
  -9   0  -1  99.724   6.512
   9  -9  -1  100.54    4.14
   9  -9  -1  94.324   3.879
   0   9  -1  105.15    4.32
   0   9  -1  96.569   3.870
   0   9  -1  90.394   6.188
   0  -9   1  93.001   4.156
   9   0   1  91.439   4.149
  -9   9   1  100.33    3.96
   0  -9   1  98.092   4.160
   0  -9   1  99.720   4.365
   9   0   1  102.56    4.52
  -9   9   1  99.156   3.699
  -9   9   1  96.174   3.905
   9   0   1  99.672   4.257
  -9   9   1  94.917   3.904
  -9   9   1  97.967   6.671
   0  -9   1  95.752   3.991
   9   0   1  89.363   6.344
   9   0   1  102.11    4.13
   0  -9   1  86.974   6.371
  -9   1  -1  84.484   5.959
   1   8  -1  90.829   5.812
   8  -9  -1  84.502   3.906
  -9   1  -1  90.210   3.788
  -9   1  -1  92.843   4.039
  -9   1  -1  84.119   3.965
   8  -9  -1  88.982   3.729
   1   8  -1  79.239   3.993
   8  -9  -1  86.310   3.901
  -9   1  -1  82.633   3.520
   1   8  -1  83.725   3.768
   1   8  -1  88.600   3.338
   1   8  -1  88.254   3.581
   8  -9  -1  78.136   3.499
   1   8  -1  81.744   3.823
   8  -9  -1  85.307   6.123
   1   8  -1  87.386   3.511
   9  -1   1  89.547   3.782
   9  -1   1  83.162   4.047
   9  -1   1  82.595   5.782
  -1  -8   1  94.264   3.770
  -1  -8   1  86.004   3.760
  -8   9   1  91.730   3.350
  -8   9   1  89.962   6.149
   9  -1   1  87.430   3.812
  -8   9   1  86.397   3.539
   9  -1   1  92.242   3.664
  -1  -8   1  91.360   3.950
  -8   9   1  89.512   3.545
  -1  -8   1  83.350   5.888
  -8   9   1  85.478   3.512
  -9   2  -1  56.425   4.407
   2   7  -1  46.003   2.327
  -9   2  -1  50.483   2.604
   2   7  -1  46.845   2.125
  -9   2  -1  53.364   2.535
   2   7  -1  44.799   2.142
   2   7  -1  45.464   3.962
   2   7  -1  42.836   2.387
   2   7  -1  45.852   2.383
   7  -9  -1  43.913   2.336
   7  -9  -1  44.168   2.323
  -9   2  -1  46.291   2.212
   7  -9  -1  47.222   2.284
  -9   2  -1  50.421   2.553
   7  -9  -1  44.479   2.153
   2   7  -1  46.267   2.050
   2   7  -1  46.740   2.211
   7  -9  -1  38.509   3.853
  -7   9   1  45.691   2.157
  -2  -7   1  48.375   2.507
   9  -2   1  49.270   2.269
  -2  -7   1  47.141   3.974
   9  -2   1  45.490   2.287
  -7   9   1  49.726   2.004
  -7   9   1  45.171   4.037
   9  -2   1  45.348   2.180
   9  -2   1  43.784   3.750
  -2  -7   1  43.832   3.766
  -2  -7   1  51.443   2.453
  -7   9   1  50.116   2.145
  -7   9   1  46.908   2.153
  -2  -7   1  48.296   2.266
  -9   3  -1  205.45    8.61
   3   6  -1  215.06    7.93
   6  -9  -1  205.82    8.60
  -9   3  -1  205.99    8.20
  -9   3  -1  207.57    8.48
  -9   3  -1  203.58   11.03
   3   6  -1  207.93    8.70
   3   6  -1  208.08    8.50
   3   6  -1  203.47    9.13
   6  -9  -1  214.36    7.93
   3   6  -1  199.37    8.10
  -9   3  -1  208.67    7.86
   3   6  -1  194.59   11.23
   3   6  -1  214.84    7.47
   6  -9  -1  201.83    8.31
   6  -9  -1  183.85   11.73
   9  -3   1  217.93    8.68
  -6   9   1  203.07   11.47
  -6   9   1  189.40   10.78
   9  -3   1  216.19    8.45
  -3  -6   1  216.25    8.51
   9  -3   1  209.40   11.48
  -6   9   1  223.39    7.77
  -3  -6   1  206.63   11.25
  -3  -6   1  197.19    8.13
  -3  -6   1  211.73    8.44
   9  -3   1  221.85    8.27
  -6   9   1  211.15    7.26
  -3  -6   1  193.39   10.56
  -6   9   1  221.77    7.89
   9  -3   1  192.61   11.62
  -9   4  -1  84.722   3.269
  -9   4  -1  83.624   3.658
  -9   4  -1  80.424   3.596
   4   5  -1  79.075   3.710
   5  -9  -1  74.513   3.446
   4   5  -1  76.098   3.237
   5  -9  -1  81.491   5.084
  -9   4  -1  80.158   3.429
  -9   4  -1  83.620   3.575
   5  -9  -1  80.317   3.311
   5  -9  -1  74.407   5.448
  -9   4  -1  81.281   5.548
   4   5  -1  81.897   3.040
   4   5  -1  80.495   3.354
   5  -9  -1  78.729   3.538
   5  -9  -1  79.231   3.564
   4   5  -1  81.916   3.633
   4   5  -1  76.225   5.201
  -5   9   1  76.512   3.036
  -4  -5   1  77.017   5.273
  -4  -5   1  81.778   3.500
  -5   9   1  80.942   5.592
   9  -4   1  81.685   3.374
  -5   9   1  74.130   2.986
   9  -4   1  77.467   5.270
  -5   9   1  83.447   3.195
   9  -4   1  73.403   3.408
   9  -4   1  76.221   5.236
  -4  -5   1  79.990   3.456
   9  -4   1  75.668   3.460
   9  -4   1  81.125   3.542
  -5   9   1  80.961   4.948
  -4  -5   1  76.068   3.598
  -5   9   1  80.025   3.259
  -4  -5   1  80.468   5.472
   4  -9  -1  773.67   28.00
   4  -9  -1  752.29   26.74
   4  -9  -1  710.72   28.99
  -9   5  -1  749.87   27.48
   5   4  -1  682.05   37.15
   4  -9  -1  705.92   27.33
   4  -9  -1  716.00   28.44
  -9   5  -1  747.03   28.83
   5   4  -1  692.97   28.58
  -9   5  -1  741.04   33.91
   5   4  -1  699.93   32.00
  -9   5  -1  713.02   35.72
   5   4  -1  738.82   35.63
   5   4  -1  696.22   26.31
  -9   5  -1  714.12   24.39
   5   4  -1  762.42   26.03
   5   4  -1  686.48   29.36
  -9   5  -1  715.90   26.39
   4  -9  -1  698.66   37.04
   4  -9  -1  716.14   34.76
  -4   9   1  723.41   26.01
   9  -5   1  705.87   28.59
  -4   9   1  738.50   24.42
  -5  -4   1  720.50   34.99
   9  -5   1  713.41   37.29
   9  -5   1  702.93   31.35
  -4   9   1  717.19   26.68
  -5  -4   1  727.28   28.75
  -5  -4   1  692.02   33.50
   9  -5   1  707.85   28.94
   9  -5   1  736.43   27.93
  -4   9   1  728.81   35.25
  -5  -4   1  697.14   27.41
  -4   9   1  691.35   25.10
  -4   9   1  707.57   29.29
  -5  -4   1  717.26   28.27
   9  -5   1  735.24   36.85
  -4   9   1  713.53   35.93
  -5  -4   1  708.89   28.49
   6   3  -1  240.43    9.23
   3  -9  -1  225.96    9.12
  -9   6  -1  231.51    9.01
   3  -9  -1  224.25    8.85
   6   3  -1  238.10   10.04
   3  -9  -1  215.91   12.03
   6   3  -1  222.52   12.28
   6   3  -1  230.84    8.15
   6   3  -1  218.69    9.50
   6   3  -1  222.45    8.51
  -9   6  -1  221.28   12.33
  -9   6  -1  230.32    8.62
  -9   6  -1  237.09    9.41
   3  -9  -1  223.98    9.44
   3  -9  -1  219.32    9.24
   3  -9  -1  231.37    8.70
  -9   6  -1  228.76   11.96
   6   3  -1  223.49   12.65
  -9   6  -1  230.98    7.92
   6   3  -1  225.38    8.98
   3  -9  -1  223.03   12.82
  -9   6  -1  226.02    8.62
  -3   9   1  228.47    9.44
  -6  -3   1  219.70    8.92
  -3   9   1  228.73    8.43
  -6  -3   1  228.48    8.90
  -6  -3   1  228.23   11.90
   9  -6   1  232.32    9.03
   9  -6   1  227.47    9.00
   9  -6   1  233.90    9.49
  -3   9   1  216.89   11.92
  -6  -3   1  228.30    9.39
  -3   9   1  237.25    8.66
   9  -6   1  229.09   12.60
  -6  -3   1  223.93    9.24
  -3   9   1  224.41    7.90
   9  -6   1  227.49    9.35
  -3   9   1  217.43   12.29
  -3   9   1  239.05    8.09
   2  -9  -1  776.21   29.21
   7   2  -1  783.21   26.24
  -9   7  -1  755.53   27.56
   7   2  -1  722.62   29.85
  -9   7  -1  750.81   30.03
   7   2  -1  767.48   30.66
   7   2  -1  752.17   29.12
   2  -9  -1  727.36   28.55
   2  -9  -1  750.32   29.71
  -9   7  -1  770.58   28.65
   2  -9  -1  736.74   36.46
  -9   7  -1  716.92   37.37
   7   2  -1  738.74   33.51
  -9   7  -1  754.64   25.47
   2  -9  -1  755.61   27.91
   7   2  -1  789.35   39.14
   7   2  -1  754.42   37.11
  -9   7  -1  712.50   27.09
  -2   9   1  689.30   36.81
  -2   9   1  742.02   27.13
   9  -7   1  784.65   30.04
  -2   9   1  735.64   28.59
  -7  -2   1  767.07   28.59
  -7  -2   1  763.14   29.52
  -7  -2   1  794.17   30.04
  -2   9   1  700.12   30.58
  -2   9   1  727.40   26.20
  -7  -2   1  748.78   35.23
  -7  -2   1  716.30   27.48
   9  -7   1  754.95   30.21
   9  -7   1  778.43   30.62
  -9   8  -1  467.57   25.90
   1  -9  -1  518.86   20.33
  -9   8  -1  500.12   17.42
  -9   8  -1  499.32   20.51
   1  -9  -1  498.89   19.53
   8   1  -1  540.04   20.40
   8   1  -1  494.45   17.90
   1  -9  -1  538.75   19.12
   1  -9  -1  480.07   25.39
   8   1  -1  503.76   27.16
  -9   8  -1  498.22   19.60
   8   1  -1  559.81   20.96
  -9   8  -1  475.43   24.41
   8   1  -1  527.16   19.91
  -9   8  -1  532.10   18.88
   8   1  -1  461.17   22.03
   1  -9  -1  503.34   19.96
  -9   8  -1  489.63   18.52
   9  -8   1  545.74   20.67
  -8  -1   1  523.84   20.56
   9  -8   1  549.84   19.93
  -1   9   1  498.21   21.95
  -8  -1   1  527.05   19.60
   9  -8   1  510.56   20.91
  -1   9   1  518.86   19.02
   9  -8   1  516.79   19.00
  -8  -1   1  460.99   24.43
   9  -8   1  502.60   26.76
  -1   9   1  510.66   17.90
  -8  -1   1  500.99   20.20
  -1   9   1  501.78   25.57
  -8  -1   1  487.74   18.79
  -1   9   1  542.23   20.91
   9   0  -1 1417.38   57.08
   9   0  -1 1265.08   71.58
   0  -9  -1 1403.14   53.83
   9   0  -1 1396.04   57.28
  -9   9  -1 1457.12   52.95
   9   0  -1 1334.97   62.47
   0  -9  -1 1478.58   55.05
   0  -9  -1 1417.69   51.66
  -9   9  -1 1432.71   48.65
   0  -9  -1 1333.01   54.51
  -9   9  -1 1377.31   54.03
   0  -9  -1 1329.99   66.76
   9   0  -1 1415.76   57.37
  -9   9  -1 1372.90   68.58
  -9   9  -1 1363.44   52.89
  -9   0   1 1431.82   54.58
   9  -9   1 1396.84   57.46
  -9   0   1 1413.28   50.93
  -9   0   1 1451.76   56.62
   0   9   1 1426.44   51.35
   0   9   1 1405.14   53.57
  -9   0   1 1422.12   53.90
   9  -9   1 1365.29   57.61
   9  -9   1 1428.50   70.69
   9  -9   1 1289.65   52.81
   9  -9   1 1478.89   59.54
  -9   0   1 1407.40   64.18
   0   9   1 1439.34   67.74
   0   9   1 1309.11   59.44
   0   9   1 1299.48   61.41
  -9  10  -1  146.19    5.81
  -1  -9  -1  155.15    6.45
  10  -1  -1  156.90    6.34
  10  -1  -1  152.60    6.20
  -1  -9  -1  145.57    6.30
  -9  10  -1  154.11    5.95
  10  -1  -1  154.16    6.87
  -9  10  -1  141.10    6.13
  -1  -9  -1  153.11    6.06
  10  -1  -1  140.65    6.43
  -1  -9  -1  156.77    6.23
  -9  10  -1  147.92    5.47
   9 -10   1  152.67    5.91
   1   9   1  134.01    6.45
   1   9   1  160.50    5.58
   9 -10   1  171.06    6.24
   1   9   1  148.62    6.77
   9 -10   1  157.85    6.46
   1   9   1  155.89    5.92
 -10   1   1  153.93    5.90
 -10   1   1  159.95    6.50
 -10   1   1  161.54    6.25
  -2  -9  -1  156.39    6.81
  -9  11  -1  157.95    5.89
  -9  11  -1  153.82    6.26
  11  -2  -1  168.41    6.86
  -2  -9  -1  164.91    6.98
  11  -2  -1  152.67    6.94
  -2  -9  -1  163.90    6.69
  -9  11  -1  160.36    6.38
  11  -2  -1  173.79    6.71
  11  -2  -1  164.09    7.39
   9 -11   1  168.98    6.95
   2   9   1  170.41    7.02
 -11   2   1  163.37    6.66
   2   9   1  167.13    7.34
   9 -11   1  169.54    6.39
   9 -11   1  170.02    6.72
 -11   2   1  167.17    6.37
   2   9   1  177.28    6.01
 -11   2   1  171.86    7.03
  -9  12  -1  78.161   2.979
  -3  -9  -1  77.703   3.540
  -9  12  -1  80.976   3.156
  12  -3  -1  76.722   3.480
  12  -3  -1  78.882   3.445
  -3  -9  -1  77.947   3.759
  12  -3  -1  74.509   3.360
  -3  -9  -1  78.877   3.483
  -9  12  -1  74.311   3.187
   3   9   1  76.190   3.656
   9 -12   1  79.443   3.425
   3   9   1  76.444   3.507
   3   9   1  76.446   3.010
 -12   3   1  78.812   3.698
 -12   3   1  78.431   3.451
 -12   3   1  79.832   3.288
   9 -12   1  81.672   3.226
   9 -12   1  80.514   3.569
  13  -4  -1  73.585   3.404
  -4  -9  -1  73.235   3.385
  -9  13  -1  78.729   3.062
  -4  -9  -1  73.493   3.372
  13  -4  -1  76.707   3.346
  13  -4  -1  80.336   3.269
  -4  -9  -1  81.143   3.623
  -9  13  -1  74.940   2.916
   4   9   1  75.592   3.548
   9 -13   1  76.120   3.406
   4   9   1  75.200   3.395
   9 -13   1  79.579   3.351
   9 -13   1  83.599   3.173
 -13   4   1  77.924   3.509
 -13   4   1  77.544   3.164
   4   9   1  79.168   2.928
 -13   4   1  78.894   3.396
 -10  -3  -1  45.104   2.202
  -3  13  -1  37.736   1.803
  -3  13  -1  44.365   1.908
 -10  -3  -1  41.539   2.125
  13 -10  -1  38.547   2.035
  13 -10  -1  45.451   2.064
  10   3   1  43.982   2.180
  10   3   1  44.507   1.938
 -13  10   1  42.293   1.897
   3 -13   1  41.986   2.074
 -13  10   1  42.989   1.746
   3 -13   1  42.781   2.268
  12 -10  -1  2.6119  0.8431
 -10  -2  -1  1.5563  0.8640
 -10  -2  -1  2.7961  1.0095
  -2  12  -1  1.6940  0.7184
  -2  12  -1  2.0755  0.7820
  12 -10  -1  3.0688  0.7926
  -2  12  -1  2.3121  0.6533
  12 -10  -1  1.7513  0.8488
 -10  -2  -1  3.2652  1.1210
 -12  10   1  2.1386  0.6960
 -12  10   1  3.2342  0.8964
  10   2   1  2.2907  0.6494
  10   2   1  1.7856  0.8734
  10   2   1  2.1557  0.6316
   2 -12   1  2.4275  0.9349
 -12  10   1  1.4274  0.7682
   2 -12   1  2.6568  1.0892
   2 -12   1  2.5801  0.8877
  -1  11  -1  8.6174  0.9129
 -10  -1  -1  10.681   1.151
  11 -10  -1  6.7933  1.0183
  -1  11  -1  5.9291  0.7806
  11 -10  -1  8.9255  1.0135
 -10  -1  -1  11.374   1.277
  11 -10  -1  7.5957  1.0526
 -10  -1  -1  10.788   1.399
  -1  11  -1  5.5990  0.7833
  -1  11  -1  6.4801  0.8484
  10   1   1  6.8501  0.9805
 -11  10   1  8.7767  1.0654
 -11  10   1  9.1934  0.8699
   1 -11   1  9.3818  1.0047
  10   1   1  6.1084  0.7643
   1 -11   1  8.1302  1.0122
 -11  10   1  7.7131  0.8288
   1 -11   1  10.088   1.292
  10   1   1  6.8150  0.8349
   0  10  -1  196.49    8.54
 -10   0  -1  211.71    8.39
   0  10  -1  212.42    7.82
 -10   0  -1  209.17    8.54
  10 -10  -1  205.11    8.56
  10 -10  -1  213.78    8.49
  10 -10  -1  202.03    8.19
   0  10  -1  209.75    7.32
   0  10  -1  196.74    7.58
 -10   0  -1  199.01    8.07
 -10  10   1  207.53    7.17
  10   0   1  193.17    8.48
   0 -10   1  216.70    8.07
  10   0   1  209.62    8.33
  10   0   1  212.27    8.13
 -10  10   1  176.18    7.70
 -10  10   1  209.36    7.62
   0 -10   1  210.16    8.38
  10   0   1  194.98    8.99
   0 -10   1  196.78    8.23
 -10  10   1  194.38    7.71
   9 -10  -1  211.84    8.21
   1   9  -1  209.61    7.98
 -10   1  -1  210.19    8.82
 -10   1  -1  220.16    8.96
   9 -10  -1  225.84    8.64
   1   9  -1  223.10    9.03
   9 -10  -1  239.04    8.99
   1   9  -1  195.24    7.72
 -10   1  -1  213.64    8.51
   1   9  -1  224.35    8.25
   9 -10  -1  213.99    9.03
  10  -1   1  231.97    8.60
  -1  -9   1  218.13    8.73
  -1  -9   1  214.91    8.84
  -9  10   1  214.83    8.02
  -9  10   1  209.02    8.16
  -1  -9   1  225.49    8.52
  10  -1   1  195.85    8.95
  10  -1   1  192.41    9.45
  -9  10   1  204.68    8.14
  -9  10   1  225.92    7.58
  10  -1   1  216.68    8.77
   8 -10  -1  421.67   16.07
 -10   2  -1  420.41   15.87
   2   8  -1  456.33   15.14
   8 -10  -1  419.87   16.87
   8 -10  -1  403.10   23.00
   8 -10  -1  446.95   17.49
 -10   2  -1  455.64   17.43
   2   8  -1  416.50   18.54
   8 -10  -1  418.35   17.66
 -10   2  -1  432.28   16.56
 -10   2  -1  401.48   21.09
   2   8  -1  433.26   17.67
 -10   2  -1  439.49   17.10
   2   8  -1  447.17   16.09
   2   8  -1  369.78   21.77
  -8  10   1  455.56   14.75
  -2  -8   1  391.76   21.69
  10  -2   1  448.16   17.64
  -8  10   1  434.54   15.69
  -8  10   1  389.98   22.23
  10  -2   1  394.20   23.03
  10  -2   1  459.11   16.82
  -2  -8   1  432.29   17.01
  10  -2   1  461.41   17.23
  -2  -8   1  429.04   17.18
  -2  -8   1  451.65   16.54
  -8  10   1  414.36   16.03
   3   7  -1  63.784   2.704
 -10   3  -1  59.259   5.230
 -10   3  -1  64.625   2.933
 -10   3  -1  63.652   3.238
   3   7  -1  63.222   2.572
   7 -10  -1  62.598   2.906
   3   7  -1  62.839   2.957
 -10   3  -1  62.220   2.758
   3   7  -1  63.758   3.076
   7 -10  -1  65.003   2.772
 -10   3  -1  60.343   3.178
   3   7  -1  55.472   4.585
   7 -10  -1  63.043   3.099
  10  -3   1  66.923   4.909
  -7  10   1  64.559   2.593
  -7  10   1  53.217   4.682
  -3  -7   1  64.900   3.033
  -7  10   1  65.235   2.716
  -3  -7   1  51.108   4.394
  10  -3   1  63.161   2.858
  10  -3   1  65.361   2.868
  -3  -7   1  61.261   4.961
  -3  -7   1  63.438   3.091
  -3  -7   1  56.319   2.992
  10  -3   1  67.117   2.839
  -7  10   1  64.110   2.759
  -3  -7   1  62.551   2.941
   4   6  -1  84.370   3.846
   6 -10  -1  85.957   3.727
   4   6  -1  79.923   3.945
   6 -10  -1  81.283   3.433
 -10   4  -1  88.349   5.902
   4   6  -1  79.428   3.441
   4   6  -1  82.016   3.247
 -10   4  -1  89.564   3.865
 -10   4  -1  85.655   3.801
 -10   4  -1  86.125   3.795
 -10   4  -1  88.931   3.497
   6 -10  -1  85.862   3.836
   6 -10  -1  71.590   5.731
   4   6  -1  76.907   5.508
  10  -4   1  79.965   3.664
  -4  -6   1  85.552   3.774
  -6  10   1  85.119   3.401
  -6  10   1  86.186   3.375
  -4  -6   1  77.156   5.703
  -4  -6   1  77.792   5.448
  10  -4   1  84.108   3.700
  10  -4   1  85.853   3.573
  10  -4   1  76.893   5.678
  -4  -6   1  84.056   3.714
  10  -4   1  82.276   3.614
  -6  10   1  85.663   3.205
  -4  -6   1  90.438   3.846
  10  -4   1  70.095   5.359
  -6  10   1  82.072   5.927
  -4  -6   1  90.673   3.721
   5 -10  -1  75.862   3.635
   5 -10  -1  78.044   5.393
 -10   5  -1  82.411   3.907
   5 -10  -1  85.298   3.453
   5 -10  -1  78.443   5.833
   5 -10  -1  83.349   3.601
 -10   5  -1  81.249   3.381
   5   5  -1  87.189   3.753
 -10   5  -1  84.155   3.644
   5   5  -1  84.240   3.890
   5   5  -1  78.559   5.439
   5 -10  -1  85.567   3.734
   5   5  -1  80.265   3.197
 -10   5  -1  75.942   5.947
  -5  10   1  79.602   5.186
  -5  -5   1  79.536   3.752
  -5  -5   1  77.588   5.325
  10  -5   1  79.828   3.436
  -5  10   1  71.819   5.545
  10  -5   1  82.879   3.477
  -5  -5   1  86.778   3.792
  -5  10   1  86.626   3.355
  -5  -5   1  80.540   3.640
  -5  10   1  81.212   3.168
  10  -5   1  84.081   3.693
  10  -5   1  84.456   3.606
  -5  -5   1  82.729   3.598
  10  -5   1  80.264   3.549
  -5  -5   1  79.685   3.475
  -5  10   1  80.177   3.074
  -5  10   1  82.273   3.389
  10  -5   1  70.574   5.372
  10  -5   1  73.287   5.561
   4 -10  -1  303.41   17.84
 -10   6  -1  352.55   12.28
   4 -10  -1  342.22   12.41
 -10   6  -1  315.51   11.26
   6   4  -1  314.61   17.74
 -10   6  -1  345.90   13.39
 -10   6  -1  329.20   12.76
   6   4  -1  338.21   13.62
   6   4  -1  342.20   11.64
   4 -10  -1  299.36   16.63
   4 -10  -1  318.29   13.42
   6   4  -1  313.91   17.16
   4 -10  -1  325.25   13.19
   6   4  -1  351.85   14.33
   6   4  -1  302.10   13.17
   4 -10  -1  323.21   12.63
   4 -10  -1  313.55   12.99
 -10   6  -1  318.12   16.51
  10  -6   1  325.09   12.88
  -6  -4   1  353.75   13.15
  -6  -4   1  325.46   16.40
  -6  -4   1  328.35   12.75
  -4  10   1  326.38   12.06
  10  -6   1  336.34   13.55
  10  -6   1  333.76   17.67
  -4  10   1  313.89   13.49
  10  -6   1  313.83   12.89
  10  -6   1  341.93   13.37
  -6  -4   1  351.63   13.35
  -4  10   1  324.56   11.57
  -4  10   1  306.48   16.77
  -6  -4   1  344.23   12.71
  -4  10   1  333.31   11.30
  -4  10   1  340.21   12.35
  -4  10   1  303.46   17.21
 -10   7  -1  571.61   22.92
   3 -10  -1  532.06   21.76
   3 -10  -1  586.30   22.29
   7   3  -1  567.62   22.73
 -10   7  -1  586.51   21.89
 -10   7  -1  590.45   21.04
   3 -10  -1  590.25   21.31
   7   3  -1  594.96   20.03
   3 -10  -1  578.99   22.66
   7   3  -1  623.01   23.41
 -10   7  -1  584.96   19.43
   3 -10  -1  533.25   28.12
   7   3  -1  507.02   28.56
   3 -10  -1  530.91   23.05
 -10   7  -1  521.17   28.74
   7   3  -1  589.13   24.62
   7   3  -1  550.17   30.02
  10  -7   1  545.72   23.01
  10  -7   1  552.29   22.19
  -7  -3   1  551.44   22.54
  -7  -3   1  557.46   27.22
  10  -7   1  550.26   29.61
  -3  10   1  579.20   20.71
  10  -7   1  562.75   22.20
  -3  10   1  571.03   23.30
  -3  10   1  601.71   21.25
  -3  10   1  562.37   28.42
  -3  10   1  583.82   19.96
  10  -7   1  581.70   23.35
  -7  -3   1  605.46   22.91
  -7  -3   1  581.06   21.82
   2 -10  -1  645.02   24.99
   8   2  -1  682.60   26.25
   2 -10  -1  628.08   23.91
   8   2  -1  613.02   33.69
 -10   8  -1  609.09   23.18
   8   2  -1  684.04   25.56
 -10   8  -1  611.01   21.80
 -10   8  -1  648.43   25.71
 -10   8  -1  647.90   24.54
   8   2  -1  646.87   22.44
   8   2  -1  647.46   24.91
   2 -10  -1  644.76   25.45
   2 -10  -1  623.35   31.50
 -10   8  -1  583.21   32.20
   2 -10  -1  622.99   24.45
 -10   8  -1  650.41   23.61
   8   2  -1  606.08   27.62
  -2  10   1  651.29   22.42
  10  -8   1  583.62   33.15
  10  -8   1  661.51   26.21
  10  -8   1  631.22   25.85
  10  -8   1  649.44   24.95
  -8  -2   1  666.40   24.51
  10  -8   1  631.78   23.79
  -2  10   1  640.02   26.16
  -2  10   1  633.95   23.21
  -8  -2   1  669.93   25.31
  -2  10   1  665.14   23.84
  -2  10   1  632.00   31.78
  -8  -2   1  644.58   23.52
  -8  -2   1  628.70   30.47
  -8  -2   1  669.78   25.74
 -10   9  -1  31.239   1.947
   1 -10  -1  31.434   2.137
   9   1  -1  34.255   1.711
   9   1  -1  31.735   1.887
   9   1  -1  31.809   1.829
 -10   9  -1  35.414   1.748
 -10   9  -1  31.814   1.640
   9   1  -1  29.771   2.034
 -10   9  -1  33.843   1.953
   1 -10  -1  29.449   1.965
 -10   9  -1  30.726   2.027
   1 -10  -1  31.573   1.890
  10  -9   1  32.681   1.799
  -9  -1   1  31.716   1.817
  10  -9   1  31.933   1.858
  -9  -1   1  33.233   2.094
  -9  -1   1  34.179   2.258
  -1  10   1  32.374   1.818
  -9  -1   1  32.031   2.266
  10  -9   1  33.318   1.940
  -1  10   1  31.330   1.540
  -1  10   1  32.058   1.798
  10  -9   1  32.691   1.683
  10   0  -1  374.88   16.30
   0 -10  -1  382.28   15.09
 -10  10  -1  376.40   13.68
 -10  10  -1  374.44   12.87
  10   0  -1  368.28   14.69
 -10  10  -1  372.78   13.94
  10   0  -1  386.91   15.08
   0 -10  -1  360.87   14.47
 -10  10  -1  365.82   14.45
   0 -10  -1  373.73   14.12
   0  10   1  366.53   13.21
  10 -10   1  372.91   15.26
   0  10   1  377.19   15.44
 -10   0   1  349.82   14.95
  10 -10   1  383.47   14.03
 -10   0   1  385.98   15.23
 -10   0   1  378.09   14.50
 -10   0   1  354.94   13.86
  10 -10   1  402.67   14.74
   0  10   1  377.11   14.04
  -1 -10  -1  10.103   1.059
  11  -1  -1  10.048   1.140
  -1 -10  -1  10.191   1.126
 -10  11  -1  10.794   1.022
  -1 -10  -1  11.016   1.188
 -10  11  -1  12.344   0.940
  11  -1  -1  10.191   0.954
 -10  11  -1  10.516   1.156
  11  -1  -1  10.294   1.072
  -1 -10  -1  10.464   1.468
   1  10   1  12.113   1.152
   1  10   1  11.317   1.158
  10 -11   1  10.584   1.049
   1  10   1  10.551   0.986
 -11   1   1  12.743   1.282
 -11   1   1  11.575   0.994
  10 -11   1  10.539   0.959
 -11   1   1  13.088   1.336
   1  10   1  8.7011  0.9008
  10 -11   1  10.793   1.011
 -10  12  -1  282.24   11.04
  12  -2  -1  304.15   11.88
 -10  12  -1  308.05   10.40
  -2 -10  -1  317.05   12.23
  -2 -10  -1  298.67   11.73
  12  -2  -1  302.38   12.18
  -2 -10  -1  269.90   12.00
 -10  12  -1  294.16   11.21
  10 -12   1  310.43   11.92
 -12   2   1  295.95   11.70
  10 -12   1  304.71   11.33
  10 -12   1  310.10   12.34
 -12   2   1  311.29   12.29
   2  10   1  318.90   10.67
   2  10   1  282.10   13.06
 -12   2   1  304.06   11.21
   2  10   1  312.94   12.46
 -10  13  -1  29.965   1.322
  -3 -10  -1  31.113   1.715
  13  -3  -1  28.168   1.529
  -3 -10  -1  25.768   1.615
  13  -3  -1  27.228   1.543
 -10  13  -1  28.415   1.418
  -3 -10  -1  29.747   1.867
 -13   3   1  29.341   1.757
   3  10   1  28.752   1.323
   3  10   1  28.407   1.603
 -13   3   1  30.122   1.789
  10 -13   1  29.675   1.623
 -13   3   1  29.442   1.525
  10 -13   1  27.926   1.615
  10 -13   1  28.060   1.447
   3  10   1  31.735   1.564
  12 -11  -1  315.93   12.75
 -11  -1  -1  295.21   12.06
  -1  12  -1  310.93   11.74
  -1  12  -1  308.16   11.03
  12 -11  -1  315.75   12.91
 -11  -1  -1  297.54   12.47
 -11  -1  -1  324.07   12.71
  12 -11  -1  290.65   12.29
   1 -12   1  337.57   12.61
  11   1   1  315.69   12.26
 -12  11   1  301.60   11.43
 -12  11   1  321.88   10.75
  11   1   1  296.92   13.57
  11   1   1  334.51   12.58
   1 -12   1  332.48   12.11
  11 -11  -1  90.582   3.731
  11 -11  -1  79.886   3.711
   0  11  -1  79.012   3.682
  11 -11  -1  84.449   3.569
 -11   0  -1  83.153   3.803
 -11   0  -1  84.848   3.584
 -11   0  -1  79.627   3.753
   0  11  -1  84.498   3.175
   0  11  -1  83.363   3.367
  11   0   1  89.651   3.630
 -11  11   1  82.349   3.160
   0 -11   1  85.189   3.585
 -11  11   1  74.833   3.357
 -11  11   1  84.778   3.295
   0 -11   1  84.575   3.836
  11   0   1  85.580   3.512
   0 -11   1  80.481   3.643
  10 -11  -1  483.12   18.17
 -11   1  -1  450.80   18.73
   1  10  -1  473.82   16.30
 -11   1  -1  473.20   17.85
   1  10  -1  452.97   17.31
  10 -11  -1  437.45   19.02
   1  10  -1  471.44   19.02
  10 -11  -1  489.69   18.85
 -11   1  -1  464.19   18.38
  10 -11  -1  437.41   17.28
  11  -1   1  449.28   18.99
 -10  11   1  450.54   16.87
 -10  11   1  486.72   15.87
  11  -1   1  472.01   18.12
  11  -1   1  474.59   18.57
 -10  11   1  446.41   17.24
  -1 -10   1  448.21   18.34
  -1 -10   1  480.36   18.54
  -1 -10   1  458.45   17.81
 -11   2  -1  27.616   2.060
 -11   2  -1  27.592   1.946
   2   9  -1  25.508   1.419
   9 -11  -1  24.867   1.835
   9 -11  -1  25.129   1.761
   2   9  -1  24.049   1.598
 -11   2  -1  24.697   2.003
   9 -11  -1  27.092   1.517
   2   9  -1  26.398   1.632
 -11   2  -1  25.187   1.602
  -9  11   1  27.663   1.532
  -2  -9   1  30.410   2.011
  -2  -9   1  28.138   1.874
  -9  11   1  24.995   1.515
  -9  11   1  29.878   1.616
  11  -2   1  27.066   1.608
  -2  -9   1  29.951   1.887
  11  -2   1  24.922   1.545
  11  -2   1  25.881   1.700
   3   8  -1  12.286   0.992
   3   8  -1  15.050   1.261
 -11   3  -1  15.778   1.564
   3   8  -1  14.526   1.245
 -11   3  -1  14.209   1.333
   3   8  -1  15.032   1.365
   8 -11  -1  13.819   1.255
 -11   3  -1  13.560   1.328
 -11   3  -1  17.246   1.444
   8 -11  -1  15.442   1.519
   8 -11  -1  15.005   1.281
  11  -3   1  15.583   1.258
  -8  11   1  15.734   1.345
  11  -3   1  14.375   1.263
  -3  -8   1  13.737   1.314
  -8  11   1  13.405   1.194
  11  -3   1  14.046   1.305
  -8  11   1  13.868   1.250
  -3  -8   1  16.546   1.677
  -3  -8   1  14.883   1.536
   4   7  -1  87.351   4.279
 -11   4  -1  89.973   4.295
   7 -11  -1  91.539   4.072
   4   7  -1  88.591   3.729
 -11   4  -1  92.287   4.132
   7 -11  -1  95.677   4.169
   7 -11  -1  92.895   3.806
   4   7  -1  92.826   3.555
   4   7  -1  92.983   4.146
 -11   4  -1  92.992   3.793
  -4  -7   1  86.713   4.035
  -7  11   1  95.629   3.538
  -4  -7   1  89.097   3.999
  11  -4   1  92.493   3.968
  -7  11   1  94.831   3.753
  -7  11   1  94.695   3.730
  -4  -7   1  92.805   4.061
  11  -4   1  92.438   3.904
  -4  -7   1  94.849   4.148
  11  -4   1  93.539   4.091
   6 -11  -1  9.4463  1.1772
 -11   5  -1  10.811   1.293
   6 -11  -1  8.1074  1.1063
   5   6  -1  8.4265  0.8850
   6 -11  -1  8.1983  0.8636
 -11   5  -1  10.224   1.380
 -11   5  -1  10.645   1.080
   5   6  -1  6.9540  0.8744
   5   6  -1  8.0990  0.9757
  -6  11   1  7.5660  0.8554
  11  -5   1  7.3660  0.8324
  -5  -6   1  8.9435  0.9844
  -6  11   1  9.5911  0.9665
  -5  -6   1  8.5168  1.1364
  11  -5   1  7.6198  0.9313
  -5  -6   1  10.327   1.247
  -5  -6   1  11.145   1.112
  11  -5   1  7.7916  0.8781
  11  -5   1  8.0404  0.8109
  -5  -6   1  8.8385  1.4576
  -6  11   1  9.6912  0.9720
   6   5  -1  133.33    5.49
   6   5  -1  127.81    4.67
 -11   6  -1  126.71    5.49
   5 -11  -1  121.32    5.29
   6   5  -1  108.97    5.70
   5 -11  -1  127.00    5.42
   5 -11  -1  122.37    5.02
   5 -11  -1  118.34    5.28
 -11   6  -1  126.48    4.99
 -11   6  -1  129.19    5.27
  11  -6   1  122.62    5.33
  -6  -5   1  124.04    5.40
  11  -6   1  125.86    5.13
  11  -6   1  127.19    5.14
  -5  11   1  120.18    4.57
  -5  11   1  125.32    4.54
  -5  11   1  128.87    4.91
  -6  -5   1  130.49    5.09
  -5  11   1  132.81    4.89
  11  -6   1  120.02    5.23
  -6  -5   1  123.93    5.23
  11  -6   1  129.25    5.41
  -6  -5   1  132.31    5.41
   4 -11  -1  61.273   2.967
 -11   7  -1  65.975   2.876
   7   4  -1  65.531   3.057
   7   4  -1  61.179   2.560
   4 -11  -1  63.358   3.124
 -11   7  -1  62.030   3.064
 -11   7  -1  60.476   3.219
   4 -11  -1  64.156   2.804
   7   4  -1  65.004   3.218
   4 -11  -1  62.023   2.993
   7   4  -1  61.831   2.837
  -4  11   1  61.278   2.511
  -7  -4   1  61.666   3.177
  -7  -4   1  61.625   2.949
  -4  11   1  62.797   2.688
  11  -7   1  61.341   2.818
  -4  11   1  62.561   2.518
  11  -7   1  66.048   2.938
  -4  11   1  68.985   2.790
  -7  -4   1  69.629   3.191
  11  -7   1  64.605   2.818
  -7  -4   1  61.655   2.908
  11  -7   1  65.537   3.016
   3 -11  -1  193.21    7.18
 -11   8  -1  177.75    7.70
   8   3  -1  179.10    6.64
   3 -11  -1  184.00    7.46
   3 -11  -1  187.80    7.63
   8   3  -1  180.07    7.51
 -11   8  -1  181.11    7.37
   3 -11  -1  173.58    7.26
   8   3  -1  167.84    7.78
 -11   8  -1  175.69    6.46
   8   3  -1  191.48    8.21
 -11   8  -1  185.09    7.03
  -8  -3   1  187.60    7.63
  -8  -3   1  184.51    7.33
  11  -8   1  188.69    7.36
  11  -8   1  187.50    7.73
  -8  -3   1  194.93    7.74
  -3  11   1  191.00    7.07
  -3  11   1  173.98    7.68
  -3  11   1  176.94    6.60
  11  -8   1  196.63    7.67
  -3  11   1  181.94    6.88
   9   2  -1  91.519   4.178
 -11   9  -1  90.945   3.680
 -11   9  -1  87.133   3.770
   2 -11  -1  88.613   3.741
   9   2  -1  89.542   3.936
   9   2  -1  85.156   3.763
   2 -11  -1  82.758   3.669
   2 -11  -1  85.109   3.958
   9   2  -1  83.198   3.651
 -11   9  -1  86.695   3.262
  11  -9   1  89.363   3.887
  -2  11   1  87.886   3.877
  -2  11   1  86.739   3.309
  -9  -2   1  87.340   4.055
  11  -9   1  87.217   3.918
  -9  -2   1  87.678   3.788
  11  -9   1  86.746   3.747
  -9  -2   1  89.270   3.947
  -2  11   1  86.938   3.572
 -11  10  -1  58.746   2.360
  10   1  -1  61.035   3.041
 -11  10  -1  55.409   2.732
   1 -11  -1  59.854   2.731
 -11  10  -1  60.128   2.636
 -11  10  -1  56.827   2.533
  10   1  -1  57.234   2.580
   1 -11  -1  61.686   2.971
  10   1  -1  63.664   2.723
   1 -11  -1  60.999   2.751
  -1  11   1  60.547   2.357
  11 -10   1  56.408   2.784
 -10  -1   1  51.763   2.509
  -1  11   1  59.444   2.571
  11 -10   1  56.720   2.496
 -10  -1   1  58.695   2.797
 -10  -1   1  61.928   2.882
 -10  -1   1  60.478   3.009
  11 -10   1  61.400   2.811
  -1  11   1  59.178   2.728
  11 -10   1  60.157   2.695
 -11  11  -1  386.63   13.06
 -11  11  -1  372.83   14.15
 -11  11  -1  353.16   13.87
  11   0  -1  378.58   14.92
   0 -11  -1  376.89   14.29
   0 -11  -1  382.82   15.29
  11   0  -1  405.88   15.32
   0 -11  -1  400.56   14.70
  11   0  -1  380.27   16.55
  11 -11   1  373.05   14.24
   0  11   1  361.85   14.24
   0  11   1  359.24   15.66
  11 -11   1  367.51   14.96
 -11   0   1  392.96   14.73
 -11   0   1  356.74   14.07
 -11   0   1  392.67   15.45
  11 -11   1  416.71   15.52
   0  11   1  403.85   13.43
  -1 -11  -1  196.25    7.51
  12  -1  -1  193.98    7.76
  12  -1  -1  188.31    7.55
 -11  12  -1  187.67    7.01
  -1 -11  -1  198.65    7.84
 -11  12  -1  187.01    6.62
 -11  12  -1  183.65    7.15
 -12   1   1  193.72    7.48
   1  11   1  194.82    6.80
  11 -12   1  200.99    7.88
 -12   1   1  191.90    7.86
 -12   1   1  181.02    7.12
  11 -12   1  180.92    7.58
  11 -12   1  181.95    7.19
   1  11   1  194.75    7.94
   0  12  -1  209.99    7.58
  12 -12  -1  193.92    8.46
  12 -12  -1  221.97    8.79
 -12   0  -1  218.54    8.76
 -12  12   1  208.68    7.86
   0 -12   1  226.92    8.67
  12   0   1  211.49    8.64
  12   0   1  211.56    8.43
   0 -12   1  221.84    8.32
 -12  12   1  218.26    7.39
 -12   1  -1  19.617   1.727
   1  11  -1  18.300   1.130
 -12   1  -1  19.459   1.520
   1  11  -1  17.965   1.218
   1  11  -1  17.560   1.300
  11 -12  -1  19.430   1.431
  11 -12  -1  20.806   1.345
  -1 -11   1  20.992   1.422
  12  -1   1  19.373   1.287
  -1 -11   1  22.077   1.504
 -11  12   1  22.761   1.258
 -11  12   1  21.339   1.214
  -1 -11   1  23.449   1.665
  12  -1   1  19.909   1.168
   2  10  -1  35.842   1.758
  10 -12  -1  36.173   2.051
   2  10  -1  35.185   1.595
  10 -12  -1  32.727   1.715
  10 -12  -1  34.969   2.051
 -12   2  -1  36.882   2.013
 -12   2  -1  38.002   2.179
   2  10  -1  35.217   1.925
 -10  12   1  32.313   1.682
 -10  12   1  36.697   1.815
  12  -2   1  36.612   1.758
 -10  12   1  37.628   1.645
  -2 -10   1  37.396   1.970
  -2 -10   1  36.306   2.183
  -2 -10   1  36.802   2.064
  12  -2   1  37.450   1.894
  12  -2   1  36.416   1.844
 -12   3  -1  320.28   12.58
   3   9  -1  353.24   11.48
   3   9  -1  297.11   12.13
   3   9  -1  334.29   13.39
   9 -12  -1  314.06   12.18
   3   9  -1  287.74   14.01
 -12   3  -1  308.49   12.02
   9 -12  -1  338.16   13.25
 -12   3  -1  326.85   13.21
   9 -12  -1  288.86   12.78
  -9  12   1  329.48   12.13
  12  -3   1  330.91   13.35
  12  -3   1  334.65   13.04
  -3  -9   1  334.60   12.92
  -9  12   1  329.17   11.15
  -3  -9   1  329.11   12.54
  -3  -9   1  333.47   13.07
  12  -3   1  335.49   12.73
  -9  12   1  323.69   11.87
   4   8  -1  245.34   11.51
   8 -12  -1  279.68   10.90
   4   8  -1  264.24   10.99
 -12   4  -1  269.33   10.37
   4   8  -1  253.15    9.41
 -12   4  -1  270.56   10.89
   8 -12  -1  257.80   10.00
 -12   4  -1  255.84    9.89
   8 -12  -1  268.41   10.53
  -8  12   1  258.71    9.76
  -4  -8   1  271.04   10.64
  12  -4   1  269.44   10.97
  -4  -8   1  271.09   10.33
  -8  12   1  263.77    9.96
  12  -4   1  272.57   10.43
  -8  12   1  259.50    9.15
  -4  -8   1  262.45   10.77
  12  -4   1  258.31   10.68
 -12   5  -1  287.16   10.94
   5   7  -1  283.64   12.77
   7 -12  -1  293.35   12.05
 -12   5  -1  300.99   12.01
   5   7  -1  289.48   12.16
   7 -12  -1  298.07   11.64
 -12   5  -1  293.04   11.44
   5   7  -1  301.45   10.41
   7 -12  -1  296.38   11.09
  12  -5   1  286.54   11.56
  -7  12   1  287.24   10.11
  -5  -7   1  291.03   11.40
  12  -5   1  291.05   12.14
  12  -5   1  285.41   11.81
  -5  -7   1  287.50   11.88
  -5  -7   1  309.00   11.78
  -7  12   1  284.01   11.03
  -5  -7   1  279.59   11.85
  -7  12   1  317.94   10.82
 -12   6  -1  361.08   14.78
   6   6  -1  387.01   15.08
   6 -12  -1  366.08   13.71
 -12   6  -1  358.28   13.53
   6   6  -1  368.07   12.88
   6 -12  -1  365.39   14.39
   6   6  -1  368.89   15.82
   6 -12  -1  338.74   14.84
 -12   6  -1  365.71   14.11
  -6  12   1  380.85   13.66
  12  -6   1  389.46   15.04
  12  -6   1  351.53   14.27
  -6  -6   1  357.67   14.55
  -6  12   1  360.42   12.50
  -6  -6   1  356.86   14.08
  12  -6   1  354.98   14.77
  -6  12   1  357.60   13.31
  -6  -6   1  357.65   14.71
   5 -12  -1  187.54    7.63
   5 -12  -1  186.88    7.32
 -12   7  -1  186.91    7.90
   5 -12  -1  176.95    7.74
   7   5  -1  201.70    8.40
 -12   7  -1  199.02    7.22
 -12   7  -1  192.23    7.57
   7   5  -1  203.44    7.98
   7   5  -1  191.21    6.82
  -5  12   1  187.92    7.06
  12  -7   1  182.09    7.52
  12  -7   1  190.13    7.82
  12  -7   1  192.38    7.95
  -7  -5   1  191.56    7.79
  12  -7   1  186.33    7.52
  -7  -5   1  187.29    7.88
  -7  -5   1  178.85    7.49
  -5  12   1  185.37    6.61
  -5  12   1  180.79    6.74
  -5  12   1  197.00    7.23
  -7  -5   1  179.79    7.44
 -12   8  -1  31.358   1.782
 -12   8  -1  30.372   1.900
   8   4  -1  32.852   1.934
   8   4  -1  30.052   1.750
   4 -12  -1  29.832   1.937
   8   4  -1  30.558   1.513
   8   4  -1  30.127   1.611
   4 -12  -1  30.489   1.814
   4 -12  -1  28.886   2.101
 -12   8  -1  29.637   1.944
  12  -8   1  32.951   1.795
  12  -8   1  28.169   1.685
  -8  -4   1  27.416   1.817
  -8  -4   1  27.693   2.130
  -8  -4   1  31.854   1.983
  -4  12   1  30.057   1.609
  12  -8   1  31.890   1.741
  -4  12   1  29.674   1.434
  -4  12   1  27.896   1.592
   3 -12  -1  28.109   1.943
 -12   9  -1  28.346   1.653
 -12   9  -1  26.833   1.657
   3 -12  -1  27.843   1.705
   9   3  -1  29.775   1.873
   3 -12  -1  29.222   1.644
 -12   9  -1  25.811   1.410
   9   3  -1  25.818   1.565
   9   3  -1  25.933   1.681
  -9  -3   1  26.566   1.853
  12  -9   1  27.280   1.569
  -9  -3   1  24.910   1.921
  12  -9   1  27.150   1.559
  -9  -3   1  25.279   1.751
  -3  12   1  23.069   1.443
  -3  12   1  26.648   1.459
  12  -9   1  27.305   1.590
  -3  12   1  27.005   1.328
  10   2  -1  44.012   2.311
 -12  10  -1  40.740   2.117
 -12  10  -1  46.930   2.015
   2 -12  -1  42.962   2.190
 -12  10  -1  42.605   1.840
  10   2  -1  43.269   2.040
   2 -12  -1  43.691   2.342
   2 -12  -1  42.524   2.114
  -2  12   1  42.864   1.943
  -2  12   1  40.959   1.785
 -10  -2   1  44.336   2.380
 -10  -2   1  41.798   2.125
  12 -10   1  42.510   2.051
  -2  12   1  37.218   2.003
  12 -10   1  40.143   2.105
  12 -10   1  38.793   2.165
 -10  -2   1  47.513   2.339
  11   1  -1  8.0028  0.7980
  11   1  -1  8.0434  0.8946
 -12  11  -1  9.6303  0.8782
   1 -12  -1  10.180   1.087
 -12  11  -1  8.6494  0.7841
   1 -12  -1  10.115   1.208
   1 -12  -1  8.6484  0.9329
  11   1  -1  8.9313  0.8504
  -1  12   1  8.3434  0.9028
  12 -11   1  10.001   0.929
 -11  -1   1  11.160   1.144
  12 -11   1  9.3027  0.9344
  -1  12   1  9.1777  0.7290
  -1  12   1  8.0083  0.7715
 -11  -1   1  11.440   1.143
  12   0  -1  16.152   1.084
   0 -12  -1  19.600   1.366
  12   0  -1  18.160   1.188
 -12  12  -1  17.361   1.117
 -12  12  -1  17.015   1.030
   0 -12  -1  20.320   1.603
 -12   0   1  17.351   1.280
   0  12   1  18.050   1.099
  12 -12   1  19.121   1.238
  12 -12   1  18.791   1.184
 -12   0   1  18.923   1.440
   0  12   1  18.350   1.002
  10 -13  -1  8.6296  0.8822
   3  10  -1  9.1484  0.8474
 -13   3  -1  10.619   1.064
  10 -13  -1  8.5686  0.9678
   3  10  -1  9.6222  0.9785
  10 -13  -1  9.2546  0.9650
 -13   3  -1  10.218   1.051
  13  -3   1  9.6223  0.9262
 -10  13   1  8.7366  0.7351
  13  -3   1  9.9771  0.8447
  13  -3   1  9.2577  0.9289
 -10  13   1  9.8138  0.8169
  -3 -10   1  8.7494  1.0007
  -3 -10   1  9.9222  1.0257
  -3 -10   1  7.4651  1.1968
 -10  13   1  9.4160  0.8282
   9 -13  -1  183.55    6.94
   4   9  -1  183.38    7.62
 -13   4  -1  179.79    7.17
   9 -13  -1  168.39    7.53
   4   9  -1  182.43    6.52
   9 -13  -1  187.63    7.30
 -13   4  -1  189.82    7.54
 -13   4  -1  172.99    6.83
  13  -4   1  175.19    7.38
  -4  -9   1  176.24    7.46
  -4  -9   1  190.96    7.38
  -4  -9   1  184.39    7.18
  13  -4   1  188.10    7.58
  13  -4   1  187.16    7.24
  -9  13   1  183.13    6.76
  -9  13   1  176.27    6.87
  -9  13   1  181.00    6.33
   8 -13  -1  181.47    7.31
 -13   5  -1  176.68    6.65
   5   8  -1  185.41    7.41
 -13   5  -1  172.68    7.33
   8 -13  -1  177.53    6.74
   5   8  -1  182.45    6.33
   5   8  -1  170.79    7.75
 -13   5  -1  177.73    6.98
   8 -13  -1  174.67    7.10
  -8  13   1  172.23    6.13
  13  -5   1  162.44    7.15
  13  -5   1  182.53    7.35
  -5  -8   1  172.10    6.96
  13  -5   1  174.11    7.00
  -5  -8   1  179.41    7.18
  -8  13   1  174.92    6.68
  -8  13   1  169.31    6.56
   6   7  -1  268.09   10.81
   7 -13  -1  257.76   10.66
   6   7  -1  259.01    9.24
   6   7  -1  261.79   11.35
 -13   6  -1  263.71    9.73
   7 -13  -1  269.06   10.33
   7 -13  -1  258.08    9.85
 -13   6  -1  267.14   10.61
 -13   6  -1  263.31   10.16
  -6  -7   1  246.44   10.09
  13  -6   1  266.69   10.77
  -7  13   1  266.97    9.80
  13  -6   1  253.45   10.24
  -7  13   1  244.13    8.96
  -6  -7   1  249.04   10.53
  -6  -7   1  268.01   10.46
  -7  13   1  259.01    9.56
 -13   7  -1  130.12    4.87
   6 -13  -1  130.93    4.92
 -13   7  -1  120.95    5.29
   6 -13  -1  124.72    5.12
   7   6  -1  118.60    4.54
 -13   7  -1  124.24    5.12
   7   6  -1  134.64    5.60
   7   6  -1  116.57    5.33
  13  -7   1  128.58    5.30
  13  -7   1  115.96    5.18
  -7  -6   1  130.35    5.29
  -7  -6   1  121.73    5.28
  13  -7   1  116.91    5.01
  -6  13   1  123.48    4.72
  -6  13   1  126.54    4.84
   5 -13  -1  167.50    7.11
 -13   8  -1  173.75    7.29
   8   5  -1  161.73    6.31
   8   5  -1  193.89    7.82
 -13   8  -1  171.12    7.00
 -13   8  -1  178.34    6.74
   8   5  -1  174.42    7.42
   5 -13  -1  185.72    6.83
  13  -8   1  175.34    7.29
  -5  13   1  184.57    6.75
  -8  -5   1  177.95    7.30
  13  -8   1  178.16    7.42
  -8  -5   1  181.45    7.24
  -5  13   1  170.67    6.55
   4 -13  -1  148.59    5.53
   4 -13  -1  134.83    5.87
   9   4  -1  148.98    6.33
 -13   9  -1  136.02    5.63
   9   4  -1  136.85    5.96
 -13   9  -1  141.25    5.40
  -9  -4   1  138.81    5.61
  13  -9   1  140.80    5.67
  -4  13   1  138.36    5.06
  13  -9   1  143.08    5.89
  13  -9   1  141.09    5.96
  -9  -4   1  142.47    5.94
  -9  -4   1  138.41    5.84
  -4  13   1  150.18    5.45
 -13  10  -1  75.830   2.911
   3 -13  -1  73.642   2.976
   3 -13  -1  72.582   3.213
  10   3  -1  79.118   3.387
  10   3  -1  68.185   3.032
 -10  -3   1  67.157   3.177
  -3  13   1  74.468   2.871
  13 -10   1  70.243   3.020
  13 -10   1  67.188   3.154
  -3  13   1  69.010   2.665
 -10  -3   1  70.246   3.038
  13 -10   1  71.488   3.131
 -10  -3   1  74.240   3.247
   0   0  -2  0.3246  0.9798
   0   0  -2 -0.4539  1.1945
   0   0  -2 -0.5209  0.8536
   0   0  -2 -0.2278  1.0498
   0   0  -2  0.9800  1.0388
   0   0  -2 -0.9993  0.8258
  -1   0  -2  173.04    8.97
   1  -1  -2  168.75    8.31
   0   1  -2  171.71    8.89
   0   1  -2  169.85    8.64
  -1   0  -2  169.44    8.46
   0   1  -2  167.33    8.73
   1  -1  -2  164.13    9.03
  -1   0  -2  167.62    8.56
  -1   0  -2  171.98    8.94
   0   1  -2  170.16    8.49
   0   1  -2  178.93    8.34
  -1   0  -2  155.66    8.06
   1  -1  -2  167.22    8.89
   1  -1  -2  161.91    8.52
   0   1  -2  166.89    8.20
  -1   1   2  168.62    8.59
   1   0  -2  611.85   29.58
  -1   1  -2  623.50   28.56
  -1   1  -2  645.24   31.57
   1   0  -2  620.82   31.50
   0  -1  -2  607.14   28.36
   1   0  -2  630.68   28.44
  -1   1  -2  646.29   30.56
  -1   1  -2  598.32   29.77
   0  -1  -2  661.13   31.67
   0  -1  -2  638.32   29.77
   1   0  -2  634.79   30.62
   0  -1  -2  654.09   32.10
   1   0  -2  628.71   32.01
  -1   1  -2  621.98   31.95
  -1   1  -2  622.07   30.18
   1   0  -2  610.03   30.31
   0   1   2  608.58   30.44
  -1  -1  -2 1191.46   58.21
  -1   2  -2 1255.84   64.05
  -1  -1  -2 1189.78   56.55
  -1   2  -2 1198.70   58.17
  -1   2  -2 1188.54   62.70
  -1   2  -2 1227.61   58.53
   2  -1  -2 1252.47   65.45
  -1  -1  -2 1387.01   65.16
   2  -1  -2 1296.55   65.16
  -1  -1  -2 1246.24   65.79
  -1   2  -2 1246.31   64.55
   2  -1  -2 1193.48   68.07
  -2   1   2 1200.60   56.30
  -2   1   2 1253.85   63.46
   1   1   2 1213.07   63.00
   1  -2   2 1239.87   65.69
  -2  -1  -2  32.211   2.492
   3  -2  -2  29.939   2.524
  -2  -1  -2  30.333   2.698
  -1   3  -2  32.426   2.795
  -1   3  -2  27.556   2.108
  -2  -1  -2  29.721   2.824
   3  -2  -2  31.627   2.517
   3  -2  -2  27.437   2.227
   2   1   2  29.260   2.507
   1  -3   2  30.203   2.415
   2   1   2  26.722   2.048
  -3   2   2  32.262   2.594
  -3   2   2  31.805   2.113
   1  -3   2  26.634   2.043
  -2   0  -2 1844.44   99.74
   2  -2  -2 1991.48   99.04
   0   2  -2 1886.72   99.02
   0   2  -2 1929.14   95.12
   0   2  -2 1920.11   97.93
   2  -2  -2 1931.35   99.54
  -2   0  -2 2017.89   93.52
  -2   0  -2 1739.31   89.65
   0   2  -2 2032.79   94.65
   2  -2  -2 1827.97   91.63
   2  -2  -2 1850.07  100.27
   0  -2   2 1902.61   96.06
   2   0   2 1854.80  103.96
  -2   2   2 1902.50   98.48
   0  -2   2 1818.27   96.64
   2   0   2 1868.74   94.07
  -2   2   2 1810.63   86.94
   1   1  -2  504.05   26.49
  -2   1  -2  522.03   24.18
   1  -2  -2  516.16   25.07
   1   1  -2  565.19   25.98
   1   1  -2  511.15   26.99
  -2   1  -2  549.45   25.27
   1   1  -2  531.12   24.14
  -2   1  -2  484.14   25.70
   1   1  -2  523.63   25.63
   1  -2  -2  566.87   27.20
  -2   1  -2  539.68   26.74
   1  -2  -2  559.95   26.83
  -1   2   2  538.67   25.68
  -1   2   2  512.17   25.76
   2  -1   2  493.56   25.39
   2  -1   2  559.88   27.05
  -1  -1   2  509.33   24.98
   0  -2  -2 4237.63  207.30
   2   0  -2 3955.22  205.47
   0  -2  -2 3737.50  176.35
   2   0  -2 3799.04  197.38
  -2   2  -2 3882.13  184.35
  -2   2  -2 3992.56  193.40
  -2   2  -2 3956.48  195.77
  -2   2  -2 3735.81  188.24
   0  -2  -2 3798.18  190.48
   2   0  -2 3780.05  193.66
   2   0  -2 4061.96  195.53
   0  -2  -2 3996.31  204.23
   2  -2   2 3582.62  199.66
  -2   0   2 3716.07  178.99
   2  -2   2 3867.36  201.17
   0   2   2 3742.89  190.63
  -2   0   2 3745.45  184.11
   0   2   2 3951.65  194.41
  -1  -2  -2  876.85   40.74
   3  -1  -2  919.46   49.09
  -1  -2  -2  904.63   45.48
  -2   3  -2  897.59   43.96
   3  -1  -2  874.24   45.21
  -2   3  -2  860.38   44.09
  -2   3  -2  952.42   41.10
  -1  -2  -2  931.06   42.81
   3  -1  -2  935.40   43.59
  -2   3  -2  949.74   42.77
  -3   1   2  911.16   44.00
  -3   1   2  905.11   40.83
   1   2   2  877.96   43.43
   2  -3   2  845.02   45.23
   1   2   2  901.95   46.07
  -2  -2  -2 1351.64   65.85
   4  -2  -2 1353.48   63.14
  -2   4  -2 1229.02   63.69
  -2   4  -2 1308.67   62.88
  -2   4  -2 1295.37   59.40
  -2  -2  -2 1349.74   62.04
   4  -2  -2 1302.60   69.98
  -2  -2  -2 1347.51   59.20
   4  -2  -2 1333.60   65.64
   2  -4   2 1231.17   65.54
   2  -4   2 1330.95   61.86
   2   2   2 1305.48   64.84
   2   2   2 1304.35   70.04
  -4   2   2 1332.34   59.16
  -4   2   2 1287.38   63.68
   5  -3  -2 3670.84  183.16
  -3  -2  -2 3610.19  180.14
  -3  -2  -2 3859.68  181.01
  -2   5  -2 3709.06  176.11
   5  -3  -2 3576.94  189.51
  -3  -2  -2 3424.11  167.02
  -2   5  -2 3454.26  177.56
  -2   5  -2 3482.61  189.36
   3   2   2 3445.21  179.72
   2  -5   2 3342.04  183.55
   2  -5   2 3651.08  172.60
  -5   3   2 3528.16  168.25
   3   2   2 3549.82  191.28
  -5   3   2 3640.62  186.97
  -3  -1  -2 1194.00   55.23
  -3  -1  -2 1209.36   52.80
   4  -3  -2 1189.36   56.15
  -1   4  -2 1084.82   56.70
   4  -3  -2 1199.50   63.43
  -1   4  -2 1205.66   52.92
  -3  -1  -2 1240.14   58.61
  -1   4  -2 1115.41   58.35
   4  -3  -2 1101.89   58.43
   3   1   2 1159.96   59.32
   1  -4   2 1171.81   55.01
  -4   3   2 1157.78   56.67
   3   1   2 1152.55   55.88
  -4   3   2 1177.39   52.54
   1  -4   2 1113.73   58.19
   0   3  -2  863.20   44.08
  -3   0  -2  896.05   43.49
   3  -3  -2  963.92   46.05
  -3   0  -2  938.83   41.56
   3  -3  -2  868.05   43.00
   0   3  -2  953.04   41.64
   0   3  -2  920.13   44.69
   3  -3  -2  962.32   46.76
   0   3  -2  812.58   46.36
  -3   0  -2  939.69   46.09
   3  -3  -2  951.90   44.17
   3   0   2  905.04   46.66
  -3   3   2  880.22   41.21
   0  -3   2  877.48   45.69
   0  -3   2  984.23   43.28
   3   0   2  903.49   45.04
  -3   3   2  939.15   44.59
   2  -3  -2  659.56   31.60
   1   2  -2  642.33   34.04
   2  -3  -2  704.59   33.82
  -3   1  -2  659.77   30.53
   2  -3  -2  678.68   34.31
  -3   1  -2  671.55   31.94
   1   2  -2  653.17   32.35
  -3   1  -2  650.20   33.78
   1   2  -2  699.25   32.81
  -3   1  -2  629.62   32.43
  -2   3   2  686.98   32.61
  -2   3   2  694.02   32.43
  -1  -2   2  679.70   31.63
   3  -1   2  650.86   34.11
  -3   2  -2  688.03   33.65
   2   1  -2  672.09   35.25
   2   1  -2  737.73   33.90
   1  -3  -2  668.44   32.74
   1  -3  -2  709.86   34.97
  -3   2  -2  715.94   32.98
  -3   2  -2  693.08   31.59
   1  -3  -2  706.70   35.43
   2   1  -2  663.42   33.45
  -2  -1   2  700.97   31.49
  -1   3   2  648.26   33.57
  -2  -1   2  672.57   32.56
   3  -2   2  708.72   34.88
   3  -2   2  681.84   35.17
  -1   3   2  698.14   33.44
  -3   3  -2  448.69   22.78
   0  -3  -2  468.75   23.67
   3   0  -2  443.79   23.19
   0  -3  -2  469.36   22.20
   3   0  -2  496.06   22.87
   0  -3  -2  484.87   23.90
  -3   3  -2  475.58   22.26
   3   0  -2  449.40   22.59
  -3   3  -2  459.85   21.38
   3   0  -2  460.50   23.79
   0   3   2  467.24   22.51
   0   3   2  427.50   22.47
  -3   0   2  458.04   21.20
   3  -3   2  445.95   23.49
   3  -3   2  467.20   23.44
  -1  -3  -2  771.33   36.60
  -1  -3  -2  835.91   41.00
  -3   4  -2  839.73   37.09
   4  -1  -2  795.21   39.24
  -3   4  -2  777.30   38.85
   4  -1  -2  817.04   40.61
  -3   4  -2  856.30   39.68
  -1  -3  -2  795.90   38.54
   4  -1  -2  812.57   41.43
   3  -4   2  852.39   40.76
  -4   1   2  775.63   36.76
   1   3   2  794.23   41.43
  -4   1   2  848.13   39.68
   1   3   2  762.91   39.10
   5  -2  -2  730.92   35.75
  -3   5  -2  665.28   33.43
  -2  -3  -2  721.81   33.38
   5  -2  -2  678.57   34.94
  -3   5  -2  723.04   31.93
   5  -2  -2  688.63   33.77
  -3   5  -2  683.50   34.18
  -2  -3  -2  662.44   31.56
  -2  -3  -2  702.85   35.25
   2   3   2  685.09   33.60
   3  -5   2  696.52   34.96
   2   3   2  691.68   35.63
  -5   2   2  682.18   31.66
   3  -5   2  721.03   33.16
  -5   2   2  660.05   34.10
  -3   6  -2  277.55   14.85
  -3  -3  -2  285.09   11.93
   6  -3  -2  294.09   12.34
  -3   6  -2  300.01   11.52
   6  -3  -2  304.81   15.14
  -3  -3  -2  305.63   15.87
   6  -3  -2  294.76   10.90
   6  -3  -2  317.16   15.67
  -3  -3  -2  313.06   15.30
  -3   6  -2  300.73   11.22
  -3   6  -2  277.56   11.96
  -3  -3  -2  287.10   14.22
   6  -3  -2  293.35   12.02
   6  -3  -2  317.11   16.11
  -3  -3  -2  287.20   11.56
  -3   6  -2  285.73   11.87
  -3   6  -2  313.57   14.49
  -3  -3  -2  285.08   12.04
  -3   6  -2  319.39   15.56
   6  -3  -2  292.74   10.24
  -3   6  -2  295.27   10.28
   6  -3  -2  290.18   11.74
  -3  -3  -2  296.34   12.00
  -3   6  -2  307.85   10.95
  -3   6  -2  291.15   11.11
  -6   3   2  313.70   14.30
   3   3   2  303.91   14.98
   3   3   2  318.51   15.99
  -6   3   2  311.46   15.47
   3  -6   2  318.20   15.00
  -6   3   2  288.90   11.08
   3  -6   2  322.17   15.59
   7  -4  -2  26.690   2.521
   7  -4  -2  23.506   1.333
  -3   7  -2  24.164   2.745
   7  -4  -2  22.876   1.405
   7  -4  -2  22.256   1.412
   7  -4  -2  24.919   1.177
  -3   7  -2  22.636   1.479
  -4  -3  -2  24.009   1.424
  -4  -3  -2  20.739   1.703
  -4  -3  -2  24.485   1.324
  -4  -3  -2  27.235   3.145
   7  -4  -2  23.806   1.267
  -4  -3  -2  26.330   2.790
  -4  -3  -2  22.660   1.303
   7  -4  -2  25.161   2.741
  -3   7  -2  29.712   2.955
   7  -4  -2  23.258   2.543
  -3   7  -2  25.007   1.489
  -4  -3  -2  24.046   2.719
  -4  -3  -2  24.793   1.581
   7  -4  -2  22.734   1.475
  -3   7  -2  26.740   1.528
  -4  -3  -2  23.670   1.718
   7  -4  -2  21.306   1.167
   7  -4  -2  26.287   1.224
  -3   7  -2  22.603   1.272
   7  -4  -2  23.928   1.374
  -4  -3  -2  25.944   1.627
  -3   7  -2  25.165   1.385
  -4  -3  -2  26.317   1.441
  -3   7  -2  24.996   1.428
  -3   7  -2  26.013   2.332
  -3   7  -2  23.202   1.456
  -3   7  -2  27.276   1.598
  -3   7  -2  22.554   1.236
   7  -4  -2  23.432   1.544
   4   3   2  24.343   1.485
   4   3   2  21.820   2.246
   4   3   2  22.530   1.382
  -7   4   2  24.555   1.324
   4   3   2  21.469   1.120
   3  -7   2  22.840   1.296
   3  -7   2  25.131   2.420
   3  -7   2  23.028   2.590
  -7   4   2  25.754   2.755
   3  -7   2  23.131   1.328
  -7   4   2  23.589   1.473
  -7   4   2  28.732   2.806
   4   3   2  24.047   2.508
  -2   6  -2  360.42   13.85
  -4  -2  -2  355.80   14.84
  -2   6  -2  359.62   14.93
   6  -4  -2  359.41   14.86
  -2   6  -2  377.14   14.26
  -4  -2  -2  347.42   14.69
   6  -4  -2  393.82   18.54
  -2   6  -2  369.42   14.22
  -4  -2  -2  399.95   17.66
  -2   6  -2  377.03   14.67
   6  -4  -2  355.01   19.24
  -4  -2  -2  401.40   19.41
   6  -4  -2  375.59   13.49
  -2   6  -2  385.61   17.70
   6  -4  -2  381.17   19.75
  -4  -2  -2  412.81   18.72
  -2   6  -2  365.62   14.79
  -2   6  -2  362.61   13.52
   6  -4  -2  361.61   13.83
  -4  -2  -2  360.65   14.87
  -2   6  -2  357.27   12.70
  -2   6  -2  377.28   18.46
  -2   6  -2  392.04   19.04
  -2   6  -2  366.71   13.71
   6  -4  -2  355.75   12.66
   6  -4  -2  362.46   14.50
  -4  -2  -2  372.45   14.50
   6  -4  -2  374.52   15.24
  -4  -2  -2  362.75   14.29
  -6   4   2  344.80   13.68
  -6   4   2  372.17   17.42
   4   2   2  340.21   16.00
   4   2   2  389.62   19.62
   2  -6   2  388.54   18.33
   2  -6   2  372.48   19.01
   4   2   2  373.27   18.31
  -6   4   2  400.01   18.99
  -1   5  -2 3762.07  179.79
  -4  -1  -2 3664.59  184.77
  -4  -1  -2 3721.52  191.84
   5  -4  -2 3705.52  198.31
   5  -4  -2 3633.93  196.51
  -1   5  -2 3759.31  196.05
  -4  -1  -2 3679.21  173.90
  -1   5  -2 3580.90  186.84
   1  -5   2 3689.37  185.25
   4   1   2 3350.70  179.92
   1  -5   2 3536.37  185.66
  -5   4   2 3607.93  167.88
   4   1   2 3732.42  197.70
  -5   4   2 3774.43  193.97
  -4   0  -2 1677.58   86.47
  -4   0  -2 1917.79   81.62
   4  -4  -2 1671.95   89.29
   4  -4  -2 1740.20   93.82
   0   4  -2 1680.82   83.81
  -4   0  -2 1759.07   78.03
   0   4  -2 1652.72   82.87
   0   4  -2 1714.38   78.00
  -4   4   2 1714.25   86.86
   4   0   2 1665.97   97.53
  -4   4   2 1714.83   85.83
   4   0   2 1620.75   83.78
   0  -4   2 1886.76   81.31
  -4   1  -2  473.50   23.98
  -4   1  -2  489.91   22.79
   3  -4  -2  513.69   23.43
  -4   1  -2  459.70   23.84
   1   3  -2  481.09   25.19
   1   3  -2  487.30   24.08
   3  -4  -2  468.48   25.17
   1   3  -2  544.05   24.56
   3  -4  -2  523.47   25.58
  -3   4   2  520.73   24.38
   4  -1   2  479.89   25.35
   4  -1   2  474.19   25.10
  -3   4   2  482.54   24.09
  -1  -3   2  495.21   23.55
  -1  -3   2  494.50   22.80
  -4   2  -2  975.80   44.27
   2  -4  -2  989.86   45.94
   2   2  -2  897.19   49.43
   2  -4  -2 1020.58   49.05
  -4   2  -2  977.02   47.19
   2  -4  -2 1036.30   49.70
   2   2  -2  932.06   46.92
  -4   2  -2  922.82   46.15
   2   2  -2 1030.67   47.52
  -2  -2   2  960.26   45.82
   4  -2   2  950.73   49.44
  -2   4   2  941.03   46.90
  -2  -2   2  985.21   44.20
  -2   4   2 1008.46   47.29
   4  -2   2  955.92   48.89
   3   1  -2 1261.84   64.83
   3   1  -2 1280.64   64.80
   1  -4  -2 1209.52   64.04
   1  -4  -2 1283.49   60.15
   1  -4  -2 1367.86   64.95
  -4   3  -2 1295.30   60.30
  -4   3  -2 1257.74   61.85
  -4   3  -2 1259.47   57.84
   4  -3   2 1311.77   66.66
  -3  -1   2 1277.86   59.87
  -3  -1   2 1317.99   57.73
   4  -3   2 1183.35   65.48
  -1   4   2 1303.80   64.31
  -1   4   2 1236.69   61.70
  -4   4  -2 2321.85  117.47
   0  -4  -2 2433.46  115.97
   4   0  -2 2329.58  113.25
  -4   4  -2 2237.46  112.29
   4   0  -2 2415.58  127.22
  -4   4  -2 2357.04  120.46
   0  -4  -2 2318.20  121.86
   0   4   2 2282.78  120.50
   0   4   2 2077.56  114.58
  -4   0   2 2357.26  111.53
  -4   0   2 2275.33  111.57
   4  -4   2 2318.45  124.22
   0   4   2 2274.41  127.39
  -4   5  -2  125.01    6.56
  -1  -4  -2  109.18    6.74
  -1  -4  -2  125.13    6.52
  -1  -4  -2  108.72    5.60
   5  -1  -2  108.83    6.08
   5  -1  -2  114.68    6.31
   5  -1  -2  108.02    6.54
  -4   5  -2  118.78    6.51
   1   4   2  113.48    6.52
   1   4   2  111.52    6.23
   4  -5   2  109.22    6.35
   4  -5   2  107.58    6.29
  -5   1   2  110.67    5.94
  -5   1   2  114.44    6.47
  -4   6  -2 1521.41   64.52
   6  -2  -2 1621.79   79.44
  -4   6  -2 1731.92   70.84
  -2  -4  -2 1721.39   78.40
  -2  -4  -2 1507.18   69.26
   6  -2  -2 1393.58   67.81
  -4   6  -2 1473.01   60.83
   6  -2  -2 1532.98   58.91
   6  -2  -2 1524.54   58.08
  -4   6  -2 1480.36   61.74
  -4   6  -2 1477.59   60.81
  -4   6  -2 1681.98   75.95
  -2  -4  -2 1390.71   60.56
  -2  -4  -2 1680.07   73.96
   6  -2  -2 1440.44   63.95
  -2  -4  -2 1660.07   70.36
   6  -2  -2 1480.50   54.60
  -4   6  -2 1536.72   57.89
   6  -2  -2 1491.73   65.90
  -4   6  -2 1597.96   60.22
  -4   6  -2 1453.84   54.75
  -4   6  -2 1514.34   64.07
  -4   6  -2 1415.70   59.09
   6  -2  -2 1758.81   75.19
  -2  -4  -2 1554.33   62.96
  -2  -4  -2 1496.10   58.76
  -2  -4  -2 1463.92   61.79
   6  -2  -2 1644.71   77.99
   6  -2  -2 1486.52   62.62
  -6   2   2 1660.38   75.86
   4  -6   2 1772.23   73.74
  -6   2   2 1596.47   70.52
   2   4   2 1493.00   65.52
   4  -6   2 1645.21   78.12
   2   4   2 1628.40   79.32
   2   4   2 1450.17   55.85
   2   4   2 1664.33   78.64
  -6   2   2 1447.05   60.34
  -3  -4  -2 1440.75   59.26
  -4   7  -2 1509.29   61.16
  -3  -4  -2 1526.11   60.98
  -4   7  -2 1442.72   62.83
   7  -3  -2 1498.65   54.09
  -3  -4  -2 1547.39   60.88
  -3  -4  -2 1675.93   77.09
   7  -3  -2 1529.43   54.29
  -3  -4  -2 1636.21   72.94
   7  -3  -2 1485.68   63.02
  -4   7  -2 1494.19   57.86
   7  -3  -2 1530.56   57.89
  -3  -4  -2 1430.83   60.87
  -4   7  -2 1501.30   58.98
   7  -3  -2 1483.19   57.09
  -3  -4  -2 1430.06   62.28
  -3  -4  -2 1530.07   57.94
  -3  -4  -2 1438.92   59.71
   7  -3  -2 1538.59   62.98
  -4   7  -2 1530.81   59.02
  -4   7  -2 1442.57   62.27
   7  -3  -2 1443.13   61.38
  -3  -4  -2 1551.35   69.34
  -4   7  -2 1456.05   58.08
  -3  -4  -2 1493.06   63.03
  -4   7  -2 1508.13   61.02
   7  -3  -2 1663.76   73.88
  -4   7  -2 1682.57   74.87
   7  -3  -2 1478.08   64.92
  -4   7  -2 1599.77   69.63
   7  -3  -2 1485.76   68.42
  -4   7  -2 1486.20   59.63
   7  -3  -2 1618.17   76.83
  -4   7  -2 1491.81   54.37
   7  -3  -2 1579.53   78.25
   4  -7   2 1630.42   72.58
  -7   3   2 1645.33   69.49
   4  -7   2 1421.76   61.53
   3   4   2 1413.66   54.85
   3   4   2 1766.79   78.13
   3   4   2 1658.73   73.78
  -7   3   2 1659.41   74.71
   4  -7   2 1416.05   61.04
   4  -7   2 1737.76   76.90
   3   4   2 1478.73   68.48
   3   4   2 1474.17   64.86
  -7   3   2 1461.05   60.87
  -7   3   2 1482.39   57.94
  -7   3   2 1453.30   59.42
   8  -4  -2  152.30    8.73
  -4  -4  -2  159.50    6.48
   8  -4  -2  156.47    6.23
  -4   8  -2  166.11    6.42
  -4   8  -2  151.93    6.12
  -4   8  -2  161.14    9.12
   8  -4  -2  150.01    8.30
   8  -4  -2  156.01    5.75
   8  -4  -2  164.04    6.53
   8  -4  -2  148.22    6.85
   8  -4  -2  149.02    5.86
  -4  -4  -2  147.07    6.02
  -4  -4  -2  142.20    6.46
  -4   8  -2  161.48    5.82
  -4   8  -2  155.19    6.10
  -4   8  -2  158.06    5.94
  -4  -4  -2  148.56    8.09
  -4  -4  -2  151.79    6.27
  -4  -4  -2  161.86    6.18
   8  -4  -2  156.04    5.42
   8  -4  -2  154.32    6.37
  -4   8  -2  152.85    6.30
  -4  -4  -2  149.86    8.97
  -4  -4  -2  160.83    6.32
  -4   8  -2  156.30    8.41
  -4   8  -2  159.27    6.44
  -4   8  -2  163.21    5.92
  -4   8  -2  155.34    5.48
  -4  -4  -2  143.21    6.37
   4  -8   2  157.76    8.70
   4   4   2  156.02    8.93
  -8   4   2  143.04    6.39
   4  -8   2  158.05    6.16
   4   4   2  146.50    5.51
   4   4   2  151.03    6.47
   4   4   2  148.91    8.34
  -8   4   2  151.28    5.86
  -8   4   2  147.99    6.09
   4  -8   2  162.34    8.59
  -8   4   2  156.39    8.93
   4   4   2  148.94    6.80
   4  -8   2  140.59    5.88
  -8   4   2  154.72    8.31
  -4   9  -2  36.631   1.856
  -4   9  -2  35.527   1.999
  -4   9  -2  37.938   1.817
  -4   9  -2  39.060   1.945
  -5  -4  -2  36.786   2.075
  -5  -4  -2  34.709   2.180
  -4   9  -2  37.917   1.851
   9  -5  -2  38.138   2.020
  -4   9  -2  38.009   1.981
  -4   9  -2  40.149   2.166
   9  -5  -2  33.134   1.645
   9  -5  -2  41.801   2.020
   9  -5  -2  36.997   1.889
  -5  -4  -2  33.640   4.023
  -4   9  -2  38.403   1.982
   9  -5  -2  38.919   1.976
   9  -5  -2  38.478   3.611
  -5  -4  -2  36.662   2.505
  -4   9  -2  37.829   3.690
   9  -5  -2  34.343   3.336
  -4   9  -2  38.765   2.022
  -5  -4  -2  39.728   2.156
   5   4   2  35.262   1.879
   5   4   2  36.179   2.054
   5   4   2  32.034   1.622
   4  -9   2  39.710   3.460
  -9   5   2  36.597   1.815
  -9   5   2  35.033   2.045
  -9   5   2  36.293   3.871
   5   4   2  35.521   1.915
   4  -9   2  35.036   1.846
   5   4   2  31.608   3.138
  -9   5   2  37.056   1.751
   4  -9   2  36.498   1.811
   5   4   2  35.655   3.336
   8  -5  -2  127.50    4.91
  -5  -3  -2  126.37    5.38
   8  -5  -2  127.53    5.48
  -3   8  -2  130.02    4.87
  -3   8  -2  128.51    5.12
  -3   8  -2  137.50    5.13
  -5  -3  -2  128.69    5.20
   8  -5  -2  132.73    5.72
  -3   8  -2  127.65    5.39
  -5  -3  -2  122.72    5.41
   8  -5  -2  126.31    5.33
  -3   8  -2  134.01    4.99
   8  -5  -2  126.63    5.36
  -3   8  -2  130.55    5.33
  -3   8  -2  133.50    7.77
  -3   8  -2  130.73    5.29
   8  -5  -2  128.48    7.96
  -5  -3  -2  124.91    5.44
  -5  -3  -2  115.18    5.38
   8  -5  -2  126.76    5.18
   8  -5  -2  135.22    4.83
   8  -5  -2  122.94    7.57
  -5  -3  -2  123.73    5.07
  -3   8  -2  130.37    4.98
  -5  -3  -2  124.74    5.28
  -5  -3  -2  121.73    7.19
  -3   8  -2  128.67    7.12
  -5  -3  -2  125.97    7.79
  -3   8  -2  124.73    4.61
  -3   8  -2  131.72    7.16
  -8   5   2  126.46    4.54
   5   3   2  126.63    5.68
   3  -8   2  124.52    4.90
   3  -8   2  131.92    7.37
   5   3   2  133.81    7.62
   3  -8   2  119.74    5.15
   5   3   2  123.32    5.38
  -8   5   2  126.75    7.61
   5   3   2  124.67    7.11
  -8   5   2  115.52    5.17
  -8   5   2  127.78    4.91
  -5  -2  -2  147.16    7.87
  -2   7  -2  148.09    5.43
  -2   7  -2  167.20    7.96
   7  -5  -2  139.03    5.47
   7  -5  -2  132.71    5.13
  -2   7  -2  144.85    5.98
  -5  -2  -2  139.64    5.74
  -2   7  -2  146.33    5.84
   7  -5  -2  146.22    8.28
   7  -5  -2  143.19    5.75
  -2   7  -2  155.35    5.15
   7  -5  -2  141.67    6.04
  -2   7  -2  145.59    5.71
   7  -5  -2  147.71    5.34
  -2   7  -2  148.26    5.94
  -2   7  -2  160.99    7.83
   7  -5  -2  130.83    5.73
  -2   7  -2  147.48    5.51
  -2   7  -2  140.02    5.52
  -5  -2  -2  148.69    5.94
  -5  -2  -2  131.99    5.96
  -5  -2  -2  140.21    5.57
  -2   7  -2  155.29    8.37
  -5  -2  -2  147.46    8.32
   7  -5  -2  135.93    6.34
  -2   7  -2  142.50    5.10
  -5  -2  -2  139.05    6.04
  -5  -2  -2  144.49    5.74
  -5  -2  -2  136.31    5.99
   7  -5  -2  140.52    5.96
  -2   7  -2  137.99    5.67
  -5  -2  -2  125.46    5.80
  -5  -2  -2  145.26    6.06
   7  -5  -2  147.55    8.56
   7  -5  -2  139.03    5.90
  -7   5   2  140.05    5.04
   5   2   2  134.47    6.29
   5   2   2  140.02    8.11
   5   2   2  142.46    7.61
  -7   5   2  143.21    5.46
  -7   5   2  144.55    7.84
   5   2   2  147.91    8.28
  -7   5   2  151.65    8.25
   5   2   2  136.66    5.97
   2  -7   2  157.64    8.03
   2  -7   2  138.01    5.47
  -1   6  -2  399.62   13.75
  -1   6  -2  390.49   14.84
   6  -5  -2  398.55   21.28
   6  -5  -2  428.93   14.61
  -5  -1  -2  389.52   16.07
  -5  -1  -2  398.93   19.11
  -1   6  -2  422.48   15.41
  -1   6  -2  399.86   15.41
   6  -5  -2  369.34   16.49
  -1   6  -2  407.81   20.06
  -5  -1  -2  404.79   16.49
   6  -5  -2  386.71   16.08
  -1   6  -2  405.50   16.01
  -1   6  -2  407.76   16.17
  -5  -1  -2  412.47   15.46
   6  -5  -2  377.26   15.71
  -1   6  -2  388.18   14.64
  -5  -1  -2  383.79   16.07
  -5  -1  -2  417.76   20.16
  -1   6  -2  440.71   20.70
   6  -5  -2  392.50   15.70
   6  -5  -2  387.07   14.98
  -5  -1  -2  375.37   16.15
  -1   6  -2  380.73   14.11
  -1   6  -2  394.43   15.01
   6  -5  -2  408.45   16.28
  -1   6  -2  388.30   15.88
  -5  -1  -2  406.16   15.71
   6  -5  -2  433.78   20.99
  -5  -1  -2  402.59   15.94
   5   1   2  378.83   17.33
   5   1   2  399.33   19.73
   1  -6   2  420.39   19.76
  -6   5   2  395.11   14.80
   5   1   2  410.96   21.18
  -6   5   2  406.72   13.74
   5   1   2  408.89   20.87
  -6   5   2  449.17   20.57
  -6   5   2  438.04   20.09
  -5   0  -2  796.55   34.84
  -5   0  -2  712.55   30.02
   0   5  -2  785.98   37.41
  -5   0  -2  677.17   29.63
   0   5  -2  707.75   27.99
   5  -5  -2  694.34   30.80
   5  -5  -2  810.98   38.45
   5  -5  -2  802.42   39.04
  -5   0  -2  707.38   29.31
   0   5  -2  707.76   29.60
   0   5  -2  718.52   28.71
   0   5  -2  755.67   36.79
   5  -5  -2  741.20   27.25
  -5   0  -2  799.56   36.48
  -5   5   2  766.07   36.77
   0  -5   2  787.96   34.76
   5   0   2  765.27   38.85
   5   0   2  808.32   38.38
   0  -5   2  786.77   36.09
  -5   5   2  795.42   37.26
  -5   1  -2 3187.56  156.31
   4  -5  -2 3224.22  156.98
   1   4  -2 3143.80  165.11
   4  -5  -2 3332.48  175.49
   4  -5  -2 3326.25  173.60
  -5   1  -2 3331.53  166.07
   1   4  -2 3531.92  175.22
   1   4  -2 3130.81  169.75
  -1  -4   2 3222.25  153.64
  -4   5   2 3132.56  166.51
   5  -1   2 3233.36  176.98
  -4   5   2 3317.66  169.01
   5  -1   2 3443.04  177.24
  -1  -4   2 3293.17  161.40
   2   3  -2  436.65   23.47
   2   3  -2  463.68   22.85
  -5   2  -2  435.09   22.39
  -5   2  -2  470.49   21.37
   3  -5  -2  456.32   23.51
   3  -5  -2  461.12   21.89
  -5   2  -2  494.06   22.32
   2   3  -2  460.20   22.54
  -2  -3   2  441.20   21.86
   5  -2   2  469.23   23.43
  -2  -3   2  468.44   21.26
  -3   5   2  466.51   22.48
   5  -2   2  435.28   23.53
  -3   5   2  429.77   22.56
   2  -5  -2 4475.95  242.57
   2  -5  -2 4320.45  221.85
   3   2  -2 4530.64  234.33
   3   2  -2 4644.70  236.08
  -5   3  -2 4657.92  230.36
  -5   3  -2 4544.93  222.75
  -5   3  -2 4465.92  221.17
   3   2  -2 4725.53  240.88
  -3  -2   2 4269.26  220.42
  -2   5   2 4626.13  229.55
  -3  -2   2 4621.46  218.48
  -2   5   2 4294.27  229.92
   5  -3   2 4454.68  236.96
   5  -3   2 4699.81  239.55
  -5   4  -2 1074.02   49.32
  -5   4  -2 1072.85   52.64
   1  -5  -2 1127.82   54.60
   4   1  -2 1033.00   55.10
   4   1  -2 1138.85   52.76
   4   1  -2 1126.84   52.30
   1  -5  -2 1110.62   55.13
   1  -5  -2 1060.45   51.21
  -5   4  -2 1130.15   51.33
  -4  -1   2 1027.10   50.82
   5  -4   2  928.29   54.75
  -1   5   2 1049.68   52.41
  -4  -1   2 1098.13   49.15
   5  -4   2 1097.20   54.35
  -1   5   2 1123.04   52.19
   0  -5  -2  98.325   5.842
   5   0  -2  93.551   4.503
   5   0  -2  103.12    5.89
  -5   5  -2  111.21    5.97
   5   0  -2  100.82    3.99
  -5   5  -2  88.671   4.069
   5   0  -2  99.797   3.834
  -5   5  -2  99.521   6.006
  -5   5  -2  104.30    4.10
   0  -5  -2  98.743   4.227
   0  -5  -2  93.065   3.979
   5   0  -2  105.16    6.01
  -5   5  -2  94.765   3.869
  -5   5  -2  100.50    3.94
   0  -5  -2  103.54    6.29
   0   5   2  96.071   3.619
   5  -5   2  103.90    5.73
   0   5   2  107.03    5.71
  -5   0   2  100.08    5.52
  -5   0   2  100.95    5.89
   0   5   2  100.47    5.94
   5  -5   2  100.12    5.82
  -1  -5  -2  916.44   37.60
  -5   6  -2  952.74   36.91
   6  -1  -2  904.91   38.37
  -1  -5  -2  932.19   36.56
  -5   6  -2  916.32   34.36
  -1  -5  -2  875.62   34.93
  -5   6  -2 1038.98   46.45
  -5   6  -2  890.50   34.47
   6  -1  -2  852.82   38.46
  -1  -5  -2  914.46   40.99
   6  -1  -2 1029.28   48.52
  -5   6  -2  899.82   32.75
   6  -1  -2  920.73   32.86
   6  -1  -2 1034.18   45.91
   6  -1  -2  886.77   32.20
  -1  -5  -2  950.07   45.18
   6  -1  -2 1021.14   39.28
  -5   6  -2  905.12   36.31
  -5   6  -2  930.04   35.76
  -5   6  -2  885.29   38.12
  -5   6  -2  865.27   36.52
  -5   6  -2  941.80   37.57
  -1  -5  -2  897.80   35.79
   6  -1  -2  888.38   37.65
   6  -1  -2  928.25   35.86
  -1  -5  -2 1003.21   47.87
   6  -1  -2  963.31   34.25
  -5   6  -2 1007.18   43.38
   6  -1  -2  914.16   40.83
  -1  -5  -2  857.51   37.22
  -5   6  -2  933.78   35.82
  -6   1   2 1018.45   43.18
   5  -6   2 1024.89   47.69
   1   5   2 1050.73   45.80
  -6   1   2  946.18   35.77
  -6   1   2 1015.38   46.34
   1   5   2 1052.96   48.38
   5  -6   2 1008.57   45.01
   1   5   2  869.44   39.78
   1   5   2  877.95   34.14
  -6   1   2  887.89   37.52
  -2  -5  -2  616.72   25.34
   7  -2  -2  662.66   23.57
   7  -2  -2  606.94   28.07
  -2  -5  -2  641.25   25.96
   7  -2  -2  656.21   25.98
   7  -2  -2  640.54   22.81
  -5   7  -2  684.83   30.46
  -2  -5  -2  617.06   26.31
  -2  -5  -2  657.45   25.92
  -5   7  -2  641.72   25.62
  -5   7  -2  635.21   24.20
   7  -2  -2  627.39   26.65
  -2  -5  -2  676.39   33.55
  -2  -5  -2  607.89   25.65
   7  -2  -2  654.70   22.14
  -5   7  -2  678.28   24.26
  -2  -5  -2  609.65   24.30
  -5   7  -2  680.61   23.62
  -5   7  -2  645.00   26.11
  -5   7  -2  680.97   23.98
   7  -2  -2  711.49   34.11
   7  -2  -2  648.52   24.20
  -2  -5  -2  587.16   24.88
  -5   7  -2  670.86   24.91
  -5   7  -2  658.32   22.18
  -2  -5  -2  657.05   31.89
  -2  -5  -2  625.76   25.41
  -5   7  -2  658.45   25.86
   7  -2  -2  684.48   32.13
  -5   7  -2  673.21   32.64
  -5   7  -2  649.22   24.85
   7  -2  -2  661.75   26.66
   7  -2  -2  650.91   26.00
   2   5   2  679.04   33.81
   5  -7   2  626.18   26.26
   2   5   2  653.93   28.04
   5  -7   2  635.20   25.34
   2   5   2  616.98   22.79
  -7   2   2  692.72   30.35
   2   5   2  685.73   32.02
  -7   2   2  685.33   32.54
   5  -7   2  712.33   33.41
   5  -7   2  658.95   31.56
  -7   2   2  636.22   24.86
  -7   2   2  615.98   26.06
   2   5   2  663.67   26.62
  -5   8  -2  230.66    9.42
   8  -3  -2  236.28    9.12
   8  -3  -2  240.55   10.08
   8  -3  -2  235.56   10.64
  -5   8  -2  251.83    9.17
  -5   8  -2  246.17    9.49
  -3  -5  -2  234.62    9.26
   8  -3  -2  252.52   13.65
   8  -3  -2  245.60   10.08
  -5   8  -2  231.77   13.19
  -5   8  -2  244.28    8.46
  -5   8  -2  245.59    9.85
  -3  -5  -2  254.53    9.81
  -5   8  -2  248.92   12.32
  -3  -5  -2  236.16    9.93
  -3  -5  -2  230.38    9.57
   8  -3  -2  246.39    9.86
   8  -3  -2  247.16    9.64
   8  -3  -2  241.28    8.91
  -5   8  -2  250.85    9.13
  -3  -5  -2  249.52    9.79
   8  -3  -2  234.87   12.63
  -3  -5  -2  242.01   13.11
  -5   8  -2  244.02    9.72
   8  -3  -2  241.05    8.38
  -3  -5  -2  244.96    9.52
  -5   8  -2  239.44    9.95
  -5   8  -2  235.54    9.01
  -8   3   2  245.00   13.03
   3   5   2  249.53   12.66
   5  -8   2  235.50   13.12
   3   5   2  262.06   13.36
  -8   3   2  236.70    9.91
   3   5   2  241.64    8.61
   3   5   2  242.03   10.08
   3   5   2  251.07   10.58
  -8   3   2  231.57   12.12
  -8   3   2  246.30    9.12
   5  -8   2  230.40    9.90
   5  -8   2  248.39    9.61
  -8   3   2  236.95    9.49
   5  -8   2  252.95   12.76
   9  -4  -2  548.55   20.53
  -4  -5  -2  505.84   19.23
   9  -4  -2  509.30   18.11
  -5   9  -2  513.68   19.91
   9  -4  -2  477.16   26.63
  -4  -5  -2  499.16   18.71
  -5   9  -2  510.70   18.47
   9  -4  -2  493.41   19.99
  -5   9  -2  490.87   18.21
  -4  -5  -2  532.88   19.48
  -5   9  -2  485.40   25.59
  -5   9  -2  508.76   19.15
  -5   9  -2  482.80   20.06
  -5   9  -2  518.30   19.14
   9  -4  -2  518.99   19.53
  -4  -5  -2  500.72   20.02
  -5   9  -2  524.89   17.08
   9  -4  -2  486.72   21.58
  -5   9  -2  526.73   18.64
  -4  -5  -2  492.48   19.79
  -5   9  -2  500.48   19.71
  -5   9  -2  468.70   23.65
  -4  -5  -2  479.00   25.20
   4   5   2  517.69   17.52
   4   5   2  475.87   24.87
   4   5   2  555.87   20.49
   4   5   2  504.92   21.56
   5  -9   2  472.29   25.85
  -9   4   2  473.75   23.74
   4   5   2  469.46   26.22
   5  -9   2  519.43   18.64
  -9   4   2  470.87   20.06
   5  -9   2  461.85   20.16
  -9   4   2  512.07   18.44
   4   5   2  465.47   19.93
  -9   4   2  495.05   17.05
  -9   4   2  507.63   19.16
  -9   4   2  486.79   25.46
   5  -9   2  482.18   19.49
   5  -9   2  486.95   24.64
  10  -5  -2  106.02    7.31
  -5  -5  -2  109.09    7.42
  -5  10  -2  109.57    4.70
  -5  10  -2  116.19    4.48
  -5  10  -2  115.11    4.13
  -5  10  -2  117.01    4.39
  -5  10  -2  111.24    4.43
  -5  10  -2  110.88    7.26
  -5  10  -2  119.59    4.65
  -5  -5  -2  120.68    4.91
  10  -5  -2  117.75    4.73
  -5  10  -2  108.75    4.59
  -5  -5  -2  105.41    5.05
  10  -5  -2  119.00    4.96
  -5  -5  -2  118.27    4.77
  10  -5  -2  112.97    4.76
   5   5   2  109.55    4.55
   5 -10   2  119.38    4.69
 -10   5   2  101.97    6.90
 -10   5   2  107.00    4.83
   5   5   2  103.52    4.13
   5 -10   2  114.74    4.48
 -10   5   2  113.89    4.67
 -10   5   2  116.62    4.53
   5 -10   2  106.65    6.89
 -10   5   2  114.16    4.37
   5   5   2  97.048   6.816
   5   5   2  113.06    5.12
   5   5   2  112.58    4.86
   5   5   2  110.62    4.70
 -10   5   2  105.28    4.10
  -6  -5  -2  17.671   1.500
  11  -6  -2  18.593   1.582
  -5  11  -2  17.637   1.386
  11  -6  -2  17.891   1.464
  11  -6  -2  19.494   1.521
  -6  -5  -2  17.483   1.596
  -5  11  -2  17.268   1.352
  -6  -5  -2  17.701   1.536
  -5  11  -2  16.966   1.350
  -5  11  -2  16.727   1.291
  -5  11  -2  19.456   1.321
 -11   6   2  16.906   1.518
 -11   6   2  19.071   1.729
 -11   6   2  16.905   1.341
   6   5   2  17.131   1.494
 -11   6   2  16.667   1.266
   6   5   2  18.371   1.341
   5 -11   2  18.538   1.507
   6   5   2  15.728   1.174
   6   5   2  16.719   1.401
   5 -11   2  17.668   1.407
   5 -11   2  19.262   1.362
   5 -11   2  17.407   1.566
  -4  10  -2  199.62    7.75
  10  -6  -2  215.67    8.47
  -6  -4  -2  203.29    8.60
  -4  10  -2  207.23    8.34
  10  -6  -2  214.46    8.30
  -6  -4  -2  203.58    8.46
  -4  10  -2  214.49    7.28
  -4  10  -2  210.68    7.91
  -6  -4  -2  194.65   11.88
  -4  10  -2  194.73   11.84
  10  -6  -2  200.06    8.53
  10  -6  -2  215.54    8.71
  -6  -4  -2  218.61    8.29
  10  -6  -2  178.88   11.96
  -4  10  -2  205.18    7.83
   6   4   2  195.13   11.69
   6   4   2  197.14    8.16
 -10   6   2  206.27    7.83
   4 -10   2  217.06    7.89
 -10   6   2  195.88    8.14
 -10   6   2  200.87   11.61
   4 -10   2  199.51   11.19
   4 -10   2  210.85    8.44
   6   4   2  221.48    8.39
   6   4   2  218.65    9.12
   6   4   2  194.13    8.62
 -10   6   2  209.38    7.23
 -10   6   2  206.69    7.67
   9  -6  -2  314.36   11.93
  -6  -3  -2  330.92   12.95
  -3   9  -2  323.70   12.71
   9  -6  -2  317.32   17.24
  -3   9  -2  324.16   11.02
  -6  -3  -2  327.84   13.15
  -6  -3  -2  331.24   12.84
   9  -6  -2  326.30   12.59
  -3   9  -2  324.00   12.30
  -6  -3  -2  302.55   12.97
   9  -6  -2  329.56   13.23
  -3   9  -2  332.50   11.75
  -6  -3  -2  302.65   15.83
  -3   9  -2  327.53   12.00
  -3   9  -2  337.04   12.33
   9  -6  -2  312.28   13.00
  -3   9  -2  310.21   17.11
   9  -6  -2  328.81   12.88
  -3   9  -2  323.14   12.89
  -6  -3  -2  331.47   12.46
   9  -6  -2  292.30   17.53
  -3   9  -2  332.28   11.88
  -3   9  -2  316.15   11.24
  -6  -3  -2  310.16   16.95
  -9   6   2  318.38   11.89
   3  -9   2  306.47   15.62
   6   3   2  336.63   12.52
   6   3   2  297.85   17.22
   3  -9   2  310.10   11.98
  -9   6   2  300.61   16.77
  -9   6   2  304.18   12.30
   6   3   2  307.79   13.83
   3  -9   2  315.31   16.30
   6   3   2  316.95   12.81
  -9   6   2  325.05   10.97
  -9   6   2  314.75   11.68
   6   3   2  301.47   13.13
   3  -9   2  315.15   12.78
  -2   8  -2  266.56   10.14
  -6  -2  -2  248.29   10.34
  -2   8  -2  256.12    9.55
  -6  -2  -2  252.87    9.92
  -6  -2  -2  258.11   10.47
  -2   8  -2  254.91    9.80
  -6  -2  -2  253.37   10.32
  -2   8  -2  260.05    8.78
  -6  -2  -2  249.83   10.19
   8  -6  -2  261.23   10.37
   8  -6  -2  253.08    9.49
  -6  -2  -2  230.53    9.82
  -6  -2  -2  243.54   12.90
   8  -6  -2  249.82    9.99
  -2   8  -2  243.85   13.79
  -2   8  -2  256.17    8.95
  -2   8  -2  252.78   10.27
  -6  -2  -2  249.95   13.59
   8  -6  -2  249.68   13.87
   8  -6  -2  247.94   10.23
  -2   8  -2  251.11   13.20
   8  -6  -2  260.30   14.13
  -2   8  -2  264.11    9.85
  -2   8  -2  256.98    9.36
   8  -6  -2  256.26   10.50
   8  -6  -2  258.59   10.02
  -2   8  -2  256.13    9.45
   2  -8   2  245.11    9.51
  -8   6   2  251.89    8.76
  -8   6   2  244.97    9.45
   6   2   2  230.86   10.42
   6   2   2  259.86   10.21
   6   2   2  256.38   10.99
  -8   6   2  244.72    9.29
  -8   6   2  251.14   13.64
   2  -8   2  253.45   12.69
   6   2   2  257.31   13.98
   2  -8   2  240.57   13.05
   7  -6  -2  797.07   38.97
  -6  -1  -2  777.19   35.40
  -1   7  -2  726.56   27.51
  -6  -1  -2  699.78   30.59
  -1   7  -2  770.80   29.85
  -6  -1  -2  766.34   29.90
  -1   7  -2  730.78   26.55
   7  -6  -2  766.17   39.47
   7  -6  -2  783.58   30.63
  -6  -1  -2  751.01   28.99
  -1   7  -2  738.51   25.81
  -6  -1  -2  768.98   37.03
  -1   7  -2  729.05   30.34
   7  -6  -2  770.80   28.18
  -1   7  -2  768.98   31.00
   7  -6  -2  758.65   29.56
   7  -6  -2  727.89   31.71
  -6  -1  -2  736.99   28.95
  -6  -1  -2  735.39   28.24
  -1   7  -2  745.66   29.85
   7  -6  -2  779.77   29.54
  -1   7  -2  780.63   27.87
  -6  -1  -2  748.31   30.39
  -1   7  -2  791.58   37.99
  -1   7  -2  792.95   28.94
   7  -6  -2  761.66   30.27
  -6  -1  -2  775.28   30.17
  -1   7  -2  837.79   37.36
  -6  -1  -2  723.56   31.62
  -1   7  -2  753.16   29.15
   7  -6  -2  732.74   26.52
  -7   6   2  728.70   27.85
   1  -7   2  736.19   28.18
  -7   6   2  774.10   37.09
   6   1   2  748.88   38.64
  -7   6   2  788.98   25.81
  -7   6   2  741.01   37.75
   6   1   2  753.71   33.10
   1  -7   2  793.10   35.21
  -7   6   2  750.24   27.48
   6   1   2  761.21   31.22
   1  -7   2  771.11   36.60
   6   1   2  803.29   39.40
   0   6  -2  623.20   25.07
  -6   0  -2  626.40   29.30
   0   6  -2  604.53   23.30
   0   6  -2  649.30   25.62
   6  -6  -2  651.70   32.27
   6  -6  -2  632.71   25.30
  -6   0  -2  588.25   24.90
  -6   0  -2  590.72   23.92
   6  -6  -2  599.53   25.58
   0   6  -2  643.71   23.91
  -6   0  -2  608.88   23.95
   6  -6  -2  689.85   32.80
   6  -6  -2  614.75   25.64
  -6   0  -2  640.29   30.67
   0   6  -2  612.84   21.32
  -6   0  -2  596.64   25.10
   6  -6  -2  583.96   24.99
   0   6  -2  670.63   31.46
   6  -6  -2  645.99   23.80
   0   6  -2  668.49   24.67
   0   6  -2  636.96   23.03
   6  -6  -2  636.49   24.40
   0   6  -2  624.27   23.91
   6  -6  -2  611.97   21.90
  -6   0  -2  609.20   24.39
   0   6  -2  632.27   22.72
  -6   0  -2  610.94   23.32
  -6   0  -2  615.18   25.28
  -6   0  -2  621.03   24.69
  -6   0  -2  630.02   25.64
   0   6  -2  616.96   21.94
   6  -6  -2  625.30   24.41
   0   6  -2  682.29   31.01
   0  -6   2  646.75   30.29
   6   0   2  601.96   24.96
  -6   6   2  646.24   30.75
  -6   6   2  593.37   22.99
  -6   6   2  595.38   22.68
  -6   6   2  631.15   31.26
  -6   6   2  617.42   21.30
   6   0   2  655.13   32.06
   0  -6   2  699.20   29.32
   6   0   2  574.25   26.93
   6   0   2  661.12   32.60
   1   5  -2 2500.63  104.02
   5  -6  -2 2693.97  129.36
  -6   1  -2 2421.01   97.05
   1   5  -2 2385.13   96.29
   1   5  -2 2323.10   85.20
   1   5  -2 2452.71   97.12
   5  -6  -2 2296.42  103.78
   5  -6  -2 2523.40   94.51
   5  -6  -2 2592.11  123.72
   1   5  -2 2452.44   93.34
  -6   1  -2 2559.74  103.36
   5  -6  -2 2431.08   98.23
  -6   1  -2 2478.68   98.26
   1   5  -2 2342.42   88.96
   5  -6  -2 2446.80  102.21
  -6   1  -2 2299.04  100.01
  -6   1  -2 2342.03   99.57
  -6   1  -2 2749.57  116.60
   1   5  -2 2407.30   92.32
  -6   1  -2 2648.28  111.71
  -6   1  -2 2412.22  102.03
   5  -6  -2 2380.94   93.23
   1   5  -2 2676.87  129.80
   1   5  -2 2539.59  119.83
   5  -6  -2 2375.55   98.26
   1   5  -2 2353.68   94.45
   1   5  -2 2377.71  101.37
   5  -6  -2 2505.77   88.55
  -6   1  -2 2298.84  101.32
   1   5  -2 2501.65  100.68
  -6   1  -2 2383.96   96.60
  -5   6   2 2209.12   85.39
   6  -1   2 2360.35  100.47
   6  -1   2 2728.74  139.41
  -1  -5   2 2704.20  116.25
  -5   6   2 2546.73  122.01
  -1  -5   2 2600.19  111.54
  -1  -5   2 2347.50   99.00
  -5   6   2 2386.01   91.37
  -5   6   2 2749.20  124.06
   6  -1   2 2489.48  131.78
  -6   2  -2 1514.61   65.61
   2   4  -2 1729.68   74.70
  -6   2  -2 1678.48   70.38
   2   4  -2 1653.61   78.53
   2   4  -2 1521.88   59.40
  -6   2  -2 1417.78   63.60
   4  -6  -2 1578.37   62.71
   2   4  -2 1464.79   55.30
   2   4  -2 1398.63   65.01
   2   4  -2 1557.28   64.53
   2   4  -2 1484.82   57.63
   2   4  -2 1531.08   63.82
  -6   2  -2 1485.35   58.67
  -6   2  -2 1463.21   62.22
   4  -6  -2 1449.02   63.97
  -6   2  -2 1696.16   73.41
  -6   2  -2 1502.81   61.43
   4  -6  -2 1440.65   58.46
   2   4  -2 1467.74   58.26
  -6   2  -2 1383.21   59.88
   2   4  -2 1719.30   75.48
   2   4  -2 1475.08   60.99
   2   4  -2 1477.51   54.08
   4  -6  -2 1482.32   55.70
   4  -6  -2 1675.96   78.88
   4  -6  -2 1746.80   77.96
   4  -6  -2 1421.74   63.32
   4  -6  -2 1661.26   72.94
  -6   2  -2 1439.34   64.36
  -4   6   2 1429.15   57.81
  -4   6   2 1624.09   75.25
   6  -2   2 1648.35   78.71
   6  -2   2 1442.04   61.92
   6  -2   2 1598.92   77.69
  -2  -4   2 1722.38   70.30
  -2  -4   2 1608.85   72.99
  -6   3  -2  114.52    6.30
   3   3  -2  120.33    6.67
   3   3  -2  113.87    4.58
  -6   3  -2  112.19    4.64
  -6   3  -2  120.99    6.53
   3   3  -2  109.94    4.44
   3  -6  -2  112.11    4.42
   3   3  -2  111.52    4.36
   3   3  -2  107.94    4.17
   3   3  -2  104.67    5.10
   3  -6  -2  120.56    6.98
   3   3  -2  118.78    6.58
  -6   3  -2  111.22    4.62
   3   3  -2  117.52    6.60
   3   3  -2  107.78    4.83
   3  -6  -2  110.73    4.13
  -6   3  -2  107.07    4.76
   3  -6  -2  120.78    6.78
  -6   3  -2  117.36    6.57
  -6   3  -2  120.59    4.81
   3  -6  -2  112.57    6.28
   3   3  -2  116.68    4.81
  -6   3  -2  114.00    4.85
   3  -6  -2  107.05    4.84
  -6   3  -2  110.19    4.82
   3   3  -2  115.03    4.70
   6  -3   2  119.50    6.53
  -3   6   2  120.11    6.54
   6  -3   2  119.48    6.72
  -3  -3   2  119.25    6.20
  -3   6   2  108.78    4.39
  -3   6   2  119.78    6.49
  -3  -3   2  124.10    6.33
  -6   4  -2  440.54   17.65
  -6   4  -2  434.60   17.12
   4   2  -2  458.14   22.31
   4   2  -2  425.87   18.31
   2  -6  -2  433.58   16.68
  -6   4  -2  423.34   17.97
   2  -6  -2  468.14   21.91
   2  -6  -2  404.92   18.08
   4   2  -2  455.24   17.10
   4   2  -2  429.74   19.28
  -6   4  -2  428.43   16.46
  -6   4  -2  450.98   16.67
   2  -6  -2  453.61   15.67
   2  -6  -2  453.22   23.34
  -6   4  -2  464.34   21.25
  -6   4  -2  478.66   22.39
   4   2  -2  484.36   23.40
  -6   4  -2  458.54   17.45
   4   2  -2  453.11   22.51
   4   2  -2  441.06   17.93
  -6   4  -2  449.77   18.08
  -6   4  -2  459.22   21.93
   4   2  -2  448.57   16.44
   4   2  -2  438.59   15.69
   2  -6  -2  452.32   18.30
   2  -6  -2  439.89   17.47
  -2   6   2  404.90   16.62
  -4  -2   2  470.54   21.04
  -4  -2   2  433.81   21.50
  -2   6   2  427.66   22.23
   6  -4   2  479.08   23.13
  -2   6   2  473.72   22.21
   6  -4   2  452.75   23.08
   5   1  -2  232.86    9.71
   5   1  -2  228.42    9.48
  -6   5  -2  243.87    9.40
   1  -6  -2  225.60    9.58
   5   1  -2  245.09    9.34
  -6   5  -2  250.80    9.11
  -6   5  -2  236.51    8.32
   5   1  -2  232.66   10.52
   5   1  -2  255.63   12.67
   5   1  -2  249.20    8.98
   5   1  -2  225.00    9.09
  -6   5  -2  227.91    9.53
  -6   5  -2  232.26    9.65
   5   1  -2  240.87   10.02
   1  -6  -2  246.92    9.89
   1  -6  -2  226.61    9.33
   5   1  -2  249.30    9.80
  -6   5  -2  262.43   12.74
   1  -6  -2  248.72    9.97
  -6   5  -2  231.74    9.00
   5   1  -2  231.77    8.83
  -6   5  -2  240.25    9.87
   1  -6  -2  254.66   12.45
  -6   5  -2  245.67    9.85
   1  -6  -2  230.97   10.49
  -6   5  -2  258.71   12.16
   1  -6  -2  227.94    9.72
   1  -6  -2  248.81   13.17
  -6   5  -2  263.72   12.43
   5   1  -2  243.92   13.15
  -6   5  -2  234.97    9.33
   5   1  -2  233.97    8.31
   1  -6  -2  234.42    9.15
  -6   5  -2  249.37    9.72
   5   1  -2  230.77    8.57
  -5  -1   2  261.36   11.98
  -1   6   2  253.25   13.05
  -1   6   2  268.43   12.58
  -5  -1   2  266.03   12.89
   6  -5   2  238.19    9.93
  -1   6   2  235.79    8.55
  -1   6   2  241.84   12.33
   6  -5   2  241.17   12.91
  -1   6   2  232.03    9.07
  -6   6  -2  20.828   1.686
   0  -6  -2  16.933   1.328
  -6   6  -2  20.673   1.262
   6   0  -2  20.869   1.209
  -6   6  -2  17.861   1.362
  -6   6  -2  19.612   1.218
   6   0  -2  18.934   1.405
   0  -6  -2  19.730   1.453
   0  -6  -2  18.952   1.166
   6   0  -2  19.563   1.289
  -6   6  -2  17.061   1.445
   0  -6  -2  22.690   3.000
  -6   6  -2  19.708   1.641
   6   0  -2  19.998   1.278
   6   0  -2  22.453   2.466
   6   0  -2  21.327   1.180
   0  -6  -2  20.646   1.232
  -6   6  -2  20.163   1.238
   0  -6  -2  20.934   1.544
  -6   6  -2  21.805   1.442
   0  -6  -2  20.014   1.324
  -6   6  -2  23.070   2.897
  -6   6  -2  19.129   1.279
  -6   6  -2  19.911   1.312
   0  -6  -2  20.057   1.481
   6   0  -2  20.584   1.371
   6   0  -2  19.403   1.117
   6   0  -2  19.548   1.190
   6   0  -2  21.918   1.180
   0  -6  -2  20.533   2.464
   6   0  -2  22.684   2.688
  -6   6  -2  23.295   2.657
   0   6   2  20.010   1.342
  -6   0   2  21.460   2.506
   0   6   2  20.550   2.289
  -6   0   2  24.345   2.655
   6  -6   2  21.180   2.260
  -6   0   2  20.790   1.542
   6  -6   2  18.618   1.153
   0   6   2  19.270   1.148
   0   6   2  21.199   1.030
   0   6   2  18.092   2.216
   6  -6   2  21.205   2.348
  -1  -6  -2 2414.95  100.84
   7  -1  -2 2454.89   89.70
  -6   7  -2 2663.00  113.63
   7  -1  -2 2546.09  102.86
  -1  -6  -2 2344.32   98.23
  -1  -6  -2 2727.50  125.81
   7  -1  -2 2304.18  104.12
  -6   7  -2 2324.62  103.60
  -6   7  -2 2553.11   94.51
   7  -1  -2 2655.63   95.91
  -1  -6  -2 2343.25  100.95
   7  -1  -2 2419.48  104.97
  -6   7  -2 2770.72  121.93
  -6   7  -2 2503.73   98.86
   7  -1  -2 2486.34  112.15
  -6   7  -2 2402.65   96.08
  -6   7  -2 2519.60   88.60
  -6   7  -2 2418.65  101.31
   7  -1  -2 2473.61   93.51
  -6   7  -2 2436.67   97.92
   7  -1  -2 2696.02  127.66
  -1  -6  -2 2494.96   99.03
   7  -1  -2 2484.27  100.99
  -1  -6  -2 2376.07  100.03
   7  -1  -2 2483.82   87.84
  -1  -6  -2 2394.00  118.44
  -1  -6  -2 2406.52   96.50
   7  -1  -2 2467.22   93.92
  -6   7  -2 2503.76  102.88
  -6   7  -2 2691.14   97.31
  -1  -6  -2 2357.88  100.86
   7  -1  -2 2759.10  120.69
   1   6   2 2536.75   90.36
  -7   1   2 2627.54  113.41
   6  -7   2 2527.21  100.96
   1   6   2 2330.84   93.79
  -7   1   2 2383.36   97.76
  -7   1   2 2515.73  103.68
   6  -7   2 2306.67  125.49
   1   6   2 2514.13  105.51
  -7   1   2 2643.00  121.70
   1   6   2 2645.54  127.28
   1   6   2 2581.80  125.38
   6  -7   2 2442.51  103.78
   6  -7   2 2817.97  118.27
   8  -2  -2  481.98   17.75
  -2  -6  -2  473.39   19.70
  -2  -6  -2  512.07   25.45
  -6   8  -2  504.27   19.95
  -6   8  -2  516.86   19.42
  -6   8  -2  518.67   25.89
   8  -2  -2  487.67   20.74
  -2  -6  -2  512.05   20.23
   8  -2  -2  513.97   20.25
   8  -2  -2  499.48   26.91
  -6   8  -2  515.92   24.10
  -2  -6  -2  478.68   19.97
  -2  -6  -2  496.70   20.19
  -2  -6  -2  494.39   19.41
  -6   8  -2  508.24   18.41
  -6   8  -2  523.74   18.70
   8  -2  -2  522.49   19.78
  -6   8  -2  508.78   18.83
  -6   8  -2  513.18   20.14
   8  -2  -2  517.90   18.34
   8  -2  -2  491.03   25.24
  -2  -6  -2  504.36   18.95
  -6   8  -2  529.22   19.36
   8  -2  -2  530.68   17.25
  -6   8  -2  501.77   20.35
  -6   8  -2  510.45   17.28
   8  -2  -2  511.30   21.88
  -6   8  -2  512.78   18.92
  -2  -6  -2  500.76   19.80
   8  -2  -2  500.61   20.74
  -8   2   2  495.68   20.34
   6  -8   2  516.38   24.96
   6  -8   2  543.18   19.75
   6  -8   2  503.68   26.25
   2   6   2  509.49   20.72
   2   6   2  495.07   26.46
  -8   2   2  510.29   24.05
  -8   2   2  476.82   25.55
  -8   2   2  501.55   19.40
  -8   2   2  509.19   18.66
   2   6   2  491.15   21.81
   2   6   2  499.13   25.21
   2   6   2  514.96   17.74
   6  -8   2  489.36   20.44
  -6   9  -2  160.72    6.28
   9  -3  -2  157.83    7.06
  -3  -6  -2  176.11    6.50
  -6   9  -2  157.50    6.44
  -6   9  -2  166.42    6.07
  -6   9  -2  160.21    6.13
   9  -3  -2  152.88    5.89
  -6   9  -2  150.58    5.96
  -6   9  -2  152.00    6.62
  -6   9  -2  157.27    6.36
  -3  -6  -2  148.29    6.31
  -6   9  -2  158.82    8.69
  -3  -6  -2  149.41    6.23
   9  -3  -2  157.99    6.38
   9  -3  -2  159.75    6.67
  -3  -6  -2  162.34    6.74
  -3  -6  -2  163.11    6.60
  -6   9  -2  148.35    9.39
  -3  -6  -2  148.99    9.39
  -6   9  -2  167.64    6.58
   9  -3  -2  147.59    9.58
  -6   9  -2  165.07    5.67
   9  -3  -2  159.04    6.56
   6  -9   2  167.03    6.11
   6  -9   2  151.30    6.33
  -9   3   2  151.58    9.16
  -9   3   2  148.69    8.75
   3   6   2  158.97    7.01
   6  -9   2  145.20    9.08
   3   6   2  152.32    9.06
  -9   3   2  154.27    6.30
   3   6   2  155.26    6.67
  -9   3   2  163.52    6.63
   6  -9   2  157.82    6.57
  -9   3   2  159.02    6.09
   3   6   2  161.47    5.70
   3   6   2  154.78    8.81
   6  -9   2  155.16    8.81
  -6  10  -2  940.63   35.04
  10  -4  -2  924.90   39.57
  10  -4  -2  956.40   36.89
  -6  10  -2  905.20   46.04
  -4  -6  -2  960.45   36.22
  -6  10  -2  927.49   36.09
  -4  -6  -2  912.65   45.07
  10  -4  -2  877.27   48.04
  -4  -6  -2 1005.32   36.59
  -4  -6  -2  945.64   35.16
  -6  10  -2  921.28   34.14
  -6  10  -2  928.90   36.45
  -6  10  -2  949.33   34.60
  10  -4  -2  937.96   37.71
  -6  10  -2  882.21   35.01
  -4  -6  -2  936.67   34.23
  -6  10  -2  950.94   33.78
  -6  10  -2  871.85   36.73
  -6  10  -2  865.47   32.36
  10  -4  -2  909.03   38.66
   4   6   2  969.04   40.88
 -10   4   2  876.81   33.23
   6 -10   2  926.05   37.05
 -10   4   2  946.79   33.77
 -10   4   2  954.10   35.11
 -10   4   2  938.29   31.23
   4   6   2  877.80   45.11
   4   6   2  923.42   32.77
   4   6   2  877.48   37.52
   4   6   2  882.30   41.23
 -10   4   2  923.10   36.79
   4   6   2  849.05   47.41
   6 -10   2  878.74   44.34
 -10   4   2  884.25   42.74
   6 -10   2  945.98   34.17
 -10   4   2  888.24   45.74
   6 -10   2  969.91   35.77
  11  -5  -2  128.40    5.22
  -5  -6  -2  131.31    5.55
  -6  11  -2  128.74    4.95
  11  -5  -2  127.65    5.31
  -6  11  -2  132.84    4.62
  -5  -6  -2  117.25    5.38
  -6  11  -2  126.37    4.91
  -5  -6  -2  129.85    5.30
  11  -5  -2  125.87    5.45
  -6  11  -2  120.24    4.83
   5   6   2  136.25    5.42
 -11   5   2  119.45    4.79
   5   6   2  119.40    5.18
   6 -11   2  125.77    5.31
   6 -11   2  114.03    5.17
   6 -11   2  119.30    4.90
 -11   5   2  120.98    5.38
 -11   5   2  125.15    4.98
 -11   5   2  126.62    4.51
   5   6   2  122.77    4.60
   5   6   2  133.76    5.68
 -11   5   2  122.09    5.15
  -6  12  -2  446.04   14.95
  -6  -6  -2  432.25   17.32
  -6  12  -2  437.32   16.29
  12  -6  -2  435.79   17.94
  -6  -6  -2  449.95   17.52
  -6  -6  -2  446.66   16.83
  -6  12  -2  457.64   15.93
  12  -6  -2  435.28   17.48
  12  -6  -2  443.95   17.10
   6 -12   2  411.14   17.05
 -12   6   2  449.69   16.14
   6 -12   2  445.17   17.37
 -12   6   2  429.99   16.76
   6   6   2  440.08   18.86
   6 -12   2  431.53   16.68
 -12   6   2  435.10   14.90
   6 -12   2  429.03   16.31
   6   6   2  417.59   17.40
   6   6   2  404.71   17.90
  13  -7  -2  127.47    5.30
  -7  -6  -2  128.66    5.23
  13  -7  -2  115.26    5.13
  -6  13  -2  127.26    4.73
  -7  -6  -2  119.33    5.26
  -6  13  -2  124.79    4.43
  -6  13  -2  124.81    4.80
  13  -7  -2  132.62    5.06
  -7  -6  -2  134.23    5.09
   7   6   2  128.49    5.56
 -13   7   2  118.55    4.38
   6 -13   2  128.72    4.82
 -13   7   2  130.89    4.80
   7   6   2  111.60    5.24
   7   6   2  109.10    5.05
   6 -13   2  128.71    5.20
   6 -13   2  121.17    4.92
  -5  12  -2  39.905   1.902
  -5  12  -2  38.969   1.892
  12  -7  -2  39.920   2.096
  -7  -5  -2  43.886   2.391
  12  -7  -2  38.975   2.143
  -5  12  -2  42.347   1.969
  -7  -5  -2  36.912   2.455
  12  -7  -2  40.963   2.145
  -7  -5  -2  40.873   2.296
   7   5   2  37.929   1.960
   5 -12   2  40.653   2.232
 -12   7   2  40.163   1.855
   7   5   2  45.782   2.277
   5 -12   2  42.189   2.031
 -12   7   2  37.481   1.890
 -12   7   2  42.723   2.056
   7   5   2  38.980   2.032
   5 -12   2  41.831   2.071
  -4  11  -2  13.165   1.076
  -4  11  -2  12.465   1.209
  11  -7  -2  10.665   1.059
  11  -7  -2  10.048   1.002
  -7  -4  -2  11.351   1.197
  -4  11  -2  10.562   0.937
  -4  11  -2  10.866   1.045
  11  -7  -2  9.7874  0.9636
  -7  -4  -2  13.959   1.591
  -7  -4  -2  12.047   1.354
  11  -7  -2  10.562   1.049
 -11   7   2  12.221   1.110
   7   4   2  11.063   1.133
 -11   7   2  11.415   0.920
   4 -11   2  12.419   1.143
   4 -11   2  11.150   1.026
 -11   7   2  13.428   1.111
   7   4   2  10.759   1.090
   7   4   2  9.9167  0.8986
   4 -11   2  10.490   1.103
  10  -7  -2  280.41   11.16
  10  -7  -2  276.18   11.26
  -7  -3  -2  283.08   11.24
  -3  10  -2  294.56   10.20
  10  -7  -2  229.05   15.30
  -3  10  -2  248.47   14.91
  -7  -3  -2  292.42   10.85
  -3  10  -2  269.48   10.27
  -3  10  -2  284.53   11.00
  -7  -3  -2  258.49   11.21
  -3  10  -2  275.67   10.40
  10  -7  -2  284.83   11.46
  -7  -3  -2  247.72   14.90
  -7  -3  -2  278.86   11.13
  10  -7  -2  242.31   15.02
  -3  10  -2  271.60    9.54
  10  -7  -2  272.98   10.90
   7   3   2  253.46   15.14
 -10   7   2  259.94   14.78
   7   3   2  295.59   11.11
   3 -10   2  296.70   10.69
   3 -10   2  285.65   10.39
   3 -10   2  294.45   11.12
   7   3   2  266.66   10.81
   7   3   2  254.30   11.37
   7   3   2  278.64   12.01
   3 -10   2  257.70   14.30
 -10   7   2  286.63   10.14
 -10   7   2  292.17    9.54
 -10   7   2  282.08   10.31
   9  -7  -2  92.426   6.419
   9  -7  -2  98.892   4.143
  -2   9  -2  95.579   3.885
  -7  -2  -2  90.086   6.311
  -2   9  -2  99.292   3.876
   9  -7  -2  90.637   6.511
   9  -7  -2  99.234   4.295
  -2   9  -2  97.628   4.137
  -2   9  -2  100.63    4.16
   9  -7  -2  94.020   4.052
  -7  -2  -2  91.639   4.314
  -2   9  -2  92.747   3.950
   9  -7  -2  97.947   4.080
  -7  -2  -2  96.386   4.240
  -7  -2  -2  87.380   6.711
  -2   9  -2  93.514   6.582
  -7  -2  -2  97.712   4.274
  -2   9  -2  96.914   3.583
  -2   9  -2  95.279   3.923
  -7  -2  -2  88.305   4.359
  -2   9  -2  95.152   3.598
  -7  -2  -2  89.034   3.983
  -2   9  -2  91.102   5.921
   9  -7  -2  97.904   4.217
   7   2   2  95.966   6.223
  -9   7   2  87.114   6.167
   2  -9   2  99.976   4.220
  -9   7   2  101.44    3.83
   2  -9   2  90.404   3.865
  -9   7   2  98.615   3.565
  -9   7   2  92.357   3.805
   7   2   2  100.31    4.06
   2  -9   2  93.712   6.000
   7   2   2  94.129   4.428
   2  -9   2  86.830   5.734
   7   2   2  100.75    4.00
   2  -9   2  100.70    3.98
  -9   7   2  99.113   3.902
   8  -7  -2  561.45   22.19
   8  -7  -2  537.17   28.61
  -7  -1  -2  568.93   26.28
  -1   8  -2  544.82   22.45
   8  -7  -2  559.29   21.42
   8  -7  -2  537.24   21.92
   8  -7  -2  568.84   22.51
  -1   8  -2  559.23   27.40
  -1   8  -2  567.34   20.47
  -7  -1  -2  546.11   21.05
  -1   8  -2  551.03   20.20
  -1   8  -2  559.08   19.94
  -1   8  -2  524.91   27.91
  -7  -1  -2  553.25   21.71
  -7  -1  -2  531.13   21.88
  -1   8  -2  558.22   21.65
   8  -7  -2  558.31   21.40
  -7  -1  -2  540.16   22.48
  -7  -1  -2  518.57   21.00
  -7  -1  -2  543.07   22.07
   8  -7  -2  527.90   29.00
  -1   8  -2  566.02   19.24
  -7  -1  -2  549.56   27.42
  -1   8  -2  562.61   18.73
  -1   8  -2  558.15   21.99
  -1   8  -2  539.24   20.96
   7   1   2  561.60   21.91
  -8   7   2  560.97   18.71
   1  -8   2  531.77   26.91
   1  -8   2  525.49   25.78
   7   1   2  531.51   28.81
  -8   7   2  537.87   27.77
   1  -8   2  499.35   20.40
  -8   7   2  589.22   19.94
   1  -8   2  557.45   21.78
   7   1   2  580.08   22.21
   7   1   2  542.01   23.63
  -8   7   2  510.95   20.18
  -7   0  -2  352.32   16.85
  -7   0  -2  326.55   13.35
   0   7  -2  350.35   12.02
   0   7  -2  332.46   14.01
   0   7  -2  358.54   12.46
   0   7  -2  346.75   11.70
   7  -7  -2  343.70   18.28
  -7   0  -2  348.39   13.59
   7  -7  -2  348.34   18.46
   0   7  -2  344.32   13.10
   0   7  -2  338.39   13.74
   0   7  -2  336.92   13.51
  -7   0  -2  328.79   13.18
  -7   0  -2  305.75   13.70
   0   7  -2  341.30   17.89
   0   7  -2  353.34   17.45
  -7   0  -2  320.72   13.12
   7  -7  -2  351.96   13.87
  -7   0  -2  341.22   13.82
  -7   0  -2  335.94   13.82
   0   7  -2  347.62   12.79
   7  -7  -2  354.86   13.37
   7  -7  -2  321.96   11.95
   7  -7  -2  320.61   13.65
  -7   0  -2  340.65   14.06
   7  -7  -2  339.47   13.35
   7  -7  -2  336.35   14.04
  -7   0  -2  353.32   17.48
   0   7  -2  342.00   12.60
  -7   7   2  342.64   17.18
   7   0   2  352.73   18.29
  -7   7   2  344.76   17.69
   7   0   2  341.75   13.65
   0  -7   2  350.88   13.10
   7   0   2  333.26   13.32
   7   0   2  314.73   14.71
   0  -7   2  339.94   13.60
  -7   7   2  349.45   11.70
  -7   7   2  322.97   12.59
   7   0   2  337.64   17.88
  -7   7   2  351.86   12.44
   0  -7   2  332.18   16.46
   0  -7   2  345.16   17.14
   6  -7  -2  712.02   28.25
  -7   1  -2  657.40   27.78
   6  -7  -2  672.59   28.63
  -7   1  -2  662.08   29.41
  -7   1  -2  729.61   26.73
   6  -7  -2  691.33   26.01
   1   6  -2  704.96   23.81
  -7   1  -2  706.27   28.23
   6  -7  -2  691.65   27.25
   1   6  -2  709.10   26.68
  -7   1  -2  702.32   27.23
  -7   1  -2  666.60   26.72
   6  -7  -2  666.31   27.24
   1   6  -2  698.54   28.62
   1   6  -2  708.88   25.22
   1   6  -2  657.64   27.99
  -7   1  -2  751.41   34.18
   1   6  -2  736.86   35.10
   6  -7  -2  668.05   27.88
   6  -7  -2  679.15   28.55
   6  -7  -2  767.92   36.10
  -7   1  -2  704.85   27.62
   1   6  -2  654.82   26.02
  -7   1  -2  729.95   32.80
   1   6  -2  709.99   28.46
   1   6  -2  714.86   25.37
  -7   1  -2  629.20   26.01
   6  -7  -2  741.53   36.44
  -7   1  -2  664.16   28.03
   1   6  -2  769.93   34.67
   1   6  -2  720.70   25.69
   6  -7  -2  700.00   24.46
  -6   7   2  707.07   26.00
   7  -1   2  690.45   28.32
  -1  -6   2  682.38   27.71
   7  -1   2  699.27   36.28
  -1  -6   2  675.57   32.48
   7  -1   2  690.52   35.72
   7  -1   2  683.12   28.38
  -1  -6   2  743.31   33.84
  -6   7   2  713.64   34.89
  -6   7   2  716.31   25.35
  -6   7   2  704.23   23.80
  -6   7   2  717.99   34.31
  -1  -6   2  723.26   26.67
  -7   2  -2  527.33   20.23
  -7   2  -2  536.19   25.04
   2   5  -2  548.12   22.76
   5  -7  -2  512.68   21.64
   5  -7  -2  521.75   20.62
   2   5  -2  529.33   19.17
   2   5  -2  541.24   21.17
   2   5  -2  573.34   20.20
   2   5  -2  517.78   18.00
  -7   2  -2  545.70   26.00
  -7   2  -2  498.74   19.41
  -7   2  -2  518.83   19.68
   2   5  -2  530.34   19.68
   5  -7  -2  518.03   21.35
   2   5  -2  561.24   26.33
  -7   2  -2  497.34   21.01
   5  -7  -2  485.16   20.58
  -7   2  -2  525.51   21.35
   2   5  -2  542.25   20.82
  -7   2  -2  507.71   20.23
  -7   2  -2  517.04   20.86
  -7   2  -2  526.67   21.23
   2   5  -2  516.96   21.63
   5  -7  -2  532.37   19.68
   5  -7  -2  519.74   21.58
   5  -7  -2  593.79   27.58
  -7   2  -2  522.04   20.59
   2   5  -2  542.00   26.69
   5  -7  -2  517.92   18.48
   2   5  -2  510.88   18.51
   2   5  -2  511.72   19.41
   5  -7  -2  541.31   27.66
  -7   2  -2  546.35   21.64
   7  -2   2  521.54   20.55
  -2  -5   2  520.11   20.14
  -2  -5   2  563.61   24.91
   7  -2   2  548.74   27.25
  -2  -5   2  533.70   25.65
   7  -2   2  529.12   27.53
   7  -2   2  526.74   21.05
  -5   7   2  536.29   19.15
  -5   7   2  537.56   26.56
  -5   7   2  548.92   26.13
  -5   7   2  518.03   17.97
  -2  -5   2  478.49   20.92
  -5   7   2  512.47   19.64
   4  -7  -2  292.98   14.18
   3   4  -2  290.95   10.06
  -7   3  -2  275.77   11.00
  -7   3  -2  286.27   10.68
   3   4  -2  264.65   12.33
  -7   3  -2  290.14   14.60
  -7   3  -2  274.39   11.54
   3   4  -2  287.42   10.55
   4  -7  -2  302.20   11.61
   4  -7  -2  269.26   10.00
   3   4  -2  271.68   11.74
   3   4  -2  288.58   10.42
   4  -7  -2  275.84   11.69
  -7   3  -2  276.36   11.36
   3   4  -2  271.18    9.76
   3   4  -2  287.00   10.69
  -7   3  -2  274.07   11.04
   4  -7  -2  293.67   15.29
   4  -7  -2  269.28   12.30
   4  -7  -2  308.59   15.40
   3   4  -2  302.05   14.81
   3   4  -2  263.54   11.48
  -7   3  -2  286.91   10.57
   4  -7  -2  289.92   11.76
  -7   3  -2  267.68   14.06
  -7   3  -2  276.72   11.43
  -7   3  -2  301.26   11.59
   4  -7  -2  279.79   10.69
   4  -7  -2  295.31   11.21
  -7   3  -2  282.44   11.19
   3   4  -2  302.63   10.97
   3   4  -2  305.73   14.92
  -3  -4   2  260.14   10.92
   7  -3   2  294.96   11.12
  -4   7   2  287.02   14.77
   7  -3   2  295.40   15.17
  -4   7   2  257.37    9.75
  -4   7   2  267.52   10.37
  -3  -4   2  255.54   11.35
   7  -3   2  286.18   11.38
   7  -3   2  298.10   15.13
  -3  -4   2  296.40   13.99
  -4   7   2  317.09   14.60
  -3  -4   2  293.57   14.22
  -4   7   2  290.48   10.67
   3  -7  -2  173.86    8.65
  -7   4  -2  161.17    6.30
  -7   4  -2  157.47    6.01
   3  -7  -2  156.18    6.60
   3  -7  -2  156.67    6.67
   3  -7  -2  148.91    6.95
   4   3  -2  166.50    6.01
   3  -7  -2  155.58    6.64
   4   3  -2  170.30    6.60
   3  -7  -2  157.55    5.68
  -7   4  -2  168.63    6.38
   4   3  -2  157.24    5.55
   4   3  -2  156.02    8.98
  -7   4  -2  172.78    8.74
  -7   4  -2  152.69    6.36
  -7   4  -2  161.71    8.60
   4   3  -2  156.95    5.71
   4   3  -2  157.56    7.01
   3  -7  -2  173.08    6.46
   3  -7  -2  151.33    6.47
   3  -7  -2  156.48    8.90
  -7   4  -2  169.13    6.70
  -7   4  -2  166.75    6.59
   4   3  -2  156.99    6.67
   4   3  -2  154.09    6.08
  -7   4  -2  155.66    6.05
   4   3  -2  161.49    5.92
   4   3  -2  159.50    8.76
   4   3  -2  171.57    6.29
  -7   4  -2  161.11    8.63
   3  -7  -2  156.15    9.13
  -7   4  -2  162.48    6.57
  -7   4  -2  167.09    6.49
   3  -7  -2  154.58    6.08
   4   3  -2  161.81    8.89
   7  -4   2  146.86    6.59
  -4  -3   2  145.63    6.19
  -3   7   2  149.54    6.04
  -3   7   2  170.11    8.78
   7  -4   2  138.23    8.67
   7  -4   2  138.93    6.25
  -3   7   2  145.40    5.51
  -3   7   2  167.22    8.74
   7  -4   2  158.10    8.90
  -4  -3   2  161.10    6.42
  -3   7   2  150.56    5.88
  -4  -3   2  172.87    8.58
  -4  -3   2  156.87    8.37
   5   2  -2  12.665   1.023
   2  -7  -2  11.835   1.130
  -7   5  -2  14.594   1.197
   5   2  -2  8.0605  0.8407
   5   2  -2  9.6270  0.8359
   5   2  -2  11.410   1.076
   5   2  -2  9.3927  0.9482
  -7   5  -2  12.306   2.269
   5   2  -2  11.515   1.743
  -7   5  -2  15.151   2.185
   5   2  -2  10.784   0.881
   5   2  -2  11.984   1.084
   2  -7  -2  9.5538  0.9401
  -7   5  -2  10.065   0.743
   5   2  -2  9.7072  1.8233
  -7   5  -2  10.950   1.929
  -7   5  -2  14.214   1.091
   2  -7  -2  14.396   2.539
   2  -7  -2  10.780   1.056
  -7   5  -2  11.677   1.148
  -7   5  -2  12.279   1.056
   5   2  -2  9.5437  0.7296
   5   2  -2  11.096   1.019
   5   2  -2  11.631   0.908
   2  -7  -2  12.098   1.201
  -7   5  -2  11.799   0.957
  -7   5  -2  12.659   1.145
  -7   5  -2  13.959   1.279
  -7   5  -2  15.083   1.336
   2  -7  -2  12.810   1.956
   2  -7  -2  12.185   1.043
   2  -7  -2  12.132   1.004
  -7   5  -2  11.621   1.130
  -2   7   2  8.3817  0.7322
   7  -5   2  7.5900  0.8537
  -2   7   2  7.5949  1.5552
  -5  -2   2  11.225   2.174
  -2   7   2  7.8070  1.8709
  -2   7   2  9.8206  0.9481
  -2   7   2  10.207   1.826
  -2   7   2  9.0721  0.8959
  -5  -2   2  11.460   1.194
  -5  -2   2  13.578   2.118
   7  -5   2  11.811   1.793
  -7   6  -2  512.10   20.74
   6   1  -2  533.75   18.11
   1  -7  -2  530.41   26.99
  -7   6  -2  523.72   20.50
   6   1  -2  514.11   20.61
   6   1  -2  526.27   27.18
  -7   6  -2  513.67   17.59
   1  -7  -2  481.75   19.71
   1  -7  -2  501.31   20.16
  -7   6  -2  511.48   18.70
   6   1  -2  531.12   18.98
  -7   6  -2  557.67   26.15
  -7   6  -2  545.93   19.25
   6   1  -2  488.88   19.20
   1  -7  -2  528.80   19.28
   1  -7  -2  522.47   22.22
  -7   6  -2  527.61   19.02
   6   1  -2  509.05   20.10
  -7   6  -2  518.20   20.14
  -7   6  -2  530.34   19.82
  -7   6  -2  528.37   24.53
  -7   6  -2  500.04   19.71
  -7   6  -2  497.73   20.34
   6   1  -2  482.81   22.26
   6   1  -2  515.49   18.70
   6   1  -2  496.28   21.16
   1  -7  -2  518.64   20.89
   6   1  -2  517.65   17.56
   6   1  -2  510.20   25.77
   1  -7  -2  511.24   25.40
   1  -7  -2  522.41   20.53
  -6  -1   2  536.62   26.03
  -1   7   2  500.28   21.11
  -1   7   2  497.76   26.81
  -6  -1   2  526.70   20.71
   7  -6   2  530.63   25.22
  -1   7   2  500.98   19.19
   7  -6   2  463.26   21.08
  -1   7   2  518.55   18.08
  -6  -1   2  562.32   24.48
   7  -6   2  558.32   26.74
  -6  -1   2  472.26   20.31
  -1   7   2  520.99   25.63
  -7   7  -2  277.80   10.49
   7   0  -2  258.93   14.18
   7   0  -2  276.66   10.69
   0  -7  -2  262.43   14.82
   0  -7  -2  281.92   10.59
   0  -7  -2  273.11   11.01
   7   0  -2  267.47   10.19
   7   0  -2  265.51   10.97
   7   0  -2  281.03   10.13
   0  -7  -2  272.49   10.32
   0  -7  -2  253.52   10.79
  -7   7  -2  271.52   13.76
  -7   7  -2  269.96    9.97
  -7   7  -2  273.47   10.62
   7   0  -2  271.66    9.65
   7   0  -2  274.85   11.28
   7   0  -2  289.55   15.07
  -7   7  -2  291.03   10.26
  -7   7  -2  288.03   14.66
   7   0  -2  247.90   11.84
   7   0  -2  265.53    9.93
  -7   7  -2  271.30   10.17
   0  -7  -2  271.93   11.13
   7   0  -2  267.70    9.33
  -7   7  -2  265.38   11.07
  -7   7  -2  270.56   10.95
  -7   7  -2  264.63   10.83
  -7   7  -2  279.56    9.39
   0  -7  -2  283.25   14.33
   7  -7   2  275.09   11.07
   7  -7   2  257.45   11.17
   7  -7   2  269.11   13.84
   0   7   2  271.42    9.61
   0   7   2  270.43   14.02
  -7   0   2  265.26   11.03
   0   7   2  278.01   11.24
  -7   0   2  270.52   14.39
  -7   0   2  270.25   13.58
   0   7   2  250.71   10.18
  -7   0   2  279.60   10.55
   7  -7   2  280.84   14.67
   0   7   2  273.15   14.56
   8  -1  -2  204.02    7.62
  -7   8  -2  217.76    8.56
  -7   8  -2  225.34    7.92
   8  -1  -2  219.33    7.38
  -1  -7  -2  201.79    8.54
  -1  -7  -2  215.63    8.61
  -1  -7  -2  205.31    8.38
   8  -1  -2  201.12   11.43
  -1  -7  -2  209.60    8.17
   8  -1  -2  202.61    7.82
  -7   8  -2  211.00    8.80
  -7   8  -2  210.58    8.30
  -7   8  -2  212.69   11.22
  -1  -7  -2  213.42    8.74
  -7   8  -2  227.99    8.67
   8  -1  -2  221.30    8.50
   8  -1  -2  209.29   12.19
  -7   8  -2  215.14    8.13
   8  -1  -2  202.36    8.84
  -7   8  -2  219.62    8.06
  -7   8  -2  214.01   11.86
  -7   8  -2  215.83    8.41
  -1  -7  -2  204.65   11.66
   8  -1  -2  210.57    9.40
   8  -1  -2  201.09    8.90
  -7   8  -2  218.67    7.43
   8  -1  -2  206.87    8.67
  -8   1   2  212.31   11.20
   1   7   2  210.59   11.68
   1   7   2  212.59    9.32
  -8   1   2  218.99    8.05
  -8   1   2  215.60    8.36
   7  -8   2  189.26    8.45
   1   7   2  218.20    7.60
   1   7   2  203.53    8.04
  -8   1   2  210.59   11.70
   1   7   2  226.06    8.89
   7  -8   2  208.36   11.30
   7  -8   2  216.30   11.92
  -8   1   2  217.31    8.82
   7  -8   2  224.74    8.76
   1   7   2  218.00   11.46
  -7   9  -2  319.58   12.83
  -2  -7  -2  307.86   12.73
  -7   9  -2  316.73   12.31
  -7   9  -2  307.73   17.04
   9  -2  -2  319.06   13.16
   9  -2  -2  316.66   17.74
   9  -2  -2  318.98   13.89
  -7   9  -2  316.98   12.34
   9  -2  -2  307.89   11.60
  -2  -7  -2  311.16   12.07
   9  -2  -2  315.88   13.15
   9  -2  -2  332.74   12.87
  -2  -7  -2  334.01   12.93
  -7   9  -2  336.81   11.03
  -7   9  -2  287.35   15.64
   9  -2  -2  333.92   12.58
  -2  -7  -2  314.69   16.95
  -7   9  -2  296.98   12.64
  -7   9  -2  309.00   11.92
  -7   9  -2  312.59   12.92
   9  -2  -2  328.73   10.93
  -7   9  -2  314.64   11.72
  -7   9  -2  317.17   11.90
  -2  -7  -2  330.28   12.39
   2   7   2  314.84   13.16
  -9   2   2  329.60   11.87
  -9   2   2  312.47   12.93
   7  -9   2  296.59   17.07
   7  -9   2  327.98   11.98
   7  -9   2  339.49   12.56
   7  -9   2  334.12   12.98
  -9   2   2  287.83   16.61
  -9   2   2  291.08   15.77
  -9   2   2  321.44   12.36
   2   7   2  308.64   16.43
   2   7   2  331.47   13.84
   7  -9   2  317.56   16.24
   2   7   2  332.33   11.26
  -7  10  -2  289.77   17.32
  10  -3  -2  340.57   12.89
  10  -3  -2  329.98   13.50
  -7  10  -2  320.91   13.20
  -3  -7  -2  339.00   12.75
  10  -3  -2  329.09   14.23
  -3  -7  -2  350.26   13.29
  -7  10  -2  320.76   12.63
  -7  10  -2  285.51   12.15
  10  -3  -2  303.82   18.07
  -7  10  -2  327.36   12.59
  -3  -7  -2  318.47   13.06
  -3  -7  -2  305.50   17.41
  -3  -7  -2  343.96   12.38
  -7  10  -2  324.73   11.26
  -7  10  -2  340.15   13.13
  10  -3  -2  350.59   13.19
  -7  10  -2  323.43   12.01
  -7  10  -2  332.04   12.24
   7 -10   2  329.80   13.29
 -10   3   2  282.23   16.13
   3   7   2  346.38   13.49
   3   7   2  317.40   11.52
   7 -10   2  327.54   12.86
   7 -10   2  314.37   16.66
   7 -10   2  298.91   17.48
 -10   3   2  335.30   12.18
   3   7   2  362.12   14.18
 -10   3   2  288.39   17.16
 -10   3   2  333.79   12.68
   7 -10   2  354.24   12.28
   3   7   2  296.59   16.79
 -10   3   2  327.17   11.22
 -10   3   2  338.25   13.28
  -7  11  -2  115.16    4.79
  -4  -7  -2  122.63    5.19
  -4  -7  -2  121.05    5.27
  -7  11  -2  120.14    4.82
  11  -4  -2  121.59    5.21
  -4  -7  -2  121.51    5.44
  -7  11  -2  122.37    4.50
  -7  11  -2  119.57    4.75
  11  -4  -2  122.81    5.10
  11  -4  -2  120.83    5.30
 -11   4   2  118.20    4.42
 -11   4   2  120.77    5.27
   4   7   2  121.18    5.54
   4   7   2  123.69    4.52
 -11   4   2  123.83    5.09
 -11   4   2  114.51    4.86
   4   7   2  127.05    5.29
   7 -11   2  124.50    5.18
   7 -11   2  132.11    5.07
   7 -11   2  127.86    4.86
   7 -11   2  125.11    5.22
  12  -5  -2  205.10    7.91
  12  -5  -2  194.05    8.28
  -7  12  -2  188.56    7.43
  -7  12  -2  205.92    7.40
  12  -5  -2  200.95    8.10
  -7  12  -2  202.42    6.93
  -5  -7  -2  203.05    8.07
  -7  12  -2  190.98    7.49
  -5  -7  -2  202.56    7.86
  -5  -7  -2  195.04    8.21
 -12   5   2  184.71    6.84
   7 -12   2  190.43    7.99
   5   7   2  188.96    7.03
 -12   5   2  195.48    7.83
   5   7   2  193.36    8.67
 -12   5   2  203.28    7.49
   5   7   2  204.86    8.25
   7 -12   2  192.70    7.88
   7 -12   2  184.53    7.65
   7 -12   2  212.25    7.55
  13  -6  -2  346.69   13.18
  13  -6  -2  338.77   13.83
  -6  -7  -2  342.98   12.97
  -7  13  -2  339.45   12.26
  13  -6  -2  332.50   13.47
  -6  -7  -2  328.06   13.49
  -7  13  -2  345.57   11.50
  -6  -7  -2  326.52   13.35
  -7  13  -2  315.99   12.53
   7 -13   2  352.67   12.58
   6   7   2  339.90   14.52
 -13   6   2  320.11   12.90
   7 -13   2  324.71   13.37
 -13   6   2  349.70   12.44
   6   7   2  325.87   13.79
  13  -8  -2  31.516   1.663
  -5  13  -2  32.349   1.606
  -5  13  -2  31.667   1.450
  -8  -5  -2  31.780   1.812
  -5  13  -2  34.431   1.639
  13  -8  -2  35.043   1.758
  -8  -5  -2  34.789   1.928
   5 -13   2  34.572   1.728
 -13   8   2  34.158   1.679
   8   5   2  30.884   1.594
 -13   8   2  31.609   1.495
   8   5   2  33.258   1.829
   5 -13   2  36.436   1.866
   5 -13   2  32.981   1.644
  12  -8  -2  7.6342  0.9640
  -8  -4  -2  9.1404  1.2915
  12  -8  -2  7.7577  0.8865
  -8  -4  -2  9.9278  1.3008
  -4  12  -2  8.8558  0.9841
  -4  12  -2  9.4570  0.8744
  12  -8  -2  8.5582  0.9831
  -8  -4  -2  7.4513  1.3225
  12  -8  -2  10.060   1.001
  -4  12  -2  8.3419  0.8872
   8   4   2  7.7901  0.8039
 -12   8   2  9.0564  0.8982
   4 -12   2  7.6080  0.9583
 -12   8   2  10.289   1.081
   8   4   2  8.4993  0.9826
   4 -12   2  10.265   1.056
 -12   8   2  8.6684  0.9319
   8   4   2  8.3198  0.8481
   4 -12   2  9.9027  1.0358
  11  -8  -2  153.82    6.50
  -3  11  -2  149.89    5.78
  11  -8  -2  150.76    6.41
  -8  -3  -2  159.06    6.23
  11  -8  -2  149.90    6.15
  -8  -3  -2  152.83    6.44
  -8  -3  -2  151.40    6.39
  11  -8  -2  142.26    6.27
  -3  11  -2  145.70    5.44
  -3  11  -2  155.98    5.90
  -8  -3  -2  146.41    6.40
 -11   8   2  152.83    5.86
   8   3   2  140.01    6.79
   8   3   2  155.42    6.25
   8   3   2  142.03    6.09
   3 -11   2  163.95    6.35
 -11   8   2  146.90    5.75
   3 -11   2  162.70    6.08
 -11   8   2  160.80    5.44
   3 -11   2  147.25    6.22
   3 -11   2  151.61    5.90
  10  -8  -2  42.413   2.351
  10  -8  -2  44.362   2.185
  -2  10  -2  43.346   1.842
  10  -8  -2  43.667   2.185
  10  -8  -2  42.198   2.259
  -8  -2  -2  42.775   2.468
  -8  -2  -2  43.968   2.636
  -2  10  -2  45.750   2.158
  -8  -2  -2  43.889   2.678
  10  -8  -2  44.433   2.320
  -8  -2  -2  42.402   2.469
  -2  10  -2  45.756   2.142
  -2  10  -2  42.378   1.978
   2 -10   2  43.234   2.130
   8   2   2  43.530   2.357
   2 -10   2  45.102   2.408
 -10   8   2  44.139   2.083
 -10   8   2  42.790   2.167
   2 -10   2  45.248   2.253
   8   2   2  48.112   2.130
   8   2   2  44.109   2.179
 -10   8   2  43.447   2.020
 -10   8   2  44.754   2.047
   8   2   2  41.981   2.127
   9  -8  -2  163.75    6.98
  -8  -1  -2  166.60    6.78
   9  -8  -2  164.90    6.88
  -1   9  -2  168.25    6.84
  -8  -1  -2  171.48    7.00
  -8  -1  -2  160.94    9.34
   9  -8  -2  172.54    7.09
  -1   9  -2  168.92    6.89
  -1   9  -2  168.53    7.05
  -1   9  -2  166.87    5.93
  -1   9  -2  179.14    6.34
   9  -8  -2  167.37    9.95
  -1   9  -2  166.04    6.58
  -8  -1  -2  158.94    7.01
  -1   9  -2  159.77    6.44
  -8  -1  -2  155.95    9.68
  -1   9  -2  164.22    9.90
  -1   9  -2  172.09    6.36
  -1   9  -2  149.16    9.26
  -8  -1  -2  168.32    7.05
   9  -8  -2  162.78    6.78
  -8  -1  -2  158.34    6.65
   9  -8  -2  169.44    6.75
  -1   9  -2  172.48    6.04
  -9   8   2  160.17    9.84
   8   1   2  163.85    9.94
   1  -9   2  162.95    9.37
   1  -9   2  155.99    6.41
   8   1   2  165.80    6.88
  -9   8   2  162.52    6.27
  -9   8   2  174.90    5.95
   1  -9   2  169.07    6.91
   8   1   2  175.57    7.41
   8   1   2  165.49    6.98
   1  -9   2  172.12    6.65
   8   1   2  180.72    6.69
  -9   8   2  160.96    6.39
  -9   8   2  167.42    6.43
   8  -8  -2  772.73   31.70
   0   8  -2  727.63   38.78
   0   8  -2  752.97   30.47
  -8   0  -2  776.74   30.77
  -8   0  -2  815.12   30.58
   0   8  -2  809.02   30.96
   8  -8  -2  761.96   30.16
   0   8  -2  792.55   26.35
   8  -8  -2  744.19   31.25
   0   8  -2  756.95   29.50
  -8   0  -2  813.99   31.08
   0   8  -2  763.06   28.41
   8  -8  -2  790.78   30.15
   0   8  -2  773.49   31.66
  -8   0  -2  789.61   29.60
  -8   0  -2  761.00   37.86
   8  -8  -2  779.77   40.02
  -8   0  -2  795.45   36.49
   0   8  -2  770.60   28.68
  -8   0  -2  756.49   29.57
   0   8  -2  749.81   28.80
   0   8  -2  806.46   28.08
   0   8  -2  750.87   38.27
   8   0   2  758.85   31.04
  -8   8   2  779.31   28.42
  -8   8   2  801.41   26.35
   0  -8   2  734.49   35.95
  -8   8   2  749.74   28.05
   8   0   2  739.53   33.30
   0  -8   2  825.13   29.53
   0  -8   2  773.19   37.63
   8   0   2  751.03   32.44
   0  -8   2  795.61   30.69
   8   0   2  786.80   32.41
  -8   8   2  770.89   38.86
   8   0   2  771.39   40.34
  -8   8   2  788.26   28.77
   7  -8  -2  892.69   33.99
   1   7  -2  888.26   33.27
  -8   1  -2  832.85   35.20
   1   7  -2  864.38   42.99
   1   7  -2  900.60   37.76
  -8   1  -2  878.18   42.35
  -8   1  -2  840.88   34.40
   1   7  -2  899.51   31.65
  -8   1  -2  867.21   34.66
  -8   1  -2  896.49   40.81
   1   7  -2  906.32   29.70
   1   7  -2  864.73   37.44
  -8   1  -2  890.23   33.35
   7  -8  -2  867.45   34.00
   1   7  -2  827.83   43.43
   7  -8  -2  819.33   44.86
   1   7  -2  883.10   32.04
   7  -8  -2  875.33   32.45
   7  -8  -2  826.81   35.23
   1   7  -2  863.51   33.54
   7  -8  -2  850.39   35.73
   7  -8  -2  860.11   30.50
  -8   1  -2  907.55   33.35
  -8   1  -2  856.96   33.95
  -8   1  -2  888.03   34.99
   1   7  -2  861.46   32.13
   1   7  -2  846.62   35.76
  -1  -7   2  845.01   34.58
  -7   8   2  908.13   30.49
   8  -1   2  927.77   37.15
  -7   8   2  862.87   43.57
  -7   8   2  902.92   33.12
  -1  -7   2  881.39   42.16
  -7   8   2  902.79   32.54
  -7   8   2  859.53   42.61
   8  -1   2  856.95   35.61
   8  -1   2  912.95   45.32
  -1  -7   2  892.25   40.48
   8  -1   2  858.44   38.10
   8  -1   2  879.29   44.49
  -1  -7   2  895.69   33.28
  -8   2  -2  118.69    4.69
   2   6  -2  108.79    6.76
  -8   2  -2  110.51    4.69
   6  -8  -2  110.12    4.82
   6  -8  -2  115.66    4.79
  -8   2  -2  111.06    7.11
   2   6  -2  117.32    4.54
   6  -8  -2  110.50    4.48
   2   6  -2  113.91    4.40
  -8   2  -2  114.24    4.87
  -8   2  -2  107.64    4.87
  -8   2  -2  110.87    4.42
  -8   2  -2  111.38    4.99
   2   6  -2  117.43    4.40
   6  -8  -2  115.24    7.19
   2   6  -2  125.31    4.99
   6  -8  -2  111.66    4.16
  -8   2  -2  112.11    4.73
   6  -8  -2  110.61    4.93
   2   6  -2  114.36    7.12
   2   6  -2  113.47    4.19
   2   6  -2  109.41    4.11
  -8   2  -2  115.32    6.99
   2   6  -2  115.43    5.15
   6  -8  -2  115.65    4.89
  -8   2  -2  113.10    4.87
   2   6  -2  115.23    4.59
   2   6  -2  111.78    4.81
   8  -2   2  115.64    4.74
  -6   8   2  114.70    4.48
  -2  -6   2  110.88    4.57
  -6   8   2  102.46    6.48
   8  -2   2  113.96    6.93
  -6   8   2  112.31    4.40
  -2  -6   2  116.27    6.79
   8  -2   2  116.05    4.84
   8  -2   2  109.92    6.85
  -2  -6   2  107.44    4.79
  -6   8   2  110.08    6.93
  -2  -6   2  115.33    6.63
  -6   8   2  111.19    4.09
   8  -2   2  118.92    4.62
   5  -8  -2  69.735   3.294
   3   5  -2  77.399   3.389
  -8   3  -2  70.781   3.308
   3   5  -2  69.151   2.994
   5  -8  -2  69.287   3.134
  -8   3  -2  74.448   3.246
   3   5  -2  66.284   4.961
  -8   3  -2  70.063   2.971
  -8   3  -2  71.343   4.987
  -8   3  -2  70.836   3.133
  -8   3  -2  68.435   5.084
  -8   3  -2  72.992   3.145
   3   5  -2  73.304   3.179
   3   5  -2  74.352   2.932
   5  -8  -2  66.751   3.244
  -8   3  -2  70.687   3.368
   3   5  -2  69.930   5.007
  -8   3  -2  66.137   2.913
   3   5  -2  74.852   3.286
   3   5  -2  70.331   2.792
   3   5  -2  68.411   2.974
   5  -8  -2  71.407   3.118
   5  -8  -2  63.735   5.176
   3   5  -2  73.184   2.910
   3   5  -2  69.024   2.682
   5  -8  -2  72.198   2.936
  -8   3  -2  67.099   3.158
   5  -8  -2  67.389   2.691
  -8   3  -2  69.527   3.290
  -5   8   2  69.706   2.918
  -3  -5   2  70.043   3.057
  -3  -5   2  71.769   4.788
  -3  -5   2  65.763   3.150
  -3  -5   2  67.024   3.107
   8  -3   2  72.919   2.972
  -5   8   2  71.180   2.908
   8  -3   2  70.179   4.757
  -3  -5   2  72.103   4.986
   8  -3   2  73.254   3.126
  -5   8   2  72.886   4.753
   8  -3   2  76.274   4.926
  -5   8   2  72.759   4.854
   8  -3   2  70.742   3.048
  -5   8   2  66.523   2.713
   4   4  -2  52.829   4.046
   4   4  -2  57.108   2.602
   4  -8  -2  50.947   2.414
  -8   4  -2  49.428   2.469
  -8   4  -2  52.633   2.640
  -8   4  -2  55.147   2.564
   4  -8  -2  49.456   2.489
   4   4  -2  55.281   2.658
   4  -8  -2  52.357   2.380
   4   4  -2  53.447   2.569
  -8   4  -2  51.156   2.638
   4   4  -2  48.865   2.189
   4   4  -2  49.080   2.240
  -8   4  -2  52.640   2.356
   4   4  -2  50.845   2.131
  -8   4  -2  53.852   2.648
  -8   4  -2  49.556   2.217
  -8   4  -2  50.516   4.348
   4   4  -2  50.128   2.299
  -8   4  -2  48.241   3.941
   4   4  -2  56.749   2.472
   4   4  -2  52.907   2.186
  -8   4  -2  52.955   2.532
   4  -8  -2  50.500   3.880
  -8   4  -2  54.564   2.413
   4   4  -2  55.423   4.242
   4  -8  -2  51.326   2.486
  -4  -4   2  49.008   2.353
   8  -4   2  52.305   4.060
   8  -4   2  47.277   2.220
  -4   8   2  51.848   2.311
  -4  -4   2  52.667   4.030
  -4   8   2  52.253   3.971
   8  -4   2  52.108   2.387
  -4  -4   2  50.208   2.523
   8  -4   2  47.444   2.318
  -4  -4   2  48.418   3.764
  -4   8   2  52.350   2.094
  -4   8   2  49.725   2.256
  -4   8   2  51.927   3.934
   8  -4   2  48.036   3.677
  -8   5  -2  86.657   3.859
   5   3  -2  88.173   3.825
   5   3  -2  92.327   5.804
   3  -8  -2  81.411   3.472
  -8   5  -2  83.296   3.567
  -8   5  -2  85.983   3.761
   5   3  -2  84.766   3.172
   3  -8  -2  85.040   3.849
   5   3  -2  87.483   3.457
  -8   5  -2  84.563   3.728
   5   3  -2  87.916   5.537
  -8   5  -2  90.220   3.472
   3  -8  -2  83.917   5.351
  -8   5  -2  89.713   3.633
  -8   5  -2  88.785   5.434
   3  -8  -2  80.878   3.716
   5   3  -2  85.661   3.416
   3  -8  -2  87.037   3.770
   5   3  -2  83.506   3.617
   5   3  -2  81.918   3.353
   5   3  -2  85.050   3.276
  -8   5  -2  83.867   5.321
   5   3  -2  80.793   3.958
   3  -8  -2  84.428   3.888
   5   3  -2  86.192   3.844
  -8   5  -2  85.677   3.453
   5   3  -2  88.129   3.562
  -8   5  -2  76.833   3.745
  -8   5  -2  90.358   5.778
  -8   5  -2  89.461   3.761
  -5  -3   2  81.634   3.641
  -5  -3   2  86.629   5.430
  -3   8   2  84.195   3.214
  -3   8   2  83.395   3.349
  -3   8   2  82.951   3.439
   8  -5   2  90.927   5.490
   8  -5   2  79.725   3.492
  -3   8   2  82.325   5.502
  -5  -3   2  77.356   3.569
  -3   8   2  89.818   5.317
   8  -5   2  88.210   3.697
  -5  -3   2  86.182   5.869
  -8   6  -2  202.97    7.76
   2  -8  -2  206.19    8.39
   6   2  -2  208.56   11.61
  -8   6  -2  211.49    8.54
  -8   6  -2  200.97   11.26
   2  -8  -2  201.67    8.53
   2  -8  -2  205.86    8.28
  -8   6  -2  205.10    8.13
   6   2  -2  211.31   11.32
   2  -8  -2  214.60    7.88
  -8   6  -2  210.22    7.84
   6   2  -2  204.92    7.38
  -8   6  -2  203.84    8.33
   6   2  -2  199.32    7.79
   6   2  -2  210.46    7.72
  -8   6  -2  205.33   10.91
   2  -8  -2  200.86    8.99
  -8   6  -2  193.87    8.30
  -8   6  -2  205.70    8.21
   2  -8  -2  190.15    8.02
   6   2  -2  217.75    9.07
   6   2  -2  202.11    7.58
   6   2  -2  204.98    8.63
   2  -8  -2  199.48   11.74
   6   2  -2  209.76    8.35
   6   2  -2  204.41    8.14
  -8   6  -2  199.93    7.15
   6   2  -2  199.91    7.12
  -8   6  -2  209.96    8.05
   2  -8  -2  209.60   11.13
  -6  -2   2  209.38    8.46
  -2   8   2  209.76    7.34
   8  -6   2  203.43    8.54
  -6  -2   2  196.64   11.22
  -6  -2   2  199.35    8.31
  -2   8   2  214.22   11.09
  -2   8   2  197.36    8.54
   8  -6   2  207.04   11.48
   8  -6   2  210.42   10.88
  -2   8   2  211.83    7.78
  -2   8   2  197.95    7.57
  -6  -2   2  211.02   10.76
   7   1  -2  62.772   2.501
   1  -8  -2  64.793   3.077
   1  -8  -2  65.905   4.871
  -8   7  -2  62.120   2.953
  -8   7  -2  68.276   3.132
   7   1  -2  65.502   2.607
  -8   7  -2  67.105   2.738
  -8   7  -2  63.916   2.821
   7   1  -2  62.160   2.960
  -8   7  -2  68.221   2.827
   1  -8  -2  61.906   3.145
  -8   7  -2  62.352   2.963
   7   1  -2  68.572   2.714
  -8   7  -2  67.737   2.820
  -8   7  -2  67.886   4.835
   1  -8  -2  64.486   5.053
   7   1  -2  61.537   4.739
   7   1  -2  62.354   4.725
   1  -8  -2  67.301   3.063
   7   1  -2  66.725   3.206
  -8   7  -2  66.498   4.953
   7   1  -2  63.674   2.605
   1  -8  -2  65.718   2.860
   7   1  -2  65.586   2.843
  -8   7  -2  65.085   3.112
  -8   7  -2  65.254   2.575
   1  -8  -2  66.093   2.979
   7   1  -2  64.279   3.092
   8  -7   2  63.868   4.621
  -1   8   2  64.813   4.560
   8  -7   2  62.375   2.918
   8  -7   2  65.301   2.933
  -7  -1   2  66.566   3.041
  -1   8   2  65.554   2.565
  -1   8   2  67.097   2.948
  -7  -1   2  58.510   4.825
   8  -7   2  63.899   4.491
  -1   8   2  62.139   2.717
  -7  -1   2  65.170   4.997
  -7  -1   2  62.736   3.169
  -7  -1   2  62.026   2.995
  -8   8  -2  51.860   4.654
   8   0  -2  56.488   2.750
  -8   8  -2  56.826   2.799
  -8   8  -2  58.425   2.602
   8   0  -2  56.066   2.911
   8   0  -2  55.076   2.278
  -8   8  -2  55.002   2.746
   0  -8  -2  54.998   2.785
   8   0  -2  59.565   2.666
   8   0  -2  56.855   2.407
   0  -8  -2  55.472   2.700
  -8   8  -2  57.088   2.655
   0  -8  -2  56.532   3.034
  -8   8  -2  57.599   2.873
   8   0  -2  50.003   4.267
  -8   8  -2  59.782   4.647
   8   0  -2  62.946   4.848
   0  -8  -2  59.162   4.688
  -8   8  -2  62.734   2.570
  -8   8  -2  59.604   2.984
   0  -8  -2  54.564   2.725
  -8   8  -2  62.543   2.418
   8   0  -2  58.068   2.816
  -8   8  -2  59.472   2.500
   8  -8   2  54.649   4.274
   8  -8   2  54.001   2.701
   0   8   2  58.941   2.300
  -8   0   2  58.816   2.633
   0   8   2  55.103   2.487
  -8   0   2  57.325   2.827
   8  -8   2  64.780   2.779
   8  -8   2  62.134   2.735
   0   8   2  54.309   4.135
   8  -8   2  59.984   4.459
   0   8   2  58.323   2.767
  -8   0   2  53.767   4.646
  -8   0   2  61.589   2.730
   0   8   2  60.535   2.835
  -8   0   2  56.149   4.575
   9  -1  -2 1126.14   57.41
  -8   9  -2 1032.83   54.70
  -1  -8  -2 1070.93   43.32
  -8   9  -2 1140.94   42.09
  -8   9  -2 1119.02   37.49
  -8   9  -2 1111.79   44.11
   9  -1  -2 1072.98   45.71
   9  -1  -2 1076.30   37.41
   9  -1  -2 1003.69   45.02
  -8   9  -2 1124.45   43.68
  -8   9  -2 1060.80   50.93
  -1  -8  -2 1106.62   42.06
   9  -1  -2 1086.29   45.05
  -1  -8  -2 1119.21   53.59
  -8   9  -2 1152.40   41.79
  -1  -8  -2 1165.58   43.77
   9  -1  -2 1102.30   49.69
  -1  -8  -2 1161.70   41.08
  -8   9  -2 1124.73   41.98
   9  -1  -2 1124.47   45.62
  -8   9  -2 1128.59   40.51
   8  -9   2 1153.11   45.72
  -9   1   2 1082.73   42.06
   1   8   2 1119.30   46.96
   1   8   2 1136.00   40.01
   1   8   2 1131.71   41.39
  -9   1   2 1068.11   51.06
   8  -9   2 1089.14   44.44
   8  -9   2 1048.41   52.81
   1   8   2 1090.56   50.23
   1   8   2 1089.67   53.93
  -9   1   2 1150.93   44.15
   8  -9   2 1128.97   42.27
   8  -9   2 1034.46   56.19
  -9   1   2 1118.86   40.48
  -2  -8  -2  428.96   17.25
  -8  10  -2  462.11   16.34
  10  -2  -2  453.99   19.43
  -8  10  -2  450.51   17.86
  -2  -8  -2  417.61   17.75
  -8  10  -2  424.52   17.13
  -8  10  -2  448.59   15.35
  -2  -8  -2  447.04   16.82
  10  -2  -2  456.26   17.56
  10  -2  -2  466.96   18.00
  -8  10  -2  430.55   17.22
  -8  10  -2  457.19   16.61
  10  -2  -2  444.28   18.40
  -8  10  -2  393.97   18.01
  -2  -8  -2  453.50   18.00
   2   8   2  450.48   18.39
 -10   2   2  425.48   18.05
   8 -10   2  447.31   18.16
   8 -10   2  438.71   16.73
 -10   2   2  465.14   16.58
   2   8   2  454.34   15.75
   8 -10   2  493.16   17.56
   2   8   2  465.76   19.35
 -10   2   2  455.61   17.24
  11  -3  -2  72.845   3.175
  -8  11  -2  66.716   3.015
  -3  -8  -2  72.839   3.557
  -8  11  -2  71.902   3.054
  11  -3  -2  68.597   3.433
  -3  -8  -2  68.656   3.174
  11  -3  -2  69.169   3.218
  -3  -8  -2  69.094   3.284
  11  -3  -2  73.994   3.258
  -3  -8  -2  74.322   3.366
  -8  11  -2  70.807   2.950
  -8  11  -2  69.853   2.815
 -11   3   2  69.579   3.065
   3   8   2  70.554   3.252
 -11   3   2  71.781   3.184
   3   8   2  71.220   2.755
   3   8   2  72.756   3.377
 -11   3   2  69.913   3.444
   8 -11   2  72.885   3.013
   8 -11   2  66.435   3.166
   8 -11   2  68.875   3.247
   8 -11   2  72.490   3.151
  12  -4  -2  109.69    4.40
  -8  12  -2  102.87    3.80
  -4  -8  -2  103.06    4.36
  12  -4  -2  98.892   4.440
  -8  12  -2  100.52    4.01
  12  -4  -2  102.10    4.31
  -8  12  -2  101.07    4.07
  -4  -8  -2  103.23    4.46
  -4  -8  -2  107.45    4.69
   8 -12   2  97.614   4.280
   4   8   2  100.41    4.45
 -12   4   2  106.65    4.12
   4   8   2  112.44    4.67
   8 -12   2  109.79    4.11
   4   8   2  102.06    3.81
 -12   4   2  103.71    4.30
 -12   4   2  99.118   4.485
   8 -12   2  97.402   4.309
   8 -12   2  93.163   4.426
  -8  13  -2  58.216   2.340
  -5  -8  -2  59.049   2.846
  13  -5  -2  56.850   2.620
  -8  13  -2  57.594   2.250
  13  -5  -2  57.192   2.550
  13  -5  -2  55.463   2.639
  -5  -8  -2  56.174   2.664
  -5  -8  -2  56.358   2.687
   5   8   2  54.343   2.213
 -13   5   2  57.325   2.472
   5   8   2  57.641   2.589
   8 -13   2  52.912   2.584
   5   8   2  60.509   2.741
   8 -13   2  52.789   2.604
 -13   5   2  54.503   2.586
   8 -13   2  60.169   2.445
  -9  -4  -2  549.06   21.57
  -4  13  -2  524.84   19.81
  -4  13  -2  562.38   20.34
  13  -9  -2  542.05   22.39
 -13   9   2  550.58   18.59
   4 -13   2  562.85   20.85
   9   4   2  546.18   23.55
   4 -13   2  556.81   21.70
   9   4   2  527.74   21.78
  -9  -3  -2  73.318   3.338
  -9  -3  -2  66.164   3.196
  -3  12  -2  67.525   2.654
  12  -9  -2  69.453   3.264
  -9  -3  -2  68.423   3.230
  -3  12  -2  74.964   2.918
  12  -9  -2  68.138   3.157
  12  -9  -2  68.127   3.047
  -3  12  -2  73.838   2.941
   3 -12   2  70.257   2.954
 -12   9   2  70.750   2.935
   9   3   2  71.985   3.079
 -12   9   2  71.923   2.850
   9   3   2  74.555   3.347
   3 -12   2  70.578   3.090
 -12   9   2  70.946   2.723
   3 -12   2  71.948   3.206
   3 -12   2  68.803   3.092
   9   3   2  64.609   2.944
  11  -9  -2  14.659   1.338
  -2  11  -2  14.895   1.256
  -2  11  -2  14.406   1.234
  -2  11  -2  12.144   0.956
  -2  11  -2  12.701   1.079
  -9  -2  -2  15.682   1.430
  11  -9  -2  13.610   1.355
  -9  -2  -2  11.501   1.202
  11  -9  -2  12.552   1.315
  11  -9  -2  13.993   1.465
  -9  -2  -2  14.569   1.456
   2 -11   2  11.587   1.144
   2 -11   2  12.710   1.091
   9   2   2  14.156   1.179
   2 -11   2  13.613   1.376
 -11   9   2  12.584   1.199
 -11   9   2  15.498   1.215
   2 -11   2  12.429   1.129
 -11   9   2  13.498   1.218
   9   2   2  12.550   1.107
   9   2   2  15.469   1.360
  10  -9  -2  43.122   2.317
  10  -9  -2  40.401   2.130
  -9  -1  -2  44.847   2.444
  -9  -1  -2  44.584   2.408
  10  -9  -2  43.176   2.284
  10  -9  -2  42.355   2.155
  -1  10  -2  42.884   2.097
  -1  10  -2  40.962   2.046
  -9  -1  -2  44.708   2.278
  -1  10  -2  41.764   1.827
  -1  10  -2  42.374   1.842
  -9  -1  -2  46.371   2.616
   1 -10   2  44.690   2.383
   9   1   2  38.552   2.274
   9   1   2  43.077   2.122
 -10   9   2  38.267   1.896
 -10   9   2  43.707   2.120
   9   1   2  35.450   2.070
 -10   9   2  44.220   1.973
   1 -10   2  44.730   2.215
 -10   9   2  43.783   2.060
   9   1   2  41.174   2.051
   1 -10   2  43.508   2.241
   9  -9  -2  44.494   2.232
   0   9  -2  40.375   3.861
   0   9  -2  45.398   2.029
  -9   0  -2  43.809   2.701
   9  -9  -2  48.629   2.489
  -9   0  -2  47.344   2.486
   9  -9  -2  45.719   2.417
   9  -9  -2  44.700   2.344
  -9   0  -2  43.758   2.492
   0   9  -2  45.884   1.987
   0   9  -2  46.445   2.266
   9  -9  -2  41.564   4.288
  -9   0  -2  42.523   4.218
   0   9  -2  44.974   2.160
  -9   0  -2  43.830   2.354
   0   9  -2  48.157   2.342
   0   9  -2  43.880   2.127
  -9   0  -2  47.302   2.506
   9   0   2  47.746   2.256
   0  -9   2  43.516   2.454
   9   0   2  42.389   3.945
  -9   9   2  42.058   4.117
  -9   9   2  43.189   2.098
   9   0   2  46.612   2.405
  -9   9   2  46.795   2.212
  -9   9   2  48.546   2.118
  -9   9   2  43.933   2.093
   0  -9   2  48.980   2.401
   9   0   2  49.133   2.139
   0  -9   2  40.481   4.128
   9   0   2  45.796   2.225
   0  -9   2  45.988   2.220
  -9   1  -2  273.26   11.10
   8  -9  -2  278.77   10.73
   1   8  -2  296.67   11.21
   8  -9  -2  257.55   10.17
   1   8  -2  267.56   10.94
   1   8  -2  239.78   14.47
  -9   1  -2  272.89   10.57
   1   8  -2  272.65    9.32
  -9   1  -2  275.95   10.94
  -9   1  -2  265.07   10.54
   1   8  -2  268.10    9.94
  -9   1  -2  267.45   14.10
   1   8  -2  271.85   10.23
   8  -9  -2  232.46   11.08
   8  -9  -2  282.22   11.23
   1   8  -2  266.83   14.37
   1   8  -2  259.13   10.40
   1   8  -2  285.06    9.59
  -1  -8   2  241.80   13.43
   9  -1   2  258.59   10.62
   9  -1   2  265.15   14.97
  -1  -8   2  262.41   10.77
   9  -1   2  276.65   10.88
  -1  -8   2  276.59   10.90
  -8   9   2  278.69    9.36
  -8   9   2  290.30    9.98
  -8   9   2  253.91   14.63
  -8   9   2  286.49   10.17
   9  -1   2  256.12   11.14
  -1  -8   2  266.56   10.47
  -1  -8   2  268.44   14.28
   2   7  -2  16.925   1.169
  -9   2  -2  19.896   3.301
  -9   2  -2  18.049   1.487
   7  -9  -2  19.723   1.541
   7  -9  -2  18.886   1.535
  -9   2  -2  19.664   1.613
  -9   2  -2  20.057   1.958
   2   7  -2  17.983   1.495
  -9   2  -2  17.807   1.515
  -9   2  -2  21.608   1.952
   2   7  -2  17.261   1.451
   2   7  -2  17.910   2.832
   2   7  -2  18.916   1.404
   2   7  -2  17.880   1.235
   2   7  -2  18.727   2.515
  -9   2  -2  19.661   1.455
   2   7  -2  20.095   1.309
   2   7  -2  20.501   1.349
   7  -9  -2  17.598   1.636
   7  -9  -2  15.956   2.649
   2   7  -2  19.493   1.516
  -9   2  -2  18.834   1.571
   7  -9  -2  20.395   1.394
   2   7  -2  19.370   1.571
  -2  -7   2  20.220   1.652
  -7   9   2  21.318   1.439
  -7   9   2  21.643   1.334
  -2  -7   2  21.975   1.719
   9  -2   2  20.410   1.428
   9  -2   2  21.218   1.363
  -2  -7   2  20.241   2.779
  -2  -7   2  20.559   1.588
   9  -2   2  21.379   1.273
  -7   9   2  15.144   2.761
   9  -2   2  14.969   2.367
  -7   9   2  20.875   1.393
  -2  -7   2  18.617   2.439
   9  -2   2  18.790   2.372
   6  -9  -2  566.15   21.11
   6  -9  -2  533.28   20.11
  -9   3  -2  552.46   21.37
   3   6  -2  547.67   21.64
  -9   3  -2  523.04   20.65
   6  -9  -2  548.30   22.13
  -9   3  -2  521.51   25.94
   3   6  -2  521.79   20.61
  -9   3  -2  550.81   19.88
   6  -9  -2  547.87   21.86
   3   6  -2  528.07   27.17
   3   6  -2  538.80   18.37
   3   6  -2  544.54   19.81
  -9   3  -2  548.23   21.74
   3   6  -2  557.15   20.12
   6  -9  -2  523.02   28.37
   3   6  -2  557.92   22.12
  -9   3  -2  515.19   21.04
   3   6  -2  543.49   23.27
  -9   3  -2  536.59   21.82
  -9   3  -2  544.46   20.71
   3   6  -2  511.74   27.30
   3   6  -2  550.94   18.95
   3   6  -2  537.89   19.59
   9  -3   2  494.22   28.23
   9  -3   2  530.89   27.94
   9  -3   2  549.72   21.01
  -6   9   2  528.18   18.88
   9  -3   2  545.92   22.08
  -6   9   2  529.07   26.77
  -6   9   2  543.74   18.39
  -3  -6   2  552.90   25.68
  -3  -6   2  532.79   21.26
  -3  -6   2  552.74   20.63
  -6   9   2  526.65   27.40
  -6   9   2  552.11   20.10
  -3  -6   2  536.55   21.42
  -6   9   2  529.41   19.59
   9  -3   2  548.94   21.52
  -3  -6   2  519.98   26.55
  -9   4  -2  320.90   12.30
  -9   4  -2  298.68   12.04
   4   5  -2  271.33   15.69
  -9   4  -2  305.14   12.28
   4   5  -2  309.05   12.21
   4   5  -2  290.66   15.75
  -9   4  -2  292.61   11.20
   4   5  -2  301.93   11.00
   5  -9  -2  282.52   16.47
   4   5  -2  297.47   10.65
   4   5  -2  295.20   12.45
  -9   4  -2  288.02   11.62
   5  -9  -2  303.85   12.32
  -9   4  -2  295.89   11.29
   4   5  -2  308.96   13.10
   4   5  -2  305.53   11.33
   5  -9  -2  312.15   11.93
   5  -9  -2  305.19   12.44
  -9   4  -2  294.80   15.28
   4   5  -2  318.90   11.62
   4   5  -2  286.30   10.31
  -9   4  -2  311.54   11.85
  -9   4  -2  298.76   11.70
   5  -9  -2  306.97   11.35
   4   5  -2  292.53   11.13
  -5   9   2  309.82   11.01
  -5   9   2  294.40   15.81
   9  -4   2  294.47   11.79
  -4  -5   2  275.88   12.05
   9  -4   2  278.94   16.17
  -4  -5   2  293.69   11.60
   9  -4   2  289.37   16.07
   9  -4   2  317.81   12.40
  -5   9   2  296.30   15.45
  -5   9   2  309.30   11.30
  -4  -5   2  319.87   11.99
  -4  -5   2  302.79   14.94
   9  -4   2  293.11   12.05
  -5   9   2  293.66   10.33
  -5   9   2  304.92   10.60
  -9   5  -2  72.814   3.316
   5   4  -2  71.689   2.991
   5   4  -2  69.262   2.704
   4  -9  -2  67.339   3.152
   5   4  -2  70.685   3.367
  -9   5  -2  71.979   2.907
   4  -9  -2  65.946   4.781
   4  -9  -2  70.869   3.193
   5   4  -2  64.269   2.624
   4  -9  -2  68.595   3.219
  -9   5  -2  72.100   3.109
   5   4  -2  69.608   3.259
  -9   5  -2  72.526   3.135
   5   4  -2  67.246   2.833
   4  -9  -2  68.640   2.925
  -9   5  -2  67.387   5.111
  -9   5  -2  69.536   2.863
   5   4  -2  69.372   2.889
  -9   5  -2  61.353   3.006
   5   4  -2  69.696   2.830
  -9   5  -2  70.614   3.254
   5   4  -2  67.940   4.897
  -4   9   2  66.154   2.826
  -4   9   2  61.294   4.471
  -5  -4   2  66.253   4.841
   9  -5   2  67.638   2.916
   9  -5   2  66.115   3.053
  -4   9   2  65.769   4.835
   9  -5   2  61.182   4.783
  -4   9   2  68.187   2.912
  -4   9   2  67.282   3.087
  -5  -4   2  66.020   3.015
  -4   9   2  66.162   2.666
  -4   9   2  65.413   2.606
  -5  -4   2  70.213   3.189
   6   3  -2  492.46   28.01
   6   3  -2  535.97   19.61
   3  -9  -2  539.71   21.61
   6   3  -2  593.17   23.06
   6   3  -2  548.52   18.75
   3  -9  -2  522.46   19.94
  -9   6  -2  513.90   21.02
  -9   6  -2  529.36   20.47
   6   3  -2  489.09   21.27
  -9   6  -2  523.01   18.15
   6   3  -2  522.95   21.89
  -9   6  -2  540.69   19.88
   6   3  -2  536.63   26.98
  -9   6  -2  498.38   25.55
   3  -9  -2  542.56   20.89
   6   3  -2  527.62   19.86
  -9   6  -2  527.57   21.48
   3  -9  -2  486.69   27.96
  -9   6  -2  545.10   19.69
  -9   6  -2  567.27   20.84
   3  -9  -2  516.00   26.34
   3  -9  -2  527.71   21.19
   9  -6   2  500.96   20.74
  -6  -3   2  524.80   21.05
  -3   9   2  555.24   18.69
  -3   9   2  530.20   19.33
   9  -6   2  537.59   21.53
  -3   9   2  536.13   26.64
  -3   9   2  561.78   21.83
  -3   9   2  547.72   19.87
  -6  -3   2  539.88   25.53
   9  -6   2  521.61   27.76
   9  -6   2  554.17   21.83
  -6  -3   2  547.26   21.45
   2  -9  -2  194.97    7.98
   7   2  -2  187.41   10.95
   7   2  -2  189.74    7.09
   2  -9  -2  185.02   10.82
  -9   7  -2  195.75    7.50
   2  -9  -2  196.88    8.11
   2  -9  -2  192.69    7.61
   7   2  -2  203.80    8.08
   7   2  -2  202.79    7.44
   7   2  -2  197.89   11.37
   7   2  -2  190.74    7.83
   2  -9  -2  194.78    8.21
  -9   7  -2  193.34    6.88
  -9   7  -2  190.24   11.05
  -9   7  -2  194.74   10.71
   7   2  -2  199.56    8.34
   2  -9  -2  196.10    7.77
   2  -9  -2  184.40   11.43
  -9   7  -2  195.67    8.01
   7   2  -2  206.71    8.80
  -9   7  -2  195.11    8.22
  -9   7  -2  198.10    7.54
  -9   7  -2  199.06    7.91
  -9   7  -2  191.23    8.02
  -7  -2   2  183.82   10.47
  -2   9   2  194.90    7.51
  -2   9   2  202.56   10.72
   9  -7   2  195.83   11.28
  -2   9   2  205.96    8.25
  -2   9   2  184.18    8.62
   9  -7   2  206.61    7.89
   9  -7   2  199.60    8.23
  -2   9   2  197.46    7.05
  -7  -2   2  200.66    8.17
   9  -7   2  212.47    8.18
  -7  -2   2  201.41    7.79
  -7  -2   2  196.89    8.04
  -9   8  -2  149.78    5.61
   8   1  -2  136.60    5.20
  -9   8  -2  150.17    6.02
   1  -9  -2  148.92    5.75
  -9   8  -2  141.57    5.06
   8   1  -2  140.86    5.76
   8   1  -2  148.63    5.92
  -9   8  -2  133.40    8.10
  -9   8  -2  128.86    5.37
   8   1  -2  132.53    8.62
   1  -9  -2  138.33    5.59
   1  -9  -2  145.85    5.87
  -9   8  -2  132.47    8.56
   8   1  -2  121.19    8.24
   8   1  -2  133.07    6.09
  -9   8  -2  152.92    5.79
   8   1  -2  147.20    6.45
   1  -9  -2  127.07    8.31
   1  -9  -2  151.54    6.06
  -9   8  -2  141.82    5.90
  -9   8  -2  144.66    5.52
   9  -8   2  131.02    5.79
   9  -8   2  128.42    5.99
   9  -8   2  126.24    8.47
   9  -8   2  147.08    5.94
  -1   9   2  144.26    5.16
  -1   9   2  138.15    6.02
  -1   9   2  139.33    6.29
  -8  -1   2  151.09    5.81
  -8  -1   2  149.49    5.50
  -8  -1   2  151.80    6.09
  -1   9   2  132.29    8.06
  -1   9   2  142.42    5.49
  -8  -1   2  144.78    5.96
  -8  -1   2  137.29    8.47
  -9   9  -2  670.32   27.96
  -9   9  -2  629.33   35.09
   0  -9  -2  619.38   34.28
   0  -9  -2  666.76   27.19
   0  -9  -2  727.64   26.05
   9   0  -2  719.40   28.55
   9   0  -2  752.36   30.11
  -9   9  -2  649.66   25.25
  -9   9  -2  709.97   26.70
  -9   9  -2  708.89   27.65
   9   0  -2  660.47   36.78
  -9   9  -2  735.37   23.75
   0  -9  -2  726.88   26.66
   0  -9  -2  724.25   27.76
  -9   9  -2  688.02   25.67
   9   0  -2  714.88   27.17
   9   0  -2  721.45   27.84
   0   9   2  691.46   25.90
   0   9   2  700.36   29.48
   0   9   2  691.18   29.98
   0   9   2  628.84   34.46
  -9   0   2  652.03   32.93
   9  -9   2  687.99   28.14
   9  -9   2  731.45   25.94
  -9   0   2  729.93   26.69
  -9   0   2  714.94   25.65
   9  -9   2  728.77   27.18
   9  -9   2  657.44   36.05
  -9   0   2  722.92   28.00
   0   9   2  706.92   24.41
  -9  10  -2  380.92   15.96
  -9  10  -2  391.23   16.15
  10  -1  -2  417.23   15.72
  -9  10  -2  401.97   14.61
  10  -1  -2  404.94   16.10
  -9  10  -2  385.85   15.45
  10  -1  -2  380.34   17.39
  -1  -9  -2  384.42   15.46
  -9  10  -2  404.80   14.90
  -1  -9  -2  401.54   16.10
  -1  -9  -2  396.17   15.08
  -9  10  -2  403.73   13.75
 -10   1   2  404.94   14.85
 -10   1   2  408.21   16.23
   1   9   2  408.43   16.46
   9 -10   2  383.61   14.98
   1   9   2  406.25   17.31
   1   9   2  399.14   14.10
   9 -10   2  395.97   16.27
 -10   1   2  402.92   15.47
   9 -10   2  431.83   15.72
  -9  11  -2  758.18   27.30
  11  -2  -2  768.12   32.48
  -9  11  -2  721.39   28.74
  -2  -9  -2  678.28   28.06
  -9  11  -2  804.89   27.74
  11  -2  -2  730.52   29.36
  -2  -9  -2  752.20   28.83
  11  -2  -2  784.40   30.11
  -9  11  -2  748.65   25.66
  -2  -9  -2  786.74   30.00
  -2  -9  -2  713.95   29.64
   2   9   2  796.44   31.72
 -11   2   2  807.01   28.85
   9 -11   2  795.62   28.05
   2   9   2  719.34   32.42
   9 -11   2  759.96   29.35
   2   9   2  734.53   27.03
   9 -11   2  708.65   30.41
 -11   2   2  743.12   27.70
 -11   2   2  769.22   30.23
  12  -3  -2  251.10    9.65
  -3  -9  -2  257.31    9.52
  -9  12  -2  249.35    8.42
  -3  -9  -2  244.81    9.95
  12  -3  -2  249.13    9.85
  -3  -9  -2  227.58    9.72
  -9  12  -2  244.86    9.09
  -9  12  -2  240.78    8.94
  12  -3  -2  226.42   10.03
   9 -12   2  230.81    9.62
 -12   3   2  256.12    9.96
   3   9   2  244.34    8.61
   3   9   2  227.12   10.57
 -12   3   2  250.84    9.11
   9 -12   2  245.87    9.18
   9 -12   2  238.88    9.94
   3   9   2  238.66   10.07
  -9  13  -2  326.34   12.61
  13  -4  -2  352.97   13.90
  -9  13  -2  350.68   11.85
  13  -4  -2  361.52   13.58
  -4  -9  -2  340.57   13.89
  -4  -9  -2  350.07   13.34
   9 -13   2  358.23   12.96
 -13   4   2  345.73   13.35
   4   9   2  339.96   14.24
 -13   4   2  356.95   12.82
   4   9   2  335.06   12.17
   4   9   2  338.85   14.97
  13 -10  -2  29.910   1.707
 -10  -3  -2  30.532   1.810
  -3  13  -2  29.704   1.503
   3 -13   2  33.784   1.749
 -13  10   2  32.957   1.390
  10   3   2  32.572   1.554
   3 -13   2  33.685   1.602
  12 -10  -2  179.54    7.60
  12 -10  -2  185.00    7.73
 -10  -2  -2  174.16    7.60
  -2  12  -2  168.50    6.54
 -10  -2  -2  190.07    7.56
  -2  12  -2  178.82    6.81
  -2  12  -2  187.80    7.01
  10   2   2  185.13    7.28
   2 -12   2  194.77    7.51
  10   2   2  178.63    8.09
   2 -12   2  182.00    7.38
 -12  10   2  169.48    6.93
  10   2   2  191.02    7.47
 -12  10   2  195.28    6.44
 -12  10   2  183.49    6.81
   2 -12   2  199.63    7.22
 -10  -1  -2  9.6082  1.1938
  11 -10  -2  11.280   1.087
 -10  -1  -2  12.683   1.229
  11 -10  -2  8.8392  0.9906
  -1  11  -2  8.9226  0.9162
  -1  11  -2  9.8296  0.8057
  -1  11  -2  9.6871  0.8932
  -1  11  -2  8.5943  0.8066
 -10  -1  -2  11.478   1.099
 -10  -1  -2  12.622   1.272
  11 -10  -2  8.7790  1.0743
  10   1   2  8.9975  0.8638
  10   1   2  6.3323  0.7160
  10   1   2  7.7482  0.9522
   1 -11   2  11.402   1.047
   1 -11   2  11.089   1.084
  10   1   2  8.4104  0.8202
 -11  10   2  10.011   0.883
   1 -11   2  10.503   1.128
 -11  10   2  10.092   0.887
 -11  10   2  9.1261  1.0308
 -10   0  -2  255.19   10.63
  10 -10  -2  273.34   11.21
   0  10  -2  257.14   10.03
 -10   0  -2  265.98   10.67
  10 -10  -2  278.11   10.83
 -10   0  -2  270.35   11.19
 -10   0  -2  278.10   11.04
  10 -10  -2  283.18   11.35
   0  10  -2  258.10    9.40
   0  10  -2  281.55    9.69
   0  10  -2  247.51   11.28
   0  10  -2  275.41   10.32
  10   0   2  257.50   11.25
   0 -10   2  287.45   11.04
   0 -10   2  286.26   10.92
 -10  10   2  277.68    9.44
 -10  10   2  266.70   10.24
 -10  10   2  264.23   10.05
   0 -10   2  278.91   10.61
  10   0   2  286.39   10.76
  10   0   2  285.75   11.02
   1   9  -2  720.05   29.15
   1   9  -2  699.81   24.21
   9 -10  -2  706.43   29.18
   9 -10  -2  711.25   27.80
   1   9  -2  711.92   24.97
 -10   1  -2  704.04   27.20
   9 -10  -2  710.65   28.80
 -10   1  -2  692.43   27.26
   1   9  -2  724.25   25.82
 -10   1  -2  734.69   28.15
   1   9  -2  707.36   26.52
 -10   1  -2  734.60   28.63
   1   9  -2  729.21   28.48
  -9  10   2  706.18   25.83
  -9  10   2  732.79   24.26
  10  -1   2  722.03   28.55
  10  -1   2  643.03   29.10
  -1  -9   2  696.87   28.04
  -9  10   2  714.54   26.47
  -1  -9   2  727.39   28.28
  10  -1   2  697.58   28.40
  -1  -9   2  740.44   27.22
   8 -10  -2  25.270   1.661
 -10   2  -2  23.728   1.896
   2   8  -2  25.460   1.501
 -10   2  -2  26.875   2.025
   8 -10  -2  27.242   1.861
   8 -10  -2  26.995   1.876
   2   8  -2  25.213   1.604
 -10   2  -2  25.712   2.118
   8 -10  -2  25.836   1.699
   2   8  -2  25.866   1.596
   2   8  -2  27.265   1.705
   2   8  -2  25.771   1.735
   2   8  -2  25.113   1.692
 -10   2  -2  26.297   2.067
  -8  10   2  29.574   1.532
  -8  10   2  26.674   1.572
  -2  -8   2  25.383   1.805
  10  -2   2  26.158   1.561
  10  -2   2  27.134   1.501
  -8  10   2  26.794   1.543
  -2  -8   2  26.089   1.998
  -2  -8   2  27.422   1.898
  10  -2   2  27.300   1.603
   7 -10  -2  772.70   29.04
   7 -10  -2  666.71   37.29
   7 -10  -2  740.49   26.74
 -10   3  -2  684.09   34.12
 -10   3  -2  755.20   27.52
 -10   3  -2  681.62   27.92
   3   7  -2  705.78   26.00
   3   7  -2  691.33   35.76
 -10   3  -2  710.04   26.38
 -10   3  -2  741.91   28.87
   3   7  -2  727.59   28.74
   3   7  -2  748.58   27.37
   3   7  -2  742.33   30.86
   3   7  -2  749.53   26.73
   7 -10  -2  718.94   29.38
   3   7  -2  722.51   30.92
 -10   3  -2  702.96   28.33
   3   7  -2  742.67   26.31
  10  -3   2  717.21   27.94
  -7  10   2  743.70   26.04
  -3  -7   2  666.97   33.53
  -3  -7   2  731.71   28.49
  10  -3   2  737.64   28.61
  -7  10   2  814.36   26.71
  10  -3   2  673.03   36.84
  -3  -7   2  625.35   34.92
  10  -3   2  715.01   30.33
  -3  -7   2  719.08   28.26
  10  -3   2  655.27   37.41
  -7  10   2  689.70   36.02
   4   6  -2  194.56    7.60
   4   6  -2  213.51    7.34
   6 -10  -2  211.85    8.20
   6 -10  -2  209.28    7.81
   4   6  -2  209.22    7.77
 -10   4  -2  205.32    8.12
   4   6  -2  205.61    7.54
   4   6  -2  216.51    8.58
 -10   4  -2  204.12    8.07
   6 -10  -2  189.13   11.80
   4   6  -2  194.53    8.95
 -10   4  -2  182.38   11.08
 -10   4  -2  210.21    8.54
 -10   4  -2  202.92    8.33
   4   6  -2  191.13   11.32
   6 -10  -2  205.35    8.49
 -10   4  -2  205.48    7.70
   4   6  -2  205.27    7.96
  -4  -6   2  204.81    8.32
  -6  10   2  202.83    7.10
  10  -4   2  201.29    8.06
  10  -4   2  193.72   11.41
  10  -4   2  209.99    8.48
  -6  10   2  212.86    7.59
  10  -4   2  184.87   11.49
  -4  -6   2  182.79   10.69
  10  -4   2  200.33    8.24
  -6  10   2  177.79   10.72
  -6  10   2  182.61   11.27
  -6  10   2  207.65    7.23
  -6  10   2  204.88    7.72
  -4  -6   2  203.87    7.98
  -4  -6   2  212.34    8.26
 -10   5  -2  223.72    9.07
   5 -10  -2  211.99    8.75
   5   5  -2  218.23    7.78
 -10   5  -2  201.80   11.74
   5   5  -2  215.36    8.28
   5 -10  -2  213.95    8.32
   5   5  -2  228.73    9.58
 -10   5  -2  216.18    8.58
   5 -10  -2  217.42    9.04
 -10   5  -2  216.59    8.22
   5   5  -2  194.39   11.86
   5   5  -2  225.60    9.15
   5   5  -2  212.58    8.12
 -10   5  -2  219.81    8.86
  10  -5   2  201.59   12.10
  -5  -5   2  220.63    8.82
  -5  -5   2  225.19    8.93
  -5  -5   2  202.77   11.29
  10  -5   2  223.27    8.92
  -5  10   2  204.85    7.71
  -5  10   2  198.20   11.50
  -5  10   2  221.71    8.06
  10  -5   2  225.72    9.04
  -5  10   2  230.26    8.27
  10  -5   2  222.79    8.59
  10  -5   2  212.49    8.77
  -5  -5   2  216.93    8.52
  -5  10   2  213.16    7.55
  -5  10   2  213.02    9.00
 -10   6  -2  29.583   1.716
   6   4  -2  23.939   1.412
 -10   6  -2  29.483   1.845
   4 -10  -2  27.575   1.847
 -10   6  -2  25.055   1.515
   6   4  -2  24.113   1.515
 -10   6  -2  31.134   1.811
   4 -10  -2  27.207   1.764
 -10   6  -2  26.041   3.419
 -10   6  -2  30.656   2.055
   6   4  -2  23.218   1.672
   6   4  -2  23.403   1.587
   4 -10  -2  22.158   3.293
   6   4  -2  21.341   3.001
   6   4  -2  24.393   1.617
   4 -10  -2  27.026   1.837
   4 -10  -2  25.932   1.902
  -6  -4   2  27.256   3.404
  10  -6   2  21.139   1.470
  -6  -4   2  31.532   1.754
  -6  -4   2  30.696   1.612
  -4  10   2  25.119   1.562
  10  -6   2  23.563   1.602
  -4  10   2  21.126   1.312
  -6  -4   2  29.111   1.964
  -4  10   2  21.137   1.476
  -4  10   2  28.726   1.524
  10  -6   2  22.754   2.774
  -4  10   2  18.996   2.457
  10  -6   2  21.877   1.469
  10  -6   2  23.246   1.531
   3 -10  -2  47.224   2.291
   3 -10  -2  46.754   2.474
   7   3  -2  40.534   4.036
   7   3  -2  48.184   2.490
 -10   7  -2  47.741   2.233
 -10   7  -2  46.077   4.205
   7   3  -2  46.835   2.056
   3 -10  -2  42.736   4.196
 -10   7  -2  47.453   2.426
   3 -10  -2  46.341   2.441
   3 -10  -2  46.663   2.471
 -10   7  -2  49.596   2.240
 -10   7  -2  45.442   2.480
   7   3  -2  46.547   2.628
   7   3  -2  46.024   2.228
  10  -7   2  41.097   3.974
  10  -7   2  45.633   2.296
  -3  10   2  45.663   1.975
  -7  -3   2  42.984   4.032
  -7  -3   2  49.677   2.451
  -3  10   2  45.827   2.168
  10  -7   2  48.288   2.380
  -3  10   2  47.652   2.284
  -3  10   2  44.667   2.106
  -7  -3   2  45.896   2.446
  -3  10   2  45.534   3.828
  10  -7   2  45.445   2.178
  -7  -3   2  48.266   2.516
   8   2  -2  148.74    6.28
 -10   8  -2  152.64    5.91
   2 -10  -2  150.98    6.03
   2 -10  -2  145.56    6.12
 -10   8  -2  153.01    5.42
   8   2  -2  150.51    5.55
 -10   8  -2  151.67    6.16
   2 -10  -2  140.33    6.42
 -10   8  -2  153.05    6.47
   2 -10  -2  152.35    6.46
   8   2  -2  156.33    6.54
   8   2  -2  152.79    6.88
   2 -10  -2  153.84    6.29
  10  -8   2  154.67    6.39
  -2  10   2  151.52    5.88
  -8  -2   2  154.56    6.16
  -8  -2   2  152.17    6.34
  -2  10   2  153.84    5.51
  -8  -2   2  151.35    6.43
  10  -8   2  154.98    6.13
  -2  10   2  154.52    6.44
  10  -8   2  148.95    6.43
  -8  -2   2  146.76    5.86
 -10   9  -2  487.97   16.56
   1 -10  -2  476.89   18.58
 -10   9  -2  492.30   18.67
   9   1  -2  476.37   17.03
   9   1  -2  469.09   18.91
   9   1  -2  487.53   19.40
   9   1  -2  477.93   19.91
   9   1  -2  478.33   20.99
   1 -10  -2  492.30   18.99
 -10   9  -2  484.30   19.52
   1 -10  -2  512.81   18.20
 -10   9  -2  499.91   17.93
   1 -10  -2  454.06   19.35
  -9  -1   2  510.46   19.58
  -9  -1   2  479.62   17.88
  10  -9   2  467.10   18.07
  -1  10   2  509.52   17.03
  10  -9   2  521.50   19.64
  -1  10   2  483.44   19.86
  10  -9   2  442.50   19.84
  -9  -1   2  472.60   18.61
  -9  -1   2  454.08   19.16
  10  -9   2  489.78   18.94
  -1  10   2  495.03   18.08
  -1  10   2  481.59   20.87
 -10  10  -2  55.158   2.711
  10   0  -2  54.250   2.635
 -10  10  -2  53.345   2.341
  10   0  -2  55.450   2.878
 -10  10  -2  53.279   2.710
 -10  10  -2  56.520   2.607
 -10  10  -2  57.968   2.397
   0 -10  -2  50.197   2.685
  10   0  -2  58.988   2.531
   0 -10  -2  55.010   2.999
   0 -10  -2  54.068   2.811
  10   0  -2  50.892   2.693
  10 -10   2  62.134   2.617
 -10   0   2  56.814   2.913
  10 -10   2  54.595   2.671
 -10   0   2  54.887   2.732
  10 -10   2  58.390   2.416
   0  10   2  54.611   2.569
   0  10   2  52.244   2.391
   0  10   2  54.665   2.261
 -10   0   2  56.612   2.488
   0  10   2  55.393   2.695
 -10  11  -2  18.598   1.401
  -1 -10  -2  17.221   1.595
 -10  11  -2  19.205   1.323
 -10  11  -2  17.531   1.529
  -1 -10  -2  18.766   1.506
  11  -1  -2  18.675   1.285
  11  -1  -2  17.430   1.551
 -10  11  -2  17.328   1.252
  -1 -10  -2  20.982   1.829
  11  -1  -2  19.480   1.402
  10 -11   2  21.293   1.401
   1  10   2  18.587   1.340
  10 -11   2  21.101   1.393
   1  10   2  18.510   1.125
 -11   1   2  17.616   1.636
  10 -11   2  20.881   1.246
   1  10   2  18.814   1.343
 -11   1   2  19.386   1.690
 -11   1   2  18.333   1.337
  -2 -10  -2  77.728   3.317
 -10  12  -2  72.170   3.004
  12  -2  -2  73.417   3.222
 -10  12  -2  73.457   3.089
 -10  12  -2  74.958   2.854
  12  -2  -2  77.846   3.278
  12  -2  -2  70.907   3.524
  -2 -10  -2  77.109   3.547
   2  10   2  72.687   3.449
 -12   2   2  74.961   3.109
   2  10   2  78.462   3.331
 -12   2   2  75.272   3.261
  10 -12   2  78.354   3.226
   2  10   2  78.384   2.865
 -12   2   2  75.832   3.452
  10 -12   2  77.266   3.072
  10 -12   2  69.447   3.321
 -10  13  -2  34.306   1.458
  -3 -10  -2  35.578   1.949
  -3 -10  -2  33.098   1.787
  13  -3  -2  34.822   1.705
 -10  13  -2  31.180   1.532
  13  -3  -2  34.729   1.652
  10 -13   2  34.862   1.726
 -13   3   2  37.348   1.836
 -13   3   2  34.986   1.660
   3  10   2  34.968   1.460
   3  10   2  37.093   1.731
  10 -13   2  36.642   1.585
   3  10   2  31.487   1.747
 -13   3   2  29.948   1.876
  12 -11  -2  14.117   1.230
  12 -11  -2  14.372   1.192
  -1  12  -2  13.174   1.057
 -11  -1  -2  14.019   1.463
 -11  -1  -2  14.862   1.433
  12 -11  -2  13.078   1.262
  -1  12  -2  13.669   0.943
 -12  11   2  16.594   1.036
 -12  11   2  15.915   1.030
   1 -12   2  16.003   1.283
  11   1   2  17.032   0.997
  11   1   2  14.399   0.981
   1 -12   2  15.779   1.417
   1 -12   2  14.402   1.238
  11 -11  -2  187.58    7.64
   0  11  -2  186.87    6.51
   0  11  -2  191.25    6.97
  11 -11  -2  175.13    7.30
 -11   0  -2  177.37    7.17
   0  11  -2  167.14    6.73
 -11   0  -2  182.53    7.48
 -11   0  -2  178.90    7.56
   0  11  -2  162.37    7.55
  11 -11  -2  180.02    7.55
 -11  11   2  195.27    6.38
   0 -11   2  194.56    7.38
  11   0   2  176.44    7.55
  11   0   2  172.33    7.22
   0 -11   2  184.42    7.19
  11   0   2  187.23    7.41
 -11  11   2  191.05    6.79
   0 -11   2  192.38    7.50
 -11  11   2  172.27    6.86
 -11   1  -2  391.73   15.86
   1  10  -2  396.81   13.79
  10 -11  -2  385.57   15.93
  10 -11  -2  397.52   15.39
 -11   1  -2  375.51   15.57
   1  10  -2  398.15   14.66
  10 -11  -2  368.56   16.10
 -11   1  -2  371.34   15.07
   1  10  -2  365.40   14.23
   1  10  -2  376.01   16.08
  11  -1   2  408.31   15.32
 -10  11   2  381.42   14.60
  -1 -10   2  397.55   15.68
  -1 -10   2  407.89   15.51
 -10  11   2  388.40   14.28
  -1 -10   2  410.09   15.07
  11  -1   2  407.79   15.69
 -10  11   2  408.16   13.42
  11  -1   2  391.18   16.07
   2   9  -2  13.754   1.378
 -11   2  -2  13.881   1.318
   9 -11  -2  13.839   1.225
   9 -11  -2  12.083   1.063
 -11   2  -2  13.135   1.300
   2   9  -2  12.023   1.187
 -11   2  -2  14.584   1.471
   9 -11  -2  12.742   1.211
   9 -11  -2  14.226   1.481
   2   9  -2  13.596   1.123
  -9  11   2  14.311   1.106
  11  -2   2  14.126   1.182
  -2  -9   2  12.717   1.156
  -2  -9   2  14.067   1.282
  -9  11   2  13.395   1.176
  11  -2   2  13.880   1.162
  11  -2   2  12.957   1.191
  -2  -9   2  13.107   1.377
  -2  -9   2  12.145   1.120
  -9  11   2  14.886   1.269
 -11   3  -2  731.03   30.11
   3   8  -2  762.35   31.29
   3   8  -2  800.81   27.90
   3   8  -2  741.11   32.90
   8 -11  -2  780.96   28.46
   3   8  -2  780.45   28.45
   8 -11  -2  810.53   29.85
 -11   3  -2  785.35   30.72
   8 -11  -2  731.77   30.89
 -11   3  -2  803.95   29.26
 -11   3  -2  720.81   28.06
  11  -3   2  761.02   30.51
  -8  11   2  748.55   28.40
  -3  -8   2  731.84   30.07
  -3  -8   2  762.25   30.35
  -8  11   2  778.06   27.71
  -8  11   2  759.70   26.02
  11  -3   2  756.13   32.05
  -3  -8   2  763.19   30.57
  -3  -8   2  793.09   29.20
  11  -3   2  756.12   30.47
 -11   4  -2  239.91    9.76
   7 -11  -2  240.71    9.80
   7 -11  -2  236.98    9.46
   4   7  -2  234.11    8.44
   4   7  -2  229.45    8.94
 -11   4  -2  228.04    9.54
   4   7  -2  246.56   10.34
 -11   4  -2  235.61    9.31
 -11   4  -2  224.58    8.86
   7 -11  -2  239.50    8.99
   4   7  -2  238.14    9.87
  -4  -7   2  219.46    9.59
  -7  11   2  226.50    8.72
  -4  -7   2  240.84    9.25
  -7  11   2  231.29    8.19
  11  -4   2  250.35    9.82
  -4  -7   2  246.19    9.55
  11  -4   2  226.30    9.62
  11  -4   2  228.86    9.32
  -4  -7   2  238.11    9.64
  -7  11   2  238.07    8.94
  11  -4   2  228.10    9.53
 -11   5  -2  72.144   3.087
   6 -11  -2  74.301   3.452
   5   6  -2  67.912   3.396
   5   6  -2  70.120   2.896
   5   6  -2  76.001   3.522
 -11   5  -2  73.330   3.275
   6 -11  -2  72.458   3.164
   5   6  -2  71.828   3.054
   6 -11  -2  67.771   3.374
 -11   5  -2  76.738   3.568
 -11   5  -2  69.620   3.360
  11  -5   2  68.244   3.115
  11  -5   2  75.440   3.238
  11  -5   2  68.429   3.149
  -6  11   2  73.910   3.062
  -5  -6   2  68.640   3.140
  -6  11   2  70.715   2.753
  -6  11   2  76.201   2.999
  -5  -6   2  73.356   3.390
  11  -5   2  73.509   3.112
  -5  -6   2  73.457   3.433
  11  -5   2  80.260   3.343
  -6  11   2  66.673   2.800
  -5  -6   2  70.807   3.263
   5 -11  -2  79.497   3.697
   6   5  -2  84.214   3.219
   6   5  -2  82.274   3.957
 -11   6  -2  73.405   3.420
   5 -11  -2  83.435   3.445
 -11   6  -2  88.518   3.754
   6   5  -2  85.433   3.776
 -11   6  -2  82.594   3.841
   5 -11  -2  78.451   3.749
  -6  -5   2  77.813   3.768
  -6  -5   2  83.352   3.751
  -5  11   2  77.556   3.364
  11  -6   2  79.536   3.461
  11  -6   2  83.754   3.633
  -6  -5   2  79.521   3.560
  11  -6   2  81.743   3.510
  -5  11   2  85.436   3.388
  -6  -5   2  83.124   3.547
  -5  11   2  82.296   3.077
  11  -6   2  82.815   3.620
   7   4  -2  158.17    5.74
   7   4  -2  167.64    7.10
 -11   7  -2  157.27    6.10
   7   4  -2  137.08    6.71
   4 -11  -2  155.89    6.47
   4 -11  -2  157.66    6.16
 -11   7  -2  160.42    6.43
   4 -11  -2  149.76    6.53
   4 -11  -2  159.74    6.68
 -11   7  -2  158.77    6.72
  -4  11   2  160.07    6.07
  11  -7   2  151.08    6.55
  -7  -4   2  169.60    6.67
  -7  -4   2  159.72    6.55
  -7  -4   2  160.16    6.30
  -4  11   2  155.58    5.68
  -4  11   2  154.88    5.92
  -4  11   2  148.83    6.61
  11  -7   2  157.48    6.64
  11  -7   2  157.06    6.32
   8   3  -2  100.69    4.36
   3 -11  -2  90.388   4.277
 -11   8  -2  95.534   4.156
 -11   8  -2  98.285   4.299
   8   3  -2  96.911   4.528
   3 -11  -2  97.844   4.014
 -11   8  -2  95.611   3.963
   8   3  -2  96.505   4.085
   3 -11  -2  92.737   4.231
   8   3  -2  95.228   3.660
  11  -8   2  92.084   3.787
  -8  -3   2  98.909   4.114
  11  -8   2  86.724   4.213
  -8  -3   2  95.619   4.263
  -8  -3   2  91.419   4.216
  -3  11   2  93.137   3.580
  -3  11   2  99.224   4.167
  -3  11   2  98.767   3.872
  11  -8   2  102.95    4.21
  -8  -3   2  89.806   3.817
  11  -8   2  100.85    4.10
   2 -11  -2  96.000   3.875
 -11   9  -2  96.023   3.807
   2 -11  -2  91.658   4.055
 -11   9  -2  89.451   3.423
   9   2  -2  90.492   4.148
   2 -11  -2  88.420   3.914
   2 -11  -2  92.568   4.184
   9   2  -2  93.602   4.375
 -11   9  -2  93.199   4.176
   9   2  -2  92.150   3.958
   9   2  -2  90.363   3.507
 -11   9  -2  94.598   4.082
  11  -9   2  98.663   4.076
  -9  -2   2  101.38    4.26
  11  -9   2  89.010   3.684
  11  -9   2  90.038   4.091
  -9  -2   2  101.31    4.03
  -2  11   2  85.802   4.057
  -9  -2   2  90.533   4.083
  -2  11   2  93.036   3.470
  -9  -2   2  90.428   3.716
  -2  11   2  91.001   3.692
  11  -9   2  89.349   3.897
   1 -11  -2  108.75    4.51
  10   1  -2  110.01    4.75
  10   1  -2  113.45    5.20
 -11  10  -2  107.27    4.04
 -11  10  -2  114.07    4.48
 -11  10  -2  108.72    4.63
  10   1  -2  105.78    4.84
   1 -11  -2  112.25    4.92
  10   1  -2  107.00    4.56
   1 -11  -2  103.41    4.63
  11 -10   2  115.61    4.79
 -10  -1   2  112.43    4.40
  -1  11   2  109.13    4.41
 -10  -1   2  117.44    4.92
  -1  11   2  117.70    4.82
  11 -10   2  116.18    4.66
 -10  -1   2  120.86    4.68
  -1  11   2  118.49    4.16
  11 -10   2  111.16    4.37
 -11  11  -2  219.91    8.29
   0 -11  -2  216.34    8.63
  11   0  -2  224.61    9.67
   0 -11  -2  227.09    8.99
 -11  11  -2  203.01    8.56
  11   0  -2  222.98    8.95
  11   0  -2  214.27    8.70
 -11  11  -2  212.17    7.63
   0 -11  -2  210.62    8.40
 -11   0   2  230.13    9.07
  11 -11   2  224.07    8.31
 -11   0   2  221.44    8.25
 -11   0   2  226.95    8.65
   0  11   2  226.92    9.13
  11 -11   2  212.55    9.05
   0  11   2  227.04    7.83
  11 -11   2  219.67    8.73
  12  -1  -2  63.049   3.203
  12  -1  -2  68.015   2.907
  12  -1  -2  71.815   2.989
  -1 -11  -2  72.126   3.186
 -11  12  -2  67.987   2.828
 -11  12  -2  68.008   2.588
  -1 -11  -2  69.439   3.010
   1  11   2  73.243   3.049
   1  11   2  68.841   2.594
  11 -12   2  67.655   2.756
  11 -12   2  66.150   2.955
 -12   1   2  71.108   3.153
  11 -12   2  67.815   3.031
 -12   1   2  67.930   2.992
 -12   1   2  64.773   2.749
  11 -12  -2  21.787   1.382
 -12   1  -2  23.836   1.647
   1  11  -2  22.438   1.192
   1  11  -2  18.131   1.304
  11 -12  -2  20.890   1.410
   1  11  -2  22.292   1.283
 -12   1  -2  19.652   1.446
 -12   1  -2  20.759   1.520
  12  -1   2  22.765   1.255
  -1 -11   2  23.615   1.450
 -11  12   2  19.582   1.154
  12  -1   2  22.890   1.269
 -11  12   2  23.074   1.186
  -1 -11   2  24.298   1.632
 -11  12   2  23.000   1.260
  12  -1   2  22.657   1.250
  -1 -11   2  23.337   1.481
 -12   2  -2  194.73    8.10
  10 -12  -2  199.57    8.11
   2  10  -2  189.73    6.99
 -12   2  -2  190.87    7.70
   2  10  -2  190.28    8.14
 -12   2  -2  190.07    7.91
  10 -12  -2  194.15    7.83
   2  10  -2  191.05    7.43
  -2 -10   2  204.46    7.91
  12  -2   2  198.55    7.94
  -2 -10   2  199.52    7.67
 -10  12   2  194.30    7.39
  -2 -10   2  192.82    7.99
 -10  12   2  201.12    7.26
  12  -2   2  193.06    8.12
 -10  12   2  203.12    6.82
  12  -2   2  195.40    7.75
   9 -12  -2  134.45    5.69
   9 -12  -2  130.96    5.51
   3   9  -2  134.39    4.88
   9 -12  -2  122.66    5.19
 -12   3  -2  137.99    5.48
   3   9  -2  134.25    5.19
 -12   3  -2  125.93    5.57
 -12   3  -2  135.72    5.73
   3   9  -2  132.57    5.68
  -9  12   2  135.71    5.16
  -9  12   2  138.24    5.07
  -3  -9   2  139.18    5.39
  12  -3   2  136.97    5.65
  12  -3   2  132.10    5.38
  12  -3   2  128.25    5.51
  -3  -9   2  129.09    5.61
  -9  12   2  130.34    4.76
  -3  -9   2  142.18    5.58
   8 -12  -2  158.14    6.27
   4   8  -2  160.21    6.48
 -12   4  -2  145.64    6.26
   4   8  -2  167.18    5.56
 -12   4  -2  141.52    5.80
   4   8  -2  153.21    6.76
   8 -12  -2  144.82    6.47
 -12   4  -2  164.10    6.49
   8 -12  -2  146.34    5.93
   4   8  -2  146.07    5.85
 -12   4  -2  153.42    6.16
  12  -4   2  158.99    6.43
  12  -4   2  151.49    6.11
  -4  -8   2  146.55    6.32
  -4  -8   2  143.31    6.29
  -4  -8   2  151.15    6.10
  12  -4   2  153.54    6.27
  -8  12   2  157.71    5.87
  -8  12   2  150.52    5.77
  -8  12   2  146.72    5.39
   7 -12  -2  84.459   3.705
   7 -12  -2  85.592   3.799
   5   7  -2  84.880   3.903
 -12   5  -2  83.989   3.861
 -12   5  -2  83.138   3.454
 -12   5  -2  81.285   3.689
   5   7  -2  88.973   3.243
   5   7  -2  84.712   3.764
   7 -12  -2  84.662   3.490
  -5  -7   2  84.900   3.667
  -5  -7   2  85.260   3.679
  -7  12   2  86.330   3.384
  -7  12   2  80.189   3.345
  -5  -7   2  76.958   3.468
  12  -5   2  85.825   3.700
  12  -5   2  75.234   3.552
  -5  -7   2  86.941   3.778
  12  -5   2  82.586   3.599
  12  -5   2  83.600   3.518
  -7  12   2  79.960   3.111
 -12   6  -2  273.97   11.18
   6 -12  -2  281.74   10.38
   6   6  -2  278.17   11.93
   6 -12  -2  266.62   10.88
   6   6  -2  271.88   11.37
 -12   6  -2  276.67   10.22
   6   6  -2  285.04    9.74
 -12   6  -2  284.06   10.70
   6 -12  -2  280.82   11.25
  12  -6   2  238.28   10.71
  -6  12   2  282.20   10.28
  12  -6   2  281.11   11.13
  -6  12   2  260.72   10.02
  -6  -6   2  283.32   11.12
  -6  -6   2  259.81   10.56
  12  -6   2  275.38   11.30
  -6  -6   2  254.70   10.59
  12  -6   2  264.20   10.74
  -6  -6   2  291.72   10.98
  -6  12   2  264.05    9.62
   7   5  -2  59.177   2.953
   7   5  -2  56.213   2.359
   5 -12  -2  59.705   2.813
 -12   7  -2  55.563   2.553
 -12   7  -2  58.150   2.864
   7   5  -2  55.662   2.831
   5 -12  -2  57.244   2.607
   5 -12  -2  52.663   2.775
 -12   7  -2  57.693   2.780
  -5  12   2  52.430   2.377
  -5  12   2  61.057   2.474
  -5  12   2  55.155   2.239
  12  -7   2  56.577   2.545
  -7  -5   2  57.440   2.604
  12  -7   2  58.817   2.616
  -7  -5   2  58.645   2.815
  -7  -5   2  58.577   2.821
  12  -7   2  53.752   2.662
   8   4  -2  280.20   10.06
   8   4  -2  272.46   12.39
 -12   8  -2  283.62   11.05
 -12   8  -2  291.79   11.58
   8   4  -2  277.85   11.77
 -12   8  -2  295.61   10.63
   4 -12  -2  282.25   11.25
   4 -12  -2  302.01   10.78
   4 -12  -2  267.24   11.42
  -8  -4   2  301.17   11.03
  -4  12   2  273.28   10.68
  -4  12   2  270.15   11.67
  12  -8   2  279.72   11.59
  12  -8   2  287.32   11.15
  12  -8   2  281.63   11.72
  -8  -4   2  281.55   11.57
  -8  -4   2  287.85   11.40
  -4  12   2  287.74   10.02
   3 -12  -2  443.68   18.33
   3 -12  -2  457.58   17.24
 -12   9  -2  458.85   17.67
 -12   9  -2  451.17   18.49
   3 -12  -2  448.55   17.99
   9   3  -2  445.39   18.37
   9   3  -2  461.08   19.93
 -12   9  -2  470.99   17.00
   9   3  -2  438.98   18.89
  12  -9   2  433.75   18.86
  -9  -3   2  441.01   18.19
  -3  12   2  475.67   17.16
  -3  12   2  472.53   16.14
  12  -9   2  467.58   18.63
  -9  -3   2  500.29   18.56
  12  -9   2  482.25   17.96
  -3  12   2  456.62   18.83
  -9  -3   2  471.35   17.64
  10   2  -2  95.403   4.462
 -12  10  -2  90.862   3.990
   2 -12  -2  94.974   3.919
  10   2  -2  87.323   4.146
 -12  10  -2  97.268   3.877
  10   2  -2  95.671   4.056
   2 -12  -2  92.475   4.197
 -10  -2   2  100.42    4.03
  12 -10   2  103.64    4.15
  12 -10   2  101.09    3.98
  -2  12   2  94.651   3.766
 -10  -2   2  99.824   4.203
  -2  12   2  93.489   4.118
  -2  12   2  98.175   3.548
  11   1  -2  13.387   1.095
  11   1  -2  11.969   1.171
   1 -12  -2  12.439   1.125
   1 -12  -2  13.919   1.343
   1 -12  -2  13.104   1.202
 -12  11  -2  12.858   0.936
 -12  11  -2  14.770   1.152
  12 -11   2  13.961   1.009
 -11  -1   2  16.038   1.226
 -11  -1   2  14.801   1.430
  -1  12   2  13.336   0.979
  12 -11   2  14.440   1.127
  -1  12   2  14.700   0.886
  12 -11   2  12.238   0.909
  10 -13  -2  117.89    5.03
   3  10  -2  123.64    4.33
   3  10  -2  116.10    5.04
  10 -13  -2  120.20    4.87
 -13   3  -2  115.25    4.82
 -13   3  -2  119.28    5.04
  13  -3   2  124.85    4.80
  -3 -10   2  124.59    4.92
 -10  13   2  122.36    4.51
  13  -3   2  112.08    5.02
  13  -3   2  115.85    4.89
  -3 -10   2  121.73    4.80
   9 -13  -2  33.362   1.682
   9 -13  -2  37.996   1.918
   4   9  -2  34.125   1.834
   9 -13  -2  38.966   1.899
 -13   4  -2  40.326   1.963
   4   9  -2  34.073   1.565
 -13   4  -2  39.795   1.942
  -9  13   2  36.947   1.657
  -9  13   2  35.322   1.613
  13  -4   2  35.539   1.787
  -9  13   2  32.798   1.552
  13  -4   2  33.448   1.728
  13  -4   2  30.448   1.710
  -4  -9   2  36.539   1.894
  -4  -9   2  38.802   1.940
   5   8  -2  70.791   3.381
   5   8  -2  72.263   2.783
   8 -13  -2  71.749   3.004
 -13   5  -2  73.224   3.292
 -13   5  -2  74.488   3.164
   8 -13  -2  77.463   3.285
   8 -13  -2  77.605   3.174
   5   8  -2  81.070   3.301
 -13   5  -2  65.492   2.918
  -5  -8   2  68.066   3.160
  -8  13   2  75.589   2.912
  -5  -8   2  64.868   3.200
  13  -5   2  70.742   3.062
  -8  13   2  73.766   2.885
  13  -5   2  76.123   3.234
  -5  -8   2  76.577   3.246
  -8  13   2  64.744   2.694
   7 -13  -2  75.152   3.288
   6   7  -2  74.879   3.463
   6   7  -2  75.851   2.846
 -13   6  -2  76.568   3.374
 -13   6  -2  75.754   3.230
 -13   6  -2  72.602   3.026
   6   7  -2  76.340   3.331
   7 -13  -2  71.539   3.319
   7 -13  -2  73.210   3.108
  13  -6   2  68.182   3.167
  13  -6   2  75.331   3.273
  -7  13   2  79.454   3.025
  -7  13   2  70.712   2.939
  13  -6   2  71.907   3.106
  -6  -7   2  71.663   3.298
  -6  -7   2  79.751   3.385
 -13   7  -2  13.492   1.240
   7   6  -2  9.5898  0.9829
   7   6  -2  10.507   0.864
 -13   7  -2  13.425   1.264
   6 -13  -2  13.687   1.137
   6 -13  -2  13.493   1.219
   7   6  -2  12.101   1.211
   6 -13  -2  10.705   1.083
 -13   7  -2  12.386   1.036
  13  -7   2  10.348   1.049
  -7  -6   2  12.769   1.126
  -6  13   2  10.902   0.991
  -6  13   2  11.936   0.938
  13  -7   2  11.285   0.977
  -7  -6   2  14.055   1.359
  -7  -6   2  13.322   1.269
 -13   8  -2  99.944   3.945
   5 -13  -2  96.947   4.189
   8   5  -2  99.611   4.346
   8   5  -2  101.37    4.58
 -13   8  -2  101.46    4.16
   5 -13  -2  99.744   4.001
   8   5  -2  98.059   3.697
 -13   8  -2  100.78    4.32
  -5  13   2  97.923   3.641
  -8  -5   2  99.793   4.251
  -8  -5   2  107.89    4.30
  13  -8   2  104.52    4.25
  13  -8   2  106.48    4.31
  -5  13   2  105.68    3.92
  -8  -5   2  95.961   4.071
  13  -8   2  86.838   4.067
 -13   9  -2  31.046   1.801
 -13   9  -2  34.249   1.761
   4 -13  -2  35.110   1.779
   9   4  -2  34.247   1.842
   9   4  -2  31.465   1.714
 -13   9  -2  34.176   1.682
  -9  -4   2  36.831   1.872
  -4  13   2  32.388   1.575
  -9  -4   2  33.680   1.677
  13  -9   2  31.109   1.603
  13  -9   2  34.395   1.672
  -4  13   2  31.123   1.376
  13  -9   2  30.413   1.668
  -9  -4   2  29.725   1.787
 -13  10  -2  44.568   2.199
   3 -13  -2  47.684   2.195
  10   3  -2  50.477   2.407
 -13  10  -2  50.844   2.116
  -3  13   2  43.497   2.034
  13 -10   2  48.619   2.157
 -10  -3   2  52.958   2.396
  -3  13   2  49.706   1.910
 -10  -3   2  50.080   2.263
  13 -10   2  51.846   2.244
   0   0  -3  86.958   4.859
   0   0  -3  84.307   4.593
   0   0  -3  86.294   4.877
   0   0  -3  82.891   5.109
   0   0  -3  88.909   4.865
   0   0  -3  83.668   5.053
   0   1  -3  308.26   15.89
   0   1  -3  307.99   15.63
   0   1  -3  327.48   15.07
   1  -1  -3  318.44   14.81
   1  -1  -3  321.64   16.67
  -1   0  -3  324.43   15.92
  -1   0  -3  332.02   16.76
  -1   0  -3  318.77   15.04
   0   1  -3  320.00   16.11
   1  -1  -3  316.83   15.56
   1  -1  -3  328.70   16.93
  -1   0  -3  324.29   15.80
  -1   0  -3  329.19   15.80
   1  -1  -3  312.79   15.92
   0   1  -3  329.65   16.80
   0   1  -3  328.71   16.52
  -1   0  -3  328.83   16.85
  -1   1  -3  384.58   19.67
   1   0  -3  384.84   18.30
   0  -1  -3  405.11   20.45
   0  -1  -3  398.81   19.29
   0  -1  -3  418.01   20.74
   1   0  -3  401.43   19.59
   1   0  -3  384.72   19.75
   0  -1  -3  382.04   18.21
  -1   1  -3  400.66   18.47
  -1   1  -3  398.11   20.32
  -1   1  -3  386.38   19.26
  -1   1  -3  384.52   20.55
   1   0  -3  399.47   20.27
   0  -1  -3  410.82   19.51
   1   0  -3  395.04   19.03
  -1   1  -3  406.10   19.41
   1   0  -3  407.03   20.72
   0   1   3  414.13   19.58
   2  -1  -3  368.48   19.68
  -1   2  -3  404.27   19.34
  -1  -1  -3  401.33   20.63
  -1  -1  -3  412.19   19.53
   2  -1  -3  398.53   20.42
  -1  -1  -3  404.00   18.39
   2  -1  -3  377.65   18.95
  -1  -1  -3  411.82   20.82
   2  -1  -3  423.34   20.89
  -1   2  -3  419.92   19.55
  -1   2  -3  410.57   20.57
  -1   2  -3  387.74   18.60
  -1   2  -3  437.30   19.94
  -2   1   3  383.49   19.87
   1   1   3  373.04   19.48
  -2   1   3  386.42   18.29
   1   1   3  395.87   19.55
   3  -2  -3  221.98   11.34
   3  -2  -3  224.67   11.63
  -1   3  -3  218.33   11.15
  -2  -1  -3  200.85   10.25
  -1   3  -3  217.32   10.46
   3  -2  -3  219.40   10.96
  -2  -1  -3  224.04   11.55
  -2  -1  -3  209.84   11.01
  -1   3  -3  208.54   10.74
   1  -3   3  212.75   10.70
   2   1   3  207.54   10.63
   2   1   3  219.83   11.60
   1  -3   3  188.55   10.99
  -3   2   3  216.75   11.07
   2  -2  -3  173.60    8.94
  -2   0  -3  178.09    9.50
   0   2  -3  189.66    9.59
  -2   0  -3  183.92    8.92
  -2   0  -3  194.85    9.90
   2  -2  -3  187.19   10.02
  -2   0  -3  179.24    9.09
   0   2  -3  185.73    9.00
   0   2  -3  182.90    9.34
   2  -2  -3  179.42    9.82
   0   2  -3  180.40    9.69
   0  -2   3  180.90    9.14
   2   0   3  172.67    9.05
   2   0   3  189.72    9.90
   0  -2   3  168.38    9.43
  -2   2   3  186.38    9.48
  -2   1  -3  311.23   15.90
  -2   1  -3  319.86   15.09
   1   1  -3  309.61   16.35
  -2   1  -3  333.47   15.86
   1  -2  -3  334.23   16.79
   1  -2  -3  320.12   16.91
   1   1  -3  335.87   15.05
   1   1  -3  324.64   16.21
   1   1  -3  316.02   16.77
  -2   1  -3  328.14   16.67
   1   1  -3  321.59   15.96
   1  -2  -3  321.01   15.61
   2  -1   3  305.52   15.66
  -1  -1   3  316.55   15.44
  -1   2   3  319.48   15.92
   2  -1   3  322.58   16.77
   2   0  -3  644.03   32.47
   0  -2  -3  609.36   29.13
  -2   2  -3  659.05   29.65
  -2   2  -3  671.53   30.92
   2   0  -3  678.53   31.42
   0  -2  -3  684.62   32.86
   2   0  -3  665.88   31.71
   2   0  -3  681.72   33.16
   0  -2  -3  665.37   30.86
   0  -2  -3  646.19   33.22
  -2   2  -3  638.17   31.59
  -2   2  -3  629.98   31.07
   2  -2   3  642.56   32.91
  -2   0   3  622.86   30.39
   0   2   3  596.62   31.26
  -2   0   3  654.67   29.45
   0   2   3  574.19   31.30
   3  -1  -3  926.92   43.28
  -2   3  -3  889.75   42.39
  -2   3  -3  877.89   43.61
   3  -1  -3  934.56   45.73
   3  -1  -3  906.12   44.84
  -1  -2  -3  917.14   45.17
  -1  -2  -3  853.74   40.32
  -2   3  -3  917.10   42.95
  -1  -2  -3  926.36   42.53
  -2   3  -3  909.87   40.78
  -3   1   3  857.13   43.64
  -3   1   3  850.03   40.42
   2  -3   3  919.26   44.87
   1   2   3  880.90   43.06
   2  -3   3  815.80   45.22
   4  -2  -3 1307.16   62.60
  -2   4  -3 1326.96   63.24
  -2  -2  -3 1277.53   58.60
  -2  -2  -3 1327.01   61.56
   4  -2  -3 1324.65   65.05
  -2   4  -3 1220.71   62.25
  -2  -2  -3 1275.36   65.32
  -2   4  -3 1281.29   58.93
   4  -2  -3 1323.33   66.20
   2   2   3 1325.69   66.20
   2  -4   3 1274.89   61.33
  -4   2   3 1228.60   58.50
   2  -4   3 1308.74   64.90
  -4   2   3 1336.49   63.18
   2   2   3 1304.31   62.33
  -3  -2  -3  549.41   21.91
  -2   5  -3  563.18   27.59
  -3  -2  -3  551.73   20.51
  -2   5  -3  553.98   20.97
   5  -3  -3  532.51   22.49
  -2   5  -3  550.59   21.81
   5  -3  -3  543.33   19.25
  -3  -2  -3  579.54   28.41
  -2   5  -3  542.37   19.93
  -3  -2  -3  528.89   21.44
  -2   5  -3  571.74   26.88
   5  -3  -3  567.42   28.76
   5  -3  -3  514.92   21.41
  -3  -2  -3  526.20   22.21
   5  -3  -3  576.44   20.44
   5  -3  -3  531.19   22.50
   5  -3  -3  568.84   18.68
  -3  -2  -3  572.41   23.66
  -2   5  -3  553.54   21.02
   5  -3  -3  574.87   27.16
  -2   5  -3  533.48   21.63
  -2   5  -3  542.57   20.23
  -3  -2  -3  551.60   21.40
   5  -3  -3  582.21   28.20
  -3  -2  -3  561.29   25.41
  -2   5  -3  508.51   22.03
   5  -3  -3  546.27   23.69
  -3  -2  -3  552.76   22.50
  -2   5  -3  510.74   25.66
  -3  -2  -3  520.01   21.00
  -3  -2  -3  602.34   27.03
  -2   5  -3  537.50   18.71
   5  -3  -3  525.98   21.93
  -3  -2  -3  515.96   21.85
   5  -3  -3  572.07   19.90
  -5   3   3  578.91   27.48
   2  -5   3  536.87   26.60
  -5   3   3  533.60   25.22
   2  -5   3  532.52   27.83
   3   2   3  564.56   26.80
   3   2   3  599.59   28.71
  -1   4  -3 1373.78   60.29
  -3  -1  -3 1314.42   60.06
  -1   4  -3 1311.98   63.78
  -3  -1  -3 1345.89   66.75
   4  -3  -3 1391.28   64.00
  -1   4  -3 1240.02   64.61
  -3  -1  -3 1311.66   62.95
   4  -3  -3 1297.67   67.65
   4  -3  -3 1311.13   66.62
   1  -4   3 1325.41   62.64
  -4   3   3 1355.43   64.55
   3   1   3 1341.08   67.60
   1  -4   3 1334.34   66.23
   3   1   3 1298.96   63.60
   3  -3  -3  686.82   31.00
   0   3  -3  652.93   30.91
  -3   0  -3  633.50   30.65
   0   3  -3  662.04   29.27
  -3   0  -3  566.41   32.26
   3  -3  -3  664.18   32.86
   0   3  -3  610.64   32.33
   0   3  -3  636.67   31.39
  -3   0  -3  636.39   29.19
   3  -3  -3  653.07   32.34
   3   0   3  659.26   32.69
   0  -3   3  575.54   31.77
   3   0   3  611.21   30.57
   0  -3   3  630.56   30.26
  -3   3   3  640.93   31.22
   1   2  -3  246.06   12.60
   1   2  -3  237.03   12.10
   2  -3  -3  243.82   12.76
  -3   1  -3  259.59   12.27
   2  -3  -3  251.34   12.95
   2  -3  -3  232.73   11.71
  -3   1  -3  243.08   12.68
  -3   1  -3  231.14   11.54
   1   2  -3  235.90   12.36
  -3   1  -3  231.08   11.90
  -2   3   3  248.71   12.15
  -2   3   3  236.11   12.16
  -1  -2   3  220.54   12.09
   3  -1   3  243.90   12.66
  -1  -2   3  226.83   11.66
   1  -3  -3 1109.77   54.57
   2   1  -3  986.95   54.35
  -3   2  -3 1045.14   48.54
   1  -3  -3 1064.46   53.82
  -3   2  -3 1078.68   51.82
   2   1  -3 1072.30   51.55
  -3   2  -3 1088.50   50.72
   2   1  -3 1148.86   52.14
   1  -3  -3 1055.01   50.49
   3  -2   3 1032.47   54.23
  -2  -1   3 1047.34   50.19
  -2  -1   3 1027.00   48.43
  -1   3   3 1020.39   51.71
   3  -2   3 1094.93   53.70
  -1   3   3 1130.36   51.55
  -3   3  -3 4493.58  220.68
  -3   3  -3 4135.69  213.17
   0  -3  -3 4571.60  236.42
   0  -3  -3 4498.67  221.16
   3   0  -3 4555.96  227.10
   3   0  -3 4185.12  222.90
   0  -3  -3 4549.74  238.60
   3   0  -3 4562.06  228.34
  -3   3  -3 4263.17  223.07
   3   0  -3 4483.37  238.46
  -3   0   3 4284.76  208.55
   0   3   3 4501.56  221.75
   3  -3   3 3941.09  226.89
   3  -3   3 4574.88  233.00
  -1  -3  -3 1604.26   79.11
  -1  -3  -3 1621.39   74.43
  -3   4  -3 1601.31   76.43
  -3   4  -3 1604.56   74.32
   4  -1  -3 1638.74   75.81
   4  -1  -3 1515.02   84.64
  -3   4  -3 1609.26   71.38
   4  -1  -3 1484.61   78.58
   3  -4   3 1501.48   78.70
  -4   1   3 1653.35   76.52
   1   3   3 1491.78   80.06
  -4   1   3 1596.35   71.03
   1   3   3 1501.94   78.44
  -3   5  -3  763.01   26.63
  -2  -3  -3  749.41   31.62
   5  -2  -3  780.83   29.10
   5  -2  -3  734.68   26.96
  -3   5  -3  782.12   29.89
   5  -2  -3  810.77   40.59
   5  -2  -3  789.47   30.48
  -2  -3  -3  784.20   32.14
  -3   5  -3  787.80   31.35
  -2  -3  -3  773.93   31.08
  -2  -3  -3  765.06   30.52
   5  -2  -3  846.14   38.44
  -3   5  -3  829.00   38.82
   5  -2  -3  775.79   28.33
  -3   5  -3  738.18   29.10
  -3   5  -3  754.18   28.76
  -3   5  -3  771.18   30.79
  -2  -3  -3  782.35   30.47
   5  -2  -3  821.37   32.57
  -2  -3  -3  806.66   40.11
  -2  -3  -3  778.72   33.70
   5  -2  -3  826.32   39.68
   5  -2  -3  735.28   31.22
  -3   5  -3  838.03   36.30
   5  -2  -3  788.48   27.42
  -2  -3  -3  742.57   32.04
   5  -2  -3  750.78   33.73
  -3   5  -3  772.69   29.85
  -2  -3  -3  793.24   37.88
   5  -2  -3  783.88   29.42
  -2  -3  -3  757.31   29.89
  -3   5  -3  757.35   31.51
  -2  -3  -3  748.83   29.16
   2   3   3  806.36   38.12
   3  -5   3  810.79   37.62
   3  -5   3  809.86   39.65
  -5   2   3  804.13   35.85
   2   3   3  846.48   40.52
  -5   2   3  836.58   38.82
  -3   6  -3  411.02   16.30
  -3   6  -3  440.90   15.33
   6  -3  -3  453.67   17.52
  -3   6  -3  445.20   17.16
  -3  -3  -3  462.11   22.42
  -3  -3  -3  431.96   16.79
   6  -3  -3  467.08   16.71
  -3   6  -3  470.34   22.92
  -3  -3  -3  456.15   19.34
   6  -3  -3  440.68   18.40
   6  -3  -3  487.23   23.90
  -3   6  -3  412.36   16.71
   6  -3  -3  455.59   16.27
  -3   6  -3  399.30   16.70
  -3   6  -3  463.19   17.85
  -3  -3  -3  461.97   17.58
  -3  -3  -3  449.48   17.50
  -3  -3  -3  431.45   18.19
  -3  -3  -3  451.61   17.92
  -3   6  -3  433.30   18.05
  -3  -3  -3  445.59   17.75
   6  -3  -3  468.15   15.29
   6  -3  -3  465.02   23.18
  -3  -3  -3  446.61   18.40
  -3   6  -3  446.35   16.57
  -3  -3  -3  460.58   23.51
   6  -3  -3  441.58   18.40
   6  -3  -3  465.89   22.46
  -3  -3  -3  445.46   17.94
  -3   6  -3  498.20   21.45
  -3  -3  -3  448.21   17.23
   6  -3  -3  465.80   15.76
   6  -3  -3  437.61   17.95
   6  -3  -3  451.25   19.39
  -3   6  -3  450.05   17.24
  -3   6  -3  469.94   17.73
   3   3   3  414.11   15.70
   3   3   3  432.57   18.35
  -6   3   3  409.95   17.11
   3   3   3  456.59   23.62
   3   3   3  434.72   22.08
  -6   3   3  469.78   22.80
   3  -6   3  454.75   22.96
  -6   3   3  442.46   20.88
   3  -6   3  460.41   22.04
   7  -4  -3  132.09    5.69
  -3   7  -3  124.97    4.52
   7  -4  -3  124.04    5.13
  -3   7  -3  127.42    5.20
  -3   7  -3  123.33    5.29
  -4  -3  -3  132.88    5.21
  -3   7  -3  124.73    4.91
   7  -4  -3  130.73    4.46
  -4  -3  -3  122.30    7.52
  -4  -3  -3  125.63    5.09
   7  -4  -3  126.52    5.24
  -3   7  -3  124.11    4.94
  -4  -3  -3  122.95    5.25
   7  -4  -3  123.85    4.58
   7  -4  -3  127.63    4.88
   7  -4  -3  136.48    7.32
   7  -4  -3  129.93    4.74
   7  -4  -3  124.57    7.43
  -3   7  -3  128.88    7.21
  -4  -3  -3  120.62    5.37
   7  -4  -3  131.87    5.42
   7  -4  -3  126.58    5.39
   7  -4  -3  127.93    7.79
  -4  -3  -3  121.78    5.14
  -4  -3  -3  123.39    5.03
  -3   7  -3  126.56    5.10
  -3   7  -3  131.80    5.06
  -3   7  -3  124.92    4.91
  -3   7  -3  127.28    5.32
  -4  -3  -3  125.60    5.39
  -3   7  -3  130.13    7.71
  -4  -3  -3  120.41    7.67
  -4  -3  -3  122.91    5.29
  -3   7  -3  127.93    4.81
  -4  -3  -3  112.01    5.35
  -7   4   3  125.22    4.83
   4   3   3  128.73    7.52
  -7   4   3  126.56    7.50
   4   3   3  116.32    5.29
   3  -7   3  132.37    7.34
   4   3   3  121.82    6.92
   4   3   3  125.40    5.61
  -7   4   3  107.27    5.02
  -2   6  -3  142.07    5.97
   6  -4  -3  160.01    5.84
  -4  -2  -3  151.34    6.10
  -2   6  -3  159.34    5.97
  -4  -2  -3  162.83    6.39
   6  -4  -3  167.66    9.01
  -2   6  -3  161.77    6.40
   6  -4  -3  152.48    6.45
   6  -4  -3  159.80    6.52
  -2   6  -3  151.02    6.55
  -2   6  -3  163.39    6.17
  -2   6  -3  150.72    5.91
  -2   6  -3  153.83    5.54
  -4  -2  -3  154.41    6.28
  -2   6  -3  156.41    6.20
   6  -4  -3  168.96    8.56
  -2   6  -3  168.22    8.56
  -4  -2  -3  154.69    6.42
   6  -4  -3  154.25    6.60
  -2   6  -3  156.51    5.97
   6  -4  -3  162.39    5.99
  -4  -2  -3  158.63    6.58
  -4  -2  -3  150.35    6.55
   6  -4  -3  157.90    6.59
  -2   6  -3  157.14    8.34
  -4  -2  -3  158.12    8.16
   6  -4  -3  153.25    9.14
   6  -4  -3  160.91    5.49
   6  -4  -3  156.45    6.28
  -4  -2  -3  155.32    8.97
  -4  -2  -3  164.76    6.27
   6  -4  -3  155.55    5.62
  -4  -2  -3  141.09    6.51
  -2   6  -3  165.28    6.41
   6  -4  -3  147.29    6.92
  -2   6  -3  170.45    9.23
  -4  -2  -3  163.54    9.01
  -4  -2  -3  160.89    6.35
  -6   4   3  143.42    5.90
   4   2   3  152.03    6.89
   4   2   3  165.10    9.03
   4   2   3  139.11    6.49
   4   2   3  145.96    8.13
   2  -6   3  156.87    8.47
  -6   4   3  170.10    8.84
  -4  -1  -3  197.31    8.32
  -1   5  -3  205.79    7.73
  -4  -1  -3  216.90   10.35
  -4  -1  -3  210.80   11.01
  -1   5  -3  224.63   10.74
  -1   5  -3  207.28    7.98
  -1   5  -3  218.37   10.44
  -4  -1  -3  204.18    8.19
   5  -4  -3  197.31    8.33
  -1   5  -3  202.56    7.15
  -4  -1  -3  222.81   11.35
   5  -4  -3  212.82   11.26
  -4  -1  -3  196.32    8.43
   5  -4  -3  201.80    9.02
  -4  -1  -3  200.67    8.46
  -4  -1  -3  210.02    8.57
   5  -4  -3  189.49    8.13
  -4  -1  -3  196.15    8.08
  -1   5  -3  209.82    7.60
  -1   5  -3  201.08   11.13
  -1   5  -3  203.29    8.41
  -4  -1  -3  192.98    7.82
   5  -4  -3  199.19    8.55
   5  -4  -3  205.37    7.77
   5  -4  -3  215.18   11.53
   5  -4  -3  217.54    7.58
  -1   5  -3  206.86    8.03
  -4  -1  -3  209.39    8.17
   5  -4  -3  197.55    7.30
  -1   5  -3  197.83    8.28
   5  -4  -3  208.80    8.56
  -1   5  -3  198.38    7.77
   5  -4  -3  209.96    7.10
  -1   5  -3  198.84    8.24
  -4  -1  -3  206.06    8.30
   4   1   3  204.90   10.33
  -5   4   3  205.12   10.94
   1  -5   3  207.83   10.58
   4   1   3  229.33   11.41
  -4   0  -3 1325.84   62.53
   0   4  -3 1294.69   64.18
   4  -4  -3 1331.35   66.23
   0   4  -3 1300.68   63.39
   0   4  -3 1343.90   59.78
   4  -4  -3 1284.99   67.17
  -4   0  -3 1304.63   66.18
  -4   0  -3 1298.97   59.70
  -4   4   3 1288.04   63.95
   4   0   3 1294.24   66.97
  -4   4   3 1382.05   63.55
   0  -4   3 1315.10   62.10
   3  -4  -3  305.37   15.28
   1   3  -3  283.12   16.39
   1   3  -3  298.12   15.84
   3  -4  -3  334.51   16.93
  -4   1  -3  318.46   15.15
   1   3  -3  334.60   16.30
  -4   1  -3  334.95   15.97
   3  -4  -3  300.50   16.66
   4  -1   3  300.38   16.59
  -3   4   3  328.95   15.96
  -1  -3   3  334.26   15.17
  -3   4   3  317.28   15.97
  -1  -3   3  327.54   15.47
   2   2  -3  57.862   3.952
   2  -4  -3  62.492   4.456
  -4   2  -3  60.495   3.714
   2   2  -3  64.391   4.079
   2   2  -3  70.653   4.686
   2  -4  -3  65.775   4.049
   2  -4  -3  61.501   4.553
  -4   2  -3  65.995   4.217
  -4   2  -3  75.974   4.560
  -2   4   3  60.696   4.008
   4  -2   3  58.763   4.175
  -2  -2   3  62.607   3.659
   4  -2   3  62.064   3.940
  -2   4   3  65.632   4.004
  -2  -2   3  67.175   4.081
  -4   3  -3  84.012   5.242
   1  -4  -3  94.592   5.089
   1  -4  -3  85.612   5.510
   3   1  -3  80.777   5.072
   1  -4  -3  85.773   5.483
  -4   3  -3  89.692   5.124
   3   1  -3  83.284   5.274
  -4   3  -3  88.862   4.974
   3   1  -3  90.515   5.275
   4  -3   3  73.012   4.797
   4  -3   3  88.373   5.159
  -1   4   3  88.060   4.749
  -3  -1   3  91.607   4.919
  -1   4   3  88.247   5.093
  -3  -1   3  76.289   4.427
  -4   4  -3  190.95    9.60
   0  -4  -3  183.00    9.70
   4   0  -3  197.03    9.85
  -4   4  -3  168.19    9.59
   4   0  -3  186.75   10.10
   0  -4  -3  186.32   10.21
  -4   4  -3  173.80    9.35
   4  -4   3  170.63    9.79
   0   4   3  167.09    9.41
  -4   0   3  181.22    9.00
  -4   0   3  190.68    9.89
   5  -1  -3 8816.45  310.53
  -4   5  -3 8510.71  349.54
  -1  -4  -3 9036.07  369.82
  -4   5  -3 8530.89  310.86
  -4   5  -3 9043.07  336.82
  -4   5  -3 8787.97  348.95
  -1  -4  -3 8878.88  363.30
  -1  -4  -3 9025.28  357.12
  -1  -4  -3 9566.93  480.98
  -4   5  -3 9072.44  360.38
  -1  -4  -3 9182.91  373.17
  -1  -4  -3 9098.76  374.16
  -1  -4  -3 9089.90  349.53
   5  -1  -3 8764.05  364.35
  -4   5  -3 8949.33  463.61
  -4   5  -3 9626.24  438.31
   5  -1  -3 9693.69  459.83
   5  -1  -3 9388.87  331.51
  -1  -4  -3 8726.57  363.83
   5  -1  -3 9209.18  348.46
  -4   5  -3 9024.18  340.27
  -4   5  -3 8668.06  367.01
   5  -1  -3 9229.32  340.20
   5  -1  -3 8529.35  373.85
  -4   5  -3 9270.07  355.82
  -1  -4  -3 8908.25  341.43
   5  -1  -3 9969.46  484.18
  -1  -4  -3 8767.79  355.46
   4  -5   3 9213.69  446.03
   1   4   3 9999.00  485.16
   4  -5   3 9562.10  469.42
   1   4   3 9575.29  453.42
  -5   1   3 8938.19  459.28
  -5   1   3 9364.40  425.29
  -2  -4  -3  198.14    7.31
  -4   6  -3  207.24   10.10
  -4   6  -3  186.72    7.87
  -2  -4  -3  184.55    7.68
  -2  -4  -3  184.59    7.70
  -2  -4  -3  183.92    7.54
   6  -2  -3  188.86    8.39
  -2  -4  -3  195.77   10.77
   6  -2  -3  193.79    7.99
  -4   6  -3  194.32    7.75
  -4   6  -3  203.64   10.56
  -4   6  -3  188.74    6.63
   6  -2  -3  181.41    7.76
  -4   6  -3  189.23    7.25
  -4   6  -3  184.59    7.44
   6  -2  -3  191.38    6.80
  -2  -4  -3  192.76    7.96
  -2  -4  -3  175.00    7.63
   6  -2  -3  201.32    7.13
   6  -2  -3  200.90    7.05
  -4   6  -3  192.64    7.57
   6  -2  -3  191.35    7.23
  -4   6  -3  178.04    7.20
  -2  -4  -3  194.76    7.88
   6  -2  -3  193.00    6.60
   6  -2  -3  180.11    7.94
  -2  -4  -3  183.25    8.31
  -2  -4  -3  191.54    7.88
  -2  -4  -3  186.01    7.50
  -4   6  -3  194.24    7.49
  -4   6  -3  192.13    7.19
   6  -2  -3  195.23   10.96
  -2  -4  -3  208.37   10.54
   6  -2  -3  187.88    7.56
  -4   6  -3  193.11    7.05
   6  -2  -3  195.64   10.26
  -4   6  -3  190.04    7.67
   4  -6   3  193.06   10.28
  -6   2   3  170.52    7.74
  -6   2   3  190.90    9.47
   2   4   3  177.03    9.87
   4  -6   3  205.41   10.14
  -6   2   3  188.19    7.42
   2   4   3  188.77    7.91
   2   4   3  173.09    6.75
  -6   2   3  202.81   10.52
   2   4   3  194.93   10.68
   7  -3  -3  671.57   26.45
  -4   7  -3  645.79   26.56
  -4   7  -3  649.89   26.08
  -4   7  -3  638.53   24.02
   7  -3  -3  673.64   28.57
  -4   7  -3  695.97   24.38
  -3  -4  -3  657.36   32.65
  -3  -4  -3  651.56   24.73
  -3  -4  -3  606.50   26.35
   7  -3  -3  677.19   22.52
  -4   7  -3  680.34   24.65
   7  -3  -3  645.67   25.82
  -4   7  -3  682.59   31.09
  -3  -4  -3  655.57   25.80
   7  -3  -3  664.75   24.61
  -3  -4  -3  652.27   26.77
  -3  -4  -3  689.30   25.36
  -4   7  -3  671.98   25.34
  -4   7  -3  656.67   26.29
  -3  -4  -3  650.64   26.11
   7  -3  -3  672.38   27.12
  -4   7  -3  690.48   25.29
  -4   7  -3  670.80   24.63
   7  -3  -3  657.35   23.97
   7  -3  -3  657.11   34.75
   7  -3  -3  646.66   23.20
   7  -3  -3  661.26   27.12
  -3  -4  -3  692.08   26.41
  -4   7  -3  691.04   22.57
  -3  -4  -3  682.20   27.11
  -3  -4  -3  675.71   34.23
   7  -3  -3  650.48   32.70
  -3  -4  -3  672.71   25.86
  -4   7  -3  676.75   33.31
  -7   3   3  629.86   25.25
   4  -7   3  635.97   33.75
   3   4   3  627.13   23.15
  -7   3   3  701.95   33.27
   3   4   3  646.88   27.06
   3   4   3  696.31   34.55
   3   4   3  658.03   32.45
  -7   3   3  677.13   24.34
   4  -7   3  676.95   32.22
   4  -7   3  608.23   25.74
  -7   3   3  649.88   30.69
  -4  -4  -3  30.745   3.455
   8  -4  -3  37.257   1.669
   8  -4  -3  35.190   1.712
  -4   8  -3  35.194   1.850
  -4  -4  -3  34.993   2.067
   8  -4  -3  31.381   3.484
  -4   8  -3  37.196   2.162
  -4   8  -3  33.537   2.028
   8  -4  -3  35.145   1.931
  -4   8  -3  38.470   1.853
  -4   8  -3  35.749   1.783
   8  -4  -3  31.493   1.598
  -4  -4  -3  34.753   2.250
  -4   8  -3  37.861   1.710
  -4  -4  -3  35.456   2.275
  -4  -4  -3  36.022   4.011
  -4  -4  -3  35.661   2.087
  -4   8  -3  36.136   3.678
  -4  -4  -3  36.297   1.877
   8  -4  -3  36.541   1.866
  -4   8  -3  40.545   1.821
  -4   8  -3  35.124   2.077
  -4   8  -3  36.370   3.420
   8  -4  -3  37.287   1.740
  -4  -4  -3  37.197   1.882
   8  -4  -3  36.494   2.114
   8  -4  -3  37.895   2.032
  -4  -4  -3  35.569   1.910
   8  -4  -3  31.959   3.122
  -4   8  -3  35.248   1.931
   8  -4  -3  35.647   1.866
  -4  -4  -3  34.712   2.078
  -4  -4  -3  33.770   1.966
   4  -8   3  31.540   1.752
  -8   4   3  33.054   3.710
   4   4   3  31.186   1.555
   4   4   3  34.992   1.858
   4   4   3  35.867   3.447
   4   4   3  33.321   1.887
  -8   4   3  34.815   1.895
   4  -8   3  34.392   1.764
   4  -8   3  31.803   3.269
   4   4   3  31.756   2.978
  -8   4   3  32.671   1.856
   9  -5  -3  270.56   10.09
   9  -5  -3  265.34   11.73
  -5  -4  -3  256.89   10.52
  -4   9  -3  251.01   10.06
  -4   9  -3  287.18   10.45
   9  -5  -3  273.41    9.84
   9  -5  -3  260.62   11.09
  -4   9  -3  281.35   10.16
   9  -5  -3  283.61   11.20
  -5  -4  -3  269.21   10.22
  -5  -4  -3  272.31   14.79
  -4   9  -3  273.50   10.46
  -4   9  -3  238.96   14.62
  -5  -4  -3  267.77   10.84
   9  -5  -3  278.43   10.65
   9  -5  -3  263.14   10.88
  -4   9  -3  263.57    9.96
  -4   9  -3  249.36   10.93
  -5  -4  -3  271.76   11.02
  -4   9  -3  271.26    9.32
  -4   9  -3  267.81   10.72
  -4   9  -3  283.61   10.87
  -5  -4  -3  272.34   11.11
   9  -5  -3  256.17   15.14
  -5  -4  -3  284.86   10.61
   5   4   3  276.55   11.71
   4  -9   3  264.00   14.12
  -9   5   3  272.90   10.02
   5   4   3  262.35   11.07
   4  -9   3  266.83   10.11
  -9   5   3  246.99   10.40
  -9   5   3  264.49    9.30
  -9   5   3  254.76   14.47
   5   4   3  261.88   14.80
  -3   8  -3  613.51   22.09
  -3   8  -3  523.95   27.10
   8  -5  -3  594.56   23.66
   8  -5  -3  576.32   24.89
  -5  -3  -3  573.66   22.80
  -5  -3  -3  601.72   23.62
  -3   8  -3  616.56   22.06
  -3   8  -3  552.84   22.92
  -3   8  -3  588.23   23.14
  -5  -3  -3  569.62   23.31
  -5  -3  -3  571.07   22.15
  -3   8  -3  573.37   29.50
  -5  -3  -3  583.45   21.56
   8  -5  -3  531.46   29.88
   8  -5  -3  594.43   22.53
  -3   8  -3  574.02   22.73
  -5  -3  -3  590.93   23.03
  -3   8  -3  601.79   20.98
  -5  -3  -3  621.44   22.50
  -3   8  -3  597.66   21.25
   8  -5  -3  581.41   23.06
   8  -5  -3  597.08   20.91
  -3   8  -3  568.81   21.48
   8  -5  -3  593.91   21.44
  -5  -3  -3  567.29   22.50
  -5  -3  -3  594.88   28.97
   8  -5  -3  560.90   23.31
   8  -5  -3  575.11   23.59
   8  -5  -3  566.27   20.19
  -5  -3  -3  561.77   23.00
  -3   8  -3  586.89   19.69
   8  -5  -3  568.23   30.55
   5   3   3  541.40   23.54
   5   3   3  569.48   30.28
   3  -8   3  536.23   28.24
  -8   5   3  587.67   29.26
   3  -8   3  532.46   21.43
   5   3   3  582.06   24.84
  -8   5   3  558.14   28.65
  -8   5   3  552.07   21.19
   7  -5  -3  112.95    5.22
   7  -5  -3  108.46    4.92
  -5  -2  -3  109.41    7.20
   7  -5  -3  118.23    4.37
  -2   7  -3  119.57    4.52
   7  -5  -3  111.82    4.86
  -2   7  -3  110.83    4.53
  -2   7  -3  117.45    4.90
  -5  -2  -3  120.81    4.83
  -5  -2  -3  112.20    4.63
  -2   7  -3  118.78    6.63
  -5  -2  -3  110.04    4.96
   7  -5  -3  118.22    4.46
  -5  -2  -3  111.91    4.80
  -5  -2  -3  111.02    5.05
  -5  -2  -3  112.61    4.70
  -5  -2  -3  103.48    4.95
  -2   7  -3  121.82    4.50
  -5  -2  -3  108.91    6.62
  -2   7  -3  115.53    4.74
   7  -5  -3  109.73    7.14
  -2   7  -3  115.00    7.22
  -5  -2  -3  111.69    4.94
   7  -5  -3  115.35    4.94
   7  -5  -3  117.20    4.14
   7  -5  -3  116.70    4.73
  -2   7  -3  116.51    4.71
   7  -5  -3  113.53    4.20
   7  -5  -3  111.73    7.32
  -2   7  -3  117.99    6.64
  -5  -2  -3  118.86    4.93
  -2   7  -3  118.41    4.90
  -2   7  -3  119.37    4.80
  -2   7  -3  115.21    4.16
   7  -5  -3  117.51    4.96
  -5  -2  -3  116.34    4.77
  -7   5   3  121.24    7.11
  -7   5   3  112.05    4.46
  -7   5   3  116.69    6.82
   5   2   3  123.25    7.21
   2  -7   3  103.14    4.43
   5   2   3  113.11    5.14
   2  -7   3  115.73    6.75
  -1   6  -3  217.86    8.49
  -5  -1  -3  209.81    8.67
  -1   6  -3  225.87    8.08
  -5  -1  -3  230.98   11.21
   6  -5  -3  223.63    9.01
  -5  -1  -3  210.08    8.34
  -5  -1  -3  189.29   11.65
  -1   6  -3  224.30    8.76
  -5  -1  -3  230.31    8.83
  -5  -1  -3  215.63    8.83
   6  -5  -3  225.72   12.18
  -5  -1  -3  213.95    8.57
  -1   6  -3  214.17   11.47
  -5  -1  -3  230.72    8.64
   6  -5  -3  229.31    8.26
   6  -5  -3  229.08    7.54
  -1   6  -3  200.86    7.75
  -5  -1  -3  213.98    8.94
  -1   6  -3  224.80    8.86
   6  -5  -3  220.09    9.07
   6  -5  -3  218.00    9.11
   6  -5  -3  204.25    8.85
  -5  -1  -3  223.24    9.01
   6  -5  -3  215.89    8.67
  -1   6  -3  215.18    8.21
  -5  -1  -3  195.48    8.89
  -1   6  -3  225.10    8.55
  -1   6  -3  224.16   12.07
   6  -5  -3  219.95    7.76
  -5  -1  -3  216.38    9.07
  -1   6  -3  219.58    8.27
  -1   6  -3  215.88    7.60
   6  -5  -3  219.40    9.57
  -1   6  -3  219.04    8.91
   6  -5  -3  216.57    8.65
   6  -5  -3  227.18   12.35
   6  -5  -3  226.24    8.04
  -6   5   3  202.61    8.12
   1  -6   3  200.03    8.19
   5   1   3  208.66    9.49
  -6   5   3  222.72   11.58
   1  -6   3  224.55   11.36
  -6   5   3  234.02   11.83
   5   1   3  226.96   12.12
  -5   0  -3  27.145   1.482
  -5   0  -3  25.318   1.467
   0   5  -3  25.668   1.504
  -5   0  -3  26.412   1.650
   5  -5  -3  24.801   1.531
   0   5  -3  28.176   3.067
   5  -5  -3  27.274   2.844
   5  -5  -3  25.624   3.125
   5  -5  -3  25.821   1.489
   0   5  -3  26.370   1.566
  -5   0  -3  25.441   1.959
   0   5  -3  27.360   2.753
   5  -5  -3  25.040   1.257
  -5   0  -3  25.006   1.686
  -5   0  -3  28.082   3.265
   5  -5  -3  24.172   1.475
  -5   0  -3  26.825   1.392
   5  -5  -3  24.533   1.650
   0   5  -3  22.685   1.468
   0   5  -3  26.447   1.497
   5  -5  -3  25.846   1.499
  -5   0  -3  25.859   1.540
   0   5  -3  26.772   1.417
   5  -5  -3  25.337   1.412
   0   5  -3  24.783   1.298
  -5   0  -3  25.335   1.745
   0   5  -3  26.813   1.477
  -5   0  -3  25.446   1.619
   0   5  -3  24.915   1.410
  -5   0  -3  27.043   3.255
   5  -5  -3  26.043   1.291
   0   5  -3  24.499   1.665
  -5   0  -3  24.056   1.349
   5  -5  -3  25.361   1.423
  -5   0  -3  25.334   1.694
   5  -5  -3  28.646   1.379
   0   5  -3  27.421   1.514
   0   5  -3  23.642   1.297
   5   0   3  28.499   2.616
   0  -5   3  29.216   2.802
  -5   5   3  26.289   2.779
  -5   5   3  28.420   2.661
   0  -5   3  27.093   2.947
   1   4  -3  66.669   3.130
  -5   1  -3  66.207   3.233
   1   4  -3  69.670   2.879
   1   4  -3  76.058   4.906
   4  -5  -3  62.932   3.231
  -5   1  -3  73.916   3.162
  -5   1  -3  75.301   4.896
   1   4  -3  69.769   2.953
   1   4  -3  79.617   4.564
   4  -5  -3  69.045   3.122
   4  -5  -3  66.057   2.969
  -5   1  -3  72.104   2.958
  -5   1  -3  63.972   3.021
  -5   1  -3  72.679   3.124
   1   4  -3  69.713   2.627
   4  -5  -3  67.725   3.122
   1   4  -3  64.753   2.936
   4  -5  -3  73.532   5.062
   4  -5  -3  76.031   4.850
   1   4  -3  69.952   3.088
  -5   1  -3  71.726   2.985
   4  -5  -3  69.762   2.624
  -5   1  -3  68.689   3.243
   4  -5  -3  69.975   2.721
   4  -5  -3  68.369   3.121
  -5   1  -3  66.110   3.173
  -5   1  -3  70.221   2.966
   4  -5  -3  70.873   3.189
  -5   1  -3  73.768   4.890
   1   4  -3  67.712   2.897
   4  -5  -3  68.537   3.028
   4  -5  -3  72.504   2.830
  -5   1  -3  69.022   3.113
   1   4  -3  68.013   2.687
   1   4  -3  68.928   2.833
   1   4  -3  72.609   3.021
   5  -1   3  78.672   4.899
  -4   5   3  70.649   4.625
  -1  -4   3  76.883   4.621
   5  -1   3  77.646   4.540
  -4   5   3  65.884   2.609
  -4   5   3  75.356   4.532
  -1  -4   3  75.110   4.197
   2   3  -3  200.45    7.25
   3  -5  -3  185.66    8.46
   3  -5  -3  196.62    8.89
   2   3  -3  210.43    7.91
   3  -5  -3  204.97   10.28
  -5   2  -3  204.82    8.10
  -5   2  -3  194.61    7.93
   2   3  -3  213.81   11.15
   3  -5  -3  214.56   11.38
  -5   2  -3  203.18    8.22
   2   3  -3  219.02   10.84
   3  -5  -3  189.52    8.42
  -5   2  -3  203.15    8.33
  -5   2  -3  198.34    7.73
  -5   2  -3  218.68   10.42
   3  -5  -3  192.08    8.37
   2   3  -3  197.11    7.07
   3  -5  -3  193.95    8.09
   3  -5  -3  186.05    8.05
  -5   2  -3  206.59    7.98
  -5   2  -3  187.75    8.33
  -5   2  -3  209.20    8.45
  -5   2  -3  199.66    8.35
   2   3  -3  199.90    7.62
   2   3  -3  208.01   10.93
   3  -5  -3  214.11   11.34
   3  -5  -3  206.46    7.67
   2   3  -3  197.25    7.71
   2   3  -3  201.02    8.47
   3  -5  -3  204.58    7.21
   2   3  -3  208.52    8.31
  -5   2  -3  217.99   10.87
   2   3  -3  201.17    7.51
  -2  -3   3  205.20   10.18
  -2  -3   3  216.94   10.38
   5  -2   3  217.21   11.05
   5  -2   3  215.10   11.10
  -3   5   3  208.42   10.66
  -3   5   3  213.46   10.66
  -5   3  -3  444.24   17.71
  -5   3  -3  472.77   18.06
  -5   3  -3  457.32   18.40
   2  -5  -3  443.75   16.18
   3   2  -3  461.20   18.53
   2  -5  -3  442.81   18.08
   3   2  -3  463.99   16.78
  -5   3  -3  481.68   17.25
   3   2  -3  451.96   24.08
   3   2  -3  469.83   17.67
  -5   3  -3  501.43   22.98
   2  -5  -3  468.16   19.93
  -5   3  -3  402.60   18.55
   3   2  -3  435.18   17.22
   3   2  -3  469.88   17.01
   3   2  -3  464.58   15.75
   2  -5  -3  471.92   24.30
   3   2  -3  457.45   18.94
   2  -5  -3  412.48   18.94
  -5   3  -3  472.09   17.72
   2  -5  -3  431.24   17.25
   3   2  -3  443.05   23.31
   3   2  -3  454.43   16.22
   2  -5  -3  446.98   18.73
  -5   3  -3  439.18   18.25
   2  -5  -3  475.54   24.17
   3   2  -3  464.39   19.95
   2  -5  -3  488.13   22.58
  -5   3  -3  462.35   18.69
   3   2  -3  519.29   23.14
   2  -5  -3  463.50   18.91
  -5   3  -3  468.87   22.80
  -5   3  -3  457.06   21.86
  -2   5   3  502.19   23.00
  -3  -2   3  509.80   21.78
   5  -3   3  466.47   23.88
  -2   5   3  452.03   22.86
   5  -3   3  503.65   23.98
   1  -5  -3  383.14   19.21
   1  -5  -3  331.96   14.81
  -5   4  -3  390.11   13.90
   4   1  -3  367.12   13.15
   4   1  -3  361.00   14.51
   1  -5  -3  353.51   19.18
  -5   4  -3  408.06   14.37
  -5   4  -3  358.98   13.37
   4   1  -3  369.32   13.32
   1  -5  -3  325.08   12.66
   4   1  -3  350.91   19.16
   4   1  -3  379.75   18.47
   4   1  -3  359.09   18.25
   1  -5  -3  345.55   14.68
   1  -5  -3  330.96   14.12
   1  -5  -3  333.49   14.45
  -5   4  -3  414.09   18.12
  -5   4  -3  417.95   17.53
   1  -5  -3  345.55   14.17
   4   1  -3  338.79   12.70
   4   1  -3  365.02   13.84
  -5   4  -3  389.86   14.46
   4   1  -3  304.07   15.60
   4   1  -3  349.48   13.50
   1  -5  -3  365.46   13.54
   4   1  -3  328.03   14.85
   1  -5  -3  319.37   15.59
  -5   4  -3  398.40   14.60
   1  -5  -3  333.17   14.85
   4   1  -3  353.36   12.34
   1  -5  -3  399.95   18.09
  -5   4  -3  414.22   13.93
  -5   4  -3  356.78   14.64
  -5   4  -3  362.01   14.15
  -5   4  -3  373.05   13.51
   5  -4   3  380.14   18.86
  -1   5   3  337.04   18.07
  -5   5  -3  9.8682  0.9566
   5   0  -3  10.150   0.904
   0  -5  -3  9.6477  1.0227
   5   0  -3  9.1204  0.6977
   0  -5  -3  9.9485  1.0807
   5   0  -3  9.6419  0.8394
   0  -5  -3  10.154   0.901
  -5   5  -3  9.3079  0.7628
  -5   5  -3  9.4072  0.9364
   5   0  -3  8.7406  0.8349
   5   0  -3  9.1988  0.8506
   0  -5  -3  8.7234  2.0663
   0  -5  -3  11.298   0.954
   5   0  -3  8.7119  0.8045
  -5   5  -3  10.917   2.046
   5   0  -3  10.156   1.822
  -5   5  -3  9.7208  2.1003
   0  -5  -3  8.9858  0.9024
   0  -5  -3  9.7900  1.0728
  -5   5  -3  10.489   0.751
   5   0  -3  9.8866  0.8172
  -5   5  -3  9.2249  0.8675
   0  -5  -3  9.6007  2.1043
   5   0  -3  9.5523  1.0010
   5   0  -3  9.5255  2.0459
   5   0  -3  9.3815  1.0221
   5   0  -3  9.4685  0.8418
   0  -5  -3  10.244   0.916
   0  -5  -3  10.102   0.913
   0  -5  -3  9.9957  0.8414
  -5   5  -3  8.2608  0.8472
  -5   5  -3  9.2164  0.9136
  -5   5  -3  9.5161  0.9098
  -5   5  -3  8.1175  0.7831
   0  -5  -3  10.649   0.970
   0  -5  -3  10.406   0.877
  -5   5  -3  9.9645  0.9461
   5   0  -3  8.2368  0.7931
   5  -5   3  8.9050  1.8024
  -5   0   3  9.6513  1.9833
  -5   0   3  8.0377  1.7259
   0   5   3  9.9135  1.8995
   0   5   3  11.078   1.997
  -1  -5  -3  825.90   37.74
  -1  -5  -3  901.17   43.15
  -1  -5  -3  810.89   33.33
  -5   6  -3  822.98   33.03
  -1  -5  -3  861.68   32.75
  -5   6  -3  879.06   30.41
  -1  -5  -3  777.85   34.34
  -5   6  -3  821.00   28.55
   6  -1  -3  872.03   31.72
   6  -1  -3  835.15   33.24
  -1  -5  -3  825.51   32.05
   6  -1  -3  824.66   29.90
  -5   6  -3  817.11   32.00
  -5   6  -3  894.92   41.79
  -5   6  -3  834.53   30.86
  -1  -5  -3  826.49   33.91
  -5   6  -3  786.34   32.66
   6  -1  -3  843.56   30.96
   6  -1  -3  803.61   34.33
   6  -1  -3  820.48   31.53
   6  -1  -3  823.87   34.35
  -5   6  -3  837.02   32.53
   6  -1  -3  882.76   43.72
  -1  -5  -3  855.43   32.68
  -5   6  -3  834.41   32.08
   6  -1  -3  924.43   41.37
  -1  -5  -3  849.63   33.47
  -5   6  -3  922.16   39.18
  -5   6  -3  804.77   33.99
  -1  -5  -3  860.60   40.80
   6  -1  -3  806.94   37.54
   6  -1  -3  838.34   34.66
   6  -1  -3  804.00   29.15
  -5   6  -3  813.02   33.64
  -5   6  -3  799.68   34.33
  -1  -5  -3  811.38   31.29
  -6   1   3  880.65   38.76
  -6   1   3  883.23   41.74
   5  -6   3  884.56   42.70
   1   5   3  775.60   30.08
  -6   1   3  792.98   33.56
   1   5   3  894.99   41.10
   1   5   3  897.45   43.50
   5  -6   3  877.16   40.47
  -5   7  -3  201.83    7.11
  -2  -5  -3  190.27    8.24
   7  -2  -3  202.05    7.27
   7  -2  -3  214.88    7.06
   7  -2  -3  207.55    7.49
   7  -2  -3  211.45   10.97
  -2  -5  -3  206.04    8.88
  -5   7  -3  204.89   10.74
  -2  -5  -3  195.38    8.06
  -5   7  -3  215.82    7.98
  -2  -5  -3  204.87   11.58
   7  -2  -3  210.88    7.64
  -5   7  -3  205.73    8.00
   7  -2  -3  200.54    8.48
  -5   7  -3  188.72    7.51
  -5   7  -3  203.78    8.25
  -2  -5  -3  205.40    8.24
  -5   7  -3  206.67    7.75
  -2  -5  -3  204.58   11.34
   7  -2  -3  204.80    8.08
  -5   7  -3  204.31   11.35
  -5   7  -3  202.96    8.41
  -2  -5  -3  212.67    8.04
  -2  -5  -3  197.64    8.43
  -5   7  -3  199.03    7.68
   7  -2  -3  209.89   11.72
  -2  -5  -3  201.14    8.16
  -2  -5  -3  199.85    8.47
  -2  -5  -3  188.55    8.35
   7  -2  -3  198.07    8.93
   7  -2  -3  205.36    7.70
   7  -2  -3  202.16    8.49
  -2  -5  -3  198.84    7.80
   7  -2  -3  212.41    8.31
  -5   7  -3  198.50    8.17
   2   5   3  204.55   11.34
   2   5   3  206.34    7.22
   2   5   3  194.38    8.43
  -7   2   3  190.40    8.29
   5  -7   3  195.90    8.30
   5  -7   3  203.97   11.09
  -7   2   3  194.41    7.94
  -7   2   3  206.18   11.30
   5  -7   3  201.15   10.77
  -7   2   3  205.53   10.41
   2   5   3  202.62   10.69
   8  -3  -3  343.42   14.04
  -3  -5  -3  344.14   18.72
  -3  -5  -3  346.53   14.56
   8  -3  -3  343.50   18.26
   8  -3  -3  346.78   19.60
  -5   8  -3  351.65   14.48
  -3  -5  -3  360.63   14.10
   8  -3  -3  377.60   12.26
  -5   8  -3  379.58   13.77
  -5   8  -3  351.55   14.19
  -5   8  -3  362.70   13.39
   8  -3  -3  366.41   13.37
   8  -3  -3  355.78   14.41
  -3  -5  -3  338.30   14.70
  -5   8  -3  357.69   13.86
  -5   8  -3  367.74   13.29
  -3  -5  -3  387.08   14.35
  -5   8  -3  360.22   13.43
  -5   8  -3  346.65   18.81
  -5   8  -3  379.75   12.33
  -3  -5  -3  361.17   13.50
  -3  -5  -3  338.51   19.03
   8  -3  -3  366.64   14.75
   8  -3  -3  360.79   12.61
  -5   8  -3  353.26   13.10
  -3  -5  -3  364.10   13.91
  -3  -5  -3  363.05   14.48
  -3  -5  -3  349.80   14.26
   8  -3  -3  376.18   13.04
  -3  -5  -3  352.25   14.00
   8  -3  -3  361.97   15.55
  -5   8  -3  340.67   17.52
   8  -3  -3  355.64   14.76
  -5   8  -3  379.33   14.34
   3   5   3  349.53   12.56
  -8   3   3  368.51   13.26
   3   5   3  374.80   15.49
  -8   3   3  345.79   13.76
   5  -8   3  363.65   13.99
   5  -8   3  335.47   14.47
   3   5   3  360.07   19.21
   3   5   3  344.09   18.06
  -8   3   3  340.67   17.26
   3   5   3  368.46   14.71
   5  -8   3  300.59   18.67
  -8   3   3  362.12   18.73
   5  -8   3  363.89   18.22
  -8   3   3  339.16   14.41
  -4  -5  -3  419.38   16.43
   9  -4  -3  428.94   14.94
   9  -4  -3  442.82   16.14
  -5   9  -3  439.90   16.29
  -5   9  -3  374.58   19.80
  -5   9  -3  435.63   15.80
  -5   9  -3  427.45   15.25
  -5   9  -3  421.08   15.81
   9  -4  -3  408.33   15.32
  -5   9  -3  426.74   15.04
   9  -4  -3  398.61   16.91
  -5   9  -3  380.39   21.44
  -4  -5  -3  394.36   16.12
  -5   9  -3  432.95   14.12
  -4  -5  -3  374.65   15.86
  -4  -5  -3  406.99   16.53
  -5   9  -3  430.61   15.37
  -4  -5  -3  420.45   16.06
   9  -4  -3  417.77   16.51
  -4  -5  -3  383.06   21.21
   9  -4  -3  407.11   14.43
  -4  -5  -3  401.82   16.85
  -4  -5  -3  418.84   16.37
   9  -4  -3  395.37   22.36
  -4  -5  -3  381.85   15.45
   9  -4  -3  398.63   17.80
  -5   9  -3  421.18   16.57
   9  -4  -3  410.38   16.88
  -5   9  -3  426.75   16.45
   4   5   3  368.57   20.59
   4   5   3  405.36   16.85
   5  -9   3  434.50   15.37
   5  -9   3  404.44   20.68
   4   5   3  403.14   21.90
  -9   4   3  401.81   21.33
  -9   4   3  402.95   15.77
  -9   4   3  413.39   15.21
   5  -9   3  379.50   16.03
   4   5   3  396.85   14.41
   4   5   3  430.35   17.78
  -5  10  -3  104.80    7.72
  -5  10  -3  121.80    4.73
  -5  10  -3  112.41    4.93
  -5  10  -3  121.29    4.99
  10  -5  -3  121.82    5.10
  10  -5  -3  122.59    5.23
  10  -5  -3  126.04    4.97
  -5  10  -3  116.56    5.07
  -5  -5  -3  119.72    4.86
  -5  10  -3  121.65    4.74
  -5  10  -3  123.42    4.85
  -5  10  -3  127.26    4.42
  10  -5  -3  101.65    7.73
  -5  -5  -3  120.19    5.12
  -5  -5  -3  114.65    5.33
  -5  10  -3  124.25    4.71
  10  -5  -3  114.67    5.43
  -5  10  -3  122.93    5.12
  -5  -5  -3  108.06    7.79
  -5  -5  -3  122.03    5.20
  10  -5  -3  115.55    4.61
 -10   5   3  116.00    4.90
 -10   5   3  107.67    7.52
 -10   5   3  119.44    4.34
   5   5   3  124.68    5.42
   5 -10   3  111.41    4.87
   5   5   3  129.36    5.00
 -10   5   3  122.04    4.61
   5 -10   3  120.82    4.65
 -10   5   3  120.87    4.67
   5   5   3  115.82    5.13
   5 -10   3  103.49    7.03
  11  -6  -3  543.41   21.97
  11  -6  -3  560.90   22.54
  -5  11  -3  528.53   20.94
  -5  11  -3  527.45   21.60
  11  -6  -3  570.39   21.47
  -6  -5  -3  565.85   21.13
  -5  11  -3  553.76   20.45
  -6  -5  -3  556.62   21.95
  -5  11  -3  530.94   20.21
  -5  11  -3  569.54   18.75
  -6  -5  -3  541.34   21.75
  -5  11  -3  486.80   21.94
  -5  11  -3  567.76   19.97
   6   5   3  554.92   23.66
   5 -11   3  566.34   21.80
   6   5   3  521.03   22.44
 -11   6   3  562.91   20.23
   5 -11   3  565.40   20.45
   6   5   3  532.06   21.34
 -11   6   3  577.22   18.72
 -11   6   3  556.16   19.91
   6   5   3  519.52   21.87
  10  -6  -3  226.08    9.04
  -6  -4  -3  195.31    8.21
  -4  10  -3  227.50    8.20
  -6  -4  -3  217.24    8.95
  -4  10  -3  209.66    8.66
  -4  10  -3  209.57    8.09
  -4  10  -3  222.39    8.43
  -6  -4  -3  211.79    8.60
  -4  10  -3  214.31    8.03
  -6  -4  -3  214.05    8.92
  10  -6  -3  214.82    8.78
  10  -6  -3  205.73    8.59
  -4  10  -3  202.35    8.79
  -4  10  -3  218.34    7.54
  10  -6  -3  206.70    8.08
  -4  10  -3  220.54    8.39
  -6  -4  -3  213.06    8.83
 -10   6   3  223.11    7.97
   4 -10   3  216.21    8.71
   6   4   3  221.57    9.41
   6   4   3  196.00    8.89
   6   4   3  207.35    8.71
 -10   6   3  212.58    8.12
 -10   6   3  218.78    7.51
   6   4   3  215.89    8.48
   4 -10   3  215.72    8.15
  -6  -3  -3  437.27   17.81
  -3   9  -3  416.29   22.68
   9  -6  -3  380.70   22.85
   9  -6  -3  437.76   18.76
  -6  -3  -3  443.97   16.80
  -6  -3  -3  435.27   17.27
  -6  -3  -3  391.68   22.25
  -3   9  -3  439.83   16.04
  -3   9  -3  453.47   17.46
   9  -6  -3  449.37   16.17
  -3   9  -3  454.72   16.24
  -3   9  -3  425.72   15.85
   9  -6  -3  423.90   17.00
   9  -6  -3  389.91   23.38
  -3   9  -3  464.63   16.67
  -3   9  -3  441.84   14.88
   9  -6  -3  417.86   17.60
  -3   9  -3  437.30   17.16
   9  -6  -3  443.58   17.88
   9  -6  -3  439.95   17.40
  -6  -3  -3  438.10   17.46
  -3   9  -3  433.64   16.65
  -6  -3  -3  430.89   16.28
  -9   6   3  460.42   15.83
   6   3   3  439.38   18.74
   6   3   3  427.74   23.18
   3  -9   3  438.42   21.73
   3  -9   3  408.82   16.17
  -9   6   3  440.45   16.04
   6   3   3  420.04   17.34
  -9   6   3  421.09   22.51
   3  -9   3  409.88   20.96
  -9   6   3  457.08   14.86
   8  -6  -3  425.10   18.13
  -6  -2  -3  430.22   17.23
   8  -6  -3  418.68   16.44
  -6  -2  -3  429.57   16.70
   8  -6  -3  439.93   17.27
   8  -6  -3  411.42   17.03
  -2   8  -3  426.15   16.61
   8  -6  -3  375.36   22.16
  -2   8  -3  390.27   16.85
   8  -6  -3  394.33   16.39
  -2   8  -3  412.62   21.89
   8  -6  -3  424.23   14.71
  -2   8  -3  423.79   14.74
  -6  -2  -3  393.25   20.23
   8  -6  -3  416.83   17.19
  -6  -2  -3  392.84   16.88
  -2   8  -3  436.55   15.52
   8  -6  -3  403.02   22.68
  -2   8  -3  448.25   16.76
  -2   8  -3  439.89   15.71
  -6  -2  -3  430.24   16.24
  -2   8  -3  438.00   16.11
  -2   8  -3  403.71   21.12
   8  -6  -3  403.42   16.82
  -6  -2  -3  417.96   15.73
  -2   8  -3  432.50   15.31
  -6  -2  -3  431.62   16.40
  -6  -2  -3  420.21   16.86
  -6  -2  -3  409.34   16.42
  -6  -2  -3  405.03   17.00
  -2   8  -3  423.87   14.38
  -2   8  -3  424.23   16.09
  -6  -2  -3  415.42   21.59
   8  -6  -3  436.57   15.64
  -8   6   3  426.45   21.81
   6   2   3  421.72   22.38
   2  -8   3  431.36   20.33
   2  -8   3  435.17   21.03
   6   2   3  442.93   16.79
   6   2   3  396.98   21.98
  -8   6   3  408.20   21.10
  -8   6   3  415.68   14.34
   6   2   3  405.97   18.09
   2  -8   3  389.84   15.61
  -8   6   3  412.04   15.47
  -1   7  -3  14.451   2.275
   7  -6  -3  13.549   1.248
  -1   7  -3  20.375   1.491
  -6  -1  -3  23.138   1.606
   7  -6  -3  17.026   2.502
  -6  -1  -3  23.492   1.950
  -6  -1  -3  24.250   1.702
  -1   7  -3  15.677   1.140
  -6  -1  -3  16.553   1.270
  -1   7  -3  17.992   1.520
  -6  -1  -3  21.730   1.681
   7  -6  -3  15.623   1.197
  -6  -1  -3  18.089   1.697
  -1   7  -3  21.489   1.540
   7  -6  -3  18.733   1.384
  -1   7  -3  19.047   1.227
  -1   7  -3  20.016   1.381
   7  -6  -3  18.566   1.472
  -6  -1  -3  15.174   1.312
  -6  -1  -3  17.905   1.463
   7  -6  -3  13.700   1.148
  -6  -1  -3  26.615   3.129
  -1   7  -3  19.211   1.312
   7  -6  -3  15.787   1.421
  -1   7  -3  18.955   2.677
   7  -6  -3  21.048   1.535
  -1   7  -3  20.353   1.453
  -1   7  -3  18.800   1.433
   7  -6  -3  13.877   1.263
   7  -6  -3  15.030   2.427
  -6  -1  -3  27.233   3.023
  -1   7  -3  16.806   1.233
   7  -6  -3  14.392   1.344
  -6  -1  -3  19.835   1.514
  -7   6   3  19.769   1.379
   6   1   3  13.917   2.174
   6   1   3  13.152   1.274
   6   1   3  16.706   2.401
  -7   6   3  16.851   2.276
  -7   6   3  16.467   2.447
   1  -7   3  20.254   2.643
   1  -7   3  18.117   2.327
  -7   6   3  19.106   1.147
  -6   0  -3  147.26    6.93
   6  -6  -3  176.52    9.72
   6  -6  -3  161.36    6.80
   0   6  -3  170.85    6.32
  -6   0  -3  167.41    6.43
   6  -6  -3  163.68    5.95
   6  -6  -3  177.88    6.33
   6  -6  -3  162.63    9.73
  -6   0  -3  169.26    9.46
  -6   0  -3  169.15    9.14
  -6   0  -3  174.36    6.86
   0   6  -3  163.94    5.99
  -6   0  -3  168.04    6.68
  -6   0  -3  162.28    6.72
  -6   0  -3  159.97    6.61
   6  -6  -3  154.39    7.35
  -6   0  -3  172.80    7.00
   6  -6  -3  161.66    6.95
   0   6  -3  171.25    6.75
  -6   0  -3  167.55    6.96
   0   6  -3  167.51    6.56
   6  -6  -3  170.42    6.94
   0   6  -3  163.31    6.80
   0   6  -3  166.72    5.88
  -6   0  -3  166.79    6.94
   0   6  -3  160.27    6.41
   0   6  -3  163.50    9.53
   0   6  -3  163.56    9.21
   6  -6  -3  166.85    7.03
   6  -6  -3  162.70    6.73
  -6   0  -3  164.59    6.69
   0   6  -3  160.49    6.98
   0   6  -3  167.90    6.23
   0   6  -3  174.06    6.56
   6  -6  -3  166.59    6.70
   0   6  -3  170.14    6.87
   6   0   3  166.71    9.53
   6   0   3  167.33    9.51
   0  -6   3  161.14    8.84
  -6   6   3  160.64    5.82
   6   0   3  153.30    7.26
  -6   6   3  165.48    9.11
   0  -6   3  180.74    9.08
  -6   6   3  166.61    9.46
   1   5  -3  141.20    8.12
   5  -6  -3  144.01    5.24
   5  -6  -3  140.85    6.19
  -6   1  -3  145.69    5.93
   1   5  -3  140.41    5.17
  -6   1  -3  150.57    6.19
   5  -6  -3  150.60    8.75
   5  -6  -3  138.51    6.00
   5  -6  -3  151.85    5.91
  -6   1  -3  140.27    8.36
  -6   1  -3  145.83    5.68
   5  -6  -3  147.30    5.92
  -6   1  -3  156.47    8.12
  -6   1  -3  149.80    6.12
  -6   1  -3  139.00    6.09
   5  -6  -3  137.36    5.61
   5  -6  -3  143.49    6.45
   5  -6  -3  148.77    6.11
   1   5  -3  145.20    8.49
  -6   1  -3  146.54    5.90
   5  -6  -3  150.98    8.65
  -6   1  -3  145.10    6.04
   1   5  -3  143.60    5.65
   1   5  -3  142.05    5.53
  -6   1  -3  154.00    5.85
   1   5  -3  143.27    6.04
   5  -6  -3  150.24    5.56
   1   5  -3  145.72    5.82
   1   5  -3  147.63    5.98
  -6   1  -3  144.26    6.14
   1   5  -3  133.19    6.16
   1   5  -3  147.55    5.57
   1   5  -3  141.79    5.29
   1   5  -3  151.40    5.78
   5  -6  -3  146.00    6.10
  -6   1  -3  134.76    5.81
   6  -1   3  150.30    8.37
  -1  -5   3  150.12    7.85
  -5   6   3  146.14    8.27
  -1  -5   3  146.13    7.91
  -5   6   3  139.46    5.12
  -5   6   3  152.55    8.06
  -5   6   3  143.74    5.47
   6  -1   3  149.71    8.37
   2   4  -3  271.26   10.11
  -6   2  -3  264.99   11.23
   4  -6  -3  276.37   10.19
   4  -6  -3  273.39   11.26
  -6   2  -3  254.84   10.10
   4  -6  -3  262.70   10.95
   4  -6  -3  283.51   11.23
   4  -6  -3  264.51   10.77
  -6   2  -3  271.78   10.67
  -6   2  -3  266.64   10.89
   4  -6  -3  263.35    9.58
  -6   2  -3  274.72   10.26
   2   4  -3  258.27   11.82
   2   4  -3  275.39   10.00
   2   4  -3  283.85   10.51
   2   4  -3  257.89    9.62
   2   4  -3  271.29   10.81
   2   4  -3  273.38   11.24
   4  -6  -3  280.14   10.71
   2   4  -3  284.76   14.48
   4  -6  -3  259.94   10.25
   2   4  -3  263.01   14.08
   4  -6  -3  274.04   11.14
  -6   2  -3  270.94   11.06
   4  -6  -3  306.26   14.93
  -6   2  -3  266.96   10.56
  -6   2  -3  278.50   10.75
   2   4  -3  284.73   10.26
   2   4  -3  266.57   11.03
  -6   2  -3  266.44   10.54
   2   4  -3  264.83    9.37
  -6   2  -3  279.99   11.02
  -6   2  -3  288.81   14.18
  -6   2  -3  284.23   13.63
   4  -6  -3  301.66   15.04
   4  -6  -3  266.66   11.80
   2   4  -3  268.70   10.47
  -6   2  -3  278.21   11.10
   6  -2   3  273.16   14.53
   6  -2   3  286.32   14.62
  -2  -4   3  284.29   13.48
  -2  -4   3  239.03   10.83
  -4   6   3  274.59   14.08
   6  -2   3  255.31   10.89
  -4   6   3  252.69    9.92
  -4   6   3  291.33   14.03
  -4   6   3  257.22    9.32
  -2  -4   3  269.09   13.53
   3   3  -3  169.63    6.66
   3  -6  -3  166.07    7.32
   3  -6  -3  163.08    6.71
   3   3  -3  177.95    7.72
   3  -6  -3  190.33   10.09
   3  -6  -3  171.62    6.22
   3  -6  -3  172.43    6.96
  -6   3  -3  170.08    6.57
   3  -6  -3  166.85    7.12
  -6   3  -3  178.33    7.29
  -6   3  -3  168.93    6.89
  -6   3  -3  180.21    6.69
  -6   3  -3  165.27    6.89
   3   3  -3  182.06    6.27
   3   3  -3  167.97    7.16
   3  -6  -3  170.02    7.27
   3   3  -3  169.02    7.32
  -6   3  -3  162.84    7.23
  -6   3  -3  166.22    7.16
  -6   3  -3  174.64    7.18
  -6   3  -3  184.00    7.00
   3  -6  -3  181.80    7.08
   3   3  -3  182.88    9.59
   3   3  -3  180.36    6.58
   3   3  -3  172.52    7.05
   3  -6  -3  175.59    9.18
   3  -6  -3  180.16    7.27
   3  -6  -3  173.94    7.67
   3   3  -3  176.55    6.11
   3  -6  -3  182.82   10.10
  -6   3  -3  170.05    9.55
   3   3  -3  173.20    6.50
   3   3  -3  178.71    6.85
  -6   3  -3  184.21    9.36
   3   3  -3  190.92    9.95
   3   3  -3  177.85    9.67
  -6   3  -3  180.45    7.23
  -3   6   3  183.33    9.42
  -3   6   3  164.62    6.46
  -3   6   3  178.49    9.38
  -3  -3   3  179.10    9.13
   6  -3   3  172.61    9.52
   6  -3   3  185.84    9.83
  -3  -3   3  174.21    8.89
   6  -3   3  158.75    7.03
   4   2  -3 1109.53   43.83
   4   2  -3 1108.90   40.50
   2  -6  -3 1224.46   58.57
   2  -6  -3 1175.20   58.00
   2  -6  -3 1218.22   54.48
   4   2  -3 1083.31   41.32
   4   2  -3 1223.21   55.60
  -6   4  -3 1113.80   44.73
  -6   4  -3 1177.07   55.75
   4   2  -3 1269.92   56.12
   4   2  -3 1147.15   42.11
   2  -6  -3 1147.92   47.82
   4   2  -3 1081.95   45.32
  -6   4  -3 1220.12   52.44
   2  -6  -3 1127.63   43.02
   2  -6  -3 1147.07   48.91
  -6   4  -3 1121.20   45.65
  -6   4  -3 1098.17   42.26
   4   2  -3 1126.33   47.85
   2  -6  -3 1176.49   44.26
   2  -6  -3 1036.21   45.57
   4   2  -3 1017.03   50.02
   2  -6  -3 1109.09   50.18
   2  -6  -3 1112.88   45.00
   4   2  -3 1156.83   58.49
  -6   4  -3 1118.22   44.13
   2  -6  -3 1118.80   46.61
  -6   4  -3 1130.39   43.37
  -6   4  -3 1128.55   43.39
  -6   4  -3 1017.29   47.03
   2  -6  -3 1098.78   45.07
  -6   4  -3 1131.05   48.72
  -6   4  -3 1155.74   48.05
  -6   4  -3 1224.75   54.57
   2  -6  -3 1126.46   41.78
   4   2  -3 1168.89   41.64
   4   2  -3 1125.95   45.45
  -6   4  -3 1131.52   46.67
   4   2  -3 1117.86   47.74
  -4  -2   3 1222.49   52.28
   6  -4   3 1090.11   58.06
  -2   6   3 1304.18   55.50
  -2   6   3 1056.32   42.91
  -4  -2   3 1014.27   44.63
   6  -4   3 1278.96   57.78
  -2   6   3 1184.60   55.61
   5   1  -3  119.73    7.36
   5   1  -3  120.67    4.50
  -6   5  -3  125.29    4.81
   5   1  -3  125.44    4.79
   1  -6  -3  119.62    4.83
  -6   5  -3  124.67    5.16
   5   1  -3  125.08    4.90
   1  -6  -3  118.94    4.95
   5   1  -3  112.42    4.95
   5   1  -3  128.38    5.14
  -6   5  -3  124.27    5.10
   1  -6  -3  127.87    7.82
  -6   5  -3  121.49    5.31
  -6   5  -3  108.82    4.98
   5   1  -3  121.91    4.65
   5   1  -3  118.40    5.50
   1  -6  -3  119.62    5.21
  -6   5  -3  126.12    5.07
  -6   5  -3  125.36    7.21
   1  -6  -3  118.84    4.97
  -6   5  -3  128.87    4.78
   5   1  -3  121.81    4.38
   1  -6  -3  119.38    5.26
   1  -6  -3  124.62    5.27
   5   1  -3  117.34    5.08
   1  -6  -3  117.97    5.06
  -6   5  -3  128.89    5.11
   5   1  -3  123.20    5.29
  -6   5  -3  128.03    7.39
  -6   5  -3  125.41    7.07
   5   1  -3  125.55    7.28
   1  -6  -3  122.09    5.45
  -6   5  -3  113.94    4.36
   1  -6  -3  121.86    4.45
  -6   5  -3  124.53    4.96
   1  -6  -3  120.79    5.06
   5   1  -3  123.53    4.73
   1  -6  -3  126.67    5.19
   1  -6  -3  124.76    7.21
  -1   6   3  137.19    7.22
   6  -5   3  120.03    7.14
  -1   6   3  115.00    4.72
  -5  -1   3  131.37    7.43
  -5  -1   3  132.85    6.89
  -1   6   3  122.29    7.42
   6  -5   3  112.84    5.13
  -6   6  -3  69.873   5.056
   6   0  -3  71.361   2.820
  -6   6  -3  69.340   2.940
   6   0  -3  65.988   3.009
  -6   6  -3  70.898   3.150
  -6   6  -3  72.473   5.022
  -6   6  -3  63.552   2.868
   6   0  -3  73.309   3.219
   6   0  -3  69.009   3.160
   0  -6  -3  72.303   3.091
  -6   6  -3  73.577   3.044
   0  -6  -3  71.482   5.137
   0  -6  -3  70.266   3.319
   0  -6  -3  71.901   3.234
  -6   6  -3  74.827   3.085
   6   0  -3  69.659   2.732
  -6   6  -3  73.180   3.234
  -6   6  -3  71.472   3.261
  -6   6  -3  68.009   3.229
   6   0  -3  75.208   3.082
  -6   6  -3  67.975   2.731
   0  -6  -3  71.975   3.035
   6   0  -3  72.784   2.937
   6   0  -3  74.805   2.891
   0  -6  -3  68.161   3.180
   0  -6  -3  70.593   5.159
   0  -6  -3  62.220   3.231
  -6   6  -3  71.147   3.237
   6   0  -3  68.674   4.759
   0  -6  -3  70.811   3.172
  -6   6  -3  72.230   2.933
   6   0  -3  72.422   2.651
   6   0  -3  70.113   3.428
   6   0  -3  70.843   5.020
   0  -6  -3  69.988   3.026
   0  -6  -3  74.870   3.313
   0   6   3  70.498   2.725
   6  -6   3  70.077   4.794
   0   6   3  62.327   2.809
  -6   0   3  65.064   3.209
   0   6   3  72.336   4.726
  -6   0   3  75.509   5.043
   6  -6   3  70.964   4.650
   0   6   3  73.131   4.906
  -6   0   3  70.711   4.853
   7  -1  -3  5.8556  0.7615
  -1  -6  -3  6.8831  1.1056
  -6   7  -3  9.4584  2.5307
  -6   7  -3  12.277   1.089
   7  -1  -3  7.1104  0.8663
  -6   7  -3  7.2514  0.8230
  -1  -6  -3  10.535   0.989
  -1  -6  -3  7.6741  1.0730
  -1  -6  -3  8.6217  1.0645
   7  -1  -3  4.8513  0.8753
  -6   7  -3  7.0922  0.7704
  -6   7  -3  7.6914  2.0153
   7  -1  -3  6.5938  0.7680
  -6   7  -3  9.5059  1.1584
  -6   7  -3  8.7475  0.8582
  -6   7  -3  8.5114  0.9715
   7  -1  -3  6.9089  0.9191
  -6   7  -3  7.0879  0.7000
   7  -1  -3  5.2853  0.9660
  -1  -6  -3  5.5042  0.8236
   7  -1  -3  6.5097  0.9193
   7  -1  -3  6.0731  1.9677
  -1  -6  -3  6.9588  0.9469
  -6   7  -3  8.6592  0.9821
   7  -1  -3  7.8630  0.7700
  -6   7  -3  8.3391  0.9219
  -1  -6  -3  5.7225  0.8470
  -1  -6  -3  6.5811  0.7737
  -6   7  -3  7.5413  0.8164
   7  -1  -3  7.7097  0.7671
   7  -1  -3  8.4253  2.3471
   7  -1  -3  6.2402  0.7125
  -1  -6  -3  7.8384  2.3282
  -1  -6  -3  5.8442  0.7678
  -1  -6  -3  7.2022  2.1274
  -7   1   3  7.0684  0.8409
  -7   1   3  8.5835  2.0915
   6  -7   3  4.6775  1.8511
   6  -7   3  6.3832  0.6862
   1   6   3  5.3940  0.7986
   1   6   3  5.7565  1.8048
   1   6   3  6.8112  0.6770
   1   6   3  7.4813  1.8640
   6  -7   3  8.0925  1.9185
  -7   1   3  5.4072  1.8253
  -7   1   3  8.6975  0.9981
  -2  -6  -3  496.03   21.05
  -2  -6  -3  543.74   20.78
   8  -2  -3  519.33   21.62
   8  -2  -3  562.83   21.13
  -2  -6  -3  515.52   21.37
  -2  -6  -3  515.60   21.89
  -6   8  -3  569.52   19.66
  -6   8  -3  557.98   18.47
  -6   8  -3  534.71   25.81
  -2  -6  -3  531.07   21.62
   8  -2  -3  563.63   18.41
   8  -2  -3  538.67   22.16
  -2  -6  -3  535.57   21.16
  -2  -6  -3  530.60   22.12
   8  -2  -3  526.13   22.17
  -6   8  -3  561.06   20.77
  -2  -6  -3  513.39   27.12
  -6   8  -3  575.00   21.52
  -2  -6  -3  508.10   28.24
   8  -2  -3  535.60   28.85
  -6   8  -3  528.62   19.96
  -6   8  -3  538.24   21.31
   8  -2  -3  567.60   23.37
  -6   8  -3  525.91   27.56
  -2  -6  -3  582.11   21.58
   8  -2  -3  549.81   19.60
  -6   8  -3  521.57   20.19
   8  -2  -3  538.24   18.96
  -2  -6  -3  517.67   20.22
   8  -2  -3  541.07   20.11
  -6   8  -3  563.98   20.68
   8  -2  -3  534.18   27.12
  -6   8  -3  510.49   21.74
  -8   2   3  559.31   25.67
   2   6   3  546.77   18.94
   6  -8   3  539.36   28.02
   6  -8   3  562.78   26.77
   2   6   3  557.51   22.14
   2   6   3  509.03   26.83
  -8   2   3  555.20   20.70
  -8   2   3  522.00   27.46
   6  -8   3  554.65   21.07
   6  -8   3  530.86   21.81
   2   6   3  523.47   28.41
  -8   2   3  562.62   19.92
  -8   2   3  530.08   21.69
   2   6   3  553.78   23.32
  -6   9  -3  237.49    8.56
  -6   9  -3  227.55    8.90
   9  -3  -3  220.06    8.03
   9  -3  -3  230.56    8.30
   9  -3  -3  236.93    8.99
  -6   9  -3  225.33    7.89
  -3  -6  -3  221.96    9.04
  -6   9  -3  220.15    9.28
  -3  -6  -3  233.66    9.39
   9  -3  -3  219.07    9.93
  -6   9  -3  235.52    8.82
  -3  -6  -3  232.25    8.92
   9  -3  -3  228.52    9.21
   9  -3  -3  217.16    8.49
   9  -3  -3  234.49    7.81
  -6   9  -3  226.01    8.51
  -6   9  -3  210.22   11.78
  -3  -6  -3  216.70   12.67
  -3  -6  -3  238.19    8.71
  -3  -6  -3  240.62    9.17
  -6   9  -3  212.52   12.65
  -6   9  -3  221.74    9.17
  -6   9  -3  228.72    8.39
  -6   9  -3  213.92    9.04
   9  -3  -3  223.76    9.41
   9  -3  -3  219.69   13.14
  -3  -6  -3  213.89    9.11
  -3  -6  -3  226.17    8.91
   9  -3  -3  225.69    9.42
   3   6   3  210.28   11.88
   6  -9   3  215.82   12.01
  -9   3   3  230.27   12.52
  -9   3   3  228.84    8.83
   3   6   3  226.37    9.38
  -9   3   3  230.86    8.49
   3   6   3  212.92   12.52
   3   6   3  220.85    9.83
   6  -9   3  231.07    8.56
   6  -9   3  198.29    9.20
   3   6   3  224.04    8.01
   6  -9   3  219.49    8.92
  -9   3   3  218.10    9.21
  -4  -6  -3  74.416   3.355
  -6  10  -3  77.270   3.250
  -6  10  -3  74.332   3.290
  10  -4  -3  69.651   3.423
  -6  10  -3  68.511   3.101
  -4  -6  -3  73.430   3.751
  -6  10  -3  75.706   3.153
  -6  10  -3  74.124   3.415
  10  -4  -3  73.527   3.636
  -6  10  -3  72.429   3.465
  -4  -6  -3  74.452   3.536
  -6  10  -3  74.857   3.196
  -4  -6  -3  76.789   3.543
  10  -4  -3  77.143   3.418
  10  -4  -3  67.243   3.013
  -6  10  -3  73.593   3.299
  -6  10  -3  76.649   2.992
  10  -4  -3  76.220   3.372
   4   6   3  76.194   3.229
 -10   4   3  74.418   3.307
 -10   4   3  75.096   2.902
   4   6   3  71.129   2.860
 -10   4   3  74.355   3.208
   4   6   3  71.637   3.352
   4   6   3  78.477   3.574
   6 -10   3  76.696   3.122
   6 -10   3  74.677   3.218
  11  -5  -3  312.04   12.16
  11  -5  -3  313.80   12.75
  -6  11  -3  298.00   11.54
  -5  -6  -3  315.84   12.51
  -6  11  -3  304.57   11.45
  -6  11  -3  307.27   11.32
  -6  11  -3  320.79   11.87
  -6  11  -3  302.42   12.21
  -6  11  -3  287.44   12.39
  -5  -6  -3  277.13   11.59
  -5  -6  -3  323.50   12.00
  -5  -6  -3  312.50   12.35
  -6  11  -3  300.05   11.86
  -6  11  -3  315.75   10.63
  11  -5  -3  311.12   12.43
   5   6   3  296.88   12.33
   5   6   3  299.50   12.02
   5   6   3  313.15   13.35
   6 -11   3  325.23   11.58
   6 -11   3  319.99   12.33
 -11   5   3  298.87   11.24
 -11   5   3  312.27   10.59
   6 -11   3  294.99   12.07
 -11   5   3  301.75   11.90
   5   6   3  291.58   12.68
 -11   5   3  319.39   11.49
  -6  12  -3  4.4932  0.8226
  -6  -6  -3  2.5758  1.0931
  -6  -6  -3  4.8438  1.2352
  12  -6  -3  5.0793  0.8650
  -6  12  -3  4.6316  0.8106
  -6  12  -3  5.3417  0.7742
  -6  -6  -3  4.7638  1.3742
  12  -6  -3  5.8379  0.8490
  12  -6  -3  4.4220  0.8538
  -6  12  -3  3.3757  0.8543
  -6  12  -3  5.1583  0.8127
   6   6   3  5.0956  0.6723
   6 -12   3  6.3787  0.8741
 -12   6   3  5.3179  0.9282
   6 -12   3  6.1037  0.7641
   6 -12   3  5.9850  0.9890
 -12   6   3  5.9296  0.7790
 -12   6   3  5.2080  0.7991
   6   6   3  5.1230  0.8157
   6   6   3  4.0256  0.8349
  -7  -6  -3  174.24    7.18
  13  -7  -3  177.51    7.40
  -7  -6  -3  177.30    7.27
  -6  13  -3  184.68    6.57
  -6  13  -3  162.99    6.68
  -6  13  -3  178.45    6.15
  -7  -6  -3  182.95    6.98
  13  -7  -3  176.72    7.06
  13  -7  -3  166.92    7.18
 -13   7   3  175.49    6.13
   6 -13   3  180.60    6.88
   6 -13   3  180.16    7.19
   7   6   3  184.45    7.76
 -13   7   3  175.89    6.65
   6 -13   3  175.62    6.71
  12  -7  -3  498.33   19.97
  -5  12  -3  499.25   18.12
  -7  -5  -3  471.24   19.41
  -7  -5  -3  452.07   19.23
  12  -7  -3  507.34   19.02
  -5  12  -3  506.40   17.69
  -5  12  -3  477.86   16.59
  -7  -5  -3  467.78   18.69
  -5  12  -3  437.71   17.84
  12  -7  -3  486.58   19.43
 -12   7   3  500.52   16.58
   5 -12   3  473.95   18.11
   7   5   3  554.36   20.99
   5 -12   3  514.66   19.33
   5 -12   3  499.63   18.57
 -12   7   3  476.19   17.62
 -12   7   3  484.25   17.91
   7   5   3  491.33   19.39
   7   5   3  426.65   18.89
  -7  -4  -3  381.06   15.10
  -4  11  -3  364.70   14.92
  -4  11  -3  366.52   15.64
  -4  11  -3  381.40   14.23
  11  -7  -3  408.57   16.09
  11  -7  -3  395.60   15.65
  -4  11  -3  395.02   14.40
  -4  11  -3  419.89   14.61
  -7  -4  -3  384.70   15.68
  -4  11  -3  397.79   13.38
  -4  11  -3  394.07   15.41
  11  -7  -3  395.96   15.30
  -7  -4  -3  370.55   15.57
 -11   7   3  393.32   13.34
   7   4   3  410.25   15.21
   4 -11   3  405.72   15.56
 -11   7   3  382.37   14.41
   4 -11   3  389.91   14.57
 -11   7   3  387.20   14.20
   7   4   3  354.22   15.57
   7   4   3  391.70   16.85
   4 -11   3  380.15   14.95
  -3  10  -3  173.21    7.20
  -3  10  -3  182.36    7.45
  -7  -3  -3  188.47    8.02
  -3  10  -3  190.15    6.70
  10  -7  -3  188.75    7.77
  -3  10  -3  189.62    7.12
  -3  10  -3  193.22    7.70
  10  -7  -3  177.79    7.85
  -7  -3  -3  182.44    7.90
  10  -7  -3  193.12    7.63
  -3  10  -3  181.88    7.78
  -7  -3  -3  198.11    7.61
  -7  -3  -3  189.42    7.85
  -3  10  -3  196.93    7.29
  10  -7  -3  192.21    8.00
   7   3   3  184.37    7.50
   3 -10   3  189.63    7.21
 -10   7   3  199.15    7.10
 -10   7   3  191.79    6.68
   3 -10   3  188.22    7.76
   7   3   3  188.05    8.34
   7   3   3  192.71    7.72
 -10   7   3  185.96    7.18
  -2   9  -3  132.25    5.15
  -7  -2  -3  127.89    8.30
  -7  -2  -3  133.35    5.46
  -2   9  -3  121.58    4.64
  -2   9  -3  128.22    5.37
  -2   9  -3  110.13    7.81
  -2   9  -3  134.03    5.03
   9  -7  -3  112.09    7.95
  -2   9  -3  128.22    5.32
   9  -7  -3  122.83    5.24
   9  -7  -3  113.77    7.94
  -7  -2  -3  135.93    5.50
   9  -7  -3  127.61    5.43
  -7  -2  -3  123.46    5.48
  -2   9  -3  134.39    4.95
  -2   9  -3  122.99    4.96
  -7  -2  -3  119.48    5.03
   9  -7  -3  126.97    5.37
   9  -7  -3  136.11    5.50
  -7  -2  -3  117.32    5.54
  -7  -2  -3  119.31    5.35
  -2   9  -3  126.31    4.63
   2  -9   3  129.05    5.35
  -9   7   3  122.42    4.92
  -9   7   3  129.21    4.89
   2  -9   3  110.26    7.27
   7   2   3  135.85    5.15
  -9   7   3  133.39    4.61
   2  -9   3  121.23    7.49
  -9   7   3  120.06    7.92
   2  -9   3  115.46    4.91
   7   2   3  134.70    5.31
   7   2   3  130.42    5.69
   7   2   3  117.61    7.78
  -7  -1  -3  85.092   3.720
   8  -7  -3  78.074   3.558
  -1   8  -3  78.382   3.283
   8  -7  -3  76.502   3.492
   8  -7  -3  78.553   3.492
  -7  -1  -3  72.981   5.926
  -1   8  -3  81.122   3.447
  -1   8  -3  81.498   3.300
  -7  -1  -3  80.721   3.608
  -1   8  -3  77.924   3.049
  -1   8  -3  81.504   3.586
  -7  -1  -3  79.830   3.799
  -1   8  -3  73.258   5.246
   8  -7  -3  77.146   3.475
   8  -7  -3  77.849   3.215
  -7  -1  -3  74.375   5.690
   8  -7  -3  75.437   2.993
  -1   8  -3  83.562   3.484
  -1   8  -3  80.684   3.100
  -7  -1  -3  76.067   3.536
   8  -7  -3  74.317   3.581
  -7  -1  -3  75.627   3.408
   8  -7  -3  69.349   5.547
  -7  -1  -3  80.372   3.677
  -1   8  -3  85.797   3.486
  -1   8  -3  75.938   5.886
  -1   8  -3  81.509   3.287
   8  -7  -3  79.103   3.636
  -7  -1  -3  79.331   3.700
   8  -7  -3  77.706   5.812
  -7  -1  -3  74.782   3.505
   7   1   3  76.104   3.659
   7   1   3  81.677   3.349
  -8   7   3  79.363   3.222
  -8   7   3  71.867   4.973
   7   1   3  81.494   3.474
  -8   7   3  75.736   5.657
   1  -8   3  74.546   5.417
  -8   7   3  81.292   3.252
   7   1   3  74.750   5.248
   1  -8   3  79.140   3.549
   7   1   3  70.075   5.266
  -8   7   3  84.680   3.102
   1  -8   3  81.306   5.493
  -7   0  -3  127.61    5.31
   7  -7  -3  131.36    4.66
   0   7  -3  122.65    8.07
   7  -7  -3  128.06    5.36
   0   7  -3  118.47    7.58
  -7   0  -3  128.90    7.62
   0   7  -3  130.62    5.35
   0   7  -3  130.57    4.95
   7  -7  -3  134.33    5.55
  -7   0  -3  127.05    5.57
   7  -7  -3  120.72    8.09
   7  -7  -3  128.58    5.53
   0   7  -3  135.40    5.18
   0   7  -3  128.86    5.00
   0   7  -3  130.26    4.67
  -7   0  -3  126.47    5.28
   0   7  -3  128.98    4.75
   0   7  -3  129.57    5.05
   7  -7  -3  127.83    8.12
   7  -7  -3  126.44    5.26
  -7   0  -3  130.02    5.11
  -7   0  -3  120.20    5.48
   7  -7  -3  135.37    5.01
   7  -7  -3  128.75    5.45
  -7   0  -3  130.11    5.48
   0   7  -3  130.39    5.48
  -7   0  -3  135.00    5.56
   7  -7  -3  125.50    5.76
   7  -7  -3  127.46    5.39
  -7   0  -3  125.36    5.55
  -7   0  -3  125.86    8.03
   0   7  -3  126.78    5.52
  -7   0  -3  126.04    5.28
   0  -7   3  128.73    7.39
   7   0   3  124.25    5.31
   7   0   3  120.35    5.71
  -7   7   3  124.14    7.67
   0  -7   3  128.68    7.51
  -7   7   3  123.82    7.33
  -7   7   3  132.52    4.90
  -7   7   3  128.32    4.60
   7   0   3  130.96    7.77
   7   0   3  123.32    7.70
   0  -7   3  127.89    5.36
   6  -7  -3  872.81   35.35
   1   6  -3  823.23   35.39
   6  -7  -3  863.85   37.23
   1   6  -3  862.16   30.37
   6  -7  -3  818.83   30.26
   1   6  -3  850.76   36.13
   1   6  -3  841.29   36.66
  -7   1  -3  874.04   42.15
   1   6  -3  865.40   31.85
   6  -7  -3  881.07   34.95
  -7   1  -3  857.75   32.20
   6  -7  -3  837.15   34.52
   1   6  -3  899.42   33.01
   6  -7  -3  896.27   44.60
  -7   1  -3  869.73   34.11
  -7   1  -3  865.09   34.68
  -7   1  -3  857.66   34.93
   6  -7  -3  883.56   45.04
   1   6  -3  881.93   42.67
  -7   1  -3  817.84   33.04
   1   6  -3  890.03   33.13
   6  -7  -3  856.69   35.43
  -7   1  -3  850.66   34.38
  -7   1  -3  871.05   33.70
   6  -7  -3  920.24   33.74
   6  -7  -3  820.43   32.18
  -7   1  -3  886.91   33.08
   1   6  -3  860.05   43.19
   6  -7  -3  837.08   33.42
   1   6  -3  903.70   31.79
   1   6  -3  868.51   31.36
  -7   1  -3  842.52   36.32
   6  -7  -3  897.45   33.72
  -7   1  -3  921.64   40.47
  -6   7   3  847.20   31.32
   7  -1   3  913.42   44.31
  -1  -6   3  868.25   41.63
  -6   7   3  843.68   29.41
  -6   7   3  891.10   43.00
  -6   7   3  878.45   42.46
   7  -1   3  861.18   35.51
   7  -1   3  880.21   44.77
  -1  -6   3  829.72   34.25
  -1  -6   3  873.01   40.14
   2   5  -3  29.939   1.616
  -7   2  -3  26.509   3.049
  -7   2  -3  26.049   1.955
   5  -7  -3  26.025   1.650
  -7   2  -3  27.218   2.056
   5  -7  -3  29.830   2.961
   2   5  -3  29.630   1.679
   5  -7  -3  27.909   1.501
   2   5  -3  28.274   1.742
  -7   2  -3  26.695   2.067
   5  -7  -3  26.587   1.723
   2   5  -3  29.234   1.641
   5  -7  -3  29.158   1.551
   5  -7  -3  28.138   1.369
   2   5  -3  28.032   1.487
   5  -7  -3  27.277   1.651
   2   5  -3  24.834   1.683
  -7   2  -3  27.930   3.266
   2   5  -3  30.160   3.307
   2   5  -3  26.194   1.511
  -7   2  -3  28.346   1.627
   2   5  -3  27.327   1.392
   5  -7  -3  28.132   1.704
   2   5  -3  26.395   2.930
  -7   2  -3  27.211   1.648
   5  -7  -3  26.049   1.640
  -7   2  -3  28.207   1.810
   2   5  -3  28.941   1.400
   5  -7  -3  26.712   3.184
  -7   2  -3  27.989   1.664
   5  -7  -3  25.297   1.688
   2   5  -3  29.344   1.797
  -7   2  -3  28.655   1.940
  -7   2  -3  25.033   1.827
   7  -2   3  31.592   1.435
  -5   7   3  29.350   1.563
  -5   7   3  25.183   1.430
  -2  -5   3  28.555   2.794
  -5   7   3  27.768   3.044
  -5   7   3  28.130   2.986
   7  -2   3  28.624   2.815
  -2  -5   3  26.871   1.583
  -2  -5   3  25.712   1.572
   7  -2   3  27.412   1.514
  -2  -5   3  26.587   3.107
   7  -2   3  27.511   2.612
  -7   3  -3  131.74    5.38
   4  -7  -3  128.33    4.76
  -7   3  -3  137.24    5.41
   3   4  -3  129.20    4.68
   4  -7  -3  127.08    7.94
   4  -7  -3  117.54    5.41
   3   4  -3  133.56    5.08
   3   4  -3  134.93    5.15
   3   4  -3  136.02    5.55
  -7   3  -3  132.73    7.62
   3   4  -3  136.52    5.29
   4  -7  -3  135.34    5.53
  -7   3  -3  132.67    5.15
   3   4  -3  131.42    7.68
  -7   3  -3  124.47    5.59
   4  -7  -3  131.45    5.13
  -7   3  -3  132.00    5.64
   3   4  -3  128.11    4.82
   3   4  -3  140.44    8.03
   3   4  -3  128.15    5.02
  -7   3  -3  133.20    5.57
   4  -7  -3  133.58    5.34
  -7   3  -3  132.82    5.06
  -7   3  -3  135.83    7.93
   3   4  -3  138.90    5.66
   3   4  -3  125.81    5.44
   4  -7  -3  127.88    5.59
  -7   3  -3  131.57    5.52
   4  -7  -3  137.93    5.42
   4  -7  -3  127.86    5.83
   4  -7  -3  139.12    5.65
   3   4  -3  129.12    5.90
  -7   3  -3  124.77    5.29
  -7   3  -3  135.61    5.54
  -4   7   3  121.22    4.62
  -3  -4   3  132.53    7.53
  -4   7   3  127.45    7.53
  -4   7   3  128.80    5.06
  -4   7   3  130.25    4.95
  -4   7   3  129.82    7.42
   7  -3   3  133.61    7.60
   7  -3   3  129.57    5.25
  -3  -4   3  126.45    7.19
   7  -3   3  120.06    5.33
  -3  -4   3  121.84    5.17
   7  -3   3  139.87    7.78
   4   3  -3  318.23   16.06
   3  -7  -3  318.96   12.09
   4   3  -3  311.99   10.51
   3  -7  -3  325.24   12.60
  -7   4  -3  308.07   11.83
   3  -7  -3  312.19   13.26
   4   3  -3  309.09   12.66
  -7   4  -3  311.18   15.74
  -7   4  -3  318.27   12.22
  -7   4  -3  312.52   12.03
   3  -7  -3  321.01   10.79
   3  -7  -3  292.99   15.44
  -7   4  -3  306.21   11.48
  -7   4  -3  309.18   11.36
   4   3  -3  302.27   11.78
   3  -7  -3  267.70   12.26
   4   3  -3  303.16   10.83
   3  -7  -3  308.80   11.56
  -7   4  -3  310.98   15.32
   4   3  -3  326.82   12.38
   4   3  -3  312.93   11.20
   4   3  -3  303.06   11.49
   4   3  -3  287.62   13.31
  -7   4  -3  299.17   11.87
   3  -7  -3  304.46   12.50
  -7   4  -3  311.89   12.46
   4   3  -3  302.82   16.42
  -7   4  -3  294.64   12.42
   3  -7  -3  289.68   16.44
   3  -7  -3  295.05   12.00
   3  -7  -3  302.43   16.71
  -7   4  -3  290.05   12.30
   4   3  -3  304.12   16.10
   3  -7  -3  308.05   12.65
   4   3  -3  312.18   11.35
  -4  -3   3  311.25   15.07
  -3   7   3  303.11   11.46
   7  -4   3  315.82   16.33
  -4  -3   3  296.12   12.12
  -3   7   3  287.37   11.14
   7  -4   3  288.26   11.93
  -3   7   3  313.84   15.72
   7  -4   3  303.84   16.17
  -3   7   3  294.51   15.66
   2  -7  -3  173.55    7.07
   2  -7  -3  162.95    9.90
   5   2  -3  173.16    6.50
   5   2  -3  168.52    7.53
   2  -7  -3  156.65    6.86
   5   2  -3  168.06    7.13
  -7   5  -3  168.74    7.10
   5   2  -3  174.23    9.61
  -7   5  -3  173.99    7.02
   5   2  -3  176.81    6.32
   5   2  -3  175.75    9.83
   2  -7  -3  155.96    7.01
  -7   5  -3  175.02    6.80
  -7   5  -3  175.12    6.44
   5   2  -3  168.46    6.12
   5   2  -3  173.29    6.66
  -7   5  -3  160.49    9.25
   5   2  -3  174.07    6.90
  -7   5  -3  171.50    6.81
  -7   5  -3  150.34    9.12
  -7   5  -3  170.36    6.66
  -7   5  -3  162.41    6.91
   2  -7  -3  170.22    6.90
   5   2  -3  178.96    6.99
   2  -7  -3  163.90    7.12
   2  -7  -3  163.34    9.42
  -7   5  -3  172.41    9.25
   2  -7  -3  168.42    6.75
  -7   5  -3  161.34    6.47
   2  -7  -3  166.77    6.54
  -7   5  -3  169.30    6.92
   2  -7  -3  168.53    7.44
   5   2  -3  175.52    6.39
   2  -7  -3  153.56    7.05
   5   2  -3  173.53    5.93
  -2   7   3  181.42    9.36
  -2   7   3  175.53    9.77
   7  -5   3  168.30    9.55
  -5  -2   3  165.09    6.83
   7  -5   3  156.86    7.01
  -5  -2   3  169.49    9.03
  -5  -2   3  166.84    9.64
  -2   7   3  160.99    6.43
   6   1  -3  308.23   12.44
   6   1  -3  310.51   10.60
   1  -7  -3  310.35   12.39
   6   1  -3  313.47   12.14
   6   1  -3  305.91   10.95
  -7   6  -3  307.95   12.00
   6   1  -3  307.05   12.81
  -7   6  -3  315.62   11.53
   1  -7  -3  301.60   12.12
  -7   6  -3  322.91   11.63
   6   1  -3  316.38   11.31
   1  -7  -3  308.76   12.67
   1  -7  -3  294.48   16.05
   6   1  -3  311.58   13.47
  -7   6  -3  308.53   12.61
   1  -7  -3  297.69   12.45
  -7   6  -3  299.39   15.61
  -7   6  -3  307.55   16.23
  -7   6  -3  298.60   10.63
   6   1  -3  308.28   11.46
   6   1  -3  304.71   16.96
   1  -7  -3  306.96   13.40
   1  -7  -3  302.66   12.76
  -7   6  -3  305.93   12.41
  -7   6  -3  301.95   12.31
   6   1  -3  312.20   11.62
   1  -7  -3  310.02   12.26
   6   1  -3  329.93   11.94
   1  -7  -3  283.65   11.96
   6   1  -3  305.72   16.17
   1  -7  -3  319.20   11.69
  -7   6  -3  302.40   12.61
  -7   6  -3  311.49   11.94
   1  -7  -3  298.28   16.85
  -7   6  -3  327.53   12.18
  -1   7   3  300.13   11.56
  -1   7   3  322.65   15.98
   7  -6   3  325.51   15.92
  -6  -1   3  320.60   15.37
   7  -6   3  274.53   12.68
  -6  -1   3  315.43   16.39
  -1   7   3  308.96   10.91
  -1   7   3  317.65   16.76
  -6  -1   3  298.71   12.51
   7  -6   3  315.45   16.49
[truncated: 488,599 more chars]
