# Supplementary material for: Use of intensity quotients and differences in absolute structure refinement
Source: Acta Crystallogr B Struct Sci Cryst Eng Mater. 2013 May 17;69(Pt 3):249–59. doi: 10.1107/S2052519213010014 (PMC3661305; doi:10.1107/S2052519213010014)
Supplement: Supplementary file 2 [file b-69-00249-sup2.zip › TWA16B_B.cif]

 
data_TWA16B_B
 
_audit_creation_method            SHELXL-2012
_chemical_name_systematic
;
 ?
;
_chemical_name_common             ?
_chemical_melting_point           ?
_chemical_formula_moiety          ?
_chemical_formula_sum
 'C16 H18 N2' 
_chemical_formula_weight          238.32

loop_
 _atom_type_symbol
 _atom_type_description
 _atom_type_scat_dispersion_real
 _atom_type_scat_dispersion_imag
 _atom_type_scat_source
 'C'  'C'   0.0181   0.0091
 'International Tables Vol C Tables 4.2.6.8 and 6.1.1.4'
 'H'  'H'   0.0000   0.0000
 'International Tables Vol C Tables 4.2.6.8 and 6.1.1.4'
 'N'  'N'   0.0311   0.0180
 'International Tables Vol C Tables 4.2.6.8 and 6.1.1.4'
 
_space_group_crystal_system       monoclinic
_space_group_IT_number            4
_space_group_name_H-M_alt         'P 21'
_space_group_name_Hall            'P 2yb'
 
_shelx_space_group_comment
;
The symmetry employed for this shelxl refinement is uniquely defined
by the following loop, which should always be used as a source of
symmetry information in preference to the above space-group names.
They are only intended as comments.
;
 
loop_
 _space_group_symop_operation_xyz
 'x, y, z'
 '-x, y+1/2, -z'
 
_cell_length_a                    8.529(2)
_cell_length_b                    12.793(3)
_cell_length_c                    12.018(3)
_cell_angle_alpha                 90
_cell_angle_beta                  94.386(11)
_cell_angle_gamma                 90
_cell_volume                      1307.5(5)
_cell_formula_units_Z             4
_cell_measurement_temperature     100(2)
_cell_measurement_reflns_used     ? 
_cell_measurement_theta_min       ? 
_cell_measurement_theta_max       ? 
 
_exptl_crystal_description        ? 
_exptl_crystal_colour             ? 
_exptl_crystal_density_meas       ? 
_exptl_crystal_density_method     ?              
_exptl_crystal_density_diffrn     1.211          
_exptl_crystal_F_000              512
_exptl_transmission_factor_min    ?                                             
_exptl_transmission_factor_max    ?                                             
_exptl_crystal_size_max           0.510
_exptl_crystal_size_mid           0.400
_exptl_crystal_size_min           0.050
_exptl_absorpt_coefficient_mu     0.550
_shelx_estimated_absorpt_T_min    0.767
_shelx_estimated_absorpt_T_max    0.973
_exptl_absorpt_correction_type    ? 
_exptl_absorpt_correction_T_min   ? 
_exptl_absorpt_correction_T_max   ? 
_exptl_absorpt_process_details    ? 
 
_exptl_special_details
;
 ?
;
 
_diffrn_ambient_temperature       100(2)
_diffrn_radiation_wavelength      1.54178
_diffrn_radiation_type            CuK\a
_diffrn_source                    ?                       
_diffrn_measurement_device_type   ? 
_diffrn_measurement_method        ? 
_diffrn_detector_area_resol_mean  ? 
_diffrn_reflns_number             38647
_diffrn_reflns_av_unetI/netI      0.0207
_diffrn_reflns_av_R_equivalents   0.0358
_diffrn_reflns_limit_h_min        -10
_diffrn_reflns_limit_h_max        10
_diffrn_reflns_limit_k_min        -15
_diffrn_reflns_limit_k_max        15
_diffrn_reflns_limit_l_min        -13
_diffrn_reflns_limit_l_max        12
_diffrn_reflns_theta_min          3.689
_diffrn_reflns_theta_max          68.351
_diffrn_reflns_theta_full         67.679
_diffrn_measured_fraction_theta_max   0.985
_diffrn_measured_fraction_theta_full  0.985
_diffrn_reflns_Laue_measured_fraction_max    0.985
_diffrn_reflns_Laue_measured_fraction_full   0.985
_diffrn_reflns_point_group_measured_fraction_max   0.981
_diffrn_reflns_point_group_measured_fraction_full  0.983
_reflns_number_total              4713
_reflns_number_gt                 4663
_reflns_threshold_expression      'I > 2\s(I)'
_reflns_Friedel_coverage          0.901
_reflns_Friedel_fraction_max      0.978
_reflns_Friedel_fraction_full     0.980
 
_reflns_special_details
;
 Reflections were merged by SHELXL according to the crystal
 class for the calculation of statistics and refinement.
 
 _reflns_Friedel_fraction is defined as the number of unique
 Friedel pairs measured divided by the number that would be
 possible theoretically, ignoring centric projections and
 systematic absences.
;
 
_computing_data_collection        ?
_computing_cell_refinement        ?
_computing_data_reduction         ?
_computing_structure_solution     ?
_computing_structure_refinement   'SHELXL-2012 (Sheldrick, 2012)'
_computing_molecular_graphics     ?
_computing_publication_material   ?
 
_refine_special_details
;
 ?
;
_refine_ls_structure_factor_coef  Fsqd
_refine_ls_matrix_type            full
_refine_ls_weighting_scheme       calc
_refine_ls_weighting_details
;
 w=1/[\s^2^(Fo^2^)+(0.0420P)^2^+0.2249P]
 where P=(Fo^2^+2Fc^2^)/3
;
_atom_sites_solution_primary      ?
_atom_sites_solution_secondary    ?
_atom_sites_solution_hydrogens    mixed
_refine_ls_hydrogen_treatment     mixed
_refine_ls_extinction_method      none
_refine_ls_extinction_coef        .
_refine_ls_abs_structure_details
;
 Flack x determined using 2196 quotients [(I+)-(I-)]/[(I+)+(I-)]
 (Parsons and Flack (2004), Acta Cryst. A60, s61).
;
_refine_ls_abs_structure_Flack    0.06(6)
_chemical_absolute_configuration  ?
_refine_ls_number_reflns          4713
_refine_ls_number_parameters      337
_refine_ls_number_restraints      1
_refine_ls_R_factor_all           0.0288
_refine_ls_R_factor_gt            0.0285
_refine_ls_wR_factor_ref          0.0716
_refine_ls_wR_factor_gt           0.0712
_refine_ls_goodness_of_fit_ref    1.056
_refine_ls_restrained_S_all       1.056
_refine_ls_shift/su_max           0.000
_refine_ls_shift/su_mean          0.000
 
loop_
 _atom_site_label
 _atom_site_type_symbol
 _atom_site_fract_x
 _atom_site_fract_y
 _atom_site_fract_z
 _atom_site_U_iso_or_equiv
 _atom_site_adp_type
 _atom_site_occupancy
 _atom_site_site_symmetry_order  
 _atom_site_calc_flag
 _atom_site_refinement_flags_posn
 _atom_site_refinement_flags_adp
 _atom_site_refinement_flags_occupancy
 _atom_site_disorder_assembly
 _atom_site_disorder_group
C1 C -0.2099(2) 1.02671(15) 0.93914(16) 0.0232(4) Uani 1 1 d . . . . .
H1A H -0.2131 1.0571 0.8642 0.035 Uiso 1 1 calc R U . . .
H1B H -0.2240 1.0821 0.9938 0.035 Uiso 1 1 calc R U . . .
H1C H -0.2943 0.9751 0.9422 0.035 Uiso 1 1 calc R U . . .
N2 N -0.05728(16) 0.97555(11) 0.96492(12) 0.0185(3) Uani 1 1 d . . . . .
C3 C -0.02201(19) 0.89541(13) 0.88165(14) 0.0171(3) Uani 1 1 d . . . . .
H3 H -0.0009 0.9319 0.8107 0.020 Uiso 1 1 calc R U . . .
C4 C -0.16106(19) 0.81958(13) 0.85659(14) 0.0186(3) Uani 1 1 d . . . . .
H4A H -0.1958 0.7912 0.9273 0.022 Uiso 1 1 calc R U . . .
H4B H -0.2506 0.8573 0.8177 0.022 Uiso 1 1 calc R U . . .
C5 C -0.11005(19) 0.73187(13) 0.78467(14) 0.0183(3) Uani 1 1 d . . . . .
C6 C -0.1854(2) 0.66246(14) 0.71238(14) 0.0196(4) Uani 1 1 d . . . . .
H6 H -0.2958 0.6607 0.6941 0.024 Uiso 1 1 calc R U . . .
N7 N -0.07777(16) 0.59497(12) 0.66949(12) 0.0206(3) Uani 1 1 d . . . . .
C8 C 0.0707(2) 0.62285(14) 0.71241(14) 0.0192(4) Uani 1 1 d . . . . .
C9 C 0.2215(2) 0.58280(14) 0.69905(15) 0.0220(4) Uani 1 1 d . . . . .
H9 H 0.2372 0.5249 0.6516 0.026 Uiso 1 1 calc R U . . .
C10 C 0.3461(2) 0.63185(15) 0.75848(15) 0.0229(4) Uani 1 1 d . . . . .
H10 H 0.4495 0.6069 0.7501 0.027 Uiso 1 1 calc R U . . .
C11 C 0.3272(2) 0.71688(14) 0.83075(15) 0.0208(4) Uani 1 1 d . . . . .
H11 H 0.4168 0.7480 0.8693 0.025 Uiso 1 1 calc R U . . .
C12 C 0.1782(2) 0.75537(13) 0.84586(14) 0.0182(3) Uani 1 1 d . . . . .
C13 C 0.13078(19) 0.83870(13) 0.92648(14) 0.0183(3) Uani 1 1 d . . . . .
H13 H 0.1074 0.8024 0.9970 0.022 Uiso 1 1 calc R U . . .
C14 C 0.25858(19) 0.91699(14) 0.95639(14) 0.0197(3) Uani 1 1 d . . . . .
H14 H 0.3648 0.8940 0.9615 0.024 Uiso 1 1 calc R U . . .
C15 C 0.2293(2) 1.01655(14) 0.97585(14) 0.0189(3) Uani 1 1 d . . . . .
C16 C 0.0641(2) 1.05762(13) 0.97119(15) 0.0194(4) Uani 1 1 d . . . . .
H16A H 0.0519 1.1007 1.0384 0.023 Uiso 1 1 calc R U . . .
H16B H 0.0467 1.1037 0.9052 0.023 Uiso 1 1 calc R U . . .
C17 C 0.05269(19) 0.70706(13) 0.78420(14) 0.0172(3) Uani 1 1 d . . . . .
C18 C 0.3556(2) 1.09655(14) 1.00100(16) 0.0229(4) Uani 1 1 d . . . . .
H18A H 0.4589 1.0637 0.9976 0.034 Uiso 1 1 calc R U . . .
H18B H 0.3465 1.1251 1.0759 0.034 Uiso 1 1 calc R U . . .
H18C H 0.3439 1.1531 0.9460 0.034 Uiso 1 1 calc R U . . .
C21 C -0.0378(2) -0.07712(15) 0.53785(15) 0.0234(4) Uani 1 1 d . . . . .
H21A H -0.0479 -0.1088 0.6112 0.035 Uiso 1 1 calc R U . . .
H21B H -0.0509 -0.1311 0.4800 0.035 Uiso 1 1 calc R U . . .
H21C H -0.1188 -0.0234 0.5240 0.035 Uiso 1 1 calc R U . . .
N22 N 0.11867(17) -0.02925(12) 0.53535(12) 0.0199(3) Uani 1 1 d . . . . .
C23 C 0.1518(2) 0.05225(13) 0.62142(14) 0.0188(3) Uani 1 1 d . . . . .
H23 H 0.1652 0.0173 0.6960 0.023 Uiso 1 1 calc R U . . .
C24 C 0.0156(2) 0.13201(14) 0.62349(15) 0.0205(4) Uani 1 1 d . . . . .
H24A H -0.0112 0.1594 0.5474 0.025 Uiso 1 1 calc R U . . .
H24B H -0.0788 0.0973 0.6493 0.025 Uiso 1 1 calc R U . . .
C25 C 0.06467(19) 0.22035(14) 0.70072(14) 0.0194(3) Uani 1 1 d . . . . .
C26 C -0.0132(2) 0.29112(14) 0.76210(15) 0.0213(4) Uani 1 1 d . . . . .
H26 H -0.1243 0.2965 0.7624 0.026 Uiso 1 1 calc R U . . .
N27 N 0.09398(17) 0.35362(12) 0.82360(13) 0.0212(3) Uani 1 1 d . . . . .
C28 C 0.2435(2) 0.32201(13) 0.80353(15) 0.0198(4) Uani 1 1 d . . . . .
C29 C 0.3940(2) 0.35546(14) 0.84381(15) 0.0234(4) Uani 1 1 d . . . . .
H29 H 0.4086 0.4123 0.8945 0.028 Uiso 1 1 calc R U . . .
C30 C 0.5201(2) 0.30154(16) 0.80605(16) 0.0258(4) Uani 1 1 d . . . . .
H30 H 0.6232 0.3219 0.8329 0.031 Uiso 1 1 calc R U . . .
C31 C 0.5032(2) 0.21769(15) 0.72957(15) 0.0233(4) Uani 1 1 d . . . . .
H31 H 0.5938 0.1825 0.7072 0.028 Uiso 1 1 calc R U . . .
C32 C 0.3545(2) 0.18658(13) 0.68706(14) 0.0194(4) Uani 1 1 d . . . . .
C33 C 0.30987(19) 0.10523(14) 0.59842(14) 0.0194(3) Uani 1 1 d . . . . .
H33 H 0.2921 0.1432 0.5258 0.023 Uiso 1 1 calc R U . . .
C34 C 0.4348(2) 0.02481(15) 0.58371(16) 0.0244(4) Uani 1 1 d . . . . .
H34 H 0.5417 0.0464 0.5897 0.029 Uiso 1 1 calc R U . . .
C35 C 0.4027(2) -0.07506(15) 0.56279(15) 0.0247(4) Uani 1 1 d . . . . .
C36 C 0.2360(2) -0.11332(14) 0.54793(15) 0.0232(4) Uani 1 1 d . . . . .
H36A H 0.2245 -0.1587 0.4811 0.028 Uiso 1 1 calc R U . . .
H36B H 0.2141 -0.1565 0.6133 0.028 Uiso 1 1 calc R U . . .
C37 C 0.2274(2) 0.23966(13) 0.72712(14) 0.0185(3) Uani 1 1 d . . . . .
C38 C 0.5260(2) -0.15784(18) 0.55365(19) 0.0359(5) Uani 1 1 d . . . . .
H38A H 0.6293 -0.1294 0.5788 0.054 Uiso 1 1 calc R U . . .
H38B H 0.5267 -0.1804 0.4758 0.054 Uiso 1 1 calc R U . . .
H38C H 0.5024 -0.2177 0.6004 0.054 Uiso 1 1 calc R U . . .
H7 H -0.101(3) 0.5490(19) 0.611(2) 0.030(6) Uiso 1 1 d . . . . .
H27 H 0.070(3) 0.3980(19) 0.875(2) 0.026(6) Uiso 1 1 d . . . . .
 
loop_
 _atom_site_aniso_label
 _atom_site_aniso_U_11
 _atom_site_aniso_U_22
 _atom_site_aniso_U_33
 _atom_site_aniso_U_23
 _atom_site_aniso_U_13
 _atom_site_aniso_U_12
C1 0.0191(8) 0.0213(9) 0.0294(10) -0.0020(7) 0.0031(7) 0.0032(7)
N2 0.0173(7) 0.0177(7) 0.0208(7) -0.0012(6) 0.0030(5) 0.0008(6)
C3 0.0166(8) 0.0181(8) 0.0164(8) 0.0008(6) 0.0010(6) 0.0007(6)
C4 0.0161(7) 0.0198(8) 0.0201(9) -0.0001(7) 0.0023(6) -0.0006(6)
C5 0.0174(7) 0.0205(9) 0.0172(8) 0.0019(7) 0.0016(6) -0.0007(7)
C6 0.0166(8) 0.0228(9) 0.0195(9) 0.0004(7) 0.0014(6) -0.0007(7)
N7 0.0197(7) 0.0219(7) 0.0198(8) -0.0039(6) 0.0000(5) -0.0014(6)
C8 0.0207(8) 0.0194(9) 0.0174(9) 0.0006(6) 0.0008(6) -0.0003(6)
C9 0.0234(9) 0.0214(9) 0.0213(9) -0.0022(7) 0.0032(7) 0.0026(7)
C10 0.0190(8) 0.0237(9) 0.0261(9) -0.0004(7) 0.0027(7) 0.0037(7)
C11 0.0191(8) 0.0207(8) 0.0222(9) 0.0016(7) -0.0010(6) 0.0006(7)
C12 0.0202(8) 0.0169(8) 0.0172(8) 0.0028(7) 0.0005(6) -0.0005(6)
C13 0.0183(8) 0.0184(8) 0.0178(8) 0.0012(6) -0.0005(6) 0.0003(7)
C14 0.0175(8) 0.0218(9) 0.0193(9) 0.0001(7) -0.0021(6) 0.0011(7)
C15 0.0185(8) 0.0222(8) 0.0159(8) 0.0013(7) 0.0006(6) -0.0008(7)
C16 0.0197(8) 0.0168(8) 0.0218(9) -0.0004(7) 0.0022(6) 0.0001(6)
C17 0.0191(8) 0.0168(8) 0.0156(8) 0.0031(6) 0.0014(6) 0.0004(6)
C18 0.0204(8) 0.0213(8) 0.0265(9) -0.0015(7) -0.0003(7) -0.0003(7)
C21 0.0253(9) 0.0231(9) 0.0215(9) 0.0001(7) -0.0009(7) -0.0060(7)
N22 0.0225(7) 0.0177(7) 0.0192(8) -0.0001(6) -0.0001(5) -0.0006(6)
C23 0.0195(8) 0.0197(8) 0.0174(9) 0.0016(6) 0.0016(6) -0.0017(7)
C24 0.0183(8) 0.0226(9) 0.0206(9) -0.0002(7) 0.0012(6) -0.0014(7)
C25 0.0194(8) 0.0213(8) 0.0175(9) 0.0036(7) 0.0012(6) -0.0005(7)
C26 0.0191(8) 0.0245(9) 0.0206(9) 0.0012(7) 0.0022(6) 0.0006(7)
N27 0.0208(7) 0.0215(8) 0.0216(8) -0.0033(6) 0.0040(6) 0.0023(6)
C28 0.0224(8) 0.0184(8) 0.0188(8) 0.0008(6) 0.0031(6) 0.0012(7)
C29 0.0258(9) 0.0220(9) 0.0225(9) -0.0043(7) 0.0024(7) -0.0020(7)
C30 0.0198(8) 0.0291(10) 0.0284(10) -0.0046(8) 0.0017(7) -0.0053(7)
C31 0.0182(8) 0.0263(9) 0.0257(10) -0.0036(7) 0.0041(7) 0.0004(7)
C32 0.0210(8) 0.0189(9) 0.0185(9) 0.0022(7) 0.0035(6) 0.0003(6)
C33 0.0206(8) 0.0194(8) 0.0185(8) -0.0008(7) 0.0035(6) -0.0007(7)
C34 0.0200(8) 0.0280(10) 0.0258(10) -0.0039(7) 0.0057(7) 0.0006(7)
C35 0.0262(9) 0.0251(9) 0.0230(9) -0.0014(8) 0.0018(7) 0.0030(8)
C36 0.0292(10) 0.0192(9) 0.0208(9) 0.0004(7) -0.0007(7) 0.0017(7)
C37 0.0201(8) 0.0186(8) 0.0171(9) 0.0020(6) 0.0022(6) -0.0007(6)
C38 0.0318(10) 0.0315(11) 0.0444(13) -0.0072(9) 0.0024(9) 0.0075(9)
 
_geom_special_details
;
 All esds (except the esd in the dihedral angle between two l.s. planes)
 are estimated using the full covariance matrix.  The cell esds are taken
 into account individually in the estimation of esds in distances, angles
 and torsion angles; correlations between esds in cell parameters are only
 used when they are defined by crystal symmetry.  An approximate (isotropic)
 treatment of cell esds is used for estimating esds involving l.s. planes.
;
 
loop_
 _geom_bond_atom_site_label_1
 _geom_bond_atom_site_label_2
 _geom_bond_distance
 _geom_bond_site_symmetry_2
 _geom_bond_publ_flag
C1 N2 1.468(2) . ?
N2 C16 1.472(2) . ?
N2 C3 1.480(2) . ?
C3 C4 1.544(2) . ?
C3 C13 1.552(2) . ?
C4 C5 1.501(2) . ?
C5 C6 1.368(2) . ?
C5 C17 1.424(2) . ?
C6 N7 1.388(2) . ?
N7 C8 1.378(2) . ?
C8 C17 1.396(2) . ?
C8 C9 1.405(2) . ?
C9 C10 1.385(3) . ?
C10 C11 1.409(3) . ?
C11 C12 1.388(2) . ?
C12 C17 1.399(2) . ?
C12 C13 1.516(2) . ?
C13 C14 1.503(2) . ?
C14 C15 1.322(3) . ?
C15 C18 1.500(2) . ?
C15 C16 1.501(2) . ?
C21 N22 1.470(2) . ?
N22 C36 1.469(2) . ?
N22 C23 1.481(2) . ?
C23 C24 1.548(2) . ?
C23 C33 1.552(2) . ?
C24 C25 1.502(2) . ?
C25 C26 1.371(3) . ?
C25 C37 1.421(2) . ?
C26 N27 1.385(2) . ?
N27 C28 1.376(2) . ?
C28 C37 1.397(2) . ?
C28 C29 1.404(3) . ?
C29 C30 1.383(3) . ?
C30 C31 1.413(3) . ?
C31 C32 1.389(2) . ?
C32 C37 1.396(2) . ?
C32 C33 1.517(2) . ?
C33 C34 1.501(2) . ?
C34 C35 1.327(3) . ?
C35 C36 1.502(3) . ?
C35 C38 1.502(3) . ?
 
loop_
 _geom_angle_atom_site_label_1
 _geom_angle_atom_site_label_2
 _geom_angle_atom_site_label_3
 _geom_angle
 _geom_angle_site_symmetry_1
 _geom_angle_site_symmetry_3
 _geom_angle_publ_flag
C1 N2 C16 107.54(14) . . ?
C1 N2 C3 112.88(13) . . ?
C16 N2 C3 110.50(13) . . ?
N2 C3 C4 111.99(13) . . ?
N2 C3 C13 107.33(13) . . ?
C4 C3 C13 112.71(13) . . ?
C5 C4 C3 109.27(13) . . ?
C6 C5 C17 105.29(15) . . ?
C6 C5 C4 135.08(15) . . ?
C17 C5 C4 119.62(15) . . ?
C5 C6 N7 110.32(15) . . ?
C8 N7 C6 108.39(15) . . ?
N7 C8 C17 106.83(15) . . ?
N7 C8 C9 133.33(17) . . ?
C17 C8 C9 119.82(16) . . ?
C10 C9 C8 116.68(16) . . ?
C9 C10 C11 123.26(16) . . ?
C12 C11 C10 120.25(16) . . ?
C11 C12 C17 116.45(16) . . ?
C11 C12 C13 128.68(15) . . ?
C17 C12 C13 114.73(14) . . ?
C14 C13 C12 113.40(14) . . ?
C14 C13 C3 110.23(14) . . ?
C12 C13 C3 111.40(13) . . ?
C15 C14 C13 122.74(15) . . ?
C14 C15 C18 123.41(16) . . ?
C14 C15 C16 121.33(16) . . ?
C18 C15 C16 115.24(15) . . ?
N2 C16 C15 114.00(14) . . ?
C8 C17 C12 123.53(15) . . ?
C8 C17 C5 109.14(15) . . ?
C12 C17 C5 127.32(16) . . ?
C36 N22 C21 107.75(14) . . ?
C36 N22 C23 110.58(13) . . ?
C21 N22 C23 113.84(13) . . ?
N22 C23 C24 111.83(13) . . ?
N22 C23 C33 107.77(13) . . ?
C24 C23 C33 112.22(14) . . ?
C25 C24 C23 109.39(14) . . ?
C26 C25 C37 105.67(15) . . ?
C26 C25 C24 134.90(16) . . ?
C37 C25 C24 119.34(15) . . ?
C25 C26 N27 109.94(15) . . ?
C28 N27 C26 108.63(15) . . ?
N27 C28 C37 106.91(15) . . ?
N27 C28 C29 133.25(17) . . ?
C37 C28 C29 119.84(16) . . ?
C30 C29 C28 116.64(17) . . ?
C29 C30 C31 123.31(17) . . ?
C32 C31 C30 120.10(16) . . ?
C31 C32 C37 116.45(16) . . ?
C31 C32 C33 128.92(16) . . ?
C37 C32 C33 114.57(15) . . ?
C34 C33 C32 114.22(14) . . ?
C34 C33 C23 110.83(15) . . ?
C32 C33 C23 110.45(14) . . ?
C35 C34 C33 122.96(17) . . ?
C34 C35 C36 121.08(17) . . ?
C34 C35 C38 123.86(18) . . ?
C36 C35 C38 115.05(17) . . ?
N22 C36 C35 113.89(15) . . ?
C32 C37 C28 123.61(16) . . ?
C32 C37 C25 127.55(16) . . ?
C28 C37 C25 108.84(15) . . ?
 
_refine_diff_density_max    0.121
_refine_diff_density_min   -0.210
_refine_diff_density_rms    0.047

_shelxl_version_number 2012-9

_shelx_res_file
;
TITL TWA16b in P2(1)
CELL 1.54178   8.529  12.793  12.018  90.000  94.386  90.000
ZERR    4.00   0.002   0.003   0.003   0.000   0.011   0.000
LATT -1
SYMM -X, 0.5+Y, -Z
SFAC C  H  N
UNIT 64 72 8
L.S. 4
ACTA
FMAP 2
PLAN 5
SIZE 0.05 0.40 0.51
TEMP -173
WGHT    0.042000    0.224900
FVAR       0.72452
C1    1   -0.209869    1.026708    0.939141    11.00000    0.01905    0.02128 =
         0.02939   -0.00198    0.00311    0.00324
AFIX 137
H1A   2   -0.213125    1.057131    0.864162    11.00000   -1.50000
H1B   2   -0.224032    1.082075    0.993829    11.00000   -1.50000
H1C   2   -0.294282    0.975058    0.942227    11.00000   -1.50000
AFIX   0
N2    3   -0.057278    0.975550    0.964920    11.00000    0.01726    0.01767 =
         0.02079   -0.00118    0.00298    0.00077
C3    1   -0.022014    0.895414    0.881649    11.00000    0.01663    0.01809 =
         0.01644    0.00076    0.00105    0.00071
AFIX  13
H3    2   -0.000872    0.931866    0.810726    11.00000   -1.20000
AFIX   0
C4    1   -0.161061    0.819581    0.856590    11.00000    0.01606    0.01975 =
         0.02014   -0.00011    0.00226   -0.00064
AFIX  23
H4A   2   -0.195850    0.791209    0.927280    11.00000   -1.20000
H4B   2   -0.250584    0.857293    0.817651    11.00000   -1.20000
AFIX   0
C5    1   -0.110054    0.731867    0.784670    11.00000    0.01736    0.02045 =
         0.01724    0.00193    0.00160   -0.00068
C6    1   -0.185447    0.662456    0.712379    11.00000    0.01661    0.02279 =
         0.01950    0.00041    0.00142   -0.00075
AFIX  43
H6    2   -0.295775    0.660690    0.694128    11.00000   -1.20000
AFIX   0
N7    3   -0.077774    0.594974    0.669492    11.00000    0.01972    0.02193 =
         0.01984   -0.00394    0.00000   -0.00135
C8    1    0.070732    0.622851    0.712407    11.00000    0.02066    0.01936 =
         0.01737    0.00061    0.00082   -0.00031
C9    1    0.221474    0.582797    0.699052    11.00000    0.02337    0.02144 =
         0.02134   -0.00218    0.00316    0.00257
AFIX  43
H9    2    0.237153    0.524939    0.651610    11.00000   -1.20000
AFIX   0
C10   1    0.346090    0.631846    0.758481    11.00000    0.01904    0.02369 =
         0.02608   -0.00041    0.00272    0.00369
AFIX  43
H10   2    0.449452    0.606927    0.750108    11.00000   -1.20000
AFIX   0
C11   1    0.327198    0.716876    0.830752    11.00000    0.01906    0.02068 =
         0.02217    0.00163   -0.00100    0.00058
AFIX  43
H11   2    0.416795    0.747972    0.869281    11.00000   -1.20000
AFIX   0
C12   1    0.178217    0.755371    0.845864    11.00000    0.02023    0.01686 =
         0.01724    0.00278    0.00050   -0.00051
C13   1    0.130778    0.838702    0.926483    11.00000    0.01831    0.01836 =
         0.01780    0.00120   -0.00053    0.00029
AFIX  13
H13   2    0.107392    0.802366    0.997004    11.00000   -1.20000
AFIX   0
C14   1    0.258576    0.916990    0.956389    11.00000    0.01751    0.02183 =
         0.01934    0.00007   -0.00208    0.00111
AFIX  43
H14   2    0.364778    0.893964    0.961514    11.00000   -1.20000
AFIX   0
C15   1    0.229312    1.016548    0.975852    11.00000    0.01851    0.02225 =
         0.01593    0.00130    0.00061   -0.00081
C16   1    0.064101    1.057617    0.971187    11.00000    0.01974    0.01677 =
         0.02176   -0.00037    0.00216    0.00009
AFIX  23
H16A  2    0.051896    1.100716    1.038396    11.00000   -1.20000
H16B  2    0.046655    1.103683    0.905210    11.00000   -1.20000
AFIX   0
C17   1    0.052686    0.707063    0.784201    11.00000    0.01909    0.01681 =
         0.01559    0.00306    0.00143    0.00043
C18   1    0.355594    1.096545    1.000997    11.00000    0.02040    0.02134 =
         0.02649   -0.00151   -0.00029   -0.00034
AFIX 137
H18A  2    0.458924    1.063708    0.997578    11.00000   -1.50000
H18B  2    0.346458    1.125125    1.075881    11.00000   -1.50000
H18C  2    0.343922    1.153081    0.945962    11.00000   -1.50000
AFIX   0
C21   1   -0.037765   -0.077119    0.537848    11.00000    0.02530    0.02311 =
         0.02148    0.00014   -0.00088   -0.00605
AFIX 137
H21A  2   -0.047919   -0.108803    0.611191    11.00000   -1.50000
H21B  2   -0.050860   -0.131093    0.480018    11.00000   -1.50000
H21C  2   -0.118775   -0.023365    0.523999    11.00000   -1.50000
AFIX   0
N22   3    0.118672   -0.029249    0.535351    11.00000    0.02248    0.01773 =
         0.01922   -0.00014   -0.00009   -0.00064
C23   1    0.151846    0.052245    0.621417    11.00000    0.01945    0.01970 =
         0.01741    0.00156    0.00161   -0.00165
AFIX  13
H23   2    0.165164    0.017322    0.695983    11.00000   -1.20000
AFIX   0
C24   1    0.015595    0.132006    0.623491    11.00000    0.01832    0.02263 =
         0.02064   -0.00022    0.00118   -0.00136
AFIX  23
H24A  2   -0.011184    0.159384    0.547356    11.00000   -1.20000
H24B  2   -0.078789    0.097283    0.649341    11.00000   -1.20000
AFIX   0
C25   1    0.064674    0.220351    0.700719    11.00000    0.01943    0.02132 =
         0.01751    0.00365    0.00115   -0.00049
C26   1   -0.013218    0.291124    0.762098    11.00000    0.01909    0.02447 =
         0.02056    0.00123    0.00216    0.00058
AFIX  43
H26   2   -0.124278    0.296491    0.762396    11.00000   -1.20000
AFIX   0
N27   3    0.093982    0.353624    0.823596    11.00000    0.02081    0.02149 =
         0.02162   -0.00335    0.00402    0.00233
C28   1    0.243490    0.322015    0.803533    11.00000    0.02244    0.01840 =
         0.01884    0.00079    0.00312    0.00117
C29   1    0.394021    0.355456    0.843813    11.00000    0.02584    0.02199 =
         0.02254   -0.00428    0.00243   -0.00202
AFIX  43
H29   2    0.408556    0.412263    0.894462    11.00000   -1.20000
AFIX   0
C30   1    0.520096    0.301538    0.806050    11.00000    0.01982    0.02914 =
         0.02840   -0.00459    0.00173   -0.00528
AFIX  43
H30   2    0.623240    0.321915    0.832891    11.00000   -1.20000
AFIX   0
C31   1    0.503245    0.217688    0.729574    11.00000    0.01821    0.02630 =
         0.02569   -0.00356    0.00413    0.00045
AFIX  43
H31   2    0.593768    0.182528    0.707195    11.00000   -1.20000
AFIX   0
C32   1    0.354550    0.186580    0.687063    11.00000    0.02103    0.01890 =
         0.01849    0.00221    0.00345    0.00031
C33   1    0.309868    0.105228    0.598419    11.00000    0.02060    0.01944 =
         0.01853   -0.00080    0.00355   -0.00074
AFIX  13
H33   2    0.292111    0.143242    0.525844    11.00000   -1.20000
AFIX   0
C34   1    0.434833    0.024811    0.583709    11.00000    0.02000    0.02798 =
         0.02578   -0.00390    0.00566    0.00058
AFIX  43
H34   2    0.541711    0.046419    0.589651    11.00000   -1.20000
AFIX   0
C35   1    0.402718   -0.075065    0.562785    11.00000    0.02617    0.02507 =
         0.02298   -0.00142    0.00180    0.00304
C36   1    0.235955   -0.113320    0.547930    11.00000    0.02917    0.01916 =
         0.02083    0.00044   -0.00066    0.00175
AFIX  23
H36A  2    0.224452   -0.158746    0.481114    11.00000   -1.20000
H36B  2    0.214054   -0.156495    0.613326    11.00000   -1.20000
AFIX   0
C37   1    0.227397    0.239662    0.727120    11.00000    0.02010    0.01857 =
         0.01705    0.00203    0.00219   -0.00072
C38   1    0.525997   -0.157842    0.553651    11.00000    0.03180    0.03149 =
         0.04436   -0.00719    0.00243    0.00750
AFIX 137
H38A  2    0.629341   -0.129356    0.578817    11.00000   -1.50000
H38B  2    0.526712   -0.180450    0.475779    11.00000   -1.50000
H38C  2    0.502362   -0.217722    0.600397    11.00000   -1.50000
AFIX   0
H7    2   -0.100590    0.549033    0.611070    11.00000    0.03005
H27   2    0.069991    0.398013    0.875487    11.00000    0.02624
HKLF 4

REM  TWA16b in P2(1)
REM R1 =  0.0285 for    4663 Fo > 4sig(Fo)  and  0.0288 for all    4713 data
REM    337 parameters refined using      1 restraints

END

WGHT      0.0415      0.2250

REM Highest difference peak  0.121,  deepest hole -0.210,  1-sigma level  0.047
Q1    1   0.4459 -0.2240  0.6850  11.00000  0.05    0.12
Q2    1   0.6163  0.2100  0.6764  11.00000  0.05    0.12
Q3    1   0.5051  0.7537  0.9849  11.00000  0.05    0.12
Q4    1   0.4618  0.8587  0.7492  11.00000  0.05    0.11
Q5    1   0.4449 -0.0612  0.3640  11.00000  0.05    0.11
;
_shelx_res_checksum   46058

_shelx_hkl_file
;
  -1   0   0 3402.06  170.29  17
  -1   0   0 2901.17  159.40  21
   1   0   0 3264.35  166.39   1
   1   0   0 3187.74  167.73  13
  -1   0   0 3008.26  167.29   5
   1   0   0 3346.71  175.02   9
  -2   0   0 260.183  13.389  21
   2   0   0 269.945  13.987   1
   2   0   0 257.873  14.131  13
   2   0   0 260.939  14.668   9
  -2   0   0 258.602  14.051   5
  -2   0   0 284.567  14.250  17
  -3   0   0 -0.1272  0.5005   5
   3   0   0 0.28288 0.48426   1
  -3   0   0 0.57912 0.50213  17
  -3   0   0 0.77549 0.47407  21
   3   0   0 0.67088 0.72693  13
   3   0   0 0.49451 0.57425   9
   4   0   0 34.4899  2.2280   1
  -4   0   0 31.2565  2.1929   5
  -4   0   0 31.8859  2.0670  17
  -4   0   0 30.6767  2.0328  21
   4   0   0 29.1158  2.1914   9
   4   0   0 32.8735  2.4479  13
  -5   0   0 0.45110 0.26714   7
  -5   0   0 0.54135 0.27411  23
  -5   0   0 0.79499 0.82341  21
   5   0   0 1.04473 0.80985   1
  -5   0   0 0.13031 0.72901   5
  -5   0   0 0.28897 0.27255  15
   5   0   0 0.30693 0.31454  10
   5   0   0 0.46185 0.79168  13
   5   0   0 0.76597 0.32603  18
   6   0   0 14.5589  0.9370   6
  -6   0   0 15.8194  0.8517   7
  -6   0   0 16.4719  0.8250  23
   6   0   0 15.6625  0.9280   2
  -6   0   0 15.8122  1.8427   5
  -6   0   0 16.0124  0.8012   4
   6   0   0 14.5041  0.9133  22
   6   0   0 17.5735  0.9408  18
   6   0   0 18.1742  2.0633  13
  -6   0   0 17.3221  1.8516  21
   6   0   0 17.2902  1.8730   1
   6   0   0 15.7937  0.9413  10
  -6   0   0 15.6082  0.9167  15
   7   0   0 319.896  18.900  13
  -7   0   0 346.927  13.673   7
   7   0   0 352.910  14.144  18
   7   0   0 344.863  14.436   2
  -7   0   0 355.730  13.853  23
   7   0   0 337.969  14.688   6
  -7   0   0 329.208  13.674   4
   7   0   0 356.460  14.422  10
  -7   0   0 362.495  14.572  15
  -7   0   0 321.973  17.772  21
   7   0   0 322.972  18.585   1
  -7   0   0 340.429  18.763   5
   8   0   0 2.01370 0.42369   6
  -8   0   0 2.27517 0.44324  15
   8   0   0 2.18466 0.49673   2
   8   0   0 1.64277 0.50450  10
  -8   0   0 2.64707 0.38524   7
  -8   0   0 2.87911 0.41749  23
  -8   0   0 2.24873 0.32859   4
   8   0   0 2.11530 0.55055  18
   9   0   0 2.98914 0.53812  10
  -9   0   0 2.79312 0.42770   7
   9   0   0 3.44076 0.54996  18
  -9   0   0 2.34088 0.44979  23
  -9   0   0 3.02665 0.42543  15
   9   0   0 2.89261 0.47512   2
 -10   0   0 21.5851  0.9869  23
  10   0   0 19.8530  0.9888  18
  10   0   0 20.9032  1.0563  10
 -10   0   0 21.3364  1.0466  15
   0  -1   0 0.00988 0.08728   1
   0  -1   0 -0.0319  0.0918  17
   0   1   0 -0.0553  0.1000   5
   0   1   0 -0.0345  0.0840  21
   0   1   0 0.06275 0.12674   9
   0   1   0 0.07341 0.08242  13
  -1  -1   0 941.760  50.131  17
  -1  -1   0 922.316  49.326   5
   1  -1   0 973.660  48.928  13
   1  -1   0 868.258  49.951  17
   1  -1   0 895.612  48.537   1
   1   1   0 907.116  51.332   9
  -1   1   0 927.160  46.959  21
  -1   1   0 977.292  49.206   5
   1   1   0 990.076  49.636  13
  -1   1   0 840.467  51.087   9
  -2  -1   0 155.913   8.505  17
   2  -1   0 156.884   8.428  13
   2  -1   0 159.201   8.374   1
  -2  -1   0 157.095   7.940  21
  -2  -1   0 139.682   8.372   5
  -2   1   0 163.405   8.019  21
  -2   1   0 161.523   8.382   5
   2   1   0 152.150   8.506  13
   2   1   0 163.950   8.371   1
  -2   1   0 161.407   8.477  17
   2   1   0 151.167   8.736   9
  -3  -1   0 210.081  11.252  17
  -3  -1   0 199.375  11.189   5
   3  -1   0 209.430  11.219  13
  -3  -1   0 201.920  10.591  21
   3  -1   0 211.989  11.130   1
   3   1   0 212.274  11.318  13
  -3   1   0 209.810  11.125   5
  -3   1   0 203.618  11.219  17
   3   1   0 210.340  11.091   1
  -3   1   0 199.496  10.608  21
   3   1   0 212.281  11.586   9
   4  -1   0 115.962   6.739  13
  -4  -1   0 119.654   6.595  17
  -4  -1   0 121.189   6.705   5
   4  -1   0 120.925   6.685   1
  -4  -1   0 114.697   6.260  21
  -4   1   0 116.857   6.312  21
   4   1   0 121.694   6.864  13
  -4   1   0 115.714   6.625   5
   4   1   0 119.797   6.616   1
   4   1   0 114.245   6.899   9
  -5  -1   0 106.406   5.457  21
   5  -1   0 97.9533  4.2989  22
   5  -1   0 94.6299  4.2727   6
   5  -1   0 93.6886  4.1289  18
  -5  -1   0 94.1982  4.0262  23
  -5  -1   0 93.9857  3.9696   7
  -5  -1   0 104.018   5.831   5
  -5  -1   0 94.0504  4.2293  15
   5  -1   0 95.5935  4.2092  10
   5  -1   0 109.202   5.882   1
   5  -1   0 107.072   5.990  13
  -5   1   0 105.924   5.562  21
   5   1   0 109.683   6.122  13
   5   1   0 96.8348  4.1996  10
   5   1   0 107.783   5.779   1
  -5   1   0 94.4310  3.9710   4
  -5   1   0 99.4567  5.7390   5
  -5   1   0 91.9618  4.0155  23
   5   1   0 98.7162  4.1297  18
   5   1   0 95.2152  4.2142   2
  -5   1   0 94.8022  4.2342  15
   6  -1   0 150.411   6.300  18
  -6  -1   0 152.449   6.465  15
  -6  -1   0 157.698   8.733   5
   6  -1   0 163.222   8.765   1
   6  -1   0 154.434   6.416  10
   6  -1   0 145.742   6.563  22
  -6  -1   0 151.856   8.158  21
  -6  -1   0 144.268   6.055   4
  -6  -1   0 149.996   6.071   7
   6  -1   0 149.791   6.422   2
  -6  -1   0 149.294   6.144  23
   6  -1   0 153.470   6.529   6
   6  -1   0 152.922   8.847  13
   6   1   0 148.272   6.298  18
   6   1   0 155.889   8.953  13
  -6   1   0 146.562   6.468  15
  -6   1   0 155.672   8.292  21
  -6   1   0 141.092   6.603  20
   6   1   0 156.624   6.420  10
  -6   1   0 147.924   6.068   4
   6   1   0 159.933   8.603   1
  -6   1   0 144.460   6.071   7
  -6   1   0 153.924   8.654   5
   6   1   0 140.021   6.519   6
   6   1   0 156.067   6.431   2
  -6   1   0 147.962   6.149  23
   7  -1   0 50.0219  2.3009   6
   7  -1   0 43.1314  3.7316  13
   7  -1   0 52.0068  3.6993   1
   7  -1   0 51.8414  2.2643  18
   7  -1   0 48.7518  2.2943   2
  -7  -1   0 51.6890  2.1274   7
   7  -1   0 51.3174  2.2880  10
  -7  -1   0 44.3679  2.0849   4
  -7  -1   0 50.2748  2.2680  15
   7  -1   0 46.2944  2.2781  22
  -7  -1   0 51.3063  2.1642  23
  -7  -1   0 45.1893  3.6700   5
   7   1   0 52.9621  3.9776  13
  -7   1   0 44.7740  2.2747  20
   7   1   0 54.3722  2.2727  18
  -7   1   0 46.9873  3.5169  21
  -7   1   0 49.9985  2.1597  23
   7   1   0 53.4815  2.3057  10
  -7   1   0 51.0710  2.1211   4
  -7   1   0 50.0207  2.1161   7
   7   1   0 47.2556  3.5072   1
   7   1   0 49.0583  2.2757   6
   7   1   0 51.7554  2.2713   2
  -7   1   0 52.2849  2.2884  15
  -7   1   0 46.5990  3.6065   5
   8  -1   0 2.02168 0.50629  10
   8  -1   0 1.60896 0.47738  18
   8  -1   0 1.42846 0.44413   2
  -8  -1   0 1.63194 0.41671  15
  -8  -1   0 2.44513 0.39530   7
  -8  -1   0 1.41605 0.41203  23
   8  -1   0 2.22349 0.45072   6
   8   1   0 2.55745 0.51119  18
  -8   1   0 1.75748 0.39668  23
  -8   1   0 2.25544 0.35413   4
  -8   1   0 1.89212 0.43511  15
   8   1   0 2.43438 0.47716   2
   8   1   0 1.37996 0.48390  10
   9  -1   0 3.88326 0.52207  18
   9  -1   0 2.45871 0.53867  10
  -9  -1   0 3.51093 0.46397  15
   9  -1   0 2.24980 0.42012   6
  -9  -1   0 2.63902 0.40947   7
  -9   1   0 3.18295 0.47632  15
   9   1   0 2.88613 0.53467  18
   9   1   0 2.74497 0.52196  10
  -9   1   0 2.44498 0.41753   7
  -9   1   0 3.25217 0.44344  23
   9   1   0 3.13024 0.47481   2
  10  -1   0 4.04005 0.45422  10
 -10  -1   0 4.26256 0.41844  15
 -10  -1   0 4.75290 0.41093  23
  10   1   0 3.89966 0.43119  10
 -10   1   0 4.73090 0.43566  23
  10   1   0 4.19050 0.40430  18
 -10   1   0 4.37776 0.44273  15
   0  -2   0 197.269  10.169   1
   0  -2   0 194.993  10.428  17
   0  -2   0 189.777  10.205   5
   0   2   0 189.136  10.217  13
   0   2   0 205.988  10.752   9
   0   2   0 187.216   9.767  21
   1  -2   0 145.860   7.764   1
   1  -2   0 147.853   7.785  13
  -1  -2   0 148.994   7.775   5
  -1  -2   0 150.883   7.943  17
  -1  -2   0 146.862   7.708   1
   1  -2   0 140.390   7.936  17
  -1   2   0 150.218   7.482  21
   1   2   0 145.918   7.869  13
  -1   2   0 135.837   8.141   9
   1   2   0 143.720   8.171   9
  -1   2   0 154.443   7.783   5
   1   2   0 148.482   7.417  21
   2  -2   0 168.336   9.083  17
   2  -2   0 168.450   8.943  13
  -2  -2   0 165.770   8.435  21
  -2  -2   0 173.057   8.963   5
  -2  -2   0 170.365   9.095  17
   2  -2   0 172.384   8.944   1
  -2   2   0 149.656   9.270   9
  -2   2   0 166.750   8.923   5
   2   2   0 175.551   9.194  13
   2   2   0 163.832   9.329   9
   2   2   0 166.563   8.868   1
  -2   2   0 165.418   8.578  21
  -3  -2   0 412.336  21.845  21
   3  -2   0 443.759  23.021  13
   3  -2   0 417.936  23.314  17
  -3  -2   0 443.197  23.354  17
   3  -2   0 433.980  22.912   1
  -3  -2   0 437.130  23.036   5
   3   2   0 436.586  23.994   9
  -3   2   0 457.166  21.983  21
  -3   2   0 443.133  22.951   5
  -3   2   0 402.168  23.873   9
   3   2   0 451.913  23.184  13
   3   2   0 440.811  22.818   1
  -4  -2   0 90.0388  5.1516  17
   4  -2   0 86.7204  5.2299  13
  -4  -2   0 91.4398  4.8858  21
   4  -2   0 94.4987  5.2696   1
   4  -2   0 86.4476  5.1520  17
  -4  -2   0 88.1214  5.2950   5
   4   2   0 91.1299  5.5229  13
   4   2   0 92.3263  5.1833   1
  -4   2   0 92.6236  4.9985  21
  -4   2   0 86.5837  5.1358   5
   4   2   0 89.8605  5.3469   9
  -5  -2   0 61.7592  2.8319  15
   5  -2   0 75.5935  4.2514   1
   5  -2   0 64.8737  2.8946   6
  -5  -2   0 63.5379  2.7023  23
   5  -2   0 61.8904  2.7888  18
   5  -2   0 63.2321  2.8362  10
  -5  -2   0 69.8990  4.2117   5
   5  -2   0 68.8596  4.2567  13
  -5  -2   0 69.8961  3.7925  21
   5  -2   0 64.9614  2.8951  22
  -5  -2   0 63.6966  2.6716   7
   5   2   0 68.7401  4.0637   1
  -5   2   0 61.3244  2.8479  15
   5   2   0 64.3450  2.7915  18
  -5   2   0 63.5354  2.9083  20
   5   2   0 64.9053  2.8285  10
  -5   2   0 67.7805  4.0958   5
   5   2   0 65.1918  2.8536   2
  -5   2   0 70.6961  3.9703  21
  -5   2   0 62.0361  2.6716   4
   5   2   0 72.5092  4.4278  13
  -5   2   0 64.1945  2.7062  23
   6  -2   0 339.939  14.250   6
   6  -2   0 329.767  14.327  22
   6  -2   0 332.792  18.208  13
  -6  -2   0 313.535  13.270  11
  -6  -2   0 323.935  17.063  21
   6  -2   0 333.430  13.699  18
  -6  -2   0 332.715  18.152   5
   6  -2   0 357.217  18.170   1
   6  -2   0 351.060  13.981  10
  -6  -2   0 330.505  13.256   7
  -6  -2   0 323.461  13.416  23
  -6  -2   0 332.001  14.108  15
   6  -2   0 307.595  13.979   2
  -6   2   0 317.375  14.437  20
   6   2   0 349.879  13.709  18
  -6   2   0 335.352  18.041   5
  -6   2   0 329.811  14.118  15
  -6   2   0 322.310  13.418  23
  -6   2   0 332.750  13.266   4
   6   2   0 345.093  18.409  13
   6   2   0 339.562  13.968  10
  -6   2   0 317.677  13.246   7
   6   2   0 330.900  13.998   2
  -6   2   0 337.146  17.307  21
   6   2   0 331.700  17.861   1
  -7  -2   0 194.720   8.097  15
   7  -2   0 179.459   8.024   2
   7  -2   0 187.208   8.212  22
  -7  -2   0 192.827   7.704  23
   7  -2   0 189.328   8.180   6
   7  -2   0 200.594   8.047  10
  -7  -2   0 197.734   7.607   7
   7  -2   0 177.844  10.815   1
   7  -2   0 190.793   7.874  18
  -7  -2   0 179.226  10.807   5
  -7   2   0 188.998   7.700  23
  -7   2   0 175.202  10.312  21
  -7   2   0 183.794   7.601   4
  -7   2   0 200.020   8.114  15
  -7   2   0 187.315   7.596   7
   7   2   0 198.023   7.879  18
  -7   2   0 176.823  10.752   5
   7   2   0 180.835  11.090  13
  -7   2   0 179.327   8.269  20
   7   2   0 192.701   8.026  10
   7   2   0 196.177   8.045   2
   8  -2   0 214.309   9.134  18
   8  -2   0 232.052   9.336  10
   8  -2   0 206.784   9.531  22
  -8  -2   0 222.493   8.946  23
  -8  -2   0 225.761   8.830   7
   8  -2   0 216.611   9.495   6
  -8  -2   0 223.172   9.403  15
   8   2   0 215.938   9.335   2
  -8   2   0 223.330   9.417  15
   8   2   0 225.951   9.145  18
  -8   2   0 214.747   8.832   4
  -8   2   0 216.948   8.947  23
  -8   2   0 211.629   8.821   7
   8   2   0 226.644   9.319  10
  -9  -2   0 12.5452  0.7625  23
   9  -2   0 10.6892  0.8875  10
   9  -2   0 10.3685  0.7696   6
   9  -2   0 12.5110  0.7888  18
  -9  -2   0 10.2837  0.7557  15
   9   2   0 10.3250  0.8053  18
  -9   2   0 10.1548  0.7603  23
  -9   2   0 12.5819  0.7739  15
   9   2   0 10.6867  0.8308  10
  -9   2   0 11.0155  0.6873   4
   9   2   0 11.5847  0.8245   2
 -10  -2   0 10.6950  0.6359  15
 -10  -2   0 11.0553  0.6276  23
  10  -2   0 10.3230  0.6842  10
  10   2   0 9.75993 0.64642  10
  10   2   0 11.3664  0.6469  18
 -10   2   0 11.0583  0.6799  15
   0  -3   0 0.32809 0.37347  17
   0  -3   0 0.04528 0.33305   5
   0   3   0 0.38838 0.41950  21
   0   3   0 0.02787 0.51775   9
   0   3   0 0.60605 0.39132  13
  -1  -3   0 48.9620  2.8511   5
  -1  -3   0 50.2857  2.9874  17
   1  -3   0 48.7926  2.8931   1
  -1  -3   0 49.6504  2.8530   1
   1  -3   0 47.5676  2.9497  17
   1  -3   0 49.1167  2.8795  13
  -1   3   0 50.0664  2.8389  21
   1   3   0 52.4442  3.1086   9
   1   3   0 51.4647  2.7516  21
   1   3   0 51.9295  2.9750  13
  -1   3   0 59.7183  2.9053   5
  -1   3   0 50.5413  3.1412   9
   2  -3   0 8.45613 0.94378  17
  -2  -3   0 8.81018 0.99485  17
   2  -3   0 8.70530 0.94166   1
   2  -3   0 8.48134 0.95775  13
  -2  -3   0 9.49679 0.91186   5
  -2   3   0 8.93787 0.99959   5
   2   3   0 8.76355 0.91934   9
  -2   3   0 9.12530 0.90257  21
   2   3   0 10.5938  1.1326  13
  -2   3   0 7.25112 0.94768   9
  -3  -3   0 1173.40   62.60  21
  -3  -3   0 1290.51   66.65  17
   3  -3   0 1239.17   66.27  13
   3  -3   0 1242.29   67.90   1
   3  -3   0 1223.91   67.87  17
  -3  -3   0 1263.02   65.46   5
  -3   3   0 1268.56   65.40   5
   3   3   0 1338.08   65.76  13
  -3   3   0 1194.58   69.45   9
  -3   3   0 1284.48   63.64  21
   3   3   0 1236.54   65.60   1
   3   3   0 1245.30   69.42   9
   4  -3   0 443.505  24.680  17
   4  -3   0 459.749  24.376  13
  -4  -3   0 451.395  23.131  21
  -4  -3   0 471.338  24.728  17
   4  -3   0 464.932  24.352   1
  -4  -3   0 447.556  24.477   5
  -4   3   0 387.174  25.211   9
   4   3   0 478.003  24.156   1
   4   3   0 468.889  24.659  13
   4   3   0 485.352  25.426   9
  -4   3   0 459.534  23.310  21
  -4   3   0 483.679  24.332   5
  -5  -3   0 16.1622  1.7090   5
  -5  -3   0 10.6996  0.6344  11
   5  -3   0 11.1034  0.7290  10
   5  -3   0 10.1474  0.7215  18
   5  -3   0 11.4671  0.6939  22
  -5  -3   0 11.2400  0.6326   7
  -5  -3   0 11.2088  0.6867  23
   5  -3   0 10.5084  0.7115   6
   5  -3   0 12.3604  1.4699   1
  -5  -3   0 10.8349  0.6298  15
  -5  -3   0 11.6400  1.1842  21
   5  -3   0 11.1778  1.4220  13
  -5   3   0 11.5449  0.6973  20
  -5   3   0 10.0616  0.6363  23
  -5   3   0 10.3293  0.6444   4
   5   3   0 11.5938  0.7400  10
   5   3   0 13.4815  1.4055   1
  -5   3   0 13.7279  1.5058   5
  -5   3   0 10.5795  1.4924  21
   5   3   0 11.0141  1.7484  13
   5   3   0 10.8853  0.7489  18
  -5   3   0 9.25669 0.62635  12
  -5   3   0 10.5335  0.6971  15
   5   3   0 10.6765  0.7437  16
   5   3   0 12.0654  0.7617   2
   6  -3   0 45.3480  3.4287   1
  -6  -3   0 41.8034  1.8771  11
   6  -3   0 40.9653  1.9752  14
  -6  -3   0 44.5958  3.2856   5
   6  -3   0 45.8885  2.0665  10
  -6  -3   0 43.0820  1.9898  15
  -6  -3   0 43.2354  1.8897  23
  -6  -3   0 46.2320  1.8723   7
   6  -3   0 41.8053  1.9800  18
   6  -3   0 45.3385  2.0498   6
   6  -3   0 43.8840  2.0572  22
  -6   3   0 49.9613  3.2602  21
   6   3   0 49.7930  2.1121  16
   6   3   0 41.4741  1.9823  18
  -6   3   0 43.2199  1.8603   4
  -6   3   0 44.4352  3.2203   5
  -6   3   0 42.1113  1.8746   7
  -6   3   0 43.6452  2.0436  20
   6   3   0 43.2847  3.4880  13
  -6   3   0 43.2112  2.0212  15
   6   3   0 44.5910  2.0003   2
   6   3   0 43.7546  2.0178  10
  -6   3   0 41.1305  1.9229  23
  -7  -3   0 434.308  24.799   5
   7  -3   0 427.783  24.742   1
  -7  -3   0 476.465  18.496  23
   7  -3   0 472.532  19.252  10
   7  -3   0 458.764  19.742  22
  -7  -3   0 463.678  19.440  15
   7  -3   0 474.581  19.637   6
  -7  -3   0 462.306  18.263   7
   7  -3   0 452.809  18.862  18
   7   3   0 453.336  19.229  10
  -7   3   0 446.545  19.895  20
   7   3   0 433.794  25.060  13
  -7   3   0 435.689  23.685  21
   7   3   0 475.871  18.877  18
  -7   3   0 462.622  18.283   4
  -7   3   0 445.908  18.492  23
   7   3   0 465.754  19.284   2
  -7   3   0 473.315  19.460  15
   8  -3   0 71.5639  3.0573  10
   8  -3   0 63.5930  3.0436  22
  -8  -3   0 67.3652  2.8589  23
  -8  -3   0 68.5556  2.9961  15
  -8  -3   0 69.6157  2.8210   7
   8  -3   0 68.9954  3.0738   6
   8  -3   0 66.9750  2.9540  18
  -8   3   0 67.8738  2.8247   4
  -8   3   0 70.5960  3.0490  15
   8   3   0 70.6009  3.0272   2
   8   3   0 64.8349  2.9621  18
   8   3   0 66.1719  3.0110  10
  -8   3   0 68.1139  2.8687  23
  -8   3   0 63.6206  3.0455  20
  -9  -3   0 0.24529 0.37134   7
   9  -3   0 0.29601 0.51059  10
   9  -3   0 0.31611 0.33909  22
   9  -3   0 -0.3533  0.3972   6
  -9  -3   0 0.72108 0.41254  15
  -9  -3   0 0.25589 0.39752  23
  -9   3   0 -0.2995  0.4172  15
  -9   3   0 0.40151 0.33813   4
  -9   3   0 1.27930 0.41808  23
   9   3   0 0.52866 0.44303  10
   9   3   0 -0.0612  0.4643   2
   9   3   0 -0.0631  0.4702  18
 -10  -3   0 9.30229 0.56552  23
  10  -3   0 9.29823 0.60819  10
  10   3   0 9.41899 0.59067  18
  10   3   0 8.95465 0.56170  10
 -10   3   0 10.7400  0.6277  15
   0  -4   0 745.269  40.582  17
   0  -4   0 790.273  39.598   1
   0  -4   0 724.242  40.503   5
   0   4   0 737.054  40.285  13
   0   4   0 765.496  38.036  21
   0   4   0 801.511  42.918   9
  -1  -4   0 5.52392 0.63679   5
   1  -4   0 5.30704 0.62242  13
  -1  -4   0 5.23196 0.67687   1
   1  -4   0 6.02349 0.69857  17
   1  -4   0 5.42038 0.71273   1
  -1   4   0 5.69050 0.82074   9
   1   4   0 5.83338 0.74200  13
   1   4   0 7.23183 0.84276   9
   1   4   0 6.21564 0.65031  21
  -1   4   0 6.07983 0.72330  21
  -1   4   0 6.16870 0.65543   5
  -2  -4   0 68.6451  3.9175   1
   2  -4   0 75.2722  4.1476   1
   2  -4   0 66.9548  4.1474  17
  -2  -4   0 71.0289  4.1671  17
  -2  -4   0 73.5560  4.0630   5
   2  -4   0 69.0873  4.0299  13
  -2   4   0 72.9682  4.0068  21
  -2   4   0 74.6807  4.0538   5
   2   4   0 70.1000  3.8207  21
   2   4   0 73.5284  4.3312   9
  -2   4   0 64.0632  4.2546   9
   2   4   0 81.0941  4.3781  13
   3  -4   0 1650.36   89.99  17
   3  -4   0 1647.72   89.54   1
  -3  -4   0 1776.04   88.77  17
   3  -4   0 1649.17   88.32  13
  -3  -4   0 1559.43   83.43  21
  -3  -4   0 1707.59   88.20   5
   3   4   0 1529.05   86.50   1
  -3   4   0 1655.23   87.07   5
   3   4   0 1724.02   92.19   9
   3   4   0 1701.46   89.59  13
  -3   4   0 1659.65   85.57  21
  -3   4   0 1744.44   92.59   9
   4  -4   0 17.3294  1.6535  13
   4  -4   0 19.4848  0.9401  22
  -4  -4   0 21.2415  1.6205  21
  -4  -4   0 19.7637  1.8501   5
  -4  -4   0 19.2125  1.7389  17
   4  -4   0 16.9832  0.9350   6
  -4  -4   0 17.9332  0.9230  23
   4  -4   0 16.7428  1.5805  17
  -4  -4   0 16.6614  0.8666   7
   4  -4   0 18.7451  1.8380   1
  -4   4   0 18.0702  1.6006   9
  -4   4   0 19.0773  0.8429   4
   4   4   0 20.9956  2.1472  13
  -4   4   0 18.7793  1.7446  21
   4   4   0 18.0185  1.5841   1
   4   4   0 18.4097  0.9953  18
   4   4   0 18.1665  1.7394   9
  -4   4   0 18.3472  0.9498  20
  -4   4   0 19.4189  1.6343   5
   4   4   0 17.4424  0.9619   2
  -5  -4   0 1.93932 0.33656  11
   5  -4   0 0.60310 0.39705  10
   5  -4   0 1.43524 0.29681  14
  -5  -4   0 0.35455 0.97656   5
   5  -4   0 1.44949 0.91875   1
  -5  -4   0 1.81196 0.35244  23
  -5  -4   0 0.91357 0.31870  15
   5  -4   0 0.88852 0.39709   6
  -5  -4   0 1.13118 0.30812   7
  -5   4   0 1.99917 0.27956  12
   5   4   0 1.67870 0.43918  10
   5   4   0 0.24993 1.01836  13
  -5   4   0 0.94120 0.29781   4
  -5   4   0 0.77875 0.33659  20
   5   4   0 1.86315 0.41109  18
  -5   4   0 1.72619 0.97234  21
  -5   4   0 1.22876 0.98267   5
  -5   4   0 1.22277 0.34140  15
   5   4   0 0.52573 0.37560  16
   5   4   0 1.23566 0.39723   2
  -6  -4   0 0.84611 1.04748   5
  -6  -4   0 0.03248 0.34245  15
   6  -4   0 0.34422 0.52892  10
   6  -4   0 0.30213 0.34304  14
  -6  -4   0 -0.1693  0.3215   7
   6  -4   0 0.05645 0.37474  22
  -6  -4   0 0.15998 0.33771  11
   6  -4   0 -0.4329  0.9410   1
  -6  -4   0 -0.3496  0.3831  23
   6  -4   0 -0.1872  0.4701   6
  -6   4   0 0.31647 0.31198  12
  -6   4   0 0.06359 1.23953  21
   6   4   0 -0.3445  0.4236   2
   6   4   0 0.07305 1.30360  13
  -6   4   0 0.28120 0.38923  15
  -6   4   0 0.26897 0.34227   4
  -6   4   0 0.41144 0.38026  20
   6   4   0 -0.2718  0.4149  10
  -6   4   0 0.22431 0.39301  23
   6   4   0 0.61173 0.44631  18
   6   4   0 -0.3089  0.4756  16
   7  -4   0 0.86579 1.06897   1
  -7  -4   0 1.51638 0.37214  11
  -7  -4   0 1.57586 0.40988  23
   7  -4   0 0.50093 0.47307   6
   7  -4   0 0.36347 0.49662  10
   7  -4   0 0.72015 0.44032  22
  -7  -4   0 0.91789 0.41709  15
  -7  -4   0 -0.1019  1.0365   5
  -7  -4   0 1.12907 0.40838   7
   7   4   0 1.42088 0.52293  18
  -7   4   0 1.55246 0.37148   4
  -7   4   0 1.71083 0.41840  23
   7   4   0 0.63466 0.51891  16
  -7   4   0 1.27902 1.28297  21
  -7   4   0 1.49874 0.38599  20
   7   4   0 2.99860 0.50012  10
  -7   4   0 1.27289 0.42552  15
   7   4   0 3.28510 1.48292  13
   7   4   0 1.29498 0.46067   2
   8  -4   0 12.5487  0.8419  22
   8  -4   0 12.6128  0.9072   6
  -8  -4   0 13.1940  0.7967  23
  -8  -4   0 13.0224  0.8311  15
   8  -4   0 13.8219  1.0207  10
  -8  -4   0 14.3031  0.7900   7
  -8   4   0 13.4128  0.8078   4
  -8   4   0 14.2992  0.9539  15
  -8   4   0 13.4288  0.8429  23
   8   4   0 13.6652  0.9064  10
   8   4   0 12.9465  0.9375  18
   8   4   0 12.6210  0.8721   2
  -8   4   0 13.1965  0.8254  20
   9  -4   0 12.7213  0.8777  10
   9  -4   0 11.5482  0.8105   6
  -9  -4   0 12.5387  0.7506  15
   9  -4   0 11.3855  0.7529  22
  -9  -4   0 12.8866  0.7509  23
  -9  -4   0 14.1987  0.7301   7
  -9   4   0 12.6496  0.8364  15
   9   4   0 11.3319  0.7845  10
   9   4   0 12.6930  0.8082   2
  -9   4   0 11.6771  0.6744   4
   9   4   0 12.6645  0.8093  18
   0  -5   0 0.03272 0.44122  17
   0  -5   0 -0.1318  0.4750   1
   0  -5   0 0.20776 0.34975   5
   0   5   0 -0.1044  0.6233   9
   0   5   0 0.20507 0.47121  13
   0   5   0 1.03965 0.53888  21
  -1  -5   0 167.793   9.068   5
   1  -5   0 171.386   9.349  17
   1  -5   0 170.469   9.128   1
  -1  -5   0 175.189   9.362  17
  -1  -5   0 168.798   9.017   1
  -1   5   0 167.653   9.674   9
   1   5   0 170.606   9.657   9
  -1   5   0 170.283   8.780  21
  -1   5   0 148.831   8.999  13
   1   5   0 170.369   9.230  13
   1   5   0 178.354   8.689  21
   2  -5   0 273.520  14.860   1
  -2  -5   0 283.044  15.191  17
   2  -5   0 276.905  15.177  17
  -2  -5   0 282.737  14.853   5
  -2  -5   0 258.828  14.622   1
   2   5   0 285.575  14.124  21
  -2   5   0 263.903  15.613   9
   2   5   0 295.496  15.650   9
  -2   5   0 273.105  14.809   5
   2   5   0 296.733  15.186  13
  -2   5   0 274.839  14.306  21
   3  -5   0 226.989  11.937   1
  -3  -5   0 201.211  11.067  21
  -3  -5   0 224.014  12.113  17
   3  -5   0 217.653  12.087  17
  -3  -5   0 224.840  11.902   5
   3  -5   0 210.574  11.748  13
   3   5   0 197.392  11.622   1
  -3   5   0 230.923  12.433   9
  -3   5   0 208.088  11.437  21
   3   5   0 239.773  12.269  13
  -3   5   0 217.484  11.809   5
   3   5   0 230.154  12.474   9
   4  -5   0 260.238  13.188   1
  -4  -5   0 249.790  13.178   5
   4  -5   0 233.065  10.228   6
   4  -5   0 233.445  10.292  22
  -4  -5   0 210.976   9.634  23
   4  -5   0 242.645  13.194  17
  -4  -5   0 254.645  13.273  17
   4  -5   0 224.263  10.148  14
  -4  -5   0 228.869   9.532  11
  -4  -5   0 219.352   9.513   7
  -4   5   0 223.675  10.162  12
   4   5   0 268.441  13.406  13
   4   5   0 237.728  10.562  16
   4   5   0 235.377  10.053   2
   4   5   0 231.944   9.842  18
   4   5   0 257.161  13.645   9
  -4   5   0 231.677  13.464   9
  -4   5   0 267.965  12.632  21
  -4   5   0 244.411  10.379  20
  -4   5   0 216.868  10.127  15
  -4   5   0 239.713  12.927   5
  -4   5   0 245.858   9.532   4
  -5  -5   0 31.1474  2.5508   5
   5  -5   0 26.2403  1.3247  22
  -5  -5   0 23.4613  1.2343  15
  -5  -5   0 26.7134  1.2105  11
   5  -5   0 24.7188  1.3429  10
  -5  -5   0 29.2930  1.2075   7
  -5  -5   0 25.1415  1.2117  19
   5  -5   0 27.0871  2.5612   1
   5  -5   0 25.3198  1.2314  14
   5  -5   0 26.7847  1.3257   6
  -5   5   0 24.4424  1.3178  20
  -5   5   0 22.3864  1.2395  12
   5   5   0 26.0001  1.3628  16
   5   5   0 26.4178  1.3039  10
   5   5   0 27.0412  1.3407   2
  -5   5   0 28.2760  1.1814   4
  -5   5   0 24.1170  2.3126  21
   5   5   0 25.8386  2.7650  13
  -5   5   0 25.1710  1.2761  15
  -6  -5   0 0.29395 0.38687  23
   6  -5   0 0.52109 0.46943  10
   6  -5   0 -0.0019  0.3139  14
  -6  -5   0 0.45969 0.34077   7
  -6  -5   0 0.07836 0.38137  15
   6  -5   0 -1.1702  1.2039   1
  -6  -5   0 0.92559 1.12636   5
  -6  -5   0 -0.1314  0.3608  11
   6  -5   0 0.01833 0.42465   6
   6  -5   0 0.01855 0.46187  22
   6   5   0 0.72510 0.45355  10
  -6   5   0 0.51274 0.30324  12
   6   5   0 0.24621 0.46064  16
  -6   5   0 -0.1138  0.3841  15
   6   5   0 0.10844 1.12777  13
   6   5   0 0.13239 0.44064   2
   6   5   0 0.57657 0.43890  18
  -6   5   0 -0.8391  1.2524  21
  -6   5   0 -0.2090  0.3841  20
  -7  -5   0 0.98609 0.38147  15
   7  -5   0 1.88667 0.54993  10
   7  -5   0 1.33759 0.34289  14
  -7  -5   0 1.44900 1.12686   5
   7  -5   0 1.93780 0.44612  22
  -7  -5   0 1.25030 0.37892  11
  -7  -5   0 1.56613 0.39551  23
   7  -5   0 0.61380 0.49243   6
  -7  -5   0 1.17167 0.33042   7
   7  -5   0 1.66969 1.33130   1
  -7   5   0 1.70043 1.10557  21
   7   5   0 0.92713 1.34091  13
   7   5   0 1.54381 0.43670  10
  -7   5   0 0.73752 0.38419  20
   7   5   0 0.91453 0.49519  16
   7   5   0 1.22889 0.49809  18
  -7   5   0 0.86746 0.41133  15
  -7   5   0 1.86858 0.37571   4
   7   5   0 0.58341 0.44160   2
   8  -5   0 8.21283 0.75845   6
   8  -5   0 8.47645 0.75068  22
  -8  -5   0 7.53425 0.62406  15
  -8  -5   0 8.52481 0.64184   7
  -8  -5   0 8.08437 0.70610  23
   8  -5   0 9.07544 0.72689  10
   8   5   0 8.91454 0.78777  18
   8   5   0 8.08861 0.74690  10
   8   5   0 8.49623 0.79334   2
  -8   5   0 8.23211 0.67201  20
  -8   5   0 8.13893 0.79126  15
  -8   5   0 8.09866 0.66642   4
   9  -5   0 17.8140  0.9765  10
  -9  -5   0 17.2181  0.9013  15
  -9  -5   0 18.4033  0.8968  23
   9  -5   0 17.0944  0.9414  22
  -9  -5   0 18.8939  0.8817   7
   9  -5   0 18.0860  0.9773   6
  -9   5   0 18.5881  0.9677  15
   9   5   0 17.5826  0.9699  18
   9   5   0 18.5604  0.9943   2
  -9   5   0 16.3403  0.8991  20
   9   5   0 16.8061  0.9101  10
  -9   5   0 17.9491  0.8552   4
   0  -6   0 132.274   7.678  17
   0  -6   0 132.571   7.392   5
   0  -6   0 140.271   7.472   1
   0   6   0 140.697   7.186  21
   0   6   0 131.293   7.480  13
   0   6   0 142.282   8.033   9
   1  -6   0 117.624   6.518  17
  -1  -6   0 113.275   6.474  17
  -1  -6   0 115.076   6.197   1
   1  -6   0 111.470   6.182   5
   1  -6   0 113.291   6.342   1
  -1  -6   0 113.867   6.227   5
   1   6   0 117.779   6.759   9
   1   6   0 110.847   6.438  13
   1   6   0 117.021   5.992  21
  -1   6   0 114.959   6.780   9
  -1   6   0 114.503   6.096  21
  -1   6   0 99.0033  6.1507  13
  -2  -6   0 43.7230  2.8625   5
   2  -6   0 45.4834  2.9973   1
  -2  -6   0 46.8457  3.0479  17
   2  -6   0 49.3170  3.0654  17
   2   6   0 44.4124  2.6787  21
   2   6   0 46.3372  3.2022   9
   2   6   0 45.9053  3.2561  13
  -2   6   0 43.4859  2.7828   5
  -2   6   0 46.9842  2.9418  21
  -2   6   0 44.7495  3.1538   9
   3  -6   0 294.447  14.799  17
   3  -6   0 253.989  11.465   6
   3  -6   0 254.300  11.381  14
  -3  -6   0 293.327  14.532   5
  -3  -6   0 243.406  10.975  19
  -3  -6   0 285.400  14.801  17
   3  -6   0 282.842  14.559   1
  -3  -6   0 252.628  10.659   7
  -3  -6   0 255.880  10.687  11
   3  -6   0 258.391  11.535  22
  -3   6   0 246.872  11.630  20
  -3   6   0 249.591  10.681   4
  -3   6   0 298.898  15.230   9
  -3   6   0 284.408  14.009  21
  -3   6   0 256.021  11.406  12
  -3   6   0 256.998  14.312   5
   3   6   0 267.951  11.854  16
   3   6   0 251.839  11.265   2
   3   6   0 292.216  14.862  13
   3   6   0 288.227  15.217   9
  -4  -6   0 34.4685  1.6450   3
   4  -6   0 37.6204  2.7395  17
  -4  -6   0 36.4702  1.6037  11
  -4  -6   0 37.2423  1.6393   7
  -4  -6   0 36.7638  2.8700   5
  -4  -6   0 40.3418  2.9469  17
  -4  -6   0 35.3757  1.6381  19
   4  -6   0 36.2192  1.7274  14
   4  -6   0 40.1954  3.0149   1
   4  -6   0 37.5038  1.7708  22
   4  -6   0 37.8333  1.7554   6
  -4   6   0 41.9813  2.8745  21
  -4   6   0 40.1640  1.7604  20
   4   6   0 36.7430  1.7861   8
   4   6   0 38.6756  1.7542   2
   4   6   0 37.8743  1.7120  18
  -4   6   0 38.5485  1.7239  12
  -4   6   0 38.4692  1.6321   4
   4   6   0 38.3606  1.8234  16
   4   6   0 38.5715  2.9556   9
  -4   6   0 35.0782  1.7362  15
  -4   6   0 35.7746  2.7860   9
   4   6   0 41.7809  3.2249  13
  -5  -6   0 6.48571 0.55130  19
  -5  -6   0 5.97358 1.40854   5
   5  -6   0 6.35465 0.59174   6
   5  -6   0 5.91705 0.52975  22
  -5  -6   0 5.99408 0.47823  15
  -5  -6   0 7.00625 0.53573   7
  -5  -6   0 5.14079 0.48678  11
   5  -6   0 5.52219 0.47639  14
  -5  -6   0 5.42760 0.49016  23
   5  -6   0 6.51718 1.38724   1
   5  -6   0 5.90227 0.56084  10
  -5   6   0 6.67278 0.57615  12
  -5   6   0 5.57262 1.33064  21
  -5   6   0 6.07202 0.53369  15
   5   6   0 6.18428 0.56485   2
  -5   6   0 5.57589 0.46862   4
   5   6   0 5.02451 1.47481  13
   5   6   0 6.80459 0.60903  18
  -5   6   0 5.95753 0.58501  20
   5   6   0 5.69791 0.54707  10
   5   6   0 5.90439 0.57160  16
   6  -6   0 75.3220  3.4028  10
  -6  -6   0 75.3679  3.2199  23
  -6  -6   0 78.5506  3.1987  11
  -6  -6   0 75.3088  5.1909   5
   6  -6   0 82.1998  3.4939   6
   6  -6   0 79.0653  3.3895  14
   6  -6   0 73.3902  5.2326   1
  -6  -6   0 71.1578  3.3611  15
   6  -6   0 80.7562  3.4890  22
  -6  -6   0 80.2149  3.2004   7
  -6   6   0 76.8551  3.4768  20
  -6   6   0 74.7400  5.0321  21
   6   6   0 78.1897  3.3373  18
   6   6   0 69.9980  3.3515  10
   6   6   0 78.6307  3.5744  16
  -6   6   0 74.5123  3.3851  12
   6   6   0 71.4387  5.2819  13
  -6   6   0 81.6935  3.2044   4
   6   6   0 79.4717  3.4007   2
  -6   6   0 74.5468  3.4113  15
   7  -6   0 46.9611  2.1560  10
  -7  -6   0 47.4710  1.9820  23
  -7  -6   0 43.2820  2.0597  15
   7  -6   0 46.9208  2.1715   6
   7  -6   0 45.8490  2.1599  22
   7  -6   0 42.9552  2.0600  14
  -7  -6   0 45.5655  1.9554  11
  -7  -6   0 45.3696  1.9603   7
  -7   6   0 45.2833  2.1271  15
   7   6   0 45.3079  2.1990  16
   7   6   0 40.4247  2.0626  10
   7   6   0 47.0529  2.0797  18
  -7   6   0 46.9436  1.9744   4
  -7   6   0 45.3586  2.1355  20
   7   6   0 48.1117  2.1127   2
   8  -6   0 8.66621 0.76004   6
   8  -6   0 9.92676 0.80511  10
   8  -6   0 9.04738 0.71896  22
  -8  -6   0 8.82887 0.63326   7
   8   6   0 8.92124 0.76495   2
  -8   6   0 8.78062 0.80827  15
  -8   6   0 8.66456 0.68278  20
   8   6   0 7.70522 0.66490  10
   9  -6   0 3.22123 0.42234   6
   9  -6   0 3.03406 0.37972  22
  -9  -6   0 3.49181 0.40857   7
  -9  -6   0 3.28513 0.36703  23
   9   6   0 3.50966 0.42024   2
  -9   6   0 4.06130 0.43455  15
   9   6   0 3.48307 0.42965  18
  -9   6   0 3.29741 0.34559  20
  -9   6   0 3.34093 0.36559   4
   0  -7   0 -0.6025  0.5594  17
   0  -7   0 -0.1803  0.6119   1
   0  -7   0 -0.4831  0.4694   5
   0   7   0 1.24413 0.63708  21
   0   7   0 0.31544 0.80604   9
   0   7   0 -0.1190  0.6839  13
  -1  -7   0 201.954  10.853  17
   1  -7   0 192.444  10.562   1
  -1  -7   0 193.390  10.368   1
   1  -7   0 200.781  10.852  17
  -1  -7   0 177.966   7.950  19
   1  -7   0 182.680  10.351   5
   1  -7   0 179.002   7.928   3
  -1  -7   0 197.204  10.452   5
   1   7   0 200.540  10.003  21
  -1   7   0 197.825  11.251   9
   1   7   0 205.794  11.255   9
  -1   7   0 201.003  10.184  21
   1   7   0 193.021  10.760  13
   1   7   0 188.058   8.691   8
  -2  -7   0 4.55813 1.06066  17
  -2  -7   0 5.02498 0.41761   3
  -2  -7   0 5.27398 0.92183   5
  -2  -7   0 4.69885 0.37395  19
   2  -7   0 4.66540 0.42432  14
   2  -7   0 4.76445 0.91385  17
   2  -7   0 4.48075 0.39616  22
   2  -7   0 4.42483 0.36242   3
  -2  -7   0 5.98062 0.43099  11
   2  -7   0 4.45818 0.98018   1
  -2   7   0 5.25168 0.40833  20
  -2   7   0 5.13613 1.21881   9
  -2   7   0 5.26775 0.46872   4
   2   7   0 5.08085 0.43525  16
   2   7   0 4.78757 1.15572   9
  -2   7   0 4.63871 0.39055   8
  -2   7   0 4.64007 0.43545  12
  -2   7   0 4.95873 1.13663  21
   2   7   0 5.96605 1.26826  13
   2   7   0 5.15001 0.48398   8
  -3  -7   0 401.632  17.396  19
   3  -7   0 417.951  18.314  14
  -3  -7   0 443.048  22.727   5
   3  -7   0 432.096  18.276  22
  -3  -7   0 405.223  16.890   7
  -3  -7   0 393.701  17.094  23
  -3  -7   0 425.913  16.940  11
   3  -7   0 408.150  17.339   3
   3  -7   0 451.477  22.790   1
   3  -7   0 466.827  23.214  17
  -3  -7   0 405.944  17.337   3
   3  -7   0 401.027  18.158   6
  -3  -7   0 435.378  23.188  17
  -3   7   0 427.926  18.988   8
  -3   7   0 456.181  21.921  21
  -3   7   0 411.875  16.927   4
  -3   7   0 408.547  18.069  12
   3   7   0 412.209  17.836   2
  -3   7   0 476.549  23.892   9
   3   7   0 454.211  23.047  13
   3   7   0 427.187  18.955  16
  -3   7   0 407.311  18.427  20
   3   7   0 393.406  17.444  18
   3   7   0 450.018  23.858   9
   3   7   0 406.244  18.986   8
  -4  -7   0 196.987  10.986  17
  -4  -7   0 191.302   7.670  11
   4  -7   0 202.759   8.293  22
   4  -7   0 190.825  10.869  17
  -4  -7   0 182.666   7.841   3
  -4  -7   0 176.298   7.749  23
   4  -7   0 189.303   8.167  14
  -4  -7   0 189.067   7.879  19
   4  -7   0 173.898   7.832   3
  -4  -7   0 170.686  10.764   5
   4  -7   0 202.427  10.962   1
   4  -7   0 194.813   8.237   6
  -4  -7   0 191.662   7.661   7
  -4   7   0 184.038  11.098   9
   4   7   0 204.567  11.321   9
  -4   7   0 196.979   7.676   4
   4   7   0 188.711   8.590   8
  -4   7   0 176.522   8.149  15
  -4   7   0 202.422   8.354  20
   4   7   0 190.340   8.094   2
   4   7   0 185.952  11.066  13
   4   7   0 197.066   8.502  16
   4   7   0 188.714   7.921  18
  -4   7   0 199.806  10.520  21
  -4   7   0 195.275   8.180  12
  -5  -7   0 10.2345  0.7806   7
   5  -7   0 12.1099  1.8712   1
  -5  -7   0 9.86079 0.66104  11
   5  -7   0 10.6483  0.7584  14
   5  -7   0 11.8842  0.8251   6
  -5  -7   0 9.93701 0.69634  19
  -5  -7   0 9.48697 0.74164  23
  -5  -7   0 10.1183  1.6787   5
   5  -7   0 9.98155 0.89914  22
  -5   7   0 9.70350 0.71524  12
  -5   7   0 9.79657 0.80616  20
   5   7   0 10.2704  1.9461  13
  -5   7   0 10.5973  0.8017  15
  -5   7   0 10.0523  1.8427  21
   5   7   0 9.87510 0.85793  16
   5   7   0 9.92160 0.87683  18
   5   7   0 9.66819 0.85071   2
   6  -7   0 14.1079  1.0038   6
   6  -7   0 14.5669  0.8941  14
  -6  -7   0 11.8874  1.8014   5
  -6  -7   0 14.0833  0.8243  11
   6  -7   0 14.6352  0.9945  22
  -6  -7   0 13.7311  0.8180  23
   6  -7   0 11.9567  2.0154   1
  -6  -7   0 14.3403  0.8468   7
   6   7   0 14.2229  0.9958   2
  -6   7   0 13.6777  1.8431  21
  -6   7   0 12.9611  0.8255   4
   6   7   0 13.5352  1.0548  16
  -6   7   0 12.4088  0.9076  15
   6   7   0 14.0390  0.9383  18
  -6   7   0 14.9075  0.8138  12
  -6   7   0 15.2469  0.9131  20
   6   7   0 9.39002 1.80736  13
  -7  -7   0 45.9811  1.9543  23
   7  -7   0 43.2770  2.0438  14
  -7  -7   0 47.2304  1.9674   7
   7  -7   0 46.4614  2.1521   6
  -7  -7   0 44.6726  1.9268  11
   7  -7   0 47.2695  2.1531  22
   7   7   0 44.7945  2.2100  16
   7   7   0 47.1506  2.0874   2
  -7   7   0 42.2364  2.0268  12
  -7   7   0 44.6802  2.1354  20
   7   7   0 42.4116  2.0364  18
  -7   7   0 45.3758  2.1117  15
  -7   7   0 44.7871  1.9694   4
  -8  -7   0 12.0534  0.7362  23
   8  -7   0 12.9944  0.8905   6
  -8  -7   0 12.9404  0.7585   7
   8  -7   0 14.1592  0.8732  22
  -8  -7   0 12.5882  0.6768  11
  -8   7   0 12.1963  0.8402  15
   8   7   0 12.5318  0.8552  16
  -8   7   0 12.6624  0.7854  20
  -8   7   0 12.7453  0.7054   4
   8   7   0 11.9749  0.8168  18
   8   7   0 12.4858  0.8294   2
  -9  -7   0 2.64821 0.35021   7
  -9  -7   0 2.62910 0.33354  23
   9  -7   0 3.45062 0.34437  22
   9  -7   0 2.99961 0.37566   6
  -9   7   0 3.12890 0.32832   4
   9   7   0 3.01992 0.37875   2
   9   7   0 3.08218 0.35477  18
   0  -8   0 322.035  17.048   5
   0  -8   0 304.007  12.801  11
   0  -8   0 307.548  13.160  19
   0  -8   0 345.137  17.720  17
   0  -8   0 323.303  17.093   1
   0  -8   0 306.652  13.116   3
   0  -8   0 314.311  13.640  14
   0   8   0 328.561  14.383   8
   0   8   0 314.116  13.663  12
   0   8   0 344.282  16.481  21
   0   8   0 289.055  14.191  16
   0   8   0 355.841  18.357   9
  -1  -8   0 50.9438  3.4743  17
   1  -8   0 50.0445  2.2612  14
   1  -8   0 48.6799  2.1612   3
  -1  -8   0 50.3881  2.1655  19
  -1  -8   0 51.5535  3.1749   5
  -1  -8   0 50.4579  2.1557   3
   1  -8   0 50.5248  3.3550   1
  -1  -8   0 47.6795  2.2401  14
  -1  -8   0 47.9447  2.0952  11
   1  -8   0 56.6111  3.5596  17
   1  -8   0 52.8067  2.3016  22
   1  -8   0 49.9503  2.1598  19
   1   8   0 48.5941  2.2411  12
   1   8   0 50.5419  2.3964  16
  -1   8   0 53.4441  3.7447   9
  -1   8   0 50.9448  2.3829   8
  -1   8   0 48.8678  2.1196   4
  -1   8   0 53.3065  2.2809  12
   1   8   0 46.7423  3.5012  13
  -1   8   0 57.5336  3.3271  21
   1   8   0 58.1381  3.7789   9
  -1   8   0 52.0364  2.3143  20
   1   8   0 52.8923  2.3961   8
  -2  -8   0 48.0818  3.1452   5
   2  -8   0 44.8237  2.0033  19
  -2  -8   0 47.2608  1.9613  11
   2  -8   0 47.5108  2.1165  14
   2  -8   0 45.4069  2.1515   6
  -2  -8   0 50.6840  3.3640  17
   2  -8   0 45.2241  2.0128   3
   2  -8   0 47.8158  2.1646  22
  -2  -8   0 47.2333  2.0067   3
  -2  -8   0 48.2086  2.0226  19
   2  -8   0 51.1404  3.3815  17
   2  -8   0 49.3162  3.3228   1
  -2  -8   0 44.0654  1.9500   7
  -2   8   0 49.1023  2.1371  12
   2   8   0 50.1849  3.6036  13
   2   8   0 47.8459  2.2304  16
  -2   8   0 50.9242  3.3214  21
  -2   8   0 46.2338  2.2131   8
   2   8   0 42.7312  2.0686  12
  -2   8   0 46.8593  1.9858   4
   2   8   0 49.6071  3.5166   9
  -2   8   0 47.3871  2.1781  20
  -2   8   0 49.9994  3.5329   9
   2   8   0 43.1724  2.1191   2
   2   8   0 48.1287  2.2116   8
  -3  -8   0 31.1583  2.4902   5
   3  -8   0 29.7645  1.3193   3
  -3  -8   0 29.8435  1.3140  11
  -3  -8   0 27.0656  1.3203  23
  -3  -8   0 29.0336  1.3167   7
   3  -8   0 29.6176  2.4136  17
   3  -8   0 27.2106  1.3509  19
   3  -8   0 29.9149  1.4735   6
   3  -8   0 29.4534  1.4925  22
   3  -8   0 30.5054  1.4070  14
  -3  -8   0 31.4908  1.3583   3
  -3  -8   0 28.3464  1.3770  19
   3  -8   0 34.2036  2.6763   1
   3   8   0 30.9693  2.6438   9
   3   8   0 31.2731  1.4616   8
  -3   8   0 29.8902  1.3608   4
   3   8   0 29.9686  1.4642   2
   3   8   0 31.6768  2.7416  13
   3   8   0 29.8261  1.5540  16
  -3   8   0 29.4071  1.4420  12
  -3   8   0 28.2902  1.4478  20
  -3   8   0 29.8487  2.7008   9
  -3   8   0 30.5616  2.7080  21
  -3   8   0 29.8258  1.4840   8
  -4  -8   0 200.187  12.282   5
  -4  -8   0 207.834   8.704   7
  -4  -8   0 206.022   8.802  23
   4  -8   0 208.099   8.908   3
   4  -8   0 209.123  12.329  17
  -4  -8   0 205.326  12.388  17
  -4  -8   0 214.457   8.919   3
   4  -8   0 214.644  12.347   1
   4  -8   0 227.662   9.299  14
  -4  -8   0 223.390   8.728  11
   4  -8   0 219.201   9.419  22
  -4  -8   0 217.199   8.959  19
   4  -8   0 221.585   9.369   6
  -4   8   0 225.539  11.907  21
  -4   8   0 224.505   9.306  12
   4   8   0 230.902   9.666  16
  -4   8   0 227.659   9.499  20
   4   8   0 214.792   9.195   2
   4   8   0 219.124  12.813   9
   4   8   0 205.678  12.511  13
  -4   8   0 223.429   8.723   4
   4   8   0 203.062   8.993  18
   4   8   0 220.403   9.769   8
  -5  -8   0 470.148  26.765   5
   5  -8   0 450.541  26.759   1
   5  -8   0 486.814  21.196   6
  -5  -8   0 485.872  20.294  19
  -5  -8   0 487.733  19.948  23
  -5  -8   0 522.727  19.771  11
   5  -8   0 502.466  21.276  14
   5  -8   0 505.550  21.599  22
  -5  -8   0 512.286  19.720   7
   5   8   0 515.275  20.814   2
   5   8   0 519.299  21.892  16
   5   8   0 444.750  26.966  13
  -5   8   0 502.853  25.724  21
  -5   8   0 486.747  21.492  20
   5   8   0 482.807  20.351  18
  -5   8   0 501.527  21.070  12
   5   8   0 473.412  22.136   8
  -5   8   0 519.045  19.749   4
   6  -8   0 52.9175  2.3674  14
  -6  -8   0 53.6245  2.2273  11
   6  -8   0 52.1913  2.4413   6
  -6  -8   0 51.5274  2.2318  23
   6  -8   0 51.9053  2.4216  22
  -6  -8   0 52.3222  2.2328   7
  -6   8   0 50.5573  2.4166  20
   6   8   0 53.1022  2.5062  16
   6   8   0 53.9103  2.3675   2
  -6   8   0 49.9148  2.2188   4
  -6   8   0 50.6886  2.3366  12
  -6   8   0 51.5530  2.3653  15
   6   8   0 50.2207  2.3241  18
  -7  -8   0 113.940   4.471   7
   7  -8   0 115.149   4.843   6
  -7  -8   0 109.361   4.476  11
   7  -8   0 106.782   4.754  14
   7  -8   0 115.408   4.866  22
  -7  -8   0 108.921   4.512  23
  -7   8   0 111.550   4.482   4
  -7   8   0 101.323   4.740  12
   7   8   0 107.325   4.988  16
   7   8   0 111.299   4.741   2
  -7   8   0 103.767   4.755  15
  -7   8   0 114.035   4.886  20
   7   8   0 107.397   4.625  18
  -8  -8   0 2.26010 0.37223  23
  -8  -8   0 1.97560 0.32679  11
   8  -8   0 1.92609 0.43511  22
   8  -8   0 2.27130 0.46286   6
  -8  -8   0 2.19167 0.37019   7
   8   8   0 2.44943 0.41367   2
   8   8   0 2.20456 0.44598  16
  -8   8   0 2.35065 0.41571  20
   8   8   0 1.21550 0.40376  18
   0  -9   0 0.07093 0.26038  19
   0  -9   0 0.10089 0.26119  11
   0  -9   0 0.55677 0.30805  14
   0  -9   0 0.30110 0.29732   3
   0  -9   0 0.29442 0.98022  17
   0   9   0 0.00532 0.34650   8
   0   9   0 0.32446 1.08242   9
   0   9   0 -0.1168  0.2926  20
   0   9   0 0.79141 0.46198  16
   0   9   0 -0.0117  0.2865  12
   1  -9   0 18.3301  0.9949  14
   1  -9   0 19.2456  2.0783  17
  -1  -9   0 19.6226  0.9117   3
  -1  -9   0 18.6602  0.9260  19
   1  -9   0 17.2277  1.0636  22
   1  -9   0 17.7424  0.8779  11
   1  -9   0 22.4608  0.9141  19
  -1  -9   0 17.7068  0.9584  14
  -1  -9   0 18.7780  1.7255   5
  -1  -9   0 19.6580  1.9719  17
   1  -9   0 18.1891  0.8974   3
  -1   9   0 18.8600  2.1820   9
   1   9   0 21.8774  2.2601   9
  -1   9   0 18.3789  1.0342   8
  -1   9   0 19.5050  1.8412  21
   1   9   0 19.3440  1.0331   8
  -1   9   0 18.7256  1.0153  12
  -1   9   0 18.3295  0.9213   4
   1   9   0 17.6770  1.1131  16
   1   9   0 18.2542  0.9482  12
  -1   9   0 19.3186  1.0102  20
  -2  -9   0 14.6604  1.8786  17
  -2  -9   0 15.5047  1.6757   5
  -2  -9   0 14.3315  0.7770  19
  -2  -9   0 14.3587  0.7786  11
  -2  -9   0 12.3923  0.7648   7
   2  -9   0 14.4028  0.7810   3
   2  -9   0 15.2127  1.8029   1
   2  -9   0 15.7511  0.9661  22
   2  -9   0 14.9465  0.8586  14
   2  -9   0 13.8537  0.7792  19
   2  -9   0 13.3020  0.9457   6
  -2  -9   0 14.6492  0.7564   3
   2  -9   0 13.5171  1.7553  17
  -2   9   0 13.7885  0.8295   4
  -2   9   0 14.6514  0.8464   8
  -2   9   0 13.9768  0.8193  12
   2   9   0 15.1187  0.8467   8
   2   9   0 12.5890  0.7645  12
  -2   9   0 15.0689  1.8267   9
   2   9   0 14.1999  0.9912  16
   2   9   0 16.4464  1.9871   9
  -2   9   0 14.1957  0.9000  20
   2   9   0 14.6261  1.7923  13
  -2   9   0 13.8939  1.6411  21
  -3  -9   0 36.1175  1.5766  19
   3  -9   0 34.0511  1.7201   6
   3  -9   0 33.9860  1.5682  19
   3  -9   0 34.0966  1.6591  14
  -3  -9   0 34.0617  2.8132   5
   3  -9   0 32.8336  2.9133   1
  -3  -9   0 35.5912  1.5568  11
  -3  -9   0 37.1705  3.0393  17
   3  -9   0 34.5619  1.6884  22
   3  -9   0 35.0001  1.5542   3
  -3  -9   0 36.1043  1.5510   3
   3  -9   0 35.3827  2.8829  17
  -3  -9   0 33.2150  1.5374   7
   3   9   0 35.9775  1.7261   8
   3   9   0 35.9216  1.7808  16
   3   9   0 31.7133  2.9938  13
  -3   9   0 34.8366  1.5568   4
  -3   9   0 30.9517  2.8433   9
  -3   9   0 35.4624  2.9857  21
  -3   9   0 36.8088  1.6424  12
   3   9   0 32.2832  1.6869   2
   3   9   0 35.1167  3.1132   9
  -3   9   0 33.2023  1.7123   8
  -3   9   0 36.0359  1.6831  20
   4  -9   0 20.7797  1.2424  22
  -4  -9   0 21.5144  1.0742   3
  -4  -9   0 22.1824  1.1026  23
   4  -9   0 21.8089  2.4901   1
  -4  -9   0 19.7899  2.3382  17
   4  -9   0 20.8056  1.0438   3
  -4  -9   0 20.7870  1.1217  19
  -4  -9   0 22.1284  1.1494   7
   4  -9   0 23.2148  1.1718  14
   4  -9   0 18.6750  2.1586  17
  -4  -9   0 21.9999  1.0521  11
  -4  -9   0 20.3621  2.4329   5
   4  -9   0 21.4608  1.2225   6
  -4   9   0 23.5404  1.2150  20
   4   9   0 21.5470  1.2561  16
   4   9   0 18.6667  2.4076   9
   4   9   0 22.7002  1.1757   8
   4   9   0 21.6411  1.2277   2
  -4   9   0 22.4373  1.1572  12
  -4   9   0 21.2607  2.2916  21
   4   9   0 19.4068  2.4248  13
  -4   9   0 22.5789  1.1028   4
   5  -9   0 208.416  13.625   1
   5  -9   0 251.168  10.469  22
   5  -9   0 251.265  10.401   6
  -5  -9   0 249.788   9.686  11
  -5  -9   0 245.943   9.656   7
  -5  -9   0 215.796  13.533   5
  -5  -9   0 234.320   9.757  23
   5  -9   0 253.959  10.317  14
  -5  -9   0 239.820   9.933  19
   5   9   0 232.881  10.831   8
   5   9   0 210.717  13.746  13
   5   9   0 230.467   9.965  18
  -5   9   0 242.353  10.313  12
   5   9   0 241.364  10.200   2
  -5   9   0 228.299  13.128  21
   5   9   0 249.851  10.742  16
  -5   9   0 263.509   9.684   4
  -5   9   0 249.005  10.536  20
   6  -9   0 2.15263 0.40524  14
  -6  -9   0 2.33324 0.44752   7
  -6  -9   0 2.53353 0.42908  19
  -6  -9   0 2.59622 0.48505  11
   6  -9   0 2.86111 0.51831  22
   6  -9   0 2.01959 0.56385   6
  -6  -9   0 3.48071 0.39309  23
   6   9   0 2.34817 0.53798  16
  -6   9   0 1.54517 0.38367   4
   6   9   0 2.19692 0.46837  18
  -6   9   0 2.67434 0.43842  20
   6   9   0 2.25403 0.49698   2
  -6   9   0 2.84968 0.40862  12
   7  -9   0 44.1567  1.9650   6
  -7  -9   0 41.3478  1.7777  11
  -7  -9   0 41.0356  1.7883  23
   7  -9   0 40.5332  1.8791  14
  -7  -9   0 41.9327  1.7746   7
   7  -9   0 43.5894  1.9904  22
  -7   9   0 40.4162  1.8678  12
   7   9   0 41.1158  1.8577  18
   7   9   0 36.9267  1.9054   2
  -7   9   0 41.6985  1.9368  20
  -7   9   0 42.9801  1.7815   4
   7   9   0 41.5190  2.0211  16
  -8  -9   0 24.5905  1.0516  23
   8  -9   0 24.8506  1.1787   6
  -8  -9   0 25.3966  1.0648   7
   8  -9   0 24.5517  1.1742  22
   8   9   0 20.6331  1.0713  18
  -8   9   0 25.2068  1.0783   4
   8   9   0 23.4745  1.1352   2
  -8   9   0 24.1259  1.1526  20
   8   9   0 20.6488  1.1655  16
   0 -10   0 327.412  12.862   3
   0 -10   0 318.297  12.902  19
   0 -10   0 317.467  13.368  14
   0 -10   0 297.400  12.539  11
   0 -10   0 311.262  17.590  17
   0  10   0 287.098  13.910  16
   0  10   0 308.082  18.186   9
   0  10   0 319.850  13.393  12
   0  10   0 329.498  14.100   8
   1 -10   0 15.3072  1.9660  17
   1 -10   0 15.7386  0.7944  11
   1 -10   0 16.7273  0.9185  14
  -1 -10   0 16.9252  0.8562  19
  -1 -10   0 16.9463  0.8333   3
  -1 -10   0 15.8425  0.8197  11
   1 -10   0 16.0952  0.8240  19
  -1 -10   0 14.1194  1.7964  17
   1 -10   0 16.5113  0.8250   3
  -1 -10   0 16.0245  0.9065  14
  -1  10   0 15.5806  0.9424   8
   1  10   0 16.9987  2.0667   9
   1  10   0 15.2692  0.8523  12
  -1  10   0 15.6971  2.0564   9
  -1  10   0 14.9309  0.9085  20
  -1  10   0 16.3791  0.8858  12
   1  10   0 15.4585  0.9413   8
   1  10   0 14.4309  1.0789  16
   2 -10   0 9.97102 1.51489  17
  -2 -10   0 9.87753 1.73115  17
  -2 -10   0 9.56449 0.67588  11
  -2 -10   0 9.90908 0.75590  19
   2 -10   0 10.2708  0.7541  14
   2 -10   0 10.6905  0.6257   3
  -2 -10   0 10.8641  0.7139   3
   2 -10   0 10.0188  0.6794  19
   2 -10   0 9.38626 0.87648  22
  -2  10   0 11.2848  0.7858  20
  -2  10   0 10.6686  1.7263  21
  -2  10   0 12.5477  1.9213   9
  -2  10   0 10.2874  0.7875  12
   2  10   0 11.4618  1.7744   9
   2  10   0 9.58368 0.64774  12
   2  10   0 11.0510  0.8850  16
  -2  10   0 12.6703  0.8014   8
  -2  10   0 11.3665  0.7220   4
   2  10   0 10.4100  0.7995   8
  -3 -10   0 185.677   7.505   3
  -3 -10   0 185.327   7.534  19
   3 -10   0 191.221   7.500   3
   3 -10   0 186.270   7.926  22
  -3 -10   0 173.300   7.308   7
   3 -10   0 191.846   7.817  14
   3 -10   0 179.063   7.871   6
   3 -10   0 174.742   7.514  19
  -3 -10   0 189.906   7.342  11
  -3 -10   0 171.873  10.699  17
   3 -10   0 169.348  10.628  17
  -3  10   0 159.211  10.862   9
  -3  10   0 166.360  10.077  21
   3  10   0 190.369   8.147  16
   3  10   0 172.036  11.021   9
  -3  10   0 183.991   7.328   4
  -3  10   0 182.323   7.987  20
  -3  10   0 177.257   8.211   8
  -3  10   0 189.043   7.834  12
   3  10   0 189.261   8.225   8
   4 -10   0 117.874   8.106   1
  -4 -10   0 130.981   5.400   7
   4 -10   0 135.174   5.828   6
  -4 -10   0 137.820   5.420  11
  -4 -10   0 136.531   5.568  19
   4 -10   0 140.750   5.784  14
   4 -10   0 136.485   5.869  22
   4 -10   0 128.895   5.519   3
  -4 -10   0 116.368   8.139  17
  -4 -10   0 134.377   5.541   3
   4  10   0 120.261   8.375   9
  -4  10   0 118.633   7.751  21
   4  10   0 141.899   6.026  16
   4  10   0 134.528   6.064   8
  -4  10   0 135.024   5.421   4
  -4  10   0 140.956   5.777  12
   4  10   0 124.410   5.706   2
  -4  10   0 141.413   5.907  20
   5 -10   0 6.13139 0.54257  14
   5 -10   0 6.06828 0.59234  22
   5 -10   0 7.14841 0.62775   6
  -5 -10   0 6.37674 0.51349   7
  -5 -10   0 5.87298 0.49379  19
  -5 -10   0 6.16059 0.53384  11
   5  10   0 5.79707 0.56847   2
  -5  10   0 6.48325 0.48670   4
   5  10   0 6.44407 0.64210  16
  -5  10   0 7.39079 0.65824  20
  -5  10   0 6.58100 0.59699  12
   5  10   0 5.75096 0.49873   8
   6 -10   0 2.35031 0.52519   6
   6 -10   0 3.48509 0.45750  14
  -6 -10   0 3.02429 0.41782  11
  -6 -10   0 2.63236 0.44315   7
   6 -10   0 3.33420 0.50944  22
   6  10   0 3.28094 0.47545   2
  -6  10   0 3.50114 0.42868   4
   6  10   0 3.13604 0.59569  16
  -6  10   0 3.33358 0.43034  20
  -6  10   0 2.93897 0.35933  12
  -7 -10   0 16.7573  0.8073   7
   7 -10   0 17.2081  0.9646  22
  -7 -10   0 15.8812  0.8042  11
   7 -10   0 17.0839  0.9588   6
   7 -10   0 16.2094  0.8429  14
  -7  10   0 18.0324  0.9154  20
   7  10   0 16.2597  0.9597  16
  -7  10   0 16.5745  0.8348   4
  -7  10   0 15.4337  0.8257  12
   7  10   0 15.7284  0.9010   2
   0 -11   0 0.55155 0.30908  19
   0 -11   0 -0.0277  0.3344  11
   0 -11   0 -0.3099  0.3487   3
   0 -11   0 -0.4784  1.1135  17
   0 -11   0 -0.0985  0.3861  14
   0  11   0 -0.0434  0.3135  12
   0  11   0 0.27724 0.39749   8
   0  11   0 1.93107 0.46041  16
   0  11   0 0.40896 1.34250   9
   1 -11   0 13.1547  0.8514  14
   1 -11   0 14.5642  0.8205   3
  -1 -11   0 13.7637  0.8300  14
   1 -11   0 13.1015  0.7265  11
   1 -11   0 13.8503  1.9387  17
  -1 -11   0 13.4884  0.7570  11
  -1 -11   0 12.9339  1.9689  17
   1 -11   0 13.1866  0.8138  19
  -1 -11   0 13.8928  0.8227   3
  -1 -11   0 14.7024  0.7959  19
   1  11   0 14.2912  0.7801  12
  -1  11   0 14.5549  0.8700  20
   1  11   0 13.2616  0.9841  16
   1  11   0 14.7832  0.9426   8
  -1  11   0 15.9306  0.8814   8
  -1  11   0 11.9917  1.8886   9
   1  11   0 13.6782  2.1293   9
  -1  11   0 14.6017  0.8731  12
  -2 -11   0 271.992  10.971  19
   2 -11   0 275.109  11.371  14
  -2 -11   0 244.375  15.175  17
  -2 -11   0 266.620  10.672  11
   2 -11   0 273.847  10.928   3
   2 -11   0 250.788  15.167  17
   2 -11   0 271.133  10.956  19
   2 -11   0 263.095  11.510  22
  -2 -11   0 278.621  10.933   3
  -2  11   0 280.805  11.975   8
   2  11   0 275.265  11.978   8
  -2  11   0 244.597  15.556   9
  -2  11   0 257.927  10.647   4
   2  11   0 260.706  11.833  16
   2  11   0 243.094  15.620   9
  -2  11   0 266.536  11.604  20
  -2  11   0 268.462  11.387  12
   3 -11   0 15.3568  0.8290   3
  -3 -11   0 15.2434  0.9127  19
  -3 -11   0 15.4982  0.8505   3
   3 -11   0 15.8201  1.0129  22
  -3 -11   0 15.4487  0.8577  11
   3 -11   0 15.6526  0.9211  14
   3 -11   0 15.8646  0.8543  19
  -3  11   0 15.7657  0.8680  12
   3  11   0 15.0295  0.9399   8
   3  11   0 16.4637  1.0154  16
  -3  11   0 14.3531  0.8957   8
  -3  11   0 14.2537  0.9255  20
  -3  11   0 15.3565  0.8536   4
  -4 -11   0 38.3931  1.8051   7
   4 -11   0 40.8278  1.8241   3
   4 -11   0 42.8413  1.9568  14
  -4 -11   0 40.7476  1.8571   3
  -4 -11   0 42.0164  1.8807  19
  -4 -11   0 43.3104  1.8304  11
   4 -11   0 40.2513  1.9952   6
   4 -11   0 43.1902  2.0105  22
   4  11   0 42.7884  2.0786  16
  -4  11   0 41.1702  1.8290   4
  -4  11   0 43.7247  1.9419  12
  -4  11   0 42.5406  2.0111  20
   4  11   0 42.2295  2.0410   8
  -5 -11   0 32.3585  1.5072  19
   5 -11   0 32.4959  1.6669  22
   5 -11   0 34.4024  1.6423   6
  -5 -11   0 33.1249  1.4639   7
   5 -11   0 33.7078  1.5800  14
  -5 -11   0 33.7615  1.4976  11
   5  11   0 34.1493  1.7111  16
  -5  11   0 36.2225  1.4902   4
  -5  11   0 35.3392  1.6327  20
   5  11   0 28.1156  1.5704   2
  -5  11   0 33.6042  1.5568  12
   5  11   0 30.0459  1.6207   8
   6 -11   0 0.92492 0.43855   6
   6 -11   0 0.53227 0.45115  22
  -6 -11   0 1.19608 0.33399   7
   6 -11   0 0.74819 0.37139  14
   6  11   0 0.59497 0.48397  16
  -6  11   0 1.00384 0.27880  12
  -6  11   0 1.25087 0.38344   4
   6  11   0 0.73872 0.39211   2
  -6  11   0 0.46541 0.36777  20
  -7 -11   0 4.94528 0.41387  11
   7 -11   0 5.15091 0.42932  14
   7 -11   0 5.48195 0.51283  22
  -7  11   0 5.78846 0.48445  20
   7  11   0 5.78740 0.54192  16
  -7  11   0 6.33123 0.44397   4
   0 -12   0 13.1942  0.8164  14
   0 -12   0 12.9073  0.7775   3
   0 -12   0 13.4067  0.7994  19
   0 -12   0 11.9837  0.7088  11
   0  12   0 12.9803  0.8096  12
   0  12   0 13.6349  0.8849   8
  -1 -12   0 118.105   4.856   3
  -1 -12   0 113.363   4.734  11
   1 -12   0 118.472   5.061  14
   1 -12   0 117.121   4.872  19
   1 -12   0 119.042   4.861   3
  -1 -12   0 114.582   4.870  19
   1  12   0 107.439   5.247  16
   1  12   0 117.683   5.340   8
  -1  12   0 119.887   5.064  12
  -1  12   0 116.952   5.335   8
   2 -12   0 152.532   6.295   3
   2 -12   0 152.157   6.559  14
   2 -12   0 155.594   6.317  19
  -2 -12   0 152.733   6.305   3
  -2 -12   0 152.231   6.333  19
  -2 -12   0 145.708   6.151  11
   2  12   0 142.540   6.828  16
  -2  12   0 152.511   6.570  12
   2  12   0 158.194   6.910   8
  -2  12   0 149.162   6.685  20
  -2  12   0 156.099   6.902   8
  -3 -12   0 69.0275  3.0397   3
   3 -12   0 76.4344  3.2041  14
   3 -12   0 67.4600  3.0385  19
   3 -12   0 71.6538  3.0456   3
  -3 -12   0 72.7047  2.9773  11
  -3 -12   0 74.8760  3.0781  19
   3 -12   0 71.7433  3.2372  22
   3  12   0 72.8004  3.3489  16
  -3  12   0 66.5716  2.9649   4
  -3  12   0 72.9300  3.2461  20
   3  12   0 73.4441  3.3425   8
  -3  12   0 65.9453  3.3087   8
  -3  12   0 76.1145  3.1735  12
   4 -12   0 28.2335  1.2934   3
  -4 -12   0 28.4187  1.3108  11
  -4 -12   0 30.0197  1.3451  19
   4 -12   0 26.9614  1.4363  22
  -4 -12   0 27.3244  1.3117   3
   4 -12   0 30.0697  1.3956  14
  -4  12   0 28.9127  1.4185  20
   4  12   0 29.0202  1.5544  16
  -4  12   0 27.8837  1.2902   4
   4  12   0 27.2302  1.4457   8
  -4  12   0 28.8521  1.3736  12
   5 -12   0 42.5754  2.0157  22
  -5 -12   0 41.4165  1.8692  19
  -5 -12   0 43.3861  1.8581  11
   5 -12   0 43.1913  1.9567  14
   5  12   0 45.3408  2.1116  16
  -5  12   0 42.0183  1.8243   4
  -5  12   0 42.9223  1.9365  12
  -5  12   0 43.6113  1.9950  20
   6 -12   0 22.2286  1.0365  14
  -6 -12   0 21.0453  0.9731  11
  -6  12   0 20.4821  1.0151  12
  -6  12   0 21.4091  1.0507  20
   6  12   0 20.8130  1.1261  16
  -6  12   0 22.3326  0.9632   4
   0 -13   0 0.33420 0.38878  14
   0 -13   0 0.26412 0.28956   3
   0 -13   0 0.02939 0.34815  11
   0 -13   0 -0.3714  0.3646  19
   0  13   0 -0.1058  0.3350  12
   0  13   0 0.28031 0.37502   8
   1 -13   0 28.8415  1.3478  19
   1 -13   0 28.6333  1.4096  14
   1 -13   0 30.3278  1.3478   3
  -1 -13   0 30.6555  1.3463  19
  -1 -13   0 29.7418  1.3531   3
  -1 -13   0 28.2240  1.2986  11
   1  13   0 29.8461  1.4980   8
  -1  13   0 29.1081  1.4115  12
   1  13   0 25.3263  1.4394  16
  -1  13   0 28.8231  1.4720   8
   1  13   0 27.8257  1.3668  12
   2 -13   0 101.080   4.207  19
  -2 -13   0 97.2601  4.0848  11
   2 -13   0 103.765   4.375  14
   2 -13   0 104.559   4.202   3
  -2 -13   0 101.599   4.198   3
  -2 -13   0 106.348   4.226  19
   2  13   0 89.3327  4.5458  16
  -2  13   0 100.029   4.585   8
   2  13   0 102.993   4.620   8
  -2  13   0 100.732   4.367  12
  -2  13   0 93.8295  4.4331  20
   3 -13   0 0.73462 0.35525  14
  -3 -13   0 0.90460 0.39147  11
  -3 -13   0 0.59948 0.32753   3
   3 -13   0 0.69759 0.30480   3
  -3 -13   0 1.06047 0.37557  19
   3  13   0 0.60703 0.43620  16
  -3  13   0 0.84342 0.31209   8
  -3  13   0 0.67753 0.32267  12
   3  13   0 1.13694 0.40422   8
  -3  13   0 0.61370 0.36990  20
   4 -13   0 24.8445  1.2362  14
  -4 -13   0 25.8049  1.1551  11
  -4 -13   0 26.8910  1.1716  19
   4 -13   0 23.6752  1.1465   3
  -4 -13   0 23.4020  1.1564   3
   4 -13   0 27.2469  1.2433  22
  -4  13   0 25.6257  1.2006  12
  -4  13   0 26.2180  1.2498  20
   4  13   0 25.2165  1.3588  16
   4  13   0 23.9434  1.2765   8
   5 -13   0 12.4829  0.6986  14
  -5 -13   0 13.0633  0.6583  11
  -5 -13   0 11.7929  0.6516  19
   5 -13   0 10.6681  0.6771  22
  -5  13   0 12.4215  0.6903  20
   5  13   0 13.6225  0.8063  16
  -5  13   0 12.2455  0.6571  12
   0 -14   0 5.27423 0.46319  19
   0 -14   0 6.40523 0.57043   3
   0  14   0 6.36096 0.52465  12
  -1 -14   0 30.7825  1.3816  19
   1 -14   0 29.9052  1.3817  19
  -1 -14   0 27.6472  1.3087  11
   1 -14   0 30.6615  1.3587   3
  -1 -14   0 30.0731  1.3777   3
   1 -14   0 30.0438  1.4165  14
   1  14   0 30.8951  1.5070   8
  -1  14   0 29.3923  1.4039  12
  -1  14   0 30.1819  1.4791   8
  -2 -14   0 141.801   5.532  19
   2 -14   0 126.816   5.509  19
   2 -14   0 137.754   5.501   3
   2 -14   0 145.713   5.725  14
  -2 -14   0 139.218   5.505   3
  -2 -14   0 129.382   5.365  11
  -2  14   0 127.377   6.009   8
  -2  14   0 134.539   5.721  12
   2  14   0 117.779   5.950  16
   2  14   0 126.198   6.021   8
  -3 -14   0 56.4259  2.2865  19
   3 -14   0 56.7329  2.3600  14
   3 -14   0 54.0168  2.2530   3
  -3 -14   0 52.9559  2.2147  11
  -3 -14   0 53.2269  2.2617   3
   3  14   0 49.5072  2.4812  16
   3  14   0 51.9441  2.4762   8
  -3  14   0 57.9642  2.3467  12
  -3  14   0 45.3716  2.4429   8
   4 -14   0 19.9696  0.9983  14
  -4 -14   0 21.2505  0.9482  11
  -4 -14   0 21.5027  0.9614  19
   4  14   0 20.0109  1.0908  16
  -4  14   0 20.0884  0.9693  12
   0 -15   0 -0.0766  0.2945   3
   0 -15   0 -0.3100  0.2958  19
   0  15   0 -0.0153  0.2969   8
  -1 -15   0 68.2835  2.7811   3
   1 -15   0 67.5788  2.7789   3
  -1 -15   0 66.9369  2.7923  19
   1 -15   0 65.9932  2.7858  19
   1  15   0 64.2205  3.0465   8
  -1  15   0 67.2426  3.0363   8
  -1  15   0 62.5922  2.8738  12
  -2 -15   0 10.9183  0.6049   3
   2 -15   0 10.7361  0.5961   3
  -2 -15   0 12.2236  0.6207  19
  -2  15   0 9.90508 0.59335  12
   2  15   0 11.3252  0.6519   8
 -10   0   1 61.8424  2.6361  15
  10   0  -1 59.3335  2.6250  10
 -10   0   1 60.4663  2.4964  23
  10   0  -1 58.4996  2.5590  18
  -9   0   1 5.36835 0.53278  15
   9   0  -1 5.77997 0.60276  10
  -9   0   1 5.22285 0.44465   7
   9   0  -1 4.78974 0.55947   2
  -9   0   1 5.73919 0.49116  23
   9   0  -1 5.55934 0.59425  18
  -8   0   1 22.4058  1.1950  15
  -8   0   1 21.8860  1.0740   4
   8   0  -1 24.3018  1.2428   2
  -8   0   1 23.3493  1.1622  23
   8   0  -1 23.6318  1.2575  18
   8   0  -1 22.7505  1.2760  10
  -8   0   1 22.0225  1.1029   7
  -7   0   1 6.75147 1.51012   5
   7   0  -1 7.62789 1.69453  13
  -7   0   1 7.49598 0.56503   7
   7   0  -1 8.16512 0.71168   6
  -7   0   1 6.36722 0.54103  20
  -7   0   1 7.86295 0.67234  23
  -7   0   1 7.13779 0.58100  15
  -7   0   1 7.91168 1.43253  21
   7   0  -1 6.37154 1.48892   1
   7   0  -1 7.62169 0.59964   2
  -7   0   1 10.7557  0.6032   4
   7   0  -1 8.28578 0.69289  10
   7   0  -1 7.78731 0.62743  18
  -6   0   1 100.482   4.201  23
  -6   0   1 100.181   4.147   4
   6   0  -1 104.590   4.417   2
  -6   0   1 106.432   4.512  20
  -6   0   1 106.010   6.144   5
  -6   0   1 95.4410  4.1477   7
   6   0  -1 103.620   4.411  10
   6   0  -1 104.999   6.185   1
   6   0  -1 97.0009  4.4847   6
   6   0  -1 105.525   6.471  13
  -6   0   1 104.988   5.868  21
   6   0  -1 102.053   4.334  18
  -6   0   1 103.360   4.429  15
   5   0  -1 0.21711 0.30799   2
   5   0  -1 0.07423 0.31558  10
  -5   0   1 0.63428 0.23331  15
  -5   0   1 0.48473 0.84299   5
  -5   0   1 0.72663 0.70442  21
   5   0  -1 0.27905 0.74540   1
   5   0  -1 0.45255 0.81515  13
   5   0  -1 0.50886 0.84109   9
  -5   0   1 0.52120 0.22251  23
   4   0  -1 141.036   8.055  13
  -4   0   1 139.367   7.872   5
  -4   0   1 147.559   7.543  21
   4   0  -1 136.654   8.285   9
   4   0  -1 146.550   7.879   1
   3   0  -1 20.1464  1.7353   9
  -3   0   1 19.0764  1.2930  17
  -3   0   1 20.9134  1.5992  21
   3   0  -1 18.8253  1.6294  13
  -3   0   1 20.2041  1.5238   5
   3   0  -1 21.1129  1.4714   1
  -2   0   1 44.7438  2.4573  21
   2   0  -1 46.0254  2.6009   1
  -2   0   1 45.0990  2.5644   5
   2   0  -1 43.9220  2.8283   9
   2   0  -1 44.8582  2.7148  13
   1   0  -1 1333.59   68.07  13
  -1   0   1 1297.61   67.31   5
   1   0  -1 1267.27   67.09   1
  -1   0   1 1250.49   64.46  21
   1   0  -1 1232.86   71.13   9
   0   0  -1 129.556   6.703   5
   0   0  -1 120.053   6.393  21
   0   0  -1 125.659   6.669   1
   0   0  -1 124.639   6.718  13
   0   0  -1 123.230   7.036   9
   0   0  -1 139.764   6.845  17
   1   0   1 4327.09  233.79   1
  -1   0  -1 4703.83  224.49  21
  -1   0  -1 4612.63  235.45   5
  -1   0  -1 4294.50  239.59  17
  -2   0  -1 1083.38   59.17  17
  -2   0  -1 1157.29   58.72   5
  -2   0  -1 1090.51   56.15  21
   2   0   1 1083.79   59.50   1
   2   0   1 1099.75   58.40  13
  -3   0  -1 40.2275  2.6131   5
   3   0   1 39.2161  2.6080   1
   3   0   1 43.2608  2.6702  13
  -3   0  -1 43.8850  2.6140  17
  -3   0  -1 42.9126  2.4334  21
  -4   0  -1 81.3618  4.4279  21
   4   0   1 77.7950  4.8098  13
   4   0   1 78.9556  4.6797   1
  -4   0  -1 83.4547  4.6629  17
  -4   0  -1 75.6020  4.6682   5
  -5   0  -1 35.0109  1.6322  15
  -5   0  -1 34.4978  1.5315  23
  -5   0  -1 40.0638  2.6777   5
  -5   0  -1 33.2570  1.5086   7
   5   0   1 38.0564  2.8045  13
  -5   0  -1 39.0188  2.5111  21
  -5   0  -1 34.4457  1.6493  22
  -5   0  -1 36.2034  1.6327   6
   5   0   1 34.1193  1.5913  18
   5   0   1 35.1162  1.6160  10
   5   0   1 40.6034  2.6999   1
  -5   0  -1 38.0018  2.4566  17
   6   0   1 61.9441  2.7885   2
  -6   0  -1 61.5872  3.9566  21
   6   0   1 66.4512  4.1433   1
   6   0   1 63.8580  2.7767  10
  -6   0  -1 58.8127  2.6006   4
   6   0   1 63.6698  2.7191  18
  -6   0  -1 64.7392  4.2941   5
   6   0   1 61.4404  2.8154   6
  -6   0  -1 62.6421  2.6211   7
  -6   0  -1 62.5140  2.6593  23
   6   0   1 66.2684  4.3052  13
  -6   0  -1 65.0462  2.7998  15
  -7   0  -1 194.985   7.465  23
   7   0   1 190.409   7.775  10
  -7   0  -1 167.379   7.340   4
   7   0   1 172.719  10.630  13
   7   0   1 189.642   7.623  18
   7   0   1 171.082   7.932  22
   7   0   1 180.910   7.770   2
  -7   0  -1 171.757  10.474   5
   7   0   1 186.517   7.903   6
  -7   0  -1 189.862   7.365   7
   7   0   1 180.141  10.412   1
  -7   0  -1 189.443   7.848  15
   8   0   1 12.0347  0.8780   2
  -8   0  -1 13.4993  0.8223  23
  -8   0  -1 12.9544  0.8635  15
   8   0   1 12.6745  0.9364  10
   8   0   1 12.5779  0.8406   6
   8   0   1 13.2645  0.8992  18
  -8   0  -1 13.1051  0.8214   7
   9   0   1 9.53315 0.82503  10
   9   0   1 10.1694  0.7645  18
  -9   0  -1 9.38935 0.75765  15
  -9   0  -1 9.89305 0.65437   7
   9   0   1 9.51252 0.68038   6
 -10   0  -1 0.19885 0.33758  15
  10   0   1 0.52062 0.36108  10
 -10   0  -1 0.91513 0.35132  23
 -10  -1   1 40.6098  1.7349  23
 -10  -1   1 42.1911  1.8334  15
  10  -1  -1 36.7049  1.7603  18
  10  -1  -1 41.6953  1.8377  10
  10   1  -1 40.3607  1.8243  10
 -10   1   1 42.4415  1.8442  15
   9  -1  -1 29.0539  1.4553  10
  -9  -1   1 29.6157  1.3165  23
  -9  -1   1 27.1841  1.2490   7
   9  -1  -1 25.8278  1.3725   2
  -9  -1   1 28.6330  1.3634  15
   9  -1  -1 28.2030  1.3857  18
   9   1  -1 29.0668  1.4354  10
  -9   1   1 28.5986  1.4018  15
  -9   1   1 26.0698  1.2447   4
   9   1  -1 27.3662  1.4011   2
  -9   1   1 28.5642  1.3209  23
   8  -1  -1 102.973   4.738   6
  -8  -1   1 111.478   4.464  23
   8  -1  -1 111.436   4.594  18
  -8  -1   1 99.5240  4.3814   4
  -8  -1   1 107.685   4.400   7
   8  -1  -1 109.992   4.705  10
   8  -1  -1 108.072   4.676   2
  -8  -1   1 112.094   4.708  15
  -8   1   1 108.753   4.702  15
   8   1  -1 113.834   4.685  10
   8   1  -1 112.927   4.601  18
   8   1  -1 107.251   4.669   2
  -8   1   1 104.347   4.393   7
  -8   1   1 107.389   4.466  23
  -8   1   1 103.147   4.395   4
  -7  -1   1 186.233  11.055   5
   7  -1  -1 177.408   8.404   6
   7  -1  -1 198.304   8.276   2
  -7  -1   1 204.484   8.332  15
  -7  -1   1 186.525   7.807   4
  -7  -1   1 200.618   7.921  23
   7  -1  -1 202.494   8.116  18
   7  -1  -1 206.953   8.273  10
  -7  -1   1 204.137   7.818   7
   7  -1  -1 198.707  11.360  13
  -7  -1   1 184.260  10.425  21
   7  -1  -1 177.806   8.442  22
   7  -1  -1 188.452  11.094   1
  -7   1   1 191.656   7.811   7
   7   1  -1 202.461   8.107  18
  -7   1   1 197.055   7.916  23
  -7   1   1 189.993  10.519  21
  -7   1   1 196.627   7.823   4
  -7   1   1 188.462   8.501  20
   7   1  -1 181.616  11.287  13
  -7   1   1 178.937  10.959   5
   7   1  -1 205.337   8.288   2
   7   1  -1 199.732   8.268  10
  -7   1   1 202.175   8.336  15
   6  -1  -1 88.3197  3.7023  10
  -6  -1   1 83.7302  3.4550   7
   6  -1  -1 80.0150  3.7313  22
  -6  -1   1 81.9457  3.4885  23
   6  -1  -1 91.7610  5.3865   1
   6  -1  -1 89.0064  5.5443  13
  -6  -1   1 86.7157  4.9027  21
  -6  -1   1 86.2741  5.3173   5
   6  -1  -1 84.7103  3.6718   2
  -6  -1   1 80.7009  3.4439   4
   6  -1  -1 85.0821  3.6222  18
  -6  -1   1 81.3260  3.6794  15
   6  -1  -1 82.6998  3.7352   6
   6   1  -1 87.0605  3.6853   2
  -6   1   1 84.0926  3.6856  15
   6   1  -1 86.8906  3.6885  10
  -6   1   1 80.8831  3.4524   7
   6   1  -1 87.9466  3.6161  18
   6   1  -1 75.6452  3.7115   6
   6   1  -1 90.7550  5.6666  13
   6   1  -1 86.6013  5.2441   1
  -6   1   1 83.8866  3.7513  20
  -6   1   1 92.0746  5.2216   5
  -6   1   1 82.5294  3.4981  23
  -6   1   1 87.1741  3.4546   4
  -6   1   1 83.1155  4.9648  21
  -5  -1   1 70.6935  3.8374  21
   5  -1  -1 60.3698  2.8271   6
  -5  -1   1 67.6953  4.0484   5
  -5  -1   1 61.1589  2.6527  23
   5  -1  -1 63.2645  2.7835  10
   5  -1  -1 61.6874  2.7484  18
  -5  -1   1 61.9450  2.6169   7
  -5  -1   1 60.6685  2.7844  15
   5  -1  -1 66.3499  4.2376  13
   5  -1  -1 73.3955  4.1742   1
  -5   1   1 59.3686  3.8273   9
  -5   1   1 61.5703  2.6091   4
   5   1  -1 63.9146  4.2219   9
  -5   1   1 70.5823  3.8494  21
  -5   1   1 70.5733  4.0145   5
  -5   1   1 61.4856  2.7820  15
   5   1  -1 71.7116  4.3947  13
   5   1  -1 63.0702  2.7344  18
  -5   1   1 57.9526  2.6381  23
   5   1  -1 63.5270  2.7759  10
   5   1  -1 76.0687  4.0990   1
   5   1  -1 61.8756  2.7906   2
  -4  -1   1 329.146  16.526  21
   4  -1  -1 326.164  17.290   1
  -4  -1   1 325.738  17.376   5
   4  -1  -1 322.526  17.470  13
   4  -1  -1 319.428  18.086   9
  -4  -1   1 296.328  17.340  17
  -4   1   1 329.033  16.514  21
   4   1  -1 336.321  17.215   1
   4   1  -1 323.291  18.178   9
   4   1  -1 336.273  17.587  13
  -4   1   1 318.489  17.248   5
   3  -1  -1 199.086  10.476  13
   3  -1  -1 189.822  10.887   9
   3  -1  -1 178.408  10.366  17
  -3  -1   1 203.439  10.372   5
  -3  -1   1 183.154  10.379  17
   3  -1  -1 205.101  10.375   1
  -3  -1   1 192.654   9.831  21
  -3   1   1 191.313   9.906  21
   3   1  -1 199.012  10.584  13
  -3   1   1 179.959  10.304   5
   3   1  -1 197.319  10.876   9
   3   1  -1 194.640  10.284   1
   2  -1  -1 311.304  16.658  13
   2  -1  -1 295.449  16.789  17
   2  -1  -1 323.683  17.451   9
  -2  -1   1 321.217  16.817  17
   2  -1  -1 318.185  16.523   1
  -2  -1   1 317.007  15.790  21
  -2  -1   1 330.222  16.575   5
  -2   1   1 303.868  15.870  21
   2   1  -1 332.624  16.472   1
   2   1  -1 307.802  17.392   9
   2   1  -1 310.690  16.750  13
  -2   1   1 302.341  16.550   5
  -1  -1   1 968.077  54.975  17
  -1  -1   1 1018.24   54.47   5
   1  -1  -1 1026.18   56.72   9
   1  -1  -1 1023.47   54.33   1
   1  -1  -1 1005.26   55.04  17
   1  -1  -1 1061.77   54.15  13
   1   1  -1 1065.49   52.43  21
   1   1  -1 1009.55   53.76   1
   1   1  -1 1088.32   54.89  13
  -1   1   1 1021.95   54.12   5
   1   1  -1 988.399  57.416   9
   0  -1   1 18.9943  1.1610   1
   0  -1   1 20.7565  1.2122  17
   0  -1  -1 21.2234  1.2472  13
   0  -1  -1 20.6510  1.2428  17
   0  -1  -1 20.2018  1.2209   1
   0  -1  -1 21.8065  1.1541   5
   0   1  -1 21.9684  1.1877  21
   0   1   1 22.7863  1.2449   9
   0   1  -1 19.5465  1.2802   9
   0   1  -1 20.9226  1.1567  13
   0   1  -1 20.7537  1.2293   5
   0   1   1 18.6504  1.0955  21
  -1  -1  -1 624.414  32.645   1
  -1  -1  -1 632.048  33.319  17
  -1  -1  -1 688.839  32.388   5
   1  -1   1 586.583  33.009   1
   1  -1   1 572.276  32.799  13
  -1  -1  -1 601.145  31.189  21
  -1   1  -1 656.989  33.417   5
   1   1   1 593.988  33.036  13
   1   1   1 619.402  34.285   9
  -1   1  -1 649.062  31.179  21
  -1   1  -1 607.851  33.599  17
  -1   1  -1 585.219  34.122   9
   2  -1   1 436.847  22.984  13
  -2  -1  -1 420.614  22.985   5
  -2  -1  -1 458.083  23.404  17
  -2  -1  -1 459.693  21.852  21
   2  -1   1 438.781  22.872   1
  -2   1  -1 431.374  22.960   5
  -2   1  -1 434.390  21.931  21
   2   1   1 429.725  23.904   9
   2   1   1 435.875  23.064  13
  -2   1  -1 474.106  23.380  17
  -2   1  -1 373.394  23.866   9
   2   1   1 443.752  22.825   1
   3  -1   1 141.146   7.308   1
  -3  -1  -1 126.454   7.278   5
   3  -1   1 131.536   7.298  13
  -3  -1  -1 137.051   7.357  17
  -3  -1  -1 127.903   6.823  21
  -3   1  -1 147.820   7.291   5
  -3   1  -1 144.358   6.941  21
  -3   1  -1 116.443   7.297   9
   3   1   1 129.397   7.407   9
   3   1   1 133.313   7.387  13
  -3   1  -1 136.258   7.319  17
   3   1   1 116.439   7.203   1
  -4  -1  -1 369.025  19.737  17
   4  -1   1 362.248  19.555  13
  -4  -1  -1 362.972  19.507   5
  -4  -1  -1 354.093  18.485  21
   4  -1   1 372.048  19.439   1
  -4   1  -1 354.489  18.571  21
   4   1   1 371.391  19.670  13
  -4   1  -1 368.192  19.715  17
  -4   1  -1 362.038  19.473   5
   4   1   1 371.149  19.395   1
  -5  -1  -1 11.3175  1.1864  21
   5  -1   1 9.54079 0.65210  18
  -5  -1  -1 9.77773 0.61062  15
  -5  -1  -1 12.7881  0.6967   6
   5  -1   1 9.52553 0.67955  10
  -5  -1  -1 12.6497  1.3916  17
  -5  -1  -1 10.4130  0.5846   7
  -5  -1  -1 11.1712  1.3745   5
   5  -1   1 11.7624  1.4055  13
   5  -1   1 12.5058  1.4332   1
  -5  -1  -1 10.6147  0.5932  23
  -5   1  -1 11.7578  1.4389   5
  -5   1  -1 10.2288  0.6950  22
  -5   1  -1 10.0953  0.5960   4
   5   1   1 13.1381  1.6481  13
   5   1   1 10.3114  0.6879   2
   5   1   1 10.7089  0.6999  18
  -5   1  -1 10.0893  0.6218   7
  -5   1  -1 10.1414  0.6345  23
   5   1   1 11.1994  0.6761  10
   5   1   1 11.5467  1.3353   1
  -5   1  -1 14.2113  1.4288  21
  -5   1  -1 9.46386 0.61678  15
   6  -1   1 97.8801  4.0244   6
   6  -1   1 96.7807  5.7881  13
  -6  -1  -1 92.0796  3.7986  23
   6  -1   1 88.1922  3.9645   2
  -6  -1  -1 89.0035  3.7339  11
   6  -1   1 93.2690  5.6676   1
   6  -1   1 89.2753  4.0384  22
  -6  -1  -1 92.0837  5.2969  21
  -6  -1  -1 91.5249  3.9878  15
  -6  -1  -1 87.9669  5.6470   5
  -6  -1  -1 93.9831  3.7520   7
   6  -1   1 90.9143  3.8925  18
  -6  -1  -1 86.7286  4.0218  22
   6  -1   1 92.2582  3.9589  10
  -6   1  -1 90.3938  3.7971  23
  -6   1  -1 94.6772  5.7284   5
  -6   1  -1 91.2481  3.9957  15
  -6   1  -1 87.8633  3.7395   4
   6   1   1 92.3811  3.9704  10
   6   1   1 88.9818  4.0136   6
   6   1   1 91.8716  5.5783   1
  -6   1  -1 91.2548  3.7456   7
   6   1   1 92.1797  3.9646   2
  -6   1  -1 93.9254  5.4329  21
   6   1   1 94.3711  3.8891  18
   6   1   1 96.1698  5.9232  13
  -7  -1  -1 124.313   5.295  15
   7  -1   1 113.739   5.345  22
   7  -1   1 130.597   5.271  10
  -7  -1  -1 127.188   5.030  23
   7  -1   1 123.716   5.342   6
   7  -1   1 121.659   5.151  18
  -7  -1  -1 119.525   7.398   5
   7  -1   1 118.977   5.247   2
   7  -1   1 120.571   7.363   1
  -7  -1  -1 127.313   4.963   7
   7   1   1 127.973   5.264  10
   7   1   1 114.894   5.328   6
  -7   1  -1 116.873   7.385   5
   7   1   1 112.061   7.183   1
   7   1   1 125.917   5.165  18
  -7   1  -1 124.400   5.041  23
   7   1   1 115.319   7.544  13
  -7   1  -1 124.429   4.969   7
  -7   1  -1 111.561   6.961  21
  -7   1  -1 128.292   5.311  15
  -7   1  -1 118.928   4.959   4
   7   1   1 126.809   5.266   2
   8  -1   1 140.504   5.793  18
   8  -1   1 136.277   6.004   6
  -8  -1  -1 142.343   5.967  15
   8  -1   1 140.565   5.917  10
  -8  -1  -1 143.213   5.590   7
  -8  -1  -1 136.814   5.670  23
   8  -1   1 123.899   6.011  22
  -8   1  -1 140.887   5.975  15
  -8   1  -1 142.946   5.669  23
   8   1   1 140.715   5.793  18
   8   1   1 138.791   5.907  10
  -8   1  -1 139.102   5.589   7
   8   1   1 138.280   5.905   2
   8   1   1 126.043   5.977   6
   9  -1   1 44.6872  2.1080  18
  -9  -1  -1 51.9439  2.0811  23
  -9  -1  -1 53.7643  2.1796  15
   9  -1   1 44.3463  2.1705   6
   9  -1   1 48.4587  2.1936  10
  -9   1  -1 47.6123  2.1639  15
   9   1   1 44.1185  2.1383   2
  -9   1  -1 47.0332  2.0716  23
   9   1   1 48.4165  2.1329  18
  -9   1  -1 45.4628  2.0202   7
   9   1   1 48.7874  2.1852  10
  10  -1   1 10.4571  0.6669  10
 -10  -1  -1 9.91936 0.61976  23
 -10  -1  -1 10.0123  0.6352  15
 -10   1  -1 10.9919  0.6660  15
 -10   1  -1 10.2899  0.5953  23
  10   1   1 9.91910 0.64406  10
  10  -2  -1 29.1213  1.2493  10
 -10  -2   1 26.4629  1.1611  23
 -10  -2   1 26.4933  1.2221  15
  10   2  -1 23.7089  1.2100  10
  10   2  -1 27.8297  1.2103  18
  10   2  -1 22.7108  1.1963   2
 -10   2   1 25.6305  1.2439  15
  -9  -2   1 44.6197  1.9198   7
  -9  -2   1 49.8698  1.9759  23
   9  -2  -1 41.8193  2.0720   6
   9  -2  -1 44.9727  2.0453  18
   9  -2  -1 46.2670  2.1219  10
  -9  -2   1 46.9242  2.0749  15
   9   2  -1 43.1687  2.0739  10
   9   2  -1 46.3902  2.0692  18
  -9   2   1 43.3504  1.9208   4
   9   2  -1 44.5871  2.0864   2
  -9   2   1 47.9653  2.0967  15
  -9   2   1 44.2177  1.9588  23
  -8  -2   1 21.0460  1.0345   7
  -8  -2   1 19.3360  1.0777  15
   8  -2  -1 21.2042  1.2095  10
   8  -2  -1 19.4559  1.1281   2
   8  -2  -1 19.7207  1.1410  18
   8  -2  -1 20.0020  1.1492   6
  -8  -2   1 21.0703  1.0421  23
   8   2  -1 19.3379  1.1143  18
  -8   2   1 21.7215  1.1167  15
  -8   2   1 20.1267  0.9771   4
   8   2  -1 20.8798  1.1518  10
  -8   2   1 19.8407  1.0466  23
   8   2  -1 20.4406  1.1773   2
  -8   2   1 18.1915  1.0610  20
  -7  -2   1 695.631  29.137  15
   7  -2  -1 679.604  29.484  22
  -7  -2   1 694.140  27.279   7
   7  -2  -1 664.288  36.502   1
   7  -2  -1 685.171  28.496  18
  -7  -2   1 663.673  36.562   5
   7  -2  -1 651.121  36.744  13
   7  -2  -1 687.751  28.782   2
  -7  -2   1 650.861  27.285   4
  -7  -2   1 731.509  27.629  23
   7  -2  -1 712.224  29.213  10
   7  -2  -1 687.718  29.451   6
   7   2  -1 655.069  36.870  13
   7   2  -1 694.720  28.792   2
   7   2  -1 704.921  28.384  18
   7   2  -1 655.186  28.879  10
  -7   2   1 681.600  29.805  20
  -7   2   1 690.595  27.508   4
  -7   2   1 688.068  34.934  21
  -7   2   1 693.121  27.620  23
  -7   2   1 695.981  29.278  15
   6  -2  -1 107.496   4.464  10
   6  -2  -1 106.335   6.454  13
  -6  -2   1 104.404   4.469  15
  -6  -2   1 103.520   4.246  23
   6  -2  -1 105.134   4.529   6
   6  -2  -1 104.627   6.383   1
  -6  -2   1 97.1371  4.1764   4
   6  -2  -1 101.215   4.455   2
  -6  -2   1 109.622   6.303   5
   6  -2  -1 105.821   4.551  22
  -6  -2   1 103.374   4.201   7
  -6  -2   1 104.386   5.818  21
   6  -2  -1 104.406   4.380  18
  -6   2   1 108.201   6.045  21
   6   2  -1 96.8619  4.6754  16
  -6   2   1 98.2585  6.1427   5
  -6   2   1 99.8498  4.2420  23
  -6   2   1 96.5891  4.1850   7
  -6   2   1 104.108   4.199   4
   6   2  -1 102.640   6.573  13
  -6   2   1 100.631   4.470  15
   6   2  -1 107.372   4.469   2
  -6   2   1 101.974   4.566  20
   6   2  -1 106.036   4.390  18
   6   2  -1 104.646   4.441  10
   5  -2  -1 94.7710  5.7148  13
  -5  -2   1 91.2387  3.8745  23
  -5  -2   1 99.3949  5.2970  21
   5  -2  -1 90.4273  3.9716  18
  -5  -2   1 90.0379  3.8339   7
  -5  -2   1 89.9105  4.0743  15
   5  -2  -1 91.1656  4.1250   6
   5  -2  -1 88.9267  4.1374  22
   5  -2  -1 104.959   5.790   1
  -5  -2   1 98.5703  5.7093   5
   5  -2  -1 90.7684  4.0641  10
   5   2  -1 87.5863  4.2626  16
  -5   2   1 105.243   5.453  21
   5   2  -1 95.6884  4.0473  10
  -5   2   1 88.4917  4.0699  15
  -5   2   1 91.5076  4.1568  20
   5   2  -1 98.5606  3.9983  18
   5   2  -1 95.4409  4.0593   2
  -5   2   1 101.651   5.539   5
   5   2  -1 108.934   6.020  13
  -5   2   1 93.3847  3.8251   4
   5   2  -1 98.0053  5.9594   9
   5   2  -1 100.164   5.507   1
  -4  -2   1 1547.59   78.47   5
   4  -2  -1 1344.98   79.62  17
  -4  -2   1 1442.94   74.79  21
   4  -2  -1 1503.60   78.58  13
   4  -2  -1 1529.49   79.83   1
  -4   2   1 1324.35   82.37   9
   4   2  -1 1565.55   77.89   1
   4   2  -1 1621.44   78.81  13
  -4   2   1 1508.12   78.29   5
  -4   2   1 1513.84   76.25  21
   4   2  -1 1580.03   83.17   9
  -3  -2   1 111.040   5.807  21
   3  -2  -1 122.763   6.269   1
  -3  -2   1 111.866   6.194   5
  -3  -2   1 108.084   6.195  17
   3  -2  -1 106.751   6.165  17
   3  -2  -1 116.831   6.292  13
   3   2  -1 113.191   6.529   9
  -3   2   1 111.993   5.937  21
   3   2  -1 116.444   6.480  13
  -3   2   1 120.628   6.132   5
   3   2  -1 106.843   6.096   1
  -3   2   1 101.049   6.353   9
  -2  -2   1 169.069   8.904  17
  -2  -2   1 165.299   8.783   5
   2  -2  -1 162.097   8.893  17
   2  -2  -1 163.327   8.801   1
   2  -2  -1 169.807   8.869  13
   2   2  -1 160.369   8.990  13
  -2   2   1 164.443   8.729   5
   2   2  -1 147.798   8.671   1
   2   2  -1 169.995   8.444  21
   2   2  -1 170.334   9.292   9
  -2   2   1 182.134   8.456  21
  -2   2   1 149.175   9.153   9
   1  -2  -1 783.731  40.495  13
  -1  -2   1 762.284  39.468   5
  -1  -2   1 732.438  40.181  17
   1  -2  -1 732.569  40.214  17
   1  -2  -1 746.775  39.848   1
   1   2  -1 737.725  39.234  13
  -1   2   1 692.481  41.601   9
   1   2  -1 747.374  42.113   9
  -1   2   1 744.749  37.640  21
  -1   2   1 767.425  39.486   5
   1   2  -1 788.342  38.198  21
   0  -2  -1 308.968  16.230  17
   0  -2  -1 308.277  15.970  13
   0  -2  -1 302.854  15.863   1
   0  -2   1 293.121  15.778   1
   0  -2  -1 269.970  15.853   5
   0  -2   1 310.411  16.227  17
   0   2  -1 317.498  15.956   5
   0   2   1 312.554  16.673   9
   0   2  -1 316.355  16.101  13
   0   2   1 293.342  15.164  21
   0   2  -1 304.723  15.238  21
   0   2  -1 300.230  16.694   9
   1  -2   1 332.167  17.241   1
   1  -2   1 320.502  17.668  17
  -1  -2  -1 333.545  17.243   1
  -1  -2  -1 327.143  17.680  17
  -1  -2  -1 318.796  17.322   5
  -1   2  -1 334.200  17.356   5
  -1   2  -1 318.202  18.120   9
  -1   2  -1 346.141  16.602  21
   1   2   1 330.797  17.372  13
   1   2   1 333.670  18.116   9
  -2  -2  -1 70.6748  4.0585   5
   2  -2   1 67.1624  3.8787  13
  -2  -2  -1 67.1737  3.6825  21
   2  -2   1 72.7637  4.0333   1
  -2  -2  -1 74.3465  4.1000  17
  -2  -2  -1 71.0145  3.9178   1
   2   2   1 70.5942  4.0505   9
  -2   2  -1 72.3969  3.9090  21
  -2   2  -1 74.5324  4.0002   5
   2   2   1 72.1285  4.0814  13
  -2   2  -1 62.7697  4.0348   9
  -3  -2  -1 212.852  11.464   5
   3  -2   1 201.695  11.332  13
  -3  -2  -1 203.414  10.726  21
  -3  -2  -1 223.081  11.611  17
   3  -2   1 210.893  11.372   1
  -3   2  -1 213.520  11.385   5
   3   2   1 225.092  11.610  13
  -3   2  -1 202.264  11.689   9
  -3   2  -1 222.221  10.927  21
   3   2   1 209.543  11.327   1
   3   2   1 201.638  11.746   9
   4  -2   1 212.937  11.891  17
   4  -2   1 222.016  11.811   1
   4  -2   1 209.527  11.762  13
  -4  -2  -1 222.739  11.933  17
  -4  -2  -1 215.204  11.084  21
  -4  -2  -1 218.410  11.847   5
   4   2   1 219.686  11.686   1
  -4   2  -1 221.733  11.795   5
  -4   2  -1 217.446  11.299  21
   4   2   1 199.993  12.087   9
   4   2   1 220.120  11.946  13
   5  -2   1 14.3917  1.4997  17
   5  -2   1 16.5104  1.6549   1
  -5  -2  -1 13.1528  0.7572   7
  -5  -2  -1 16.1130  1.6974   5
  -5  -2  -1 13.8345  0.7676  15
   5  -2   1 14.8199  0.8015   6
  -5  -2  -1 17.0345  1.6231  17
  -5  -2  -1 14.9178  0.7570  23
  -5  -2  -1 12.4077  0.7899   6
  -5  -2  -1 14.8113  1.4598  21
   5  -2   1 13.2881  0.8399  10
  -5  -2  -1 13.3992  0.7249  11
   5   2   1 13.2945  0.8131   2
  -5   2  -1 13.5511  0.7845  20
  -5   2  -1 13.9121  0.7307   4
  -5   2  -1 12.7552  0.7464  23
   5   2   1 13.2261  0.8454  10
  -5   2  -1 15.3818  0.7778  14
  -5   2  -1 14.7983  1.6051  21
   5   2   1 15.0838  0.8207  18
   5   2   1 16.4780  1.7194   1
  -5   2  -1 13.4910  0.7335   7
  -5   2  -1 15.5819  1.5518   5
  -5   2  -1 13.1936  0.8028  15
   5   2   1 16.2497  1.8342  13
   6  -2   1 252.412  10.756  22
   6  -2   1 252.350  10.486  10
  -6  -2  -1 248.422   9.946   7
  -6  -2  -1 243.847  10.075  23
   6  -2   1 252.771  13.799   1
  -6  -2  -1 245.440   9.960  11
   6  -2   1 245.984  10.283  18
   6  -2   1 236.972  13.768  13
  -6  -2  -1 237.860  13.805   5
  -6  -2  -1 250.391  10.591  15
   6  -2   1 250.893  10.691   6
  -6   2  -1 245.257   9.947   7
   6   2   1 250.820  10.511   2
  -6   2  -1 245.109  10.602  15
  -6   2  -1 254.304  13.217  21
  -6   2  -1 246.487   9.955   4
   6   2   1 253.014  10.289  18
   6   2   1 251.683  10.486  10
  -6   2  -1 244.788  10.596  14
   6   2   1 255.907  13.626   1
  -6   2  -1 254.876  13.797   5
  -6   2  -1 250.042  10.080  23
   6   2   1 252.724  14.066  13
  -6   2  -1 236.129  10.832  20
   7  -2   1 229.206   9.925   6
   7  -2   1 240.954   9.748  10
  -7  -2  -1 242.633   9.357  23
   7  -2   1 229.555   9.973  22
   7  -2   1 232.296   9.547  18
  -7  -2  -1 235.704   9.229   7
  -7  -2  -1 220.284   9.229  11
  -7  -2  -1 215.577  12.961   5
   7  -2   1 226.271  12.967   1
  -7  -2  -1 233.786   9.829  15
  -7   2  -1 231.041   9.355  23
   7   2   1 241.694   9.738  10
  -7   2  -1 237.837   9.847  15
  -7   2  -1 214.187  10.041  20
   7   2   1 233.709   9.549  18
  -7   2  -1 229.214   9.238   4
   7   2   1 245.787   9.768   2
  -7   2  -1 223.038  12.369  21
  -7   2  -1 219.150  12.960   5
  -7   2  -1 228.671   9.227   7
   7   2   1 216.270   9.894   6
   7   2   1 217.005  13.123  13
   8  -2   1 2.63330 0.51764  18
   8  -2   1 2.51341 0.42879  22
   8  -2   1 3.23558 0.56785  10
  -8  -2  -1 3.16287 0.42887   7
   8  -2   1 2.56220 0.49368   6
  -8  -2  -1 2.29654 0.42263  23
  -8  -2  -1 2.74934 0.42576  15
  -8   2  -1 2.12277 0.42585  23
   8   2   1 3.03364 0.49049  10
  -8   2  -1 1.89250 0.50759  15
   8   2   1 2.49059 0.52480  18
  -8   2  -1 2.86787 0.48172   7
  -8   2  -1 3.24760 0.38075   4
   8   2   1 2.93985 0.48483   2
  -9  -2  -1 62.3270  2.5750   7
   9  -2   1 58.9609  2.7627   6
  -9  -2  -1 62.9640  2.6246  23
  -9  -2  -1 60.9955  2.7382  15
   9  -2   1 63.0767  2.7563  10
   9   2   1 62.6628  2.7459  10
   9   2   1 63.1020  2.6984  18
  -9   2  -1 63.5021  2.7729  15
   9   2   1 58.4266  2.7303   2
  -9   2  -1 62.4578  2.6331  23
 -10  -2  -1 2.84653 0.33673  15
  10  -2   1 3.03895 0.37747  10
 -10  -2  -1 3.00476 0.35837  23
 -10   2  -1 2.89286 0.38578  15
  10   2   1 2.71866 0.35778  10
  10   2   1 2.76862 0.33749  18
 -10  -3   1 1.62605 0.32270  23
 -10  -3   1 1.68524 0.31605  15
  10  -3  -1 1.16218 0.36045  10
  10   3  -1 1.35473 0.34332  18
 -10   3   1 1.50969 0.34320  15
  10   3  -1 1.52386 0.31141   2
   9  -3  -1 0.10592 0.51017  10
  -9  -3   1 0.20021 0.42052  15
   9  -3  -1 0.84184 0.40160   6
  -9  -3   1 0.53250 0.36414   7
  -9  -3   1 0.63766 0.34460  23
  -9   3   1 0.39864 0.36188   4
  -9   3   1 -0.1135  0.4132  15
   9   3  -1 0.27387 0.49637  18
   9   3  -1 -0.0062  0.4834   2
   9   3  -1 0.54543 0.45782  10
   8  -3  -1 83.0772  3.5930  10
  -8  -3   1 79.0412  3.3691  23
   8  -3  -1 78.9398  3.4876  18
   8  -3  -1 85.6522  3.6110   6
  -8  -3   1 84.0473  3.3260   7
   8  -3  -1 73.8126  3.5870  22
  -8  -3   1 82.3670  3.5356  15
  -8   3   1 77.6196  3.3717  23
   8   3  -1 80.8400  3.4847  18
   8   3  -1 83.7026  3.5640   2
  -8   3   1 79.3359  3.3322   4
  -8   3   1 83.4784  3.5771  15
  -8   3   1 74.7350  3.6064  20
   8   3  -1 82.7866  3.5390  10
  -7  -3   1 99.2436  6.8119   5
  -7  -3   1 113.296   4.596  23
  -7  -3   1 112.195   4.821  15
   7  -3  -1 113.987   4.912   6
   7  -3  -1 108.826   6.996   1
  -7  -3   1 114.489   4.539   7
   7  -3  -1 111.970   4.724  18
   7  -3  -1 112.058   4.914  22
   7  -3  -1 113.362   4.843  10
  -7   3   1 106.921   6.529  21
   7   3  -1 106.707   7.077  13
   7   3  -1 115.493   4.739  18
  -7   3   1 107.920   4.588  23
   7   3  -1 108.665   4.796  10
   7   3  -1 103.916   5.041  16
  -7   3   1 113.673   4.540   4
   7   3  -1 117.280   4.825   2
  -7   3   1 113.669   4.844  15
  -7   3   1 110.820   4.934  20
  -6  -3   1 165.880   7.154  23
  -6  -3   1 176.334   9.338  21
   6  -3  -1 173.894  10.170  13
  -6  -3   1 175.975   7.066   7
   6  -3  -1 166.603   7.465   2
   6  -3  -1 172.818   7.323  18
  -6  -3   1 178.036   7.519  15
  -6  -3   1 168.228  10.045   5
   6  -3  -1 178.725   7.484  10
   6  -3  -1 186.113  10.249   1
   6  -3  -1 179.536   7.618   6
   6  -3  -1 183.026   7.659  22
  -6   3   1 167.873   7.148  23
  -6   3   1 182.541   7.077   4
   6   3  -1 175.740  10.323  13
  -6   3   1 180.506   7.694  20
   6   3  -1 178.131   7.486   2
   6   3  -1 168.838   7.856  16
   6   3  -1 177.441   7.324  18
  -6   3   1 184.818   9.638  21
  -6   3   1 177.042   7.528  15
   6   3  -1 178.278   7.458  10
  -6   3   1 164.906   7.525  12
  -5  -3   1 3.25237 0.35845  11
   5  -3  -1 2.92287 1.03043  13
   5  -3  -1 3.10701 0.41168  18
   5  -3  -1 3.09219 0.31078  14
  -5  -3   1 3.19948 0.38827   7
   5  -3  -1 3.90953 0.37397  22
   5  -3  -1 3.30465 0.40414  10
  -5  -3   1 3.01394 0.38463  23
  -5  -3   1 3.25538 1.08228   5
  -5  -3   1 3.50908 0.39390  15
   5  -3  -1 3.29192 1.12125   1
  -5  -3   1 4.15620 0.93636  21
   5  -3  -1 3.20982 0.38441   6
   5   3  -1 3.81382 0.43191   2
   5   3  -1 4.23493 0.48236  18
  -5   3   1 3.37841 0.95694  21
   5   3  -1 3.62309 1.04247   9
   5   3  -1 3.40744 0.44171  16
   5   3  -1 2.38796 1.12213  13
  -5   3   1 3.75561 0.36666  20
  -5   3   1 4.26224 0.98909   5
   5   3  -1 3.58533 0.42283  10
  -5   3   1 3.51396 0.35657  15
  -5   3   1 3.33111 0.29057   4
  -4  -3   1 290.908  14.256  21
  -4  -3   1 298.570  15.143   5
  -4  -3   1 266.026  15.156  17
   4  -3  -1 287.796  15.168  13
   4  -3  -1 268.769  15.151  17
   4  -3  -1 286.563  15.129   1
   4   3  -1 282.092  15.752   9
  -4   3   1 295.708  14.969   5
   4   3  -1 271.762  14.835   1
  -4   3   1 256.378  15.566   9
   4   3  -1 298.595  15.470  13
  -4   3   1 255.372  14.373  21
   3  -3  -1 477.811  24.306   1
  -3  -3   1 459.284  24.691  17
  -3  -3   1 465.878  24.325   5
   3  -3  -1 470.259  24.416  13
  -3  -3   1 449.805  23.100  21
   3  -3  -1 414.636  24.659  17
  -3   3   1 457.752  25.378   9
   3   3  -1 443.743  24.066   1
   3   3  -1 480.731  24.654  13
   3   3  -1 470.810  25.516   9
  -3   3   1 450.463  24.223   5
  -3   3   1 485.851  23.297  21
   2  -3  -1 229.433  12.589  17
   2  -3  -1 231.082  12.399   1
  -2  -3   1 241.879  12.386   5
  -2  -3   1 233.520  12.582  17
   2  -3  -1 236.795  12.465  13
  -2   3   1 238.949  12.305   5
   2   3  -1 239.549  12.598  13
  -2   3   1 209.350  12.940   9
  -2   3   1 230.464  11.875  21
   2   3  -1 241.386  11.859  21
   2   3  -1 217.822  12.199   1
   2   3  -1 245.661  13.054   9
   1  -3  -1 243.239  13.116  13
  -1  -3   1 248.717  13.295  17
  -1  -3   1 245.084  13.057   5
   1  -3  -1 247.570  13.316  17
   1  -3  -1 233.685  13.037   1
   1   3  -1 246.863  13.214  13
  -1   3   1 248.208  13.699   9
  -1   3   1 255.568  12.493  21
   1   3  -1 246.050  13.744   9
  -1   3   1 238.407  12.959   5
   1   3  -1 262.391  12.518  21
   0  -3  -1 1668.78   92.57  17
   0  -3  -1 1702.52   89.80   5
   0  -3   1 1569.52   92.37  17
   0  -3  -1 1759.37   90.13   1
   0  -3   1 1731.95   89.54   1
   0   3  -1 1850.74   86.82  21
   0   3  -1 1717.16   95.08   9
   0   3   1 1728.45   86.04  21
   0   3  -1 1533.10   89.89  13
   0   3   1 1645.36   95.13   9
   0   3  -1 1861.63   90.61   5
   1  -3   1 141.972   7.439   1
  -1  -3  -1 135.696   7.671  17
  -1  -3  -1 142.027   7.473   1
   1  -3   1 137.576   7.666  17
  -1  -3  -1 137.123   7.459   5
   1   3   1 142.216   7.876   9
  -1   3  -1 139.756   7.232  21
   1   3   1 136.153   7.523  13
  -1   3  -1 137.065   7.876   9
  -1   3  -1 143.830   7.532   5
   2  -3   1 87.3752  4.7365   1
  -2  -3  -1 76.2087  4.3009  21
  -2  -3  -1 86.6961  4.6436   1
   2  -3   1 83.6627  4.8039  17
  -2  -3  -1 86.9023  4.7493   5
  -2  -3  -1 87.2507  4.8572  17
  -2   3  -1 86.4680  4.7677   5
   2   3   1 90.2673  4.8732  13
  -2   3  -1 82.2397  4.5848  21
   2   3   1 84.5427  4.8804   9
  -2   3  -1 76.4447  4.8614   9
   3  -3   1 729.022  39.758  13
   3  -3   1 752.637  40.564  17
   3  -3   1 772.418  39.684   1
  -3  -3  -1 769.575  40.601  17
  -3  -3  -1 778.679  39.954   5
  -3  -3  -1 721.939  37.862  21
  -3   3  -1 796.790  41.556   9
  -3   3  -1 754.091  38.122  21
   3   3   1 754.282  40.088  13
   3   3   1 766.637  41.577   9
   3   3   1 728.574  39.550   1
  -3   3  -1 769.728  39.860   5
   4  -3   1 467.270  26.090  13
  -4  -3  -1 508.666  26.309   5
   4  -3   1 480.549  26.608  17
   4  -3   1 494.499  26.124   1
  -4  -3  -1 470.589  24.769  21
  -4  -3  -1 513.007  26.640  17
   4   3   1 495.534  25.986   1
  -4   3  -1 508.286  26.205   5
  -4   3  -1 512.018  25.104  21
   4   3   1 476.207  27.194   9
   4   3   1 496.184  26.414  13
  -5  -3  -1 20.2960  0.9328  11
   5  -3   1 21.6471  1.0462  22
   5  -3   1 19.7722  1.0700  10
   5  -3   1 20.7037  1.0817   6
  -5  -3  -1 23.0187  2.0047  17
   5  -3   1 21.7086  1.9734   1
   5  -3   1 18.7558  1.8964  13
  -5  -3  -1 19.6003  0.9997  15
  -5  -3  -1 21.3544  0.9598  19
   5  -3   1 19.3394  1.7696  17
  -5  -3  -1 20.2343  0.9532  23
  -5  -3  -1 19.1936  0.9867   7
  -5  -3  -1 17.4448  1.0236   6
  -5  -3  -1 21.0037  2.0081   5
  -5   3  -1 19.1852  0.9519   7
   5   3   1 19.0388  1.0310  10
   5   3   1 22.4213  1.8605   1
  -5   3  -1 20.6218  0.9654   4
   5   3   1 23.1189  2.2250  13
  -5   3  -1 20.9405  1.9808   5
   5   3   1 19.9939  1.0156   2
   5   3   1 20.4056  1.0512  18
   5   3   1 20.3463  1.0896  16
  -5   3  -1 19.1765  1.0056  20
  -5   3  -1 20.2154  2.1016  21
  -5   3  -1 19.7195  1.0463  15
  -5   3  -1 20.9240  0.9995  14
  -5   3  -1 19.4560  0.9814  23
  -6  -3  -1 232.748   9.746  15
  -6  -3  -1 232.243   9.279  23
  -6  -3  -1 228.961   9.175  11
   6  -3   1 214.675   9.459  18
   6  -3   1 235.403   9.857   6
   6  -3   1 236.730   9.904  22
  -6  -3  -1 228.253  12.836   5
   6  -3   1 238.175  12.857   1
  -6  -3  -1 228.120   9.163   7
   6  -3   1 228.100   9.664  10
  -6   3  -1 231.498  12.798   5
  -6   3  -1 226.555   9.766  15
  -6   3  -1 222.374   9.279  23
  -6   3  -1 229.275   9.173   4
   6   3   1 222.621  12.525   1
   6   3   1 232.886   9.686   2
   6   3   1 225.951  13.087  13
  -6   3  -1 219.477   9.159   7
   6   3   1 230.769   9.655  10
  -6   3  -1 230.581  12.297  21
   6   3   1 219.660   9.478  18
  -6   3  -1 228.455   9.979  20
   7  -3   1 165.053   6.951   6
   7  -3   1 148.722   6.852  14
   7  -3   1 152.945   9.346   1
  -7  -3  -1 156.188   6.444  11
  -7  -3  -1 161.757   6.862  15
  -7  -3  -1 149.211   9.362   5
  -7  -3  -1 171.300   6.464   7
  -7  -3  -1 165.454   6.541  23
   7  -3   1 163.635   6.825  10
   7  -3   1 158.299   6.974  22
  -7   3  -1 155.154   8.968  21
  -7   3  -1 167.378   6.895  15
  -7   3  -1 163.052   6.544  23
   7   3   1 164.072   6.810  10
   7   3   1 165.309   6.832   2
  -7   3  -1 152.563   7.017  20
  -7   3  -1 156.821   6.452   7
   7   3   1 166.221   6.700  18
  -7   3  -1 146.561   9.303   5
  -7   3  -1 158.513   6.457   4
   7   3   1 151.023   9.575  13
   8  -3   1 20.2526  1.2000  10
  -8  -3  -1 19.1533  1.0682  15
   8  -3   1 18.6880  1.0856  22
  -8  -3  -1 20.1771  1.0291  23
  -8  -3  -1 19.6962  1.0007   7
   8  -3   1 19.9277  1.1091   6
  -8   3  -1 18.5866  0.9886   4
   8   3   1 19.2276  1.1316   2
  -8   3  -1 20.0087  1.0194   7
   8   3   1 19.4506  1.1301  18
   8   3   1 19.0769  1.1063  10
  -8   3  -1 19.9046  1.0723  23
  -8   3  -1 20.4805  1.1104  15
  -9  -3  -1 6.94684 0.57062  23
   9  -3   1 7.14025 0.61823  10
  -9  -3  -1 7.10056 0.57082  15
   9  -3   1 6.28552 0.62814   6
   9  -3   1 6.10617 0.58160  22
  -9  -3  -1 7.03121 0.58773   7
   9   3   1 6.95389 0.58366   2
  -9   3  -1 7.33937 0.53121   4
  -9   3  -1 7.31160 0.71167  15
   9   3   1 6.94945 0.60011  18
   9   3   1 6.15241 0.56356  10
  -9   3  -1 7.40276 0.61582  23
  -9  -4   1 6.77282 0.54962   7
  -9  -4   1 6.85869 0.54499  23
   9  -4  -1 7.18653 0.61845   6
   9  -4  -1 6.42096 0.55041  22
  -9  -4   1 7.88698 0.61113  15
   9  -4  -1 6.05870 0.60039  10
  -9   4   1 6.46211 0.52805   4
   9   4  -1 5.69522 0.53112  10
   9   4  -1 6.31767 0.59029   2
   9   4  -1 6.08789 0.54891  18
  -9   4   1 6.99442 0.64802  15
   8  -4  -1 95.5313  4.3069  22
  -8  -4   1 98.5211  3.9749   7
  -8  -4   1 101.394   4.042  23
   8  -4  -1 95.3518  4.2972   6
   8  -4  -1 100.701   4.264  10
  -8  -4   1 95.6342  4.2276  15
  -8   4   1 98.5505  4.2451  15
  -8   4   1 92.0239  4.3227  20
   8   4  -1 99.2927  4.1333  18
  -8   4   1 98.8252  3.9906   4
   8   4  -1 91.3218  4.2068  10
   8   4  -1 99.0613  4.2259   2
   7  -4  -1 191.315   7.914  18
  -7  -4   1 187.554   8.125  15
  -7  -4   1 192.978   7.642   7
  -7  -4   1 172.379  10.904   5
   7  -4  -1 202.397   8.250   6
   7  -4  -1 196.389   8.094  10
  -7  -4   1 193.080   7.736  23
   7  -4  -1 189.724   8.272  22
   7  -4  -1 180.684  11.052   1
   7   4  -1 197.766   7.926  18
   7   4  -1 172.523  11.128  13
  -7   4   1 190.748   8.324  20
  -7   4   1 199.764   7.655   4
  -7   4   1 191.343   8.142  15
  -7   4   1 179.209  10.475  21
   7   4  -1 194.791   8.090   2
   7   4  -1 182.642   8.485  16
   7   4  -1 181.924   8.051  10
  -6  -4   1 11.5742  0.7103  11
  -6  -4   1 12.4579  0.7329   7
   6  -4  -1 12.0057  1.9094   1
  -6  -4   1 9.93846 1.65039   5
   6  -4  -1 12.5594  0.8919   6
  -6  -4   1 12.8512  0.7950  15
   6  -4  -1 11.7560  0.7616  14
   6  -4  -1 12.6382  0.9723  10
  -6  -4   1 12.5392  0.7396  23
   6  -4  -1 12.2387  0.8696  18
   6  -4  -1 12.8105  0.8460  22
  -6   4   1 11.3830  0.7569  20
   6   4  -1 14.6767  0.9861  16
   6   4  -1 11.1500  0.8978  10
   6   4  -1 12.6560  1.8865  13
  -6   4   1 12.3324  0.8887  15
   6   4  -1 12.3158  0.8664  18
  -6   4   1 11.8866  0.7359  12
  -6   4   1 12.5047  0.7670   4
   6   4  -1 12.0258  0.8866   2
  -6   4   1 14.1957  1.7420  21
   5  -4  -1 38.5346  1.8629  10
   5  -4  -1 40.1382  1.8216  18
  -5  -4   1 39.9360  1.7094  11
   5  -4  -1 40.3082  3.0147  13
  -5  -4   1 39.4622  1.8349  15
  -5  -4   1 38.8053  1.7739  23
   5  -4  -1 39.8359  1.8995  22
  -5  -4   1 39.4930  2.7374  21
  -5  -4   1 42.6307  3.1350   5
  -5  -4   1 38.7417  1.7489   7
   5  -4  -1 42.0212  3.1052   1
   5  -4  -1 38.5996  1.8096  14
   5  -4  -1 38.9985  1.8744   6
  -5   4   1 40.0157  1.8701  20
   5   4  -1 42.0649  1.8509  18
  -5   4   1 39.0412  1.6988   4
  -5   4   1 42.2430  2.9126  21
  -5   4   1 38.8852  1.8010  12
   5   4  -1 41.1515  1.8639   2
   5   4  -1 46.5194  3.3547  13
   5   4  -1 40.7143  1.9491  16
   5   4  -1 43.6312  3.1496   9
  -5   4   1 39.4253  1.8222  15
   5   4  -1 40.6387  1.8252  10
   4  -4  -1 632.574  35.056  17
  -4  -4   1 667.828  35.098  17
  -4  -4   1 598.699  26.202   7
   4  -4  -1 725.054  34.635   1
  -4  -4   1 675.973  32.824  21
   4  -4  -1 678.501  34.672  13
  -4  -4   1 725.453  34.664   5
   4  -4  -1 649.147  28.282   6
   4  -4  -1 622.390  28.406  22
  -4  -4   1 602.923  26.513  23
  -4   4   1 590.654  26.319   4
   4   4  -1 701.259  36.247   9
  -4   4   1 668.824  34.439   5
  -4   4   1 645.500  33.067  21
  -4   4   1 628.149  36.016   9
   4   4  -1 742.861  35.071  13
  -4   4   1 593.736  28.529  20
   4   4  -1 634.743  27.675   2
   3  -4  -1 183.835  10.174  17
   3  -4  -1 183.862  10.124   1
  -3  -4   1 180.691  10.177  17
  -3  -4   1 177.440   9.437  21
   3  -4  -1 183.535  10.098  13
  -3  -4   1 185.580  10.050   5
  -3   4   1 174.048   9.918   5
  -3   4   1 186.682  10.478   9
  -3   4   1 191.883   9.684  21
   3   4  -1 194.754  10.610   9
   3   4  -1 194.843  10.409  13
   2  -4  -1 274.366  14.741   1
  -2  -4   1 286.020  14.714   5
   2  -4  -1 282.091  15.008  17
  -2  -4   1 286.902  14.988  17
   2  -4  -1 284.599  14.792  13
   2   4  -1 274.188  15.487   9
  -2   4   1 278.002  14.134  21
  -2   4   1 262.474  14.587   5
  -2   4   1 253.177  15.406   9
   2   4  -1 271.717  14.928  13
   2   4  -1 290.971  14.080  21
  -1  -4   1 211.285  11.648   1
  -1  -4   1 227.219  12.098  17
   1  -4  -1 222.048  11.903  13
   1  -4  -1 202.473  11.713   5
   1  -4  -1 224.244  12.109  17
   1  -4  -1 225.015  11.891   1
  -1  -4   1 223.809  11.863   5
   1   4  -1 218.593  12.024  13
  -1   4   1 228.624  12.492   9
   1   4  -1 236.862  11.376  21
  -1   4   1 227.060  11.354  21
   1   4  -1 228.723  12.530   9
   0  -4   1 660.822  35.042   1
   0  -4  -1 694.633  35.166   1
   0  -4  -1 631.006  35.621   5
   0  -4   1 681.033  36.804  17
   0  -4  -1 711.508  36.019  17
   0   4   1 711.095  37.031   9
   0   4  -1 727.293  37.068   9
   0   4   1 650.092  33.667  21
   0   4  -1 693.444  33.779  21
   0   4  -1 598.151  35.317  13
   0   4   1 651.992  35.333  13
   1  -4   1 209.600  11.520   1
  -1  -4  -1 218.095  11.877  17
  -1  -4  -1 219.190  11.564   1
   1  -4   1 223.570  11.887  17
  -1  -4  -1 212.451  11.561   5
  -1   4  -1 220.293  11.176  21
  -1   4  -1 213.122  12.224   9
   1   4   1 222.116  12.207   9
   1   4   1 215.434  11.660  13
  -1   4  -1 223.622  11.660   5
   2  -4   1 64.5377  3.6952   1
  -2  -4  -1 61.9787  3.6633   5
   2  -4   1 62.9840  3.7796  17
  -2  -4  -1 56.4267  3.2484  21
  -2  -4  -1 61.6057  3.7673  17
  -2  -4  -1 63.3756  3.5778   1
  -2   4  -1 59.0432  3.8486   9
   2   4   1 66.4791  3.8625   9
   2   4   1 71.1161  3.8907  13
  -2   4  -1 65.0520  3.6462  21
  -2   4  -1 64.3505  3.7291   5
  -3  -4  -1 212.769  11.924  21
  -3  -4  -1 238.683  13.017  17
   3  -4   1 247.484  12.752   1
  -3  -4  -1 241.555  12.864   5
   3  -4   1 238.835  12.977  17
   3   4   1 239.147  13.252   9
  -3   4  -1 236.863  12.765   5
   3   4   1 236.052  12.997  13
  -3   4  -1 228.656  12.265  21
  -3   4  -1 243.066  13.245   9
   3   4   1 233.662  12.571   1
   4  -4   1 456.159  20.646  22
   4  -4   1 485.594  25.954  17
  -4  -4  -1 454.230  19.107   7
  -4  -4  -1 446.921  19.338  23
  -4  -4  -1 505.613  26.041  17
  -4  -4  -1 464.271  19.149  11
   4  -4   1 445.461  20.519   6
  -4  -4  -1 525.972  25.716   5
  -4   4  -1 471.038  20.823  20
  -4   4  -1 469.773  19.126   4
  -4   4  -1 457.514  20.343  15
   4   4   1 450.451  20.153   2
   4   4   1 456.646  19.724  18
   4   4   1 525.000  25.864  13
  -4   4  -1 534.966  24.564  21
  -4   4  -1 521.625  25.584   5
  -4   4  -1 461.647  20.377  14
   4   4   1 501.674  26.589   9
   4   4   1 497.147  25.328   1
  -5  -4  -1 56.0336  2.3975  11
   5  -4   1 58.2939  2.5823  22
  -5  -4  -1 58.3523  3.8150  17
  -5  -4  -1 66.3586  4.0089   5
   5  -4   1 54.9435  2.5352  10
  -5  -4  -1 58.1001  2.4198  23
  -5  -4  -1 59.0161  2.4010   7
   5  -4   1 58.5408  2.5733   6
   5  -4   1 60.0053  3.9988   1
  -5  -4  -1 52.8276  2.5081  15
  -5  -4  -1 59.1387  2.4411  19
   5  -4   1 56.4971  3.7285  17
  -5   4  -1 56.1524  2.4204  23
  -5   4  -1 50.8297  2.5099  12
   5   4   1 57.1881  2.5475   2
   5   4   1 59.3074  4.1395  13
  -5   4  -1 63.5727  3.8945   5
  -5   4  -1 53.8054  2.3882   7
   5   4   1 59.5965  2.6495  16
   5   4   1 55.4107  2.5301  10
   5   4   1 57.6951  2.4983  18
   5   4   1 58.0342  3.7256   1
  -5   4  -1 54.8454  2.3764   4
  -5   4  -1 56.1815  2.6024  20
  -5   4  -1 60.8110  2.5565  15
  -5   4  -1 57.6140  3.7818  21
   6  -4   1 19.9314  1.1639   6
   6  -4   1 17.7298  1.1258  10
  -6  -4  -1 20.0068  1.0159  23
  -6  -4  -1 18.2499  1.0423  15
   6  -4   1 20.6998  1.0729  22
  -6  -4  -1 18.3817  2.2038   5
   6  -4   1 19.2398  1.0342  14
  -6  -4  -1 20.4736  0.9817  11
   6  -4   1 19.0213  2.1031   1
  -6  -4  -1 19.6197  1.0169   7
  -6   4  -1 17.9105  2.1149   5
  -6   4  -1 20.4331  2.1904  21
  -6   4  -1 19.1568  0.9934   4
   6   4   1 19.7525  1.1202   2
  -6   4  -1 18.1185  1.0075   7
   6   4   1 18.7095  2.2347  13
   6   4   1 17.7164  1.0905  16
  -6   4  -1 17.9375  1.0295  15
   6   4   1 19.8967  1.1607  18
  -6   4  -1 19.0453  1.0641  20
  -6   4  -1 19.0475  1.0694  23
   6   4   1 19.5117  1.0859  10
   7  -4   1 80.1521  3.4842  10
  -7  -4  -1 75.5723  3.2427  11
  -7  -4  -1 77.7816  3.4517  15
   7  -4   1 80.5669  3.5159   6
   7  -4   1 71.3466  5.2325   1
  -7  -4  -1 83.1067  3.3040  23
  -7  -4  -1 79.8018  3.2570   7
  -7  -4  -1 72.7045  5.1478   5
   7  -4   1 79.9388  3.5334  22
   7  -4   1 73.0888  3.4368  14
  -7   4  -1 74.7303  5.0811  21
   7   4   1 80.1459  3.4634   2
  -7   4  -1 80.6225  3.2597   4
  -7   4  -1 80.4870  3.3160  23
   7   4   1 83.6431  3.4175  18
  -7   4  -1 78.5876  3.5407  20
   7   4   1 72.7699  5.4253  13
  -7   4  -1 79.7161  3.5075  15
   7   4   1 77.6389  3.4516  10
  -8  -4  -1 32.6699  1.5082   7
   8  -4   1 32.3314  1.5916  22
  -8  -4  -1 32.8134  1.4961  23
  -8  -4  -1 31.2319  1.5720  15
   8  -4   1 34.4546  1.6272   6
   8  -4   1 33.0762  1.6448  10
   8   4   1 34.0447  1.6241   2
  -8   4  -1 32.5315  1.5118  23
   8   4   1 30.7927  1.5893  10
  -8   4  -1 35.7909  1.6550  15
  -8   4  -1 31.5710  1.5816  20
  -8   4  -1 32.6498  1.4577   4
   8   4   1 33.5718  1.5916  18
   9  -4   1 9.62708 0.73455  10
  -9  -4  -1 8.13345 0.61769  15
  -9  -4  -1 8.04531 0.62274  23
   9  -4   1 8.25705 0.68758   6
  -9  -4  -1 8.28670 0.59934   7
   9  -4   1 8.65042 0.63572  22
  -9   4  -1 8.53168 0.55358   4
   9   4   1 7.91663 0.67688  10
   9   4   1 9.47900 0.72477   2
   9   4   1 7.64518 0.67367  18
   9  -5  -1 17.0454  0.9386   6
   9  -5  -1 15.8668  0.9023  22
  -9  -5   1 19.4796  0.8535   7
   9  -5  -1 18.0934  0.9876  10
  -9  -5   1 18.1258  0.9042  15
  -9   5   1 16.0445  0.8935  20
   9   5  -1 17.6413  0.9491  18
  -9   5   1 15.7716  0.9410  15
   9   5  -1 14.9334  0.8583  10
  -9   5   1 17.4414  0.8397   4
   9   5  -1 17.6349  0.9494   2
   8  -5  -1 27.6565  1.4958  22
  -8  -5   1 30.6857  1.3515   7
   8  -5  -1 30.4894  1.5106   6
  -8  -5   1 30.3458  1.3720  23
  -8  -5   1 29.4430  1.4220  15
   8  -5  -1 31.4133  1.5513  10
  -8   5   1 28.6696  1.4777  20
   8   5  -1 26.7231  1.4473  10
  -8   5   1 32.5172  1.4886  15
  -8   5   1 30.5920  1.3554   4
   8   5  -1 30.2908  1.5014  18
   8   5  -1 27.5657  1.5383  16
   8   5  -1 30.6057  1.5065   2
  -7  -5   1 148.267   6.268  11
  -7  -5   1 152.664   6.663  15
   7  -5  -1 160.844   6.808  22
  -7  -5   1 162.324   6.280   7
   7  -5  -1 165.737   6.787   6
  -7  -5   1 158.940   6.353  23
  -7  -5   1 140.886   9.151   5
   7  -5  -1 146.561   9.357   1
   7  -5  -1 161.735   6.659  10
  -7   5   1 141.732   8.787  21
  -7   5   1 163.141   6.291   4
   7   5  -1 155.108   6.990  16
   7   5  -1 162.029   6.515  18
  -7   5   1 146.406   6.674  12
   7   5  -1 137.899   9.369  13
  -7   5   1 163.498   6.844  20
   7   5  -1 157.748   6.648   2
   7   5  -1 148.217   6.603  10
  -7   5   1 155.445   6.692  15
  -6  -5   1 96.9875  3.9680  23
   6  -5  -1 96.8729  4.1866  10
  -6  -5   1 96.9911  3.9113   7
  -6  -5   1 93.1410  4.1426  15
  -6  -5   1 91.3600  3.9085  11
   6  -5  -1 94.7038  6.2085   1
   6  -5  -1 92.9724  4.1551  14
   6  -5  -1 99.6912  4.2647   6
  -6  -5   1 96.4395  6.1132   5
   6  -5  -1 97.2479  4.2632  22
  -6   5   1 92.6245  4.1544  12
   6   5  -1 95.5065  4.3747  16
  -6   5   1 91.6919  5.8486  21
   6   5  -1 101.754   4.168   2
  -6   5   1 98.0291  3.9186   4
   6   5  -1 96.9579  4.0834  18
  -6   5   1 97.4203  4.2540  20
  -6   5   1 90.6915  4.1705  15
   6   5  -1 96.0582  6.2977  13
   6   5  -1 90.4323  4.1190  10
   5  -5  -1 11.4436  0.9026  10
   5  -5  -1 9.99334 0.76134  14
  -5  -5   1 9.29494 0.72497  23
  -5  -5   1 12.0155  1.7002   5
   5  -5  -1 10.6656  0.8072  22
   5  -5  -1 9.82775 0.88796   6
  -5  -5   1 13.7921  0.8010   7
  -5  -5   1 10.4923  0.6283  11
  -5  -5   1 9.91697 0.76060  15
   5  -5  -1 10.5791  1.5900   1
   5   5  -1 13.8358  0.8565   2
   5   5  -1 13.3834  1.6119   9
  -5   5   1 10.7169  0.7145  12
  -5   5   1 12.6747  0.6595   4
  -5   5   1 14.1297  1.6211  21
   5   5  -1 11.8210  0.7908  10
  -5   5   1 10.8698  0.7209  20
   5   5  -1 13.8439  0.8978  16
  -5   5   1 12.0669  0.7817  15
   5   5  -1 15.3632  2.0350  13
  -4  -5   1 444.885  18.950   7
  -4  -5   1 491.414  25.751  17
  -4  -5   1 445.852  19.182  23
   4  -5  -1 469.922  25.712  17
   4  -5  -1 457.396  19.959  10
   4  -5  -1 513.841  25.493   1
  -4  -5   1 481.421  23.966  21
   4  -5  -1 472.381  20.643  22
   4  -5  -1 464.685  20.536   6
   4  -5  -1 435.428  20.309  14
   4  -5  -1 478.679  25.366  13
  -4  -5   1 523.372  25.463   5
  -4  -5   1 460.427  18.996  11
   4   5  -1 518.336  26.660   9
  -4   5   1 472.108  26.427   9
  -4   5   1 438.911  20.255  12
   4   5  -1 466.582  20.328  15
  -4   5   1 444.972  20.749  20
   4   5  -1 470.594  21.157  16
   4   5  -1 476.681  19.584  18
  -4   5   1 462.611  19.222   4
  -4   5   1 543.294  24.424  21
   4   5  -1 477.427  20.016   2
   4   5  -1 528.063  25.859  13
   3  -5  -1 386.293  21.086   1
   3  -5  -1 380.678  21.058  13
  -3  -5   1 402.240  21.049   5
   3  -5  -1 393.039  21.417  17
  -3  -5   1 383.488  21.398  17
  -3   5   1 402.731  22.034   9
   3   5  -1 413.737  22.139   9
  -3   5   1 386.589  20.189  21
   3   5  -1 409.310  21.386  13
   2  -5  -1 47.6551  3.0060   1
  -2  -5   1 46.9430  2.9717  17
  -2  -5   1 48.2282  2.8676   5
   2  -5  -1 49.5486  3.0088  17
   2  -5  -1 49.7903  2.9409  13
  -2   5   1 45.5513  3.1146   9
   2   5  -1 47.4908  3.1593   9
   2   5  -1 46.1631  2.7920  21
  -2   5   1 46.9289  2.8649  21
  -2   5   1 43.9217  2.7163   5
   2   5  -1 52.1268  3.2138  13
  -1  -5   1 275.682  14.505   5
   1  -5  -1 281.549  14.848  17
   1  -5  -1 273.541  14.535  13
  -1  -5   1 279.842  14.817  17
  -1  -5   1 260.353  14.268   1
   1  -5  -1 237.380  14.321   5
   1  -5  -1 273.209  14.535   1
   1   5  -1 292.835  13.915  21
   1   5  -1 284.785  15.346   9
  -1   5   1 279.868  13.902  21
   1   5  -1 256.368  14.667  13
  -1   5   1 279.602  15.313   9
   0  -5  -1 5.24070 0.64065   5
   0  -5   1 5.63044 0.71333   1
   0  -5  -1 4.95667 0.82968  17
   0  -5   1 5.37011 0.74321  17
   0  -5  -1 6.27712 0.81219   1
   0  -5   1 6.63388 0.75593   5
   0   5  -1 6.97019 0.77526  21
   0   5   1 6.90175 0.71026  21
   0   5  -1 4.74123 0.82262  13
   0   5  -1 6.30752 0.94929   9
   0   5   1 6.47105 0.93078   9
   0   5   1 5.65784 0.72076  13
   1  -5   1 11.7608  1.1276   1
  -1  -5  -1 10.9008  1.0127   5
  -1  -5  -1 11.3551  1.1403   1
  -1  -5  -1 10.6768  1.2680  17
   1  -5   1 12.3171  1.1507  17
   1   5   1 11.2301  0.9682  21
  -1   5  -1 11.7484  1.1795   5
   1   5   1 10.7666  1.2156  13
  -1   5  -1 13.0315  1.2083  21
  -1   5  -1 12.8043  1.4788   9
   1   5   1 11.0700  1.2540   9
  -2  -5  -1 17.6255  1.6189  17
   2  -5   1 18.1039  1.5722  17
  -2  -5  -1 17.8867  1.3570   1
   2  -5   1 18.6397  1.4816   1
  -2  -5  -1 18.8492  1.4327   5
   2   5   1 15.7255  1.7065  13
  -2   5  -1 16.7334  1.4806   5
  -2   5  -1 17.4356  1.5783  21
   2   5   1 17.1500  1.6172   9
  -2   5  -1 15.2140  1.5213   9
  -3  -5  -1 536.878  27.826  17
   3  -5   1 518.542  27.170   1
  -3  -5  -1 513.586  27.338   5
   3  -5   1 519.889  27.797  17
  -3   5  -1 515.466  27.260   5
  -3   5  -1 476.828  26.128  21
   3   5   1 538.493  27.592  13
   3   5   1 484.369  26.931   1
   3   5   1 503.181  28.447   9
  -3   5  -1 531.991  28.479   9
  -4  -5  -1 43.7405  1.8871   7
  -4  -5  -1 43.2719  1.9183   3
   4  -5   1 49.1761  3.2480   1
  -4  -5  -1 44.2291  1.9756  10
  -4  -5  -1 42.9352  1.8905  11
   4  -5   1 44.2329  2.0076  14
  -4  -5  -1 42.1163  1.9209  19
  -4  -5  -1 49.8756  3.2864   5
   4  -5   1 44.0335  2.0390  22
   4  -5   1 49.8060  3.1517  17
   4  -5   1 42.5824  2.0291   6
  -4  -5  -1 49.2767  3.2923  17
  -4  -5  -1 41.9732  1.9154  23
  -4   5  -1 41.4437  2.0122  15
   4   5   1 43.9547  1.9803  18
   4   5   1 43.1068  2.9303   1
   4   5   1 42.5365  2.0856  16
   4   5   1 43.9603  1.9982   2
  -4   5  -1 49.6731  3.1379   5
  -4   5  -1 45.0278  1.9898  12
  -4   5  -1 48.0604  2.0544  20
  -4   5  -1 54.9104  3.3211  21
  -4   5  -1 47.5881  1.9013   4
   4   5   1 49.1331  3.2064   9
   4   5   1 49.4091  3.3940  13
  -4   5  -1 42.0184  1.9058   3
  -5  -5  -1 14.5420  0.8665  15
  -5  -5  -1 15.7106  0.8793  23
  -5  -5  -1 17.0084  1.9542   5
   5  -5   1 17.0924  1.7856  17
   5  -5   1 16.5554  1.9050   1
   5  -5   1 17.9931  0.9947  22
   5  -5   1 14.0924  1.0139  10
   5  -5   1 15.9518  0.9949   6
  -5  -5  -1 14.7191  0.8770  19
  -5  -5  -1 16.1660  0.8337  11
  -5  -5  -1 17.4321  0.9038   7
  -5  -5  -1 17.4255  1.9541  17
   5   5   1 16.7815  0.9731   2
  -5   5  -1 13.7683  0.8451  12
   5   5   1 15.9273  0.9426  10
  -5   5  -1 16.5052  0.9229  23
  -5   5  -1 17.9950  1.9967   5
   5   5   1 16.3370  0.9624  18
  -5   5  -1 15.8209  0.8244   4
  -5   5  -1 16.1086  0.9314  15
   5   5   1 16.1116  0.9484  16
  -5   5  -1 16.4667  1.8308  21
   5   5   1 15.9977  2.1643  13
  -5   5  -1 15.1846  0.8935  20
   6  -5   1 89.6265  3.8915   6
   6  -5   1 87.9431  3.8083  14
  -6  -5  -1 88.7306  3.5953  11
  -6  -5  -1 89.6283  5.7046   5
   6  -5   1 91.5335  3.8918  22
  -6  -5  -1 86.7530  3.6225  23
   6  -5   1 84.4916  3.8077  10
  -6  -5  -1 79.9349  3.7826  15
   6  -5   1 88.1925  5.6975   1
  -6  -5  -1 90.7122  3.5921   7
   6   5   1 86.0686  4.0042  16
   6   5   1 83.3509  5.9305  13
   6   5   1 92.5675  3.7411  18
  -6   5  -1 82.2816  5.4024  21
  -6   5  -1 82.8021  3.6382  23
   6   5   1 84.0751  3.7836  10
  -6   5  -1 87.8846  3.5979   4
  -6   5  -1 85.3026  3.9042  20
   6   5   1 91.3009  3.8270   2
  -6   5  -1 85.3815  3.8494  15
  -7  -5  -1 44.4433  1.8929  23
   7  -5   1 39.0395  3.3901   1
  -7  -5  -1 40.7504  1.9519  15
   7  -5   1 43.3909  2.0608  10
   7  -5   1 41.6090  2.0579   6
   7  -5   1 44.7045  2.0341  22
  -7  -5  -1 37.1351  3.2825   5
  -7  -5  -1 43.1872  1.8661   7
  -7  -5  -1 41.2436  1.8430  11
   7  -5   1 41.0207  1.9574  14
  -7   5  -1 37.6359  3.3623  21
   7   5   1 45.8439  2.0101   2
   7   5   1 44.9531  1.9975  18
   7   5   1 43.3189  1.9881  10
   7   5   1 38.3765  3.6129  13
  -7   5  -1 42.9661  1.8725   4
  -7   5  -1 45.4163  2.0249  15
  -7   5  -1 45.9189  1.9051  23
  -7   5  -1 44.8236  2.0212  20
   7   5   1 41.9822  2.1039  16
   8  -5   1 14.3011  0.9974  10
  -8  -5  -1 13.1231  0.8430  15
   8  -5   1 15.2450  0.9460   6
  -8  -5  -1 14.4478  0.8801  23
  -8  -5  -1 15.8073  0.8779   7
   8  -5   1 14.6970  0.9474  22
  -8  -5  -1 14.0728  0.7837  11
   8   5   1 16.7926  0.9575  18
  -8   5  -1 16.7084  0.9422  15
   8   5   1 15.0729  0.9109   2
  -8   5  -1 14.7951  0.8002   4
  -8   5  -1 14.2074  0.8910  20
   8   5   1 13.7859  0.9295  10
  -9  -5  -1 19.5594  0.9137  23
   9  -5   1 18.0738  0.9553  10
  -9  -5  -1 18.4418  0.8986   7
   9  -5   1 18.1507  0.9838   6
   9   5   1 18.0264  0.9981   2
   9   5   1 17.6762  0.9315  10
   9   5   1 18.5629  0.9975  18
  -9  -6   1 26.3001  1.1349  23
   9  -6  -1 24.2299  1.2274   6
   9  -6  -1 23.9094  1.1997  22
  -9  -6   1 26.5049  1.1195   7
   9  -6  -1 24.4145  1.1891  10
  -9   6   1 25.5555  1.1932  15
  -9   6   1 25.0700  1.1143   4
   9   6  -1 25.7858  1.2310   2
   9   6  -1 25.0092  1.1902  18
  -9   6   1 23.2071  1.1966  20
  -8  -6   1 1.31135 0.36973   7
   8  -6  -1 0.87905 0.46333  22
   8  -6  -1 1.06443 0.45304   6
   8  -6  -1 0.73975 0.53207  10
  -8  -6   1 0.89344 0.36078  23
  -8   6   1 0.78100 0.45679  15
   8   6  -1 1.30030 0.49774  18
   8   6  -1 0.15636 0.45523   2
  -8   6   1 0.90913 0.34960   4
   8   6  -1 0.78951 0.50261  16
  -8   6   1 1.39313 0.36967  20
   7  -6  -1 41.3271  1.9602   6
   7  -6  -1 37.3377  1.8400  14
   7  -6  -1 40.6653  1.9480  22
  -7  -6   1 41.0599  1.7738  23
   7  -6  -1 39.5212  1.9394  10
  -7  -6   1 41.6763  1.7615   7
  -7  -6   1 39.0260  1.8288  15
   7   6  -1 40.6188  1.8656  18
  -7   6   1 40.9789  1.7601   4
   7   6  -1 40.8271  1.8929   2
   7   6  -1 40.1534  2.0169  16
  -7   6   1 37.0358  1.8318  12
  -7   6   1 41.6611  1.9135  20
  -7   6   1 39.4635  1.8891  15
   6  -6  -1 17.3738  2.3422   1
  -6  -6   1 18.8155  1.0299  23
   6  -6  -1 18.9949  1.0162  14
  -6  -6   1 19.0192  2.3407   5
  -6  -6   1 19.0401  1.0393  15
   6  -6  -1 19.2908  1.1779  22
  -6  -6   1 19.8552  1.0443   7
  -6  -6   1 18.0415  1.0236  11
   6  -6  -1 17.6785  1.1914  10
   6  -6  -1 19.0864  1.1389   6
  -6   6   1 19.2144  1.0135  12
  -6   6   1 19.1363  1.0947  20
   6   6  -1 20.1662  1.1232   2
  -6   6   1 18.9888  1.0827  15
   6   6  -1 20.7420  1.1972  16
  -6   6   1 19.0710  0.9565   4
  -6   6   1 17.0796  2.0276  21
   6   6  -1 18.2083  2.4301  13
   6   6  -1 20.2733  1.1263  18
   5  -6  -1 15.3439  0.8981  14
   5  -6  -1 13.8720  1.8977   1
   5  -6  -1 15.7560  0.9700   6
   5  -6  -1 15.7955  1.0300  10
  -5  -6   1 16.0807  1.9684   5
  -5  -6   1 15.4613  0.9268   7
   5  -6  -1 13.6211  0.9509  22
  -5  -6   1 16.3054  0.8421  11
  -5  -6   1 15.7027  0.9508  23
  -5  -6   1 14.6369  0.9409  15
  -5   6   1 14.7163  0.8369  12
  -5   6   1 15.5642  1.7968  21
  -5   6   1 16.3920  0.9236  15
   5   6  -1 15.4316  0.9905   2
   5   6  -1 15.8637  1.0552  16
   5   6  -1 15.8634  0.9211   8
   5   6  -1 16.5434  2.2237  13
   5   6  -1 17.6996  2.0416   9
  -5   6   1 14.7241  0.9500  20
   5   6  -1 15.3001  1.0032  18
  -5   6   1 15.9363  0.8094   4
  -4  -6   1 254.059  10.184   7
  -4  -6   1 267.834  14.187  17
  -4  -6   1 262.318  14.026   5
   4  -6  -1 236.500  10.732  10
   4  -6  -1 247.474  14.103  17
  -4  -6   1 254.200  10.207  11
   4  -6  -1 252.406  10.958   6
  -4  -6   1 230.532  10.476  19
   4  -6  -1 252.901  10.876  14
  -4  -6   1 249.657  10.307  23
   4  -6  -1 260.755  11.033  22
   4  -6  -1 274.120  14.206   1
   4   6  -1 275.013  14.756   9
  -4   6   1 281.904  13.526  21
   4   6  -1 253.652  10.773   2
  -4   6   1 263.450  11.113  20
   4   6  -1 274.042  14.444  13
   4   6  -1 253.295  10.540  18
  -4   6   1 216.653  10.836  15
  -4   6   1 253.042  10.887  12
   4   6  -1 249.292  10.837  15
  -4   6   1 249.431  14.519   9
   4   6  -1 245.307  11.445   8
  -4   6   1 269.162  10.204   4
   4   6  -1 256.536  11.318  16
   3  -6  -1 271.765  12.421   6
  -3  -6   1 274.250  11.574  11
   3  -6  -1 307.202  15.943  17
   3  -6  -1 298.469  15.748   1
   3  -6  -1 268.776  12.331  14
  -3  -6   1 298.121  15.619   5
  -3  -6   1 308.675  15.939  17
   3  -6  -1 275.236  12.497  22
   3   6  -1 312.258  16.507   9
  -3   6   1 274.922  12.598  20
  -3   6   1 269.459  11.570   4
   3   6  -1 279.606  12.987   8
  -3   6   1 322.272  16.454   9
  -3   6   1 292.363  15.041  21
  -3   6   1 285.679  12.356  12
   3   6  -1 283.494  12.835  16
   3   6  -1 297.126  11.702  23
   3   6  -1 307.468  16.005  13
   2  -6  -1 23.1820  1.9262   1
  -2  -6   1 21.5858  1.7555  17
  -2  -6   1 22.7945  1.7316   5
   2  -6  -1 20.9140  1.7152  13
   2  -6  -1 22.6019  1.7676  17
  -2   6   1 23.4846  1.7894  21
   2   6  -1 22.5691  1.9639   9
  -2   6   1 21.8810  1.9557   9
   2   6  -1 22.9043  1.6308  21
   2   6  -1 22.6593  1.9909  13
  -1  -6   1 370.356  19.369  17
   1  -6  -1 357.874  18.972   1
  -1  -6   1 365.559  18.935   5
   1  -6  -1 360.381  19.375  17
   1  -6  -1 326.942  18.730   5
  -1   6   1 375.523  20.038   9
  -1   6   1 361.692  18.139  21
   1   6  -1 371.883  18.133  21
   1   6  -1 338.184  19.109  13
   1   6  -1 359.045  20.006   9
  -1   6   1 336.851  18.901  13
   0  -6   1 71.6350  4.1860   1
   0  -6   1 72.5595  4.2407   5
   0  -6   1 72.6377  4.4069  17
   0  -6  -1 73.7998  4.3502   1
   0  -6  -1 75.9173  4.4420  17
   0  -6  -1 69.7267  4.1058   5
   0   6   1 75.2524  4.2845  13
   0   6   1 77.5834  4.0780  21
   0   6  -1 76.4004  4.6990   9
   0   6  -1 79.8647  4.1748  21
   0   6   1 78.3933  4.6805   9
   0   6  -1 68.3399  4.2881  13
   1  -6   1 418.980  22.688   1
  -1  -6  -1 437.958  22.703   1
  -1  -6  -1 433.429  23.347  17
   1  -6   1 421.707  23.310  17
  -1  -6  -1 431.040  22.748   5
   1   6   1 444.551  24.013   9
   1   6   1 436.132  22.925  13
  -1   6  -1 419.299  21.911  21
  -1   6  -1 433.953  24.053   9
   2  -6   1 59.6924  3.6941  17
   2  -6   1 55.4560  3.5742   1
  -2  -6  -1 59.3710  3.5471   5
  -2  -6  -1 55.8971  3.4372   1
  -2  -6  -1 59.6539  3.7925  17
  -2   6  -1 59.4004  3.6055  21
  -2   6  -1 56.4716  3.5577   5
  -2   6  -1 56.3558  3.8654   9
   2   6   1 61.2902  3.8784   9
   2   6   1 61.9086  3.8693  13
   3  -6   1 349.344  18.297   1
  -3  -6  -1 311.705  13.934   3
  -3  -6  -1 319.920  13.984  19
   3  -6   1 367.839  18.718  17
   3  -6   1 343.948  14.498  14
   3  -6   1 333.466  14.683  22
  -3  -6  -1 363.123  18.437   5
  -3  -6  -1 371.983  18.764  17
   3  -6   1 316.918  14.589   6
  -3  -6  -1 305.540  13.578   7
  -3  -6  -1 330.634  13.615  11
  -3   6  -1 321.551  13.607   4
  -3   6  -1 372.542  17.736  21
  -3   6  -1 342.515  13.936   3
   3   6   1 321.176  17.979   1
   3   6   1 371.880  18.737  13
  -3   6  -1 333.337  14.817  20
  -3   6  -1 334.279  14.523  12
  -3   6  -1 362.977  19.159   9
  -3   6  -1 343.476  18.270   5
   3   6   1 341.136  15.239  16
   3   6   1 365.895  19.174   9
   3   6   1 328.622  14.346   2
   4  -6   1 134.236   7.382   1
  -4  -6  -1 121.904   5.041   7
   4  -6   1 125.478   5.445  22
   4  -6   1 122.645   5.370  14
   4  -6   1 130.417   7.377  17
   4  -6   1 124.405   5.418   6
  -4  -6  -1 126.298   5.037  11
  -4  -6  -1 128.424   7.455  17
  -4  -6  -1 127.923   7.409   5
  -4  -6  -1 119.388   5.152   3
  -4  -6  -1 117.685   5.168  19
  -4  -6  -1 122.897   5.281  10
  -4  -6  -1 114.290   5.086  23
  -4   6  -1 118.651   5.142   3
   4   6   1 127.670   5.329   2
   4   6   1 130.986   7.609  13
   4   6   1 126.395   5.598  16
   4   6   1 124.603   5.219  18
  -4   6  -1 113.713   5.159  19
  -4   6  -1 129.311   5.044   4
  -4   6  -1 121.828   5.371  12
  -4   6  -1 116.783   5.369  15
  -4   6  -1 134.492   5.494  20
  -4   6  -1 133.024   7.175  21
  -4   6  -1 116.468   7.164   5
   4   6   1 139.122   7.578   9
   5  -6   1 4.35556 0.48942  22
  -5  -6  -1 5.21833 0.44348  23
   5  -6   1 4.80344 1.18912  17
  -5  -6  -1 4.52804 0.48680  11
   5  -6   1 5.04850 0.45644  14
  -5  -6  -1 4.62240 1.31335   5
  -5  -6  -1 4.29786 0.43309   3
  -5  -6  -1 4.21377 0.46644   7
  -5  -6  -1 4.08453 1.41608  17
  -5  -6  -1 4.56106 0.44114  19
  -5   6  -1 3.64155 0.43881   4
   5   6   1 4.52082 0.51954   2
   5   6   1 5.58524 0.50938  16
   5   6   1 6.16055 1.66801  13
  -5   6  -1 4.80249 0.50220  20
   5   6   1 4.02238 0.51277  10
   5   6   1 5.01386 0.57302  18
  -5   6  -1 4.99054 0.48639  15
  -5   6  -1 4.88200 0.41702   3
  -5   6  -1 5.03096 0.41908  12
   6  -6   1 66.1689  3.1101  10
  -6  -6  -1 69.3249  2.9952  19
   6  -6   1 76.1643  3.1795   6
  -6  -6  -1 69.8070  2.9470  23
   6  -6   1 69.2099  4.9425   1
   6  -6   1 70.4616  3.1060  14
  -6  -6  -1 66.2499  4.7123   5
  -6  -6  -1 72.5983  2.9293   7
   6  -6   1 75.1177  3.1916  22
  -6  -6  -1 72.5252  2.9360  11
  -6   6  -1 66.8607  3.0915  12
  -6   6  -1 69.8620  2.9376   4
   6   6   1 70.6729  3.2911  16
   6   6   1 71.9929  3.0704  18
   6   6   1 68.0497  5.1050  13
   6   6   1 71.4348  3.1299   2
   6   6   1 64.8985  3.0807  10
  -6   6  -1 69.8320  3.1320  15
  -6   6  -1 67.5158  4.6398  21
  -6   6  -1 68.7249  3.1701  20
   7  -6   1 91.4827  4.0023  10
  -7  -6  -1 90.9341  3.7673  11
   7  -6   1 95.4837  4.0905   6
  -7  -6  -1 93.5290  3.8159  23
   7  -6   1 94.9880  4.0950  22
   7  -6   1 83.0912  3.9924  14
  -7  -6  -1 95.6214  3.7650   7
   7   6   1 89.1270  4.1916  16
   7   6   1 86.3107  3.9513  10
  -7   6  -1 91.1554  4.0960  20
   7   6   1 96.9590  3.9277  18
  -7   6  -1 92.5889  3.7859   4
   7   6   1 91.6739  3.9953   2
  -7   6  -1 90.2511  4.0394  15
  -8  -6  -1 6.56400 0.64380  23
   8  -6   1 8.58935 0.73558   6
   8  -6   1 8.91564 0.72549  10
   8  -6   1 8.67169 0.74669  22
  -8  -6  -1 8.23064 0.67398   7
  -8  -6  -1 7.72660 0.58548  11
  -8   6  -1 8.95989 0.68168  20
  -8   6  -1 8.52889 0.76339  15
   8   6   1 9.34184 0.72845  18
   8   6   1 8.49205 0.75209   2
   8   6   1 9.30259 0.68431  10
  -8   6  -1 9.39145 0.64811   4
  -9  -6  -1 17.9684  0.8458  23
  -9  -6  -1 18.3028  0.8456   7
   9  -6   1 16.7006  0.9099  22
   9  -6   1 17.4598  0.9308   6
  -9   6  -1 17.6935  0.9316  15
  -9   6  -1 17.2589  0.8356   4
   9   6   1 17.5984  0.9256   2
   9   6   1 17.1177  0.9123  18
   9  -7  -1 39.9719  1.8394   6
   9  -7  -1 39.7027  1.8279  22
  -9  -7   1 42.5036  1.7210  23
  -9  -7   1 42.9355  1.7030   7
   9   7  -1 37.9771  1.7540  18
  -9   7   1 38.7456  1.8353  20
  -9   7   1 41.5403  1.7022   4
   9   7  -1 41.1049  1.8080   2
   8  -7  -1 27.9245  1.4244   6
  -8  -7   1 29.9226  1.3021   7
   8  -7  -1 28.5200  1.3900  10
  -8  -7   1 29.6920  1.2879  23
   8  -7  -1 28.5471  1.4093  22
   8   7  -1 27.3816  1.4814  16
   8   7  -1 27.7492  1.3949   2
  -8   7   1 29.0985  1.2815   4
   8   7  -1 28.1780  1.3714  18
  -8   7   1 28.4845  1.3825  20
  -8   7   1 27.1891  1.3742  15
   7  -7  -1 38.5621  1.8932  10
   7  -7  -1 36.6985  1.8043  14
  -7  -7   1 42.1728  1.7337   7
  -7  -7   1 37.0103  1.7127  11
  -7  -7   1 40.0168  1.7367  23
  -7  -7   1 35.9890  1.7907  15
   7  -7  -1 40.5783  1.9049   6
   7  -7  -1 41.2858  1.9290  22
   7   7  -1 38.6734  1.9834  16
   7   7  -1 41.2042  1.8895   2
  -7   7   1 41.1766  1.7385   4
  -7   7   1 41.9982  1.8936  20
  -7   7   1 37.5529  1.8089  12
  -7   7   1 38.9207  1.8563  15
   7   7  -1 40.4170  1.8257  18
   6  -7  -1 17.5326  1.1333   6
  -6  -7   1 17.0313  2.0845   5
   6  -7  -1 16.1040  1.1079  10
   6  -7  -1 16.8043  2.1566   1
  -6  -7   1 16.6303  0.9015   7
   6  -7  -1 17.1179  0.9866  14
  -6  -7   1 17.9143  0.9487  23
   6  -7  -1 17.2732  1.1114  22
  -6  -7   1 16.9778  0.9603  15
  -6  -7   1 17.5494  0.9240  11
   6   7  -1 17.6679  1.2024  16
  -6   7   1 16.7861  0.9035  12
  -6   7   1 17.1793  0.9313   4
  -6   7   1 17.3666  1.0144  20
  -6   7   1 16.7696  1.0233  15
   6   7  -1 17.1966  2.1413  13
   6   7  -1 18.7924  1.1002   2
  -6   7   1 16.9620  2.1730  21
   6   7  -1 17.3204  1.0238  18
  -5  -7   1 49.2379  2.0799  11
  -5  -7   1 47.4193  2.1289  19
   5  -7  -1 48.8613  2.2221  14
   5  -7  -1 49.8696  2.2883  22
  -5  -7   1 46.0393  3.8421   5
  -5  -7   1 48.2530  2.1229   7
   5  -7  -1 50.2775  2.2806   6
   5  -7  -1 49.5934  3.8840   1
   5  -7  -1 47.5629  2.2534  10
   5   7  -1 54.2728  4.0652  13
   5   7  -1 46.3285  3.7810   9
   5   7  -1 49.0473  2.2284  18
   5   7  -1 48.5309  2.3765  16
   5   7  -1 50.2679  2.2461   2
   5   7  -1 48.6297  2.3085   8
  -5   7   1 42.5966  3.4396  21
  -5   7   1 48.3103  2.2833  20
  -5   7   1 48.9616  2.0679   4
  -5   7   1 47.0205  2.2118  12
  -4  -7   1 63.8678  4.1204   5
  -4  -7   1 60.9417  2.5626  11
   4  -7  -1 62.1332  2.8019  22
  -4  -7   1 63.1533  2.5701   7
  -4  -7   1 58.6750  2.6310  19
   4  -7  -1 62.4297  2.8064   6
   4  -7  -1 64.2574  2.7388  14
   4  -7  -1 67.2195  4.3364   1
   4  -7  -1 60.6486  4.0800  17
  -4  -7   1 59.8614  4.1616  17
  -4  -7   1 62.0298  2.5972  23
  -4   7   1 64.5296  2.7995  20
  -4   7   1 66.3709  4.1810  21
  -4   7   1 62.1719  2.7333  12
   4   7  -1 60.5451  2.7054  15
   4   7  -1 64.4975  4.5522  13
   4   7  -1 61.5396  2.7539   2
  -4   7   1 54.3366  2.8515   8
   4   7  -1 59.4725  2.8755   8
   4   7  -1 61.1526  4.3401   9
   4   7  -1 62.1775  2.8845  16
  -4   7   1 60.6732  4.2622   9
  -4   7   1 66.6043  2.5861   4
   4   7  -1 57.3206  2.7055  18
  -3  -7   1 7.36978 0.56474   7
  -3  -7   1 9.14177 1.38927  17
   3  -7  -1 10.2294  1.2869  17
   3  -7  -1 8.14835 0.51333   3
   3  -7  -1 8.21204 0.55860  14
   3  -7  -1 9.01296 0.71156  22
   3  -7  -1 7.59287 1.35270   1
  -3  -7   1 8.47252 0.56681  19
   3  -7  -1 8.42049 0.64440   6
  -3  -7   1 7.93171 0.50779  11
  -3  -7   1 7.73239 0.52349   3
  -3  -7   1 8.85232 1.18018   5
  -3   7   1 7.65400 0.57840   4
   3   7  -1 7.97306 0.71101  16
  -3   7   1 8.70588 0.60933   8
  -3   7   1 10.1692  1.4812   9
   3   7  -1 11.1763  1.4475   9
   3   7  -1 9.57499 1.56132  13
  -3   7   1 7.23573 1.37281  21
   3   7  -1 8.01015 0.52707  23
   3   7  -1 7.01268 0.57083   2
   3   7  -1 9.24471 0.62336   8
  -3   7   1 8.07461 0.56201  12
   2  -7  -1 132.819   7.486  17
   2  -7  -1 125.646   5.575   6
  -2  -7   1 140.711   7.510  17
  -2  -7   1 121.356   5.302   3
   2  -7  -1 123.946   5.610  22
   2  -7  -1 135.351   7.429   1
   2  -7  -1 124.241   5.528  14
  -2  -7   1 123.771   5.319  19
   2  -7  -1 119.490   5.304   3
  -2  -7   1 141.717   7.265   5
  -2  -7   1 125.188   5.177  11
   2   7  -1 131.189   5.826   8
  -2   7   1 139.328   7.114  21
  -2   7   1 132.917   7.796   9
   2   7  -1 128.452   5.770  16
  -2   7   1 122.942   5.648  20
   2   7  -1 129.380   7.463  13
   2   7  -1 141.282   7.828   9
   2   7  -1 125.850   5.170   7
   2   7  -1 141.443   6.919  21
  -2   7   1 125.440   5.538  12
  -2   7   1 117.426   5.819   8
  -1  -7   1 18.1322  1.6294  17
  -1  -7   1 15.1104  0.7188  19
   1  -7  -1 15.2667  1.5435   1
   1  -7  -1 14.3204  0.7879  14
   1  -7  -1 13.7919  0.7069   3
   1  -7  -1 17.9488  1.5568  17
  -1  -7   1 14.6714  1.2521   5
  -1   7   1 14.0873  1.3600  13
  -1   7   1 17.6150  1.4773  21
   1   7  -1 15.2429  0.8441   8
   1   7  -1 17.2681  1.7698   9
   1   7  -1 13.0437  1.4844  13
  -1   7   1 16.7161  1.8066   9
  -1   7   1 13.6076  0.8377   8
   1   7  -1 18.7888  1.4504  21
   0  -7  -1 354.130  18.079   1
   0  -7  -1 342.844  18.539  17
   0  -7   1 325.827  17.995   5
   0  -7   1 326.494  18.473  17
   0  -7  -1 331.009  17.902   5
   0  -7   1 321.544  17.870   1
   0   7  -1 371.795  19.219   9
   0   7   1 339.613  17.205  21
   0   7   1 321.518  18.086  13
   0   7  -1 342.962  17.342  21
   0   7   1 325.341  15.175   8
   0   7   1 363.053  19.162   9
   1  -7   1 95.6803  5.2369   1
  -1  -7  -1 85.3780  3.7645  19
  -1  -7  -1 85.9351  3.7499   3
  -1  -7  -1 93.7912  5.1708   5
   1  -7   1 92.3006  5.1646   5
   1  -7   1 96.4514  5.4711  17
  -1  -7  -1 94.2775  5.2179   1
  -1  -7  -1 98.2398  5.4960  17
   1  -7   1 84.0057  3.7473   3
   1   7   1 88.0687  4.0875  16
   1   7   1 88.9008  5.3375  13
   1   7   1 88.7614  4.1142   8
   1   7   1 104.504   5.728   9
  -1   7  -1 89.9949  5.1246  21
  -1   7  -1 87.9073  3.9181  12
  -1   7  -1 92.0484  5.7006   9
  -1   7  -1 85.8699  3.7602  19
  -2  -7  -1 77.0240  4.3639   1
   2  -7   1 78.3858  4.6314   1
  -2  -7  -1 74.1660  3.1679   3
   2  -7   1 81.7988  4.7451  17
   2  -7   1 74.3407  3.2963  14
  -2  -7  -1 73.7775  3.2483   2
   2  -7   1 71.5363  3.3414  22
  -2  -7  -1 72.4313  3.1735  19
  -2  -7  -1 73.7870  4.5190   5
  -2  -7  -1 84.5070  4.8770  17
  -2  -7  -1 75.5554  3.0953  11
  -2   7  -1 74.2409  3.1739  19
  -2   7  -1 75.2893  3.3076  12
   2   7   1 75.2004  3.4460  16
  -2   7  -1 85.8526  4.6303  21
   2   7   1 80.3979  4.8812   9
  -2   7  -1 76.5847  4.5001   5
  -2   7  -1 70.9552  3.4708   8
   2   7   1 82.5417  4.9425  13
   2   7   1 75.8397  3.4604   8
  -2   7  -1 74.4002  3.1074   4
  -2   7  -1 80.6366  4.9773   9
  -2   7  -1 72.1497  3.3735  20
  -3  -7  -1 23.2999  1.1577  19
   3  -7   1 27.3718  2.2148  17
   3  -7   1 23.3136  1.2081  22
  -3  -7  -1 27.3907  2.3798  17
  -3  -7  -1 24.8632  1.1281   7
  -3  -7  -1 23.4638  1.0954  11
  -3  -7  -1 20.6720  1.1644  23
   3  -7   1 23.1611  1.2216   6
  -3  -7  -1 23.7570  2.2578   5
  -3  -7  -1 25.4486  1.1326   3
   3  -7   1 25.1727  1.1977  14
   3  -7   1 25.0553  2.1889   1
   3   7   1 23.7187  1.2645   2
  -3   7  -1 24.3373  1.2015  12
  -3   7  -1 25.5215  2.0744   5
   3   7   1 24.1041  1.2643  16
   3   7   1 23.3720  1.2191   8
  -3   7  -1 25.9941  2.2586   9
  -3   7  -1 24.8538  2.4020  21
  -3   7  -1 26.1208  1.2329  15
  -3   7  -1 24.1917  1.2549  20
  -3   7  -1 22.7922  1.1464   4
   3   7   1 25.2118  2.5953  13
  -3   7  -1 25.5040  1.1215   3
  -3   7  -1 25.6699  1.1255  19
   3   7   1 24.5518  2.2855   9
  -4  -7  -1 243.466  10.050   7
  -4  -7  -1 253.930  14.214  17
   4  -7   1 270.237  10.877  22
  -4  -7  -1 235.011  10.164  23
  -4  -7  -1 250.042  10.307   3
   4  -7   1 258.902  13.990   1
   4  -7   1 254.581  10.729  14
   4  -7   1 261.422  10.811   6
  -4  -7  -1 245.478  13.980   5
  -4  -7  -1 245.450  10.341  19
   4  -7   1 232.910  14.076  17
  -4  -7  -1 253.750  10.073  11
  -4   7  -1 237.310  10.708  15
  -4   7  -1 245.830  10.296   3
   4   7   1 239.242  11.272   8
  -4   7  -1 260.892  10.967  20
   4   7   1 256.444  14.167  13
   4   7   1 254.776  14.489   9
   4   7   1 249.971  11.162  16
  -4   7  -1 258.516  10.744  12
  -4   7  -1 253.922  10.073   4
   4   7   1 257.930  10.614   2
  -4   7  -1 255.784  13.521  21
   4   7   1 252.134  10.385  18
  -4   7  -1 239.002  10.325  19
   5  -7   1 59.8958  4.2685  17
  -5  -7  -1 65.0275  2.6910   7
  -5  -7  -1 64.0058  2.6901  11
  -5  -7  -1 64.7284  4.4321   5
  -5  -7  -1 63.5849  2.7375   3
  -5  -7  -1 68.0221  2.7206  23
   5  -7   1 64.9477  2.9279  22
  -5  -7  -1 64.6958  2.7497  19
   5  -7   1 64.4162  2.8461  14
   5  -7   1 63.9904  2.9338   6
   5  -7   1 62.4718  4.5434   1
  -5  -7  -1 61.5188  4.5087  17
  -5   7  -1 62.8951  4.4477  21
   5   7   1 62.8342  2.8673   2
   5   7   1 62.8005  4.7943  13
   5   7   1 64.8938  2.7990  18
   5   7   1 57.4967  2.8317  10
  -5   7  -1 60.7660  2.8319  12
  -5   7  -1 67.8175  2.9004  15
  -5   7  -1 64.5446  2.9368  20
   5   7   1 67.2762  2.9944  16
  -5   7  -1 64.7797  2.7011   4
  -6  -7  -1 34.2720  3.0955   5
   6  -7   1 38.7348  1.8031  22
   6  -7   1 34.4670  3.2362   1
  -6  -7  -1 36.6829  1.6233  11
  -6  -7  -1 37.4201  1.6143   7
  -6  -7  -1 35.5371  1.6267  19
   6  -7   1 37.7251  1.8126   6
   6  -7   1 36.6902  1.7068  14
  -6  -7  -1 37.4747  1.6092  23
   6   7   1 32.4765  1.6835  10
  -6   7  -1 35.3192  1.7318  15
   6   7   1 38.6834  1.7273  18
   6   7   1 36.1871  1.8322  16
  -6   7  -1 36.6565  1.7666  20
  -6   7  -1 35.4328  1.6223   4
  -6   7  -1 35.1320  1.6720  12
   6   7   1 37.7264  1.7590   2
  -6   7  -1 32.6454  2.9657  21
   6   7   1 30.9179  3.2851  13
  -7  -7  -1 39.5067  1.7528  23
   7  -7   1 42.6834  1.9509   6
  -7  -7  -1 40.0195  1.7471   7
   7  -7   1 40.0229  1.8271  14
  -7  -7  -1 36.5139  1.7230  11
   7  -7   1 38.5653  1.9097  22
   7   7   1 38.9642  1.8523  18
  -7   7  -1 39.7055  1.7405   4
  -7   7  -1 40.6815  1.9076  15
   7   7   1 40.1287  1.8533   2
  -7   7  -1 39.3697  1.8782  20
   7   7   1 38.3018  1.9570  16
  -8  -7  -1 4.40311 0.40386   7
   8  -7   1 3.59901 0.37244  14
  -8  -7  -1 3.97529 0.40007  11
   8  -7   1 4.52323 0.53027   6
  -8  -7  -1 5.00965 0.45924  23
   8  -7   1 3.84354 0.50338  22
  -8   7  -1 3.73571 0.42519  20
   8   7   1 4.95186 0.50099   2
  -8   7  -1 4.68139 0.51053  15
   8   7   1 4.32678 0.51510  18
  -8   7  -1 4.39845 0.38803   4
   9  -7   1 89.9724  4.0137  22
  -9  -7  -1 94.4484  3.7125   7
   9  -7   1 91.8635  3.9996   6
   9   7   1 91.7908  3.8392  18
   9   7   1 91.3388  3.9261   2
   8  -8  -1 1.21215 0.45037  22
   8  -8  -1 1.75568 0.45008   6
  -8  -8   1 2.11296 0.37542   7
  -8  -8   1 1.23235 0.37398  23
   8   8  -1 1.63644 0.38931  18
   8   8  -1 1.91299 0.40276   2
  -8   8   1 1.27866 0.35034   4
  -8   8   1 1.52355 0.37833  20
   8   8  -1 1.04148 0.45242  16
   7  -8  -1 39.5031  1.8952  14
  -7  -8   1 43.7183  1.8035   7
   7  -8  -1 43.4982  2.0101   6
  -7  -8   1 42.3472  1.8235  23
   7  -8  -1 43.7798  2.0101  22
  -7  -8   1 40.5680  1.7974  11
   7   8  -1 38.1231  1.8866  18
   7   8  -1 41.8207  1.9463   2
   7   8  -1 42.3052  2.0711  16
  -7   8   1 42.6772  1.9719  20
  -7   8   1 39.7153  1.8836  12
  -7   8   1 42.5093  1.8124   4
   6  -8  -1 28.4164  1.5070  22
   6  -8  -1 27.4914  1.5068   6
  -6  -8   1 27.7435  1.3152  11
  -6  -8   1 28.9451  1.3166  23
  -6  -8   1 30.6270  1.3726   7
   6  -8  -1 27.8507  1.3792  14
  -6   8   1 26.4042  1.4244  20
   6   8  -1 26.6087  1.3989  18
   6   8  -1 30.8927  1.4277   2
  -6   8   1 27.2523  1.3665  12
  -6   8   1 28.5699  1.3169   4
   6   8  -1 27.6157  1.5373  16
  -5  -8   1 22.9672  1.1501  19
   5  -8  -1 23.9737  1.3455   6
   5  -8  -1 23.6757  2.6468   1
   5  -8  -1 24.4250  1.3020  22
  -5  -8   1 20.3564  2.4272   5
  -5  -8   1 23.1971  1.2063   7
  -5  -8   1 24.6446  1.1510  11
   5  -8  -1 23.2596  1.2309  14
  -5  -8   1 23.2307  1.2331  23
   5   8  -1 22.7628  1.2805   8
   5   8  -1 23.8395  2.6283   9
   5   8  -1 23.1992  1.3151   2
   5   8  -1 24.9949  1.3965  16
  -5   8   1 24.6226  1.1605   4
  -5   8   1 25.4914  2.6149  21
   5   8  -1 20.6827  2.5572  13
  -5   8   1 24.4817  1.2233  12
   5   8  -1 22.7357  1.2630  18
  -5   8   1 24.7643  1.2781  20
  -4  -8   1 152.754   5.871   7
  -4  -8   1 142.225   6.032  19
  -4  -8   1 149.749   5.886  11
   4  -8  -1 149.672   6.375  22
   4  -8  -1 145.673   6.343   6
   4  -8  -1 151.103   6.275  14
   4  -8  -1 150.992   8.720   1
   4  -8  -1 135.216   6.003   3
  -4  -8   1 140.932   6.012   3
   4  -8  -1 133.692   8.525  17
  -4  -8   1 147.006   8.515   5
  -4  -8   1 132.982   8.578  17
  -4  -8   1 147.779   5.941  23
   4   8  -1 153.946   6.540  16
  -4   8   1 152.553   5.893   4
  -4   8   1 136.355   8.804   9
  -4   8   1 147.004   6.277  12
  -4   8   1 153.232   6.410  20
   4   8  -1 135.841   8.777  13
   4   8  -1 146.269   6.600   8
  -4   8   1 133.327   6.576   8
   4   8  -1 143.433   6.231   2
  -4   8   1 149.278   8.326  21
   4   8  -1 144.977   8.970   9
   3  -8  -1 75.2743  4.6155  17
   3  -8  -1 70.0512  3.1323  22
  -3  -8   1 72.5698  4.4964   5
  -3  -8   1 67.8541  2.8617   7
   3  -8  -1 74.5133  4.7033   1
  -3  -8   1 66.8183  2.9311   3
   3  -8  -1 70.8967  3.0825  14
  -3  -8   1 68.8618  2.9558  19
   3  -8  -1 70.4285  3.1097   6
   3  -8  -1 69.3671  2.9321   3
  -3  -8   1 68.3834  4.6405  17
  -3  -8   1 70.3096  2.8807  11
  -3   8   1 67.8570  2.8838   4
  -3   8   1 69.1233  3.0715  12
  -3   8   1 72.3368  4.8292   9
   3   8  -1 67.3201  4.8364  13
  -3   8   1 68.2009  3.1496  20
   3   8  -1 68.7807  3.2322   8
  -3   8   1 70.0420  4.4789  21
   3   8  -1 71.1493  3.2302  16
  -3   8   1 73.9845  3.2338   8
   3   8  -1 63.0526  3.0636   2
   3   8  -1 69.2512  4.7968   9
  -2  -8   1 6.32514 0.54924  19
   2  -8  -1 6.49003 0.60477  22
  -2  -8   1 6.68131 0.45260  11
   2  -8  -1 6.33187 0.49112   3
  -2  -8   1 7.73158 1.11376   5
   2  -8  -1 7.59130 1.29998   1
   2  -8  -1 7.03139 0.58700  14
   2  -8  -1 6.41944 0.48948  19
   2  -8  -1 6.59444 0.50932   6
  -2  -8   1 6.96010 0.50392   3
  -2  -8   1 7.13305 1.27415  17
   2  -8  -1 7.49807 1.25813  17
   2   8  -1 6.28593 0.59489   8
  -2   8   1 6.87320 0.53147  12
  -2   8   1 7.23933 1.25576  21
  -2   8   1 6.50234 0.61251   8
   2   8  -1 7.07401 0.70812  16
  -2   8   1 6.14314 0.51335   4
  -2   8   1 7.18439 0.60697  20
   2   8  -1 7.48172 1.48796   9
   2   8  -1 5.93925 0.46967  12
  -2   8   1 5.51623 1.28007   9
   2   8  -1 6.43872 0.49390   7
   2   8  -1 6.03474 0.44497  23
   2   8  -1 5.71644 1.17140  13
  -1  -8   1 164.735   6.950  19
  -1  -8   1 168.962   6.765  11
   1  -8  -1 174.952   9.467   1
   1  -8  -1 160.972   6.952  19
   1  -8  -1 163.913   6.929   3
   1  -8  -1 156.387   7.264   6
   1  -8  -1 160.852   7.313  22
  -1  -8   1 185.141   9.699  17
  -1  -8   1 182.779   9.303   5
  -1  -8   1 167.363   6.930   3
   1  -8  -1 182.642   9.706  17
   1  -8  -1 165.016   7.212  14
   1   8  -1 158.321   7.349  20
  -1   8   1 174.837  10.080   9
   1   8  -1 177.714   8.957  21
  -1   8   1 167.805   7.604   8
   1   8  -1 174.918   7.613   8
  -1   8   1 174.100   8.982  21
   1   8  -1 157.803   7.522  16
  -1   8   1 173.869   7.234  12
  -1   8   1 158.922   7.359  20
   1   8  -1 159.902   6.747   7
   1   8  -1 184.724  10.119   9
   1   8  -1 163.877   7.213  12
   0  -8  -1 4.35251 0.36759  14
   0  -8   1 3.93868 0.33908  14
   0  -8  -1 3.99909 0.36094  19
   0  -8  -1 4.20998 1.00238   1
   0  -8   1 3.86087 0.30104   3
   0  -8   1 4.47973 0.94936  17
   0  -8   1 4.41666 0.78658   5
   0  -8   1 4.13447 0.38171  19
   0  -8  -1 3.66305 0.30761  11
   0  -8  -1 4.01656 0.36977   3
   0  -8  -1 4.37672 1.13902  17
   0   8  -1 3.80824 0.35409  11
   0   8  -1 4.17190 0.32264  12
   0   8  -1 3.73732 0.39626   8
   0   8   1 4.19596 0.36480   8
   0   8  -1 4.15141 0.34889  20
   0   8  -1 4.27735 0.97292  21
   0   8   1 5.26435 1.20751   9
   0   8   1 3.97730 0.31002  12
   0   8   1 3.27097 0.92628  13
   0   8   1 4.08042 0.45923  16
   0   8  -1 3.92468 0.41392  16
   0   8  -1 2.42886 1.27364   9
   1  -8   1 89.5686  3.6564   3
  -1  -8  -1 87.5170  3.6819  19
  -1  -8  -1 90.6622  5.1250   5
   1  -8   1 83.8610  5.0142   5
   1  -8   1 89.7179  5.2001   1
  -1  -8  -1 86.2243  3.6640   3
  -1  -8  -1 90.8892  5.1350   1
   1  -8   1 86.5716  3.6741  19
   1  -8   1 97.6662  5.4517  17
  -1  -8  -1 83.4549  3.5684  11
  -1  -8  -1 83.5782  3.8048  14
   1  -8   1 86.8963  3.8084  14
  -1  -8  -1 98.3884  5.5648  17
   1   8   1 88.2885  5.4060  13
  -1   8  -1 85.4094  3.5751   4
  -1   8  -1 87.1170  3.9018  20
   1   8   1 93.0936  5.6818   9
   1   8   1 90.4933  4.0176   8
  -1   8  -1 87.6704  3.8216  12
  -1   8  -1 89.5998  5.7121   9
  -1   8  -1 91.4986  5.1626  21
   1   8   1 88.6498  3.9973  16
  -1   8  -1 85.6709  4.0209   8
   1   8   1 82.0080  3.7944  12
  -1   8  -1 85.2783  3.5608  11
  -2  -8  -1 79.6155  3.2341   3
  -2  -8  -1 82.0145  4.7225   5
  -2  -8  -1 80.4099  5.0416  17
   2  -8   1 76.6546  3.2163   3
   2  -8   1 80.8892  4.9101  17
  -2  -8  -1 72.1016  3.3482  14
   2  -8   1 76.9583  3.3545  14
   2  -8   1 78.9124  4.7943   1
  -2  -8  -1 77.1743  3.2374  19
   2  -8   1 73.4916  3.4088  22
  -2  -8  -1 76.1412  3.1447  11
  -2   8  -1 75.5991  3.4530  20
  -2   8  -1 79.4594  3.5470   8
  -2   8  -1 76.2928  3.1654   4
  -2   8  -1 71.6627  3.1306  11
  -2   8  -1 79.2531  5.1715   9
   2   8   1 76.5954  3.5266   8
   2   8   1 77.9356  3.5406  16
   2   8   1 77.4646  5.0897  13
  -2   8  -1 74.8298  3.3825  12
   2   8   1 79.3164  5.0735   9
   2   8   1 76.1095  3.3542   2
  -2   8  -1 77.3020  4.7823  21
   3  -8   1 33.6107  2.7108  17
   3  -8   1 33.6161  1.5456  14
  -3  -8  -1 32.0870  1.4716  19
  -3  -8  -1 32.7902  2.8614  17
   3  -8   1 34.3724  2.8004   1
  -3  -8  -1 33.2536  1.4616  11
   3  -8   1 33.3997  1.4377   3
  -3  -8  -1 31.1441  1.4780   7
  -3  -8  -1 28.5240  2.5838   5
   3  -8   1 33.0874  1.5671  22
   3  -8   1 31.6518  1.5650   6
  -3  -8  -1 32.6040  1.4709   3
  -3   8  -1 32.3813  1.5592  12
   3   8   1 32.2339  1.5812   2
   3   8   1 31.9275  1.5951   8
  -3   8  -1 32.0810  1.5575  15
  -3   8  -1 32.9840  1.5785  20
  -3   8  -1 32.1471  2.8592  21
   3   8   1 33.2355  1.6752  16
   3   8   1 33.4603  2.7366   9
  -3   8  -1 30.1554  2.7489   9
  -3   8  -1 34.0633  1.4589  19
  -3   8  -1 31.6509  1.4765   4
   3   8   1 33.3651  3.0605  13
   3   8   1 30.9060  1.5905  18
  -3   8  -1 31.4249  1.5894   8
   4  -8   1 92.4455  3.8326   3
   4  -8   1 90.9911  4.0542   6
  -4  -8  -1 91.5884  3.7577   7
  -4  -8  -1 89.3284  5.9258  17
  -4  -8  -1 87.8544  5.8210   5
  -4  -8  -1 92.5028  3.8601  19
  -4  -8  -1 95.4222  3.7598  11
   4  -8   1 88.2675  5.7837  17
   4  -8   1 94.0787  4.0169  14
   4  -8   1 98.5600  4.0924  22
  -4  -8  -1 85.6031  3.7844  23
  -4  -8  -1 91.5399  3.8459   3
   4  -8   1 91.6415  5.8682   1
  -4   8  -1 97.4435  4.1210  20
   4   8   1 83.4845  5.9643   9
  -4   8  -1 85.4117  5.6391  21
  -4   8  -1 86.0234  4.0072  15
   4   8   1 92.0830  3.9943   2
   4   8   1 91.6147  4.2025   8
   4   8   1 86.0144  5.9036  13
  -4   8  -1 93.9783  3.7822   4
  -4   8  -1 92.1694  4.0043  12
   4   8   1 96.3063  4.2020  16
   4   8   1 88.7328  3.9034  18
   5  -8   1 78.6477  3.4749  22
  -5  -8  -1 78.8539  3.2815  19
  -5  -8  -1 72.7721  3.2132  23
  -5  -8  -1 75.0792  5.1525   5
  -5  -8  -1 76.5273  3.1895   7
   5  -8   1 80.2735  3.4197  14
   5  -8   1 74.5900  3.2408   3
  -5  -8  -1 78.0904  3.2070  11
   5  -8   1 69.2090  5.1990   1
   5  -8   1 74.7637  3.4640   6
  -5  -8  -1 74.9574  3.2620   3
   5   8   1 77.4816  3.3315  18
   5   8   1 80.2982  3.5632  16
   5   8   1 71.7818  5.4251  13
  -5   8  -1 77.9914  3.4973  20
  -5   8  -1 78.1069  3.4145  15
   5   8   1 78.6835  3.4065   2
  -5   8  -1 75.6518  3.3995  12
  -5   8  -1 80.6468  3.2016   4
  -5   8  -1 78.0185  5.0511  21
   6  -8   1 54.3616  2.4944   6
  -6  -8  -1 55.2469  2.2641   7
  -6  -8  -1 51.6179  2.3284  19
  -6  -8  -1 52.1163  2.2799  23
  -6  -8  -1 54.9969  2.2892  11
   6  -8   1 54.6212  2.4229  14
   6  -8   1 55.2788  2.4841  22
  -6   8  -1 54.4930  2.4879  20
  -6   8  -1 50.0164  2.3981  12
  -6   8  -1 52.4509  2.2867   4
   6   8   1 51.8387  2.3935  18
   6   8   1 55.0472  2.5908  16
   6   8   1 53.4069  2.4515   2
  -7  -8  -1 47.2823  1.9731   7
   7  -8   1 44.6159  2.0781  14
   7  -8   1 48.9443  2.1923   6
  -7  -8  -1 46.4941  1.9707  11
   7  -8   1 48.5692  2.1725  22
  -7  -8  -1 44.3137  1.9683  23
  -7   8  -1 43.6309  2.1118  15
  -7   8  -1 46.8302  2.1587  20
   7   8   1 43.6258  2.2378  16
   7   8   1 45.3591  2.0636  18
   7   8   1 45.6555  2.1171   2
  -7   8  -1 46.2275  1.9924   4
   8  -8   1 3.41708 0.45387  22
   8  -8   1 2.83326 0.33410  14
   8  -8   1 3.04442 0.45489   6
  -8  -8  -1 3.53449 0.34953  11
  -8  -8  -1 3.06930 0.37415   7
  -8  -8  -1 3.66603 0.39114  23
   8   8   1 3.08791 0.42365   2
  -8   8  -1 3.15283 0.40444  20
   8   8   1 3.80681 0.43251  18
  -8   8  -1 3.56018 0.38128   4
   8  -9  -1 11.4820  0.7427   6
   8  -9  -1 11.9132  0.7255  22
  -8  -9   1 10.1648  0.6248  23
  -8  -9   1 13.8793  0.6518   7
  -8   9   1 11.1923  0.6811  20
   8   9  -1 10.6265  0.6864   2
  -8   9   1 12.0674  0.6296   4
   8   9  -1 11.6574  0.7269  16
   7  -9  -1 40.5119  1.9249  14
  -7  -9   1 42.6896  1.8359  23
   7  -9  -1 46.3784  2.0382   6
  -7  -9   1 42.2611  1.8114  11
   7  -9  -1 43.2584  2.0359  22
  -7  -9   1 43.3969  1.8055   7
  -7   9   1 43.8625  1.9844  20
   7   9  -1 43.5756  2.0734  16
  -7   9   1 44.0631  1.8385   4
  -7   9   1 40.1999  1.9100  12
   7   9  -1 40.8139  1.9355   2
   7   9  -1 39.0692  1.8784  18
   6  -9  -1 68.6476  3.2001  22
  -6  -9   1 70.8789  2.9279  11
  -6  -9   1 72.3391  2.9156   7
   6  -9  -1 68.6957  3.1055  14
  -6  -9   1 71.7598  2.9418  23
   6  -9  -1 69.6644  3.1880   6
   6   9  -1 71.4909  3.2864  16
   6   9  -1 67.7121  3.1011   2
  -6   9   1 68.9790  3.1817  20
  -6   9   1 69.4242  3.1003  12
  -6   9   1 70.6602  2.9352   4
  -5  -9   1 116.043   4.997  19
  -5  -9   1 125.141   4.879  11
   5  -9  -1 122.124   5.300  22
  -5  -9   1 116.105   4.909  23
   5  -9  -1 127.493   5.273   6
   5  -9  -1 109.202   7.534   1
  -5  -9   1 124.318   4.875   7
  -5  -9   1 106.521   7.383   5
   5  -9  -1 116.889   5.198  14
   5   9  -1 104.513   7.478  13
   5   9  -1 118.280   5.149   2
   5   9  -1 126.766   5.456  16
  -5   9   1 119.054   5.186  12
  -5   9   1 122.314   5.310  20
  -5   9   1 109.045   7.083  21
   5   9  -1 116.026   5.452   8
  -5   9   1 128.973   4.887   4
   4  -9  -1 224.037   9.048  14
  -4  -9   1 214.431   8.712  19
   4  -9  -1 204.455   8.665   3
   4  -9  -1 217.834   9.123   6
  -4  -9   1 225.149   8.496  11
  -4  -9   1 209.668   8.465   7
  -4  -9   1 207.035   8.673   3
  -4  -9   1 201.365  11.973   5
   4  -9  -1 204.514  12.147   1
  -4  -9   1 198.082   8.560  23
   4  -9  -1 223.566   9.178  22
   4   9  -1 216.194  12.676   9
  -4   9   1 215.114   8.481   4
  -4   9   1 227.049   9.244  20
  -4   9   1 208.032  11.571  21
  -4   9   1 223.931   9.059  12
   4   9  -1 218.032   9.516   8
   4   9  -1 171.594  12.048  13
  -4   9   1 177.791  12.340   9
   4   9  -1 193.566   8.934   2
   4   9  -1 227.381   9.433  16
  -4   9   1 198.894   9.493   8
  -3  -9   1 42.3242  1.7717   7
  -3  -9   1 39.6255  1.7928  11
   3  -9  -1 41.4455  3.2151  17
   3  -9  -1 35.6283  1.7919  19
   3  -9  -1 39.6997  1.9611  22
  -3  -9   1 46.0476  1.7966  23
   3  -9  -1 38.1796  1.9614   6
  -3  -9   1 43.0844  3.2985  17
   3  -9  -1 40.8960  1.9253  14
  -3  -9   1 47.1691  1.8508  19
   3  -9  -1 42.7054  1.8086   3
  -3  -9   1 38.3964  3.0659   5
   3  -9  -1 39.3184  3.2893   1
  -3  -9   1 38.2812  1.8092   3
  -3   9   1 41.3568  1.9049  12
   3   9  -1 44.5221  1.9973   8
  -3   9   1 43.7464  2.0091   8
   3   9  -1 39.9701  2.0256  16
  -3   9   1 39.8544  3.1682  21
  -3   9   1 41.1022  3.4214   9
   3   9  -1 41.5513  3.4005   9
  -3   9   1 40.8619  1.9698  20
  -3   9   1 40.3044  1.8123   4
   2  -9  -1 69.3184  4.5505   1
   2  -9  -1 69.3263  3.0334  14
  -2  -9   1 68.8097  4.5327  17
  -2  -9   1 69.0168  2.8155  11
   2  -9  -1 65.6346  2.8926  19
  -2  -9   1 64.7118  2.8761   3
  -2  -9   1 70.0967  2.9002  19
   2  -9  -1 65.7704  3.0549   6
   2  -9  -1 70.7232  4.5615  17
   2  -9  -1 70.1208  3.0931  22
   2  -9  -1 67.4133  2.8821   3
  -2  -9   1 68.2609  4.3079   5
  -2   9   1 72.6773  3.0322  12
  -2   9   1 67.8897  4.7886   9
   2   9  -1 69.1919  4.8188   9
   2   9  -1 64.1880  2.8355  23
  -2   9   1 69.9918  3.0929  20
   2   9  -1 66.1363  2.9908  12
   2   9  -1 72.2259  3.1822   8
  -2   9   1 68.6435  3.1778   8
  -2   9   1 71.1052  4.3954  21
  -2   9   1 66.4417  2.8281   4
   2   9  -1 67.3037  3.1798  16
   1  -9  -1 84.6387  5.2940  17
   1  -9  -1 80.6893  3.6118  22
  -1  -9   1 81.9650  3.3969   3
   1  -9  -1 80.0518  3.4163  19
   1  -9  -1 79.7999  3.4078   3
  -1  -9   1 79.7164  5.2163  17
  -1  -9   1 82.9311  4.8432   5
   1  -9  -1 79.0045  3.5542  14
   1  -9  -1 84.9466  5.1392   1
  -1  -9   1 80.7061  3.3094  11
  -1  -9   1 81.6018  3.4190  19
  -1   9   1 85.7907  3.5572  12
   1   9  -1 78.8821  3.3052   7
   1   9  -1 88.0625  3.7679   8
   1   9  -1 85.3894  5.5352   9
   1   9  -1 82.4226  3.5425  12
  -1   9   1 82.6643  5.5136   9
   1   9  -1 76.7598  3.7202  16
  -1   9   1 71.2384  3.6881  16
  -1   9   1 82.7502  3.7610   8
  -1   9   1 79.8206  3.6209  20
   0  -9  -1 8.54950 0.63809  14
   0  -9  -1 8.38337 0.71490  22
   0  -9  -1 9.88550 0.57538  19
   0  -9   1 8.54356 0.54989  19
   0  -9   1 7.91151 0.59802  14
   0  -9   1 7.47363 1.27994  17
   0  -9   1 8.74007 1.03742   5
   0  -9  -1 7.92332 0.60283   3
   0  -9   1 7.77175 0.48637  11
   0  -9   1 8.55065 0.53463   3
   0  -9  -1 7.87864 0.56076  11
   0  -9  -1 9.85493 1.58560  17
   0   9  -1 8.98946 0.72642   8
   0   9   1 8.10939 0.74685  16
   0   9  -1 8.42902 1.26352  21
   0   9  -1 8.94849 0.73358  16
   0   9  -1 10.1799  1.6261   9
   0   9  -1 8.49523 0.62214  20
   0   9   1 9.00295 0.60954  12
   0   9   1 9.96062 1.62486   9
   0   9  -1 9.10009 0.57166   4
   0   9   1 9.30336 0.65751   8
   0   9  -1 8.62562 0.57878  12
   1  -9   1 30.0477  2.5684  17
  -1  -9  -1 28.2965  1.4002  14
  -1  -9  -1 28.5925  1.3212  19
   1  -9   1 28.4251  1.3050  19
  -1  -9  -1 28.8568  1.3353   3
   1  -9   1 29.4082  1.3042   3
  -1  -9  -1 27.9996  1.2621  11
  -1  -9  -1 28.3420  2.6329  17
   1  -9   1 30.2243  1.3896  14
  -1   9  -1 28.4169  1.2925   4
  -1   9  -1 29.6079  1.3820  12
  -1   9  -1 33.1985  2.4840  21
  -1   9  -1 28.1972  2.8256   9
  -1   9  -1 29.6378  1.4366  20
   1   9   1 27.7270  2.6929  13
  -1   9  -1 28.5802  1.2744  11
   1   9   1 30.5095  2.7229   9
   1   9   1 26.6936  1.3579  12
   1   9   1 31.4269  1.4620   8
   2  -9   1 51.6285  2.3036  14
   2  -9   1 48.3659  2.1988   3
  -2  -9  -1 51.0447  2.3076  14
   2  -9   1 51.4899  2.3629  22
  -2  -9  -1 52.0179  2.2144   3
   2  -9   1 53.1482  2.2276  19
   2  -9   1 52.9640  3.6692  17
  -2  -9  -1 48.6930  2.2402  19
  -2  -9  -1 53.4018  3.7824  17
  -2  -9  -1 50.4935  2.1742  11
  -2   9  -1 49.3994  2.1394  11
   2   9   1 50.4134  3.8117   9
   2   9   1 54.4026  2.4464   8
   2   9   1 48.2336  3.8740  13
  -2   9  -1 52.0205  2.1874   4
  -2   9  -1 48.4409  2.3135  12
   2   9   1 55.2097  2.4853  16
  -2   9  -1 51.1150  2.3708  20
  -2   9  -1 55.6065  2.4335   8
   2   9   1 47.4616  2.3767   2
  -2   9  -1 55.8429  3.9275   9
  -2   9  -1 54.8177  3.7095  21
  -3  -9  -1 6.66238 0.60478   3
   3  -9   1 6.36037 0.49939   3
   3  -9   1 6.22235 1.36102  17
   3  -9   1 6.23340 0.57155   6
  -3  -9  -1 5.39703 1.54059  17
  -3  -9  -1 4.90584 1.37241   5
   3  -9   1 7.91499 0.58462  19
  -3  -9  -1 6.42111 0.59819  19
   3  -9   1 7.46369 1.52665   1
  -3  -9  -1 7.55434 0.55451  11
   3  -9   1 6.63804 0.55685  22
  -3  -9  -1 6.64195 0.53006   7
   3   9   1 5.40306 0.56350   2
  -3   9  -1 8.39714 1.64778  21
  -3   9  -1 6.58982 0.56760  20
  -3   9  -1 7.26337 0.67658  12
   3   9   1 6.88984 0.59010  16
   3   9   1 7.62460 1.71496  13
  -3   9  -1 4.94555 1.38546   9
   3   9   1 7.96760 1.58483   9
   3   9   1 6.62314 0.61383   8
  -3   9  -1 7.78446 0.65410   4
  -3   9  -1 6.33810 0.59665   8
  -4  -9  -1 412.012  16.431   3
  -4  -9  -1 417.540  16.051  11
  -4  -9  -1 410.068  16.491  19
  -4  -9  -1 369.645  21.793   5
  -4  -9  -1 370.676  22.265  17
   4  -9   1 371.950  22.151  17
   4  -9   1 421.698  17.317  22
   4  -9   1 379.480  21.828   1
   4  -9   1 379.092  16.458  19
  -4  -9  -1 390.448  15.996   7
   4  -9   1 411.582  16.420   3
   4  -9   1 414.290  17.093  14
   4  -9   1 403.233  17.202   6
   4   9   1 403.959  16.897   2
   4   9   1 435.714  17.781  16
  -4   9  -1 419.497  17.115  12
   4   9   1 385.491  16.524  18
  -4   9  -1 391.418  21.075  21
   4   9   1 410.776  17.980   8
  -4   9  -1 436.396  17.468  20
  -4   9  -1 415.845  16.041   4
   4   9   1 360.279  22.049  13
   4   9   1 366.092  22.751   9
   5  -9   1 113.837   8.012   1
  -5  -9  -1 134.243   5.359   7
   5  -9   1 134.577   5.735  14
   5  -9   1 132.149   5.792   6
  -5  -9  -1 132.732   5.489   3
  -5  -9  -1 134.816   5.396  11
  -5  -9  -1 113.975   7.856   5
   5  -9   1 134.957   5.829  22
   5  -9   1 127.731   5.472   3
  -5  -9  -1 133.973   5.518  19
  -5   9  -1 143.370   5.390   4
  -5   9  -1 134.919   5.860  20
  -5   9  -1 133.966   5.725  12
   5   9   1 138.627   5.977  16
   5   9   1 129.552   5.553  18
  -5   9  -1 122.867   7.791  21
   5   9   1 139.431   5.695   2
   5   9   1 117.969   8.200  13
  -6  -9  -1 50.7880  2.0812  11
  -6  -9  -1 48.8538  2.0628  23
  -6  -9  -1 48.8580  2.0402   7
  -6  -9  -1 46.9761  2.1108  19
   6  -9   1 48.6016  2.2592   6
   6  -9   1 50.7080  2.2840  22
   6  -9   1 49.9260  2.2153  14
  -6   9  -1 48.8896  2.0911   4
  -6   9  -1 44.0365  2.1713  12
   6   9   1 49.1508  2.2234   2
   6   9   1 48.2848  2.3541  16
  -6   9  -1 47.7585  2.2552  20
   6   9   1 43.9888  2.1521  18
  -7  -9  -1 29.7628  1.3288  11
  -7  -9  -1 30.5692  1.3246   7
   7  -9   1 29.2400  1.3953  14
   7  -9   1 30.6657  1.5024   6
  -7  -9  -1 28.4813  1.3271  23
   7  -9   1 31.2986  1.4837  22
   7   9   1 28.2428  1.3961  18
   7   9   1 29.0231  1.4640   2
  -7   9  -1 30.9684  1.4631  20
   7   9   1 28.3739  1.5329  16
  -7   9  -1 29.8122  1.3569   4
  -8  -9  -1 0.71295 0.31394   7
  -8  -9  -1 0.24631 0.26302  11
   8  -9   1 0.13773 0.34720  22
   8  -9   1 0.55197 0.34165   6
  -8   9  -1 -0.4028  0.3142   4
   8   9   1 -0.0775  0.3239   2
  -8   9  -1 0.00677 0.28464  20
   8   9   1 0.74176 0.28518  18
  -7 -10   1 12.8187  0.7088  23
   7 -10  -1 13.1294  0.7613  14
  -7 -10   1 13.8897  0.7513   7
  -7 -10   1 13.7176  0.7323  11
   7 -10  -1 14.7005  0.8820  22
   7  10  -1 13.9391  0.8806  16
  -7  10   1 14.8114  0.8206  20
   7  10  -1 14.9566  0.8112   2
  -7  10   1 13.3177  0.7297  12
   6 -10  -1 39.6508  1.9263  22
  -6 -10   1 40.0427  1.7080   7
   6 -10  -1 38.4119  1.8452  14
   6 -10  -1 42.4308  1.9370   6
  -6 -10   1 39.4381  1.7454  11
  -6 -10   1 38.5362  1.7096  23
  -6  10   1 39.5647  1.8777  20
  -6  10   1 40.3608  1.8204  12
  -6  10   1 40.0262  1.7372   4
   6  10  -1 39.8950  2.0027  16
   6  10  -1 38.8843  1.8458   2
   5 -10  -1 84.8667  3.7358  22
   5 -10  -1 81.2392  3.6502  14
  -5 -10   1 80.2527  3.4902  19
  -5 -10   1 82.6518  3.4059   7
  -5 -10   1 86.1093  3.4262  11
   5 -10  -1 86.0806  3.7037   6
  -5 -10   1 79.0920  3.4281  23
  -5  10   1 86.1545  3.4218   4
   5  10  -1 83.1355  3.8379  16
  -5  10   1 85.1248  3.7257  20
   5  10  -1 80.8072  3.8181   8
   5  10  -1 76.2221  3.6109   2
  -5  10   1 82.3978  3.6408  12
  -4 -10   1 58.1972  4.6159   5
  -4 -10   1 68.4768  2.9262   3
   4 -10  -1 67.7516  3.1093   6
  -4 -10   1 65.8537  2.8946  23
   4 -10  -1 74.0342  3.0861  14
   4 -10  -1 58.3344  4.8377   1
  -4 -10   1 71.3129  2.8843  11
   4 -10  -1 67.8559  2.9168   3
   4 -10  -1 72.4990  3.1521  22
  -4 -10   1 70.2510  2.9516  19
  -4 -10   1 66.5665  2.8849   7
  -4  10   1 65.1062  3.1981   8
  -4  10   1 55.6238  4.5148  21
   4  10  -1 71.9936  3.2227   8
   4  10  -1 62.1278  4.9932   9
  -4  10   1 72.7667  3.0763  12
   4  10  -1 72.3908  3.2423  16
  -4  10   1 74.9504  3.1431  20
  -4  10   1 69.3242  2.8768   4
   3 -10  -1 158.524   6.445  14
  -3 -10   1 139.239   8.635   5
  -3 -10   1 149.861   6.011   7
   3 -10  -1 138.542   6.181  19
  -3 -10   1 135.926   8.894  17
  -3 -10   1 156.599   6.038  11
   3 -10  -1 132.829   8.834   1
  -3 -10   1 154.578   6.208  19
   3 -10  -1 138.026   8.924  17
  -3 -10   1 148.836   6.173   3
   3 -10  -1 150.860   6.497   6
   3 -10  -1 153.421   6.176   3
   3 -10  -1 154.814   6.543  22
  -3  10   1 152.161   6.770   8
  -3  10   1 134.223   8.395  21
  -3  10   1 131.510   9.138   9
   3  10  -1 159.511   6.788   8
  -3  10   1 146.361   6.031   4
  -3  10   1 158.696   6.453  12
  -3  10   1 150.002   6.575  20
   3  10  -1 145.130   9.350   9
   3  10  -1 157.636   6.722  16
   2 -10  -1 274.688  11.792   6
  -2 -10   1 282.429  11.255   3
  -2 -10   1 282.053  11.294  19
   2 -10  -1 264.475  15.540  17
  -2 -10   1 253.670  14.974   5
   2 -10  -1 278.635  11.253   3
  -2 -10   1 281.099  10.986  11
   2 -10  -1 273.103  11.284  19
  -2 -10   1 256.603  10.942   7
   2 -10  -1 249.993  15.123   1
   2 -10  -1 283.003  11.717  14
   2 -10  -1 284.225  11.875  22
  -2 -10   1 280.076  15.577  17
   2  10  -1 268.949  12.186  16
   2  10  -1 273.541  16.076   9
  -2  10   1 282.581  11.734  12
   2  10  -1 289.569  12.344   8
  -2  10   1 274.160  12.331   8
  -2  10   1 270.242  11.951  20
   2  10  -1 275.544  11.706  12
  -2  10   1 253.875  15.958   9
  -1 -10   1 16.7952  0.8400   3
  -1 -10   1 17.4523  0.8575  19
   1 -10  -1 17.0642  1.0313  22
   1 -10  -1 16.5611  0.8987  19
   1 -10  -1 18.8866  0.9596  14
  -1 -10   1 14.4839  1.8333  17
   1 -10  -1 16.1341  1.9379  17
   1 -10  -1 16.7035  0.8452   3
  -1 -10   1 15.3140  0.8317  11
  -1  10   1 14.9990  2.0372   9
  -1  10   1 15.5739  0.9400  12
  -1  10   1 16.2705  1.0300   8
   1  10  -1 15.7475  2.0973   9
  -1  10   1 14.9803  1.0081  16
   1  10  -1 15.7931  0.8827  12
   1  10  -1 17.7334  1.0248   8
   1  10  -1 15.2768  0.9883  16
  -1  10   1 15.5684  0.9367  20
   0 -10   1 3.50045 0.38922  14
   0 -10   1 1.72276 1.03573  17
   0 -10  -1 3.46519 0.35894  11
   0 -10   1 3.51143 0.35710  11
   0 -10   1 3.64204 0.34952   3
   0 -10   1 3.65397 0.36354  19
   0 -10  -1 2.41504 1.29297  17
   0 -10  -1 3.17302 0.37164  19
   0 -10  -1 3.14994 0.41964  14
   0 -10  -1 3.07738 0.41048   3
   0  10   1 3.35433 1.37147   9
   0  10  -1 3.60998 0.37627  20
   0  10  -1 3.84062 0.47762  16
   0  10  -1 3.22573 0.40551  12
   0  10  -1 3.05185 1.54734   9
   0  10   1 3.39560 0.37904  12
   0  10   1 3.19483 0.51117  16
   0  10  -1 3.79798 0.46387   8
   0  10   1 3.27683 0.41193   8
  -1 -10  -1 58.9287  2.6412  14
   1 -10   1 54.7014  2.4340  11
   1 -10   1 58.8613  2.5337  19
   1 -10   1 59.5841  2.5152   3
  -1 -10  -1 59.0937  2.5262   3
   1 -10   1 62.1666  2.6395  14
  -1 -10  -1 55.8014  4.2045  17
  -1 -10  -1 55.0008  2.4570  11
   1 -10   1 57.4812  4.1344  17
  -1 -10  -1 60.1044  2.5620  19
   1  10   1 56.8565  2.6109  12
  -1  10  -1 58.0312  2.7775   8
  -1  10  -1 58.7237  2.7119  20
  -1  10  -1 60.1219  3.9302  21
   1  10   1 60.3104  2.8021  16
   1  10   1 60.9137  4.5012   9
  -1  10  -1 54.2000  4.3360   9
  -1  10  -1 57.2791  2.4688   4
  -1  10  -1 60.3955  2.6598  12
   1  10   1 68.5955  2.8121   8
   2 -10   1 347.046  14.840  14
  -2 -10  -1 358.608  14.275   3
  -2 -10  -1 347.244  13.938  11
  -2 -10  -1 360.567  14.331  19
   2 -10   1 326.312  19.401  17
   2 -10   1 348.964  14.309  19
   2 -10   1 354.079  14.270   3
  -2 -10  -1 328.517  19.472  17
   2 -10   1 339.097  15.026  22
   2  10   1 327.968  19.978   9
  -2  10  -1 341.819  13.922   4
   2  10   1 367.517  15.636   8
  -2  10  -1 332.038  19.994   9
  -2  10  -1 361.025  14.876  12
  -2  10  -1 339.929  18.291  21
  -2  10  -1 357.031  15.168  20
  -2  10  -1 359.918  15.631   8
   2  10   1 342.810  15.454  16
   3 -10   1 89.3911  3.7201  14
   3 -10   1 88.7817  3.5426   3
  -3 -10  -1 87.5162  3.5950  19
  -3 -10  -1 84.8558  3.5651   3
  -3 -10  -1 78.9070  5.6319  17
   3 -10   1 80.9754  3.5585  19
  -3 -10  -1 85.4566  3.4727  11
   3 -10   1 81.9115  5.5313  17
   3 -10   1 84.1037  3.7791  22
   3  10   1 86.9625  3.8995  16
  -3  10  -1 84.6752  3.8045  20
   3  10   1 80.1936  3.6682   2
   3  10   1 81.3947  5.6667   9
  -3  10  -1 79.7621  3.8735   8
  -3  10  -1 86.4257  3.7240  12
  -3  10  -1 78.2612  5.3550  21
  -3  10  -1 83.0520  3.4969   4
   3  10   1 84.8275  3.8780   8
   4 -10   1 77.1965  3.3986  19
   4 -10   1 81.8439  3.4074   3
  -4 -10  -1 70.6200  5.4331  17
  -4 -10  -1 82.0293  3.4398  19
   4 -10   1 80.4303  3.6196   6
  -4 -10  -1 84.6716  3.4298   3
  -4 -10  -1 85.4394  3.3684  11
   4 -10   1 84.0656  3.5824  14
   4 -10   1 84.5637  3.6570  22
   4 -10   1 74.0452  5.3164  17
  -4 -10  -1 78.0638  3.3250   7
  -4  10  -1 82.6910  3.3618   4
  -4  10  -1 88.1992  3.6693  20
  -4  10  -1 72.5965  5.2568  21
   4  10   1 82.1691  3.7320  16
  -4  10  -1 87.5062  3.5807  12
   4  10   1 77.7048  3.7368   8
   4  10   1 77.4390  3.5494   2
   4  10   1 64.4608  5.4396  13
  -5 -10  -1 43.4487  1.8706  11
  -5 -10  -1 39.9612  1.8145   7
   5 -10   1 44.6001  2.0411  22
  -5 -10  -1 41.4258  1.8640   3
   5 -10   1 39.6145  1.8318   3
   5 -10   1 44.3751  1.9762  14
  -5 -10  -1 41.9414  1.8818  19
   5 -10   1 40.5504  2.0341   6
   5  10   1 44.0376  2.0853  16
  -5  10  -1 41.9727  1.9455  12
  -5  10  -1 43.0258  2.0164  20
  -5  10  -1 45.7045  1.8832   4
   5  10   1 40.7309  1.9737   2
  -6 -10  -1 39.1109  1.6454   7
   6 -10   1 40.0124  1.7792  14
  -6 -10  -1 41.7160  1.6706  11
  -6 -10  -1 36.4636  1.6972  19
   6 -10   1 37.5025  1.8244   6
   6  10   1 37.1000  1.7882   2
  -6  10  -1 38.3605  1.6822   4
  -6  10  -1 38.0651  1.8032  20
  -6  10  -1 37.0693  1.7389  12
   6  10   1 34.1139  1.7120  18
   7 -10   1 12.9610  0.8035  22
   7 -10   1 13.6849  0.7943   6
  -7 -10  -1 12.6121  0.6695  11
  -7 -10  -1 12.6549  0.6708   7
   7 -10   1 11.8575  0.7157  14
   7  10   1 11.1990  0.6806  18
   7  10   1 12.2987  0.8256  16
  -7  10  -1 13.4173  0.7521  20
   7  10   1 10.9672  0.7457   2
  -7  10  -1 12.9029  0.6941   4
   7 -11  -1 5.14995 0.50298  22
   7 -11  -1 5.14403 0.48296   6
   7 -11  -1 4.16697 0.40152  14
  -7 -11   1 4.99302 0.41485   7
  -7 -11   1 4.45954 0.38822  11
  -7  11   1 5.24381 0.41277   4
  -7  11   1 5.06319 0.38221  12
  -7  11   1 4.56996 0.44058  20
   7  11  -1 4.55897 0.47975  16
   6 -11  -1 62.6577  2.7190  22
  -6 -11   1 57.2956  2.4574   7
   6 -11  -1 59.2003  2.6421  14
   6 -11  -1 58.9817  2.6923   6
  -6 -11   1 60.5172  2.4828  11
  -6  11   1 61.0129  2.6972  20
  -6  11   1 60.1812  2.4775   4
  -6  11   1 59.4823  2.6290  12
   6  11  -1 55.8748  2.7846  16
   5 -11  -1 20.0700  1.2171  22
   5 -11  -1 20.2495  1.1979   6
  -5 -11   1 21.4469  1.0724  11
  -5 -11   1 18.5831  1.0063   7
  -5 -11   1 20.2775  1.0340  19
   5 -11  -1 20.9144  1.1033  14
  -5  11   1 21.5142  1.1037  20
  -5  11   1 20.9724  1.0478   4
  -5  11   1 21.1497  1.0722  12
   5  11  -1 22.3001  1.1225   8
   5  11  -1 20.8049  1.2386  16
  -4 -11   1 124.952   5.384   3
  -4 -11   1 134.570   5.274  11
  -4 -11   1 127.459   5.259   7
  -4 -11   1 127.409   5.415  19
   4 -11  -1 138.093   5.639  14
   4 -11  -1 127.173   5.679   6
   4 -11  -1 130.331   5.726  22
   4 -11  -1 121.467   5.376   3
  -4  11   1 118.147   5.884   8
  -4  11   1 135.066   5.632  12
  -4  11   1 127.411   5.267   4
   4  11  -1 135.768   5.911  16
  -4  11   1 133.479   5.739  20
   4  11  -1 133.893   5.919   8
  -3 -11   1 137.365   5.641   3
   3 -11  -1 138.713   5.893  14
  -3 -11   1 139.222   5.527  11
   3 -11  -1 136.763   5.642   3
   3 -11  -1 136.019   5.972  22
  -3 -11   1 127.484   5.490   7
   3 -11  -1 133.663   5.929   6
  -3 -11   1 139.931   5.676  19
  -3  11   1 139.061   5.888  12
  -3  11   1 131.087   5.996  20
   3  11  -1 141.594   6.194   8
  -3  11   1 128.628   5.500   4
  -3  11   1 133.565   6.181   8
   3  11  -1 137.107   6.144  16
  -2 -11   1 83.3469  3.4300  19
   2 -11  -1 72.6138  5.3987  17
   2 -11  -1 82.9999  3.5753  14
   2 -11  -1 81.3560  3.6354  22
  -2 -11   1 81.8820  3.3403  11
  -2 -11   1 80.9228  3.4081   3
   2 -11  -1 82.5065  3.4371  19
   2 -11  -1 81.8638  3.4096   3
  -2 -11   1 75.1321  5.4265  17
  -2  11   1 79.3564  3.6298  20
  -2  11   1 84.2242  3.7651   8
   2  11  -1 78.8371  3.7357  16
   2  11  -1 83.8329  3.7584   8
   2  11  -1 73.4123  5.6238   9
   2  11  -1 80.2393  3.5393  12
  -2  11   1 82.0088  3.5631  12
  -2  11   1 76.0463  5.6548   9
   1 -11  -1 4.94857 0.45835   3
  -1 -11   1 4.55950 0.47080  19
  -1 -11   1 5.08863 0.42710  11
   1 -11  -1 3.91328 1.41054  17
   1 -11  -1 4.35727 0.54211  22
  -1 -11   1 6.42573 0.48946   3
   1 -11  -1 4.86245 0.47759  14
   1 -11  -1 4.52432 0.45285  19
  -1  11   1 4.36390 0.45172  12
   1  11  -1 4.52738 0.41816  12
   1  11  -1 6.30441 1.52147   9
  -1  11   1 4.30972 1.41685   9
   1  11  -1 5.16631 0.52729   8
  -1  11   1 5.12548 0.47185   8
  -1  11   1 5.06349 0.56133  16
   1  11  -1 5.25519 0.50039  16
   0 -11  -1 10.8716  0.6665  11
   0 -11  -1 14.7029  0.8533  14
   0 -11   1 12.6357  0.7930  14
   0 -11  -1 12.7638  0.7984  19
   0 -11   1 12.5936  0.7188  19
   0 -11  -1 11.6955  1.8668  17
   0 -11   1 10.5233  1.6668  17
   0 -11  -1 12.8857  0.7228   3
   0 -11   1 12.7607  0.6829  11
   0 -11   1 13.3085  0.7168   3
   0  11   1 10.8435  0.9214  16
   0  11   1 12.5664  1.9234   9
   0  11  -1 10.8415  1.8743   9
   0  11  -1 12.6169  0.7889  12
   0  11  -1 12.3324  0.8827   8
   0  11   1 12.9611  0.8231   8
   0  11  -1 12.4030  0.7994  20
   0  11   1 12.1018  0.7518  12
   1 -11   1 109.961   4.485  19
   1 -11   1 110.350   4.476   3
   1 -11   1 112.299   4.665  14
  -1 -11  -1 103.392   6.819  17
  -1 -11  -1 106.017   4.647  14
  -1 -11  -1 110.395   4.503  19
  -1 -11  -1 110.846   4.477   3
   1 -11   1 98.4928  6.7414  17
  -1 -11  -1 101.692   4.360  11
   1 -11   1 102.425   4.337  11
  -1  11  -1 111.343   4.760  20
   1  11   1 101.918   4.870  16
   1  11   1 113.536   4.924   8
   1  11   1 101.206   4.628  12
  -1  11  -1 107.344   4.919   8
  -1  11  -1 99.0185  7.0501   9
  -1  11  -1 111.649   4.673  12
   1  11   1 100.736   7.000   9
   2 -11   1 67.3337  5.0506  17
  -2 -11  -1 74.1213  3.1939   3
  -2 -11  -1 75.4468  3.2010  19
   2 -11   1 78.1068  3.1871  19
   2 -11   1 78.2227  3.1821   3
   2 -11   1 74.1504  3.3171  14
  -2 -11  -1 72.5912  3.1087  11
  -2 -11  -1 68.1428  5.1794  17
  -2  11  -1 70.2432  5.2722   9
  -2  11  -1 74.2890  3.1096   4
  -2  11  -1 78.2152  3.3973  20
   2  11   1 65.7879  5.1930   9
  -2  11  -1 77.2645  3.3393  12
   2  11   1 74.9616  3.4944  16
  -2  11  -1 77.1683  3.4891   8
   2  11   1 78.6727  3.4875   8
   3 -11   1 121.634   4.968   3
  -3 -11  -1 120.011   4.862  11
   3 -11   1 117.478   4.974  19
   3 -11   1 122.621   5.189  14
   3 -11   1 114.695   5.260  22
  -3 -11  -1 121.913   4.984   3
  -3 -11  -1 119.959   5.000  19
   3  11   1 125.631   5.420  16
  -3  11  -1 121.346   5.194  12
   3  11   1 117.020   5.442   8
  -3  11  -1 117.060   4.862   4
  -3  11  -1 111.381   5.430   8
  -3  11  -1 118.548   5.297  20
  -4 -11  -1 121.548   5.124   3
   4 -11   1 123.094   5.116   3
   4 -11   1 128.618   5.349  14
   4 -11   1 125.421   5.426  22
  -4 -11  -1 126.966   5.160  19
  -4 -11  -1 123.318   5.024  11
   4  11   1 118.836   5.596   8
  -4  11  -1 127.871   5.460  20
  -4  11  -1 125.859   5.343  12
   4  11   1 108.693   5.280   2
  -4  11  -1 121.040   5.012   4
   4  11   1 123.548   5.566  16
  -5 -11  -1 7.35502 0.58955   3
  -5 -11  -1 9.07661 0.64570  11
   5 -11   1 8.55753 0.65687  14
  -5 -11  -1 7.82279 0.65143  19
   5 -11   1 8.28887 0.73534   6
   5 -11   1 8.92142 0.79095  22
   5  11   1 8.84292 0.84902  16
  -5  11  -1 8.61451 0.72627  20
  -5  11  -1 6.94956 0.59658  12
  -5  11  -1 9.04514 0.66277   4
  -6 -11  -1 42.9686  1.9853  19
   6 -11   1 43.5341  2.0964   6
  -6 -11  -1 48.5516  1.9655  11
   6 -11   1 48.9807  2.0905  14
  -6 -11  -1 41.5950  1.9169   7
   6 -11   1 47.5954  2.1487  22
  -6  11  -1 45.7556  2.0528  12
   6  11   1 46.8699  2.2056  16
  -6  11  -1 49.2267  1.9592   4
  -6  11  -1 49.9175  2.1353  20
   6  11   1 43.2203  2.0654   2
   7 -11   1 26.1400  1.2302  22
  -7 -11  -1 26.2793  1.1167  11
   7 -11   1 25.5511  1.1861  14
  -7  11  -1 27.4892  1.1287   4
  -7  11  -1 25.5690  1.2111  20
   7  11   1 23.5086  1.2553  16
  -6 -12   1 6.79614 0.47579  11
   6 -12  -1 8.24269 0.59240  22
   6 -12  -1 6.22277 0.50038  14
  -6 -12   1 5.94579 0.43352   7
   6 -12  -1 6.41824 0.51037   6
   6  12  -1 7.06583 0.62175  16
  -6  12   1 7.34030 0.49719  20
  -6  12   1 6.97083 0.46771  12
  -6  12   1 6.96871 0.43634   4
   5 -12  -1 50.3137  2.3079  22
  -5 -12   1 49.0741  2.1454  19
   5 -12  -1 48.5004  2.2652   6
  -5 -12   1 50.5005  2.1248  11
  -5 -12   1 46.6626  2.0768   7
   5 -12  -1 52.2621  2.2617  14
  -5  12   1 51.2874  2.2311  12
  -5  12   1 49.7490  2.2836  20
   5  12  -1 51.6358  2.4022  16
   5  12  -1 48.9320  2.3398   8
  -5  12   1 51.0111  2.0873   4
   4 -12  -1 43.6920  2.0512  22
   4 -12  -1 39.2333  1.8613   3
  -4 -12   1 42.8340  1.9019  19
   4 -12  -1 46.6777  1.9983  14
  -4 -12   1 45.9254  1.8620  11
  -4 -12   1 40.2515  1.8822   3
  -4  12   1 46.3238  1.9792  12
   4  12  -1 44.2050  2.1234  16
  -4  12   1 44.3285  2.0153  20
   4  12  -1 43.0653  2.0855   8
  -4  12   1 38.6468  2.0389   8
   3 -12  -1 158.715   6.820   3
   3 -12  -1 163.469   7.213  22
  -3 -12   1 163.123   6.826   3
  -3 -12   1 171.853   6.679  11
   3 -12  -1 170.714   7.117  14
  -3 -12   1 171.137   6.861  19
   3  12  -1 159.328   7.423  16
  -3  12   1 156.294   7.242  20
  -3  12   1 151.963   7.465   8
   3  12  -1 172.594   7.495   8
  -3  12   1 174.222   7.123  12
  -2 -12   1 66.1848  2.7176  11
  -2 -12   1 67.1432  2.7807   3
   2 -12  -1 68.2306  2.7833   3
   2 -12  -1 66.6065  2.9072  14
   2 -12  -1 63.5399  2.7792  19
   2 -12  -1 63.3465  2.9573  22
  -2 -12   1 66.3481  2.8034  19
  -2  12   1 64.8686  2.9037  12
   2  12  -1 68.1026  3.0755   8
  -2  12   1 62.7209  2.9423  20
   2  12  -1 58.7580  3.0357  16
   2  12  -1 60.6753  2.8619  12
  -2  12   1 68.1492  3.0515   8
  -1 -12   1 12.3076  0.7441   3
   1 -12  -1 11.6393  0.7549  19
   1 -12  -1 12.5264  0.8283  14
  -1 -12   1 11.5451  0.7644  19
   1 -12  -1 12.3235  0.7476   3
  -1 -12   1 12.0298  0.6898  11
   1  12  -1 10.7365  0.8118  16
  -1  12   1 12.5805  0.8577   8
   1  12  -1 11.9366  0.8540   8
   1  12  -1 12.0385  0.7531  12
  -1  12   1 12.3009  0.7659  12
   0 -12  -1 16.9010  0.8920   3
   0 -12   1 16.2725  0.8738   3
   0 -12   1 15.2729  0.8946  14
   0 -12   1 15.1982  0.8212  11
   0 -12  -1 16.0068  0.9008  19
   0 -12  -1 15.5844  0.8951  14
   0 -12  -1 14.5937  0.8181  11
   0 -12   1 17.5932  0.8965  19
   0  12  -1 16.6525  0.9896   8
   0  12   1 16.0022  0.9991   8
   0  12   1 15.0578  0.9783  16
   0  12  -1 16.9387  0.8943  12
   0  12   1 16.1632  0.8951  12
   1 -12   1 6.99429 0.52288  11
  -1 -12  -1 8.08493 0.64556   3
  -1 -12  -1 8.05378 0.68778  19
   1 -12   1 9.46986 0.62362   3
   1 -12   1 7.75330 0.66993  14
   1 -12   1 8.51242 0.56112  19
  -1 -12  -1 7.74733 0.55353  11
  -1 -12  -1 7.68878 0.63167  14
  -1  12  -1 8.34541 0.67238  12
  -1  12  -1 8.10390 0.69070   8
   1  12   1 7.39389 0.76750  16
   1  12   1 7.38246 0.70252   8
   2 -12   1 149.184   6.053   3
   2 -12   1 151.868   6.066  19
   2 -12   1 144.417   6.295  14
  -2 -12  -1 148.399   6.062   3
  -2 -12  -1 146.098   6.087  19
  -2 -12  -1 142.088   5.903  11
   2  12   1 143.242   6.566  16
  -2  12  -1 135.452   5.889   4
   2  12   1 149.463   6.636   8
  -2  12  -1 145.050   6.624   8
  -2  12  -1 146.073   6.311  12
  -2  12  -1 146.874   6.432  20
  -3 -12  -1 131.249   5.377  11
   3 -12   1 130.279   5.485   3
  -3 -12  -1 136.779   5.529  19
   3 -12   1 128.322   5.497  19
  -3 -12  -1 138.430   5.503   3
   3 -12   1 136.086   5.722  14
   3  12   1 133.683   5.964  16
  -3  12  -1 129.412   5.842  20
  -3  12  -1 126.837   5.355   4
  -3  12  -1 124.198   5.992   8
   3  12   1 130.294   6.012   8
  -3  12  -1 138.746   5.730  12
   4 -12   1 105.084   4.780  22
   4 -12   1 102.114   4.513   3
  -4 -12  -1 108.398   4.439  11
  -4 -12  -1 108.133   4.525   3
   4 -12   1 112.753   4.723  14
  -4 -12  -1 111.113   4.553  19
  -4  12  -1 115.682   4.820  20
   4  12   1 102.063   4.945   8
  -4  12  -1 107.276   4.713  12
  -4  12  -1 108.880   4.418   4
   4  12   1 112.106   4.945  16
   5 -12   1 0.75496 0.39930  22
  -5 -12  -1 1.00878 0.33935  11
   5 -12   1 0.90326 0.38315  14
  -5  12  -1 0.85771 0.32234  12
  -5  12  -1 0.46625 0.34267   4
   5  12   1 1.30082 0.49639  16
   6 -12   1 7.33508 0.54757  22
   6 -12   1 8.08861 0.54495  14
  -6 -12  -1 7.65535 0.48446  11
  -6  12  -1 7.48982 0.49125   4
   6  12   1 7.73547 0.64035  16
  -6  12  -1 6.77999 0.46320  12
  -5 -13   1 6.90164 0.49922  11
   5 -13  -1 7.75406 0.54107  22
   5 -13  -1 6.40041 0.55836  14
  -5  13   1 7.98366 0.50242  20
  -5  13   1 6.10891 0.47398  12
  -4 -13   1 36.7267  1.5657  11
   4 -13  -1 34.2734  1.6767  22
  -4 -13   1 36.7989  1.5906  19
   4 -13  -1 35.9751  1.6643  14
   4  13  -1 34.9705  1.7771  16
  -4  13   1 34.6520  1.6582  20
  -4  13   1 37.2089  1.6283  12
   4  13  -1 34.5646  1.7209   8
  -3 -13   1 36.2670  1.6636   3
   3 -13  -1 36.5843  1.7807  22
   3 -13  -1 39.9544  1.7575  14
  -3 -13   1 39.0816  1.6293  11
  -3 -13   1 39.5895  1.6925  19
   3 -13  -1 35.0849  1.6632   3
  -3  13   1 40.8851  1.7397  12
   3  13  -1 39.3545  1.8454   8
  -3  13   1 35.9245  1.7598  20
   3  13  -1 36.3759  1.9039  16
  -3  13   1 35.6627  1.8077   8
  -2 -13   1 127.712   5.146  19
  -2 -13   1 123.252   5.120   3
   2 -13  -1 124.590   5.328  14
  -2 -13   1 123.565   5.002  11
   2 -13  -1 131.154   5.129   3
   2 -13  -1 116.889   5.128  19
   2  13  -1 126.726   5.623   8
  -2  13   1 124.387   5.609   8
  -2  13   1 123.919   5.325  12
   2  13  -1 106.483   5.548  16
  -1 -13   1 76.3805  3.1614   3
   1 -13  -1 75.7831  3.1647   3
  -1 -13   1 72.9699  3.0836  11
  -1 -13   1 74.7269  3.1768  19
   1 -13  -1 76.0164  3.2972  14
   1 -13  -1 74.9389  3.1845  19
  -1  13   1 74.5515  3.4707   8
  -1  13   1 72.8956  3.2746  12
   1  13  -1 74.3679  3.4835   8
   1  13  -1 72.5749  3.2722  12
   0 -13  -1 48.0257  2.0458   3
   0 -13   1 43.2112  1.9579  11
   0 -13  -1 45.2450  2.1249  14
   0 -13   1 47.7386  2.0492  19
   0 -13  -1 46.7905  2.0537  19
   0 -13   1 47.3715  2.0186   3
   0  13  -1 45.4843  2.2413   8
   0  13  -1 48.5811  2.1167  12
   0  13   1 45.4222  2.0873  12
   0  13   1 46.5354  2.2236   8
   1 -13   1 152.505   6.118   3
   1 -13   1 145.565   6.356  14
   1 -13   1 147.937   6.131  19
  -1 -13  -1 136.761   5.955  11
  -1 -13  -1 154.404   6.126   3
  -1 -13  -1 152.839   6.150  19
   1  13   1 149.091   6.708   8
   1  13   1 131.367   6.607  16
  -1  13  -1 153.787   6.371  12
  -1  13  -1 149.548   6.702   8
  -2 -13  -1 74.5990  3.1398  19
  -2 -13  -1 69.9155  3.0349  11
   2 -13   1 80.1367  3.1119   3
   2 -13   1 73.9294  3.2382  14
   2 -13   1 73.9785  3.1077  19
  -2 -13  -1 75.9548  3.1196   3
  -2  13  -1 68.5781  3.3938   8
  -2  13  -1 72.5192  3.3024  20
   2  13   1 69.6869  3.3825  16
  -2  13  -1 73.8657  3.2398  12
   2  13   1 73.8961  3.4121   8
   3 -13   1 40.1660  1.7874  19
  -3 -13  -1 39.4112  1.7659  11
   3 -13   1 41.3774  1.8794  14
  -3 -13  -1 42.7908  1.8115   3
   3 -13   1 40.0596  1.7865   3
  -3 -13  -1 42.0511  1.8223  19
   3  13   1 40.4529  1.9963  16
  -3  13  -1 36.1393  1.9248   8
   3  13   1 41.2424  1.9513   8
  -3  13  -1 44.2917  1.8669  12
  -3  13  -1 40.7003  1.9021  20
  -4 -13  -1 36.6525  1.5652  11
  -4 -13  -1 36.8609  1.6008  19
   4 -13   1 35.1077  1.6531  14
  -4 -13  -1 34.3515  1.5779   3
   4 -13   1 34.6168  1.5616   3
   4  13   1 37.4614  1.7866  16
  -4  13  -1 36.0319  1.6289  12
  -4  13  -1 38.5467  1.6787  20
  -4  13  -1 36.2521  1.5230   4
   4  13   1 32.7472  1.7069   8
   5 -13   1 17.4086  0.9016  14
  -5 -13  -1 16.4587  0.8464  19
  -5 -13  -1 18.6977  0.8565  11
  -5  13  -1 17.5377  0.8529  12
  -5  13  -1 17.8857  0.9009  20
   5  13   1 17.9009  0.9816  16
  -4 -14   1 35.7117  1.5194  19
  -4 -14   1 38.4717  1.5051  11
   4 -14  -1 35.2170  1.5956  14
  -4  14   1 35.7555  1.5691  12
   4  14  -1 31.5492  1.6714  16
   4  14  -1 33.6788  1.6490   8
   3 -14  -1 67.9475  2.9742   3
  -3 -14   1 78.0525  3.0001  19
   3 -14  -1 74.7321  3.1198  14
  -3 -14   1 75.9425  2.9243  11
  -3 -14   1 69.1412  2.9770   3
   3  14  -1 72.4656  3.2775   8
  -3  14   1 76.8045  3.1052  12
   3  14  -1 60.8912  3.2367  16
  -3  14   1 63.5122  3.2423   8
  -2 -14   1 48.8940  2.0470  19
  -2 -14   1 46.8168  2.0307   3
   2 -14  -1 48.3443  2.1347  14
  -2 -14   1 47.4982  1.9757  11
   2 -14  -1 42.3684  2.0261  19
   2 -14  -1 48.3397  2.0385   3
  -2  14   1 47.6642  2.1043  12
  -2  14   1 46.2929  2.2126   8
   2  14  -1 47.4497  2.2335   8
  -1 -14   1 13.4287  0.7434  11
  -1 -14   1 14.5582  0.7750   3
  -1 -14   1 15.6285  0.8198  19
   1 -14  -1 13.8561  0.8139   3
   1 -14  -1 15.9341  0.8225  19
   1 -14  -1 15.4243  0.8568  14
  -1  14   1 15.8112  0.7964  12
   1  14  -1 13.7497  0.7936  12
   1  14  -1 15.6698  0.8821   8
  -1  14   1 14.8984  0.8488   8
   0 -14   1 0.40753 0.33878  19
   0 -14  -1 0.18564 0.31977   3
   0 -14  -1 0.35953 0.33542  19
   0 -14  -1 -0.2931  0.3670  14
   0 -14   1 -0.0672  0.3135   3
   0 -14   1 0.81140 0.30637  11
   0  14   1 0.23750 0.32875   8
   0  14  -1 0.06777 0.33525   8
   0  14  -1 0.17931 0.32452  12
  -1 -14  -1 75.7851  3.0949  19
  -1 -14  -1 74.2316  3.0886   3
   1 -14   1 75.7350  3.0898  19
   1 -14   1 75.8065  3.0750   3
   1 -14   1 67.5311  3.1809  14
   1  14   1 72.9918  3.3722   8
  -1  14  -1 73.5824  3.3623   8
  -1  14  -1 74.9752  3.1997  12
   1  14   1 65.0006  3.3183  16
   2 -14   1 28.4700  1.3504  14
   2 -14   1 30.9900  1.2905   3
  -2 -14  -1 27.0991  1.2686  11
  -2 -14  -1 28.7021  1.3113   3
   2 -14   1 28.7337  1.2928  19
   2  14   1 29.4083  1.4318   8
  -2  14  -1 29.7829  1.3359  12
  -2  14  -1 27.1215  1.3941   8
   2  14   1 26.2368  1.4359  16
  -3 -14  -1 88.7599  3.7156  11
  -3 -14  -1 90.7256  3.8021   3
   3 -14   1 90.8222  3.9555  14
   3 -14   1 89.1688  3.7994   3
  -3 -14  -1 98.4509  3.8269  19
  -3  14  -1 101.061   3.963  12
   3  14   1 89.2975  4.1625   8
  -3  14  -1 84.3465  4.0175  20
   3  14   1 88.6379  4.1342  16
  -4 -14  -1 14.7880  0.7256  19
  -4 -14  -1 14.0513  0.7012  11
   4 -14   1 13.0896  0.7364  14
   4  14   1 15.2520  0.8388  16
  -4  14  -1 13.5677  0.7063  12
  -2 -15   1 23.3110  1.0161  19
   2 -15  -1 20.1680  0.9749   3
   2  15  -1 22.4739  1.0854   8
  -2  15   1 20.3617  1.0572   8
  -1 -15   1 11.5696  0.5844   3
  -1 -15   1 8.64881 0.57918  19
   1 -15  -1 11.6568  0.5698  19
   1 -15  -1 8.51540 0.57425   3
   1  15  -1 7.34877 0.61229   8
  -1  15   1 9.01596 0.58961   8
   0 -15  -1 31.8939  1.4471  19
   0 -15   1 33.1376  1.4539  19
   0 -15  -1 33.8314  1.4480   3
   0 -15   1 34.5682  1.4347   3
   0  15  -1 31.7742  1.5879   8
   0  15   1 31.7906  1.5679   8
   1 -15   1 5.96496 0.48445  19
  -1 -15  -1 5.60495 0.48097  19
   1 -15   1 6.47079 0.45216   3
  -1 -15  -1 6.06462 0.45997   3
  -1  15  -1 6.45496 0.45648  12
   1  15   1 5.14706 0.48767   8
  -1  15  -1 6.77591 0.46314   8
  -2 -15  -1 76.2355  3.0441  19
  -2 -15  -1 73.0319  3.0302   3
   2 -15   1 71.5228  3.0298   3
  -2  15  -1 72.5270  3.1497  12
   2  15   1 69.6142  3.3170   8
 -10   0   2 4.57819 0.44352  15
   9   0  -2 17.3360  1.0272  18
  -9   0   2 18.5713  0.9774  15
  -9   0   2 16.6069  0.8656   4
   9   0  -2 17.4610  0.9913   2
  -9   0   2 17.0270  0.9214  23
   9   0  -2 20.3581  1.1071  10
  -8   0   2 19.9793  1.0193   7
  -8   0   2 21.9566  1.0303   4
   8   0  -2 22.3761  1.3086  10
  -8   0   2 21.5287  1.0924  23
  -8   0   2 19.1792  1.0745  20
  -8   0   2 21.1317  1.1278  15
   8   0  -2 21.2491  1.2185  18
   8   0  -2 22.4333  1.1885   2
  -7   0   2 211.582  11.658  21
  -7   0   2 221.738   8.869  23
   7   0  -2 229.206   9.278  10
  -7   0   2 205.701  12.184   5
  -7   0   2 228.573   9.336  15
  -7   0   2 220.640   8.760   4
   7   0  -2 204.405  12.613  13
   7   0  -2 230.521   9.279   2
   7   0  -2 203.370   9.416   6
   7   0  -2 229.225   9.091  18
  -7   0   2 216.200   8.752   7
  -7   0   2 208.241   9.530  20
   6   0  -2 30.1366  1.4463  18
  -6   0   2 28.7999  1.3163   7
   6   0  -2 25.6335  2.6278  13
  -6   0   2 28.7167  1.3731  15
  -6   0   2 31.5783  2.3759   5
   6   0  -2 27.6894  1.4716   6
  -6   0   2 29.5512  2.2920  21
  -6   0   2 29.6085  1.3271  23
   6   0  -2 27.3377  1.4942  16
   6   0  -2 29.0855  1.4585   2
   6   0  -2 30.9408  1.4387  20
   6   0  -2 30.4680  1.5205  10
   6   0  -2 28.9232  2.6094   1
  -6   0   2 29.6449  1.3017   4
  -5   0   2 13.4154  1.5012   5
   5   0  -2 11.4802  0.7689   2
   5   0  -2 12.3351  0.7248  20
   5   0  -2 14.2515  1.5434   1
   5   0  -2 13.2341  1.5841  13
   5   0  -2 12.2993  0.6590   4
  -5   0   2 12.0975  0.7176  15
  -5   0   2 14.3509  1.4733  21
   5   0  -2 12.3719  0.7751  18
   5   0  -2 12.6501  1.5524   9
  -5   0   2 11.8616  0.6791  23
   5   0  -2 12.4230  0.8248  10
   4   0  -2 63.5321  3.7073   1
  -4   0   2 61.9022  3.5780  21
   4   0  -2 60.1089  4.0505   9
   4   0  -2 57.7497  3.8551  13
  -4   0   2 59.0396  3.6985   5
   3   0  -2 16.9183  1.5728  13
   3   0  -2 14.6134  1.7189   9
  -3   0   2 16.3055  1.2047  21
  -3   0   2 15.0015  1.1878   5
   3   0  -2 15.7675  1.2822   1
   2   0  -2 41.5532  2.4242   1
   2   0  -2 38.0817  2.7841   9
   2   0  -2 42.1296  2.5652  13
  -2   0   2 41.7483  2.3650   5
  -2   0   2 42.5369  2.3091  21
   1   0  -2 12.3366  0.9321   1
   1   0  -2 13.5011  1.2361   9
   1   0  -2 13.2793  1.1001  21
   1   0  -2 14.2722  1.0419  13
  -1   0   2 12.9201  0.8665   5
   1   0  -2 13.0255  0.8841  17
   0   0  -2 129.959   6.824   5
   0   0  -2 129.167   6.861  13
   0   0  -2 126.651   6.790   1
   0   0  -2 128.398   6.509  21
   0   0  -2 130.721   6.965  17
   0   0  -2 123.925   7.204   9
  -1   0  -2 311.725  15.870   5
  -1   0  -2 299.056  16.178  17
   1   0   2 299.204  15.827  13
  -1   0  -2 305.826  15.768   1
  -1   0  -2 292.379  15.095  21
  -1   0  -2 296.876  16.516   9
   2   0   2 34.5794  2.1710  13
  -2   0  -2 33.5160  2.0420  21
  -2   0  -2 35.9020  2.2293  17
  -2   0  -2 33.6581  2.1859   5
   2   0   2 34.0212  2.1910   1
   3   0   2 83.5964  4.9286   1
  -3   0  -2 88.9997  4.8861   5
  -3   0  -2 86.0767  4.9386  17
  -3   0  -2 81.0854  4.5911  21
   3   0   2 84.4898  4.9253  13
  -4   0  -2 71.0350  4.3245  17
  -4   0  -2 71.4705  4.0934  21
   4   0   2 71.4177  4.3644   1
  -4   0  -2 77.2022  4.3740   5
   4   0   2 67.4648  4.3671  13
   5   0   2 14.6267  1.7225  13
  -5   0  -2 13.2724  0.7085  14
   5   0   2 14.6584  1.5591   1
  -5   0  -2 11.8383  0.6757   7
  -5   0  -2 12.4321  1.4454  21
   5   0   2 13.9513  0.7802   2
  -5   0  -2 12.3069  0.7734  15
  -5   0  -2 13.1163  0.7666   6
   5   0   2 12.6026  0.7544  18
  -5   0  -2 12.5931  0.7402  23
  -5   0  -2 13.4299  1.5089  17
   5   0   2 12.9647  0.8180  10
  -5   0  -2 12.6839  0.6722  11
  -5   0  -2 14.0091  0.7663  22
  -5   0  -2 13.4358  1.5974   5
   6   0   2 81.3929  5.2699  13
  -6   0  -2 82.5483  3.6270  22
  -6   0  -2 79.6891  3.4093  23
  -6   0  -2 77.1442  4.8831  21
  -6   0  -2 84.5149  5.3286   5
   6   0   2 78.6946  3.5487   2
  -6   0  -2 82.5854  3.5734  15
   6   0   2 84.6654  3.5678  10
   6   0   2 85.3499  5.2115   1
   6   0   2 83.3825  3.4783  18
  -6   0  -2 81.7896  3.3669   7
  -6   0  -2 80.2850  3.3379  11
  -6   0  -2 80.4465  3.5551  14
   7   0   2 7.88629 0.74728  10
   7   0   2 6.34805 0.56651   6
   7   0   2 8.12660 1.34782   1
  -7   0  -2 8.22842 1.69531   5
   7   0   2 10.7196  0.7865  18
  -7   0  -2 6.16625 0.58224  15
   7   0   2 6.90497 0.55910  22
  -7   0  -2 7.75437 0.58607  23
   7   0   2 7.73665 0.71234   2
  -7   0  -2 7.37439 0.56468   7
  -8   0  -2 4.83740 0.51604  15
   8   0   2 4.87293 0.45656  22
   8   0   2 5.63548 0.51393   6
   8   0   2 5.89368 0.57820  18
  -8   0  -2 5.76051 0.54114   7
  -8   0  -2 5.67497 0.51640  23
   8   0   2 5.33298 0.59666  10
  -9   0  -2 11.9905  0.7608   7
  -9   0  -2 11.5952  0.7943  15
   9   0   2 12.2153  0.8617  10
  -9   0  -2 11.7897  0.7849  23
   9   0   2 11.7672  0.7857  18
   9   0   2 11.5118  0.7454   6
  10   0   2 100.880   4.195  10
 -10   0  -2 98.4299  4.0290  23
 -10   0  -2 96.0357  4.2335  15
  10  -1  -2 10.7378  0.7410  10
  10  -1  -2 14.4338  0.7037  18
 -10  -1   2 11.9397  0.6458  23
 -10  -1   2 12.8182  0.6931  15
  10   1  -2 10.5155  0.7183  18
  10   1  -2 11.4745  0.7129  10
  10   1  -2 10.5032  0.6707   2
 -10   1   2 13.0367  0.7276  15
  -9  -1   2 6.14975 0.53616   7
  -9  -1   2 5.40573 0.47950  15
   9  -1  -2 5.40717 0.61285  10
   9  -1  -2 5.86623 0.58821  18
   9  -1  -2 4.68965 0.54628   2
   9   1  -2 4.83318 0.57161   2
  -9   1   2 5.28519 0.46887  23
  -9   1   2 5.34509 0.52555  15
   9   1  -2 5.31375 0.59471  18
  -9   1   2 4.12400 0.43419   4
   9   1  -2 5.23032 0.58664  10
   8  -1  -2 51.4512  2.4050  10
   8  -1  -2 52.6617  2.3538  18
  -8  -1   2 49.3001  2.1699   4
   8  -1  -2 48.3552  2.3805   6
   8  -1  -2 51.8833  2.3679   2
  -8  -1   2 52.1082  2.2231  23
  -8  -1   2 51.8254  2.3452  15
  -8  -1   2 51.3865  2.1871   7
  -8   1   2 50.0958  2.2216  23
   8   1  -2 52.7367  2.3583  18
  -8   1   2 48.7981  2.3662  20
   8   1  -2 54.1535  2.3947  10
   8   1  -2 53.6036  2.3665   2
  -8   1   2 54.6430  2.1982   4
  -8   1   2 54.5856  2.3584  15
   7  -1  -2 417.512  23.551   1
  -7  -1   2 406.877  22.355  21
   7  -1  -2 442.086  18.332   2
   7  -1  -2 419.206  23.874  13
   7  -1  -2 424.634  17.949  18
   7  -1  -2 428.640  18.659   6
  -7  -1   2 411.486  18.892  20
  -7  -1   2 427.485  17.360   4
  -7  -1   2 454.023  18.483  15
  -7  -1   2 430.649  17.350   7
  -7  -1   2 443.844  17.574  23
   7  -1  -2 465.807  18.320  10
  -7  -1   2 403.651  23.464   5
  -7   1   2 430.930  17.570  23
   7   1  -2 451.855  18.307  10
   7   1  -2 410.590  23.866  13
  -7   1   2 425.692  18.903  20
   7   1  -2 446.198  18.336   2
  -7   1   2 462.856  18.490  15
  -7   1   2 428.261  22.475  21
  -7   1   2 454.026  17.372   4
   7   1  -2 457.121  17.960  18
  -6  -1   2 184.615   7.451   7
  -6  -1   2 187.080  10.451   5
  -6  -1   2 188.313   9.917  21
   6  -1  -2 173.977   7.957  12
  -6  -1   2 183.709   7.549  23
  -6  -1   2 184.858   7.937  15
   6  -1  -2 194.472   7.894  10
   6  -1  -2 197.281  10.652   1
   6  -1  -2 178.863   8.027   6
   6  -1  -2 191.930  10.839  13
   6  -1  -2 186.429   7.894   2
   6  -1  -2 182.476   7.732  18
  -6   1   2 182.694   7.541  23
   6   1  -2 181.206   8.127  20
   6   1  -2 191.228   7.891  10
   6   1  -2 177.770  10.404   1
   6   1  -2 196.913  10.866  13
  -6   1   2 173.875   7.441   7
  -6   1   2 186.400   7.937  15
  -6   1   2 196.895  10.055  21
  -6   1   2 184.031  10.350   5
   6   1  -2 190.228   7.892   2
  -6   1   2 184.785   7.456   4
   6   1  -2 176.617   8.289  16
   6   1  -2 192.360   7.740  18
   5  -1  -2 0.94285 0.32991   2
  -5  -1   2 1.18353 0.32922  15
   5  -1  -2 1.99362 0.36760  18
  -5  -1   2 1.57091 0.26361  23
   5  -1  -2 1.35981 0.75867   1
   5  -1  -2 -0.1421  0.9604  13
   5  -1  -2 1.50058 0.31739  20
   5  -1  -2 1.29022 0.40359  10
  -5  -1   2 1.12035 0.80993   5
  -5  -1   2 0.80732 0.76701  21
   5  -1  -2 1.26261 0.34115   6
   5   1  -2 1.82312 0.37257  16
   5   1  -2 1.05949 0.33862  10
  -5   1   2 1.47107 0.78394   5
   5   1  -2 1.51971 0.30158   4
   5   1  -2 0.98965 0.36416  18
  -5   1   2 1.63206 0.81908  21
   5   1  -2 1.45806 0.95236  13
   5   1  -2 1.06666 0.32264  20
   5   1  -2 0.50536 1.10339   9
   5   1  -2 0.83194 0.69991   1
   5   1  -2 1.51090 0.30289   2
  -5   1   2 1.37540 0.24959  15
   4  -1  -2 373.289  21.682   9
   4  -1  -2 386.122  20.829  13
  -4  -1   2 384.533  20.643   5
   4  -1  -2 414.326  20.648   1
  -4  -1   2 386.751  19.691  21
  -4   1   2 383.616  20.549   5
  -4   1   2 397.006  19.736  21
   4   1  -2 376.063  21.759   9
   4   1  -2 395.310  20.498   1
   4   1  -2 376.204  20.887  13
   3  -1  -2 41.1390  2.8852   9
   3  -1  -2 44.3193  2.6359   1
  -3  -1   2 42.0362  2.5358   5
  -3  -1   2 42.7540  2.4095  21
   3  -1  -2 41.0304  2.7091  13
   3   1  -2 41.6739  2.5229   1
   3   1  -2 44.5839  2.8193  13
  -3   1   2 42.1734  2.5452   5
  -3   1   2 38.3701  2.5445  21
   3   1  -2 43.1986  2.9443   9
  -2  -1   2 623.505  33.619   5
   2  -1  -2 666.513  33.533   1
   2  -1  -2 642.804  33.815  13
   2  -1  -2 626.112  35.401   9
  -2   1   2 640.752  33.191  21
   2   1  -2 616.804  33.987   1
   2   1  -2 665.518  35.349   9
  -2   1   2 628.114  33.894   5
   2   1  -2 671.762  33.847  13
   1  -1  -2 4700.16  256.26   9
  -1  -1   2 4663.45  243.88   5
   1  -1  -2 4812.06  245.07  13
  -1  -1   2 4622.55  247.65  17
   1  -1  -2 4495.02  242.63   1
   1   1  -2 4997.55  233.64  21
   1   1  -2 4671.65  244.57  13
   1   1  -2 4432.22  255.87   9
  -1   1   2 4421.10  232.42  21
   0  -1  -2 551.226  32.208  17
   0  -1  -2 623.048  32.889   9
   0  -1  -2 627.349  31.009  13
   0  -1  -2 612.686  31.311   5
   0  -1  -2 603.561  30.773   1
   0  -1  -2 550.045  29.764  21
   0   1  -2 617.559  32.164   5
   0   1  -2 584.931  32.194  17
   0   1  -2 609.193  30.711   1
   0   1  -2 500.211  32.720   9
   0   1  -2 598.265  30.940  13
   0   1  -2 611.428  30.308  21
   1  -1   2 74.8056  4.2841  13
  -1  -1  -2 79.3928  4.5508  17
  -1  -1  -2 79.7572  4.3927   5
  -1  -1  -2 81.7910  4.4083   1
  -1  -1  -2 76.2150  4.0855  21
   1  -1   2 82.0954  4.3972   1
  -1   1  -2 79.4367  4.2070  21
   1   1   2 80.8771  4.3865  13
   1   1   2 80.9535  4.4782   9
  -1   1  -2 85.7617  4.4508   5
  -1   1  -2 83.6057  4.5092  17
  -1   1  -2 77.5480  4.4951   9
  -2  -1  -2 800.308  39.999   5
  -2  -1  -2 720.772  38.064  21
   2  -1   2 768.229  39.810   1
   2  -1   2 762.338  39.989  13
  -2  -1  -2 818.761  40.764  17
  -2   1  -2 729.685  38.161  21
  -2   1  -2 736.552  39.976   5
  -2   1  -2 784.856  40.728  17
   2   1   2 739.556  40.709  13
  -3  -1  -2 433.215  21.532  21
   3  -1   2 415.227  22.634  13
  -3  -1  -2 433.954  22.681   5
   3  -1   2 432.878  22.570   1
  -3  -1  -2 449.740  23.077  17
  -3   1  -2 412.406  21.628  21
  -3   1  -2 433.908  22.681   5
   3   1   2 409.377  22.747  13
   3   1   2 417.633  22.547   1
  -3   1  -2 434.986  23.039  17
   4  -1   2 132.584   7.557   1
  -4  -1  -2 138.545   7.635  17
  -4  -1  -2 128.947   7.562   5
  -4  -1  -2 127.986   7.081  21
   4  -1   2 136.479   7.586  13
  -4   1  -2 131.240   7.555   5
  -4   1  -2 137.558   7.209  21
   4   1   2 134.986   7.531   1
   4   1   2 134.247   7.612  13
  -4   1  -2 137.168   7.598  17
  -5  -1  -2 11.8218  0.7288  22
  -5  -1  -2 12.4316  1.4400  17
  -5  -1  -2 11.4044  0.7169  15
  -5  -1  -2 13.3108  1.4607  21
  -5  -1  -2 11.8587  0.6900   7
   5  -1   2 11.3946  0.7485  10
  -5  -1  -2 11.9167  0.6985  23
   5  -1   2 12.1476  1.5002   1
  -5  -1  -2 11.6109  0.6052  11
   5  -1   2 11.3071  1.4126  13
  -5  -1  -2 10.9861  0.6989   6
  -5  -1  -2 10.5771  1.4216   5
   5  -1   2 10.6100  0.7139  18
   5   1   2 10.5824  0.7017   2
  -5   1  -2 10.8683  0.6653   4
  -5   1  -2 10.7800  0.6363  23
  -5   1  -2 13.2241  1.5409   5
  -5   1  -2 11.8934  0.6708  14
   5   1   2 11.0428  0.7085  18
  -5   1  -2 11.0795  0.6302   7
  -5   1  -2 9.65806 0.67243  15
  -5   1  -2 11.6950  1.3737  17
  -5   1  -2 11.2445  0.7082   6
  -5   1  -2 11.3624  0.7083  22
  -5   1  -2 13.0797  1.4618  21
   5   1   2 11.7068  1.5829  13
   5   1   2 12.4390  0.7876  10
   5   1   2 12.3145  1.4901   1
  -5   1  -2 14.2472  0.6542  11
  -6  -1  -2 276.024  10.807  11
   6  -1   2 267.596  14.933  13
   6  -1   2 276.154  11.591   6
  -6  -1  -2 274.249  11.495  15
  -6  -1  -2 278.390  10.799   7
   6  -1   2 276.616  11.376  10
  -6  -1  -2 253.690  10.928  23
  -6  -1  -2 265.506  14.953   5
  -6  -1  -2 267.703  11.653  22
   6  -1   2 280.629  14.883   1
   6  -1   2 263.545  11.145  18
  -6  -1  -2 277.223  11.590   6
  -6   1  -2 267.558  11.503  15
  -6   1  -2 270.360  11.497  14
  -6   1  -2 257.909  10.796   4
   6   1   2 267.811  11.393   2
  -6   1  -2 269.461  14.198  21
   6   1   2 268.036  11.155  18
  -6   1  -2 268.528  10.797   7
  -6   1  -2 269.951  10.936  23
   6   1   2 264.209  15.057  13
  -6   1  -2 277.942  14.968   5
   6   1   2 275.022  14.798   1
   6   1   2 256.500  11.368  10
  -6   1  -2 274.402  11.660  22
  -6   1  -2 261.902  10.799  11
  -7  -1  -2 551.751  21.660  23
  -7  -1  -2 505.542  28.897   5
  -7  -1  -2 523.065  21.411  11
   7  -1   2 508.420  28.686   1
   7  -1   2 535.453  22.966   6
   7  -1   2 544.323  22.075  18
   7  -1   2 537.230  23.099  22
  -7  -1  -2 568.150  21.393   7
   7  -1   2 549.453  22.519  10
  -7  -1  -2 554.865  22.776  15
   7   1   2 499.002  28.978  13
  -7   1  -2 553.012  21.390   7
  -7   1  -2 514.309  28.939   5
   7   1   2 550.519  22.520  10
   7   1   2 504.635  28.602   1
   7   1   2 535.209  22.556   2
   7   1   2 532.226  22.955   6
  -7   1  -2 564.932  22.785  15
  -7   1  -2 502.846  21.390   4
  -7   1  -2 561.096  21.666  23
   7   1   2 537.619  22.081  18
   8  -1   2 4.31233 0.45792  22
   8  -1   2 4.92508 0.56084  10
  -8  -1  -2 5.22089 0.54905  15
  -8  -1  -2 5.13569 0.47980   7
   8  -1   2 5.14276 0.53219   6
   8  -1   2 4.66841 0.55699  18
  -8  -1  -2 4.04629 0.47948  23
  -8   1  -2 5.39016 0.52110   7
   8   1   2 4.72015 0.47000   6
   8   1   2 4.37388 0.51941   2
  -8   1  -2 4.90413 0.51131  15
  -8   1  -2 4.70532 0.49847  23
   8   1   2 4.49000 0.58656  10
   8   1   2 4.81950 0.54681  18
  -9  -1  -2 23.7995  1.1401  23
  -9  -1  -2 23.9515  1.1308   7
   9  -1   2 22.7931  1.2046   6
  -9  -1  -2 22.5890  1.2203  15
   9  -1   2 23.6910  1.2488  10
  -9   1  -2 23.5632  1.2002  15
  -9   1  -2 24.1051  1.1396   7
  -9   1  -2 24.3229  1.1787  23
   9   1   2 25.1660  1.2556  10
   9   1   2 24.2301  1.2042  18
 -10  -1  -2 47.4527  1.9663  23
  10  -1   2 46.0340  2.0452  10
 -10   1  -2 47.3784  2.0687  15
  10   1   2 45.8288  2.0451  10
 -10  -2   2 28.3834  1.2802  15
 -10  -2   2 27.6258  1.2102  23
  10  -2  -2 28.1785  1.3023  10
  10   2  -2 24.7967  1.2554  10
  10   2  -2 25.9448  1.2662   2
  10   2  -2 27.3565  1.2644  18
 -10   2   2 29.4315  1.2918  15
   9  -2  -2 15.8354  1.0257  18
   9  -2  -2 17.6823  1.0889  10
  -9  -2   2 17.6202  0.9098  23
  -9  -2   2 17.7119  0.9642  15
   9  -2  -2 15.5710  0.9159   6
  -9  -2   2 17.0213  0.8623   7
  -9   2   2 17.1648  0.8488   4
  -9   2   2 15.6997  0.8930  20
  -9   2   2 17.9989  0.9882  15
   9   2  -2 16.5784  0.9948  18
   9   2  -2 15.4849  1.0162  10
   9   2  -2 17.1841  0.9921   2
  -8  -2   2 10.5349  0.8202  15
   8  -2  -2 10.7947  0.9293  10
  -8  -2   2 10.3430  0.7069   7
   8  -2  -2 9.63127 0.85478   6
  -8  -2   2 9.59108 0.64539   4
  -8  -2   2 10.4213  0.7073  23
   8  -2  -2 10.6705  0.8616  18
  -8   2   2 8.82969 0.72336  20
  -8   2   2 10.1371  0.7698  15
   8   2  -2 9.59968 0.89898  10
  -8   2   2 10.2682  0.6517   4
   8   2  -2 10.2400  0.8840  18
  -8   2   2 9.02813 0.73254  23
   8   2  -2 11.2001  0.8844   2
  -7  -2   2 47.5048  3.4264  21
  -7  -2   2 50.3758  2.1790   7
   7  -2  -2 53.9059  2.3801  22
   7  -2  -2 54.5981  2.4284  10
  -7  -2   2 52.5170  2.3335  15
   7  -2  -2 54.3423  2.3606  18
  -7  -2   2 46.9324  3.7233   5
   7  -2  -2 49.3841  4.0063  13
   7  -2  -2 49.1415  2.3394   2
  -7  -2   2 47.8602  2.1547   4
   7  -2  -2 50.6754  3.9354   1
   7  -2  -2 50.8579  2.4254   6
  -7  -2   2 52.0551  2.2183  23
  -7   2   2 53.2278  2.3456  15
  -7   2   2 50.2898  2.2102  23
   7   2  -2 52.9592  2.3689   2
   7   2  -2 47.9283  3.9672  13
  -7   2   2 51.6328  2.1837   4
  -7   2   2 52.9982  2.3737  20
   7   2  -2 51.0675  2.3714  10
   7   2  -2 48.8345  2.4633  16
   7   2  -2 53.4030  2.3292  18
  -7   2   2 52.5854  3.5837  21
  -6  -2   2 30.1206  1.3629  23
   6  -2  -2 30.9154  1.4879  18
  -6  -2   2 30.1447  1.4253  15
  -6  -2   2 32.5140  2.5418   5
   6  -2  -2 32.1039  2.8007   1
   6  -2  -2 28.5952  1.3684  12
   6  -2  -2 28.9111  1.4568  22
  -6  -2   2 30.8694  2.4102  21
   6  -2  -2 27.3538  1.4994   6
   6  -2  -2 28.1777  1.4807  10
   6  -2  -2 29.6636  2.8230  13
   6  -2  -2 26.7166  1.4354   2
  -6  -2   2 29.9808  1.3280   7
   6   2  -2 28.5033  1.5066  16
   6   2  -2 29.8981  1.3233   4
   6   2  -2 30.5417  1.4783   2
  -6   2   2 29.6621  1.4410  20
  -6   2   2 29.3128  1.4138  15
   6   2  -2 27.6986  1.4256  20
   6   2  -2 30.3700  1.5112  18
  -6   2   2 28.6663  2.4023  21
  -6   2   2 26.8702  1.3359  23
  -6   2   2 29.1991  1.2888   4
   6   2  -2 29.3740  1.4869  10
   6   2  -2 30.9982  2.8455  13
  -5  -2   2 14.0933  0.8570  15
  -5  -2   2 13.8279  0.7361   7
   5  -2  -2 15.2473  1.7636  13
   5  -2  -2 14.7817  0.7914  12
   5  -2  -2 16.2492  0.8437   2
   5  -2  -2 15.1435  1.7359   1
  -5  -2   2 15.7930  1.6987   5
   5  -2  -2 15.6638  0.8780  10
  -5  -2   2 14.4994  0.8259  23
   5  -2  -2 13.6494  0.8952   6
   5  -2  -2 14.2134  0.8626  22
  -5  -2   2 14.6782  1.5553  21
   5  -2  -2 14.0257  0.8437  18
   5   2  -2 14.4771  1.5128   1
   5   2  -2 15.4439  0.9258  18
   5   2  -2 17.2482  1.9645  13
  -5   2   2 14.9091  0.7161   4
   5   2  -2 17.8740  0.9222  16
   5   2  -2 14.9334  0.8847   2
  -5   2   2 15.9168  1.6001  21
  -5   2   2 14.4047  1.5156   5
  -5   2   2 14.4168  1.3989   9
   5   2  -2 15.7007  1.8198   9
   5   2  -2 13.3382  0.8711  20
   5   2  -2 14.6012  0.7860   4
  -5   2   2 14.1202  0.7841  15
   5   2  -2 13.7607  0.8834  10
  -4  -2   2 15.9097  1.4636   5
   4  -2  -2 16.6713  1.6072  13
   4  -2  -2 18.1932  1.6880   1
  -4  -2   2 16.7142  1.3168  21
   4   2  -2 17.4738  1.6690   9
  -4   2   2 15.4775  1.3566   5
  -4   2   2 16.3862  1.4357   9
  -4   2   2 15.5943  1.4616  21
   4   2  -2 15.1763  1.7633  13
   4   2  -2 15.0610  1.3594   1
  -3  -2   2 40.5416  2.4811  17
   3  -2  -2 39.2218  2.4513  17
   3  -2  -2 43.8207  2.7122   1
  -3  -2   2 43.6834  2.4177  21
  -3  -2   2 42.8629  2.5812   5
   3  -2  -2 43.1530  2.7496  13
   3   2  -2 41.2080  2.4830   1
   3   2  -2 43.9804  2.8486   9
   3   2  -2 41.3610  2.8840  13
  -3   2   2 44.1495  2.5749  21
  -3   2   2 44.3906  2.5075   5
  -2  -2   2 72.7274  4.2486  17
   2  -2  -2 70.9206  4.2702  17
   2  -2  -2 79.8983  4.4603  13
   2  -2  -2 84.4362  4.3927   1
  -2  -2   2 81.1579  4.2804   5
  -2   2   2 78.5648  4.1645   5
  -2   2   2 71.3888  4.1434  21
   2   2  -2 85.7909  4.5120  13
   2   2  -2 78.5753  4.6487   9
   2   2  -2 80.3544  4.2014  21
   2   2  -2 70.1114  4.1179   1
   1  -2  -2 1851.60   94.99  13
  -1  -2   2 1772.03   96.02  17
  -1  -2   2 1700.61   94.84   5
   1  -2  -2 1835.79   94.35   1
   1  -2  -2 1696.16   96.35  17
   1   2  -2 1666.93   99.89   9
   1   2  -2 1861.37   95.10  13
  -1   2   2 1743.53   99.62   9
  -1   2   2 1851.71   90.82  21
   1   2  -2 1874.21   91.19  21
   0  -2  -2 9999.99  524.27  13
   1  -2   2 562.367  29.111   1
  -1  -2  -2 600.143  29.158   1
  -1  -2  -2 585.133  29.281   5
  -1  -2  -2 582.083  29.885  17
  -1   2  -2 479.149  30.556   9
   1   2   2 560.289  30.567   9
  -1   2  -2 524.801  27.983  21
  -1   2  -2 584.688  29.332   5
  -1   2  -2 541.345  29.830  17
   1   2   2 562.463  29.323  13
   2  -2   2 85.2812  4.8127   1
  -2  -2  -2 84.6537  4.8243   5
  -2  -2  -2 88.7082  4.7607   1
  -2  -2  -2 88.7931  4.9495  17
   2  -2   2 78.1581  4.6534  13
  -2   2  -2 89.7838  4.8605   5
   2   2   2 88.4016  4.8347  13
  -2   2  -2 86.7313  4.6461  21
   2   2   2 80.6528  4.8444   9
  -2   2  -2 95.5970  4.9294  17
  -2   2  -2 76.7400  4.8054   9
  -3  -2  -2 10.5421  1.2673  17
   3  -2   2 11.2539  1.2151   1
   3  -2   2 8.82501 1.08636  13
  -3  -2  -2 9.73458 0.99854  21
  -3  -2  -2 8.65506 1.06483   5
   3   2   2 10.0476  1.0924   1
  -3   2  -2 10.6352  1.0757  17
  -3   2  -2 12.7308  1.2111   5
   3   2   2 8.96573 0.98248   9
  -3   2  -2 10.5340  1.1936  21
   3   2   2 9.75545 1.20215  13
  -4  -2  -2 245.971  13.638  17
   4  -2   2 227.379  13.318  13
  -4  -2  -2 248.634  13.484   5
  -4  -2  -2 231.895  12.615  21
   4  -2   2 253.581  13.446   1
  -4   2  -2 261.996  13.494   5
   4   2   2 246.297  13.401   1
  -4   2  -2 274.144  12.933  21
   4   2   2 236.634  13.583  13
  -5  -2  -2 10.8565  0.7260  22
  -5  -2  -2 12.0088  0.6754  11
   5  -2   2 14.3132  1.5389  17
  -5  -2  -2 12.0488  0.7146  23
   5  -2   2 10.5926  0.6987  18
  -5  -2  -2 11.9400  0.6613  19
   5  -2   2 16.4023  1.7755   1
  -5  -2  -2 10.5494  0.6522   3
  -5  -2  -2 11.9104  0.7471   6
  -5  -2  -2 14.0668  1.6204  17
   5  -2   2 11.3563  0.7838  10
   5  -2   2 11.3546  1.3875  13
  -5  -2  -2 11.8454  1.5016   5
  -5  -2  -2 11.3949  0.7171  15
  -5  -2  -2 11.9988  0.6480   7
   5   2   2 11.6730  0.8033  10
  -5   2  -2 11.7521  0.7315  22
   5   2   2 13.2854  1.7351  13
   5   2   2 11.9502  0.7573  18
  -5   2  -2 13.5546  1.5835   5
  -5   2  -2 14.3601  1.5979  21
  -5   2  -2 11.9701  0.6745   4
  -5   2  -2 11.6975  0.6249  11
  -5   2  -2 13.0439  0.7013  14
  -5   2  -2 11.4610  0.6649  23
  -5   2  -2 11.5378  0.7038  15
   5   2   2 11.6443  0.7369   2
   5   2   2 13.4083  1.4744   1
  -5   2  -2 11.2347  0.6514   3
  -5   2  -2 10.9106  0.7458  20
  -5   2  -2 11.2214  0.6964   7
   6  -2   2 42.9164  3.2546   1
  -6  -2  -2 45.4308  2.0665  22
  -6  -2  -2 44.3959  2.0586  15
   6  -2   2 43.5979  2.0538  10
  -6  -2  -2 44.9552  1.8963  11
   6  -2   2 41.8599  2.0014  18
   6  -2   2 46.0161  2.0844   6
  -6  -2  -2 44.5828  1.9201  23
  -6  -2  -2 45.6442  2.0772   6
  -6  -2  -2 47.6474  3.4953   5
  -6  -2  -2 43.1657  1.9229   7
   6   2   2 44.4242  2.0133  18
   6   2   2 39.9032  3.1675   1
  -6   2  -2 44.5788  1.9595  23
   6   2   2 45.3612  2.0414   2
  -6   2  -2 45.1389  3.2795  21
  -6   2  -2 45.6047  2.0027  14
  -6   2  -2 44.6755  2.0643  15
  -6   2  -2 47.3396  3.4948   5
   6   2   2 42.3582  2.0215  10
   6   2   2 46.1803  3.6096  13
  -6   2  -2 44.4135  1.9223   7
  -6   2  -2 42.5711  1.9189   4
   7  -2   2 245.018   9.937  10
  -7  -2  -2 224.357  13.269   5
  -7  -2  -2 236.067  10.036  15
   7  -2   2 238.969  10.178  22
  -7  -2  -2 241.521   9.543  23
  -7  -2  -2 234.019   9.426  11
   7  -2   2 230.036   9.726  18
   7  -2   2 244.329  10.130   6
  -7  -2  -2 242.128   9.421   7
   7  -2   2 214.305  13.126   1
  -7   2  -2 229.707   9.421   4
   7   2   2 247.659   9.755  18
   7   2   2 240.301   9.934  10
  -7   2  -2 223.488  12.620  21
  -7   2  -2 239.211   9.554  23
   7   2   2 212.285  13.344  13
   7   2   2 209.780  12.982   1
   7   2   2 242.279   9.950   2
   7   2   2 227.682  10.103   6
  -7   2  -2 242.475   9.427   7
  -7   2  -2 224.501  13.282   5
  -7   2  -2 245.897  10.055  15
  -8  -2  -2 8.71764 0.68873   7
  -8  -2  -2 8.34763 0.70334  23
   8  -2   2 9.16408 0.80038   6
  -8  -2  -2 9.03131 0.74486  15
   8  -2   2 8.26354 0.66002  22
   8  -2   2 8.69759 0.70704  10
   8   2   2 9.28225 0.80267  18
  -8   2  -2 9.63021 0.72588   7
   8   2   2 10.4962  0.8130  10
  -8   2  -2 9.92161 0.73835  23
   8   2   2 8.70272 0.69575   6
   8   2   2 10.0508  0.7706   2
  -8   2  -2 10.7329  0.8525  15
   9  -2   2 8.64510 0.77166  10
  -9  -2  -2 8.71082 0.66824  23
  -9  -2  -2 9.56100 0.64304   7
  -9  -2  -2 7.98893 0.66955  15
   9  -2   2 8.11820 0.66564   6
   9   2   2 8.53755 0.74132  10
  -9   2  -2 8.79277 0.68374  23
   9   2   2 9.75076 0.74063  18
  -9   2  -2 8.28463 0.72714  15
  -9   2  -2 7.89275 0.60790   7
   9   2   2 8.01700 0.66658   2
  10  -3  -2 15.7892  0.8388  10
 -10  -3   2 15.7612  0.7685  23
 -10  -3   2 15.9322  0.8025  15
  10   3  -2 14.3284  0.8056   2
 -10   3   2 16.1143  0.8150  15
  10   3  -2 15.3464  0.8054  18
   9  -3  -2 9.90984 0.80667  18
  -9  -3   2 11.4979  0.7343  15
  -9  -3   2 11.0796  0.7109  23
   9  -3  -2 10.1310  0.7280   6
   9  -3  -2 11.0030  0.8845  10
  -9  -3   2 10.7439  0.6773   7
  -9   3   2 9.82615 0.64166   4
   9   3  -2 10.4199  0.7718  10
   9   3  -2 11.1722  0.7707   2
  -9   3   2 10.6021  0.8018  15
   9   3  -2 10.6763  0.8404  18
  -9   3   2 10.6919  0.6929  20
  -8  -3   2 109.998   4.647  15
   8  -3  -2 106.882   4.709   6
  -8  -3   2 110.416   4.413  23
   8  -3  -2 111.003   4.660  10
  -8  -3   2 107.023   4.355   7
   8  -3  -2 106.213   4.548  18
   8   3  -2 101.215   4.613  10
  -8   3   2 105.566   4.355   4
   8   3  -2 106.268   4.640   2
  -8   3   2 101.453   4.737  20
  -8   3   2 108.689   4.657  15
   8   3  -2 106.417   4.545  18
   7  -3  -2 200.489   8.264  18
  -7  -3   2 188.342   7.941   4
  -7  -3   2 203.497   8.069  23
  -7  -3   2 201.208   8.477  15
  -7  -3   2 184.947  11.298   5
   7  -3  -2 195.736   8.429   2
   7  -3  -2 189.802   8.615  22
   7  -3  -2 207.536   8.451  10
   7  -3  -2 195.968  11.536   1
  -7  -3   2 204.232   7.965   7
   7  -3  -2 206.589   8.592   6
  -7   3   2 203.518   8.487  15
  -7   3   2 199.143   8.675  20
  -7   3   2 185.352  10.826  21
   7   3  -2 193.704   8.858  16
  -7   3   2 188.376   8.486  12
   7   3  -2 198.036   8.415  10
  -7   3   2 206.699   7.976   4
   7   3  -2 182.803  11.561  13
   7   3  -2 203.469   8.258  18
   7   3  -2 204.382   8.438   2
   6  -3  -2 80.2264  3.6892   2
  -6  -3   2 82.1788  3.5093  23
   6  -3  -2 81.9819  5.5998  13
  -6  -3   2 84.8366  3.4812   7
  -6  -3   2 82.7984  3.6959  15
  -6  -3   2 83.9316  4.9743  21
   6  -3  -2 85.8227  5.5516   1
  -6  -3   2 89.6134  5.5188   5
   6  -3  -2 82.7115  3.6397  18
   6  -3  -2 81.4114  3.7277  10
   6  -3  -2 84.4897  3.7879   6
   6  -3  -2 86.5897  3.7820  22
   6   3  -2 84.7855  3.7071   2
   6   3  -2 84.2354  3.4891   4
   6   3  -2 86.7996  3.6912  10
  -6   3   2 84.9867  3.4718   4
  -6   3   2 84.5885  3.6943  15
  -6   3   2 84.7464  5.1127  21
   6   3  -2 86.7993  5.7116  13
   6   3  -2 89.5824  3.6385  18
   6   3  -2 83.4490  3.8861  16
  -6   3   2 86.2891  3.7812  20
   5  -3  -2 19.3995  2.0284  13
   5  -3  -2 17.2465  0.9550  22
   5  -3  -2 18.0575  1.9213   1
  -5  -3   2 20.6588  1.7189  21
   5  -3  -2 17.5088  0.8966  12
   5  -3  -2 17.2227  0.9405  18
  -5  -3   2 16.4291  1.8778   5
  -5  -3   2 16.9686  0.8890  23
  -5  -3   2 16.9680  0.8990   7
   5  -3  -2 17.6269  0.9817   2
   5  -3  -2 17.1787  1.0267  10
   5  -3  -2 16.3686  1.0181   6
  -5   3   2 17.3548  0.8231   4
  -5   3   2 19.3959  1.6416   9
   5   3  -2 17.0828  0.9753  10
   5   3  -2 19.4096  0.8989   4
   5   3  -2 19.5181  2.3208  13
   5   3  -2 18.3961  0.9885  16
   5   3  -2 17.8414  0.9757  18
   5   3  -2 16.5776  0.9457  20
  -5   3   2 17.6282  0.9073  20
  -5   3   2 18.5229  1.7792  21
   5   3  -2 18.0486  1.0010   2
  -5   3   2 17.0777  0.9040  15
   5   3  -2 15.6526  0.9582   8
   5   3  -2 16.7209  1.9506   9
   4  -3  -2 1.55392 0.91770   1
   4  -3  -2 1.73551 0.85484  13
  -4  -3   2 1.35790 0.69753   5
  -4  -3   2 1.87288 0.66973  21
  -4   3   2 0.82375 0.55169   9
  -4   3   2 2.22977 0.78024  21
   4   3  -2 3.08684 1.17840  13
   4   3  -2 4.66535 1.03689   9
  -4   3   2 1.95112 0.63150   5
  -3  -3   2 373.169  19.035  21
   3  -3  -2 375.572  20.268  17
  -3  -3   2 371.954  20.254  17
   3  -3  -2 345.791  20.022   1
   3  -3  -2 391.576  20.196  13
  -3  -3   2 393.922  20.025   5
  -3   3   2 354.016  19.843   5
  -3   3   2 386.454  19.178  21
  -3   3   2 379.462  20.917   9
   3   3  -2 387.062  20.355  13
   3   3  -2 396.161  21.106   9
   2  -3  -2 17.5564  1.4213   1
   2  -3  -2 16.2949  1.2794  17
  -2  -3   2 16.4664  1.2286  17
  -2  -3   2 16.8138  1.2761   5
   2  -3  -2 19.3163  1.5269  13
   2   3  -2 17.2570  1.5481   9
   2   3  -2 17.3948  1.4423  21
  -2   3   2 17.6008  1.3764   9
  -2   3   2 17.5165  1.3624  21
   2   3  -2 19.3272  1.6339  13
  -1  -3   2 668.988  36.252  17
  -1  -3   2 687.884  35.643   5
   1  -3  -2 668.610  36.280  17
   1  -3  -2 703.884  35.512   1
   1  -3  -2 700.972  35.754  13
   1   3  -2 702.158  35.718  13
   1   3  -2 665.616  37.361   9
  -1   3   2 654.369  33.985  21
   1   3  -2 691.312  34.072  21
  -1   3   2 654.845  37.287   9
   0  -3   2 1355.95   74.14  17
   0  -3  -2 1315.02   72.45  13
   0  -3   2 1299.36   70.91   1
   0  -3  -2 1393.80   72.31   1
   0  -3  -2 1282.03   71.47   5
   0  -3  -2 1426.56   72.15  17
   0   3   2 1345.68   68.29  21
   0   3  -2 1439.46   72.87   5
   0   3   2 1374.56   76.37   9
   0   3  -2 1334.83   75.53   9
   0   3  -2 1383.53   69.96  21
   0   3  -2 1324.16   71.37  13
   1  -3   2 0.91477 0.48188  17
   1  -3   2 0.61420 0.47895   1
  -1  -3  -2 0.56727 0.54728  17
  -1  -3  -2 0.73194 0.58554   1
  -1  -3  -2 0.34635 0.49559   5
  -1   3  -2 0.04746 0.51552   9
   1   3   2 0.18359 0.52985   9
  -1   3  -2 0.57702 0.55168  21
   1   3   2 0.82434 0.57695  13
  -1   3  -2 0.42601 0.53243   5
  -2  -3  -2 88.0333  4.8508   1
   2  -3   2 84.4418  4.9869  17
  -2  -3  -2 83.3867  4.9238   5
   2  -3   2 86.7287  4.8854   1
  -2  -3  -2 88.9752  5.0402  17
  -2   3  -2 85.7743  4.7653  21
  -2   3  -2 86.8037  5.0060   9
   2   3   2 81.0557  4.9855   9
   2   3   2 88.9716  4.9412  13
  -2   3  -2 91.1661  4.9629   5
   3  -3   2 611.956  32.434  17
  -3  -3  -2 632.164  31.903   5
   3  -3   2 630.126  31.711   1
  -3  -3  -2 614.534  32.470  17
  -3   3  -2 513.474  33.000   9
   3   3   2 608.123  31.600   1
   3   3   2 582.289  33.084   9
   3   3   2 617.033  32.024  13
  -3   3  -2 600.332  30.488  21
  -3   3  -2 622.889  31.902   5
  -4  -3  -2 1011.61   44.75   7
  -4  -3  -2 1201.07   58.76   5
  -4  -3  -2 1225.57   59.80  17
   4  -3   2 1166.17   58.43   1
   4  -3   2 1130.59   59.74  17
   4   3   2 1112.53   58.35   1
   4   3   2 975.564  47.263   2
  -4   3  -2 1289.81   56.23  21
  -4   3  -2 1222.42   58.78   5
  -4   3  -2 1027.10   48.14  22
  -4   3  -2 1029.66   47.51  15
   4   3   2 1153.85   59.01  13
   4   3   2 976.559  46.240  18
  -5  -3  -2 6.31053 0.49102  11
   5  -3   2 6.26291 1.16783   1
  -5  -3  -2 5.78618 0.57096   6
  -5  -3  -2 6.33353 0.55402  15
   5  -3   2 6.71720 0.63990  10
  -5  -3  -2 6.09863 0.53113  19
   5  -3   2 6.46789 1.18719  17
  -5  -3  -2 5.63898 0.51508   3
  -5  -3  -2 5.76916 1.28663  17
  -5  -3  -2 5.83931 0.48189  22
  -5  -3  -2 6.59138 0.58279  23
  -5  -3  -2 5.42346 0.50029   7
  -5  -3  -2 7.66248 1.31879   5
   5  -3   2 6.48934 0.59194   6
  -5   3  -2 5.06451 0.45622   3
   5   3   2 5.58654 1.14462   1
  -5   3  -2 6.32807 1.20377  21
  -5   3  -2 6.44124 0.50112  11
   5   3   2 6.48298 0.61176   2
   5   3   2 6.21142 1.42269  13
  -5   3  -2 6.11954 0.45408   7
  -5   3  -2 6.67793 0.54635  14
  -5   3  -2 6.44718 1.33933   5
  -5   3  -2 6.63627 0.59457  23
   5   3   2 6.36427 0.55669  18
  -5   3  -2 6.63145 0.48699   4
  -5   3  -2 6.17715 0.49730  15
  -5   3  -2 6.19013 0.57264  20
   6  -3   2 285.279  15.877   1
  -6  -3  -2 283.456  12.353   6
  -6  -3  -2 292.147  11.537  11
  -6  -3  -2 299.262  15.988   5
   6  -3   2 299.465  12.374   6
  -6  -3  -2 276.160  11.834  19
   6  -3   2 290.258  12.129  10
  -6  -3  -2 291.772  11.518   7
  -6  -3  -2 276.328  12.250  15
  -6  -3  -2 288.821  11.655  23
   6  -3   2 296.116  12.449  22
   6   3   2 292.226  12.134  10
  -6   3  -2 281.258  15.947   5
  -6   3  -2 293.009  12.270  14
   6   3   2 296.710  11.910  18
  -6   3  -2 283.437  11.516   7
   6   3   2 279.815  15.662   1
  -6   3  -2 287.164  15.266  21
   6   3   2 294.749  12.165   2
  -6   3  -2 283.502  11.668  23
  -6   3  -2 286.703  11.528   4
   6   3   2 285.898  16.203  13
  -6   3  -2 272.486  12.536  20
  -6   3  -2 280.934  12.273  15
  -7  -3  -2 412.731  17.093  15
   7  -3   2 380.496  17.105  14
   7  -3   2 408.410  17.552  22
  -7  -3  -2 403.696  16.081  11
   7  -3   2 427.226  17.260   6
   7  -3   2 400.157  16.915  10
  -7  -3  -2 423.565  16.265  23
  -7  -3  -2 376.828  21.947   5
   7  -3   2 374.978  21.829   1
  -7  -3  -2 422.440  16.063   7
  -7   3  -2 414.005  16.273  23
  -7   3  -2 402.901  16.073   4
  -7   3  -2 363.369  20.916  21
  -7   3  -2 360.842  21.896   5
  -7   3  -2 407.734  17.115  15
   7   3   2 361.782  17.215   6
   7   3   2 425.038  16.954   2
   7   3   2 426.567  16.602  18
  -7   3  -2 410.009  16.064   7
   7   3   2 430.063  16.915  10
   7   3   2 376.859  22.172  13
   8  -3   2 10.2486  0.8014  22
  -8  -3  -2 11.0611  0.7669  15
   8  -3   2 11.3159  0.9026  10
   8  -3   2 11.3723  0.8316   6
  -8  -3  -2 10.8222  0.6816  11
  -8  -3  -2 11.5789  0.7546  23
  -8  -3  -2 11.6644  0.7471   7
  -8   3  -2 10.6245  0.8267  23
  -8   3  -2 11.5374  0.6965   4
   8   3   2 13.6483  0.8825  18
   8   3   2 11.9555  0.9023  10
  -8   3  -2 10.9304  0.7434   7
  -8   3  -2 12.0882  0.9151  15
   8   3   2 10.5370  0.8285   2
   9  -3   2 7.86860 0.61567  22
   9  -3   2 7.35892 0.67489   6
  -9  -3  -2 7.40073 0.57618  23
  -9  -3  -2 8.11102 0.59740  15
   9  -3   2 8.82862 0.71480  10
  -9  -3  -2 8.13493 0.60603   7
  -9   3  -2 9.09608 0.72223  15
   9   3   2 7.75491 0.61385  18
   9   3   2 8.00647 0.71158  10
   9   3   2 7.20879 0.67091   2
  -9   3  -2 8.63801 0.65149  23
  -9  -4   2 0.84028 0.37429  23
  -9  -4   2 1.27748 0.36711  15
   9  -4  -2 1.32352 0.42636   6
  -9  -4   2 1.24743 0.34396   7
   9   4  -2 1.06970 0.47327  18
  -9   4   2 1.09480 0.37704  20
  -9   4   2 0.95459 0.33868   4
   9   4  -2 1.92104 0.43098   2
  -9   4   2 0.32550 0.41528  15
  -8  -4   2 118.530   4.686  23
  -8  -4   2 119.129   4.918  15
  -8  -4   2 118.560   4.620   7
   8  -4  -2 120.204   4.954  10
   8  -4  -2 108.724   5.003  22
   8  -4  -2 113.727   4.816  18
   8  -4  -2 113.259   5.005   6
   8   4  -2 109.589   4.915   2
  -8   4   2 114.040   5.039  20
   8   4  -2 106.867   4.886  10
   8   4  -2 115.841   4.819  18
   8   4  -2 108.781   5.148  16
  -8   4   2 115.665   4.631   4
  -8   4   2 107.233   4.929  15
   7  -4  -2 133.524   5.462  10
   7  -4  -2 124.475   5.328  18
   7  -4  -2 128.842   5.541   6
   7  -4  -2 123.316   5.545  22
   7  -4  -2 114.567   7.805   1
  -7  -4   2 131.550   5.183  23
  -7  -4   2 115.069   7.559   5
  -7  -4   2 129.544   5.436  15
  -7  -4   2 127.936   5.116   7
  -7   4   2 121.896   7.300  21
   7   4  -2 127.234   5.430   2
  -7   4   2 130.590   5.574  20
  -7   4   2 128.427   5.447  15
   7   4  -2 121.636   5.705  16
   7   4  -2 139.532   5.326  18
   7   4  -2 117.629   5.404  10
  -7   4   2 128.001   5.121   4
   7   4  -2 110.580   7.781  13
  -7   4   2 120.320   5.434  12
   6  -4  -2 154.154   6.751  22
  -6  -4   2 154.934   6.232   7
  -6  -4   2 142.952   9.060   5
   6  -4  -2 153.663   9.264   1
   6  -4  -2 154.193   6.592  10
   6  -4  -2 143.155   9.083  13
   6  -4  -2 158.232   6.719   6
   6  -4  -2 150.157   6.455  18
  -6  -4   2 153.230   6.618  15
  -6  -4   2 157.295   6.312  23
   6  -4  -2 144.243   6.577   2
  -6  -4   2 148.147   8.350  21
  -6   4   2 156.111   6.619  15
  -6   4   2 163.399   6.775  20
   6   4  -2 145.767   6.226   4
  -6   4   2 161.246   6.231   4
   6   4  -2 150.126   6.932  16
   6   4  -2 160.135   9.429  13
   6   4  -2 163.031   6.462  18
   6   4  -2 157.911   6.602   2
   6   4  -2 149.515   6.565  10
  -6   4   2 160.403   8.687  21
  -6   4   2 154.931   6.630  12
   5  -4  -2 76.2442  3.3491  18
  -5  -4   2 77.6164  3.2695  23
  -5  -4   2 85.0979  5.0356   5
   5  -4  -2 75.8855  3.5011  22
  -5  -4   2 82.3662  4.5915  21
   5  -4  -2 75.3050  3.4013   2
  -5  -4   2 74.7514  3.2015  11
   5  -4  -2 81.4990  3.5025   6
   5  -4  -2 85.3454  5.1289  13
   5  -4  -2 85.2605  5.1750   1
  -5  -4   2 78.2028  3.2191   7
   5  -4  -2 82.1909  3.4177  10
   5  -4  -2 71.5649  3.4098  14
  -5   4   2 82.3006  4.7328  21
   5   4  -2 87.8662  5.3379  13
   5   4  -2 77.1213  3.6003   8
   5   4  -2 70.7204  3.3962  10
  -5   4   2 77.8655  3.1999   4
  -5   4   2 73.0835  4.8310   9
   5   4  -2 81.9485  3.4340   2
  -5   4   2 73.6036  3.4113  15
   5   4  -2 75.9231  3.2103   4
  -5   4   2 79.8780  3.4881  20
   5   4  -2 83.9834  5.2451   9
   5   4  -2 81.2728  3.3716  18
   5   4  -2 78.9808  3.6133  16
   4  -4  -2 502.344  24.700   1
   4  -4  -2 444.890  19.452  10
  -4  -4   2 500.066  24.608   5
   4  -4  -2 455.450  19.742   6
   4  -4  -2 486.555  24.731  13
   4  -4  -2 425.468  19.855  22
   4  -4  -2 443.635  19.712  12
  -4  -4   2 433.861  18.410   7
  -4  -4   2 478.862  23.275  21
   4   4  -2 452.613  20.399  16
  -4   4   2 441.441  25.562   9
   4   4  -2 509.097  25.028  13
   4   4  -2 455.866  19.559  15
  -4   4   2 495.481  23.523  21
  -4   4   2 421.410  20.009  20
   4   4  -2 495.158  25.828   9
  -4   4   2 418.847  18.437   4
   4   4  -2 455.701  19.393   2
   3  -4  -2 597.799  33.437  13
  -3  -4   2 610.069  33.811  17
   3  -4  -2 627.479  33.290   1
   3  -4  -2 618.409  33.839  17
  -3  -4   2 635.771  33.293   5
   3   4  -2 639.361  34.996   9
  -3   4   2 669.982  31.881  21
   3   4  -2 625.464  33.656  13
  -3   4   2 662.919  34.872   9
   2  -4  -2 42.4489  2.9107   1
  -2  -4   2 45.3077  2.7498   5
   2  -4  -2 47.7843  2.9272  13
   2  -4  -2 45.0604  2.8210  17
  -2  -4   2 45.4560  2.7618  17
  -2   4   2 42.7552  2.9267   9
   2   4  -2 48.4162  2.7112  21
   2   4  -2 48.0909  2.9941  13
  -2   4   2 44.0491  2.6631  21
   2   4  -2 47.0958  3.0687   9
  -1  -4   2 206.625  11.259   5
   1  -4  -2 212.587  11.343  13
  -1  -4   2 202.571  11.426  17
   1  -4  -2 211.532  11.478  17
   1  -4  -2 196.646  11.267   1
   1   4  -2 212.499  11.894   9
   1   4  -2 222.783  10.810  21
  -1   4   2 210.851  11.819   9
  -1   4   2 208.794  10.713  21
   1   4  -2 216.856  11.321  13
   0  -4   2 40.7524  2.3825   1
   0  -4  -2 43.9480  2.6439  17
   0  -4  -2 40.1330  2.4402   5
   0  -4  -2 43.6623  2.6529   1
   0  -4   2 41.0283  2.6368  17
   0   4  -2 44.9202  2.6337   5
   0   4  -2 38.7248  2.3682  13
   0   4  -2 42.4379  2.5127  21
   0   4   2 40.1200  2.3077  21
   0   4   2 45.0151  2.7329   9
   0   4  -2 43.9462  2.7875   9
  -1  -4  -2 266.033  15.245   5
  -1  -4  -2 291.523  15.628  17
   1  -4   2 290.264  15.585  17
  -1  -4  -2 301.034  15.243   1
   1  -4   2 273.067  15.092   1
   1   4   2 297.497  15.321  13
  -1   4  -2 269.329  16.001   9
   1   4   2 304.386  15.991   9
  -1   4  -2 292.707  15.326   5
  -1   4  -2 284.450  14.664  21
  -2  -4  -2 143.059   8.033   5
   2  -4   2 146.806   7.907   1
  -2  -4  -2 144.156   7.883   1
  -2  -4  -2 140.618   8.151  17
   2  -4   2 143.960   8.140  17
  -2   4  -2 151.238   8.299   9
   2   4   2 143.049   8.245   9
   2   4   2 145.272   8.045  13
  -2   4  -2 146.889   8.047   5
  -2   4  -2 142.718   7.712  21
  -3  -4  -2 618.698  31.373   5
   3  -4   2 625.376  31.903  17
   3  -4   2 592.736  31.124   1
  -3  -4  -2 621.366  31.936  17
  -3   4  -2 542.896  32.484   9
   3   4   2 588.740  32.545   9
  -3   4  -2 551.212  29.953  21
   3   4   2 587.298  31.471  13
  -3   4  -2 592.978  31.325   5
  -4  -4  -2 74.5416  4.3714   5
  -4  -4  -2 64.1003  2.7991  11
   4  -4   2 71.5206  4.3219  17
  -4  -4  -2 68.2605  2.8012   7
  -4  -4  -2 67.4868  2.9511  10
  -4  -4  -2 72.1144  4.4073  17
  -4  -4  -2 64.9192  2.8239  23
  -4  -4  -2 64.5654  2.8692  19
   4  -4   2 65.1807  2.9961   6
  -4   4  -2 75.9890  4.3513   5
   4   4   2 75.5218  4.6280  13
  -4   4  -2 68.2845  2.8062   4
   4   4   2 65.0119  2.9814   2
  -4   4  -2 70.2830  3.0535  20
  -4   4  -2 64.2197  2.8385  23
  -4   4  -2 62.6816  2.9813  15
   4   4   2 72.7553  4.2938   1
  -4   4  -2 78.6390  4.3760  21
  -4   4  -2 68.3125  2.9761  14
   5  -4   2 6.56542 0.55911  10
   5  -4   2 7.36426 1.31055  17
   5  -4   2 7.47595 0.64943   6
  -5  -4  -2 6.32820 0.63786   6
  -5  -4  -2 7.04978 0.61655  23
  -5  -4  -2 9.16977 1.43207   5
  -5  -4  -2 7.47716 0.62652  11
  -5  -4  -2 7.39875 0.52498   3
  -5  -4  -2 7.21515 0.59175  19
  -5  -4  -2 7.37209 0.55842   7
   5  -4   2 8.64189 1.47275   1
  -5  -4  -2 7.97101 1.35219  17
  -5  -4  -2 6.93040 0.61525  15
   5   4   2 6.70475 0.65992  16
  -5   4  -2 8.10870 0.61468  14
   5   4   2 7.58237 1.26949   1
  -5   4  -2 7.10167 0.54627   4
  -5   4  -2 7.57439 0.56678   3
  -5   4  -2 6.84963 0.54539  15
   5   4   2 8.28512 1.48619  13
  -5   4  -2 7.02505 0.65184  20
  -5   4  -2 6.91663 0.65254  23
   5   4   2 8.71297 0.78362  18
  -5   4  -2 7.83568 0.61521   7
  -5   4  -2 7.45246 1.36163  21
  -5   4  -2 7.28417 1.41828   5
   5   4   2 9.04021 0.67975   2
  -6  -4  -2 83.2010  3.9736   6
   6  -4   2 92.6710  4.0015   6
   6  -4   2 89.8874  3.9437  10
  -6  -4  -2 92.1767  3.7640  23
  -6  -4  -2 95.9751  3.7236  11
  -6  -4  -2 83.8676  3.9335  15
  -6  -4  -2 88.5785  3.8070  19
   6  -4   2 91.3736  5.8180   1
   6  -4   2 94.6527  4.0300  22
  -6  -4  -2 96.2268  3.7222   7
  -6  -4  -2 91.4571  5.7923   5
   6   4   2 91.8695  3.9354  10
   6   4   2 92.4147  3.8733  18
  -6   4  -2 89.6698  5.5857  21
  -6   4  -2 87.0360  4.0371  20
  -6   4  -2 89.8192  3.7257   4
  -6   4  -2 80.3184  5.7094   5
  -6   4  -2 88.1799  3.7923  23
   6   4   2 89.8201  6.0060  13
   6   4   2 91.6073  3.9710   2
  -6   4  -2 96.8328  3.9885  15
  -6   4  -2 87.3696  3.7294   7
   7  -4   2 292.582  12.770  14
   7  -4   2 309.582  12.961  22
   7  -4   2 278.477  16.590   1
  -7  -4  -2 310.140  12.139  23
  -7  -4  -2 275.408  16.605   5
  -7  -4  -2 297.538  12.000  11
  -7  -4  -2 310.793  11.991   7
   7  -4   2 314.084  12.886   6
  -7  -4  -2 287.178  12.747  15
   7  -4   2 302.607  12.630  10
   7   4   2 307.425  12.623  10
  -7   4  -2 274.283  15.896  21
  -7   4  -2 308.727  12.005   4
   7   4   2 317.893  12.674   2
  -7   4  -2 299.788  11.988   7
   7   4   2 308.218  12.395  18
  -7   4  -2 306.892  12.155  23
   7   4   2 266.309  16.805  13
  -7   4  -2 289.873  13.050  20
  -7   4  -2 302.068  12.784  15
  -8  -4  -2 77.0070  3.1988  23
   8  -4   2 75.8630  3.4251  22
  -8  -4  -2 69.9779  3.3442  15
  -8  -4  -2 71.2010  3.1376  11
   8  -4   2 78.8604  3.4141   6
  -8  -4  -2 78.8211  3.1654   7
   8  -4   2 76.2096  3.3667  10
  -8   4  -2 75.0057  3.2143  23
  -8   4  -2 74.3029  3.1537   4
   8   4   2 75.6106  3.3480  10
   8   4   2 80.1808  3.3060  18
   8   4   2 81.1883  3.3728   2
  -8   4  -2 79.8938  3.4010  15
  -9  -4  -2 4.08755 0.42573  23
   9  -4   2 3.66099 0.42431  22
  -9  -4  -2 3.63601 0.42381   7
   9  -4   2 3.98916 0.44997   6
   9  -4   2 3.68069 0.45978  10
  -9   4  -2 4.54659 0.44195  23
   9   4   2 3.83951 0.48204  18
   9   4   2 3.76960 0.46081   2
   9   4   2 3.07935 0.44887  10
  -9   4  -2 4.46704 0.40005   4
  -9   4  -2 4.56048 0.52488  15
   9  -5  -2 15.8545  0.9247   6
  -9  -5   2 16.9847  0.8808  15
   9  -5  -2 17.5305  0.9935  10
  -9  -5   2 16.6708  0.8261   7
  -9  -5   2 17.5920  0.8633  23
  -9   5   2 17.2354  0.9280  15
   9   5  -2 16.4268  0.9322  18
  -9   5   2 16.3599  0.8359   4
   9   5  -2 16.4016  0.9267   2
  -9   5   2 16.1496  0.8973  20
  -8  -5   2 74.9473  2.9579  23
   8  -5  -2 68.7823  3.1694   6
   8  -5  -2 63.6351  3.1670  22
   8  -5  -2 70.8357  3.1733  10
  -8  -5   2 70.4398  3.0878  15
  -8  -5   2 73.0074  2.9280   7
  -8   5   2 71.3492  3.1180  15
   8   5  -2 71.7211  3.0771  18
   8   5  -2 67.3894  3.2577  16
  -8   5   2 69.5159  3.1719  20
  -8   5   2 72.4588  2.9258   4
   8   5  -2 69.8615  3.1076   2
  -7  -5   2 56.9833  4.3877   5
   7  -5  -2 65.4893  2.8563  22
  -7  -5   2 63.9561  2.7668  15
   7  -5  -2 58.9887  4.6489   1
  -7  -5   2 61.7520  2.6351  23
  -7  -5   2 64.8269  2.6125   7
   7  -5  -2 60.8434  2.7640  18
   7  -5  -2 65.2455  2.8456   6
   7  -5  -2 64.3232  2.8551  10
   7   5  -2 56.4902  2.7626  10
   7   5  -2 63.0823  2.9458  16
  -7   5   2 60.1543  2.7458  12
  -7   5   2 62.7618  2.6057   4
   7   5  -2 62.5612  2.7879   2
  -7   5   2 56.6897  4.1463  21
  -7   5   2 61.2195  2.7801  15
   7   5  -2 63.5125  2.7278  18
   7   5  -2 52.4455  4.5475  13
  -7   5   2 63.7800  2.8407  20
  -6  -5   2 83.6885  3.6019  11
  -6  -5   2 90.0548  3.6340   7
  -6  -5   2 88.5515  3.8558  15
   6  -5  -2 86.0541  5.9271   1
  -6  -5   2 85.3933  5.8044   5
   6  -5  -2 86.7499  3.8749  10
   6  -5  -2 83.8851  3.8370  14
  -6  -5   2 91.2768  3.6810  23
   6  -5  -2 88.8703  3.9476  22
   6  -5  -2 89.6714  3.9302   6
   6  -5  -2 82.2871  3.7832  18
   6   5  -2 92.4282  3.7899  18
   6   5  -2 94.4476  3.8643   2
  -6   5   2 88.8486  3.6048   4
  -6   5   2 83.7864  5.3798  21
   6   5  -2 89.1786  4.0572  16
  -6   5   2 83.9908  3.8419  15
   6   5  -2 78.5312  3.8113  10
   6   5  -2 93.4933  5.9930  13
  -6   5   2 88.0460  3.8327  12
  -6   5   2 94.2353  3.9458  20
   5  -5  -2 70.7169  3.2936  14
  -5  -5   2 78.7213  4.9012   5
   5  -5  -2 71.1801  3.3471   6
  -5  -5   2 75.5021  3.0959   7
   5  -5  -2 75.4664  4.8828  13
   5  -5  -2 78.8763  5.1283   1
  -5  -5   2 72.4557  3.1407  23
   5  -5  -2 73.2356  3.3629  22
   5  -5  -2 77.7988  3.3103  10
  -5  -5   2 75.6215  4.4096  21
   5  -5  -2 73.3022  3.2297  18
  -5  -5   2 73.8730  3.0771  11
   5   5  -2 73.6387  3.4539   8
   5   5  -2 76.8921  3.3033   2
  -5   5   2 73.7142  3.0765   4
   5   5  -2 79.0829  5.1964  13
  -5   5   2 73.8809  4.6205  21
   5   5  -2 75.1494  3.2381  18
   5   5  -2 78.6718  5.0964   9
  -5   5   2 71.9809  4.7708   9
   5   5  -2 77.1188  3.4919  16
  -5   5   2 81.1399  3.2807  12
  -5   5   2 77.0792  3.3540  20
  -5   5   2 69.3586  3.2742  15
   4  -5  -2 42.3199  1.9649  22
   4  -5  -2 41.8017  1.9367  10
  -4  -5   2 44.3391  2.6006  21
  -4  -5   2 43.5010  1.7791   7
  -4  -5   2 45.0909  2.9868   5
   4  -5  -2 43.1034  3.0121  13
   4  -5  -2 44.2726  1.9595   6
   4  -5  -2 46.7893  3.2729   1
   4  -5  -2 39.4534  1.9915   8
  -4  -5   2 40.3918  1.7829  11
   4  -5  -2 41.9457  1.9143  14
  -4   5   2 41.1827  3.0256   9
   4   5  -2 42.4038  2.0587  16
  -4   5   2 42.4042  1.7961   4
  -4   5   2 42.5903  1.9139  12
  -4   5   2 47.8011  2.9513  21
   4   5  -2 41.1681  1.9971   8
   4   5  -2 42.4349  1.9095  15
   4   5  -2 45.9261  3.2259   9
   4   5  -2 41.3512  1.9134  18
  -4   5   2 41.9019  1.9448  20
   4   5  -2 46.3728  3.3504  13
   4   5  -2 41.3167  1.9474   2
  -3  -5   2 84.6810  5.1124   5
  -3  -5   2 87.8615  5.1671  17
   3  -5  -2 90.3849  5.2157  17
   3  -5  -2 84.4179  5.2848   1
   3  -5  -2 86.8770  5.2679  13
  -3   5   2 90.8770  5.0002  21
   3   5  -2 86.7804  5.5344   9
  -3   5   2 105.633   5.524   9
   3   5  -2 86.9174  4.9651  21
   3   5  -2 82.8614  5.4870  13
   2  -5  -2 112.089   6.592   1
  -2  -5   2 117.307   6.465   5
   2  -5  -2 118.488   6.620  13
  -2  -5   2 114.306   6.557  17
   2  -5  -2 117.727   6.632  17
   2   5  -2 109.773   6.693  13
  -2   5   2 115.916   6.862   9
   2   5  -2 120.441   6.967   9
   2   5  -2 120.668   6.244  21
  -2   5   2 117.492   6.237  21
   1  -5  -2 485.156  25.371  17
  -1  -5   2 460.071  24.834   5
   1  -5  -2 467.862  24.932  13
  -1  -5   2 462.031  25.296  17
   1  -5  -2 463.581  24.828   1
   1   5  -2 483.129  23.796  21
   1   5  -2 467.408  24.921  13
   1   5  -2 479.123  26.156   9
  -1   5   2 460.820  26.073   9
  -1   5   2 475.944  23.697  21
   0  -5  -2 389.730  20.891  17
   0  -5   2 393.896  20.860  17
   0  -5  -2 396.231  20.428   1
   0  -5   2 367.749  20.165   1
   0  -5  -2 388.370  20.301   5
   0   5  -2 355.536  20.267  13
   0   5  -2 406.824  19.622  21
   0   5  -2 387.091  21.529   9
   0   5   2 376.962  20.462  13
   0   5   2 375.275  19.386  21
   0   5   2 410.282  21.487   9
   1  -5   2 331.227  18.497  17
  -1  -5  -2 352.634  18.071   1
  -1  -5  -2 314.341  18.064   5
  -1  -5  -2 349.159  18.563  17
   1  -5   2 337.041  17.928   1
  -1   5  -2 345.126  17.415  21
  -1   5  -2 350.347  18.180   5
   1   5   2 357.959  19.008   9
   1   5   2 339.102  18.172  13
  -1   5  -2 329.536  19.042   9
   2  -5   2 453.579  24.451   1
  -2  -5  -2 462.877  24.448   1
   2  -5   2 456.779  25.112  17
  -2  -5  -2 451.651  24.683   5
  -2  -5  -2 460.231  25.159  17
   2   5   2 462.050  25.714   9
  -2   5  -2 486.598  25.796   9
   2   5   2 469.512  24.728  13
  -2   5  -2 477.788  23.676  21
  -2   5  -2 462.695  24.674   5
  -3  -5  -2 58.3882  2.6398   2
   3  -5   2 68.4204  3.8863   1
  -3  -5  -2 63.7619  3.9655  17
  -3  -5  -2 58.8527  2.5053  11
  -3  -5  -2 66.1229  3.9369   5
   3  -5   2 63.2065  3.9407  17
  -3   5  -2 59.7391  3.8594   9
  -3   5  -2 55.9440  2.5104   4
   3   5   2 63.7460  4.1652  13
   3   5   2 65.7933  3.9167   9
  -3   5  -2 61.1604  3.8326  21
  -3   5  -2 56.3449  2.7463  20
  -3   5  -2 61.5829  3.9038   5
  -3   5  -2 62.1954  2.6661  14
  -4  -5  -2 9.43563 0.65271  19
  -4  -5  -2 10.0034  0.6290   3
   4  -5   2 9.79653 0.73654  22
  -4  -5  -2 9.97345 0.64284  23
   4  -5   2 12.4890  1.4319  17
  -4  -5  -2 9.13168 0.66410   7
  -4  -5  -2 10.5500  1.4179   5
   4  -5   2 10.7884  1.4803   1
  -4  -5  -2 10.1148  0.6785  11
   4  -5   2 9.25889 0.66678   6
  -4  -5  -2 9.76441 0.71726  10
  -4   5  -2 10.0993  0.7146  15
  -4   5  -2 10.1671  0.6673  14
  -4   5  -2 13.2710  1.5157   5
   4   5   2 8.66025 0.73506  16
  -4   5  -2 9.79001 0.58674  19
   4   5   2 9.44156 0.78862   2
  -4   5  -2 10.9263  1.4746  21
  -4   5  -2 10.6126  0.6794  23
  -4   5  -2 10.3718  0.5983  11
   4   5   2 8.95994 1.30194   1
  -4   5  -2 10.5278  0.7200  20
  -4   5  -2 10.7573  0.6940   7
   4   5   2 9.44020 1.59807  13
  -4   5  -2 10.1603  0.6275  12
  -4   5  -2 10.0360  0.6055   3
  -4   5  -2 10.5548  0.6590   4
  -5  -5  -2 36.3112  1.6553  19
   5  -5   2 37.4467  2.9205  17
  -5  -5  -2 39.0512  2.9859   5
  -5  -5  -2 36.9519  1.6219   3
   5  -5   2 34.8547  2.9773   1
   5  -5   2 33.9653  1.7409  10
   5  -5   2 35.8581  1.7410  22
  -5  -5  -2 36.0789  1.6293  23
  -5  -5  -2 35.6230  2.8992  17
  -5  -5  -2 36.8349  1.6435  11
  -5  -5  -2 37.5777  1.6002   7
   5  -5   2 37.3653  1.7495   6
  -5   5  -2 38.9253  1.6657  23
   5   5   2 34.4739  2.7101   1
   5   5   2 35.8489  1.7306   2
  -5   5  -2 39.2343  3.0113   5
  -5   5  -2 32.9110  1.6911  12
  -5   5  -2 38.2298  1.6462   7
  -5   5  -2 34.4992  3.0674  21
   5   5   2 38.3967  3.1385  13
   5   5   2 36.8705  1.8057  16
  -5   5  -2 36.0511  1.7425  20
  -5   5  -2 37.7549  1.6409   4
   5   5   2 37.9374  1.7604  18
  -5   5  -2 38.7478  1.7572  15
  -5   5  -2 37.7969  1.6203   3
  -6  -5  -2 87.1704  5.6011   5
  -6  -5  -2 89.2100  3.5634  11
   6  -5   2 90.9895  3.8634  22
  -6  -5  -2 84.6949  3.6433  19
   6  -5   2 83.8206  5.5712   1
   6  -5   2 90.2817  3.8485   6
   6  -5   2 83.0217  3.7654  10
  -6  -5  -2 85.9739  3.5885  23
   6  -5   2 86.9281  3.7866  14
  -6  -5  -2 88.6975  3.5525   7
   6   5   2 84.1915  3.7502  10
  -6   5  -2 85.8475  3.6208  23
   6   5   2 90.6535  3.7067  18
  -6   5  -2 85.3082  3.8079  15
  -6   5  -2 76.6236  5.5599   5
  -6   5  -2 84.6744  5.4216  21
  -6   5  -2 84.2970  3.8620  20
   6   5   2 83.6981  3.9530  16
  -6   5  -2 84.1920  3.5632   4
  -6   5  -2 82.7385  3.5500   7
   6   5   2 84.9906  5.9352  13
   6   5   2 90.3230  3.7911   2
  -7  -5  -2 49.8720  2.0885   7
   7  -5   2 51.1037  2.2914   6
   7  -5   2 51.2846  2.2814  22
   7  -5   2 47.4343  2.2413  10
  -7  -5  -2 46.4950  2.0614  11
   7  -5   2 46.1690  2.1805  14
  -7  -5  -2 49.4112  2.1050  23
   7   5   2 46.1374  2.2047  18
  -7   5  -2 49.3946  2.0880   4
  -7   5  -2 47.0299  2.2596  20
  -7   5  -2 47.1919  2.1301  23
   7   5   2 47.7597  2.2180  10
  -7   5  -2 49.6449  2.2933  15
   7   5   2 51.3232  2.2393   2
  -8  -5  -2 32.4551  1.4368  23
   8  -5   2 28.5758  1.4678  14
   8  -5   2 30.9826  1.5497  10
   8  -5   2 31.7211  1.5739  22
   8  -5   2 33.1994  1.5784   6
  -8  -5  -2 33.6062  1.4654   7
  -8  -5  -2 32.4100  1.3936  11
   8   5   2 33.2736  1.5701   2
  -8   5  -2 33.8747  1.6062  15
   8   5   2 33.2121  1.5388  18
  -8   5  -2 30.6929  1.4673  23
   8   5   2 30.1005  1.5437  10
  -8   5  -2 31.1535  1.4258   4
  -9  -5  -2 16.2449  0.8516  23
   9  -5   2 16.6880  0.8956   6
  -9  -5  -2 17.2586  0.8320   7
   9  -5   2 17.8147  0.8932  22
  -9   5  -2 16.3085  0.9419  15
   9   5   2 16.6366  0.8991  18
   9   5   2 15.7589  0.8610  10
  -9   5  -2 15.7725  0.7849   4
   9   5   2 16.6905  0.9053   2
   9  -6  -2 45.1198  2.1974  22
  -9  -6   2 47.6608  2.1639  15
   9  -6  -2 47.3783  2.1745  10
   9  -6  -2 48.3453  2.2166   6
  -9  -6   2 56.4792  2.0831  23
  -9  -6   2 51.4751  2.0539   7
  -9   6   2 48.2370  2.2257  20
   9   6  -2 49.3402  2.1938   2
   9   6  -2 48.1838  2.1360  18
  -9   6   2 50.2747  2.0522   4
   8  -6  -2 1.58767 0.58996  10
  -8  -6   2 1.84275 0.37481  23
   8  -6  -2 1.71201 0.50163  22
  -8  -6   2 1.60090 0.40325  15
  -8  -6   2 1.02746 0.41236   7
   8   6  -2 1.10779 0.49576  18
   8   6  -2 1.19639 0.47200   2
   8   6  -2 1.45577 0.53785  16
  -8   6   2 1.45556 0.35447   4
  -8   6   2 1.77180 0.38569  20
  -8   6   2 0.81415 0.44775  15
   7  -6  -2 21.3862  1.2281  22
  -7  -6   2 22.4707  1.0830   7
   7  -6  -2 22.1431  1.2648   6
   7  -6  -2 22.4268  1.2867  10
  -7  -6   2 19.8304  1.0165  11
  -7  -6   2 21.7066  1.0802  23
  -7  -6   2 20.7898  1.1078  15
   7   6  -2 21.4875  1.1778   2
  -7   6   2 22.4882  1.0658   4
  -7   6   2 23.1852  1.1672  20
  -7   6   2 21.4456  1.0816  12
   7   6  -2 20.2159  1.2263  16
  -7   6   2 19.7052  1.1605  15
   7   6  -2 20.7566  1.1768  18
   6  -6  -2 11.9844  0.9892   6
   6  -6  -2 10.2309  0.9302  22
  -6  -6   2 10.2085  0.7060  11
   6  -6  -2 11.0063  0.7718  14
  -6  -6   2 11.1495  0.8120  23
  -6  -6   2 11.1736  0.8155   7
   6  -6  -2 14.4548  1.0091  10
   6  -6  -2 11.0081  1.8539   1
  -6  -6   2 11.1218  0.7672  15
  -6  -6   2 12.1404  1.8156   5
  -6   6   2 9.51469 1.60459  21
  -6   6   2 10.4587  0.7498  12
  -6   6   2 11.9035  0.6815   4
   6   6  -2 11.5463  0.8548  16
   6   6  -2 12.4988  1.9310  13
  -6   6   2 10.5452  0.7790  15
   6   6  -2 12.0397  0.9577   2
  -6   6   2 12.1896  0.8320  20
   6   6  -2 10.5934  0.8862  18
  -5  -6   2 127.544   5.081   7
  -5  -6   2 132.978   7.577   5
   5  -6  -2 115.662   5.671   8
  -5  -6   2 127.324   5.079  11
  -5  -6   2 123.237   5.147  23
   5  -6  -2 124.865   7.707   1
   5  -6  -2 123.202   5.514  22
   5  -6  -2 118.139   5.411  14
   5  -6  -2 126.311   5.387  10
   5  -6  -2 127.546   5.500   6
   5   6  -2 124.999   5.692   8
   5   6  -2 124.543   5.681  16
  -5   6   2 122.683   5.524  20
  -5   6   2 115.532   7.594   9
   5   6  -2 128.878   5.391   2
   5   6  -2 131.636   7.851  13
   5   6  -2 131.516   5.275  18
  -5   6   2 128.766   5.082   4
  -5   6   2 121.309   7.208  21
  -5   6   2 124.012   5.410  12
   5   6  -2 128.889   7.863   9
   4  -6  -2 31.2183  2.7690   1
   4  -6  -2 29.8108  1.4911  10
   4  -6  -2 31.0171  1.4619  14
  -4  -6   2 31.3996  1.3480   7
  -4  -6   2 30.2772  2.1038  21
  -4  -6   2 31.7918  1.3410  11
  -4  -6   2 32.0047  2.4858   5
   4  -6  -2 30.5229  1.5160  22
   4  -6  -2 29.9702  1.4877   8
   4  -6  -2 30.2195  2.5008  13
  -4  -6   2 29.4010  1.3898  19
   4  -6  -2 31.4256  1.5160   6
   4   6  -2 30.3950  1.5373   2
   4   6  -2 35.3603  1.6198  16
   4   6  -2 31.8631  1.4464  15
  -4   6   2 35.6655  2.6271  21
   4   6  -2 29.8882  1.5364   8
  -4   6   2 31.5945  1.3694   4
  -4   6   2 29.8642  1.4334  12
  -4   6   2 32.2292  1.5029  20
  -4   6   2 27.6138  2.4376   9
   4   6  -2 32.3800  2.8016  13
   4   6  -2 31.6896  2.7195   9
   4   6  -2 28.4490  1.4957  18
   3  -6  -2 288.260  14.554  17
  -3  -6   2 272.979  14.466  17
   3  -6  -2 252.193  11.292   6
   3  -6  -2 275.291  14.333  13
   3  -6  -2 246.002  11.203  14
   3  -6  -2 274.142  14.424   1
  -3  -6   2 287.667  14.278   5
   3  -6  -2 252.214  11.795   8
   3  -6  -2 249.201  11.356  22
  -3  -6   2 250.244  10.510  11
   3   6  -2 263.972  10.627  23
   3   6  -2 257.977  11.663  16
  -3   6   2 265.564  11.226  12
  -3   6   2 269.376  13.720  21
   3   6  -2 279.061  15.122   9
  -3   6   2 251.223  11.440  20
   3   6  -2 252.417  11.802   8
  -3   6   2 241.491  10.503   4
   3   6  -2 273.598  13.636  21
  -3   6   2 273.095  14.984   9
   3   6  -2 257.405  10.495   7
   3   6  -2 263.464  14.611  13
   2  -6  -2 31.9502  2.3839   1
   2  -6  -2 31.6914  2.3363  17
   2  -6  -2 33.4812  2.3508  13
  -2  -6   2 31.2668  2.2561  17
  -2  -6   2 31.0147  2.1680   5
   2   6  -2 33.1362  2.5162  13
   2   6  -2 34.2476  2.5669   9
   2   6  -2 31.2863  2.2003  21
  -2   6   2 32.5534  2.4983   9
  -2   6   2 29.6816  2.1459  21
  -1  -6   2 62.2913  3.8274   5
   1  -6  -2 66.8763  4.0642  17
   1  -6  -2 65.2445  4.0255   1
  -1  -6   2 65.8427  3.9465  17
   1   6  -2 64.8698  4.2539   9
   1   6  -2 62.8244  3.9139  13
   1   6  -2 68.6151  3.8043  21
  -1   6   2 68.5095  3.6857  21
  -1   6   2 61.6116  4.1886   9
   0  -6   2 13.1886  1.3994  17
   0  -6   2 12.0342  1.1357   1
   0  -6   2 12.2375  1.2599   5
   0  -6  -2 14.9874  1.4386   1
   0  -6  -2 13.1922  1.3673  17
   0  -6  -2 13.0788  1.1330   5
   0   6   2 12.7127  1.1523  21
   0   6  -2 13.6081  1.4147  21
   0   6   2 12.8826  1.5056   9
   0   6   2 13.1958  1.3079  13
   0   6  -2 14.3585  1.5835   9
   1  -6   2 158.925   8.849  17
   1  -6   2 150.084   8.489   1
  -1  -6  -2 155.374   8.610   1
  -1  -6  -2 158.335   8.906  17
  -1  -6  -2 154.483   8.592   5
  -1   6  -2 162.357   8.390  21
  -1   6  -2 154.013   9.169   9
   1   6   2 151.560   8.659  13
  -1   6  -2 160.108   8.703   5
   1   6   2 160.657   9.113   9
  -2  -6  -2 68.8702  4.5508   5
   2  -6   2 78.4296  4.6953  17
   2  -6   2 76.6764  4.4517   1
  -2  -6  -2 77.0003  4.7399  17
  -2  -6  -2 77.7402  4.4394   1
   2   6   2 74.8477  4.6864   9
  -2   6  -2 81.3156  4.8300   9
  -2   6  -2 69.2943  3.3481  20
   2   6   2 73.4432  3.4099  16
  -2   6  -2 78.5149  4.5539   5
   2   6   2 76.3529  4.6486  13
  -2   6  -2 76.7278  4.5093  21
   3  -6   2 329.640  16.193  17
   3  -6   2 300.837  15.728   1
  -3  -6  -2 307.137  15.897   5
   3  -6   2 331.600  12.395  14
  -3  -6  -2 278.116  11.958  19
  -3  -6  -2 282.858  11.973  18
  -3  -6  -2 278.608  11.913   3
  -3  -6  -2 300.664  16.176  17
  -3  -6  -2 278.130  11.634  11
   3  -6   2 287.711  12.544  22
   3  -6   2 272.566  12.462   6
  -3  -6  -2 269.497  11.608   7
  -3  -6  -2 273.806  12.208  10
  -3   6  -2 305.662  11.914   3
   3   6   2 282.191  12.887  16
  -3   6  -2 290.680  15.268  21
  -3   6  -2 288.085  16.397   9
  -3   6  -2 276.023  11.630   4
  -3   6  -2 278.103  12.374  15
   3   6   2 301.983  16.424   9
  -3   6  -2 304.040  15.834   5
  -3   6  -2 282.342  12.413  12
   3   6   2 315.106  16.139  13
  -3   6  -2 298.602  11.953  19
  -3   6  -2 267.865  12.660  20
  -4  -6  -2 355.122  15.129  10
  -4  -6  -2 367.225  14.429  11
  -4  -6  -2 358.671  14.817  19
   4  -6   2 354.740  15.349  14
  -4  -6  -2 363.344  14.763   3
  -4  -6  -2 355.980  19.942  17
  -4  -6  -2 389.210  19.662   5
   4  -6   2 353.990  15.450   6
  -4  -6  -2 359.806  14.385   7
   4  -6   2 374.028  19.536   1
  -4  -6  -2 339.392  14.554  23
   4  -6   2 383.354  19.936  17
   4  -6   2 359.025  15.728  22
  -4   6  -2 376.018  15.695  20
  -4   6  -2 382.028  18.912  21
  -4   6  -2 353.029  14.801  19
   4   6   2 373.218  19.963  13
  -4   6  -2 336.779  14.383   7
  -4   6  -2 365.257  15.377  12
  -4   6  -2 335.991  14.571  23
   4   6   2 366.824  15.198   2
   4   6   2 343.663  14.868  18
  -4   6  -2 355.312  19.524   5
  -4   6  -2 363.007  14.757   3
   4   6   2 366.166  15.968  16
  -4   6  -2 345.767  15.329  15
   4   6   2 344.300  19.259   1
  -4   6  -2 372.162  14.415   4
  -5  -6  -2 76.7356  5.2643  17
   5  -6   2 81.1988  3.5922  22
  -5  -6  -2 81.1411  3.3881   3
   5  -6   2 76.4613  5.1891   1
   5  -6   2 80.6666  3.5893   6
  -5  -6  -2 75.6573  3.3348  23
   5  -6   2 76.5641  5.1206  17
  -5  -6  -2 81.2778  3.3157   7
   5  -6   2 82.9875  3.5391  14
  -5  -6  -2 77.0063  3.3904  19
  -5  -6  -2 80.3482  5.2728   5
  -5  -6  -2 77.4220  3.3204  11
   5   6   2 89.6628  5.5331  13
  -5   6  -2 76.6817  5.0999  21
  -5   6  -2 83.4322  3.3741   3
   5   6   2 81.6527  3.6752  16
  -5   6  -2 86.8685  3.5644  15
  -5   6  -2 74.6743  5.1667   5
   5   6   2 83.3800  3.4557  18
  -5   6  -2 80.3222  3.3188   4
  -5   6  -2 72.5639  3.5100  12
  -5   6  -2 84.7318  3.3662  23
  -5   6  -2 80.7154  3.3156   7
  -5   6  -2 77.5149  3.6191  20
   5   6   2 87.6592  3.5283   2
  -5   6  -2 75.8483  3.3743  19
  -6  -6  -2 19.9235  1.0270  23
   6  -6   2 18.9714  2.3073   1
   6  -6   2 21.4097  1.1631   6
  -6  -6  -2 21.1391  1.0062  11
  -6  -6  -2 19.0382  2.1503   5
  -6  -6  -2 21.6460  1.0411   7
   6  -6   2 21.3040  1.1476  22
  -6  -6  -2 19.4495  1.0306  19
   6  -6   2 20.9314  1.0805  14
  -6   6  -2 22.5635  1.0624   4
   6   6   2 19.1744  1.1309  10
   6   6   2 19.0628  1.2013  16
   6   6   2 17.4223  2.4331  13
  -6   6  -2 20.4302  1.1577  15
  -6   6  -2 18.8879  1.1202  20
   6   6   2 19.6555  1.1662   2
   6   6   2 21.1673  1.2061  18
  -6   6  -2 19.3393  1.0788  23
  -6   6  -2 20.9485  2.3865  21
  -7  -6  -2 57.6650  2.4175   7
   7  -6   2 58.9978  2.6420  22
  -7  -6  -2 56.8023  2.4224  11
  -7  -6  -2 59.0451  2.4527  23
   7  -6   2 60.4912  2.6502   6
   7  -6   2 56.4442  2.5490  14
   7   6   2 56.8817  2.5834   2
  -7   6  -2 54.7411  2.6305  20
  -7   6  -2 58.1306  2.6361  15
   7   6   2 53.2912  2.5587  10
  -7   6  -2 54.6550  2.4612  23
   7   6   2 58.2174  2.5466  18
  -7   6  -2 59.5331  2.4308   4
   8  -6   2 1.21626 0.42453   6
  -8  -6  -2 1.06653 0.41439   7
   8  -6   2 1.06424 0.32651  14
   8  -6   2 1.24123 0.44403  22
  -8  -6  -2 1.50675 0.38398  23
  -8  -6  -2 1.33019 0.37302  11
   8   6   2 0.92448 0.48911  18
   8   6   2 1.41362 0.45238   2
   8   6   2 1.51884 0.41483  10
  -8   6  -2 1.32720 0.35596   4
  -8   6  -2 1.15828 0.36397  20
  -8   6  -2 0.84481 0.46562  15
   9  -6   2 49.8324  2.2395  22
  -9  -6  -2 51.6958  2.0803   7
   9  -6   2 50.8978  2.2369   6
  -9  -6  -2 48.0712  2.0910  23
   9   6   2 49.9799  2.1992   2
  -9   6  -2 45.6027  2.0535   4
   9   6   2 50.6655  2.1558  18
  -9   6  -2 53.4641  2.2275  15
   9  -7  -2 7.58085 0.53840   6
  -9  -7   2 7.51643 0.49113  23
  -9  -7   2 6.93352 0.48189   7
   9   7  -2 6.51281 0.48199  18
  -9   7   2 6.38064 0.49262  20
   9   7  -2 7.04923 0.52713   2
  -9   7   2 6.64652 0.45100   4
   8  -7  -2 26.8660  1.4005  10
  -8  -7   2 26.4579  1.3303  15
   8  -7  -2 27.2668  1.4232  22
   8  -7  -2 28.5018  1.4501   6
  -8  -7   2 29.4366  1.2891   7
  -8  -7   2 29.4117  1.2792  23
   8   7  -2 29.6623  1.4573  16
  -8   7   2 25.9140  1.3104  12
   8   7  -2 27.3859  1.3656  18
  -8   7   2 29.7945  1.2976   4
  -8   7   2 29.7763  1.3819  20
   8   7  -2 29.7293  1.3926   2
   7  -7  -2 34.7152  1.6768  22
  -7  -7   2 30.0330  1.4567  11
   7  -7  -2 33.1018  1.6895   6
   7  -7  -2 31.6736  1.6667  10
  -7  -7   2 30.0919  1.5470  15
  -7  -7   2 34.8206  1.5048  23
  -7  -7   2 33.7230  1.4954   7
   7   7  -2 33.2091  1.6403   2
   7   7  -2 33.6395  1.5965  18
  -7   7   2 35.0769  1.6289  20
  -7   7   2 33.8723  1.4925   4
   7   7  -2 34.0422  1.7431  16
  -7   7   2 32.5328  1.5680  12
   6  -7  -2 16.9249  0.9396  14
  -6  -7   2 17.1330  0.9633  23
   6  -7  -2 16.8360  1.0632  22
  -6  -7   2 17.5563  2.2974   5
   6  -7  -2 14.9460  2.1508   1
  -6  -7   2 15.9497  0.9546  15
   6  -7  -2 17.2528  1.1085  10
  -6  -7   2 17.2287  0.9683   7
  -6  -7   2 20.3783  0.9575  11
   6  -7  -2 16.5169  1.1290   6
  -6   7   2 16.7571  0.9132   4
  -6   7   2 13.7177  1.8593  21
   6   7  -2 15.2674  2.3022  13
  -6   7   2 17.3445  0.9064  12
   6   7  -2 17.9075  1.0336   2
  -6   7   2 16.8212  1.0044  20
   6   7  -2 15.9344  1.1308  16
   6   7  -2 16.8630  1.0200   8
   6   7  -2 16.7515  1.0610  18
   5  -7  -2 259.660  11.502  14
  -5  -7   2 276.545  10.775   7
   5  -7  -2 256.310  15.174   1
   5  -7  -2 270.407  11.682  22
  -5  -7   2 269.874  10.795  11
   5  -7  -2 280.879  11.618   6
  -5  -7   2 261.619  15.049   5
  -5  -7   2 263.375  10.914  23
   5  -7  -2 270.795  11.371  10
   5   7  -2 271.065  15.718   9
   5   7  -2 264.757  11.132  18
   5   7  -2 280.269  11.399   2
   5   7  -2 255.912  15.240  13
  -5   7   2 249.935  14.300  21
   5   7  -2 289.014  12.113   8
  -5   7   2 269.165  11.512  12
   5   7  -2 292.306  12.000  16
  -5   7   2 270.595  10.789   4
  -5   7   2 241.263  12.075   8
  -5   7   2 268.377  11.748  20
   4  -7  -2 136.530   8.320   1
   4  -7  -2 136.535   6.086  22
   4  -7  -2 141.254   6.054   6
  -4  -7   2 136.518   8.062   5
   4  -7  -2 140.822   5.998  14
  -4  -7   2 130.992   5.754  19
  -4  -7   2 137.955   5.595   7
  -4  -7   2 137.648   5.615  11
   4  -7  -2 133.085   5.926  10
  -4   7   2 141.397   5.992  12
  -4   7   2 149.415   7.891  21
  -4   7   2 118.934   8.299   9
   4   7  -2 143.412   6.275  16
  -4   7   2 152.816   6.128  20
   4   7  -2 137.408   5.967  15
   4   7  -2 139.644   6.309   8
   4   7  -2 135.227   5.952   2
   4   7  -2 146.775   8.694   9
  -4   7   2 143.081   5.618   4
   4   7  -2 132.115   8.349  13
   3  -7  -2 42.4512  2.8748  17
   3  -7  -2 39.7344  1.8170  22
  -3  -7   2 37.7801  2.7005   5
  -3  -7   2 34.4249  1.6487   3
   3  -7  -2 39.5194  1.7530  14
   3  -7  -2 39.6513  1.8047   6
  -3  -7   2 38.1085  1.6787  19
  -3  -7   2 38.5488  1.6395  11
   3  -7  -2 35.3179  1.6546   3
  -3  -7   2 43.3165  2.8600  17
   3  -7  -2 36.9639  1.7812  10
   3  -7  -2 37.9213  3.0276   1
   3   7  -2 38.0719  1.7332  15
  -3   7   2 41.5855  2.7648  21
  -3   7   2 39.9476  1.7531  12
   3   7  -2 38.0470  1.7376  12
   3   7  -2 39.6601  1.6577  23
  -3   7   2 36.3409  1.6440   4
   3   7  -2 37.7313  1.8591   8
  -3   7   2 38.9229  1.8070  20
   3   7  -2 37.2183  3.0669  13
   3   7  -2 41.3977  2.7176  21
   3   7  -2 40.0078  1.8824  16
   3   7  -2 43.4288  3.1574   9
   3   7  -2 32.0140  1.7762   2
  -3   7   2 41.9567  3.0281   9
   3   7  -2 40.1935  1.6304   7
   2  -7  -2 30.7430  1.5180  22
  -2  -7   2 30.0476  1.3743   3
   2  -7  -2 30.9075  1.4005   3
  -2  -7   2 31.8265  1.3717  11
   2  -7  -2 31.2902  1.4851  14
   2  -7  -2 34.4472  2.5084  17
   2  -7  -2 30.2720  1.5070   6
   2  -7  -2 35.4269  2.6177   1
  -2  -7   2 31.7617  2.3285  17
  -2  -7   2 30.0686  1.3873  19
  -2  -7   2 37.4841  2.3738   5
   2   7  -2 36.5359  2.3149  21
   2   7  -2 30.3994  1.5448  16
   2   7  -2 31.4734  1.5427   8
   2   7  -2 34.4185  2.7074   9
  -2   7   2 30.7185  1.4685  12
  -2   7   2 29.7952  1.5035  20
  -2   7   2 34.9228  2.3877  21
   2   7  -2 34.3530  1.4554  12
   2   7  -2 31.8657  1.3768   7
   2   7  -2 36.0166  1.3926  23
  -2   7   2 34.5990  2.7823   9
   2   7  -2 29.5723  2.5068  13
  -1  -7   2 42.7021  2.8107  17
   1  -7  -2 37.4491  1.7110   3
   1  -7  -2 42.9765  2.9268  17
   1  -7  -2 37.8462  1.7969  14
   1  -7  -2 37.6391  1.8465  22
  -1  -7   2 41.4501  1.7093  19
  -1  -7   2 43.0188  2.6850   5
  -1  -7   2 37.1156  1.7004   3
   1  -7  -2 43.1936  2.8988   1
   1   7  -2 42.9014  2.6730  21
  -1   7   2 39.2493  1.7977  12
  -1   7   2 42.1097  2.5649  21
  -1   7   2 45.2178  3.1160   9
  -1   7   2 40.6867  2.6491  13
   1   7  -2 40.8406  1.6780  11
   1   7  -2 37.2431  1.7805  12
   1   7  -2 43.8666  3.1049   9
   1   7  -2 39.6848  1.8884   8
  -1   7   2 38.6288  1.8782   8
   0  -7   2 34.9954  1.5603   3
   0  -7  -2 37.3423  2.6737   1
   0  -7  -2 35.4132  1.5764  19
   0  -7   2 37.5971  2.4833   5
   0  -7  -2 37.7797  2.6739  17
   0  -7  -2 34.5380  1.6493  14
   0  -7  -2 37.4090  1.7247  16
   0  -7  -2 34.1444  1.5656   3
   0  -7   2 38.8930  2.6027  17
   0   7  -2 36.7678  1.5722  19
   0   7  -2 35.7440  1.7373   8
   0   7   2 37.5265  1.7301   8
   0   7   2 39.2325  2.8635   9
   0   7  -2 36.5771  1.6391  12
   0   7  -2 38.2274  2.8883   9
   0   7  -2 36.3339  1.5454  11
   0   7  -2 36.7353  2.4624  21
   0   7   2 39.3418  2.5511  13
  -1  -7  -2 41.7173  1.8807  11
  -1  -7  -2 48.4460  3.0193   5
  -1  -7  -2 48.1589  3.2105  17
   1  -7   2 49.3772  3.1176  17
  -1  -7  -2 50.9721  3.0239   1
  -1  -7  -2 43.2524  1.9470  19
   1  -7   2 47.5927  2.9317   5
  -1  -7  -2 44.2249  2.0120  14
   1  -7   2 46.0974  2.8816   1
  -1  -7  -2 43.3495  1.9215   3
  -1   7  -2 44.7946  1.9298  19
  -1   7  -2 51.5865  3.0539  21
   1   7   2 51.7107  3.3824   9
  -1   7  -2 42.9094  1.8816   4
  -1   7  -2 42.8551  2.0537  20
  -1   7  -2 41.4416  2.1258   8
  -1   7  -2 47.0431  3.4112   9
   1   7   2 45.8842  2.1203   8
  -1   7  -2 44.3992  2.0128  12
  -1   7  -2 44.6514  1.9200   3
  -1   7  -2 44.1880  1.8840  11
   1   7   2 51.8427  3.1566  13
  -2  -7  -2 83.2960  3.5011  11
   2  -7   2 96.4145  5.3943  17
  -2  -7  -2 80.8217  3.5797   3
  -2  -7  -2 84.7037  3.6777   2
  -2  -7  -2 82.3067  3.6004  18
  -2  -7  -2 83.9217  3.5993  19
   2  -7   2 84.8235  3.7289  14
  -2  -7  -2 93.9537  5.4183  17
  -2  -7  -2 83.8330  5.2213   5
  -2  -7  -2 88.0114  5.0165   1
   2  -7   2 86.7232  5.1122   1
   2  -7   2 81.4454  3.7749  22
  -2  -7  -2 83.6118  3.7241  14
   2   7   2 83.7067  3.9197   8
  -2   7  -2 101.081   5.605   9
  -2   7  -2 84.6503  3.8210  20
   2   7   2 87.8076  3.9074  16
  -2   7  -2 100.962   5.247  21
  -2   7  -2 83.1456  3.7330  15
  -2   7  -2 80.7784  3.4954  11
  -2   7  -2 85.8938  3.5881   3
  -2   7  -2 86.8410  3.9279   8
   2   7   2 89.2828  5.3183  13
  -2   7  -2 83.1073  3.5159   4
  -2   7  -2 86.5606  3.5992  19
  -2   7  -2 83.0509  3.7400  12
   2   7   2 91.4650  5.4295   9
  -2   7  -2 90.0161  5.2024   5
  -3  -7  -2 46.0430  2.1289  14
   3  -7   2 48.9172  3.3205   1
   3  -7   2 45.2513  2.1657   6
  -3  -7  -2 47.9565  1.9967  11
  -3  -7  -2 44.7709  2.0204   7
  -3  -7  -2 51.0847  3.3686   5
  -3  -7  -2 46.0243  2.0392   3
  -3  -7  -2 49.9624  3.5029  17
  -3  -7  -2 47.9824  2.0864  18
  -3  -7  -2 46.4161  2.0828  19
   3  -7   2 51.1666  3.3911  17
   3  -7   2 48.1594  2.1799  22
   3  -7   2 50.9278  2.1455  14
  -3  -7  -2 43.9992  2.1193  10
  -3   7  -2 49.8016  2.1557  12
  -3   7  -2 49.4383  2.1990  20
   3   7   2 49.4053  3.4335   9
  -3   7  -2 48.0831  3.4454   9
   3   7   2 47.0149  2.2419  16
  -3   7  -2 46.1656  3.2904   5
  -3   7  -2 50.2875  2.0419  19
  -3   7  -2 46.6301  2.1788  15
  -3   7  -2 44.9014  2.0120   4
  -3   7  -2 45.4412  3.3905  21
  -3   7  -2 50.4932  2.0347   3
   3   7   2 46.2356  2.2206   8
  -3   7  -2 43.7862  2.0502  23
   3   7   2 48.4987  3.6541  13
  -3   7  -2 46.5156  1.9842  11
  -4  -7  -2 110.842   4.574  19
  -4  -7  -2 107.304   4.646  10
   4  -7   2 113.775   6.739  17
  -4  -7  -2 107.104   4.455  11
   4  -7   2 110.284   4.769   6
  -4  -7  -2 108.979   4.428   7
  -4  -7  -2 104.263   6.787  17
  -4  -7  -2 110.710   4.547   3
   4  -7   2 113.297   6.687   1
   4  -7   2 108.796   4.720  14
  -4  -7  -2 113.551   6.683   5
   4  -7   2 111.134   4.808  22
  -4  -7  -2 99.2654  4.4670  23
  -4   7  -2 109.984   4.734  12
  -4   7  -2 104.515   4.440   4
  -4   7  -2 112.102   6.546  21
  -4   7  -2 106.705   4.541  19
   4   7   2 110.587   4.927  16
   4   7   2 110.499   6.941  13
  -4   7  -2 111.390   6.548   5
  -4   7  -2 101.006   4.490  23
  -4   7  -2 111.492   4.533   3
   4   7   2 108.942   4.606  18
   4   7   2 109.000   4.707   2
  -4   7  -2 115.896   4.855  20
  -4   7  -2 102.971   4.733  15
  -5  -7  -2 158.973   6.790  23
  -5  -7  -2 153.184   9.786  17
   5  -7   2 174.566   7.185  14
  -5  -7  -2 168.938   6.751  11
  -5  -7  -2 165.156   6.922  19
  -5  -7  -2 166.178   6.888   3
   5  -7   2 175.723   7.290  22
   5  -7   2 169.597   7.247   6
  -5  -7  -2 164.198   9.677   5
   5  -7   2 162.304   9.753  17
  -5  -7  -2 170.957   6.721   7
   5  -7   2 160.879   9.781   1
  -5   7  -2 172.137   6.815  23
  -5   7  -2 178.473   7.201  15
   5   7   2 156.847   6.963  18
   5   7   2 160.189   9.970  13
  -5   7  -2 167.343   9.476  21
  -5   7  -2 159.028   7.169  12
   5   7   2 168.473   7.463  16
  -5   7  -2 171.696   6.754   4
  -5   7  -2 171.880   6.885   3
  -5   7  -2 162.352   6.898  19
   5   7   2 151.743   7.066  10
  -5   7  -2 170.810   7.347  20
   5   7   2 171.102   7.118   2
  -6  -7  -2 42.3285  1.8174   7
  -6  -7  -2 40.5716  1.8365  23
  -6  -7  -2 40.8600  1.8819  19
   6  -7   2 43.9086  2.0298  22
   6  -7   2 43.6821  1.9388  14
   6  -7   2 44.6757  2.0334   6
   6  -7   2 38.7275  3.4662   1
  -6  -7  -2 38.5626  3.3266   5
  -6  -7  -2 43.9682  1.8470  11
  -6   7  -2 40.0651  1.9959  15
   6   7   2 43.3321  2.0771  16
   6   7   2 42.6115  1.9576  18
   6   7   2 42.1701  1.9784   2
   6   7   2 39.2436  3.6355  13
  -6   7  -2 41.5338  1.9955  20
   6   7   2 39.4100  1.9254  10
  -6   7  -2 35.9352  3.2136  21
  -6   7  -2 42.5017  1.8465   4
   7  -7   2 5.09390 0.53978  22
  -7  -7  -2 5.66515 0.46936  11
  -7  -7  -2 5.29401 0.46788   7
   7  -7   2 5.41315 0.57205   6
  -7  -7  -2 4.78181 0.47222  23
   7  -7   2 4.68942 0.48262  14
   7   7   2 6.63500 0.59727   2
   7   7   2 5.34117 0.60764  16
  -7   7  -2 5.23555 0.52099  20
  -7   7  -2 5.62730 0.50484   4
  -7   7  -2 5.19080 0.57128  15
   7   7   2 4.87225 0.51915  10
   7   7   2 5.61084 0.56618  18
   8  -7   2 2.97178 0.46196   6
  -8  -7  -2 2.03506 0.33032  11
   8  -7   2 2.14486 0.32638  14
  -8  -7  -2 2.71169 0.39830   7
  -8  -7  -2 2.36516 0.38872  23
   8  -7   2 2.59575 0.44927  22
  -8   7  -2 2.11131 0.46946  15
  -8   7  -2 1.88162 0.36294  20
  -8   7  -2 2.42624 0.37133   4
   8   7   2 2.17506 0.45281  18
   8   7   2 2.20424 0.43496   2
   8   7   2 2.06000 0.35113  10
   8  -8  -2 6.60636 0.64257  22
  -8  -8   2 6.15607 0.47309   7
  -8  -8   2 6.02788 0.51043  23
  -8   8   2 5.96961 0.51692   4
  -8   8   2 6.74945 0.44701  12
  -8   8   2 5.96549 0.57121  20
   8   8  -2 5.82552 0.57659  16
   8   8  -2 5.62898 0.53627  18
   8   8  -2 6.55360 0.61167   2
  -7  -8   2 44.9778  1.8750  23
   7  -8  -2 46.1925  2.0811   6
   7  -8  -2 39.7123  1.9973  10
   7  -8  -2 38.5342  1.9592  14
   7  -8  -2 45.2809  2.0775  22
  -7  -8   2 45.1541  1.8675   7
  -7  -8   2 40.3045  1.8548  11
   7   8  -2 41.9146  2.1363  16
  -7   8   2 46.1471  2.0590  20
  -7   8   2 43.2518  1.9580  12
   7   8  -2 42.1281  2.0025   2
  -7   8   2 45.3372  1.8669   4
   7   8  -2 43.3772  1.9580  18
  -6  -8   2 180.695   7.103  23
   6  -8  -2 172.242   7.483  14
   6  -8  -2 158.625   7.401  10
  -6  -8   2 178.515   7.038  11
   6  -8  -2 177.403   7.586   6
  -6  -8   2 181.296   7.028   7
   6  -8  -2 172.787   7.622  22
  -6  -8   2 165.479   7.436  15
  -6   8   2 180.658   7.029   4
   6   8  -2 162.098   7.249  18
  -6   8   2 176.034   7.492  12
   6   8  -2 175.384   7.424   2
   6   8  -2 169.707   7.883   8
  -6   8   2 175.539   7.651  20
   6   8  -2 179.552   7.830  16
  -5  -8   2 246.532   9.613   7
   5  -8  -2 231.661  10.121  10
  -5  -8   2 245.458   9.622  11
   5  -8  -2 231.359  10.257  14
  -5  -8   2 222.205  10.203  15
   5  -8  -2 260.182  10.364   6
  -5  -8   2 230.424   9.732  23
   5  -8  -2 245.108  13.825   1
  -5  -8   2 231.741  13.599   5
   5  -8  -2 248.718  10.420  22
  -5   8   2 237.628  13.001  21
   5   8  -2 245.472  10.153   2
  -5   8   2 251.741   9.619   4
   5   8  -2 212.790   9.903  18
   5   8  -2 251.585  10.706  16
   5   8  -2 251.021  10.795   8
   5   8  -2 213.558  13.658  13
  -5   8   2 250.122  10.267  12
  -5   8   2 252.215  10.475  20
  -5   8   2 221.444  10.758   8
   5   8  -2 228.367  14.104   9
   4  -8  -2 345.650  14.341   6
  -4  -8   2 338.744  13.349  11
  -4  -8   2 333.043  13.311   7
  -4  -8   2 327.716  13.468  23
   4  -8  -2 340.784  14.428  22
  -4  -8   2 328.471  18.219   5
   4  -8  -2 347.394  14.231  14
   4  -8  -2 333.839  18.482   1
  -4  -8   2 326.053  13.702  19
  -4   8   2 313.967  14.953   8
  -4   8   2 334.118  13.339   4
   4   8  -2 306.514  14.057   2
  -4   8   2 350.538  14.248  12
   4   8  -2 344.934  14.821  16
  -4   8   2 353.668  14.525  20
  -4   8   2 312.463  19.040   9
   4   8  -2 326.870  14.168  15
  -4   8   2 330.825  17.543  21
   4   8  -2 342.975  19.306   9
   4   8  -2 294.783  18.433  13
   4   8  -2 346.764  14.981   8
   3  -8  -2 79.6859  3.5912  22
  -3  -8   2 84.2034  5.1461  17
  -3  -8   2 79.9226  3.3802  19
  -3  -8   2 84.4431  3.3007  11
   3  -8  -2 79.8698  3.5211  14
  -3  -8   2 76.2026  4.9140   5
   3  -8  -2 79.4474  3.5841   6
  -3  -8   2 77.1873  3.3566   3
   3  -8  -2 76.0022  3.3614   3
   3  -8  -2 81.6167  5.2357   1
   3  -8  -2 85.7055  5.2014  17
  -3   8   2 78.6517  3.5999  20
   3   8  -2 77.4918  3.4870  15
   3   8  -2 80.1191  3.5057  12
   3   8  -2 84.4323  3.3304  23
  -3   8   2 84.0054  5.4063   9
  -3   8   2 83.0598  3.6956   8
   3   8  -2 83.6251  3.7088   8
  -3   8   2 78.4236  3.3073   4
   3   8  -2 82.3700  5.4720   9
  -3   8   2 82.1554  3.5373  12
   3   8  -2 81.3312  3.6843  16
  -3   8   2 77.8264  4.8554  21
   3   8  -2 66.8701  5.1240  13
   2  -8  -2 43.2057  2.0068   6
   2  -8  -2 42.2775  1.8633  19
  -2  -8   2 42.8184  1.8703  19
   2  -8  -2 42.5485  3.2286   1
   2  -8  -2 44.2076  2.0090  22
  -2  -8   2 41.5080  1.8506   3
  -2  -8   2 43.1851  2.9471   5
   2  -8  -2 40.8157  1.8617   3
  -2  -8   2 44.4288  3.1443  17
   2  -8  -2 43.4940  1.9715  14
   2  -8  -2 38.8419  2.0243  16
   2  -8  -2 48.1698  3.2635  17
  -2  -8   2 44.0301  1.8080  11
   2   8  -2 45.0270  1.8229   7
   2   8  -2 44.1788  1.8334  23
  -2   8   2 42.0150  2.0151  20
   2   8  -2 41.8486  1.9736  20
   2   8  -2 46.3921  3.4549   9
   2   8  -2 43.0685  1.9314  12
  -2   8   2 41.3385  3.0103  21
   2   8  -2 47.5863  2.9507  21
   2   8  -2 40.8087  1.9172  15
  -2   8   2 44.0685  1.9759  12
  -2   8   2 42.8971  2.0508   8
   2   8  -2 43.5865  2.0468  16
  -2   8   2 44.5339  3.4027   9
   2   8  -2 44.5976  2.0568   8
   1  -8  -2 73.7700  4.6406  17
   1  -8  -2 71.8522  3.2131  16
   1  -8  -2 68.6245  2.9770  19
   1  -8  -2 68.3710  3.1412  22
   1  -8  -2 71.0253  3.0995  14
  -1  -8   2 72.6614  4.5216  17
  -1  -8   2 77.0170  4.3154   5
  -1  -8   2 70.1567  2.9567   3
   1  -8  -2 79.2581  4.5859   1
   1  -8  -2 66.6333  2.9560   3
  -1  -8   2 70.4413  2.9643  19
   1  -8  -2 66.8757  3.1253   6
   1   8  -2 70.4961  2.8848   7
   1   8  -2 69.9950  2.9160  23
  -1   8   2 76.7106  4.8767   9
  -1   8   2 69.5881  3.0863  12
   1   8  -2 67.2418  3.1386  20
  -1   8   2 71.0385  3.2572   8
   1   8  -2 67.0682  3.2422  16
   1   8  -2 73.2374  3.2650   8
   1   8  -2 74.7766  4.2274  21
   1   8  -2 68.3103  3.0755  12
   1   8  -2 70.9336  2.8811   4
  -1   8   2 68.0677  4.1073  21
  -1   8   2 67.7863  4.2908  13
   1   8  -2 77.1778  4.8981   9
   0  -8  -2 136.207   5.868  14
   0  -8   2 142.176   7.681   5
   0  -8   2 136.328   5.651  19
   0  -8   2 144.460   7.977  17
   0  -8  -2 133.426   5.635   3
   0  -8   2 135.699   5.630   3
   0  -8   2 128.708   5.851  14
   0  -8  -2 133.649   5.953  22
   0  -8  -2 142.328   7.817   1
   0  -8  -2 147.566   8.084  17
   0  -8  -2 127.664   5.909   6
   0  -8  -2 133.778   5.653  19
   0  -8  -2 118.987   5.493  11
   0   8   2 135.392   5.865  12
   0   8  -2 126.309   5.845  15
   0   8  -2 149.025   7.555  21
   0   8  -2 133.655   5.988  20
   0   8   2 151.613   8.399   9
   0   8  -2 135.060   5.497   4
   0   8  -2 140.390   5.501  11
   0   8  -2 137.209   6.196   8
   0   8  -2 135.455   5.492   7
   0   8  -2 136.399   5.872  12
   0   8   2 130.941   7.742  13
   0   8   2 142.046   6.184   8
   0   8  -2 153.436   8.471   9
  -1  -8  -2 3.79567 0.33525   3
  -1  -8  -2 4.29426 0.36550  11
   1  -8   2 4.39365 0.36577  14
  -1  -8  -2 4.58993 1.04916   1
   1  -8   2 4.70179 0.89977   5
   1  -8   2 4.01490 0.99071  17
  -1  -8  -2 3.10491 1.04181  17
  -1  -8  -2 3.52981 0.36795   2
  -1  -8  -2 3.49186 0.37815  14
  -1  -8  -2 3.51368 0.40275  19
  -1  -8  -2 3.78045 0.42172  22
   1  -8   2 3.94192 0.32281   3
  -1  -8  -2 3.33304 0.36908  18
  -1   8  -2 4.29285 0.35823  11
  -1   8  -2 4.34702 1.18252  21
   1   8   2 4.11197 0.50833  16
  -1   8  -2 4.13936 0.39431  12
  -1   8  -2 3.91240 0.33845  19
   1   8   2 4.27004 1.11481  13
   1   8   2 5.28326 1.18712   9
  -1   8  -2 4.03828 0.36134   8
   1   8   2 4.01314 0.35424   8
  -1   8  -2 4.07476 0.35218   4
  -1   8  -2 3.73665 1.13872   9
  -1   8  -2 3.98899 0.39014  15
  -1   8  -2 4.67627 0.40474  20
  -1   8  -2 3.90474 0.36607  23
  -2  -8  -2 27.6800  2.5379   5
  -2  -8  -2 29.9737  1.4245   3
   2  -8   2 29.7281  1.5175  22
   2  -8   2 29.3998  2.4181   1
   2  -8   2 30.5516  1.4478  14
   2  -8   2 28.2452  2.3382   5
  -2  -8  -2 31.4488  1.4214  19
  -2  -8  -2 30.1899  1.4470   2
  -2  -8  -2 31.7092  2.7909  17
  -2  -8  -2 31.2286  1.4531  18
  -2  -8  -2 29.8728  1.4810  14
   2  -8   2 34.2540  2.6081  17
  -2  -8  -2 31.4823  1.3702  11
  -2   8  -2 30.3510  1.3670  11
  -2   8  -2 31.9557  1.5443   8
  -2   8  -2 30.4012  1.5104  15
  -2   8  -2 34.4894  1.5242  20
   2   8   2 30.7265  1.5165   8
   2   8   2 32.9057  1.6194  16
  -2   8  -2 30.1170  1.4703  12
  -2   8  -2 32.4979  1.4201   4
  -2   8  -2 37.7181  2.8346  21
  -2   8  -2 31.9385  1.3992  19
   2   8   2 34.7336  2.7106   9
  -2   8  -2 35.0781  2.8320   9
   2   8   2 33.2781  2.8912  13
   3  -8   2 112.026   6.651  17
   3  -8   2 105.259   4.702  22
  -3  -8  -2 107.188   4.456   3
   3  -8   2 103.444   6.443   1
  -3  -8  -2 100.135   4.341   7
  -3  -8  -2 108.265   4.352  11
  -3  -8  -2 108.374   4.480  19
   3  -8   2 123.164   4.686   6
  -3  -8  -2 108.561   6.708  17
  -3  -8  -2 105.829   4.625  14
  -3  -8  -2 104.258   6.461   5
   3  -8   2 108.946   4.632  14
  -3   8  -2 92.5052  4.7476  20
   3   8   2 109.053   6.884  13
   3   8   2 108.280   6.718   9
  -3   8  -2 109.757   4.648  12
  -3   8  -2 113.463   4.462  19
  -3   8  -2 104.593   4.640  15
   3   8   2 106.627   4.864   8
   3   8   2 107.400   4.842  16
   3   8   2 107.832   4.631   2
  -3   8  -2 98.9773  6.6149   9
  -3   8  -2 95.4888  6.3802  21
  -3   8  -2 106.776   4.375   4
  -4  -8  -2 104.800   6.523  17
  -4  -8  -2 99.1910  4.2254  19
   4  -8   2 99.3150  4.4522  22
   4  -8   2 96.4435  6.3077  17
   4  -8   2 97.2167  4.4154   6
  -4  -8  -2 101.885   4.215   3
  -4  -8  -2 94.1415  6.1362   5
   4  -8   2 100.252   4.372  14
   4  -8   2 97.9040  6.3175   1
  -4  -8  -2 97.5819  4.1025   7
  -4  -8  -2 100.021   4.120  11
  -4   8  -2 99.7183  4.3850  12
   4   8   2 102.960   4.357   2
  -4   8  -2 98.1281  4.4002  15
   4   8   2 100.735   6.497  13
  -4   8  -2 105.743   4.136   4
  -4   8  -2 99.6192  4.2040  19
   4   8   2 101.304   4.586  16
  -4   8  -2 100.209   6.210  21
   4   8   2 100.100   4.266  18
  -4   8  -2 105.664   4.486  20
  -5  -8  -2 52.0154  2.3511  19
   5  -8   2 56.3344  2.5171  22
   5  -8   2 56.4946  2.4536  14
  -5  -8  -2 53.4886  2.2912   7
   5  -8   2 55.5400  2.3098   3
  -5  -8  -2 47.6102  3.7702   5
  -5  -8  -2 54.1767  2.3416   3
   5  -8   2 51.3170  2.4871   6
  -5  -8  -2 49.3968  4.0682  17
   5  -8   2 46.4250  3.9622   1
  -5  -8  -2 54.2325  2.2987  11
   5  -8   2 49.4574  3.8388  17
  -5  -8  -2 49.9505  2.2948  23
  -5   8  -2 56.6497  2.5180  20
   5   8   2 57.2030  2.5573  16
  -5   8  -2 53.0664  2.3123  19
   5   8   2 54.3562  2.4792   2
  -5   8  -2 57.9785  2.4851  15
   5   8   2 52.0532  4.1441  13
  -5   8  -2 51.3592  3.9082  21
   5   8   2 54.8636  2.4113  18
  -5   8  -2 57.6219  2.2990   4
  -5   8  -2 52.4150  2.4197  12
   6  -8   2 145.192   5.810  14
  -6  -8  -2 132.987   5.420   7
  -6  -8  -2 125.344   5.476  23
  -6  -8  -2 131.324   5.587  19
   6  -8   2 137.998   5.904  22
  -6  -8  -2 141.618   5.464  11
   6  -8   2 131.803   5.861   6
  -6   8  -2 132.292   5.929  20
   6   8   2 139.157   5.776   2
   6   8   2 134.595   5.632  18
  -6   8  -2 127.900   5.448   4
   6   8   2 137.618   6.064  16
  -6   8  -2 122.834   5.776  12
  -6   8  -2 134.913   5.808  15
  -7  -8  -2 32.8876  1.5212  23
   7  -8   2 34.6365  1.6096  14
  -7  -8  -2 34.6820  1.5309  11
   7  -8   2 36.1660  1.7043   6
  -7  -8  -2 35.4897  1.5246   7
   7  -8   2 35.6019  1.6808  22
   7   8   2 35.8686  1.6582   2
  -7   8  -2 34.2846  1.6613  20
  -7   8  -2 35.1936  1.6718  15
  -7   8  -2 35.3697  1.5540   4
   7   8   2 32.7956  1.7285  16
   7   8   2 30.5495  1.6074  18
  -8  -8  -2 10.5194  0.5897  11
   8  -8   2 11.0486  0.7309   6
  -8  -8  -2 11.4815  0.6468   7
   8  -8   2 9.71965 0.60146  14
  -8  -8  -2 10.5083  0.5973  23
   8   8   2 11.1190  0.6839  18
  -8   8  -2 10.8079  0.6918  15
  -8   8  -2 10.5969  0.6491  20
  -8   8  -2 11.3269  0.6246   4
  -8  -9   2 11.8668  0.6211  23
   8  -9  -2 11.5811  0.7377   6
   8  -9  -2 11.2244  0.7049  22
  -8  -9   2 12.2846  0.6437   7
  -8   9   2 11.7394  0.7020  20
   8   9  -2 10.7786  0.7311  16
   8   9  -2 10.0392  0.6616   2
  -8   9   2 11.2362  0.6056   4
  -7  -9   2 25.8435  1.2402  11
   7  -9  -2 27.5564  1.4081  22
  -7  -9   2 28.7578  1.2546  23
   7  -9  -2 28.1983  1.4133   6
   7  -9  -2 26.3056  1.3095  14
  -7  -9   2 28.0974  1.2370   7
  -7   9   2 26.9552  1.3131  12
   7   9  -2 26.1245  1.3624   2
  -7   9   2 29.4865  1.3945  20
  -7   9   2 28.5648  1.2658   4
   7   9  -2 27.1550  1.4564  16
  -6  -9   2 0.38475 0.40363  23
   6  -9  -2 0.39195 0.56459   6
  -6  -9   2 -0.1337  0.3993  11
  -6  -9   2 0.23350 0.38963   7
   6  -9  -2 -0.3995  0.4737  22
   6   9  -2 0.02066 0.43085   2
  -6   9   2 -0.0476  0.3821  20
  -6   9   2 0.50324 0.34883  12
   6   9  -2 -0.0691  0.5004  16
  -6   9   2 0.27150 0.37107   4
   6   9  -2 0.54809 0.41550   8
  -5  -9   2 5.67843 0.46705  11
   5  -9  -2 4.52453 1.62857   1
  -5  -9   2 4.78625 0.49216  23
   5  -9  -2 5.18865 0.58860  22
  -5  -9   2 5.89658 0.52581   7
  -5  -9   2 3.67665 1.36558   5
   5  -9  -2 5.24284 0.51169  14
   5  -9  -2 5.53558 0.59299   6
  -5  -9   2 5.00392 0.45623  19
  -5   9   2 5.56103 0.48198  12
   5   9  -2 5.56739 0.64198  16
   5   9  -2 4.88127 0.47113   8
  -5   9   2 4.57977 0.44265   8
   5   9  -2 4.47863 0.57161   2
  -5   9   2 4.69846 0.50361  20
  -5   9   2 4.73408 0.46571   4
   5   9  -2 4.54233 1.57676   9
  -5   9   2 6.95639 1.56802  21
  -4  -9   2 8.54821 0.74116   7
   4  -9  -2 9.41451 0.75354  14
   4  -9  -2 9.51144 0.87685   6
   4  -9  -2 8.66691 1.59087   1
  -4  -9   2 10.6099  1.5407   5
  -4  -9   2 9.64029 0.69215  11
   4  -9  -2 9.31020 0.80058  22
  -4  -9   2 9.19587 0.73134  23
  -4  -9   2 8.00586 0.65862  19
   4   9  -2 10.0622  0.7598   8
  -4   9   2 9.92875 0.72054   8
  -4   9   2 8.71315 1.62898  21
   4   9  -2 7.37128 0.65308   2
  -4   9   2 9.82504 0.64810   4
  -4   9   2 9.33008 1.72960   9
   4   9  -2 10.0872  1.7370   9
   4   9  -2 8.93582 0.81966  16
  -4   9   2 10.5436  0.7517  12
  -4   9   2 9.38030 0.74786  20
   3  -9  -2 40.1295  1.7648   3
   3  -9  -2 38.8799  1.9297   6
  -3  -9   2 41.2562  1.7339   7
  -3  -9   2 38.2054  1.7538   3
   3  -9  -2 41.0509  3.3492   1
  -3  -9   2 39.4458  3.2310  17
   3  -9  -2 38.4610  3.1737  17
  -3  -9   2 39.9860  1.7200  11
   3  -9  -2 39.9777  1.9256  22
  -3  -9   2 38.6579  1.7796  19
   3  -9  -2 42.9591  1.8950  14
  -3  -9   2 39.6864  2.9702   5
   3   9  -2 40.6761  2.0129  16
  -3   9   2 36.0385  3.1101  21
  -3   9   2 46.3624  1.8688  12
   3   9  -2 39.1509  1.7352  23
   3   9  -2 38.6560  1.8261  12
  -3   9   2 39.5480  3.4462   9
  -3   9   2 39.6001  1.9060  20
   3   9  -2 38.3330  3.3692   9
  -3   9   2 38.1447  1.7464   4
  -3   9   2 41.8262  1.9711   8
   3   9  -2 39.2893  1.9738   8
   2  -9  -2 196.789   8.212  19
   2  -9  -2 205.940   8.194   3
   2  -9  -2 203.275   8.594   6
  -2  -9   2 201.555   8.213  19
   2  -9  -2 177.346   8.834  16
  -2  -9   2 204.843   7.990  11
  -2  -9   2 202.970  11.431  17
  -2  -9   2 200.410  11.051   5
   2  -9  -2 203.682   8.647  22
   2  -9  -2 197.594  11.508  17
  -2  -9   2 202.970   8.182   3
   2  -9  -2 210.466  11.371   1
   2  -9  -2 190.717   8.520  14
   2   9  -2 209.164   7.976   7
  -2   9   2 198.076  11.904   9
  -2   9   2 187.195   8.972   8
  -2   9   2 196.590   8.697  20
   2   9  -2 198.639   8.520  12
   2   9  -2 196.052   8.068  23
  -2   9   2 201.042   8.538  12
   2   9  -2 194.356   8.986   8
   2   9  -2 193.017  11.965   9
   2   9  -2 197.325   8.881  16
   1  -9  -2 7.13462 0.56134   6
   1  -9  -2 8.10248 0.66136  14
   1  -9  -2 6.67470 1.48357  17
  -1  -9   2 9.32904 0.59786  19
   1  -9  -2 7.79075 1.51223   1
  -1  -9   2 7.82438 0.50091   3
   1  -9  -2 7.19186 0.58461  22
  -1  -9   2 8.04625 1.05438   5
   1  -9  -2 7.57602 0.58996   3
  -1  -9   2 6.99151 0.49104  11
   1  -9  -2 7.00915 0.54444  19
  -1  -9   2 6.06816 1.20334  17
  -1   9   2 7.80484 0.57525  12
   1   9  -2 7.61286 0.59590   7
  -1   9   2 7.98737 0.71068   8
   1   9  -2 6.94913 0.64337  16
   1   9  -2 7.57895 0.70800   8
   1   9  -2 7.86543 0.53128  12
  -1   9   2 4.70610 1.62862   9
   1   9  -2 8.10196 0.55911  23
   1   9  -2 8.19544 1.23272  21
   1   9  -2 7.58167 0.53449   4
   1   9  -2 7.70210 0.63305  20
   1   9  -2 8.74822 1.59331   9
   0  -9  -2 11.2604  1.4948   1
   0  -9  -2 9.63219 1.47192  17
   0  -9   2 11.0741  0.5931   3
   0  -9   2 10.8842  1.4296  17
   0  -9   2 11.0874  0.6130  19
   0  -9   2 10.6233  1.2470   5
   0  -9  -2 9.04386 0.57570  11
   0  -9  -2 10.2697  0.6281  19
   0  -9   2 9.49250 0.63198  14
   0  -9  -2 9.79674 0.75685  22
   0  -9  -2 9.10561 0.71181  14
   0  -9  -2 9.93018 0.60871   3
   0   9  -2 9.56155 0.60365   7
   0   9  -2 10.7155  0.6403  11
   0   9  -2 9.82925 0.69735  20
   0   9   2 9.87890 0.81854  16
   0   9   2 9.19759 0.64716  12
   0   9  -2 10.9897  0.6567   4
   0   9   2 10.6226  0.7757   8
   0   9  -2 10.7349  1.4330  21
   0   9  -2 8.97836 1.62935   9
   0   9   2 8.18953 1.37826  13
   0   9  -2 9.66607 0.70463   8
   0   9  -2 10.1148  0.6422  12
   0   9   2 10.2828  1.6856   9
  -1  -9  -2 1.81125 0.35047  11
  -1  -9  -2 1.29846 0.36114  14
  -1  -9  -2 1.73425 0.33472  19
  -1  -9  -2 1.29983 0.34525   2
   1  -9   2 1.85169 0.94224  17
  -1  -9  -2 1.49537 1.25072  17
   1  -9   2 1.03470 0.32427  14
   1  -9   2 1.72329 0.31193  19
  -1  -9  -2 0.82966 0.30029   3
   1  -9   2 1.64221 0.27752   3
   1  -9   2 1.96355 0.81882   5
  -1   9  -2 1.72729 0.31522  12
   1   9   2 2.38466 1.20027  13
   1   9   2 1.92121 0.51261  16
  -1   9  -2 1.45235 0.36343   4
  -1   9  -2 1.31985 1.28277   9
  -1   9  -2 2.74553 1.01456  21
   1   9   2 2.38647 1.15587   9
   1   9   2 1.93989 0.33016   8
  -1   9  -2 1.84243 0.37824  20
  -1   9  -2 1.93844 0.36888   8
  -1   9  -2 1.60506 0.33134  11
  -2  -9  -2 180.714   7.763  18
  -2  -9  -2 182.751   8.027  14
  -2  -9  -2 185.552   7.737   3
   2  -9   2 178.107   8.138  22
  -2  -9  -2 187.421   7.769  19
  -2  -9  -2 179.020  10.967  17
   2  -9   2 191.661   7.726   3
   2  -9   2 194.839  10.912  17
   2  -9   2 188.282   8.039  14
  -2  -9  -2 182.951   7.552  11
  -2   9  -2 188.091  10.336  21
   2   9   2 193.963   8.396  16
  -2   9  -2 185.197   8.227  20
  -2   9  -2 183.715   8.058  12
  -2   9  -2 198.329   8.471   8
  -2   9  -2 189.900   7.555   4
  -2   9  -2 182.416   7.533  11
   2   9   2 190.753  11.167   9
   2   9   2 189.212   8.457   8
   2   9   2 185.957  10.958  13
  -2   9  -2 194.635  11.257   9
  -3  -9  -2 32.3568  1.4472  19
   3  -9   2 27.8711  1.5118  22
   3  -9   2 29.8788  2.6009  17
  -3  -9  -2 28.9759  1.3643  11
   3  -9   2 31.1060  1.4575  14
  -3  -9  -2 29.5476  1.3969   3
  -3  -9  -2 28.7619  2.8860  17
   3  -9   2 28.9919  1.3435   3
   3   9   2 28.9017  1.6077  16
  -3   9  -2 31.0823  2.7240  21
   3   9   2 28.2847  1.5232  18
  -3   9  -2 32.0327  1.5317  20
  -3   9  -2 29.5020  1.3587   4
   3   9   2 29.7878  1.5138   2
   3   9   2 31.0655  2.8039   9
  -3   9  -2 27.5043  1.5058  15
   3   9   2 27.0880  2.9988  13
  -3   9  -2 29.8484  1.3038  11
   3   9   2 28.7803  1.4819   8
  -3   9  -2 30.0151  1.4632  12
  -4  -9  -2 45.6005  1.9446  11
  -4  -9  -2 40.0308  1.8903   7
   4  -9   2 42.2092  3.5138   1
  -4  -9  -2 44.6655  1.9580   3
   4  -9   2 42.7559  2.0756   6
   4  -9   2 44.6309  1.9270   3
   4  -9   2 42.1548  3.4191  17
  -4  -9  -2 41.9031  3.5912  17
  -4  -9  -2 44.1426  1.9886  19
   4  -9   2 45.0291  2.0436  14
   4  -9   2 44.0204  2.0806  22
   4   9   2 45.8500  2.1651  16
  -4   9  -2 44.8345  2.0313  12
  -4   9  -2 43.2794  2.0801  15
   4   9   2 40.6885  2.0932   8
   4   9   2 42.8890  2.0567   2
  -4   9  -2 47.6582  1.9454   4
   4   9   2 42.4784  1.9984  18
  -4   9  -2 47.7122  2.1112  20
   4   9   2 41.4075  3.5081  13
  -4   9  -2 43.2128  3.5579  21
  -5  -9  -2 66.9793  2.8369  19
   5  -9   2 63.5905  3.0016  22
  -5  -9  -2 62.1288  2.7343   7
  -5  -9  -2 65.2331  2.7812  11
  -5  -9  -2 63.1823  2.8120   3
   5  -9   2 68.3629  2.9518  14
   5  -9   2 64.6182  2.7951   3
   5  -9   2 62.8249  2.9904   6
  -5   9  -2 73.2184  2.9594  15
  -5   9  -2 66.1905  3.0159  20
  -5   9  -2 68.6467  2.7770   4
   5   9   2 64.9894  2.8688  18
   5   9   2 65.1597  2.9340   2
   5   9   2 67.7844  3.0938  16
  -5   9  -2 64.9125  2.9226  12
   6  -9   2 25.2506  1.2241  14
   6  -9   2 27.6821  1.3291   6
  -6  -9  -2 25.1834  1.1982  19
  -6  -9  -2 23.7567  1.1439   7
   6  -9   2 25.3463  1.3143  22
  -6  -9  -2 24.9237  1.1754  11
  -6   9  -2 22.7359  1.1672   4
  -6   9  -2 24.2629  1.3009  20
  -6   9  -2 22.4872  1.2738  15
  -6   9  -2 22.4557  1.1809  12
   6   9   2 23.4101  1.2177  18
   6   9   2 24.8508  1.2504   2
   6   9   2 24.4191  1.3225  16
   7  -9   2 30.1304  1.4634   6
   7  -9   2 28.7228  1.4522  22
  -7  -9  -2 29.3783  1.3196   7
  -7  -9  -2 32.3365  1.3261  11
   7  -9   2 31.1068  1.3964  14
  -7   9  -2 29.1099  1.4350  20
  -7   9  -2 27.7323  1.4130  15
   7   9   2 29.3362  1.3902  18
   7   9   2 28.3257  1.4937  16
   7   9   2 29.3644  1.4244   2
  -7   9  -2 29.8919  1.3223   4
   8  -9   2 27.7388  1.2507   6
   8  -9   2 27.2249  1.2645  22
   8   9   2 26.1153  1.2267   2
   8   9   2 24.3324  1.1806  18
  -8   9  -2 27.3310  1.1564   4
   7 -10  -2 54.8824  2.5659  14
  -7 -10   2 60.9357  2.4184   7
   7 -10  -2 62.0968  2.6622  22
  -7 -10   2 56.3417  2.4138  11
  -7 -10   2 59.1457  2.4381  23
   7 -10  -2 61.9286  2.6507   6
  -7  10   2 62.3966  2.6510  20
   7  10  -2 56.3325  2.7164  16
  -7  10   2 62.6010  2.4367   4
   7  10  -2 50.2985  2.5468   2
  -7  10   2 57.7195  2.5706  12
  -6 -10   2 9.88067 0.64301  23
  -6 -10   2 10.0503  0.6845   7
   6 -10  -2 10.2087  0.7184  14
  -6 -10   2 8.88757 0.67046  11
   6 -10  -2 9.26141 0.88713  22
   6 -10  -2 10.5792  0.8913   6
  -6  10   2 9.78076 0.65735  12
   6  10  -2 8.19970 0.74636   2
  -6  10   2 9.57740 0.75162  20
   6  10  -2 9.08237 0.75579   8
  -6  10   2 10.5253  0.6917   4
   6  10  -2 10.2224  0.9082  16
   5 -10  -2 138.910   5.922  22
  -5 -10   2 132.971   5.451   7
   5 -10  -2 131.079   5.812  14
  -5 -10   2 119.277   5.570  19
  -5 -10   2 131.838   5.497  23
  -5 -10   2 136.582   5.445  11
   5 -10  -2 136.129   5.877   6
   5  10  -2 138.946   6.091  16
  -5  10   2 138.142   5.442   4
  -5  10   2 134.060   5.810  12
   5  10  -2 135.459   6.100   8
  -5  10   2 134.231   5.927  20
   4 -10  -2 23.4572  1.2685   6
  -4 -10   2 21.6904  1.1362  23
  -4 -10   2 27.2136  1.1385   7
  -4 -10   2 22.9383  1.1240  11
   4 -10  -2 14.8864  2.3323   1
   4 -10  -2 23.9688  1.2093  14
   4 -10  -2 22.8419  1.2951  22
  -4 -10   2 20.3211  2.2388   5
  -4 -10   2 23.2334  1.1226  19
   4  10  -2 19.0300  2.4785   9
  -4  10   2 22.0824  1.0940   4
   4  10  -2 23.7108  1.3678  16
  -4  10   2 22.7090  1.1882  12
   4  10  -2 23.3539  1.2443   8
  -4  10   2 18.9927  2.4660   9
  -4  10   2 21.6822  1.2045   8
  -4  10   2 23.3895  1.2084  20
   3 -10  -2 25.1798  2.6051  17
  -3 -10   2 24.8693  2.6129  17
  -3 -10   2 29.9914  1.3263  11
  -3 -10   2 29.2157  1.2964   7
   3 -10  -2 28.3600  1.4353  14
   3 -10  -2 30.0243  1.4848   6
   3 -10  -2 28.7243  1.3222   3
  -3 -10   2 28.3488  1.3175  19
   3 -10  -2 28.0775  1.5032  22
  -3 -10   2 28.9043  1.3171   3
   3 -10  -2 27.1459  2.8985   1
  -3 -10   2 29.6956  2.5829   5
  -3  10   2 27.5034  1.4324  20
  -3  10   2 24.7372  2.7856   9
  -3  10   2 29.3959  1.3957  12
  -3  10   2 28.2228  1.4801   8
   3  10  -2 29.8276  2.8973   9
   3  10  -2 27.7425  1.3766  12
   3  10  -2 27.4032  1.5438  16
   3  10  -2 31.4475  1.4723   8
  -2 -10   2 221.827  13.260   5
   2 -10  -2 246.097   9.927   3
  -2 -10   2 251.086   9.958  19
   2 -10  -2 241.898  13.872  17
  -2 -10   2 243.425   9.916   3
   2 -10  -2 240.920  10.399   6
   2 -10  -2 216.962  13.516   1
   2 -10  -2 250.870  10.337  14
   2 -10  -2 237.590   9.952  19
  -2 -10   2 251.313   9.689  11
  -2 -10   2 230.703  13.724  17
   2 -10  -2 249.026  10.475  22
  -2  10   2 226.741  14.236   9
   2  10  -2 243.418  10.325  12
   2  10  -2 238.586  14.419   9
  -2  10   2 236.398  10.534  20
  -2  10   2 247.486  10.879   8
   2  10  -2 258.970  10.897   8
   2  10  -2 233.797  10.750  16
   2  10  -2 240.055   9.773  23
  -2  10   2 235.921  10.345  12
   1 -10  -2 46.2610  2.1070   6
   1 -10  -2 39.4482  3.3928   1
  -1 -10   2 42.6473  3.3318  17
  -1 -10   2 44.4367  1.8778  11
  -1 -10   2 41.0906  3.0348   5
   1 -10  -2 41.8332  3.4867  17
   1 -10  -2 43.2735  1.9672  19
  -1 -10   2 45.3860  1.9301   3
   1 -10  -2 45.6618  2.1027  22
   1 -10  -2 43.8283  1.9612   3
  -1 -10   2 45.9273  1.9633  19
   1 -10  -2 45.7884  2.0568  14
   1  10  -2 44.4192  3.7139   9
   1  10  -2 47.2004  2.0321  12
  -1  10   2 42.7972  3.6446   9
   1  10  -2 43.5169  2.0656  20
   1  10  -2 44.0024  1.8931   7
  -1  10   2 40.5372  2.1591  16
  -1  10   2 45.6847  2.0458  12
  -1  10   2 45.2364  2.1561   8
   1  10  -2 43.7600  2.1465  16
   1  10  -2 47.1124  2.1597   8
   0 -10  -2 42.9505  1.8730   3
   0 -10  -2 42.9011  3.4916  17
   0 -10  -2 40.4415  2.0088  22
   0 -10   2 41.9713  1.9181  14
   0 -10   2 43.3734  1.8604  19
   0 -10   2 42.1047  1.7860  11
   0 -10  -2 42.2566  1.8854  19
   0 -10  -2 39.0932  1.7862  11
   0 -10   2 42.0965  3.3305  17
   0 -10  -2 42.7278  1.9507  14
   0  10   2 46.2890  3.5807   9
   0  10   2 44.0567  2.0501   8
   0  10   2 41.1381  1.9082  12
   0  10  -2 42.3828  1.9660  20
   0  10  -2 43.2986  1.9234  12
   0  10  -2 39.4591  3.0034  21
   0  10   2 41.8059  2.0638  16
   0  10  -2 43.5036  2.0781   8
   0  10  -2 40.6772  3.6922   9
   0  10  -2 40.6987  1.8014   4
   0  10  -2 40.1026  1.7867   7
  -1 -10  -2 97.7144  4.0758   3
   1 -10   2 95.0214  4.2286  14
  -1 -10  -2 97.8978  4.1083  19
  -1 -10  -2 99.5936  4.2396  14
   1 -10   2 99.0017  4.0730   3
  -1 -10  -2 92.9233  3.9746  11
   1 -10   2 95.5694  6.1903  17
  -1 -10  -2 98.6226  6.3054  17
   1 -10   2 97.1618  4.0749  19
  -1  10  -2 96.5249  4.4796   8
   1  10   2 94.2999  6.4273   9
  -1  10  -2 94.0475  6.5141   9
   1  10   2 100.195   4.480   8
   1  10   2 95.9509  4.4527  16
  -1  10  -2 97.0394  4.3375  20
  -1  10  -2 97.5723  5.8643  21
  -1  10  -2 98.6082  4.2609  12
  -1  10  -2 97.7428  3.9741   4
   2 -10   2 164.999   6.767  19
  -2 -10  -2 159.217   6.594  11
  -2 -10  -2 162.860   7.013  14
  -2 -10  -2 164.594   6.763   3
  -2 -10  -2 156.048   9.817  17
  -2 -10  -2 165.836   6.785  19
   2 -10   2 163.778   7.029  14
   2 -10   2 167.363   6.745   3
   2 -10   2 160.195   9.692  17
  -2  10  -2 160.786   9.994   9
   2  10   2 148.415   9.755  13
  -2  10  -2 165.640   7.182  20
  -2  10  -2 170.045   7.399   8
   2  10   2 165.208   7.394   8
  -2  10  -2 157.146   9.202  21
  -2  10  -2 165.527   6.575  11
  -2  10  -2 163.879   6.596   4
   2  10   2 172.297   7.338  16
   2  10   2 152.699   6.966   2
   2  10   2 153.478   9.897   9
  -2  10  -2 167.088   7.052  12
  -3 -10  -2 49.9850  4.1654  17
  -3 -10  -2 58.5158  2.4246  11
   3 -10   2 59.7595  2.4815  19
  -3 -10  -2 58.0022  2.5024  19
   3 -10   2 56.1124  2.6437  22
  -3 -10  -2 60.1134  2.4872   3
   3 -10   2 53.7152  4.1362  17
   3 -10   2 61.8924  2.4813   3
   3 -10   2 61.0276  2.5963  14
   3  10   2 59.1926  2.7597  16
   3  10   2 52.9492  4.1573   9
  -3  10  -2 51.7561  4.0812  21
  -3  10  -2 56.2383  2.6695  20
   3  10   2 47.5967  4.1767  13
  -3  10  -2 61.1753  2.5913  12
   3  10   2 57.6613  2.5891   2
  -3  10  -2 56.1440  2.3910  11
  -3  10  -2 57.9979  2.4531   4
   3  10   2 55.0065  2.7079   8
   4 -10   2 61.0454  2.6708  19
   4 -10   2 63.7068  2.8039  14
  -4 -10  -2 62.1363  2.6903   3
   4 -10   2 62.6310  2.6643   3
   4 -10   2 59.0609  2.8349   6
  -4 -10  -2 64.2907  2.6544  11
   4 -10   2 65.9396  2.8727  22
  -4 -10  -2 65.4443  2.7199  19
   4  10   2 63.0213  2.9372  16
  -4  10  -2 64.9781  2.8759  20
   4  10   2 58.3303  2.7353  18
  -4  10  -2 63.4859  2.7992  12
   4  10   2 58.3024  2.9071   8
   4  10   2 61.6129  2.7935   2
  -4  10  -2 63.2196  2.6430   4
  -5 -10  -2 163.305   6.534  11
  -5 -10  -2 161.717   6.700  19
   5 -10   2 158.405   7.054  22
   5 -10   2 163.482   6.949  14
   5 -10   2 153.308   6.993   6
  -5 -10  -2 160.077   6.664   3
   5 -10   2 159.676   6.651   3
   5  10   2 152.407   6.720  18
  -5  10  -2 175.333   6.533   4
   5  10   2 166.733   7.243  16
  -5  10  -2 159.104   7.096  20
  -5  10  -2 158.475   6.939  12
   5  10   2 160.681   6.881   2
  -6 -10  -2 4.84680 0.44576  11
   6 -10   2 4.08669 0.54559  22
  -6 -10  -2 4.44049 0.44522   7
  -6 -10  -2 4.47141 0.45050  19
   6 -10   2 4.93943 0.44055  14
   6 -10   2 4.40778 0.53197   6
  -6  10  -2 4.36823 0.42016   4
  -6  10  -2 4.80878 0.45326  20
   6  10   2 4.00589 0.53276   2
   6  10   2 4.31714 0.51572  16
   6  10   2 4.10326 0.50275  18
  -6  10  -2 4.30158 0.41465  12
  -7 -10  -2 16.8281  0.8404   7
   7 -10   2 17.9831  0.9435   6
   7 -10   2 18.8248  0.9209  14
   7 -10   2 18.9939  0.9927  22
  -7 -10  -2 18.3534  0.8551  11
   7  10   2 16.5162  0.9862  16
   7  10   2 18.3814  0.9478   2
  -7  10  -2 19.4936  0.8958   4
   7  10   2 17.1391  0.8846  18
  -7  10  -2 18.4581  0.9312  20
   7 -11  -2 3.56441 0.40613   6
  -7 -11   2 3.79594 0.33405   7
   7 -11  -2 3.68049 0.40761  22
  -7  11   2 3.76952 0.36547  12
   7  11  -2 3.76617 0.46116  16
  -7  11   2 4.61495 0.42978  20
  -6 -11   2 5.89908 0.50698  11
   6 -11  -2 5.68215 0.55794  22
  -6 -11   2 5.71335 0.48921   7
   6 -11  -2 6.53278 0.57636  14
  -6 -11   2 4.84108 0.41402  23
   6 -11  -2 5.78994 0.57066   6
   6  11  -2 5.78476 0.55402  16
  -6  11   2 5.07067 0.48001  20
  -6  11   2 5.79302 0.44951   4
  -6  11   2 5.39686 0.51938  12
  -5 -11   2 15.6790  0.8680   7
  -5 -11   2 15.6862  0.8448  11
  -5 -11   2 14.4482  0.8625  19
   5 -11  -2 14.9178  1.0196   6
   5 -11  -2 16.8108  1.0544  22
  -5 -11   2 14.6896  0.8376  23
   5 -11  -2 17.1021  0.9210  14
   5  11  -2 15.6339  0.9356   8
  -5  11   2 17.8265  0.8934  12
  -5  11   2 15.7947  0.9415  20
   5  11  -2 17.4091  1.0687  16
  -5  11   2 16.2916  0.8522   4
   4 -11  -2 54.1012  2.4154  14
   4 -11  -2 53.2662  2.4771   6
  -4 -11   2 56.5899  2.2572  11
   4 -11  -2 53.5768  2.4720  22
  -4 -11   2 51.7966  2.2935  19
  -4 -11   2 51.5404  2.2562   7
   4  11  -2 52.6560  2.5672  16
  -4  11   2 55.4029  2.3821  12
  -4  11   2 49.5095  2.2258   4
  -4  11   2 50.0525  2.4851   8
   4  11  -2 54.4237  2.5245   8
  -4  11   2 51.4569  2.4455  20
   3 -11  -2 144.646   6.231  14
  -3 -11   2 140.782   5.958   3
  -3 -11   2 147.589   5.840  11
   3 -11  -2 134.466   5.963   3
  -3 -11   2 144.245   5.993  19
   3 -11  -2 146.058   6.321  22
  -3 -11   2 144.660   5.802   7
   3 -11  -2 145.507   6.282   6
   3  11  -2 142.698   6.511  16
  -3  11   2 151.380   6.237  12
  -3  11   2 134.844   6.336  20
   3  11  -2 137.035   6.200  12
  -3  11   2 148.806   6.548   8
   3  11  -2 150.112   6.568   8
  -2 -11   2 76.9169  3.2542   7
  -2 -11   2 78.5669  5.3823  17
   2 -11  -2 79.3858  3.3796  19
  -2 -11   2 80.6180  3.2724  11
   2 -11  -2 74.2247  5.4853  17
   2 -11  -2 81.4228  3.5748  22
  -2 -11   2 81.2736  3.3646  19
  -2 -11   2 81.2297  3.3558   3
   2 -11  -2 79.8025  3.5525   6
   2 -11  -2 79.8834  3.5181  14
   2 -11  -2 81.3627  3.3671   3
   2  11  -2 84.0305  3.7215   8
   2  11  -2 76.0588  3.6686  16
  -2  11   2 76.2905  3.5626  20
  -2  11   2 83.2919  3.7088   8
  -2  11   2 66.7950  5.4120   9
   2  11  -2 80.0274  3.4929  12
   2  11  -2 75.8799  5.6473   9
  -2  11   2 81.1179  3.5146  12
   1 -11  -2 217.756   8.865  19
   1 -11  -2 231.751   9.202  14
   1 -11  -2 219.051   8.840   3
  -1 -11   2 219.535   8.860  19
   1 -11  -2 192.129  12.476  17
   1 -11  -2 220.774   9.313  22
  -1 -11   2 219.474   8.615  11
  -1 -11   2 201.588  12.375  17
  -1 -11   2 224.788   8.828   3
   1  11  -2 190.308  12.924   9
   1  11  -2 209.953   9.189  12
  -1  11   2 223.224   9.690   8
   1  11  -2 210.248   9.361  20
  -1  11   2 197.807   9.541  16
   1  11  -2 208.874   9.554  16
   1  11  -2 227.695   9.705   8
  -1  11   2 222.444   9.198  12
  -1  11   2 191.788  12.804   9
   0 -11  -2 150.903   6.340  14
   0 -11  -2 156.651   6.106   3
   0 -11   2 146.054   5.929  11
   0 -11   2 143.845   6.320  14
   0 -11   2 155.532   6.086   3
   0 -11   2 147.618   6.100  19
   0 -11  -2 148.566   6.120  19
   0 -11  -2 133.478   8.930  17
   0 -11  -2 134.470   5.930  11
   0 -11   2 137.582   8.807  17
   0  11   2 137.850   6.602  16
   0  11  -2 148.188   6.463  20
   0  11  -2 153.240   6.349  12
   0  11   2 144.396   9.253   9
   0  11   2 154.772   6.687   8
   0  11  -2 153.116   6.697   8
   0  11   2 145.993   6.323  12
   0  11  -2 133.727   9.265   9
  -1 -11  -2 17.8568  2.3845  17
   1 -11   2 21.0372  0.9858  11
  -1 -11  -2 25.6777  1.0943  19
   1 -11   2 21.7664  1.1225  14
   1 -11   2 17.3112  2.2188  17
  -1 -11  -2 19.9923  1.0130  11
   1 -11   2 22.9323  1.0724  19
  -1 -11  -2 21.1308  1.1366  14
   1 -11   2 22.1555  1.0632   3
  -1 -11  -2 21.7332  1.1015   3
  -1  11  -2 21.1772  1.0472   4
  -1  11  -2 20.2968  1.0995  12
   1  11   2 19.3881  1.2540  16
  -1  11  -2 20.6753  2.6105   9
  -1  11  -2 21.3068  1.1485  20
   1  11   2 21.5912  1.2050   8
   1  11   2 19.9080  2.5471   9
  -1  11  -2 22.1287  1.1923   8
   2 -11   2 36.8111  3.2049  17
  -2 -11  -2 39.3441  1.7679  19
   2 -11   2 36.9420  1.6264  11
  -2 -11  -2 36.5587  3.3689  17
   2 -11   2 40.0666  1.7165   3
   2 -11   2 38.4224  1.6887  19
   2 -11   2 39.8619  1.7896  14
  -2 -11  -2 38.5645  1.6721  11
  -2 -11  -2 36.0333  1.7649  14
  -2 -11  -2 38.4569  1.7358   3
   2  11   2 39.7487  1.9467  16
  -2  11  -2 39.9365  1.8534  20
  -2  11  -2 37.2295  1.7818  12
  -2  11  -2 39.1106  1.7007   4
  -2  11  -2 37.4951  1.8692   8
  -2  11  -2 35.2255  3.1486  21
   2  11   2 34.7361  3.3100   9
  -2  11  -2 36.9081  3.3903   9
   2  11   2 38.6533  1.8800   8
  -3 -11  -2 199.830   8.077  11
   3 -11   2 204.667   8.594  14
  -3 -11  -2 203.705   8.265   3
   3 -11   2 197.447   8.269  19
  -3 -11  -2 202.274   8.296  19
   3 -11   2 210.257   8.258   3
   3 -11   2 191.070   8.693  22
  -3  11  -2 201.760   8.786  20
  -3  11  -2 197.883   8.067   4
   3  11   2 205.622   8.961  16
   3  11   2 193.227   9.027   8
   3  11   2 181.302   8.485   2
  -3  11  -2 208.956   8.612  12
  -4 -11  -2 17.8187  0.9967   3
   4 -11   2 20.2525  1.0591  14
   4 -11   2 18.8950  0.9688  19
   4 -11   2 19.0786  1.1426  22
  -4 -11  -2 20.3878  1.0201  11
  -4 -11  -2 19.9654  1.0382  19
   4 -11   2 20.9668  0.9665   3
  -4  11  -2 19.8503  1.0364  12
  -4  11  -2 20.4285  1.0327   4
   4  11   2 19.2840  1.1876  16
   4  11   2 17.7610  1.0480   8
  -4  11  -2 21.4521  1.0980  20
   4  11   2 18.8856  1.0845   2
   5 -11   2 18.8795  1.1180  22
  -5 -11  -2 19.4684  0.9700  11
   5 -11   2 19.9581  1.0544  14
  -5 -11  -2 19.1389  1.0166  19
  -5 -11  -2 18.1770  0.9439   3
   5 -11   2 19.3256  0.9210   3
  -5  11  -2 19.1043  1.0023  12
  -5  11  -2 20.7842  0.9620   4
   5  11   2 20.0109  1.1520  16
   5  11   2 18.0048  1.0298   2
  -5  11  -2 19.2098  1.0422  20
   6 -11   2 2.25314 0.37650  14
   6 -11   2 1.68139 0.42177  22
  -6 -11  -2 1.55712 0.32046  11
  -6 -11  -2 1.54939 0.35469  19
  -6  11  -2 1.49085 0.29497  12
  -6  11  -2 1.75949 0.37485  20
  -6  11  -2 1.50009 0.33855   4
   6 -12  -2 23.7365  1.1557   6
  -6 -12   2 24.0672  1.0558  11
   6 -12  -2 25.0821  1.1925  22
   6 -12  -2 24.0446  1.1350  14
  -6  12   2 23.9589  1.1167  12
   6  12  -2 23.1870  1.2284  16
  -6  12   2 23.2956  1.1440  20
   5 -12  -2 49.7960  2.1788  14
  -5 -12   2 47.7343  2.0483  11
   5 -12  -2 48.2854  2.2113   6
   5 -12  -2 49.1529  2.2434  22
  -5 -12   2 46.6526  2.0169   7
  -5  12   2 47.9777  2.2110  20
  -5  12   2 47.6253  2.1681  12
   5  12  -2 47.4800  2.2694   8
   5  12  -2 50.1781  2.3031  16
  -4 -12   2 18.6260  0.9955  19
   4 -12  -2 18.2951  1.1031   6
  -4 -12   2 18.9504  0.9732   7
  -4 -12   2 19.5590  0.9534  11
   4 -12  -2 18.7209  1.1267  22
   4 -12  -2 19.3355  1.0399  14
  -4  12   2 19.3942  1.0289   8
   4  12  -2 18.8573  1.1521  16
   4  12  -2 21.8626  1.0771   8
  -4  12   2 17.9054  1.0194  20
  -4  12   2 20.5986  1.0127  12
  -3 -12   2 148.728   6.216   3
   3 -12  -2 144.910   6.523   6
  -3 -12   2 155.692   6.090  11
  -3 -12   2 155.250   6.251  19
   3 -12  -2 139.972   6.219   3
   3 -12  -2 154.351   6.495  14
  -3 -12   2 145.653   6.059   7
   3 -12  -2 154.428   6.584  22
   3  12  -2 160.778   6.846   8
  -3  12   2 156.920   6.493  12
  -3  12   2 138.880   6.595  20
   3  12  -2 149.170   6.779  16
  -3  12   2 146.639   6.812   8
   2 -12  -2 250.972  10.762  22
  -2 -12   2 256.389  10.244  19
   2 -12  -2 232.025  10.237  19
  -2 -12   2 252.376   9.971  11
   2 -12  -2 247.899  10.214   3
   2 -12  -2 255.208  10.631  14
  -2 -12   2 250.226  10.204   3
   2  12  -2 241.649  10.619  12
   2  12  -2 223.130  11.053  16
  -2  12   2 262.087  11.194   8
  -2  12   2 243.698  10.632  12
   2  12  -2 258.137  11.206   8
  -1 -12   2 143.420   5.723  11
   1 -12  -2 143.429   5.896  19
  -1 -12   2 135.724   5.886  19
  -1 -12   2 146.160   5.869   3
   1 -12  -2 137.563   6.188  22
   1 -12  -2 143.471   5.878   3
   1 -12  -2 144.239   6.114  14
   1  12  -2 144.417   6.459   8
   1  12  -2 141.006   6.104  12
  -1  12   2 134.437   6.347  16
  -1  12   2 140.185   6.109  12
  -1  12   2 140.247   6.443   8
   0 -12   2 60.9818  2.5693  19
   0 -12  -2 60.4313  2.6662  14
   0 -12  -2 59.4012  2.5867  19
   0 -12  -2 59.0302  2.5734   3
   0 -12   2 61.7019  2.5614   3
   0 -12   2 57.8190  2.4739  11
   0  12  -2 58.8428  2.7069  20
   0  12  -2 59.9601  2.8294   8
   0  12   2 57.3913  2.8051  16
   0  12   2 56.5462  2.6358  12
   0  12  -2 59.6921  2.6662  12
   0  12   2 62.0913  2.8308   8
   1 -12   2 24.6622  1.1476   3
  -1 -12  -2 21.8447  1.1941  14
   1 -12   2 23.2730  1.0821  11
  -1 -12  -2 20.9920  1.1037  11
   1 -12   2 24.0632  1.1992  14
  -1 -12  -2 24.7285  1.1725   3
  -1 -12  -2 23.3119  1.2000  19
   1 -12   2 23.9275  1.1505  19
   1  12   2 24.3062  1.2509   8
  -1  12  -2 26.0015  1.2710   8
  -1  12  -2 22.4379  1.1200   4
   1  12   2 24.1120  1.3079  16
  -1  12  -2 24.2174  1.1809  12
  -1  12  -2 23.2003  1.2503  20
  -2 -12  -2 311.671  13.519  11
   2 -12   2 360.853  13.851   3
  -2 -12  -2 350.756  13.861   3
   2 -12   2 345.420  13.885  19
   2 -12   2 337.360  14.392  14
  -2 -12  -2 335.360  13.904  19
  -2  12  -2 336.790  14.427  12
  -2  12  -2 315.559  15.148   8
  -2  12  -2 333.144  13.499   4
  -2  12  -2 333.061  14.706  20
   2  12   2 336.317  14.990  16
   2  12   2 348.165  15.165   8
   3 -12   2 103.239   4.272   3
  -3 -12  -2 106.187   4.293   3
   3 -12   2 98.9704  4.2716  19
   3 -12   2 103.101   4.462  14
  -3 -12  -2 104.787   4.317  19
  -3 -12  -2 98.4745  4.1863  11
   3  12   2 97.6495  4.6767   8
  -3  12  -2 101.076   4.551  20
   3  12   2 105.287   4.667  16
  -3  12  -2 98.0881  4.1735   4
  -3  12  -2 106.932   4.456  12
  -4 -12  -2 17.3818  0.9700  19
   4 -12   2 16.5201  0.8612  19
   4 -12   2 17.6488  0.9820  14
  -4 -12  -2 17.6085  0.9074  11
   4 -12   2 17.7827  0.8621   3
   4  12   2 15.9884  0.9589   8
  -4  12  -2 17.3131  0.9250  12
   4  12   2 18.7421  1.0371  16
  -4  12  -2 19.5024  0.9772  20
  -4  12  -2 18.5148  0.9046   4
   5 -12   2 11.5788  0.6428   3
  -5 -12  -2 13.3166  0.6883  11
  -5 -12  -2 12.2827  0.7246  19
   5 -12   2 13.3188  0.7581  14
   5 -12   2 12.2825  0.7583  22
  -5 -12  -2 11.3027  0.6634   3
   5  12   2 14.3531  0.8247  16
   5  12   2 11.0079  0.7276   2
  -5  12  -2 12.7448  0.7638  20
  -5  12  -2 12.7596  0.7021  12
  -5  12  -2 13.7498  0.6924   4
  -6 -12  -2 17.0570  0.8072  11
   6 -12   2 18.1146  0.8802  14
  -6  12  -2 17.4380  0.8898  20
  -6  12  -2 17.8578  0.8173   4
   6  12   2 16.7604  0.9484  16
   5 -13  -2 13.1816  0.6780  14
   5 -13  -2 11.0950  0.6952  22
  -5  13   2 12.7345  0.6425  12
   5  13  -2 11.2350  0.7813  16
   5  13  -2 10.4856  0.6792   8
   4 -13  -2 -0.0367  0.3941  22
   4 -13  -2 0.25111 0.32883  14
  -4 -13   2 0.54056 0.35350  11
  -4 -13   2 0.56413 0.32069  19
  -4  13   2 0.27754 0.31366  12
  -4  13   2 0.32075 0.27854   8
   4  13  -2 0.32989 0.34484   8
   4  13  -2 0.06339 0.46055  16
  -3 -13   2 15.7078  0.8114   3
   3 -13  -2 16.2469  0.9266  14
   3 -13  -2 16.7367  0.8361   3
   3 -13  -2 15.7127  0.9478  22
  -3 -13   2 16.1601  0.8150  11
  -3 -13   2 16.4940  0.8555  19
   3  13  -2 15.9645  0.9313   8
  -3  13   2 16.9535  0.8910  12
   3  13  -2 13.5346  1.0284  16
  -3  13   2 15.4702  0.8737   8
  -2 -13   2 184.624   7.154  19
  -2 -13   2 171.218   7.115   3
  -2 -13   2 174.539   6.954  11
   2 -13  -2 177.783   7.412  14
   2 -13  -2 176.812   7.123   3
   2 -13  -2 163.339   7.490  22
   2  13  -2 166.151   7.397  12
  -2  13   2 167.391   7.407  12
   2  13  -2 153.040   7.702  16
  -2  13   2 180.931   7.802   8
   2  13  -2 177.796   7.820   8
  -1 -13   2 21.0703  1.0268  11
  -1 -13   2 21.6631  1.0766   3
   1 -13  -2 19.6107  1.0585   3
  -1 -13   2 21.8535  1.0760  19
   1 -13  -2 19.8301  1.0908  19
   1 -13  -2 21.6905  1.1425  14
  -1  13   2 25.4023  1.0903  12
  -1  13   2 21.5934  1.1671   8
   1  13  -2 20.3621  1.0632  12
   1  13  -2 20.0819  1.1768   8
   0 -13  -2 2.21894 0.38395   3
   0 -13  -2 1.36928 0.38503  19
   0 -13  -2 0.67051 0.40069  14
   0 -13   2 0.85707 0.35914  19
   0 -13   2 0.66944 0.33447  11
   0 -13   2 0.77931 0.34300   3
   0  13  -2 0.63326 0.37970   8
   0  13   2 1.61655 0.42471  16
   0  13   2 0.30660 0.37210   8
   0  13  -2 1.13154 0.34598  12
   1 -13   2 47.1923  1.9962  19
  -1 -13  -2 41.6141  2.0554  14
  -1 -13  -2 45.5569  2.0043   3
   1 -13   2 44.5330  1.9169  11
   1 -13   2 48.1797  1.9909   3
  -1 -13  -2 46.6606  2.0204  19
   1 -13   2 43.5655  2.0596  14
  -1  13  -2 47.4752  2.0772  12
   1  13   2 46.5693  2.1924   8
  -1  13  -2 45.3207  2.1163  20
   1  13   2 40.8080  2.1730  16
  -1  13  -2 47.9037  2.2000   8
   2 -13   2 6.20421 0.56519  19
  -2 -13  -2 5.48159 0.51058  19
  -2 -13  -2 5.66887 0.48967   3
   2 -13   2 5.56712 0.48496  14
   2 -13   2 5.58116 0.48501   3
  -2  13  -2 6.18178 0.53321  20
  -2  13  -2 4.94392 0.46247  12
  -2  13  -2 6.96507 0.60941   8
   2  13   2 6.01157 0.52602   8
   2  13   2 5.45097 0.58168  16
  -3 -13  -2 0.56752 0.39608   3
   3 -13   2 0.76069 0.32684  19
   3 -13   2 0.68145 0.33939   3
  -3 -13  -2 1.14076 0.37107  11
  -3 -13  -2 0.89044 0.42190  19
   3 -13   2 0.68132 0.37488  14
  -3  13  -2 0.47307 0.30234  12
  -3  13  -2 0.74745 0.33977   4
   3  13   2 0.69008 0.40053  16
  -3  13  -2 1.25172 0.41388  20
   3  13   2 0.99740 0.37853   8
  -4 -13  -2 40.8284  1.7761   3
  -4 -13  -2 41.3352  1.7656  11
   4 -13   2 40.8510  1.8634  14
  -4 -13  -2 40.0476  1.7919  19
  -4  13  -2 40.1484  1.8397  12
  -4  13  -2 45.1862  1.9152  20
  -4  13  -2 40.0072  1.7293   4
   4  13   2 40.8943  1.9844  16
   5 -13   2 3.13670 0.32696  14
  -5 -13  -2 2.38274 0.30125  11
  -5 -13  -2 2.30617 0.33179  19
  -5  13  -2 2.57572 0.33730  20
  -5  13  -2 2.41207 0.28746  12
   5  13   2 2.85927 0.45202  16
  -4 -14   2 31.6835  1.2965  11
   4 -14  -2 29.6241  1.3660  14
  -4  14   2 28.6583  1.3415  12
   4  14  -2 29.4779  1.4303   8
   3 -14  -2 26.5985  1.1844  14
  -3 -14   2 25.7423  1.1312  19
  -3 -14   2 26.3579  1.1013  11
  -3 -14   2 23.6061  1.0954   3
  -3  14   2 22.6432  1.2036   8
  -3  14   2 26.2134  1.1511  12
   3  14  -2 24.8838  1.2411   8
   3  14  -2 19.7555  1.2128  16
  -2 -14   2 19.9172  0.9541   3
  -2 -14   2 19.7512  0.9188  11
  -2 -14   2 18.8610  0.9441  19
   2 -14  -2 19.4506  0.9443   3
  -2  14   2 18.2860  0.9506  12
  -2  14   2 19.6548  1.0256   8
   2  14  -2 19.7425  1.0448   8
   1 -14  -2 59.9328  2.5930  14
  -1 -14   2 57.4790  2.4243  11
  -1 -14   2 62.8172  2.5097  19
   1 -14  -2 61.3998  2.4955   3
  -1 -14   2 61.5930  2.4863   3
   1 -14  -2 56.6180  2.5060  19
  -1  14   2 54.0574  2.5640  12
   1  14  -2 56.7307  2.5836  12
  -1  14   2 58.1279  2.7257   8
   1  14  -2 55.8264  2.7473   8
   0 -14   2 77.1051  3.2494  11
   0 -14  -2 75.9933  3.4618  14
   0 -14   2 79.6885  3.3422   3
   0 -14  -2 78.6405  3.3588  19
   0 -14   2 84.4640  3.3635  19
   0 -14  -2 81.8909  3.3470   3
   0  14  -2 77.4871  3.6592   8
   0  14   2 78.2818  3.6663   8
   0  14  -2 81.2725  3.4774  12
  -1 -14  -2 64.4878  2.6714   3
  -1 -14  -2 62.8591  2.6792  19
   1 -14   2 65.0611  2.6606   3
   1 -14   2 65.5995  2.6791  19
   1  14   2 55.0929  2.8708  16
  -1  14  -2 65.0569  2.7772  12
   1  14   2 62.3152  2.9234   8
  -1  14  -2 61.5273  2.9116   8
  -2 -14  -2 31.3873  1.4045  11
   2 -14   2 35.6678  1.4537   3
   2 -14   2 34.2433  1.4490  19
  -2 -14  -2 33.4466  1.4494   3
   2 -14   2 31.1332  1.4923  14
  -2 -14  -2 34.5482  1.4795  19
   2  14   2 30.0937  1.5935  16
  -2  14  -2 33.7303  1.4964  12
   2  14   2 33.1194  1.5871   8
  -2  14  -2 31.2186  1.5226  20
  -2  14  -2 29.5535  1.5570   8
   3 -14   2 34.0573  1.5216  14
  -3 -14  -2 31.5370  1.4268  11
   3 -14   2 33.0750  1.4561  19
   3 -14   2 32.9646  1.4560   3
  -3 -14  -2 36.1631  1.4896  19
  -3 -14  -2 34.5655  1.4695   3
   3  14   2 30.9807  1.5874   8
  -3  14  -2 35.5662  1.5244  12
   3  14   2 32.9765  1.6398  16
  -3  14  -2 32.4353  1.5497  20
  -2 -15   2 18.0413  0.8213  19
  -2  15   2 16.3611  0.8715   8
   1 -15  -2 11.8575  0.6462   3
  -1 -15   2 12.8062  0.6586  19
  -1 -15   2 12.3512  0.6253   3
   1  15  -2 11.0055  0.7169   8
  -1  15   2 11.9170  0.6801   8
   0 -15   2 51.7860  2.1265   3
   0 -15  -2 50.5956  2.1308   3
   0 -15  -2 49.0113  2.1323  19
   0 -15   2 53.2711  2.1417  19
   0  15  -2 49.4625  2.3323   8
   0  15   2 50.0515  2.3302   8
   0  15  -2 46.5997  2.2026  12
   1 -15   2 49.3353  2.0496  19
  -1 -15  -2 46.5657  2.0455   3
   1 -15   2 50.3028  2.0439   3
  -1 -15  -2 47.2908  2.0535  19
  -1  15  -2 47.7556  2.1250  12
   1  15   2 47.3508  2.2400   8
  10   0  -3 68.7245  2.9771  18
  10   0  -3 69.3600  3.0351  10
 -10   0   3 72.6104  3.0599  15
  -9   0   3 0.60922 0.34245   4
  -9   0   3 0.90967 0.36698  23
  -9   0   3 -0.0102  0.3562  15
   9   0  -3 0.10082 0.51128  18
   9   0  -3 0.25515 0.51869  10
   8   0  -3 201.247   8.232  18
   8   0  -3 202.799   8.394  10
  -8   0   3 200.713   8.438  15
  -8   0   3 183.120   8.610  20
  -8   0   3 194.939   8.014  23
   8   0  -3 201.252   8.402   2
  -8   0   3 194.463   7.916   4
  -7   0   3 36.4947  1.6640  15
   7   0  -3 33.7002  3.2055  13
   7   0  -3 32.2354  1.7516  16
  -7   0   3 34.7788  2.8584  21
  -7   0   3 35.0672  1.5371   4
  -7   0   3 33.5093  1.5336   7
   7   0  -3 36.7622  1.7960  10
  -7   0   3 34.5466  1.5592  23
   7   0  -3 36.2952  1.7734   2
   7   0  -3 35.5601  1.7660  18
   6   0  -3 142.040   5.398   4
   6   0  -3 126.678   7.826   1
  -6   0   3 122.961   5.349   7
   6   0  -3 130.595   5.977  16
   6   0  -3 137.952   5.711   2
  -6   0   3 131.523   5.713  15
   6   0  -3 133.879   5.699  10
   6   0  -3 136.606   8.166  13
   6   0  -3 129.795   5.739  12
   6   0  -3 136.709   5.871  20
   6   0  -3 135.769   5.595  18
   6   0  -3 126.919   8.162   9
  -6   0   3 133.019   7.663   5
  -6   0   3 136.074   7.395  21
  -6   0   3 129.743   5.426  23
   5   0  -3 128.473   5.610  20
   5   0  -3 122.624   5.489  12
  -5   0   3 134.940   7.276   5
   5   0  -3 123.474   5.430   2
  -5   0   3 126.022   5.455  15
  -5   0   3 120.238   5.177  23
   5   0  -3 122.171   5.705  16
   5   0  -3 122.518   5.419  10
   5   0  -3 128.259   7.365   1
   5   0  -3 139.497   7.948   9
  -5   0   3 139.075   7.051  21
   5   0  -3 128.768   7.619  13
   5   0  -3 129.296   5.153   4
   5   0  -3 123.019   5.318  18
   4   0  -3 399.949  20.855   1
  -4   0   3 374.104  20.859   5
   4   0  -3 406.970  21.211  13
   4   0  -3 405.298  22.188   9
  -4   0   3 376.514  19.982  21
   3   0  -3 29.9383  2.5724   9
   3   0  -3 27.3595  2.1192  13
  -3   0   3 29.8105  1.8821   5
   3   0  -3 31.0491  1.9941   1
  -3   0   3 28.7104  1.8385  21
  -2   0   3 60.7928  3.2408  21
   2   0  -3 59.8529  3.4056   1
   2   0  -3 61.0487  3.5671  13
   2   0  -3 58.6405  3.8897   9
  -2   0   3 59.1553  3.3095   5
   1   0  -3 5.19001 0.72212  13
   1   0  -3 6.13587 0.69612  21
   1   0  -3 4.98651 0.58480  17
   1   0  -3 5.02922 0.63382   1
   1   0  -3 4.98932 0.91029   9
   0   0  -3 8.07175 0.93392   5
   0   0  -3 7.36287 0.80253  13
   0   0  -3 8.30263 0.92254   1
   0   0  -3 7.51654 0.84405  17
   0   0  -3 8.32653 0.97955   9
   1   0   3 445.623  22.792  13
  -1   0  -3 421.447  21.729  21
  -1   0  -3 421.732  23.274  17
  -1   0  -3 442.042  22.695   1
  -1   0  -3 413.673  23.789   9
  -1   0  -3 455.790  22.840   5
   2   0   3 155.197   8.407  13
  -2   0  -3 156.347   8.672  17
  -2   0  -3 159.395   8.509   5
  -2   0  -3 149.791   8.020  21
   2   0   3 158.507   8.448   1
  -3   0  -3 179.875   9.624   5
   3   0   3 175.175   9.601  13
  -3   0  -3 180.646   9.758  17
  -3   0  -3 166.999   9.083  21
   3   0   3 170.867   9.600   1
  -4   0  -3 73.6835  4.4410  17
   4   0   3 73.2811  4.3637  13
  -4   0  -3 67.9603  4.3916   5
   4   0   3 68.6888  4.3444   1
  -4   0  -3 73.1339  4.1302  21
  -5   0  -3 63.8563  2.8138   6
   5   0   3 62.2491  2.7178  18
  -5   0  -3 63.6132  2.6146  11
  -5   0  -3 64.0680  2.7816  14
   5   0   3 65.7039  4.2472  13
   5   0   3 58.1993  2.7586   2
  -5   0  -3 70.9745  4.1283  17
  -5   0  -3 61.7451  2.6151   7
  -5   0  -3 64.2429  2.8427  22
   5   0   3 63.6957  2.7895  10
  -5   0  -3 63.1548  3.9196  21
  -5   0  -3 61.0155  2.8046  15
  -5   0  -3 63.3958  2.6656   3
  -5   0  -3 60.6892  2.6466  23
   5   0   3 71.2792  4.2795   1
  -5   0  -3 66.1354  4.2081   5
  -5   0  -3 62.5434  2.6794  19
  -6   0  -3 510.306  19.828  11
  -6   0  -3 489.935  20.049  23
  -6   0  -3 490.621  20.293   3
  -6   0  -3 512.889  21.256   6
  -6   0  -3 486.431  26.976  17
  -6   0  -3 503.258  21.085  15
  -6   0  -3 478.868  26.762   5
   6   0   3 498.850  20.431  18
  -6   0  -3 493.792  20.362  19
  -6   0  -3 496.156  19.796   7
   6   0   3 506.705  26.601   1
  -6   0  -3 515.903  21.107  14
  -6   0  -3 529.198  21.389  22
   6   0   3 471.921  20.834  10
   6   0   3 474.147  26.751  13
   6   0   3 470.773  20.862   2
   7   0   3 411.208  17.287   6
  -7   0  -3 389.219  16.114  11
   7   0   3 422.713  16.958  10
  -7   0  -3 413.559  17.153  15
  -7   0  -3 378.961  22.048   5
   7   0   3 397.235  16.615  18
   7   0   3 389.163  21.832   1
  -7   0  -3 414.940  16.107   7
  -7   0  -3 389.822  17.146  14
  -7   0  -3 413.584  16.314  23
   8   0   3 5.31160 0.60549  10
   8   0   3 5.22444 0.48604   6
   8   0   3 5.48931 0.53514  18
  -8   0  -3 5.22445 0.51439  23
   8   0   3 4.85308 0.45408  22
  -8   0  -3 5.27694 0.49898   7
  -8   0  -3 5.22124 0.50873  15
  -9   0  -3 4.69322 0.48877  15
  -9   0  -3 4.56738 0.49297  23
   9   0   3 5.35441 0.54647  10
   9   0   3 5.78166 0.55296   6
  -9   0  -3 5.05407 0.47117   7
  10  -1  -3 23.9907  1.1360  10
 -10  -1   3 24.4517  1.1228  15
  10  -1  -3 22.4998  1.0987  18
  10   1  -3 20.9602  1.0960   2
  10   1  -3 23.0704  1.1122  18
  10   1  -3 21.5276  1.1041  10
 -10   1   3 26.3330  1.1312  15
  -9  -1   3 37.2153  1.6502  23
  -9  -1   3 39.6853  1.7305  15
   9  -1  -3 36.4717  1.7526   2
   9  -1  -3 37.4138  1.8078  10
   9  -1  -3 37.4162  1.7650  18
  -9  -1   3 36.0721  1.5923   4
  -9   1   3 34.3942  1.7287  20
   9   1  -3 37.9257  1.7811   2
  -9   1   3 39.2812  1.7329  15
   9   1  -3 35.7161  1.7727  10
   9   1  -3 38.4127  1.7430  18
  -9   1   3 37.7335  1.6041   4
   8  -1  -3 183.951   7.501  18
  -8  -1   3 172.119   7.197   7
  -8  -1   3 180.758   7.299  23
  -8  -1   3 185.857   7.687  15
   8  -1  -3 178.871   7.644   2
   8  -1  -3 189.899   7.661  10
  -8  -1   3 167.023   7.831  20
  -8  -1   3 175.714   7.202   4
   8   1  -3 179.758   7.641  10
  -8   1   3 186.788   7.695  15
  -8   1   3 180.854   7.213   4
  -8   1   3 178.691   7.852  20
   8   1  -3 182.402   7.654   2
   8   1  -3 174.221   7.494  18
  -8   1   3 169.156   7.287  23
  -7  -1   3 145.248   6.023   7
  -7  -1   3 149.030   6.105  23
   7  -1  -3 141.275   6.510   6
  -7  -1   3 147.833   6.026   4
  -7  -1   3 135.590   8.664   5
   7  -1  -3 142.458   6.433  12
  -7  -1   3 152.167   6.428  15
   7  -1  -3 155.571   6.305  18
   7  -1  -3 146.569   9.117  13
  -7  -1   3 143.012   8.250  21
   7  -1  -3 157.524   6.435  10
   7  -1  -3 152.413   6.427   2
   7   1  -3 145.450   9.139  13
   7   1  -3 158.626   6.294  18
   7   1  -3 145.161   6.722  16
  -7   1   3 147.586   6.102  23
  -7   1   3 150.541   6.575  20
   7   1  -3 153.732   6.419   2
   7   1  -3 151.992   6.418  10
  -7   1   3 145.064   8.369  21
  -7   1   3 155.747   6.431  15
  -7   1   3 152.722   6.036   4
   6  -1  -3 37.2715  3.2500  13
   6  -1  -3 31.8455  1.6862  16
   6  -1  -3 33.7299  1.6797  18
  -6  -1   3 33.8890  1.5149  23
   6  -1  -3 33.7497  1.5800  12
   6  -1  -3 32.9874  1.7107  10
  -6  -1   3 37.0526  2.6172  21
   6  -1  -3 35.0233  1.6505  20
  -6  -1   3 32.7608  2.7040   5
   6  -1  -3 33.2925  1.6429   2
  -6  -1   3 33.8702  1.5987  15
  -6  -1   3 31.6957  1.4681   7
   6  -1  -3 34.0662  2.9213   1
   6  -1  -3 29.2204  1.6684   6
   6   1  -3 34.2854  3.0214   9
  -6   1   3 32.8581  1.5788  15
   6   1  -3 34.6936  1.7126  16
   6   1  -3 32.5670  1.6104  12
   6   1  -3 33.0287  1.6861  10
   6   1  -3 34.6649  1.6628  20
  -6   1   3 35.4478  1.4879   4
   6   1  -3 38.2617  1.6681   2
  -6   1   3 31.6330  1.5019  23
  -6   1   3 34.3389  2.5922  21
   6   1  -3 34.7750  1.6435  18
  -6   1   3 28.8785  2.4598   9
   6   1  -3 35.5958  3.0846  13
   6   1  -3 36.1544  1.5321   4
   5  -1  -3 53.7558  2.3641  10
  -5  -1   3 49.7632  2.2392  23
   5  -1  -3 51.4130  2.4653  16
   5  -1  -3 50.9093  2.3127  18
   5  -1  -3 53.6043  3.8590  13
  -5  -1   3 57.6608  3.6132   5
  -5  -1   3 49.5700  2.1911   7
   5  -1  -3 52.0348  2.3734  12
  -5  -1   3 50.7366  2.3443  15
   5  -1  -3 56.4359  2.2353   4
  -5  -1   3 55.7981  3.4326  21
   5  -1  -3 49.4371  2.4062   6
   5  -1  -3 57.0040  2.4423  20
   5  -1  -3 58.7302  3.8858   9
   5  -1  -3 54.0775  3.6642   1
   5  -1  -3 49.7071  2.3570   2
   5   1  -3 57.0584  4.0438   9
   5   1  -3 53.6484  2.5052   8
   5   1  -3 50.3120  2.3727  12
   5   1  -3 53.9406  2.3737   2
   5   1  -3 51.5510  2.3708  10
   5   1  -3 53.8330  2.2208   4
   5   1  -3 52.9446  2.4320  20
  -5   1   3 52.0928  2.3339  15
   5   1  -3 60.7302  3.9248  13
   5   1  -3 50.6762  3.4612   1
   5   1  -3 52.1113  2.4842  16
   5   1  -3 52.8746  2.3222  18
  -5   1   3 57.5261  3.4127  21
  -5   1   3 54.7681  3.3880   5
   4  -1  -3 272.792  15.861   9
   4  -1  -3 287.042  15.220  13
  -4  -1   3 280.526  14.231  21
  -4  -1   3 261.375  14.875   5
   4  -1  -3 305.457  15.059   1
   4   1  -3 281.139  15.976   9
  -4   1   3 265.335  14.326  21
   4   1  -3 271.854  14.830   1
   4   1  -3 275.761  15.236  13
   3  -1  -3 329.996  17.234   1
   3  -1  -3 318.493  18.299   9
  -3  -1   3 332.140  16.420  21
  -3  -1   3 331.954  17.175   5
   3  -1  -3 329.411  17.441  13
  -3   1   3 315.218  16.484  21
   3   1  -3 310.983  17.072   1
   3   1  -3 336.353  17.472  13
   3   1  -3 325.693  18.297   9
  -3   1   3 313.026  17.142   5
   2  -1  -3 265.872  13.698   1
   2  -1  -3 262.775  13.870  13
   2  -1  -3 261.272  14.598   9
  -2  -1   3 260.554  13.655   5
   2   1  -3 249.596  14.500   9
   2   1  -3 266.830  13.851  13
   2   1  -3 267.252  13.199  21
  -2   1   3 248.147  13.557   5
  -2   1   3 261.851  13.061  21
   2   1  -3 236.989  13.542   1
   1  -1  -3 2040.54  111.81   9
   1  -1  -3 2113.77  107.09  13
   1  -1  -3 2055.19  105.76   1
   1  -1  -3 1996.85  108.20  17
   1   1  -3 1968.68  105.58   1
  -1   1   3 1963.98  101.61  21
   1   1  -3 1859.55  112.38   9
   1   1  -3 2053.72  102.72  21
   1   1  -3 2094.88  107.67  13
  -1   1   3 1952.20  105.55   5
   0  -1  -3 7904.96  418.28   9
   0  -1  -3 7905.32  399.99  13
   0  -1  -3 7824.31  397.18   1
   0  -1  -3 7366.87  380.31  21
   0  -1  -3 6479.31  406.28  17
   0   1  -3 7934.99  381.29  21
   0   1  -3 7809.04  399.09  13
   0   1  -3 7007.33  417.50   9
   0   1  -3 8267.86  399.44   5
  -1  -1  -3 27.3064  1.6854   1
  -1  -1  -3 25.9786  1.6230   5
   1  -1   3 23.0782  1.4954  13
  -1  -1  -3 24.4773  1.7627  17
   1  -1   3 27.8780  1.6802   1
  -1  -1  -3 20.7917  1.4371  21
   1   1   3 24.0968  1.5988  13
  -1   1  -3 24.0664  1.6498  21
   1   1   3 23.1498  1.5199   9
  -1   1  -3 22.2912  1.6225   9
  -1   1  -3 25.7290  1.7146  17
  -1   1  -3 25.1743  1.7282   5
   2  -1   3 4.45773 0.67634  13
  -2  -1  -3 3.47825 0.74329   1
  -2  -1  -3 6.35124 0.78301   5
  -2  -1  -3 5.20249 0.62335  21
   2  -1   3 3.26242 0.80984   1
  -2  -1  -3 5.45113 0.89925  17
   2   1   3 4.77269 0.73594  13
  -2   1  -3 4.11964 0.74167  17
  -2   1  -3 4.93452 0.68159  21
  -2   1  -3 5.40638 0.80812   5
   3  -1   3 221.653  11.761   1
  -3  -1  -3 246.523  11.827   5
  -3  -1  -3 188.845  11.027  21
   3  -1   3 212.788  11.676  13
  -3  -1  -3 225.343  11.997  17
  -3   1  -3 209.714  11.215  21
   3   1   3 214.326  11.791  13
  -3   1  -3 205.886  11.752   5
   3   1   3 216.432  11.692   1
  -3   1  -3 223.242  11.948  17
  -4  -1  -3 392.248  21.505   5
   4  -1   3 396.523  21.447  13
  -4  -1  -3 387.729  20.340  21
   4  -1   3 405.324  21.420   1
  -4  -1  -3 412.356  21.858  17
  -4   1  -3 419.810  20.550  21
  -4   1  -3 406.217  21.801  17
   4   1   3 401.692  21.440   1
  -4   1  -3 407.590  21.526   5
   4   1   3 379.555  21.554  13
  -5  -1  -3 19.5357  0.9654   3
  -5  -1  -3 20.3810  0.9785  11
   5  -1   3 19.1598  1.0895  10
  -5  -1  -3 19.1343  0.9645   7
  -5  -1  -3 20.9208  2.0464   5
  -5  -1  -3 23.3722  1.0976   6
  -5  -1  -3 20.7806  0.9940  19
   5  -1   3 21.4976  1.0273  18
  -5  -1  -3 20.7655  1.0131  14
  -5  -1  -3 20.1796  1.0256  23
   5  -1   3 20.6549  1.9950  13
  -5  -1  -3 20.5658  1.0551  22
  -5  -1  -3 19.8054  1.0675  15
   5  -1   3 23.9084  2.0569   1
  -5  -1  -3 24.3126  2.0277  17
  -5   1  -3 20.7500  0.9799  19
  -5   1  -3 20.1513  1.0104   7
  -5   1  -3 21.6886  2.0412   5
  -5   1  -3 20.2112  0.9322  11
  -5   1  -3 20.4144  1.1075   6
  -5   1  -3 21.9046  1.1211  22
  -5   1  -3 21.4676  2.0271  21
   5   1   3 23.4110  2.0208   1
   5   1   3 20.7268  2.1495  13
  -5   1  -3 19.2833  0.9865  23
  -5   1  -3 22.7639  1.9569  17
  -5   1  -3 19.8477  0.9670   3
  -5   1  -3 17.9101  0.9803   4
  -5   1  -3 21.0468  1.0320  14
   5   1   3 19.9174  1.0731  18
  -5   1  -3 19.0605  1.0847  15
   5   1   3 20.1488  1.0254   2
   6  -1   3 115.743   4.806  10
  -6  -1  -3 111.931   4.624  23
  -6  -1  -3 114.242   4.553  11
  -6  -1  -3 109.858   4.669  19
   6  -1   3 110.982   4.709  18
  -6  -1  -3 113.159   4.872  15
   6  -1   3 105.628   6.724  17
  -6  -1  -3 111.642   4.567   7
  -6  -1  -3 107.860   4.645   3
  -6  -1  -3 109.101   6.910   5
  -6  -1  -3 109.305   4.832  14
  -6  -1  -3 116.529   4.928  22
  -6  -1  -3 118.137   4.904   6
  -6  -1  -3 108.840   6.705  17
   6  -1   3 109.074   6.789   1
  -6   1  -3 113.532   4.548  11
   6   1   3 117.557   4.723  18
  -6   1  -3 117.467   4.922  22
  -6   1  -3 105.638   4.643   3
  -6   1  -3 116.258   4.852  14
   6   1   3 110.570   6.908  13
  -6   1  -3 109.944   4.567   7
  -6   1  -3 110.601   6.882   5
   6   1   3 109.538   6.751   1
  -6   1  -3 112.862   4.873  15
  -6   1  -3 111.796   4.667  19
   6   1   3 108.829   4.807  10
   6   1   3 108.753   4.809   2
  -6   1  -3 111.204   4.629  23
  -7  -1  -3 129.681   5.281  23
   7  -1   3 122.555   7.654   1
   7  -1   3 131.245   5.582   6
   7  -1   3 129.104   5.609  22
   7  -1   3 127.600   5.373  18
  -7  -1  -3 125.575   5.194  11
  -7  -1  -3 128.297   5.554  15
  -7  -1  -3 130.589   5.612  22
   7  -1   3 134.030   5.497  10
  -7  -1  -3 131.867   5.202   7
  -7  -1  -3 115.815   7.711   5
  -7   1  -3 131.406   5.287  23
  -7   1  -3 127.230   5.517  14
  -7   1  -3 131.327   5.558  15
   7   1   3 129.573   5.578   6
   7   1   3 129.910   5.498  10
  -7   1  -3 129.930   5.211   7
   7   1   3 124.899   5.493   2
   7   1   3 131.027   5.397  18
   7   1   3 119.671   7.599   1
  -7   1  -3 114.269   7.730   5
  -7   1  -3 124.607   5.187  11
   8  -1   3 44.2414  2.0372   6
   8  -1   3 42.1566  2.0261  22
  -8  -1  -3 45.6154  1.9723  23
  -8  -1  -3 39.4705  1.8596  11
   8  -1   3 41.6182  1.9786  18
   8  -1   3 45.5804  2.0675  10
  -8  -1  -3 45.2583  2.0420  15
  -8  -1  -3 45.2154  1.9131   7
  -8   1  -3 47.7231  1.9404   7
   8   1   3 46.8739  2.0737  10
   8   1   3 39.7628  2.0095  22
   8   1   3 45.4983  1.9902  18
  -8   1  -3 46.1700  1.9580  23
   8   1   3 43.4935  2.0335   6
  -8   1  -3 45.8791  2.0761  15
   8   1   3 40.1322  2.0041   2
   9  -1   3 2.82287 0.48123  10
   9  -1   3 2.79777 0.37712  22
  -9  -1  -3 2.66541 0.40544  15
  -9  -1  -3 2.63876 0.39905  23
   9  -1   3 3.40947 0.45508   6
  -9   1  -3 3.15550 0.45522  15
   9   1   3 3.49456 0.50380  10
   9   1   3 3.36988 0.45134  18
   9   1   3 2.93249 0.39321   6
  -9   1  -3 4.05531 0.45605   7
 -10  -2   3 8.55169 0.57035  15
  10  -2  -3 8.64784 0.62552  10
 -10   2   3 9.68098 0.57539  15
  10   2  -3 7.72801 0.56835   2
  10   2  -3 7.75895 0.59088  18
   9  -2  -3 2.94461 0.49001   2
  -9  -2   3 2.64425 0.40601  23
   9  -2  -3 3.28838 0.56036  10
   9  -2  -3 3.04423 0.57226  18
  -9  -2   3 2.82855 0.38981   7
  -9  -2   3 2.87398 0.44545  15
  -9   2   3 3.52007 0.44637  15
  -9   2   3 3.04029 0.37380   4
   9   2  -3 3.40106 0.49545   2
   9   2  -3 3.52156 0.51706  10
   9   2  -3 3.21586 0.54155  18
   8  -2  -3 32.8286  1.6199  18
  -8  -2   3 31.3108  1.4210   4
   8  -2  -3 32.6930  1.6291   2
   8  -2  -3 31.3596  1.6190   6
  -8  -2   3 33.8302  1.5547  15
  -8  -2   3 31.9720  1.4458   7
   8  -2  -3 31.5543  1.6763  10
  -8  -2   3 33.2061  1.4694  23
  -8   2   3 34.4427  1.5642  15
   8   2  -3 32.4452  1.5998   2
  -8   2   3 32.0846  1.5568  20
   8   2  -3 32.2418  1.6149  18
  -8   2   3 32.0426  1.4437   4
   8   2  -3 31.0773  1.6530  16
   8   2  -3 32.7227  1.6428  10
   7  -2  -3 348.182  20.846  13
   7  -2  -3 342.611  20.601   1
  -7  -2   3 382.951  15.214  23
   7  -2  -3 380.884  15.556  18
  -7  -2   3 374.507  15.020   7
  -7  -2   3 352.405  20.467   5
   7  -2  -3 370.291  16.166   6
   7  -2  -3 385.894  15.883   2
  -7  -2   3 347.575  19.438  21
   7  -2  -3 400.544  15.882  10
  -7  -2   3 389.408  16.000  15
   7   2  -3 352.800  20.913  13
   7   2  -3 373.372  15.854  10
  -7   2   3 381.522  16.371  20
   7   2  -3 368.113  16.686  16
  -7   2   3 364.967  19.616  21
  -7   2   3 382.350  15.997  15
   7   2  -3 398.351  15.557  18
   7   2  -3 392.503  15.890   2
  -7   2   3 401.797  15.044   4
  -6  -2   3 0.07509 0.37992  23
  -6  -2   3 0.28369 0.32011  15
   6  -2  -3 0.03660 0.51252  18
  -6  -2   3 1.10386 1.16904   5
   6  -2  -3 0.05838 0.52475  10
  -6  -2   3 -0.6633  1.1038  21
   6  -2  -3 -0.2695  0.4149   2
   6  -2  -3 1.90086 1.34569  13
  -6  -2   3 0.07873 0.34058   7
   6  -2  -3 -0.3654  0.4903   6
   6  -2  -3 -0.7021  1.0657   1
   6  -2  -3 0.38022 0.32748  12
   6  -2  -3 0.68606 0.41376  22
  -6   2   3 0.76160 0.98292  21
   6   2  -3 -0.0121  0.3720  20
   6   2  -3 0.31476 0.46522  18
   6   2  -3 0.30054 0.37314  12
   6   2  -3 0.93978 0.52665  16
   6   2  -3 0.41670 0.35165   4
   6   2  -3 -0.4986  0.4720  10
   6   2  -3 0.10255 1.23656   9
  -6   2   3 0.19564 0.33622  15
  -6   2   3 0.39495 0.31750   4
   6   2  -3 0.14834 0.35154   2
   6   2  -3 -0.1482  1.1087  13
  -5  -2   3 24.1620  1.1315  23
   5  -2  -3 25.5399  2.3527  13
   5  -2  -3 22.0762  1.2700  16
   5  -2  -3 25.2996  1.2166  18
  -5  -2   3 23.6631  1.1202   7
   5  -2  -3 25.2099  1.2473  10
   5  -2  -3 23.0729  1.2688   6
   5  -2  -3 22.6325  1.2356   8
   5  -2  -3 25.8764  1.2537  20
   5  -2  -3 25.4094  1.1816  12
   5  -2  -3 24.1338  1.2346   2
   5  -2  -3 26.2887  2.3836   1
  -5  -2   3 26.5704  2.2560   5
  -5  -2   3 25.8658  2.1909  21
   5  -2  -3 24.3048  1.2352  22
   5   2  -3 26.5937  1.1990  12
  -5   2   3 24.0695  2.0268   9
   5   2  -3 24.2655  1.2558   2
   5   2  -3 25.1397  1.2331  20
   5   2  -3 25.7265  1.1336   4
   5   2  -3 24.9990  1.2959   8
   5   2  -3 23.6795  1.3142  16
   5   2  -3 26.1658  2.6440   9
  -5   2   3 25.9156  2.0515  21
   5   2  -3 26.2239  1.2421  18
   5   2  -3 27.3389  2.5065  13
  -5   2   3 23.4573  1.1707  15
   5   2  -3 22.9924  1.2524  10
   4  -2  -3 55.9567  3.5684  13
  -4  -2   3 53.6457  3.0919  21
  -4  -2   3 54.2714  3.3353   5
   4  -2  -3 55.3347  3.4951   1
   4   2  -3 44.7008  3.1298   1
   4   2  -3 52.4086  3.7159  13
  -4   2   3 52.7003  3.1385   5
   4   2  -3 56.7311  3.8658   9
  -4   2   3 53.2081  3.2427  21
   3  -2  -3 54.6436  3.6725   9
   3  -2  -3 53.4964  3.4627  13
  -3  -2   3 55.3706  3.2263   5
  -3  -2   3 55.7217  3.1168  21
   3  -2  -3 56.8918  3.4159   1
   3   2  -3 60.5545  3.6712   9
   3   2  -3 47.4028  3.0922   1
  -3   2   3 55.0122  3.2371  21
   3   2  -3 59.5994  3.5677  13
   2  -2  -3 53.5098  3.3609   9
   2  -2  -3 48.0852  2.8924  17
  -2  -2   3 53.6633  2.9390   5
   2  -2  -3 49.0370  3.0345   1
   2  -2  -3 54.2705  3.1475  13
  -2  -2   3 48.3026  2.8409  17
   2   2  -3 49.5160  2.9413  21
   2   2  -3 50.2040  3.0671  13
   2   2  -3 50.5552  3.2874   9
  -2   2   3 46.5019  2.8642  21
   1  -2  -3 718.378  42.074  17
   1  -2  -3 854.491  41.535  13
  -1  -2   3 792.464  42.420  17
   1  -2  -3 825.844  41.205   1
  -1   2   3 753.099  40.727  21
   1   2  -3 818.626  40.462  21
   1   2  -3 795.262  42.036  13
   1   2  -3 758.624  43.371   9
   0  -2  -3 8271.93  420.39  13
   0  -2  -3 8250.21  417.44   1
   0  -2  -3 7278.44  426.66  17
   0   2  -3 7700.93  418.28  13
   0   2  -3 8304.11  419.40   5
   0   2  -3 8119.58  400.49  21
   0   2   3 8006.16  437.87   9
  -1  -2  -3 380.804  19.486   1
   1  -2   3 336.209  19.378  13
   1  -2   3 376.490  19.466   1
  -1  -2  -3 365.865  19.978  17
  -1  -2  -3 374.690  19.511   5
  -1   2  -3 408.651  19.644   5
  -1   2  -3 366.474  18.705  21
  -1   2  -3 364.683  19.925  17
   1   2   3 369.247  20.340   9
  -1   2  -3 354.856  20.376   9
   1   2   3 373.518  19.577  13
  -2  -2  -3 591.375  29.679   1
  -2  -2  -3 559.945  29.831   5
   2  -2   3 522.693  29.681  13
   2  -2   3 582.291  29.712   1
  -2  -2  -3 577.250  30.466  17
  -2   2  -3 629.909  30.433  17
  -2   2  -3 576.498  29.908   5
  -2   2  -3 584.836  28.552  21
  -2   2  -3 487.487  30.949   9
   2   2   3 542.758  30.995   9
   2   2   3 575.994  29.865  13
  -3  -2  -3 45.0897  2.8202   5
   3  -2   3 40.2187  2.6199  13
  -3  -2  -3 43.7733  2.8422  17
   3  -2   3 44.0812  2.8062   1
   3   2   3 44.0066  2.8446  13
  -3   2  -3 39.7094  2.8000   5
   3   2   3 41.3594  2.7088   1
  -3   2  -3 40.6235  2.7525  17
  -3   2  -3 40.3589  2.7046  21
  -4  -2  -3 13.5694  0.6655  11
  -4  -2  -3 12.6482  1.4654  17
   4  -2   3 11.2343  1.3543  13
   4  -2   3 11.7690  1.4603   1
  -4  -2  -3 11.4388  0.7558  10
  -4  -2  -3 13.0894  1.5500   5
  -4  -2  -3 9.86832 0.65824   7
  -4   2  -3 11.7226  0.6642   7
  -4   2  -3 12.2715  0.6829  23
  -4   2  -3 11.7468  1.4489  21
  -4   2  -3 10.4838  0.6794  14
   4   2   3 12.8843  1.4813   1
  -4   2  -3 10.9533  0.7166  22
   4   2   3 11.0833  1.4826  13
  -4   2  -3 10.7229  0.6979   6
  -4   2  -3 11.1814  0.7202  15
  -4   2  -3 14.8959  1.5370   5
  -4   2  -3 11.9906  1.3400  17
  -5  -2  -3 33.1792  1.5184   6
  -5  -2  -3 34.8622  2.6160  17
  -5  -2  -3 31.4410  1.5193  22
  -5  -2  -3 32.6688  1.4309   3
   5  -2   3 36.6923  2.6389   1
  -5  -2  -3 35.4317  2.6907   5
   5  -2   3 31.8043  1.5257  10
  -5  -2  -3 32.9419  1.4497  19
  -5  -2  -3 31.2999  1.4945  14
  -5  -2  -3 30.7764  1.5117  15
  -5  -2  -3 32.1630  1.4407   7
  -5  -2  -3 32.7478  1.4286  11
  -5  -2  -3 32.0852  1.4610  23
  -5   2  -3 30.3123  1.4429   4
  -5   2  -3 30.5940  1.5498  15
  -5   2  -3 34.0953  1.5447  22
  -5   2  -3 34.0046  2.6744   5
   5   2   3 34.3554  2.7970  13
   5   2   3 32.9771  1.5033   2
  -5   2  -3 33.9466  2.6968  21
   5   2   3 31.8524  1.4966  18
  -5   2  -3 31.4128  1.4248   3
  -5   2  -3 32.1177  1.5596   6
  -5   2  -3 30.2327  1.4087   7
  -5   2  -3 30.1086  1.4659  23
  -5   2  -3 33.2321  1.5119  14
   5   2   3 34.9758  2.6467   1
  -5   2  -3 31.6670  1.4022  11
  -5   2  -3 31.5991  1.4369  19
  -6  -2  -3 30.8444  1.4083   7
  -6  -2  -3 30.2690  1.3622  11
  -6  -2  -3 28.9942  1.5002  15
  -6  -2  -3 31.5756  1.5091   6
  -6  -2  -3 29.4289  1.3701  19
  -6  -2  -3 28.3867  1.4236  14
   6  -2   3 31.0555  1.5274   6
   6  -2   3 30.9836  2.6029   1
  -6  -2  -3 28.4669  2.8112   5
  -6  -2  -3 30.4260  1.5002  22
   6  -2   3 25.8558  2.4782  17
  -6  -2  -3 30.5921  1.4262  23
   6  -2   3 30.6852  1.4991  10
  -6  -2  -3 29.0442  2.5808  17
  -6  -2  -3 29.4612  1.3647   3
  -6   2  -3 32.2573  2.7459   5
  -6   2  -3 28.1973  1.3584   4
  -6   2  -3 31.0754  1.5138  22
  -6   2  -3 30.7551  1.4390  14
  -6   2  -3 31.4937  1.5172  15
   6   2   3 30.5030  1.5038   2
  -6   2  -3 28.7790  1.3636   3
  -6   2  -3 29.9063  1.3626  11
  -6   2  -3 29.2218  2.6519  21
   6   2   3 29.7058  2.6478   1
   6   2   3 30.8782  2.8987  13
   6   2   3 31.6709  1.5034  18
  -6   2  -3 28.5112  1.3860  19
   6   2   3 31.6328  1.5010  10
  -6   2  -3 30.7591  1.3686   7
  -6   2  -3 29.1419  1.4379  23
   7  -2   3 63.2435  4.6628   1
  -7  -2  -3 72.1463  2.9289   7
  -7  -2  -3 69.4649  3.1091  15
   7  -2   3 69.5249  3.1430  22
  -7  -2  -3 71.9983  2.9646  23
   7  -2   3 74.8754  3.1528   6
  -7  -2  -3 69.1258  4.7842   5
  -7  -2  -3 70.6078  3.1383  22
  -7  -2  -3 70.3234  2.8945  11
   7  -2   3 69.7076  3.0937  10
   7   2   3 70.6268  3.1050  10
  -7   2  -3 73.6847  3.1408  15
  -7   2  -3 70.8257  3.0801  14
  -7   2  -3 66.6699  4.8881   5
  -7   2  -3 72.9317  2.9837  23
   7   2   3 61.6306  4.6169   1
   7   2   3 68.5279  3.0883   2
   7   2   3 69.9701  3.0456  18
  -7   2  -3 71.5437  2.9285   7
   7   2   3 61.6391  4.9264  13
  -7   2  -3 64.2880  2.8931   4
   8  -2   3 52.4381  2.4487  22
  -8  -2  -3 50.3915  2.2400  11
   8  -2   3 55.4642  2.4471  10
  -8  -2  -3 54.5975  2.3098   7
   8  -2   3 53.7172  2.4563   6
  -8  -2  -3 54.7763  2.3195  23
  -8  -2  -3 52.1722  2.4201  15
  -8   2  -3 57.3067  2.4634  15
   8   2   3 51.4138  2.4169   2
   8   2   3 55.2801  2.4076  18
  -8   2  -3 56.0968  2.3602  23
  -8   2  -3 53.4708  2.2810   7
   8   2   3 50.8009  2.4194   6
   8   2   3 55.3504  2.4337  10
  -9  -2  -3 6.18088 0.58432  15
  -9  -2  -3 5.75777 0.50452  23
   9  -2   3 5.73561 0.51274   6
   9  -2   3 5.49977 0.53396  22
  -9  -2  -3 5.68911 0.48589   7
   9  -2   3 6.20689 0.54632  10
   9   2   3 6.00901 0.56117  10
   9   2   3 6.16669 0.54354  18
  -9   2  -3 5.95592 0.54860   7
  -9   2  -3 6.60288 0.54189  15
  -9   2  -3 6.96811 0.60145  23
   9  -3  -3 3.13702 0.41301   6
   9  -3  -3 3.08607 0.59400  10
  -9  -3   3 3.30701 0.41312  23
  -9  -3   3 3.24665 0.43729  15
   9  -3  -3 2.67504 0.52881  18
  -9  -3   3 2.87215 0.37612   7
   9   3  -3 3.38229 0.46016  10
  -9   3   3 3.40299 0.38339   4
  -9   3   3 3.17454 0.46369  15
   9   3  -3 3.03446 0.52156  18
  -9   3   3 3.46959 0.39766  20
   9   3  -3 3.48425 0.48174   2
   8  -3  -3 31.8790  1.6028   6
   8  -3  -3 34.9748  1.6328  18
   8  -3  -3 33.2112  1.6619  10
   8  -3  -3 32.7192  1.6006   2
  -8  -3   3 34.4867  1.4621  23
  -8  -3   3 32.6342  1.5574  15
  -8  -3   3 31.0457  1.4101   7
  -8  -3   3 29.5181  1.3826   4
   8   3  -3 30.4910  1.6564  16
   8   3  -3 32.7979  1.5955  18
   8   3  -3 31.5026  1.6230   2
  -8   3   3 32.0319  1.5487  20
  -8   3   3 31.9806  1.4339   4
  -8   3   3 30.6213  1.5582  15
   8   3  -3 30.0451  1.5855  10
   7  -3  -3 121.348   7.900   1
   7  -3  -3 121.453   5.575  22
   7  -3  -3 132.235   5.506  10
  -7  -3   3 131.298   5.213  23
   7  -3  -3 133.181   5.470   2
  -7  -3   3 111.747   7.556   5
  -7  -3   3 110.349   7.033  21
   7  -3  -3 128.214   5.375  18
  -7  -3   3 126.777   5.139   7
   7  -3  -3 120.202   7.955  13
   7  -3  -3 125.826   5.569   6
  -7  -3   3 130.040   5.477  15
   7   3  -3 126.825   5.459  10
  -7   3   3 122.760   5.470  12
  -7   3   3 122.560   7.336  21
   7   3  -3 125.902   5.748  16
   7   3  -3 134.610   5.383  18
   7   3  -3 133.764   5.478   2
  -7   3   3 129.085   5.604  20
   7   3  -3 118.315   7.989  13
  -7   3   3 133.625   5.150   4
  -7   3   3 126.280   5.481  15
  -6  -3   3 176.727   7.249   7
  -6  -3   3 182.419   7.725  15
   6  -3  -3 175.994  10.569  13
   6  -3  -3 174.921  10.557   1
  -6  -3   3 180.668   9.771  21
   6  -3  -3 162.505   7.674  10
   6  -3  -3 166.567   7.846  22
   6  -3  -3 178.050   7.825   6
   6  -3  -3 179.367   7.679   2
  -6  -3   3 183.894   7.342  23
   6  -3  -3 174.485   7.524  18
   6  -3  -3 190.228   7.740  12
  -6  -3   3 168.049  10.343   5
   6   3  -3 191.368   7.682   2
  -6   3   3 176.438   7.706  15
   6   3  -3 176.043   7.661  10
  -6   3   3 186.925   7.246   4
   6   3  -3 180.704  10.688  13
   6   3  -3 172.070   7.916  20
  -6   3   3 191.797   7.897  20
   6   3  -3 182.235   8.076  16
   6   3  -3 186.176   7.535  18
   6   3  -3 169.896   8.163   8
  -6   3   3 209.433   9.948  21
   6   3  -3 178.570  11.016   9
   6   3  -3 183.502   7.278   4
   5  -3  -3 49.0997  2.2176  12
   5  -3  -3 47.7684  2.2006  18
  -5  -3   3 52.5727  3.1378  21
  -5  -3   3 51.7882  3.4066   5
   5  -3  -3 53.3689  3.6402  13
   5  -3  -3 42.1216  2.3027  16
   5  -3  -3 46.9302  2.3094   8
   5  -3  -3 50.3734  2.2740  22
   5  -3  -3 49.5087  3.5942   1
   5  -3  -3 47.0172  2.2332   2
   5  -3  -3 47.4495  2.2791   6
   5  -3  -3 51.3950  2.2333  10
  -5  -3   3 49.6317  2.1096  23
  -5  -3   3 48.4328  2.0620   7
  -5   3   3 49.8096  2.0650   4
  -5   3   3 45.2592  2.1798  15
   5   3  -3 51.0340  2.0782   4
   5   3  -3 51.8741  2.2553  20
   5   3  -3 47.0657  2.3494   8
   5   3  -3 53.4256  2.2120  15
  -5   3   3 52.1203  3.2965  21
   5   3  -3 49.3011  2.2002  18
   5   3  -3 49.5945  2.2482   2
   5   3  -3 49.9869  2.3655  16
   5   3  -3 54.0173  3.8234   9
   5   3  -3 54.4684  2.2055  12
   5   3  -3 45.0556  2.2112  10
  -5   3   3 46.1354  3.3080   9
   5   3  -3 53.7798  3.9576  13
   4  -3  -3 273.966  12.006  10
  -4  -3   3 297.953  14.603  21
   4  -3  -3 276.499  12.425  20
   4  -3  -3 307.600  15.676  13
   4  -3  -3 316.728  15.613   1
   4  -3  -3 274.268  12.185  12
  -4  -3   3 294.699  15.377   5
   4   3  -3 280.534  11.531  23
   4   3  -3 285.125  12.136  15
   4   3  -3 297.386  15.801  13
   4   3  -3 267.997  12.666  16
  -4   3   3 289.141  14.728  21
   4   3  -3 254.170  12.031   2
   4   3  -3 298.811  16.296   9
  -4   3   3 278.553  16.026   9
  -3  -3   3 378.430  22.019  17
   3  -3  -3 430.872  21.923   1
  -3  -3   3 407.841  21.798   5
   3  -3  -3 407.657  22.053  13
  -3   3   3 401.815  20.877  21
   3   3  -3 448.990  22.187  13
  -3   3   3 407.758  22.845   9
   3   3  -3 415.333  23.036   9
   2  -3  -3 44.0139  2.8387   1
   2  -3  -3 43.8409  2.7232  17
   2  -3  -3 51.6255  2.9493  13
  -2  -3   3 45.0475  2.7150   5
  -2  -3   3 43.4863  2.6392  17
  -2   3   3 44.3317  2.6540  21
  -2   3   3 42.3207  2.8645   9
   2   3  -3 47.1565  2.8617  13
   2   3  -3 43.1742  3.0539   9
   2   3  -3 46.2489  2.7288  21
  -1  -3   3 1680.38   88.78  17
   1  -3  -3 1680.19   88.03   1
   1  -3  -3 1662.24   87.06  17
  -1  -3   3 1625.15   86.86   5
   1  -3  -3 1616.98   87.44  13
  -1   3   3 1607.96   83.39  21
   1   3  -3 1613.37   86.90  13
   1   3  -3 1569.18   91.78   9
   1   3  -3 1668.47   84.69  21
  -1   3   3 1641.05   91.99   9
   0  -3   3 687.720  38.760   1
   0  -3  -3 762.682  38.690   1
   0  -3  -3 760.871  38.953  13
   0  -3   3 769.934  39.566  17
   0  -3  -3 766.258  39.601  17
   0   3  -3 813.252  37.175  21
   0   3  -3 768.240  38.889   5
   0   3  -3 639.913  40.639   9
   0   3   3 751.912  41.339   9
   0   3  -3 684.255  38.722  13
   1  -3   3 186.772  10.119  17
   1  -3   3 176.181   9.787   1
  -1  -3  -3 177.811   9.832   5
  -1  -3  -3 194.048   9.929   1
  -1  -3  -3 189.233  10.165  17
   1   3   3 190.672   9.942  13
   1   3   3 184.345  10.267   9
  -1   3  -3 185.449   9.975   5
  -1   3  -3 183.509   9.522  21
  -1   3  -3 167.457  10.291   9
  -2  -3  -3 44.8544  2.9551  17
   2  -3   3 44.8609  2.8431   1
  -2  -3  -3 46.3772  2.8261   1
  -2  -3  -3 48.8682  2.8317   5
   2  -3   3 46.5004  2.8948  17
   2   3   3 45.6600  2.8363  13
  -2   3  -3 39.3624  2.7115   9
  -2   3  -3 45.2325  2.8041  21
   2   3   3 43.3973  2.7667   9
  -2   3  -3 44.9968  2.9696   5
   3  -3   3 312.616  17.530  17
  -3  -3  -3 331.017  17.604  17
  -3  -3  -3 318.460  17.232   5
   3  -3   3 328.169  17.159   1
  -3   3  -3 314.996  16.534  21
  -3   3  -3 321.550  17.298   5
   3   3   3 315.756  17.292  13
  -4  -3  -3 36.9750  1.6648  10
  -4  -3  -3 35.6769  1.5633  11
   4  -3   3 37.3639  2.7381  17
  -4  -3  -3 35.3667  1.5764   3
  -4  -3  -3 42.2173  2.8954   5
  -4  -3  -3 38.1232  1.5728   7
  -4  -3  -3 34.3472  1.5847  23
   4  -3   3 39.4285  2.6992   1
  -4  -3  -3 35.1731  1.6736   6
  -4  -3  -3 38.1655  1.6504  18
  -4  -3  -3 35.7234  1.5966  19
  -4  -3  -3 40.1033  2.7294  17
  -4   3  -3 36.6697  1.5823   7
  -4   3  -3 39.1875  2.7945   5
   4   3   3 40.5694  2.9754  13
  -4   3  -3 35.7030  1.5874   3
  -4   3  -3 34.7100  1.6854  15
  -4   3  -3 42.8973  2.7781  21
   4   3   3 40.2622  2.7806   1
  -4   3  -3 35.2603  1.5838  23
  -4   3  -3 35.0582  1.6925   6
  -4   3  -3 35.6255  1.5770   4
  -4   3  -3 36.3057  1.6931  22
  -4   3  -3 35.5040  1.5792  19
  -4   3  -3 37.5110  1.6680  14
   4   3   3 34.5452  1.6926   2
   5  -3   3 49.5187  3.4543   1
  -5  -3  -3 48.9430  3.4639  17
  -5  -3  -3 50.3306  2.1944   6
   5  -3   3 47.0064  2.1926  10
  -5  -3  -3 49.1419  2.1121  19
  -5  -3  -3 43.7249  2.1847  15
   5  -3   3 49.2538  2.2138   6
  -5  -3  -3 51.9308  2.1919  10
   5  -3   3 51.8749  3.4473  17
  -5  -3  -3 49.0863  2.0695  11
  -5  -3  -3 48.8117  2.2120  22
  -5  -3  -3 47.4013  2.1655  14
  -5  -3  -3 48.7194  3.4943   5
  -5  -3  -3 47.1688  2.0480   7
  -5  -3  -3 47.5799  2.0878   3
  -5  -3  -3 49.0182  2.0931  23
  -5   3  -3 47.9257  2.1136  23
  -5   3  -3 49.1924  2.0852   3
  -5   3  -3 46.7356  2.0758   7
  -5   3  -3 47.4522  2.2263  22
  -5   3  -3 45.5776  2.0661   4
  -5   3  -3 43.7379  2.2227  20
  -5   3  -3 46.7121  2.0373  11
   5   3   3 50.0202  2.1818  18
   5   3   3 54.7106  3.7637  13
   5   3   3 49.1986  2.1842   2
  -5   3  -3 50.8471  2.1948  14
  -5   3  -3 49.9278  3.6469   5
   5   3   3 50.9308  3.4383   1
  -5   3  -3 48.7366  3.4107  21
  -5   3  -3 53.4406  2.2320  15
  -5   3  -3 48.7124  2.0945  19
  -6  -3  -3 184.131   7.068   7
  -6  -3  -3 161.099  10.089  17
  -6  -3  -3 179.962   7.071  11
  -6  -3  -3 170.512   7.219   3
  -6  -3  -3 176.706   7.152  23
  -6  -3  -3 175.386  10.180   5
   6  -3   3 180.514   7.633  22
  -6  -3  -3 173.667   7.615  22
   6  -3   3 168.683  10.109  17
  -6  -3  -3 172.524   7.253  19
   6  -3   3 175.508   7.439  10
   6  -3   3 168.025  10.031   1
   6  -3   3 189.774   7.598   6
  -6  -3  -3 177.867   7.574   6
  -6  -3  -3 167.444   7.507  15
  -6   3  -3 176.391   7.075   4
  -6   3  -3 171.249   7.165  23
  -6   3  -3 170.304   7.537  15
   6   3   3 179.665   7.320  18
   6   3   3 181.823   7.475   2
  -6   3  -3 183.719   7.074   7
  -6   3  -3 182.395   7.517  14
  -6   3  -3 165.898  10.196   5
   6   3   3 165.639   9.982   1
   6   3   3 164.199  10.301  13
  -6   3  -3 169.567   9.737  21
  -6   3  -3 172.814   7.218   3
  -6   3  -3 171.955   7.056  11
   6   3   3 179.197   7.455  10
   7  -3   3 0.08563 0.37093   6
   7  -3   3 0.49049 0.39912  22
  -7  -3  -3 0.38722 1.11779   5
  -7  -3  -3 0.54066 0.47190  22
  -7  -3  -3 1.39815 0.40136  15
  -7  -3  -3 0.84093 0.41611   7
  -7  -3  -3 0.85269 0.40394  23
   7  -3   3 0.48558 0.48508  10
  -7  -3  -3 0.04412 0.34480  11
   7  -3   3 1.19822 1.21125   1
   7   3   3 1.04689 0.50367  18
  -7   3  -3 0.95284 0.35417   4
  -7   3  -3 0.51941 0.40167   7
   7   3   3 0.96817 0.47499  10
   7   3   3 1.47895 1.38524  13
  -7   3  -3 0.55270 0.44483  15
   7   3   3 0.52846 0.47249   2
  -7   3  -3 -0.7996  1.3305   5
  -7   3  -3 0.51806 0.42601  23
   8  -3   3 16.2017  1.0421  10
  -8  -3  -3 14.5722  0.9284  15
  -8  -3  -3 16.1413  0.9518  23
  -8  -3  -3 14.8241  0.8488  11
   8  -3   3 15.5110  0.9268  22
  -8  -3  -3 17.2363  0.9026   7
   8  -3   3 15.4095  0.9760   6
   8   3   3 17.4098  1.0465  10
  -8   3  -3 15.5183  0.9505   7
   8   3   3 17.2030  0.9769   2
  -8   3  -3 17.1182  1.0041  15
   8   3   3 17.3393  0.9952  18
  -8   3  -3 17.9494  0.9933  23
  -9  -3  -3 3.82149 0.42718   7
   9  -3   3 3.47160 0.44304   6
   9  -3   3 4.06815 0.44472  10
  -9  -3  -3 4.49000 0.43252  23
  -9   3  -3 3.71335 0.46069  23
   9   3   3 4.44722 0.47435  18
  -9   3  -3 4.27623 0.47339  15
   9   3   3 3.33601 0.45690  10
  -9   3  -3 4.08814 0.39801   7
   9   3   3 3.02759 0.40162   2
  -9  -4   3 24.1748  1.1166   7
   9  -4  -3 26.0422  1.2022  18
  -9  -4   3 26.5870  1.1569  23
   9  -4  -3 22.9796  1.2161   6
   9  -4  -3 24.6048  1.2923  10
  -9  -4   3 24.4377  1.2030  15
  -9   4   3 26.1887  1.2213  15
   9   4  -3 24.2508  1.2465  18
   9   4  -3 24.2258  1.2448   2
  -9   4   3 24.6493  1.1259   4
  -9   4   3 23.3416  1.2074  20
   8  -4  -3 85.7942  3.5747  10
  -8  -4   3 81.7264  3.4961  15
   8  -4  -3 79.5163  3.4739  18
  -8  -4   3 79.2769  3.2789   7
  -8  -4   3 80.8572  3.3449  23
   8   4  -3 75.5108  3.4852  10
   8   4  -3 80.7264  3.5301   2
   8   4  -3 79.0476  3.4545  18
   8   4  -3 76.0664  3.6740  16
  -8   4   3 80.9337  3.3050   4
  -8   4   3 79.8761  3.5102  15
  -8   4   3 78.8083  3.5906  20
   7  -4  -3 77.3195  5.8635   1
  -7  -4   3 88.0691  3.5757   7
  -7  -4   3 77.2853  5.5975   5
   7  -4  -3 85.6497  3.8022   2
  -7  -4   3 88.7261  3.8017  15
   7  -4  -3 88.4721  3.8989   6
   7  -4  -3 88.6100  3.7711  18
   7  -4  -3 86.2232  3.8877  22
  -7  -4   3 89.5238  3.6252  23
   7  -4  -3 89.0739  3.8611  10
  -7   4   3 85.8186  3.8081  15
   7   4  -3 87.7631  3.8196   2
   7   4  -3 82.4476  5.9519  13
   7   4  -3 86.2961  4.0169  16
   7   4  -3 81.1341  3.7969  10
  -7   4   3 85.4799  3.7917  12
  -7   4   3 84.6007  5.4529  21
  -7   4   3 88.3145  3.8932  20
  -7   4   3 88.4684  3.5786   4
   7   4  -3 94.2437  3.7503  18
   6  -4  -3 27.0634  1.4717  18
   6  -4  -3 26.7959  1.4380   2
   6  -4  -3 29.0758  1.5536  10
   6  -4  -3 29.0407  1.4895  22
  -6  -4   3 28.4750  1.4394  15
  -6  -4   3 28.1835  1.3864  23
   6  -4  -3 26.5403  1.4714   6
  -6  -4   3 27.6907  2.4560  21
  -6  -4   3 28.6631  1.3427   7
   6  -4  -3 23.4047  2.7217  13
   6  -4  -3 26.2909  2.9138   1
   6   4  -3 28.4221  1.3526   4
   6   4  -3 33.6347  1.5560  16
   6   4  -3 26.5595  1.4414  20
  -6   4   3 29.2102  1.3078   4
   6   4  -3 28.9716  3.2215   9
   6   4  -3 28.2729  1.4933  18
   6   4  -3 27.0362  1.5152   8
  -6   4   3 26.8537  2.6175  21
   6   4  -3 26.0225  1.4730  10
  -6   4   3 30.2679  1.4353  20
   6   4  -3 29.8146  1.4787   2
   6   4  -3 27.4109  3.0588  13
  -6   4   3 27.3388  1.3943  15
   5  -4  -3 81.6242  3.2779   6
  -5  -4   3 77.2221  4.2470  21
   5  -4  -3 74.9841  3.1997  12
  -5  -4   3 72.0293  3.0281  23
   5  -4  -3 77.1418  3.2163  10
   5  -4  -3 69.4709  3.1508  18
  -5  -4   3 73.0487  2.9851   7
   5  -4  -3 79.3930  4.9656   1
  -5  -4   3 77.3708  4.6707   5
   5  -4  -3 68.3273  3.3498   8
   5  -4  -3 69.2734  3.2826  22
   5  -4  -3 70.0448  3.1979   2
   5  -4  -3 72.4026  4.8614  13
  -5   4   3 72.9948  3.2714  20
  -5   4   3 62.6432  3.1650  15
   5   4  -3 82.8321  3.2065  15
   5   4  -3 77.4030  5.0998  13
   5   4  -3 77.5725  3.4048  16
  -5   4   3 71.9875  4.5205  21
  -5   4   3 71.3959  3.0002   4
   5   4  -3 71.1113  3.1620  18
  -5   4   3 68.5042  4.6665   9
   5   4  -3 69.9399  3.2633  20
   5   4  -3 71.5674  3.3840   8
   5   4  -3 72.3260  3.0153   4
   5   4  -3 68.4224  3.1927  12
   5   4  -3 76.8792  5.1424   9
   5   4  -3 73.1122  3.2230   2
   4  -4  -3 530.242  22.534  12
  -4  -4   3 562.898  27.874   5
   4  -4  -3 507.133  22.577  22
  -4  -4   3 510.568  26.444  21
   4  -4  -3 493.864  21.559  18
   4  -4  -3 591.508  28.076   1
   4  -4  -3 508.967  22.716   6
   4  -4  -3 546.224  28.122  13
   4  -4  -3 519.612  21.996  10
  -4   4   3 503.737  22.966  20
   4   4  -3 561.340  28.319  13
  -4   4   3 490.862  29.047   9
   4   4  -3 531.124  23.197  16
   4   4  -3 584.282  29.378   9
   4   4  -3 505.354  21.082   4
   4   4  -3 490.517  21.561  18
  -4   4   3 485.140  21.017   4
   4   4  -3 527.448  22.332  15
  -4   4   3 550.781  26.669  21
   4   4  -3 525.072  21.330  23
   4   4  -3 514.889  22.044   2
   4   4  -3 505.227  23.465   8
   3  -4  -3 355.803  18.445   1
  -3  -4   3 322.681  18.460  17
   3  -4  -3 303.822  18.506  17
  -3  -4   3 342.491  18.285   5
   3  -4  -3 330.159  18.491  13
   3   4  -3 368.631  17.647  21
  -3   4   3 358.858  17.548  21
  -3   4   3 344.018  19.180   9
   3   4  -3 352.323  19.404   9
   3   4  -3 356.164  18.641  13
   2  -4  -3 27.3222  2.0047  13
  -2  -4   3 25.5760  1.7556  17
  -2  -4   3 26.1739  1.8713   5
   2  -4  -3 26.0428  2.0621   1
   2  -4  -3 25.1773  1.8646  17
   2   4  -3 27.3221  2.2798   9
  -2   4   3 27.3062  1.8056  21
  -2   4   3 25.0721  1.9647   9
   2   4  -3 26.6392  1.9770  13
   2   4  -3 25.2205  1.8535  21
   1  -4  -3 577.981  31.796  17
  -1  -4   3 599.841  31.231   5
   1  -4  -3 591.443  31.151   1
  -1  -4   3 577.265  31.727  17
   1  -4  -3 592.864  31.341  13
  -1   4   3 621.567  32.701   9
   1   4  -3 574.199  31.166  13
  -1   4   3 581.740  29.703  21
   1   4  -3 623.714  29.881  21
   1   4  -3 587.355  32.797   9
   0  -4  -3 16.2376  1.3930   1
   0  -4   3 15.7912  1.1099   1
   0  -4   3 15.2699  1.3024  17
   0  -4  -3 15.7351  1.4011  13
   0  -4  -3 15.6739  1.3900  17
   0  -4  -3 14.4249  1.0807   5
   0   4   3 14.2258  1.0830  21
   0   4   3 17.9453  1.5291   9
   0   4  -3 16.0256  1.3685  21
   0   4  -3 17.6215  1.4297   5
   0   4  -3 14.9575  1.5803   9
  -1  -4  -3 309.895  15.953   1
  -1  -4  -3 285.066  15.872   5
   1  -4   3 291.228  16.279  17
   1  -4   3 295.930  15.766   1
  -1  -4  -3 307.231  16.351  17
  -1   4  -3 306.108  16.047   5
  -1   4  -3 295.970  16.713   9
  -1   4  -3 298.780  15.335  21
   1   4   3 304.142  16.656   9
   1   4   3 297.309  16.007  13
  -2  -4  -3 61.8714  3.4298   5
  -2  -4  -3 55.2659  3.3233   1
  -2  -4  -3 52.6279  3.5520  17
   2  -4   3 50.9168  3.2912   1
   2  -4   3 57.8522  3.5187  17
  -2   4  -3 54.3948  3.3595  21
  -2   4  -3 51.7632  3.3654   9
   2   4   3 54.8605  3.4041  13
   2   4   3 52.9255  3.3765   9
  -2   4  -3 54.2388  3.4703   5
  -3  -4  -3 649.813  33.961   5
   3  -4   3 633.584  34.565  17
  -3  -4  -3 668.189  33.710   1
   3  -4   3 654.489  33.744   1
  -3  -4  -3 660.284  34.650  17
  -3   4  -3 655.373  32.570  21
   3   4   3 605.471  35.215   9
  -3   4  -3 633.269  34.003   5
   3   4   3 607.592  34.024  13
  -4  -4  -3 162.616   6.938  14
  -4  -4  -3 158.388   6.510   7
  -4  -4  -3 149.851   6.584  23
  -4  -4  -3 177.308   9.433  17
  -4  -4  -3 162.029   6.855  10
  -4  -4  -3 156.307   6.989   6
  -4  -4  -3 180.849   9.286   5
  -4  -4  -3 159.858   6.536  11
  -4  -4  -3 155.914   7.031  22
  -4  -4  -3 160.847   6.721  18
   4  -4   3 157.062   6.992   6
   4  -4   3 176.907   9.199   1
  -4  -4  -3 158.913   6.677   3
   4  -4   3 174.464   9.401  17
  -4  -4  -3 158.814   6.701  19
   4   4   3 171.055   9.549  13
  -4   4  -3 158.948   6.696  19
  -4   4  -3 161.526   6.675   3
   4   4   3 161.951   9.107   1
  -4   4  -3 163.159   7.105  20
  -4   4  -3 166.454   6.520  11
  -4   4  -3 159.529   6.522   7
  -4   4  -3 155.384   7.031  22
   4   4   3 156.900   7.220  16
  -4   4  -3 152.524   6.947  15
   4   4   3 159.629   6.893   2
  -4   4  -3 163.122   6.941  14
  -4   4  -3 161.477   6.531   4
  -4   4  -3 152.319   6.598  23
  -4   4  -3 169.804   9.324   5
  -4   4  -3 182.672   9.057  21
  -5  -4  -3 4.64781 0.46000   6
  -5  -4  -3 4.80971 0.47686  11
   5  -4   3 5.00074 0.45328  22
  -5  -4  -3 5.61559 0.52562  14
  -5  -4  -3 4.65853 0.46371   7
  -5  -4  -3 5.26627 0.46323  10
   5  -4   3 6.67236 1.27108  17
   5  -4   3 5.71796 1.30332   1
  -5  -4  -3 3.94387 1.31754  17
  -5  -4  -3 3.88356 1.23071   5
   5  -4   3 4.64512 0.46296   6
   5  -4   3 3.99304 0.51322  10
  -5  -4  -3 5.47799 0.43283   3
  -5  -4  -3 4.67348 0.48164  22
  -5  -4  -3 4.69563 0.47536  19
  -5  -4  -3 5.51818 0.45508  23
  -5   4  -3 3.94310 0.45677  20
   5   4   3 5.27977 0.48186  16
   5   4   3 5.36915 1.32583  13
   5   4   3 5.87491 1.24265   1
  -5   4  -3 5.01098 0.40207  11
  -5   4  -3 4.85725 0.44684   4
   5   4   3 5.20385 0.56755  18
  -5   4  -3 4.38879 1.43802  21
  -5   4  -3 5.14413 0.42934  19
  -5   4  -3 5.26996 0.42819  14
   5   4   3 4.99172 0.49519   2
  -5   4  -3 4.93384 0.49748  23
  -5   4  -3 5.54439 0.50452   3
  -5   4  -3 4.81445 0.47179   7
  -5   4  -3 4.45052 0.51126  15
   6  -4   3 177.992   7.172   6
  -6  -4  -3 163.275   6.805   3
  -6  -4  -3 171.278   6.662   7
   6  -4   3 154.479   9.550   1
  -6  -4  -3 167.583   6.740  23
   6  -4   3 160.753   7.011  10
  -6  -4  -3 164.119   7.137   6
  -6  -4  -3 161.798   6.837  19
   6  -4   3 177.930   7.213  22
  -6  -4  -3 156.200   7.173  22
  -6  -4  -3 156.175   6.664  11
  -6  -4  -3 157.973   9.657   5
  -6   4  -3 163.839   6.805   3
  -6   4  -3 153.478   9.664   5
  -6   4  -3 156.080   7.246  20
   6   4   3 172.363   7.050   2
  -6   4  -3 166.531   7.119  15
  -6   4  -3 169.362   9.359  21
  -6   4  -3 165.189   6.760  23
   6   4   3 165.096   7.027  10
   6   4   3 174.165   6.905  18
  -6   4  -3 161.853   6.669   4
  -6   4  -3 177.424   7.095  14
   6   4   3 146.029   9.361   1
  -6   4  -3 167.284   6.668   7
   6   4   3 162.317   9.966  13
   7  -4   3 58.1853  2.6509  14
   7  -4   3 59.7730  2.6861  10
   7  -4   3 60.5067  2.7297   6
  -7  -4  -3 58.5139  2.5099  11
  -7  -4  -3 60.6303  2.5191   7
  -7  -4  -3 55.6123  2.5435  19
   7  -4   3 61.8338  2.7114  22
  -7  -4  -3 60.6629  2.5453  23
   7   4   3 60.6201  2.6494  18
  -7   4  -3 58.9141  2.5184   4
   7   4   3 60.6359  2.6996   2
  -7   4  -3 57.1590  2.7137  15
   7   4   3 62.9583  2.6814  10
  -7   4  -3 58.1895  2.5673  23
  -7   4  -3 59.9548  2.5318   7
  -8  -4  -3 0.79776 0.44211   7
   8  -4   3 0.41265 0.33493  14
  -8  -4  -3 0.66958 0.33759  11
  -8  -4  -3 0.76676 0.37181  23
   8  -4   3 0.46753 0.47381   6
   8  -4   3 0.72511 0.39115  22
   8  -4   3 0.43805 0.46613  10
  -8   4  -3 0.86686 0.43551  15
   8   4   3 -0.1262  0.4609  10
   8   4   3 1.11655 0.47965  18
  -8   4  -3 0.32123 0.44476  23
  -8   4  -3 0.00435 0.41934   7
  -8   4  -3 2.72091 0.36717   4
   8   4   3 -0.0625  0.4931   2
   9  -4   3 54.3602  2.4982  22
  -9  -4  -3 56.7412  2.3488  23
   9  -4   3 52.7781  2.4282  10
  -9  -4  -3 57.2996  2.3228   7
   9  -4   3 56.1231  2.4958   6
   9   4   3 52.2759  2.4411   2
   9   4   3 57.2847  2.4514  10
  -9   4  -3 59.8153  2.5082  15
  -9   4  -3 54.9706  2.3529  23
   9   4   3 57.5493  2.4110  18
  -9  -5   3 1.79627 0.37367  15
  -9  -5   3 1.35294 0.34260  23
   9  -5  -3 0.92058 0.46958  10
  -9   5   3 0.92862 0.38013  20
   9   5  -3 1.82515 0.44688  18
  -9   5   3 1.89951 0.33062   4
   9   5  -3 2.22105 0.46715   2
  -8  -5   3 11.4031  0.7239  23
   8  -5  -3 10.6630  0.8999   6
  -8  -5   3 11.1205  0.7178  15
   8  -5  -3 12.2919  0.9921  10
   8  -5  -3 11.7181  0.8861  18
  -8  -5   3 11.7491  0.7003   7
   8  -5  -3 12.4076  0.8583  22
  -8   5   3 11.1662  0.7627  20
   8   5  -3 10.8155  0.8454  18
  -8   5   3 10.5247  0.7128  12
   8   5  -3 12.2661  0.8210   2
   8   5  -3 11.9274  0.8856  16
  -8   5   3 10.6217  0.8010  15
  -8   5   3 12.2486  0.7569   4
   7  -5  -3 9.61954 0.89037   6
   7  -5  -3 9.93961 0.82401  22
   7  -5  -3 6.81399 1.81456   1
   7  -5  -3 9.52329 0.76112  10
  -7  -5   3 9.34419 0.71360  23
  -7  -5   3 9.30444 0.76645  15
  -7  -5   3 9.66824 0.70532   7
   7  -5  -3 9.22132 0.87775  18
  -7   5   3 8.62034 0.65627  12
   7   5  -3 8.66371 1.89552  13
   7   5  -3 9.68762 0.76123  18
  -7   5   3 9.43459 0.74430  20
   7   5  -3 10.5777  0.9222  16
  -7   5   3 9.87165 1.75754  21
   7   5  -3 9.47568 0.82171   2
  -7   5   3 8.61603 0.65800   4
  -7   5   3 9.40601 0.72800  15
   6  -5  -3 14.3760  2.0546   1
   6  -5  -3 13.0216  1.0383  18
   6  -5  -3 13.3948  1.0083  22
  -6  -5   3 13.6144  0.9209  15
  -6  -5   3 13.6788  0.9368  23
   6  -5  -3 14.8414  1.0641   6
  -6  -5   3 12.5094  1.8795   5
   6  -5  -3 12.6426  1.0478  10
   6  -5  -3 12.4533  0.9317   2
  -6  -5   3 13.6523  0.8854   7
   6   5  -3 14.0405  0.9742   2
  -6   5   3 14.7914  0.8210   4
   6   5  -3 11.3726  2.1136   9
   6   5  -3 15.2713  1.0179  18
  -6   5   3 15.0206  0.9074  20
  -6   5   3 13.4272  0.8554  15
  -6   5   3 14.2746  1.9248  21
   6   5  -3 12.2081  0.8346   4
   6   5  -3 13.8444  0.9218   8
   6   5  -3 13.8092  1.0325  16
   6   5  -3 12.7233  2.0272  13
  -6   5   3 14.6469  0.8337  12
  -5  -5   3 1.02123 0.84815  21
   5  -5  -3 0.64059 0.42288   2
   5  -5  -3 0.48375 0.46955  10
   5  -5  -3 -0.0072  0.4806  18
  -5  -5   3 0.42662 0.33926  11
   5  -5  -3 0.22596 0.98979   1
  -5  -5   3 0.69266 0.35589   7
  -5  -5   3 0.67937 0.34432  23
   5  -5  -3 0.72504 0.29879   8
   5  -5  -3 0.48358 1.00811  13
   5  -5  -3 0.32686 0.38619  22
   5  -5  -3 0.29576 0.48569   6
   5  -5  -3 0.69424 0.36583  14
  -5  -5   3 -0.1914  0.8631   5
  -5   5   3 1.92485 1.00646  21
   5   5  -3 0.56219 0.99201   9
   5   5  -3 0.93604 0.31572  15
  -5   5   3 0.73008 0.33979  12
   5   5  -3 0.45828 0.32766   8
   5   5  -3 1.33148 0.52918  16
   5   5  -3 -0.7998  1.1041  13
   5   5  -3 0.48263 0.28827  12
   5   5  -3 0.59770 0.29099  20
  -5   5   3 0.41153 0.31396   4
  -5   5   3 2.29357 0.33234  20
   5   5  -3 -0.1995  0.4332   2
   5   5  -3 0.54532 0.48028  18
   5   5  -3 0.16529 0.30265   4
  -5   5   3 1.02513 0.82849   9
   4  -5  -3 140.795   7.722  13
  -4  -5   3 141.666   7.483   5
  -4  -5   3 123.106   5.233  11
   4  -5  -3 126.931   5.434  18
   4  -5  -3 130.192   5.597  14
   4  -5  -3 122.599   5.537   2
   4  -5  -3 128.761   5.656   6
  -4  -5   3 136.521   6.958  21
   4  -5  -3 132.228   5.688  22
   4  -5  -3 146.841   7.807   1
   4  -5  -3 125.132   5.546  10
   4  -5  -3 118.155   5.801  16
   4  -5  -3 126.774   5.882   8
  -4   5   3 126.617   7.710   9
   4   5  -3 129.315   5.604  12
  -4   5   3 123.207   5.231   4
  -4   5   3 129.665   5.708  20
  -4   5   3 133.190   7.164  21
   4   5  -3 147.025   8.067   9
   4   5  -3 120.572   5.431  18
   4   5  -3 142.661   7.946  13
   4   5  -3 136.049   5.311  23
   4   5  -3 129.632   5.860  16
   4   5  -3 134.059   5.584  15
   4   5  -3 126.743   5.246   4
   4   5  -3 126.513   5.711  20
   4   5  -3 129.419   5.563   2
   4   5  -3 127.461   5.889   8
   3  -5  -3 685.796  31.524  22
  -3  -5   3 769.864  38.556   5
   3  -5  -3 674.938  31.398  12
   3  -5  -3 745.085  39.238  17
  -3  -5   3 747.560  39.137  17
   3  -5  -3 692.112  31.734   6
   3  -5  -3 752.050  38.601   1
   3  -5  -3 778.981  38.810  13
   3   5  -3 677.580  32.303  16
   3   5  -3 804.151  38.960  13
   3   5  -3 689.575  29.737  23
  -3   5   3 760.074  36.869  21
   3   5  -3 685.451  29.456   7
  -3   5   3 785.262  40.413   9
   3   5  -3 703.215  36.894  21
   3   5  -3 806.787  40.646   9
   3   5  -3 679.645  32.964   8
   2  -5  -3 118.171   6.661  17
  -2  -5   3 120.277   6.520   5
  -2  -5   3 118.529   6.538  17
   2  -5  -3 121.884   6.678  13
   2  -5  -3 116.547   6.671   1
   2   5  -3 108.759   7.028   9
  -2   5   3 109.485   6.845   9
  -2   5   3 113.759   6.203  21
   2   5  -3 122.666   6.319  21
   2   5  -3 108.146   6.600  13
   1  -5  -3 490.013  25.828   1
   1  -5  -3 486.791  25.933  13
   1  -5  -3 499.275  26.361  17
  -1  -5   3 480.627  25.831   5
  -1  -5   3 492.783  26.263  17
  -1   5   3 492.849  24.557  21
   1   5  -3 505.310  24.735  21
  -1   5   3 483.627  27.068   9
   1   5  -3 467.802  25.733  13
   1   5  -3 480.608  27.190   9
   0  -5  -3 41.6859  2.8207  17
   0  -5  -3 44.4662  2.8423   1
   0  -5   3 41.6159  2.7367  17
   0   5  -3 40.7671  2.9613   9
   0   5  -3 41.3757  2.6606  21
   0   5   3 47.6865  2.9370   9
   0   5  -3 44.4800  2.7972   5
   0   5   3 38.5778  2.6645  13
   1  -5   3 448.631  24.317   1
   1  -5   3 433.579  25.072  17
  -1  -5  -3 482.754  24.549   1
  -1  -5  -3 444.861  24.498   5
  -1  -5  -3 466.106  25.164  17
  -1   5  -3 491.449  24.714   5
  -1   5  -3 437.191  25.780   9
  -1   5  -3 468.480  23.616  21
   1   5   3 478.244  24.678  13
   1   5   3 491.335  25.764   9
  -2  -5  -3 301.283  15.607   1
  -2  -5  -3 279.727  16.062  17
   2  -5   3 289.766  16.018  17
   2  -5   3 295.280  15.536   1
  -2  -5  -3 313.706  15.722   5
  -2   5  -3 253.551  15.063  21
   2   5   3 289.847  16.314   9
   2   5   3 295.422  15.770  13
  -2   5  -3 291.814  15.779   5
  -2   5  -3 300.022  16.355   9
  -3  -5  -3 838.846  35.471  10
  -3  -5  -3 796.811  34.689  19
  -3  -5  -3 913.651  45.587  17
  -3  -5  -3 925.298  44.331   1
   3  -5   3 770.496  36.515  22
  -3  -5  -3 920.497  44.669   5
  -3  -5  -3 838.523  34.529   3
   3  -5   3 934.241  45.528  17
  -3  -5  -3 836.103  33.777  11
  -3  -5  -3 804.510  35.840   2
   3  -5   3 905.747  44.362   1
  -3  -5  -3 807.414  34.988  18
  -3   5  -3 789.986  33.861   7
   3   5   3 890.122  46.478   9
   3   5   3 809.643  37.583  16
  -3   5  -3 793.961  36.142  15
  -3   5  -3 793.019  36.185  14
  -3   5  -3 913.265  44.758   5
  -3   5  -3 891.831  34.862   3
  -3   5  -3 786.511  34.203  23
  -3   5  -3 805.958  33.876  11
  -3   5  -3 908.319  42.842  21
   3   5   3 910.478  44.849  13
  -3   5  -3 772.243  37.031  20
  -3   5  -3 844.368  34.965  19
  -3   5  -3 785.346  34.051   4
  -4  -5  -3 48.8036  2.3542  22
  -4  -5  -3 50.1386  2.2940  14
  -4  -5  -3 52.5505  2.3156  10
   4  -5   3 55.0945  3.6043  17
  -4  -5  -3 51.4313  2.2260   3
  -4  -5  -3 48.3621  2.3410   6
  -4  -5  -3 52.8542  3.7687  17
  -4  -5  -3 52.0666  2.1810  11
  -4  -5  -3 49.4895  2.2181  19
  -4  -5  -3 54.8481  3.6107   5
  -4  -5  -3 53.0694  2.2574  18
  -4  -5  -3 49.5920  2.1721   7
   4  -5   3 58.0626  3.5849   1
  -4  -5  -3 47.6567  2.1978  23
   4  -5   3 50.4093  2.3405   6
   4  -5   3 53.4158  2.3497  22
  -4   5  -3 53.4878  2.2258  19
   4   5   3 51.0630  2.4256  16
  -4   5  -3 53.3337  3.7401   5
  -4   5  -3 52.7252  2.2989  12
  -4   5  -3 50.4083  2.2258  23
  -4   5  -3 54.4660  3.6459  21
  -4   5  -3 47.8713  2.3174  15
   4   5   3 53.1563  2.3550   2
   4   5   3 55.0646  3.5850   1
  -4   5  -3 51.8695  2.1977   4
  -4   5  -3 51.0631  2.1889   7
  -4   5  -3 53.2669  2.1594  11
  -4   5  -3 52.5059  2.3666  20
  -4   5  -3 51.2092  2.2976  14
  -4   5  -3 51.9567  2.2028   3
   4   5   3 54.4249  4.0686  13
   5  -5   3 37.6564  1.7392  22
  -5  -5  -3 37.5484  1.7043  10
  -5  -5  -3 37.2556  3.0213  17
  -5  -5  -3 36.2620  1.5947  11
   5  -5   3 38.4178  2.9524  17
  -5  -5  -3 35.3598  1.6524  19
  -5  -5  -3 36.3966  1.6144  23
   5  -5   3 38.3948  1.7630   6
  -5  -5  -3 36.5558  2.9492   5
  -5  -5  -3 33.4425  1.6988   6
  -5  -5  -3 34.9555  1.6032   7
  -5  -5  -3 35.3543  1.6122   3
   5  -5   3 35.9958  2.8867   1
   5   5   3 36.4229  3.1413  13
  -5   5  -3 38.5572  1.6212   7
  -5   5  -3 36.5835  1.6712  14
   5   5   3 34.5582  1.7739  16
   5   5   3 34.1234  1.6818   2
  -5   5  -3 36.6895  3.0872   5
   5   5   3 34.9220  2.8638   1
  -5   5  -3 36.8745  2.9858  21
  -5   5  -3 34.6581  1.7488  20
  -5   5  -3 34.2819  1.6175   4
  -5   5  -3 36.1253  1.6083  19
   5   5   3 35.9678  1.7398  18
  -5   5  -3 37.0889  1.7156  15
  -5   5  -3 34.3887  1.5782  11
  -5   5  -3 36.8361  1.6095   3
  -5   5  -3 37.3132  1.6576  23
   6  -5   3 5.24529 1.48359   1
  -6  -5  -3 6.08984 0.60454   6
  -6  -5  -3 8.38541 0.72785  23
  -6  -5  -3 7.95999 0.62389  19
   6  -5   3 9.78104 0.70858  22
  -6  -5  -3 8.21093 0.69481   7
  -6  -5  -3 8.12507 0.66459  11
  -6  -5  -3 7.02176 1.64111   5
   6  -5   3 8.60095 0.74943   6
  -6  -5  -3 8.25781 0.60893   3
  -6   5  -3 7.18525 0.67135  20
  -6   5  -3 7.13753 0.55171   4
  -6   5  -3 8.06648 0.66554   7
   6   5   3 8.47896 0.64868  10
  -6   5  -3 7.98223 1.69668  21
   6   5   3 7.58593 0.69059  18
  -6   5  -3 5.05581 1.58826   5
   6   5   3 7.71734 0.63514   2
  -6   5  -3 8.43502 0.72213  23
   6   5   3 8.19651 1.85983  13
  -6   5  -3 7.67729 0.64665  15
  -6   5  -3 7.81386 0.59199   3
   7  -5   3 37.1585  1.8001   6
   7  -5   3 36.8190  1.7612  22
  -7  -5  -3 40.5871  1.6778  23
  -7  -5  -3 35.2441  1.6527  19
  -7  -5  -3 34.8539  1.6092  11
  -7  -5  -3 37.3653  1.6398   7
   7  -5   3 38.3404  1.7267  14
   7  -5   3 36.0355  1.7551  10
   7   5   3 36.0336  1.7515  18
   7   5   3 34.4625  1.7650  10
  -7   5  -3 36.0069  1.6659   7
  -7   5  -3 36.8700  1.6983  23
  -7   5  -3 35.9309  1.7512  20
  -7   5  -3 36.2317  1.6521   4
  -7   5  -3 39.1014  1.7998  15
   7   5   3 38.5167  1.7681   2
   8  -5   3 1.66775 0.45110  22
  -8  -5  -3 2.36574 0.36509  11
   8  -5   3 2.07099 0.34984  14
  -8  -5  -3 2.49178 0.39755   7
   8  -5   3 1.99218 0.44219   6
  -8  -5  -3 2.77987 0.37483  23
   8   5   3 2.52565 0.48165  10
   8   5   3 2.43724 0.47602   2
  -8   5  -3 1.98414 0.44913  15
  -8   5  -3 1.47922 0.34699   4
   8   5   3 2.58408 0.52770  18
  -8   5  -3 1.43916 0.46404  23
   9  -5   3 42.6573  1.9358  22
  -9  -5  -3 42.2005  1.8163  23
   9  -5   3 42.6915  1.9365   6
  -9  -5  -3 44.3195  1.8072   7
   9   5   3 41.1802  1.8945   2
   9   5   3 42.6680  1.8689  18
   9   5   3 41.2091  1.8830  10
  -9   5  -3 45.0790  1.9395  15
   9  -6  -3 3.26832 0.39858   6
   9  -6  -3 3.19121 0.42519  10
  -9  -6   3 2.94689 0.35100  23
  -9  -6   3 3.13992 0.36112  15
  -9   6   3 3.53494 0.33892   4
   9   6  -3 3.61383 0.44143   2
   9   6  -3 3.28501 0.38560  18
  -9   6   3 2.67495 0.37452  20
  -8  -6   3 43.1128  1.6508   7
   8  -6  -3 38.1364  1.8278  10
   8  -6  -3 35.1702  1.8003  22
   8  -6  -3 37.2158  1.8211   6
  -8  -6   3 38.1078  1.6468  23
  -8  -6   3 36.9986  1.7284  15
  -8   6   3 38.6265  1.7727  20
   8   6  -3 37.2049  1.7726   2
   8   6  -3 36.1469  1.7371  18
   8   6  -3 35.2952  1.8538  16
  -8   6   3 34.7201  1.7085  12
  -8   6   3 37.9768  1.6269   4
  -7  -6   3 30.8125  1.5333  23
  -7  -6   3 38.7717  1.5933  15
   7  -6  -3 34.2595  1.7297   6
   7  -6  -3 35.0373  1.7017  22
   7  -6  -3 31.5137  1.7260  10
  -7  -6   3 34.9710  1.5629   7
   7   6  -3 33.7841  1.6941   2
  -7   6   3 33.8777  1.5154   4
  -7   6   3 33.6739  1.6491  20
   7   6  -3 33.5415  1.7421  16
  -7   6   3 31.7518  1.5812  12
   7   6  -3 32.3800  1.6591  18
   6  -6  -3 66.4962  3.0296  10
   6  -6  -3 57.8288  4.7476   1
   6  -6  -3 66.5124  3.0957  22
   6  -6  -3 67.8147  3.1005   6
  -6  -6   3 65.2253  4.8411   5
  -6  -6   3 67.9736  2.8389   7
  -6  -6   3 65.2475  2.7983  11
  -6  -6   3 69.4716  2.8790  23
   6  -6  -3 61.4867  2.9323  18
  -6  -6   3 65.6136  2.9906  15
   6  -6  -3 63.6959  2.9895  14
  -6   6   3 71.1754  2.8106   4
   6   6  -3 72.0410  3.1927  16
   6   6  -3 70.0420  3.0132   2
   6   6  -3 66.7747  3.1802   8
   6   6  -3 61.3048  4.9109  13
  -6   6   3 69.6694  2.9750  12
  -6   6   3 65.6513  4.4941  21
  -6   6   3 71.2069  3.0679  20
   6   6  -3 66.9280  2.9421  18
  -5  -6   3 82.8985  3.2759  23
  -5  -6   3 76.5340  3.2304  11
   5  -6  -3 74.3670  3.3696  18
   5  -6  -3 79.9684  3.4586  10
   5  -6  -3 74.6857  3.5961   8
   5  -6  -3 79.7593  3.5421   6
   5  -6  -3 78.7315  3.5514  22
   5  -6  -3 72.6064  3.4397  14
   5  -6  -3 80.6324  5.3698   1
  -5  -6   3 80.1974  3.2307   7
  -5  -6   3 80.4936  5.0760   5
  -5  -6   3 79.1419  4.5299  21
   5   6  -3 83.3365  3.4325  15
   5   6  -3 79.5281  3.6356  16
   5   6  -3 80.9033  3.6290   8
  -5   6   3 81.1338  3.4470  12
   5   6  -3 79.2794  3.4562   2
  -5   6   3 77.7400  3.2255   4
  -5   6   3 72.0327  4.8834  21
   5   6  -3 82.0625  5.4052   9
  -5   6   3 70.6772  5.0941   9
   5   6  -3 77.2655  3.2285   4
   5   6  -3 72.4632  3.3853  18
   5   6  -3 77.0328  5.5015  13
  -5   6   3 78.3075  3.5200  20
   4  -6  -3 43.8424  3.2530  13
   4  -6  -3 43.5771  2.0236  14
   4  -6  -3 44.1038  2.1106   6
   4  -6  -3 46.7750  2.0900  22
   4  -6  -3 41.7393  2.0067  18
  -4  -6   3 46.6237  3.1543   5
   4  -6  -3 44.6334  2.0935   8
   4  -6  -3 43.9596  2.0540  10
   4  -6  -3 44.4639  3.4000   1
  -4  -6   3 46.2804  2.8129  21
  -4  -6   3 41.3894  1.8709  11
   4   6  -3 49.5075  2.0144  15
   4   6  -3 47.4560  1.9022  23
  -4   6   3 48.7517  3.2112  21
  -4   6   3 44.9758  2.0195  12
   4   6  -3 44.8853  2.0149  12
  -4   6   3 45.3889  1.8841   4
  -4   6   3 46.3157  2.0627  20
   4   6  -3 48.9112  3.6821   9
   4   6  -3 41.5236  2.0369   2
   4   6  -3 39.0398  1.9696  18
  -4   6   3 39.5921  3.1821   9
   4   6  -3 43.0821  2.1303   8
   4   6  -3 45.7847  3.5829  13
   4   6  -3 42.9795  2.0423  20
   4   6  -3 42.5947  1.8939   4
   4   6  -3 45.3695  2.1656  16
  -3  -6   3 274.919  11.379  11
   3  -6  -3 286.424  15.708  17
   3  -6  -3 276.501  12.227   6
   3  -6  -3 296.219  12.782   8
   3  -6  -3 260.337  12.600  16
  -3  -6   3 291.608  15.589  17
   3  -6  -3 299.521  15.596  13
  -3  -6   3 316.435  15.447   5
   3  -6  -3 274.659  11.983  10
   3  -6  -3 263.789  12.297  22
   3  -6  -3 292.872  15.628   1
   3  -6  -3 277.543  12.134  14
   3   6  -3 276.083  12.783   8
  -3   6   3 293.221  12.152  12
   3   6  -3 267.190  11.999   2
   3   6  -3 300.706  14.834  21
   3   6  -3 308.101  15.758  13
  -3   6   3 313.700  16.240   9
   3   6  -3 282.590  12.100  15
   3   6  -3 313.640  16.461   9
  -3   6   3 282.970  14.757  21
   3   6  -3 288.812  11.367   7
  -3   6   3 262.226  11.368   4
  -3   6   3 278.502  12.385  20
   3   6  -3 277.133  12.389  20
   3   6  -3 281.647  12.652  16
   3   6  -3 278.534  11.376   4
   3   6  -3 283.594  11.507  23
   3   6  -3 273.748  12.148  12
   2  -6  -3 80.4639  3.4628   6
  -2  -6   3 83.0407  4.6959  17
   2  -6  -3 72.0846  3.4641  22
   2  -6  -3 79.2428  4.8449   1
   2  -6  -3 72.1485  3.4029  14
   2  -6  -3 75.1248  3.5848   8
  -2  -6   3 86.3502  4.6827   5
   2  -6  -3 86.3131  4.8642  17
   2  -6  -3 82.8555  4.8260  13
   2   6  -3 83.0817  5.1611   9
   2   6  -3 74.6000  3.5925   8
   2   6  -3 77.3547  3.1936   7
   2   6  -3 76.2293  3.2254  23
   2   6  -3 82.0872  4.5656  21
   2   6  -3 84.4207  4.7798  13
   2   6  -3 76.8969  3.1856  11
  -2   6   3 77.8981  4.9766   9
  -2   6   3 81.9084  4.4692  21
  -2   6   3 74.5449  3.4102  12
  -1  -6   3 116.293   6.562  17
  -1  -6   3 110.837   6.422   5
   1  -6  -3 111.852   6.565   1
   1  -6  -3 109.244   6.648  17
  -1   6   3 112.340   6.859   9
   1   6  -3 118.182   6.243  21
   1   6  -3 119.930   7.009   9
  -1   6   3 112.055   6.044  21
   0  -6  -3 154.283   8.557   1
   0  -6   3 156.927   8.521   5
   0  -6   3 151.693   8.652  17
   0  -6  -3 155.689   8.769  17
   0   6   3 148.006   8.489  13
   0   6  -3 154.289   9.079   9
   0   6  -3 150.359   8.190  21
   0   6   3 153.681   8.965   9
  -1  -6  -3 17.1393  1.6818  17
   1  -6   3 14.2220  1.3447   1
   1  -6   3 17.6908  1.6041  17
  -1  -6  -3 16.3904  1.6275   1
  -1  -6  -3 16.4951  1.4415   5
  -1   6  -3 17.1793  1.8405   9
  -1   6  -3 17.2289  1.7514   5
   1   6   3 16.3923  1.6448  13
   1   6   3 16.6044  1.6745   9
  -1   6  -3 16.8221  1.6439  21
  -2  -6  -3 84.1180  5.1459  17
   2  -6   3 81.7163  4.9926  17
  -2  -6  -3 76.3831  3.3920  19
  -2  -6  -3 81.4030  3.4582   2
  -2  -6  -3 77.5364  3.3857  18
  -2  -6  -3 76.8522  3.4993  14
  -2  -6  -3 76.8877  3.2949  11
  -2  -6  -3 88.5802  4.8393   1
  -2  -6  -3 86.9454  4.8958   5
  -2  -6  -3 77.6909  3.3741   3
   2  -6   3 83.3753  4.7460   1
  -2   6  -3 88.2544  4.9885   5
  -2   6  -3 79.4988  3.3066   4
  -2   6  -3 77.0011  3.2836  11
  -2   6  -3 79.0676  3.5071  15
  -2   6  -3 79.9806  3.3648   3
   2   6   3 90.6159  5.0561  13
  -2   6  -3 92.1474  5.1406   9
  -2   6  -3 77.5331  3.5997  20
   2   6   3 82.2784  5.0416   9
  -2   6  -3 74.9339  3.5084  12
  -2   6  -3 79.1395  3.3768  19
  -2   6  -3 86.3267  4.8832  21
  -3  -6  -3 184.605   8.240  19
  -3  -6  -3 205.343   8.438   2
  -3  -6  -3 193.507   8.638  22
  -3  -6  -3 194.077   8.585   6
   3  -6   3 212.501  11.078   1
   3  -6   3 190.142   8.641  22
  -3  -6  -3 216.562  11.177   5
   3  -6   3 222.272  11.449  17
  -3  -6  -3 198.606   8.036  11
  -3  -6  -3 202.036   8.255  18
  -3  -6  -3 195.667   8.416  10
   3  -6   3 186.607   8.584   6
  -3  -6  -3 209.313  10.977   1
  -3  -6  -3 206.817  11.469  17
  -3  -6  -3 193.911   8.529  14
  -3  -6  -3 196.211   8.214   3
  -3  -6  -3 185.301   7.995   7
  -3   6  -3 195.923   8.557  12
  -3   6  -3 190.408   8.115  23
  -3   6  -3 192.541   8.028   4
  -3   6  -3 208.917   8.539  14
   3   6   3 200.441   8.888  16
  -3   6  -3 213.502  11.238   5
   3   6   3 219.162  11.406  13
  -3   6  -3 207.840  10.927  21
  -3   6  -3 195.722   8.016  11
  -3   6  -3 185.889   8.008   7
  -3   6  -3 183.943   8.537  15
   3   6   3 203.055  11.457   9
  -3   6  -3 221.878   8.221   3
  -3   6  -3 188.157   8.736  20
  -3   6  -3 208.239   8.239  19
  -4  -6  -3 6.88944 0.56668  19
  -4  -6  -3 7.78518 0.55353   3
  -4  -6  -3 7.55442 0.68827   6
  -4  -6  -3 6.61799 0.62034  23
   4  -6   3 6.47193 1.38254  17
  -4  -6  -3 6.98866 1.43337  17
  -4  -6  -3 7.52018 0.56287  10
   4  -6   3 6.96610 0.54568   6
  -4  -6  -3 7.55715 0.68056  11
  -4  -6  -3 6.71270 0.61507   7
  -4  -6  -3 7.20605 1.49505   5
  -4  -6  -3 6.53903 0.62582  14
   4  -6   3 6.31870 0.63071  22
  -4   6  -3 8.15531 1.51846   5
  -4   6  -3 7.14404 0.59934  19
   4   6   3 9.12517 0.82768   2
  -4   6  -3 6.65279 0.64564  15
  -4   6  -3 7.65216 0.59603  12
  -4   6  -3 6.78212 0.50873   7
  -4   6  -3 7.26594 0.56436  20
  -4   6  -3 7.45182 0.59728   3
  -4   6  -3 7.35829 0.52883   4
   4   6   3 8.08582 1.90156  13
  -4   6  -3 6.76883 1.60615  21
   4   6   3 6.50531 0.59537  16
  -4   6  -3 6.36294 0.53295  23
   4   6   3 5.92026 1.27975   1
  -4   6  -3 7.11206 0.54091  11
  -5  -6  -3 96.9943  4.0273  11
   5  -6   3 96.7853  4.3144   6
  -5  -6  -3 94.4034  4.0426  23
   5  -6   3 101.849   4.336  22
  -5  -6  -3 98.2498  6.1861   5
  -5  -6  -3 97.6302  4.0903   3
  -5  -6  -3 95.0256  3.9941   7
   5  -6   3 91.7939  6.1012   1
  -5  -6  -3 99.5182  4.2174  10
  -5  -6  -3 88.8706  6.2056  17
   5  -6   3 94.9495  6.1533  17
  -5  -6  -3 100.635   4.126  19
   5  -6   3 98.3735  4.2557  14
   5   6   3 98.1401  4.4359  16
   5   6   3 92.3385  6.3751  13
  -5   6  -3 97.4060  4.0953  19
  -5   6  -3 96.5708  4.0263   4
  -5   6  -3 102.223   4.009   7
   5   6   3 99.5447  4.2502   2
  -5   6  -3 102.201   4.073  23
  -5   6  -3 104.466   4.309  15
  -5   6  -3 96.4632  6.0504  21
   5   6   3 99.7258  4.1578  18
  -5   6  -3 97.5653  6.1748   5
  -5   6  -3 92.7671  3.9832  11
  -5   6  -3 97.5467  4.0831   3
  -5   6  -3 93.5117  4.3671  20
  -6  -6  -3 112.214   4.452  11
   6  -6   3 101.476   6.804   1
  -6  -6  -3 95.6030  6.6987   5
   6  -6   3 116.701   4.746  14
  -6  -6  -3 108.695   4.542   3
  -6  -6  -3 106.477   4.485  23
   6  -6   3 118.134   4.834  22
   6  -6   3 118.094   4.797   6
  -6  -6  -3 113.904   4.448   7
  -6  -6  -3 106.946   4.565  19
  -6   6  -3 102.930   4.847  20
   6   6   3 108.296   4.618  18
  -6   6  -3 100.076   6.630  21
  -6   6  -3 107.238   4.524   3
   6   6   3 105.575   4.935  16
   6   6   3 103.940   7.145  13
  -6   6  -3 110.900   4.773  15
  -6   6  -3 105.826   4.447   7
  -6   6  -3 108.381   4.466   4
  -6   6  -3 108.966   4.525  23
   6   6   3 113.657   4.730   2
   6   6   3 105.549   4.685  10
  -7  -6  -3 39.2936  1.8809  19
  -7  -6  -3 42.3909  1.8776   7
  -7  -6  -3 43.5377  1.8447  11
   7  -6   3 43.3792  1.9702  14
  -7  -6  -3 40.6580  1.8729  23
   7  -6   3 47.2031  2.0445   6
   7  -6   3 45.4445  2.0385  22
  -7   6  -3 42.6787  1.8543   4
   7   6   3 43.3148  1.9741  10
   7   6   3 43.6911  1.9959   2
  -7   6  -3 40.9037  1.9104  23
   7   6   3 43.1096  1.9708  18
  -7   6  -3 45.2796  2.0567  15
  -7   6  -3 39.4547  1.9991  20
   8  -6   3 8.08840 0.69281  22
   8  -6   3 10.3475  0.7351   6
  -8  -6  -3 8.42907 0.63271   7
  -8  -6  -3 8.33676 0.63209  23
   8  -6   3 7.36735 0.56511  14
  -8  -6  -3 8.19778 0.57572  11
  -8   6  -3 8.65018 0.72068  15
  -8   6  -3 7.86562 0.57096   4
   8   6   3 8.80605 0.68528  18
  -8   6  -3 8.07053 0.63876  23
   8   6   3 8.43218 0.70094   2
   8   6   3 8.11359 0.67439  10
   9  -6   3 7.96249 0.55556   6
  -9  -6  -3 8.49476 0.52439   7
   9  -6   3 8.56254 0.54430  22
   9   6   3 8.09690 0.55187  18
  -9   6  -3 9.51402 0.57581  15
   9   6   3 8.03225 0.54735   2
  -9  -7   3 9.21001 0.54021  23
   9  -7  -3 8.62779 0.57235   6
  -9  -7   3 8.61445 0.51612   7
  -9   7   3 9.31118 0.56177  20
   9   7  -3 9.22462 0.58173   2
  -9   7   3 9.42929 0.52626   4
   8  -7  -3 8.11696 0.74807   6
   8  -7  -3 7.94576 0.72609  22
  -8  -7   3 8.97509 0.61984  23
  -8  -7   3 7.69029 0.59391  15
   8  -7  -3 7.66992 0.75099  10
  -8  -7   3 9.06088 0.60698   7
  -8   7   3 7.30198 0.53894  12
  -8   7   3 9.35079 0.67741  20
   8   7  -3 7.83839 0.69124  16
   8   7  -3 7.14923 0.67016  18
  -8   7   3 9.95682 0.60759   4
   8   7  -3 7.19906 0.67882   2
   7  -7  -3 103.755   4.697  22
  -7  -7   3 112.561   4.323   7
  -7  -7   3 103.036   4.568  15
   7  -7  -3 100.755   4.597  10
   7  -7  -3 110.003   4.709   6
  -7  -7   3 109.080   4.367  23
  -7   7   3 106.230   4.703  20
   7   7  -3 103.325   4.581   2
  -7   7   3 105.277   4.593  12
  -7   7   3 107.784   4.320   4
   7   7  -3 107.368   4.839  16
   7   7  -3 97.9609  4.4778  18
   6  -7  -3 5.82904 0.65664   6
  -6  -7   3 6.25159 0.55359  23
   6  -7  -3 5.43131 0.62292  22
  -6  -7   3 5.94177 0.49504   7
  -6  -7   3 7.15604 0.60100  11
   6  -7  -3 6.02643 0.52527  14
   6  -7  -3 6.64985 1.76249   1
  -6  -7   3 7.59323 0.71583  15
   6  -7  -3 5.92773 0.65347  10
  -6  -7   3 6.41755 1.55649   5
  -6   7   3 6.09790 0.54452  20
  -6   7   3 5.66338 0.47475   4
   6   7  -3 7.13518 1.77714  13
  -6   7   3 6.13102 1.52306  21
   6   7  -3 6.28294 0.60237  18
  -6   7   3 6.27061 0.54116  12
   6   7  -3 5.82460 0.58262   8
   6   7  -3 5.96032 0.67331  16
   5  -7  -3 311.852  12.639   6
  -5  -7   3 306.287  11.870  23
  -5  -7   3 300.131  16.277   5
  -5  -7   3 295.933  11.745  11
   5  -7  -3 301.535  12.714  22
  -5  -7   3 312.941  11.722   7
   5  -7  -3 298.395  16.589   1
   5  -7  -3 291.332  13.158   8
   5  -7  -3 277.603  12.519  14
   5  -7  -3 288.431  12.369  10
   5   7  -3 290.197  17.098   9
   5   7  -3 252.311  12.105  18
  -5   7   3 274.245  15.500  21
  -5   7   3 301.095  12.784  20
  -5   7   3 283.056  11.732   4
  -5   7   3 302.512  12.535  12
   5   7  -3 319.056  12.485  15
   5   7  -3 306.583  13.065  16
  -5   7   3 259.343  16.757   9
   5   7  -3 283.042  12.392   2
   5   7  -3 294.020  13.177   8
   5   7  -3 275.277  16.537  13
  -4  -7   3 410.860  17.638   7
   4  -7  -3 431.599  19.100  22
   4  -7  -3 438.899  18.599  10
  -4  -7   3 420.837  22.463  21
   4  -7  -3 426.147  18.984   6
   4  -7  -3 437.319  24.078   1
   4  -7  -3 445.942  19.834   8
   4  -7  -3 464.834  18.854  14
  -4  -7   3 448.140  23.838   5
  -4  -7   3 445.386  17.683  11
   4   7  -3 453.502  19.851   8
  -4   7   3 424.084  24.924   9
   4   7  -3 409.323  18.629   2
  -4   7   3 449.399  22.835  21
   4   7  -3 460.926  19.636  16
   4   7  -3 448.792  18.870  12
   4   7  -3 435.614  17.667   4
  -4   7   3 473.208  19.247  20
   4   7  -3 454.276  18.169  23
  -4   7   3 454.971  18.871  12
   4   7  -3 403.901  24.087  13
   4   7  -3 435.856  19.235  20
  -4   7   3 468.711  17.672   4
   4   7  -3 461.070  18.799  15
   4   7  -3 439.387  25.174   9
  -3  -7   3 70.8756  2.9214  11
   3  -7  -3 70.0153  3.1526  14
   3  -7  -3 69.9471  3.1393  10
  -3  -7   3 70.5733  4.4810  17
  -3  -7   3 74.5228  4.4545   5
   3  -7  -3 66.9979  3.2543  16
   3  -7  -3 73.4252  4.5839  13
   3  -7  -3 78.3029  4.8602   1
  -3  -7   3 67.3039  2.9991  19
   3  -7  -3 70.5044  3.2096  22
   3  -7  -3 71.3756  4.6299  17
   3  -7  -3 73.5721  3.3080   8
   3  -7  -3 72.2902  3.1915   6
   3   7  -3 71.4386  3.1156  15
  -3   7   3 69.1346  3.2008  20
   3   7  -3 67.7355  2.9337   4
   3   7  -3 75.5827  2.9428   7
  -3   7   3 71.8493  4.3694  21
   3   7  -3 71.3172  3.1341  12
   3   7  -3 73.5015  4.7260  13
  -3   7   3 78.7180  4.9375   9
   3   7  -3 78.3124  5.0398   9
   3   7  -3 76.1784  4.3836  21
  -3   7   3 69.8727  3.1342  12
   3   7  -3 70.8927  3.1887  20
   3   7  -3 71.7035  2.9705  23
   3   7  -3 72.0856  3.3389  16
   3   7  -3 72.6145  3.3218   8
  -3   7   3 66.3278  2.9273   4
  -2  -7   3 19.9433  1.7521  17
   2  -7  -3 18.3746  0.9880   6
   2  -7  -3 19.5329  1.8222  13
   2  -7  -3 18.4708  0.9192  14
   2  -7  -3 19.2857  2.0206   1
   2  -7  -3 20.0190  1.0124  10
   2  -7  -3 18.2132  0.9992  16
  -2  -7   3 17.3680  0.8415  19
   2  -7  -3 17.9991  0.9537   8
   2  -7  -3 19.6860  1.9042  17
   2  -7  -3 18.1982  1.0390  22
  -2  -7   3 15.9918  0.8359   3
  -2  -7   3 20.0196  1.6347   5
   2  -7  -3 17.6995  0.8747   3
   2   7  -3 18.4091  0.9112  12
  -2   7   3 19.2731  0.9404  20
   2   7  -3 20.8511  2.1598   9
   2   7  -3 18.3491  1.6652  21
   2   7  -3 17.0999  1.0479  16
   2   7  -3 18.0378  0.8844  23
   2   7  -3 18.0473  0.8490   7
  -2   7   3 17.3576  1.7512  21
   2   7  -3 17.4212  0.8972  15
   2   7  -3 18.7851  0.9791   8
  -2   7   3 18.4876  0.9163  12
   2   7  -3 17.5217  0.9299  20
  -2   7   3 19.4042  2.0304   9
   2   7  -3 16.8330  0.8549   4
   1  -7  -3 61.9362  2.8778  22
   1  -7  -3 68.6661  4.1745   1
[truncated: 902,351 more chars]
