# Supplementary material for: Use of intensity quotients and differences in absolute structure refinement
Source: Acta Crystallogr B Struct Sci Cryst Eng Mater. 2013 May 17;69(Pt 3):249–59. doi: 10.1107/S2052519213010014 (PMC3661305; doi:10.1107/S2052519213010014)
Supplement: Supplementary file 2 [file b-69-00249-sup2.zip › TWA17A_B.cif]

 
data_TWA17A_B
 
_audit_creation_method            SHELXL-2012
_chemical_name_systematic
;
 ?
;
_chemical_name_common             ?
_chemical_melting_point           ?
_chemical_formula_moiety          ?
_chemical_formula_sum
 'C19 H18 N2' 
_chemical_formula_weight          274.35

loop_
 _atom_type_symbol
 _atom_type_description
 _atom_type_scat_dispersion_real
 _atom_type_scat_dispersion_imag
 _atom_type_scat_source
 'C'  'C'   0.0181   0.0091
 'International Tables Vol C Tables 4.2.6.8 and 6.1.1.4'
 'H'  'H'   0.0000   0.0000
 'International Tables Vol C Tables 4.2.6.8 and 6.1.1.4'
 'N'  'N'   0.0311   0.0180
 'International Tables Vol C Tables 4.2.6.8 and 6.1.1.4'
 
_space_group_crystal_system       trigonal
_space_group_IT_number            144
_space_group_name_H-M_alt         'P 31'
_space_group_name_Hall            'P 31'
 
_shelx_space_group_comment
;
The symmetry employed for this shelxl refinement is uniquely defined
by the following loop, which should always be used as a source of
symmetry information in preference to the above space-group names.
They are only intended as comments.
;
 
loop_
 _space_group_symop_operation_xyz
 'x, y, z'
 '-y, x-y, z+1/3'
 '-x+y, -x, z+2/3'
 
_cell_length_a                    12.092(3)
_cell_length_b                    12.092
_cell_length_c                    8.550(2)
_cell_angle_alpha                 90
_cell_angle_beta                  90
_cell_angle_gamma                 120
_cell_volume                      1082.7(6)
_cell_formula_units_Z             3
_cell_measurement_temperature     100(2)
_cell_measurement_reflns_used     ? 
_cell_measurement_theta_min       ? 
_cell_measurement_theta_max       ? 
 
_exptl_crystal_description        ? 
_exptl_crystal_colour             ? 
_exptl_crystal_density_meas       ? 
_exptl_crystal_density_method     ?              
_exptl_crystal_density_diffrn     1.262          
_exptl_crystal_F_000              438
_exptl_transmission_factor_min    ?                                             
_exptl_transmission_factor_max    ?                                             
_exptl_crystal_size_max           0.320
_exptl_crystal_size_mid           0.210
_exptl_crystal_size_min           0.210
_exptl_absorpt_coefficient_mu     0.572
_shelx_estimated_absorpt_T_min    0.838
_shelx_estimated_absorpt_T_max    0.889
_exptl_absorpt_correction_type    ? 
_exptl_absorpt_correction_T_min   ? 
_exptl_absorpt_correction_T_max   ? 
_exptl_absorpt_process_details    ? 
 
_exptl_special_details
;
 ?
;
 
_diffrn_ambient_temperature       100(2)
_diffrn_radiation_wavelength      1.54178
_diffrn_radiation_type            CuK\a
_diffrn_source                    ?                       
_diffrn_measurement_device_type   ? 
_diffrn_measurement_method        ? 
_diffrn_detector_area_resol_mean  ? 
_diffrn_reflns_number             22822
_diffrn_reflns_av_unetI/netI      0.0196
_diffrn_reflns_av_R_equivalents   0.0331
_diffrn_reflns_limit_h_min        -14
_diffrn_reflns_limit_h_max        14
_diffrn_reflns_limit_k_min        -14
_diffrn_reflns_limit_k_max        14
_diffrn_reflns_limit_l_min        -10
_diffrn_reflns_limit_l_max        10
_diffrn_reflns_theta_min          4.222
_diffrn_reflns_theta_max          68.168
_diffrn_reflns_theta_full         67.679
_diffrn_measured_fraction_theta_max   0.999
_diffrn_measured_fraction_theta_full  0.999
_diffrn_reflns_Laue_measured_fraction_max    0.999
_diffrn_reflns_Laue_measured_fraction_full   0.999
_diffrn_reflns_point_group_measured_fraction_max   0.999
_diffrn_reflns_point_group_measured_fraction_full  0.999
_reflns_number_total              2658
_reflns_number_gt                 2652
_reflns_threshold_expression      'I > 2\s(I)'
_reflns_Friedel_coverage          0.999
_reflns_Friedel_fraction_max      0.998
_reflns_Friedel_fraction_full     0.998
 
_reflns_special_details
;
 Reflections were merged by SHELXL according to the crystal
 class for the calculation of statistics and refinement.
 
 _reflns_Friedel_fraction is defined as the number of unique
 Friedel pairs measured divided by the number that would be
 possible theoretically, ignoring centric projections and
 systematic absences.
;
 
_computing_data_collection        ?
_computing_cell_refinement        ?
_computing_data_reduction         ?
_computing_structure_solution     ?
_computing_structure_refinement   'SHELXL-2012 (Sheldrick, 2012)'
_computing_molecular_graphics     ?
_computing_publication_material   ?
 
_refine_special_details
;
 ?
;
_refine_ls_structure_factor_coef  Fsqd
_refine_ls_matrix_type            full
_refine_ls_weighting_scheme       calc
_refine_ls_weighting_details
;
 w=1/[\s^2^(Fo^2^)+(0.0429P)^2^+0.2572P]
 where P=(Fo^2^+2Fc^2^)/3
;
_atom_sites_solution_primary      ?
_atom_sites_solution_secondary    ?
_atom_sites_solution_hydrogens    difmap
_refine_ls_hydrogen_treatment     refall
_refine_ls_extinction_method      none
_refine_ls_extinction_coef        .
_refine_ls_abs_structure_details
;
 Flack x determined using 1319 quotients [(I+)-(I-)]/[(I+)+(I-)]
 (Parsons and Flack (2004), Acta Cryst. A60, s61).
;
_refine_ls_abs_structure_Flack    0.05(9)
_chemical_absolute_configuration  ?
_refine_ls_number_reflns          2658
_refine_ls_number_parameters      262
_refine_ls_number_restraints      1
_refine_ls_R_factor_all           0.0299
_refine_ls_R_factor_gt            0.0299
_refine_ls_wR_factor_ref          0.0762
_refine_ls_wR_factor_gt           0.0762
_refine_ls_goodness_of_fit_ref    1.086
_refine_ls_restrained_S_all       1.086
_refine_ls_shift/su_max           0.003
_refine_ls_shift/su_mean          0.001
 
loop_
 _atom_site_label
 _atom_site_type_symbol
 _atom_site_fract_x
 _atom_site_fract_y
 _atom_site_fract_z
 _atom_site_U_iso_or_equiv
 _atom_site_adp_type
 _atom_site_occupancy
 _atom_site_site_symmetry_order  
 _atom_site_calc_flag
 _atom_site_refinement_flags_posn
 _atom_site_refinement_flags_adp
 _atom_site_refinement_flags_occupancy
 _atom_site_disorder_assembly
 _atom_site_disorder_group
C1 C 0.3475(2) -0.0860(2) 0.0570(3) 0.0249(5) Uani 1 1 d . . . . .
H1A H 0.408(3) -0.042(3) -0.031(4) 0.029(7) Uiso 1 1 d . . . . .
H1B H 0.265(3) -0.151(3) 0.004(3) 0.019(6) Uiso 1 1 d . . . . .
H1C H 0.373(3) -0.137(3) 0.115(4) 0.029(7) Uiso 1 1 d . . . . .
N2 N 0.33635(17) 0.00466(17) 0.1596(2) 0.0179(4) Uani 1 1 d . . . . .
C3 C 0.4566(2) 0.0787(2) 0.2459(3) 0.0213(5) Uani 1 1 d . . . . .
H3A H 0.530(3) 0.133(3) 0.173(3) 0.025(7) Uiso 1 1 d . . . . .
H3B H 0.473(3) 0.017(3) 0.303(4) 0.030(8) Uiso 1 1 d . . . . .
C4 C 0.4457(2) 0.1632(2) 0.3658(3) 0.0197(5) Uani 1 1 d . . . . .
C5 C 0.5138(2) 0.1894(2) 0.5061(3) 0.0243(5) Uani 1 1 d . . . . .
H5 H 0.579(3) 0.156(3) 0.520(3) 0.034(8) Uiso 1 1 d . . . . .
C6 C 0.4955(2) 0.2574(2) 0.6235(3) 0.0240(5) Uani 1 1 d . . . . .
H6 H 0.536(2) 0.269(2) 0.722(3) 0.015(6) Uiso 1 1 d . . . . .
C7 C 0.4091(2) 0.2998(2) 0.6017(3) 0.0243(5) Uani 1 1 d . . . . .
H7 H 0.387(3) 0.343(3) 0.687(3) 0.018(6) Uiso 1 1 d . . . . .
C8 C 0.3428(2) 0.2756(2) 0.4618(3) 0.0212(5) Uani 1 1 d . . . . .
H8 H 0.280(3) 0.306(3) 0.453(3) 0.026(7) Uiso 1 1 d . . . . .
C9 C 0.3616(2) 0.2093(2) 0.3406(3) 0.0183(4) Uani 1 1 d . . . . .
C10 C 0.28195(19) 0.17492(19) 0.1927(2) 0.0176(4) Uani 1 1 d . . . . .
H10 H 0.186(2) 0.110(2) 0.225(3) 0.011(5) Uiso 1 1 d . . . . .
C11 C 0.2751(2) 0.2818(2) 0.1059(3) 0.0176(4) Uani 1 1 d . . . . .
C12 C 0.3128(2) 0.4061(2) 0.1494(2) 0.0191(4) Uani 1 1 d . . . . .
H12 H 0.367(3) 0.444(3) 0.243(3) 0.028(7) Uiso 1 1 d . . . . .
C13 C 0.2794(2) 0.4819(2) 0.0564(3) 0.0208(5) Uani 1 1 d . . . . .
H13 H 0.300(3) 0.567(3) 0.097(3) 0.022(7) Uiso 1 1 d . . . . .
C14 C 0.2101(2) 0.4387(2) -0.0809(3) 0.0216(5) Uani 1 1 d . . . . .
H14 H 0.186(3) 0.493(3) -0.137(3) 0.025(7) Uiso 1 1 d . . . . .
C15 C 0.1787(2) 0.3163(2) -0.1300(2) 0.0201(5) Uani 1 1 d . . . . .
N16 N 0.11731(18) 0.24498(18) -0.2604(2) 0.0213(4) Uani 1 1 d . . . . .
H16 H 0.084(3) 0.273(3) -0.339(4) 0.035(8) Uiso 1 1 d . . . . .
C17 C 0.1140(2) 0.1291(2) -0.2505(3) 0.0205(4) Uani 1 1 d . . . . .
H17 H 0.080(3) 0.068(3) -0.340(3) 0.022(6) Uiso 1 1 d . . . . .
C18 C 0.1701(2) 0.1231(2) -0.1146(2) 0.0186(4) Uani 1 1 d . . . . .
C19 C 0.2017(2) 0.0279(2) -0.0453(2) 0.0198(4) Uani 1 1 d . . . . .
H19A H 0.226(2) -0.017(2) -0.128(3) 0.015(6) Uiso 1 1 d . . . . .
H19B H 0.128(3) -0.043(3) 0.009(3) 0.018(6) Uiso 1 1 d . . . . .
C20 C 0.3120(2) 0.0967(2) 0.0728(2) 0.0187(4) Uani 1 1 d . . . . .
H20 H 0.390(3) 0.155(3) 0.016(3) 0.018(6) Uiso 1 1 d . . . . .
C21 C 0.2113(2) 0.2411(2) -0.0374(3) 0.0182(5) Uani 1 1 d . . . . .
 
loop_
 _atom_site_aniso_label
 _atom_site_aniso_U_11
 _atom_site_aniso_U_22
 _atom_site_aniso_U_33
 _atom_site_aniso_U_23
 _atom_site_aniso_U_13
 _atom_site_aniso_U_12
C1 0.0290(12) 0.0256(12) 0.0256(11) -0.0033(10) -0.0022(10) 0.0178(11)
N2 0.0182(9) 0.0188(9) 0.0191(9) -0.0005(7) -0.0017(7) 0.0108(8)
C3 0.0181(11) 0.0240(11) 0.0231(11) -0.0008(9) -0.0039(9) 0.0116(9)
C4 0.0168(10) 0.0184(10) 0.0212(11) 0.0030(8) 0.0011(8) 0.0067(8)
C5 0.0227(12) 0.0239(11) 0.0257(12) 0.0002(9) -0.0056(9) 0.0112(10)
C6 0.0224(11) 0.0254(12) 0.0197(12) 0.0000(9) -0.0047(9) 0.0086(9)
C7 0.0237(11) 0.0228(11) 0.0233(11) -0.0018(9) -0.0006(9) 0.0094(9)
C8 0.0192(10) 0.0195(10) 0.0222(11) 0.0038(8) 0.0038(9) 0.0078(9)
C9 0.0169(10) 0.0171(10) 0.0176(10) 0.0027(8) 0.0021(8) 0.0059(8)
C10 0.0160(10) 0.0173(10) 0.0182(10) 0.0017(8) 0.0008(8) 0.0074(8)
C11 0.0149(10) 0.0185(10) 0.0179(10) 0.0012(8) 0.0010(8) 0.0073(8)
C12 0.0158(10) 0.0184(10) 0.0219(11) -0.0013(8) 0.0006(8) 0.0077(8)
C13 0.0194(10) 0.0161(10) 0.0244(11) 0.0016(8) 0.0031(9) 0.0071(8)
C14 0.0198(11) 0.0214(11) 0.0240(11) 0.0052(9) 0.0011(9) 0.0107(9)
C15 0.0158(10) 0.0222(11) 0.0195(11) 0.0025(8) -0.0001(8) 0.0075(9)
N16 0.0223(9) 0.0231(10) 0.0190(9) 0.0024(7) -0.0024(7) 0.0117(8)
C17 0.0181(10) 0.0209(11) 0.0196(10) 0.0013(9) 0.0001(8) 0.0078(9)
C18 0.0169(10) 0.0183(10) 0.0188(10) -0.0004(8) -0.0017(8) 0.0075(8)
C19 0.0215(11) 0.0194(10) 0.0186(10) 0.0005(8) -0.0016(8) 0.0103(9)
C20 0.0192(10) 0.0196(10) 0.0176(10) 0.0022(8) 0.0003(8) 0.0100(9)
C21 0.0169(10) 0.0178(11) 0.0192(10) 0.0012(8) 0.0021(8) 0.0081(8)
 
_geom_special_details
;
 All esds (except the esd in the dihedral angle between two l.s. planes)
 are estimated using the full covariance matrix.  The cell esds are taken
 into account individually in the estimation of esds in distances, angles
 and torsion angles; correlations between esds in cell parameters are only
 used when they are defined by crystal symmetry.  An approximate (isotropic)
 treatment of cell esds is used for estimating esds involving l.s. planes.
;
 
loop_
 _geom_bond_atom_site_label_1
 _geom_bond_atom_site_label_2
 _geom_bond_distance
 _geom_bond_site_symmetry_2
 _geom_bond_publ_flag
C1 N2 1.462(3) . ?
C1 H1A 1.00(3) . ?
C1 H1B 1.02(3) . ?
C1 H1C 0.95(3) . ?
N2 C3 1.469(3) . ?
N2 C20 1.484(3) . ?
C3 C4 1.499(3) . ?
C3 H3A 1.01(3) . ?
C3 H3B 0.99(3) . ?
C4 C5 1.398(3) . ?
C4 C9 1.399(3) . ?
C5 C6 1.383(3) . ?
C5 H5 1.06(3) . ?
C6 C7 1.388(3) . ?
C6 H6 0.95(3) . ?
C7 C8 1.387(3) . ?
C7 H7 1.01(3) . ?
C8 C9 1.396(3) . ?
C8 H8 1.00(3) . ?
C9 C10 1.516(3) . ?
C10 C11 1.528(3) . ?
C10 C20 1.556(3) . ?
C10 H10 1.06(2) . ?
C11 C12 1.386(3) . ?
C11 C21 1.399(3) . ?
C12 C13 1.417(3) . ?
C12 H12 0.99(3) . ?
C13 C14 1.384(3) . ?
C13 H13 1.00(3) . ?
C14 C15 1.396(3) . ?
C14 H14 0.97(3) . ?
C15 N16 1.378(3) . ?
C15 C21 1.403(3) . ?
N16 C17 1.384(3) . ?
N16 H16 0.93(3) . ?
C17 C18 1.365(3) . ?
C17 H17 1.00(3) . ?
C18 C21 1.417(3) . ?
C18 C19 1.504(3) . ?
C19 C20 1.543(3) . ?
C19 H19A 1.02(3) . ?
C19 H19B 0.99(3) . ?
C20 H20 0.98(3) . ?
 
loop_
 _geom_angle_atom_site_label_1
 _geom_angle_atom_site_label_2
 _geom_angle_atom_site_label_3
 _geom_angle
 _geom_angle_site_symmetry_1
 _geom_angle_site_symmetry_3
 _geom_angle_publ_flag
N2 C1 H1A 112.0(17) . . ?
N2 C1 H1B 114.8(15) . . ?
H1A C1 H1B 105(2) . . ?
N2 C1 H1C 110.8(18) . . ?
H1A C1 H1C 110(2) . . ?
H1B C1 H1C 104(2) . . ?
C1 N2 C3 108.89(17) . . ?
C1 N2 C20 112.94(17) . . ?
C3 N2 C20 107.54(17) . . ?
N2 C3 C4 111.19(18) . . ?
N2 C3 H3A 111.7(16) . . ?
C4 C3 H3A 109.1(16) . . ?
N2 C3 H3B 107.3(18) . . ?
C4 C3 H3B 107.1(18) . . ?
H3A C3 H3B 110(2) . . ?
C5 C4 C9 120.3(2) . . ?
C5 C4 C3 119.9(2) . . ?
C9 C4 C3 119.7(2) . . ?
C6 C5 C4 120.4(2) . . ?
C6 C5 H5 121.2(17) . . ?
C4 C5 H5 118.4(16) . . ?
C5 C6 C7 119.7(2) . . ?
C5 C6 H6 120.7(15) . . ?
C7 C6 H6 119.4(15) . . ?
C8 C7 C6 120.0(2) . . ?
C8 C7 H7 117.3(15) . . ?
C6 C7 H7 122.5(15) . . ?
C7 C8 C9 121.3(2) . . ?
C7 C8 H8 117.2(16) . . ?
C9 C8 H8 121.6(16) . . ?
C8 C9 C4 118.3(2) . . ?
C8 C9 C10 120.86(19) . . ?
C4 C9 C10 120.5(2) . . ?
C9 C10 C11 117.96(17) . . ?
C9 C10 C20 114.00(17) . . ?
C11 C10 C20 108.79(16) . . ?
C9 C10 H10 107.1(13) . . ?
C11 C10 H10 104.5(13) . . ?
C20 C10 H10 103.0(13) . . ?
C12 C11 C21 116.2(2) . . ?
C12 C11 C10 131.23(19) . . ?
C21 C11 C10 112.42(18) . . ?
C11 C12 C13 120.4(2) . . ?
C11 C12 H12 120.0(17) . . ?
C13 C12 H12 119.5(17) . . ?
C14 C13 C12 123.1(2) . . ?
C14 C13 H13 118.7(16) . . ?
C12 C13 H13 117.9(16) . . ?
C13 C14 C15 116.6(2) . . ?
C13 C14 H14 119.7(16) . . ?
C15 C14 H14 123.7(16) . . ?
N16 C15 C14 133.1(2) . . ?
N16 C15 C21 106.8(2) . . ?
C14 C15 C21 120.10(19) . . ?
C15 N16 C17 108.56(19) . . ?
C15 N16 H16 124(2) . . ?
C17 N16 H16 128(2) . . ?
C18 C17 N16 110.0(2) . . ?
C18 C17 H17 130.2(16) . . ?
N16 C17 H17 119.6(16) . . ?
C17 C18 C21 106.1(2) . . ?
C17 C18 C19 134.4(2) . . ?
C21 C18 C19 119.38(18) . . ?
C18 C19 C20 109.15(18) . . ?
C18 C19 H19A 112.7(14) . . ?
C20 C19 H19A 109.7(14) . . ?
C18 C19 H19B 112.5(15) . . ?
C20 C19 H19B 108.6(15) . . ?
H19A C19 H19B 104(2) . . ?
N2 C20 C19 111.45(18) . . ?
N2 C20 C10 108.71(17) . . ?
C19 C20 C10 110.91(18) . . ?
N2 C20 H20 108.0(15) . . ?
C19 C20 H20 109.0(15) . . ?
C10 C20 H20 108.6(15) . . ?
C11 C21 C15 123.37(19) . . ?
C11 C21 C18 128.1(2) . . ?
C15 C21 C18 108.57(19) . . ?
 
loop_
 _geom_torsion_atom_site_label_1
 _geom_torsion_atom_site_label_2
 _geom_torsion_atom_site_label_3
 _geom_torsion_atom_site_label_4
 _geom_torsion
 _geom_torsion_site_symmetry_1
 _geom_torsion_site_symmetry_2
 _geom_torsion_site_symmetry_3
 _geom_torsion_site_symmetry_4
 _geom_torsion_publ_flag
C1 N2 C3 C4 -173.77(18) . . . . ?
C20 N2 C3 C4 63.5(2) . . . . ?
N2 C3 C4 C5 147.25(19) . . . . ?
N2 C3 C4 C9 -29.0(3) . . . . ?
C9 C4 C5 C6 2.2(3) . . . . ?
C3 C4 C5 C6 -174.0(2) . . . . ?
C4 C5 C6 C7 0.0(3) . . . . ?
C5 C6 C7 C8 -0.9(3) . . . . ?
C6 C7 C8 C9 -0.4(3) . . . . ?
C7 C8 C9 C4 2.5(3) . . . . ?
C7 C8 C9 C10 175.59(19) . . . . ?
C5 C4 C9 C8 -3.4(3) . . . . ?
C3 C4 C9 C8 172.8(2) . . . . ?
C5 C4 C9 C10 -176.50(19) . . . . ?
C3 C4 C9 C10 -0.3(3) . . . . ?
C8 C9 C10 C11 52.8(3) . . . . ?
C4 C9 C10 C11 -134.3(2) . . . . ?
C8 C9 C10 C20 -177.74(19) . . . . ?
C4 C9 C10 C20 -4.8(3) . . . . ?
C9 C10 C11 C12 -11.9(3) . . . . ?
C20 C10 C11 C12 -143.7(2) . . . . ?
C9 C10 C11 C21 173.07(18) . . . . ?
C20 C10 C11 C21 41.2(2) . . . . ?
C21 C11 C12 C13 4.1(3) . . . . ?
C10 C11 C12 C13 -170.8(2) . . . . ?
C11 C12 C13 C14 -0.7(3) . . . . ?
C12 C13 C14 C15 -3.1(3) . . . . ?
C13 C14 C15 N16 -176.7(2) . . . . ?
C13 C14 C15 C21 3.3(3) . . . . ?
C14 C15 N16 C17 178.9(2) . . . . ?
C21 C15 N16 C17 -1.1(2) . . . . ?
C15 N16 C17 C18 1.0(3) . . . . ?
N16 C17 C18 C21 -0.6(2) . . . . ?
N16 C17 C18 C19 -175.4(2) . . . . ?
C17 C18 C19 C20 156.1(2) . . . . ?
C21 C18 C19 C20 -18.2(3) . . . . ?
C1 N2 C20 C19 49.2(2) . . . . ?
C3 N2 C20 C19 169.39(18) . . . . ?
C1 N2 C20 C10 171.77(17) . . . . ?
C3 N2 C20 C10 -68.1(2) . . . . ?
C18 C19 C20 N2 172.82(17) . . . . ?
C18 C19 C20 C10 51.5(2) . . . . ?
C9 C10 C20 N2 38.3(2) . . . . ?
C11 C10 C20 N2 172.26(16) . . . . ?
C9 C10 C20 C19 161.21(17) . . . . ?
C11 C10 C20 C19 -64.9(2) . . . . ?
C12 C11 C21 C15 -3.9(3) . . . . ?
C10 C11 C21 C15 171.94(19) . . . . ?
C12 C11 C21 C18 175.4(2) . . . . ?
C10 C11 C21 C18 -8.7(3) . . . . ?
N16 C15 C21 C11 -179.8(2) . . . . ?
C14 C15 C21 C11 0.2(3) . . . . ?
N16 C15 C21 C18 0.7(2) . . . . ?
C14 C15 C21 C18 -179.28(19) . . . . ?
C17 C18 C21 C11 -179.5(2) . . . . ?
C19 C18 C21 C11 -3.7(3) . . . . ?
C17 C18 C21 C15 -0.1(2) . . . . ?
C19 C18 C21 C15 175.69(19) . . . . ?
 
loop_
 _geom_hbond_atom_site_label_D 
 _geom_hbond_atom_site_label_H 
 _geom_hbond_atom_site_label_A 
 _geom_hbond_distance_DH 
 _geom_hbond_distance_HA 
 _geom_hbond_distance_DA 
 _geom_hbond_angle_DHA 
 _geom_hbond_site_symmetry_A 
N16 H16 N2  0.93(3) 2.12(3) 3.044(3) 175(3) 2_554
 
_refine_diff_density_max    0.214
_refine_diff_density_min   -0.174
_refine_diff_density_rms    0.040

_shelxl_version_number 2012-9

_shelx_res_file
;
TITL P31 in P3(1) [#1066] [PKF208-244-NX-2] [ACN]
CELL 1.54178  12.092  12.092   8.550  90.000  90.000 120.000
ZERR    3.00   0.003   0.000   0.002   0.000   0.000   0.000
LATT -1
SYMM -Y, X-Y, 0.33333+Z
SYMM -X+Y, -X, 0.66667+Z
SFAC C  H  N
UNIT 57 54 6
L.S. 4
ACTA
BOND $H
FMAP 2
PLAN 5
HTAB N16 N2_$1
EQIV $1 -y, x-y, z-2/3
SIZE 0.32 0.21 0.21
CONF
WPDB -1
HTAB
TEMP -173
WGHT    0.042900    0.257200
FVAR       0.85816
C1    1    0.347539   -0.085981    0.056970    11.00000    0.02900    0.02563 =
         0.02558   -0.00329   -0.00221    0.01777
H1A   2    0.408452   -0.042166   -0.031173    11.00000    0.02850
H1B   2    0.264704   -0.150900    0.004323    11.00000    0.01912
H1C   2    0.373035   -0.136941    0.114702    11.00000    0.02928
N2    3    0.336347    0.004662    0.159557    11.00000    0.01816    0.01878 =
         0.01906   -0.00051   -0.00171    0.01084
C3    1    0.456568    0.078673    0.245881    11.00000    0.01810    0.02401 =
         0.02312   -0.00078   -0.00390    0.01163
H3A   2    0.530496    0.132967    0.173203    11.00000    0.02465
H3B   2    0.472790    0.017101    0.302841    11.00000    0.03039
C4    1    0.445685    0.163186    0.365779    11.00000    0.01676    0.01842 =
         0.02115    0.00303    0.00107    0.00674
C5    1    0.513759    0.189380    0.506061    11.00000    0.02266    0.02395 =
         0.02567    0.00020   -0.00556    0.01120
H5    2    0.579227    0.155999    0.519710    11.00000    0.03411
C6    1    0.495510    0.257400    0.623451    11.00000    0.02244    0.02539 =
         0.01967    0.00001   -0.00475    0.00861
H6    2    0.536003    0.269309    0.721850    11.00000    0.01481
C7    1    0.409108    0.299847    0.601658    11.00000    0.02375    0.02284 =
         0.02330   -0.00178   -0.00062    0.00943
H7    2    0.386708    0.342540    0.687092    11.00000    0.01820
C8    1    0.342820    0.275550    0.461838    11.00000    0.01923    0.01950 =
         0.02222    0.00380    0.00381    0.00780
H8    2    0.280053    0.305784    0.452531    11.00000    0.02574
C9    1    0.361617    0.209311    0.340638    11.00000    0.01688    0.01712 =
         0.01758    0.00270    0.00213    0.00594
C10   1    0.281949    0.174916    0.192729    11.00000    0.01596    0.01728 =
         0.01824    0.00167    0.00085    0.00739
H10   2    0.186338    0.110282    0.225207    11.00000    0.01098
C11   1    0.275076    0.281795    0.105881    11.00000    0.01490    0.01850 =
         0.01787    0.00117    0.00099    0.00728
C12   1    0.312791    0.406079    0.149423    11.00000    0.01579    0.01836 =
         0.02192   -0.00127    0.00056    0.00771
H12   2    0.367353    0.444042    0.243318    11.00000    0.02761
C13   1    0.279391    0.481931    0.056430    11.00000    0.01940    0.01613 =
         0.02445    0.00163    0.00305    0.00709
H13   2    0.300267    0.567354    0.097265    11.00000    0.02170
C14   1    0.210148    0.438746   -0.080872    11.00000    0.01977    0.02143 =
         0.02400    0.00522    0.00112    0.01066
H14   2    0.185910    0.493068   -0.137079    11.00000    0.02475
C15   1    0.178665    0.316346   -0.130022    11.00000    0.01585    0.02223 =
         0.01948    0.00254   -0.00015    0.00754
N16   3    0.117309    0.244977   -0.260440    11.00000    0.02228    0.02315 =
         0.01903    0.00236   -0.00238    0.01171
H16   2    0.084318    0.272775   -0.339137    11.00000    0.03463
C17   1    0.113953    0.129081   -0.250477    11.00000    0.01815    0.02094 =
         0.01963    0.00133    0.00014    0.00777
H17   2    0.079893    0.068020   -0.340108    11.00000    0.02186
C18   1    0.170057    0.123091   -0.114639    11.00000    0.01686    0.01828 =
         0.01879   -0.00043   -0.00169    0.00748
C19   1    0.201687    0.027948   -0.045333    11.00000    0.02151    0.01940 =
         0.01861    0.00055   -0.00163    0.01033
H19A  2    0.226239   -0.016917   -0.128022    11.00000    0.01531
H19B  2    0.127975   -0.042703    0.009105    11.00000    0.01824
C20   1    0.311984    0.096651    0.072826    11.00000    0.01924    0.01961 =
         0.01763    0.00218    0.00034    0.01003
H20   2    0.390363    0.155496    0.015885    11.00000    0.01796
C21   1    0.211279    0.241091   -0.037400    11.00000    0.01685    0.01780 =
         0.01923    0.00116    0.00214    0.00808
HKLF 4

REM  P31 in P3(1) [#1066] [PKF208-244-NX-2] [ACN]
REM R1 =  0.0299 for    2652 Fo > 4sig(Fo)  and  0.0299 for all    2658 data
REM    262 parameters refined using      1 restraints

END

WGHT      0.0420      0.2622

REM Instructions for potential hydrogen bonds
HTAB N16 N2_$1

REM Highest difference peak  0.214,  deepest hole -0.174,  1-sigma level  0.040
Q1    1   0.1819  0.2788  0.4633  11.00000  0.05    0.21
Q2    1   0.3197  0.1614 -0.2080  11.00000  0.05    0.19
Q3    1   0.1415 -0.2080  0.0061  11.00000  0.05    0.17
Q4    1   0.2601  0.3247  0.1906  11.00000  0.05    0.16
Q5    1   0.4281  0.1922  0.7535  11.00000  0.05    0.15
;
_shelx_res_checksum    3443

_shelx_hkl_file
;
  -1   1   0 1092.31   56.23
  -1   1   0 1128.60   55.51
   1   0   0 1069.92   56.49
   1   0   0 1066.62   54.69
  -1   1   0 1060.86   52.73
   0  -1   0 1092.77   52.61
   0   1   0 1065.42   55.07
  -1   0   0 1050.68   52.68
  -1   0   0 1149.75   54.49
   0   1   0 1074.52   56.32
  -2   1   0 1532.06   70.96
   1   1   0 1476.18   73.80
  -2   1   0 1347.71   68.76
  -2   1   0 1442.20   71.80
   1   1   0 1482.85   72.42
   2  -1   0 1313.52   72.23
  -1   2   0 1362.65   72.96
  -1  -1   0 1336.91   69.00
  -1  -1   0 1399.29   70.09
  -1   2   0 1401.71   69.70
  -1   2   0 1412.75   67.59
  -1   2   0 1315.65   71.08
  -2   2   0 1452.25   75.43
  -2   2   0 1593.44   78.49
   0  -2   0 1557.79   76.31
  -2   2   0 1547.57   79.55
   2   0   0 1601.72   80.65
   2   0   0 1528.86   80.38
  -2   2   0 1500.38   79.84
  -2   0   0 1594.28   77.56
   0   2   0 1544.57   82.07
  -2   0   0 1547.08   76.40
   0   2   0 1555.37   79.24
   1   2   0  752.72   37.19
  -3   1   0  705.40   35.49
  -3   1   0  754.81   36.77
   1   2   0  777.14   38.14
  -1  -2   0  741.16   35.58
  -2   3   0  741.13   38.12
  -2   3   0  741.58   37.11
  -2   3   0  757.08   35.53
  -2   3   0  722.93   36.50
   3  -1   0  748.65   38.74
  -1  -2   0  736.39   36.42
   3  -1   0  741.25   37.14
  -3   2   0  946.58   45.42
  -3   2   0  901.91   43.28
  -3   2   0  898.43   46.37
  -3   2   0  906.84   44.76
   2   1   0  881.17   47.33
   2   1   0  901.68   47.71
  -1   3   0  910.93   46.49
  -1   3   0  912.69   45.15
  -2  -1   0  901.70   45.05
  -2  -1   0  956.36   44.63
  -1   3   0  865.71   45.19
  -3   3   0  113.48    5.79
  -3   3   0  109.33    6.24
  -3   3   0  110.97    6.18
  -3   3   0  114.42    6.05
   0  -3   0  110.09    5.89
   3   0   0  110.11    6.09
   3   0   0  111.42    6.15
   0   3   0  114.60    6.13
  -3   0   0  112.45    6.13
  -3   0   0  112.49    5.80
   0   3   0  118.79    6.43
   1   3   0  24.672   1.492
   1   3   0  25.974   1.990
  -4   1   0  26.775   1.840
  -4   1   0  26.800   2.097
   1   3   0  25.283   2.106
  -3   4   0  24.328   1.924
  -1  -3   0  26.676   1.890
  -3   4   0  25.442   1.779
   4  -1   0  24.477   1.978
  -3   4   0  26.031   1.813
  -3   4   0  24.429   2.010
   4  -1   0  25.605   1.758
   2   2   0  418.04   21.01
   2  -4   0  371.62   19.80
   2   2   0  408.75   20.56
  -4   2   0  408.04   19.49
  -4   2   0  410.35   20.34
   4  -2   0  391.52   20.65
  -2   4   0  418.44   19.56
   4  -2   0  401.47   20.40
  -2  -2   0  403.81   19.96
  -2  -2   0  403.33   19.56
  -2   4   0  396.28   21.03
  -2   4   0  385.17   20.34
   3   1   0  433.61   21.73
   1  -4   0  433.18   20.79
  -4   3   0  415.95   20.62
  -4   3   0  425.10   22.14
  -4   3   0  430.43   21.47
  -4   3   0  417.61   21.77
   3   1   0  424.32   22.09
  -1   4   0  420.31   21.56
  -3  -1   0  435.10   21.33
  -3  -1   0  430.02   20.71
  -1   4   0  410.98   22.30
   0  -4   0  44.843   2.775
   4   0   0  43.373   2.712
  -4   4   0  39.880   2.618
  -4   4   0  39.563   2.898
  -4   4   0  42.841   2.811
   4   0   0  41.726   2.873
  -4   4   0  39.008   2.879
   0   4   0  39.795   2.835
  -4   0   0  44.645   2.673
  -4   0   0  39.396   2.815
   0   4   0  46.665   3.107
   1   4   0  47.739   3.165
  -5   1   0  47.315   2.897
  -5   1   0  46.589   3.212
   1   4   0  42.533   3.305
   5  -1   0  47.686   3.213
  -4   5   0  42.972   3.192
  -4   5   0  47.480   3.145
  -4   5   0  42.057   2.910
   5  -1   0  44.975   2.857
  -1  -4   0  46.013   3.018
  -4   5   0  44.844   2.872
  -5   2   0  300.41   14.67
   2   3   0  274.75   14.69
   3  -5   0  270.54   14.08
   2   3   0  286.45   15.10
   2   3   0  260.52   13.99
  -5   2   0  279.61   13.89
  -3   5   0  248.40   14.46
   5  -2   0  271.40   14.59
  -3   5   0  292.38   13.99
  -3   5   0  285.53   15.11
   5  -2   0  296.62   14.69
  -2  -3   0  292.86   14.05
   2  -5   0  354.16   17.40
  -5   3   0  342.11   17.20
  -5   3   0  358.29   18.08
   3   2   0  368.43   18.31
   3   2   0  329.63   18.52
  -3  -2   0  337.93   17.66
   5  -3   0  350.78   18.03
  -3  -2   0  367.30   17.38
   5  -3   0  336.96   18.17
  -2   5   0  353.37   17.99
  -2   5   0  353.50   18.74
  -5   4   0  22.791   1.793
  -5   4   0  26.545   2.165
  -5   4   0  21.832   2.131
   4   1   0  23.895   2.150
  -5   4   0  22.559   2.088
   1  -5   0  24.790   1.951
   4   1   0  25.586   2.038
  -4  -1   0  24.227   1.995
  -1   5   0  23.770   2.217
  -1   5   0  24.311   1.984
  -4  -1   0  23.290   1.885
  -5   5   0  378.36   20.88
  -5   5   0  378.27   20.45
  -5   5   0  379.70   20.09
   5   0   0  419.97   20.61
   0  -5   0  398.96   19.63
   5   0   0  387.23   20.62
  -5   5   0  394.41   19.43
   0   5   0  392.87   20.42
  -5   0   0  414.15   19.53
   0   5   0  403.30   21.24
  -5   0   0  382.42   20.25
   1   5   0  21.092   2.156
   1   5   0  16.202   1.809
  -6   1   0  15.078   1.765
  -6   1   0  16.736   1.696
   6  -1   0  14.745   1.804
  -1  -5   0  17.741   1.808
  -5   6   0  14.458   1.744
  -5   6   0  13.115   1.799
  -5   6   0  15.358   1.568
   6  -1   0  15.871   1.592
   4  -6   0  64.820   4.043
  -6   2   0  72.363   4.705
  -6   2   0  71.037   4.184
   2   4   0  66.443   4.539
   2   4   0  77.563   4.854
   6  -2   0  71.927   4.521
  -2  -4   0  73.452   4.345
  -4   6   0  66.747   4.642
   6  -2   0  65.296   4.092
  -4   6   0  75.626   4.274
  -4   6   0  65.502   4.354
  -6   3   0  145.92    7.82
   3   3   0  148.72    8.61
   3   3   0  142.93    8.45
  -6   3   0  155.18    8.55
   3   3   0  132.92    7.78
   6  -3   0  144.07    8.02
   6  -3   0  159.95    8.39
  -3  -3   0  153.93    8.02
  -3   6   0  151.18    8.22
  -3   6   0  148.25    8.74
  -6   4   0  83.076   5.017
   4   2   0  92.362   5.726
   4   2   0  86.632   5.542
  -6   4   0  92.446   5.646
   2  -6   0  94.004   5.378
   6  -4   0  88.471   5.172
  -2   6   0  91.786   5.852
  -4  -2   0  95.171   5.270
  -4  -2   0  90.865   5.308
   6  -4   0  92.906   5.427
  -2   6   0  84.434   5.290
   5   1   0  229.78   12.31
  -6   5   0  219.17   11.45
  -6   5   0  206.16   12.29
   5   1   0  235.66   12.41
   1  -6   0  225.75   11.75
  -6   5   0  227.31   12.11
  -5  -1   0  231.58   11.63
  -1   6   0  222.46   12.76
   6  -5   0  220.21   11.94
  -1   6   0  210.52   11.98
  -5  -1   0  227.12   12.03
   6   0   0  80.631   4.921
  -6   6   0  74.475   5.033
   0  -6   0  80.180   4.964
   6   0   0  86.496   5.370
  -6   6   0  78.105   4.960
  -6   6   0  74.349   5.149
  -6   6   0  81.699   4.724
  -6   0   0  77.991   3.219
   0   6   0  80.156   3.266
  -6   0   0  77.091   3.143
  -6   0   0  82.149   5.230
  -6   0   0  88.565   4.889
  -6   0   0  73.697   3.275
   0   6   0  82.135   5.175
   0   6   0  71.773   3.087
  -6   0   0  77.205   3.463
   0   6   0  81.925   5.527
   0   6   0  74.195   3.267
   0   6   0  76.695   3.249
  -7   1   0  112.22    4.48
  -7   1   0  116.10    4.67
  -7   1   0  114.92    4.81
   1   6   0  108.45    4.30
  -7   1   0  115.21    4.34
  -7   1   0  126.42    7.19
  -7   1   0  112.94    4.56
  -7   1   0  105.49    4.46
  -7   1   0  120.83    6.49
   6  -7   0  110.56    6.60
  -7   1   0  112.28    4.26
   1   6   0  118.06    7.39
   1   6   0  122.84    7.08
   1   6   0  115.55    4.53
   1   6   0  103.86    4.60
   1   6   0  102.50    4.29
   1   6   0  108.96    4.27
   1   6   0  110.32    4.53
  -6   7   0  102.49    4.39
  -6   7   0  116.72    7.16
  -6   7   0  105.20    4.24
  -6   7   0  104.06    4.61
  -1  -6   0  114.61    6.67
   7  -1   0  122.32    7.13
  -6   7   0  95.299   4.484
  -6   7   0  105.86    4.30
  -6   7   0  105.41    4.47
  -1  -6   0  109.81    4.57
  -6   7   0  118.24    6.44
   7  -1   0  105.54    4.24
   2   5   0  351.62   13.79
   2   5   0  377.48   18.89
  -7   2   0  342.35   14.18
  -7   2   0  347.55   13.92
  -7   2   0  325.07   17.64
   2   5   0  376.35   19.42
  -7   2   0  347.05   13.62
  -7   2   0  348.70   13.01
  -7   2   0  357.24   14.52
   2   5   0  337.69   13.73
  -7   2   0  371.49   18.75
  -7   2   0  341.64   13.02
   2   5   0  347.37   13.05
  -2  -5   0  349.99   13.94
   7  -2   0  389.42   18.84
  -5   7   0  340.24   13.05
  -2  -5   0  374.27   17.96
  -5   7   0  337.50   14.08
  -5   7   0  328.48   13.17
  -5   7   0  368.16   17.74
  -5   7   0  334.23   13.75
  -5   7   0  361.53   19.28
  -5   7   0  329.65   13.87
  -7   3   0  64.080   2.804
  -7   3   0  65.722   2.653
  -7   3   0  63.550   2.743
  -7   3   0  66.117   2.692
  -7   3   0  66.399   4.688
  -7   3   0  68.332   3.004
   3   4   0  74.305   4.866
  -7   3   0  65.916   4.123
  -7   3   0  66.022   2.896
   3   4   0  73.983   4.788
   3   4   0  64.102   2.661
  -4   7   0  64.830   2.874
  -3  -4   0  67.565   2.828
  -3  -4   0  63.231   2.767
  -4   7   0  71.228   4.870
  -3  -4   0  70.845   4.375
  -4   7   0  64.780   2.770
  -4   7   0  63.346   2.686
  -4   7   0  62.424   2.626
   7  -3   0  70.539   4.531
   4   3   0  101.26    6.09
   4   3   0  93.051   3.645
  -7   4   0  90.176   3.774
  -7   4   0  92.357   3.612
   4   3   0  91.189   3.639
  -7   4   0  95.327   5.410
   4   3   0  90.465   5.420
   4   3   0  99.257   6.080
   3  -7   0  108.26    5.86
  -7   4   0  92.057   4.076
  -7   4   0  101.55    6.11
  -7   4   0  86.123   3.827
  -7   4   0  88.559   3.945
  -3   7   0  89.694   3.838
  -4  -3   0  97.919   5.601
  -3   7   0  92.509   5.646
  -3   7   0  89.808   3.620
  -3   7   0  99.876   6.331
  -3   7   0  87.351   3.925
  -4  -3   0  90.574   3.863
  -3   7   0  91.874   3.680
   7  -4   0  105.51    5.96
  -3   7   0  92.357   3.806
  -7   5   0  338.13   12.75
  -7   5   0  330.61   14.22
  -7   5   0  323.69   13.89
  -7   5   0  325.76   13.33
   5   2   0  322.21   12.77
  -7   5   0  355.10   17.36
   5   2   0  374.62   18.69
  -7   5   0  362.90   18.37
  -7   5   0  320.91   13.62
   2  -7   0  371.38   17.75
   5   2   0  379.31   18.80
  -5  -2   0  343.59   13.51
   7  -5   0  348.41   18.11
  -2   7   0  381.42   19.27
  -2   7   0  336.37   13.85
  -2   7   0  339.93   13.63
  -2   7   0  333.22   13.49
  -5  -2   0  334.43   13.67
  -5  -2   0  323.23   13.35
  -2   7   0  337.23   12.82
  -2   7   0  341.82   12.96
  -2   7   0  346.38   13.52
  -5  -2   0  370.77   17.51
  -2   7   0  345.98   18.08
  -7   6   0  244.08    9.84
  -7   6   0  229.87    9.94
  -7   6   0  244.97    9.41
   6   1   0  259.30    9.46
   6   1   0  281.73   14.33
  -7   6   0  268.42   13.82
   1  -7   0  272.12   13.51
  -7   6   0  260.84   13.09
  -7   6   0  243.35   10.05
   6   1   0  257.57   13.93
  -7   6   0  240.54   10.25
  -7   6   0  225.19   10.47
  -6  -1   0  254.64   10.52
  -6  -1   0  258.45    9.49
  -6  -1   0  278.97   13.31
  -6  -1   0  235.73    9.40
  -6  -1   0  267.37   13.74
  -1   7   0  254.41   10.25
  -1   7   0  248.06   10.00
  -6  -1   0  249.83    9.88
  -6  -1   0  235.80   10.23
  -1   7   0  252.18   10.07
   7  -6   0  261.69   13.63
  -6  -1   0  251.74   10.10
  -1   7   0  248.65    9.48
  -1   7   0  284.49   14.84
  -1   7   0  252.74    9.99
  -1   7   0  246.48    9.48
  -6  -1   0  239.94    9.96
  -1   7   0  255.37   13.77
  -1   7   0  255.03    9.58
  -7   7   0  48.892   2.207
  -7   7   0  44.867   2.281
  -7   7   0  47.983   2.188
   7   0   0  51.521   2.172
  -7   7   0  52.631   3.617
   0  -7   0  55.363   3.982
  -7   7   0  49.292   2.098
  -7   7   0  48.795   2.112
  -7   7   0  48.118   2.138
   0  -7   0  52.691   2.313
   7   0   0  57.739   4.346
  -7   7   0  50.052   2.232
   0   7   0  54.266   4.034
   7  -7   0  51.616   3.585
   0   7   0  52.452   2.369
   0   7   0  51.666   2.198
   0   7   0  54.501   2.308
  -7   0   0  52.326   2.251
  -7   0   0  56.385   4.118
   7  -7   0  55.552   4.091
  -7   0   0  47.995   2.239
   0   7   0  56.398   4.539
   0   7   0  51.032   2.148
  -7   0   0  50.802   3.694
  -7   0   0  51.211   2.288
  -7   0   0  52.960   2.136
   0   7   0  51.546   2.313
  -7   0   0  56.460   2.267
  -7   0   0  51.783   2.335
  -7   0   0  53.965   2.459
   0   7   0  50.146   2.185
   1   7   0  44.235   1.990
  -8   1   0  43.343   2.009
   1   7   0  42.040   1.847
   1   7   0  42.101   1.898
  -8   1   0  40.371   3.294
   1   7   0  40.538   1.837
   1   7   0  38.506   3.920
  -8   1   0  42.071   1.949
   1   7   0  45.374   1.999
   1   7   0  40.445   1.989
  -8   1   0  41.904   1.942
  -8   1   0  43.690   2.175
  -8   1   0  41.282   1.914
  -8   1   0  41.937   1.819
  -8   1   0  43.382   1.905
   1   7   0  45.162   3.819
  -7   8   0  39.463   1.894
  -7   8   0  40.140   1.892
  -7   8   0  39.004   1.812
   8  -1   0  44.550   3.915
  -7   8   0  42.952   3.289
  -1  -7   0  42.463   1.997
  -7   8   0  38.358   1.982
  -7   8   0  42.944   1.823
  -7   8   0  38.078   1.812
   8  -1   0  41.309   1.827
  -1  -7   0  40.453   3.610
  -8   2   0  8.4440  0.6876
  -8   2   0  10.578   0.818
   2   6   0  11.901   0.779
   2   6   0  8.7094  0.7426
   2   6   0  8.6808  0.7535
   2   6   0  9.0920  0.7128
  -8   2   0  17.274   2.258
  -8   2   0  8.8291  0.7659
  -8   2   0  9.9686  0.7288
   2   6   0  8.8363  0.8167
   2   6   0  10.388   1.909
  -8   2   0  9.1479  0.8749
  -8   2   0  9.7349  1.5177
   2   6   0  8.6836  0.7520
   2   6   0  8.8376  1.6889
  -6   8   0  9.0253  0.7744
  -2  -6   0  8.2134  0.6852
  -2  -6   0  8.4501  0.7363
  -6   8   0  7.9546  0.7056
   8  -2   0  9.0042  1.7569
  -6   8   0  8.3324  1.4362
  -2  -6   0  8.7243  1.6189
  -6   8   0  9.0418  1.8670
  -6   8   0  8.1102  0.6497
  -6   8   0  9.1518  0.7433
   8  -2   0  8.3095  0.6784
  -6   8   0  9.3787  0.7546
  -6   8   0  8.5709  0.6699
  -6   8   0  8.1853  0.6287
  -8   3   0  175.61    6.67
   3   5   0  195.13   10.82
  -8   3   0  160.37    6.95
  -8   3   0  177.72    7.08
   3   5   0  162.15    6.60
   3   5   0  176.13    6.66
  -8   3   0  176.08    6.63
   3   5   0  173.45    6.99
  -8   3   0  188.15   10.53
  -8   3   0  179.69    7.42
  -8   3   0  182.51    9.55
   3   5   0  184.67   10.40
  -8   3   0  173.51    6.92
   5  -8   0  178.92    9.84
  -8   3   0  176.43    7.23
  -5   8   0  171.97    7.01
  -5   8   0  174.50    6.98
  -3  -5   0  160.88    6.88
  -3  -5   0  170.19    7.08
  -5   8   0  179.17   10.71
  -5   8   0  175.01    6.64
  -3  -5   0  181.40    9.83
  -5   8   0  162.93    6.99
  -5   8   0  174.62    7.19
  -5   8   0  173.30    6.71
  -3  -5   0  170.19    6.99
   8  -3   0  171.99   10.18
   4   4   0  135.46    8.32
  -8   4   0  133.85    5.63
   4   4   0  124.65    5.41
  -8   4   0  117.38    5.38
   4   4   0  131.52    5.18
  -8   4   0  138.79    7.57
   4   4   0  128.64    5.16
  -8   4   0  149.00    8.56
  -8   4   0  134.45    5.19
   4   4   0  142.12    8.50
  -8   4   0  136.80    5.50
  -8   4   0  138.81    5.16
  -8   4   0  138.01    5.79
  -8   4   0  133.93    5.38
   4  -8   0  149.34    8.05
  -4   8   0  131.92    5.60
  -4  -4   0  128.29    5.37
  -4  -4   0  127.24    5.42
   8  -4   0  147.32    8.26
  -4   8   0  130.71    5.46
  -4   8   0  134.03    5.23
  -4   8   0  132.30    5.45
  -4   8   0  131.30    5.42
  -4  -4   0  143.46    7.82
  -4   8   0  132.00    5.16
  -4  -4   0  136.50    5.52
  -4   8   0  139.19    8.68
  -8   5   0  41.212   3.089
   5   3   0  42.514   3.472
   5   3   0  40.261   3.518
   3  -8   0  37.423   3.292
  -8   5   0  38.803   1.777
  -8   5   0  39.148   1.791
   5   3   0  40.987   1.760
  -8   5   0  42.844   3.629
   5   3   0  37.618   1.772
  -8   5   0  36.034   1.753
  -8   5   0  41.813   1.978
   5   3   0  39.047   1.750
  -8   5   0  39.880   1.894
  -8   5   0  40.089   1.721
  -8   5   0  38.340   1.819
  -5  -3   0  41.747   1.862
  -3   8   0  41.284   3.804
  -5  -3   0  39.482   1.812
  -5  -3   0  36.941   1.897
  -3   8   0  39.971   1.877
  -3   8   0  39.321   1.913
  -3   8   0  38.714   1.787
  -3   8   0  39.966   1.781
  -5  -3   0  40.908   1.818
  -3   8   0  39.959   1.733
  -3   8   0  41.309   1.814
  -5  -3   0  39.414   3.224
  -3   8   0  35.539   1.722
   8  -5   0  40.375   3.354
  -8   6   0  20.623   1.118
   2  -8   0  24.671   2.598
  -8   6   0  21.715   1.120
   6   2   0  16.789   2.185
  -8   6   0  22.664   1.094
   6   2   0  22.687   2.438
   6   2   0  25.279   2.763
   6   2   0  22.605   1.139
  -8   6   0  22.162   1.262
  -8   6   0  21.785   1.163
  -8   6   0  22.608   1.263
  -8   6   0  20.701   2.128
   6   2   0  22.815   1.175
  -6  -2   0  18.837   1.062
  -6  -2   0  22.095   1.253
  -2   8   0  22.005   1.157
  -2   8   0  23.170   1.271
  -6  -2   0  23.833   1.153
  -6  -2   0  20.522   1.177
  -6  -2   0  20.239   2.181
  -6  -2   0  23.778   1.217
  -2   8   0  23.540   1.140
  -2   8   0  22.879   1.194
   8  -6   0  19.740   2.232
  -2   8   0  21.575   1.175
  -2   8   0  21.587   1.253
  -2   8   0  22.159   1.182
  -2   8   0  25.447   2.981
   7   1   0  64.630   5.126
   7   1   0  65.788   2.708
  -8   7   0  65.950   2.768
  -8   7   0  66.086   2.832
  -8   7   0  61.948   2.908
  -8   7   0  66.520   4.451
   7   1   0  61.754   4.762
  -8   7   0  61.719   2.632
  -8   7   0  62.127   2.988
  -8   7   0  62.973   2.789
   1  -8   0  70.052   4.877
  -1   8   0  65.569   2.766
  -7  -1   0  69.120   4.615
  -1   8   0  67.158   2.849
  -7  -1   0  61.442   2.898
   8  -7   0  73.094   5.171
  -7  -1   0  64.638   2.667
  -1   8   0  66.925   2.913
  -7  -1   0  63.662   2.808
  -1   8   0  71.985   5.521
  -7  -1   0  67.842   3.033
  -1   8   0  68.668   2.991
  -1   8   0  65.389   2.761
  -7  -1   0  67.077   2.815
  -7  -1   0  71.013   2.898
  -1   8   0  64.448   2.705
   8   0   0  39.451   3.569
  -8   8   0  37.883   1.770
   0  -8   0  37.110   1.863
  -8   8   0  36.859   3.105
   8   0   0  39.728   3.756
  -8   8   0  37.005   1.726
  -8   8   0  37.056   1.729
   0  -8   0  39.428   3.508
  -8   8   0  34.904   1.655
  -8   8   0  34.434   1.628
   8   0   0  38.686   1.704
   0   8   0  38.383   1.754
   0   8   0  37.807   1.743
   0   8   0  40.097   1.933
  -8   0   0  41.333   1.810
  -8   0   0  35.812   1.745
  -8   0   0  36.290   1.701
   0   8   0  36.368   1.809
  -8   0   0  41.927   1.904
  -8   0   0  34.648   3.158
  -8   0   0  39.196   1.851
   0   8   0  35.989   1.862
   0   8   0  36.041   3.898
   8  -8   0  37.069   3.570
  -8   0   0  36.658   1.837
   0   8   0  39.577   1.789
  -8   0   0  38.446   1.965
   1   8   0  141.37    5.64
  -9   1   0  144.77    5.70
   1   8   0  141.15    9.52
   1   8   0  142.38    5.68
  -9   1   0  137.83    5.77
  -9   1   0  143.19    5.97
   1   8   0  137.17    5.38
   1   8   0  136.00    5.32
  -9   1   0  142.61    5.40
   1   8   0  134.20    5.35
  -9   1   0  137.82    5.55
   1   8   0  135.92    5.75
  -9   1   0  137.73    5.30
   9  -1   0  134.06    8.83
  -1  -8   0  135.32    5.69
  -8   9   0  131.60    5.59
  -8   9   0  132.89    5.28
  -8   9   0  133.10    5.56
   9  -1   0  128.88    8.98
   9  -1   0  132.01    5.28
  -8   9   0  127.94    5.44
  -8   9   0  130.23    5.34
  -1  -8   0  131.93    8.44
  -9   2   0  73.261   3.313
   2   7   0  70.998   3.095
  -9   2   0  72.158   2.899
   2   7   0  70.015   2.893
  -9   2   0  74.266   3.118
   2   7   0  68.501   2.947
  -9   2   0  75.629   3.216
  -9   2   0  70.728   3.029
   2   7   0  68.474   3.120
  -9   2   0  75.111   3.048
   2   7   0  78.583   5.889
   7  -9   0  72.138   5.059
   9  -2   0  69.180   5.594
  -7   9   0  67.541   3.020
  -2  -7   0  69.874   3.106
  -7   9   0  69.140   3.019
  -7   9   0  70.932   2.963
  -7   9   0  67.462   3.157
  -2  -7   0  64.901   5.030
  -2  -7   0  69.636   3.089
  -7   9   0  70.301   2.876
   9  -2   0  67.845   2.846
  -7   9   0  66.401   2.917
   9  -2   0  71.332   5.503
   3   6   0  95.202   6.835
   6  -9   0  106.16    6.63
  -9   3   0  94.364   3.942
   3   6   0  102.66    4.02
  -9   3   0  100.36    4.03
   3   6   0  96.877   3.948
  -9   3   0  107.32    4.24
   3   6   0  105.96    4.23
   3   6   0  96.616   3.958
  -9   3   0  100.41    4.15
   3   6   0  104.43    7.23
  -9   3   0  103.64    4.49
  -9   3   0  95.952   6.129
  -9   3   0  99.125   4.327
  -6   9   0  92.599   4.183
  -3  -6   0  101.46    6.51
  -6   9   0  99.037   4.150
   9  -3   0  91.937   3.886
  -6   9   0  103.29    7.29
  -6   9   0  100.34    4.04
  -6   9   0  106.86    3.98
  -3  -6   0  95.991   4.156
   9  -3   0  104.77    6.94
  -6   9   0  96.394   4.148
  -3  -6   0  95.416   4.095
  -6   9   0  101.60    4.35
  -3  -6   0  103.58    4.25
  -9   4   0  28.960   1.451
  -9   4   0  31.891   2.735
   4   5   0  28.793   3.097
  -9   4   0  30.591   1.569
   4   5   0  29.544   3.270
  -9   4   0  27.680   1.507
   4   5   0  27.976   1.428
   4   5   0  29.741   1.509
   5  -9   0  31.829   3.085
   4   5   0  26.853   1.435
  -9   4   0  29.262   1.400
  -9   4   0  29.019   1.693
  -9   4   0  28.755   1.455
  -4  -5   0  28.593   1.436
  -4  -5   0  27.618   1.465
  -4  -5   0  28.323   2.881
  -5   9   0  24.442   1.400
  -4  -5   0  29.080   1.497
  -5   9   0  29.382   1.562
  -5   9   0  28.830   1.505
  -5   9   0  29.938   1.399
  -5   9   0  29.978   1.484
  -5   9   0  29.926   3.355
  -5   9   0  29.491   1.448
   9  -4   0  29.574   3.006
   5   4   0  36.685   3.534
   5   4   0  38.329   1.695
   5   4   0  36.715   1.664
  -9   5   0  35.839   1.705
   5   4   0  33.727   3.366
  -9   5   0  35.065   1.869
  -9   5   0  34.983   2.994
  -9   5   0  35.094   1.685
   4  -9   0  32.568   3.196
  -9   5   0  37.206   1.737
  -9   5   0  36.358   1.810
   5   4   0  33.721   1.678
  -9   5   0  36.209   1.635
  -4   9   0  35.813   1.663
  -4   9   0  34.306   1.880
  -4   9   0  38.992   1.714
  -4   9   0  33.888   1.623
  -4   9   0  35.166   3.854
  -4   9   0  35.065   1.828
  -5  -4   0  36.169   1.689
  -5  -4   0  36.967   3.175
  -4   9   0  31.824   1.645
  -4   9   0  36.833   1.713
  -5  -4   0  34.725   1.738
   9  -5   0  38.726   3.444
  -5  -4   0  35.293   1.669
  -9   6   0  118.32    4.89
  -9   6   0  126.31    7.45
   3  -9   0  132.90    8.03
  -9   6   0  127.70    5.47
   6   3   0  130.22    4.93
   6   3   0  124.44    4.92
   6   3   0  131.36    8.39
  -9   6   0  126.71    5.09
  -9   6   0  130.10    5.35
  -9   6   0  115.73    5.09
  -9   6   0  125.23    5.19
   6   3   0  122.15    8.00
  -9   6   0  123.60    4.87
   9  -6   0  133.06    8.50
  -6  -3   0  130.66    5.25
  -6  -3   0  118.19    5.39
  -6  -3   0  127.07    5.15
  -3   9   0  128.45    5.19
  -3   9   0  130.07    8.79
  -3   9   0  128.26    5.36
  -3   9   0  124.91    5.18
  -3   9   0  122.49    4.99
  -6  -3   0  124.72    7.57
  -3   9   0  124.93    5.24
  -3   9   0  123.68    4.91
   9  -6   0  121.17    7.83
  -6  -3   0  130.23    5.12
  -3   9   0  123.40    4.93
  -9   7   0  140.48    5.38
  -9   7   0  129.20    8.00
  -9   7   0  132.18    5.65
  -9   7   0  143.32    5.63
  -9   7   0  140.19    5.74
   7   2   0  141.33    5.45
   7   2   0  133.71    9.00
  -9   7   0  136.96    5.87
   7   2   0  145.60    5.44
  -9   7   0  135.35    6.01
   2  -9   0  139.93    8.57
  -2   9   0  139.88    5.91
  -2   9   0  133.09    9.47
   9  -7   0  149.49    9.10
  -7  -2   0  127.84    5.34
  -2   9   0  142.22    5.44
  -7  -2   0  137.51    5.69
  -2   9   0  142.58    5.73
  -7  -2   0  145.80    5.82
  -2   9   0  139.08    5.73
  -7  -2   0  143.96    6.03
  -2   9   0  141.82    5.52
  -7  -2   0  143.27    5.66
  -2   9   0  143.92    5.82
  -2   9   0  139.18    5.48
  -7  -2   0  135.79    8.23
  -9   8   0  115.56    7.24
  -9   8   0  117.86    5.03
  -9   8   0  121.72    4.92
   8   1   0  108.92    7.64
   8   1   0  122.68    4.78
   8   1   0  122.27    4.81
   1  -9   0  119.29    7.76
   8   1   0  118.90    8.25
   1  -9   0  126.37    5.13
  -9   8   0  120.30    4.71
  -9   8   0  115.49    5.13
  -9   8   0  115.82    4.96
  -1   9   0  125.08    4.80
   9  -8   0  113.46    8.00
  -1   9   0  123.27    4.84
  -8  -1   0  117.11    4.98
  -8  -1   0  128.13    5.11
  -8  -1   0  125.87    4.99
  -8  -1   0  120.54    4.73
  -1   9   0  128.71    5.23
  -8  -1   0  125.95    5.34
  -8  -1   0  117.01    5.13
  -1   9   0  123.96    8.76
  -8  -1   0  114.55    7.34
  -1   9   0  124.60    5.11
  -1   9   0  130.58    5.08
  -1   9   0  123.92    4.86
  -9   9   0  77.587   3.390
   9   0   0  84.144   3.394
   0  -9   0  76.048   5.800
  -9   9   0  77.878   3.241
   9   0   0  82.578   3.346
  -9   9   0  78.373   3.277
  -9   9   0  76.037   5.453
  -9   9   0  78.959   3.444
   9   0   0  73.009   6.159
   0  -9   0  85.912   3.603
   9   0   0  64.267   5.699
  -9   9   0  79.020   3.479
   0   9   0  86.011   3.647
   0   9   0  89.216   3.569
  -9   0   0  83.175   3.500
  -9   0   0  84.083   3.620
   0   9   0  82.669   3.382
  -9   0   0  84.565   3.317
  -9   0   0  86.083   3.769
   0   9   0  81.864   3.368
   0   9   0  69.585   6.416
   0   9   0  86.348   3.418
  -9   0   0  88.647   3.583
   0   9   0  81.880   3.592
   1   9   0  26.836   1.320
   1   9   0  23.022   1.304
 -10   1   0  24.966   1.287
 -10   1   0  26.109   1.361
   1   9   0  24.542   1.473
   1   9   0  23.630   1.414
   1   9   0  23.812   1.397
 -10   1   0  24.876   1.564
 -10   1   0  26.451   1.394
   1   9   0  22.702   3.484
 -10   1   0  26.035   1.441
  -9  10   0  25.575   1.322
  10  -1   0  24.108   1.269
  -1  -9   0  22.264   3.075
  -9  10   0  24.419   1.281
  -1  -9   0  25.225   1.434
  -9  10   0  24.919   1.286
  10  -1   0  24.851   3.255
  10  -1   0  24.232   1.339
  -1  -9   0  26.470   1.443
  10  -1   0  22.966   3.208
   2   8   0  96.556   3.775
 -10   2   0  93.172   4.027
   8 -10   0  81.855   6.145
   2   8   0  87.700   3.954
   2   8   0  92.431   3.945
 -10   2   0  95.352   4.160
   2   8   0  87.187   7.059
   2   8   0  89.423   3.661
 -10   2   0  91.630   3.771
 -10   2   0  94.320   3.842
 -10   2   0  94.533   3.683
 -10   2   0  93.463   3.917
  10  -2   0  84.788   6.638
  -2  -8   0  85.753   6.274
  -2  -8   0  101.23    3.97
  -8  10   0  87.801   3.976
  10  -2   0  88.133   3.608
  -8  10   0  85.254   3.824
  -2  -8   0  91.019   3.876
  -8  10   0  92.994   3.668
  -8  10   0  88.526   3.832
  10  -2   0  84.420   6.751
  -8  10   0  88.852   3.717
   7 -10   0  75.921   5.924
   3   7   0  80.513   6.714
   3   7   0  89.549   3.871
 -10   3   0  92.379   3.877
   3   7   0  95.154   3.717
 -10   3   0  99.292   4.013
 -10   3   0  95.855   3.844
 -10   3   0  92.913   3.748
 -10   3   0  92.615   3.645
   3   7   0  85.104   3.633
 -10   3   0  97.627   4.163
  10  -3   0  90.985   6.731
  -7  10   0  83.734   3.858
  -7  10   0  92.659   3.712
  -3  -7   0  93.279   3.863
  -3  -7   0  91.645   6.239
  -3  -7   0  90.213   3.905
  10  -3   0  94.201   6.883
  -7  10   0  91.969   3.828
  -7  10   0  77.423   3.949
  -7  10   0  88.678   3.630
  -7  10   0  86.914   3.798
 -10   4   0  139.69    5.52
 -10   4   0  143.82    5.63
   4   6   0  132.19    5.29
 -10   4   0  139.07    5.36
   4   6   0  127.10    9.00
   4   6   0  139.32    5.34
 -10   4   0  139.80    5.78
 -10   4   0  141.93    5.95
   4   6   0  135.11    5.57
   6 -10   0  127.93    8.36
   4   6   0  118.62    8.70
 -10   4   0  137.77    5.28
  -4  -6   0  122.49    8.18
  -6  10   0  136.77    5.30
  -6  10   0  124.54    9.26
  10  -4   0  135.04    8.84
  -6  10   0  129.58    5.60
  -4  -6   0  135.81    5.57
  -4  -6   0  129.13    5.46
  -6  10   0  140.60    5.39
  -6  10   0  134.23    5.55
  10  -4   0  131.89    9.02
  -6  10   0  129.86    5.55
  -4  -6   0  141.40    5.66
  -6  10   0  140.49    5.79
   5   5   0  229.84   14.31
   5   5   0  248.83    9.36
 -10   5   0  251.44   10.16
   5   5   0  231.69   14.51
 -10   5   0  251.78    9.74
 -10   5   0  242.21    9.31
 -10   5   0  256.17    9.95
 -10   5   0  253.14    9.31
   5   5   0  233.16    9.29
   5   5   0  236.54    9.80
 -10   5   0  248.12   10.40
   5 -10   0  244.75   13.71
  -5  -5   0  247.38    9.82
  -5  -5   0  256.65    9.99
  -5  10   0  247.99   10.15
  -5  10   0  256.67    9.48
  -5  10   0  251.46    9.90
  -5  10   0  245.81    9.89
  -5  10   0  239.00   15.02
  -5  -5   0  231.29   13.42
  10  -5   0  234.29   14.13
  -5  -5   0  239.97    9.70
  10  -5   0  234.94   14.45
  -5  10   0  252.86    9.84
  -5  10   0  254.57    9.36
   6   4   0  328.88   13.65
 -10   6   0  355.86   13.88
 -10   6   0  347.76   12.99
   6   4   0  350.53   13.00
 -10   6   0  356.06   14.50
 -10   6   0  351.42   14.17
   4 -10   0  324.63   18.51
   6   4   0  363.38   13.06
 -10   6   0  334.86   13.58
   6   4   0  325.56   19.44
 -10   6   0  331.89   12.97
  -4  10   0  338.74   20.34
  -4  10   0  354.68   13.07
  -6  -4   0  330.21   18.21
  10  -6   0  331.02   19.04
  -6  -4   0  370.70   13.95
  -4  10   0  339.32   13.75
  10  -6   0  353.37   19.58
  -4  10   0  351.82   14.13
  -4  10   0  360.50   13.81
  -4  10   0  341.82   13.85
  -4  10   0  360.63   13.23
  -6  -4   0  357.15   13.59
 -10   7   0  34.257   1.720
   3 -10   0  28.373   3.203
   7   3   0  27.009   3.362
   7   3   0  33.775   1.589
 -10   7   0  32.502   1.762
 -10   7   0  30.965   1.530
   7   3   0  32.851   1.647
 -10   7   0  31.010   1.580
 -10   7   0  31.582   1.595
  -3  10   0  34.374   1.760
  -7  -3   0  32.293   1.602
  -7  -3   0  30.990   1.582
  -3  10   0  33.781   1.799
  -7  -3   0  33.074   1.650
  10  -7   0  32.014   3.584
  -3  10   0  31.823   4.002
  -3  10   0  32.679   1.625
  -3  10   0  31.899   1.571
  -3  10   0  31.400   1.648
  -3  10   0  31.913   1.623
  -7  -3   0  29.077   3.063
  -3  10   0  31.250   1.589
   2 -10   0  84.148   6.310
 -10   8   0  88.603   3.550
   8   2   0  88.991   3.623
   8   2   0  93.111   3.640
 -10   8   0  89.453   3.709
 -10   8   0  85.775   3.870
 -10   8   0  80.169   3.935
   2 -10   0  89.462   3.854
 -10   8   0  87.860   3.770
   8   2   0  78.711   6.541
  -2  10   0  91.320   3.618
  -8  -2   0  86.813   3.986
  -2  10   0  90.468   3.943
  -2  10   0  93.381   3.891
  -2  10   0  89.838   3.822
  -8  -2   0  90.854   3.756
  -8  -2   0  83.424   3.724
  -2  10   0  92.664   3.682
  -2  10   0  88.967   7.201
  -8  -2   0  91.438   3.845
  -2  10   0  91.740   3.692
 -10   9   0  47.970   2.226
   1 -10   0  44.658   4.201
 -10   9   0  46.781   2.179
   9   1   0  45.413   4.545
 -10   9   0  43.780   2.073
 -10   9   0  48.970   2.205
   9   1   0  49.049   2.242
   9   1   0  52.031   2.172
   1 -10   0  50.728   2.354
  -1  10   0  51.474   2.302
  -1  10   0  47.342   4.913
  -9  -1   0  51.350   2.461
  -1  10   0  49.497   2.253
  -1  10   0  51.155   2.211
  -9  -1   0  48.272   2.096
  -1  10   0  52.155   2.394
  -9  -1   0  53.497   2.287
  -9  -1   0  43.489   2.284
  -1  10   0  52.062   2.446
  -9  -1   0  53.698   2.342
  -1  10   0  48.477   2.226
 -10  10   0  69.528   3.095
  10   0   0  76.009   3.043
   0 -10   0  70.167   3.195
  10   0   0  72.790   2.971
 -10  10   0  68.608   3.073
 -10  10   0  67.369   3.006
 -10   0   0  70.015   3.359
   0  10   0  72.535   3.261
   0  10   0  74.389   3.093
 -10   0   0  72.242   3.210
 -10   0   0  75.204   3.133
 -10   0   0  71.503   2.930
   0  10   0  74.570   3.239
 -10   0   0  75.507   3.182
   0  10   0  71.043   2.992
   0  10   0  73.043   3.025
   1  10   0  188.59    7.27
   1  10   0  180.10    7.76
 -11   1   0  184.03    7.80
   1  10   0  185.97    7.21
 -11   1   0  184.17    7.15
   1  10   0  189.19    7.65
 -11   1   0  195.85    8.05
 -11   1   0  198.92    7.54
 -11   1   0  195.78    7.70
  -1 -10   0  188.50    7.71
 -10  11   0  174.57    7.53
  -1 -10   0  197.58    7.65
  11  -1   0  191.08    7.23
  11  -1   0  180.72    7.15
 -11   2   0  147.59    6.00
 -11   2   0  149.49    5.89
 -11   2   0  148.95    5.61
   2   9   0  146.45    5.99
   2   9   0  134.87    6.03
 -11   2   0  145.11    6.11
 -11   2   0  149.04    6.32
   2   9   0  147.54    5.70
   2   9   0  137.85    5.59
  -9  11   0  141.62    5.89
  11  -2   0  151.42    5.66
  -9  11   0  140.66    5.69
  -2  -9   0  148.08    6.03
  -9  11   0  143.49    5.60
  -9  11   0  135.98    5.89
  -2  -9   0  145.93    5.95
   3   8   0  16.965   1.055
 -11   3   0  14.507   0.936
 -11   3   0  19.781   1.097
 -11   3   0  16.328   1.008
 -11   3   0  15.146   1.054
 -11   3   0  16.183   1.167
   3   8   0  14.830   1.112
  -8  11   0  15.847   1.013
  -8  11   0  14.872   1.031
  -8  11   0  15.398   1.006
  -8  11   0  15.461   0.973
  -3  -8   0  15.815   1.060
  -8  11   0  14.652   1.092
  -3  -8   0  16.049   1.084
 -11   4   0  7.4603  0.7960
   4   7   0  6.7960  0.7173
   7 -11   0  4.7050  1.8131
 -11   4   0  7.7844  0.7120
   4   7   0  8.1155  0.7246
   4   7   0  7.5426  2.2483
 -11   4   0  7.1621  0.6971
   4   7   0  7.0551  0.6971
 -11   4   0  8.1948  0.7169
 -11   4   0  7.7654  0.6943
 -11   4   0  7.0917  0.7710
  -4  -7   0  8.6861  0.7894
  -7  11   0  7.1000  0.6516
  11  -4   0  4.3928  1.7877
  -4  -7   0  7.7633  0.6954
  -7  11   0  7.9624  0.8111
  -7  11   0  7.3406  0.7554
  -4  -7   0  5.1897  1.6670
  -7  11   0  8.1905  0.7737
  11  -4   0  5.4321  2.1648
  -7  11   0  7.5718  0.6939
  -7  11   0  7.4791  0.7320
   5   6   0  51.319   5.432
 -11   5   0  75.279   3.341
   5   6   0  71.441   2.959
 -11   5   0  70.845   3.083
   5   6   0  60.270   5.630
 -11   5   0  71.189   3.181
   5   6   0  67.349   2.915
 -11   5   0  71.383   2.894
   5   6   0  68.341   3.056
 -11   5   0  67.226   2.935
 -11   5   0  73.420   3.056
   6 -11   0  65.393   5.415
  -5  -6   0  67.097   2.963
  -6  11   0  70.702   3.139
  -5  -6   0  73.277   3.129
  -5  -6   0  61.053   4.963
  -6  11   0  73.144   2.943
  11  -5   0  65.725   5.668
  -6  11   0  72.562   2.995
  -6  11   0  68.683   3.017
  11  -5   0  61.100   5.599
  -5  -6   0  70.811   3.047
  -6  11   0  75.563   3.239
  -6  11   0  71.903   3.068
  -6  11   0  59.191   5.985
 -11   6   0  60.167   2.653
 -11   6   0  63.027   3.006
 -11   6   0  64.536   2.892
   6   5   0  66.403   2.737
 -11   6   0  67.802   2.655
 -11   6   0  63.633   2.736
   6   5   0  55.219   5.186
   6   5   0  61.597   2.741
   6   5   0  63.620   2.683
   5 -11   0  51.475   4.738
 -11   6   0  65.670   2.793
  -6  -5   0  62.842   2.720
  -5  11   0  67.613   2.997
  -5  11   0  55.186   5.531
  -6  -5   0  56.375   2.723
  -5  11   0  62.246   2.767
  -5  11   0  58.482   2.714
  -6  -5   0  53.713   4.654
  11  -6   0  55.313   5.233
  -5  11   0  64.075   2.730
  -6  -5   0  63.214   2.843
  -5  11   0  65.797   2.903
  -5  11   0  63.805   2.669
   4 -11   0  151.18    9.71
   7   4   0  160.13    6.17
 -11   7   0  161.83    6.14
 -11   7   0  155.45    6.84
 -11   7   0  159.61    6.70
 -11   7   0  164.04    6.41
   7   4   0  161.88    6.19
   7   4   0  130.54    9.90
 -11   7   0  157.10    6.52
  -7  -4   0  174.23    6.62
  11  -7   0  142.62   10.30
  -4  11   0  163.65    6.75
  -4  11   0  163.23    6.19
  -4  11   0  162.32    6.50
  -4  11   0  163.37    6.30
  -4  11   0  140.56   10.71
  -7  -4   0  156.13    6.39
  -7  -4   0  154.28    6.45
  -4  11   0  164.71    6.60
   8   3   0  245.62    9.08
 -11   8   0  238.89    9.02
 -11   8   0  223.35   10.02
 -11   8   0  239.71    9.43
   8   3   0  246.37    9.09
 -11   8   0  231.55    9.61
 -11   8   0  237.20    9.83
   3 -11   0  234.15    9.67
  -3  11   0  246.08    9.23
  -3  11   0  252.64    9.68
  -8  -3   0  244.85    9.69
  -3  11   0  240.97    9.87
  -3  11   0  242.90    9.11
  -8  -3   0  217.72    9.49
  -8  -3   0  232.17    9.43
  -3  11   0  235.26    9.10
  -3  11   0  246.76    9.60
   9   2   0  9.5355  0.8061
 -11   9   0  9.2656  0.7423
 -11   9   0  7.3832  0.7520
 -11   9   0  10.115   0.792
 -11   9   0  8.5086  0.6906
   2 -11   0  10.709   0.888
   9   2   0  8.4515  0.7498
  -2  11   0  9.3234  0.8560
  -2  11   0  9.3693  0.8835
  -9  -2   0  10.719   0.857
  -2  11   0  9.5965  0.8028
  -9  -2   0  9.1867  0.7731
  -2  11   0  10.476   0.792
  -2  11   0  9.2495  0.9123
  -2  11   0  9.6674  0.8321
  10   1   0  81.095   3.370
  10   1   0  82.234   3.329
   1 -11   0  83.513   3.568
 -11  10   0  79.523   3.387
 -10  -1   0  83.955   3.561
  -1  11   0  80.225   3.387
  -1  11   0  83.899   3.359
  -1  11   0  84.300   3.618
 -10  -1   0  81.587   3.466
  -1  11   0  81.661   3.388
  -1  11   0  80.628   3.656
  11   0   0  34.830   1.613
  11   0   0  32.530   1.512
   0 -11   0  34.335   1.697
   0 -11   0  34.758   1.686
   0  11   0  35.972   1.760
   0  11   0  30.588   1.546
   0  11   0  34.424   1.555
 -11   0   0  32.302   1.745
 -11   0   0  33.153   1.614
 -11   0   0  33.726   1.639
   0  11   0  35.551   1.769
   0  11   0  32.702   1.612
 -11   0   0  29.511   1.472
   1  11   0  24.965   1.228
 -12   1   0  24.299   1.205
 -12   1   0  19.530   1.219
 -12   1   0  22.894   1.145
 -12   1   0  23.651   1.236
   1  11   0  22.746   1.301
  12  -1   0  26.172   1.260
  -1 -11   0  24.918   1.257
  -1 -11   0  24.550   1.250
   2  10   0  57.485   2.602
 -12   2   0  57.550   2.725
 -12   2   0  58.122   2.503
 -12   2   0  56.956   2.535
 -12   2   0  57.123   2.365
 -12   2   0  57.654   2.601
   2  10   0  57.275   2.453
  12  -2   0  58.601   2.453
 -10  12   0  52.651   2.473
  -2 -10   0  59.184   2.550
 -10  12   0  52.798   2.375
  -2 -10   0  62.865   2.602
   3   9   0  6.8138  0.7124
 -12   3   0  5.8000  0.7704
   3   9   0  7.3170  0.7292
 -12   3   0  6.7168  0.6627
 -12   3   0  7.3198  0.7005
 -12   3   0  7.6621  0.6892
 -12   3   0  7.3085  0.7317
  12  -3   0  8.1246  0.7177
  -3  -9   0  8.5375  0.7649
  -9  12   0  6.9772  0.6740
  -3  -9   0  8.0477  0.6921
  -9  12   0  7.7390  0.7188
  -9  12   0  7.0174  0.6469
 -12   4   0  85.228   3.692
   4   8   0  85.563   3.454
 -12   4   0  80.056   3.767
 -12   4   0  82.941   3.511
 -12   4   0  85.458   3.570
   4   8   0  86.149   3.580
 -12   4   0  82.859   3.344
  -8  12   0  82.158   3.690
  -4  -8   0  81.094   3.526
  -8  12   0  81.211   3.512
  -8  12   0  80.554   3.387
  12  -4   0  83.017   3.375
  -4  -8   0  81.719   3.592
  -8  12   0  81.770   3.446
 -12   5   0  89.823   4.042
   5   7   0  79.720   3.548
 -12   5   0  93.550   3.759
 -12   5   0  89.536   3.794
 -12   5   0  92.061   3.917
   5   7   0  88.585   3.630
   5   7   0  87.552   3.781
 -12   5   0  87.660   3.562
  -7  12   0  88.678   3.764
  -5  -7   0  94.863   3.865
  -7  12   0  90.638   3.691
  -7  12   0  81.673   3.717
  -5  -7   0  85.893   3.744
  -7  12   0  91.490   3.627
  -7  12   0  91.472   3.961
 -12   6   0  135.14    5.60
   6   6   0  126.08    5.13
 -12   6   0  119.59    5.09
   6   6   0  137.32    5.20
 -12   6   0  135.79    5.46
 -12   6   0  133.94    5.36
 -12   6   0  130.76    5.11
 -12   6   0  134.10    5.75
   6   6   0  120.14    5.36
  -6  12   0  141.62    5.68
  -6  12   0  121.01    5.38
  -6  -6   0  135.34    5.50
  -6  12   0  137.32    5.19
  -6  -6   0  131.07    5.39
  -6  12   0  138.10    5.28
  -6  12   0  129.41    5.48
  -6  12   0  129.16    5.41
 -12   7   0  8.9440  0.7793
 -12   7   0  9.3827  0.8771
   7   5   0  9.5940  0.7740
 -12   7   0  7.8276  0.6859
   5 -12   0  8.8691  0.8125
 -12   7   0  8.4482  0.7730
 -12   7   0  9.1204  0.7860
  -5  12   0  9.4920  0.8374
  -7  -5   0  7.9079  0.7331
  -7  -5   0  9.5199  0.8303
  -7  -5   0  9.1468  0.7410
  -5  12   0  8.5893  0.7841
  -5  12   0  8.3087  0.8768
  -5  12   0  9.3990  0.7738
 -12   8   0  84.288   3.372
   8   4   0  90.407   3.440
 -12   8   0  75.178   3.731
   4 -12   0  80.493   3.600
 -12   8   0  79.735   3.664
 -12   8   0  80.426   3.553
   8   4   0  81.162   3.418
 -12   8   0  83.481   3.507
  -4  12   0  87.641   3.440
  -4  12   0  89.809   3.778
  -8  -4   0  86.411   3.627
  -8  -4   0  80.893   3.495
  -4  12   0  84.600   3.497
  -4  12   0  86.687   3.684
  -4  12   0  86.912   3.613
   9   3   0  35.769   1.682
 -12   9   0  32.606   1.700
   3 -12   0  33.547   1.728
 -12   9   0  34.314   1.637
 -12   9   0  32.853   1.640
 -12   9   0  35.356   1.578
   9   3   0  38.656   1.688
  -3  12   0  37.645   1.699
  -3  12   0  37.503   1.858
  -3  12   0  33.827   1.733
  -3  12   0  35.430   1.701
  -3  12   0  34.889   1.865
  -9  -3   0  34.154   1.717
  -9  -3   0  34.091   1.631
 -12  10   0  6.6281  0.6049
  10   2   0  6.4592  0.6746
   2 -12   0  7.6898  0.7066
   2 -12   0  7.6416  0.6932
 -12  10   0  5.6136  0.5282
  10   2   0  6.7698  0.6168
  -2  12   0  6.3848  0.7436
 -10  -2   0  6.5078  0.6427
  -2  12   0  6.8874  0.6415
  -2  12   0  6.8810  0.6875
   1 -12   0  21.360   1.151
   1 -12   0  19.651   1.087
  11   1   0  19.758   1.078
  11   1   0  17.222   0.983
 -11  -1   0  18.244   1.033
  -1  12   0  18.811   1.032
  -1  12   0  18.496   1.165
  -1  12   0  18.623   1.159
 -11  -1   0  19.479   1.047
  -1  12   0  17.141   1.016
  -1  12   0  17.506   1.081
  12   0   0  28.028   1.277
   0 -12   0  27.624   1.306
   0 -12   0  26.769   1.304
  12   0   0  24.255   1.345
 -12   0   0  25.982   1.248
   0  12   0  24.523   1.246
 -12   0   0  27.338   1.295
   0  12   0  26.750   1.358
   1  12   0  54.496   2.345
 -13   1   0  52.455   2.257
  13  -1   0  55.970   2.214
  -1 -12   0  55.589   2.315
 -13   2   0  70.204   2.921
   2  11   0  76.063   3.171
 -13   2   0  78.345   3.103
 -13   2   0  69.139   3.182
   2  11   0  73.867   3.000
 -13   2   0  75.970   3.148
  -2 -11   0  75.581   3.166
  13  -2   0  80.361   3.001
  13  -2   0  76.310   3.334
  -2 -11   0  76.863   3.147
 -13   3   0  32.497   1.628
 -13   3   0  29.970   1.380
   3  10   0  32.225   1.481
 -13   3   0  32.228   1.495
   3  10   0  32.755   1.556
 -13   3   0  30.625   1.552
 -13   3   0  31.712   1.488
  -3 -10   0  30.970   1.484
 -10  13   0  29.734   1.416
  -3 -10   0  32.660   1.540
  13  -3   0  31.339   1.433
   4   9   0  9.6513  0.7566
 -13   4   0  9.5413  0.7092
   4   9   0  9.2333  0.7850
 -13   4   0  8.5594  0.7574
 -13   4   0  9.3086  0.7752
 -13   4   0  8.4629  0.6533
 -13   4   0  9.9026  0.7127
  -9  13   0  9.5591  0.7369
  -4  -9   0  9.3986  0.6934
  -9  13   0  8.8275  0.6952
  13  -4   0  9.1124  0.7481
  -9  13   0  8.6251  0.7592
  -4  -9   0  9.8401  0.7826
 -13   5   0  24.926   1.201
 -13   5   0  24.624   1.251
   5   8   0  25.091   1.293
 -13   5   0  24.781   1.258
   5   8   0  22.490   1.266
 -13   5   0  23.891   1.337
 -13   5   0  25.512   1.430
  -8  13   0  24.137   1.396
  -5  -8   0  26.190   1.308
  -8  13   0  24.330   1.235
  13  -5   0  23.315   1.222
  -5  -8   0  23.517   1.252
  -8  13   0  24.606   1.281
  -8  13   0  23.255   1.266
 -13   6   0  14.569   0.992
 -13   6   0  13.636   1.007
 -13   6   0  14.780   0.896
 -13   6   0  14.306   0.870
   6   7   0  14.648   0.967
 -13   6   0  14.272   0.906
  -7  13   0  14.686   0.965
  13  -6   0  14.182   0.895
  -6  -7   0  13.813   0.887
  -7  13   0  14.782   0.932
  -7  13   0  14.144   0.974
  -7  13   0  15.156   1.127
  -6  -7   0  15.399   0.964
 -13   7   0  200.66    7.30
 -13   7   0  185.53    8.11
 -13   7   0  193.01    7.95
   7   6   0  183.46    7.28
 -13   7   0  186.43    7.61
 -13   7   0  185.46    7.75
   7   6   0  201.83    7.36
  -6  13   0  184.10    7.72
  -6  13   0  199.06    7.38
  -6  13   0  198.21    7.47
  -6  13   0  198.65    7.79
  -6  13   0  200.91    8.01
  -7  -6   0  199.42    7.83
  -7  -6   0  176.22    7.66
 -13   8   0  41.440   2.105
 -13   8   0  41.459   1.871
   8   5   0  45.748   1.969
   8   5   0  43.345   1.928
   5 -13   0  41.507   2.012
 -13   8   0  44.983   2.073
 -13   8   0  42.253   1.974
 -13   8   0  45.203   1.963
  -5  13   0  48.815   1.987
  -5  13   0  44.642   2.165
  -8  -5   0  44.069   2.028
  -5  13   0  44.798   2.006
  -5  13   0  44.393   2.023
  -5  13   0  43.900   2.103
   4 -13   0  132.64    5.71
   9   4   0  145.52    5.41
 -13   9   0  130.58    5.81
 -13   9   0  140.84    5.59
 -13   9   0  139.61    5.35
   9   4   0  146.96    5.43
  -4  13   0  145.53    5.52
  -4  13   0  138.50    5.42
  -4  13   0  139.87    5.70
  -9  -4   0  124.46    5.55
  -4  13   0  146.03    5.91
  -9  -4   0  143.51    5.77
  -4  13   0  150.00    5.80
  10   3   0  3.5640  0.5096
 -13  10   0  3.5200  0.4473
   3 -13   0  4.1206  0.5115
 -13  10   0  4.3345  0.4746
  10   3   0  4.2795  0.5200
 -10  -3   0  3.1334  0.4590
  -3  13   0  3.4762  0.5365
  -3  13   0  3.3966  0.5712
  -3  13   0  3.8357  0.4978
  -3  13   0  3.7728  0.5614
 -10  -3   0  3.7563  0.4678
  11   2   0  2.4940  0.4171
  11   2   0  2.3053  0.4276
   2 -13   0  2.9625  0.4362
 -11  -2   0  1.8655  0.3824
  -2  13   0  1.9309  0.4716
  -2  13   0  3.6138  0.4791
 -11  -2   0  2.9674  0.4318
  -2  13   0  2.0165  0.4903
  -2  13   0  1.5064  0.4271
   1 -13   0  9.7609  0.6568
  12   1   0  10.177   0.678
  -1  13   0  9.8026  0.6819
 -12  -1   0  8.8045  0.5936
 -14   4   0  1.9389  0.3120
 -14   4   0  1.8451  0.3494
   4  10   0  1.2405  0.3781
 -14   4   0  1.2443  0.3595
  -4 -10   0  1.1359  0.3294
  14  -4   0  1.2618  0.3776
 -14   5   0  11.047   0.750
 -14   5   0  12.371   0.681
 -14   5   0  11.332   0.769
 -14   5   0  12.258   0.710
   5   9   0  11.555   0.721
  -9  14   0  10.369   0.725
  -5  -9   0  10.142   0.671
  -9  14   0  11.356   0.723
  -5  -9   0  11.532   0.721
 -14   6   0  13.210   0.717
 -14   6   0  12.142   0.828
   6   8   0  13.193   0.778
 -14   6   0  12.012   0.851
 -14   6   0  14.175   0.779
  -8  14   0  13.308   0.796
  -8  14   0  11.490   0.766
  -6  -8   0  14.098   0.809
  -6  -8   0  10.738   0.720
  -8  14   0  12.263   0.792
  -8  14   0  12.263   0.898
 -14   7   0  39.980   1.661
 -14   7   0  40.474   1.726
 -14   7   0  38.995   1.821
   7   7   0  40.217   1.709
 -14   7   0  36.568   1.838
  -7  14   0  38.790   1.883
  -7  -7   0  38.827   1.776
  -7  14   0  39.853   1.747
  -7  14   0  37.651   1.748
  -7  14   0  40.509   1.706
 -14   8   0  148.22    5.75
   8   6   0  150.80    5.55
 -14   8   0  145.92    5.50
 -14   8   0  138.69    5.98
  -8  -6   0  147.82    5.90
  -6  14   0  138.88    5.82
  -6  14   0  146.78    6.05
  -6  14   0  136.38    5.85
  -6  14   0  149.84    5.57
  -6  14   0  148.92    5.65
   9   5   0  1.5573  0.3957
   5 -14   0  0.9129  0.4040
 -14   9   0  0.5797  0.3140
   9   5   0  1.1877  0.3925
 -14   9   0  0.3929  0.3391
 -14   9   0  1.2388  0.3390
  -9  -5   0  0.7577  0.3570
  -5  14   0  0.5870  0.4117
  -5  14   0  0.6881  0.4146
  -5  14   0  0.8878  0.4430
  -5  14   0  1.0674  0.3512
  10   4   0  43.339   1.815
   4 -14   0  43.538   1.911
  -4  14   0  44.157   1.837
 -10  -4   0  44.376   1.921
  -4  14   0  44.473   1.999
  -4  14   0  44.519   1.975
  -4  14   0  42.307   1.867
   0   0  -1  0.2257  0.2821
   0   0  -1 -0.0089  0.1900
   0   0   1  0.0073  0.1602
   0   1  -1  563.35   29.10
   0   1  -1  570.92   27.98
   1  -1  -1  557.11   27.99
  -1   0  -1  535.47   27.56
   0   1  -1  598.26   28.44
   1  -1  -1  549.88   28.75
  -1   0  -1  564.32   28.45
  -1   0  -1  604.12   28.06
  -1   1   1  564.53   27.12
   0  -1   1  571.82   27.11
   1   0   1  578.36   30.09
  -1   1   1  562.33   29.61
   0  -1  -1  879.10   44.88
  -1   1  -1  901.44   45.64
  -1   1  -1  915.84   45.25
  -1   1  -1  909.12   45.45
   0  -1  -1  872.33   44.39
   1   0  -1  890.67   45.62
   1   0  -1  878.10   45.81
   1   0  -1  881.71   44.49
   1  -1   1  862.99   42.99
  -1   0   1  907.50   42.17
   0   1   1  863.26   43.06
   0   1   1  871.67   45.98
   2  -1  -1  541.56   27.27
  -1   2  -1  557.62   27.18
  -1  -1  -1  563.38   27.24
  -1   2  -1  579.80   27.73
  -1  -1  -1  516.91   26.29
  -1   2  -1  572.84   28.41
   2  -1  -1  534.09   27.50
   1   1   1  538.29   27.48
  -2   1   1  535.81   26.40
   1   1   1  561.17   28.30
   1  -2   1  563.53   26.36
  -1   3  -1  747.82   38.51
  -1   3  -1  739.95   36.74
   3  -2  -1  779.54   37.06
  -2  -1  -1  787.11   37.03
  -1   3  -1  753.61   37.54
   3  -2  -1  759.05   37.30
   2   1   1  742.40   37.39
  -3   2   1  741.45   35.85
   2   1   1  704.82   38.35
   1  -3   1  726.70   35.81
   0   2  -1  836.17   42.84
   0   2  -1  867.50   43.89
  -2   0  -1  906.92   42.35
   2  -2  -1  884.93   42.23
   2  -2  -1  809.62   42.95
   0   2  -1  859.77   42.93
  -2   0  -1  900.33   42.96
  -2   0  -1  846.82   41.20
  -2   2   1  853.94   42.14
  -2   2   1  830.99   43.66
   0  -2   1  874.00   40.95
   2   0   1  826.07   43.79
  -2   1  -1 1987.73   99.20
  -2   1  -1 2002.90  101.10
   1   1  -1 1967.51   99.59
   1   1  -1 1922.62  101.44
  -2   1  -1 1781.55   93.24
   1   1  -1 1958.98   98.40
   1  -2  -1 1905.97   96.29
   2  -1   1 2015.68  102.01
  -1   2   1 1931.05  101.74
  -1   2   1 2001.78   95.78
  -1  -1   1 1947.96   96.03
  -2   2  -1 9999.00  496.07
   2   0  -1 9834.03  494.17
   2   0  -1 9779.76  487.05
  -2   2  -1 9896.90  487.46
  -2   2  -1 9856.61  507.62
   0   2   1 9956.33  505.67
  -2   3  -1 2251.15  120.08
  -1  -2  -1 2348.52  114.50
  -2   3  -1 2380.75  116.08
  -1  -2  -1 2230.76  112.31
  -2   3  -1 2284.99  117.42
   3  -1  -1 2293.07  116.56
   1   2   1 2279.62  116.24
  -3   1   1 2231.02  112.27
   1   2   1 2223.81  120.05
  -2  -2  -1  812.52   39.64
  -2   4  -1  785.98   41.60
   4  -2  -1  837.08   41.44
  -2  -2  -1  826.23   40.86
  -2   4  -1  840.22   42.78
   2  -4   1  846.08   39.73
  -4   2   1  809.51   39.74
   2   2   1  844.63   42.61
   2   2   1  847.61   41.47
   5  -3  -1  46.519   3.079
  -3  -2  -1  42.697   3.048
  -2   5  -1  45.371   3.275
  -3  -2  -1  46.228   2.939
  -2   5  -1  51.025   3.567
   3   2   1  46.845   3.199
  -5   3   1  46.933   3.041
   2  -5   1  53.831   3.155
   3   2   1  50.556   3.342
  -3  -1  -1  123.38    6.27
   4  -3  -1  117.48    6.50
  -3  -1  -1  121.32    6.69
   4  -3  -1  136.07    6.86
  -1   4  -1  113.73    6.78
  -1   4  -1  125.25    7.11
   3   1   1  123.55    6.84
  -4   3   1  121.19    6.38
  -4   3   1  110.34    6.49
   1  -4   1  124.65    6.43
   3   1   1  120.26    6.66
   0   3  -1 1014.59   47.05
   3  -3  -1  999.39   46.28
  -3   0  -1  930.89   44.67
   3  -3  -1  898.09   47.83
   0   3  -1  861.12   45.87
   0   3  -1  923.86   48.13
  -3   0  -1  985.97   46.41
  -3   3   1  905.97   47.78
  -3   3   1  962.78   44.87
   3   0   1  932.05   47.96
   3   0   1  929.76   49.36
   0  -3   1  908.62   44.86
   1   2  -1  750.40   38.64
  -3   1  -1  715.24   35.86
   1   2  -1  722.93   37.02
  -3   1  -1  752.40   38.00
  -3   1  -1  786.81   37.40
   1   2  -1  780.90   37.84
   2  -3  -1  767.97   37.12
  -2   3   1  745.35   38.54
  -1  -2   1  747.93   36.11
   3  -1   1  732.36   38.56
  -2   3   1  786.20   36.10
  -3   2  -1 4417.29  233.12
  -3   2  -1 4701.41  225.34
   1  -3  -1 4286.09  219.99
   2   1  -1 4396.37  230.33
  -3   2  -1 4355.42  213.58
   2   1  -1 4554.47  222.58
   2   1  -1 4562.07  227.49
  -3   2  -1 4528.56  229.06
  -2  -1   1 4534.44  216.45
  -1   3   1 4540.04  232.20
  -1   3   1 4018.46  221.76
  -1   3   1 4598.54  215.98
  -3   3  -1 1930.91   98.16
   3   0  -1 1955.67   98.08
   0  -3  -1 1905.98   96.48
   0  -3  -1 1882.92   98.05
  -3   3  -1 1964.72   93.16
   3   0  -1 1882.40  101.10
  -3   3  -1 1991.14  103.73
  -3   3  -1 1974.87  101.98
   3   0  -1 1944.25   99.92
   0   3   1 2025.95  102.32
  -3   0   1 1965.17   97.02
   0   3   1 1961.06   98.62
  -3   4  -1  561.65   27.94
  -3   4  -1  553.63   27.26
   4  -1  -1  556.61   27.75
  -1  -3  -1  512.80   27.00
  -3   4  -1  541.78   26.36
  -3   4  -1  567.58   28.62
  -1  -3  -1  538.77   26.50
  -4   1   1  550.47   26.55
   1   3   1  558.14   28.53
   1   3   1  532.01   27.58
  -3   5  -1  17.060   1.891
  -3   5  -1  16.564   1.468
  -2  -3  -1  16.197   1.501
  -2  -3  -1  16.636   1.452
  -3   5  -1  14.732   1.687
   5  -2  -1  17.730   1.673
  -5   2   1  17.572   1.593
   3  -5   1  18.489   1.633
   2   3   1  15.830   1.616
   2   3   1  18.709   1.854
   6  -3  -1  18.804   1.869
  -3   6  -1  18.468   2.159
  -3  -3  -1  19.593   1.765
  -3   6  -1  18.096   1.964
  -3  -3  -1  18.412   1.712
   3  -6   1  22.621   1.991
   3   3   1  19.347   2.061
   3   3   1  17.674   1.943
  -6   3   1  21.049   1.865
  -3   7  -1  205.48   11.01
  -3   7  -1  187.71    7.28
   7  -4  -1  200.64   10.73
  -3   7  -1  188.69    7.69
  -3   7  -1  204.60   11.54
  -4  -3  -1  191.48   10.20
  -4  -3  -1  192.18   10.35
  -4  -3  -1  187.87    7.76
  -3   7  -1  193.12    7.37
   7  -4  -1  219.89   11.25
  -3   7  -1  191.89    7.89
  -3   7  -1  184.97    7.65
  -3   7  -1  185.26    7.28
  -4  -3  -1  183.55    7.58
  -7   4   1  182.07    7.73
   4   3   1  204.56   11.00
  -7   4   1  189.31    7.89
   4   3   1  180.62    7.63
  -7   4   1  187.39    8.08
  -7   4   1  178.77    7.64
  -7   4   1  210.61   10.38
   3  -7   1  212.41   10.48
   4   3   1  193.58    7.27
   4   3   1  198.15   11.22
  -7   4   1  194.53    7.24
  -7   4   1  189.97    7.58
  -4  -2  -1  3.4462  0.8447
  -2   6  -1  3.0456  1.0970
  -4  -2  -1  3.1349  0.9065
   6  -4  -1  2.7224  0.8467
   6  -4  -1  2.9534  1.0712
  -2   6  -1  2.2554  0.8964
  -6   4   1  3.8005  0.8819
   4   2   1  3.1447  0.9580
   4   2   1  3.7911  0.9494
   2  -6   1  2.2400  0.9237
  -1   5  -1  94.188   5.905
   5  -4  -1  94.039   5.246
   5  -4  -1  94.951   5.589
  -4  -1  -1  94.058   5.512
  -4  -1  -1  98.152   5.140
  -1   5  -1  87.193   5.556
  -5   4   1  87.482   5.175
   4   1   1  97.144   5.575
   4   1   1  92.397   5.509
   1  -5   1  92.575   5.287
  -5   4   1  85.489   5.238
   4  -4  -1  41.203   2.538
  -4   0  -1  38.775   2.930
  -4   0  -1  44.403   2.581
   0   4  -1  42.924   3.018
   0   4  -1  42.560   3.138
   4  -4  -1  41.889   2.891
   0  -4   1  44.443   2.815
  -4   4   1  41.702   2.754
  -4   4   1  43.119   2.745
   4   0   1  43.899   2.889
   4   0   1  43.648   2.893
  -4   1  -1  283.97   13.89
   3  -4  -1  256.28   13.50
   1   3  -1  270.56   14.24
  -4   1  -1  251.97   12.92
   1   3  -1  264.47   13.95
  -1  -3   1  269.23   13.26
  -3   4   1  261.66   13.20
   4  -1   1  267.55   13.83
  -3   4   1  260.63   14.02
   4  -1   1  267.36   14.03
  -4   2  -1  612.03   29.17
   2   2  -1  569.62   29.97
   2   2  -1  612.59   29.49
   2   2  -1  546.82   28.68
   2  -4  -1  571.23   28.65
  -4   2  -1  539.47   27.72
  -4   2  -1  590.07   29.67
  -2  -2   1  604.84   28.11
  -2   4   1  567.99   29.98
  -2   4   1  599.21   28.01
  -2   4   1  559.59   28.85
   4  -2   1  585.33   29.88
  -4   3  -1 1062.58   51.54
   3   1  -1 1002.72   51.32
   3   1  -1 1039.54   53.20
  -4   3  -1 1078.88   53.62
  -4   3  -1 1085.58   52.42
   3   1  -1 1042.92   52.21
   1  -4  -1  993.99   50.98
  -4   3  -1 1024.27   49.62
  -3  -1   1 1074.51   49.97
  -1   4   1 1086.45   49.86
  -1   4   1 1040.92   53.48
  -1   4   1  970.18   51.70
  -4   4  -1  226.44   12.39
   4   0  -1  217.04   11.81
   0  -4  -1  223.63   11.40
  -4   4  -1  224.71   11.79
  -4   4  -1  222.41   12.17
  -4   4  -1  220.16   11.15
   4   0  -1  220.89   12.05
   0   4   1  225.41   12.39
   0   4   1  225.28   11.67
  -4   0   1  244.42   11.49
   5  -1  -1 1446.89   78.68
  -4   5  -1 1543.76   76.17
  -4   5  -1 1491.68   76.00
  -4   5  -1 1529.14   79.53
   5  -1  -1 1581.36   77.48
  -1  -4  -1 1572.20   74.10
  -4   5  -1 1607.02   77.63
   1   4   1 1547.00   77.22
   1   4   1 1571.76   79.47
  -5   1   1 1607.63   74.15
  -4   6  -1  193.74   10.57
  -4   6  -1  194.63   11.58
  -4   6  -1  200.85   11.27
   6  -2  -1  208.97   11.17
  -2  -4  -1  200.43   10.56
   2   4   1  210.27   11.57
   4  -6   1  197.74   10.52
  -6   2   1  216.23   10.67
   2   4   1  198.70   11.02
  -4   7  -1  23.191   1.191
  -4   7  -1  28.065   2.641
  -4   7  -1  24.276   1.319
  -4   7  -1  23.783   1.207
  -4   7  -1  26.172   2.779
  -3  -4  -1  24.982   1.259
  -3  -4  -1  24.674   1.266
  -4   7  -1  23.646   1.169
  -4   7  -1  25.238   1.294
  -3  -4  -1  24.011   2.204
   7  -3  -1  29.475   2.530
   7  -3  -1  29.889   2.863
  -7   3   1  24.140   1.212
  -7   3   1  26.403   1.230
  -7   3   1  23.979   1.169
   4  -7   1  25.904   2.284
   3   4   1  24.664   2.358
  -7   3   1  24.805   1.358
  -7   3   1  27.864   1.311
   3   4   1  24.913   1.283
   3   4   1  25.007   1.201
  -7   3   1  29.097   2.367
  -7   3   1  25.962   1.239
   3   4   1  28.034   2.689
  -4  -4  -1  31.541   1.538
   8  -4  -1  32.078   3.166
  -4  -4  -1  29.741   1.495
  -4   8  -1  30.775   1.476
  -4  -4  -1  33.618   2.731
  -4   8  -1  32.686   1.640
  -4   8  -1  29.365   3.287
  -4   8  -1  33.375   1.503
   8  -4  -1  34.814   3.071
  -4   8  -1  31.073   1.480
  -4   8  -1  32.482   1.447
  -4   8  -1  32.401   3.042
  -4  -4  -1  29.038   1.464
  -4   8  -1  26.768   1.425
  -4   8  -1  32.030   1.587
  -8   4   1  29.610   1.627
  -8   4   1  29.891   1.558
  -8   4   1  32.326   1.432
  -8   4   1  29.892   1.471
   4   4   1  30.405   3.073
   4  -8   1  34.120   2.846
  -8   4   1  32.113   1.507
   4   4   1  32.741   1.472
   4   4   1  33.219   2.996
   4   4   1  31.020   1.428
  -8   4   1  28.784   1.475
  -8   4   1  35.997   2.834
   4   4   1  32.542   1.523
  -8   4   1  30.387   1.494
  -4   9  -1  312.86   12.35
  -4   9  -1  295.72   12.35
  -4   9  -1  319.57   12.66
  -5  -4  -1  305.27   16.23
  -5  -4  -1  305.98   12.17
   9  -5  -1  329.03   17.61
  -4   9  -1  306.20   12.29
  -5  -4  -1  293.28   12.25
  -5  -4  -1  313.88   12.46
  -4   9  -1  308.13   11.70
  -4   9  -1  320.15   11.70
   9  -5  -1  290.48   16.96
  -4   9  -1  315.60   11.83
  -4   9  -1  302.92   18.20
   5   4   1  315.31   12.26
  -9   5   1  319.00   12.97
   5   4   1  305.99   17.65
  -9   5   1  289.32   11.58
  -9   5   1  318.09   12.67
  -9   5   1  319.07   12.44
  -9   5   1  312.77   12.16
   4  -9   1  317.01   16.56
   5   4   1  320.09   11.67
  -9   5   1  300.69   16.25
   5   4   1  296.69   17.25
  -9   5   1  305.21   12.28
  -9   5   1  323.70   11.63
   5   4   1  316.26   11.60
  -3   8  -1  93.458   4.166
  -5  -3  -1  91.204   3.915
  -5  -3  -1  106.57    6.16
  -3   8  -1  102.59    4.28
  -3   8  -1  104.20    4.19
  -3   8  -1  105.02    4.37
  -3   8  -1  101.74    4.06
  -3   8  -1  106.63    7.23
   8  -5  -1  105.44    6.47
  -3   8  -1  103.15    6.64
  -3   8  -1  100.63    4.01
  -5  -3  -1  97.306   4.152
  -5  -3  -1  99.713   4.241
  -3   8  -1  99.358   4.015
  -5  -3  -1  93.817   4.142
   8  -5  -1  111.34    7.02
   5   3   1  106.75    6.81
  -8   5   1  99.235   4.170
  -8   5   1  103.83    4.34
  -8   5   1  102.02    3.96
   5   3   1  101.94    4.19
  -8   5   1  102.31    4.22
   5   3   1  98.998   6.656
   3  -8   1  107.14    6.42
  -8   5   1  101.52    4.14
   5   3   1  104.99    3.99
  -8   5   1  107.55    6.27
  -8   5   1  99.662   4.444
   7  -5  -1  177.33    9.50
  -5  -2  -1  174.77    9.13
  -2   7  -1  162.48    6.52
  -2   7  -1  170.17    6.46
  -2   7  -1  164.97    6.78
  -5  -2  -1  165.94    6.45
  -5  -2  -1  165.85    6.86
  -2   7  -1  178.39    9.91
  -2   7  -1  169.22    6.82
  -5  -2  -1  166.07    6.72
  -2   7  -1  166.60    6.99
  -2   7  -1  166.25    6.47
  -2   7  -1  185.17   10.56
  -5  -2  -1  178.95    9.61
   7  -5  -1  196.29   10.17
   5   2   1  160.65    6.74
  -7   5   1  167.29    6.41
  -7   5   1  166.51    6.70
  -7   5   1  178.58    9.29
  -7   5   1  156.75    7.13
   5   2   1  166.32    6.43
  -7   5   1  163.14    6.97
   5   2   1  188.73   10.08
  -7   5   1  161.15    6.77
  -7   5   1  163.43    6.84
   2  -7   1  178.46    9.44
   5   2   1  180.41    9.96
  -1   6  -1  54.522   3.859
  -5  -1  -1  53.794   3.779
   6  -5  -1  50.164   3.335
  -1   6  -1  54.429   4.127
  -5  -1  -1  51.660   3.365
   6  -5  -1  52.831   3.829
  -6   5   1  49.713   3.452
   5   1   1  51.444   3.764
   1  -6   1  51.534   3.582
   5   1   1  51.091   3.701
   5  -5  -1  307.04   16.11
   0   5  -1  326.13   16.83
   0   5  -1  316.60   17.25
   5  -5  -1  324.47   16.44
  -5   0  -1  322.68   15.63
  -5   0  -1  281.52   16.43
  -5   5   1  300.02   16.70
   5   0   1  319.00   16.62
   0  -5   1  324.84   15.97
   5   0   1  328.37   16.84
  -5   1  -1  21.354   2.065
   4  -5  -1  18.548   1.714
   1   4  -1  17.869   1.931
  -5   1  -1  19.838   1.551
   4  -5  -1  18.265   1.407
   1   4  -1  19.368   1.957
   5  -1   1  20.449   1.845
  -4   5   1  19.169   1.699
  -4   5   1  18.861   1.781
  -1  -4   1  19.190   1.757
   5  -1   1  19.782   1.695
   2   3  -1  232.73   12.43
   3  -5  -1  223.75   11.81
  -5   2  -1  216.00   11.36
  -5   2  -1  242.57   12.40
   2   3  -1  239.09   12.64
   2   3  -1  218.91   11.71
   5  -2   1  255.38   12.34
  -3   5   1  220.29   12.49
  -3   5   1  208.71   11.69
   5  -2   1  244.42   12.39
  -3   5   1  233.21   11.67
  -2  -3   1  232.55   11.74
   3   2  -1  249.96   13.45
  -5   3  -1  268.45   14.23
  -5   3  -1  262.83   13.86
  -5   3  -1  262.24   12.88
   3   2  -1  258.83   13.96
   3   2  -1  260.57   14.04
   5  -3   1  254.11   13.92
  -2   5   1  260.94   13.15
  -2   5   1  265.09   14.29
  -3  -2   1  275.19   13.27
  -5   4  -1  281.47   14.67
   1  -5  -1  287.10   14.16
  -5   4  -1  278.79   15.08
  -5   4  -1  277.92   13.78
  -5   4  -1  282.70   15.29
   4   1  -1  284.96   14.83
   4   1  -1  283.33   14.91
   4   1  -1  259.36   14.45
  -1   5   1  271.37   15.22
  -4  -1   1  280.25   14.08
  -5   5  -1 1221.41   62.98
  -5   5  -1 1219.90   60.47
  -5   5  -1 1164.54   61.46
   0  -5  -1 1196.55   58.68
  -5   5  -1 1198.40   58.38
   5   0  -1 1324.45   61.58
   5   0  -1 1230.47   60.57
   5   0  -1 1181.24   62.27
  -5   0   1 1300.23   58.73
   0   5   1 1143.45   60.92
   0   5   1 1253.96   63.03
   6  -1  -1  22.729   2.409
  -5   6  -1  22.632   2.527
  -5   6  -1  24.944   2.525
   6  -1  -1  24.147   2.275
  -1  -5  -1  20.630   2.030
  -5   6  -1  21.742   2.053
  -5   6  -1  23.627   1.901
  -6   1   1  24.493   2.115
   1   5   1  22.086   2.084
   1   5   1  24.261   2.459
  -5   7  -1  184.94   10.58
   7  -2  -1  188.31   10.12
  -5   7  -1  166.67    6.52
  -2  -5  -1  172.88    6.98
  -5   7  -1  165.16    7.08
  -5   7  -1  155.84    6.84
  -5   7  -1  161.63    6.90
  -5   7  -1  167.90    6.61
  -2  -5  -1  162.72    6.83
  -5   7  -1  178.01   10.10
   7  -2  -1  183.86   10.15
  -2  -5  -1  183.08    9.47
  -7   2   1  171.64    6.97
  -7   2   1  176.89    7.29
  -7   2   1  171.77    6.55
   2   5   1  163.85    6.53
   2   5   1  170.70    9.80
   2   5   1  171.40    6.88
  -7   2   1  164.82    6.50
  -7   2   1  166.47    6.88
   2   5   1  169.86    6.89
  -7   2   1  187.02    9.55
   2   5   1  191.41   10.50
   5  -7   1  191.29    9.48
  -7   2   1  168.33    6.81
  -7   2   1  178.09    7.11
  -5   8  -1  11.446   0.904
  -5   8  -1  11.627   0.947
  -3  -5  -1  12.770   0.845
  -5   8  -1  12.602   1.961
   8  -3  -1  14.746   2.229
  -5   8  -1  11.273   2.203
  -3  -5  -1  10.751   0.822
  -5   8  -1  12.940   0.836
  -5   8  -1  11.539   0.845
  -5   8  -1  11.998   0.820
  -5   8  -1  14.728   0.791
   8  -3  -1  13.630   1.989
  -3  -5  -1  14.401   1.855
  -3  -5  -1  11.581   0.815
  -8   3   1  13.258   0.871
   5  -8   1  16.442   1.866
  -8   3   1  12.915   1.740
  -8   3   1  11.101   0.763
   3   5   1  12.914   0.820
   3   5   1  10.678   0.801
  -8   3   1  11.389   0.917
  -8   3   1  10.690   0.928
   3   5   1  10.144   1.735
   3   5   1  14.856   2.136
  -8   3   1  11.915   0.833
  -8   3   1  12.248   0.930
   3   5   1  11.236   0.791
  -8   3   1  11.113   0.795
   3   5   1  12.083   0.840
  -4  -5  -1  83.216   3.573
  -5   9  -1  89.689   3.525
  -4  -5  -1  90.928   3.697
  -4  -5  -1  80.642   5.497
   9  -4  -1  88.763   6.409
  -5   9  -1  83.633   6.553
  -5   9  -1  76.702   3.533
  -5   9  -1  85.392   3.678
  -5   9  -1  82.597   3.571
  -5   9  -1  82.479   3.447
  -5   9  -1  85.656   3.436
  -4  -5  -1  86.865   3.601
  -5   9  -1  84.985   3.772
   9  -4  -1  85.935   6.025
  -9   4   1  87.642   5.693
  -9   4   1  90.483   3.585
  -9   4   1  90.278   3.758
  -9   4   1  85.094   3.416
  -9   4   1  82.075   3.420
   4   5   1  85.091   3.454
  -9   4   1  82.802   3.584
   4   5   1  86.911   3.618
   4   5   1  83.705   3.414
  -9   4   1  85.556   3.650
   4   5   1  90.979   6.416
   5  -9   1  79.524   5.568
   4   5   1  82.917   5.978
  -9   4   1  84.065   3.851
  -5  -5  -1  90.127   3.859
  -5  -5  -1  88.826   3.847
  10  -5  -1  93.388   7.050
  -5  10  -1  92.639   3.994
  -5  -5  -1  84.062   5.977
  -5  10  -1  99.050   4.119
  -5  10  -1  97.812   3.748
  -5  -5  -1  97.609   3.979
  -5  10  -1  93.675   3.815
  10  -5  -1  80.098   6.296
  -5  10  -1  90.954   3.753
  -5  10  -1  88.186   7.184
  -5  10  -1  91.969   3.897
 -10   5   1  92.408   3.949
   5   5   1  93.056   3.909
 -10   5   1  93.513   3.876
 -10   5   1  90.232   6.082
   5   5   1  87.185   3.683
 -10   5   1  86.307   3.695
 -10   5   1  99.094   3.731
   5   5   1  90.660   6.769
 -10   5   1  93.288   4.147
 -10   5   1  91.363   3.872
   5   5   1  81.285   6.348
   5 -10   1  83.448   6.146
 -10   5   1  95.374   4.077
   5   5   1  95.490   3.756
  -5  11  -1  55.879   2.338
  -5  11  -1  55.762   2.457
  -6  -5  -1  54.096   2.399
  11  -6  -1  43.819   4.701
  -5  11  -1  49.259   2.333
  -5  11  -1  54.067   2.423
  -6  -5  -1  54.070   2.479
  -6  -5  -1  49.051   2.341
  -5  11  -1  56.621   2.595
  -5  11  -1  44.480   5.053
  -5  11  -1  53.095   2.526
 -11   6   1  52.476   2.586
   5 -11   1  45.420   4.414
   6   5   1  50.420   2.392
 -11   6   1  54.918   2.389
   6   5   1  47.752   2.270
   6   5   1  56.678   2.390
 -11   6   1  53.869   2.543
 -11   6   1  54.563   2.442
 -11   6   1  54.633   2.408
 -11   6   1  54.894   2.311
  -4  10  -1  161.95    6.31
  -6  -4  -1  149.00    6.51
  -4  10  -1  151.92   10.80
  -6  -4  -1  158.97    6.52
  -6  -4  -1  165.07    6.67
  -4  10  -1  171.82    6.88
  -4  10  -1  154.25    6.57
  10  -6  -1  158.46   10.53
  -4  10  -1  162.78    6.67
  -4  10  -1  169.34    6.30
  -4  10  -1  167.52    6.40
  -4  10  -1  166.87    6.59
 -10   6   1  165.84    6.51
   6   4   1  169.15    6.29
 -10   6   1  163.23    6.80
 -10   6   1  158.91    6.93
 -10   6   1  159.60    6.55
   4 -10   1  154.44    9.65
   6   4   1  144.66   10.00
   6   4   1  162.52    6.24
 -10   6   1  172.92    6.67
 -10   6   1  163.00    6.23
   6   4   1  160.80    6.56
 -10   6   1  154.17    9.39
   6   4   1  146.29   10.15
  -3   9  -1  108.88    4.64
  -6  -3  -1  110.92    4.48
  -3   9  -1  118.93    4.58
  -3   9  -1  119.95    5.02
   9  -6  -1  126.09    8.19
  -3   9  -1  120.63    4.63
  -6  -3  -1  121.02    4.86
  -6  -3  -1  118.85    4.77
  -3   9  -1  117.99    4.79
  -6  -3  -1  114.77    6.95
  -3   9  -1  117.07    4.88
  -3   9  -1  122.08    8.44
  -3   9  -1  110.66    4.76
  -9   6   1  123.10    4.74
  -9   6   1  118.78    4.96
  -9   6   1  103.05    6.93
   6   3   1  122.14    7.78
  -9   6   1  119.05    4.53
  -9   6   1  100.92    4.72
   6   3   1  112.22    4.74
   3  -9   1  114.33    7.26
  -9   6   1  114.74    4.83
   6   3   1  114.41    4.56
  -9   6   1  114.26    5.06
   6   3   1  106.46    7.57
   6   3   1  118.68    4.55
   8  -6  -1  198.90   11.17
  -2   8  -1  178.94    7.47
  -2   8  -1  193.60    7.13
  -2   8  -1  188.43    7.11
  -2   8  -1  182.99    7.45
  -6  -2  -1  190.39   10.11
  -2   8  -1  188.79    7.51
  -2   8  -1  185.93    7.18
  -6  -2  -1  188.94    7.55
  -2   8  -1  194.11   11.72
  -6  -2  -1  185.60    7.10
  -6  -2  -1  173.38    7.82
  -2   8  -1  189.63    7.70
  -6  -2  -1  184.14    7.03
  -6  -2  -1  189.92   10.61
  -6  -2  -1  193.70    7.40
  -2   8  -1  183.87   10.94
   6   2   1  187.77    7.08
   6   2   1  174.07    7.39
  -8   6   1  164.58    7.00
   6   2   1  194.95   11.15
  -8   6   1  187.39    7.03
   2  -8   1  200.78   10.60
  -8   6   1  185.28   10.25
  -8   6   1  181.79    7.66
  -8   6   1  180.42    7.42
  -8   6   1  187.99    7.51
  -8   6   1  188.80    7.36
   6   2   1  194.39   11.06
  -8   6   1  172.41    7.81
  -1   7  -1  106.42    4.58
  -6  -1  -1  114.34    6.96
  -1   7  -1  111.31    4.38
  -6  -1  -1  111.64    4.40
  -6  -1  -1  113.02    4.61
  -1   7  -1  112.17    4.34
  -1   7  -1  116.28    7.21
  -6  -1  -1  106.28    4.80
  -1   7  -1  109.81    4.35
  -1   7  -1  103.48    4.31
  -1   7  -1  107.41    4.55
  -6  -1  -1  113.14    4.32
  -6  -1  -1  110.64    4.51
  -1   7  -1  109.46    4.70
   7  -6  -1  122.32    7.22
  -1   7  -1  123.49    7.66
  -6  -1  -1  111.55    6.34
  -6  -1  -1  106.87    4.67
  -7   6   1  112.10    4.67
   6   1   1  119.52    7.03
  -7   6   1  112.09    4.48
   6   1   1  121.99    7.15
   1  -7   1  123.68    6.86
   6   1   1  110.45    4.31
  -7   6   1  118.30    6.61
  -7   6   1  111.25    4.28
  -7   6   1  110.74    4.58
  -7   6   1  105.79    4.51
  -7   6   1  105.72    4.27
   6   1   1  103.49    4.49
  -6   0  -1  32.442   2.388
  -6   0  -1  31.242   1.582
  -6   0  -1  34.097   2.858
  -6   0  -1  29.493   1.456
   0   6  -1  31.157   1.452
  -6   0  -1  29.749   1.456
   0   6  -1  31.436   2.848
  -6   0  -1  30.187   1.463
   0   6  -1  28.675   1.489
  -6   0  -1  30.835   1.372
   6  -6  -1  30.655   2.724
   0   6  -1  30.719   2.992
   0   6  -1  29.382   1.397
   0   6  -1  28.889   1.466
  -6   0  -1  32.706   1.449
   0   6  -1  29.385   1.373
  -6   6   1  29.941   1.437
  -6   6   1  32.236   2.576
   6   0   1  32.103   2.654
   6   0   1  32.196   2.770
  -6   6   1  29.582   1.331
  -6   6   1  30.737   1.386
   0  -6   1  35.786   2.757
  -6   6   1  30.741   1.411
  -6   1  -1  129.42    7.52
   5  -6  -1  119.89    7.04
  -6   1  -1  118.11    6.59
   1   5  -1  119.32    7.48
   1   5  -1  126.41    7.70
  -5   6   1  113.40    7.21
   6  -1   1  131.34    7.26
  -1  -5   1  123.33    7.01
  -5   6   1  124.69    6.89
   6  -1   1  129.37    7.37
   4  -6  -1  231.36   12.65
  -6   2  -1  256.21   13.35
  -6   2  -1  232.76   12.20
   2   4  -1  253.87   13.66
   2   4  -1  252.88   13.44
   6  -2   1  247.92   13.21
  -4   6   1  226.12   13.36
   6  -2   1  252.38   13.22
  -4   6   1  243.69   12.53
  -2  -4   1  248.32   12.67
  -6   3  -1  611.51   30.78
   3   3  -1  585.27   31.73
  -6   3  -1  667.63   32.51
   3   3  -1  623.56   33.40
  -3  -3   1  658.92   31.28
   6  -3   1  658.69   32.63
  -3   6   1  643.15   33.52
  -3   6   1  652.69   31.16
   6  -3   1  648.26   33.10
   4   2  -1  154.84    8.79
   4   2  -1  159.35    9.11
   4   2  -1  160.83    9.23
  -6   4  -1  166.74    9.46
  -6   4  -1  163.80    9.22
  -6   4  -1  161.82    8.30
   2  -6  -1  151.80    8.70
  -2   6   1  163.19    9.46
   6  -4   1  160.46    8.99
  -4  -2   1  165.50    8.73
   5   1  -1  69.478   4.552
   5   1  -1  65.261   4.367
  -6   5  -1  71.611   4.755
   5   1  -1  71.551   4.844
  -6   5  -1  71.651   4.973
  -6   5  -1  68.780   4.062
   1  -6  -1  69.460   4.483
  -6   5  -1  65.434   4.769
  -1   6   1  77.099   5.064
  -5  -1   1  71.274   4.415
   0  -6  -1  128.13    7.41
  -6   6  -1  137.48    8.16
   6   0  -1  134.34    7.84
   6   0  -1  140.23    8.05
  -6   6  -1  132.94    7.61
  -6   6  -1  130.56    7.02
  -6   6  -1  145.15    8.14
  -6   0   1  124.62    4.96
   0   6   1  124.09    5.25
  -6   0   1  124.03    5.15
   0   6   1  139.24    8.23
  -6   0   1  124.58    5.27
  -6   0   1  126.96    5.51
  -6   0   1  125.09    5.21
  -6   0   1  136.31    7.40
   0   6   1  123.13    5.22
   0   6   1  123.35    5.34
   0   6   1  130.25    5.21
  -1  -6  -1  63.345   4.132
  -6   7  -1  54.478   3.916
  -6   7  -1  54.261   2.315
  -6   7  -1  53.006   2.408
   7  -1  -1  63.523   4.528
  -6   7  -1  62.216   4.490
  -6   7  -1  59.666   4.575
  -6   7  -1  56.433   3.757
   7  -1  -1  63.237   4.545
  -6   7  -1  54.153   2.514
  -6   7  -1  55.339   2.554
  -6   7  -1  51.719   2.359
  -1  -6  -1  60.650   2.533
  -1  -6  -1  52.984   2.454
  -6   7  -1  54.321   2.360
  -7   1   1  58.322   2.561
  -7   1   1  56.758   2.446
   1   6   1  54.299   2.530
  -7   1   1  58.281   2.337
   1   6   1  55.700   2.357
   1   6   1  59.772   4.102
   1   6   1  57.898   2.500
   1   6   1  53.286   2.321
   1   6   1  58.448   2.320
   1   6   1  61.247   4.628
  -7   1   1  61.227   4.030
  -7   1   1  55.420   2.479
  -7   1   1  58.339   2.395
  -7   1   1  57.841   2.453
  -7   1   1  60.094   2.671
   1   6   1  59.167   2.478
  -6   8  -1  19.488   1.059
   8  -2  -1  19.953   2.549
  -6   8  -1  19.804   1.221
  -6   8  -1  18.140   1.080
  -6   8  -1  19.645   2.638
   8  -2  -1  21.538   2.711
  -6   8  -1  19.991   1.049
  -2  -6  -1  20.821   1.179
  -2  -6  -1  20.683   1.180
  -6   8  -1  21.626   1.227
  -6   8  -1  21.119   2.604
  -6   8  -1  19.078   1.136
  -2  -6  -1  24.250   2.403
   2   6   1  21.725   2.697
  -8   2   1  22.146   1.169
   2   6   1  21.155   1.125
  -8   2   1  23.003   2.358
  -8   2   1  20.953   1.138
  -8   2   1  22.868   1.314
   2   6   1  16.527   2.248
   2   6   1  19.374   1.121
  -8   2   1  21.295   1.256
  -8   2   1  21.666   1.108
   2   6   1  20.260   1.169
   2   6   1  20.908   1.227
   6  -8   1  20.268   2.175
  -8   2   1  20.730   1.122
  -8   2   1  21.853   1.075
  -3  -6  -1  121.30    4.98
  -3  -6  -1  121.62    5.08
  -3  -6  -1  126.21    7.52
  -6   9  -1  124.02    4.84
   9  -3  -1  129.13    8.28
   9  -3  -1  115.59    7.93
  -6   9  -1  113.79    8.39
  -6   9  -1  117.49    5.05
  -6   9  -1  117.02    4.79
  -6   9  -1  115.44    4.96
  -6   9  -1  123.92    4.74
  -6   9  -1  121.61    5.18
  -3  -6  -1  120.08    4.94
  -9   3   1  129.87    5.08
   6  -9   1  119.70    7.40
  -9   3   1  127.01    5.00
  -9   3   1  124.88    5.33
   3   6   1  110.57    5.06
  -9   3   1  121.09    5.18
   3   6   1  115.42    8.16
   3   6   1  123.34    4.78
  -9   3   1  120.09    4.76
   3   6   1  121.55    5.01
  -9   3   1  127.29    7.54
  -9   3   1  114.21    4.92
  -9   3   1  125.94    4.75
  -6  10  -1  204.62    8.36
  10  -4  -1  210.03   12.87
  -4  -6  -1  220.26    8.82
  10  -4  -1  217.31   13.29
  -6  10  -1  200.52   13.54
  -4  -6  -1  220.52    8.60
  -4  -6  -1  197.33   11.93
  -6  10  -1  215.05    8.75
  -6  10  -1  209.08    8.65
  -6  10  -1  203.41    8.26
  -6  10  -1  227.15    8.28
  -6  10  -1  219.05    8.97
  -4  -6  -1  210.43    8.65
   4   6   1  205.90   13.35
 -10   4   1  213.42   12.07
 -10   4   1  222.56    8.68
   4   6   1  217.59    8.68
 -10   4   1  223.51    8.98
 -10   4   1  228.33    8.23
 -10   4   1  224.04    9.19
   4   6   1  225.13    8.28
 -10   4   1  210.77    8.21
 -10   4   1  223.98    8.80
 -10   4   1  218.45    8.61
   6 -10   1  211.15   12.15
  -6  11  -1  39.738   2.025
  11  -5  -1  33.611   3.963
  -5  -6  -1  37.416   1.820
  -5  -6  -1  40.480   1.932
  -6  11  -1  40.234   1.821
  -6  11  -1  33.907   4.476
  -6  11  -1  41.054   1.941
  -6  11  -1  39.485   1.859
  -5  -6  -1  38.704   1.886
  -6  11  -1  39.992   2.028
 -11   5   1  40.651   1.896
   6 -11   1  36.414   3.539
 -11   5   1  39.857   2.034
   5   6   1  35.814   1.763
   5   6   1  39.178   1.841
 -11   5   1  37.067   1.837
 -11   5   1  39.933   2.013
 -11   5   1  39.570   1.779
 -11   5   1  41.914   1.896
   5   6   1  30.352   3.758
   5   6   1  39.726   1.923
  -6  12  -1  68.167   2.973
  -6  12  -1  66.287   2.989
  -6  -6  -1  67.890   2.949
  -6  -6  -1  72.831   3.085
  -6  12  -1  69.022   3.182
  -6  12  -1  70.367   2.914
 -12   6   1  68.498   3.033
 -12   6   1  69.090   2.987
 -12   6   1  68.574   3.109
   6   6   1  68.142   2.889
   6   6   1  67.387   3.006
 -12   6   1  69.747   3.190
 -12   6   1  69.829   2.839
  -7  -6  -1  31.195   1.520
  -6  13  -1  27.917   1.478
  -6  13  -1  30.756   1.523
  -6  13  -1  29.817   1.646
  -6  13  -1  30.973   1.474
  -7  -6  -1  28.380   1.418
  -6  13  -1  31.417   1.611
   7   6   1  30.547   1.433
 -13   7   1  30.010   1.370
 -13   7   1  30.307   1.539
 -13   7   1  28.255   1.532
 -13   7   1  30.511   1.468
 -13   7   1  30.749   1.457
  -5  12  -1  37.366   1.773
  -5  12  -1  35.382   1.707
  -7  -5  -1  35.493   1.724
  -7  -5  -1  39.374   1.837
  -5  12  -1  35.846   1.967
  -5  12  -1  36.716   1.928
  -5  12  -1  37.294   1.786
   7   5   1  34.645   1.705
   7   5   1  37.764   1.731
 -12   7   1  38.475   1.763
 -12   7   1  32.551   1.855
 -12   7   1  38.111   1.783
   7   5   1  32.343   1.715
 -12   7   1  37.514   1.828
 -12   7   1  37.213   1.689
  -4  11  -1  8.6057  0.7760
  -4  11  -1  10.085   0.936
  -7  -4  -1  8.5248  0.8036
  -4  11  -1  9.7406  0.8549
  -4  11  -1  6.3671  2.5199
  -7  -4  -1  8.6581  0.8293
  -4  11  -1  9.6004  0.8106
  -4  11  -1  8.2259  0.9040
  -4  11  -1  9.8835  0.8564
 -11   7   1  8.5126  0.7825
   4 -11   1  8.8879  0.8036
 -11   7   1  9.3558  0.7962
 -11   7   1  8.7560  0.7209
 -11   7   1  9.7996  0.8068
 -11   7   1  7.1373  0.7796
   7   4   1  9.2521  0.7491
 -11   7   1  8.3347  0.7217
   7   4   1  9.5428  0.7986
   7   4   1  8.2537  0.7297
  -3  10  -1  247.71   15.62
  -3  10  -1  253.64   10.03
  -7  -3  -1  261.82   10.15
  -3  10  -1  261.96    9.68
  -3  10  -1  254.72   10.34
  10  -7  -1  223.60   14.50
  -3  10  -1  255.30    9.55
  -7  -3  -1  263.15    9.94
  -3  10  -1  265.35   10.12
  -3  10  -1  256.81    9.58
 -10   7   1  256.78   10.31
   3 -10   1  235.01   13.88
   7   3   1  232.36    9.92
 -10   7   1  240.04   10.49
 -10   7   1  258.77    9.90
   3 -10   1  247.44   10.10
   7   3   1  253.40    9.50
 -10   7   1  256.33    9.47
   7   3   1  243.43    9.46
 -10   7   1  253.03   10.10
 -10   7   1  214.97   13.45
   7   3   1  236.94   14.69
 -10   7   1  253.91    9.99
  -2   9  -1  24.010   1.321
  -7  -2  -1  25.779   1.357
  -2   9  -1  23.784   1.304
  -7  -2  -1  23.718   1.286
  -7  -2  -1  22.151   1.337
  -2   9  -1  20.944   3.115
  -2   9  -1  22.248   1.285
  -2   9  -1  25.065   1.418
  -2   9  -1  23.067   1.256
  -2   9  -1  25.234   1.509
   9  -7  -1  22.841   3.036
  -7  -2  -1  22.363   1.204
   2  -9   1  21.616   1.286
  -9   7   1  24.144   1.349
   7   2   1  21.801   2.723
  -9   7   1  23.911   1.278
   7   2   1  21.983   1.239
  -9   7   1  25.228   2.569
  -9   7   1  21.669   1.354
   2  -9   1  20.015   2.575
  -9   7   1  25.140   1.302
   7   2   1  22.632   2.880
  -9   7   1  23.186   1.180
   7   2   1  25.238   1.254
  -9   7   1  23.878   1.282
  -7  -1  -1  121.94    5.40
  -7  -1  -1  121.88    5.05
  -7  -1  -1  119.56    5.22
  -1   8  -1  124.92    8.00
  -1   8  -1  123.40    4.90
  -1   8  -1  121.07    5.26
  -7  -1  -1  129.99    5.17
  -7  -1  -1  127.83    4.92
  -7  -1  -1  124.66    4.82
  -1   8  -1  128.17    5.13
   8  -7  -1  126.17    8.01
  -1   8  -1  125.41    4.95
  -1   8  -1  132.49    8.73
  -1   8  -1  127.21    4.88
  -1   8  -1  124.13    5.18
  -7  -1  -1  126.86    7.83
  -8   7   1  123.79    5.01
   1  -8   1  122.11    7.60
  -8   7   1  123.28    5.13
   7   1   1  132.41    8.24
  -8   7   1  120.94    5.22
   7   1   1  129.40    4.86
  -8   7   1  123.55    5.08
   1  -8   1  119.31    5.13
  -8   7   1  117.54    4.79
  -8   7   1  117.36    7.34
  -8   7   1  123.95    4.78
   7   1   1  121.27    7.81
  -7   0  -1  392.35   15.86
   0   7  -1  387.15   14.55
  -7   0  -1  404.63   15.59
   0   7  -1  398.11   14.66
   0   7  -1  407.27   21.30
   0   7  -1  393.19   14.63
  -7   0  -1  401.97   15.27
   0   7  -1  414.22   22.09
  -7   0  -1  395.31   16.24
   7  -7  -1  382.64   20.67
  -7   0  -1  417.38   21.00
  -7   0  -1  391.15   19.67
   0   7  -1  399.51   15.42
  -7   0  -1  400.44   14.61
  -7   0  -1  397.32   14.57
   0   7  -1  376.77   14.76
   0   7  -1  378.62   15.78
   0   7  -1  399.56   15.45
   7   0   1  414.58   21.21
   7   0   1  387.23   21.08
  -7   7   1  388.02   15.40
  -7   7   1  375.29   14.59
  -7   7   1  350.28   15.78
   0  -7   1  417.18   20.27
  -7   7   1  396.38   15.56
  -7   7   1  397.11   19.96
   7   0   1  397.33   14.57
  -7   7   1  383.44   15.20
  -7   7   1  359.98   14.70
  -7   7   1  374.63   14.51
   0  -7   1  386.79   15.57
   1   6  -1  88.445   3.472
   1   6  -1  89.831   6.141
  -7   1  -1  89.904   3.654
   1   6  -1  89.995   3.451
  -7   1  -1  89.819   3.586
  -7   1  -1  88.501   3.874
  -7   1  -1  87.305   5.093
  -7   1  -1  85.805   3.736
   1   6  -1  88.588   3.632
   6  -7  -1  84.867   5.504
  -7   1  -1  88.278   3.519
   1   6  -1  87.694   5.964
   1   6  -1  85.943   3.473
  -7   1  -1  88.476   3.429
  -7   1  -1  94.456   5.957
  -7   1  -1  86.833   3.502
   1   6  -1  84.611   3.440
   1   6  -1  87.630   3.662
   1   6  -1  79.630   3.681
  -1  -6   1  86.620   5.515
  -6   7   1  72.357   3.644
  -6   7   1  82.151   3.442
  -6   7   1  81.411   3.348
  -6   7   1  90.085   3.591
  -6   7   1  84.486   3.394
  -6   7   1  95.184   5.451
  -6   7   1  87.186   3.537
   7  -1   1  95.784   5.914
  -6   7   1  86.581   3.612
   7  -1   1  84.755   5.456
  -1  -6   1  85.400   3.641
  -7   2  -1  205.49   11.09
  -7   2  -1  193.88    8.09
  -7   2  -1  188.75    7.22
  -7   2  -1  196.30    7.89
   2   5  -1  192.25    7.24
  -7   2  -1  190.20    9.92
   2   5  -1  180.78    7.23
  -7   2  -1  184.57    7.27
   2   5  -1  204.01   11.41
   2   5  -1  184.76    7.61
  -7   2  -1  195.05    7.70
   2   5  -1  183.27    7.22
  -7   2  -1  185.49    7.54
  -7   2  -1  187.95    7.28
   2   5  -1  204.10   11.24
  -5   7   1  195.90   11.08
   7  -2   1  211.76   11.05
  -5   7   1  186.08    7.61
  -5   7   1  181.38    7.80
  -5   7   1  183.88    7.49
  -5   7   1  186.37    7.67
  -5   7   1  203.93   10.33
   7  -2   1  198.87   10.70
  -5   7   1  188.12    7.30
  -2  -5   1  198.46   10.44
  -5   7   1  187.33    7.22
  -2  -5   1  191.25    7.71
  -7   3  -1  305.02   15.71
  -7   3  -1  297.99   12.29
   3   4  -1  301.52   11.75
   3   4  -1  322.43   17.46
  -7   3  -1  316.56   11.77
  -7   3  -1  314.91   12.83
  -7   3  -1  311.27   13.13
   3   4  -1  333.81   17.26
   3   4  -1  304.43   11.78
  -7   3  -1  327.88   17.11
  -7   3  -1  311.67   11.80
  -3  -4   1  311.04   12.58
  -4   7   1  340.81   17.53
   7  -3   1  335.52   16.99
   7  -3   1  327.97   16.95
  -4   7   1  318.24   12.44
  -4   7   1  307.04   12.54
  -3  -4   1  304.36   12.44
  -3  -4   1  342.38   16.36
  -4   7   1  309.20   11.79
  -4   7   1  310.39   11.92
  -4   7   1  341.64   16.21
  -4   7   1  297.94   12.72
  -7   4  -1  175.21    7.22
  -7   4  -1  193.40   10.61
  -7   4  -1  185.12    7.77
  -7   4  -1  180.51    9.48
  -7   4  -1  180.83    6.92
  -7   4  -1  180.19    7.56
   4   3  -1  195.86   10.74
   4   3  -1  182.22    6.95
   3  -7  -1  194.12   10.15
   4   3  -1  184.19   10.56
  -7   4  -1  175.92    6.97
   4   3  -1  174.76    6.92
  -4  -3   1  172.35    7.31
  -3   7   1  178.42    6.93
   7  -4   1  210.75   10.50
   7  -4   1  192.23   10.26
  -3   7   1  181.09    7.51
  -3   7   1  183.64    7.31
  -4  -3   1  187.98    9.97
  -3   7   1  182.76    7.37
  -3   7   1  181.23    7.02
  -4  -3   1  183.31    7.40
  -3   7   1  172.60    7.30
  -3   7   1  201.01   10.94
  -7   5  -1  100.27    4.37
  -7   5  -1  106.21    5.79
   2  -7  -1  114.08    6.38
   5   2  -1  97.724   6.151
  -7   5  -1  97.821   4.138
   5   2  -1  103.51    4.02
  -7   5  -1  99.913   3.978
   5   2  -1  104.84    4.01
  -7   5  -1  99.821   4.045
   5   2  -1  115.24    6.81
   5   2  -1  107.03    6.43
  -7   5  -1  109.36    6.62
  -7   5  -1  98.835   4.491
  -5  -2   1  106.90    4.45
  -2   7   1  109.67    6.95
  -2   7   1  105.94    4.22
  -2   7   1  99.530   4.239
  -2   7   1  101.54    4.05
   7  -5   1  109.51    6.28
  -2   7   1  92.652   4.094
  -5  -2   1  114.51    6.27
  -2   7   1  102.47    4.35
  -5  -2   1  101.43    4.27
  -5  -2   1  97.891   4.149
  -2   7   1  101.98    3.99
  -2   7   1  105.76    4.24
  -5  -2   1  102.36    4.21
  -7   6  -1  1.3854  0.3472
  -7   6  -1  2.5394  0.3999
  -7   6  -1  2.2647  0.3464
  -7   6  -1  1.6488  0.7767
   1  -7  -1  1.6839  0.4253
  -7   6  -1  1.6781  0.4722
   6   1  -1  1.2114  0.3336
   6   1  -1  2.8972  1.2466
  -7   6  -1  1.5008  0.3875
  -7   6  -1  1.3986  0.4150
  -7   6  -1  1.3287  1.0381
   6   1  -1  0.7717  0.8985
   6   1  -1  2.2978  0.3954
   1  -7  -1  0.8866  0.8987
  -7   6  -1  1.4552  0.3278
  -1   7   1  1.7369  0.4093
  -6  -1   1  1.7797  0.3491
  -1   7   1  1.6427  0.3403
  -6  -1   1  2.3156  0.3783
  -6  -1   1  2.1950  0.4515
  -1   7   1  1.7819  0.3591
  -6  -1   1  2.0592  0.9533
  -6  -1   1  2.1335  0.3399
   7  -6   1  1.1823  0.8109
  -6  -1   1  1.2534  0.3218
  -1   7   1  1.3636  1.1076
  -1   7   1  1.4200  0.3818
  -1   7   1  1.8724  0.3632
  -1   7   1  1.8288  0.3577
  -1   7   1  1.9676  0.3345
  -6  -1   1  1.8714  0.3638
   7   0  -1  166.46    9.61
  -7   7  -1  160.24    9.05
   7   0  -1  152.84    5.88
   0  -7  -1  150.07    6.16
  -7   7  -1  153.18    9.67
   0  -7  -1  168.71    9.01
  -7   7  -1  141.94    6.36
  -7   7  -1  154.64    9.44
  -7   7  -1  137.67    5.91
  -7   7  -1  141.99    6.23
  -7   7  -1  144.34    5.90
  -7   7  -1  147.34    8.36
  -7   7  -1  143.79    6.54
   7   0  -1  162.11    9.33
   0   7   1  153.92    5.92
   0   7   1  157.29    6.39
   0   7   1  159.88    9.85
  -7   0   1  157.48    6.23
   0   7   1  154.25    5.95
   0   7   1  161.36    6.29
   0   7   1  160.30    6.23
  -7   0   1  155.17    6.15
  -7   0   1  165.90    6.60
   0   7   1  151.56    5.88
  -7   0   1  154.88    6.30
  -7   0   1  154.69    5.86
  -7   0   1  168.44    8.88
  -7   0   1  151.96    6.39
   0   7   1  153.84    6.25
  -7   8  -1  8.7778  0.6811
  -1  -7  -1  6.5834  1.5225
  -1  -7  -1  8.2600  0.7573
   8  -1  -1  5.8030  1.6418
  -7   8  -1  6.8769  0.7182
  -1  -7  -1  8.4153  0.7501
  -7   8  -1  6.0596  0.6103
   8  -1  -1  7.7521  1.8286
   8  -1  -1  6.5510  0.5722
  -7   8  -1  6.8724  0.5714
  -7   8  -1  6.1932  0.6227
   1   7   1  8.9635  1.9259
  -8   1   1  7.3967  0.7319
   1   7   1  6.4908  0.6109
   1   7   1  6.0145  0.5694
   1   7   1  6.0093  0.6590
   1   7   1  6.7757  0.7105
  -8   1   1  8.5627  0.6660
   7  -8   1  5.9448  1.2705
  -8   1   1  6.1342  1.4392
  -8   1   1  7.4237  0.6605
   1   7   1  9.8225  0.8299
  -8   1   1  6.7000  0.5963
  -8   1   1  5.7340  0.6112
  -8   1   1  6.5804  0.6615
   1   7   1  6.3782  0.5730
  -7   9  -1  117.60    5.10
   9  -2  -1  117.48    8.32
  -2  -7  -1  129.61    5.26
  -2  -7  -1  122.94    5.11
  -7   9  -1  116.07    5.17
  -7   9  -1  108.33    8.33
  -7   9  -1  129.73    4.98
   9  -2  -1  122.40    8.31
  -7   9  -1  122.84    4.88
  -2  -7  -1  125.18    7.78
  -7   9  -1  122.45    5.33
  -9   2   1  130.92    5.34
  -9   2   1  131.26    5.25
  -9   2   1  130.76    5.16
  -9   2   1  133.76    5.14
  -9   2   1  127.25    7.74
   2   7   1  123.67    5.19
  -9   2   1  128.10    4.87
  -9   2   1  130.33    5.50
   2   7   1  121.18    5.26
   7  -9   1  121.01    7.51
   2   7   1  124.85    4.93
  10  -3  -1  41.337   4.261
  -7  10  -1  41.517   2.060
  -3  -7  -1  41.983   1.961
  -3  -7  -1  36.379   3.527
  -7  10  -1  41.245   1.893
  10  -3  -1  40.861   4.042
  -7  10  -1  41.536   1.957
  -7  10  -1  41.259   1.936
  -3  -7  -1  42.441   1.949
  -7  10  -1  32.338   4.007
  -3  -7  -1  44.094   2.046
  -7  10  -1  43.106   2.105
 -10   3   1  38.452   3.619
   3   7   1  43.002   2.030
   3   7   1  38.575   1.965
   7 -10   1  37.213   3.559
 -10   3   1  41.082   2.052
 -10   3   1  41.026   1.946
 -10   3   1  42.843   1.948
   3   7   1  43.084   1.968
 -10   3   1  41.737   2.157
 -10   3   1  42.381   1.887
 -10   3   1  44.450   2.028
   3   7   1  36.675   4.067
  11  -4  -1  19.785   1.165
  -7  11  -1  21.394   1.191
  -7  11  -1  18.568   1.150
  -7  11  -1  19.802   1.330
  -7  11  -1  19.962   1.295
  -4  -7  -1  19.890   1.185
  -4  -7  -1  19.977   1.154
  11  -4  -1  19.280   2.984
  -4  -7  -1  20.736   1.214
  -7  11  -1  20.084   1.240
 -11   4   1  20.921   1.153
   4   7   1  18.448   1.240
 -11   4   1  20.180   1.164
 -11   4   1  22.020   1.404
   4   7   1  21.455   1.245
 -11   4   1  20.297   1.157
 -11   4   1  21.778   1.266
 -11   4   1  22.695   1.246
  -5  -7  -1  62.045   2.881
  -7  12  -1  63.926   2.898
  -5  -7  -1  63.319   2.869
  -5  -7  -1  69.302   2.994
  -7  12  -1  66.316   2.879
  -7  12  -1  68.238   2.829
  -7  12  -1  70.588   3.143
  12  -5  -1  63.840   2.773
  -7  12  -1  67.359   3.060
   5   7   1  68.325   2.839
 -12   5   1  72.586   3.196
 -12   5   1  68.462   2.906
 -12   5   1  68.430   2.795
   5   7   1  65.963   2.964
 -12   5   1  68.201   2.976
 -12   5   1  71.327   3.086
  -7  13  -1  41.625   2.024
  -6  -7  -1  47.293   2.103
  -7  13  -1  43.809   1.981
  -7  13  -1  47.343   2.063
  -7  13  -1  45.151   2.233
  -7  13  -1  45.023   2.164
 -13   6   1  46.561   2.070
 -13   6   1  44.151   1.920
 -13   6   1  45.318   2.027
   6   7   1  43.880   2.051
   6   7   1  47.011   1.989
 -13   6   1  47.006   2.146
 -13   6   1  44.286   2.171
  -7  14  -1  51.796   2.174
  -7  -7  -1  51.756   2.216
  -7  14  -1  46.760   2.246
  14  -7  -1  48.075   2.292
  -7  14  -1  50.118   2.095
  -7  14  -1  51.806   2.334
 -14   7   1  52.621   2.055
 -14   7   1  50.149   2.169
 -14   7   1  50.598   2.240
 -14   7   1  52.526   2.144
   7 -14   1  46.195   2.137
   7   7   1  52.960   2.112
  -6  14  -1  96.783   3.705
  -6  14  -1  98.032   3.785
  -6  14  -1  100.82    4.07
  -6  14  -1  94.211   3.944
 -14   8   1  93.685   3.647
 -14   8   1  91.085   3.975
   8   6   1  94.249   3.689
 -14   8   1  95.255   3.817
   6 -14   1  88.482   3.848
  -8  -5  -1  104.49    4.21
  -5  13  -1  102.03    4.06
  -5  13  -1  103.63    3.99
  -5  13  -1  104.07    4.29
  -8  -5  -1  96.659   4.070
  -5  13  -1  101.79    4.36
 -13   8   1  103.80    3.92
 -13   8   1  97.718   4.259
   8   5   1  97.236   3.914
   8   5   1  102.13    3.97
 -13   8   1  102.92    4.09
 -13   8   1  85.065   4.285
 -13   8   1  99.699   4.164
  -4  12  -1  30.435   1.710
  -4  12  -1  34.242   1.698
  -8  -4  -1  30.892   1.523
  -8  -4  -1  32.592   1.596
  -4  12  -1  28.562   1.543
  -4  12  -1  30.571   1.601
  -4  12  -1  31.106   1.536
  -4  12  -1  30.748   1.510
   8   4   1  31.987   1.503
 -12   8   1  31.116   1.535
 -12   8   1  29.887   1.590
 -12   8   1  30.234   1.510
 -12   8   1  26.343   1.545
 -12   8   1  29.637   1.448
   8   4   1  29.642   1.484
  -8  -3  -1  50.696   2.223
  -3  11  -1  49.447   2.446
  -3  11  -1  47.879   2.233
  -3  11  -1  47.929   2.264
  -3  11  -1  50.418   2.365
  -3  11  -1  47.490   2.208
  -8  -3  -1  48.280   2.267
  -3  11  -1  50.655   2.187
 -11   8   1  47.783   2.101
   8   3   1  50.095   2.188
   8   3   1  47.302   2.170
 -11   8   1  49.539   2.201
 -11   8   1  45.609   2.262
 -11   8   1  47.851   2.234
   3 -11   1  46.331   2.237
 -11   8   1  46.840   2.192
  10  -8  -1  33.155   4.001
  -2  10  -1  43.462   1.890
  -8  -2  -1  38.629   1.821
  -2  10  -1  38.173   1.868
  -8  -2  -1  35.297   1.688
  -2  10  -1  36.438   4.304
  -2  10  -1  38.877   2.003
  -2  10  -1  39.260   1.979
  -8  -2  -1  38.671   1.873
  -2  10  -1  38.883   1.876
  -8  -2  -1  36.306   1.934
  -2  10  -1  38.917   1.833
   8   2   1  38.760   1.811
   8   2   1  36.025   3.818
 -10   8   1  37.983   1.833
 -10   8   1  38.225   1.881
 -10   8   1  36.962   1.719
   2 -10   1  37.756   1.831
 -10   8   1  33.824   3.445
   2 -10   1  34.841   3.579
 -10   8   1  37.487   1.803
   8   2   1  36.469   1.773
 -10   8   1  34.351   1.746
  -1   9  -1  11.772   0.960
  -1   9  -1  8.7053  2.3477
  -8  -1  -1  10.804   0.966
  -8  -1  -1  11.877   0.926
  -1   9  -1  11.940   0.970
  -1   9  -1  13.100   0.979
  -1   9  -1  11.096   1.025
  -8  -1  -1  9.6744  0.7553
  -8  -1  -1  10.235   1.019
  -1   9  -1  12.185   0.936
   9  -8  -1  9.0670  2.1685
  -8  -1  -1  10.651   0.893
  -1   9  -1  12.079   0.973
  -8  -1  -1  12.128   0.934
  -9   8   1  10.426   0.860
  -9   8   1  10.789   0.738
  -9   8   1  11.143   0.852
  -9   8   1  10.146   0.771
  -9   8   1  11.760   0.808
   1  -9   1  9.6384  0.8808
  -9   8   1  10.281   0.844
  -9   8   1  10.919   1.884
   8   1   1  8.8043  2.0759
   1  -9   1  11.388   2.173
   8   1   1  10.711   0.822
  -8   0  -1  83.124   3.532
   0   8  -1  87.654   6.634
   0   8  -1  87.057   3.777
   0   8  -1  92.396   3.673
   0   8  -1  86.286   3.504
   0   8  -1  88.556   3.483
  -8   0  -1  84.563   3.748
   0   8  -1  91.282   3.533
  -8   0  -1  84.507   3.417
  -8   0  -1  89.776   6.230
   0   8  -1  74.774   6.040
   0   8  -1  86.205   3.699
  -8   0  -1  87.453   3.620
  -8   0  -1  88.647   3.884
  -8   0  -1  90.568   3.671
   8  -8  -1  78.256   5.932
   0  -8   1  82.535   3.648
   0  -8   1  88.201   5.905
  -8   8   1  82.853   5.561
  -8   8   1  86.168   3.622
  -8   8   1  84.205   3.368
   8   0   1  80.055   6.144
  -8   8   1  84.009   3.583
  -8   8   1  74.719   3.372
  -8   8   1  83.422   3.526
   8   0   1  88.020   3.438
  -8   8   1  79.615   3.417
  -8   1  -1  33.392   3.555
  -8   1  -1  34.967   1.704
   1   7  -1  37.690   3.687
  -8   1  -1  35.341   1.669
   1   7  -1  35.081   1.685
   1   7  -1  33.673   1.760
  -8   1  -1  36.681   1.816
   1   7  -1  33.791   3.677
   1   7  -1  35.542   1.701
   1   7  -1  35.688   1.640
   1   7  -1  32.827   1.784
  -8   1  -1  36.503   1.842
  -8   1  -1  35.572   1.752
   1   7  -1  34.249   1.663
  -8   1  -1  36.958   1.902
  -1  -7   1  36.673   3.329
  -7   8   1  36.079   1.658
  -7   8   1  37.939   1.694
  -7   8   1  34.767   1.648
  -7   8   1  41.141   1.731
  -7   8   1  37.289   1.614
  -1  -7   1  36.194   1.743
  -7   8   1  32.915   1.550
   8  -1   1  34.032   3.319
  -7   8   1  33.922   3.021
   2   6  -1  16.255   0.939
  -8   2  -1  13.788   1.082
  -8   2  -1  18.055   1.079
  -8   2  -1  17.262   2.397
   2   6  -1  17.227   2.486
   2   6  -1  19.668   1.035
  -8   2  -1  16.275   0.947
   2   6  -1  14.120   1.004
  -8   2  -1  15.746   1.046
   2   6  -1  18.357   1.115
   2   6  -1  13.905   2.216
  -8   2  -1  16.029   1.142
  -8   2  -1  17.470   1.017
  -8   2  -1  16.176   1.096
   2   6  -1  16.212   0.971
  -6   8   1  15.757   0.933
  -6   8   1  19.158   0.943
  -6   8   1  15.175   0.936
  -6   8   1  14.979   1.058
   8  -2   1  16.451   2.224
  -2  -6   1  18.189   1.045
  -6   8   1  11.861   2.101
  -6   8   1  13.620   1.887
  -6   8   1  17.328   0.904
  -2  -6   1  15.534   0.992
  -2  -6   1  16.247   2.117
  -8   3  -1  20.802   1.073
  -8   3  -1  20.152   1.091
  -8   3  -1  21.108   1.284
   3   5  -1  19.570   1.140
   3   5  -1  18.521   2.520
  -8   3  -1  19.602   1.176
  -8   3  -1  20.019   1.062
  -8   3  -1  18.243   1.097
   3   5  -1  17.114   2.403
  -8   3  -1  21.684   2.646
  -8   3  -1  20.966   1.190
   3   5  -1  20.649   1.108
   3   5  -1  20.619   1.094
   3   5  -1  20.447   1.148
  -5   8   1  18.921   1.187
  -5   8   1  20.247   1.078
  -3  -5   1  19.954   1.094
  -3  -5   1  18.948   1.095
  -5   8   1  20.707   1.078
  -3  -5   1  20.334   2.272
  -5   8   1  19.014   2.456
  -5   8   1  22.683   2.240
  -5   8   1  19.722   1.035
  -5   8   1  18.673   1.113
   8  -3   1  19.565   2.338
  -5   8   1  19.800   1.093
  -5   8   1  20.148   1.039
   4  -8  -1  31.402   2.865
  -8   4  -1  25.159   1.327
   4   4  -1  31.465   3.035
   4   4  -1  25.931   1.352
  -8   4  -1  26.854   1.427
  -8   4  -1  25.903   1.275
  -8   4  -1  27.693   1.364
   4   4  -1  30.113   2.851
  -8   4  -1  28.222   1.456
  -8   4  -1  28.590   2.998
  -8   4  -1  28.087   1.527
   4   4  -1  26.117   1.324
   4   4  -1  26.422   1.311
  -8   4  -1  25.793   1.327
  -4   8   1  28.535   1.426
  -4  -4   1  23.483   1.213
  -4  -4   1  25.139   2.537
  -4   8   1  25.801   1.259
  -4   8   1  26.410   1.267
  -4   8   1  26.009   1.353
   8  -4   1  29.053   2.769
  -4  -4   1  26.727   1.328
  -4   8   1  27.220   2.894
  -4   8   1  28.454   1.342
  -4  -4   1  23.431   1.258
  -4   8   1  28.142   1.318
  -4   8   1  27.075   1.310
  -4  -4   1  27.889   1.387
   5   3  -1  12.287   1.825
  -8   5  -1  11.196   0.749
   5   3  -1  9.7259  0.7788
  -8   5  -1  11.364   0.941
  -8   5  -1  11.791   0.936
  -8   5  -1  13.057   0.884
   3  -8  -1  11.612   1.817
  -8   5  -1  10.732   0.794
  -8   5  -1  10.185   0.856
  -8   5  -1  14.942   2.142
  -8   5  -1  9.8614  0.7461
   5   3  -1  10.977   1.942
   5   3  -1  11.596   0.857
   8  -5   1  15.560   1.936
  -3   8   1  14.632   2.220
  -3   8   1  10.256   0.883
  -3   8   1  11.486   0.779
  -3   8   1  11.862   0.818
  -5  -3   1  15.245   1.851
  -5  -3   1  12.639   0.808
  -3   8   1  10.055   0.709
  -3   8   1  12.812   0.896
  -5  -3   1  10.466   0.759
  -3   8   1  11.816   0.795
  -5  -3   1  12.483   0.797
  -3   8   1  11.250   0.747
  -8   6  -1  101.35    6.53
  -8   6  -1  93.429   3.739
   6   2  -1  96.072   3.782
  -8   6  -1  89.731   3.868
   2  -8  -1  99.977   6.247
   2  -8  -1  93.680   3.945
   6   2  -1  91.964   3.775
  -8   6  -1  97.249   3.833
   6   2  -1  95.298   6.647
  -8   6  -1  84.674   3.929
  -8   6  -1  95.965   4.223
   6   2  -1  87.116   6.056
  -8   6  -1  83.471   3.773
  -8   6  -1  96.515   4.115
  -6  -2   1  99.242   6.110
  -6  -2   1  96.325   4.007
  -2   8   1  99.592   4.116
  -2   8   1  87.413   3.729
  -2   8   1  97.967   4.041
  -6  -2   1  93.508   3.890
  -2   8   1  98.538   3.817
  -2   8   1  98.332   6.933
  -2   8   1  96.750   3.751
  -6  -2   1  98.374   4.183
   8  -6   1  108.04    6.29
  -2   8   1  97.646   3.977
  -2   8   1  98.046   3.965
  -6  -2   1  98.929   3.978
   7   1  -1  218.83   12.78
  -8   7  -1  210.18    8.91
   7   1  -1  237.50    8.62
  -8   7  -1  215.80    8.59
  -8   7  -1  217.77    9.32
  -8   7  -1  215.78    8.53
  -8   7  -1  229.92   12.95
   7   1  -1  235.00   13.41
   1  -8  -1  234.03   12.65
  -8   7  -1  218.13    9.55
   1  -8  -1  219.17    8.99
   7   1  -1  230.44    8.60
  -1   8   1  232.86    9.10
  -7  -1   1  232.91    9.09
  -7  -1   1  224.84    8.96
  -1   8   1  229.69    8.62
  -7  -1   1  219.35    9.30
  -1   8   1  230.15    9.33
  -1   8   1  236.85   13.90
  -1   8   1  227.74    9.15
  -7  -1   1  247.08   12.56
  -7  -1   1  224.31    8.53
  -7  -1   1  232.85    9.21
  -1   8   1  230.66    9.11
  -7  -1   1  236.58    9.58
  -1   8   1  234.77    8.61
  -1   8   1  228.11    8.69
   8  -7   1  226.52   12.77
   8   0  -1  39.087   3.710
   0  -8  -1  41.688   1.943
   0  -8  -1  41.208   3.712
   8   0  -1  40.442   3.902
   0  -8  -1  37.308   1.843
   8   0  -1  37.619   1.743
   8   0  -1  41.042   1.841
   0   8   1  41.141   1.803
   0   8   1  39.980   1.935
  -8   0   1  38.816   1.846
  -8   0   1  38.966   1.822
   0   8   1  37.749   1.754
   0   8   1  39.231   1.904
   0   8   1  38.617   1.759
   0   8   1  38.034   4.039
   0   8   1  39.138   1.985
  -8   0   1  37.724   1.723
  -8   0   1  38.197   1.907
  -8   0   1  39.229   2.012
  -8   0   1  38.313   1.866
  -8   0   1  37.634   3.291
  -1  -8  -1  25.560   2.942
  -8   9  -1  27.425   1.571
  -8   9  -1  28.545   1.458
  -8   9  -1  26.078   1.377
  -1  -8  -1  29.012   1.524
   9  -1  -1  28.668   3.354
  -1  -8  -1  29.767   1.573
   9  -1  -1  29.695   1.545
   9  -1  -1  26.309   3.276
  -8   9  -1  26.277   1.433
  -9   1   1  31.612   1.506
  -9   1   1  29.657   1.522
  -9   1   1  28.787   1.537
   1   8   1  26.959   1.392
  -9   1   1  31.108   3.157
   1   8   1  28.844   3.548
  -9   1   1  28.523   1.413
   1   8   1  32.026   1.578
  -9   1   1  31.250   1.530
   1   8   1  28.342   1.566
   1   8   1  30.571   1.488
   1   8   1  27.487   1.404
   1   8   1  32.754   1.615
  -9   1   1  31.802   1.688
  10  -2  -1  86.805   6.807
  -8  10  -1  93.920   4.143
  -2  -8  -1  102.64    4.11
  -2  -8  -1  90.830   3.945
  -8  10  -1  89.596   3.764
  -8  10  -1  88.009   4.039
  -2  -8  -1  99.820   4.019
  10  -2  -1  98.080   3.845
  -8  10  -1  93.982   3.862
  -8  10  -1  88.455   3.922
  10  -2  -1  83.792   6.770
  -2  -8  -1  85.855   6.328
 -10   2   1  96.829   3.776
   2   8   1  86.402   7.102
 -10   2   1  97.916   4.060
 -10   2   1  97.466   3.962
 -10   2   1  94.024   3.980
   2   8   1  97.321   3.875
   2   8   1  92.131   4.083
 -10   2   1  99.722   4.294
 -10   2   1  100.69    4.15
   2   8   1  95.169   4.053
  -3  -8  -1  67.492   3.037
  -3  -8  -1  79.569   3.229
  -8  11  -1  70.921   3.022
  -8  11  -1  69.593   3.263
  -8  11  -1  66.615   3.036
  11  -3  -1  70.993   2.981
  -3  -8  -1  71.890   3.098
  -8  11  -1  67.453   2.932
   3   8   1  73.235   3.166
 -11   3   1  74.083   2.947
 -11   3   1  76.839   3.169
 -11   3   1  74.300   3.350
   3   8   1  70.412   2.993
 -11   3   1  74.069   3.247
 -11   3   1  75.186   3.108
 -11   3   1  59.236   3.019
  -4  -8  -1  0.1288  0.4577
  -8  12  -1 -0.0262  0.4491
  -8  12  -1  0.4517  0.4336
  -8  12  -1  0.1026  0.3867
  -4  -8  -1  0.3355  0.4323
  -8  12  -1  0.3889  0.4124
  -8  12  -1  0.7856  0.5094
  12  -4  -1  0.2797  0.4793
 -12   4   1  0.2624  0.4075
 -12   4   1  0.3447  0.4996
   4   8   1  0.7431  0.4707
   4   8   1  0.8822  0.4683
 -12   4   1  0.3554  0.5621
 -12   4   1  0.7641  0.4044
 -12   4   1  0.2627  0.3444
  -5  -8  -1  44.554   2.103
  -8  13  -1  49.591   2.150
  13  -5  -1  43.735   2.028
  -5  -8  -1  51.620   2.243
  -8  13  -1  43.450   2.112
  -8  13  -1  48.824   2.099
  -8  13  -1  49.804   2.304
   5   8   1  49.214   2.120
 -13   5   1  51.104   2.329
 -13   5   1  45.833   2.027
 -13   5   1  50.247   2.151
 -13   5   1  50.916   2.196
 -13   5   1  51.845   2.265
   5   8   1  47.525   2.187
  -8  14  -1  11.054   0.733
  -8  14  -1  11.814   0.785
  -8  14  -1  9.5055  0.8233
  -6  -8  -1  11.781   0.749
  14  -6  -1  11.139   0.806
 -14   6   1  12.013   0.663
   6   8   1  11.540   0.716
 -14   6   1  12.156   0.686
 -14   6   1  11.022   0.699
 -14   6   1  11.575   0.775
  -5  14  -1  97.941   3.775
  -9  -5  -1  94.401   3.910
  -5  14  -1  98.571   4.051
  -5  14  -1  97.480   3.719
  -5  14  -1  97.681   3.954
 -14   9   1  94.292   3.631
   9   5   1  96.684   3.687
 -14   9   1  95.146   3.804
   5 -14   1  92.043   3.859
 -14   9   1  85.109   3.933
  -4  13  -1  64.031   2.730
  -4  13  -1  69.073   2.911
  -4  13  -1  65.345   2.942
  -4  13  -1  64.998   2.685
  -9  -4  -1  62.416   2.710
  -9  -4  -1  66.598   2.806
 -13   9   1  58.883   2.799
   9   4   1  64.305   2.646
   9   4   1  64.541   2.653
 -13   9   1  64.319   2.767
 -13   9   1  65.346   2.599
 -13   9   1  63.414   2.721
   4 -13   1  67.508   2.798
  -3  12  -1  42.465   1.942
  -9  -3  -1  42.090   1.933
  -3  12  -1  44.000   2.061
  -9  -3  -1  40.472   1.949
  -3  12  -1  42.196   2.108
  -3  12  -1  40.123   1.883
  -3  12  -1  41.167   1.923
   9   3   1  41.974   1.882
 -12   9   1  40.811   1.878
   9   3   1  40.813   1.866
 -12   9   1  40.249   1.811
 -12   9   1  38.407   1.927
 -12   9   1  40.041   1.919
  -9  -2  -1  80.496   3.351
  -9  -2  -1  75.255   3.528
  -9  -2  -1  81.465   3.437
  -2  11  -1  80.319   3.270
  -2  11  -1  83.754   3.545
  -9  -2  -1  74.144   3.133
  -2  11  -1  79.343   3.320
  -2  11  -1  77.382   3.558
  -2  11  -1  79.633   3.315
   2 -11   1  76.475   3.384
   9   2   1  78.550   3.254
 -11   9   1  79.335   3.304
 -11   9   1  77.332   3.339
 -11   9   1  71.953   3.402
 -11   9   1  75.320   3.153
 -11   9   1  83.305   3.396
   9   2   1  80.711   3.249
  -1  10  -1  6.8574  0.7103
  -1  10  -1  5.6831  0.7443
  -9  -1  -1  6.4929  0.6223
  -1  10  -1  5.9913  0.6806
  -9  -1  -1  5.4619  0.6202
  -1  10  -1  6.7716  0.8208
  -9  -1  -1  6.3261  0.5997
  -1  10  -1  5.3640  2.3452
  -9  -1  -1  6.7226  0.7653
  -9  -1  -1  6.5968  0.6715
  -1  10  -1  7.1325  0.7822
 -10   9   1  4.8356  0.5996
   1 -10   1  5.7264  1.7573
 -10   9   1  6.4667  0.6183
   1 -10   1  6.9710  0.6537
 -10   9   1  5.4479  0.5609
 -10   9   1  4.7285  1.5589
   9   1   1  2.5556  1.6719
 -10   9   1  7.7294  0.7063
 -10   9   1  8.6716  0.7325
   9   1   1  7.1640  0.7142
 -10   9   1  4.0460  0.5128
   9   1   1  6.8989  0.6803
  -9   0  -1  43.356   2.208
  -9   0  -1  46.984   2.334
   0   9  -1  51.353   2.215
   0   9  -1  47.533   2.280
   0   9  -1  44.716   2.219
  -9   0  -1  47.210   2.186
  -9   0  -1  47.090   2.226
   0   9  -1  49.163   2.111
  -9   0  -1  48.610   2.183
   0   9  -1  46.852   2.120
   0   9  -1  39.605   4.514
  -9   0  -1  49.767   2.039
  -9   9   1  45.272   2.070
   0  -9   1  46.075   2.169
   9   0   1  41.545   4.252
  -9   9   1  45.338   2.132
  -9   9   1  37.992   3.767
  -9   9   1  40.390   1.936
   9   0   1  41.618   4.319
   9   0   1  47.485   2.049
  -9   9   1  46.304   2.130
   0  -9   1  40.251   3.967
  -9   9   1  45.854   2.011
   1   8  -1  156.97   11.08
  -9   1  -1  179.89    7.49
  -9   1  -1  189.70    7.14
  -9   1  -1  178.66    6.76
   1   8  -1  176.49    6.70
   1   8  -1  178.21    6.75
  -9   1  -1  178.10    7.26
  -9   1  -1  180.13   10.78
   1   8  -1  168.71    6.73
   1   8  -1  164.77    6.65
  -9   1  -1  174.11    6.65
  -9   1  -1  171.82    6.96
   1   8  -1  180.41    7.09
   1   8  -1  167.38    7.20
  -8   9   1  165.69    6.70
  -1  -8   1  171.45    7.10
  -1  -8   1  164.18   10.15
  -1  -8   1  181.82    7.07
  -8   9   1  177.56    7.07
  -8   9   1  160.17    6.55
  -8   9   1  170.14    7.00
  -8   9   1  163.38    9.87
  -8   9   1  172.52    6.65
  -8   9   1  170.44    6.88
   9  -1   1  169.13   10.80
   9  -1   1  176.45    6.64
  -9   2  -1  157.74    6.11
  -9   2  -1  163.06    6.79
  -9   2  -1  160.89    6.32
  -9   2  -1  162.84    6.04
   2   7  -1  154.65    6.09
   2   7  -1  149.07    6.05
  -9   2  -1  164.88    6.45
   2   7  -1  139.94    6.48
  -9   2  -1  163.51    6.62
   2   7  -1  147.17    9.93
  -9   2  -1  155.95    9.96
   2   7  -1  161.10    6.42
   2   7  -1  158.04    6.07
   2   7  -1  158.92   10.38
   9  -2   1  157.93    6.00
   9  -2   1  163.10    9.93
  -7   9   1  155.84    6.35
  -2  -7   1  149.29    9.32
  -7   9   1  154.14    6.03
  -7   9   1  155.15    6.38
  -2  -7   1  156.93    6.44
  -7   9   1  158.39    9.13
  -2  -7   1  152.83    6.37
  -7   9   1  152.28    6.51
  -7   9   1  151.40    6.22
   3   6  -1  144.26    5.74
   3   6  -1  146.62    5.72
   3   6  -1  142.04    9.60
  -9   3  -1  150.54    5.72
  -9   3  -1  145.88    5.78
  -9   3  -1  149.26    5.80
   3   6  -1  148.65    9.55
  -9   3  -1  153.38    5.98
  -9   3  -1  152.92    6.46
  -9   3  -1  144.84    6.24
   3   6  -1  141.47    6.03
  -9   3  -1  143.75    9.35
  -9   3  -1  149.61    6.07
   3   6  -1  148.61    5.76
  -6   9   1  151.43    5.72
  -3  -6   1  148.60    6.10
  -6   9   1  147.30    6.05
  -3  -6   1  148.40    8.88
  -6   9   1  147.20    5.79
  -6   9   1  146.73    5.88
  -6   9   1  149.23    6.19
   9  -3   1  145.72    9.20
  -6   9   1  146.49    6.00
  -3  -6   1  145.83    6.03
  -9   4  -1  405.82   15.60
  -9   4  -1  371.29   14.94
   4   5  -1  398.46   22.04
   5  -9  -1  418.68   21.02
  -9   4  -1  393.15   15.92
  -9   4  -1  382.36   14.90
  -9   4  -1  414.93   16.28
  -9   4  -1  409.58   21.81
   4   5  -1  397.76   15.72
  -9   4  -1  415.34   16.67
  -9   4  -1  405.81   14.96
   4   5  -1  399.96   14.91
   4   5  -1  410.10   14.96
   4   5  -1  412.14   22.32
  -5   9   1  401.38   16.17
  -5   9   1  385.15   15.50
  -4  -5   1  381.45   14.90
  -5   9   1  420.61   15.14
  -5   9   1  378.36   22.29
  -5   9   1  394.22   14.96
  -4  -5   1  409.36   20.78
  -5   9   1  403.78   15.90
  -4  -5   1  412.90   15.97
  -5   9   1  377.83   15.72
  -5   9   1  406.76   15.77
   9  -4   1  410.79   21.73
  -4  -5   1  391.11   15.78
  -9   5  -1  36.351   1.803
  -9   5  -1  33.705   1.721
  -9   5  -1  35.484   1.910
   4  -9  -1  31.556   3.267
   5   4  -1  36.352   1.706
   5   4  -1  35.086   3.506
  -9   5  -1  39.904   1.857
  -9   5  -1  34.870   1.691
  -9   5  -1  35.507   3.583
   5   4  -1  28.379   3.328
  -9   5  -1  34.971   1.639
  -9   5  -1  35.644   1.726
   5   4  -1  38.608   1.748
   9  -5   1  39.399   3.497
  -5  -4   1  33.391   1.647
  -5  -4   1  37.307   1.764
  -4   9   1  36.231   1.833
  -4   9   1  36.798   1.703
  -4   9   1  37.420   1.686
  -4   9   1  36.412   1.722
  -4   9   1  35.460   3.719
  -5  -4   1  36.582   1.788
  -4   9   1  34.470   1.764
  -4   9   1  36.210   1.736
  -4   9   1  37.236   1.631
  -5  -4   1  37.221   3.230
  -9   6  -1  37.762   1.890
  -9   6  -1  40.172   1.910
   6   3  -1  41.421   1.921
  -9   6  -1  38.427   3.909
  -9   6  -1  42.427   2.129
  -9   6  -1  40.798   1.859
   3  -9  -1  39.675   1.949
   6   3  -1  37.694   3.893
  -9   6  -1  44.471   2.095
   6   3  -1  42.735   1.932
  -9   6  -1  43.658   1.978
  -3   9   1  44.297   1.922
   9  -6   1  42.623   3.679
  -6  -3   1  40.600   1.898
  -6  -3   1  43.140   1.945
  -3   9   1  41.971   1.857
  -3   9   1  40.814   2.090
  -6  -3   1  42.431   1.975
  -3   9   1  42.530   2.048
  -6  -3   1  43.144   3.555
  -3   9   1  45.698   4.409
  -3   9   1  42.484   1.987
  -3   9   1  40.012   1.945
  -9   7  -1  101.65    4.64
  -9   7  -1  109.72    7.50
   2  -9  -1  117.13    7.43
   7   2  -1  112.79    7.80
  -9   7  -1  107.42    4.47
  -9   7  -1  114.24    4.40
  -9   7  -1  113.04    4.83
  -9   7  -1  108.62    4.57
  -9   7  -1  109.73    4.96
   7   2  -1  113.56    4.46
   2  -9  -1  110.05    4.65
   7   2  -1  114.99    4.47
  -7  -2   1  114.81    7.14
  -2   9   1  110.85    8.23
  -2   9   1  122.28    4.79
  -7  -2   1  114.95    4.93
  -2   9   1  109.78    4.46
  -7  -2   1  114.36    4.74
  -2   9   1  116.46    4.71
  -2   9   1  113.71    4.50
  -7  -2   1  114.02    4.61
  -2   9   1  112.08    4.43
  -2   9   1  115.04    4.70
   9  -7   1  107.33    7.13
  -2   9   1  114.55    4.84
  -7  -2   1  113.85    4.67
  -9   8  -1  39.750   1.978
   8   1  -1  44.200   1.958
  -9   8  -1  37.545   1.829
   1  -9  -1  39.616   1.912
  -9   8  -1  37.996   2.046
   1  -9  -1  39.544   3.747
  -9   8  -1  37.482   1.771
   8   1  -1  41.950   4.151
   1  -9  -1  42.592   2.032
   8   1  -1  44.281   1.888
   9  -8   1  32.176   3.603
  -8  -1   1  43.090   2.134
  -8  -1   1  41.255   1.912
  -1   9   1  44.960   2.049
  -1   9   1  36.703   4.146
  -1   9   1  41.060   2.018
  -8  -1   1  41.892   1.932
  -8  -1   1  39.973   1.958
  -1   9   1  40.448   1.859
  -1   9   1  40.941   1.862
  -1   9   1  40.947   1.940
  -1   9   1  41.477   1.888
  -8  -1   1  38.494   1.775
  -8  -1   1  41.590   1.957
  -8  -1   1  37.860   3.448
   9   0  -1  153.82   11.20
   9   0  -1  199.91    7.33
   9   0  -1  181.11   11.84
   0  -9  -1  188.23    7.58
   0  -9  -1  196.77    7.81
   9   0  -1  189.07    7.25
   0  -9  -1  177.08   11.08
  -9   0   1  188.59    7.88
   0   9   1  192.36    7.29
  -9   0   1  196.64    7.80
   0   9   1  192.16    7.33
  -9   0   1  187.26    7.21
  -9   0   1  193.06    7.60
   0   9   1  169.04   12.10
   0   9   1  203.46    7.77
  -9   0   1  173.53   10.74
  -9   0   1  192.18    8.13
   0   9   1  191.55    7.35
   0   9   1  188.33    7.89
   0   9   1  199.45    7.73
  -9   0   1  197.07    7.67
  10  -1  -1  17.862   2.836
  10  -1  -1  11.875   2.663
  -1  -9  -1  18.869   1.223
  10  -1  -1  20.038   1.131
  -1  -9  -1  17.950   2.687
   1   9   1  19.645   1.217
   1   9   1  18.244   1.257
 -10   1   1  17.642   1.179
   1   9   1  15.627   2.994
 -10   1   1  18.047   1.120
   1   9   1  18.453   1.078
   1   9   1  18.123   1.157
 -10   1   1  18.650   1.115
 -10   1   1  19.883   1.056
 -10   1   1  20.470   1.156
 -10   1   1  18.944   1.247
  -2  -9  -1  38.867   1.811
  -9  11  -1  33.642   1.697
  -2  -9  -1  39.265   1.894
  -9  11  -1  33.225   1.670
  11  -2  -1  38.158   1.736
 -11   2   1  38.169   1.951
 -11   2   1  37.629   1.754
 -11   2   1  37.348   1.819
 -11   2   1  35.879   1.863
   2   9   1  34.986   1.728
   2   9   1  37.190   1.849
 -11   2   1  38.327   1.680
   2   9   1  35.371   1.800
  -9  12  -1  83.807   3.512
  -9  12  -1  80.305   3.430
  -3  -9  -1  83.945   3.615
  12  -3  -1  87.813   3.482
  -3  -9  -1  90.749   3.730
   3   9   1  86.670   3.702
 -12   3   1  88.541   3.876
 -12   3   1  86.021   3.597
 -12   3   1  86.610   3.680
 -12   3   1  88.927   3.770
   3   9   1  83.865   3.500
 -12   3   1  83.985   3.417
  -4  -9  -1  21.973   1.181
  -4  -9  -1  20.107   1.092
  13  -4  -1  21.213   1.096
  -9  13  -1  18.534   1.213
  -9  13  -1  20.951   1.144
  -9  13  -1  21.400   1.097
 -13   4   1  22.782   1.134
 -13   4   1  20.629   1.131
 -13   4   1  22.507   1.088
   4   9   1  22.583   1.181
 -13   4   1  21.658   1.176
   4   9   1  23.135   1.172
  -9  14  -1  55.541   2.398
  14  -5  -1  58.947   2.639
  -5  -9  -1  60.267   2.513
   5   9   1  53.054   2.450
   5   9   1  58.092   2.354
 -14   5   1  62.580   2.550
 -14   5   1  60.018   2.319
 -14   5   1  61.581   2.441
 -14   5   1  55.557   2.459
  -4  14  -1  48.985   2.081
 -10  -4  -1  49.313   2.131
  -4  14  -1  49.859   2.203
  -4  14  -1  50.433   2.247
  -4  14  -1  51.831   2.056
   4 -14   1  49.425   2.125
 -10  -3  -1  42.200   1.915
  -3  13  -1  43.796   1.854
  -3  13  -1  45.440   2.023
  -3  13  -1  41.615   2.041
  -3  13  -1  43.294   1.903
 -10  -3  -1  42.028   1.862
  10   3   1  44.555   1.825
 -13  10   1  41.436   1.753
 -13  10   1  41.104   1.850
 -13  10   1  39.284   1.876
   3 -13   1  42.633   1.934
  10   3   1  40.899   1.828
 -10  -2  -1  47.394   2.169
  -2  12  -1  51.899   2.190
  -2  12  -1  48.836   2.149
  -2  12  -1  52.676   2.360
 -10  -2  -1  48.758   2.220
  -2  12  -1  48.339   2.167
  -2  12  -1  50.235   2.354
 -12  10   1  47.446   2.036
 -12  10   1  47.741   2.145
  10   2   1  47.736   2.116
  10   2   1  49.968   2.144
 -12  10   1  46.229   2.183
   2 -12   1  51.769   2.257
  -1  11  -1  2.2097  0.5661
  -1  11  -1  1.9262  0.5624
 -10  -1  -1  2.7758  0.6308
 -10  -1  -1  2.3828  0.4961
  -1  11  -1  2.5957  0.5332
  -1  11  -1  3.5413  0.6120
  -1  11  -1  2.0633  0.5337
 -10  -1  -1  2.3108  0.4951
 -10  -1  -1  2.3826  0.4590
 -11  10   1  2.0405  0.4745
  10   1   1  2.4683  0.5388
 -11  10   1  2.4309  0.5158
   1 -11   1  2.1626  0.5489
   1 -11   1  2.4071  0.5314
  10   1   1  3.5087  0.5324
 -11  10   1  1.8431  0.4762
 -11  10   1  2.9507  0.4473
 -10   0  -1  330.71   12.35
   0  10  -1  320.93   13.41
   0  10  -1  335.53   12.49
   0  10  -1  319.49   12.44
   0  10  -1  338.31   13.16
   0  10  -1  322.07   12.54
 -10   0  -1  314.78   13.41
 -10   0  -1  340.93   12.96
 -10   0  -1  328.34   13.78
 -10   0  -1  339.66   13.24
 -10  10   1  303.75   12.26
   0 -10   1  341.04   13.13
   0 -10   1  335.69   13.23
 -10  10   1  331.29   12.88
  10   0   1  338.89   12.38
 -10  10   1  325.46   13.18
 -10  10   1  318.83   12.37
  10   0   1  349.21   12.40
   1   9  -1  208.27    8.29
 -10   1  -1  222.04    8.94
   1   9  -1  221.46    8.27
   1   9  -1  210.96    8.88
 -10   1  -1  219.08    8.75
 -10   1  -1  217.17    9.17
   1   9  -1  226.95    8.30
 -10   1  -1  225.77    8.30
   1   9  -1  216.73    8.71
 -10   1  -1  225.71    8.60
 -10   1  -1  217.69    8.19
   1   9  -1  199.02   13.66
  10  -1   1  177.76   12.50
  -9  10   1  209.91    8.49
  10  -1   1  193.89   13.09
  -9  10   1  201.96    8.25
  -1  -9   1  221.72    8.70
  -1  -9   1  222.62    8.77
  -9  10   1  213.87    8.70
  10  -1   1  215.05    8.19
  -9  10   1  224.01    8.21
  -1  -9   1  197.01   12.32
  -9  10   1  221.62    8.65
   2   8  -1  64.123   2.895
 -10   2  -1  69.121   3.018
   2   8  -1  59.708   5.634
   2   8  -1  73.335   2.977
 -10   2  -1  67.040   2.884
 -10   2  -1  70.432   3.277
 -10   2  -1  69.804   3.002
 -10   2  -1  71.023   3.055
 -10   2  -1  69.523   3.145
   2   8  -1  65.123   3.087
   2   8  -1  73.048   3.094
   2   8  -1  71.169   2.902
  -8  10   1  65.818   2.897
  10  -2   1  66.025   5.582
  -8  10   1  69.047   2.989
  -2  -8   1  68.400   3.060
  10  -2   1  69.215   2.840
  -8  10   1  69.322   2.986
  -8  10   1  66.092   2.904
  -2  -8   1  66.867   5.293
  -2  -8   1  69.137   3.064
  -8  10   1  72.135   2.883
   3   7  -1  386.38   23.91
 -10   3  -1  445.35   17.34
   3   7  -1  423.44   16.77
 -10   3  -1  444.71   15.90
 -10   3  -1  448.30   16.64
 -10   3  -1  388.53   23.06
   3   7  -1  426.41   15.89
   3   7  -1  405.71   23.54
 -10   3  -1  444.18   17.76
 -10   3  -1  443.81   16.99
   3   7  -1  425.25   15.95
   7 -10  -1  416.84   22.39
 -10   3  -1  432.14   15.94
   3   7  -1  416.34   15.93
  -7  10   1  413.62   17.19
  10  -3   1  406.46   23.30
  -3  -7   1  441.95   16.84
  -3  -7   1  401.07   22.23
  -7  10   1  424.05   16.80
  -7  10   1  428.08   15.95
  -3  -7   1  436.54   17.00
  -7  10   1  411.76   16.51
  -7  10   1  443.97   16.13
  -7  10   1  425.31   16.94
  10  -3   1  425.72   15.85
 -10   4  -1  463.31   16.83
   6 -10  -1  445.07   23.53
 -10   4  -1  478.53   18.75
 -10   4  -1  470.26   17.57
 -10   4  -1  421.15   24.37
 -10   4  -1  463.04   16.79
   4   6  -1  444.21   16.77
   4   6  -1  425.53   24.72
   4   6  -1  460.81   16.85
 -10   4  -1  452.63   17.92
 -10   4  -1  451.83   18.29
   4   6  -1  426.25   17.67
   4   6  -1  416.02   25.02
 -10   4  -1  432.82   16.81
  -6  10   1  454.07   17.90
  -6  10   1  471.71   17.77
  -6  10   1  431.96   17.44
  -4  -6   1  464.63   17.78
  -6  10   1  457.70   18.20
  -6  10   1  419.21   17.67
  -4  -6   1  467.67   17.97
  -6  10   1  465.48   17.03
  10  -4   1  453.10   24.49
  -6  10   1  469.02   16.86
  -4  -6   1  423.45   23.33
 -10   5  -1  153.37    6.59
 -10   5  -1  155.98    6.12
 -10   5  -1  148.46    6.21
 -10   5  -1  147.77    5.92
 -10   5  -1  150.45    9.78
   5   5  -1  155.70    5.91
   5   5  -1  133.91    9.65
 -10   5  -1  158.58    5.88
   5   5  -1  152.64    5.91
   5 -10  -1  147.97    9.33
 -10   5  -1  160.08    6.43
   5   5  -1  146.15    6.14
  -5  10   1  139.68   10.02
  -5  10   1  155.68    5.88
  -5  10   1  158.86    6.20
  -5  10   1  160.51    5.99
  -5  -5   1  139.20    8.93
  -5  10   1  150.60    6.22
  -5  10   1  139.58    6.00
  -5  -5   1  149.30    6.18
  10  -5   1  144.41    9.43
  -5  10   1  146.41    6.40
  -5  10   1  154.21    6.22
  -5  -5   1  159.00    6.29
 -10   6  -1  27.328   1.437
   6   4  -1  27.130   1.488
 -10   6  -1  29.438   1.703
 -10   6  -1  27.263   1.516
   4 -10  -1  27.970   1.474
   6   4  -1  24.588   3.250
 -10   6  -1  29.071   1.427
   6   4  -1  27.588   1.497
 -10   6  -1  29.114   1.556
   4 -10  -1  28.725   3.287
 -10   6  -1  28.194   1.381
 -10   6  -1  24.320   3.134
  -6  -4   1  24.254   2.815
  -4  10   1  29.619   1.440
  -6  -4   1  27.358   1.411
  -6  -4   1  29.212   1.457
  -4  10   1  27.827   1.533
  10  -6   1  26.794   3.209
  -6  -4   1  28.155   1.479
  -4  10   1  28.119   1.588
  -4  10   1  22.688   3.303
  -4  10   1  28.435   1.448
  -4  10   1  28.671   1.526
  -4  10   1  29.960   1.538
 -10   7  -1  3.0690  0.5952
   7   3  -1  3.4186  0.5751
 -10   7  -1  3.7409  0.6617
 -10   7  -1  3.2915  0.5036
 -10   7  -1  3.6976  0.5130
   7   3  -1  4.2460  0.5719
   7   3  -1  4.8055  0.6168
   7   3  -1  4.0199  1.7083
   3 -10  -1  1.0077  1.3209
 -10   7  -1  3.7753  0.6103
 -10   7  -1  3.8031  0.4714
  -7  -3   1  4.3651  0.6066
  -3  10   1  4.2945  0.6152
  -3  10   1  1.3946  1.5968
  -3  10   1  3.7035  0.5985
  -3  10   1  5.0162  0.5852
  10  -7   1  3.7524  1.5918
  -3  10   1  3.2547  0.6587
  -3  10   1  3.5863  0.5030
  -7  -3   1  2.8476  1.5125
  -7  -3   1  4.1040  0.5771
  -3  10   1  3.9211  0.6154
  -7  -3   1  3.3050  0.4868
 -10   8  -1  9.1418  0.7141
   2 -10  -1  8.1402  1.9644
   8   2  -1  9.5028  0.7894
   8   2  -1  7.3864  2.0896
 -10   8  -1  9.0858  0.8128
 -10   8  -1  8.2680  0.6984
 -10   8  -1  8.0335  0.7930
   8   2  -1  8.7501  0.7444
  -2  10   1  9.1214  0.8007
  -8  -2   1  9.5364  0.7063
  -8  -2   1  10.024   0.789
  -8  -2   1  6.6131  1.7650
  -2  10   1  9.8203  2.3557
  10  -8   1  7.3929  2.0399
  -8  -2   1  8.7484  0.7769
  -2  10   1  9.0626  0.7523
  -2  10   1  9.4178  0.8878
  -2  10   1  9.2264  0.8800
  -2  10   1  9.7944  0.7763
   1 -10  -1  229.67   14.19
   1 -10  -1  265.58   10.34
   9   1  -1  255.19    9.62
   9   1  -1  236.37   15.06
   9   1  -1  262.16    9.66
  -1  10   1  264.07   10.24
  -9  -1   1  256.70   10.72
  -1  10   1  251.30    9.66
  -9  -1   1  250.17   10.04
  -9  -1   1  270.58   10.32
  -1  10   1  230.27   15.59
  -1  10   1  264.44   10.49
  -1  10   1  268.57   10.22
  -1  10   1  246.18    9.74
  -1  10   1  248.68    9.65
  -9  -1   1  245.37   10.13
   0 -10  -1  64.296   2.816
  10   0  -1  60.804   2.617
  10   0  -1  57.797   2.537
   0  10   1  59.121   2.600
   0  10   1  60.367   2.825
   0  10   1  63.098   2.588
 -10   0   1  61.090   2.758
   0  10   1  60.772   2.626
 -10   0   1  57.705   2.487
   0  10   1  62.897   2.823
 -10   0   1  57.355   2.661
 -10   0   1  60.627   2.675
 -10   0   1  65.086   2.775
 -10   0   1  63.243   2.902
  11  -1  -1  15.553   1.032
  -1 -10  -1  16.196   1.023
  -1 -10  -1  15.617   1.019
 -11   1   1  13.961   0.877
 -11   1   1  15.785   0.982
 -11   1   1  14.835   0.991
   1  10   1  15.592   1.124
   1  10   1  16.014   1.048
   1  10   1  13.717   0.969
 -11   1   1  17.309   1.025
 -11   1   1  15.814   1.078
  -2 -10  -1  4.7625  0.5370
  -2 -10  -1  4.3506  0.5763
  12  -2  -1  6.1280  0.6141
 -12   2   1  4.4214  0.5251
 -12   2   1  4.4785  0.5013
   2  10   1  5.0162  0.5625
   2  10   1  4.3160  0.6157
 -12   2   1  4.5959  0.5434
 -12   2   1  4.1425  0.5393
  13  -3  -1  16.636   0.914
  13  -3  -1  17.981   1.050
  -3 -10  -1  14.758   0.949
  -3 -10  -1  14.452   0.878
 -13   3   1  16.467   0.933
 -13   3   1  15.951   0.893
   3  10   1  15.113   0.913
 -13   3   1  15.187   0.892
 -13   3   1  16.191   0.840
  14  -4  -1  4.7677  0.4793
  -4 -10  -1  4.3567  0.4655
 -14   4   1  3.8717  0.3932
 -14   4   1  3.9974  0.4208
   4  10   1  3.5176  0.4361
 -14   4   1  3.7925  0.3971
  -2  13  -1  148.11    5.75
  -2  13  -1  157.31    6.12
  -2  13  -1  149.08    6.23
 -11  -2  -1  140.17    6.09
 -11  -2  -1  152.00    5.97
  11   2   1  151.19    5.72
  11   2   1  152.94    5.73
   2 -13   1  157.19    6.08
  -1  12  -1  55.576   2.257
  -1  12  -1  55.041   2.453
  -1  12  -1  50.866   2.276
  -1  12  -1  51.101   2.249
  -1  12  -1  52.115   2.413
 -11  -1  -1  53.609   2.317
 -11  -1  -1  51.585   2.330
  11   1   1  57.185   2.287
 -12  11   1  48.208   2.222
   1 -12   1  57.052   2.371
 -12  11   1  49.864   2.300
  11   1   1  53.742   2.204
   0  11  -1  48.579   2.286
   0  11  -1  48.568   2.160
   0  11  -1  47.684   2.113
   0  11  -1  47.574   2.255
   0  11  -1  45.115   2.117
 -11   0  -1  50.508   2.175
 -11   0  -1  45.596   2.010
 -11   0  -1  50.050   2.356
 -11   0  -1  49.088   2.180
   0 -11   1  46.516   2.162
  11   0   1  50.200   2.131
 -11  11   1  45.539   2.076
   0 -11   1  50.933   2.206
 -11  11   1  48.339   2.156
 -11  11   1  45.013   2.135
  11   0   1  48.642   2.064
   1  10  -1  50.882   2.240
 -11   1  -1  49.495   2.108
 -11   1  -1  48.103   2.224
 -11   1  -1  46.820   2.282
 -11   1  -1  47.826   2.418
   1  10  -1  48.740   2.151
   1  10  -1  50.339   2.338
   1  10  -1  46.632   2.307
 -11   1  -1  48.467   2.248
 -10  11   1  47.535   2.196
 -10  11   1  50.299   2.220
 -10  11   1  48.080   2.099
  11  -1   1  51.370   2.120
  -1 -10   1  47.379   2.243
 -10  11   1  45.645   2.117
  11  -1   1  51.957   2.215
  -1 -10   1  49.217   2.277
 -11   2  -1  66.985   3.160
 -11   2  -1  73.127   3.042
   2   9  -1  70.905   2.976
 -11   2  -1  69.118   3.053
 -11   2  -1  70.097   3.024
 -11   2  -1  72.265   3.287
   2   9  -1  71.223   3.117
 -11   2  -1  71.360   2.892
  -9  11   1  64.842   2.915
  -9  11   1  65.988   2.927
  -9  11   1  67.820   3.013
  -2  -9   1  72.371   3.099
  -9  11   1  68.348   3.038
  -2  -9   1  70.844   3.100
  -9  11   1  70.420   2.899
  11  -2   1  73.052   2.872
 -11   3  -1  43.042   2.136
 -11   3  -1  42.415   2.011
   3   8  -1  43.136   1.979
 -11   3  -1  42.461   2.052
 -11   3  -1  43.818   1.987
   3   8  -1  38.817   1.901
   3   8  -1  44.216   2.067
 -11   3  -1  40.842   2.183
 -11   3  -1  42.882   1.931
  11  -3   1  42.157   1.866
  -3  -8   1  39.679   1.845
  -8  11   1  43.091   2.002
  -8  11   1  42.030   1.882
  -3  -8   1  46.935   2.031
  -8  11   1  43.074   1.967
  -8  11   1  41.367   1.947
  -3  -8   1  41.678   2.021
  -8  11   1  36.464   1.843
  -8  11   1  39.031   2.041
 -11   4  -1  11.316   0.896
 -11   4  -1  10.751   0.830
   4   7  -1  10.769   0.889
 -11   4  -1  10.938   1.014
   4   7  -1  9.6814  0.8820
 -11   4  -1  10.581   0.870
   4   7  -1  10.498   0.876
 -11   4  -1  10.462   0.939
 -11   4  -1  10.979   0.915
  -7  11   1  12.315   0.998
  -7  11   1  10.387   0.813
  -4  -7   1  11.839   0.898
  11  -4   1  10.008   0.840
  11  -4   1  7.5875  2.1802
  -7  11   1  10.644   0.918
  -4  -7   1  9.4089  2.2028
  -7  11   1  10.332   0.820
  -4  -7   1  11.375   0.920
  -7  11   1  11.983   0.842
  11  -4   1  9.0568  2.2911
 -11   5  -1  181.18    7.46
   5   6  -1  165.67    7.15
   6 -11  -1  153.23   10.47
   5   6  -1  173.90    6.84
   5   6  -1  185.03    6.89
 -11   5  -1  171.20    7.22
 -11   5  -1  186.03    7.67
 -11   5  -1  179.17    6.81
 -11   5  -1  180.96    6.87
 -11   5  -1  185.38    7.14
   5   6  -1  155.02   11.12
  -6  11   1  181.19    7.23
  -6  11   1  166.45    7.18
  11  -5   1  172.43   11.04
  -6  11   1  182.41    6.85
  11  -5   1  166.70   11.32
  -5  -6   1  185.21    7.30
  -5  -6   1  185.30    7.21
  -6  11   1  185.21    7.21
  -6  11   1  187.09    7.47
  -5  -6   1  155.05   10.24
   6   5  -1  37.608   4.248
   6   5  -1  44.378   2.031
 -11   6  -1  43.127   2.155
   5 -11  -1  40.045   4.076
 -11   6  -1  46.122   2.062
 -11   6  -1  43.405   2.059
 -11   6  -1  46.485   2.317
   6   5  -1  45.386   2.018
 -11   6  -1  42.553   2.033
 -11   6  -1  45.283   1.963
  -6  -5   1  44.479   2.111
  -6  -5   1  45.409   2.058
  -5  11   1  45.241   2.241
  -5  11   1  43.424   2.099
  -5  11   1  47.465   2.101
  -6  -5   1  40.650   3.792
  11  -6   1  31.783   3.825
  -5  11   1  42.119   2.135
  -5  11   1  47.453   2.083
  -5  11   1  35.611   4.622
  11  -6   1  34.343   4.102
  -5  11   1  45.138   1.986
 -11   7  -1  44.776   2.103
 -11   7  -1  48.060   2.371
   7   4  -1  38.970   4.386
   7   4  -1  46.834   2.113
 -11   7  -1  46.234   2.264
   7   4  -1  47.862   2.119
   4 -11  -1  42.238   4.119
 -11   7  -1  44.797   2.096
 -11   7  -1  47.094   2.053
  -4  11   1  45.914   2.113
  -7  -4   1  45.894   2.150
  -4  11   1  48.328   2.113
  -4  11   1  48.754   2.285
  11  -7   1  38.345   4.254
  -4  11   1  47.930   2.177
  -7  -4   1  43.676   2.065
  -4  11   1  46.033   2.143
  -7  -4   1  47.582   2.183
  -4  11   1  49.709   2.321
   3 -11  -1  151.45    6.33
   8   3  -1  150.72    5.92
 -11   8  -1  147.78    6.57
   8   3  -1  135.75    6.51
 -11   8  -1  145.29    6.11
   8   3  -1  156.05    5.97
 -11   8  -1  150.75    5.87
 -11   8  -1  149.85    6.41
  -8  -3   1  165.35    6.13
  -3  11   1  154.43    6.25
  -3  11   1  152.58    6.02
  -8  -3   1  157.38    6.31
  -8  -3   1  149.95    6.21
  -3  11   1  151.14    5.92
  -3  11   1  157.51    6.47
  -3  11   1  162.79    6.36
 -11   9  -1  114.89    4.71
   9   2  -1  130.55    4.89
   2 -11  -1  127.05    5.16
   9   2  -1  123.67    4.79
 -11   9  -1  114.27    5.14
   9   2  -1  115.66    5.31
  -2  11   1  120.61    4.87
  -9  -2   1  120.13    4.95
  -9  -2   1  130.94    5.15
  -2  11   1  124.78    4.82
  -9  -2   1  113.26    4.98
  -2  11   1  126.20    5.26
  -2  11   1  123.52    5.14
  -2  11   1  123.26    5.08
   1 -11  -1  91.974   3.859
  10   1  -1  84.811   3.534
  10   1  -1  91.034   3.627
  10   1  -1  86.076   3.972
 -10  -1   1  91.825   3.818
  -1  11   1  91.087   3.848
 -10  -1   1  88.721   3.701
  -1  11   1  87.031   3.612
  -1  11   1  89.816   3.790
  -1  11   1  91.909   3.930
  -1  11   1  90.231   3.580
 -10  -1   1  81.580   3.684
   0 -11  -1  26.246   1.358
  11   0  -1  26.020   1.446
  11   0  -1  27.366   1.366
   0 -11  -1  25.823   1.398
   0  11   1  21.556   1.277
   0  11   1  25.520   1.284
 -11   0   1  25.871   1.347
   0  11   1  25.345   1.437
   0  11   1  24.875   1.427
 -11   0   1  25.810   1.286
  -1 -11  -1  88.313   3.662
  12  -1  -1  94.157   3.510
  12  -1  -1  90.932   3.886
  -1 -11  -1  93.056   3.725
   1  11   1  91.963   3.733
   1  11   1  82.038   3.465
 -12   1   1  82.936   3.709
 -12   1   1  86.363   3.582
 -12   1   1  88.697   3.683
   1  11   1  84.988   3.736
 -12   1   1  80.179   3.377
  -2 -11  -1  15.415   0.860
  13  -2  -1  14.780   0.852
  -2 -11  -1  16.840   0.901
  13  -2  -1  16.642   0.953
 -13   2   1  13.541   0.766
 -13   2   1  15.888   0.836
 -13   2   1  16.057   0.862
   2  11   1  16.592   0.951
   2  11   1  14.948   0.840
 -13   2   1  12.494   0.834
  -1  13  -1  56.736   2.433
 -12  -1  -1  53.770   2.323
   1 -13   1  58.833   2.394
  12   1   1  56.852   2.267
 -12   0  -1  44.385   1.901
   0  12  -1  42.126   1.862
   0  12  -1  45.183   2.018
 -12   0  -1  40.961   1.903
   0 -12   1  42.235   1.812
  12   0   1  41.539   1.804
  12   0   1  47.244   1.892
  12   0   1  40.368   1.996
   0 -12   1  47.517   1.956
 -12   1  -1  33.289   1.706
   1  11  -1  32.912   1.624
 -12   1  -1  32.639   1.562
 -12   1  -1  32.870   1.560
 -12   1  -1  29.975   1.583
   1  11  -1  31.559   1.548
 -12   1  -1  32.916   1.458
  12  -1   1  34.586   1.546
  -1 -11   1  32.025   1.456
  -1 -11   1  31.713   1.534
  12  -1   1  34.569   1.473
 -11  12   1  31.802   1.527
 -11  12   1  32.101   1.525
  -1 -11   1  36.154   1.608
   2  10  -1  24.776   1.250
 -12   2  -1  22.284   1.371
 -12   2  -1  23.549   1.224
   2  10  -1  25.081   1.323
 -12   2  -1  23.337   1.315
 -12   2  -1  23.882   1.242
 -12   2  -1  22.887   1.165
  -2 -10   1  24.674   1.288
  12  -2   1  22.437   1.177
  12  -2   1  24.042   1.255
 -10  12   1  20.815   1.191
  -2 -10   1  21.881   1.163
 -10  12   1  22.211   1.190
 -10  12   1  23.991   1.202
  -2 -10   1  22.754   1.237
 -12   3  -1  16.923   1.033
 -12   3  -1  17.014   1.121
   3   9  -1  16.609   1.136
   3   9  -1  17.259   1.044
 -12   3  -1  17.736   1.015
 -12   3  -1  17.357   1.031
 -12   3  -1  16.456   1.211
  -3  -9   1  17.850   1.054
  -9  12   1  16.560   1.007
  -9  12   1  17.091   1.063
  -9  12   1  18.115   1.088
  -9  12   1  16.715   1.032
  -3  -9   1  18.243   1.042
 -12   4  -1  70.606   3.127
   4   8  -1  64.550   2.836
 -12   4  -1  69.430   3.212
   4   8  -1  69.580   2.925
 -12   4  -1  67.121   2.906
 -12   4  -1  69.765   2.844
 -12   4  -1  68.149   2.977
 -12   4  -1  70.286   2.971
   4   8  -1  68.570   3.016
  -8  12   1  69.379   2.915
  -4  -8   1  68.146   3.012
  -8  12   1  67.960   2.982
  -8  12   1  70.409   2.865
  -8  12   1  64.910   3.090
  -4  -8   1  71.444   3.016
  -8  12   1  65.773   2.961
   5   7  -1  31.296   1.602
   5   7  -1  33.953   1.656
 -12   5  -1  32.405   1.602
 -12   5  -1  33.403   1.827
 -12   5  -1  30.449   1.622
 -12   5  -1  31.556   1.548
 -12   5  -1  30.965   1.569
 -12   5  -1  31.519   1.714
   5   7  -1  30.042   1.611
  -7  12   1  31.628   1.587
  -7  12   1  34.073   1.645
  -7  12   1  33.934   1.590
  -5  -7   1  32.838   1.636
  -5  -7   1  34.082   1.642
  -7  12   1  33.541   1.756
  -7  12   1  29.830   1.552
 -12   6  -1  31.195   1.766
   6   6  -1  31.256   1.583
 -12   6  -1  31.011   1.616
 -12   6  -1  31.093   1.680
 -12   6  -1  31.834   1.512
   6   6  -1  29.355   1.546
 -12   6  -1  34.027   1.546
  -6  12   1  31.600   1.734
  -6  12   1  31.956   1.560
  -6  12   1  24.949   1.553
  -6  -6   1  32.163   1.616
  -6  12   1  32.129   1.544
  -6  12   1  31.926   1.570
  -6  -6   1  31.248   1.571
  -6  12   1  31.555   1.608
   7   5  -1  9.8468  0.8975
 -12   7  -1  11.221   0.816
 -12   7  -1  10.447   0.905
   7   5  -1  12.197   0.856
 -12   7  -1  11.443   0.869
 -12   7  -1  12.456   0.839
 -12   7  -1  10.814   0.866
  -5  12   1  11.880   0.893
  -7  -5   1  12.125   0.897
  -5  12   1  11.967   1.036
  -5  12   1  11.363   0.860
  -5  12   1  12.159   0.917
  -5  12   1  10.671   0.936
  -5  12   1  11.489   0.844
 -12   8  -1  47.005   2.159
   4 -12  -1  50.380   2.328
   8   4  -1  50.343   2.209
   8   4  -1  49.246   2.158
 -12   8  -1  45.489   2.345
 -12   8  -1  47.628   2.076
 -12   8  -1  45.245   2.278
  -4  12   1  48.785   2.153
  -8  -4   1  46.142   2.165
  -4  12   1  49.599   2.178
  -8  -4   1  48.343   2.231
  -4  12   1  51.802   2.376
  -4  12   1  50.372   2.271
  -4  12   1  50.423   2.340
 -12   9  -1  8.7458  0.8166
   3 -12  -1  10.269   0.852
 -12   9  -1  8.7343  0.6791
   9   3  -1  8.8171  0.7732
   9   3  -1  10.113   0.868
  -3  12   1  10.713   0.937
  -3  12   1  11.177   0.866
  -3  12   1  10.193   0.881
  -9  -3   1  9.1552  0.7433
  -3  12   1  9.6403  0.8712
  -9  -3   1  9.2499  0.7949
  -9  -3   1  10.949   0.757
  -3  12   1  9.9756  0.8047
  10   2  -1  62.167   3.047
  10   2  -1  69.172   2.841
   2 -12  -1  67.904   2.996
  10   2  -1  66.613   2.769
  -2  12   1  67.183   3.022
 -10  -2   1  71.327   2.970
 -10  -2   1  63.826   2.832
  -2  12   1  67.812   2.821
  -2  12   1  68.378   3.049
  -2  12   1  74.220   2.804
   1 -12  -1  46.062   2.005
  11   1  -1  45.920   1.920
   1 -12  -1  44.127   1.987
  11   1  -1  40.425   2.047
  -1  12   1  39.316   1.850
 -11  -1   1  42.402   1.888
  -1  12   1  40.479   1.843
  -1  12   1  44.174   2.063
 -11  -1   1  43.654   1.969
  -1  12   1  43.391   2.038
  12   0  -1  13.261   0.794
   0 -12  -1  12.316   0.791
  12   0  -1  11.288   0.791
   0 -12  -1  12.326   0.788
 -12   0   1  10.878   0.693
   0  12   1  14.139   0.851
 -12   0   1  11.406   0.761
   0  12   1  11.235   0.822
  -1 -12  -1  43.598   1.955
  13  -1  -1  46.338   1.870
   1  12   1  45.910   1.980
 -13   1   1  45.283   1.945
   1  12  -1  6.9214  0.6357
 -13   1  -1  6.8378  0.5129
  13  -1   1  7.7360  0.5837
  -1 -12   1  8.0159  0.5843
 -13   2  -1  63.784   2.635
 -13   2  -1  56.867   2.700
   2  11  -1  63.474   2.699
 -13   2  -1  63.447   2.501
   2  11  -1  65.288   2.581
 -13   2  -1  65.579   2.820
  -2 -11   1  55.968   2.637
  13  -2   1  66.816   2.560
  -2 -11   1  68.047   2.687
 -13   3  -1  32.725   1.403
   3  10  -1  30.460   1.496
 -13   3  -1  27.892   1.419
 -13   3  -1  31.190   1.532
 -13   3  -1  30.874   1.599
   3  10  -1  33.619   1.489
 -13   3  -1  32.872   1.459
 -10  13   1  28.424   1.428
  13  -3   1  32.975   1.441
  -3 -10   1  32.743   1.491
  -3 -10   1  29.734   1.471
 -10  13   1  30.653   1.427
 -10  13   1  30.564   1.458
   4   9  -1  34.741   1.712
 -13   4  -1  36.113   1.634
   4   9  -1  38.002   1.715
 -13   4  -1  38.017   1.876
 -13   4  -1  37.756   1.700
 -13   4  -1  37.774   1.795
  -9  13   1  35.908   1.675
  -9  13   1  34.626   1.688
  -9  13   1  37.057   1.671
  -9  13   1  36.282   1.718
  -4  -9   1  37.239   1.717
  13  -4   1  37.379   1.668
  -4  -9   1  38.498   1.730
   5   8  -1  51.164   2.143
 -13   5  -1  48.395   2.322
 -13   5  -1  50.319   2.063
 -13   5  -1  49.605   2.144
   5   8  -1  42.170   2.039
 -13   5  -1  48.449   2.266
  -8  13   1  45.354   2.133
  -5  -8   1  49.052   2.182
  -8  13   1  47.879   2.165
  -5  -8   1  48.716   2.164
  -8  13   1  48.337   2.110
  -8  13   1  47.416   2.273
  13  -5   1  50.018   2.093
  -8  13   1  51.086   2.149
   6   7  -1  8.5045  0.7531
 -13   6  -1  8.6632  0.6717
 -13   6  -1  7.9905  0.7766
 -13   6  -1  8.7141  0.6787
   6   7  -1  7.6534  0.6727
 -13   6  -1  7.4682  0.6907
  -7  13   1  8.2593  0.7146
  -6  -7   1  8.0790  0.7402
  -7  13   1  8.9007  0.7477
  -7  13   1  9.0867  0.7341
  -7  13   1  8.4091  0.8090
  -6  -7   1  7.7033  0.6777
  -7  13   1  7.9021  0.6795
   6 -13  -1  54.963   2.520
 -13   7  -1  52.919   2.354
 -13   7  -1  58.023   2.467
 -13   7  -1  56.384   2.662
   7   6  -1  57.662   2.419
 -13   7  -1  57.845   2.605
 -13   7  -1  59.850   2.373
   7   6  -1  58.882   2.438
  -6  13   1  60.256   2.675
  -6  13   1  57.396   2.515
  -7  -6   1  56.011   2.523
  -7  -6   1  55.503   2.483
  -6  13   1  56.861   2.418
  -6  13   1  56.446   2.443
 -13   8  -1  11.073   0.744
   8   5  -1  10.296   0.791
 -13   8  -1  8.9346  0.6935
 -13   8  -1  9.4392  0.7830
   5 -13  -1  10.415   0.825
 -13   8  -1  10.071   0.775
   8   5  -1  8.8295  0.7616
  -5  13   1  10.031   0.809
  -5  13   1  10.793   0.813
  -8  -5   1  9.3875  0.7356
  -8  -5   1  9.0469  0.7035
  -5  13   1  9.3022  0.8622
  -5  13   1  10.125   0.897
  -5  13   1  9.7464  0.7769
 -13   9  -1  149.39    5.77
   9   4  -1  161.24    5.87
 -13   9  -1  143.72    6.29
 -13   9  -1  130.15    6.39
   9   4  -1  155.08    5.83
   4 -13  -1  156.15    6.24
  -4  13   1  156.09    6.17
  -9  -4   1  137.09    6.08
  -4  13   1  161.35    5.88
  -4  13   1  157.53    5.94
  -9  -4   1  156.56    6.23
  -4  13   1  154.70    6.21
  -4  13   1  162.47    6.39
  10   3  -1  83.045   3.377
  10   3  -1  87.754   3.430
   3 -13  -1  87.077   3.623
 -10  -3   1  87.048   3.619
  -3  13   1  82.850   3.447
  -3  13   1  83.288   3.388
  -3  13   1  86.520   3.650
  -3  13   1  90.180   3.745
   2 -13  -1  8.7905  0.6366
   2 -13  -1  8.4467  0.6781
  11   2  -1  8.7220  0.6540
  -2  13   1  7.5275  0.6107
  -2  13   1  7.4223  0.6359
  -2  13   1  9.0959  0.7006
 -11  -2   1  8.4510  0.6280
  -2  13   1  7.9845  0.6679
  12   1  -1  44.564   1.748
   1 -13  -1  39.833   1.795
  -1  13   1  41.668   1.845
 -12  -1   1  39.595   1.797
 -14   4  -1  32.633   1.555
   4  10  -1  33.064   1.477
 -14   4  -1  33.853   1.618
 -14   4  -1  32.940   1.480
 -14   4  -1  34.316   1.413
  -4 -10   1  34.560   1.508
  14  -4   1  34.805   1.469
 -14   5  -1  6.3970  0.5161
 -14   5  -1  5.6892  0.4936
   5   9  -1  5.2320  0.4980
 -14   5  -1  5.3851  0.5512
  -5  -9   1  6.2144  0.5152
  -9  14   1  4.9318  0.5253
  -5  -9   1  5.4088  0.5180
  -9  14   1  5.1283  0.5202
  14  -5   1  5.0723  0.4843
  -9  14   1  6.0504  0.5107
 -14   6  -1  15.850   0.970
 -14   6  -1  17.941   0.958
 -14   6  -1  16.250   0.869
 -14   6  -1  17.941   0.849
   6   8  -1  17.263   0.945
  -8  14   1  16.523   0.992
  14  -6   1  15.332   0.840
  -8  14   1  16.678   0.945
  -8  14   1  17.017   0.923
  -8  14   1  15.832   0.914
  -6  -8   1  16.698   0.900
  -6  -8   1  15.919   0.894
 -14   7  -1  76.761   2.844
   7 -14  -1  63.440   2.991
 -14   7  -1  69.421   3.178
 -14   7  -1  76.800   3.126
   7   7  -1  74.276   2.882
 -14   7  -1  68.883   2.935
  -7  14   1  73.172   3.152
  -7  14   1  73.096   3.019
  -7  14   1  74.502   2.884
  -7  14   1  75.708   2.943
  -7  -7   1  71.952   3.032
  -7  -7   1  67.735   2.970
 -14   8  -1  9.2272  0.6027
 -14   8  -1  9.3821  0.6250
 -14   8  -1  9.5477  0.7240
   8   6  -1  9.6400  0.6882
 -14   8  -1  9.5569  0.6893
   6 -14  -1  7.8666  0.6482
  -6  14   1  9.7860  0.7084
  -8  -6   1  9.4177  0.6593
  -6  14   1  9.1177  0.6465
  -8  -6   1  8.1721  0.5923
  -6  14   1  10.237   0.730
  -6  14   1  9.7791  0.7329
   9   5  -1  18.867   0.976
 -14   9  -1  18.241   0.958
   9   5  -1  18.059   0.937
  -9  -5   1  18.164   0.950
  -5  14   1  17.502   0.964
  -5  14   1  18.521   0.912
  -5  14   1  16.998   1.052
   4 -14  -1  11.894   0.713
  10   4  -1  11.376   0.692
  -4  14   1  10.466   0.693
  -4  14   1  10.560   0.668
 -10  -4   1  10.262   0.659
  -4  14   1  10.716   0.725
   0   0  -2  0.3881  0.4119
   0   0  -2  0.2132  0.4287
   0   0   2  0.5251  0.4081
   0   0   2  1.6019  0.3688
   1  -1  -2  20.831   1.460
   0   1  -2  21.853   1.721
   0   1  -2  21.205   1.714
   0   1  -2  22.281   1.741
  -1   0  -2  18.538   1.682
  -1   0  -2  22.519   1.739
   1  -1  -2  20.237   1.750
  -1   1   2  19.881   1.438
   1   0   2  21.013   1.594
  -1   1   2  20.066   1.435
   1   0   2  21.182   1.145
   0  -1   2  22.980   1.418
   1   0  -2  555.60   27.33
   0  -1  -2  561.84   27.26
  -1   1  -2  547.53   27.48
  -1   1  -2  584.00   28.29
   0  -1  -2  547.54   27.06
  -1   1  -2  543.65   27.10
   1   0  -2  495.95   27.05
   0   1   2  556.35   25.99
   0   1   2  538.83   27.94
   1  -1   2  503.55   25.88
  -1   0   2  549.76   26.10
  -1  -1  -2  511.16   26.23
   2  -1  -2  509.27   26.35
  -1   2  -2  538.61   26.69
  -1  -1  -2  521.80   26.52
  -1   2  -2  528.23   26.19
  -1   2  -2  529.06   27.36
   2  -1  -2  545.15   26.31
  -2   1   2  529.51   25.33
   1   1   2  554.30   27.18
   1  -2   2  514.60   25.16
  -2   1   2  500.75   26.78
  -2  -1  -2  171.60    9.11
  -1   3  -2  168.87    9.23
   3  -2  -2  171.06    9.09
   3  -2  -2  163.60    8.78
  -1   3  -2  162.15    9.39
  -2  -1  -2  176.18    8.31
  -1   3  -2  166.97    8.84
   1  -3   2  169.46    8.49
   2   1   2  170.98    9.27
  -3   2   2  164.58    8.60
   2  -2  -2 1040.68   49.64
   2  -2  -2  911.23   50.24
   0   2  -2 1049.90   50.36
   0   2  -2 1056.89   51.54
   0   2  -2  997.49   49.47
  -2   0  -2  963.14   49.64
  -2   0  -2 1056.02   50.42
  -2   2   2  930.63   51.09
   2   0   2 1003.70   51.40
   0  -2   2 1041.87   47.97
  -2   2   2 1004.03   47.98
   1  -2  -2  479.35   23.46
  -2   1  -2  456.69   23.52
   1   1  -2  449.63   23.43
   1   1  -2  479.66   24.24
   1   1  -2  486.01   23.80
  -2   1  -2  445.73   23.88
  -1   2   2  471.39   22.55
  -1  -1   2  467.04   22.61
   2  -1   2  467.56   24.25
  -1   2   2  478.17   24.15
  -2   2  -2 2230.90  112.90
  -2   2  -2 2161.76  107.80
   2   0  -2 2294.55  106.61
   2   0  -2 2048.94  108.30
   2   0  -2 2103.28  108.38
   0  -2  -2 2208.86  107.48
  -2   2  -2 2130.32  108.87
   2  -2   2 2057.29  101.39
   0   2   2 1889.25  105.94
   0   2   2 2090.25  110.28
  -2   0   2 2082.37  104.46
   0   2   2 2075.40  102.39
  -2   3  -2  412.29   20.95
  -2   3  -2  403.57   20.41
   3  -1  -2  408.43   20.10
   3  -1  -2  387.58   20.01
  -2   3  -2  375.39   19.88
  -1  -2  -2  376.22   19.04
  -1  -2  -2  393.24   19.88
   1   2   2  402.43   20.66
  -3   1   2  400.85   19.27
   1   2   2  383.04   19.84
   2  -3   2  392.10   19.02
  -2  -2  -2  301.32   14.95
   4  -2  -2  317.32   15.95
  -2   4  -2  312.00   16.62
  -2  -2  -2  320.88   15.82
  -2   4  -2  317.32   16.24
  -2   4  -2  301.98   15.61
   4  -2  -2  300.10   15.77
   2   2   2  285.01   16.28
   2   2   2  286.75   15.68
  -4   2   2  309.62   15.24
   2  -4   2  311.78   15.06
  -2   5  -2  259.23   13.73
  -3  -2  -2  244.45   12.85
   5  -3  -2  243.98   13.05
  -2   5  -2  247.38   13.29
   5  -3  -2  246.94   12.79
  -2   5  -2  220.75   12.39
  -3  -2  -2  236.90   12.09
   3   2   2  240.27   12.84
   3   2   2  238.17   13.31
   2  -5   2  237.60   12.28
  -5   3   2  255.82   12.49
  -1   4  -2  47.055   3.285
  -3  -1  -2  42.216   3.073
  -3  -1  -2  40.785   2.487
   4  -3  -2  45.288   3.125
   4  -3  -2  43.265   2.673
  -1   4  -2  39.833   2.687
  -1   4  -2  43.323   3.272
   3   1   2  42.951   3.032
   3   1   2  39.657   2.808
  -4   3   2  45.808   2.851
   1  -4   2  42.583   2.722
   0   3  -2  532.05   26.70
   3  -3  -2  505.92   25.63
  -3   0  -2  501.80   25.78
   0   3  -2  511.20   25.40
  -3   0  -2  511.09   26.18
   0   3  -2  522.42   26.16
  -3   3   2  473.82   26.09
   3   0   2  524.23   26.52
   0  -3   2  505.30   24.71
  -3   3   2  509.28   24.75
   2  -3  -2  579.30   28.69
   1   2  -2  584.47   29.22
   1   2  -2  576.23   28.63
   1   2  -2  552.61   29.71
  -3   1  -2  564.49   28.90
  -3   1  -2  567.61   29.35
   3  -1   2  578.55   29.72
  -2   3   2  576.77   27.72
  -1  -2   2  584.94   27.77
  -2   3   2  576.65   29.57
  -3   2  -2  94.875   5.661
   2   1  -2  101.03    5.50
   2   1  -2  93.967   5.490
  -3   2  -2  98.385   5.843
   1  -3  -2  94.009   5.423
   2   1  -2  90.625   5.554
   3  -2   2  97.388   5.605
  -1   3   2  100.26    5.60
  -1   3   2  100.45    5.15
  -2  -1   2  99.147   5.264
  -3   3  -2  717.71   35.14
   3   0  -2  691.87   35.06
  -3   3  -2  746.53   35.84
   0  -3  -2  699.94   34.84
  -3   3  -2  725.47   36.65
   3   0  -2  647.25   35.83
   3   0  -2  691.49   35.47
   0   3   2  702.95   33.74
  -3   0   2  716.08   33.94
   0   3   2  665.83   34.98
   0   3   2  721.44   36.36
   3  -3   2  714.35   33.56
  -1  -3  -2  187.47   10.39
   4  -1  -2  198.62   10.70
   4  -1  -2  184.28   10.59
  -1  -3  -2  200.39   10.04
  -3   4  -2  232.82   11.42
  -3   4  -2  190.76   10.53
  -3   4  -2  203.92   10.99
  -4   1   2  192.71   10.16
   3  -4   2  195.86    9.88
   1   3   2  209.63   11.04
   1   3   2  189.58   10.31
   5  -2  -2  736.52   38.39
   5  -2  -2  740.02   38.18
  -2  -3  -2  722.29   36.58
  -2  -3  -2  740.37   37.81
  -3   5  -2  763.22   38.81
  -3   5  -2  731.43   37.76
  -3   5  -2  776.25   39.85
   2   3   2  794.02   38.29
   2   3   2  800.46   39.58
  -5   2   2  767.73   36.88
   3  -5   2  781.26   36.67
  -3  -3  -2  86.096   5.460
  -3   6  -2  90.349   5.999
   6  -3  -2  95.002   5.675
  -3  -3  -2  93.329   5.248
  -3   6  -2  93.926   6.270
   6  -3  -2  87.221   5.931
   3   3   2  97.926   6.015
  -6   3   2  94.645   5.521
   3  -6   2  89.429   5.335
   3   3   2  93.882   5.623
   7  -4  -2  534.51   25.99
  -3   7  -2  479.24   18.45
  -4  -3  -2  481.36   19.76
  -3   7  -2  532.83   26.58
  -3   7  -2  545.28   27.43
  -4  -3  -2  455.40   18.41
  -4  -3  -2  470.29   18.46
  -4  -3  -2  492.47   25.52
  -3   7  -2  511.68   20.06
  -4  -3  -2  482.84   19.35
  -3   7  -2  478.06   18.75
  -3   7  -2  500.61   18.54
  -4  -3  -2  497.09   24.63
  -3   7  -2  504.61   19.55
  -3   7  -2  466.62   19.53
   7  -4  -2  536.98   26.29
  -3   7  -2  487.75   18.57
  -7   4   2  532.17   25.09
  -7   4   2  500.23   19.32
  -7   4   2  491.43   19.56
  -7   4   2  490.87   20.53
  -7   4   2  488.08   19.75
  -7   4   2  491.52   18.52
   3  -7   2  508.55   24.89
   4   3   2  536.35   26.18
   4   3   2  497.57   18.49
   4   3   2  489.40   19.47
  -7   4   2  496.88   20.11
   4   3   2  530.49   26.96
  -7   4   2  510.94   18.46
  -4  -2  -2  577.25   29.01
   6  -4  -2  567.12   29.08
  -2   6  -2  540.21   22.22
  -2   6  -2  604.93   30.66
  -4  -2  -2  532.16   22.03
  -2   6  -2  543.69   22.81
  -2   6  -2  610.63   29.83
  -2   6  -2  542.57   21.35
  -4  -2  -2  577.64   27.77
   6  -4  -2  607.55   29.38
  -6   4   2  575.57   28.13
   2  -6   2  616.65   28.15
  -6   4   2  545.47   22.00
   4   2   2  569.49   29.29
  -6   4   2  542.11   22.50
   4   2   2  600.76   30.25
  -6   4   2  571.27   21.03
  -1   5  -2  244.70   13.82
   5  -4  -2  225.16   13.01
  -4  -1  -2  245.34   12.51
  -4  -1  -2  254.82   13.54
  -1   5  -2  244.18   14.10
   5  -4  -2  275.81   13.69
   1  -5   2  261.23   12.91
  -5   4   2  258.44   12.95
   4   1   2  254.92   13.84
   4   1   2  265.30   13.53
   4  -4  -2  394.76   19.07
   0   4  -2  372.17   19.80
  -4   0  -2  335.56   17.71
   0   4  -2  339.98   18.40
  -4   0  -2  370.11   19.10
   0   4  -2  397.00   19.49
  -4   4   2  375.04   18.25
  -4   4   2  340.98   19.03
   0  -4   2  387.98   18.29
   4   0   2  379.65   19.54
   4   0   2  364.83   19.03
   1   3  -2  971.63   48.19
  -4   1  -2 1037.02   48.73
  -4   1  -2  994.01   49.46
   1   3  -2  922.06   50.25
   1   3  -2  981.24   49.27
   3  -4  -2 1002.60   48.41
  -1  -3   2  957.51   46.92
  -3   4   2  979.14   46.89
   4  -1   2  980.91   50.18
  -3   4   2  938.33   49.94
   2   2  -2  117.86    6.75
   2  -4  -2  121.46    6.73
   2   2  -2  116.26    7.03
  -4   2  -2  125.25    7.12
  -4   2  -2  122.91    7.34
   2   2  -2  119.61    6.96
   4  -2   2  122.78    7.01
  -2   4   2  126.38    6.51
  -2   4   2  119.29    6.96
  -2  -2   2  133.32    6.66
   3   1  -2  115.30    6.35
   1  -4  -2  104.47    5.89
  -4   3  -2  106.30    6.29
   3   1  -2  103.70    5.98
  -4   3  -2  112.04    6.57
   3   1  -2  98.479   6.050
  -1   4   2  106.60    5.74
  -3  -1   2  107.99    5.88
  -1   4   2  108.40    6.36
  -4   4  -2 1055.17   50.47
   4   0  -2 1003.92   50.08
  -4   4  -2 1027.16   51.60
   0  -4  -2  951.73   48.97
   4   0  -2  964.16   49.41
   0  -4  -2 1019.15   47.80
  -4   4  -2  972.05   49.41
   0   4   2  905.14   49.38
   4  -4   2  993.27   47.44
  -4   0   2 1039.65   47.92
   0   4   2 1008.14   51.35
  -4   5  -2 1531.87   76.79
   5  -1  -2 1628.73   75.65
  -4   5  -2 1465.24   75.26
  -1  -4  -2 1491.06   74.97
  -1  -4  -2 1515.55   73.04
   5  -1  -2 1596.67   76.51
  -4   5  -2 1570.59   78.69
  -5   1   2 1577.54   73.20
   1   4   2 1479.81   78.41
   4  -5   2 1500.16   72.82
   1   4   2 1446.53   75.96
  -2  -4  -2  613.52   30.62
  -4   6  -2  646.07   33.53
  -4   6  -2  603.62   31.46
  -4   6  -2  622.16   32.61
   6  -2  -2  673.21   32.30
   6  -2  -2  632.39   32.26
   2   4   2  579.49   24.39
   2   4   2  650.76   33.27
   2   4   2  600.79   31.93
   4  -6   2  634.66   30.59
  -6   2   2  660.45   30.96
  -3  -4  -2  44.302   2.003
  -3  -4  -2  42.415   1.959
  -3  -4  -2  46.526   3.215
  -4   7  -2  42.558   1.907
  -4   7  -2  38.426   1.901
  -4   7  -2  42.383   3.745
  -4   7  -2  44.351   1.915
  -4   7  -2  42.715   2.059
  -4   7  -2  43.453   2.026
  -4   7  -2  43.462   1.884
  -4   7  -2  45.997   4.049
   7  -3  -2  45.281   3.550
   7  -3  -2  44.959   3.809
  -4   7  -2  42.539   1.935
   3   4   2  44.801   3.359
  -7   3   2  44.751   2.085
  -7   3   2  42.308   1.939
  -7   3   2  48.760   3.446
  -7   3   2  43.619   1.944
   3   4   2  42.049   1.949
   3   4   2  43.656   1.853
  -7   3   2  43.755   1.914
  -7   3   2  41.713   1.820
   4  -7   2  47.754   3.310
   3   4   2  45.148   3.764
  -7   3   2  43.536   1.834
   3   4   2  43.749   1.988
  -7   3   2  44.415   2.020
  -4   8  -2  45.255   2.122
  -4   8  -2  48.850   4.298
  -4   8  -2  43.715   2.085
  -4  -4  -2  48.207   2.193
   8  -4  -2  46.467   4.188
  -4  -4  -2  43.967   3.393
  -4   8  -2  47.910   2.052
  -4   8  -2  49.415   2.288
   8  -4  -2  48.993   3.868
  -4   8  -2  47.398   2.229
  -4   8  -2  53.781   4.639
  -4   8  -2  46.983   2.102
  -4  -4  -2  44.276   2.004
  -4   8  -2  48.388   2.129
  -4  -4  -2  47.429   2.165
  -8   4   2  49.868   2.224
   4   4   2  47.670   2.033
  -8   4   2  46.419   2.006
  -8   4   2  49.467   2.284
  -8   4   2  50.261   2.153
  -8   4   2  52.479   3.794
   4   4   2  47.147   3.825
  -8   4   2  47.315   2.121
   4   4   2  46.035   4.048
  -8   4   2  45.016   1.978
   4   4   2  48.049   2.148
  -8   4   2  47.663   2.120
   4  -8   2  46.185   3.621
   4   4   2  41.553   1.980
  -4   9  -2  74.852   6.199
  -4   9  -2  75.556   3.137
  -4   9  -2  68.051   5.683
  -4   9  -2  70.511   3.121
  -4   9  -2  72.236   3.249
  -5  -4  -2  68.899   2.937
  -4   9  -2  70.352   3.001
  -4   9  -2  71.199   3.091
   9  -5  -2  70.882   5.799
  -5  -4  -2  72.466   3.167
  -5  -4  -2  71.205   3.185
  -4   9  -2  75.140   3.325
  -9   5   2  77.872   2.982
  -9   5   2  74.416   3.100
  -9   5   2  74.206   5.150
   5   4   2  73.448   3.144
  -9   5   2  74.164   3.147
   5   4   2  63.076   5.116
  -9   5   2  74.509   3.256
   4  -9   2  72.390   5.056
   5   4   2  73.062   5.699
  -9   5   2  74.644   3.168
  -9   5   2  73.202   3.340
   5   4   2  75.582   3.021
   5   4   2  65.927   2.935
  -3   8  -2  18.097   2.491
  -5  -3  -2  14.883   0.973
   8  -5  -2  16.919   2.501
  -3   8  -2  16.399   0.971
  -3   8  -2  14.692   0.942
  -3   8  -2  15.845   1.015
  -3   8  -2  14.516   0.968
  -5  -3  -2  15.012   0.994
  -3   8  -2  17.334   1.189
  -3   8  -2  16.891   1.132
  -5  -3  -2  14.851   0.941
  -3   8  -2  18.437   2.692
  -5  -3  -2  15.837   0.976
  -3   8  -2  16.425   1.031
   3  -8   2  17.621   2.056
  -8   5   2  16.065   1.033
  -8   5   2  16.117   2.017
   5   3   2  16.629   1.041
  -8   5   2  15.932   0.945
   5   3   2  15.682   2.153
  -8   5   2  16.646   1.015
   5   3   2  15.879   2.359
  -8   5   2  15.511   0.899
   5   3   2  15.926   0.956
  -8   5   2  15.724   0.981
  -8   5   2  15.859   0.906
  -8   5   2  15.978   1.014
  -2   7  -2  35.893   1.671
  -5  -2  -2  37.093   1.686
  -5  -2  -2  35.295   3.131
  -2   7  -2  36.858   1.667
   7  -5  -2  36.463   3.393
  -2   7  -2  33.906   1.669
  -2   7  -2  35.285   1.783
  -5  -2  -2  33.646   1.600
  -5  -2  -2  35.097   1.666
  -2   7  -2  35.168   1.613
  -2   7  -2  42.579   3.780
  -5  -2  -2  36.022   1.694
  -2   7  -2  33.359   1.649
  -2   7  -2  37.219   1.758
  -7   5   2  36.073   1.564
  -7   5   2  35.173   1.711
   2  -7   2  41.066   3.038
  -7   5   2  34.436   1.544
  -7   5   2  35.592   1.656
  -7   5   2  36.411   1.672
   5   2   2  41.825   3.315
   5   2   2  36.598   1.595
  -7   5   2  33.320   1.724
   5   2   2  35.372   1.649
  -7   5   2  39.078   3.078
   5   2   2  39.290   3.166
  -7   5   2  36.484   1.629
  -5  -1  -2  227.56    9.10
  -5  -1  -2  260.15   13.34
  -1   6  -2  235.87    9.15
  -1   6  -2  234.88    9.16
  -1   6  -2  233.48    9.64
  -5  -1  -2  236.25    9.54
  -1   6  -2  263.23   14.12
   6  -5  -2  267.24   13.51
  -1   6  -2  225.90    9.62
  -5  -1  -2  237.38    9.19
  -1   6  -2  245.07    9.27
  -1   6  -2  270.65   13.87
  -5  -1  -2  243.23    9.14
  -1   6  -2  238.76    9.89
  -6   5   2  237.02    9.71
  -6   5   2  236.16    9.12
  -6   5   2  241.57    9.08
  -6   5   2  259.90   12.78
   5   1   2  259.80   13.69
   1  -6   2  244.62   12.72
  -6   5   2  234.40    9.62
  -6   5   2  233.61    9.50
   5   1   2  268.74   13.43
  -5   0  -2  109.81    6.67
   0   5  -2  114.67    6.88
   5  -5  -2  102.65    6.49
   0   5  -2  105.81    6.90
   0  -5   2  107.29    6.19
   5   0   2  107.22    6.56
  -5   5   2  112.08    6.21
   5   0   2  106.69    6.46
   4  -5  -2  353.58   18.29
  -5   1  -2  378.09   18.70
   1   4  -2  350.71   19.11
   1   4  -2  353.74   18.82
  -4   5   2  320.57   18.58
   5  -1   2  364.39   18.56
   5  -1   2  362.32   18.91
  -4   5   2  362.78   17.72
  -1  -4   2  340.41   17.67
   2   3  -2  997.59   52.17
   3  -5  -2 1029.84   52.27
  -5   2  -2 1065.06   53.67
  -5   2  -2 1087.45   52.81
   2   3  -2 1088.44   54.51
   2   3  -2 1081.07   53.45
  -2  -3   2 1038.05   50.90
   5  -2   2 1063.57   54.35
  -3   5   2 1065.84   50.82
  -3   5   2 1053.14   54.35
  -5   3  -2  863.96   40.91
   3   2  -2  802.71   41.87
   3   2  -2  804.30   41.27
   2  -5  -2  791.14   40.18
  -5   3  -2  856.39   41.70
   3   2  -2  761.24   40.36
   5  -3   2  807.32   41.94
  -2   5   2  830.37   42.13
  -3  -2   2  780.23   39.31
  -2   5   2  820.86   39.20
  -5   4  -2 1599.58   76.17
  -5   4  -2 1400.29   71.79
   1  -5  -2 1384.93   74.02
   4   1  -2 1515.02   75.77
   4   1  -2 1494.64   77.00
   4   1  -2 1520.11   74.62
  -5   4  -2 1590.89   74.86
  -4  -1   2 1528.91   72.44
  -1   5   2 1575.04   77.65
  -5   5  -2  55.656   4.277
   5   0  -2  57.130   4.038
   0  -5  -2  53.995   3.689
  -5   5  -2  53.584   4.277
   5   0  -2  53.483   3.962
  -5   5  -2  57.964   3.934
  -5   0   2  59.278   3.798
   0   5   2  59.127   4.215
   5  -5   2  53.779   3.308
   6  -1  -2  392.44   19.43
  -5   6  -2  350.85   14.20
  -5   6  -2  341.56   13.47
  -5   6  -2  352.22   18.78
  -1  -5  -2  355.89   14.07
   6  -1  -2  362.92   19.19
  -5   6  -2  369.86   19.68
  -1  -5  -2  369.43   18.24
  -5   6  -2  374.47   20.10
  -5   6  -2  344.96   14.55
   1   5   2  351.83   14.50
   1   5   2  355.37   14.16
  -6   1   2  396.33   18.51
  -6   1   2  360.62   14.93
   5  -6   2  366.14   17.98
  -6   1   2  346.50   14.34
   1   5   2  388.19   19.95
  -6   1   2  350.85   14.59
  -6   1   2  356.25   14.21
   1   5   2  363.29   14.33
  -5   7  -2  81.974   3.420
   7  -2  -2  93.058   6.114
  -5   7  -2  90.054   3.524
  -5   7  -2  82.856   3.494
  -5   7  -2  87.356   6.296
  -2  -5  -2  87.593   3.634
   7  -2  -2  84.171   3.435
  -5   7  -2  85.403   3.692
   7  -2  -2  95.225   5.983
  -2  -5  -2  87.529   3.687
  -5   7  -2  86.910   3.779
  -5   7  -2  84.102   3.498
  -2  -5  -2  96.993   5.441
  -5   7  -2  93.766   6.219
   2   5   2  83.280   6.047
   2   5   2  82.347   3.433
   5  -7   2  95.064   5.300
  -7   2   2  86.351   3.670
   2   5   2  79.625   3.689
   2   5   2  86.810   3.651
  -7   2   2  90.544   3.641
  -7   2   2  80.417   3.399
  -7   2   2  90.824   3.865
  -7   2   2  98.487   5.681
  -7   2   2  87.353   3.424
  -7   2   2  88.975   3.587
  -7   2   2  92.519   3.762
   2   5   2  83.973   3.592
  -5   8  -2  31.880   1.723
  -3  -5  -2  32.562   1.608
  -5   8  -2  34.383   3.437
  -3  -5  -2  31.365   2.817
  -5   8  -2  38.722   1.762
   8  -3  -2  37.824   3.468
  -5   8  -2  28.728   1.529
  -5   8  -2  30.681   1.583
  -5   8  -2  34.492   1.519
   8  -3  -2  30.067   1.488
   8  -3  -2  31.950   3.137
  -5   8  -2  32.818   3.591
  -5   8  -2  30.458   1.611
  -5   8  -2  31.671   1.581
  -3  -5  -2  33.577   1.625
   3   5   2  33.155   1.668
   5  -8   2  33.374   2.913
  -8   3   2  36.703   1.638
   3   5   2  30.533   1.592
  -8   3   2  33.234   1.727
  -8   3   2  33.002   1.653
  -8   3   2  32.681   3.002
  -8   3   2  31.926   1.550
  -8   3   2  31.760   1.573
  -8   3   2  33.284   1.491
   3   5   2  35.199   3.471
  -5   9  -2  25.357   1.514
  -5   9  -2  25.087   1.319
  -4  -5  -2  22.386   2.481
  -5   9  -2  25.821   1.360
  -5   9  -2  25.652   1.456
  -4  -5  -2  27.158   1.465
  -5   9  -2  24.227   3.179
  -5   9  -2  27.217   3.494
  -5   9  -2  25.375   1.486
  -5   9  -2  26.630   1.395
   9  -4  -2  24.553   3.233
   9  -4  -2  24.277   1.306
   9  -4  -2  23.879   2.927
  -4  -5  -2  26.887   1.411
  -9   4   2  24.687   2.725
   4   5   2  27.157   3.163
  -9   4   2  27.367   1.421
  -9   4   2  26.095   1.302
  -9   4   2  28.197   1.385
   4   5   2  25.228   1.393
  -9   4   2  26.589   1.447
  -9   4   2  26.475   1.351
   4   5   2  25.611   1.374
  -9   4   2  25.861   1.492
   5  -9   2  24.509   2.656
  -5  10  -2  144.36    5.70
  -5  -5  -2  144.11    5.99
  -5  10  -2  147.54    6.16
  -5  10  -2  143.69    5.74
  -5  10  -2  137.07    5.86
  -5  10  -2  146.20    5.65
  -5  10  -2  139.70   10.16
  10  -5  -2  131.67    9.51
  -5  10  -2  142.76    6.01
  -5  -5  -2  144.54    5.86
   5 -10   2  135.02    8.57
 -10   5   2  145.09    6.09
   5   5   2  143.77    5.61
 -10   5   2  145.66    6.23
   5   5   2  146.58    5.91
 -10   5   2  146.83    5.84
 -10   5   2  147.26    5.97
 -10   5   2  129.74    8.58
 -10   5   2  148.24    5.90
   5   5   2  134.55    9.53
 -10   5   2  147.91    5.59
  -5  11  -2  135.63    5.17
  -5  11  -2  128.08    5.44
  -5  11  -2  128.74    5.19
  -6  -5  -2  130.03    5.40
  -5  11  -2  120.41    5.29
  -5  11  -2  127.53    5.11
  -5  11  -2  130.90    5.61
  -6  -5  -2  125.05    5.28
 -11   6   2  130.30    5.38
 -11   6   2  130.43    5.31
   6   5   2  126.89    5.31
 -11   6   2  126.30    5.25
 -11   6   2  124.88    5.59
   6   5   2  130.55    5.08
 -11   6   2  130.19    5.51
 -11   6   2  132.89    5.05
  -4  10  -2  141.30    5.52
  10  -6  -2  141.30    9.50
  -4  10  -2  145.13    5.87
  -6  -4  -2  136.02    5.70
  -4  10  -2  138.01    5.96
  -4  10  -2  139.27    5.71
  -4  10  -2  144.55    5.48
  -6  -4  -2  138.00    5.78
  -4  10  -2  141.16    5.58
  -4  10  -2  129.27    9.91
   6   4   2  117.80    8.70
   6   4   2  128.00    9.09
   6   4   2  137.18    5.44
   6   4   2  147.10    5.73
 -10   6   2  146.09    5.67
 -10   6   2  142.19    5.72
 -10   6   2  132.52    8.53
 -10   6   2  143.30    5.41
 -10   6   2  146.62    5.91
   6   4   2  127.20    5.36
 -10   6   2  135.66    6.01
 -10   6   2  141.02    5.77
   4 -10   2  131.89    8.47
  -3   9  -2  17.832   1.223
  -3   9  -2  15.320   1.060
  -3   9  -2  16.294   1.171
  -6  -3  -2  17.623   0.988
  -3   9  -2  18.240   1.222
  -3   9  -2  19.026   1.091
  -3   9  -2  18.305   1.205
  -3   9  -2  18.584   2.933
  -6  -3  -2  17.785   1.105
  -3   9  -2  17.148   1.125
   9  -6  -2  14.085   2.553
  -6  -3  -2  17.573   1.071
  -3   9  -2  17.581   2.639
  -9   6   2  19.587   1.074
  -9   6   2  16.556   1.151
   3  -9   2  16.759   2.240
  -9   6   2  17.041   1.100
   6   3   2  16.774   2.404
  -9   6   2  15.407   2.202
  -9   6   2  18.883   1.074
   6   3   2  19.117   1.063
   6   3   2  17.695   1.070
   6   3   2  13.090   2.237
  -9   6   2  18.366   1.072
  -9   6   2  20.845   1.152
  -9   6   2  17.311   1.033
  -2   8  -2  384.80   15.15
   8  -6  -2  402.20   21.03
  -6  -2  -2  363.80   20.25
  -2   8  -2  391.46   14.39
  -2   8  -2  406.99   14.41
  -6  -2  -2  377.54   15.28
  -6  -2  -2  393.78   14.99
  -2   8  -2  385.70   14.32
  -6  -2  -2  360.00   15.87
  -2   8  -2  384.85   14.55
  -6  -2  -2  377.43   14.31
  -2   8  -2  394.14   21.27
  -2   8  -2  398.83   15.56
  -2   8  -2  370.34   15.13
  -2   8  -2  400.49   22.04
  -6  -2  -2  384.20   14.29
  -8   6   2  382.06   15.54
  -8   6   2  385.12   14.27
   6   2   2  384.78   15.05
   6   2   2  381.58   20.79
  -8   6   2  384.03   15.12
   6   2   2  383.14   21.23
  -8   6   2  386.78   19.85
  -8   6   2  372.45   14.31
  -8   6   2  354.21   15.83
  -8   6   2  394.87   15.28
   6   2   2  371.75   14.30
  -8   6   2  382.19   14.94
   2  -8   2  392.22   19.88
  -1   7  -2  355.52   12.82
  -6  -1  -2  321.07   14.23
  -1   7  -2  340.18   13.56
  -1   7  -2  348.49   13.02
  -1   7  -2  346.22   13.90
  -6  -1  -2  350.53   13.41
  -6  -1  -2  333.11   13.67
  -1   7  -2  346.44   19.50
  -6  -1  -2  318.31   13.90
  -1   7  -2  341.85   13.55
  -6  -1  -2  329.44   12.82
  -1   7  -2  382.11   19.16
  -1   7  -2  343.82   12.88
  -1   7  -2  348.36   12.87
   7  -6  -2  370.48   18.75
  -6  -1  -2  353.72   18.54
  -6  -1  -2  345.16   12.80
   6   1   2  355.06   18.95
   1  -7   2  359.34   17.85
   6   1   2  327.54   13.43
   6   1   2  352.71   18.61
  -7   6   2  341.77   12.76
  -7   6   2  332.31   12.82
  -7   6   2  324.56   13.88
  -7   6   2  361.44   17.80
  -7   6   2  343.98   13.36
  -7   6   2  329.58   13.65
  -7   6   2  338.34   13.53
   0   6  -2  209.47   11.24
   0   6  -2  178.58    6.89
  -6   0  -2  185.07   10.55
  -6   0  -2  180.71    7.19
   0   6  -2  182.40    6.92
   0   6  -2  182.83    7.27
   0   6  -2  174.40    7.26
   0   6  -2  202.42   10.97
  -6   0  -2  184.00    6.93
  -6   0  -2  182.16    6.87
   6  -6  -2  199.86   10.54
  -6   0  -2  185.00    6.98
  -6   0  -2  177.69    7.66
   0   6  -2  179.31    7.46
  -6   0  -2  177.68    7.31
  -6   0  -2  175.06    7.48
   0   6  -2  176.91    6.98
   0   6  -2  175.82    6.90
  -6   6   2  174.37    6.85
  -6   6   2  176.76    7.14
  -6   6   2  170.57    7.40
  -6   6   2  183.98    6.83
  -6   6   2  190.68    9.95
  -6   6   2  170.64    6.91
   6   0   2  171.42    7.17
   6   0   2  193.11   10.43
  -6   6   2  182.76    7.31
   0  -6   2  198.72   10.04
   6   0   2  176.89   10.43
  -6   6   2  175.38    7.23
   1   5  -2  358.01   18.16
   1   5  -2  326.25   12.16
  -6   1  -2  326.84   12.19
   1   5  -2  348.66   17.86
   5  -6  -2  333.88   17.16
  -6   1  -2  315.65   13.17
  -6   1  -2  329.90   17.45
   1   5  -2  323.53   12.13
  -6   1  -2  304.42   12.64
  -6   1  -2  321.90   13.49
  -6   1  -2  310.54   12.09
   1   5  -2  304.93   12.08
  -6   1  -2  320.90   12.13
  -5   6   2  348.85   16.63
  -5   6   2  319.59   12.78
   6  -1   2  338.28   17.61
  -1  -5   2  326.80   12.79
  -1  -5   2  355.99   16.72
  -5   6   2  316.79   12.12
   6  -1   2  339.95   17.39
  -5   6   2  301.87   12.22
  -5   6   2  313.54   12.61
  -5   6   2  316.28   12.90
  -6   2  -2  113.61    4.54
   2   4  -2  128.00    7.45
  -6   2  -2  112.38    4.89
   4  -6  -2  109.59    6.71
  -6   2  -2  115.50    7.18
   2   4  -2  120.59    7.31
  -6   2  -2  110.21    4.47
  -4   6   2  115.49    4.70
  -4   6   2  115.88    4.74
   6  -2   2  119.83    7.02
   6  -2   2  121.07    7.01
  -4   6   2  131.66    6.73
  -4   6   2  112.72    4.46
  -2  -4   2  120.19    6.73
  -4   6   2  110.57    6.90
   3   3  -2  211.12   11.82
   3   3  -2  192.74   11.05
   3   3  -2  207.57   11.72
  -6   3  -2  202.13   11.63
  -6   3  -2  210.90   12.04
  -3   6   2  205.89   11.74
   6  -3   2  216.37   11.65
  -3  -3   2  212.40   11.05
  -3   6   2  214.25   10.92
   4   2  -2  900.99   35.29
   4   2  -2  931.78   48.00
   4   2  -2 1050.74   49.21
  -6   4  -2  991.40   49.43
  -6   4  -2  992.61   48.41
   4   2  -2  943.08   49.65
  -2   6   2  895.60   38.30
  -4  -2   2  885.33   37.49
  -4  -2   2 1027.76   46.81
  -2   6   2  893.70   37.86
   6  -4   2 1011.22   49.86
  -2   6   2 1032.64   46.66
  -2   6   2  993.47   50.14
   5   1  -2  35.894   3.038
   1  -6  -2  35.469   2.842
   5   1  -2  36.285   3.206
   5   1  -2  34.480   1.565
  -6   5  -2  38.678   3.515
  -6   5  -2  36.854   3.195
  -6   5  -2  35.044   1.632
  -6   5  -2  33.625   1.766
  -6   5  -2  35.061   1.663
  -1   6   2  37.036   1.563
  -5  -1   2  39.082   2.948
   6  -5   2  37.121   2.917
  -1   6   2  32.961   1.530
  -1   6   2  34.942   1.640
  -5  -1   2  33.441   1.716
  -5  -1   2  34.291   1.612
  -1   6   2  34.018   1.679
  -1   6   2  37.038   1.613
  -5  -1   2  36.060   1.619
  -1   6   2  38.073   3.292
  -1   6   2  36.856   1.599
   6   0  -2  50.041   2.107
  -6   6  -2  55.961   3.963
  -6   6  -2  52.183   2.318
  -6   6  -2  47.875   2.154
  -6   6  -2  47.612   2.251
  -6   6  -2  55.997   4.413
   6   0  -2  56.042   4.113
   6   0  -2  55.063   4.125
   0  -6  -2  50.455   2.210
  -6   6  -2  45.768   2.336
  -6   6  -2  52.297   4.239
  -6   6  -2  49.757   2.157
   0  -6  -2  52.208   3.655
  -6   0   2  48.829   2.251
  -6   0   2  48.313   2.197
   0   6   2  54.724   4.195
   0   6   2  50.146   2.161
  -6   0   2  51.118   2.350
   0   6   2  46.784   2.018
   0   6   2  51.326   2.229
  -6   0   2  49.711   2.192
   6  -6   2  49.350   3.228
   0   6   2  45.616   2.055
  -6   0   2  52.598   3.704
   0   6   2  47.930   2.246
   0   6   2  53.107   2.207
  -6   0   2  49.149   2.143
  -6   7  -2  486.73   25.42
   7  -1  -2  573.90   26.54
  -6   7  -2  504.73   26.55
   7  -1  -2  490.42   18.28
  -6   7  -2  510.31   27.23
  -6   7  -2  458.88   20.37
  -1  -6  -2  490.10   19.20
  -6   7  -2  464.51   18.56
  -6   7  -2  489.43   18.41
  -6   7  -2  487.93   19.86
  -6   7  -2  461.63   18.30
   7  -1  -2  524.12   26.15
  -1  -6  -2  529.23   24.94
  -6   7  -2  443.10   18.34
  -6   7  -2  497.31   19.40
  -7   1   2  513.05   20.40
   6  -7   2  503.07   24.50
  -7   1   2  498.87   19.61
   1   6   2  501.78   19.36
   1   6   2  464.59   18.32
   1   6   2  499.01   19.38
  -7   1   2  483.12   18.27
   1   6   2  465.78   18.51
  -7   1   2  519.49   19.95
   1   6   2  485.77   19.82
  -7   1   2  479.68   19.39
  -7   1   2  491.98   19.15
  -7   1   2  523.19   25.05
   1   6   2  550.08   27.20
  -2  -6  -2  93.449   3.884
  -6   8  -2  92.078   4.044
  -6   8  -2  88.785   3.670
  -6   8  -2  85.151   3.714
   8  -2  -2  97.798   6.699
  -6   8  -2  91.594   3.954
  -6   8  -2  89.919   3.766
  -2  -6  -2  91.353   5.887
  -6   8  -2  88.628   6.592
   8  -2  -2  104.71    6.68
  -6   8  -2  92.715   6.916
  -6   8  -2  94.060   3.775
  -2  -6  -2  91.103   3.936
   8  -2  -2  95.002   3.721
  -8   2   2  91.774   3.650
   2   6   2  93.242   3.968
  -8   2   2  95.715   3.840
   2   6   2  94.231   3.864
   2   6   2  88.182   6.668
  -8   2   2  94.385   4.132
  -8   2   2  96.061   4.036
   6  -8   2  92.947   5.690
   2   6   2  90.870   3.691
  -8   2   2  97.468   6.146
   2   6   2  90.393   3.923
  -8   2   2  92.161   3.917
  -8   2   2  90.504   3.867
  -6   9  -2  33.287   1.531
  -6   9  -2  32.269   1.765
  -3  -6  -2  33.693   1.692
  -6   9  -2  32.206   1.642
  -3  -6  -2  34.440   1.714
  -3  -6  -2  28.928   2.998
  -6   9  -2  32.993   1.813
  -6   9  -2  30.790   1.599
   9  -3  -2  28.606   3.215
   9  -3  -2  32.310   1.567
  -3  -6  -2  30.019   1.554
  -6   9  -2  35.192   3.996
   9  -3  -2  30.744   3.600
   3   6   2  28.791   1.594
  -9   3   2  32.615   1.746
   3   6   2  30.062   1.538
  -9   3   2  35.592   1.609
  -9   3   2  32.558   1.615
   6  -9   2  30.377   2.941
   3   6   2  30.494   3.511
  -9   3   2  33.289   1.692
   3   6   2  31.004   1.629
  -9   3   2  30.605   1.583
  -9   3   2  32.449   3.150
  -9   3   2  33.288   1.539
  -6  10  -2  15.845   2.876
  -4  -6  -2  19.376   1.152
  -6  10  -2  15.513   1.183
  10  -4  -2  17.283   1.052
  -4  -6  -2  15.496   1.002
  -4  -6  -2  19.130   1.131
  -6  10  -2  17.487   1.237
  -6  10  -2  16.559   1.047
  -6  10  -2  18.093   1.127
  10  -4  -2  14.933   2.796
  -6  10  -2  17.385   1.188
  -6  10  -2  19.404   1.120
 -10   4   2  19.375   1.082
   4   6   2  18.594   2.781
 -10   4   2  17.139   1.019
 -10   4   2  13.768   2.360
 -10   4   2  20.395   1.255
 -10   4   2  18.911   1.131
 -10   4   2  18.568   1.149
   4   6   2  18.705   1.153
   4   6   2  20.385   1.167
 -10   4   2  19.240   1.176
  -5  -6  -2  104.32    4.34
  -5  -6  -2  106.34    4.45
  -6  11  -2  102.31    4.48
  -6  11  -2  95.419   4.309
  -6  11  -2  100.59    4.22
  -6  11  -2  101.53    4.28
  -6  11  -2  107.17    4.62
  -6  11  -2  102.30    4.17
 -11   5   2  108.26    4.15
 -11   5   2  103.43    4.63
 -11   5   2  104.26    4.51
 -11   5   2  105.51    4.36
 -11   5   2  106.94    4.42
 -11   5   2  105.20    4.32
   5   6   2  103.47    4.39
   5   6   2  104.51    4.19
  -6  12  -2  74.959   3.442
  -6  -6  -2  78.985   3.324
  -6  12  -2  72.151   3.187
  -6  12  -2  79.102   3.418
  -6  12  -2  76.406   3.235
  -6  -6  -2  77.516   3.244
  -6  12  -2  74.132   3.129
  -6  12  -2  70.491   3.217
   6   6   2  74.988   3.123
 -12   6   2  78.253   3.287
 -12   6   2  75.524   3.367
 -12   6   2  78.194   3.087
 -12   6   2  71.310   3.413
   6   6   2  75.600   3.265
 -12   6   2  78.704   3.218
 -12   6   2  74.148   3.230
  -6  13  -2  76.051   3.294
  -6  13  -2  73.965   3.050
  -7  -6  -2  76.316   3.212
  -6  13  -2  76.049   3.359
  -7  -6  -2  72.703   3.117
  -6  13  -2  79.090   3.144
  13  -7  -2  69.322   3.319
 -13   7   2  77.362   3.189
   7   6   2  78.163   3.031
   6 -13   2  69.626   3.115
 -13   7   2  75.625   2.982
 -13   7   2  74.614   3.117
 -13   7   2  75.138   3.262
   7   6   2  71.143   3.129
  -5  12  -2  209.31    8.16
  -7  -5  -2  201.29    8.10
  -5  12  -2  197.98    7.76
  -5  12  -2  197.38    8.31
  -7  -5  -2  197.76    7.93
  -5  12  -2  199.05    7.64
  -5  12  -2  194.77    7.67
 -12   7   2  201.72    8.09
 -12   7   2  201.81    7.56
 -12   7   2  200.33    8.24
 -12   7   2  194.54    7.90
   7   5   2  190.56    7.95
   7   5   2  201.65    7.62
 -12   7   2  194.23    7.97
  -4  11  -2  92.019   3.955
  -4  11  -2  87.848   3.812
  -4  11  -2  89.535   3.731
  -4  11  -2  91.919   4.047
  -7  -4  -2  90.950   3.819
  -4  11  -2  93.547   3.782
  -4  11  -2  89.000   3.668
  -7  -4  -2  86.251   3.847
 -11   7   2  90.703   3.804
 -11   7   2  90.937   3.855
   7   4   2  93.746   3.663
   7   4   2  82.308   3.579
 -11   7   2  89.534   3.915
 -11   7   2  81.784   3.961
   7   4   2  89.130   3.793
 -11   7   2  92.032   3.615
 -11   7   2  90.842   3.768
  -7  -3  -2  105.00    4.40
  -3  10  -2  102.60    4.35
  -3  10  -2  107.11    4.27
  -3  10  -2  107.97    4.50
  -7  -3  -2  106.19    4.35
  -7  -3  -2  101.23    4.08
  -3  10  -2  103.88    4.20
  -3  10  -2  95.521   7.892
  -3  10  -2  105.51    4.56
  10  -7  -2  105.82    7.80
  -3  10  -2  110.08    4.29
 -10   7   2  97.900   4.051
   7   3   2  102.28    4.31
   7   3   2  102.67    4.12
   7   3   2  91.508   7.214
 -10   7   2  107.13    4.34
 -10   7   2  94.020   4.497
 -10   7   2  107.38    4.38
   7   3   2  104.21    4.15
   3 -10   2  96.127   6.815
 -10   7   2  108.04    4.49
 -10   7   2  107.61    4.11
 -10   7   2  104.54    4.28
 -10   7   2  97.904   6.884
   7   3   2  82.838   6.877
  -7  -2  -2  72.765   3.216
  -2   9  -2  70.883   3.095
  -2   9  -2  75.448   3.325
  -7  -2  -2  76.117   3.232
  -2   9  -2  73.814   3.156
  -7  -2  -2  73.029   3.016
  -2   9  -2  74.658   3.227
  -2   9  -2  77.439   3.150
  -2   9  -2  74.770   6.307
  -7  -2  -2  69.050   3.359
  -7  -2  -2  72.955   3.146
  -2   9  -2  74.651   3.142
  -2   9  -2  71.630   3.392
  -9   7   2  69.585   5.261
   2  -9   2  70.370   5.337
  -9   7   2  74.964   3.185
   7   2   2  76.518   3.074
  -9   7   2  74.344   3.274
   7   2   2  65.486   5.527
  -9   7   2  76.331   3.144
  -9   7   2  72.781   2.996
   7   2   2  73.415   3.171
   7   2   2  74.609   5.715
  -9   7   2  72.669   2.995
  -9   7   2  77.984   3.225
  -1   8  -2  240.29   13.95
  -1   8  -2  229.67    8.92
  -1   8  -2  234.75    9.42
  -1   8  -2  241.71   14.48
  -7  -1  -2  237.80    9.45
  -7  -1  -2  223.26    9.84
  -1   8  -2  235.90    9.64
  -7  -1  -2  234.08   13.42
  -1   8  -2  237.40    9.39
  -7  -1  -2  242.49    9.29
  -1   8  -2  233.61    8.90
  -7  -1  -2  241.05    8.93
   8  -7  -2  230.24   13.61
  -7  -1  -2  234.02    8.86
  -1   8  -2  232.01    9.02
  -7  -1  -2  222.88    9.61
  -1   8  -2  232.72    8.94
  -8   7   2  233.60   12.86
  -8   7   2  232.42    9.59
   7   1   2  232.39    8.86
  -8   7   2  228.96    9.33
  -8   7   2  238.39    8.86
   7   1   2  232.74   13.60
   1  -8   2  237.40   12.90
  -8   7   2  236.35    9.23
   7   1   2  230.39   13.53
  -8   7   2  230.60    8.81
  -8   7   2  243.06    9.45
   7   1   2  225.43    9.28
  -7   0  -2  80.696   3.299
   0   7  -2  82.584   3.526
  -7   0  -2  83.159   3.486
  -7   0  -2  84.680   5.887
   0   7  -2  83.449   3.346
  -7   0  -2  78.340   3.688
   0   7  -2  90.440   6.383
   0   7  -2  83.577   3.592
  -7   0  -2  84.022   3.391
   0   7  -2  84.119   3.371
   0   7  -2  84.691   6.179
  -7   0  -2  77.994   3.564
  -7   0  -2  86.875   3.430
   0   7  -2  80.482   3.367
  -7   0  -2  77.903   3.430
   7  -7  -2  82.481   5.766
   0   7  -2  81.845   3.355
   7   0   2  76.267   3.376
   7   0   2  79.474   5.658
  -7   7   2  82.215   3.241
  -7   7   2  84.698   3.449
   7   0   2  78.262   5.570
  -7   7   2  82.993   3.262
  -7   7   2  89.341   5.477
   0  -7   2  82.147   5.507
   0  -7   2  74.740   3.438
  -7   7   2  78.439   3.281
  -7   7   2  83.308   3.401
  -7   7   2  86.070   3.476
  -7   7   2  75.474   3.487
   1   6  -2  96.898   3.902
  -7   1  -2  100.21    3.97
   1   6  -2  92.840   4.180
  -7   1  -2  94.852   4.077
   1   6  -2  97.882   3.889
   1   6  -2  96.138   4.096
  -7   1  -2  95.949   4.345
   1   6  -2  97.975   3.923
   1   6  -2  107.42    6.93
   1   6  -2  94.914   3.915
  -7   1  -2  96.842   3.870
  -7   1  -2  95.988   4.227
  -7   1  -2  102.14    3.98
  -7   1  -2  101.35    4.04
   1   6  -2  104.07    6.97
  -7   1  -2  100.22    6.63
   6  -7  -2  101.95    6.39
  -6   7   2  104.64    6.10
  -6   7   2  93.311   3.882
  -6   7   2  98.466   3.804
  -6   7   2  99.913   4.078
  -1  -6   2  100.87    4.08
   7  -1   2  102.32    6.34
  -6   7   2  95.133   3.832
  -6   7   2  99.424   3.987
  -6   7   2  97.888   4.045
   7  -1   2  92.353   3.990
   7  -1   2  104.30    6.49
  -1  -6   2  97.139   6.134
  -1  -6   2  94.801   4.067
  -7   2  -2  126.94    5.29
   5  -7  -2  120.41    7.32
   2   5  -2  123.97    8.00
   2   5  -2  128.81    8.02
   2   5  -2  120.33    5.09
  -7   2  -2  128.42    5.44
  -7   2  -2  120.19    5.02
   2   5  -2  128.79    4.87
  -7   2  -2  122.66    4.82
   2   5  -2  123.59    4.85
  -7   2  -2  112.76    5.08
  -7   2  -2  135.27    8.04
   2   5  -2  117.34    4.87
  -7   2  -2  130.89    4.92
  -7   2  -2  117.11    5.11
   2   5  -2  119.95    4.83
  -7   2  -2  130.84    4.94
  -5   7   2  133.20    5.00
   7  -2   2  124.10    7.63
  -5   7   2  121.06    4.74
  -5   7   2  117.19    7.52
   7  -2   2  135.69    7.66
  -2  -5   2  125.67    5.08
  -5   7   2  127.45    5.11
  -2  -5   2  129.54    7.40
  -5   7   2  120.64    5.18
  -2  -5   2  120.08    5.10
  -5   7   2  138.04    7.34
  -5   7   2  124.41    4.86
  -5   7   2  129.32    5.08
  -5   7   2  124.57    4.80
  -7   3  -2  282.74   12.13
  -7   3  -2  333.98   16.98
   3   4  -2  296.68   11.48
   3   4  -2  273.66   12.72
   3   4  -2  308.15   11.48
  -7   3  -2  304.08   12.81
  -7   3  -2  309.57   11.54
   3   4  -2  354.67   17.29
  -7   3  -2  297.27   11.98
  -7   3  -2  299.44   11.46
  -7   3  -2  303.07   11.56
  -7   3  -2  304.21   12.52
   3   4  -2  314.63   17.13
  -4   7   2  320.99   11.96
  -3  -4   2  310.70   12.14
  -4   7   2  312.83   12.24
  -4   7   2  293.05   11.60
   7  -3   2  326.61   16.72
  -4   7   2  315.56   16.99
  -4   7   2  297.15   12.40
  -4   7   2  303.28   12.11
  -4   7   2  325.87   15.92
  -4   7   2  287.74   11.38
   7  -3   2  329.64   16.84
  -3  -4   2  303.58   12.24
  -4   7   2  305.61   11.49
  -3  -4   2  324.38   16.06
   4   3  -2  58.526   2.441
   4   3  -2  60.354   2.470
  -7   4  -2  58.608   2.524
  -7   4  -2  53.700   2.630
  -7   4  -2  60.919   2.687
   4   3  -2  52.452   2.674
  -7   4  -2  61.028   2.433
   4   3  -2  65.591   4.709
  -7   4  -2  64.606   4.650
  -7   4  -2  57.098   2.503
  -7   4  -2  59.065   2.524
  -7   4  -2  62.175   2.803
   4   3  -2  63.374   4.383
  -3   7   2  60.547   2.539
  -4  -3   2  58.839   2.563
  -3   7   2  58.096   2.422
  -3   7   2  58.203   2.450
  -3   7   2  56.653   2.565
  -4  -3   2  63.196   4.197
  -4  -3   2  58.983   2.551
  -3   7   2  59.219   2.549
  -3   7   2  59.060   2.644
  -4  -3   2  57.954   2.407
  -3   7   2  64.756   4.648
   7  -4   2  62.823   4.214
  -3   7   2  67.016   4.131
  -3   7   2  60.602   2.480
  -7   5  -2  104.95    4.57
  -7   5  -2  109.47    4.73
  -7   5  -2  108.09    4.28
  -7   5  -2  95.351   4.304
  -7   5  -2  103.93    4.29
   5   2  -2  108.35    4.22
   2  -7  -2  121.86    6.79
  -7   5  -2  103.36    4.17
  -7   5  -2  112.88    7.41
   5   2  -2  105.73    6.62
   5   2  -2  109.05    7.13
   5   2  -2  101.83    4.18
  -7   5  -2  114.70    7.06
  -7   5  -2  99.927   4.468
  -2   7   2  110.02    4.45
  -2   7   2  110.38    4.33
  -2   7   2  106.09    4.55
  -2   7   2  105.61    4.44
  -2   7   2  105.75    4.17
  -5  -2   2  103.23    4.16
  -5  -2   2  122.94    6.66
  -2   7   2  120.34    7.37
  -2   7   2  111.11    4.42
   7  -5   2  117.67    6.82
  -5  -2   2  108.13    4.47
  -2   7   2  106.80    4.24
  -5  -2   2  110.69    4.43
  -7   6  -2  210.53    9.26
   1  -7  -2  216.73    8.72
  -7   6  -2  237.26   13.20
  -7   6  -2  211.46    8.80
  -7   6  -2  216.36    8.37
   6   1  -2  218.31    8.31
   6   1  -2  238.23   12.91
   6   1  -2  203.35    8.27
   1  -7  -2  239.69   12.11
  -7   6  -2  216.81    8.36
  -7   6  -2  200.17    8.24
   6   1  -2  231.92   12.51
  -7   6  -2  223.01   12.52
  -7   6  -2  216.72    9.03
  -6  -1   2  204.61    8.28
  -1   7   2  219.25    8.39
  -1   7   2  229.89    8.85
  -6  -1   2  230.95    8.79
  -6  -1   2  238.46   12.09
  -6  -1   2  220.11    8.87
  -6  -1   2  221.82    9.23
  -6  -1   2  201.05    8.61
  -6  -1   2  211.22    8.98
  -1   7   2  219.61    8.29
  -1   7   2  225.00    8.79
  -1   7   2  243.30   13.26
  -1   7   2  229.31    9.01
  -1   7   2  225.94    8.76
  -7   7  -2  19.761   1.212
  -7   7  -2  21.603   2.504
   7   0  -2  22.569   1.229
  -7   7  -2  20.040   1.257
  -7   7  -2  20.968   1.300
  -7   7  -2  21.246   1.293
   0  -7  -2  23.597   1.248
   0  -7  -2  22.438   2.441
  -7   7  -2  19.047   1.194
   7   0  -2  25.142   2.894
  -7   7  -2  22.452   1.276
  -7   7  -2  25.654   3.029
   7   0  -2  22.635   2.692
  -7   0   2  26.404   1.222
   0   7   2  25.317   1.217
   0   7   2  24.404   2.894
   0   7   2  23.381   1.225
   0   7   2  22.120   1.111
  -7   0   2  21.115   1.161
  -7   0   2  23.335   1.324
  -7   0   2  19.567   1.077
   0   7   2  20.606   1.110
  -7   0   2  20.893   1.216
  -7   0   2  22.081   1.244
   0   7   2  23.125   1.255
  -7   0   2  28.484   2.598
   0   7   2  20.864   1.091
   0   7   2  21.458   1.307
  -7   8  -2  79.664   3.444
  -1  -7  -2  88.093   3.626
   8  -1  -2  85.452   3.454
  -7   8  -2  81.052   6.508
  -7   8  -2  76.928   3.444
  -7   8  -2  81.604   3.470
  -1  -7  -2  88.750   3.697
   8  -1  -2  88.937   6.326
  -7   8  -2  82.416   6.331
  -7   8  -2  82.026   3.741
  -1  -7  -2  88.541   5.759
  -7   8  -2  78.034   3.671
   8  -1  -2  85.991   6.202
  -8   1   2  88.266   3.555
   1   7   2  88.564   6.485
  -8   1   2  89.972   3.852
   1   7   2  80.589   3.357
   1   7   2  87.080   3.641
   1   7   2  84.347   3.585
  -8   1   2  83.876   3.358
   1   7   2  80.418   3.389
  -8   1   2  90.724   3.626
   1   7   2  84.353   3.439
   1   7   2  80.505   3.667
  -8   1   2  89.576   5.823
  -8   1   2  88.854   3.713
  -8   1   2  86.919   3.632
   9  -2  -2  19.938   2.908
  -7   9  -2  24.338   1.368
  -7   9  -2  25.169   1.469
   9  -2  -2  25.882   1.393
  -7   9  -2  25.346   1.398
  -2  -7  -2  25.504   1.404
  -7   9  -2  27.367   1.417
  -7   9  -2  23.381   1.470
  -2  -7  -2  23.848   2.669
  -2  -7  -2  26.848   1.504
   9  -2  -2  25.788   3.260
  -7   9  -2  25.535   3.430
  -7   9  -2  25.712   1.321
   2   7   2  24.977   3.244
  -9   2   2  26.435   1.393
   2   7   2  26.997   1.448
   2   7   2  27.007   1.402
  -9   2   2  26.640   1.445
  -9   2   2  27.132   1.398
  -9   2   2  27.067   1.428
   2   7   2  26.836   1.400
  -9   2   2  25.981   2.842
  -9   2   2  27.805   1.326
  -9   2   2  28.207   1.620
   2   7   2  26.136   1.444
  -7  10  -2  76.206   7.068
  -7  10  -2  90.960   4.079
  -7  10  -2  90.013   3.764
  -3  -7  -2  94.363   3.983
  -3  -7  -2  88.857   3.923
  10  -3  -2  91.947   3.780
  -7  10  -2  89.783   3.854
  -7  10  -2  92.765   3.882
  -3  -7  -2  98.353   4.073
  10  -3  -2  96.253   6.928
  10  -3  -2  89.585   7.051
  -7  10  -2  98.281   4.202
 -10   3   2  100.37    4.28
 -10   3   2  98.803   3.763
   3   7   2  88.473   7.107
 -10   3   2  96.897   3.932
 -10   3   2  96.847   3.994
   3   7   2  92.476   3.808
 -10   3   2  88.617   6.296
   3   7   2  92.683   4.038
 -10   3   2  98.928   4.140
   3   7   2  95.396   4.051
 -10   3   2  95.987   4.038
  -4  -7  -2  26.202   1.417
  11  -4  -2  24.630   1.352
  -7  11  -2  25.030   1.340
  -7  11  -2  25.417   1.381
  -4  -7  -2  25.489   1.411
  -7  11  -2  26.259   1.569
  -7  11  -2  26.820   1.563
  -7  11  -2  25.296   1.408
   4   7   2  25.414   1.461
 -11   4   2  25.882   1.380
 -11   4   2  26.586   1.389
 -11   4   2  27.222   1.563
 -11   4   2  25.929   1.447
   4   7   2  24.840   1.378
 -11   4   2  24.985   1.309
 -11   4   2  27.732   1.389
  -7  12  -2  22.074   1.325
  -7  12  -2  22.654   1.284
  -7  12  -2  23.991   1.431
  -5  -7  -2  24.530   1.320
  -7  12  -2  23.126   1.456
  -5  -7  -2  24.183   1.328
 -12   5   2  24.340   1.358
 -12   5   2  23.916   1.183
 -12   5   2  23.273   1.387
 -12   5   2  24.983   1.311
   5   7   2  23.967   1.239
 -12   5   2  22.488   1.266
   5   7   2  24.500   1.345
 -12   5   2  22.395   1.267
  -6  -7  -2  9.3435  0.7258
  -7  13  -2  9.7377  0.8536
  -7  13  -2  9.4630  0.8731
  -7  13  -2  9.5113  0.8153
  -6  -7  -2  9.1401  0.6928
  -7  13  -2  8.7478  0.7424
  13  -6  -2  8.8924  0.7839
   6   7   2  8.5339  0.7498
   6   7   2  9.5574  0.7379
 -13   6   2  9.3010  0.6837
 -13   6   2  8.5578  0.6602
 -13   6   2  9.1265  0.6919
 -13   6   2  8.1854  0.7433
  -7  14  -2  18.339   0.927
  -7  14  -2  18.920   1.076
  -7  -7  -2  18.075   0.943
  -7  14  -2  18.140   0.952
  -7  14  -2  17.519   1.071
 -14   7   2  17.021   0.930
   7   7   2  17.979   0.909
 -14   7   2  17.996   0.896
 -14   7   2  17.530   0.852
 -14   7   2  17.220   0.910
  -8  -6  -2  38.720   1.704
  -6  14  -2  39.707   1.705
  -6  14  -2  37.138   1.637
  -6  14  -2  38.395   1.810
  -6  14  -2  39.055   1.849
   8   6   2  40.318   1.634
 -14   8   2  37.290   1.726
 -14   8   2  39.547   1.667
 -14   8   2  37.056   1.696
 -14   8   2  36.910   1.577
  -5  13  -2  10.385   0.777
  -5  13  -2  10.287   0.904
  -5  13  -2  8.7487  0.7737
  -8  -5  -2  10.079   0.708
  -8  -5  -2  9.3143  0.7068
  -5  13  -2  10.210   0.906
  -5  13  -2  11.766   0.856
   8   5   2  9.1913  0.7405
 -13   8   2  9.7994  0.7400
 -13   8   2  9.9762  0.7016
 -13   8   2  9.9416  0.7103
   5 -13   2  9.7754  0.7246
 -13   8   2  9.9502  0.6861
  -8  -4  -2  42.889   1.948
  -4  12  -2  42.124   1.924
  -4  12  -2  42.701   2.152
  -8  -4  -2  40.983   1.957
  -4  12  -2  40.271   2.063
  -4  12  -2  42.876   1.969
  -4  12  -2  40.781   1.987
   4 -12   2  41.891   1.943
 -12   8   2  41.136   1.830
   8   4   2  43.569   1.869
   8   4   2  42.266   1.882
 -12   8   2  40.671   1.918
 -12   8   2  42.720   1.962
   8   4   2  36.471   1.881
 -12   8   2  41.499   1.925
 -12   8   2  41.957   1.995
  -3  11  -2  13.921   1.075
  -8  -3  -2  13.416   0.884
  -3  11  -2  12.440   1.063
  -8  -3  -2  12.926   0.922
  -8  -3  -2  14.102   0.953
  -3  11  -2  14.525   1.163
  -3  11  -2  16.180   1.192
  -3  11  -2  13.395   0.946
 -11   8   2  12.879   0.944
 -11   8   2  13.679   0.977
 -11   8   2  13.272   0.930
   8   3   2  13.639   0.945
 -11   8   2  13.388   0.909
 -11   8   2  13.794   0.944
   8   3   2  14.079   0.990
   8   3   2  14.654   0.956
  -8  -2  -2  145.33    5.60
  -8  -2  -2  140.59    5.66
  -2  10  -2  144.33    5.73
  -2  10  -2  131.27    5.83
  10  -8  -2  117.85    8.93
  -2  10  -2  130.62    9.71
  -2  10  -2  141.89    5.48
  -2  10  -2  143.74    5.45
  -8  -2  -2  134.66    5.29
  -2  10  -2  137.51    5.39
 -10   8   2  136.50    5.53
 -10   8   2  143.88    5.61
 -10   8   2  123.70    8.24
   8   2   2  128.94    5.53
   2 -10   2  122.51    8.39
 -10   8   2  128.72    5.72
 -10   8   2  141.25    5.67
 -10   8   2  139.42    5.28
   8   2   2  140.72    5.34
   8   2   2  134.91    5.31
 -10   8   2  135.53    5.28
   8   2   2  114.26    8.72
  -1   9  -2  192.48    7.48
   9  -8  -2  165.72   11.53
  -1   9  -2  192.71   12.64
  -1   9  -2  194.61    7.40
  -8  -1  -2  190.63    8.16
  -1   9  -2  192.08    7.83
  -1   9  -2  193.58    8.00
  -8  -1  -2  198.76    7.41
  -8  -1  -2  199.34    7.70
  -8  -1  -2  186.70    7.94
  -8  -1  -2  198.38    7.33
  -1   9  -2  193.84    7.39
  -8  -1  -2  166.48   11.22
  -1   9  -2  199.06    7.47
  -8  -1  -2  197.95    7.83
   8   1   2  180.13    7.65
   8   1   2  186.72   11.77
  -9   8   2  196.50    7.73
  -9   8   2  185.71    7.90
  -9   8   2  200.23    7.33
  -9   8   2  171.63   10.79
  -9   8   2  195.63    7.81
  -9   8   2  196.35    7.64
   8   1   2  193.02    7.35
  -9   8   2  193.84    7.28
   1  -9   2  179.19   11.01
   0   8  -2  96.520   4.016
  -8   0  -2  96.734   6.955
   8  -8  -2  93.918   6.853
  -8   0  -2  99.942   3.997
  -8   0  -2  103.89    4.18
   0   8  -2  99.912   4.361
   0   8  -2  100.42    7.51
   0   8  -2  106.45    4.04
   0   8  -2  107.35    4.12
  -8   0  -2  97.624   4.456
  -8   0  -2  102.09    4.36
  -8   0  -2  104.59    4.14
  -8   0  -2  101.82    4.23
   0   8  -2  102.31    4.29
   0   8  -2  93.210   7.155
   0   8  -2  98.773   4.065
  -8   8   2  97.324   6.420
  -8   8   2  93.609   3.972
   8   0   2  95.530   4.113
   0  -8   2  104.77    4.22
  -8   8   2  95.501   3.900
  -8   8   2  98.798   4.198
  -8   8   2  103.41    4.18
   0  -8   2  97.816   6.545
   8   0   2  89.199   6.622
   8   0   2  93.246   6.859
  -8   8   2  102.36    3.98
   0  -8   2  94.760   4.176
  -8   8   2  107.35    4.13
  -8   8   2  91.135   4.234
   8   0   2  104.94    3.99
  -8   1  -2  561.01   30.62
   1   7  -2  586.76   32.10
   1   7  -2  546.92   23.45
   1   7  -2  586.05   21.99
  -8   1  -2  596.68   21.72
   1   7  -2  566.68   31.29
  -8   1  -2  588.94   21.69
  -8   1  -2  593.05   23.17
  -8   1  -2  588.29   24.18
  -8   1  -2  590.40   22.70
  -8   1  -2  602.39   23.63
   1   7  -2  577.09   21.75
   1   7  -2  598.78   21.81
  -8   1  -2  595.92   21.80
   1   7  -2  580.89   22.90
   1   7  -2  601.46   21.68
  -7   8   2  582.22   21.60
  -1  -7   2  588.65   29.64
  -7   8   2  602.43   21.76
  -7   8   2  604.55   22.65
   8  -1   2  578.26   31.18
  -1  -7   2  592.53   22.96
  -7   8   2  565.96   29.34
  -7   8   2  601.81   23.17
  -7   8   2  573.01   21.94
  -1  -7   2  565.87   23.15
  -7   8   2  595.90   22.95
   8  -1   2  596.12   30.90
   8  -1   2  550.45   22.76
  -8   2  -2  92.678   3.798
   2   6  -2  89.648   3.862
   2   6  -2  95.413   3.698
  -8   2  -2  90.363   3.993
  -8   2  -2  91.908   6.535
  -8   2  -2  93.248   3.661
   2   6  -2  93.237   3.729
  -8   2  -2  92.641   3.826
  -8   2  -2  90.666   3.843
  -8   2  -2  94.836   4.159
   2   6  -2  96.139   6.738
   2   6  -2  89.474   3.702
   2   6  -2  87.141   3.712
   2   6  -2  89.807   6.657
  -8   2  -2  94.642   3.770
   8  -2   2  83.484   3.739
  -6   8   2  88.675   3.556
  -6   8   2  94.832   3.821
  -6   8   2  93.057   3.647
  -6   8   2  90.621   3.676
  -2  -6   2  96.309   3.856
  -2  -6   2  94.685   6.062
  -6   8   2  94.255   3.862
  -6   8   2  94.760   3.771
  -2  -6   2  84.719   3.837
  -6   8   2  88.097   5.809
   8  -2   2  88.538   6.148
   8  -2   2  88.230   5.996
  -6   8   2  87.007   3.901
  -8   3  -2  111.48    4.58
   3   5  -2  121.91    4.56
  -8   3  -2  115.43    4.60
  -8   3  -2  113.38    4.50
   3   5  -2  118.16    7.70
   3   5  -2  108.06    4.73
  -8   3  -2  120.21    4.94
   3   5  -2  109.41    7.71
  -8   3  -2  119.76    7.76
   3   5  -2  113.27    4.53
  -8   3  -2  115.35    5.08
  -8   3  -2  114.22    4.68
  -5   8   2  117.74    4.49
  -5   8   2  107.12    4.39
  -3  -5   2  121.11    7.18
   8  -3   2  110.73    7.12
  -5   8   2  112.85    4.86
  -3  -5   2  115.20    4.78
  -5   8   2  117.24    4.73
  -5   8   2  116.58    4.64
  -5   8   2  116.43    6.95
  -5   8   2  114.67    4.56
   8  -3   2  124.55    7.52
  -5   8   2  107.85    7.36
  -3  -5   2  113.59    4.74
  -5   8   2  116.64    4.75
  -8   4  -2  4.9287  0.6275
   4   4  -2  5.0831  0.6279
   4   4  -2  5.6262  1.6791
   4   4  -2  4.1937  0.5098
  -8   4  -2  4.8264  0.5230
   4   4  -2  2.8822  1.3434
   4   4  -2  3.5164  0.5714
  -8   4  -2  4.8880  1.5784
  -8   4  -2  3.9720  0.6960
  -8   4  -2  4.7172  0.6636
  -8   4  -2  4.5765  0.5803
  -4  -4   2  4.4045  1.3129
  -4   8   2  3.8945  0.5392
  -4   8   2  4.7724  0.4761
  -4   8   2  5.2273  0.4979
   8  -4   2  4.9894  1.2761
  -4  -4   2  5.0497  0.5493
   8  -4   2  3.2485  1.1221
  -4   8   2  5.6995  0.5322
  -4  -4   2  4.5808  0.4998
  -4   8   2  4.4010  0.4447
  -4   8   2  4.0379  0.5393
  -4   8   2  5.3114  1.5853
  -4  -4   2  4.4430  0.5267
  -4   8   2  5.4480  0.5766
   5   3  -2  1.2291  0.4276
  -8   5  -2  0.9130  0.3709
  -8   5  -2  1.7476  1.2392
   5   3  -2  1.6886  0.4012
  -8   5  -2  0.4982  0.4024
  -8   5  -2  4.2183  0.6599
   5   3  -2  1.1091  0.4178
   3  -8  -2  0.2781  0.9792
  -8   5  -2  0.4139  0.4819
  -8   5  -2  2.0467  0.5017
   5   3  -2  1.1227  1.2028
   8  -5   2 -0.1195  0.8777
   8  -5   2  1.1214  0.9299
  -5  -3   2  1.4295  0.4780
  -3   8   2  2.0072  0.4799
  -3   8   2  2.0651  0.4720
  -5  -3   2  3.1441  0.4245
  -3   8   2  0.9811  0.4402
  -3   8   2  2.8209  0.4508
  -5  -3   2  0.7748  0.3586
  -3   8   2  2.1557  0.4420
  -5  -3   2  1.0315  1.1685
  -3   8   2  2.0208  0.3529
  -3   8   2  2.4244  1.3236
  -3   8   2  1.1051  0.4137
   6   2  -2  11.089   0.849
  -8   6  -2  10.156   0.713
   6   2  -2  10.968   2.098
  -8   6  -2  8.7995  0.7428
   6   2  -2  8.7051  1.7435
   2  -8  -2  8.8479  1.7585
  -8   6  -2  10.359   0.877
  -8   6  -2  10.748   0.941
  -8   6  -2  11.322   0.878
  -8   6  -2  10.562   0.915
   6   2  -2  10.396   0.816
   2  -8  -2  10.798   0.849
  -8   6  -2  9.0734  1.9689
   6   2  -2  11.174   0.872
  -8   6  -2  9.5783  0.8396
  -2   8   2  9.9033  0.9542
  -2   8   2  10.794   0.729
  -6  -2   2  9.7582  1.6754
  -6  -2   2  10.385   0.834
  -2   8   2  10.777   0.769
  -2   8   2  10.475   0.833
  -2   8   2  10.430   0.846
  -2   8   2  10.970   0.785
  -6  -2   2  11.433   0.737
   8  -6   2  9.9619  1.7095
  -6  -2   2  11.341   0.801
  -2   8   2  11.953   2.173
  -8   7  -2  6.1648  1.5784
   7   1  -2  4.3463  1.6622
  -8   7  -2  5.3142  0.6240
  -8   7  -2  4.4629  0.6246
   7   1  -2  5.3300  0.5587
   1  -8  -2  5.0476  1.5178
  -8   7  -2  5.0144  0.6137
  -8   7  -2  5.2437  0.6994
  -8   7  -2  2.0817  1.5149
   7   1  -2  3.7461  1.4094
   7   1  -2  5.7312  0.6564
  -8   7  -2  5.1078  0.6913
   1  -8  -2  4.4752  0.5718
  -8   7  -2  4.8712  0.4929
  -1   8   2  5.7760  0.6287
  -1   8   2  4.7908  0.5225
  -7  -1   2  6.6245  0.6466
  -1   8   2  5.9041  0.5675
   8  -7   2  4.9434  1.3102
  -7  -1   2  4.6428  0.5200
  -1   8   2  4.7697  0.5312
  -1   8   2  6.8081  0.6334
  -1   8   2  4.3983  1.7100
  -7  -1   2  4.9824  0.6056
  -1   8   2  5.4239  0.6236
  -7  -1   2  5.5634  1.5693
  -7  -1   2  5.7391  0.6510
  -7  -1   2  5.3311  0.4965
   8   0  -2  50.932   4.731
  -8   8  -2  54.844   2.504
  -8   8  -2  50.553   2.622
   8   0  -2  54.463   4.729
   0  -8  -2  57.753   2.581
   0  -8  -2  56.392   4.511
  -8   8  -2  51.821   4.818
  -8   8  -2  54.745   2.631
  -8   8  -2  52.838   2.703
   8   0  -2  59.110   2.476
  -8   8  -2  55.398   2.489
   0  -8  -2  58.856   2.639
   0   8   2  56.777   2.655
   0   8   2  56.435   5.058
  -8   0   2  56.584   2.341
   0   8   2  54.674   2.413
  -8   0   2  54.410   2.459
  -8   0   2  57.779   2.528
  -8   0   2  51.843   4.287
   0   8   2  59.360   2.617
  -8   0   2  56.373   2.599
   0   8   2  57.876   2.405
   8  -8   2  58.953   4.606
  -8   0   2  60.561   2.734
  -8   0   2  59.545   2.593
   0   8   2  62.526   2.570
   0   8   2  58.294   2.382
  -1  -8  -2  59.368   2.688
  -8   9  -2  57.309   2.743
   9  -1  -2  61.619   5.162
  -8   9  -2  55.772   2.595
   9  -1  -2  56.973   5.075
   9  -1  -2  61.578   2.604
  -8   9  -2  54.385   2.534
  -1  -8  -2  55.324   4.602
  -8   9  -2  56.626   2.806
  -1  -8  -2  61.181   2.766
  -8   9  -2  58.949   2.596
  -9   1   2  58.531   2.617
   1   8   2  60.422   2.764
   1   8   2  55.986   2.503
   1   8   2  60.127   5.314
  -9   1   2  61.651   2.744
   1   8   2  58.948   2.569
  -9   1   2  58.695   4.766
   1   8   2  62.361   2.747
  -9   1   2  63.860   2.727
   1   8   2  61.846   2.672
  -9   1   2  63.750   2.884
  -9   1   2  63.027   2.684
  -9   1   2  61.532   2.492
  10  -2  -2  4.6479  1.9775
  -2  -8  -2  4.8950  1.7644
  -8  10  -2  4.7697  0.5709
  -8  10  -2  5.9719  0.6892
  -2  -8  -2  5.8667  0.7188
  -2  -8  -2  5.8276  0.6203
  -8  10  -2  5.1418  0.6700
  -8  10  -2  5.5447  0.7281
  10  -2  -2  7.1227  0.7110
  -2  -8  -2  5.2782  0.6550
  -8  10  -2  5.7059  0.7903
  10  -2  -2  5.7524  2.1376
 -10   2   2  6.2374  0.5833
   2   8   2  6.3649  0.6541
 -10   2   2  4.7607  1.7715
 -10   2   2  5.7312  0.7085
 -10   2   2  6.2907  0.6456
   2   8   2  3.9585  1.8470
   2   8   2  5.6167  0.6583
 -10   2   2  6.6865  0.6560
   2   8   2  6.6475  0.6736
 -10   2   2  5.6862  0.5955
 -10   2   2  6.9980  0.6729
  11  -3  -2  1.8109  0.5051
  -3  -8  -2  3.4016  0.5476
  -3  -8  -2  2.5545  0.5001
  -8  11  -2  3.0650  0.6375
  -8  11  -2  2.5778  0.6149
  -8  11  -2  3.1976  0.5643
  -3  -8  -2  3.9564  0.6215
  -8  11  -2  2.5985  0.4683
 -11   3   2  3.0022  0.4792
 -11   3   2  3.3258  0.5059
   3   8   2  4.0248  0.5734
 -11   3   2  2.0353  0.5676
   3   8   2  3.2734  0.5333
 -11   3   2  2.6131  0.6450
   3   8   2  2.9140  0.5229
 -11   3   2  3.5988  0.5316
 -11   3   2  2.9665  0.5351
  -8  12  -2  33.407   1.753
  12  -4  -2  32.229   1.567
  -8  12  -2  34.078   1.685
  -8  12  -2  32.870   1.553
  -8  12  -2  34.411   1.812
  -4  -8  -2  35.057   1.727
  -4  -8  -2  34.713   1.658
 -12   4   2  34.587   1.556
 -12   4   2  32.186   1.619
   4   8   2  34.303   1.717
 -12   4   2  34.742   1.737
 -12   4   2  35.147   1.630
 -12   4   2  34.227   1.672
   4   8   2  31.548   1.594
  -8  13  -2  15.641   1.092
  -8  13  -2  13.868   0.912
  13  -5  -2  17.400   1.051
  -8  13  -2  14.309   0.934
  -5  -8  -2  15.671   0.945
  -5  -8  -2  14.171   0.888
  -8  13  -2  15.273   1.060
 -13   5   2  16.059   0.897
   5   8   2  15.320   0.899
 -13   5   2  16.038   0.918
 -13   5   2  16.124   0.856
 -13   5   2  14.649   0.958
   5   8   2  14.758   0.970
  14  -6  -2  4.4673  0.5376
  -8  14  -2  4.9229  0.5908
  -8  14  -2  4.3893  0.4880
  -6  -8  -2  4.7093  0.4610
 -14   6   2  4.3063  0.4256
   6   8   2  5.5044  0.4777
 -14   6   2  4.2998  0.4353
 -14   6   2  4.8074  0.4250
 -14   6   2  4.2047  0.4312
  -5  14  -2  24.649   1.272
  -5  14  -2  25.015   1.256
  -9  -5  -2  21.019   1.104
  -5  14  -2  23.227   1.105
  -5  14  -2  23.859   1.157
   9   5   2  24.360   1.106
 -14   9   2  23.445   1.088
 -14   9   2  23.459   1.041
  -9  -4  -2  26.113   1.237
  -4  13  -2  26.504   1.319
  -9  -4  -2  23.896   1.242
  -4  13  -2  25.588   1.401
  -4  13  -2  26.118   1.400
  -4  13  -2  24.446   1.275
  -4  13  -2  25.550   1.260
 -13   9   2  25.524   1.238
   9   4   2  22.727   1.183
   9   4   2  26.697   1.243
 -13   9   2  23.669   1.242
 -13   9   2  26.043   1.265
   4 -13   2  21.829   1.225
 -13   9   2  24.910   1.159
  -9  -3  -2  39.984   1.836
  -3  12  -2  41.035   1.906
  -3  12  -2  39.326   2.012
  -9  -3  -2  38.829   1.852
  -3  12  -2  38.644   2.017
  -3  12  -2  39.811   1.873
  -3  12  -2  39.213   1.848
   9   3   2  42.037   1.829
 -12   9   2  38.867   1.731
   3 -12   2  38.683   1.881
 -12   9   2  38.851   1.855
   9   3   2  39.092   1.795
 -12   9   2  36.852   1.860
 -12   9   2  41.607   1.846
 -12   9   2  41.264   1.830
  -2  11  -2  7.9055  0.7764
  -2  11  -2  6.5062  0.6497
  -9  -2  -2  6.7443  0.6340
  -9  -2  -2  5.6621  0.6026
  -9  -2  -2  7.1401  0.7044
  -2  11  -2  6.2881  0.8110
  -2  11  -2  5.5788  0.7855
  -2  11  -2  5.9063  0.7647
 -11   9   2  6.4897  0.6011
 -11   9   2  7.1700  0.6842
   9   2   2  7.8365  0.6915
   9   2   2  6.9809  0.6730
 -11   9   2  5.9454  0.5779
   2 -11   2  7.4205  0.7123
 -11   9   2  7.7402  0.7243
  -1  10  -2  331.90   13.44
  -1  10  -2  334.16   12.47
  -1  10  -2  341.36   12.59
  -9  -1  -2  316.44   13.70
  -9  -1  -2  328.39   12.32
  -1  10  -2  339.07   12.45
  -9  -1  -2  309.67   13.37
  -9  -1  -2  340.93   12.95
  -9  -1  -2  335.30   13.19
  -1  10  -2  339.64   13.13
 -10   9   2  328.65   12.35
   9   1   2  329.44   12.36
 -10   9   2  335.99   12.30
 -10   9   2  326.54   13.04
 -10   9   2  288.55   13.33
 -10   9   2  331.94   12.88
 -10   9   2  328.11   13.18
   1 -10   2  334.15   13.08
  -9   0  -2  253.08   16.06
   0   9  -2  288.10   10.87
  -9   0  -2  283.43   11.62
   0   9  -2  252.48   17.01
  -9   0  -2  282.64   10.67
  -9   0  -2  297.11   11.93
   0   9  -2  281.01   11.60
   0   9  -2  278.05   10.70
   0   9  -2  283.00   11.35
  -9   0  -2  287.61   11.40
   0   9  -2  293.15   10.80
   0   9  -2  299.42   10.80
  -9   0  -2  286.76   11.19
  -9   0  -2  299.51   10.78
   0  -9   2  294.75   11.32
   9   0   2  252.21   16.28
  -9   9   2  290.92   11.13
   0  -9   2  276.11   15.65
  -9   9   2  252.85   15.20
  -9   9   2  279.21   10.60
  -9   9   2  282.86   11.28
  -9   9   2  289.45   10.70
   9   0   2  288.74   10.70
  -9   9   2  295.09   11.40
   0  -9   2  267.88   11.35
   1   8  -2  31.865   1.726
  -9   1  -2  32.438   1.590
  -9   1  -2  31.147   1.747
   1   8  -2  26.344   3.554
  -9   1  -2  29.846   1.544
   1   8  -2  31.656   1.611
   1   8  -2  29.075   1.585
  -9   1  -2  31.608   1.576
   1   8  -2  31.235   1.597
  -9   1  -2  26.473   3.514
  -9   1  -2  28.930   1.689
   1   8  -2  28.561   3.652
  -9   1  -2  31.330   1.664
   1   8  -2  31.625   1.631
   1   8  -2  29.681   1.667
  -1  -8   2  31.789   3.261
  -1  -8   2  34.966   1.625
  -8   9   2  31.045   1.480
  -1  -8   2  30.196   1.558
  -8   9   2  30.727   3.075
  -8   9   2  32.548   1.561
  -8   9   2  28.371   1.499
   9  -1   2  26.178   3.287
  -8   9   2  32.463   1.557
   9  -1   2  30.263   1.494
  -8   9   2  28.687   1.415
  -8   9   2  30.975   1.499
  -9   2  -2  596.62   21.35
   2   7  -2  598.21   21.46
   2   7  -2  596.45   22.54
  -9   2  -2  580.01   21.44
   2   7  -2  565.06   31.07
  -9   2  -2  541.83   23.24
   2   7  -2  566.03   21.61
  -9   2  -2  552.80   22.77
  -9   2  -2  601.66   21.39
   2   7  -2  548.89   31.55
  -9   2  -2  587.96   23.80
  -9   2  -2  575.55   30.59
   2   7  -2  568.38   21.32
  -9   2  -2  601.82   22.34
   2   7  -2  584.53   21.41
  -7   9   2  576.44   22.25
  -2  -7   2  602.99   22.61
  -7   9   2  588.07   22.57
  -2  -7   2  558.28   22.78
  -7   9   2  562.13   29.05
  -7   9   2  577.07   21.40
  -7   9   2  545.47   23.04
  -2  -7   2  547.23   29.19
  -7   9   2  583.12   21.61
  -7   9   2  546.56   21.22
   9  -2   2  551.04   30.48
  -7   9   2  601.36   22.80
   3   6  -2  120.88    8.49
  -9   3  -2  129.18    5.01
  -9   3  -2  129.73    5.36
  -9   3  -2  116.72    5.14
   3   6  -2  120.64    4.93
   3   6  -2  128.68    4.94
  -9   3  -2  118.96    8.34
  -9   3  -2  123.06    5.09
  -9   3  -2  120.42    4.97
  -9   3  -2  125.78    4.88
   3   6  -2  111.68    8.33
  -9   3  -2  132.65    5.54
   3   6  -2  123.64    5.16
  -6   9   2  122.17    5.02
  -6   9   2  122.79    5.28
  -6   9   2  124.30    4.95
  -6   9   2  126.04    4.87
  -6   9   2  126.27    5.12
   9  -3   2  120.12    8.09
  -3  -6   2  129.55    5.16
  -6   9   2  125.40    5.16
  -3  -6   2  122.75    5.17
  -6   9   2  126.24    7.65
  -3  -6   2  131.68    7.91
  -9   4  -2  30.801   1.804
  -9   4  -2  33.186   1.750
   4   5  -2  27.222   3.359
   4   5  -2  32.407   1.664
   4   5  -2  31.445   1.578
   4   5  -2  31.598   3.570
  -9   4  -2  31.715   1.534
   5  -9  -2  29.031   3.147
  -9   4  -2  31.240   1.706
  -9   4  -2  31.454   1.684
  -9   4  -2  33.092   1.621
  -9   4  -2  31.991   3.512
  -4  -5   2  32.787   1.520
  -5   9   2  33.398   1.733
  -4  -5   2  33.334   3.335
  -4  -5   2  33.457   1.665
  -5   9   2  30.697   1.529
   9  -4   2  32.231   3.343
  -5   9   2  34.220   1.591
  -5   9   2  30.979   1.619
  -5   9   2  32.698   1.574
  -5   9   2  32.140   1.565
  -4  -5   2  32.603   1.627
  -9   5  -2  302.39   11.51
   5   4  -2  308.48   11.45
  -9   5  -2  303.75   11.92
   5   4  -2  278.81   12.67
  -9   5  -2  302.64   11.41
  -9   5  -2  293.98   17.15
   5   4  -2  307.32   11.45
   5   4  -2  312.92   17.55
   4  -9  -2  300.78   16.49
  -9   5  -2  308.59   12.47
  -9   5  -2  317.22   12.80
  -9   5  -2  298.24   11.51
  -4   9   2  310.49   12.41
  -4   9   2  318.28   11.61
  -5  -4   2  307.06   12.09
  -4   9   2  312.25   12.18
  -4   9   2  304.78   17.63
  -4   9   2  306.68   12.06
  -4   9   2  302.09   11.87
  -5  -4   2  306.14   12.20
  -4   9   2  298.81   11.44
  -4   9   2  315.96   12.09
  -5  -4   2  288.19   16.23
  -5  -4   2  281.33   11.39
   9  -5   2  311.56   16.99
  -9   6  -2  92.650   3.809
  -9   6  -2  91.287   4.050
   6   3  -2  88.714   6.753
  -9   6  -2  92.860   4.174
  -9   6  -2  88.377   3.658
  -9   6  -2  91.628   6.736
   6   3  -2  93.273   3.709
   6   3  -2  91.598   3.734
  -9   6  -2  88.617   3.770
   3  -9  -2  86.552   6.274
   6   3  -2  92.912   4.109
  -9   6  -2  85.551   3.783
   9  -6   2  94.009   6.427
  -3   9   2  93.303   3.868
  -6  -3   2  93.432   3.880
  -6  -3   2  85.263   6.046
  -3   9   2  94.733   3.685
  -3   9   2  90.355   4.024
  -3   9   2  91.199   6.872
  -3   9   2  93.708   3.761
  -6  -3   2  92.560   3.927
  -3   9   2  93.693   3.921
  -3   9   2  95.336   3.897
  -9   7  -2  128.65    5.46
   7   2  -2  139.38    6.06
  -9   7  -2  138.06    6.09
  -9   7  -2  132.09    5.36
   2  -9  -2  144.34    5.72
  -9   7  -2  143.49    5.52
   7   2  -2  134.61    5.40
   7   2  -2  144.68    5.49
   2  -9  -2  136.90    8.68
  -9   7  -2  139.37    5.91
  -9   7  -2  134.42    8.90
   7   2  -2  128.44    9.12
  -2   9   2  141.33    5.40
  -7  -2   2  135.97    8.49
  -2   9   2  146.98    5.79
  -2   9   2  144.03    5.50
  -2   9   2  138.50    5.90
  -7  -2   2  142.14    5.77
   9  -7   2  139.48    8.75
  -2   9   2  142.66    5.73
  -7  -2   2  142.17    5.73
  -2   9   2  133.76    9.44
  -2   9   2  145.03    5.77
  -7  -2   2  132.92    5.59
  -9   8  -2  29.762   1.611
  -9   8  -2  27.184   3.348
   8   1  -2  33.634   1.613
   1  -9  -2  31.844   1.643
  -9   8  -2  29.812   1.740
  -9   8  -2  32.922   1.651
  -9   8  -2  30.026   1.590
   1  -9  -2  31.685   3.251
   8   1  -2  29.921   3.604
   8   1  -2  30.337   1.513
  -1   9   2  29.521   1.492
  -8  -1   2  32.663   1.622
  -8  -1   2  31.475   1.589
  -1   9   2  32.735   1.696
  -8  -1   2  33.887   1.652
  -8  -1   2  31.054   1.544
  -1   9   2  32.451   1.679
  -1   9   2  32.558   1.540
   9  -8   2  27.686   3.095
  -1   9   2  30.725   3.747
  -8  -1   2  32.301   3.303
  -1   9   2  32.768   1.583
   0  -9  -2  103.10    7.10
   0  -9  -2  116.64    4.70
   9   0  -2  95.110   7.348
   0  -9  -2  115.43    4.57
   9   0  -2  104.50    7.79
   9   0  -2  119.95    4.43
  -9   9  -2  102.98    4.36
  -9   9  -2  98.002   4.370
   0   9   2  114.75    4.66
   0   9   2  104.95    4.33
   0   9   2  109.47    4.36
   0   9   2  107.21    4.30
  -9   0   2  109.92    4.63
  -9   0   2  102.42    6.99
   0   9   2  111.84    4.57
  -9   0   2  104.95    4.24
  -9   0   2  114.18    4.58
   0   9   2  112.95    4.73
  -9   0   2  112.01    4.49
  -9   0   2  108.20    4.66
  -1  -9  -2  135.77    5.50
  -1  -9  -2  131.76    5.33
  10  -1  -2  132.48    5.14
 -10   1   2  134.61    5.30
 -10   1   2  123.76    5.01
   1   9   2  126.56    5.50
 -10   1   2  132.52    5.45
 -10   1   2  126.71    5.49
   1   9   2  120.41    5.08
   1   9   2  133.05    5.43
 -10   1   2  131.40    5.36
  -2  -9  -2  3.7925  0.6195
  -2  -9  -2  3.4738  0.5102
  -2  -9  -2  4.8490  0.5556
  -9  11  -2  3.2409  0.6498
  11  -2  -2  3.6271  0.5762
   2   9   2  3.1791  0.5385
   2   9   2  4.4862  0.6592
 -11   2   2  4.0160  0.5601
 -11   2   2  3.1057  0.4621
 -11   2   2  4.9852  0.5559
 -11   2   2  4.2399  0.4804
 -11   2   2  3.4164  0.5801
   2   9   2  3.4467  0.5824
  12  -3  -2  23.044   1.340
  -3  -9  -2  20.431   1.143
  -3  -9  -2  22.176   1.219
  -3  -9  -2  23.966   1.284
  -9  12  -2  19.754   1.316
  -9  12  -2  20.769   1.233
  12  -3  -2  22.124   1.192
 -12   3   2  23.760   1.280
 -12   3   2  23.982   1.239
 -12   3   2  23.327   1.190
   3   9   2  24.186   1.264
 -12   3   2  22.813   1.109
   3   9   2  22.223   1.177
 -12   3   2  22.071   1.181
  13  -4  -2  53.963   2.461
  -9  13  -2  48.900   2.388
  -9  13  -2  47.747   2.182
  -4  -9  -2  53.192   2.318
 -13   4   2  51.189   2.221
   4   9   2  54.241   2.324
   4   9   2  51.319   2.161
 -13   4   2  51.985   2.125
 -13   4   2  54.000   2.288
 -13   4   2  53.072   2.350
 -14   5   2  66.690   2.625
 -14   5   2  67.601   2.822
 -14   5   2  68.869   2.884
 -14   5   2  67.699   2.756
  -3  13  -2  83.997   3.377
  -3  13  -2  77.284   3.402
  -3  13  -2  75.366   3.139
  -3  13  -2  82.271   3.135
  -3  13  -2  77.410   3.177
 -10  -3  -2  73.414   3.248
 -10  -3  -2  77.109   3.216
   3 -13   2  79.573   3.254
  10   3   2  71.877   3.064
 -13  10   2  79.837   3.199
 -13  10   2  75.463   3.042
 -13  10   2  78.551   3.273
  10   3   2  85.065   3.123
  -2  12  -2  16.261   1.038
 -10  -2  -2  16.118   0.977
  -2  12  -2  17.811   1.058
  -2  12  -2  19.275   1.145
 -10  -2  -2  15.053   0.973
  -2  12  -2  17.729   1.038
  -2  12  -2  18.005   1.160
  10   2   2  17.288   1.002
 -12  10   2  17.344   0.961
 -12  10   2  16.606   0.982
 -12  10   2  16.298   0.889
  10   2   2  17.064   0.999
 -12  10   2  17.414   0.992
   2 -12   2  17.998   1.030
  -1  11  -2  44.349   2.148
 -10  -1  -2  44.282   1.912
  -1  11  -2  45.742   2.102
  -1  11  -2  45.131   2.222
 -10  -1  -2  45.770   2.063
 -10  -1  -2  43.634   2.045
 -10  -1  -2  39.982   2.144
  -1  11  -2  42.340   2.009
  -1  11  -2  45.324   2.053
 -11  10   2  43.753   2.047
 -11  10   2  41.578   1.867
 -11  10   2  45.475   2.002
  10   1   2  46.848   2.011
  10   1   2  44.383   1.951
 -11  10   2  45.265   2.054
   1 -11   2  44.232   2.078
   0  10  -2  60.521   2.624
 -10   0  -2  57.753   2.748
   0  10  -2  58.751   2.784
 -10   0  -2  61.368   2.678
 -10   0  -2  58.381   2.848
 -10   0  -2  59.733   2.656
   0  10  -2  61.894   2.682
   0  10  -2  58.112   2.742
 -10   0  -2  60.265   2.536
   0  10  -2  60.588   2.579
 -10  10   2  59.972   2.658
  10   0   2  61.749   2.536
 -10  10   2  60.130   2.653
 -10  10   2  56.470   2.435
 -10  10   2  61.511   2.517
   0 -10   2  61.606   2.708
 -10  10   2  58.670   2.595
   1   9  -2  158.29    6.40
 -10   1  -2  163.40    7.08
 -10   1  -2  158.60    6.87
   1   9  -2  154.75    6.33
   1   9  -2  160.18    6.84
 -10   1  -2  158.49    6.70
 -10   1  -2  166.77    6.62
   1   9  -2  171.69    6.39
 -10   1  -2  169.79    6.43
   1   9  -2  165.43    6.42
   1   9  -2  163.75    6.74
 -10   1  -2  166.42    6.33
  -9  10   2  155.91    6.36
  -1  -9   2  159.29    6.69
  10  -1   2  172.26    6.34
  -9  10   2  169.33    6.72
  -9  10   2  165.00    6.32
  -1  -9   2  174.15    6.72
  -9  10   2  151.71    6.20
  -9  10   2  162.69    6.54
  -9  10   2  164.90    6.65
   2   8  -2  433.16   15.97
   2   8  -2  386.68   23.80
 -10   2  -2  447.48   17.84
 -10   2  -2  446.44   16.72
 -10   2  -2  448.33   17.42
 -10   2  -2  448.79   15.98
 -10   2  -2  417.52   17.02
   2   8  -2  437.38   16.05
 -10   2  -2  451.87   16.05
   2   8  -2  389.42   24.21
   2   8  -2  429.51   16.89
 -10   2  -2  373.29   23.20
  -2  -8   2  446.30   16.92
  -8  10   2  443.17   16.02
  -8  10   2  438.26   17.03
  10  -2   2  392.65   23.42
  -8  10   2  431.36   16.63
  10  -2   2  435.76   15.95
  -8  10   2  437.40   16.88
  -2  -8   2  387.48   22.33
  -8  10   2  383.42   22.06
  -8  10   2  441.27   16.18
  -2  -8   2  423.02   17.02
 -10   3  -2  26.670   1.403
   3   7  -2  21.262   3.277
 -10   3  -2  25.871   1.675
 -10   3  -2  27.323   1.524
 -10   3  -2  26.307   1.510
   3   7  -2  28.422   1.512
 -10   3  -2  23.046   3.195
   3   7  -2  20.819   3.310
 -10   3  -2  27.991   1.430
 -10   3  -2  28.929   1.470
   3   7  -2  26.215   1.456
   3   7  -2  26.694   1.485
 -10   3  -2  26.824   1.539
  -7  10   2  27.482   1.398
  -7  10   2  27.588   1.397
  -7  10   2  27.612   1.452
  -7  10   2  25.405   1.344
  -7  10   2  24.461   1.467
  -3  -7   2  26.306   1.408
  -3  -7   2  22.923   2.928
  -3  -7   2  27.040   1.438
  -3  -7   2  26.921   1.345
  10  -3   2  28.057   3.266
  -7  10   2  26.147   1.377
   6 -10  -2  24.576   3.135
 -10   4  -2  31.199   1.662
 -10   4  -2  27.213   3.475
 -10   4  -2  32.002   1.599
 -10   4  -2  30.370   1.842
   4   6  -2  35.554   1.687
   4   6  -2  29.411   1.571
 -10   4  -2  32.231   1.709
 -10   4  -2  31.929   1.527
   4   6  -2  29.145   1.632
   4   6  -2  27.139   3.575
 -10   4  -2  30.282   1.599
  -4  -6   2  33.504   3.302
  -6  10   2  31.436   1.508
  10  -4   2  29.695   3.353
  -4  -6   2  31.662   1.600
  -6  10   2  31.205   1.712
  -6  10   2  31.293   1.544
  -6  10   2  31.960   1.579
  -6  10   2  31.480   1.555
  -4  -6   2  28.515   1.463
  -6  10   2  33.312   1.610
  -4  -6   2  32.126   1.602
   5   5  -2  27.864   1.464
 -10   5  -2  26.073   1.480
 -10   5  -2  25.410   3.296
 -10   5  -2  27.900   1.607
 -10   5  -2  27.472   1.436
   5 -10  -2  27.377   3.129
 -10   5  -2  26.316   1.576
 -10   5  -2  26.484   1.429
   5   5  -2  26.566   1.475
 -10   5  -2  27.590   1.645
   5   5  -2  23.757   3.326
  -5  10   2  29.207   1.375
  -5  -5   2  28.954   1.439
  -5  10   2  29.251   1.425
  -5  10   2  27.545   1.376
  10  -5   2  26.872   3.263
  -5  -5   2  25.579   1.337
  -5  -5   2  26.242   3.109
  -5  10   2  25.851   1.459
  -5  10   2  28.493   1.603
  -5  10   2  29.103   1.453
  -5  10   2  25.938   1.408
  -5  -5   2  27.362   1.497
 -10   6  -2  5.9788  0.7722
 -10   6  -2  6.6721  0.7496
 -10   6  -2  6.2186  0.6703
 -10   6  -2  6.4006  0.5922
   6   4  -2  7.1676  0.7002
 -10   6  -2  6.7189  0.6382
   6   4  -2  5.8653  2.0646
   4 -10  -2  6.2054  1.8038
   6   4  -2  5.9573  0.6722
   6   4  -2  6.5881  0.6518
 -10   6  -2  6.5841  0.7697
 -10   6  -2  4.8335  1.8148
   4 -10  -2  7.4266  0.7368
  -4  10   2  6.9709  2.0221
  -4  10   2  6.5955  0.6516
  -4  10   2  6.5819  0.6546
  -4  10   2  5.0383  0.6036
  -4  10   2  6.8554  0.7090
  -6  -4   2  6.0362  1.6416
  -6  -4   2  6.0102  0.6629
  10  -6   2  6.8726  1.8347
  -4  10   2  6.4595  0.7004
  -6  -4   2  7.5731  0.7223
  -4  10   2  6.7399  0.7235
   7   3  -2  175.28    6.67
 -10   7  -2  161.02    6.86
 -10   7  -2  176.93    7.47
 -10   7  -2  161.01    6.68
   7   3  -2  165.25   11.16
   7   3  -2  169.25    7.40
 -10   7  -2  173.47    6.73
   3 -10  -2  174.98    6.99
   7   3  -2  178.25    6.71
 -10   7  -2  175.64    7.25
 -10   7  -2  152.47   10.61
 -10   7  -2  164.50    6.60
   3 -10  -2  172.78   10.55
  -3  10   2  179.90    7.08
  10  -7   2  160.79   10.53
  -3  10   2  187.02    7.06
  -3  10   2  162.73   11.28
  -3  10   2  178.86    6.77
  -3  10   2  176.30    7.26
  -7  -3   2  178.64    7.10
  -3  10   2  181.81    7.09
  -7  -3   2  153.12   10.04
  -3  10   2  178.73    6.66
  -7  -3   2  176.88    7.04
 -10   8  -2  37.883   1.827
   8   2  -2  31.954   3.870
 -10   8  -2  29.079   3.684
   8   2  -2  39.651   1.742
   2 -10  -2  37.426   1.854
 -10   8  -2  36.353   1.859
   8   2  -2  37.697   1.968
   8   2  -2  41.686   1.832
   2 -10  -2  36.761   3.790
 -10   8  -2  31.060   1.752
 -10   8  -2  37.271   1.974
 -10   8  -2  36.935   1.667
  -8  -2   2  38.065   1.793
  10  -8   2  34.180   3.668
  -8  -2   2  38.548   1.852
  -8  -2   2  36.465   1.715
  -2  10   2  37.529   1.829
  -2  10   2  38.951   1.958
  -2  10   2  37.612   1.747
  -2  10   2  38.753   1.735
  -2  10   2  33.526   4.247
  -2  10   2  38.186   1.939
  -8  -2   2  31.448   3.293
 -10   9  -2  2.5172  0.5272
   9   1  -2  3.8758  0.6568
   1 -10  -2  4.6493  0.5953
   9   1  -2  4.1178  0.6448
 -10   9  -2  3.7561  0.5806
   1 -10  -2  6.0417  0.7072
  -9  -1   2  5.3312  0.5629
  -9  -1   2  5.0972  0.5400
  -9  -1   2  4.6278  0.5561
  -1  10   2  2.7950  0.6374
  -1  10   2  3.3384  0.5594
  -1  10   2  4.3701  0.5291
  -1  10   2  5.3007  0.5875
  -1  10   2  4.3480  0.5544
   0 -10  -2  186.25    7.62
   0 -10  -2  201.71    7.86
  10   0  -2  196.00    8.17
  10   0  -2  195.20    7.35
 -10   0   2  187.53    7.58
   0  10   2  183.53    7.27
 -10   0   2  191.62    7.69
 -10   0   2  179.86    7.87
   0  10   2  183.79    7.34
   0  10   2  191.32    7.77
   0  10   2  197.90    7.94
 -10   0   2  193.27    7.80
   0  10   2  191.93    7.70
  -1 -10  -2  15.188   1.028
  11  -1  -2  14.023   0.960
  11  -1  -2  13.483   1.002
  -1 -10  -2  15.453   0.936
  -1 -10  -2  12.311   0.879
 -11   1   2  13.935   0.890
   1  10   2  13.779   0.977
 -11   1   2  12.133   0.898
 -11   1   2  12.722   0.797
   1  10   2  12.474   0.882
 -11   1   2  14.881   0.961
 -11   1   2  13.900   0.865
   1  10   2  14.203   1.047
  -2 -10  -2  19.432   1.026
  12  -2  -2  19.336   1.074
  -2 -10  -2  20.797   1.139
  12  -2  -2  20.463   1.224
 -12   2   2  19.101   1.066
 -12   2   2  17.621   1.012
 -12   2   2  17.998   0.953
 -12   2   2  18.220   1.090
   2  10   2  17.918   1.104
 -12   2   2  19.031   1.030
   2  10   2  18.318   1.126
   2  10   2  16.914   1.002
  13  -3  -2  14.535   0.855
  13  -3  -2  16.298   1.040
  -3 -10  -2  16.589   0.940
 -13   3   2  16.360   0.874
   3  10   2  15.639   0.869
 -13   3   2  15.136   0.894
 -13   3   2  14.231   0.789
 -13   3   2  16.264   0.859
   3  10   2  16.171   0.967
  -2  13  -2  94.612   3.892
  -2  13  -2  88.962   3.943
 -11  -2  -2  95.592   3.777
   2 -13   2  97.074   3.633
  11   2   2  88.524   3.600
  11   2   2  97.163   3.630
   2 -13   2  95.645   3.821
 -13  11   2  89.873   3.727
  -1  12  -2  6.0965  0.6082
 -11  -1  -2  5.0403  0.5147
  -1  12  -2  5.1319  0.6578
  -1  12  -2  5.8427  0.6323
  -1  12  -2  4.1025  0.5604
 -11  -1  -2  5.7000  0.5314
 -11  -1  -2  3.7794  0.4588
   1 -12   2  5.9835  0.5677
 -12  11   2  5.1967  0.5057
 -12  11   2  6.4529  0.5756
 -12  11   2  5.6345  0.5409
 -12  11   2  4.3282  0.4371
  11   1   2  5.5091  0.5330
  11   1   2  5.2416  0.5768
 -11   0  -2  215.89    8.06
 -11   0  -2  201.01    8.58
   0  11  -2  220.47    8.19
 -11   0  -2  207.40    8.97
   0  11  -2  205.96    8.19
   0  11  -2  202.85    8.75
 -11   0  -2  220.09    8.47
   0  11  -2  215.88    8.61
  11   0   2  217.07    8.09
  11   0   2  221.34    8.10
 -11  11   2  205.13    8.06
 -11  11   2  218.20    8.61
   0 -11   2  223.67    8.58
 -11  11   2  218.26    8.54
 -11  11   2  210.04    8.39
   1  10  -2  27.450   1.440
 -11   1  -2  24.495   1.362
 -11   1  -2  28.030   1.438
 -11   1  -2  25.473   1.456
 -11   1  -2  27.986   1.362
   1  10  -2  26.453   1.507
 -11   1  -2  26.702   1.565
  -1 -10   2  28.326   1.436
 -10  11   2  27.990   1.425
 -10  11   2  29.362   1.422
 -10  11   2  27.078   1.359
  11  -1   2  28.221   1.361
 -10  11   2  28.496   1.383
 -11   2  -2  220.61    9.09
 -11   2  -2  222.11    8.21
 -11   2  -2  216.32    8.84
   2   9  -2  198.21    8.11
 -11   2  -2  214.43    8.49
 -11   2  -2  214.67    8.11
   2   9  -2  211.18    8.60
   2   9  -2  220.29    8.23
  -2  -9   2  214.56    8.59
  -9  11   2  212.52    8.62
  -9  11   2  221.37    8.58
  -9  11   2  211.39    8.21
  11  -2   2  213.47    8.10
  -2  -9   2  198.68    8.59
  -9  11   2  213.00    8.13
  -9  11   2  210.99    8.39
  -2  -9   2  207.29    8.10
   3   8  -2  30.633   1.582
   3   8  -2  32.075   1.595
   3   8  -2  30.146   1.626
 -11   3  -2  29.901   1.759
 -11   3  -2  31.577   1.682
 -11   3  -2  32.442   1.576
 -11   3  -2  31.871   1.726
 -11   3  -2  30.557   1.544
  -8  11   2  33.849   1.587
  11  -3   2  33.926   1.543
  -3  -8   2  29.414   1.632
  -8  11   2  31.218   1.501
  -8  11   2  31.459   1.545
  -8  11   2  30.319   1.577
  -8  11   2  31.510   1.578
  -3  -8   2  30.900   1.499
  -3  -8   2  30.831   1.564
 -11   4  -2  14.462   1.248
 -11   4  -2  15.967   0.979
 -11   4  -2  14.592   1.060
   4   7  -2  15.855   1.003
   4   7  -2  14.163   1.048
 -11   4  -2  13.777   1.141
 -11   4  -2  14.681   1.003
   4   7  -2  14.322   1.009
  -7  11   2  15.509   0.904
  -4  -7   2  17.386   0.919
  -4  -7   2  15.900   1.015
  -7  11   2  15.733   1.055
  -7  11   2  15.939   1.014
  -7  11   2  15.454   1.106
  -4  -7   2  14.395   0.980
  -7  11   2  14.980   1.006
  -7  11   2  13.835   1.029
   5   6  -2  24.790   1.419
 -11   5  -2  26.503   1.476
 -11   5  -2  26.615   1.389
 -11   5  -2  24.448   1.492
 -11   5  -2  23.248   1.386
   5   6  -2  24.451   1.374
 -11   5  -2  26.456   1.370
 -11   5  -2  26.068   1.632
  -5  -6   2  25.810   1.401
  -6  11   2  25.065   1.401
  -6  11   2  26.784   1.390
  -6  11   2  26.537   1.373
  -6  11   2  27.631   1.398
  -6  11   2  27.172   1.545
  -5  -6   2  26.040   1.397
  -6  11   2  24.901   1.300
   6   5  -2  103.05    4.12
 -11   6  -2  100.03    4.13
 -11   6  -2  102.55    4.43
 -11   6  -2  100.67    4.03
 -11   6  -2  94.251   4.061
 -11   6  -2  101.12    4.56
   6   5  -2  99.883   4.079
 -11   6  -2  100.60    4.18
  -5  11   2  102.27    4.26
  -5  11   2  107.40    4.45
  -6  -5   2  100.71    4.28
  -5  11   2  99.876   4.106
  -5  11   2  101.85    4.25
  -5  11   2  94.742   4.255
  -6  -5   2  102.89    4.27
  -5  11   2  101.75    4.05
   7   4  -2  101.93    3.95
   7   4  -2  96.561   3.884
 -11   7  -2  92.424   3.921
 -11   7  -2  96.397   3.834
 -11   7  -2  96.040   4.360
   4 -11  -2  93.314   4.043
 -11   7  -2  94.059   4.195
 -11   7  -2  88.397   3.950
  -4  11   2  96.012   3.940
  -4  11   2  98.531   4.086
  -4  11   2  93.535   4.112
  -7  -4   2  93.053   4.044
  -4  11   2  100.57    4.08
  -7  -4   2  95.439   4.094
  -4  11   2  101.57    4.28
  -4  11   2  98.313   3.876
 -11   8  -2  74.224   3.191
   8   3  -2  79.096   3.258
   8   3  -2  72.523   3.496
   8   3  -2  77.281   3.165
 -11   8  -2  74.918   3.536
 -11   8  -2  73.824   3.410
 -11   8  -2  76.503   3.105
   3 -11  -2  72.127   3.288
  -3  11   2  78.295   3.150
  -3  11   2  77.806   3.385
  -3  11   2  78.963   3.222
  -3  11   2  77.995   3.317
  -3  11   2  82.376   3.522
  -8  -3   2  78.651   3.322
  -8  -3   2  79.403   3.370
   9   2  -2  199.82    7.30
 -11   9  -2  176.25    8.00
   9   2  -2  185.08    8.05
   2 -11  -2  179.81    7.52
 -11   9  -2  177.28    7.79
   2 -11  -2  206.96    7.81
   9   2  -2  182.21    7.18
  -9  -2   2  169.28    7.45
  -2  11   2  203.53    7.91
  -9  -2   2  203.01    7.74
  -2  11   2  199.40    7.66
  -2  11   2  195.22    7.24
  -9  -2   2  185.83    7.61
  -2  11   2  172.74    7.29
  -2  11   2  201.00    7.72
  10   1  -2  116.74    4.50
   1 -11  -2  119.51    4.80
  10   1  -2  112.59    4.95
  -1  11   2  117.07    4.77
 -10  -1   2  108.78    4.71
  -1  11   2  108.36    4.41
  -1  11   2  114.97    4.85
 -10  -1   2  105.62    4.62
  -1  11   2  112.11    4.48
 -10  -1   2  110.84    4.57
  -1  11   2  114.92    4.69
  11   0  -2  76.101   3.005
  11   0  -2  72.771   3.313
   0 -11  -2  75.408   3.190
   0 -11  -2  71.970   3.092
   0  11   2  73.221   3.181
 -11   0   2  75.408   3.139
   0  11   2  72.177   3.197
 -11   0   2  69.904   3.063
 -11   0   2  66.519   3.000
  -1 -11  -2  44.512   1.913
  12  -1  -2  43.274   1.987
  -1 -11  -2  38.449   1.789
  12  -1  -2  41.884   1.794
 -12   1   2  40.257   1.823
   1  11   2  38.046   1.852
 -12   1   2  36.526   1.804
 -12   1   2  38.886   1.746
  -2 -11  -2  7.6559  0.5939
  13  -2  -2  6.5150  0.6539
  13  -2  -2  7.4680  0.5653
 -13   2   2  6.7576  0.4829
 -13   2   2  7.0922  0.5487
   2  11   2  6.0892  0.5821
   0  12  -2  9.0085  0.6915
   0  12  -2  8.8965  0.6815
 -12   0  -2  7.4078  0.5572
 -12   0  -2  8.9192  0.6223
  12   0   2  8.4554  0.6606
 -12  12   2  7.8839  0.6424
  12   0   2  8.7616  0.6064
 -12  12   2  7.5883  0.6132
   0 -12   2  8.7795  0.6812
   0 -12   2  9.3400  0.6374
 -12  12   2  7.2360  0.5464
 -12   1  -2  51.353   2.139
 -12   1  -2  44.921   2.176
   1  11  -2  49.568   2.225
 -12   1  -2  47.706   2.023
 -12   1  -2  48.926   2.290
   1  11  -2  51.137   2.141
  12  -1   2  48.026   2.022
 -11  12   2  48.294   2.138
 -11  12   2  50.002   2.150
 -11  12   2  45.139   2.057
  -1 -11   2  47.699   2.028
  12  -1   2  51.611   2.087
  -1 -11   2  52.260   2.183
 -11  12   2  46.597   2.025
   2  10  -2  61.736   2.792
 -12   2  -2  66.569   2.728
 -12   2  -2  65.867   2.946
 -12   2  -2  62.871   2.596
 -12   2  -2  63.051   2.836
   2  10  -2  65.466   2.703
  12  -2   2  64.745   2.602
 -10  12   2  59.030   2.638
  12  -2   2  67.809   2.660
 -10  12   2  62.169   2.605
  -2 -10   2  60.132   2.581
 -10  12   2  63.410   2.730
  -2 -10   2  64.525   2.759
 -10  12   2  61.336   2.740
 -12   3  -2  51.606   2.263
 -12   3  -2  50.474   2.463
 -12   3  -2  51.492   2.161
   3   9  -2  45.759   2.161
 -12   3  -2  50.877   2.242
   3   9  -2  48.266   2.286
 -12   3  -2  51.984   2.376
   3   9  -2  49.011   2.239
  -9  12   2  53.456   2.221
  -9  12   2  48.896   2.232
  -3  -9   2  47.845   2.227
  -3  -9   2  52.320   2.296
  -3  -9   2  48.635   2.102
  12  -3   2  51.047   2.132
  -9  12   2  53.097   2.170
  -9  12   2  46.362   2.137
  -9  12   2  51.850   2.271
 -12   4  -2  64.037   2.667
 -12   4  -2  63.620   2.831
   4   8  -2  60.020   2.608
 -12   4  -2  61.406   2.659
   4   8  -2  62.723   2.656
 -12   4  -2  60.868   2.929
 -12   4  -2  62.667   2.567
  -8  12   2  58.677   2.657
  -8  12   2  56.261   2.554
  -8  12   2  64.041   2.631
  -8  12   2  59.844   2.538
  12  -4   2  60.865   2.511
  -4  -8   2  60.013   2.687
  -4  -8   2  58.913   2.661
  -8  12   2  59.514   2.660
 -12   5  -2  35.723   1.946
   5   7  -2  35.663   1.710
 -12   5  -2  34.630   1.777
 -12   5  -2  36.408   1.722
 -12   5  -2  35.898   1.635
   7 -12  -2  33.227   1.718
   5   7  -2  36.723   1.702
 -12   5  -2  37.811   1.865
  12  -5   2  34.833   1.624
  -7  12   2  32.791   1.842
  -7  12   2  35.145   1.706
  -7  12   2  36.409   1.706
  -5  -7   2  34.552   1.707
  -7  12   2  34.026   1.659
  -7  12   2  37.537   1.764
  -5  -7   2  37.356   1.772
 -12   6  -2  36.393   1.895
   6   6  -2  36.122   1.732
 -12   6  -2  34.878   1.641
 -12   6  -2  34.184   1.725
   6   6  -2  35.872   1.709
 -12   6  -2  35.271   1.668
 -12   6  -2  37.367   1.847
   6 -12  -2  33.285   1.700
  -6  -6   2  34.172   1.716
  -6  12   2  35.324   1.671
  -6  12   2  35.805   1.865
  -6  -6   2  34.610   1.739
  -6  12   2  36.631   1.728
  -6  12   2  33.702   1.680
  -6  12   2  35.391   1.714
 -12   7  -2  32.682   1.644
 -12   7  -2  34.865   1.706
 -12   7  -2  33.929   1.610
   7   5  -2  36.644   1.706
   7   5  -2  37.247   1.698
 -12   7  -2  34.525   1.902
 -12   7  -2  36.158   1.813
  -5  12   2  35.776   1.665
  -7  -5   2  36.109   1.732
  -5  12   2  34.681   1.675
  -5  12   2  34.827   1.704
  -5  12   2  37.127   1.841
  -7  -5   2  33.384   1.711
  -5  12   2  36.104   1.718
 -12   8  -2  17.214   1.078
   8   4  -2  15.638   1.081
 -12   8  -2  16.676   0.935
   8   4  -2  17.219   1.026
 -12   8  -2  16.020   1.101
 -12   8  -2  16.743   1.148
   4 -12  -2  16.595   1.090
  -4  12   2  16.958   1.140
  -8  -4   2  16.823   1.031
  -4  12   2  15.648   0.991
  -4  12   2  18.265   1.077
  -4  12   2  16.406   0.991
  -8  -4   2  16.076   1.006
  -4  12   2  17.732   1.173
   9   3  -2  7.9646  0.6887
 -12   9  -2  9.2012  0.7754
   9   3  -2  8.6623  0.7808
   9   3  -2  9.7187  0.8589
   3 -12  -2  9.4286  0.8420
 -12   9  -2  9.2409  0.8330
  -9  -3   2  9.0996  0.7615
  -3  12   2  10.503   0.774
  -9  -3   2  9.8438  0.7549
  -3  12   2  8.8766  0.8331
  -3  12   2  10.205   0.744
  -3  12   2  8.7432  0.7220
  -3  12   2  9.0148  0.8818
   2 -12  -2  2.0845  0.5060
  10   2  -2  1.2232  0.4893
  10   2  -2  2.1171  0.5152
  -2  12   2  0.8754  0.4410
  -2  12   2  2.4148  0.5313
  -2  12   2  2.0206  0.5278
  -2  12   2  1.7719  0.4983
 -10  -2   2  1.2016  0.4021
  -2  12   2  2.6894  0.4834
 -10  -2   2  1.6981  0.4307
  11   1  -2  117.80    5.31
   1 -12  -2  125.24    5.06
  11   1  -2  124.20    4.83
   1 -12  -2  130.04    5.15
 -11  -1   2  112.52    5.00
  -1  12   2  125.27    5.21
  -1  12   2  133.20    5.14
 -11  -1   2  127.84    5.12
  12   0  -2  2.9753  0.4763
  12   0  -2  4.1678  0.4975
   0 -12  -2  3.7473  0.4907
   0 -12  -2  3.2816  0.4439
 -12   0   2  3.5205  0.3975
   0  12   2  2.9571  0.4600
   0  12   2  2.9724  0.4736
 -13   2  -2  1.2485  0.3126
 -13   2  -2  1.5329  0.3176
   2  11  -2  1.3219  0.3948
 -13   2  -2  0.6577  0.4421
  13  -2   2  1.3739  0.3538
  -2 -11   2  1.5594  0.4033
 -11  13   2  1.1322  0.3866
 -13   3  -2  5.0766  0.5177
   3  10  -2  5.1850  0.5434
 -13   3  -2  4.8711  0.5853
 -13   3  -2  4.7050  0.5077
 -13   3  -2  5.0192  0.4550
  13  -3   2  4.9099  0.5227
 -10  13   2  6.0583  0.5466
  -3 -10   2  5.4559  0.5320
 -10  13   2  5.3467  0.5533
   4   9  -2  103.42    3.96
 -13   4  -2  100.85    3.87
 -13   4  -2  100.78    4.24
 -13   4  -2  100.78    4.05
 -13   4  -2  100.25    4.36
  -4  -9   2  87.469   4.070
  -9  13   2  101.66    4.10
  -9  13   2  102.46    3.90
  -9  13   2  95.734   4.099
  -4  -9   2  101.91    4.11
  -9  13   2  98.804   3.953
 -13   5  -2  53.774   2.205
   5   8  -2  51.106   2.271
 -13   5  -2  52.564   2.275
 -13   5  -2  52.669   2.261
 -13   5  -2  52.476   2.423
 -13   5  -2  54.311   2.518
   5   8  -2  51.541   2.244
  -5  -8   2  51.873   2.319
  -5  -8   2  52.836   2.340
  -8  13   2  49.155   2.405
  -8  13   2  55.000   2.243
  -8  13   2  56.016   2.311
  -8  13   2  53.463   2.318
  -8  13   2  54.695   2.341
 -13   6  -2  20.308   1.225
 -13   6  -2  18.988   1.019
   6   7  -2  20.290   1.112
 -13   6  -2  18.852   1.011
   6   7  -2  18.507   1.078
 -13   6  -2  18.164   1.110
 -13   6  -2  20.861   1.149
  -6  -7   2  19.291   1.074
  -7  13   2  19.260   1.062
  -7  13   2  19.155   1.188
  -6  -7   2  18.328   1.033
  -7  13   2  18.897   1.123
  -7  13   2  18.786   1.056
  -7  13   2  19.700   1.102
 -13   7  -2  1.6558  0.4201
 -13   7  -2  0.9810  0.4316
   7   6  -2  1.4508  0.4948
   7   6  -2  1.1225  0.4321
 -13   7  -2  0.7412  0.4899
 -13   7  -2  1.4116  0.5091
 -13   7  -2  1.5614  0.3817
  -7  -6   2  1.1559  0.3843
  -6  13   2  1.2828  0.4183
  -6  13   2  0.6601  0.4364
  -6  13   2  1.2731  0.4365
  -7  -6   2  1.2884  0.4514
  -6  13   2  1.1984  0.5551
 -13   8  -2  6.2019  0.5980
 -13   8  -2  6.8939  0.6792
   5 -13  -2  7.3133  0.6904
   8   5  -2  7.3835  0.6613
   8   5  -2  6.9138  0.6311
 -13   8  -2  6.5774  0.5980
 -13   8  -2  7.2344  0.7012
  -8  -5   2  7.5503  0.6640
  -5  13   2  7.8127  0.6903
  -5  13   2  7.2855  0.6425
  -5  13   2  7.9620  0.7281
  -5  13   2  7.7212  0.6873
  -8  -5   2  6.6253  0.6106
   9   4  -2  55.983   2.260
 -13   9  -2  51.342   2.362
   9   4  -2  50.443   2.178
 -13   9  -2  47.238   2.388
 -13   9  -2  49.503   2.131
  -4  13   2  56.029   2.446
  -4  13   2  52.720   2.188
  -9  -4   2  54.676   2.329
  -4  13   2  55.340   2.244
  -4  13   2  57.191   2.328
  -4  13   2  50.987   2.342
  -9  -4   2  52.003   2.273
   3 -13  -2  25.025   1.286
  10   3  -2  26.695   1.255
  -3  13   2  26.306   1.327
  -3  13   2  24.928   1.188
 -10  -3   2  23.785   1.184
  -3  13   2  24.498   1.204
 -10  -3   2  25.758   1.253
  -3  13   2  25.327   1.336
   2 -13  -2  2.0693  0.4143
   2 -13  -2  2.4607  0.4050
  11   2  -2  2.4401  0.4431
 -11  -2   2  2.4499  0.3866
  -2  13   2  2.6971  0.4442
 -14   5  -2  57.064   2.501
 -14   5  -2  55.778   2.202
   5   9  -2  56.097   2.248
 -14   5  -2  54.215   2.412
  -9  14   2  56.895   2.236
  -9  14   2  53.849   2.338
  14  -5   2  53.542   2.212
  -5  -9   2  55.309   2.338
 -14   6  -2  59.877   2.716
 -14   6  -2  62.963   2.428
   8 -14  -2  55.274   2.577
   6   8  -2  62.598   2.471
 -14   6  -2  64.441   2.660
  -8  14   2  63.110   2.511
  -8  14   2  62.544   2.579
  -6  -8   2  60.708   2.569
  14  -6   2  57.812   2.425
  -8  14   2  62.428   2.455
   7 -14  -2  2.3970  0.4300
 -14   7  -2  2.5812  0.4288
   7   7  -2  2.6072  0.4059
 -14   7  -2  3.2818  0.4122
 -14   7  -2  2.8070  0.3965
  -7  14   2  2.8886  0.4137
  -7  -7   2  2.7502  0.4145
  -7  -7   2  3.3029  0.3917
  -7  14   2  2.7799  0.4556
  -7  14   2  3.5857  0.4409
  -7  14   2  2.6775  0.4926
   8   6  -2  2.2112  0.4042
   8   6  -2  2.5075  0.4185
 -14   8  -2  2.1736  0.3945
 -14   8  -2  2.1209  0.4181
 -14   8  -2  2.2189  0.3691
   6 -14  -2  2.6973  0.4211
  -6  14   2  3.0248  0.4297
  -8  -6   2  2.2285  0.3692
  -8  -6   2  2.2485  0.3734
  -6  14   2  2.8906  0.4122
  -6  14   2  3.4927  0.4863
  -6  14   2  2.5142  0.4348
   5 -14  -2  25.973   1.280
   9   5  -2  28.472   1.252
  -5  14   2  27.401   1.214
  -5  14   2  28.297   1.281
  -5  14   2  26.978   1.248
  -5  14   2  27.200   1.356
  -9  -5   2  26.889   1.260
   0   0  -3  53.599   3.481
   0   0  -3  56.645   3.636
   0   0   3  55.617   2.977
   0   0   3  52.426   3.336
   0   1  -3  101.18    5.79
  -1   0  -3  98.975   5.789
   1  -1  -3  101.26    5.82
   0   1  -3  99.172   5.744
  -1   0  -3  97.517   5.760
   1  -1  -3  95.452   5.452
   0   1  -3  99.228   5.891
  -1   1   3  99.117   5.158
   1   0   3  97.410   4.864
  -1   1   3  95.261   5.489
   0  -1   3  96.625   5.096
   1   0   3  103.44    5.72
   0  -1  -3  141.31    7.73
  -1   1  -3  139.50    7.76
   1   0  -3  140.92    7.59
  -1   1  -3  145.74    7.76
   0  -1  -3  140.90    7.52
   1   0  -3  141.54    7.73
  -1   0   3  129.24    7.46
  -1   0   3  133.99    7.04
   0   1   3  138.23    6.91
   0   1   3  131.81    7.61
   1  -1   3  136.11    6.79
   1  -1   3  143.59    7.73
  -1   2  -3  86.188   4.979
  -1  -1  -3  84.600   4.979
   2  -1  -3  86.047   5.081
   2  -1  -3  80.752   4.676
  -1   2  -3  84.579   5.089
  -1   2  -3  82.405   5.228
  -1  -1  -3  82.269   4.840
   1   1   3  87.394   4.938
   1  -2   3  77.013   4.214
   1   1   3  81.178   4.124
  -2   1   3  76.243   4.432
  -2   1   3  72.537   4.468
   3  -2  -3  131.63    7.56
  -2  -1  -3  140.20    7.61
  -1   3  -3  134.64    7.42
  -2  -1  -3  130.70    7.52
   3  -2  -3  122.67    7.07
  -1   3  -3  130.85    7.84
  -1   3  -3  131.73    7.67
  -3   2   3  131.63    7.00
   1  -3   3  132.12    6.81
   2   1   3  131.56    7.57
  -2   0  -3  128.70    7.30
   2  -2  -3  119.54    6.64
  -2   0  -3  129.19    7.25
   2  -2  -3  126.71    7.21
   0   2  -3  127.77    7.37
   0   2  -3  124.95    7.27
   0   2  -3  120.67    7.07
   0  -2   3  127.40    6.53
  -2   2   3  135.17    6.88
  -2   2   3  119.95    6.55
   2   0   3  120.97    7.16
   1  -2  -3  133.72    7.19
   1   1  -3  127.80    7.12
   1  -2  -3  117.15    6.61
   1   1  -3  130.09    7.14
  -2   1  -3  124.60    7.13
   1   1  -3  128.57    7.20
  -2   1  -3  131.68    7.32
  -1  -1   3  125.25    6.53
  -1   2   3  127.59    6.46
  -1   2   3  116.04    6.94
   2  -1   3  120.84    7.10
   0  -2  -3  23.711   2.082
   0  -2  -3  22.273   1.782
   2   0  -3  26.935   2.058
   2   0  -3  26.267   2.268
  -2   2  -3  25.753   2.306
  -2   2  -3  25.563   2.181
  -2   0   3  26.503   1.853
   0   2   3  23.440   1.948
   0   2   3  23.419   1.622
  -2   0   3  22.070   1.641
   3  -1  -3  151.26    8.31
   3  -1  -3  147.24    8.01
  -1  -2  -3  146.33    8.15
  -2   3  -3  145.46    8.41
  -1  -2  -3  138.92    7.34
  -2   3  -3  149.68    8.69
  -2   3  -3  146.63    8.17
   1   2   3  132.17    7.65
   1   2   3  151.57    8.30
   2  -3   3  141.52    7.29
  -3   1   3  154.78    7.74
  -2   4  -3  21.480   2.015
  -2  -2  -3  19.680   1.581
  -2   4  -3  24.071   2.305
   4  -2  -3  25.441   2.393
  -2   4  -3  22.923   2.278
   4  -2  -3  23.270   1.928
  -2  -2  -3  23.165   2.189
   2   2   3  22.685   2.116
   2   2   3  19.754   1.715
  -4   2   3  21.896   1.931
   2  -4   3  23.178   1.714
  -2   5  -3  185.39   10.34
  -2   5  -3  197.04   11.40
  -2   5  -3  190.68   11.08
  -3  -2  -3  188.97   10.74
   5  -3  -3  203.12   10.98
   5  -3  -3  190.71   10.26
   2  -5   3  191.70    9.90
  -5   3   3  202.01   10.23
   3   2   3  205.81   11.01
   3   2   3  160.96   10.23
  -3  -1  -3  426.65   22.14
  -1   4  -3  428.69   23.02
  -1   4  -3  421.95   22.42
  -1   4  -3  415.43   21.70
   4  -3  -3  429.69   22.15
   3   1   3  424.41   22.61
   1  -4   3  439.50   20.95
   3   1   3  421.27   21.87
  -4   3   3  426.23   21.10
  -3   0  -3 2453.23  118.25
   0   3  -3 2489.73  125.30
   3  -3  -3 2306.74  116.44
  -3   0  -3 2400.19  122.37
   0   3  -3 2432.24  119.46
   0   3  -3 2312.35  123.19
  -3   3   3 2404.49  115.94
   0  -3   3 2275.52  116.44
   3   0   3 2253.62  127.63
   2  -3  -3  271.49   14.27
   1   2  -3  259.72   14.48
   1   2  -3  275.80   14.67
   1   2  -3  268.51   14.22
  -3   1  -3  270.42   14.66
  -3   1  -3  268.65   14.45
  -2   3   3  266.30   13.49
   3  -1   3  269.77   14.62
  -2   3   3  293.67   14.39
  -1  -2   3  259.00   13.50
   2   1  -3  21.463   2.082
   2   1  -3  21.993   1.960
  -3   2  -3  24.109   2.359
   2   1  -3  20.692   2.078
  -3   2  -3  23.192   2.157
   1  -3  -3  21.673   2.000
   3  -2   3  22.420   2.021
  -1   3   3  27.512   2.103
  -2  -1   3  22.705   1.834
  -1   3   3  23.183   1.729
  -3   3  -3  10.752   1.688
   3   0  -3  11.145   1.526
   3   0  -3  9.7964  1.3541
   0  -3  -3  11.899   1.416
  -3   3  -3  11.824   1.548
  -3   3  -3  12.169   1.718
   0   3   3  13.006   1.159
   0   3   3  12.780   1.514
  -3   0   3  10.742   1.267
  -3   4  -3  6.7710  1.3291
  -1  -3  -3  8.3116  1.3034
  -3   4  -3  6.6579  1.4223
  -3   4  -3  6.5561  1.4639
   4  -1  -3  9.6901  1.4771
   4  -1  -3  6.5407  1.1127
  -1  -3  -3  5.8741  0.9190
   1   3   3  8.3475  1.2822
  -4   1   3  7.2795  1.0864
   1   3   3  6.4552  0.8770
   3  -4   3  7.0748  0.8603
  -2  -3  -3  254.09   13.85
   5  -2  -3  256.57   13.82
  -3   5  -3  263.09   14.79
  -3   5  -3  263.12   14.47
  -2  -3  -3  242.26   12.89
  -3   5  -3  250.64   13.79
   5  -2  -3  265.26   14.19
   2   3   3  248.94   13.51
   2   3   3  274.33   14.49
   3  -5   3  255.90   12.93
  -5   2   3  270.72   13.44
  -3  -3  -3  17.716   2.052
  -3   6  -3  19.074   1.082
   6  -3  -3  19.709   2.387
  -3   6  -3  17.395   2.383
  -3   6  -3  17.083   0.975
  -3   6  -3  16.450   0.978
  -3  -3  -3  16.727   0.940
  -3   6  -3  25.068   2.769
   6  -3  -3  15.368   1.804
  -3   6  -3  15.833   1.062
  -3  -3  -3  15.459   0.929
  -3  -3  -3  16.643   0.988
  -3   6  -3  17.739   1.020
  -3   6  -3  16.637   0.989
   3   3   3  17.136   0.950
  -6   3   3  17.542   0.911
  -6   3   3  17.609   0.923
  -6   3   3  17.625   1.990
   3  -6   3  17.067   1.789
   3   3   3  15.581   1.803
  -6   3   3  17.653   1.004
  -6   3   3  18.059   0.984
   3   3   3  16.688   0.888
   3   3   3  15.683   0.908
  -6   3   3  16.680   0.899
  -6   3   3  16.948   0.939
   3   3   3  20.157   2.254
  -6   3   3  17.836   0.941
  -3   7  -3  138.93    5.48
   7  -4  -3  147.88    9.01
  -4  -3  -3  134.52    8.30
  -3   7  -3  146.95    5.81
  -3   7  -3  121.46    5.64
  -3   7  -3  143.97    5.49
  -4  -3  -3  141.18    5.68
  -3   7  -3  144.37    5.54
  -3   7  -3  141.79    5.93
  -4  -3  -3  137.49    5.42
  -3   7  -3  140.01    9.34
  -4  -3  -3  130.27    5.73
  -3   7  -3  161.85    9.36
  -3   7  -3  138.71    5.44
  -7   4   3  139.93    5.74
   3  -7   3  142.00    7.91
   4   3   3  137.71    5.39
   4   3   3  131.61    5.76
   4   3   3  130.01    8.20
  -7   4   3  143.19    5.62
  -7   4   3  146.16    5.99
  -7   4   3  139.88    5.71
   4   3   3  140.92    5.68
  -7   4   3  141.53    5.86
  -7   4   3  143.63    5.37
  -7   4   3  139.45    5.39
   4   3   3  152.87    8.96
  -7   4   3  148.09    8.23
  -2   6  -3  65.308   2.679
  -2   6  -3  65.237   2.684
  -4  -2  -3  58.309   2.741
  -4  -2  -3  63.769   2.632
  -2   6  -3  66.255   5.170
  -2   6  -3  61.712   2.644
  -4  -2  -3  61.824   2.738
  -2   6  -3  65.810   2.830
  -2   6  -3  64.285   2.901
  -4  -2  -3  64.316   2.696
  -4  -2  -3  64.913   4.634
  -2   6  -3  75.813   5.196
   6  -4  -3  68.668   4.925
  -2   6  -3  65.384   2.713
  -6   4   3  58.136   2.850
  -6   4   3  62.573   2.805
   4   2   3  65.724   2.737
   4   2   3  69.079   4.735
  -6   4   3  65.654   4.329
  -6   4   3  63.817   2.575
   2  -6   3  67.946   4.197
   4   2   3  69.853   4.412
  -6   4   3  67.254   2.765
  -6   4   3  62.959   2.745
  -6   4   3  64.135   2.699
  -6   4   3  63.947   2.593
  -1   5  -3 1788.37   67.60
  -1   5  -3 2026.53   91.61
   5  -4  -3 1915.26   88.00
  -1   5  -3 1653.81   66.47
  -4  -1  -3 1786.15   87.86
  -1   5  -3 1969.59   89.35
  -1   5  -3 1613.45   66.24
  -4  -1  -3 1599.87   66.09
  -5   4   3 1713.14   66.13
   1  -5   3 1835.23   84.82
  -5   4   3 1911.49   85.04
   4   1   3 1755.88   88.49
  -5   4   3 1604.05   69.59
  -5   4   3 1659.32   66.49
   4   1   3 1576.18   69.81
   4   1   3 1961.46   91.07
   0   4  -3  220.31   12.57
  -4   0  -3  222.89   12.30
   0   4  -3  213.95   11.68
   4  -4  -3  215.88   12.09
   0   4  -3  206.42   12.30
   0  -4   3  222.99   11.41
   4   0   3  240.46   12.41
  -4   4   3  220.14   11.42
  -4   1  -3 1173.25   58.78
   1   3  -3 1206.31   57.49
  -4   1  -3 1204.36   58.03
   3  -4  -3 1192.48   57.71
   1   3  -3 1188.05   58.69
   1   3  -3 1076.73   59.75
   4  -1   3 1190.19   59.76
  -3   4   3 1064.59   59.26
  -3   4   3 1171.67   55.73
  -1  -3   3 1139.27   55.73
   2   2  -3  61.670   4.187
  -4   2  -3  62.005   4.546
   2  -4  -3  61.358   4.137
  -4   2  -3  64.364   4.467
   2   2  -3  65.111   4.225
   2   2  -3  59.676   4.318
  -2   4   3  64.913   4.142
  -2  -2   3  62.147   3.868
   4  -2   3  64.357   4.211
  -2   4   3  66.346   3.821
  -4   3  -3  14.638   2.035
   3   1  -3  14.216   1.563
   3   1  -3  14.886   1.812
   3   1  -3  17.165   1.887
   1  -4  -3  16.970   1.768
  -4   3  -3  18.160   2.058
  -3  -1   3  15.312   1.647
  -1   4   3  15.657   1.436
   4  -3   3  17.059   1.811
  -1   4   3  17.413   1.880
  -4   4  -3 1406.05   70.60
  -4   4  -3 1427.96   71.86
  -4   4  -3 1444.36   73.65
   0  -4  -3 1378.83   68.05
   4   0  -3 1394.77   70.60
   0  -4  -3 1398.86   70.22
   4   0  -3 1460.04   71.41
   0   4   3 1443.11   73.19
  -4   0   3 1448.43   68.30
  -4   5  -3  173.41    6.81
  -1  -4  -3  166.62    7.06
  -4   5  -3  173.08    6.80
  -1  -4  -3  179.71    9.35
  -4   5  -3  183.19   10.62
  -1  -4  -3  181.04    9.84
  -4   5  -3  179.64   10.09
  -4   5  -3  193.67   10.97
   5  -1  -3  179.59   10.30
  -4   5  -3  175.14    7.18
   5  -1  -3  183.74   10.15
  -5   1   3  173.14    7.11
  -5   1   3  192.21    9.71
  -4   6  -3  62.899   2.772
  -4   6  -3  65.829   2.870
  -4   6  -3  67.332   3.136
  -4   6  -3  70.200   3.083
   6  -2  -3  71.219   5.088
  -4   6  -3  72.476   2.881
  -4   6  -3  67.455   4.607
  -4   6  -3  69.733   2.866
  -4   6  -3  76.665   5.420
  -2  -4  -3  67.670   2.812
  -4   6  -3  73.388   3.037
  -2  -4  -3  68.424   2.958
  -2  -4  -3  71.039   4.641
  -2  -4  -3  69.394   2.966
   6  -2  -3  73.361   4.795
  -4   6  -3  67.572   5.334
  -2  -4  -3  65.426   4.215
  -6   2   3  70.237   3.097
   2   4   3  68.091   2.975
  -6   2   3  70.937   2.944
  -6   2   3  72.454   3.027
   2   4   3  67.369   2.935
   2   4   3  64.989   2.752
  -6   2   3  68.136   2.926
  -6   2   3  79.521   4.779
   2   4   3  72.707   5.110
  -6   2   3  69.051   2.772
  -6   2   3  66.204   2.863
  -6   2   3  70.579   2.758
   4  -6   3  72.066   4.177
  -3  -4  -3  4.2132  0.5467
  -4   7  -3  4.4136  0.6222
  -4   7  -3  3.5656  0.5643
  -3  -4  -3  4.7897  0.5441
   7  -3  -3  4.0545  1.5654
   7  -3  -3  5.9140  1.3715
  -4   7  -3  6.4579  0.6286
  -4   7  -3  5.0227  0.5580
  -4   7  -3  4.2766  1.6112
  -4   7  -3  4.4993  0.6123
  -3  -4  -3  5.3474  0.5649
  -4   7  -3  5.6577  0.6467
  -4   7  -3  4.0896  1.6486
  -4   7  -3  3.8182  0.6337
  -7   3   3  5.0291  0.5235
  -7   3   3  7.2909  1.4457
   3   4   3  4.7618  0.4913
  -7   3   3  4.2886  0.4735
  -7   3   3  4.7371  0.5443
  -7   3   3  4.7441  0.5582
   3   4   3  3.6875  0.4498
  -7   3   3  5.0739  0.4703
  -7   3   3  6.1847  0.5560
  -7   3   3  4.0958  0.4504
   3   4   3  4.4862  0.5232
   4  -7   3  4.6402  1.2100
   3   4   3  4.9473  1.4463
  -4   8  -3  83.692   3.799
  -4   8  -3  79.487   6.372
  -4  -4  -3  82.268   3.382
  -4   8  -3  84.078   3.480
  -4   8  -3  85.045   3.512
  -4  -4  -3  84.293   3.620
  -4   8  -3  84.092   3.439
  -4  -4  -3  83.581   3.582
  -4   8  -3  72.527   6.431
  -4   8  -3  83.358   3.501
   8  -4  -3  85.544   6.384
  -4   8  -3  82.391   3.674
   4  -8   3  79.683   5.306
  -8   4   3  86.902   3.508
   4   4   3  80.626   3.600
  -8   4   3  89.593   3.391
   4   4   3  85.208   6.261
  -8   4   3  84.319   3.585
  -8   4   3  83.210   5.649
   4   4   3  82.446   3.573
  -8   4   3  85.790   3.359
  -8   4   3  86.901   3.685
   4   4   3  81.454   3.373
  -8   4   3  86.160   3.596
  -8   4   3  85.262   3.749
  -5  -4  -3  160.94    6.39
  -4   9  -3  166.03    6.87
  -4   9  -3  152.24    6.70
  -4   9  -3  172.46    6.49
  -5  -4  -3  173.15    6.74
  -4   9  -3  156.96   10.75
   9  -5  -3  164.39   10.79
  -4   9  -3  166.80    6.58
  -5  -4  -3  159.02    6.81
  -4   9  -3  169.59    7.05
  -4   9  -3  167.38    6.46
  -4   9  -3  153.44   11.09
  -4   9  -3  165.48    6.52
   4  -9   3  144.45    9.31
  -9   5   3  171.69    6.83
  -9   5   3  164.96    9.79
  -9   5   3  171.44    6.97
   5   4   3  165.68    6.40
   5   4   3  164.63   10.62
   5   4   3  163.54    6.74
  -9   5   3  172.18    6.68
  -9   5   3  164.72    7.09
  -9   5   3  173.62    6.38
  -9   5   3  171.04    6.38
  -9   5   3  172.67    6.78
  -3   8  -3  97.548   4.197
  -3   8  -3  90.434   3.946
  -5  -3  -3  97.524   4.008
  -3   8  -3  96.387   3.837
  -3   8  -3  91.134   7.199
  -5  -3  -3  92.714   3.788
  -3   8  -3  98.758   3.890
  -3   8  -3  97.905   4.095
  -5  -3  -3  95.139   3.980
   8  -5  -3  99.320   6.984
  -5  -3  -3  84.702   3.762
  -3   8  -3  95.218   7.039
  -3   8  -3  96.950   3.862
  -3   8  -3  95.345   3.912
   5   3   3  90.567   6.658
   5   3   3  85.064   6.277
   5   3   3  94.037   3.772
  -8   5   3  96.198   3.967
  -8   5   3  95.215   6.189
  -8   5   3  94.279   3.738
  -8   5   3  93.626   4.076
  -8   5   3  92.288   3.984
   5   3   3  95.452   3.969
  -8   5   3  98.528   3.755
  -8   5   3  91.230   4.148
  -8   5   3  97.027   3.913
   3  -8   3  91.334   5.939
  -2   7  -3  17.917   1.128
  -5  -2  -3  15.125   1.053
  -2   7  -3  17.175   2.627
   7  -5  -3  14.212   2.387
  -5  -2  -3  15.527   0.937
  -5  -2  -3  16.222   0.994
  -2   7  -3  14.528   1.009
  -2   7  -3  15.109   1.007
  -2   7  -3  14.329   1.014
  -2   7  -3  18.392   1.111
  -2   7  -3  15.881   1.035
  -5  -2  -3  14.850   0.995
  -2   7  -3  17.506   2.591
  -2   7  -3  14.742   0.909
  -5  -2  -3  13.991   0.938
  -5  -2  -3  16.267   2.218
  -7   5   3  14.870   0.939
  -7   5   3  17.090   0.958
   5   2   3  12.409   1.858
  -7   5   3  14.940   0.915
  -7   5   3  14.050   0.971
  -7   5   3  14.903   0.945
   5   2   3  14.972   0.997
   5   2   3  18.343   2.355
   2  -7   3  16.444   1.917
  -7   5   3  14.076   1.902
  -7   5   3  13.532   0.964
  -7   5   3  17.557   0.934
  -5  -1  -3  455.56   17.70
  -1   6  -3  457.61   18.34
  -5  -1  -3  455.87   23.98
  -1   6  -3  483.55   24.64
  -5  -1  -3  443.07   16.89
  -1   6  -3  453.25   16.91
  -5  -1  -3  427.74   18.79
  -1   6  -3  468.65   17.87
  -5  -1  -3  479.51   17.02
  -1   6  -3  509.61   25.33
  -1   6  -3  454.67   17.00
  -1   6  -3  470.68   17.19
   6  -5  -3  468.58   24.13
  -5  -1  -3  433.32   18.39
  -5  -1  -3  440.87   16.91
  -1   6  -3  400.93   18.75
  -5  -1  -3  400.60   18.02
  -1   6  -3  462.49   16.97
   5   1   3  481.17   23.93
  -6   5   3  466.86   16.87
  -6   5   3  429.64   17.07
  -6   5   3  468.52   22.97
  -6   5   3  451.31   17.88
   5   1   3  488.51   24.66
   5   1   3  452.62   17.78
  -6   5   3  457.43   18.05
  -6   5   3  457.09   16.95
  -6   5   3  464.82   17.65
   1  -6   3  477.15   22.87
  -6   5   3  444.82   18.35
  -5   0  -3  665.27   27.93
   0   5  -3  741.21   36.28
   0   5  -3  656.51   27.06
   0   5  -3  690.71   25.61
   0   5  -3  662.70   27.77
   0   5  -3  731.84   37.02
   0   5  -3  667.41   25.69
  -5   0  -3  673.93   26.84
   0   5  -3  704.52   25.80
  -5   0  -3  671.80   25.65
   5  -5  -3  740.15   35.59
  -5   0  -3  692.26   25.75
  -5   0  -3  669.33   27.11
  -5   0  -3  745.74   35.80
   0   5  -3  691.93   26.03
  -5   0  -3  684.70   25.62
  -5   5   3  676.62   27.14
  -5   5   3  686.80   25.96
  -5   5   3  672.81   27.86
   0  -5   3  685.97   34.08
  -5   5   3  700.97   26.81
  -5   5   3  703.40   25.61
  -5   5   3  762.02   34.25
   5   0   3  724.25   35.66
   5   0   3  742.55   36.60
  -5   5   3  695.33   27.42
  -5   5   3  680.91   25.74
   1   4  -3  217.64   12.16
   4  -5  -3  213.85   11.71
  -5   1  -3  219.25   12.02
   1   4  -3  209.40   12.18
   1   4  -3  195.19    7.94
   1   4  -3  209.91   11.28
  -5   1  -3  201.69    8.02
   1   4  -3  211.62    8.00
  -5   1  -3  200.61    7.94
   5  -1   3  232.98   12.05
  -4   5   3  213.57    8.27
  -1  -4   3  222.88   11.18
  -4   5   3  224.58   11.17
  -4   5   3  199.41    7.93
   2   3  -3  638.58   32.73
  -5   2  -3  625.75   32.41
  -5   2  -3  641.30   33.07
   3  -5  -3  623.40   31.95
   2   3  -3  623.74   33.16
   2   3  -3  649.34   31.99
  -2  -3   3  628.11   31.00
  -3   5   3  639.74   30.89
   5  -2   3  646.72   33.17
  -3   5   3  601.73   32.89
  -5   3  -3  80.076   5.683
   2  -5  -3  76.871   4.925
   3   2  -3  78.280   5.142
  -5   3  -3  83.506   5.445
   3   2  -3  78.924   5.377
   3   2  -3  79.240   5.042
   5  -3   3  81.319   5.204
  -2   5   3  75.763   5.119
  -3  -2   3  76.650   4.833
  -2   5   3  79.102   4.671
  -5   4  -3  26.158   2.567
   1  -5  -3  22.295   2.182
  -5   4  -3  22.306   1.326
  -5   4  -3  31.173   2.948
   4   1  -3  23.123   2.375
  -5   4  -3  22.831   1.232
  -5   4  -3  22.793   1.228
   4   1  -3  22.830   1.276
   4   1  -3  25.406   2.535
  -1   5   3  25.552   1.147
  -4  -1   3  23.765   1.207
   5  -4   3  27.674   2.468
  -1   5   3  23.482   1.225
  -1   5   3  25.246   2.082
  -4  -1   3  26.844   2.266
  -1   5   3  25.301   2.437
  -5   5  -3  293.44   11.24
   5   0  -3  316.10   16.38
  -5   5  -3  335.35   17.06
  -5   5  -3  290.82   12.17
   5   0  -3  287.94   11.17
   5   0  -3  293.41   12.47
  -5   5  -3  297.79   11.88
   0  -5  -3  295.32   11.75
  -5   5  -3  297.91   11.28
  -5   5  -3  282.00   12.49
  -5   5  -3  313.36   16.28
   0  -5  -3  295.91   15.30
  -5   5  -3  310.76   17.22
   5   0  -3  332.20   16.49
   0   5   3  297.13   11.94
  -5   0   3  290.96   11.94
  -5   0   3  291.54   11.84
  -5   0   3  292.47   11.22
   0   5   3  282.95   12.10
   0   5   3  329.21   16.94
  -5   0   3  300.64   12.16
  -5   0   3  327.18   15.63
   0   5   3  294.49   11.81
  -5   6  -3  182.40   10.50
  -5   6  -3  168.60    6.42
   6  -1  -3  172.10    9.87
  -1  -5  -3  170.57    6.66
  -1  -5  -3  159.38    6.33
   6  -1  -3  178.79   10.06
  -5   6  -3  166.44    6.75
  -1  -5  -3  165.66    9.00
  -5   6  -3  157.97    6.42
  -5   6  -3  160.47    6.90
   6  -1  -3  155.85    6.30
  -5   6  -3  169.97    6.40
  -5   6  -3  170.05    9.63
  -5   6  -3  160.17    7.07
  -6   1   3  159.35    6.26
  -6   1   3  164.83    6.31
  -6   1   3  175.57    6.87
   1   5   3  174.41    6.73
   1   5   3  142.34    6.26
   1   5   3  185.88   10.38
   1   5   3  167.24    6.82
  -6   1   3  161.51    6.72
   1   5   3  176.85    6.71
  -6   1   3  169.64    6.68
  -6   1   3  173.62    7.04
  -6   1   3  164.60    6.57
   1   5   3  154.13    6.33
  -5   7  -3  75.169   3.206
  -5   7  -3  69.498   3.102
  -5   7  -3  83.134   3.522
  -2  -5  -3  77.235   3.355
  -2  -5  -3  74.517   4.838
  -5   7  -3  78.340   3.231
   7  -2  -3  72.600   3.123
  -2  -5  -3  76.701   3.132
  -5   7  -3  83.644   6.235
  -5   7  -3  79.130   3.407
  -5   7  -3  73.586   3.522
  -2  -5  -3  79.723   3.332
  -5   7  -3  78.367   3.234
   7  -2  -3  75.446   5.481
  -5   7  -3  79.391   6.002
   7  -2  -3  81.493   5.825
  -7   2   3  76.759   3.230
   2   5   3  76.364   3.346
   2   5   3  77.051   3.315
  -7   2   3  79.296   3.087
  -7   2   3  81.843   3.409
   2   5   3  77.499   3.128
  -7   2   3  76.741   3.301
  -7   2   3  78.865   3.124
  -7   2   3  89.411   5.478
  -7   2   3  74.848   3.287
  -7   2   3  82.341   3.508
   2   5   3  81.914   5.893
  -5   8  -3  102.57    4.18
   8  -3  -3  95.862   6.745
  -5   8  -3  106.62    4.53
   8  -3  -3  102.57    7.38
  -5   8  -3  104.41    4.22
  -5   8  -3  107.31    4.24
  -5   8  -3  101.73    4.11
  -3  -5  -3  100.37    4.32
  -5   8  -3  97.340   7.358
  -3  -5  -3  99.743   4.084
  -3  -5  -3  100.11    4.36
  -5   8  -3  105.57    7.78
  -5   8  -3  103.76    4.42
  -8   3   3  106.37    4.06
   3   5   3  103.73    7.29
  -8   3   3  103.88    4.45
  -8   3   3  102.59    4.55
  -8   3   3  103.15    4.06
  -8   3   3  106.71    4.24
  -8   3   3  102.92    4.34
   3   5   3  97.824   4.361
   3   5   3  110.59    4.36
   3   5   3  97.612   4.065
  -8   3   3  104.88    4.32
  -8   3   3  113.10    6.81
  -5   9  -3  215.68    8.21
  -5   9  -3  218.09    8.35
  -5   9  -3  213.65    8.23
  -4  -5  -3  217.53    8.57
  -5   9  -3  191.23   13.48
  -4  -5  -3  203.71    8.12
  -5   9  -3  211.22    8.71
  -5   9  -3  211.71    8.27
   9  -4  -3  211.64   13.13
  -5   9  -3  214.04    8.92
  -5   9  -3  204.87   13.17
  -4  -5  -3  208.47    8.70
   4   5   3  202.13    8.14
  -9   4   3  220.95    8.71
   4   5   3  206.18    8.74
  -9   4   3  216.82   12.17
  -9   4   3  219.76    8.87
   4   5   3  226.72    8.63
   4   5   3  201.01   13.15
  -9   4   3  218.81    9.06
  -9   4   3  212.11    8.13
  -9   4   3  218.25    8.50
  -9   4   3  228.12    8.14
  -9   4   3  224.36    8.64
  -5  10  -3  74.206   3.190
  -5  10  -3  75.060   3.138
  -5  -5  -3  80.541   3.326
  10  -5  -3  61.540   6.035
  -5  -5  -3  72.448   3.078
  -5  10  -3  77.799   3.430
  -5  -5  -3  73.264   3.312
  -5  10  -3  73.234   3.477
  -5  10  -3  65.710   6.420
  -5  10  -3  77.492   3.280
  -5  10  -3  79.199   3.298
 -10   5   3  76.652   3.225
 -10   5   3  80.534   3.114
   5   5   3  70.956   6.113
   5   5   3  75.759   3.125
 -10   5   3  78.407   3.398
 -10   5   3  70.237   5.420
   5   5   3  76.069   3.325
 -10   5   3  72.096   3.046
 -10   5   3  75.227   3.294
 -10   5   3  78.631   3.294
  -5  11  -3  123.83    4.88
  -5  11  -3  117.44    5.09
  -6  -5  -3  123.28    4.95
  -6  -5  -3  113.81    4.97
  -5  11  -3  117.55    4.74
  -5  11  -3  120.79    4.83
  11  -6  -3  110.63    5.20
  -5  11  -3  118.91    5.21
 -11   6   3  117.83    4.97
 -11   6   3  118.58    4.87
   6   5   3  115.92    4.93
 -11   6   3  121.17    4.67
 -11   6   3  124.45    4.96
 -11   6   3  117.28    5.08
   6   5   3  120.35    4.72
  -4  10  -3  52.508   2.597
  -4  10  -3  42.501   4.939
  -4  10  -3  51.131   2.356
  -4  10  -3  53.583   2.514
  -4  10  -3  52.333   2.382
  -4  10  -3  51.485   2.314
  -4  10  -3  55.893   2.409
  -6  -4  -3  47.954   2.344
  10  -6  -3  50.370   5.010
  -6  -4  -3  51.166   2.209
  -6  -4  -3  50.763   2.392
 -10   6   3  51.344   2.314
   6   4   3  42.435   4.629
 -10   6   3  50.907   2.179
 -10   6   3  52.738   2.362
 -10   6   3  43.455   4.148
 -10   6   3  50.706   2.202
   6   4   3  52.397   2.389
 -10   6   3  52.975   2.352
 -10   6   3  49.193   2.409
   6   4   3  52.230   2.255
  -3   9  -3  65.761   3.051
  -3   9  -3  66.680   2.830
  -3   9  -3  63.455   5.836
  -3   9  -3  68.923   2.931
  -3   9  -3  63.737   2.914
  -3   9  -3  55.874   5.673
  -3   9  -3  66.497   3.126
  -3   9  -3  66.986   2.901
  -6  -3  -3  68.691   2.941
  -6  -3  -3  63.267   2.776
  -6  -3  -3  70.415   2.956
   9  -6  -3  62.289   5.607
   3  -9   3  64.034   4.885
   6   3   3  65.905   2.789
   6   3   3  64.868   5.479
  -9   6   3  69.237   2.952
  -9   6   3  67.407   2.864
   6   3   3  54.668   4.867
  -9   6   3  66.415   2.949
   6   3   3  64.913   2.931
  -9   6   3  60.678   4.878
  -9   6   3  70.530   2.770
  -9   6   3  69.405   2.758
  -9   6   3  66.079   2.996
  -2   8  -3  13.615   2.645
  -2   8  -3  13.162   0.976
  -6  -2  -3  15.065   1.088
  -2   8  -3  15.550   1.242
  -6  -2  -3  14.499   1.109
  -6  -2  -3  10.526   2.003
  -2   8  -3  15.276   2.601
  -6  -2  -3  13.522   1.032
  -2   8  -3  13.819   1.128
  -6  -2  -3  15.070   0.944
  -6  -2  -3  14.705   0.966
   8  -6  -3  11.038   2.443
  -2   8  -3  15.093   1.048
  -2   8  -3  13.637   1.094
  -2   8  -3  14.321   1.127
  -8   6   3  14.809   0.892
  -8   6   3  15.579   0.998
  -8   6   3  15.681   0.929
  -8   6   3  11.705   2.043
   6   2   3  14.592   2.204
  -8   6   3  14.223   1.031
   6   2   3  14.127   2.130
   2  -8   3  13.839   2.093
  -8   6   3  14.927   0.952
  -8   6   3  13.896   1.016
   6   2   3  16.479   0.965
   6   2   3  15.187   0.948
  -6  -1  -3  140.71    5.54
  -6  -1  -3  133.13    5.94
  -6  -1  -3  148.70    8.94
  -1   7  -3  144.61    5.64
  -6  -1  -3  137.55    5.50
  -1   7  -3  144.70    5.54
  -1   7  -3  138.62    9.45
  -6  -1  -3  142.39    5.75
  -1   7  -3  145.60    9.37
  -6  -1  -3  132.19    6.10
  -6  -1  -3  134.17    5.80
  -1   7  -3  149.52    5.59
  -1   7  -3  144.92    6.00
  -6  -1  -3  146.70    5.61
  -1   7  -3  139.62    5.83
   7  -6  -3  144.49    9.09
  -1   7  -3  146.86    5.59
  -7   6   3  143.13    5.77
  -7   6   3  133.66    5.49
   1  -7   3  146.14    8.28
  -7   6   3  146.23    8.38
  -7   6   3  144.11    5.47
   6   1   3  130.07    8.50
   6   1   3  143.31    5.75
   6   1   3  144.11    8.96
  -7   6   3  146.75    5.82
  -7   6   3  143.48    5.45
   1  -7   3  136.04    5.74
  -7   6   3  140.11    5.91
  -7   6   3  143.91    5.70
  -6   0  -3  29.428   1.400
   0   6  -3  25.958   1.576
   0   6  -3  29.467   1.497
   6  -6  -3  27.864   2.943
  -6   0  -3  29.950   1.448
  -6   0  -3  28.651   1.590
   0   6  -3  28.014   1.461
   0   6  -3  28.487   1.476
   0   6  -3  34.548   3.460
  -6   0  -3  28.779   1.526
  -6   0  -3  28.616   1.511
  -6   0  -3  27.943   1.482
   0   6  -3  27.210   3.176
   0   6  -3  27.849   1.501
  -6   0  -3  32.206   3.132
   0   6  -3  29.792   1.467
  -6   6   3  30.460   2.717
  -6   6   3  30.437   1.400
   0  -6   3  27.831   1.392
  -6   6   3  30.164   1.419
  -6   6   3  28.954   1.330
  -6   6   3  29.135   1.445
   6   0   3  29.967   2.814
   6   0   3  29.108   2.930
  -6   6   3  29.625   1.345
   6   0   3  29.491   1.435
  -6   6   3  28.874   1.390
   0  -6   3  31.159   2.730
  -6   6   3  27.686   1.451
   1   5  -3  44.426   1.940
   1   5  -3  42.414   2.096
   1   5  -3  44.794   1.924
   1   5  -3  47.550   4.044
  -6   1  -3  40.458   2.151
  -6   1  -3  44.466   2.090
   1   5  -3  46.215   1.980
  -6   1  -3  43.119   1.988
  -6   1  -3  47.545   3.952
  -6   1  -3  46.257   1.972
  -6   1  -3  45.922   2.027
   1   5  -3  46.842   2.018
   5  -6  -3  45.103   3.674
   1   5  -3  42.773   2.080
   1   5  -3  41.184   2.028
  -6   1  -3  40.844   2.069
   1   5  -3  47.391   4.001
  -6   1  -3  43.919   1.906
  -5   6   3  51.805   3.509
  -5   6   3  42.585   1.853
  -5   6   3  48.118   1.993
  -1  -5   3  44.061   3.369
  -1  -5   3  44.627   1.975
  -5   6   3  37.731   1.954
   6  -1   3  49.007   3.656
  -5   6   3  46.466   1.955
  -5   6   3  35.994   1.973
  -5   6   3  43.372   1.851
  -5   6   3  42.132   1.875
   6  -1   3  42.368   3.479
  -5   6   3  45.917   1.932
  -6   2  -3  454.73   18.59
  -6   2  -3  476.46   18.85
  -6   2  -3  458.59   17.80
   2   4  -3  471.11   18.05
   2   4  -3  510.27   25.97
  -6   2  -3  484.03   17.83
  -6   2  -3  504.38   25.41
  -6   2  -3  473.44   19.84
   4  -6  -3  502.51   24.88
  -6   2  -3  482.31   17.90
   2   4  -3  500.84   25.69
   2   4  -3  483.48   19.80
  -6   2  -3  477.06   19.41
   2   4  -3  469.66   17.78
   2   4  -3  456.80   17.80
  -2  -4   3  458.80   18.82
  -4   6   3  463.08   17.84
  -4   6   3  531.83   24.08
  -4   6   3  466.87   17.73
  -4   6   3  481.17   19.00
  -2  -4   3  517.10   24.15
  -4   6   3  496.42   19.25
  -4   6   3  462.01   18.00
  -4   6   3  464.58   18.81
   6  -2   3  501.59   25.72
  -4   6   3  476.16   18.58
   3   3  -3  76.985   5.203
  -6   3  -3  74.462   3.364
  -6   3  -3  87.899   6.019
  -6   3  -3  76.037   3.053
   3   3  -3  76.679   3.096
   3   3  -3  72.488   3.054
  -6   3  -3  72.631   3.333
   3   3  -3  82.083   5.115
  -6   3  -3  84.148   5.598
   3   3  -3  86.996   5.686
  -6   3  -3  72.474   3.460
  -6   3  -3  74.308   3.147
   3   3  -3  73.877   3.399
  -6   3  -3  74.908   3.165
   3  -6  -3  77.629   4.939
  -3   6   3  75.522   3.317
  -3   6   3  74.906   2.985
  -3  -3   3  76.354   3.043
  -3   6   3  76.657   3.176
  -3   6   3  74.393   3.030
  -3   6   3  79.775   5.187
  -3  -3   3  76.210   3.207
  -3   6   3  84.351   4.848
  -3   6   3  76.459   3.214
  -3   6   3  75.701   3.074
  -3  -3   3  82.957   4.956
   6  -3   3  84.467   5.313
  -3   6   3  79.923   3.156
  -6   4  -3  101.57    4.24
   4   2  -3  98.364   4.396
   4   2  -3  106.17    6.77
  -6   4  -3  100.12    4.32
   2  -6  -3  99.431   3.943
  -6   4  -3  102.17    4.05
  -6   4  -3  100.44    4.02
  -6   4  -3  109.51    7.21
   4   2  -3  105.83    6.42
  -6   4  -3  102.51    4.47
  -6   4  -3  107.64    6.76
  -6   4  -3  99.757   3.912
   4   2  -3  98.040   3.954
  -2   6   3  108.40    6.73
  -4  -2   3  98.934   4.140
  -2   6   3  101.52    4.16
  -2   6   3  92.305   4.124
  -2   6   3  107.34    4.08
   6  -4   3  112.28    6.61
  -2   6   3  107.34    5.96
  -2   6   3  98.655   4.099
  -2   6   3  97.726   3.961
  -4  -2   3  109.08    6.19
  -2   6   3  99.301   4.262
  -2   6   3  97.163   3.893
  -4  -2   3  93.754   4.141
  -4  -2   3  96.997   3.913
   5   1  -3  145.76    6.46
  -6   5  -3  151.00    6.33
   1  -6  -3  152.43    8.52
  -6   5  -3  134.11    5.72
  -6   5  -3  152.78    6.52
   5   1  -3  151.09    5.81
  -6   5  -3  152.03    5.90
  -6   5  -3  155.54    6.20
  -6   5  -3  156.60    9.21
   5   1  -3  158.78    9.32
  -6   5  -3  159.15    9.74
  -6   5  -3  144.18    6.31
   1  -6  -3  144.69    5.79
  -6   5  -3  151.19    5.87
   5   1  -3  163.80    9.21
  -5  -1   3  146.56    6.14
  -5  -1   3  150.00    6.11
   6  -5   3  174.48    9.35
  -5  -1   3  148.86    6.26
  -5  -1   3  174.68    8.82
  -1   6   3  146.35    5.83
  -1   6   3  145.20    5.75
  -1   6   3  149.38    6.11
  -1   6   3  170.86    9.59
  -1   6   3  150.15    6.27
  -1   6   3  156.64    6.15
  -5  -1   3  148.27    5.78
  -1   6   3  149.52    6.08
   6   0  -3  437.08   22.22
   0  -6  -3  405.98   15.97
  -6   6  -3  405.69   16.14
   0  -6  -3  408.97   20.75
  -6   6  -3  405.18   16.53
  -6   6  -3  399.52   16.98
  -6   6  -3  413.80   15.33
  -6   6  -3  448.10   21.79
  -6   6  -3  369.81   15.40
  -6   6  -3  380.49   16.55
   6   0  -3  400.86   15.19
   6   0  -3  428.66   22.02
  -6   6  -3  399.69   15.26
  -6   6  -3  436.83   22.75
   0  -6  -3  387.04   15.21
   0   6   3  426.81   16.49
   0   6   3  398.42   15.38
  -6   0   3  416.87   16.27
   0   6   3  431.70   16.27
   0   6   3  426.06   16.09
  -6   0   3  389.53   15.14
   0   6   3  435.87   22.76
  -6   0   3  413.08   15.26
   0   6   3  404.74   16.07
  -6   0   3  382.80   15.85
  -6   0   3  429.13   20.99
  -6   0   3  415.59   16.54
  -6   0   3  404.24   16.11
   7  -1  -3  186.62    7.15
  -1  -6  -3  181.88    7.15
  -6   7  -3  180.12    7.80
  -6   7  -3  193.74   11.85
  -6   7  -3  189.90    7.65
  -1  -6  -3  180.99   10.29
  -6   7  -3  178.08    7.99
   7  -1  -3  194.67   11.40
   7  -1  -3  193.54   11.31
  -6   7  -3  181.77    7.26
  -6   7  -3  189.86    7.25
  -1  -6  -3  191.08    7.53
  -6   7  -3  182.65    7.22
  -6   7  -3  182.06   10.76
  -6   7  -3  189.36   12.00
   1   6   3  184.52    7.72
  -7   1   3  191.25    7.56
  -7   1   3  201.91    7.78
   1   6   3  199.93   11.70
  -7   1   3  195.88    7.45
  -7   1   3  184.95    7.08
  -7   1   3  198.72   10.72
  -7   1   3  188.48    7.62
   1   6   3  181.92    7.49
   1   6   3  181.79    7.18
   1   6   3  201.54    7.59
  -7   1   3  188.06    7.14
   1   6   3  175.01    7.12
  -6   8  -3  209.29    7.99
  -6   8  -3  208.44    8.04
  -6   8  -3  204.17   13.25
  -2  -6  -3  199.72    7.89
  -2  -6  -3  206.58    8.33
   8  -2  -3  212.21   12.37
  -2  -6  -3  208.07    8.46
  -6   8  -3  192.84    7.90
  -2  -6  -3  190.76   11.23
   8  -2  -3  215.01    7.91
  -6   8  -3  186.75    8.78
  -6   8  -3  203.99    8.63
   8  -2  -3  217.21   12.69
  -6   8  -3  213.67    8.46
  -6   8  -3  209.25   12.94
  -6   8  -3  208.75    8.06
   2   6   3  197.36    7.89
   2   6   3  211.99    8.38
  -8   2   3  216.69   11.80
  -8   2   3  211.79    8.43
   2   6   3  201.93   12.80
   2   6   3  211.39    8.54
  -8   2   3  218.87    8.83
   2   6   3  195.04    8.29
  -8   2   3  210.19    8.23
  -8   2   3  214.09    8.37
  -8   2   3  218.04    7.88
  -8   2   3  208.72    7.89
  -8   2   3  227.48    8.62
  -6   9  -3  169.65   12.03
  -6   9  -3  178.36    7.11
  -6   9  -3  176.04    7.05
   9  -3  -3  168.36    7.00
  -6   9  -3  182.95    7.57
  -3  -6  -3  181.62    7.53
   9  -3  -3  196.60   11.86
  -6   9  -3  186.39    7.22
  -6   9  -3  174.31    7.70
  -6   9  -3  190.58    7.19
  -3  -6  -3  184.71    7.41
  -6   9  -3  173.35   11.71
   3   6   3  184.99    7.47
  -9   3   3  187.87    7.35
   3   6   3  179.14    7.58
  -9   3   3  191.88    7.86
  -9   3   3  189.33    7.02
  -9   3   3  188.07   10.80
  -9   3   3  195.38    7.48
  -9   3   3  176.49    7.00
  -9   3   3  188.26    7.52
   3   6   3  186.40    7.07
   3   6   3  177.03   11.67
  -9   3   3  193.98    7.67
  -6  10  -3  97.659   3.916
  -4  -6  -3  94.910   3.974
  -6  10  -3  97.202   4.157
  -6  10  -3  87.167   3.800
  -6  10  -3  89.384   3.885
  -4  -6  -3  91.445   4.014
  -6  10  -3  87.955   3.754
  -6  10  -3  91.484   4.191
  10  -4  -3  86.676   7.204
  -6  10  -3  90.920   7.669
 -10   4   3  95.736   3.914
 -10   4   3  95.672   3.718
   4   6   3  87.271   7.023
 -10   4   3  89.622   6.363
 -10   4   3  98.625   4.020
 -10   4   3  99.734   4.109
   4   6   3  94.900   3.987
   4   6   3  94.010   3.765
   4   6   3  84.571   3.972
 -10   4   3  96.790   3.970
  -5  -6  -3  61.474   2.810
  -6  11  -3  58.983   2.658
  -6  11  -3  64.390   2.977
  11  -5  -3  62.311   3.004
  -6  11  -3  62.916   2.806
  -5  -6  -3  63.430   2.836
  -6  11  -3  64.039   3.026
  -6  11  -3  65.719   2.815
   5   6   3  61.691   2.670
   5   6   3  61.311   2.816
 -11   5   3  63.431   2.753
 -11   5   3  63.258   2.878
 -11   5   3  64.684   2.803
 -11   5   3  63.609   2.816
 -11   5   3  62.181   2.609
  -6  12  -3  140.97    5.87
  -6  -6  -3  155.65    6.09
  -6  12  -3  150.14    5.84
  -6  12  -3  151.71    5.97
  -6  12  -3  148.74    6.39
  -6  12  -3  151.04    6.25
  12  -6  -3  142.93    6.44
  -6  -6  -3  148.98    6.17
 -12   6   3  148.62    6.17
 -12   6   3  151.99    6.04
 -12   6   3  154.73    6.11
 -12   6   3  151.30    6.29
 -12   6   3  149.53    5.76
   6   6   3  152.85    6.11
   6   6   3  153.76    5.81
  -6  13  -3 -0.1659  0.4795
  -6  13  -3  1.4368  0.5116
  -6  13  -3  0.1015  0.4836
  13  -7  -3  0.3327  0.4461
  -6  13  -3  0.0597  0.4749
  -7  -6  -3  0.4331  0.3926
  -6  13  -3 -0.2840  0.3293
  -7  -6  -3  0.4245  0.3625
   7   6   3 -0.1233  0.3388
 -13   7   3  0.0220  0.3931
   7   6   3  0.1356  0.3764
 -13   7   3  0.8568  0.3323
 -13   7   3  0.4806  0.3701
 -13   7   3  0.5099  0.3874
 -13   7   3  0.2083  0.3246
  -5  12  -3  16.019   1.101
  -5  12  -3  16.236   1.140
  -5  12  -3  17.045   1.144
  -7  -5  -3  16.717   1.039
  -7  -5  -3  15.985   0.987
  -5  12  -3  16.328   1.026
  12  -7  -3  14.796   1.087
  -5  12  -3  17.909   1.226
   7   5   3  18.462   1.031
 -12   7   3  17.696   1.056
 -12   7   3  15.992   0.990
   7   5   3  15.532   1.002
 -12   7   3  16.300   0.993
 -12   7   3  16.816   1.016
 -12   7   3  16.123   0.913
  -4  11  -3  23.733   1.351
  -7  -4  -3  23.818   1.275
  -4  11  -3  20.708   1.406
  11  -7  -3  17.991   1.317
  -4  11  -3  21.881   1.348
  -4  11  -3  22.752   1.262
  -4  11  -3  21.913   1.437
  -7  -4  -3  19.566   1.178
  -7  -4  -3  23.331   1.335
   4 -11   3  22.987   1.261
   7   4   3  24.181   1.247
 -11   7   3  24.983   1.287
 -11   7   3  23.616   1.191
 -11   7   3  27.369   1.302
 -11   7   3  23.281   1.354
   7   4   3  22.668   1.290
 -11   7   3  26.997   1.337
  -7  -3  -3  159.24    6.20
  -3  10  -3  135.54   10.81
  -3  10  -3  170.66    6.44
  -7  -3  -3  161.53    6.60
  -7  -3  -3  173.27    6.57
  -3  10  -3  168.18    6.86
  -3  10  -3  159.62    6.29
  10  -7  -3  152.56   10.65
  -3  10  -3  163.37    6.29
  -3  10  -3  165.38    6.70
  -3  10  -3  164.87    6.37
   7   3   3  156.03    6.22
 -10   7   3  162.74    6.47
   3 -10   3  137.96    9.40
 -10   7   3  168.12    6.64
 -10   7   3  165.85    6.75
 -10   7   3  162.52    6.56
 -10   7   3  166.95    6.20
   7   3   3  138.77   10.13
 -10   7   3  143.77    9.60
   3 -10   3  165.83    6.54
   7   3   3  150.67    6.15
 -10   7   3  162.73    6.20
   7   3   3  157.61    6.54
  -2   9  -3  219.57    8.23
  -7  -2  -3  213.61    8.15
  -7  -2  -3  217.09    8.55
  -2   9  -3  221.65    8.72
  -2   9  -3  189.96   13.18
  -2   9  -3  216.46    8.35
  -2   9  -3  218.33    8.28
   9  -7  -3  215.48   13.16
  -2   9  -3  210.94    8.22
  -2   9  -3  216.77    8.92
  -2   9  -3  211.55   13.91
  -7  -2  -3  201.66    8.64
  -7  -2  -3  208.91    8.17
  -9   7   3  213.30    8.83
  -9   7   3  216.11    8.69
   7   2   3  186.46   12.49
  -9   7   3  219.42    8.15
   2  -9   3  197.33   11.98
   7   2   3  216.58    8.57
   7   2   3  220.50    8.17
  -9   7   3  217.23    8.49
  -9   7   3  212.79   12.28
   7   2   3  200.57   12.91
   2  -9   3  215.01    8.59
  -9   7   3  218.42    8.62
  -9   7   3  225.37    8.12
  -1   8  -3  180.67    7.50
  -1   8  -3  168.94   11.61
  -7  -1  -3  155.09   10.64
  -1   8  -3  183.70    6.95
  -7  -1  -3  169.36    7.43
  -1   8  -3  182.50    7.32
   8  -7  -3  170.14   11.03
  -1   8  -3  179.34    6.92
  -1   8  -3  183.32    7.03
  -7  -1  -3  169.53    7.27
  -7  -1  -3  178.16    6.92
  -1   8  -3  172.31   11.43
  -7  -1  -3  185.21    6.88
  -1   8  -3  181.98    6.95
  -7  -1  -3  171.00    7.62
  -7  -1  -3  174.16    7.18
   7   1   3  160.04   10.59
   7   1   3  173.62   10.97
   7   1   3  180.90    7.19
  -8   7   3  165.42    6.86
  -8   7   3  190.39    7.15
  -8   7   3  185.10    6.87
   1  -8   3  176.95    7.21
  -8   7   3  191.57    7.30
  -8   7   3  183.17   10.47
   1  -8   3  176.08   10.31
   7   1   3  181.69    6.85
  -8   7   3  178.49    6.80
  -8   7   3  183.65    7.24
  -8   7   3  192.20    7.43
   7  -7  -3  88.060   6.271
  -7   0  -3  75.575   6.088
  -7   0  -3  85.736   3.503
  -7   0  -3  86.612   3.653
   0   7  -3  89.207   3.583
   0   7  -3  90.450   3.840
  -7   0  -3  86.309   3.950
  -7   0  -3  88.388   3.643
   0   7  -3  96.470   6.851
   0   7  -3  82.536   3.549
   0   7  -3  84.450   6.696
   0   7  -3  91.345   3.576
  -7   0  -3  84.703   3.827
   0   7  -3  87.564   3.611
   0   7  -3  86.655   3.770
  -7   0  -3  91.517   3.610
   7   0   3  86.734   3.627
   7   0   3  80.628   5.977
  -7   7   3  86.124   3.675
  -7   7   3  87.351   3.510
  -7   7   3  85.870   3.653
  -7   7   3  88.459   3.445
  -7   7   3  81.428   3.703
   0  -7   3  85.580   5.820
  -7   7   3  91.315   3.627
  -7   7   3  82.592   3.472
  -7   7   3  84.053   5.694
   7   0   3  83.937   5.996
   0  -7   3  84.029   3.657
  -7   1  -3  175.14    6.70
   1   6  -3  174.97    6.82
  -7   1  -3  169.71    6.76
   1   6  -3  162.88    7.24
  -7   1  -3  181.19    7.00
   6  -7  -3  173.53   10.40
   1   6  -3  179.77    6.76
  -7   1  -3  174.15    7.50
   1   6  -3  182.62   11.05
   1   6  -3  176.82    6.74
  -7   1  -3  174.26    6.80
   1   6  -3  182.77   11.13
   1   6  -3  174.79    7.09
   1   6  -3  179.64    6.75
  -7   1  -3  176.91   10.71
  -7   1  -3  172.16    7.30
  -1  -6   3  175.37    7.04
  -6   7   3  168.46    6.73
   7  -1   3  169.55    6.98
  -6   7   3  173.44    7.09
  -6   7   3  172.59    7.03
  -6   7   3  178.26    6.95
  -1  -6   3  183.68   10.01
  -6   7   3  177.70    6.68
  -6   7   3  177.54    9.88
  -6   7   3  168.85    6.61
   7  -1   3  172.04   10.46
   7  -1   3  171.04   10.40
   2   5  -3  13.912   0.910
  -7   2  -3  13.620   1.038
  -7   2  -3  11.599   2.088
  -7   2  -3  16.245   1.063
   2   5  -3  11.948   0.987
   2   5  -3  11.658   0.954
  -7   2  -3  14.417   1.087
   2   5  -3  12.733   0.959
   5  -7  -3  14.840   2.174
  -7   2  -3  14.795   0.994
  -7   2  -3  13.525   1.028
  -7   2  -3  13.279   0.877
  -7   2  -3  12.984   0.870
   2   5  -3  14.572   2.431
   2   5  -3  12.671   2.202
   2   5  -3  14.138   0.954
   7  -2   3  16.151   2.104
  -5   7   3  15.674   1.890
  -2  -5   3  15.549   1.968
  -5   7   3  15.773   0.846
  -5   7   3  13.341   0.860
  -5   7   3  16.203   0.900
  -5   7   3  13.117   0.831
   7  -2   3  13.692   1.905
  -2  -5   3  13.739   0.886
  -5   7   3  14.664   0.905
  -5   7   3  13.612   0.975
  -5   7   3  14.782   0.934
   3   4  -3  11.613   0.889
  -7   3  -3  12.527   0.837
  -7   3  -3  11.286   0.912
  -7   3  -3  11.919   0.803
   3   4  -3  12.436   1.979
   3   4  -3  12.565   2.173
  -7   3  -3  12.475   0.976
  -7   3  -3  11.986   1.015
   3   4  -3  12.351   0.873
  -7   3  -3  10.253   2.003
  -7   3  -3  11.935   0.973
   3   4  -3  12.138   0.862
  -7   3  -3  13.802   0.982
   3   4  -3  11.549   0.816
  -3  -4   3  14.910   1.901
  -4   7   3  12.196   0.955
  -4   7   3  12.969   0.834
  -4   7   3  12.780   0.800
  -4   7   3  10.352   1.789
  -4   7   3  11.970   0.765
  -4   7   3  11.117   0.698
  -3  -4   3  13.022   0.837
  -3  -4   3  13.138   0.792
  -4   7   3  13.682   0.817
  -4   7   3  14.391   0.858
   7  -3   3  14.084   1.848
  -3  -4   3  13.875   0.816
  -4   7   3  11.806   1.658
   4   3  -3  7.5450  0.7109
   4   3  -3  7.6581  0.7488
  -7   4  -3  7.0129  0.6807
  -7   4  -3  7.4444  1.7252
  -7   4  -3  7.7484  0.7633
  -7   4  -3  6.1644  1.9186
   4   3  -3  5.9179  0.5570
  -7   4  -3  10.359   0.719
   3  -7  -3  6.8025  0.5820
  -7   4  -3  6.8650  0.7120
  -7   4  -3  7.9151  0.7342
   4   3  -3  7.4236  1.6682
  -3   7   3  6.6827  1.3135
  -4  -3   3  6.4791  0.5795
  -4  -3   3  6.6933  1.4425
  -3   7   3  6.4786  1.5896
  -3   7   3  5.9401  0.5973
  -3   7   3  8.1068  0.6333
  -3   7   3  7.4366  0.6508
  -4  -3   3  7.4074  0.6719
  -4  -3   3  7.2130  0.5895
  -3   7   3  10.449   0.652
  -3   7   3  6.8164  0.5740
  -3   7   3  7.1842  0.6076
  -3   7   3  6.7715  0.5759
   5   2  -3  42.361   3.597
  -7   5  -3  41.348   2.121
   2  -7  -3  36.791   1.800
  -7   5  -3  38.593   1.985
   5   2  -3  40.991   1.893
  -7   5  -3  41.091   1.941
  -7   5  -3  41.706   1.777
   5   2  -3  41.601   2.046
   5   2  -3  41.698   3.796
  -7   5  -3  39.737   4.156
  -7   5  -3  41.973   2.003
   5   2  -3  37.655   1.764
  -7   5  -3  39.066   3.677
   2  -7  -3  46.444   3.508
  -7   5  -3  41.240   1.945
  -7   5  -3  37.242   1.991
   7  -5   3  43.222   3.583
  -2   7   3  40.182   1.750
  -5  -2   3  41.478   1.768
  -5  -2   3  41.250   1.894
  -5  -2   3  42.365   1.892
  -5  -2   3  41.285   3.375
  -2   7   3  42.257   1.855
  -2   7   3  44.159   1.882
  -2   7   3  40.450   1.897
  -2   7   3  42.551   1.987
  -2   7   3  41.375   1.873
  -2   7   3  40.909   1.815
  -2   7   3  42.286   3.733
   6   1  -3  248.96   14.39
   6   1  -3  254.55   10.74
  -7   6  -3  234.09   10.43
  -7   6  -3  255.98   14.49
  -7   6  -3  269.31   15.34
  -7   6  -3  250.98   10.25
  -7   6  -3  249.53   10.48
   6   1  -3  275.65   14.91
  -7   6  -3  267.10   10.81
  -7   6  -3  254.28    9.73
   1  -7  -3  239.12    9.60
   1  -7  -3  247.93   10.11
  -7   6  -3  254.86    9.70
   1  -7  -3  274.85   13.88
   6   1  -3  241.05    9.62
  -6  -1   3  247.19    9.62
   7  -6   3  280.20   14.82
  -1   7   3  274.45   15.20
  -1   7   3  251.72    9.60
  -6  -1   3  252.72   10.26
  -6  -1   3  258.60   13.82
  -1   7   3  251.47   10.42
  -6  -1   3  253.94   10.42
  -1   7   3  255.20   10.14
  -1   7   3  260.49   10.18
  -6  -1   3  268.35   10.20
  -1   7   3  252.66    9.72
  -1   7   3  259.05   10.26
  -7   7  -3  88.755   3.864
  -7   7  -3  86.391   6.194
  -7   7  -3  89.744   4.035
  -7   7  -3  88.789   3.712
  -7   7  -3  87.045   6.845
   7   0  -3  91.551   3.634
   0  -7  -3  83.921   5.699
   0  -7  -3  91.813   3.797
  -7   7  -3  87.358   3.902
   7   0  -3  82.213   6.304
   7   0  -3  86.616   6.375
  -7   7  -3  84.939   3.849
  -7   7  -3  93.668   3.709
   0   7   3  85.208   3.554
   0   7   3  89.223   3.703
  -7   0   3  87.412   3.645
   0   7   3  86.546   3.849
  -7   0   3  90.170   3.786
   0   7   3  93.650   3.780
  -7   0   3  85.555   3.468
   0   7   3  87.386   6.638
   0   7   3  90.717   3.791
  -7   0   3  91.320   5.942
   0   7   3  82.021   3.472
  -7   0   3  89.789   3.532
  -7   0   3  90.508   3.771
  -7   0   3  94.775   3.852
   7  -7   3  90.289   6.308
  -7   8  -3  29.188   1.737
  -1  -7  -3  32.807   1.698
   8  -1  -3  32.851   1.601
  -7   8  -3  31.222   1.593
  -7   8  -3  32.467   1.790
  -1  -7  -3  27.948   2.950
  -7   8  -3  32.739   1.654
  -7   8  -3  31.631   1.684
  -7   8  -3  34.518   4.130
   8  -1  -3  31.018   3.418
   8  -1  -3  31.592   3.593
  -1  -7  -3  34.160   1.681
  -7   8  -3  31.913   1.738
  -8   1   3  28.571   3.125
  -8   1   3  32.692   1.644
   1   7   3  30.126   1.492
  -8   1   3  32.459   1.481
   1   7   3  32.642   1.657
  -8   1   3  30.055   1.454
   1   7   3  28.966   1.502
   1   7   3  31.219   1.651
   1   7   3  34.438   3.739
   1   7   3  33.537   1.580
  -8   1   3  32.994   1.643
  -8   1   3  31.007   1.578
  -8   1   3  32.264   1.542
  -7   9  -3  5.7315  0.6829
   9  -2  -3  3.6471  0.5918
  -2  -7  -3  4.0882  0.6560
  -7   9  -3  4.5635  0.7453
  -7   9  -3  3.7443  0.6405
  -7   9  -3  3.8884  0.6196
  -7   9  -3  2.1970  2.0437
  -7   9  -3  2.5858  2.1446
  -7   9  -3  3.3934  0.7061
   9  -2  -3  1.6166  1.4844
  -2  -7  -3  3.9353  0.6288
   9  -2  -3  3.3317  1.9780
   2   7   3  2.8828  1.6121
  -9   2   3  4.1737  0.5956
  -9   2   3  2.8284  1.5981
   2   7   3  3.8611  0.5468
  -9   2   3  4.1225  0.5282
  -9   2   3  4.6952  0.6308
  -9   2   3  4.0778  0.6385
   2   7   3  4.0177  0.5865
   2   7   3  3.5971  0.5751
  -9   2   3  3.1676  0.4957
  10  -3  -3  141.10    5.76
  -7  10  -3  139.42    5.77
  -7  10  -3  144.73    5.83
  -7  10  -3  140.23    5.92
  -3  -7  -3  155.27    6.11
  -7  10  -3  155.31    6.40
  -7  10  -3  152.63    5.93
  10  -3  -3  140.58   10.08
  -7  10  -3  156.50    6.27
  -3  -7  -3  151.90    6.20
  -7  10  -3  124.68   10.16
  10  -3  -3  156.84    6.54
   3   7   3  135.84    9.90
 -10   3   3  157.06    5.75
 -10   3   3  157.44    6.13
 -10   3   3  157.57    6.04
 -10   3   3  159.51    6.33
 -10   3   3  152.94    6.18
 -10   3   3  142.26    9.05
   3   7   3  159.12    6.16
   3   7   3  127.67    5.75
   3   7   3  145.73    6.22
  11  -4  -3  30.180   1.708
  -7  11  -3  30.412   1.624
  -7  11  -3  32.722   1.626
  -4  -7  -3  31.532   1.609
  -7  11  -3  29.195   1.674
  -7  11  -3  28.779   1.502
  -4  -7  -3  33.750   1.662
  -7  11  -3  30.805   1.771
 -11   4   3  30.007   1.576
 -11   4   3  30.637   1.652
 -11   4   3  30.068   1.568
 -11   4   3  30.517   1.534
   4   7   3  29.460   1.505
 -11   4   3  32.462   1.477
   4   7   3  31.690   1.651
  -7  12  -3  26.056   1.511
  -7  12  -3  25.005   1.358
  -7  12  -3  25.188   1.519
  -5  -7  -3  26.763   1.403
  -7  12  -3  25.406   1.279
  -5  -7  -3  25.259   1.345
  -7  12  -3  23.894   1.374
  12  -5  -3  24.139   1.461
 -12   5   3  24.609   1.285
 -12   5   3  24.650   1.304
   5   7   3  24.708   1.279
   5   7   3  30.428   1.425
 -12   5   3  25.198   1.389
 -12   5   3  26.575   1.332
  -6  -7  -3  3.8530  0.4904
  -6  -7  -3  3.5105  0.4861
  -7  13  -3  2.8936  0.5751
  -7  13  -3  4.9897  0.6932
  -7  13  -3  4.2985  0.5400
  13  -6  -3  3.5364  0.5473
  -7  13  -3  2.6740  0.4786
 -13   6   3  2.7556  0.4627
 -13   6   3  3.0236  0.4719
 -13   6   3  3.7893  0.4107
   6   7   3  3.5745  0.5105
 -13   6   3  3.5603  0.4736
   6   7   3  3.2315  0.4409
 -13   6   3  3.8056  0.5016
  -8  -5  -3  24.798   1.227
  -5  13  -3  25.356   1.384
  -5  13  -3  23.203   1.251
  -5  13  -3  26.721   1.292
  -8  -5  -3  22.779   1.184
  -5  13  -3  23.990   1.204
  -5  13  -3  25.181   1.417
 -13   8   3  25.425   1.240
 -13   8   3  25.467   1.134
   8   5   3  24.296   1.187
   8   5   3  23.011   1.192
 -13   8   3  23.783   1.222
 -13   8   3  23.706   1.178
 -13   8   3  25.722   1.194
  -4  12  -3  53.288   2.373
  -4  12  -3  54.418   2.517
  -4  12  -3  53.406   2.553
  -4  12  -3  53.957   2.302
  -4  12  -3  54.494   2.381
  -8  -4  -3  49.862   2.333
  -8  -4  -3  52.874   2.350
   8   4   3  54.013   2.253
 -12   8   3  53.701   2.358
   4 -12   3  47.088   2.295
 -12   8   3  53.715   2.354
 -12   8   3  53.691   2.197
   8   4   3  51.328   2.324
 -12   8   3  53.372   2.296
 -12   8   3  52.144   2.390
  -8  -3  -3  57.090   2.501
  -8  -3  -3  51.954   2.318
  -3  11  -3  57.711   2.513
  -3  11  -3  55.916   2.489
  -3  11  -3  57.699   2.455
  -3  11  -3  56.894   2.668
  -3  11  -3  57.175   2.622
  -8  -3  -3  54.537   2.474
 -11   8   3  59.976   2.536
 -11   8   3  57.100   2.428
   8   3   3  56.597   2.373
 -11   8   3  44.555   2.256
 -11   8   3  55.415   2.477
   3 -11   3  54.670   2.458
   8   3   3  53.145   2.437
   8   3   3  50.263   2.312
 -11   8   3  55.954   2.496
 -11   8   3  54.123   2.319
  -8  -2  -3  248.12    9.72
  -2  10  -3  244.38    9.32
  -8  -2  -3  241.43    9.26
  -2  10  -3  248.39    9.38
  -2  10  -3  257.29    9.43
  -2  10  -3  252.13    9.92
  -8  -2  -3  233.87    9.86
  -2  10  -3  248.86   10.14
  -2  10  -3  248.79    9.49
 -10   8   3  251.48    9.90
   8   2   3  243.21    9.28
   2 -10   3  242.89    9.78
 -10   8   3  245.18    9.80
 -10   8   3  244.71    9.66
 -10   8   3  243.52    9.23
 -10   8   3  245.68    9.27
 -10   8   3  221.31   10.00
   8   2   3  239.38    9.74
  -8  -1  -3  194.14    7.61
   9  -8  -3  168.71   11.65
  -8  -1  -3  184.16    8.07
  -8  -1  -3  187.18    7.69
  -8  -1  -3  183.05    7.87
  -1   9  -3  197.45    7.40
  -1   9  -3  195.49    7.96
  -8  -1  -3  189.15    7.31
  -1   9  -3  199.25    7.37
  -1   9  -3  201.43    7.38
  -8  -1  -3  188.00    7.26
  -1   9  -3  178.77   12.44
  -1   9  -3  200.27    7.46
  -1   9  -3  196.96    7.77
  -1   9  -3  165.42   12.00
  -9   8   3  183.77    7.81
  -9   8   3  192.92    7.72
   8   1   3  198.77    7.29
   8   1   3  194.50    7.62
  -9   8   3  198.96    7.27
  -9   8   3  192.84    7.55
   1  -9   3  165.61   10.79
  -9   8   3  191.54    7.21
   8   1   3  155.32   11.25
  -9   8   3  191.18    7.66
  -9   8   3  171.84   10.80
   1  -9   3  188.50    7.65
  -8   0  -3  38.455   3.904
   0   8  -3  43.636   1.947
  -8   0  -3  40.690   1.900
   0   8  -3  39.981   2.055
  -8   0  -3  39.144   1.965
   0   8  -3  41.597   2.041
  -8   0  -3  38.289   1.912
   0   8  -3  42.691   1.976
   0   8  -3  35.230   4.242
   0   8  -3  39.583   1.956
  -8   0  -3  40.737   2.044
   0   8  -3  41.276   4.336
   0   8  -3  39.562   1.946
  -8   0  -3  40.459   2.143
  -8   0  -3  39.550   1.968
   0  -8   3  39.946   1.951
  -8   8   3  41.852   1.925
  -8   8   3  37.285   3.523
   8   0   3  38.692   3.811
  -8   8   3  37.735   1.819
  -8   8   3  39.668   1.910
   8   0   3  34.929   3.695
   0  -8   3  41.364   3.693
   8   0   3  40.797   1.912
  -8   8   3  40.989   1.914
  -8   8   3  43.232   1.937
  -8   8   3  41.393   1.792
  -8   8   3  42.245   1.859
  -8   1  -3  159.53    6.34
  -8   1  -3  155.52    6.61
   1   7  -3  158.17    6.14
   1   7  -3  157.58    6.43
   1   7  -3  157.43    6.12
  -8   1  -3  165.74    6.22
   1   7  -3  147.69   10.28
   1   7  -3  150.35    6.55
  -8   1  -3  165.18    6.20
   1   7  -3  142.05   10.20
  -8   1  -3  157.50    6.06
  -8   1  -3  160.50    6.83
   1   7  -3  155.49    6.10
   1   7  -3  156.05    6.17
  -8   1  -3  151.96    9.99
   8  -1   3  148.04    6.28
  -1  -7   3  149.43    9.21
  -7   8   3  160.48    6.28
   8  -1   3  154.58    9.73
  -7   8   3  147.73    5.95
  -1  -7   3  158.17    6.37
  -7   8   3  159.62    6.11
  -7   8   3  162.95    6.42
   8  -1   3  152.19    9.67
  -7   8   3  158.97    6.37
  -7   8   3  154.62    6.03
  -7   8   3  151.96    9.18
  -8   2  -3  178.11    6.71
  -8   2  -3  174.86    6.59
  -8   2  -3  177.68    7.41
  -8   2  -3  164.08    7.17
   2   6  -3  175.85    6.69
  -8   2  -3  171.46    6.69
  -8   2  -3  165.06   10.65
   2   6  -3  168.70   10.91
   2   6  -3  174.90   11.06
   2   6  -3  168.69    6.95
  -8   2  -3  171.62    6.86
   2   6  -3  175.14    6.62
   2   6  -3  168.74    6.62
  -6   8   3  174.29    6.81
  -6   8   3  176.46    6.65
  -6   8   3  170.05    6.56
   8  -2   3  169.51   10.44
  -6   8   3  168.54    9.80
  -6   8   3  170.17    6.97
  -6   8   3  168.59    6.48
  -6   8   3  161.67    7.06
  -2  -6   3  163.44    9.86
   8  -2   3  169.08   10.33
   8  -2   3  166.41    6.84
  -2  -6   3  172.24    6.94
  -6   8   3  169.93    6.90
  -8   3  -3  174.78    6.44
  -8   3  -3  172.21    7.06
  -8   3  -3  171.39    6.55
   3   5  -3  165.98   10.46
  -8   3  -3  171.04    7.27
  -8   3  -3  148.16    6.67
   3   5  -3  172.30    6.47
  -8   3  -3  163.79   10.44
   3   5  -3  165.59   10.69
   3   5  -3  169.84    6.48
  -8   3  -3  169.02    6.54
   3   5  -3  157.58    7.13
  -8   3  -3  159.12    6.82
  -5   8   3  170.45    6.52
  -5   8   3  173.01    6.76
  -3  -5   3  169.55    6.78
  -5   8   3  166.97    6.65
  -5   8   3  166.14    6.41
   8  -3   3  165.53   10.09
  -3  -5   3  157.43    6.78
  -3  -5   3  170.19    9.75
  -5   8   3  167.43    9.58
  -3  -5   3  169.77    6.43
  -5   8   3  168.22    6.81
   8  -3   3  177.41   10.25
  -5   8   3  160.79    6.32
  -5   8   3  170.60    6.96
  -8   4  -3  43.684   2.273
  -8   4  -3  47.242   2.108
  -8   4  -3  40.768   2.137
   4   4  -3  45.213   2.021
   4   4  -3  43.230   2.164
  -8   4  -3  41.739   4.076
  -8   4  -3  41.697   1.979
   4   4  -3  43.533   4.237
  -8   4  -3  44.086   2.147
   4   4  -3  45.431   2.032
   4  -8  -3  43.436   1.961
  -8   4  -3  42.207   2.158
  -8   4  -3  44.010   1.950
  -4   8   3  45.548   2.018
   8  -4   3  44.465   3.800
  -4  -4   3  45.475   3.743
  -4   8   3  43.017   3.516
  -4  -4   3  44.307   2.026
  -4  -4   3  46.949   2.084
   8  -4   3  38.620   3.560
  -4   8   3  45.634   1.986
  -4   8   3  44.320   1.969
  -4  -4   3  42.934   1.921
  -4   8   3  43.724   2.019
  -4   8   3  44.828   1.926
  -4   8   3  44.870   2.133
   3  -8  -3  15.452   1.065
   5   3  -3  17.250   0.983
   5   3  -3  16.445   2.673
  -8   5  -3  16.547   1.135
  -8   5  -3  16.833   1.121
  -8   5  -3  16.242   1.217
   5   3  -3  16.813   1.127
  -8   5  -3  17.100   1.028
  -8   5  -3  18.323   1.268
  -8   5  -3  18.619   1.276
  -8   5  -3  15.956   2.491
   5   3  -3  15.398   1.074
   3  -8  -3  16.311   2.231
   8  -5   3  17.076   2.278
  -3   8   3  16.101   1.067
  -3   8   3  16.656   1.076
  -5  -3   3  17.633   1.041
  -3   8   3  17.598   1.025
  -3   8   3  16.328   0.946
  -3   8   3  16.961   1.042
  -3   8   3  16.275   1.204
  -5  -3   3  16.889   0.989
  -5  -3   3  16.178   2.213
  -3   8   3  17.938   1.007
  -3   8   3  15.029   2.330
  -5  -3   3  17.121   1.040
  -8   6  -3  24.394   1.556
  -8   6  -3  26.240   1.331
  -8   6  -3  26.931   1.625
  -8   6  -3  26.405   3.527
   6   2  -3  26.973   1.544
  -8   6  -3  25.308   3.134
  -8   6  -3  27.625   1.552
   6   2  -3  26.715   1.354
  -8   6  -3  29.775   1.528
   2  -8  -3  28.904   1.562
   6   2  -3  26.383   3.336
   6   2  -3  26.330   1.425
  -8   6  -3  26.865   1.500
   2  -8  -3  26.321   2.877
  -2   8   3  29.748   1.410
  -2   8   3  27.422   1.519
  -2   8   3  27.979   1.300
  -2   8   3  27.397   1.378
  -2   8   3  26.246   3.152
  -6  -2   3  28.193   1.437
  -6  -2   3  28.818   1.334
   8  -6   3  26.008   2.912
  -2   8   3  25.844   1.439
  -6  -2   3  27.383   1.422
  -2   8   3  26.591   1.355
  -6  -2   3  24.776   2.753
  -8   7  -3  112.76    5.09
  -8   7  -3  120.13    4.68
  -8   7  -3  109.96    4.91
   1  -8  -3  109.07    7.28
  -8   7  -3  103.61    4.89
   7   1  -3  110.58    7.69
   7   1  -3  108.15    7.93
  -8   7  -3  106.83    7.55
   7   1  -3  117.71    5.09
  -8   7  -3  118.68    4.64
   7   1  -3  118.77    4.60
  -8   7  -3  112.63    8.28
   1  -8  -3  116.78    4.80
  -8   7  -3  110.47    4.86
  -1   8   3  118.31    4.75
  -7  -1   3  109.72    4.46
  -1   8   3  127.52    4.82
  -1   8   3  114.30    4.93
  -7  -1   3  112.74    4.84
  -1   8   3  112.71    4.54
  -1   8   3  112.43    4.46
   8  -7   3  111.03    7.64
  -7  -1   3  120.82    4.79
  -7  -1   3  109.42    7.18
  -1   8   3  117.76    8.24
  -7  -1   3  118.75    4.81
  -1   8   3  116.34    4.80
   0  -8  -3  124.74    5.13
   8   0  -3  112.35    8.17
  -8   8  -3  114.40    5.20
   0  -8  -3  124.16    5.04
  -8   8  -3  114.63    8.63
  -8   8  -3  116.62    5.34
  -8   8  -3  121.18    4.90
   0  -8  -3  115.65    7.57
   8   0  -3  124.03    5.37
  -8   8  -3  116.97    5.10
   8   0  -3  124.48    4.82
  -8   8  -3  122.13    4.88
   8   0  -3  120.83    8.38
   0   8   3  121.23    5.06
  -8   0   3  122.80    4.92
   8  -8   3  114.21    8.01
   0   8   3  116.95    8.60
  -8   0   3  127.32    5.16
   0   8   3  120.30    4.78
  -8   0   3  120.57    7.72
  -8   0   3  125.10    5.04
   0   8   3  124.99    5.17
   0   8   3  112.48    4.68
  -8   0   3  126.48    5.07
   0   8   3  122.88    4.99
  -1  -8  -3  179.71    7.29
  -8   9  -3  181.55    6.88
  -8   9  -3  176.22    6.91
   9  -1  -3  191.82    7.67
   9  -1  -3  167.07   11.19
  -8   9  -3  164.84    7.54
   9  -1  -3  186.83    6.84
  -1  -8  -3  182.70    7.16
  -8   9  -3  169.65   11.60
   9  -1  -3  156.69   10.97
  -8   9  -3  160.68    6.86
  -8   9  -3  172.95    7.41
  -8   9  -3  175.82    7.28
  -9   1   3  190.82    7.39
   1   8   3  179.58    7.21
   1   8   3  180.92    7.36
  -9   1   3  173.41   10.42
   1   8   3  160.54    6.75
  -9   1   3  172.38    6.71
  -9   1   3  182.64    7.25
  -9   1   3  188.64    7.19
   1   8   3  173.79   11.62
   1   8   3  177.01    7.14
   8  -9   3  163.13   11.03
  -9   1   3  180.71    7.06
  -8  10  -3  86.593   3.760
  10  -2  -3  91.022   3.720
  -8  10  -3  91.791   4.110
  -8  10  -3  85.706   3.778
  10  -2  -3  97.168   4.221
  -8  10  -3  92.121   4.041
  -2  -8  -3  97.651   4.009
  -2  -8  -3  93.834   3.940
  -8  10  -3  93.665   3.821
 -10   2   3  90.007   3.820
 -10   2   3  91.976   3.941
 -10   2   3  91.288   3.640
   2   8   3  84.227   3.670
 -10   2   3  96.228   4.038
   2   8   3  90.607   3.991
   2   8   3  95.532   3.983
 -10   2   3  92.876   3.920
  -3  -8  -3  205.01    8.24
  11  -3  -3  180.13    7.62
  11  -3  -3  209.43    8.63
  -3  -8  -3  203.42    8.06
  -8  11  -3  191.42    7.75
  -8  11  -3  196.28    7.81
  -8  11  -3  199.62    8.40
  -8  11  -3  199.72    8.21
   3   8   3  188.03    7.66
 -11   3   3  207.95    8.11
   3   8   3  197.13    8.26
 -11   3   3  216.17    8.38
 -11   3   3  203.20    7.63
 -11   3   3  207.75    8.01
 -11   3   3  209.54    8.21
   3   8   3  206.31    8.15
  -8  12  -3  22.696   1.387
  -8  12  -3  18.815   1.210
  12  -4  -3  23.781   1.368
  -8  12  -3  22.577   1.244
  -8  12  -3  21.197   1.340
  -4  -8  -3  22.559   1.238
   4   8   3  21.898   1.161
 -12   4   3  21.927   1.151
 -12   4   3  22.114   1.094
 -12   4   3  22.453   1.244
   4   8   3  21.355   1.250
 -12   4   3  22.627   1.199
 -12   4   3  22.408   1.205
  13  -5  -3  75.502   3.336
  -8  13  -3  74.800   3.316
  -8  13  -3  71.233   3.212
  -5  -8  -3  74.499   3.094
  -5  -8  -3  77.560   3.175
  -8  13  -3  76.227   3.060
 -13   5   3  77.504   3.166
 -13   5   3  70.909   3.088
 -13   5   3  76.248   3.226
   5   8   3  69.473   2.963
 -13   5   3  75.715   3.080
 -13   5   3  75.814   2.936
   5   8   3  77.026   3.161
  -4  13  -3  27.995   1.306
  -9  -4  -3  27.811   1.274
  -4  13  -3  27.956   1.396
  13  -9  -3  22.641   1.318
  -4  13  -3  25.418   1.290
  -4  13  -3  27.713   1.398
  -9  -4  -3  21.682   1.199
 -13   9   3  26.781   1.267
 -13   9   3  24.320   1.172
   9   4   3  26.497   1.224
 -13   9   3  26.657   1.224
 -13   9   3  26.771   1.248
  -9  -3  -3  54.228   2.387
  -3  12  -3  57.308   2.586
  -3  12  -3  55.969   2.331
  -3  12  -3  55.323   2.530
  -9  -3  -3  47.500   2.341
  -3  12  -3  56.511   2.398
  -3  12  -3  57.619   2.408
   3 -12   3  52.675   2.355
 -12   9   3  53.322   2.231
   9   3   3  57.666   2.323
   9   3   3  49.531   2.241
 -12   9   3  57.005   2.383
 -12   9   3  52.733   2.338
 -12   9   3  53.940   2.414
  -2  11  -3  49.490   2.497
  -9  -2  -3  50.837   2.197
  -2  11  -3  51.888   2.295
  -2  11  -3  52.091   2.330
  -9  -2  -3  54.469   2.358
  -2  11  -3  52.398   2.346
  -2  11  -3  54.655   2.465
  -9  -2  -3  48.112   2.289
 -11   9   3  51.061   2.177
 -11   9   3  51.537   2.155
 -11   9   3  50.142   2.312
   9   2   3  47.954   2.264
   9   2   3  53.538   2.223
 -11   9   3  53.909   2.297
 -11   9   3  52.456   2.348
 -11   9   3  47.153   2.320
   2 -11   3  52.687   2.315
   9   2   3  53.485   2.259
  -1  10  -3  9.2485  0.8703
  -9  -1  -3  10.020   0.807
  -1  10  -3  11.204   0.878
  -9  -1  -3  8.7374  0.8837
  -1  10  -3  11.016   1.037
  -9  -1  -3  11.254   0.834
  -9  -1  -3  10.218   0.900
  -1  10  -3  9.4401  0.8631
  -1  10  -3  11.763   0.953
  -1  10  -3  10.500   0.908
  -9  -1  -3  11.288   0.863
 -10   9   3  10.049   0.774
   9   1   3  9.6043  0.8462
   1 -10   3  10.445   0.873
 -10   9   3  11.766   0.816
 -10   9   3  10.785   0.822
 -10   9   3  12.968   0.890
   9   1   3  11.729   0.833
 -10   9   3  10.753   0.835
  -9   0  -3  6.6176  0.6530
   0   9  -3  8.0196  0.7315
   0   9  -3  7.2476  0.7777
  -9   0  -3  7.8075  0.8485
   0   9  -3  8.0655  0.7942
   0   9  -3  9.2996  0.8414
   0   9  -3  7.5619  0.8356
  -9   0  -3  8.0058  0.7593
   0   9  -3  8.4813  0.8387
  -9   0  -3  7.2155  0.7685
  -9   0  -3  8.5475  0.8167
  -9   9   3  8.7730  0.7113
  -9   9   3  7.7296  0.6861
   9   0   3  8.1261  0.7349
   9   0   3  8.6877  2.0856
   9   0   3  9.8316  0.7984
   0  -9   3  8.5001  0.7579
  -9   9   3  8.2521  0.7444
  -9   9   3  8.9931  0.7053
  -9   9   3  8.5093  0.7048
  -9   9   3  7.9757  0.7355
  -9   9   3  8.2787  1.9899
   1   8  -3  156.93    6.57
   1   8  -3  159.47    6.29
   1   8  -3  149.10    6.68
   1   8  -3  165.44    6.26
  -9   1  -3  165.16    6.20
  -9   1  -3  160.51    6.47
   1   8  -3  146.91   10.58
   1   8  -3  144.60   10.69
  -9   1  -3  159.63    6.94
  -9   1  -3  163.95    6.28
   1   8  -3  167.03    6.29
   1   8  -3  158.55    6.25
  -9   1  -3  145.29   10.12
  -9   1  -3  157.41    6.73
  -8   9   3  164.78    6.19
  -8   9   3  164.90    6.41
  -8   9   3  166.57    6.57
  -1  -8   3  164.51    6.53
  -8   9   3  158.92    6.09
  -8   9   3  146.48    9.36
   9  -1   3  157.92    6.43
   9  -1   3  144.27    9.98
  -8   9   3  173.37    6.26
  -8   9   3  158.60    6.49
  -1  -8   3  145.69    9.55
  -9   2  -3  194.74    8.39
   2   7  -3  180.36   12.21
  -9   2  -3  190.91    8.15
   2   7  -3  191.52    7.54
  -9   2  -3  200.41    7.49
   2   7  -3  195.38    7.54
  -9   2  -3  197.48    7.60
  -9   2  -3  202.12    7.59
  -9   2  -3  185.65   11.93
  -9   2  -3  201.42    7.81
   2   7  -3  173.93   12.24
   2   7  -3  197.38    7.58
   2   7  -3  190.32    7.90
  -2  -7   3  197.76    7.47
  -2  -7   3  193.76    7.88
  -7   9   3  200.34    7.58
  -7   9   3  204.45    7.76
  -7   9   3  199.04    7.37
  -2  -7   3  179.77   11.19
   9  -2   3  182.72   11.73
  -7   9   3  200.52    7.88
  -7   9   3  207.54    7.49
   9  -2   3  181.27    7.76
  -7   9   3  189.82   11.15
  -7   9   3  200.00    7.94
  -9   3  -3  319.91   19.30
   3   6  -3  359.26   12.97
   3   6  -3  337.65   19.76
  -9   3  -3  351.42   14.11
   3   6  -3  326.09   13.61
  -9   3  -3  348.59   13.05
  -9   3  -3  345.89   13.50
  -9   3  -3  354.73   14.46
  -9   3  -3  364.80   13.04
  -9   3  -3  349.96   12.93
   3   6  -3  347.36   12.98
  -6   9   3  354.61   13.77
   9  -3   3  331.10   13.52
  -3  -6   3  366.89   13.69
  -6   9   3  348.04   13.46
   9  -3   3  336.44   19.21
  -6   9   3  360.21   12.96
  -6   9   3  343.08   13.97
  -6   9   3  323.37   12.79
  -6   9   3  316.84   18.02
   9  -3   3  314.71   19.15
  -3  -6   3  319.49   13.72
  -3  -6   3  334.26   18.31
  -6   9   3  370.06   13.12
  -3  -6   3  346.41   12.94
  -6   9   3  355.46   13.65
  -9   4  -3  506.99   18.82
   4   5  -3  492.51   18.86
  -9   4  -3  520.71   20.54
  -9   4  -3  511.34   21.02
  -9   4  -3  506.58   19.66
  -9   4  -3  485.06   27.22
   5  -9  -3  475.98   18.79
   4   5  -3  524.79   18.85
  -9   4  -3  516.69   18.95
  -9   4  -3  482.16   19.87
   4   5  -3  499.27   27.72
   4   5  -3  470.50   20.89
  -5   9   3  537.47   20.41
  -5   9   3  517.60   18.87
  -5   9   3  514.05   19.08
  -4  -5   3  497.72   18.85
  -4  -5   3  524.13   19.94
   9  -4   3  528.26   27.28
  -4  -5   3  506.89   26.03
  -5   9   3  531.48   19.91
  -5   9   3  516.77   19.63
   9  -4   3  448.74   27.19
  -5   9   3  517.05   20.09
  -4  -5   3  500.98   20.07
  -9   5  -3  50.658   2.578
  -9   5  -3  52.336   4.714
  -9   5  -3  44.004   2.415
  -9   5  -3  49.635   2.207
  -9   5  -3  50.870   2.405
  -9   5  -3  50.689   2.430
  -9   5  -3  46.391   2.215
   4  -9  -3  48.159   4.223
   5   4  -3  49.972   2.223
  -9   5  -3  50.869   2.382
   5   4  -3  51.099   4.817
   5   4  -3  50.441   2.443
   5   4  -3  50.219   2.283
  -5  -4   3  50.093   2.294
  -5  -4   3  44.176   2.136
   9  -5   3  51.057   4.396
  -4   9   3  49.957   2.168
  -4   9   3  55.429   2.328
  -5  -4   3  51.773   2.354
  -4   9   3  52.777   2.250
  -4   9   3  52.552   2.429
  -5  -4   3  46.729   4.178
  -4   9   3  53.565   2.254
  -4   9   3  52.457   2.324
   9  -5   3  46.553   4.055
  -9   6  -3  59.784   2.725
  -9   6  -3  60.549   2.872
   6   3  -3  68.803   5.642
   6   3  -3  61.583   2.938
  -9   6  -3  55.480   5.061
  -9   6  -3  60.027   3.020
   3  -9  -3  61.855   4.917
   6   3  -3  66.605   2.737
   6   3  -3  63.780   2.653
   3  -9  -3  64.115   2.813
  -9   6  -3  56.439   2.828
  -9   6  -3  62.008   2.809
  -9   6  -3  63.996   2.618
  -3   9   3  66.390   2.743
  -3   9   3  64.035   2.613
  -6  -3   3  63.215   2.768
  -3   9   3  60.653   2.791
  -3   9   3  63.794   2.891
  -6  -3   3  61.369   2.760
   9  -6   3  65.466   5.079
  -3   9   3  60.842   2.649
  -6  -3   3  60.811   2.569
  -6  -3   3  56.153   4.643
  -3   9   3  60.590   5.328
   9  -6   3  53.925   4.710
  -3   9   3  63.279   2.750
  -9   7  -3  92.198   3.888
   7   2  -3  95.751   7.328
   2  -9  -3  103.83    4.24
   7   2  -3  102.07    4.05
  -9   7  -3  97.938   4.333
  -9   7  -3  91.604   4.264
  -9   7  -3  100.66    4.08
  -9   7  -3  102.27    4.13
  -9   7  -3  91.161   7.007
   2  -9  -3  98.430   6.833
   7   2  -3  102.44    4.47
  -9   7  -3  97.371   4.493
  -2   9   3  102.75    4.02
  -2   9   3  103.32    4.21
  -7  -2   3  101.51    4.19
  -2   9   3  104.90    4.18
  -2   9   3  102.39    4.24
  -7  -2   3  98.807   4.198
   9  -7   3  84.637   6.654
  -2   9   3  95.797   7.487
   9  -7   3  95.371   6.850
  -7  -2   3  91.591   6.503
  -7  -2   3  95.204   3.911
  -2   9   3  103.55    4.35
  -2   9   3  100.57    3.93
  -9   8  -3  19.301   1.256
   8   1  -3  17.501   1.229
   8   1  -3  19.128   1.219
   1  -9  -3  21.706   1.255
  -9   8  -3  16.513   1.163
  -9   8  -3  18.860   1.252
  -9   8  -3  20.350   1.190
   8   1  -3  16.157   2.840
  -9   8  -3  17.908   1.224
   1  -9  -3  13.928   2.399
  -8  -1   3  13.554   2.248
  -1   9   3  17.024   1.004
   9  -8   3  15.504   2.353
  -1   9   3  19.951   1.261
  -1   9   3  15.528   2.985
  -1   9   3  17.678   1.067
  -8  -1   3  16.677   1.083
  -8  -1   3  22.531   1.140
  -1   9   3  18.407   1.104
  -8  -1   3  17.660   1.114
  -1   9   3  18.606   1.195
   0  -9  -3  60.871   2.769
   0  -9  -3  65.072   2.747
   9   0  -3  62.966   2.947
  -9   9  -3  56.905   2.832
   9   0  -3  63.771   2.619
  -9   9  -3  58.579   2.658
  -9   9  -3  59.732   2.632
  -9   9  -3  56.012   2.757
   0   9   3  62.405   2.784
  -9   0   3  56.813   2.574
   0   9   3  51.335   5.224
  -9   0   3  56.397   2.692
   0   9   3  59.911   2.653
  -9   0   3  60.618   2.689
  -9   0   3  54.089   4.633
   0   9   3  59.637   2.537
  -9   0   3  63.843   2.718
   0   9   3  60.988   2.749
  -1  -9  -3  116.92    4.77
  10  -1  -3  127.26    5.14
  -9  10  -3  108.58    4.84
  -1  -9  -3  120.16    4.88
  10  -1  -3  115.62    4.56
  -9  10  -3  111.79    4.56
  -9  10  -3  105.85    4.92
  -9  10  -3  111.20    4.59
 -10   1   3  105.57    4.41
 -10   1   3  111.19    4.65
 -10   1   3  115.45    4.81
   1   9   3  122.60    4.87
 -10   1   3  114.01    4.87
 -10   1   3  116.00    4.77
   1   9   3  116.19    4.92
  11  -2  -3  8.4270  0.7878
  -9  11  -3  6.7188  0.6992
  -2  -9  -3  7.5609  0.7359
  -9  11  -3  6.4721  0.8044
  -9  11  -3  6.1339  0.7529
  -2  -9  -3  8.5691  0.7302
  11  -2  -3  6.9630  0.6694
 -11   2   3  8.1328  0.7216
 -11   2   3  6.9877  0.6274
 -11   2   3  7.0193  0.6358
   2   9   3  8.1569  0.7220
   2   9   3  8.4322  0.7456
 -11   2   3  7.2342  0.6830
 -11   2   3  7.3579  0.7155
  -9  12  -3  37.654   1.984
  -9  12  -3  39.368   1.967
  -3  -9  -3  42.747   1.884
  12  -3  -3  40.522   2.027
  -3  -9  -3  41.337   1.915
 -12   3   3  39.210   1.715
 -12   3   3  40.023   1.901
   3   9   3  42.143   1.943
 -12   3   3  42.079   1.865
 -12   3   3  40.944   1.808
   3   9   3  37.439   1.749
 -12   3   3  42.773   1.886
  -4  -9  -3  6.3727  0.6121
  -4  -9  -3  6.2389  0.5559
  -9  13  -3  5.7700  0.6857
  13  -4  -3  6.5499  0.6315
  -9  13  -3  6.6135  0.6746
   4   9   3  6.7060  0.6099
   4   9   3  5.8129  0.5347
 -13   4   3  6.0301  0.4860
 -13   4   3  5.4883  0.5266
 -13   4   3  6.7357  0.5313
 -13   4   3  6.4377  0.6049
 -13   4   3  6.5979  0.5343
  -3  13  -3  11.974   0.798
  -3  13  -3  12.457   0.801
  -3  13  -3  11.784   0.850
  -3  13  -3  12.097   0.888
   3 -13   3  13.224   0.744
  10   3   3  12.601   0.720
 -13  10   3  11.529   0.723
 -13  10   3  11.642   0.705
 -13  10   3  15.051   0.748
 -13  10   3  10.857   0.652
  -2  12  -3  57.685   2.698
  -2  12  -3  60.207   2.579
 -10  -2  -3  55.609   2.421
  -2  12  -3  63.296   2.770
  -2  12  -3  59.589   2.564
 -10  -2  -3  60.283   2.606
  10   2   3  59.590   2.486
   2 -12   3  62.528   2.495
 -12  10   3  59.017   2.430
   2 -12   3  63.556   2.613
 -12  10   3  62.266   2.635
 -12  10   3  61.752   2.560
  10   2   3  62.065   2.504
 -12  10   3  61.013   2.589
  -1  11  -3  5.1089  0.6400
 -10  -1  -3  5.1617  0.5983
  -1  11  -3  5.8903  0.7177
  -1  11  -3  5.7150  0.7001
  -1  11  -3  4.7953  0.7194
 -10  -1  -3  5.3409  0.5832
 -11  10   3  5.5344  0.5930
 -11  10   3  5.2662  0.5760
 -11  10   3  5.1872  0.5034
  10   1   3  5.1234  0.5795
 -11  10   3  5.7482  0.5672
  10   1   3  6.0356  0.5690
 -11  10   3  5.1396  0.5521
   1 -11   3  6.0042  0.6061
 -10   0  -3  93.927   3.705
   0  10  -3  90.299   3.778
 -10   0  -3  89.771   3.986
   0  10  -3  89.054   3.807
 -10   0  -3  96.023   3.808
   0  10  -3  89.047   3.754
   0  10  -3  89.996   3.983
 -10   0  -3  97.519   3.893
 -10   0  -3  90.524   4.105
   0  10  -3  87.542   4.035
 -10  10   3  91.313   3.620
 -10  10   3  93.319   3.696
   0 -10   3  93.757   3.906
 -10  10   3  91.314   3.817
 -10  10   3  93.344   3.900
 -10  10   3  93.039   3.918
  10   0   3  94.748   3.709
   1   9  -3  155.62    7.18
 -10   1  -3  172.84    6.75
   1   9  -3  153.23    6.67
 -10   1  -3  176.36    7.27
 -10   1  -3  175.27    7.45
   1   9  -3  179.37    6.78
 -10   1  -3  180.98    6.98
   1   9  -3  168.79    6.77
   1   9  -3  174.53    7.09
 -10   1  -3  176.09    6.66
  -1  -9   3  174.98    6.66
  -1  -9   3  173.99    7.04
  -9  10   3  177.46    7.07
  -9  10   3  180.38    7.04
  -9  10   3  163.57    6.55
  -9  10   3  176.62    6.67
  10  -1   3  174.93    6.65
  -9  10   3  170.60    6.71
  -9  10   3  177.91    6.92
 -10   2  -3  23.647   1.276
   2   8  -3  20.457   1.326
   2   8  -3  20.509   1.264
   2   8  -3  23.444   1.360
 -10   2  -3  23.022   1.293
 -10   2  -3  23.514   1.356
 -10   2  -3  22.007   1.488
 -10   2  -3  23.353   1.440
   2   8  -3  20.520   1.283
  -2  -8   3  22.274   1.238
  -8  10   3  21.481   1.256
  -8  10   3  24.552   1.247
  -8  10   3  20.073   1.083
  -8  10   3  23.658   1.247
  -8  10   3  22.977   1.280
  -2  -8   3  23.128   1.326
  10  -2   3  22.423   1.257
  -8  10   3  23.778   1.258
   3   7  -3  96.895   3.859
 -10   3  -3  94.219   4.153
 -10   3  -3  93.700   3.775
 -10   3  -3  97.872   4.302
 -10   3  -3  98.600   3.927
 -10   3  -3  86.563   6.972
   3   7  -3  88.282   3.979
   3   7  -3  77.328   6.951
 -10   3  -3  100.40    3.95
   3   7  -3  96.372   3.883
 -10   3  -3  95.541   3.897
  -7  10   3  95.801   3.849
  -7  10   3  95.242   3.976
  -3  -7   3  85.596   3.922
  -3  -7   3  93.801   3.754
  -3  -7   3  97.317   3.988
  -7  10   3  95.194   3.972
  -7  10   3  92.748   3.859
  -3  -7   3  81.449   6.226
  -7  10   3  96.737   3.787
  10  -3   3  82.958   6.607
  -7  10   3  87.971   4.045
 -10   4  -3  87.046   3.556
   4   6  -3  91.411   3.648
   4   6  -3  85.540   3.594
   4   6  -3  82.258   6.821
 -10   4  -3  92.463   4.088
 -10   4  -3  76.284   6.560
 -10   4  -3  85.961   3.659
 -10   4  -3  88.313   3.931
   6 -10  -3  80.638   6.217
 -10   4  -3  86.555   3.707
 -10   4  -3  89.461   3.688
  -6  10   3  90.490   3.747
  -6  10   3  89.026   3.727
  -4  -6   3  90.925   3.779
  -6  10   3  90.145   3.565
  10  -4   3  75.846   6.214
  -4  -6   3  85.274   3.506
  -6  10   3  86.820   3.841
  -6  10   3  91.291   3.659
  -4  -6   3  82.373   3.709
  -4  -6   3  83.425   6.216
  -6  10   3  87.821   3.617
 -10   5  -3  65.363   2.693
   5   5  -3  61.678   2.767
 -10   5  -3  61.981   2.766
 -10   5  -3  65.654   2.856
   5   5  -3  59.206   2.946
 -10   5  -3  62.860   3.118
 -10   5  -3  58.218   5.474
 -10   5  -3  60.200   2.721
   5   5  -3  59.697   5.544
   5 -10  -3  60.883   5.050
   5   5  -3  61.567   2.718
 -10   5  -3  63.300   2.965
  -5  -5   3  60.002   2.608
  -5  10   3  64.721   2.817
  -5  -5   3  61.852   2.787
  -5  10   3  64.442   2.724
  -5  10   3  65.619   2.820
  -5  -5   3  64.646   2.822
  -5  -5   3  58.769   4.860
  -5  10   3  64.124   2.720
  10  -5   3  65.154   5.296
  -5  10   3  64.462   2.651
  -5  10   3  66.991   2.938
 -10   6  -3  24.627   1.459
 -10   6  -3  23.443   1.502
 -10   6  -3  23.329   3.415
 -10   6  -3  24.831   1.367
   4 -10  -3  23.725   2.997
 -10   6  -3  25.327   1.285
   4 -10  -3  25.072   1.442
   6   4  -3  25.480   1.360
   6   4  -3  22.667   1.402
   6   4  -3  19.476   3.148
 -10   6  -3  23.228   1.481
   6   4  -3  21.934   1.294
  -4  10   3  20.707   1.290
  -4  10   3  24.865   1.439
  -4  10   3  23.099   1.217
  -6  -4   3  24.324   1.306
  -6  -4   3  21.682   1.214
  -4  10   3  25.439   1.303
  -6  -4   3  17.953   2.571
  -4  10   3  25.782   1.351
  10  -6   3  24.396   3.033
  -4  10   3  24.513   1.343
  -6  -4   3  23.941   1.374
 -10   7  -3  39.943   2.039
   7   3  -3  37.446   1.834
 -10   7  -3  36.882   1.930
 -10   7  -3  38.208   1.929
 -10   7  -3  37.760   1.873
   7   3  -3  36.046   4.148
   3 -10  -3  39.276   3.829
 -10   7  -3  30.865   3.743
   7   3  -3  38.297   1.756
   3 -10  -3  39.749   1.925
 -10   7  -3  36.533   1.702
   7   3  -3  35.694   1.954
  -7  -3   3  30.273   3.350
  10  -7   3  35.069   3.825
  -3  10   3  38.398   1.839
  -7  -3   3  38.440   1.836
  -7  -3   3  39.264   1.833
  -3  10   3  36.919   1.971
  -3  10   3  29.386   4.083
  -3  10   3  38.841   1.812
  -3  10   3  38.824   1.773
  -3  10   3  38.444   1.735
  -3  10   3  35.915   1.884
   8   2  -3  51.843   2.573
 -10   8  -3  52.388   2.585
 -10   8  -3  50.763   2.337
 -10   8  -3  51.241   2.443
   2 -10  -3  52.781   2.417
   8   2  -3  52.648   2.382
 -10   8  -3  47.521   2.321
  -8  -2   3  51.692   2.373
  -2  10   3  53.862   2.502
  -8  -2   3  51.626   2.349
  -2  10   3  53.688   2.451
  -2  10   3  49.692   2.201
  -2  10   3  51.917   2.348
  -2  10   3  52.054   2.285
 -10   9  -3  62.668   3.084
 -10   9  -3  60.825   2.810
   1 -10  -3  72.449   3.026
   9   1  -3  71.894   2.879
   9   1  -3  67.214   3.111
   1 -10  -3  65.198   2.933
 -10   9  -3  63.917   2.818
  -9  -1   3  65.358   2.907
  -1  10   3  60.985   2.685
  -1  10   3  67.911   3.032
  -9  -1   3  66.775   2.899
  -1  10   3  66.672   2.881
  -1  10   3  64.301   2.759
  -1  10   3  63.349   2.952
   0 -10  -3  1.2804  0.4744
 -10  10  -3 -0.0002  0.4691
 -10  10  -3 -0.1267  0.3855
  10   0  -3  1.0256  0.5162
  10   0  -3  0.8942  0.4843
   0 -10  -3  1.6905  0.5341
 -10   0   3  1.1483  0.4387
   0  10   3  1.8081  0.5461
 -10   0   3  1.5417  0.4609
   0  10   3  1.2602  0.3948
 -10   0   3  1.3000  0.3816
 -10   0   3  1.2282  0.4519
   0  10   3  1.0550  0.4906
  -1 -10  -3  64.710   2.960
  11  -1  -3  70.449   2.913
  -1 -10  -3  74.170   3.109
  11  -1  -3  77.025   3.296
  -1 -10  -3  73.438   3.020
 -11   1   3  65.610   3.050
 -11   1   3  70.737   2.995
   1  10   3  69.793   3.116
   1  10   3  70.453   3.085
 -11   1   3  68.197   2.924
 -11   1   3  69.039   3.034
  12  -2  -3  86.056   3.584
  12  -2  -3  101.54    4.09
  -2 -10  -3  88.762   3.742
  -2 -10  -3  94.895   3.875
 -12   2   3  87.516   3.696
   2  10   3  84.630   3.844
 -12   2   3  90.485   3.864
 -12   2   3  92.797   3.828
 -12   2   3  91.190   3.762
   2  10   3  99.012   3.865
  13  -3  -3  44.323   2.071
  -3 -10  -3  46.626   2.025
  13  -3  -3  48.903   2.157
 -13   3   3  42.218   1.915
 -13   3   3  46.858   2.003
   3  10   3  47.437   2.041
  -1  12  -3  3.0826  0.5073
  -1  12  -3  3.8413  0.5908
  -1  12  -3  4.3486  0.5956
  -1  12  -3  3.2413  0.5237
 -11  -1  -3  3.9633  0.4302
 -11  -1  -3  4.9064  0.5056
  11   1   3  4.2604  0.4663
  11   1   3  4.1063  0.4773
 -12  11   3  5.0539  0.4708
 -12  11   3  5.0718  0.4982
 -12  11   3  4.1904  0.4835
 -12  11   3  3.7392  0.3746
   1 -12   3  4.6068  0.4757
   1 -12   3  3.9535  0.4826
   0  11  -3  67.533   2.900
 -11   0  -3  64.959   3.139
 -11   0  -3  68.921   2.824
   0  11  -3  70.470   3.074
 -11   0  -3  72.467   2.985
   0  11  -3  75.080   2.973
 -11  11   3  70.239   2.828
  11   0   3  72.231   2.862
 -11  11   3  71.660   2.931
 -11  11   3  73.782   3.023
  11   0   3  72.657   2.851
 -11  11   3  71.780   2.997
 -11  11   3  63.414   2.748
   0 -11   3  72.045   2.864
   0 -11   3  71.294   3.005
 -11   1  -3  17.689   1.058
   1  10  -3  17.542   1.103
 -11   1  -3  16.481   1.075
   1  10  -3  18.691   1.094
   1  10  -3  19.159   1.141
 -11   1  -3  18.049   1.029
 -11   1  -3  17.880   1.165
 -10  11   3  18.787   1.058
  -1 -10   3  18.024   1.029
 -10  11   3  18.779   1.006
 -10  11   3  17.490   1.054
  11  -1   3  17.457   0.979
 -10  11   3  18.139   1.051
  -1 -10   3  18.484   1.091
 -11   2  -3  33.072   1.677
   2   9  -3  31.693   1.623
 -11   2  -3  31.956   1.572
 -11   2  -3  32.728   1.537
 -11   2  -3  32.462   1.768
   2   9  -3  28.122   1.629
 -11   2  -3  31.454   1.668
   2   9  -3  31.488   1.580
  11  -2   3  31.190   1.531
  -9  11   3  32.307   1.518
  -9  11   3  30.378   1.577
  -2  -9   3  31.825   1.499
  -2  -9   3  30.329   1.596
  -9  11   3  31.855   1.523
  -9  11   3  30.113   1.490
  -9  11   3  31.212   1.564
 -11   3  -3  145.34    5.51
 -11   3  -3  141.73    6.17
   3   8  -3  125.40    5.75
 -11   3  -3  143.88    5.60
   3   8  -3  138.20    5.55
 -11   3  -3  138.76    5.71
 -11   3  -3  141.91    6.01
   3   8  -3  143.68    5.58
  -3  -8   3  147.92    5.47
  -8  11   3  140.75    5.66
  -8  11   3  138.55    5.77
  -8  11   3  138.90    5.81
  -8  11   3  144.22    5.58
  11  -3   3  143.75    5.48
  -3  -8   3  139.21    5.80
  -8  11   3  143.07    5.50
 -11   4  -3  502.26   18.18
 -11   4  -3  493.29   18.94
   4   7  -3  478.44   18.13
 -11   4  -3  506.66   18.14
 -11   4  -3  488.24   19.76
   4   7  -3  482.55   18.19
 -11   4  -3  496.96   20.22
 -11   4  -3  485.50   18.21
  -4  -7   3  450.36   19.29
  -4  -7   3  507.47   19.20
  -7  11   3  502.31   19.18
  -7  11   3  485.03   19.34
  -7  11   3  480.97   18.87
  -7  11   3  462.60   19.58
  -7  11   3  482.70   18.18
  -7  11   3  497.83   18.39
  -4  -7   3  472.06   18.14
   5   6  -3  602.70   22.28
 -11   5  -3  631.41   22.28
 -11   5  -3  616.00   22.32
 -11   5  -3  593.49   23.26
 -11   5  -3  566.66   22.33
   5   6  -3  585.30   22.31
 -11   5  -3  606.84   24.84
 -11   5  -3  601.18   24.28
  -6  11   3  615.83   23.80
  -6  11   3  615.34   23.58
  -6  11   3  620.05   24.15
  -5  -6   3  611.02   23.59
  -6  11   3  628.38   22.61
  -6  11   3  601.78   22.36
  -5  -6   3  551.58   22.28
  -5  -6   3  561.21   23.75
   6   5  -3  1.9659  0.5106
 -11   6  -3  1.8882  0.6424
 -11   6  -3  1.9748  0.6009
   6   5  -3  1.5934  0.4917
 -11   6  -3  1.6689  0.4795
   5 -11  -3  2.5344  0.6443
 -11   6  -3  2.4785  0.5899
 -11   6  -3  1.5099  0.6431
  -5  11   3  1.6624  0.5215
  -5  11   3  2.7295  0.5401
  -6  -5   3  0.4338  0.3045
  -5  11   3  2.0978  0.4702
  -6  -5   3  3.3192  0.5693
  -5  11   3  1.3539  0.5762
  -6  -5   3  1.9843  0.4595
  -5  11   3  1.9731  0.4984
 -11   7  -3  35.979   1.622
   7   4  -3  37.717   1.747
 -11   7  -3  34.037   1.723
   7   4  -3  32.588   1.639
 -11   7  -3  35.183   1.897
   4 -11  -3  35.090   1.767
   7   4  -3  32.830   1.795
 -11   7  -3  35.067   1.788
 -11   7  -3  35.391   1.828
  -4  11   3  31.679   1.737
  -4  11   3  35.787   1.669
  -7  -4   3  35.922   1.745
  -4  11   3  35.574   1.734
  -4  11   3  35.228   1.630
  -7  -4   3  35.515   1.706
  -4  11   3  35.103   1.731
  -4  11   3  34.703   1.849
 -11   8  -3  55.783   2.450
   8   3  -3  54.813   2.626
   3 -11  -3  57.194   2.521
 -11   8  -3  55.293   2.680
   8   3  -3  55.635   2.421
 -11   8  -3  51.674   2.401
 -11   8  -3  53.196   2.539
 -11   8  -3  48.372   2.260
  -8  -3   3  55.312   2.466
  -8  -3   3  54.694   2.466
  -3  11   3  56.864   2.459
  -3  11   3  54.057   2.506
  -3  11   3  57.359   2.616
  -3  11   3  56.234   2.403
  -3  11   3  54.725   2.317
 -11   9  -3  81.757   3.749
   2 -11  -3  82.734   3.539
   2 -11  -3  90.577   3.669
   9   2  -3  81.473   3.755
   9   2  -3  81.750   3.433
 -11   9  -3  77.970   3.409
 -11   9  -3  78.080   3.599
  -2  11   3  84.903   3.537
  -2  11   3  80.701   3.327
  -2  11   3  83.520   3.598
  -9  -2   3  86.391   3.549
  -2  11   3  85.406   3.695
  -9  -2   3  83.978   3.571
  -2  11   3  84.678   3.397
  10   1  -3  52.404   2.233
   1 -11  -3  50.112   2.262
   1 -11  -3  52.838   2.350
  10   1  -3  50.161   2.424
 -10  -1   3  49.949   2.246
  -1  11   3  49.123   2.326
 -10  -1   3  49.826   2.258
  -1  11   3  50.147   2.252
  -1  11   3  52.654   2.388
  -1  11   3  47.281   2.126
  11   0  -3  1.0479  0.4413
   0 -11  -3  1.4886  0.4587
   0 -11  -3  1.4508  0.4417
  11   0  -3  2.1181  0.4912
   0 -11  -3  1.6307  0.4636
 -11   0   3  2.0530  0.4071
   0  11   3  2.7540  0.4858
   0  11   3  1.1412  0.4705
 -11   0   3  1.9222  0.4070
  12  -1  -3  29.274   1.352
  -1 -11  -3  30.947   1.431
  12  -1  -3  30.984   1.531
 -12   1   3  27.483   1.329
   1  11   3  29.769   1.461
 -12   1   3  30.176   1.392
   1  11   3  26.981   1.423
 -12   0  -3  106.87    4.36
   0  12  -3  113.06    4.25
  12   0   3  108.74    4.18
   0 -12   3  109.69    4.42
   1  11  -3  4.6507  0.5651
   1  11  -3  4.6406  0.5968
 -12   1  -3  4.9242  0.4735
 -12   1  -3  3.7964  0.4820
 -12   1  -3  4.5571  0.4871
 -12   1  -3  3.6578  0.5392
  -1 -11   3  5.1069  0.5435
 -11  12   3  4.7108  0.4709
  12  -1   3  5.5355  0.5446
  12  -1   3  5.2410  0.4683
 -11  12   3  4.4849  0.4793
 -11  12   3  4.2240  0.4496
  -1 -11   3  4.6726  0.4762
 -11  12   3  4.9003  0.5019
 -12   2  -3  71.490   2.980
 -12   2  -3  71.545   3.205
 -12   2  -3  75.823   3.132
   2  10  -3  70.632   2.948
   2  10  -3  65.682   3.035
 -12   2  -3  70.682   2.864
  12  -2   3  72.606   2.859
 -10  12   3  73.603   2.890
 -10  12   3  68.795   2.929
  -2 -10   3  70.060   3.031
 -10  12   3  72.954   3.030
 -10  12   3  71.301   3.020
  -2 -10   3  71.714   2.863
 -12   3  -3  56.669   2.456
   3   9  -3  55.938   2.435
   3   9  -3  51.899   2.395
 -12   3  -3  57.719   2.464
 -12   3  -3  59.264   2.704
 -12   3  -3  58.482   2.374
 -12   3  -3  56.886   2.588
  -9  12   3  57.456   2.370
  12  -3   3  57.310   2.353
  -9  12   3  57.199   2.482
  -9  12   3  55.020   2.401
  -3  -9   3  54.822   2.338
  -9  12   3  58.051   2.484
  -9  12   3  54.521   2.382
  -3  -9   3  57.575   2.507
 -12   4  -3  39.649   1.840
 -12   4  -3  41.592   1.823
 -12   4  -3  41.349   1.941
 -12   4  -3  40.417   2.090
 -12   4  -3  41.261   2.006
   4   8  -3  39.137   1.886
   4   8  -3  41.988   1.901
  12  -4   3  40.484   1.776
  -8  12   3  37.990   1.779
  -8  12   3  41.085   1.813
  -8  12   3  41.037   1.898
  -4  -8   3  37.921   1.750
  -8  12   3  42.581   1.890
  -8  12   3  41.149   1.892
  -4  -8   3  40.646   1.913
 -12   5  -3  55.200   2.445
 -12   5  -3  57.486   2.350
 -12   5  -3  55.283   2.585
 -12   5  -3  55.891   2.674
   5   7  -3  54.701   2.408
 -12   5  -3  54.882   2.388
   5   7  -3  57.707   2.394
   7 -12  -3  55.450   2.474
  -5  -7   3  51.811   2.417
  -7  12   3  53.546   2.454
  12  -5   3  55.880   2.309
  -7  12   3  55.275   2.567
  -7  12   3  57.820   2.342
  -7  12   3  57.751   2.423
  -5  -7   3  60.431   2.511
  -5  -7   3  46.301   2.255
  -7  12   3  54.651   2.455
 -12   6  -3  45.638   2.210
 -12   6  -3  41.972   2.127
   6   6  -3  44.325   2.005
 -12   6  -3  45.293   1.927
 -12   6  -3  43.208   2.002
 -12   6  -3  39.049   1.955
   6 -12  -3  42.472   2.049
   6   6  -3  42.990   2.004
  -6  -6   3  43.081   1.993
  -6  12   3  44.145   2.124
  -6  -6   3  43.995   2.041
  -6  12   3  45.480   2.041
  -6  12   3  44.737   2.011
  -6  12   3  44.497   2.001
  -6  12   3  44.265   1.930
 -12   7  -3  2.2432  0.5838
 -12   7  -3  1.5752  0.4047
 -12   7  -3  2.7506  0.5665
   7   5  -3  1.2633  0.4905
 -12   7  -3  1.5518  0.4902
   7   5  -3  2.1257  0.5308
 -12   7  -3  1.3081  0.4822
   5 -12  -3  1.2917  0.4609
  -5  12   3  2.3619  0.5596
  -5  12   3  2.3364  0.4963
  -5  12   3  1.2787  0.4767
  -7  -5   3  1.3078  0.4736
  -7  -5   3  1.9145  0.4576
  -5  12   3  1.4111  0.4346
   4 -12  -3  4.4812  0.5855
 -12   8  -3  4.1463  0.6044
 -12   8  -3  3.7257  0.6026
 -12   8  -3  4.1258  0.5934
 -12   8  -3  3.6193  0.4682
   8   4  -3  3.8619  0.5389
   8   4  -3  3.6122  0.5171
   4 -12  -3  4.3500  0.6264
  -4  12   3  5.1155  0.5604
  -8  -4   3  3.9812  0.5302
  -4  12   3  3.0731  0.6110
  -4  12   3  3.4156  0.5346
  -8  -4   3  4.0437  0.5268
  -4  12   3  3.9905  0.5432
   3 -12  -3  142.98    5.51
   3 -12  -3  129.85    5.32
 -12   9  -3  133.69    5.69
 -12   9  -3  123.99    5.50
   9   3  -3  126.11    5.65
   9   3  -3  138.37    5.17
 -12   9  -3  126.92    5.11
  -9  -3   3  131.77    5.38
  -3  12   3  129.46    5.08
  -3  12   3  134.33    5.38
  -3  12   3  126.16    5.39
  -3  12   3  132.30    5.17
  -9  -3   3  132.21    5.42
  -3  12   3  141.84    5.60
  10   2  -3  28.702   1.526
  10   2  -3  28.578   1.430
   2 -12  -3  29.721   1.489
 -10  -2   3  29.348   1.431
 -10  -2   3  31.243   1.419
  -2  12   3  32.102   1.542
  -2  12   3  29.334   1.370
  -2  12   3  28.498   1.495
   1 -12  -3  2.0940  0.4039
   1 -12  -3  2.5062  0.4727
  11   1  -3  1.8387  0.4538
  11   1  -3  1.6823  0.4453
  -1  12   3  2.0758  0.4247
  -1  12   3  1.2693  0.4040
 -11  -1   3  2.3145  0.3945
 -11  -1   3  2.4485  0.3828
  12   0  -3  0.0871  0.3445
   0 -12  -3 -0.0327  0.3222
 -12   0   3  0.1270  0.3053
   0  12   3  0.2609  0.3461
 -13   3  -3  0.7788  0.3080
 -13   3  -3  1.3263  0.3089
 -13   3  -3  1.3471  0.3770
 -13   3  -3  0.5271  0.3900
   3  10  -3  1.1887  0.4355
 -10  13   3  0.3956  0.3660
 -10  13   3  1.0829  0.3428
 -10  13   3  0.6439  0.3486
  13  -3   3  1.3072  0.4116
  -3 -10   3  0.6695  0.3845
   9 -13  -3  109.42    4.94
 -13   4  -3  126.55    4.75
 -13   4  -3  118.35    4.93
 -13   4  -3  128.28    5.19
   4   9  -3  124.09    4.81
 -13   4  -3  126.49    5.31
   4   9  -3  116.50    4.76
  -4  -9   3  128.26    5.04
  -9  13   3  128.54    4.78
  -9  13   3  126.58    5.06
  -9  13   3  131.77    5.04
 -13   5  -3  34.425   1.449
 -13   5  -3  31.302   1.580
   8 -13  -3  28.402   1.490
   5   8  -3  33.002   1.511
 -13   5  -3  33.661   1.677
 -13   5  -3  31.869   1.512
 -13   5  -3  31.668   1.461
   5   8  -3  32.018   1.486
  -8  13   3  32.904   1.516
  -8  13   3  34.115   1.466
  -5  -8   3  34.116   1.535
  13  -5   3  30.205   1.409
  -8  13   3  33.059   1.524
  -8  13   3  31.524   1.537
 -13   6  -3  19.061   0.966
 -13   6  -3  18.575   1.093
   6   7  -3  18.794   1.057
   6   7  -3  19.516   1.033
 -13   6  -3  19.177   1.115
 -13   6  -3  19.214   1.168
  -7  13   3  18.915   1.102
  -7  13   3  20.116   1.012
  -7  13   3  18.564   1.028
  -7  13   3  19.355   1.047
  -7  13   3  19.154   1.043
  -6  -7   3  18.772   1.034
   7   6  -3  39.133   1.737
 -13   7  -3  39.232   1.862
   7   6  -3  40.527   1.799
 -13   7  -3  40.178   1.792
 -13   7  -3  40.157   1.946
 -13   7  -3  40.977   1.685
  -6  13   3  39.498   1.794
  -6  13   3  40.605   1.771
  -7  -6   3  35.750   1.757
  -6  13   3  40.718   1.913
  -7  -6   3  40.153   1.802
  -6  13   3  38.905   1.730
 -13   8  -3  62.620   2.832
 -13   8  -3  64.734   2.753
   8   5  -3  63.641   2.590
   5 -13  -3  64.379   2.735
 -13   8  -3  61.416   2.490
 -13   8  -3  59.736   2.555
  -8  -5   3  59.938   2.648
  -5  13   3  59.469   2.656
  -5  13   3  62.549   2.781
  -8  -5   3  63.627   2.667
  -5  13   3  63.392   2.588
  -5  13   3  66.391   2.555
   9   4  -3  27.971   1.220
   4 -13  -3  25.268   1.234
 -13   9  -3  22.169   1.256
 -13   9  -3  22.536   1.213
  -9  -4   3  23.818   1.181
  -4  13   3  25.563   1.190
  -4  13   3  23.550   1.264
  -9  -4   3  23.865   1.160
  -4  13   3  22.497   1.118
  -4  13   3  24.892   1.200
   3 -13  -3  21.388   1.043
  10   3  -3  19.428   1.010
 -10  -3   3  17.873   0.949
 -10  -3   3  19.964   0.971
  -3  13   3  20.180   1.062
  -3  13   3  17.336   0.947
   0   0  -4 -0.0153  0.5619
   0   0  -4  0.2606  0.7355
   0   0   4  0.4597  0.5953
   0   0   4  1.7486  0.5260
  -1   0  -4  83.182   5.365
   0   1  -4  84.287   5.285
  -1   0  -4  84.990   5.266
   1  -1  -4  78.529   4.959
   1  -1  -4  81.081   5.325
   0   1  -4  88.131   5.394
   1   0   4  82.875   5.132
   0  -1   4  81.976   5.031
  -1   1   4  84.161   4.548
   0  -1   4  80.204   4.451
  -1   1  -4  517.46   26.41
   1   0  -4  533.78   26.24
   1   0  -4  514.73   26.20
  -1   1  -4  527.65   26.22
   0  -1  -4  527.60   26.19
   0  -1  -4  523.26   26.11
   0   1   4  501.82   24.52
  -1   0   4  484.35   24.68
   1  -1   4  480.18   26.65
   0   1   4  512.20   26.64
  -1   0   4  483.48   26.43
  -1  -1  -4  149.21    8.52
  -1   2  -4  145.19    8.76
   2  -1  -4  152.02    8.78
  -1   2  -4  157.69    8.78
   2  -1  -4  143.07    8.32
  -1  -1  -4  159.21    8.81
   1  -2   4  142.53    7.56
  -2   1   4  142.82    8.20
  -2   1   4  156.86    7.95
   1   1   4  153.84    8.67
   1  -2   4  161.22    8.68
   3  -2  -4  487.38   25.27
  -1   3  -4  486.64   26.05
  -2  -1  -4  503.07   25.84
  -1   3  -4  521.46   25.66
  -1   3  -4  492.76   26.74
   3  -2  -4  503.31   25.77
  -2  -1  -4  504.29   25.75
   2   1   4  482.19   26.23
  -3   2   4  497.50   24.41
   1  -3   4  482.55   24.06
   0   2  -4  398.06   20.31
  -2   0  -4  378.70   20.09
  -2   0  -4  386.83   20.28
   2  -2  -4  355.13   19.51
   2  -2  -4  374.44   20.10
   0   2  -4  409.94   20.09
   0   2  -4  389.62   20.73
   2   0   4  405.50   20.51
  -2   2   4  385.60   18.86
  -2   2   4  349.35   19.93
   0  -2   4  378.54   18.72
  -2   1  -4  365.68   19.18
   1  -2  -4  332.03   18.37
   1   1  -4  343.31   18.94
  -2   1  -4  371.16   19.01
   1   1  -4  361.16   18.89
   1  -2  -4  375.49   18.94
  -1  -1   4  348.42   18.93
  -1  -1   4  369.86   17.73
  -1   2   4  362.94   19.01
   2  -1   4  361.83   19.25
  -1   2   4  362.20   17.64
  -2   2  -4  393.16   19.69
   0  -2  -4  350.63   19.14
   2   0  -4  381.22   19.53
   0  -2  -4  362.60   19.48
   2   0  -4  378.14   19.62
  -2   2  -4  378.59   19.95
  -2   0   4  343.73   19.40
   2  -2   4  382.66   20.00
   0   2   4  385.04   19.89
  -2   0   4  377.51   18.47
   0   2   4  371.50   18.14
   3  -1  -4  39.266   3.287
  -2   3  -4  36.413   3.196
  -2   3  -4  40.674   3.454
   3  -1  -4  39.969   3.011
  -1  -2  -4  37.388   3.203
  -3   1   4  42.006   2.873
   1   2   4  39.447   3.056
   4  -2  -4  878.68   40.39
  -2   4  -4  768.29   28.99
  -2  -2  -4  780.37   40.03
  -2  -2  -4  759.75   29.05
  -2   4  -4  749.65   32.30
  -2   4  -4  797.41   31.50
  -2   4  -4  764.68   30.67
  -2   4  -4  890.40   42.06
  -2   4  -4  833.65   40.83
  -2   4  -4  777.09   29.47
  -2   4  -4  839.59   40.00
  -2   4  -4  744.08   29.08
   4  -2  -4  770.41   39.86
   2   2   4  836.30   41.35
   2   2   4  758.31   30.57
   2   2   4  729.43   31.37
  -4   2   4  728.41   29.13
  -4   2   4  788.43   31.57
  -4   2   4  847.37   38.49
   2   2   4  776.64   39.70
  -2   5  -4  774.45   30.23
   5  -3  -4  702.00   30.93
  -2   5  -4  784.85   38.38
  -2   5  -4  757.82   27.84
  -2   5  -4  810.97   40.47
  -3  -2  -4  702.03   30.32
   5  -3  -4  806.42   38.93
  -2   5  -4  779.20   39.42
  -3  -2  -4  730.61   29.16
  -2   5  -4  770.84   29.45
  -2   5  -4  737.92   30.99
  -3  -2  -4  728.16   27.91
  -3  -2  -4  756.65   38.65
  -2   5  -4  752.23   27.92
  -2   5  -4  771.03   28.29
  -3  -2  -4  747.58   27.88
  -2   5  -4  741.29   27.99
   3   2   4  735.16   30.10
  -5   3   4  753.28   29.10
  -5   3   4  750.96   30.28
   3   2   4  755.05   38.34
  -5   3   4  735.84   28.18
  -5   3   4  832.77   37.20
   2  -5   4  763.10   36.61
   3   2   4  813.64   39.86
  -5   3   4  765.07   29.49
  -5   3   4  769.39   27.81
  -5   3   4  733.24   27.96
  -5   3   4  715.85   29.75
   3   2   4  728.47   29.93
  -1   4  -4  8.7814  1.7009
  -1   4  -4  10.098   0.790
  -3  -1  -4  7.1800  0.6529
  -3  -1  -4  9.9250  1.7502
   4  -3  -4  9.0309  1.7060
  -1   4  -4  11.162   1.705
  -1   4  -4  9.0924  0.7359
  -3  -1  -4  7.9015  0.7068
  -1   4  -4  8.8373  0.7068
  -3  -1  -4  8.5363  0.7252
  -1   4  -4  8.3623  1.7211
  -1   4  -4  7.3069  0.6649
  -1   4  -4  8.4646  0.7513
  -4   3   4  8.2362  0.5943
  -4   3   4  8.1734  0.5687
   3   1   4  8.2362  1.3988
  -4   3   4  8.8530  1.2883
   1  -4   4  9.1165  1.1768
  -4   3   4  8.9690  0.6241
   0   3  -4  119.09    7.10
  -3   0  -4  111.96    7.25
  -3   0  -4  116.51    7.36
   3  -3  -4  114.36    7.24
   0   3  -4  115.68    7.42
   0   3  -4  118.22    7.35
   0  -3   4  116.53    6.38
  -3   3   4  119.23    6.51
   3   0   4  117.96    7.15
  -3   1  -4  98.825   6.299
   1   2  -4  95.824   6.228
   1   2  -4  96.346   6.209
   1   2  -4  97.543   6.128
   2  -3  -4  96.695   6.178
  -3   1  -4  96.918   6.384
  -2   3   4  99.066   5.471
  -1  -2   4  95.632   5.472
   3  -1   4  99.896   6.111
  -2   3   4  95.473   5.762
  -3   2  -4  230.07   12.83
   1  -3  -4  223.18   12.40
   2   1  -4  224.74   12.51
   2   1  -4  230.35   12.54
  -3   2  -4  237.98   12.69
   3  -2   4  225.78   12.61
  -1   3   4  219.64   11.37
  -1   3   4  220.26   12.41
  -2  -1   4  217.60   11.56
   3   0  -4  4.5794  1.2013
  -3   3  -4  2.9809  1.3009
   0  -3  -4  2.9588  1.1384
  -3   3  -4  4.3293  1.2825
   3   0  -4  3.5880  1.2267
   3  -3   4  3.8539  1.0697
   0   3   4  3.2633  0.7185
  -3   0   4  3.3050  0.8854
   0   3   4  3.3195  0.9772
  -1  -3  -4  52.694   2.320
  -3   4  -4  52.894   2.494
  -3   4  -4  59.297   4.223
  -3   4  -4  51.950   2.275
  -3   4  -4  53.047   2.282
  -3   4  -4  57.791   4.590
  -3   4  -4  55.245   2.419
  -1  -3  -4  53.642   2.241
  -3   4  -4  54.474   2.293
   4  -1  -4  55.687   4.295
  -3   4  -4  53.329   2.468
   4  -1  -4  57.883   3.934
  -1  -3  -4  55.590   4.122
  -3   4  -4  59.878   4.541
   4  -1  -4  49.297   2.448
  -4   1   4  53.089   2.364
   1   3   4  51.676   2.348
  -4   1   4  51.828   2.303
   1   3   4  57.168   4.034
   1   3   4  52.359   2.289
  -4   1   4  55.442   3.680
  -4   1   4  52.040   2.180
  -3   5  -4  36.077   3.602
  -2  -3  -4  34.053   3.074
  -3   5  -4  32.136   1.542
  -3   5  -4  35.822   3.476
  -3   5  -4  36.802   3.118
   5  -2  -4  30.630   1.616
  -3   5  -4  34.236   1.655
  -3   5  -4  33.281   1.712
  -3   5  -4  28.971   1.417
   5  -2  -4  33.402   3.295
  -3   5  -4  32.855   1.680
  -3   5  -4  32.635   1.561
   5  -2  -4  32.141   2.737
  -2  -3  -4  31.570   1.546
  -2  -3  -4  30.762   1.483
  -3   5  -4  30.937   1.536
  -5   2   4  29.221   1.432
  -5   2   4  29.669   1.430
   2   3   4  30.500   1.550
   2   3   4  36.319   3.181
  -5   2   4  31.034   1.489
   2   3   4  33.549   1.555
  -5   2   4  33.182   2.747
  -5   2   4  33.536   1.441
  -5   2   4  33.912   1.428
  -5   2   4  33.221   1.555
  -5   2   4  31.177   1.500
  -3   6  -4  52.287   2.458
  -3   6  -4  57.406   4.897
  -3  -3  -4  46.529   2.308
  -3  -3  -4  47.075   2.414
  -3   6  -4  49.639   2.244
  -3   6  -4  56.380   4.782
  -3   6  -4  56.892   2.381
  -3  -3  -4  50.718   4.285
  -3  -3  -4  56.582   2.390
  -3   6  -4  56.282   2.552
   6  -3  -4  52.964   2.509
  -3  -3  -4  53.993   2.307
  -3   6  -4  52.175   2.337
   6  -3  -4  57.741   4.717
  -3   6  -4  54.956   2.339
  -3   6  -4  50.864   2.522
   3   3   4  54.336   2.391
  -6   3   4  53.297   2.242
  -6   3   4  52.382   2.204
  -6   3   4  55.020   2.412
  -6   3   4  51.842   2.210
   3   3   4  55.234   4.384
   3   3   4  50.378   2.175
  -6   3   4  55.174   4.009
   3   3   4  53.115   2.339
  -6   3   4  55.181   2.281
  -6   3   4  52.314   2.333
  -6   3   4  53.092   2.321
  -3   7  -4  119.42    4.86
  -4  -3  -4  110.34    4.74
  -4  -3  -4  104.82    7.38
   7  -4  -4  110.27    5.00
   7  -4  -4  119.04    8.07
  -3   7  -4  112.80    4.59
  -3   7  -4  109.12    5.02
  -3   7  -4  118.55    4.99
  -3   7  -4  114.69    4.60
  -4  -3  -4  114.03    4.75
  -3   7  -4  109.86    8.06
  -3   7  -4  122.14    4.69
  -4  -3  -4  114.02    4.54
  -3   7  -4  113.11    4.53
  -3   7  -4  114.60    8.33
  -7   4   4  117.76    4.65
  -7   4   4  119.50    7.19
   4   3   4  120.05    7.80
  -7   4   4  117.22    4.47
  -7   4   4  111.11    4.74
   4   3   4  111.14    4.47
  -7   4   4  114.03    4.72
  -7   4   4  118.13    4.87
  -7   4   4  119.11    4.50
   4   3   4  106.10    4.71
   4   3   4  113.43    4.81
  -2   6  -4  68.394   2.964
  -4  -2  -4  65.691   2.744
  -2   6  -4  67.682   5.461
  -2   6  -4  72.223   2.868
  -2   6  -4  70.179   5.358
   6  -4  -4  59.306   2.968
  -4  -2  -4  61.773   2.935
  -2   6  -4  65.802   2.763
  -4  -2  -4  62.350   2.832
  -2   6  -4  69.328   3.043
  -2   6  -4  65.311   2.828
  -2   6  -4  65.530   2.786
   6  -4  -4  69.980   5.356
  -4  -2  -4  66.425   2.793
  -4  -2  -4  62.111   4.928
  -2   6  -4  62.798   3.036
  -6   4   4  62.654   2.678
   4   2   4  63.432   2.857
  -6   4   4  69.222   2.695
  -6   4   4  66.585   2.690
   4   2   4  61.860   4.485
   4   2   4  70.513   5.069
  -6   4   4  78.207   4.769
  -6   4   4  66.058   2.840
  -6   4   4  63.546   2.893
   4   2   4  65.157   2.816
  -6   4   4  64.679   2.760
   2  -6   4  62.392   4.260
  -6   4   4  69.698   2.827
  -1   5  -4  66.524   4.634
  -4  -1  -4  65.399   2.752
  -4  -1  -4  61.396   3.035
  -1   5  -4  64.924   2.834
  -4  -1  -4  70.222   5.165
  -1   5  -4  65.570   2.936
  -1   5  -4  65.383   2.785
  -1   5  -4  65.934   5.217
  -4  -1  -4  68.727   2.859
  -1   5  -4  65.318   2.767
  -4  -1  -4  65.252   2.987
  -1   5  -4  66.149   2.788
   5  -4  -4  70.590   5.159
  -4  -1  -4  58.791   2.726
  -1   5  -4  65.072   3.057
  -1   5  -4  69.548   3.038
  -1   5  -4  71.064   5.311
  -4  -1  -4  70.173   2.849
  -5   4   4  67.068   2.848
  -5   4   4  67.846   2.832
   4   1   4  69.551   4.882
   1  -5   4  76.960   4.385
  -5   4   4  69.988   4.491
   4   1   4  70.620   4.516
  -5   4   4  68.165   2.704
  -5   4   4  66.271   2.784
  -5   4   4  68.405   2.922
   4   1   4  65.362   2.885
  -5   4   4  69.640   2.686
   4   1   4  67.000   2.835
  -5   4   4  65.387   2.721
   0   4  -4  56.335   2.704
   0   4  -4  67.029   4.437
   4  -4  -4  67.900   4.739
   0   4  -4  62.444   2.791
  -4   0  -4  64.766   4.758
  -4   0  -4  62.928   2.716
  -4   0  -4  57.088   2.571
   0   4  -4  62.671   4.767
  -4   0  -4  56.447   2.704
   0   4  -4  59.477   2.515
   0   4  -4  57.686   2.488
  -4   0  -4  52.572   2.743
  -4   0  -4  61.759   2.589
   0   4  -4  62.987   2.586
  -4   0  -4  64.576   4.783
   0   4  -4  65.310   4.794
  -4   0  -4  58.489   2.489
   4  -4  -4  57.320   2.686
   4   0   4  64.876   4.469
  -4   4   4  60.864   2.571
  -4   4   4  63.508   2.428
  -4   4   4  57.477   2.541
  -4   4   4  62.006   2.519
   4   0   4  56.398   2.591
  -4   4   4  65.430   4.024
   0  -4   4  68.161   4.005
  -4   4   4  58.428   2.466
  -4   4   4  60.704   2.438
  -4   1  -4  98.637   4.172
   1   3  -4  107.95    6.63
  -4   1  -4  93.848   4.226
   1   3  -4  100.27    3.98
   1   3  -4  102.88    6.54
   1   3  -4  97.184   3.879
   1   3  -4  91.752   4.296
  -4   1  -4  103.05    6.68
  -4   1  -4  110.91    6.85
  -4   1  -4  95.764   4.333
  -4   1  -4  100.86    3.95
  -4   1  -4  96.594   3.869
   1   3  -4  94.736   6.256
   3  -4  -4  109.79    6.55
  -3   4   4  109.07    5.79
   4  -1   4  110.25    6.46
  -3   4   4  96.964   3.970
  -3   4   4  94.583   3.872
  -1  -3   4  94.489   3.832
  -3   4   4  93.937   3.813
  -1  -3   4  100.19    5.73
  -3   4   4  99.493   3.805
   2   2  -4  21.536   2.281
   2  -4  -4  19.140   2.192
  -4   2  -4  19.283   1.102
  -4   2  -4  18.059   1.130
  -4   2  -4  17.994   1.169
  -4   2  -4  19.005   1.127
  -4   2  -4  20.227   1.210
   2   2  -4  19.552   2.261
   2   2  -4  17.433   1.127
  -4   2  -4  19.156   1.173
  -4   2  -4  23.200   2.628
   2   2  -4  18.306   2.245
  -4   2  -4  19.077   2.425
  -2   4   4  20.901   1.039
  -2  -2   4  22.165   1.037
  -2  -2   4  19.631   1.901
  -2   4   4  17.994   1.975
   4  -2   4  25.129   2.358
  -2   4   4  20.694   1.848
  -2   4   4  24.691   1.059
  -2   4   4  21.735   1.083
  -4   3  -4  9.6526  1.7679
   3   1  -4  6.7095  0.6640
  -4   3  -4  8.0944  0.7155
   1  -4  -4  7.5983  0.6390
  -4   3  -4  8.1731  0.7732
  -4   3  -4  9.1825  0.7524
  -4   3  -4  7.3702  0.6947
   1  -4  -4  7.8898  1.5162
   3   1  -4  6.1718  1.4127
  -4   3  -4  7.7743  0.7032
   3   1  -4  9.8656  1.6700
  -4   3  -4  8.6935  1.8296
  -4   3  -4  11.417   0.804
  -3  -1   4  8.7654  0.6389
   4  -3   4  9.7993  1.4797
  -1   4   4  9.6040  1.4365
  -3  -1   4  7.5299  1.2385
  -1   4   4  8.2663  1.1166
  -1   4   4  7.8327  0.6350
  -1   4   4  9.0728  0.6391
  -1   4   4  8.7459  0.5890
  -4   4  -4  40.335   1.936
   0  -4  -4  38.877   1.817
  -4   4  -4  42.273   1.832
  -4   4  -4  37.395   1.880
   0  -4  -4  43.216   3.334
   4   0  -4  45.339   3.489
  -4   4  -4  39.525   1.949
   0  -4  -4  38.413   2.848
   4   0  -4  38.132   1.931
  -4   4  -4  39.822   3.768
  -4   4  -4  38.471   1.957
  -4   4  -4  36.079   1.737
   4   0  -4  45.436   3.706
  -4   4  -4  41.014   1.827
   0  -4  -4  38.193   1.734
  -4   4  -4  40.755   3.561
  -4   0   4  40.384   1.850
  -4   0   4  43.660   3.120
   0   4   4  36.791   1.693
   4  -4   4  49.946   3.584
  -4   0   4  39.816   1.694
  -4   0   4  40.711   1.797
   0   4   4  36.584   1.758
   0   4   4  45.110   3.414
   0   4   4  38.138   1.825
   5  -1  -4  100.42    4.41
  -4   5  -4  104.82    4.26
  -4   5  -4  106.84    7.19
   5  -1  -4  90.382   3.892
  -1  -4  -4  97.151   4.134
  -4   5  -4  103.82    4.35
  -4   5  -4  101.45    4.43
  -4   5  -4  98.083   4.020
  -4   5  -4  110.80    7.37
  -4   5  -4  115.14    6.89
  -1  -4  -4  106.95    3.98
  -4   5  -4  102.46    4.03
  -4   5  -4  93.298   4.285
   5  -1  -4  118.40    7.07
  -4   5  -4  96.672   4.015
  -1  -4  -4  107.93    6.57
   5  -1  -4  100.83    6.45
   1   4   4  98.032   4.228
  -5   1   4  103.83    4.25
   1   4   4  96.289   4.128
   1   4   4  96.284   3.920
  -5   1   4  91.025   3.907
  -5   1   4  102.98    3.93
  -5   1   4  105.93    6.17
  -5   1   4  99.233   4.130
   1   4   4  105.94    6.71
  -5   1   4  96.584   4.133
   1   4   4  99.577   4.126
  -5   1   4  99.197   3.867
  -4   6  -4  150.55    5.97
  -4   6  -4  138.50    5.82
  -4   6  -4  161.26   10.30
  -2  -4  -4  140.15    6.19
  -4   6  -4  153.55    6.57
  -4   6  -4  161.27    5.97
  -2  -4  -4  141.63    9.05
  -4   6  -4  153.44    5.94
  -2  -4  -4  153.20    6.16
  -2  -4  -4  149.95    5.88
   6  -2  -4  160.34    9.15
   6  -2  -4  170.71    9.87
  -4   6  -4  159.36    6.29
  -4   6  -4  158.11    6.44
  -4   6  -4  145.08    9.04
   6  -2  -4  151.44    6.52
  -4   6  -4  159.09    9.98
   2   4   4  152.62    6.29
  -6   2   4  146.46    6.03
  -6   2   4  148.05    6.18
   2   4   4  159.22    9.55
  -6   2   4  162.02    6.36
  -6   2   4  151.69    5.78
  -6   2   4  154.21    6.16
   2   4   4  131.66    5.77
   2   4   4  151.32    6.14
  -6   2   4  154.75    5.85
  -6   2   4  163.59    8.85
  -4   7  -4  102.16    7.53
  -4   7  -4  106.65    7.80
  -4   7  -4  100.57    4.53
  -3  -4  -4  97.697   4.220
  -4   7  -4  99.179   4.120
   7  -3  -4  103.62    4.49
  -3  -4  -4  92.724   4.223
  -4   7  -4  100.88    4.46
  -4   7  -4  101.95    4.16
  -3  -4  -4  105.16    4.06
  -4   7  -4  97.296   4.025
   7  -3  -4  104.28    7.37
  -4   7  -4  102.69    4.13
  -4   7  -4  98.407   4.385
   3   4   4  96.993   3.976
  -7   3   4  102.45    4.14
  -7   3   4  99.391   6.551
  -7   3   4  102.10    4.36
   3   4   4  99.263   4.300
  -7   3   4  104.38    4.25
   3   4   4  96.982   7.036
  -7   3   4  103.16    4.24
   3   4   4  103.45    4.24
  -7   3   4  104.88    4.02
  -7   3   4  102.31    3.96
  -4   8  -4  24.397   3.663
  -4   8  -4  28.482   1.751
  -4   8  -4  28.711   1.632
  -4  -4  -4  30.205   1.567
  -4  -4  -4  32.859   1.639
  -4   8  -4  30.606   1.729
  -4   8  -4  29.227   1.618
  -4   8  -4  30.861   1.645
  -4   8  -4  27.333   3.758
  -4   8  -4  27.052   1.692
  -4  -4  -4  32.164   1.535
   8  -4  -4  24.195   3.478
   8  -4  -4  28.079   1.688
  -8   4   4  31.665   1.616
  -8   4   4  34.619   1.526
   4   4   4  29.684   1.487
   4   4   4  31.457   3.470
  -8   4   4  32.534   1.495
   4   4   4  28.349   1.541
  -8   4   4  32.917   1.571
  -8   4   4  30.827   1.480
  -8   4   4  30.656   3.118
   4   4   4  30.980   1.587
  -8   4   4  32.201   1.571
  -4   9  -4  153.29   10.88
  -5  -4  -4  151.85    6.57
   9  -5  -4  145.26   10.54
  -4   9  -4  166.72    6.71
  -4   9  -4  170.53    6.45
  -4   9  -4  162.37    6.28
  -4   9  -4  165.16    6.88
  -4   9  -4  166.36    6.36
  -4   9  -4  168.10    6.36
  -5  -4  -4  163.09    6.54
  -5  -4  -4  162.95    6.23
   9  -5  -4  151.99    6.90
  -4   9  -4  126.72   10.63
   5   4   4  151.84    6.18
  -9   5   4  160.18    6.73
  -9   5   4  167.49    6.21
  -9   5   4  166.41    6.57
  -9   5   4  146.42    9.49
  -9   5   4  164.84    6.61
   5   4   4  167.59    6.59
   5   4   4  149.17   10.41
  -9   5   4  167.43    6.19
   5   4   4  149.93    6.61
  -9   5   4  166.35    6.47
  -3   8  -4  10.439   0.875
  -3   8  -4  11.054   0.909
  -3   8  -4  9.0119  0.8356
  -3   8  -4  9.1939  0.9004
  -3   8  -4  11.685   2.643
  -5  -3  -4  9.5599  0.8806
  -5  -3  -4  9.7179  0.8190
  -5  -3  -4  9.2691  0.8389
  -3   8  -4  9.4935  2.4269
  -3   8  -4  9.5181  0.9321
  -3   8  -4  10.657   0.864
   8  -5  -4  8.8708  2.3490
   8  -5  -4  8.9559  0.8772
  -8   5   4  10.433   0.783
  -8   5   4  11.010   0.876
   5   3   4  8.8188  0.7516
  -8   5   4  9.1473  1.9461
   5   3   4  10.364   0.775
   5   3   4  10.439   0.935
   5   3   4  12.577   2.294
  -8   5   4  9.4940  0.8272
  -8   5   4  10.792   0.842
  -8   5   4  10.138   0.840
  -8   5   4  10.621   0.914
  -5  -2  -4  11.860   2.123
  -5  -2  -4  13.812   0.996
  -5  -2  -4  12.780   0.936
   7  -5  -4  11.972   0.932
  -5  -2  -4  12.970   0.982
  -2   7  -4  13.833   1.164
   7  -5  -4  15.192   2.566
  -2   7  -4  14.494   1.215
  -2   7  -4  11.396   2.374
  -2   7  -4  13.029   2.664
  -2   7  -4  13.412   1.166
  -5  -2  -4  12.508   0.986
  -2   7  -4  12.688   1.012
  -2   7  -4  13.079   0.985
  -2   7  -4  13.448   1.102
  -2   7  -4  12.951   1.043
  -7   5   4  13.320   0.854
  -7   5   4  14.294   2.012
   2  -7   4  9.8039  1.7364
  -7   5   4  13.466   0.927
   5   2   4  11.917   0.855
   5   2   4  12.420   1.810
  -7   5   4  12.658   0.831
  -7   5   4  12.882   0.903
   5   2   4  14.176   0.917
  -7   5   4  12.332   0.848
  -7   5   4  13.285   0.890
   5   2   4  13.344   2.186
  -7   5   4  13.077   0.851
  -5  -1  -4  29.074   1.545
  -1   6  -4  27.615   3.338
  -5  -1  -4  33.150   1.598
  -1   6  -4  28.620   1.470
  -1   6  -4  29.671   1.528
  -5  -1  -4  29.437   1.544
  -5  -1  -4  25.577   3.107
  -1   6  -4  30.320   1.660
   6  -5  -4  33.017   3.386
  -5  -1  -4  29.905   1.472
  -1   6  -4  33.437   3.537
  -1   6  -4  30.828   1.653
  -5  -1  -4  29.573   1.573
  -1   6  -4  30.607   1.560
  -1   6  -4  32.108   1.610
  -1   6  -4  30.159   1.514
  -5  -1  -4  27.091   1.571
   5   1   4  28.467   1.496
   5   1   4  31.506   2.912
  -6   5   4  29.230   1.445
  -6   5   4  28.836   1.427
  -6   5   4  31.866   1.430
  -6   5   4  32.154   2.844
   5   1   4  27.969   1.457
   1  -6   4  28.139   2.571
  -6   5   4  30.139   1.462
   1  -6   4  27.985   1.438
   5   1   4  30.514   3.046
  -6   5   4  30.078   1.397
  -6   5   4  29.589   1.463
  -6   5   4  30.531   1.540
   5  -5  -4  202.46   11.12
   0   5  -4  200.72   11.51
   0   5  -4  179.83    7.39
  -5   0  -4  180.17    7.00
  -5   0  -4  181.59    7.07
  -5   0  -4  177.46    7.79
   0   5  -4  183.79    7.60
   0   5  -4  183.92    7.02
  -5   0  -4  180.92    7.02
   0   5  -4  197.26   11.37
  -5   0  -4  183.49    7.63
  -5   0  -4  193.83   11.13
  -5   0  -4  179.24    7.28
   0   5  -4  191.25    7.15
   0   5  -4  183.25    7.78
   0   5  -4  182.84    7.02
  -5   5   4  179.91    7.03
  -5   5   4  184.26    7.40
   5   0   4  166.39    7.44
   0  -5   4  192.72   10.06
  -5   5   4  178.63    6.96
  -5   5   4  186.58    6.92
   5   0   4  188.70   10.91
  -5   5   4  188.42   10.12
   0  -5   4  166.41    7.29
  -5   5   4  177.96    7.32
  -5   5   4  181.48    7.23
   5   0   4  189.47   10.54
  -5   1  -4  238.95   10.30
   4  -5  -4  263.30   14.09
   1   4  -4  237.95    9.45
   1   4  -4  278.21   14.60
   4  -5  -4  234.06   10.25
  -5   1  -4  252.95    9.49
  -5   1  -4  257.41    9.55
  -5   1  -4  268.08   14.61
  -5   1  -4  255.09   10.56
  -5   1  -4  243.53    9.84
   1   4  -4  266.27   14.56
   1   4  -4  239.19   10.23
   1   4  -4  247.34    9.46
   1   4  -4  253.80    9.61
   1   4  -4  231.15    9.94
  -5   1  -4  261.23   14.43
   1   4  -4  250.94   13.66
   1   4  -4  251.52   10.52
  -5   1  -4  254.70   10.06
  -5   1  -4  252.15    9.46
  -4   5   4  249.09    9.54
  -4   5   4  264.83    9.40
   5  -1   4  272.00   14.39
  -1  -4   4  263.88   13.16
  -1  -4   4  232.33    9.92
  -4   5   4  256.38    9.82
  -4   5   4  253.16    9.44
  -4   5   4  269.38   13.28
  -4   5   4  235.12   10.15
   5  -1   4  240.14   10.13
  -4   5   4  247.02    9.93
  -1  -4   4  252.55    9.45
  -4   5   4  252.42   10.03
   3  -5  -4  264.86   11.51
   3  -5  -4  308.68   15.60
  -5   2  -4  308.84   16.07
   2   3  -4  257.42   10.58
  -5   2  -4  275.55   10.60
   2   3  -4  288.34   15.83
  -5   2  -4  282.97   11.28
  -5   2  -4  263.92   11.49
  -5   2  -4  289.79   16.18
  -5   2  -4  284.52   11.86
   2   3  -4  270.09   10.59
  -5   2  -4  273.44   10.64
   2   3  -4  275.63   11.81
  -5   2  -4  267.00   11.56
   2   3  -4  301.41   16.02
  -5   2  -4  273.73   10.68
   2   3  -4  282.71   10.78
   2   3  -4  292.36   15.37
  -3   5   4  299.52   14.62
  -3   5   4  283.78   11.16
  -2  -3   4  280.81   11.18
  -2  -3   4  281.15   10.62
  -3   5   4  277.77   10.59
   5  -2   4  305.45   15.96
  -3   5   4  301.65   10.55
  -2  -3   4  315.01   14.82
  -3   5   4  279.25   11.27
  -3   5   4  290.95   11.04
  -3   5   4  280.05   11.44
  -3   5   4  278.86   10.71
  -5   3  -4  7.1122  0.5838
  -5   3  -4  6.9648  0.7196
  -5   3  -4  7.5448  0.6984
   3   2  -4  7.8389  1.5897
   3   2  -4  7.1691  0.6442
   3   2  -4  7.3927  1.6391
   2  -5  -4  7.4112  0.6511
   3   2  -4  7.0306  0.6369
   3   2  -4  7.4001  0.7008
  -5   3  -4  6.6701  0.7381
  -5   3  -4  7.6640  0.6726
  -5   3  -4  6.9614  0.6554
  -5   3  -4  9.5210  1.8979
   2  -5  -4  4.8593  1.2781
  -5   3  -4  7.0783  0.7103
  -5   3  -4  9.1537  1.9930
  -2   5   4  6.8173  0.5626
  -3  -2   4  7.0073  0.6368
  -2   5   4  9.2497  1.2987
  -2   5   4  6.7350  0.6376
   5  -3   4  7.1957  1.4676
  -2   5   4  7.9043  0.6546
  -2   5   4  6.5943  0.5101
  -2   5   4  6.6585  1.3655
  -3  -2   4  7.0641  0.6151
  -2   5   4  7.0392  0.5754
  -2   5   4  6.9839  0.5555
  -3  -2   4  7.6924  1.3236
  -3  -2   4  7.3322  0.5841
   4   1  -4  4.2999  0.5488
  -5   4  -4  4.6564  0.5581
  -5   4  -4  5.2273  1.5283
   4   1  -4  4.1817  0.4825
  -5   4  -4  4.6406  0.6103
  -5   4  -4  6.3962  1.8327
  -5   4  -4  4.3982  0.6271
  -5   4  -4  4.3595  0.4668
  -5   4  -4  5.4578  0.6308
   4   1  -4  4.1045  1.3625
  -5   4  -4  4.8772  0.5915
   4   1  -4  4.9009  1.4256
   1  -5  -4  5.2677  0.5719
  -5   4  -4  4.3918  0.6631
   1  -5  -4  4.9216  1.3256
  -1   5   4  4.8015  0.4304
  -1   5   4  5.4866  0.5331
   5  -4   4  5.8542  1.3478
  -1   5   4  4.4623  0.5361
  -1   5   4  5.5226  1.4477
  -1   5   4  5.6214  0.4844
  -4  -1   4  5.0056  1.1807
  -4  -1   4  5.5112  0.5061
  -1   5   4  3.9840  0.4312
  -4  -1   4  5.0201  0.4563
  -1   5   4  5.2229  0.4654
  -1   5   4  5.3541  0.4637
  -4  -1   4  6.3225  0.5341
   5   0  -4  11.433   2.010
   5   0  -4  11.335   0.954
   5   0  -4  10.246   0.820
  -5   5  -4  9.6687  0.8184
   0  -5  -4  10.422   0.782
  -5   5  -4  11.692   0.886
  -5   5  -4  11.647   2.281
   5   0  -4  12.126   1.976
   0  -5  -4  11.160   0.851
  -5   5  -4  11.579   1.976
  -5   5  -4  10.029   0.832
  -5   5  -4  12.077   0.956
  -5   5  -4  11.180   0.897
   0  -5  -4  12.748   1.841
   0  -5  -4  8.3038  1.4627
  -5   5  -4  12.456   0.986
  -5   5  -4  10.924   0.921
  -5   0   4  11.147   0.741
  -5   0   4  9.7439  0.6652
   0   5   4  10.952   0.753
   0   5   4  10.721   0.784
   0   5   4  10.205   1.825
  -5   0   4  11.444   0.838
   0   5   4  11.288   0.807
   5  -5   4  8.6895  1.6950
  -5   0   4  10.850   1.642
  -5   0   4  9.9641  0.6803
  -5   0   4  11.234   0.764
   0   5   4  10.376   0.767
  -5   6  -4  128.04    5.10
  -5   6  -4  124.07    8.79
  -5   6  -4  123.38    8.08
  -5   6  -4  121.33    5.44
  -5   6  -4  130.46    5.14
   6  -1  -4  123.48    4.99
  -5   6  -4  130.93    5.65
   6  -1  -4  132.18    8.25
  -5   6  -4  130.02    5.11
  -1  -5  -4  130.75    5.04
   6  -1  -4  132.01    5.62
  -5   6  -4  132.16    5.41
   6  -1  -4  136.72    8.62
  -5   6  -4  137.76    5.53
  -1  -5  -4  134.51    5.32
  -6   1   4  129.10    5.30
   1   5   4  118.05    4.99
  -6   1   4  125.34    5.27
   1   5   4  132.22    5.42
  -6   1   4  132.11    5.43
  -6   1   4  129.96    7.73
   1   5   4  128.30    5.29
  -6   1   4  123.74    5.14
  -6   1   4  124.62    4.92
   1   5   4  134.66    8.52
  -6   1   4  131.15    5.01
   7  -2  -4  24.312   2.879
  -5   7  -4  24.008   1.403
  -2  -5  -4  26.015   1.417
   7  -2  -4  25.474   1.532
  -5   7  -4  27.478   1.532
  -5   7  -4  25.432   3.422
   7  -2  -4  25.691   3.253
  -2  -5  -4  25.303   1.361
  -5   7  -4  26.264   1.524
  -5   7  -4  25.071   1.414
  -5   7  -4  21.713   1.511
  -5   7  -4  19.908   3.225
  -2  -5  -4  25.607   1.357
  -5   7  -4  24.143   1.416
   2   5   4  24.300   1.377
  -7   2   4  24.078   1.258
  -7   2   4  26.098   1.343
  -7   2   4  24.500   1.360
   2   5   4  22.837   2.954
  -7   2   4  25.808   2.728
   2   5   4  24.548   1.404
  -7   2   4  24.200   1.275
   2   5   4  20.942   1.207
  -7   2   4  25.287   1.234
  -7   2   4  29.184   1.322
  -5   8  -4  216.18    9.69
  -5   8  -4  233.95    9.56
  -3  -5  -4  227.92    8.70
  -5   8  -4  228.05    9.29
  -5   8  -4  225.57    8.83
  -5   8  -4  221.66   14.58
   8  -3  -4  226.79    9.70
  -5   8  -4  234.44    8.80
  -5   8  -4  225.84    8.89
  -3  -5  -4  235.41    9.15
  -5   8  -4  218.44   14.12
  -3  -5  -4  218.60    9.24
  -5   8  -4  212.28    8.69
   8  -3  -4  231.99   13.99
  -8   3   4  235.13    8.64
  -8   3   4  234.34    8.70
  -8   3   4  233.58    9.03
  -8   3   4  243.07    9.22
  -8   3   4  241.69    9.46
   3   5   4  217.55   13.92
  -8   3   4  232.97    9.25
  -8   3   4  225.83   12.80
   3   5   4  215.78    8.64
   3   5   4  232.31    9.18
   3   5   4  231.54    9.36
  -5   9  -4  343.21   13.02
  -4  -5  -4  347.12   13.39
  -5   9  -4  327.65   20.48
  -5   9  -4  342.44   12.85
  -5   9  -4  350.15   12.92
  -4  -5  -4  326.86   12.74
  -4  -5  -4  333.70   13.61
  -5   9  -4  332.37   12.81
  -5   9  -4  354.90   13.97
   9  -4  -4  323.69   14.20
  -5   9  -4  310.98   19.73
  -5   9  -4  351.16   13.61
   9  -4  -4  339.90   19.70
   4   5   4  324.35   12.72
  -9   4   4  323.55   18.14
  -9   4   4  347.93   13.50
   4   5   4  307.12   19.48
   4   5   4  333.82   13.74
   4   5   4  361.03   13.49
  -9   4   4  345.98   12.70
  -9   4   4  358.94   12.77
  -9   4   4  341.96   13.61
  -9   4   4  346.17   13.29
  -9   4   4  348.38   13.87
  -5  10  -4  46.352   2.174
  -5  10  -4  45.310   2.215
  -5  10  -4  44.154   2.135
  10  -5  -4  43.886   2.279
  -5  -5  -4  44.473   2.108
  -5  10  -4  46.069   2.393
  -5  10  -4  45.994   2.283
  -5  10  -4  45.240   2.061
  -5  -5  -4  47.674   2.171
 -10   5   4  44.861   2.130
   5   5   4  44.441   2.168
 -10   5   4  43.597   1.974
 -10   5   4  46.051   2.056
 -10   5   4  45.043   2.167
 -10   5   4  45.625   1.981
   5   5   4  42.451   1.977
 -10   5   4  45.463   2.154
  -5  11  -4  135.06    5.21
  -6  -5  -4  120.26    5.29
  -5  11  -4  129.28    5.44
  -6  -5  -4  123.21    4.96
  -5  11  -4  128.56    5.17
  -5  11  -4  131.47    5.58
  -6  -5  -4  129.57    5.28
  -5  11  -4  120.43    5.07
  -5  11  -4  125.43    5.05
  11  -6  -4  120.71    5.57
   6   5   4  129.38    5.03
 -11   6   4  134.65    5.22
 -11   6   4  129.89    5.30
   6   5   4  131.85    5.31
 -11   6   4  130.39    5.34
 -11   6   4  133.27    5.45
 -11   6   4  129.41    4.98
  -6  -4  -4  49.263   2.154
  -6  -4  -4  49.125   2.306
  -4  10  -4  47.118   2.406
  -4  10  -4  48.024   2.181
  10  -6  -4  44.772   2.353
  -4  10  -4  49.797   2.294
  -4  10  -4  49.917   2.315
  -6  -4  -4  43.139   2.212
  -4  10  -4  51.519   2.535
  -4  10  -4  48.205   2.289
 -10   6   4  49.950   2.227
   6   4   4  50.609   2.151
 -10   6   4  48.856   2.114
 -10   6   4  51.957   2.116
 -10   6   4  49.877   2.288
 -10   6   4  50.944   2.281
 -10   6   4  47.384   2.293
   6   4   4  47.431   2.257
   9  -6  -4  93.337   4.536
  -6  -3  -4  103.94    4.35
  -3   9  -4  104.50    4.49
  -3   9  -4  97.015   8.041
  -3   9  -4  103.75    4.27
  -3   9  -4  107.97    4.27
  -3   9  -4  106.75    4.64
  -6  -3  -4  91.507   4.311
   9  -6  -4  103.55    7.84
  -3   9  -4  105.41    4.30
  -6  -3  -4  105.68    4.16
  -3   9  -4  101.56    8.17
  -3   9  -4  104.42    4.21
   6   3   4  97.201   7.391
  -9   6   4  99.869   4.362
  -9   6   4  105.37    4.36
  -9   6   4  105.49    4.09
  -9   6   4  105.20    4.28
  -9   6   4  101.05    6.93
   6   3   4  104.84    4.35
   6   3   4  103.62    4.14
  -9   6   4  103.26    4.45
  -9   6   4  107.66    4.11
  -6  -2  -4  192.50    7.50
  -2   8  -4  200.34    7.62
  -2   8  -4  203.04    7.60
  -2   8  -4  205.59    8.26
  -6  -2  -4  202.35    7.87
  -2   8  -4  208.60    7.72
  -6  -2  -4  196.93    7.52
  -2   8  -4  189.19   12.75
  -6  -2  -4  178.16   11.69
  -2   8  -4  204.33    7.63
   8  -6  -4  183.29   12.10
  -6  -2  -4  187.38    8.13
  -2   8  -4  198.39   12.66
  -2   8  -4  199.99    8.04
  -8   6   4  195.18    7.90
   6   2   4  197.99    7.88
  -8   6   4  200.91    7.80
  -8   6   4  204.14    7.47
   6   2   4  200.38    7.49
  -8   6   4  202.48    7.50
  -8   6   4  185.47   11.16
  -8   6   4  194.22    7.96
   2  -8   4  177.40    7.82
   6   2   4  168.07   11.32
   6   2   4  190.47   12.04
  -8   6   4  195.36    8.11
  -1   7  -4  12.358   1.127
  -6  -1  -4  12.900   0.951
  -1   7  -4  13.459   2.778
  -6  -1  -4  13.331   2.285
  -1   7  -4  14.719   2.694
   7  -6  -4  15.318   2.591
  -6  -1  -4  12.504   0.946
  -1   7  -4  12.384   1.042
  -1   7  -4  13.108   0.970
  -1   7  -4  13.102   1.181
  -1   7  -4  13.564   1.135
  -1   7  -4  13.407   1.011
  -6  -1  -4  12.689   1.069
  -1   7  -4  12.033   1.125
  -6  -1  -4  13.073   0.931
  -6  -1  -4  12.736   1.062
  -6  -1  -4  16.008   1.107
  -7   6   4  13.628   0.900
   1  -7   4  11.360   1.903
   6   1   4  12.670   2.203
  -7   6   4  14.159   0.880
  -7   6   4  12.675   0.866
  -7   6   4  13.180   1.965
  -7   6   4  13.969   0.908
  -7   6   4  12.967   0.850
  -7   6   4  13.011   0.864
  -7   6   4  14.564   0.920
   1  -7   4  11.975   0.873
   6   1   4  13.824   1.002
   6   1   4  11.992   2.013
   0   6  -4  55.434   2.507
  -6   0  -4  54.815   4.715
   0   6  -4  55.968   2.428
   0   6  -4  56.761   2.532
  -6   0  -4  55.189   2.463
  -6   0  -4  58.651   2.506
   0   6  -4  56.272   2.438
   0   6  -4  52.851   2.624
   0   6  -4  56.104   2.410
   6  -6  -4  57.088   4.739
  -6   0  -4  53.949   2.364
   0   6  -4  56.098   4.944
  -6   0  -4  51.381   2.651
  -6   0  -4  54.139   2.585
   0   6  -4  50.347   2.573
  -6   0  -4  56.861   2.478
   0   6  -4  60.358   5.046
  -6   6   4  54.895   2.423
   6   0   4  56.218   2.424
  -6   6   4  54.822   2.276
   0  -6   4  53.204   2.402
  -6   6   4  54.479   2.339
  -6   6   4  54.811   2.326
   6   0   4  53.367   4.246
  -6   6   4  56.188   2.453
   6   0   4  50.445   2.414
  -6   6   4  56.125   2.411
  -6   6   4  51.977   4.046
   6   0   4  56.449   4.522
   0  -6   4  51.560   3.999
   5  -6  -4  87.190   3.980
   1   5  -4  84.906   3.876
  -6   1  -4  93.217   4.017
   1   5  -4  88.724   3.987
  -6   1  -4  91.229   3.786
  -6   1  -4  92.793   3.758
  -6   1  -4  93.115   3.824
   1   5  -4  91.687   3.747
   5  -6  -4  96.368   6.448
  -6   1  -4  92.131   4.044
   1   5  -4  89.353   4.111
  -6   1  -4  90.938   3.682
  -6   1  -4  97.150   6.747
   1   5  -4  96.437   3.805
   1   5  -4  95.996   6.694
   1   5  -4  92.618   3.711
  -6   1  -4  88.848   4.150
   1   5  -4  94.784   6.789
  -5   6   4  93.167   3.617
  -1  -5   4  94.347   3.647
   6  -1   4  100.05    6.47
  -5   6   4  87.504   3.904
  -5   6   4  92.658   3.861
   6  -1   4  85.162   5.983
   6  -1   4  84.514   3.853
  -5   6   4  92.179   3.816
  -5   6   4  93.267   3.692
  -5   6   4  91.857   3.627
  -5   6   4  95.272   5.815
  -1  -5   4  97.442   5.908
  -1  -5   4  91.109   3.818
  -5   6   4  94.265   3.775
  -6   2  -4  65.271   2.895
   2   4  -4  65.186   5.147
  -6   2  -4  67.710   2.909
   2   4  -4  66.941   2.849
  -6   2  -4  73.200   3.115
  -6   2  -4  71.685   2.946
   2   4  -4  67.639   2.906
  -6   2  -4  68.398   2.816
   2   4  -4  65.945   3.136
  -6   2  -4  70.590   5.498
  -6   2  -4  68.350   3.205
   2   4  -4  69.285   2.823
  -6   2  -4  69.054   5.611
   2   4  -4  72.744   5.556
   4  -6  -4  69.415   5.032
   4  -6  -4  61.870   3.011
  -6   2  -4  67.907   3.103
  -4   6   4  67.706   2.906
  -2  -4   4  72.674   4.697
   6  -2   4  61.795   2.930
  -2  -4   4  69.610   2.791
   6  -2   4  77.216   5.186
  -4   6   4  67.622   2.731
  -4   6   4  70.867   2.883
  -4   6   4  68.938   3.031
  -4   6   4  72.259   4.661
  -2  -4   4  66.082   2.901
  -4   6   4  67.602   2.776
  -4   6   4  68.726   2.823
  -4   6   4  72.951   2.952
  -6   3  -4  4.0147  0.5260
  -6   3  -4  3.5018  0.5943
  -6   3  -4  3.7158  1.7811
   3  -6  -4  3.5447  0.4951
   3   3  -4  3.3875  1.4521
  -6   3  -4  3.8366  0.5587
  -6   3  -4  5.4379  0.6553
   3   3  -4  3.3424  0.5667
   3   3  -4  1.7198  1.2127
   3   3  -4  3.7854  0.5189
   3  -6  -4  2.4629  1.3979
   3   3  -4  3.4654  0.5407
  -6   3  -4  3.7894  0.6425
  -6   3  -4  5.1291  1.6784
  -6   3  -4  2.4259  0.5943
  -6   3  -4  3.0023  0.5339
  -3   6   4  3.5573  0.4084
   6  -3   4  3.4779  1.2735
  -3   6   4  4.7032  0.4457
  -3   6   4  2.6714  1.2248
  -3  -3   4  3.0718  1.1163
  -3  -3   4  3.3063  0.4387
  -3   6   4  4.2706  0.4984
  -3   6   4  3.6566  0.4518
  -3   6   4  3.1066  0.9933
  -3   6   4  3.2432  0.4986
  -3  -3   4  3.4154  0.4562
  -3   6   4  3.2814  0.4799
  -6   4  -4  94.304   4.147
   4   2  -4  80.452   3.908
   4   2  -4  88.444   4.036
   4   2  -4  86.964   6.126
  -6   4  -4  88.869   6.488
   4   2  -4  91.926   3.663
   4   2  -4  105.19    6.69
  -6   4  -4  89.372   3.980
  -6   4  -4  92.544   3.721
  -6   4  -4  86.679   3.576
   2  -6  -4  91.271   3.661
  -6   4  -4  90.915   3.955
  -6   4  -4  92.585   6.907
  -6   4  -4  92.790   3.746
  -6   4  -4  91.113   3.982
  -2   6   4  86.339   3.772
  -2   6   4  89.811   3.556
  -4  -2   4  76.863   3.546
  -2   6   4  93.509   6.260
  -2   6   4  92.177   3.632
  -2   6   4  95.030   3.807
  -4  -2   4  98.818   5.903
  -2   6   4  96.680   5.616
  -2   6   4  88.694   3.731
   6  -4   4  104.78    6.50
  -2   6   4  91.882   3.904
  -2   6   4  96.858   3.730
  -4  -2   4  86.395   3.580
  -4  -2   4  93.170   3.792
   5   1  -4  54.064   2.336
  -6   5  -4  57.241   4.672
   1  -6  -4  55.184   2.498
   1  -6  -4  55.142   3.973
  -6   5  -4  56.725   2.568
   5   1  -4  55.922   2.629
  -6   5  -4  54.013   2.609
  -6   5  -4  52.290   2.647
   5   1  -4  57.722   4.688
  -6   5  -4  51.597   2.535
   1  -6  -4  52.718   2.350
   5   1  -4  55.336   4.608
  -6   5  -4  54.017   4.812
  -6   5  -4  55.404   2.443
  -6   5  -4  55.435   2.484
  -1   6   4  57.815   2.425
  -1   6   4  52.248   2.313
  -1   6   4  51.564   2.220
  -5  -1   4  57.844   2.422
  -1   6   4  52.077   4.432
  -1   6   4  53.223   2.345
  -5  -1   4  53.324   2.274
  -5  -1   4  55.961   4.101
   6  -5   4  54.884   4.383
  -5  -1   4  51.881   2.375
  -1   6   4  53.903   2.486
  -1   6   4  56.445   2.427
  -6   6  -4  130.99    5.92
   0  -6  -4  136.70    5.74
   6   0  -4  144.70    6.12
   6   0  -4  148.50    9.17
  -6   6  -4  150.10    9.12
   0  -6  -4  134.52    8.04
  -6   6  -4  143.51    6.15
   6   0  -4  146.46    9.09
  -6   6  -4  142.94    5.87
  -6   6  -4  140.08    6.00
  -6   6  -4  149.58    9.73
  -6   6  -4  144.59    5.57
  -6   6  -4  126.73    5.49
   6   0  -4  138.91    5.45
  -6   6  -4  143.66    5.58
   0  -6  -4  140.36    5.46
  -6   0   4  137.51    5.75
   6  -6   4  139.88    9.01
   0   6   4  146.93    9.28
   0   6   4  137.80    5.46
   0   6   4  137.94    5.75
  -6   0   4  145.77    5.88
  -6   0   4  136.26    8.33
   0   6   4  139.85    5.88
  -6   0   4  141.30    5.44
   0   6   4  139.34    5.76
  -6   0   4  142.75    5.73
  -6   7  -4  161.97    6.54
  -6   7  -4  154.80   10.60
   7  -1  -4  142.92    9.72
   7  -1  -4  169.92   10.35
  -1  -6  -4  154.13    6.07
  -1  -6  -4  153.05    6.37
   7  -1  -4  151.13    6.04
  -1  -6  -4  153.24    6.46
  -6   7  -4  154.62    6.18
  -6   7  -4  152.40    6.15
  -6   7  -4  157.83    6.64
  -6   7  -4  155.78    6.16
  -6   7  -4  152.40    6.79
   7  -1  -4  156.56    6.79
  -7   1   4  166.05    6.06
  -7   1   4  161.80    6.43
  -7   1   4  156.29    9.29
  -7   1   4  158.38    6.39
   6  -7   4  158.89    9.99
  -7   1   4  151.84    6.23
   1   6   4  154.31   10.23
   1   6   4  152.14    6.05
  -7   1   4  166.99    6.57
   1   6   4  156.14    6.40
  -7   1   4  157.47    5.96
   1   6   4  161.09    6.55
  -2  -6  -4  55.209   2.396
  -6   8  -4  59.529   2.566
  -6   8  -4  55.608   2.520
  -6   8  -4  53.445   2.673
  -6   8  -4  53.958   2.463
  -6   8  -4  52.419   2.667
   8  -2  -4  59.079   2.725
  -6   8  -4  54.461   2.642
   8  -2  -4  52.501   5.225
  -6   8  -4  56.376   5.402
  -2  -6  -4  56.143   2.542
  -2  -6  -4  55.333   2.530
   8  -2  -4  51.689   2.359
  -8   2   4  57.240   2.352
  -8   2   4  55.193   2.486
   2   6   4  52.330   2.540
   2   6   4  47.387   4.892
  -8   2   4  57.694   2.496
   2   6   4  48.203   2.295
  -8   2   4  57.265   2.587
   2   6   4  53.822   2.526
  -8   2   4  53.918   4.400
  -8   2   4  55.045   2.301
  -8   2   4  54.619   2.395
  -6   9  -4  177.47    7.28
   9  -3  -4  161.35   11.35
  -3  -6  -4  171.65    6.75
  -6   9  -4  147.22   11.57
  -6   9  -4  156.30   11.52
  -3  -6  -4  173.22    7.22
  -6   9  -4  173.84    6.92
  -6   9  -4  181.40    6.90
  -6   9  -4  158.01    6.74
   9  -3  -4  190.50    7.64
  -6   9  -4  180.59    7.46
  -3  -6  -4  175.79    7.13
  -6   9  -4  179.68    6.91
  -9   3   4  187.44    7.37
  -9   3   4  180.61    6.71
  -9   3   4  177.72    6.74
  -9   3   4  179.06    7.15
   3   6   4  170.16    6.73
   3   6   4  182.58    7.18
   3   6   4  178.23    7.28
  -9   3   4  181.73    7.21
  -9   3   4  179.58    7.02
  -9   3   4  169.04   10.36
   3   6   4  166.80   11.41
  -4  -6  -4  265.65   10.45
  -6  10  -4  279.26   11.22
  -6  10  -4  280.45   10.58
  -4  -6  -4  281.00   11.03
  -6  10  -4  254.44   10.50
  -6  10  -4  272.05   10.70
  10  -4  -4  283.02   11.74
  -6  10  -4  284.20   10.64
  -6  10  -4  283.50   11.49
  -4  -6  -4  268.70   11.19
 -10   4   4  285.16   10.45
 -10   4   4  285.58   11.41
 -10   4   4  281.46   10.92
   4   6   4  266.15   10.47
 -10   4   4  288.08   11.21
 -10   4   4  275.76   10.47
   4   6   4  291.23   11.11
   4   6   4  265.59   11.28
 -10   4   4  290.55   11.12
  -5  -6  -4  101.33    4.37
  -6  11  -4  105.50    4.28
  11  -5  -4  102.38    4.62
  -6  11  -4  98.016   4.124
  -6  11  -4  102.97    4.26
  -6  11  -4  108.85    4.54
  -5  -6  -4  109.19    4.38
  -6  11  -4  99.934   4.192
  -6  11  -4  98.674   4.573
   5   6   4  109.01    4.38
   5   6   4  100.30    4.11
 -11   5   4  107.03    4.08
 -11   5   4  105.70    4.48
 -11   5   4  104.70    4.27
 -11   5   4  106.57    4.37
 -11   5   4  105.05    4.38
  -6  -6  -4  14.978   0.957
  -6  12  -4  16.161   1.162
  -6  12  -4  16.413   1.172
  -6  -6  -4  16.509   1.005
  12  -6  -4  15.146   1.037
  -6  12  -4  15.965   1.052
  -6  12  -4  16.816   1.071
   6   6   4  17.978   1.016
   6   6   4  15.993   0.918
 -12   6   4  17.653   0.938
 -12   6   4  16.529   0.963
 -12   6   4  16.854   0.892
 -12   6   4  16.765   0.967
  -6  13  -4  21.337   1.233
  13  -7  -4  21.829   1.151
  -6  13  -4  21.493   1.234
  -7  -6  -4  21.463   1.062
  -6  13  -4  22.177   1.130
  -6  13  -4  20.231   1.104
   7   6   4  20.220   0.994
 -13   7   4  21.091   1.019
 -13   7   4  21.735   1.043
   7   6   4  20.490   1.063
 -13   7   4  20.242   1.030
   6 -13   4  20.588   0.992
 -13   7   4  20.685   0.980
  -5  12  -4  7.5923  0.7414
  -5  12  -4  7.1781  0.7749
  -7  -5  -4  5.5221  0.5553
  -5  12  -4  6.0575  0.7074
  -7  -5  -4  6.5583  0.6237
  -5  12  -4  7.8451  0.7905
 -12   7   4  6.2941  0.5648
 -12   7   4  6.6065  0.6255
 -12   7   4  6.3557  0.5802
 -12   7   4  7.7411  0.6593
   7   5   4  7.5436  0.6445
   7   5   4  7.9210  0.6875
  -7  -4  -4  123.72    4.94
  -7  -4  -4  102.58    4.90
  -4  11  -4  113.90    4.75
  -4  11  -4  119.58    5.10
  -4  11  -4  121.76    5.22
  -4  11  -4  116.96    4.73
  -4  11  -4  121.49    4.85
  -7  -4  -4  116.69    4.65
  -4  11  -4  120.99    4.85
   7   4   4  122.48    4.95
 -11   7   4  124.70    4.99
 -11   7   4  112.24    4.63
 -11   7   4  125.09    4.97
   7   4   4  118.16    4.68
 -11   7   4  127.28    4.67
 -11   7   4  120.89    4.87
 -11   7   4  124.84    5.08
  -3  10  -4  23.913   1.453
  -3  10  -4  22.124   1.419
  -7  -3  -4  21.807   1.247
  -3  10  -4  22.809   1.549
  -7  -3  -4  22.320   1.346
  -3  10  -4  20.773   1.489
  -3  10  -4  23.190   1.453
  -3  10  -4  22.690   1.335
 -10   7   4  25.155   1.343
   7   3   4  23.510   1.289
 -10   7   4  22.221   1.317
 -10   7   4  23.706   1.246
 -10   7   4  25.375   1.242
 -10   7   4  25.563   1.328
   7   3   4  23.316   1.225
 -10   7   4  22.691   1.278
   9  -7  -4  133.40    9.79
  -2   9  -4  147.49    5.72
  -2   9  -4  143.07    5.71
  -7  -2  -4  149.52    5.88
  -2   9  -4  127.16   10.00
  -7  -2  -4  134.04    5.59
  -2   9  -4  133.61    9.95
  -7  -2  -4  145.59    5.61
  -7  -2  -4  130.19    6.01
  -2   9  -4  149.68    6.06
  -2   9  -4  149.50    6.18
  -2   9  -4  147.72    5.68
  -2   9  -4  146.37    5.77
  -9   7   4  146.13    5.80
  -9   7   4  147.92    5.90
   7   2   4  124.99    9.29
   2  -9   4  137.07    5.82
  -9   7   4  139.58    8.96
  -9   7   4  147.69    5.55
   7   2   4  144.83    5.87
   7   2   4  145.40    5.60
  -9   7   4  145.17    5.59
  -9   7   4  147.24    5.94
  -9   7   4  144.03    6.02
  -1   8  -4  40.850   1.996
  -1   8  -4  40.575   1.976
  -7  -1  -4  37.506   1.849
  -1   8  -4  42.731   4.565
   8  -7  -4  31.585   3.933
  -7  -1  -4  36.754   1.987
  -1   8  -4  28.952   4.028
  -7  -1  -4  38.730   1.802
  -7  -1  -4  34.311   1.920
  -1   8  -4  38.939   2.086
  -7  -1  -4  37.921   1.875
  -1   8  -4  39.792   1.928
  -1   8  -4  39.106   1.888
  -1   8  -4  38.410   1.967
  -7  -1  -4  31.518   3.882
   7   1   4  34.298   3.650
  -8   7   4  40.516   1.850
   7   1   4  33.853   3.667
   7   1   4  37.126   1.817
  -8   7   4  37.363   1.820
   1  -8   4  35.349   3.478
  -8   7   4  42.293   1.777
   7   1   4  38.412   1.767
  -8   7   4  36.657   3.511
  -8   7   4  40.008   1.733
  -8   7   4  38.910   1.834
   1  -8   4  37.055   1.801
  -8   7   4  39.041   1.761
  -7   0  -4  160.97    6.39
   0   7  -4  168.01    6.94
   7  -7  -4  157.07    6.88
  -7   0  -4  167.96    6.47
  -7   0  -4  159.11    7.07
  -7   0  -4  163.16    6.35
  -7   0  -4  159.95    6.91
   0   7  -4  164.21    6.42
  -7   0  -4  157.10   10.34
   0   7  -4  166.55    6.50
  -7   0  -4  171.71    6.63
   7  -7  -4  158.11   10.41
   0   7  -4  160.73   10.91
   0   7  -4  161.39   10.85
   0   7  -4  161.58    6.73
   0   7  -4  165.32    6.41
  -7   7   4  174.05    6.29
  -7   7   4  166.46    6.39
  -7   7   4  166.26    6.56
  -7   7   4  166.21    6.66
   0  -7   4  161.31    6.63
   7   0   4  160.54    6.62
  -7   7   4  162.25    9.58
   0  -7   4  149.18    9.43
   7   0   4  163.17   10.33
   7   0   4  153.18    9.92
  -7   7   4  168.87    6.72
  -7   7   4  167.61    6.33
  -7   1  -4  107.20    4.11
   1   6  -4  105.46    7.54
   1   6  -4  92.666   4.375
  -7   1  -4  98.323   4.108
   1   6  -4  101.33    4.04
  -7   1  -4  95.907   4.464
  -7   1  -4  99.854   3.960
   1   6  -4  101.21    7.41
  -7   1  -4  98.614   7.105
  -7   1  -4  96.423   4.329
   1   6  -4  101.70    4.01
   1   6  -4  96.111   4.199
   1   6  -4  95.760   4.307
   6  -7  -4  88.237   6.773
  -7   1  -4  95.884   4.031
   1   6  -4  97.302   4.039
   6  -7  -4  92.345   4.259
   7  -1   4  90.677   6.562
  -6   7   4  95.145   6.241
  -6   7   4  100.22    3.92
  -6   7   4  99.231   4.151
  -6   7   4  97.116   4.046
  -1  -6   4  99.137   3.918
   7  -1   4  109.03    7.00
  -6   7   4  96.477   4.099
  -1  -6   4  94.859   4.092
   7  -1   4  107.43    4.13
  -6   7   4  100.13    3.99
  -1  -6   4  93.099   6.253
  -6   7   4  101.07    3.87
  -7   2  -4  47.543   2.171
   2   5  -4  47.199   2.141
   2   5  -4  49.471   2.372
   2   5  -4  46.205   4.528
  -7   2  -4  45.675   2.110
   2   5  -4  49.402   2.227
   5  -7  -4  44.920   4.254
  -7   2  -4  49.268   2.411
  -7   2  -4  49.662   2.306
  -7   2  -4  44.032   2.331
  -7   2  -4  46.695   4.427
  -7   2  -4  49.996   2.285
  -7   2  -4  45.856   2.483
   2   5  -4  50.786   2.213
   2   5  -4  46.217   4.407
  -2  -5   4  50.535   3.854
  -5   7   4  47.830   3.713
  -5   7   4  46.634   2.257
   7  -2   4  52.307   4.297
  -5   7   4  49.339   2.176
  -5   7   4  48.804   2.044
   7  -2   4  48.234   4.057
  -2  -5   4  44.531   2.068
  -5   7   4  47.044   2.060
  -2  -5   4  47.992   2.173
  -5   7   4  49.257   2.129
  -5   7   4  49.065   2.142
  -5   7   4  49.183   2.161
  -7   3  -4  82.081   3.680
   3   4  -4  75.346   3.283
  -7   3  -4  80.332   3.350
  -7   3  -4  76.177   3.528
   3   4  -4  74.824   3.248
   3   4  -4  77.112   3.587
  -7   3  -4  82.386   3.557
   3   4  -4  75.296   6.051
  -7   3  -4  81.198   3.216
   3   4  -4  79.438   3.248
  -7   3  -4  81.224   3.337
  -7   3  -4  77.578   6.079
  -4   7   4  74.659   3.270
  -3  -4   4  76.928   5.286
   7  -3   4  74.465   3.355
  -3  -4   4  75.807   3.163
  -4   7   4  76.714   3.221
  -4   7   4  81.712   3.466
  -4   7   4  80.613   3.162
  -4   7   4  79.476   3.345
  -3  -4   4  81.430   3.353
   7  -3   4  77.509   5.658
  -4   7   4  79.096   3.306
  -4   7   4  80.701   5.190
  -7   4  -4  167.10   11.11
   4   3  -4  181.88    6.97
  -7   4  -4  188.69    6.97
   4   3  -4  185.93    7.03
  -7   4  -4  168.66    7.08
   4   3  -4  179.35    7.80
  -7   4  -4  182.56    7.47
  -7   4  -4  164.16    7.05
  -7   4  -4  188.53   11.79
  -7   4  -4  185.80    7.65
   3  -7  -4  182.71    6.99
   4   3  -4  181.71   11.36
  -7   4  -4  169.04    7.85
  -7   4  -4  168.11    7.55
  -4  -3   4  187.57    7.36
  -3   7   4  187.91    7.32
  -3   7   4  189.99    7.24
  -3   7   4  190.47    7.41
  -4  -3   4  190.44    6.99
  -3   7   4  185.68    6.95
   7  -4   4  187.83   11.12
  -3   7   4  186.13   10.15
  -3   7   4  185.54    7.06
  -4  -3   4  175.93   10.26
  -3   7   4  187.64    7.56
   5   2  -4  331.95   13.91
  -7   5  -4  318.43   13.54
   2  -7  -4  346.80   12.52
   5   2  -4  359.39   19.03
  -7   5  -4  342.32   12.63
   2  -7  -4  314.72   17.38
  -7   5  -4  344.12   12.59
  -7   5  -4  318.13   12.44
  -7   5  -4  343.99   13.65
  -7   5  -4  346.02   19.44
  -7   5  -4  337.30   18.65
   5   2  -4  346.83   12.51
   5   2  -4  322.29   18.25
  -7   5  -4  327.53   13.97
  -7   5  -4  323.95   13.27
   5   2  -4  302.49   13.54
  -2   7   4  326.48   13.14
  -2   7   4  310.03   18.74
  -2   7   4  334.44   13.14
   7  -5   4  357.39   18.98
  -5  -2   4  334.48   12.51
  -5  -2   4  320.60   17.52
  -5  -2   4  317.76   13.27
  -2   7   4  345.77   13.53
  -2   7   4  340.68   12.48
  -5  -2   4  335.13   13.20
  -2   7   4  345.16   12.63
  -2   7   4  338.63   13.29
  -7   6  -4  42.197   2.104
  -7   6  -4  39.761   4.458
  -7   6  -4  43.513   2.289
   6   1  -4  44.674   2.261
  -7   6  -4  38.911   3.878
   1  -7  -4  42.709   1.956
  -7   6  -4  40.339   2.207
  -7   6  -4  40.658   2.172
  -7   6  -4  43.649   2.084
  -7   6  -4  42.374   2.057
   6   1  -4  43.648   2.018
   1  -7  -4  38.183   3.489
   6   1  -4  44.132   4.226
   1  -7  -4  43.667   2.092
   6   1  -4  42.140   4.173
  -1   7   4  44.043   2.025
  -1   7   4  41.395   1.937
  -6  -1   4  40.772   1.896
   7  -6   4  48.211   4.174
  -1   7   4  41.662   2.043
  -6  -1   4  44.144   2.045
  -1   7   4  43.686   1.907
  -1   7   4  42.704   1.836
  -6  -1   4  40.912   1.964
  -1   7   4  45.648   2.117
  -1   7   4  43.181   4.204
  -6  -1   4  42.590   3.676
   0  -7  -4  72.382   3.152
  -7   7  -4  71.237   3.078
   7   0  -4  74.094   3.373
   7   0  -4  77.129   5.885
   7   0  -4  65.334   5.590
  -7   7  -4  70.215   3.356
  -7   7  -4  68.789   3.080
  -7   7  -4  72.004   3.219
   0  -7  -4  65.891   2.941
   7   0  -4  73.980   2.996
  -7   7  -4  70.073   3.289
  -7   7  -4  64.179   5.452
  -7   7  -4  67.182   6.146
  -7   7  -4  69.451   3.264
  -7   0   4  70.872   3.109
  -7   0   4  71.068   2.902
   0   7   4  70.934   5.790
   0   7   4  70.854   3.118
  -7   0   4  69.842   3.071
  -7   0   4  70.872   5.195
  -7   0   4  74.075   3.173
   0   7   4  69.445   2.915
   7  -7   4  73.758   5.597
   0   7   4  69.977   3.030
   0   7   4  75.306   3.241
   8  -1  -4  303.79   17.67
  -1  -7  -4  296.40   12.23
   8  -1  -4  319.90   12.83
   8  -1  -4  312.00   11.45
  -7   8  -4  311.48   12.83
  -7   8  -4  295.65   11.60
  -7   8  -4  294.31   12.19
  -7   8  -4  301.29   12.49
  -1  -7  -4  323.96   12.07
  -7   8  -4  319.16   11.56
  -7   8  -4  284.90   18.01
  -7   8  -4  311.58   11.61
  -1  -7  -4  296.75   11.43
   1   7   4  306.80   18.01
  -8   1   4  301.91   11.44
  -8   1   4  307.63   12.42
  -8   1   4  301.30   11.35
   1   7   4  311.79   12.10
  -8   1   4  294.52   11.88
  -8   1   4  297.82   12.09
   1   7   4  287.63   11.50
  -8   1   4  308.54   12.21
   7  -8   4  297.76   17.70
   1   7   4  309.19   12.38
  -8   1   4  294.16   16.46
   9  -2  -4  255.42   16.55
  -2  -7  -4  291.62   11.45
   9  -2  -4  272.82   10.66
  -7   9  -4  262.47   16.99
  -7   9  -4  292.34   10.85
  -2  -7  -4  303.09   11.28
  -7   9  -4  265.18   11.90
  -7   9  -4  285.45   10.78
  -7   9  -4  282.94   11.69
   9  -2  -4  302.45   12.02
  -7   9  -4  284.43   11.43
  -7   9  -4  272.67   10.86
  -9   2   4  284.07   11.11
   2   7   4  297.89   11.58
  -9   2   4  293.93   11.33
  -9   2   4  280.45   10.67
  -9   2   4  256.90   15.41
   2   7   4  263.32   16.88
   2   7   4  287.52   11.32
   7  -9   4  266.64   16.64
  -9   2   4  294.28   11.42
  -9   2   4  295.46   11.62
  -9   2   4  287.25   10.62
  10  -3  -4  224.18    9.07
  -7  10  -4  203.04    8.20
  -3  -7  -4  208.67    8.60
  -7  10  -4  211.64    8.14
  -7  10  -4  213.86    8.64
  -3  -7  -4  218.44    8.48
  -7  10  -4  208.74    8.20
  -7  10  -4  211.58    8.83
   3   7   4  193.77    8.01
 -10   3   4  210.60    7.99
   3   7   4  205.51    8.67
 -10   3   4  212.93    8.58
 -10   3   4  207.11    8.35
   3   7   4  224.08    8.56
 -10   3   4  216.78    8.74
 -10   3   4  209.57    8.51
  11  -4  -4  0.3462  0.5289
  -7  11  -4  0.4589  0.6001
  -7  11  -4  0.0358  0.5487
  -4  -7  -4  0.1114  0.4054
  -7  11  -4  0.8024  0.5062
  -7  11  -4  0.6892  0.6351
  -7  11  -4  0.3169  0.5621
  -4  -7  -4  0.6586  0.5045
   4   7   4  0.8129  0.4249
 -11   4   4  0.9020  0.3993
   4   7   4  0.2115  0.4581
 -11   4   4  0.8964  0.3986
 -11   4   4  0.0695  0.3613
 -11   4   4  0.3616  0.4781
 -11   4   4  0.0000  0.4062
  -5  -7  -4  28.330   1.414
  -7  12  -4  29.332   1.621
  -7  12  -4  27.584   1.427
  -5  -7  -4  26.085   1.369
  -7  12  -4  27.310   1.552
  12  -5  -4  25.766   1.496
  -7  12  -4  27.125   1.435
   5   7   4  26.112   1.286
 -12   5   4  28.107   1.323
 -12   5   4  27.260   1.259
   5   7   4  29.664   1.430
 -12   5   4  29.627   1.383
 -12   5   4  27.933   1.372
  -6  -7  -4  1.1044  0.3214
  -7  13  -4  0.9990  0.4218
  -7  13  -4  1.5156  0.4884
  -6  -7  -4  1.4531  0.3817
  -7  13  -4  0.8644  0.5008
  13  -6  -4  1.0677  0.4014
  -7  13  -4  1.1607  0.5163
   6   7   4  1.1537  0.3800
   6   7   4  0.9207  0.3433
 -13   6   4  1.2484  0.3495
 -13   6   4  1.4963  0.3880
 -13   6   4  1.2612  0.3251
  -5  13  -4  4.6124  0.5668
[truncated: 284,468 more chars]
