# Supplementary material for: Use of intensity quotients and differences in absolute structure refinement
Source: Acta Crystallogr B Struct Sci Cryst Eng Mater. 2013 May 17;69(Pt 3):249–59. doi: 10.1107/S2052519213010014 (PMC3661305; doi:10.1107/S2052519213010014)
Supplement: Supplementary file 2 [file b-69-00249-sup2.zip › TWA17C_B.cif]

 
data_TWA17C_B
 
_audit_creation_method            SHELXL-2012
_chemical_name_systematic
;
 ?
;
_chemical_name_common             ?
_chemical_melting_point           ?
_chemical_formula_moiety          ?
_chemical_formula_sum
 'C19 H18 N2' 
_chemical_formula_weight          274.35

loop_
 _atom_type_symbol
 _atom_type_description
 _atom_type_scat_dispersion_real
 _atom_type_scat_dispersion_imag
 _atom_type_scat_source
 'C'  'C'   0.0181   0.0091
 'International Tables Vol C Tables 4.2.6.8 and 6.1.1.4'
 'H'  'H'   0.0000   0.0000
 'International Tables Vol C Tables 4.2.6.8 and 6.1.1.4'
 'N'  'N'   0.0311   0.0180
 'International Tables Vol C Tables 4.2.6.8 and 6.1.1.4'
 
_space_group_crystal_system       trigonal
_space_group_IT_number            144
_space_group_name_H-M_alt         'P 31'
_space_group_name_Hall            'P 31'
 
_shelx_space_group_comment
;
The symmetry employed for this shelxl refinement is uniquely defined
by the following loop, which should always be used as a source of
symmetry information in preference to the above space-group names.
They are only intended as comments.
;
 
loop_
 _space_group_symop_operation_xyz
 'x, y, z'
 '-y, x-y, z+1/3'
 '-x+y, -x, z+2/3'
 
_cell_length_a                    12.094(4)
_cell_length_b                    12.094(4)
_cell_length_c                    8.551(3)
_cell_angle_alpha                 90
_cell_angle_beta                  90
_cell_angle_gamma                 120
_cell_volume                      1083.1(8)
_cell_formula_units_Z             3
_cell_measurement_temperature     100(2)
_cell_measurement_reflns_used     ? 
_cell_measurement_theta_min       ? 
_cell_measurement_theta_max       ? 
 
_exptl_crystal_description        ? 
_exptl_crystal_colour             ? 
_exptl_crystal_density_meas       ? 
_exptl_crystal_density_method     ?              
_exptl_crystal_density_diffrn     1.262          
_exptl_crystal_F_000              438
_exptl_transmission_factor_min    ?                                             
_exptl_transmission_factor_max    ?                                             
_exptl_crystal_size_max           0.320
_exptl_crystal_size_mid           0.210
_exptl_crystal_size_min           0.210
_exptl_absorpt_coefficient_mu     0.572
_shelx_estimated_absorpt_T_min    0.838
_shelx_estimated_absorpt_T_max    0.889
_exptl_absorpt_correction_type    ? 
_exptl_absorpt_correction_T_min   ? 
_exptl_absorpt_correction_T_max   ? 
_exptl_absorpt_process_details    ? 
 
_exptl_special_details
;
 ?
;
 
_diffrn_ambient_temperature       100(2)
_diffrn_radiation_wavelength      1.54178
_diffrn_radiation_type            CuK\a
_diffrn_source                    ?                       
_diffrn_measurement_device_type   ? 
_diffrn_measurement_method        ? 
_diffrn_detector_area_resol_mean  ? 
_diffrn_reflns_number             39617
_diffrn_reflns_av_unetI/netI      0.0139
_diffrn_reflns_av_R_equivalents   0.0333
_diffrn_reflns_limit_h_min        -14
_diffrn_reflns_limit_h_max        14
_diffrn_reflns_limit_k_min        -14
_diffrn_reflns_limit_k_max        14
_diffrn_reflns_limit_l_min        -10
_diffrn_reflns_limit_l_max        10
_diffrn_reflns_theta_min          4.221
_diffrn_reflns_theta_max          68.151
_diffrn_reflns_theta_full         67.679
_diffrn_measured_fraction_theta_max   0.998
_diffrn_measured_fraction_theta_full  0.998
_diffrn_reflns_Laue_measured_fraction_max    0.998
_diffrn_reflns_Laue_measured_fraction_full   0.998
_diffrn_reflns_point_group_measured_fraction_max   0.999
_diffrn_reflns_point_group_measured_fraction_full  0.999
_reflns_number_total              2658
_reflns_number_gt                 2658
_reflns_threshold_expression      'I > 2\s(I)'
_reflns_Friedel_coverage          1.001
_reflns_Friedel_fraction_max      0.999
_reflns_Friedel_fraction_full     0.999
 
_reflns_special_details
;
 Reflections were merged by SHELXL according to the crystal
 class for the calculation of statistics and refinement.
 
 _reflns_Friedel_fraction is defined as the number of unique
 Friedel pairs measured divided by the number that would be
 possible theoretically, ignoring centric projections and
 systematic absences.
;
 
_computing_data_collection        ?
_computing_cell_refinement        ?
_computing_data_reduction         ?
_computing_structure_solution     ?
_computing_structure_refinement   'SHELXL-2012 (Sheldrick, 2012)'
_computing_molecular_graphics     ?
_computing_publication_material   ?
 
_refine_special_details
;
 ?
;
_refine_ls_structure_factor_coef  Fsqd
_refine_ls_matrix_type            full
_refine_ls_weighting_scheme       calc
_refine_ls_weighting_details
;
 w=1/[\s^2^(Fo^2^)+(0.0485P)^2^+0.2757P]
 where P=(Fo^2^+2Fc^2^)/3
;
_atom_sites_solution_primary      ?
_atom_sites_solution_secondary    ?
_atom_sites_solution_hydrogens    mixed
_refine_ls_hydrogen_treatment     mixed
_refine_ls_extinction_method      none
_refine_ls_extinction_coef        .
_refine_ls_abs_structure_details
;
 Flack x determined using 1327 quotients [(I+)-(I-)]/[(I+)+(I-)]
 (Parsons and Flack (2004), Acta Cryst. A60, s61).
;
_refine_ls_abs_structure_Flack    0.09(8)
_chemical_absolute_configuration  ?
_refine_ls_number_reflns          2658
_refine_ls_number_parameters      195
_refine_ls_number_restraints      1
_refine_ls_R_factor_all           0.0319
_refine_ls_R_factor_gt            0.0319
_refine_ls_wR_factor_ref          0.0830
_refine_ls_wR_factor_gt           0.0830
_refine_ls_goodness_of_fit_ref    1.100
_refine_ls_restrained_S_all       1.100
_refine_ls_shift/su_max           0.000
_refine_ls_shift/su_mean          0.000
 
loop_
 _atom_site_label
 _atom_site_type_symbol
 _atom_site_fract_x
 _atom_site_fract_y
 _atom_site_fract_z
 _atom_site_U_iso_or_equiv
 _atom_site_adp_type
 _atom_site_occupancy
 _atom_site_site_symmetry_order  
 _atom_site_calc_flag
 _atom_site_refinement_flags_posn
 _atom_site_refinement_flags_adp
 _atom_site_refinement_flags_occupancy
 _atom_site_disorder_assembly
 _atom_site_disorder_group
C1 C 0.2472(2) 0.2331(2) 0.5969(3) 0.0249(5) Uani 1 1 d . . . . .
H1A H 0.2938 0.2179 0.5138 0.037 Uiso 1 1 calc R U . . .
H1B H 0.1890 0.2583 0.5504 0.037 Uiso 1 1 calc R U . . .
H1C H 0.1980 0.1547 0.6579 0.037 Uiso 1 1 calc R U . . .
N2 N 0.33791(18) 0.33503(17) 0.6993(2) 0.0182(4) Uani 1 1 d . . . . .
C3 C 0.4119(2) 0.2888(2) 0.7859(3) 0.0210(5) Uani 1 1 d . . . . .
H3A H 0.4647 0.2721 0.7117 0.025 Uiso 1 1 calc R U . . .
H3B H 0.3527 0.2074 0.8386 0.025 Uiso 1 1 calc R U . . .
C4 C 0.4966(2) 0.3841(2) 0.9054(3) 0.0196(5) Uani 1 1 d . . . . .
C5 C 0.5228(2) 0.3424(2) 1.0457(3) 0.0241(5) Uani 1 1 d . . . . .
H5 H 0.4937 0.2542 1.0605 0.029 Uiso 1 1 calc R U . . .
C6 C 0.5907(2) 0.4286(2) 1.1632(3) 0.0242(5) Uani 1 1 d . . . . .
H6 H 0.6082 0.3996 1.2583 0.029 Uiso 1 1 calc R U . . .
C7 C 0.6330(2) 0.5573(2) 1.1416(3) 0.0243(5) Uani 1 1 d . . . . .
H7 H 0.6785 0.6167 1.2226 0.029 Uiso 1 1 calc R U . . .
C8 C 0.6089(2) 0.5993(2) 1.0017(3) 0.0208(5) Uani 1 1 d . . . . .
H8 H 0.6379 0.6876 0.9882 0.025 Uiso 1 1 calc R U . . .
C9 C 0.5426(2) 0.5143(2) 0.8803(3) 0.0185(4) Uani 1 1 d . . . . .
C10 C 0.50837(19) 0.5597(2) 0.7326(2) 0.0171(4) Uani 1 1 d . . . . .
H10 H 0.4489 0.5897 0.7678 0.021 Uiso 1 1 calc R U . . .
C11 C 0.6153(2) 0.6735(2) 0.6459(3) 0.0176(4) Uani 1 1 d . . . . .
C12 C 0.7394(2) 0.7600(2) 0.6893(2) 0.0190(4) Uani 1 1 d . . . . .
H12 H 0.7740 0.7461 0.7820 0.023 Uiso 1 1 calc R U . . .
C13 C 0.8151(2) 0.8691(2) 0.5964(3) 0.0208(5) Uani 1 1 d . . . . .
H13 H 0.8996 0.9272 0.6299 0.025 Uiso 1 1 calc R U . . .
C14 C 0.7720(2) 0.8952(2) 0.4591(3) 0.0216(5) Uani 1 1 d . . . . .
H14 H 0.8230 0.9712 0.4013 0.026 Uiso 1 1 calc R U . . .
C15 C 0.6498(2) 0.8044(2) 0.4099(2) 0.0200(5) Uani 1 1 d . . . . .
N16 N 0.57834(19) 0.79446(19) 0.2794(2) 0.0213(4) Uani 1 1 d . . . . .
C17 C 0.4626(2) 0.6819(2) 0.2892(3) 0.0204(4) Uani 1 1 d . . . . .
H17 H 0.3970 0.6522 0.2126 0.024 Uiso 1 1 calc R U . . .
C18 C 0.4563(2) 0.6197(2) 0.4252(2) 0.0185(5) Uani 1 1 d . . . . .
C19 C 0.3613(2) 0.4929(2) 0.4946(2) 0.0196(4) Uani 1 1 d . . . . .
H19A H 0.3222 0.4282 0.4107 0.024 Uiso 1 1 calc R U . . .
H19B H 0.2925 0.5001 0.5479 0.024 Uiso 1 1 calc R U . . .
C20 C 0.4300(2) 0.4514(2) 0.6128(2) 0.0184(5) Uani 1 1 d . . . . .
H20 H 0.4900 0.4323 0.5541 0.022 Uiso 1 1 calc R U . . .
C21 C 0.5743(2) 0.6963(2) 0.5026(3) 0.0182(5) Uani 1 1 d . . . . .
H16 H 0.608(3) 0.856(3) 0.202(4) 0.036(8) Uiso 1 1 d . . . . .
 
loop_
 _atom_site_aniso_label
 _atom_site_aniso_U_11
 _atom_site_aniso_U_22
 _atom_site_aniso_U_33
 _atom_site_aniso_U_23
 _atom_site_aniso_U_13
 _atom_site_aniso_U_12
C1 0.0253(12) 0.0180(11) 0.0268(11) -0.0012(9) -0.0029(10) 0.0075(9)
N2 0.0189(9) 0.0157(9) 0.0193(9) 0.0012(7) -0.0007(7) 0.0081(8)
C3 0.0243(11) 0.0188(11) 0.0221(11) 0.0035(9) -0.0007(9) 0.0125(9)
C4 0.0178(11) 0.0215(11) 0.0215(11) 0.0016(9) 0.0027(8) 0.0113(9)
C5 0.0240(12) 0.0230(11) 0.0264(12) 0.0058(10) 0.0004(10) 0.0125(10)
C6 0.0263(12) 0.0306(13) 0.0200(11) 0.0044(9) -0.0002(9) 0.0174(10)
C7 0.0232(11) 0.0280(12) 0.0225(11) -0.0015(9) -0.0022(9) 0.0134(10)
C8 0.0191(11) 0.0223(11) 0.0222(11) 0.0003(9) 0.0035(9) 0.0113(9)
C9 0.0166(10) 0.0222(11) 0.0186(10) 0.0009(8) 0.0027(8) 0.0113(9)
C10 0.0166(10) 0.0180(11) 0.0184(10) 0.0008(8) 0.0023(8) 0.0099(9)
C11 0.0186(10) 0.0187(11) 0.0183(10) 0.0006(8) 0.0015(8) 0.0114(9)
C12 0.0185(10) 0.0193(10) 0.0214(11) -0.0014(8) -0.0011(8) 0.0110(9)
C13 0.0160(10) 0.0215(11) 0.0248(11) -0.0013(9) 0.0018(9) 0.0092(9)
C14 0.0211(11) 0.0202(11) 0.0240(11) 0.0046(9) 0.0053(9) 0.0107(9)
C15 0.0217(11) 0.0223(11) 0.0202(11) 0.0030(8) 0.0029(8) 0.0142(10)
N16 0.0223(10) 0.0223(10) 0.0193(9) 0.0048(7) 0.0023(7) 0.0113(8)
C17 0.0202(11) 0.0236(11) 0.0201(10) 0.0008(9) 0.0010(9) 0.0129(9)
C18 0.0181(11) 0.0196(11) 0.0191(10) 0.0014(8) 0.0000(8) 0.0105(9)
C19 0.0194(10) 0.0202(11) 0.0182(10) 0.0021(8) 0.0004(8) 0.0092(9)
C20 0.0192(11) 0.0188(11) 0.0174(10) 0.0016(8) 0.0016(8) 0.0097(9)
C21 0.0182(11) 0.0187(11) 0.0186(10) -0.0005(9) 0.0015(8) 0.0100(9)
 
_geom_special_details
;
 All esds (except the esd in the dihedral angle between two l.s. planes)
 are estimated using the full covariance matrix.  The cell esds are taken
 into account individually in the estimation of esds in distances, angles
 and torsion angles; correlations between esds in cell parameters are only
 used when they are defined by crystal symmetry.  An approximate (isotropic)
 treatment of cell esds is used for estimating esds involving l.s. planes.
;
 
loop_
 _geom_bond_atom_site_label_1
 _geom_bond_atom_site_label_2
 _geom_bond_distance
 _geom_bond_site_symmetry_2
 _geom_bond_publ_flag
C1 N2 1.462(3) . ?
N2 C3 1.471(3) . ?
N2 C20 1.484(3) . ?
C3 C4 1.497(3) . ?
C4 C5 1.398(3) . ?
C4 C9 1.400(3) . ?
C5 C6 1.383(3) . ?
C6 C7 1.387(3) . ?
C7 C8 1.386(3) . ?
C8 C9 1.398(3) . ?
C9 C10 1.515(3) . ?
C10 C11 1.528(3) . ?
C10 C20 1.557(3) . ?
C11 C12 1.384(3) . ?
C11 C21 1.400(3) . ?
C12 C13 1.415(3) . ?
C13 C14 1.384(3) . ?
C14 C15 1.395(3) . ?
C15 N16 1.380(3) . ?
C15 C21 1.405(3) . ?
N16 C17 1.384(3) . ?
C17 C18 1.366(3) . ?
C18 C21 1.418(3) . ?
C18 C19 1.504(3) . ?
C19 C20 1.543(3) . ?
 
loop_
 _geom_angle_atom_site_label_1
 _geom_angle_atom_site_label_2
 _geom_angle_atom_site_label_3
 _geom_angle
 _geom_angle_site_symmetry_1
 _geom_angle_site_symmetry_3
 _geom_angle_publ_flag
C1 N2 C3 108.87(17) . . ?
C1 N2 C20 113.07(18) . . ?
C3 N2 C20 107.52(17) . . ?
N2 C3 C4 111.26(19) . . ?
C5 C4 C9 120.2(2) . . ?
C5 C4 C3 119.9(2) . . ?
C9 C4 C3 119.7(2) . . ?
C6 C5 C4 120.5(2) . . ?
C5 C6 C7 119.7(2) . . ?
C8 C7 C6 119.9(2) . . ?
C7 C8 C9 121.4(2) . . ?
C8 C9 C4 118.2(2) . . ?
C8 C9 C10 120.88(19) . . ?
C4 C9 C10 120.6(2) . . ?
C9 C10 C11 117.99(18) . . ?
C9 C10 C20 113.93(17) . . ?
C11 C10 C20 108.84(17) . . ?
C12 C11 C21 116.3(2) . . ?
C12 C11 C10 131.3(2) . . ?
C21 C11 C10 112.28(19) . . ?
C11 C12 C13 120.4(2) . . ?
C14 C13 C12 123.2(2) . . ?
C13 C14 C15 116.6(2) . . ?
N16 C15 C14 133.1(2) . . ?
N16 C15 C21 106.8(2) . . ?
C14 C15 C21 120.15(19) . . ?
C15 N16 C17 108.52(19) . . ?
C18 C17 N16 110.1(2) . . ?
C17 C18 C21 106.1(2) . . ?
C17 C18 C19 134.5(2) . . ?
C21 C18 C19 119.24(19) . . ?
C18 C19 C20 109.18(18) . . ?
N2 C20 C19 111.36(18) . . ?
N2 C20 C10 108.78(17) . . ?
C19 C20 C10 110.97(18) . . ?
C11 C21 C15 123.2(2) . . ?
C11 C21 C18 128.3(2) . . ?
C15 C21 C18 108.52(19) . . ?
 
_refine_diff_density_max    0.226
_refine_diff_density_min   -0.171
_refine_diff_density_rms    0.042

_shelxl_version_number 2012-9

_shelx_res_file
;
TITL TWA17c in P3(1)
CELL 1.54178  12.094  12.094   8.551  90.000  90.000 120.000
ZERR    3.00   0.004   0.004   0.003   0.000   0.000   0.000
LATT -1
SYMM -Y, X-Y, 0.333333+Z
SYMM -X+Y, -X, 0.66667+Z
SFAC C  H  N
UNIT 57 54 6
L.S. 4
ACTA
FMAP 2
PLAN 5
SIZE 0.21 0.21 0.32
TEMP -173
WGHT    0.048500    0.275700
FVAR       1.24897
MOLE 1
C1    1    0.247204    0.233087    0.596913    11.00000    0.02530    0.01804 =
         0.02681   -0.00119   -0.00295    0.00751
AFIX 137
H1A   2    0.293798    0.217906    0.513751    11.00000   -1.50000
H1B   2    0.189034    0.258293    0.550416    11.00000   -1.50000
H1C   2    0.197985    0.154735    0.657928    11.00000   -1.50000
AFIX   0
N2    3    0.337910    0.335030    0.699333    11.00000    0.01886    0.01569 =
         0.01925    0.00124   -0.00072    0.00812
C3    1    0.411907    0.288757    0.785924    11.00000    0.02435    0.01884 =
         0.02208    0.00355   -0.00067    0.01254
AFIX  23
H3A   2    0.464706    0.272086    0.711688    11.00000   -1.20000
H3B   2    0.352656    0.207353    0.838594    11.00000   -1.20000
AFIX   0
C4    1    0.496607    0.384113    0.905397    11.00000    0.01780    0.02150 =
         0.02154    0.00155    0.00275    0.01132
C5    1    0.522793    0.342411    1.045707    11.00000    0.02403    0.02305 =
         0.02636    0.00582    0.00040    0.01253
AFIX  43
H5    2    0.493735    0.254209    1.060493    11.00000   -1.20000
AFIX   0
C6    1    0.590681    0.428553    1.163199    11.00000    0.02626    0.03059 =
         0.01999    0.00437   -0.00020    0.01743
AFIX  43
H6    2    0.608241    0.399649    1.258276    11.00000   -1.20000
AFIX   0
C7    1    0.633002    0.557296    1.141601    11.00000    0.02316    0.02799 =
         0.02246   -0.00154   -0.00216    0.01335
AFIX  43
H7    2    0.678491    0.616653    1.222575    11.00000   -1.20000
AFIX   0
C8    1    0.608860    0.599275    1.001746    11.00000    0.01905    0.02231 =
         0.02216    0.00031    0.00347    0.01128
AFIX  43
H8    2    0.637932    0.687599    0.988196    11.00000   -1.20000
AFIX   0
C9    1    0.542624    0.514325    0.880259    11.00000    0.01665    0.02223 =
         0.01858    0.00087    0.00269    0.01125
C10   1    0.508369    0.559717    0.732629    11.00000    0.01663    0.01802 =
         0.01842    0.00083    0.00225    0.00990
AFIX  13
H10   2    0.448899    0.589701    0.767792    11.00000   -1.20000
AFIX   0
C11   1    0.615264    0.673489    0.645858    11.00000    0.01862    0.01865 =
         0.01830    0.00058    0.00150    0.01143
C12   1    0.739421    0.760014    0.689280    11.00000    0.01852    0.01928 =
         0.02141   -0.00143   -0.00109    0.01103
AFIX  43
H12   2    0.773999    0.746056    0.781994    11.00000   -1.20000
AFIX   0
C13   1    0.815121    0.869101    0.596418    11.00000    0.01597    0.02150 =
         0.02475   -0.00128    0.00179    0.00918
AFIX  43
H13   2    0.899635    0.927228    0.629933    11.00000   -1.20000
AFIX   0
C14   1    0.771984    0.895219    0.459093    11.00000    0.02111    0.02024 =
         0.02396    0.00457    0.00526    0.01069
AFIX  43
H14   2    0.823038    0.971182    0.401266    11.00000   -1.20000
AFIX   0
C15   1    0.649757    0.804350    0.409924    11.00000    0.02169    0.02226 =
         0.02018    0.00303    0.00295    0.01416
N16   3    0.578342    0.794464    0.279382    11.00000    0.02235    0.02234 =
         0.01932    0.00482    0.00231    0.01128
C17   1    0.462568    0.681877    0.289225    11.00000    0.02023    0.02357 =
         0.02010    0.00076    0.00098    0.01294
AFIX  43
H17   2    0.396991    0.652156    0.212594    11.00000   -1.20000
AFIX   0
C18   1    0.456328    0.619719    0.425162    11.00000    0.01807    0.01963 =
         0.01914    0.00141    0.00000    0.01050
C19   1    0.361266    0.492906    0.494551    11.00000    0.01941    0.02021 =
         0.01825    0.00214    0.00039    0.00917
AFIX  23
H19A  2    0.322183    0.428218    0.410674    11.00000   -1.20000
H19B  2    0.292509    0.500125    0.547939    11.00000   -1.20000
AFIX   0
C20   1    0.430008    0.451409    0.612751    11.00000    0.01918    0.01878 =
         0.01737    0.00163    0.00161    0.00968
AFIX  13
H20   2    0.490021    0.432266    0.554093    11.00000   -1.20000
AFIX   0
C21   1    0.574337    0.696324    0.502563    11.00000    0.01822    0.01872 =
         0.01863   -0.00053    0.00153    0.01004
H16   2    0.607528    0.856278    0.201761    11.00000    0.03580
HKLF 4

REM  TWA17c in P3(1)
REM R1 =  0.0319 for    2658 Fo > 4sig(Fo)  and  0.0319 for all    2658 data
REM    195 parameters refined using      1 restraints

END

WGHT      0.0485      0.2757

REM Highest difference peak  0.226,  deepest hole -0.171,  1-sigma level  0.042
Q1    1   0.6110  0.7563  1.0035  11.00000  0.05    0.23
Q2    1   0.4999  0.5191  0.3336  11.00000  0.05    0.20
Q3    1   0.1156  0.3100  0.5482  11.00000  0.05    0.18
Q4    1   0.5399  0.6228  0.2431  11.00000  0.05    0.18
Q5    1   0.5240  0.4266  1.2926  11.00000  0.05    0.16
;
_shelx_res_checksum   75226

_shelx_hkl_file
;
   1   0   0 2306.57  118.09  13
  -1   1   0 2217.94  117.53   5
   1   0   0 2213.73  123.17  21
  -1   1   0 2441.54  117.58  25
  -1   1   0 2169.65  120.13  17
   1   0   0 2265.08  123.96   9
  -1   1   0 2401.00  119.25   1
   1  -1   0 2271.36  123.37   9
   0   1   0 2314.61  119.16   1
   0   1   0 2288.57  119.88  17
   0   1   0 2314.41  117.33  25
  -1   0   0 2295.91  120.18  17
   1  -1   0 2275.44  118.23  13
   0   1   0 2283.43  117.72   5
   0   1   0 2378.40  118.68  13
   0   1   0 2358.36  123.18  21
  -1   0   0 2317.31  117.67   5
   0   1   0 2355.41  123.61   9
   1  -2   0 2844.13  156.57   9
  -2   1   0 2776.60  150.29   5
   1   1   0 2850.89  150.68  13
   1   1   0 3022.28  150.08   5
   1   1   0 2988.46  148.57  25
   1   1   0 3054.85  157.80  21
   1   1   0 2915.12  157.75   9
  -2   1   0 2827.93  153.12  17
  -2   1   0 2951.83  149.12  25
   1   1   0 2980.24  150.52   1
  -2   1   0 2910.29  151.18   1
  -1  -1   0 2755.62  152.98  17
  -1   2   0 2976.35  153.36  17
   2  -1   0 2997.22  158.37   9
  -1   2   0 3047.51  152.86   1
  -1   2   0 2866.83  155.71  21
  -1   2   0 3040.40  150.29  25
  -1   2   0 3029.58  151.93  13
   2  -1   0 2936.46  151.47  13
  -1   2   0 2845.90  149.77   5
   2  -1   0 2879.86  156.24  21
  -2   2   0 3278.31  171.37  17
  -2   2   0 3423.42  166.92  25
  -2   2   0 3272.70  167.14   5
  -2   2   0 3311.69  168.67   1
   2   0   0 3293.84  176.77   9
   2   0   0 3171.38  167.84  13
   2   0   0 3254.06  175.05  21
  -2   0   0 3260.12  165.31  25
   0   2   0 3332.98  168.88   1
   0   2   0 3290.89  166.26  25
   2  -2   0 3348.04  174.89   9
   0   2   0 3144.49  166.78   5
   0   2   0 3150.04  175.11   9
   2  -2   0 3353.56  168.81  13
  -2   0   0 3208.23  167.77   5
   0   2   0 3168.68  169.95  17
  -2   0   0 3265.58  170.55  17
   0   2   0 3163.37  174.37  21
   0   2   0 3187.86  168.56  13
  -3   1   0 1526.89   77.89   1
  -3   1   0 1512.39   80.20   5
   1   2   0 1503.55   79.23   1
  -3   1   0 1524.34   78.02  25
  -3   1   0 1464.35   79.81  17
   2  -3   0 1543.27   82.48   9
   1   2   0 1547.67   82.07   9
   1   2   0 1556.38   82.16  21
   1   2   0 1565.82   79.08   5
   1   2   0 1501.16   78.02  25
   2  -3   0 1562.05   80.56  13
   1   2   0 1463.78   77.95  13
   1   2   0 1575.23   80.61  17
   3  -1   0 1441.44   82.38  21
   3  -1   0 1579.55   80.13  13
  -2   3   0 1374.85   77.74  25
  -2   3   0 1529.78   81.57  17
  -2   3   0 1496.70   80.52   1
   3  -1   0 1566.28   83.78   9
  -2   3   0 1470.99   78.53   5
   2   1   0 1845.70  102.76   9
  -3   2   0 1877.82  100.38  17
   2   1   0 1847.99   98.10  13
   2   1   0 1841.78  101.98  21
  -3   2   0 1870.65   98.05   5
  -3   2   0 1962.91   98.92   1
  -3   2   0 1943.24   97.60  25
   2   1   0 1877.95   97.20   5
  -2  -1   0 1779.91   95.53  25
  -1   3   0 1908.22   98.15  13
  -1   3   0 1850.48   95.99   5
   3  -2   0 1859.62  102.98   9
  -1   3   0 1929.10   99.75   1
  -1   3   0 1851.17  101.34  21
  -1   3   0 1834.49   98.10  25
   3  -2   0 1893.24  100.58  21
  -1   3   0 1900.63   99.37  17
   3  -2   0 1878.79   99.03  13
  -1   3   0 1879.43  102.18   9
  -2  -1   0 1873.23   99.18  17
   3   0   0 230.628  13.052  21
  -3   3   0 234.018  12.448  25
  -3   3   0 236.760  12.665   1
   3   0   0 241.622  13.237   9
   3   0   0 242.389  12.523  13
  -3   3   0 242.016  12.779  17
  -3   3   0 243.066  12.443   5
   0   3   0 233.487  12.384  25
   3  -3   0 250.637  12.583  13
   0   3   0 236.310  12.578  13
   0   3   0 241.847  12.413   5
   0   3   0 235.094  12.643  17
   0   3   0 240.729  12.582   1
   3  -3   0 228.653  12.919   9
  -3   0   0 233.469  12.498   5
  -3   0   0 237.034  12.696  17
   0   3   0 234.267  13.077   9
   0   3   0 240.146  12.989  21
   1   3   0 53.0593  3.6253   9
   1   3   0 51.9234  3.3404   5
  -4   1   0 54.4988  3.4484   5
  -4   1   0 52.2717  3.4402  17
   3  -4   0 55.7468  3.4791  13
   1   3   0 51.6844  3.5924  21
   1   3   0 52.5161  3.2916   1
   1   3   0 54.6698  3.2211  25
   3  -4   0 53.2855  3.3269   9
   1   3   0 55.2903  3.4545  13
   1   3   0 58.6959  3.3955  17
  -3   4   0 53.9786  3.5249  25
   4  -1   0 49.6501  2.9740   1
   4  -1   0 52.9614  3.5475  21
  -3   4   0 58.6771  3.6570   1
   4  -1   0 55.4597  3.4832  13
  -3   4   0 55.5809  3.5317  17
  -3   4   0 55.0428  3.3888   5
   4  -1   0 55.5134  3.7349   9
  -4   2   0 840.539  45.349   5
  -4   2   0 853.643  43.854  17
  -4   2   0 857.029  42.595  25
   2   2   0 803.088  42.978  13
   2   2   0 884.139  45.004  21
   2   2   0 860.698  45.178   5
  -4   2   0 868.360  43.186   1
   2  -4   0 805.251  44.792   9
   2   2   0 849.708  45.173   9
   2  -4   0 868.126  45.464  13
   4  -2   0 861.833  44.721  21
  -2   4   0 870.238  42.880  25
  -2   4   0 858.313  43.829  17
  -2   4   0 890.021  43.523   1
  -2   4   0 719.134  44.525  21
  -2   4   0 879.350  42.897   5
   4  -2   0 858.197  45.128   9
  -2  -2   0 810.720  43.764  17
   4  -2   0 851.538  43.176  13
  -2  -2   0 791.272  43.033   1
  -2  -2   0 847.367  42.538  25
  -4   3   0 928.075  46.067  25
  -4   3   0 915.060  46.269   5
  -4   3   0 914.513  46.698   1
  -4   3   0 909.938  50.340  17
   3   1   0 915.622  46.380  13
   3   1   0 910.967  48.732   9
   3   1   0 1009.95   48.56  21
  -4   3   0 799.465  48.372  21
   4  -3   0 905.383  46.511  13
  -1   4   0 886.398  48.207  21
  -3  -1   0 882.854  47.156  17
  -1   4   0 950.989  46.180  25
   4  -3   0 877.798  48.479   9
  -1   4   0 917.787  46.578  13
  -1   4   0 889.436  46.201   5
  -1   4   0 923.165  48.569   9
  -1   4   0 906.854  47.189  17
  -3  -1   0 939.854  46.362   5
  -1   4   0 903.324  46.800   1
  -4   4   0 88.9239  5.4031   1
   4   0   0 93.9648  5.7566   9
   4   0   0 88.6398  5.5664  21
  -4   4   0 91.6409  5.3273  25
  -4   4   0 92.3423  5.2412   5
  -4   4   0 90.9575  5.4740  17
   4   0   0 88.8721  5.3284  13
  -4   0   0 86.9176  5.3808  17
   0   4   0 91.5706  5.4148  13
  -4   0   0 91.0529  5.3437   5
   0   4   0 89.2287  5.2808  17
   0   4   0 91.0176  5.4455  21
   0   4   0 88.7459  5.3147   1
   0   4   0 91.0455  5.2353   5
   0   4   0 88.0431  5.1953  25
   4  -4   0 90.2615  5.3444   9
   4  -4   0 95.3681  5.4029  13
   1   4   0 100.578   6.165   9
  -5   1   0 100.659   5.859   5
   1   4   0 97.3396  5.7120  17
   4  -5   0 95.0069  5.7254   9
  -5   1   0 97.8299  5.9106  17
   1   4   0 97.1800  5.6969   5
   1   4   0 100.858   5.821  13
   1   4   0 99.5857  6.0976  21
   1   4   0 94.3782  5.6611   1
   1   4   0 95.8471  5.5386  25
   4  -5   0 97.9499  5.8679  13
  -4   5   0 97.8461  5.8790  25
  -4   5   0 102.052   5.997   1
  -4   5   0 96.7925  5.6800   5
   5  -1   0 98.6922  6.2865   9
  -4   5   0 98.9739  5.9628  17
   5  -1   0 99.1423  5.9919  21
   5  -1   0 98.2112  5.8621  13
   3  -5   0 592.775  32.177   9
  -5   2   0 594.308  31.646  17
   2   3   0 612.355  32.684   9
  -5   2   0 582.132  30.505  25
   2   3   0 606.900  30.967   5
  -5   2   0 620.134  31.043   5
   3  -5   0 616.113  31.150  13
   2   3   0 632.307  32.567  21
   5  -2   0 615.170  32.673   9
   5  -2   0 545.992  30.872   1
  -2  -3   0 587.558  30.625  25
  -3   5   0 630.083  31.509   1
  -2  -3   0 577.689  30.952   1
   5  -2   0 594.597  31.195  13
  -2  -3   0 600.416  31.625  17
   5  -2   0 590.413  32.231  21
  -3   5   0 614.510  31.032  25
  -3   5   0 627.222  31.704  17
  -3   5   0 608.493  30.907   5
  -5   3   0 758.581  38.044  25
  -5   3   0 764.139  38.570   1
  -5   3   0 757.891  39.189  17
   2  -5   0 782.233  38.470  13
   3   2   0 763.375  40.461   9
   2  -5   0 731.022  39.904   9
  -5   3   0 775.390  38.385   5
   3   2   0 752.264  38.369  13
  -5   3   0 660.708  39.608  21
   5  -3   0 734.944  40.266   9
  -2   5   0 728.960  38.238   5
  -3  -2   0 704.418  37.751  25
  -2   5   0 777.523  38.929   1
  -2   5   0 763.633  38.337  25
  -2   5   0 717.748  39.738  21
  -3  -2   0 762.441  39.114  17
   5  -3   0 776.848  38.656  13
  -2   5   0 764.756  39.159  17
  -3  -2   0 759.072  38.412   5
  -5   4   0 52.1113  3.5118   1
  -5   4   0 55.7069  3.5376  25
   4   1   0 51.6852  3.7852  21
  -5   4   0 51.7395  3.4436   5
   4   1   0 51.9001  3.8637   9
   4   1   0 50.7848  3.4213  13
  -5   4   0 52.7567  3.6322  17
  -4  -1   0 52.1657  3.5791  17
   5  -4   0 53.9126  3.6258   9
   5  -4   0 49.8765  3.6119  13
  -1   5   0 51.7520  3.6925  13
  -4  -1   0 53.3488  3.5994   5
  -1   5   0 52.7946  3.5688  17
  -1   5   0 50.1718  3.4900  25
  -1   5   0 53.3545  3.6479   1
  -1   5   0 50.8872  3.4665  21
  -1   5   0 53.0129  3.3784   5
  -1   5   0 51.7845  3.7184   9
   5   0   0 828.808  44.834  21
   5   0   0 846.723  45.258   9
  -5   5   0 849.491  43.384   1
  -5   5   0 819.880  43.765  17
  -5   5   0 854.692  42.813   5
   5   0   0 840.862  42.995  13
  -5   5   0 854.365  42.742  25
   0   5   0 826.148  44.713  21
   0   5   0 788.966  44.920   9
   0   5   0 836.362  42.585  25
  -5   0   0 837.573  42.911   5
   5  -5   0 823.816  44.682   9
   0   5   0 821.740  43.186   1
   5  -5   0 866.950  43.157  13
   0   5   0 838.180  43.574  17
  -5   0   0 855.856  43.688  17
   0   5   0 803.570  42.995  13
   0   5   0 837.923  42.749   5
   1   5   0 34.0099  2.7303   5
  -6   1   0 35.3064  2.8396  17
   1   5   0 35.5828  2.8415  13
   1   5   0 37.1012  3.1831   9
   1   5   0 34.9614  3.0515  21
   1   5   0 35.5335  2.7612  17
   5  -6   0 33.0633  2.9362  13
  -6   1   0 35.1163  2.9521   5
   5  -6   0 32.5538  2.6779   9
   6  -1   0 33.1853  2.9945  21
  -5   6   0 39.1787  3.0700  17
  -5   6   0 33.3608  2.9301   1
   6  -1   0 32.5678  2.8855  13
  -5   6   0 34.5797  2.9854  25
  -5   6   0 37.1269  2.8901   5
   6  -1   0 45.5313  3.4516   9
   2   4   0 146.520   8.614  13
   4  -6   0 154.699   8.778  13
   4  -6   0 146.218   8.640   9
   2   4   0 149.292   9.262   9
   2   4   0 150.334   9.208  21
   2   4   0 154.796   8.640   5
  -6   2   0 159.882   8.761   5
  -6   2   0 153.043   8.872  17
   6  -2   0 154.657   8.945  21
  -4   6   0 154.414   9.043   1
  -4   6   0 157.414   8.967  17
  -2  -4   0 152.327   8.429  25
   6  -2   0 145.636   8.789  13
   6  -2   0 163.723   9.410   9
  -4   6   0 166.767   8.934  25
  -2  -4   0 153.621   8.920  17
  -4   6   0 161.146   8.619   5
  -2  -4   0 139.956   8.382   1
  -6   3   0 326.086  17.332  17
  -6   3   0 316.327  16.498  25
   3  -6   0 310.215  17.271   9
   3   3   0 338.586  17.928  21
   3   3   0 321.730  17.999   9
   3   3   0 306.799  16.821  13
   3  -6   0 322.611  17.003  13
  -6   3   0 334.415  16.958   5
  -3   6   0 321.011  17.349   1
  -3   6   0 315.540  16.782   5
  -3   6   0 338.385  17.096  25
   6  -3   0 290.322  16.659   1
  -3  -3   0 314.967  17.227  17
   6  -3   0 309.642  17.119  13
  -3   6   0 331.590  17.354  17
   6  -3   0 325.752  17.886   9
  -3  -3   0 288.586  16.351  25
  -6   4   0 189.247  10.341  25
  -6   4   0 209.785  10.612   5
   2  -6   0 184.306  10.621   9
  -6   4   0 190.496  10.513   1
   2  -6   0 193.513  10.536  13
   4   2   0 195.439  11.380   9
  -6   4   0 182.079  10.785  17
   4   2   0 180.982  10.391  13
   4   2   0 190.700  11.230  21
  -2   6   0 193.068  10.867   1
  -2   6   0 193.592  10.649  25
   6  -4   0 187.989  11.052   9
  -2   6   0 196.774  10.788  17
  -4  -2   0 185.709  10.719  17
  -2   6   0 176.395  10.597  21
  -4  -2   0 198.918  10.681   5
  -2   6   0 185.816  10.387   5
   6  -4   0 197.516  10.846  13
   5   1   0 513.739  26.727  21
   1  -6   0 491.497  25.316  13
  -6   5   0 500.332  25.361   5
   5   1   0 477.639  26.927   9
  -6   5   0 511.333  26.048  17
  -6   5   0 492.771  25.623   1
   5   1   0 447.584  25.282  13
  -6   5   0 488.442  25.245  25
  -1   6   0 478.351  25.787  17
   6  -5   0 483.907  26.468   9
  -5  -1   0 479.176  25.819  17
  -5  -1   0 484.213  25.475   5
  -1   6   0 480.090  25.664   1
  -1   6   0 466.712  25.188   5
  -1   6   0 450.794  26.486   9
   6  -5   0 521.939  25.769  13
  -1   6   0 476.594  26.275  21
  -1   6   0 474.219  25.255  25
  -6   6   0 160.614   6.964  10
   6   0   0 166.126   6.818  11
   6   0   0 175.988   9.658  13
  -6   6   0 172.593   9.806   1
  -6   6   0 161.521   6.705  18
   6   0   0 160.108   6.835  24
  -6   6   0 159.502   6.344  26
   6   0   0 171.237  10.045  21
  -6   6   0 172.463   9.857  17
  -6   6   0 155.568   6.603  19
   6   0   0 162.444   7.113   7
  -6   6   0 160.171   6.830  11
  -6   6   0 182.684   9.540   5
   6   0   0 183.344  10.462   9
   6   0   0 165.211   6.736  23
   6   0   0 161.066   7.003   8
  -6   6   0 162.660   6.587   2
  -6   6   0 161.280   6.542  27
   6   0   0 158.791   6.698  16
  -6   6   0 167.701   9.605  25
  -6   6   0 161.258   6.510   3
  -6   0   0 172.122   9.677  17
   0   6   0 175.716   9.617  17
   6  -6   0 181.727   9.885  13
   0   6   0 172.905   9.416   5
   0   6   0 175.069   9.608   1
   6  -6   0 163.486   9.681   9
   0   6   0 166.036   9.886  21
  -6   0   0 172.903   9.669   5
   0   6   0 165.961   9.354  25
   0   6   0 161.984   9.546  13
   0   6   0 164.858  10.011   9
   1   6   0 225.356   9.210   4
  -7   1   0 228.241   9.211  27
  -7   1   0 255.573  13.362   5
   1   6   0 252.728  14.047   9
   1   6   0 231.148   9.471  23
  -7   1   0 250.357  13.451  17
   1   6   0 218.364   9.848  12
   6  -7   0 225.291   9.383  16
   1   6   0 248.706  13.107   5
   1   6   0 230.327   9.988   7
   6  -7   0 267.822  13.609  13
  -7   1   0 231.163   9.646  11
   1   6   0 219.527   8.866  20
   1   6   0 253.089  13.891  21
   1   6   0 225.666   9.085  15
  -7   1   0 215.417   9.299  19
   1   6   0 200.001   9.581  11
   1   6   0 228.062   9.272  19
   1   6   0 219.667   9.132   3
   1   6   0 223.246   9.189  28
   1   6   0 233.173   9.174  27
   7  -1   0 255.555  13.843  21
  -6   7   0 260.109  13.689  17
  -6   7   0 241.029   9.200   3
  -6   7   0 239.483   9.646  11
  -6   7   0 262.884  13.696   1
   7  -1   0 222.098   8.868  20
   7  -1   0 235.118   9.869   8
  -6   7   0 245.229   9.275   2
  -6   7   0 243.750   9.878   6
  -1  -6   0 244.138  13.151   1
  -6   7   0 241.464   9.218  27
  -6   7   0 236.086   9.320  19
  -6   7   0 250.816  13.347  25
   7  -1   0 216.596   9.184  28
   7  -1   0 243.465  10.031   7
  -6   7   0 233.736   9.447  18
   7  -1   0 219.241   9.203   4
   7  -1   0 239.515   9.502  23
   7  -1   0 240.189   9.453  16
   7  -1   0 240.356   9.639  24
  -6   7   0 240.485   9.994  22
   7  -1   0 233.895   9.111  15
  -6   7   0 219.598   9.987   7
  -6   7   0 253.706  13.096   5
   7  -1   0 223.876   9.847  12
   7  -1   0 255.682  14.313   9
  -6   7   0 242.641   8.949  26
   7  -1   0 261.912  13.482  13
  -6   7   0 247.056   9.830  10
  -6   7   0 241.191   9.291  14
   2   5   0 787.151  40.556  21
   2   5   0 712.013  28.587  28
   2   5   0 715.613  27.603  20
   2   5   0 704.867  29.924  11
   5  -7   0 802.118  38.912  13
   2   5   0 764.762  40.737   9
   2   5   0 791.798  38.557   5
   2   5   0 695.026  29.488  23
   2   5   0 700.800  31.112   7
  -7   2   0 709.389  28.919  27
  -7   2   0 713.033  29.972  11
  -7   2   0 785.061  38.702   5
   2   5   0 703.931  28.296  15
  -7   2   0 758.269  39.359  17
   2   5   0 721.620  30.625  12
   2   5   0 698.827  28.659   4
   7  -2   0 786.483  40.852   9
   7  -2   0 711.111  29.697  16
  -5   7   0 725.909  29.200  18
  -5   7   0 739.193  28.649   2
  -5   7   0 720.239  29.499  19
  -5   7   0 694.510  28.843   3
  -5   7   0 741.429  38.466   5
  -5   7   0 762.129  27.666  26
   7  -2   0 719.096  31.145   7
   7  -2   0 726.993  30.290  24
   7  -2   0 794.154  38.970  13
  -5   7   0 746.781  30.638   6
  -5   7   0 715.631  29.957  11
   7  -2   0 702.453  30.563   8
  -2  -5   0 839.093  39.580  17
  -5   7   0 815.437  39.567  17
   7  -2   0 725.515  29.804  23
  -5   7   0 776.550  30.413  10
  -2  -5   0 765.971  38.186  25
   7  -2   0 790.182  40.275  21
  -5   7   0 736.339  31.026  22
  -5   7   0 788.975  38.717  25
  -5   7   0 743.976  28.858  14
  -5   7   0 821.239  39.378   1
  -5   7   0 717.956  29.181  27
   4  -7   0 156.641   8.476  13
   3   4   0 146.981   9.040   9
  -7   3   0 152.507   8.566  17
   3   4   0 136.404   5.412  20
   3   4   0 135.872   5.616   4
  -7   3   0 138.680   8.177  21
  -7   3   0 155.573   8.420   5
   3   4   0 138.466   5.613  28
   3   4   0 133.902   5.528  15
   3   4   0 137.854   6.013  12
  -7   3   0 136.713   5.611  27
   3   4   0 138.480   5.756  23
  -7   3   0 142.324   5.871  11
   3   4   0 139.886   6.081   7
  -7   3   0 138.873   6.080   7
   3   4   0 153.001   8.986  21
  -4   7   0 146.171   6.027   6
  -3  -4   0 153.987   8.573  17
   7  -3   0 139.048   5.750  16
  -4   7   0 138.259   5.649   2
  -4   7   0 136.979   5.851  11
  -4   7   0 144.742   8.172   5
  -4   7   0 134.221   5.572   3
  -4   7   0 139.329   5.662  14
   7  -3   0 141.068   5.858  24
   7  -3   0 153.700   8.647  13
  -4   7   0 155.031   8.597  25
  -4   7   0 141.579   5.784  18
   7  -3   0 159.486   9.069   9
  -4   7   0 137.604   6.086  22
  -4   7   0 137.582   5.456  26
  -4   7   0 133.748   5.646  19
  -4   7   0 151.463   8.766   1
  -4   7   0 145.830   8.602  17
  -4   7   0 136.661   5.588  27
  -4   7   0 144.480   6.002  10
   4   3   0 197.702   7.764  28
  -7   4   0 209.234  11.157   5
   4   3   0 194.253   7.977  23
   4   3   0 185.218   8.306  12
   4   3   0 197.636  10.970  13
   4   3   0 212.853  12.126   9
   4   3   0 194.025   7.662  15
   3  -7   0 219.674  11.278  13
  -7   4   0 190.810   7.835  19
   4   3   0 213.526  11.966  21
   4   3   0 198.400   7.777   4
  -7   4   0 202.248  10.732  25
   4   3   0 194.016   8.414   7
  -7   4   0 194.713   8.113  11
   4   3   0 194.052   7.488  20
  -7   4   0 192.515   7.748  27
   4   3   0 188.699   8.296   8
  -7   4   0 217.955  11.536  17
  -3   7   0 204.418  10.988   5
   7  -4   0 194.964   7.948  16
   7  -4   0 185.756   7.756   2
  -3   7   0 191.288   7.722   3
  -3   7   0 195.120   7.813  14
  -3   7   0 192.912   7.515  26
  -3   7   0 192.361   8.306   6
  -3   7   0 188.969   7.727  27
   7  -4   0 183.669  10.801   1
  -3   7   0 193.682   7.825  19
   7  -4   0 214.602  11.470  13
  -3   7   0 216.290  11.379  25
  -3   7   0 210.520  11.571   1
  -3   7   0 184.227   8.079  11
  -3   7   0 193.532   8.408  22
  -4  -3   0 217.301  11.365   5
  -4  -3   0 216.100  11.396  17
  -3   7   0 196.722   8.261  10
   7  -4   0 215.688  11.846   9
   5   2   0 725.822  29.412  24
  -7   5   0 830.217  38.134   5
  -7   5   0 698.462  28.887  19
   5   2   0 819.271  40.141  21
   5   2   0 787.004  40.444   9
   5   2   0 697.356  29.680  11
  -7   5   0 725.627  27.223  26
  -7   5   0 788.461  37.754  25
   5   2   0 716.029  30.136   8
   5   2   0 713.212  28.180  28
  -7   5   0 695.883  30.196  11
   5   2   0 706.559  28.249   4
   5   2   0 712.539  37.911  13
   5   2   0 702.987  30.995   7
  -7   5   0 799.202  38.998  17
  -7   5   0 704.870  28.789  27
  -7   5   0 721.815  28.747  18
   5   2   0 699.788  27.203  20
  -7   5   0 764.707  30.675   7
   5   2   0 704.357  29.678  23
   2  -7   0 780.407  38.082  13
   5   2   0 702.338  28.496  15
  -7   5   0 707.148  28.118   3
   5   2   0 697.757  30.188  12
  -2   7   0 744.779  37.876   5
  -2   7   0 693.037  29.491  11
   7  -5   0 795.040  39.956   9
  -2   7   0 717.463  30.553  22
  -2   7   0 706.629  29.934  10
  -2   7   0 693.954  28.185  27
  -2   7   0 777.372  38.668   1
  -2   7   0 802.628  38.857  17
  -2   7   0 707.036  28.411  14
  -2   7   0 692.682  30.160   6
  -5  -2   0 794.937  38.267   5
  -2   7   0 808.652  38.120  25
   7  -5   0 678.490  28.793  16
  -2   7   0 678.640  28.096   3
  -2   7   0 711.908  28.504  19
   7  -5   0 773.399  38.500  13
  -5  -2   0 745.112  38.728  17
   6   1   0 527.687  21.212  16
  -7   6   0 582.743  28.246  25
   6   1   0 543.249  20.014  20
   6   1   0 563.139  29.827  21
  -7   6   0 520.561  21.708  11
   6   1   0 531.296  22.178   8
   6   1   0 524.356  28.249  13
  -7   6   0 506.642  20.880  14
   6   1   0 549.962  22.569   7
   6   1   0 583.674  30.311   9
  -7   6   0 515.754  20.745  27
  -7   6   0 555.341  21.176  18
   1  -7   0 564.312  28.237  13
  -7   6   0 575.449  29.091  17
  -7   6   0 587.797  28.357   5
   6   1   0 521.778  21.682  11
  -7   6   0 502.319  22.156   6
  -7   6   0 545.016  20.046  26
  -7   6   0 572.665  28.651   1
   6   1   0 542.683  21.650  24
  -7   6   0 519.017  22.541   7
  -7   6   0 549.758  20.783   2
  -7   6   0 517.653  20.979  19
   6   1   0 538.077  20.520  15
   6   1   0 533.809  20.775   4
   6   1   0 524.509  20.722  28
  -7   6   0 539.828  20.687   3
   6   1   0 543.827  22.216  12
   6   1   0 563.712  21.402  23
  -7   6   0 541.289  22.017  10
  -1   7   0 557.639  28.814  17
  -1   7   0 579.069  28.305  25
  -1   7   0 513.952  20.654   3
  -1   7   0 498.139  22.517   7
  -6  -1   0 512.057  20.741  27
  -6  -1   0 586.896  28.572   5
  -1   7   0 544.053  28.141   5
  -6  -1   0 470.719  20.954  19
  -1   7   0 481.025  21.985  10
  -1   7   0 574.493  28.710   1
   7  -6   0 544.592  21.191  16
  -1   7   0 542.821  29.318  21
  -1   7   0 507.503  22.167   6
  -1   7   0 563.272  22.471  22
  -1   7   0 522.792  20.716  27
   7  -6   0 593.481  28.845  13
  -1   7   0 511.710  20.879  14
  -1   7   0 479.956  21.335  23
  -6  -1   0 563.078  28.821  17
   7  -6   0 554.063  29.478   9
  -1   7   0 520.458  20.947  19
  -1   7   0 522.791  21.679  11
   7   0   0 117.016   4.866   7
   7   0   0 109.186   4.458   4
  -7   7   0 106.409   4.799   7
  -7   7   0 113.963   4.461  27
  -7   7   0 113.421   4.357  26
  -7   7   0 119.799   7.264   1
   7   0   0 111.608   4.394  15
  -7   7   0 111.964   4.823  22
   7   0   0 112.772   4.799   8
  -7   7   0 119.807   4.510  19
   7   0   0 112.751   7.013  13
  -7   7   0 118.494   7.087  25
  -7   7   0 115.648   4.769  10
   7   0   0 108.617   4.439  28
   7   0   0 110.811   4.682  24
   7   0   0 113.231   4.595  16
  -7   7   0 116.106   4.612  18
   7   0   0 113.870   4.602  23
  -7   7   0 111.000   4.430   3
  -7   7   0 118.710   6.988   5
   7   0   0 108.217   4.281  20
   7   0   0 116.448   7.868   9
  -7   7   0 111.393   4.484  14
   7   0   0 108.804   4.787  12
  -7   7   0 114.565   7.298  17
  -7   7   0 108.409   4.641  11
   0  -7   0 108.310   7.060   1
   0  -7   0 111.686   6.626  13
  -7   7   0 114.516   4.529   2
  -7   7   0 112.947   4.757   6
   7   0   0 112.395   7.452  21
   0   7   0 97.0759  4.7008   6
   0   7   0 103.018   4.769   7
   0   7   0 105.904   4.382   3
  -7   0   0 109.727   4.453  27
   0   7   0 104.835   4.535  23
   0   7   0 116.980   7.005  17
   0   7   0 114.711   7.254  21
   0   7   0 111.224   4.600  11
  -7   0   0 103.408   4.481  19
   0   7   0 109.020   4.439  19
   0   7   0 96.1672  4.7553  22
  -7   0   0 111.331   4.656  11
   7  -7   0 119.123   7.427  13
   0   7   0 113.061   4.405  27
   0   7   0 111.764   6.798   5
   0   7   0 99.4739  4.4112   4
  -7   0   0 113.724   7.168   5
   0   7   0 104.980   4.432  14
   7  -7   0 107.022   4.552  16
   0   7   0 103.406   4.357  15
  -7   0   0 111.171   7.006  17
   1   7   0 83.1522  3.5127  20
   1   7   0 90.5562  6.3384  21
   1   7   0 84.7082  3.5859  27
   1   7   0 88.3194  5.9434   5
  -8   1   0 88.8754  6.2700   5
   1   7   0 83.9344  3.6260   4
   1   7   0 81.6861  3.9062  12
  -8   1   0 84.8549  3.6803  19
   1   7   0 84.6853  3.6246  19
  -8   1   0 88.3152  3.8550  11
   1   7   0 95.7773  3.6109  15
  -8   1   0 84.0804  6.0400  17
  -8   1   0 88.3391  3.6601  27
   1   7   0 83.0207  3.6419  28
   1   7   0 87.3020  3.7270  23
   1   7   0 84.8333  3.9289   7
   7  -8   0 93.5039  6.4471  13
   1   7   0 82.6786  3.5711   3
   7  -8   0 85.2827  3.7302  16
   1   7   0 87.1099  3.7667  11
  -7   8   0 91.8921  3.8168  11
  -7   8   0 86.9769  3.9272   7
  -7   8   0 94.7300  3.8743  18
   8  -1   0 86.2731  3.6442  28
   8  -1   0 84.1504  3.5065  20
   8  -1   0 88.7619  3.6244  15
  -7   8   0 92.7851  3.7555   2
   8  -1   0 90.9684  3.7987  16
  -7   8   0 91.9478  3.9938  22
  -7   8   0 91.1966  3.6814  14
   8  -1   0 91.7489  3.8072  23
  -7   8   0 91.7424  6.3026  17
  -7   8   0 93.3882  6.2329  25
   8  -1   0 91.8802  3.9626   8
   8  -1   0 86.6698  6.1128  13
  -1  -7   0 88.6310  5.9599  25
  -7   8   0 91.1614  3.6737  27
  -1  -7   0 95.0206  6.3601  17
   8  -1   0 94.0535  4.0211   7
   8  -1   0 87.4261  3.9226  12
  -7   8   0 92.7535  3.7042  19
   8  -1   0 93.2354  6.4432  21
   8  -1   0 93.3747  6.8365   9
  -7   8   0 93.0519  3.6180  26
   8  -1   0 85.8401  3.6430   4
  -7   8   0 89.3528  3.6448   3
  -7   8   0 93.1165  3.9300   6
  -7   8   0 89.0032  5.8945   5
   8  -1   0 87.9757  3.8613  24
  -7   8   0 94.3549  3.9554  10
  -8   2   0 19.1079  1.0429  27
   2   6   0 18.0987  1.0072  19
   2   6   0 18.3831  1.0001  27
   2   6   0 17.6134  1.0665  11
   2   6   0 19.0364  1.1185  20
   2   6   0 18.3617  1.2046   8
   2   6   0 17.3783  1.1603  12
   2   6   0 18.9743  1.0934  28
  -8   2   0 16.5160  1.0943  19
  -8   2   0 20.7847  2.4922  17
  -8   2   0 18.2673  2.4142   5
   2   6   0 16.5071  1.0151   3
   6  -8   0 17.6611  1.0891  16
   6  -8   0 21.7471  2.6590  13
   2   6   0 20.1952  2.3155   5
  -8   2   0 18.1848  1.1216  11
  -8   2   0 16.7593  1.0344   3
   2   6   0 20.9785  2.7629   9
   2   6   0 20.9464  1.1549   4
   2   6   0 18.8340  2.5359  21
   2   6   0 19.9516  1.1765   7
   2   6   0 18.5150  1.0423  23
   2   6   0 18.9492  1.0277  15
  -6   8   0 18.7482  1.0590   3
  -6   8   0 18.2578  2.4609  25
  -6   8   0 20.0849  2.3535   5
  -6   8   0 18.9226  1.1604  11
  -6   8   0 17.8234  1.1068   7
  -6   8   0 17.8221  1.1140  27
  -6   8   0 19.5193  2.5379  17
  -6   8   0 18.7248  1.1814  22
  -6   8   0 18.9510  1.1689  19
   8  -2   0 18.1489  1.1732  24
   8  -2   0 19.4248  1.1084  23
   8  -2   0 18.1666  1.0720  15
  -6   8   0 19.8283  1.1699  26
  -6   8   0 21.4400  1.3377   2
   8  -2   0 18.1336  1.1311   2
  -6   8   0 18.4024  1.2422  18
  -2  -6   0 17.8345  2.3608  17
   8  -2   0 19.3866  1.2567   7
   8  -2   0 20.0904  2.4478  21
   8  -2   0 17.3022  1.1765   8
   8  -2   0 20.4945  2.6073  13
   8  -2   0 20.6981  2.7471   9
   8  -2   0 23.1515  1.1759  12
   8  -2   0 18.9203  1.1806  16
  -6   8   0 20.4414  1.2686  10
  -8   3   0 369.911  14.374  27
   3   5   0 370.435  14.800  23
   5  -8   0 378.222  20.237  13
  -8   3   0 383.846  20.132   5
   3   5   0 376.149  21.398   9
  -8   3   0 385.455  20.467  17
   3   5   0 368.793  15.397  12
   3   5   0 389.297  21.263  21
   3   5   0 371.635  14.401   4
   3   5   0 368.180  14.992  11
   3   5   0 368.076  15.606   7
   3   5   0 337.151  14.463  19
  -8   3   0 365.948  14.532  19
   3   5   0 363.285  13.868  20
   3   5   0 331.398  14.964  24
  -8   3   0 366.609  15.623   7
  -8   3   0 341.926  14.298   3
   3   5   0 374.554  14.212  15
  -8   3   0 369.400  15.052  11
   3   5   0 343.176  15.348   8
   3   5   0 338.912  14.304  27
   3   5   0 368.244  14.370  28
   8  -3   0 372.705  15.007  24
  -5   8   0 392.038  20.317  25
  -5   8   0 373.813  15.037  11
  -5   8   0 379.839  14.501  14
   8  -3   0 367.780  15.353   8
  -5   8   0 375.998  14.416   2
  -5   8   0 375.144  19.872   5
  -5   8   0 403.517  20.761   1
  -5   8   0 330.345  15.577   7
   8  -3   0 391.353  20.440  13
  -3  -5   0 380.417  20.485  17
   8  -3   0 394.172  21.428   9
  -5   8   0 383.008  14.706  18
  -5   8   0 373.086  14.331   3
  -5   8   0 377.780  15.299  10
  -5   8   0 368.101  14.528  19
  -5   8   0 377.202  14.373  27
  -5   8   0 383.697  15.406   6
  -3  -5   0 382.888  20.157   5
  -5   8   0 375.097  15.600  22
   8  -3   0 378.871  14.720  16
   8  -3   0 345.932  14.360   2
  -5   8   0 378.632  13.923  26
  -5   8   0 402.150  20.720  17
   4   4   0 246.738  11.626  24
   4   4   0 284.797  11.038  15
  -8   4   0 311.162  15.881   5
   4  -8   0 304.684  15.978  13
   4   4   0 283.092  12.123   7
  -8   4   0 277.814  11.111   3
   4   4   0 264.547  11.212  19
   4   4   0 305.965  16.904  21
   4   4   0 287.663  11.174  28
   4   4   0 290.702  10.789  20
  -8   4   0 309.136  16.259  17
  -8   4   0 285.344  12.126   7
   4   4   0 288.682  11.494  23
   4   4   0 281.287  11.948   8
  -8   4   0 282.371  11.476  23
   4   4   0 288.978  11.192   4
   4   4   0 285.564  11.639  11
  -8   4   0 290.444  11.172  27
  -8   4   0 296.149  11.695  11
   4   4   0 283.160  11.969  12
   4   4   0 267.349  11.098  27
   4   4   0 308.794  17.136   9
  -8   4   0 289.070  11.296  19
  -4   8   0 281.611  11.146  27
   8  -4   0 274.540  11.911   8
  -4   8   0 290.568  11.891  10
  -4   8   0 287.242  11.198   2
  -4   8   0 249.055  12.079   7
  -4   8   0 311.103  16.145  25
  -4   8   0 300.435  11.266  14
  -4   8   0 283.993  11.417  18
  -4   8   0 288.623  11.126   3
   8  -4   0 272.666  11.163   2
  -4  -4   0 317.455  16.095   5
  -4   8   0 293.958  15.618   5
   8  -4   0 300.307  16.151  13
   8  -4   0 283.973  11.639  24
   8  -4   0 271.372  11.359  18
   8  -4   0 301.726  16.816   9
  -4   8   0 313.621  16.467   1
  -4   8   0 279.753  11.662  11
  -4   8   0 293.937  11.969   6
  -4   8   0 291.978  10.830  26
   8  -4   0 246.658  10.732  26
   8  -4   0 284.178  11.427  16
  -4   8   0 299.103  12.129  22
  -4   8   0 296.696  16.274  17
  -4  -4   0 296.330  16.126  17
  -4   8   0 284.920  11.274  19
  -8   5   0 79.0135  3.4896  23
   5   3   0 83.8710  3.3368  20
  -8   5   0 83.6066  3.4034   3
   5   3   0 84.2241  3.4516   4
   3  -8   0 87.7511  5.6709  13
   5   3   0 82.3523  3.5311  11
  -8   5   0 84.2043  3.4488  27
   5   3   0 76.5490  3.5066  16
   5   3   0 86.1412  3.7184   7
   5   3   0 79.2420  3.3634  27
   5   3   0 85.8370  6.3858   9
  -8   5   0 82.5654  3.7119   7
   5   3   0 84.1460  3.7200   8
   5   3   0 82.0044  3.6158  24
   5   3   0 85.5710  6.1906  21
   5   3   0 83.3267  3.4602  28
  -8   5   0 76.8070  3.6184  10
   5   3   0 84.8177  3.3984  15
  -8   5   0 85.3152  5.7969  17
  -8   5   0 85.2836  3.4912  19
  -8   5   0 84.6028  3.5949  11
   5   3   0 85.2894  3.7192  12
   5   3   0 77.2283  3.3866  19
   5   3   0 87.9314  3.5623  23
  -8   5   0 86.6240  5.6860   5
   8  -5   0 86.8750  3.5382  16
   8  -5   0 82.7046  3.4482   2
   8  -5   0 80.7880  3.5274  18
   8  -5   0 83.7442  3.5728  24
  -3   8   0 87.2501  3.5783  18
   8  -5   0 89.5671  5.9811   9
  -3   8   0 74.6757  3.6605   7
  -3   8   0 84.6510  3.5739  11
  -3   8   0 87.0881  3.6980   6
  -3   8   0 82.9862  3.4360  19
  -3   8   0 86.5028  3.4055  27
  -3   8   0 85.9514  3.6894  10
  -5  -3   0 87.7536  5.8703   5
   8  -5   0 82.9347  5.8787  13
  -3   8   0 86.3526  5.8055  25
  -5  -3   0 86.9472  5.7838  17
  -3   8   0 83.5935  3.4727  14
  -3   8   0 84.6882  3.4000   3
   8  -5   0 80.1401  3.6592   8
  -3   8   0 84.9889  5.7501  17
  -3   8   0 83.7024  3.7583  22
  -3   8   0 84.8143  3.4979   2
  -3   8   0 84.3143  5.9482   1
  -3   8   0 83.3290  3.3526  26
  -3   8   0 86.2747  5.4767   5
   6   2   0 52.2407  4.6075   9
   6   2   0 46.4188  2.2547   7
   6   2   0 48.8242  2.3081   8
  -8   6   0 48.9480  4.1086  17
   6   2   0 47.9536  2.2495  24
   6   2   0 47.6063  2.1064   4
   2  -8   0 52.1891  3.7578  13
  -8   6   0 49.7296  2.0843  27
  -8   6   0 44.7784  2.2485  10
  -8   6   0 47.4109  3.6715  25
   6   2   0 48.5466  2.1399  23
  -8   6   0 47.2393  2.1038   3
   6   2   0 48.1330  2.0690  15
  -8   6   0 42.8510  2.0528  14
  -8   6   0 45.9210  2.2088   7
  -8   6   0 49.2039  2.1086  19
   6   2   0 48.1403  2.1646  11
   6   2   0 48.7272  2.0413  20
   6   2   0 51.7292  4.3258  21
   6   2   0 49.2308  2.1268  28
  -8   6   0 49.5118  2.1996  18
  -8   6   0 52.4366  2.0803  26
   6   2   0 46.3693  2.2723  12
   6   2   0 48.3165  2.2197  16
  -8   6   0 46.2320  2.1687  11
  -8   6   0 48.9105  3.7788   5
  -6  -2   0 44.7747  2.1003  19
  -2   8   0 47.0381  2.0984  14
   8  -6   0 47.9059  4.1611  13
  -6  -2   0 50.4497  4.1389   5
  -2   8   0 49.0378  2.0346  27
   8  -6   0 48.9090  2.1597  16
  -2   8   0 50.4673  2.2811   6
  -2   8   0 50.4277  4.0625  25
  -2   8   0 46.1175  3.8162  17
  -2   8   0 42.6652  2.0655  23
   8  -6   0 43.2292  3.6369   1
  -2   8   0 45.6744  2.1467  11
  -6  -2   0 47.4940  3.9572  17
  -2   8   0 44.5385  2.0192  26
  -2   8   0 43.6826  2.1953   7
   8  -6   0 47.1648  3.8874   9
  -2   8   0 46.0612  2.0512  19
  -2   8   0 46.9259  2.2457  22
  -2   8   0 47.8632  3.6532   5
   8  -6   0 44.4398  2.1714  24
  -2   8   0 48.9841  2.2818  10
  -2   8   0 45.9887  2.0240   3
   8  -6   0 49.2999  2.1199   2
  -2   8   0 43.6525  2.1307  18
  -8   7   0 138.296   5.652  14
  -8   7   0 135.997   6.085  22
  -8   7   0 146.388   5.503  26
   7   1   0 142.006   5.578  15
   7   1   0 143.851   6.081   8
  -8   7   0 145.631   5.815  18
  -8   7   0 148.778   8.691  25
  -8   7   0 150.110   5.901  11
   7   1   0 148.706   9.382  21
  -8   7   0 135.365   5.999   6
  -8   7   0 145.825   8.629   5
  -8   7   0 143.845   5.696  19
   1  -8   0 148.469   9.021   1
   7   1   0 141.106   5.822  16
   7   1   0 143.699   5.448  20
   7   1   0 156.006   9.845   9
  -8   7   0 142.755   5.631  27
   7   1   0 143.979   5.650  28
  -8   7   0 143.748   5.628   3
   7   1   0 143.764   6.083  12
  -8   7   0 139.609   6.090   7
  -8   7   0 145.595   8.978  17
  -8   7   0 145.598   6.027  10
   7   1   0 145.323   5.934  24
   7   1   0 141.621   5.663   4
   7   1   0 147.658   5.819  23
   7   1   0 143.359   6.125   7
  -1   8   0 141.223   8.667  17
  -1   8   0 139.515   5.655  19
  -1   8   0 132.283   5.743  23
   8  -7   0 141.516   5.770  16
  -7  -1   0 136.081   5.625  27
  -1   8   0 138.255   5.595  27
  -1   8   0 139.774   5.853  11
  -1   8   0 140.884   5.571   3
  -1   8   0 134.251   5.626  14
   8  -7   0 144.535   9.097  13
  -1   8   0 131.509   6.062   7
  -7  -1   0 151.051   8.991   5
  -1   8   0 133.438   6.000   6
  -1   8   0 135.401   6.075  22
  -1   8   0 142.983   8.490   5
  -1   8   0 131.258   5.960  10
   8  -7   0 142.650   8.773   1
   8  -7   0 130.079   5.825  24
  -7  -1   0 131.059   5.673  19
  -8   8   0 83.1051  3.6030  10
  -8   8   0 82.5848  3.3329  27
   8   0   0 79.2723  3.6292   7
  -8   8   0 75.5882  3.5597   7
  -8   8   0 80.2297  3.6209  22
   8   0   0 81.0604  6.2014  21
   8   0   0 80.3773  3.3249  15
   8   0   0 81.8238  3.6786   8
  -8   8   0 75.9212  3.3601  19
  -8   8   0 85.9250  3.3349   3
   8   0   0 83.2451  3.5583  24
   0  -8   0 78.5257  5.7803   1
   8   0   0 89.7558  3.5106  16
  -8   8   0 78.0324  5.6410  25
  -8   8   0 82.0163  3.4958  18
  -8   8   0 82.5198  3.3085  26
   0  -8   0 77.0269  5.7472  25
   8   0   0 79.9740  3.5860  12
  -8   8   0 84.5474  3.5214   2
   8   0   0 82.7892  3.2168  20
  -8   8   0 79.6054  3.5532   6
  -8   8   0 84.9419  3.5184  11
  -8   8   0 80.5195  3.3629  14
   8   0   0 79.0605  3.3529   4
   8   0   0 88.5497  3.4633  23
   8   0   0 78.3661  3.3269  28
  -8   8   0 75.0749  5.4499   5
   8   0   0 86.5047  6.7441   9
  -8   8   0 80.3444  5.8959  17
  -8   0   0 77.5094  3.3230  27
  -8   0   0 76.5204  3.3485  19
   0   8   0 71.4293  3.5494  22
   0   8   0 76.0350  3.2872  19
   0   8   0 78.8762  3.4358  11
  -8   0   0 79.6940  3.5208  11
   8  -8   0 81.3988  5.8464   1
   0   8   0 74.6552  3.2480  15
   0   8   0 73.1729  3.2889  14
   0   8   0 76.0038  5.4084   5
   0   8   0 72.0816  5.7554  21
   0   8   0 78.9078  3.3858  23
   0   8   0 76.0960  3.5678   7
   8  -8   0 87.2091  6.2159  13
  -8   0   0 81.9609  5.8902   5
   8  -8   0 79.1045  3.4249  16
   0   8   0 79.5294  3.2728   3
   0   8   0 80.7926  3.2795  27
   1   8   0 267.498  10.729  20
   1   8   0 282.261  11.456  23
  -9   1   0 274.301  11.249  19
   1   8   0 281.892  11.000  15
  -9   1   0 284.241  11.689  11
   8  -9   0 277.489  11.367  16
   1   8   0 274.918  11.081  27
   1   8   0 267.767  11.201  19
   8  -9   0 277.847  16.584  13
  -9   1   0 285.433  11.142  27
   8  -9   0 271.055  16.470   1
   1   8   0 268.568  11.115  28
   1   8   0 255.711  16.754  21
   1   8   0 272.541  12.080   7
   1   8   0 273.502  11.041   3
   1   8   0 279.400  11.606  11
  -9   1   0 279.557  16.309   5
   1   8   0 278.456  11.145   4
   9  -1   0 296.166  11.524  23
  -8   9   0 296.125  11.123   3
   9  -1   0 280.210  11.149   4
  -8   9   0 294.797  11.295  19
  -8   9   0 292.670  11.935   6
  -8   9   0 286.465  12.077  22
   9  -1   0 293.025  11.038  15
   9  -1   0 275.764  10.734  20
  -8   9   0 276.349  16.217  25
  -8   9   0 302.591  11.164  27
   9  -1   0 280.271  17.532   9
  -8   9   0 296.448  11.250  14
  -8   9   0 280.887  16.639  17
   9  -1   0 303.594  11.989   8
  -1  -8   0 262.277  16.490  17
  -8   9   0 300.281  10.838  26
   9  -1   0 301.351  12.163   7
  -8   9   0 300.503  11.685  11
  -8   9   0 308.274  11.904  10
  -8   9   0 301.765  11.232   2
   9  -1   0 273.379  11.117  28
   9  -1   0 287.353  11.939  12
   9  -1   0 293.837  11.464  16
  -8   9   0 296.031  11.440  18
   9  -1   0 291.336  11.686  24
  -9   2   0 138.281   9.310   5
   2   7   0 156.798   5.807  20
   2   7   0 144.552   6.433  12
  -9   2   0 155.437   6.292  11
   2   7   0 146.131   6.480   7
   2   7   0 141.340   6.143  23
   2   7   0 138.659   5.889   3
   2   7   0 140.462   5.912  27
   2   7   0 141.872   5.975  19
   2   7   0 144.123   9.783  21
   7  -9   0 153.451   9.831   1
   7  -9   0 150.180   9.652  13
  -9   2   0 150.938   6.539   7
   2   7   0 150.704   5.908  15
  -9   2   0 146.492   6.046  19
   2   7   0 152.521   6.023   4
   2   7   0 144.827   5.984  28
   2   7   0 140.465   6.198  11
   7  -9   0 144.028   6.094  16
  -9   2   0 150.123   5.998  27
  -7   9   0 152.752   5.975   3
  -7   9   0 152.400   6.076  19
  -2  -7   0 143.125   9.519  17
   9  -2   0 147.645   6.177  16
  -7   9   0 155.630   6.434  10
  -7   9   0 152.916   6.049  14
  -7   9   0 158.803   6.023  27
  -7   9   0 150.308   6.103   2
  -2  -7   0 142.052   9.172   5
  -7   9   0 154.557   6.517  22
   9  -2   0 153.525   6.306  24
  -7   9   0 148.555   9.615  17
   9  -2   0 158.445   6.189  23
   9  -2   0 152.589  10.222   9
   9  -2   0 153.349   6.446   8
   9  -2   0 151.959   5.924  15
  -7   9   0 158.864   6.287  11
  -7   9   0 158.503   5.901  26
  -7   9   0 157.205   6.467   6
  -7   9   0 158.889   6.206  18
   9  -2   0 141.233   6.386  12
  -7   9   0 153.988   9.495  25
   3   6   0 206.070   8.642  11
   3   6   0 211.060  13.104  21
   3   6   0 218.206   8.348  28
   6  -9   0 194.429   8.434  16
   3   6   0 196.776   8.896   8
  -9   3   0 196.308  12.333  17
  -9   3   0 210.008   8.319  27
   3   6   0 213.368   9.021   7
  -9   3   0 207.841   8.545  23
   3   6   0 212.401  13.314   9
   3   6   0 192.399   8.318  19
  -9   3   0 209.160   8.391  19
   6  -9   0 228.407  12.697  13
   3   6   0 211.685   8.943  12
  -9   3   0 216.387   8.720  11
   3   6   0 191.960   8.674  24
  -9   3   0 198.280   8.248   3
  -9   3   0 208.912   9.028   7
   3   6   0 214.290   8.564  23
  -9   3   0 212.415  12.366   5
   3   6   0 223.455   8.230  15
   3   6   0 215.488   8.042  20
   3   6   0 218.640   8.360   4
   3   6   0 198.629   8.235  27
   9  -3   0 227.227   8.932   8
   9  -3   0 202.072   8.206  15
  -6   9   0 212.870   8.418  19
  -6   9   0 211.538   8.921   6
  -6   9   0 214.600  12.536  25
  -6   9   0 219.651   8.096  26
   9  -3   0 216.533   8.706  24
   9  -3   0 216.433   8.551  16
  -6   9   0 227.567   8.908  10
  -6   9   0 204.616   8.383  14
  -6   9   0 217.074   8.399   2
  -6   9   0 219.098   8.704  11
   9  -3   0 219.412  13.317   9
  -6   9   0 221.544   9.046  22
  -6   9   0 202.699  11.995   5
  -3  -6   0 209.817  12.559  17
   9  -3   0 203.582  12.527  13
  -6   9   0 201.299   8.527  18
  -6   9   0 213.984   8.302   3
   9  -3   0 203.396   8.323   2
  -6   9   0 211.353   8.318  27
  -6   9   0 225.708  12.857  17
  -3  -6   0 222.804  12.531   5
  -9   4   0 63.8095  2.7673  11
  -9   4   0 64.2543  2.8674   7
   4   5   0 66.2957  5.4054   9
   4   5   0 59.0023  2.7196  28
   5  -9   0 63.1204  4.8147  13
  -9   4   0 59.7608  2.6762  23
   4   5   0 55.3712  2.5550  19
   4   5   0 65.2459  5.2653  21
  -9   4   0 69.8623  2.7015  19
  -9   4   0 60.4101  2.5973   3
   4   5   0 62.4207  2.9060   8
   4   5   0 63.9461  2.8687   7
   4   5   0 61.3422  2.5752  20
   4   5   0 62.6887  2.6707   4
   4   5   0 62.3565  2.6061  15
   4   5   0 63.2919  2.8786  12
   4   5   0 51.3816  2.6739  11
   4   5   0 57.9439  2.5380  27
  -9   4   0 58.2694  4.7043   5
  -9   4   0 60.5962  4.7682  17
  -9   4   0 61.6871  2.6222  27
   4   5   0 62.2239  2.6889  23
   4   5   0 60.9717  2.8035  24
  -5   9   0 63.9220  2.6258  26
   9  -4   0 55.9336  2.6798  18
  -5   9   0 61.8901  2.6453  19
  -5   9   0 64.2718  2.7253  11
   9  -4   0 58.7502  2.7622  24
  -5   9   0 60.9330  2.6026  27
   9  -4   0 56.7952  2.7281  16
  -5   9   0 61.1811  2.9256  22
  -4  -5   0 65.6854  5.0702   5
  -5   9   0 56.4227  4.4269   5
   9  -4   0 57.3342  2.6632   2
   9  -4   0 63.9232  5.2677   9
  -5   9   0 61.0010  2.6140   3
   9  -4   0 59.0972  4.8793  13
   9  -4   0 61.6533  2.8518   8
  -5   9   0 61.5303  2.6592  14
  -5   9   0 62.9021  2.7491   2
  -5   9   0 63.7871  2.9352  10
  -5   9   0 61.8401  2.8527   6
  -5   9   0 61.5593  4.9232  25
  -5   9   0 63.9570  2.7775  18
  -5   9   0 65.9768  4.9809  17
   5   4   0 70.5544  3.0927  27
   5   4   0 75.4077  5.9887  21
  -9   5   0 77.8768  3.1425   3
  -9   5   0 77.2788  5.5714  17
   5   4   0 74.1137  3.2511  11
   5   4   0 75.4247  3.5110  12
   5   4   0 79.3086  3.4452   7
  -9   5   0 78.0257  3.1765  27
   5   4   0 82.2693  3.5222   8
  -9   5   0 73.4124  3.2270  23
   5   4   0 76.8175  3.2169   4
  -9   5   0 83.4416  5.4920   5
  -9   5   0 79.4116  3.2144  19
   5   4   0 71.6694  3.2705  16
   5   4   0 75.7459  6.2926   9
   5   4   0 75.7005  3.2732  28
   5   4   0 75.4379  3.1057  20
  -9   5   0 74.9811  3.4125   7
  -9   5   0 72.0452  3.3168  11
   5   4   0 76.7975  3.3712  24
   5   4   0 75.1860  3.1465  15
   5   4   0 78.1628  3.2742  23
   4  -9   0 80.7854  5.5722  13
   9  -5   0 76.2055  5.6945  13
  -4   9   0 76.8648  3.2920  11
  -4   9   0 73.0709  5.1596   5
   9  -5   0 76.3743  3.2047   2
  -4   9   0 77.5194  3.1518  27
   9  -5   0 70.4719  3.0636  26
   9  -5   0 80.2660  3.3141  16
  -4   9   0 74.7957  3.1654  26
  -5  -4   0 72.1996  5.5400   5
  -4   9   0 76.1137  3.2647   2
  -4   9   0 73.9169  3.1982  14
   9  -5   0 74.7911  3.3516  24
  -4   9   0 77.9703  3.4746  22
   9  -5   0 74.7759  3.2400  18
  -4   9   0 75.4444  3.1854  19
   9  -5   0 71.1140  3.3829   8
   9  -5   0 72.6710  5.6681   9
  -4   9   0 77.5403  3.4349   6
  -4   9   0 75.6840  5.5803  17
  -4   9   0 78.4620  3.3044  18
  -4   9   0 78.5982  3.4400  10
  -4   9   0 74.7999  3.1473   3
  -4   9   0 75.3753  5.6473  25
   6   3   0 275.028  10.136  20
  -9   6   0 272.092  15.102   5
  -9   6   0 270.373  10.419   3
   6   3   0 266.110  10.723  16
   6   3   0 280.099  10.975  24
   6   3   0 275.107  11.253   8
   6   3   0 257.535  10.492   4
  -9   6   0 275.454  10.959  11
   6   3   0 273.062  16.608   9
  -9   6   0 261.423  15.420  17
  -9   6   0 273.666  10.590  19
   6   3   0 272.862  10.784  23
  -9   6   0 280.155  10.469  27
   6   3   0 235.881  10.457  28
  -9   6   0 247.721  10.721  23
   3  -9   0 280.030  15.137  13
   6   3   0 279.419  11.395   7
  -9   6   0 270.443  11.358   7
  -9   6   0 252.965  11.061  10
   6   3   0 265.762  16.140  21
   6   3   0 266.866  10.353  15
   6   3   0 267.672  10.908  11
   6   3   0 271.301  11.241  12
  -6  -3   0 281.329  15.501   5
  -3   9   0 270.339  11.350  22
  -3   9   0 272.415  10.411   3
   9  -6   0 274.411  10.716  16
  -3   9   0 269.640  10.435  27
  -3   9   0 254.441  10.676  18
   9  -6   0 272.365  15.622  13
   9  -6   0 271.651  10.488   2
   9  -6   0 255.386  15.695   9
  -3   9   0 269.717  15.216  25
  -3   9   0 283.230  11.226   6
  -3   9   0 261.606  14.856   5
  -3   9   0 265.161  10.530  14
  -3   9   0 263.956  15.382  17
  -3   9   0 247.532  11.303   7
  -3   9   0 257.982  10.109  26
  -3   9   0 252.194  10.467   2
   9  -6   0 269.093  10.091  26
   9  -6   0 253.292  10.653  18
  -3   9   0 275.977  10.562  19
  -3   9   0 268.808  10.919  11
  -3   9   0 276.332  11.134  10
   9  -6   0 262.612  10.893  24
  -9   7   0 304.389  11.315  26
   7   2   0 300.876  12.549  12
  -9   7   0 306.193  11.649   3
   7   2   0 302.389  18.392   9
   7   2   0 305.593  11.729   4
   7   2   0 296.355  11.995  16
   7   2   0 300.809  17.875  21
  -9   7   0 302.681  12.409  10
   7   2   0 301.837  11.573  15
   7   2   0 311.265  11.303  20
   7   2   0 301.449  12.201  11
  -9   7   0 293.483  16.665   5
  -9   7   0 305.929  11.696  27
   7   2   0 314.759  12.259  24
  -9   7   0 275.581  11.724  14
   2  -9   0 303.605  17.313   1
   7   2   0 305.405  11.710  28
  -9   7   0 314.415  12.256  11
   7   2   0 310.613  12.065  23
  -9   7   0 294.477  17.170  17
   7   2   0 307.052  12.574   8
   7   2   0 309.676  12.720   7
  -9   7   0 296.348  12.678   7
  -9   7   0 309.701  11.828  19
  -2   9   0 308.206  12.505   6
  -2   9   0 299.025  11.790  19
  -2   9   0 282.018  16.439   5
  -2   9   0 276.456  12.644   7
   9  -7   0 287.504  12.148  24
   9  -7   0 308.030  11.713   2
   9  -7   0 302.827  11.966  16
  -2   9   0 304.536  11.629   3
  -2   9   0 290.287  17.004  17
  -2   9   0 294.277  11.751  14
  -2   9   0 297.353  12.191  11
  -2   9   0 280.207  11.270  26
  -2   9   0 295.274  12.653  22
  -2   9   0 302.630  11.659  27
  -7  -2   0 317.804  17.133   5
  -7  -2   0 286.452  11.675  27
  -2   9   0 291.918  12.402  10
   9  -7   0 292.746  17.207  13
  -7  -2   0 272.824  11.784  19
   8   1   0 270.445  10.866  12
  -9   8   0 243.882  14.528   5
   8   1   0 245.622  15.690  21
   8   1   0 270.960  10.876   8
   8   1   0 272.384  10.019  15
  -9   8   0 278.666  10.242  19
  -9   8   0 250.284  10.945   7
  -9   8   0 252.819  10.778   6
  -9   8   0 264.153  10.749  10
  -9   8   0 267.950  10.117  27
   1  -9   0 242.227  14.870  25
  -9   8   0 268.508  10.368  18
   8   1   0 265.964  10.151   4
   1  -9   0 245.700  15.063   1
   8   1   0 282.548  10.645  24
  -9   8   0 265.040   9.806  26
   8   1   0 267.541   9.773  20
   8   1   0 266.057  10.406  16
  -9   8   0 240.503  14.518  25
   8   1   0 276.155  11.021   7
   8   1   0 262.628  10.131  28
  -9   8   0 259.053  10.161  14
   8   1   0 273.117  10.443  23
  -9   8   0 267.646  10.587  11
   8   1   0 247.945  16.125   9
  -9   8   0 250.761  15.113  17
  -9   8   0 253.011  10.909  22
  -9   8   0 266.821  10.089   3
  -8  -1   0 258.077  14.993   5
   9  -8   0 267.318  10.144   2
  -8  -1   0 233.478  10.181  19
  -1   9   0 261.034  10.036   3
  -1   9   0 260.809  10.180  19
   9  -8   0 228.802  14.692   1
  -1   9   0 257.441  10.062  27
  -1   9   0 252.079  10.528  11
  -1   9   0 244.924  10.924   7
  -1   9   0 238.292  14.387   5
  -1   9   0 245.877  10.139  14
   9  -8   0 256.920  15.251  13
  -8  -1   0 270.439  10.612  11
  -8  -1   0 253.120  10.093  27
   9  -8   0 253.561  10.329  16
  -1   9   0 245.159  10.351  23
  -1   9   0 244.601  10.903  22
  -1   9   0 234.647  14.693  17
  -1   9   0 241.763  10.764   6
  -9   9   0 180.240   6.938  14
  -9   9   0 176.551   7.365   6
  -9   9   0 175.205   7.446  22
   9   0   0 180.167   7.298  24
   9   0   0 170.230   6.894  28
   0  -9   0 156.940  10.887  17
   9   0   0 176.335   6.840  15
  -9   9   0 182.101   6.723  26
  -9   9   0 179.449   6.892  27
  -9   9   0 181.630   7.109  18
   9   0   0 177.005   7.430   8
   9   0   0 178.053   7.401  12
  -9   9   0 186.384   7.219  11
  -9   9   0 181.170   6.971  19
   9   0   0 175.423   6.906   4
  -9   9   0 180.267   6.866   3
  -9   9   0 167.500  10.892  17
   9   0   0 162.695  11.645   9
   9   0   0 177.038   7.128  23
  -9   9   0 183.411   7.362  10
   9   0   0 186.336   7.524   7
   9   0   0 172.809   6.656  20
  -9   9   0 161.815  10.458  25
   9   0   0 177.796   7.108  16
   0   9   0 164.863   7.421   7
  -9   0   0 166.167   6.874  27
   0   9   0 168.531   6.796   3
  -9   0   0 182.466   7.250  11
   0   9   0 167.815   6.815  27
   9  -9   0 180.317   6.931   2
   0   9   0 151.926  10.163   5
   0   9   0 166.404   7.137  11
  -9   0   0 154.924   6.917  19
   9  -9   0 149.839  10.571   1
   9  -9   0 166.179  10.985  13
   0   9   0 165.166   6.889  19
   0   9   0 165.219   6.757  15
   0   9   0 172.292   7.043  23
   9  -9   0 177.571   7.052  16
   0   9   0 162.192   6.860  14
  -9   0   0 165.285  10.698   5
   1   9   0 50.4246  2.2501  19
   9 -10   0 48.0333  4.6763  13
   1   9   0 52.4128  2.3079  15
   1   9   0 48.5542  2.3405  11
 -10   1   0 51.9941  2.3298  27
   1   9   0 51.5426  2.5019   7
 -10   1   0 56.5679  2.6025   7
   9 -10   0 53.8581  2.3818   2
   1   9   0 50.4665  2.3449  23
   9 -10   0 50.2414  2.3689  16
 -10   1   0 47.8645  2.3122  19
 -10   1   0 57.1806  2.5074  11
   1   9   0 50.1566  2.2287  27
   9 -10   0 44.8323  4.6428   1
 -10   1   0 48.1636  4.6466   5
  10  -1   0 50.3556  2.3070   4
  10  -1   0 55.0231  2.5334  24
  -9  10   0 56.0147  2.3540  26
  -9  10   0 54.3874  2.3486  19
  10  -1   0 55.8845  2.6322   8
  10  -1   0 48.3802  2.2387  20
  10  -1   0 47.4980  2.3034  28
  -9  10   0 57.0935  2.5086  18
  -9  10   0 52.9144  2.3484  14
  10  -1   0 51.5718  2.5142  12
  -9  10   0 57.0630  2.4301  11
  -9  10   0 53.5161  2.5412  10
  -9  10   0 49.5610  2.5187  22
  10  -1   0 45.4471  5.0843   9
  -9  10   0 54.6192  2.5259   6
  10  -1   0 55.7056  2.5293  16
  -9  10   0 53.2977  2.3523  27
  -9  10   0 55.3872  2.3644   3
  -9  10   0 44.4118  4.6353  17
  10  -1   0 53.2564  2.4043  23
  10  -1   0 53.1876  2.3276  15
   8 -10   0 185.944   7.773  16
   2   8   0 195.330   7.863  23
   2   8   0 188.258   7.391  20
   2   8   0 186.607   7.937  11
   2   8   0 183.075   7.570  27
 -10   2   0 210.584   8.050  11
   2   8   0 184.739   8.192  12
   8 -10   0 180.103  11.990   1
   2   8   0 173.958  12.237  21
   8 -10   0 180.807  11.956  13
   2   8   0 179.732   7.648  19
   2   8   0 196.044   7.566  15
 -10   2   0 195.511   7.645  27
   2   8   0 193.545   8.289   7
 -10   2   0 172.963  11.590   5
 -10   2   0 189.401   7.720  19
 -10   2   0 202.269   8.336   7
   2   8   0 196.267   7.680   4
   2   8   0 185.527   7.655  28
  -8  10   0 195.598   7.755   2
  -8  10   0 199.678   8.192  10
  -8  10   0 202.384   7.664  27
  -8  10   0 198.375   7.887  18
  -8  10   0 201.987   7.492  26
  -8  10   0 201.478   8.229   6
  -8  10   0 201.413   8.311  22
  10  -2   0 181.752   8.170  12
  -8  10   0 169.287  11.829  17
  -8  10   0 196.112   7.634   3
  10  -2   0 198.473   7.569  15
  10  -2   0 196.267   8.247   8
  10  -2   0 204.169   7.922  16
  -8  10   0 208.622   8.019  11
  -8  10   0 199.140   7.744  19
  -8  10   0 188.336  11.756  25
  -2  -8   0 181.879  11.584   5
  10  -2   0 183.421  12.700   9
  10  -2   0 198.667   8.066  24
  -8  10   0 199.077   7.731  14
   3   7   0 192.740   7.469  20
   7 -10   0 188.888  12.193   1
   3   7   0 197.002   7.755   4
 -10   3   0 194.567   8.097  11
   7 -10   0 194.415  12.077  13
   3   7   0 176.413  12.319  21
 -10   3   0 199.877   8.412   7
   3   7   0 185.145   8.009  11
 -10   3   0 195.035   7.797  19
   3   7   0 179.350   7.628  27
   3   7   0 191.186   8.375   7
   3   7   0 192.161   7.629  15
 -10   3   0 180.091  11.636   5
 -10   3   0 191.033   7.939  23
   3   7   0 197.386   7.939  23
   3   7   0 197.171   7.743  28
 -10   3   0 198.968   7.727  27
  -7  10   0 206.774   8.279  10
  -7  10   0 204.537   8.417  22
  -7  10   0 197.341   7.724  27
  10  -3   0 193.401   8.095  24
  -7  10   0 201.733   8.077  11
  -7  10   0 202.794   7.815  14
  -7  10   0 200.180   7.817   2
  -7  10   0 197.931   7.811  19
  10  -3   0 203.077   7.965  16
  10  -3   0 187.402  12.579   9
  -7  10   0 199.937   7.528  26
  10  -3   0 174.524   7.702   2
  -7  10   0 186.944  11.889  25
  -7  10   0 180.900  12.020  17
  -7  10   0 207.804   7.736   3
  -7  10   0 203.551   7.958  18
  -7  10   0 205.551   8.307   6
  -3  -7   0 182.526  11.609   5
  10  -3   0 200.546   8.288   8
   4   6   0 281.032  17.374  21
   4   6   0 265.643  11.245  28
   4   6   0 298.708  11.297   4
   4   6   0 274.785  11.741  24
   4   6   0 267.874  11.572  23
   4   6   0 265.515  17.505   9
   4   6   0 295.735  11.135  15
   4   6   0 270.028  11.151  27
   4   6   0 283.153  11.702  11
 -10   4   0 276.720  11.170   3
   6 -10   0 273.240  16.515  13
 -10   4   0 276.014  16.262   5
   6 -10   0 265.882  16.846   1
   4   6   0 278.569  12.043   8
 -10   4   0 288.359  12.217   7
   4   6   0 298.518  12.102  12
   4   6   0 288.715  12.202   7
   4   6   0 275.516  10.863  20
 -10   4   0 293.081  11.364  19
 -10   4   0 291.813  11.559  23
 -10   4   0 297.222  11.249  27
 -10   4   0 302.554  11.795  11
  10  -4   0 256.343  16.450  13
  -6  10   0 303.631  12.075   6
  -6  10   0 299.230  11.215   3
  -6  10   0 293.838  11.368  19
  -6  10   0 258.876  16.346  25
  10  -4   0 291.660  12.031   8
  10  -4   0 254.253  17.156   9
  -6  10   0 305.173  11.771  11
  -6  10   0 294.737  11.343  14
  10  -4   0 280.126  11.250   2
  -6  10   0 301.548  12.217  22
  -6  10   0 299.303  11.997  10
  -6  10   0 277.642  16.710  17
  -6  10   0 308.998  11.259  27
  10  -4   0 302.595  11.553  16
  10  -4   0 297.738  11.767  24
  -4  -6   0 271.493  16.366   5
  -6  10   0 296.977  11.522  18
  -6  10   0 297.485  11.316   2
  -6  10   0 304.426  10.919  26
   5   5   0 530.064  21.759  12
   5   5   0 549.613  19.604  20
   5   5   0 521.370  21.707   8
   5   5   0 546.550  20.304  28
 -10   5   0 501.654  20.856  23
   5   5   0 511.015  29.821  21
   5   5   0 542.354  22.054   7
   5   5   0 523.384  21.177  24
 -10   5   0 524.254  20.503  19
   5   5   0 554.488  20.354   4
   5   5   0 545.663  20.916  23
   5   5   0 481.913  20.193  27
   5   5   0 517.531  21.169  11
 -10   5   0 487.058  28.577  17
 -10   5   0 507.069  28.095   5
   5   5   0 558.465  20.087  15
   5 -10   0 529.588  29.046   1
 -10   5   0 556.465  21.251  11
   5   5   0 514.169  30.186   9
   5 -10   0 479.296  28.223  13
 -10   5   0 533.864  20.287  27
 -10   5   0 520.552  22.035   7
 -10   5   0 518.446  20.189   3
  10  -5   0 491.812  28.478  13
  -5  10   0 535.683  19.616  26
  10  -5   0 532.681  20.757  16
  -5  10   0 540.297  20.449  14
  -5  10   0 497.042  28.741  17
  -5  10   0 539.263  20.505  19
  -5  10   0 518.511  20.294   2
  -5  10   0 535.565  20.283  27
  10  -5   0 463.770  20.619  18
  -5  -5   0 503.617  28.295   5
  -5  10   0 543.472  20.228   3
  -5  10   0 503.649  28.240  25
  10  -5   0 469.420  29.487   9
  -5  10   0 539.621  21.997  22
  -5  10   0 557.985  21.225  11
  -5  10   0 556.271  21.734   6
  10  -5   0 497.614  20.259   2
  10  -5   0 533.274  21.154  24
  -5  10   0 540.572  20.717  18
  10  -5   0 501.369  21.630   8
  -5  10   0 539.002  21.573  10
   6   4   0 718.054  41.664   9
 -10   6   0 681.878  38.795   5
 -10   6   0 765.566  30.664  11
   6   4   0 770.343  27.527  20
   6   4   0 720.931  30.992   7
 -10   6   0 770.832  28.515  27
   6   4   0 784.503  30.510   8
   6   4   0 771.734  28.211  15
   6   4   0 767.519  29.759  24
 -10   6   0 763.939  28.834  19
 -10   6   0 681.667  39.604  17
   6   4   0 781.812  31.536  12
   6   4   0 749.439  28.510  28
   4 -10   0 741.729  39.890   1
   6   4   0 728.025  29.779  11
 -10   6   0 687.626  30.963   7
   6   4   0 726.975  41.169  21
   6   4   0 758.565  28.575   4
   6   4   0 736.186  30.012  23
   4 -10   0 674.558  38.941  13
 -10   6   0 765.641  28.404   3
 -10   6   0 691.131  29.319  23
  -4  10   0 759.962  29.810  11
  -4  10   0 782.818  27.534  26
  10  -6   0 727.690  29.027  18
  10  -6   0 683.135  27.466  26
  -4  10   0 758.449  30.266  10
  10  -6   0 778.597  29.153  16
  10  -6   0 690.774  39.351  13
  -4  10   0 747.701  28.723  14
  10  -6   0 691.497  30.373   8
  -4  10   0 783.824  30.907  22
  -4  10   0 715.263  39.746  17
  -4  10   0 753.459  28.815  19
  10  -6   0 756.820  28.501   2
  -4  10   0 740.189  30.496   6
  -4  10   0 723.883  28.402   3
  -4  10   0 690.134  28.470   2
  10  -6   0 762.682  29.698  24
  -4  10   0 753.504  28.493  27
  -4  10   0 716.510  29.042  18
   7   3   0 70.5679  3.2162   7
   7   3   0 66.7248  3.0502  11
 -10   7   0 70.7615  2.9512  27
   7   3   0 71.7007  3.1830  24
   7   3   0 71.6098  3.0061  15
   7   3   0 58.5223  6.0153   9
 -10   7   0 71.0508  3.0159  19
 -10   7   0 75.0951  5.5168  17
   7   3   0 71.1863  3.0087   4
   7   3   0 68.2528  3.2359  12
   3 -10   0 71.3117  5.7697   1
 -10   7   0 73.5508  3.1024  11
 -10   7   0 61.3228  5.0602   5
 -10   7   0 68.8069  2.9419   3
   7   3   0 73.0338  3.3296   8
   7   3   0 66.1893  5.8118  21
 -10   7   0 67.3868  3.1627   7
   7   3   0 67.7880  3.0792  16
   3 -10   0 64.7064  5.5791  25
   7   3   0 72.5192  3.1041  23
   7   3   0 73.4668  3.0184  28
   7   3   0 70.3221  2.8999  20
  -7  -3   0 64.6990  2.9548  27
  -3  10   0 69.1046  3.2255  22
  -3  10   0 68.3621  3.1797  10
  -7  -3   0 62.5722  5.4138   5
  -3  10   0 61.6499  5.3533  17
  10  -7   0 66.5803  2.8525  26
  -3  10   0 65.2806  2.8741  26
  -3  10   0 68.9795  3.0438  18
  10  -7   0 72.2860  3.0780  16
  -3  10   0 70.1052  2.9266  27
  -3  10   0 70.0235  2.9632  19
  10  -7   0 70.3636  3.0814  24
  10  -7   0 65.1730  5.5237  13
  10  -7   0 70.2198  3.0398  18
  -3  10   0 67.2969  3.0436  11
  -3  10   0 66.9762  2.9740  14
  -3  10   0 73.1030  3.2041   6
  10  -7   0 70.3570  3.0438   2
  -3  10   0 67.2276  2.9205   3
 -10   8   0 197.737   7.529  19
   8   2   0 190.244   8.021  12
   8   2   0 170.507  12.023  21
 -10   8   0 199.680   7.782  11
   8   2   0 195.210   8.106   7
   8   2   0 198.661   7.847  24
   8   2   0 197.799   7.688  23
 -10   8   0 177.130   8.013   7
 -10   8   0 166.149  11.438  17
   8   2   0 201.387   8.056   8
   8   2   0 186.487  12.660   9
   8   2   0 194.868   7.469   4
 -10   8   0 191.525   7.400   3
 -10   8   0 192.156   7.435  27
   8   2   0 192.844   7.364  15
   8   2   0 189.302   7.193  20
   2 -10   0 160.144  11.410  25
   8   2   0 194.783   7.667  16
 -10   8   0 185.997   7.879  10
   8   2   0 194.221   7.462  28
  -2  10   0 186.691   7.362   3
  -8  -2   0 180.281   7.397  27
  -2  10   0 181.694   7.445  14
  -2  10   0 195.069   7.387  27
  -2  10   0 185.493   7.716  11
  -2  10   0 184.254   7.461  19
  -8  -2   0 187.682   7.787  11
  -2  10   0 173.597   7.841  10
  -2  10   0 181.005   7.913   6
  -2  10   0 158.816   7.983  22
  10  -8   0 191.619   7.624  16
  10  -8   0 190.026   7.180  26
  -2  10   0 162.929  11.207  17
  10  -8   0 193.794   7.460   2
  -8  -2   0 175.669  11.515   5
  10  -8   0 191.780   7.596  18
  10  -8   0 182.298  11.802  13
   9   1   0 108.529   4.661  12
   9   1   0 108.646   4.282  15
 -10   9   0 111.717   4.278   3
   9   1   0 108.675   4.457  23
   1 -10   0 82.5737  7.2677  17
   9   1   0 104.554   4.163  20
 -10   9   0 101.863   4.254  14
 -10   9   0 104.949   4.264  27
 -10   9   0 105.853   4.586  10
   9   1   0 105.108   4.467  16
   9   1   0 106.380   4.301   4
   9   1   0 112.245   4.574  24
 -10   9   0 98.1543  7.3801  17
   9   1   0 98.4269  8.0681   9
 -10   9   0 97.1363  4.5266   6
 -10   9   0 111.209   4.495  11
 -10   9   0 108.653   4.324  19
   9   1   0 104.263   4.313  28
   9   1   0 107.473   4.667   8
   9   1   0 105.623   4.661   7
  -1  10   0 97.0185  4.5551   7
  -1  10   0 99.4957  4.3946  11
  -1  10   0 97.3644  4.2474  14
  -1  10   0 103.906   4.217   3
  10  -9   0 109.225   4.362   2
  10  -9   0 107.834   4.378  16
  -1  10   0 102.086   4.206  27
  10  -9   0 96.1945  7.4640  13
  -1  10   0 93.4981  4.5564  22
  -1  10   0 100.474   4.252  19
  10  -9   0 112.938   4.442  18
  -9  -1   0 102.031   4.252  27
  -9  -1   0 108.213   4.513  11
  -9  -1   0 97.0878  7.2602   5
  10   0   0 160.596   6.693   8
  10   0   0 162.082   6.565  24
 -10  10   0 154.362   6.611  10
  10   0   0 166.538   6.419  23
  10   0   0 154.918   6.130  15
 -10  10   0 160.589   6.463  11
 -10  10   0 159.861   6.263  19
  10   0   0 152.878   6.192   4
 -10  10   0 153.823   6.196  14
 -10  10   0 158.878   6.175   3
  10   0   0 153.034   6.642  12
 -10  10   0 154.146   6.670  22
  10   0   0 151.660   6.198  28
 -10  10   0 157.653   6.186  27
  10   0   0 162.563   6.428  16
  10   0   0 152.042   5.960  20
 -10  10   0 160.360   6.599   6
 -10   0   0 141.827   6.137  27
 -10   0   0 150.970   6.482  11
   0  10   0 143.023   6.649   7
  10 -10   0 164.765   6.235   2
  10 -10   0 155.518   6.315  16
  10 -10   0 157.198   6.344  18
   0  10   0 142.205   6.100  27
   0  10   0 141.428   6.164  19
   0  10   0 145.801   6.390  11
  10 -11   0 387.778  16.055  16
  10 -11   0 411.618  16.098  18
 -11   1   0 407.108  16.514  11
 -11   1   0 368.675  15.714  27
 -11   1   0 411.111  16.250  23
 -11   1   0 428.793  17.176   7
  10 -11   0 422.535  15.794   2
  11  -1   0 415.802  16.504  24
 -10  11   0 388.372  16.829   6
 -10  11   0 404.225  17.055  22
 -10  11   0 417.844  16.494  11
  11  -1   0 403.860  16.163  16
 -10  11   0 405.553  16.749  10
  11  -1   0 405.617  16.883   8
  11  -1   0 389.575  16.850  12
 -10  11   0 396.472  15.854  14
 -10  11   0 423.817  15.725   3
 -10  11   0 415.128  15.769  27
  11  -1   0 392.915  15.575  15
 -10  11   0 416.285  15.946  19
 -11   2   0 309.559  12.458  23
   2   9   0 287.845  12.574  11
   2   9   0 303.290  12.437  23
   2   9   0 303.679  11.943  15
 -11   2   0 323.604  12.689  11
   2   9   0 290.968  11.650  20
 -11   2   0 308.935  12.080  27
 -11   2   0 323.307  13.178   7
   9 -11   0 321.227  12.135   2
 -11   2   0 276.463  12.166  19
   2   9   0 298.754  12.112   4
   2   9   0 298.140  13.105   7
  11  -2   0 282.749  12.905  12
  -9  11   0 312.722  12.888  10
  11  -2   0 295.782  11.932  15
  -9  11   0 321.819  12.103  27
  -9  11   0 321.951  12.245  19
  -9  11   0 320.954  13.118  22
  -9  11   0 318.228  12.070   3
  -9  11   0 319.974  12.192  14
  11  -2   0 320.636  12.988   8
  -9  11   0 316.638  12.958   6
  11  -2   0 319.361  12.682  24
  -9  11   0 319.015  12.659  11
  -9  11   0 313.192  11.723  26
  11  -2   0 319.365  12.438  16
  -9  11   0 310.335  12.378  18
 -11   3   0 33.1822  1.6349  19
 -11   3   0 33.1105  1.6616  23
   3   8   0 33.3331  1.6441  20
 -11   3   0 34.2308  1.8018   7
   3   8   0 33.4586  1.7571   7
   3   8   0 31.7485  1.6937  28
   3   8   0 34.0325  1.6839  23
 -11   3   0 32.7404  1.6148  27
   3   8   0 32.4170  1.8014  12
   3   8   0 34.1507  1.6552  11
   3   8   0 32.0119  1.6538  15
 -11   3   0 34.5568  1.7592  11
   3   8   0 30.1947  1.6850   4
  -8  11   0 35.6749  1.6623  27
  -8  11   0 33.1776  1.8350  22
  -8  11   0 34.0625  1.6924  26
  -8  11   0 33.5913  1.8879  18
  11  -3   0 32.1762  1.8498   8
  11  -3   0 33.2776  1.8184  24
  -8  11   0 32.6578  1.6288  14
  -8  11   0 35.6033  1.8385  10
  -8  11   0 33.7975  1.6125   3
  11  -3   0 33.4733  1.7545  16
  -8  11   0 32.3006  1.7594   6
  -8  11   0 32.5518  1.6783  19
 -11   4   0 16.3123  2.3845   5
   4   7   0 15.6078  1.1756   4
   4   7   0 16.9613  1.0503  20
 -11   4   0 16.0424  1.0485   7
 -11   4   0 16.3239  1.0350  19
   4   7   0 15.4511  1.1565   7
   4   7   0 11.8907  2.9219  21
 -11   4   0 17.6746  1.1928  11
   4   7   0 15.6420  1.1340  15
   4   7   0 14.5597  1.0097  23
   7 -11   0 13.1268  2.4084  13
   7 -11   0 14.7677  2.9147   1
 -11   4   0 15.3271  1.0096  23
   4   7   0 14.4113  0.9750  11
 -11   4   0 14.9876  1.0339  27
   4   7   0 14.7314  1.1716  28
   4   7   0 15.9928  1.1729   8
   4   7   0 16.2158  1.2707  12
  11  -4   0 15.0550  1.1153  24
  -7  11   0 13.0523  2.4215  17
  -7  11   0 16.3191  1.3180  18
  -7  11   0 15.2282  1.0843   3
  -7  11   0 16.9408  1.1116  11
  -7  11   0 15.8188  1.1232  14
  -7  11   0 15.1948  0.9809  27
  -7  11   0 17.1275  1.2605  22
  11  -4   0 14.7266  1.0921   2
  -7  11   0 16.4843  1.2093  10
  -7  11   0 16.2544  1.0152  19
  -7  11   0 15.3575  1.1260   2
  11  -4   0 16.4039  1.1551  16
  11  -4   0 15.8881  1.2040   8
  -7  11   0 15.2644  1.2588   6
  -7  11   0 16.7751  1.1282  26
   5   6   0 135.429  10.212  21
   5   6   0 154.262   6.082  28
 -11   5   0 122.471   9.193   5
   5   6   0 150.430   6.506   8
   6 -11   0 125.880   9.500  13
   5   6   0 145.530   6.226  11
   5   6   0 153.951   6.205  23
 -11   5   0 142.730   5.936   3
   5   6   0 153.842   5.980  15
 -11   5   0 154.259   6.016  27
   5   6   0 150.597   6.532   7
 -11   5   0 159.342   6.327  11
   5   6   0 139.014   6.297  24
 -11   5   0 148.844   6.511   7
   5   6   0 157.091   6.516  12
 -11   5   0 152.225   6.066  19
   5   6   0 157.033   5.859  20
 -11   5   0 144.913   6.145  23
   6 -11   0 131.009   9.867   1
   5   6   0 152.720   6.067   4
  -6  11   0 151.292   6.061  14
  11  -5   0 154.259   6.315  24
  -5  -6   0 136.116   9.583   5
  -6  11   0 153.857   6.074  19
  -6  11   0 152.950   6.558  22
  -6  11   0 156.424   6.010   3
  11  -5   0 145.025   6.024   2
  -6  11   0 155.312   6.469   6
  -6  11   0 159.682   6.290  11
  -6  11   0 159.458   6.477  10
  -6  11   0 149.581   5.844  26
  -6  11   0 153.343   6.176  18
  11  -5   0 147.801   6.423   8
  -6  11   0 147.308   6.053   2
  11  -5   0 155.426   6.209  16
  -6  11   0 131.828   9.678  17
  -6  11   0 152.901   6.013  27
   6   5   0 136.536   5.397  15
   5 -11   0 132.014   9.277   1
   6   5   0 141.186   5.497   4
   6   5   0 138.569   5.608  23
   6   5   0 138.843   5.513  28
 -11   6   0 140.852   5.716  11
   6   5   0 136.577   5.762  24
   6   5   0 120.525   9.401  21
   6   5   0 110.870   9.456   9
   6   5   0 126.326   5.618  11
 -11   6   0 112.398   5.837   7
   5 -11   0 128.153   9.136  25
   6   5   0 140.170   5.301  20
 -11   6   0 138.424   5.497  19
   6   5   0 140.231   5.928  12
   6   5   0 138.394   5.907   8
 -11   6   0 133.036   5.370   3
   6   5   0 132.675   5.891   7
 -11   6   0 136.180   5.439  27
  -5  11   0 132.649   5.456   2
  -6  -5   0 127.142   8.790   5
  -5  11   0 141.806   5.499  14
  -5  11   0 134.617   5.582  18
  -5  11   0 139.285   5.423  27
  -5  11   0 139.687   5.832  10
  11  -6   0 130.266   5.780   8
  11  -6   0 137.468   5.667  24
  11  -6   0 134.511   5.458   2
  -5  11   0 133.762   5.289  26
  -5  11   0 136.652   5.414   3
  -5  11   0 137.653   5.659  11
  11  -6   0 144.847   5.650  16
  -5  11   0 138.954   5.840   6
  -5  11   0 142.140   5.932  22
  11  -6   0 126.328   5.521  18
  -5  11   0 123.803   8.809  17
  11  -6   0 113.567   8.771  13
  -5  11   0 137.027   5.473  19
   7   4   0 360.889  12.749  20
   4 -11   0 308.446  19.158  25
   7   4   0 358.570  13.227   4
 -11   7   0 359.888  13.782  11
   7   4   0 343.476  13.572  23
 -11   7   0 327.153  14.249   7
   7   4   0 303.752  20.112  21
 -11   7   0 343.485  13.285  19
   7   4   0 352.564  14.133   8
 -11   7   0 342.838  13.141  27
   7   4   0 348.393  13.185  28
   7   4   0 355.486  13.031  15
   7   4   0 304.929  20.462   9
   7   4   0 351.693  14.147  12
   7   4   0 358.112  13.791  24
 -11   7   0 339.735  13.082   3
   7   4   0 354.025  14.310   7
   4 -11   0 313.149  19.551   1
  11  -7   0 282.708  19.026  13
  11  -7   0 317.642  12.661  26
  -4  11   0 337.290  14.069   6
  -4  11   0 291.755  19.079  17
  -4  11   0 348.997  13.275  19
  -4  11   0 339.772  13.121  27
  11  -7   0 353.735  13.473  16
  -4  11   0 342.831  13.244  14
  -4  11   0 352.076  13.097   3
  11  -7   0 332.882  13.394  18
  -7  -4   0 314.225  19.040   5
  -4  11   0 329.846  13.954  10
  11  -7   0 342.733  13.162   2
  -4  11   0 345.077  14.244  22
  -4  11   0 313.783  13.379  18
  11  -7   0 330.366  13.674  24
  -4  11   0 321.484  12.675  26
  -4  11   0 330.001  13.708  11
 -11   8   0 536.604  20.747  11
   8   3   0 518.020  19.146  20
 -11   8   0 499.442  19.729   3
   8   3   0 533.441  21.258   8
 -11   8   0 468.763  21.475   7
   8   3   0 520.577  20.442  23
 -11   8   0 534.680  20.041  19
   8   3   0 526.326  19.619  15
   8   3   0 523.258  19.876   4
 -11   8   0 519.499  19.811  27
   8   3   0 520.090  21.258  12
   8   3   0 527.272  21.560   7
   8   3   0 531.385  19.837  28
   8   3   0 480.461  20.258  16
   8   3   0 506.719  20.720  24
  -3  11   0 489.846  20.677  11
  11  -8   0 528.310  20.264  16
  11  -8   0 526.265  19.831   2
  -3  11   0 514.477  19.723   3
  -3  11   0 499.493  21.170   6
  -8  -3   0 501.565  20.730  11
  11  -8   0 511.580  20.191  18
  -3  11   0 503.307  19.938  14
  -3  11   0 475.755  20.980  10
  -3  11   0 516.561  20.002  19
  11  -8   0 493.189  19.109  26
  -3  11   0 509.204  21.443  22
  -3  11   0 496.805  19.769  27
   9   2   0 20.4942  1.2402  20
   9   2   0 18.3342  1.2669   4
   9   2   0 19.2939  1.3364  16
 -11   9   0 23.1003  1.2783  11
 -11   9   0 21.8511  1.2046  27
   9   2   0 20.6195  1.1899  15
   9   2   0 17.9988  1.2724  28
 -11   9   0 21.4838  1.2192  19
   9   2   0 18.8764  1.4001  12
   9   2   0 19.6217  1.4963   8
   9   2   0 20.0530  1.2659   7
   9   2   0 19.3298  1.2916  23
   9   2   0 20.7541  1.4595  24
 -11   9   0 20.4242  1.1625   3
  11  -9   0 20.6631  1.2118  26
  -2  11   0 20.4821  1.0874  27
  -2  11   0 18.9718  1.1058   3
  -2  11   0 15.9011  1.2098   6
  -2  11   0 20.2473  1.1685  11
  -2  11   0 19.2069  1.1997  22
  11  -9   0 19.8973  1.3094   2
  -2  11   0 19.5501  1.1188  14
  11  -9   0 19.9796  1.3148  16
  -9  -2   0 20.6219  1.2700  11
  -2  11   0 20.0844  1.1073  19
  11  -9   0 20.3149  1.2238  18
  10   1   0 170.402   6.759  20
 -11  10   0 178.410   7.007  27
 -11  10   0 179.986   7.313  11
  10   1   0 183.766   7.391  24
  10   1   0 169.650   7.016   4
  10   1   0 169.617   7.194  16
  10   1   0 180.230   7.232  23
  10   1   0 181.294   6.945  15
  10   1   0 178.660   7.564   8
 -11  10   0 175.664   6.967   3
 -11  10   0 182.265   7.080  19
  10   1   0 175.743   7.539  12
  10   1   0 177.290   7.019  28
 -10  -1   0 175.314   7.328  11
  -1  11   0 168.532   6.904   3
  11 -10   0 178.476   7.043   2
  -1  11   0 166.872   6.999  19
  -1  11   0 171.096   6.928  27
  11 -10   0 181.170   7.184  18
  11 -10   0 180.981   6.792  26
  11 -10   0 173.871   7.153  16
  11   0   0 74.1631  3.2069  24
 -11  11   0 73.1236  2.9869   3
  11   0   0 66.2188  2.8967  20
  11   0   0 70.9869  3.1521  16
 -11  11   0 72.2661  3.1214  11
  11   0   0 73.9163  3.3244   8
  11   0   0 66.0866  2.9809   4
  11   0   0 72.0462  3.2615  12
 -11  11   0 69.1840  2.9823  27
 -11  11   0 70.7657  3.2111  10
  11   0   0 70.2566  3.0128  28
  11   0   0 69.6924  2.9612  15
 -11  11   0 70.3708  3.0302  19
 -11  11   0 65.8946  2.9710  14
  11 -11   0 68.2130  3.0512  16
 -11   0   0 74.2199  3.1039  23
 -11   0   0 71.9518  3.2912   7
  11 -11   0 72.4520  2.9411  26
  11 -11   0 73.8291  3.0590   2
  11 -11   0 77.7636  3.1364  18
 -11   0   0 70.9800  3.1600  11
  11 -12   0 54.6450  2.3740  18
  11 -12   0 54.0404  2.3184   2
 -12   1   0 52.8821  2.3148  23
 -12   1   0 53.7431  2.4672   7
  11 -12   0 57.5740  2.2452  26
 -12   1   0 54.3763  2.3646  11
  12  -1   0 50.6893  2.3867  16
 -11  12   0 51.0295  2.3543  11
 -11  12   0 45.4218  2.3838   6
 -11  12   0 51.2051  2.2606  14
 -11  12   0 46.3237  2.3992  22
 -11  12   0 52.8022  2.2800  19
  12  -1   0 52.1004  2.4896   8
 -11  12   0 53.5396  2.2388   3
  12  -1   0 56.1678  2.4623  24
 -11  12   0 53.3262  2.2539  27
  10 -12   0 128.263   4.809  26
 -12   2   0 124.707   5.366   7
   2  10   0 110.055   5.030  23
 -12   2   0 119.875   5.052  23
 -12   2   0 126.818   5.174  11
   2  10   0 111.324   4.844  15
  10 -12   0 126.948   4.970   2
  10 -12   0 125.286   5.058  18
 -10  12   0 121.121   4.944  14
 -10  12   0 120.635   5.332  22
 -10  12   0 124.101   4.910   3
 -10  12   0 124.259   5.281  10
  12  -2   0 123.124   5.346   8
 -10  12   0 123.936   4.981  19
  12  -2   0 119.413   5.080  16
 -10  12   0 122.935   4.926  27
 -10  12   0 125.212   5.142  11
  12  -2   0 128.172   5.227  24
 -10  12   0 121.032   5.267   6
   3   9   0 14.1960  1.0044   4
   9 -12   0 16.6464  1.0934   2
 -12   3   0 17.4721  1.1496  11
   3   9   0 14.0490  1.0124  23
 -12   3   0 11.6314  0.9770  23
 -12   3   0 14.3587  0.9460  27
   3   9   0 14.4246  1.0652  28
 -12   3   0 14.6812  1.0537   7
   3   9   0 14.5499  0.9975  15
   3   9   0 14.4032  1.0220  20
   3   9   0 13.1913  1.0001   7
  -9  12   0 14.8309  1.1911  10
  -9  12   0 13.3777  1.1074   6
  12  -3   0 13.2089  1.1300   8
  -9  12   0 14.6048  1.0079  26
  -9  12   0 15.0755  0.9953  14
  -9  12   0 14.3003  0.9008  27
  -9  12   0 14.8450  0.9944   3
  12  -3   0 14.9740  1.1550  24
  -9  12   0 15.3747  1.0764  11
  12  -3   0 15.4184  1.1418  16
  -9  12   0 15.0741  1.1134  22
  -9  12   0 15.5922  0.9965  19
   8 -12   0 175.004   7.047   2
   4   8   0 170.471   7.620   7
   4   8   0 172.863   7.571  12
   4   8   0 201.260   6.861  20
 -12   4   0 171.610   7.008  27
   4   8   0 173.704   6.971  15
   4   8   0 175.267   7.237  23
   4   8   0 174.843   7.087   4
   4   8   0 175.949   7.070  28
 -12   4   0 177.614   7.637   7
 -12   4   0 164.016   7.060  19
 -12   4   0 167.509   7.199  23
 -12   4   0 175.626   7.372  11
  -8  12   0 177.042   7.015   3
  -8  12   0 173.189   6.823  26
  -8  12   0 181.576   7.650  22
  -8  12   0 183.740   7.125  19
  -8  12   0 178.405   7.086  14
  12  -4   0 177.031   7.389  24
  -8  12   0 181.213   7.566   6
  -8  12   0 180.055   7.038  27
  -8  12   0 178.608   7.530  10
  12  -4   0 177.192   7.540   8
  12  -4   0 178.301   7.268  16
  -8  12   0 186.727   7.357  11
  -8  12   0 178.115   7.231  18
   5   7   0 194.224   7.676   4
 -12   5   0 172.635   7.771  23
   5   7   0 192.272   8.209  12
   5   7   0 188.388   8.257   7
 -12   5   0 186.769   8.243   7
   5   7   0 195.385   7.404  20
 -12   5   0 199.790   7.989  11
   5   7   0 196.136   7.560  15
   5   7   0 174.085   7.876  11
 -12   5   0 192.662   7.595  27
   5   7   0 195.331   7.852  23
   5   7   0 197.929   7.661  28
 -12   5   0 183.247   7.663  19
  -7  12   0 190.856   8.129  10
  -7  12   0 192.007   7.395  26
  12  -5   0 196.568   7.835  16
  -7  12   0 199.135   8.171   6
  12  -5   0 191.121   7.959  24
  12  -5   0 181.059   8.121   8
  -7  12   0 192.435   7.666  14
  -7  12   0 201.213   7.614  27
  -7  12   0 196.234   8.261  22
  -7  12   0 198.807   7.595   3
  -7  12   0 199.956   7.705  19
  -7  12   0 194.582   7.807  18
  -7  12   0 192.479   7.939  11
   6   6   0 293.494  11.227   4
   6   6   0 275.947  11.957   8
   6   6   0 296.558  10.831  20
 -12   6   0 295.104  11.687  11
   6   6   0 292.979  11.214  28
   6   6   0 289.569  11.507  23
 -12   6   0 278.316  11.246  19
 -12   6   0 292.893  11.151  27
   6   6   0 295.661  12.021  12
   6   6   0 258.049  11.586  11
 -12   6   0 279.293  12.095   7
   6   6   0 289.598  11.059  15
   6   6   0 284.426  12.122   7
  -6  12   0 257.665  11.129   2
  12  -6   0 280.556  11.625  24
  -6  12   0 289.516  11.143  27
  -6  12   0 293.220  12.106  22
  -6  12   0 300.365  11.652  11
  -6  12   0 288.802  11.244  14
  12  -6   0 258.576  11.858   8
  -6  12   0 295.700  11.122   3
  -6  12   0 271.413  10.773  26
  -6  12   0 287.286  11.867  10
  -6  12   0 287.074  11.383  18
  -6  12   0 291.446  11.271  19
  12  -6   0 296.472  11.456  16
  -6  12   0 289.481  11.949   6
  12  -6   0 265.880  11.143   2
   7   5   0 20.3529  1.1745  23
 -12   7   0 17.6431  1.1753   7
 -12   7   0 18.6155  1.1298  19
   7   5   0 18.8910  1.2828   4
   7   5   0 20.9580  1.2215  28
 -12   7   0 19.8248  1.2450  11
   7   5   0 19.8171  1.3091  24
   7   5   0 20.9482  1.2726  20
   7   5   0 20.9690  1.4418  12
   7   5   0 21.1574  1.2673  15
 -12   7   0 19.0900  1.0572   3
   7   5   0 20.8831  1.3233   7
 -12   7   0 20.5428  1.1559  27
  -5  12   0 17.4913  1.1433  26
  -7  -5   0 19.6913  1.2337  11
  12  -7   0 17.2390  1.1784  18
  12  -7   0 20.3605  1.2292  16
  -5  12   0 19.6306  1.1824  11
  -5  12   0 18.9247  1.2015   6
  -5  12   0 19.9616  1.1431  19
  -5  12   0 16.8407  1.1638  14
  -5  12   0 19.4937  1.1455   3
  -5  12   0 19.5480  1.2823  10
  -5  12   0 18.6969  1.2806  22
  12  -7   0 17.7107  1.2304  24
  -5  12   0 16.5846  1.2552  18
  -5  12   0 18.9670  1.1061  27
   8   4   0 180.544   7.354  23
   8   4   0 182.030   7.750   7
   8   4   0 187.913   7.710   8
 -12   8   0 183.356   7.182  19
   8   4   0 184.915   6.927  20
 -12   8   0 175.220   7.049   3
   8   4   0 182.669   7.502  24
   8   4   0 184.188   7.176   4
   8   4   0 181.271   7.172  28
   8   4   0 187.717   7.696  12
   8   4   0 182.843   7.065  15
 -12   8   0 181.569   7.107  27
 -12   8   0 185.097   7.442  11
  12  -8   0 173.146   7.129   2
  -4  12   0 176.483   7.071  27
  -8  -4   0 172.016   7.422  11
  -4  12   0 175.762   7.149  14
  -4  12   0 166.662   7.525  10
  -4  12   0 175.574   7.690  22
  -4  12   0 178.795   7.166  19
  -4  12   0 169.868   7.586   6
  12  -8   0 194.943   7.316  16
  -4  12   0 172.794   7.385  11
  12  -8   0 170.830   7.240  18
  12  -8   0 174.869   6.839  26
  -4  12   0 175.660   7.057   3
 -12   9   0 72.9038  3.2623  11
   9   3   0 75.5580  3.1996  28
   9   3   0 75.6076  3.4288   7
   9   3   0 78.4786  3.2639  23
   9   3   0 78.0607  3.4623  12
 -12   9   0 73.5019  3.1503  19
   9   3   0 76.3473  3.1527  15
   9   3   0 74.8299  3.1875   4
   9   3   0 75.6111  3.0754  20
   9   3   0 78.6919  3.4850   8
 -12   9   0 75.7829  3.1250  27
 -12   9   0 70.5951  3.0821   3
   9   3   0 76.2142  3.3723  24
  12  -9   0 77.9835  3.2491  16
  12  -9   0 75.4113  3.2185  18
  -3  12   0 72.8482  3.1251  14
  12  -9   0 77.4160  3.1837   2
  -3  12   0 70.6117  3.3359  22
  -3  12   0 73.0666  3.0666   3
  -3  12   0 72.1412  3.1171  19
  12  -9   0 71.1208  3.0088  26
  -3  12   0 69.4030  3.2909   6
  -9  -3   0 70.5581  3.2688  11
  -3  12   0 72.4700  3.0742  27
 -12  10   0 13.9816  0.9478  27
  10   2   0 14.2279  1.0633   4
  10   2   0 12.8965  1.0194  20
 -12  10   0 15.5966  0.9566  19
 -12  10   0 12.2465  0.9595  11
  10   2   0 12.9266  1.1177  24
  10   2   0 14.2954  1.2188   8
  10   2   0 15.0453  1.0312  23
  10   2   0 14.0610  1.0017  15
  10   2   0 14.9122  1.0148  28
  12 -10   0 13.6148  0.9229  26
  12 -10   0 14.2213  1.0409   2
 -10  -2   0 14.3129  1.1031   7
  -2  12   0 13.3415  0.9092  14
 -10  -2   0 13.8805  1.0356  11
  12 -10   0 13.4655  1.0148  18
  -2  12   0 13.1992  0.9082  19
  -2  12   0 13.1883  0.8703   3
  12 -10   0 14.3181  1.0099  16
 -12  11   0 38.1041  1.8284  19
  11   1   0 40.4419  2.0321  24
  11   1   0 38.9908  1.7618  20
  11   1   0 41.4302  2.0560   8
 -12  11   0 41.1905  1.7987  27
  11   1   0 38.8308  1.8231  15
  11   1   0 38.1600  1.8325  28
  11   1   0 38.2532  1.9104  16
 -12  11   0 40.5852  1.7999   3
 -12  11   0 40.6849  1.8681  11
  11   1   0 41.1354  2.0150  12
  11   1   0 37.7163  1.8124   4
 -11  -1   0 40.8689  2.0326   7
  12 -11   0 42.3285  1.8771   2
  12 -11   0 40.1206  1.8845  18
  12 -11   0 38.2764  1.8474  16
 -11  -1   0 43.2206  1.8864  23
  12 -11   0 41.1449  1.7706  26
 -11  -1   0 40.6865  1.8877  11
  12   0   0 57.4774  2.5351  24
 -12  12   0 54.9643  2.4535  11
  12   0   0 50.1573  2.4346  16
 -12  12   0 55.0401  2.3452  27
 -12  12   0 55.1368  2.3423   3
  12   0   0 58.9850  2.5945   8
 -12  12   0 58.0234  2.3915  19
  12 -12   0 60.3914  2.4529  18
 -12   0   0 58.3449  2.5776   7
  12 -12   0 58.5568  2.3069  26
  12 -12   0 52.3951  2.4995  10
 -12   0   0 53.9351  2.4614  11
 -12   0   0 56.1649  2.4380  23
  12 -12   0 56.6669  2.4193   2
  12 -13   0 116.965   4.612   2
 -13   1   0 118.734   4.999   7
  12 -13   0 120.237   4.704  18
  12 -13   0 116.497   4.445  26
 -12  13   0 106.101   4.775  11
  13  -1   0 113.195   4.941   8
 -12  13   0 116.195   4.565   3
 -12  13   0 118.475   4.589  27
  13  -1   0 119.060   4.837  24
 -12  13   0 116.961   4.638  19
  11 -13   0 171.177   6.406   2
  11 -13   0 165.108   6.800  10
 -13   2   0 160.090   6.664  11
 -13   2   0 164.932   6.939   7
  11 -13   0 172.127   6.193  26
  11 -13   0 177.086   6.542  18
 -13   2   0 148.181   6.541  23
  13  -2   0 168.873   6.710  24
  13  -2   0 162.839   6.849   8
 -11  13   0 166.477   6.372  27
  13  -2   0 155.334   6.540  16
 -11  13   0 152.446   6.392  14
 -11  13   0 161.205   6.654  11
 -11  13   0 169.449   6.446  19
 -11  13   0 170.587   6.359   3
 -11  13   0 146.672   6.862  22
 -11  13   0 146.554   6.782   6
 -13   3   0 67.0517  3.0730   7
  10 -13   0 70.4688  2.8513   2
 -13   3   0 69.3109  2.9761  11
 -13   3   0 62.6958  2.8746  23
  10 -13   0 70.2741  2.9334  18
   3  10   0 61.4548  2.7792  15
  10 -13   0 73.0253  2.7926  26
 -10  13   0 68.4916  3.0417   6
 -10  13   0 68.0069  2.8289  14
 -10  13   0 68.7846  2.8285   3
 -10  13   0 68.3285  3.0426  10
  13  -3   0 63.8846  2.9941  24
  13  -3   0 69.4257  2.9517  16
 -10  13   0 69.1610  2.8184  27
 -10  13   0 67.9113  3.0697  22
 -10  13   0 68.5853  2.9372  11
  13  -3   0 68.6343  3.0757   8
 -10  13   0 72.4967  2.8619  19
   9 -13   0 19.1662  1.1489   2
 -13   4   0 20.5007  1.1704   7
 -13   4   0 17.7062  1.0277  27
   4   9   0 17.1233  1.1402  20
   9 -13   0 21.9051  1.1655  18
   4   9   0 19.6268  1.1157  15
 -13   4   0 17.3311  1.0486  23
   4   9   0 19.7715  1.1560   4
   4   9   0 17.2978  1.1303  23
   4   9   0 17.7009  1.1383   7
 -13   4   0 21.0781  1.1930  11
  -9  13   0 18.9515  1.2275  10
  13  -4   0 19.2048  1.1813  16
  -9  13   0 19.8518  1.0986  11
  13  -4   0 19.1849  1.2144   8
  -9  13   0 18.7080  1.1927   6
  -9  13   0 19.9171  1.0679   3
  -9  13   0 21.9362  1.1948  22
  -9  13   0 21.0126  1.0837  14
  -9  13   0 19.0969  1.0470  27
  -9  13   0 20.5710  1.0792  19
  13  -4   0 19.6574  1.1879  24
   5   8   0 51.5218  2.3347  23
   5   8   0 52.7449  2.2673  15
   8 -13   0 56.3923  2.3537  18
 -13   5   0 54.9240  2.3736  11
   5   8   0 52.2420  2.2717  20
   5   8   0 52.0422  2.5002  12
 -13   5   0 49.4796  2.2181  27
   5   8   0 50.0795  2.4469   7
   5   8   0 51.3592  2.3155   4
 -13   5   0 50.4648  2.4278   7
   5   8   0 53.1095  2.3399  28
   8 -13   0 51.8950  2.2829   2
  -8  13   0 53.5555  2.2500   3
  -8  13   0 51.6325  2.4471   6
  -8  13   0 51.2130  2.3289  11
  -8  13   0 50.7485  2.2305  27
  13  -5   0 54.8437  2.4058  16
  -8  13   0 52.2430  2.4730  22
  13  -5   0 47.1613  2.3998   8
  -8  13   0 50.5572  2.4622  10
  13  -5   0 52.4551  2.4269  24
  -8  13   0 53.4676  2.2740  19
  -8  13   0 51.8068  2.2766  14
   6   7   0 28.5022  1.7102  12
   6   7   0 30.6479  1.6240   7
 -13   6   0 29.1738  1.5244   7
   6   7   0 26.1879  1.4739  23
   7 -13   0 30.1710  1.4872   2
   6   7   0 29.8791  1.5462   4
   6   7   0 28.5963  1.5428  28
 -13   6   0 29.7631  1.4350  27
 -13   6   0 28.1981  1.4409  19
   6   7   0 27.9378  1.4785  15
   6   7   0 29.4114  1.4938  20
 -13   6   0 31.4263  1.5390  11
  -7  13   0 29.8456  1.4679  11
  -7  13   0 30.8715  1.4752  14
  13  -6   0 30.3638  1.6010  16
  -7  13   0 29.9491  1.4379  19
  13  -6   0 27.7609  1.5671  24
  -7  13   0 28.0609  1.4298  26
  -7  13   0 31.0855  1.4245  27
  -7  13   0 31.5741  1.4485   3
  -7  13   0 30.3524  1.5969  10
  -7  13   0 30.0573  1.5936   6
  -7  13   0 30.1113  1.6065  22
   7   6   0 428.679  17.222  12
 -13   7   0 378.311  17.367   7
   7   6   0 416.641  17.175   8
   7   6   0 424.280  16.066  28
   7   6   0 424.321  15.884  15
 -13   7   0 421.385  16.778  11
   7   6   0 386.374  17.412   7
   7   6   0 421.616  16.532  23
 -13   7   0 412.749  16.012  27
 -13   7   0 404.921  16.174  19
   7   6   0 430.246  15.517  20
   7   6   0 426.917  16.105   4
  -6  13   0 405.070  15.961   3
  13  -7   0 402.159  16.011   2
  -6  13   0 372.188  15.425  26
  -6  13   0 421.564  17.363  22
  13  -7   0 439.112  16.422  16
  -6  13   0 423.101  16.013  27
  -6  13   0 403.894  16.997  10
  13  -7   0 403.361  16.679  24
  -6  13   0 424.483  16.196  19
  -6  13   0 429.238  16.152  14
  -6  13   0 417.241  17.144   6
  -6  13   0 401.953  16.724  11
   8   5   0 98.3731  4.2084   8
   8   5   0 98.3848  4.2020   7
   8   5   0 95.7994  4.2082  12
 -13   8   0 95.8365  3.8312  27
   8   5   0 98.5008  3.9271  28
   8   5   0 96.6477  3.9003   4
 -13   8   0 92.8382  4.0176  11
 -13   8   0 93.1518  3.8577  19
   8   5   0 95.7575  3.9944  23
   8   5   0 97.7956  3.7886  20
   8   5   0 99.9702  3.8659  15
   8   5   0 93.3659  4.0751  24
  -8  -5   0 85.7252  3.9879  11
  -5  13   0 98.6403  3.8168   3
  13  -8   0 95.0262  3.9842  16
  -5  13   0 95.0153  3.8058  27
  13  -8   0 94.7679  3.8877   2
  -5  13   0 93.8762  4.1125   6
  -5  13   0 92.1712  4.1573  22
  -5  13   0 93.3515  3.8631  19
  -5  13   0 89.0360  3.8501  14
  -5  13   0 88.0506  4.0717  10
  -5  13   0 87.6517  3.9624  11
   9   4   0 312.981  12.504  12
   9   4   0 300.251  11.517  15
   9   4   0 309.240  12.006  23
   9   4   0 293.281  11.651  28
 -13   9   0 277.436  11.530   3
   9   4   0 304.551  12.651   7
   9   4   0 300.016  12.162  24
   9   4   0 313.433  12.501   8
   9   4   0 310.046  11.686   4
 -13   9   0 304.321  11.734  19
   9   4   0 295.573  11.247  20
 -13   9   0 306.713  12.170  11
 -13   9   0 304.269  11.615  27
  13  -9   0 315.925  11.657   2
  -4  13   0 292.867  11.707  19
  -4  13   0 296.329  11.685  14
  -4  13   0 303.575  11.558   3
  13  -9   0 279.390  11.816  18
  -4  13   0 303.048  11.578  27
  13  -9   0 310.761  11.897  16
  -4  13   0 286.530  12.552  22
  -4  13   0 273.766  12.388   6
  -9  -4   0 271.334  12.115  11
 -13  10   0 8.57756 0.66578  27
  10   3   0 7.54733 0.74655  23
  10   3   0 6.55388 0.80097  24
  10   3   0 8.67049 0.78582  12
  10   3   0 7.72921 0.68670  20
  10   3   0 8.03404 0.76350  28
  10   3   0 8.66202 0.75580  15
 -13  10   0 6.99698 0.68944  11
 -13  10   0 7.58626 0.65263  19
  10   3   0 7.45324 0.74296   4
  10   3   0 8.49312 0.83027   8
 -13  10   0 7.39759 0.70071   3
 -10  -3   0 8.66978 0.88263   7
 -10  -3   0 6.66775 0.65793  11
  13 -10   0 7.41129 0.69900   2
  -3  13   0 7.11775 0.67805  14
  13 -10   0 7.93345 0.72563  16
  13 -10   0 6.32498 0.67577  18
  -3  13   0 9.16146 0.68906   3
  13 -10   0 7.02650 0.65126  26
 -13  11   0 5.61982 0.56838  11
  11   2   0 4.81349 0.68094  24
  11   2   0 5.09890 0.58991  15
  11   2   0 4.40354 0.66792  12
 -13  11   0 5.41224 0.53647   3
  11   2   0 4.69045 0.59574   4
  11   2   0 3.95946 0.60591  28
 -13  11   0 7.42959 0.62885  27
  11   2   0 3.66757 0.57748  20
 -13  11   0 5.38700 0.54605  19
  11   2   0 4.99206 0.74440   8
 -11  -2   0 5.86900 0.62317   7
  13 -11   0 5.62844 0.58764  18
  13 -11   0 5.38254 0.55271  26
  13 -11   0 5.14507 0.56725  16
 -11  -2   0 6.60565 0.64004  23
  13 -11   0 6.18467 0.64823   2
 -13  12   0 20.1663  0.9951  19
  12   1   0 21.1994  1.1732   8
 -13  12   0 21.5734  1.0038  27
 -13  12   0 18.7292  1.0133  11
  12   1   0 20.7711  1.1283  24
  13 -12   0 19.0212  0.9627  26
 -12  -1   0 21.2527  1.1203   7
  13 -12   0 22.4310  1.0770   2
 -12  -1   0 20.1387  1.0614  23
  13 -12   0 20.9422  1.0550  18
  10 -14   0 3.90296 0.50787  18
 -14   4   0 3.88073 0.45526  11
  10 -14   0 3.64296 0.49466  26
  10 -14   0 3.98435 0.50120  10
  14  -4   0 3.51618 0.51312  24
 -10  14   0 3.93726 0.43458  27
  14  -4   0 3.63002 0.53358  16
 -10  14   0 4.00217 0.49644   6
 -10  14   0 3.53142 0.44113  19
 -10  14   0 3.95211 0.46875   3
 -10  14   0 3.22161 0.42549  14
 -10  14   0 2.80007 0.49444  22
 -14   5   0 22.6607  1.1932   7
   9 -14   0 24.2308  1.1492  26
   5   9   0 22.4393  1.1641  23
   5   9   0 21.1918  1.2102  28
   5   9   0 22.1382  1.1578  20
   5   9   0 22.3233  1.1748   4
 -14   5   0 25.3974  1.1970  11
   9 -14   0 22.9674  1.1952  18
   5   9   0 21.8496  1.1368  15
  -9  14   0 24.0437  1.2382  10
  -9  14   0 24.3387  1.1407  19
  -9  14   0 24.5403  1.1208  27
  14  -5   0 22.8951  1.2203  24
  -9  14   0 24.8100  1.2557   6
  -9  14   0 24.9003  1.1610  14
  14  -5   0 24.8382  1.2282  16
  -9  14   0 24.9847  1.2580  22
  -9  14   0 25.1991  1.1475   3
   6   8   0 26.9487  1.3375  28
 -14   6   0 23.9415  1.1925  27
   6   8   0 27.0834  1.2967   4
   6   8   0 24.4474  1.4226  12
 -14   6   0 23.1944  1.2875   7
   8 -14   0 25.5189  1.2323  26
   6   8   0 26.6405  1.2916  20
   8 -14   0 23.8560  1.2922  18
   6   8   0 25.7655  1.2914  23
   6   8   0 24.8619  1.3518   7
   6   8   0 26.3870  1.2940  15
 -14   6   0 28.8688  1.3287  11
  -8  14   0 26.1706  1.3702  10
  -8  14   0 27.0621  1.3760   6
  -8  14   0 28.0171  1.2325  27
  -8  14   0 28.5304  1.2576   3
  -8  14   0 26.9622  1.2414  14
  14  -6   0 24.7860  1.3328  24
  -8  14   0 27.7572  1.2522  19
  14  -6   0 29.0882  1.3482  16
  -8  14   0 27.3166  1.3815  22
 -14   7   0 77.1508  3.2421  27
   7   7   0 84.1494  3.2685  15
   7 -14   0 72.4736  3.1422  26
   7   7   0 84.6838  3.3535  28
   7   7   0 79.9865  3.3787  23
   7   7   0 83.5639  3.5807  12
   7   7   0 82.0460  3.2273  20
   7   7   0 77.3852  3.5454   7
 -14   7   0 81.8053  3.4261  11
   7   7   0 82.8996  3.3282   4
  -7  14   0 83.0882  3.2983  14
  -7  14   0 83.2835  3.5411  22
  -7  14   0 83.5955  3.2537   3
  -7  14   0 78.8374  3.4699  10
  -7  14   0 82.2466  3.2895  19
  -7  14   0 81.3291  3.5159   6
  14  -7   0 86.6140  3.4018  16
  14  -7   0 70.6259  3.3852  24
  -7  14   0 76.5522  3.2415  27
   8   6   0 318.095  11.679  20
   8   6   0 297.131  13.108   7
 -14   8   0 305.764  12.044  27
 -14   8   0 313.789  12.626  11
   8   6   0 322.054  12.102  28
   8   6   0 311.228  12.448  23
   8   6   0 315.674  11.952  15
   8   6   0 316.825  12.968  12
   8   6   0 316.619  12.122   4
  -6  14   0 309.638  12.173  19
  14  -8   0 324.903  12.356  16
  -6  14   0 293.636  12.025  27
  -6  14   0 294.303  12.882   6
  -6  14   0 315.161  12.010   3
  -6  14   0 312.661  13.064  22
  -6  14   0 311.073  12.147  14
 -14   9   0 2.09078 0.41384  27
   9   5   0 1.63138 0.47148  15
 -14   9   0 2.28523 0.47421  11
   9   5   0 2.14319 0.56310  28
   9   5   0 2.49460 0.48170  23
   9   5   0 1.34896 0.61790   8
   9   5   0 2.07658 0.62250  12
   9   5   0 2.36288 0.54638  20
 -14   9   0 1.54283 0.41239  19
  14  -9   0 1.96473 0.49353   2
  14  -9   0 1.85659 0.52426  16
  -5  14   0 2.09034 0.42355  14
  -5  14   0 1.53988 0.48303  22
  -5  14   0 1.06446 0.42688   6
  -9  -5   0 1.78102 0.52833   7
  10   4   0 89.4744  3.5721  20
  10   4   0 92.2191  3.9808   8
  10   4   0 90.6106  3.7178   4
  10   4   0 91.1609  3.7085  28
  10   4   0 92.6535  3.9872  12
 -14  10   0 92.3114  3.8365  11
  10   4   0 94.2989  3.6647  15
 -14  10   0 89.2691  3.6585  27
 -10  -4   0 94.3904  3.7975  23
 -10  -4   0 92.6486  4.0017   7
   0   0   1 2.77760 0.33695   5
   1  -1  -1 1880.16   95.54   1
   0   1  -1 1826.18   96.07   1
  -1   0  -1 1867.83   95.17  25
   0   1  -1 1822.41   95.40  25
  -1   0  -1 1842.02   94.37  13
   1  -1  -1 1869.72   95.65  13
   1  -1  -1 1832.03   94.41  25
   1  -1  -1 1901.64   99.00   9
  -1   0  -1 1799.89   96.05   1
   0   1  -1 1812.66   96.19  13
   0   1  -1 1794.41   95.79  17
   0   1  -1 1924.41  100.92   9
  -1   0  -1 1852.91   97.70  17
  -1   1   1 1893.61   96.48  17
   1   0   1 1877.09   94.49   5
   1   0   1 1749.82   99.97   9
   0  -1   1 1827.14   93.91   5
   1   0   1 1812.70   99.15  21
   0  -1   1 1715.76   98.85  21
  -1   1   1 1826.93   94.91   5
  -1   1   1 1878.66   99.46  21
   0  -1  -1 1196.78   62.56  25
  -1   1  -1 1197.51   60.93  13
   0  -1  -1 1155.07   60.80  13
  -1   1  -1 1156.30   60.95  25
   1   0  -1 1162.99   65.02   9
   1   0  -1 1173.36   61.99  13
   1   0  -1 1173.89   61.85   1
  -1   1  -1 1259.80   63.34  17
   0  -1  -1 1166.22   61.40   1
   1   0  -1 1208.71   61.09  25
  -1   1  -1 1135.71   60.80   5
  -1   1  -1 1226.37   62.86   1
  -1   0   1 1161.19   61.15   5
   1  -1   1 1164.54   65.24   9
   1  -1   1 1183.50   64.05  21
   0   1   1 1189.62   61.52   5
   0   1   1 1194.77   64.80  21
  -1   0   1 1169.28   64.80  21
   0   1   1 1178.05   64.16   9
   0   1   1 1247.16   63.08  17
   2  -1  -1 4181.51  218.73   9
  -1   2  -1 4035.20  212.80  17
   2  -1  -1 4169.29  210.85  13
  -1  -1  -1 3958.50  214.03  17
  -1   2  -1 4290.69  209.73  25
  -1   2  -1 4281.48  211.60   1
  -1  -1  -1 3901.84  210.02   1
  -1  -1  -1 3984.63  208.55  25
  -1   2  -1 3762.00  206.67   5
   2  -1  -1 4054.33  210.44   1
  -1   2  -1 4116.78  212.33  13
   2  -1  -1 3994.93  207.24  25
   1   1   1 4272.91  209.26   5
   1   1   1 4205.32  218.36  21
   1  -2   1 4069.42  216.61  21
  -2   1   1 4021.47  211.48  17
   1  -2   1 4112.20  219.57   9
  -2   1   1 4040.07  209.17   5
   1   1   1 4106.27  218.85   9
  -2   1   1 4036.40  217.69  21
  -1   3  -1 9000.56  477.56   5
   3  -2  -1 9408.42  484.91   1
  -2  -1  -1 8778.70  490.71  17
  -1   3  -1 9470.08  485.37  13
  -1   3  -1 9370.58  506.35   9
  -1   3  -1 9883.84  480.18  25
   3  -2  -1 9999.99  483.82  13
  -1   3  -1 9992.80  487.31   1
  -2  -1  -1 9528.60  477.65  25
  -3   2   1 9489.35  476.80  25
   2   1   1 8611.56  478.60  13
   2   1   1 9671.85  504.98   9
  -3   2   1 9618.44  480.95   5
  -2   1  -1 1156.89   59.19  17
   1   1  -1 1081.06   59.22   1
   1  -2  -1 1094.50   58.81  13
  -2   1  -1 1125.32   58.93  25
  -2   1  -1 1112.91   59.26   1
   1   1  -1 1086.96   58.34  25
  -2   1  -1 1093.24   58.54   5
   1   1  -1 1190.74   62.54   9
   1   1  -1 1160.59   58.72  13
   1  -2  -1 1147.62   58.52   1
   1   1  -1 1169.20   62.04  21
   2  -1   1 1050.27   60.75  21
  -1   2   1 1110.00   61.16  21
  -1  -1   1 1124.36   58.15   5
  -1   2   1 1172.57   59.87  17
  -1   2   1 1143.45   58.26   5
   2  -1   1 1107.13   58.12  13
   2  -1   1 1103.06   61.79   9
   2   0  -1 1680.32   89.88  25
   0  -2  -1 1746.25   93.33   1
   2   0  -1 1767.09   92.40  13
   2   0  -1 1747.32   97.35   9
  -2   2  -1 1835.39   94.08  13
   0  -2  -1 1790.77   90.37  25
  -2   2  -1 1806.49   94.95  17
   2   0  -1 1720.26   92.10   1
  -2   2  -1 1765.41   92.72   1
  -2   2  -1 1769.34   92.11  25
  -2   2  -1 1771.42   90.71   5
   2   0  -1 1878.32   97.67  21
   0  -2  -1 1691.25   90.69  13
  -2   0   1 1718.40   91.88  17
   2  -2   1 1733.73   94.49  21
  -2   0   1 1780.20   91.23   5
   2  -2   1 1833.39   97.20   9
   0   2   1 1825.70   96.09  21
   0   2   1 1742.10   92.47   5
   0   2   1 1864.82   94.11  17
   0   2   1 1680.71   94.88   9
  -2   3  -1 1538.31   81.86  17
  -1  -2  -1 1495.75   77.74  25
  -2   3  -1 1518.80   81.96  25
   3  -1  -1 1541.41   78.92   1
  -2   3  -1 1423.43   78.40   5
   3  -1  -1 1422.20   77.67  25
  -2   3  -1 1623.38   77.41  13
   3  -1  -1 1585.96   79.86  13
  -1  -2  -1 1535.20   81.08   1
   3  -1  -1 1491.57   82.47   9
  -2   3  -1 1610.00   82.26   1
  -3   1   1 1479.00   80.79  17
   1   2   1 1493.24   82.77  21
  -3   1   1 1562.32   80.11   5
   2  -3   1 1473.43   81.21  21
  -3   1   1 1467.92   83.48  21
   1   2   1 1570.03   78.28   5
   2  -3   1 1557.32   83.53   9
  -2  -2  -1 1220.15   65.80  17
  -2   4  -1 1159.32   64.92  17
   4  -2  -1 1220.88   61.80  13
  -2   4  -1 1321.00   61.40  25
  -2  -2  -1 1174.48   62.76   1
   4  -2  -1 1199.17   66.67   9
  -2  -2  -1 1236.94   62.65  25
   4  -2  -1 1155.71   62.98   1
  -2   4  -1 1333.73   62.31   1
  -2   4  -1 1117.10   62.50   5
  -2   4  -1 1247.26   61.99  13
   2   2   1 1280.11   63.96   5
   2   2   1 1209.18   64.49   9
  -4   2   1 1180.44   64.04  17
   2  -4   1 1129.47   64.57  21
   2   2   1 1194.98   66.71  21
   2  -4   1 1237.44   65.85   9
   2   2   1 1156.33   61.31  13
  -4   2   1 1209.62   65.39  21
  -4   2   1 1240.75   64.03   5
  -3  -2  -1 535.589  28.258  25
  -2   5  -1 574.377  29.142  13
  -2   5  -1 503.097  29.053  17
  -2   5  -1 560.108  28.653  25
  -3  -2  -1 569.635  29.356  17
  -2   5  -1 549.343  28.306   5
   5  -3  -1 564.992  29.979   9
  -2   5  -1 566.393  29.116   1
   5  -3  -1 560.571  28.914  13
   5  -3  -1 522.106  28.702   1
   3   2   1 545.984  30.164   9
   2  -5   1 527.648  29.431  21
  -5   3   1 599.107  28.264  25
   2  -5   1 561.433  29.861   9
  -5   3   1 578.184  28.673   5
   3   2   1 559.900  28.575   5
  -5   3   1 513.253  29.511  21
   3   2   1 578.432  30.008  21
  -5   3   1 556.694  29.092  17
  -1   4  -1 2066.62  108.99   5
  -3  -1  -1 2096.16  109.13  25
   4  -3  -1 2039.59  113.63  13
  -3  -1  -1 1927.98  108.46   1
  -1   4  -1 2120.81  111.87  25
  -3  -1  -1 2202.98  113.88  17
   4  -3  -1 2124.17  115.20   9
   4  -3  -1 2042.14  111.99   1
  -1   4  -1 2166.51  112.62  13
  -1   4  -1 2133.94  112.73  21
  -1   4  -1 2135.16  116.21   9
  -1   4  -1 2146.22  112.42   1
  -1   4  -1 2042.65  110.28  17
  -4   3   1 2168.43  113.04  17
  -4   3   1 2070.52  110.70   5
  -4   3   1 2275.25  106.97  25
   3   1   1 1906.13  108.14  13
   3   1   1 2140.23  114.56   9
   3   1   1 2198.66  109.77   5
   3   1   1 2111.05  115.20  21
  -4   3   1 2076.30  112.53  21
   3  -3  -1 4042.00  209.39  13
   0   3  -1 3942.68  206.76   5
  -3   0  -1 3972.06  213.89  17
   3  -3  -1 4089.03  210.51   1
   0   3  -1 3991.49  212.51   1
   3  -3  -1 3994.66  216.29   9
   0   3  -1 4064.52  211.82  13
  -3   0  -1 4038.12  207.38  25
   0   3  -1 3946.21  210.70  17
  -3   0  -1 4021.76  208.28   1
  -3   0  -1 4088.79  209.00   5
   0   3  -1 3972.75  207.60  25
   0   3  -1 4055.16  217.95  21
   0   3  -1 4297.02  221.49   9
   3   0   1 3936.03  218.08  21
  -3   3   1 3904.17  215.38  21
   3   0   1 4289.50  220.11   9
  -3   3   1 4110.26  206.22  25
  -3   3   1 4059.62  212.82  17
   3   0   1 4137.35  208.05  13
   1   2  -1 4929.84  250.70   1
  -3   1  -1 4773.85  247.65   5
   1   2  -1 5002.88  261.50   9
   1   2  -1 4880.79  250.69  13
   1   2  -1 5011.54  261.18  21
   1   2  -1 4697.67  245.66  25
  -3   1  -1 4630.05  246.92  25
   2  -3  -1 4857.32  249.52  13
   1   2  -1 4834.35  250.50  17
  -3   1  -1 4935.61  249.72   1
  -3   1  -1 4973.61  255.04  17
   3  -1   1 4903.15  261.24   9
   3  -1   1 4981.38  248.41  13
  -2   3   1 4816.08  249.01   5
  -2   3   1 4508.77  247.22  25
   3  -1   1 4849.08  258.41  21
  -2   3   1 4589.63  253.59  17
  -2   3   1 4837.43  257.11  21
   1  -3  -1 1489.46   81.79   1
  -3   2  -1 1581.89   81.11   1
   2   1  -1 1435.17   79.65   1
   2   1  -1 1601.06   85.47   9
  -3   2  -1 1574.88   80.51  17
  -3   2  -1 1609.04   80.70  25
   2   1  -1 1423.62   77.79  25
   2   1  -1 1537.84   84.81  21
   1  -3  -1 1508.86   80.10  13
  -3   2  -1 1510.38   79.33   5
   2   1  -1 1578.91   79.87  13
  -2  -1   1 1413.46   79.58  17
   3  -2   1 1542.40   80.68  13
  -1   3   1 1562.45   80.54   5
  -1   3   1 1592.94   82.00  17
   3  -2   1 1464.71   84.32   9
  -2  -1   1 1603.36   78.31   5
  -1   3   1 1580.23   82.87  21
  -1   3   1 1611.56   79.11  25
   3  -2   1 1433.41   82.19  21
   3   0  -1 1921.39  104.69   9
  -3   3  -1 1945.45  104.51   1
   3   0  -1 1789.71   99.65   1
  -3   3  -1 1953.82  100.87   5
   3   0  -1 1993.26  106.69  21
   0  -3  -1 1885.35  100.29  13
   0  -3  -1 1979.05  103.44   1
   0  -3  -1 1928.38  101.23  25
   3   0  -1 2058.29  103.01  13
  -3   3  -1 1891.26  100.45  25
  -3   3  -1 1933.90  105.73  17
   0   3   1 2069.73  103.68  17
  -3   0   1 1886.35  101.41  17
   0   3   1 1852.91  104.67   9
  -3   0   1 1872.80  100.88   5
   0   3   1 1929.33  106.15  21
   0   3   1 2033.50  101.46   5
   3  -3   1 1993.55  107.44   9
   3  -3   1 1955.87  103.30  13
  -1  -3  -1 560.456  29.928   1
   4  -1  -1 606.468  31.201  21
   4  -1  -1 585.343  31.322   9
  -3   4  -1 603.534  29.834  25
  -1  -3  -1 579.453  29.644  25
   4  -1  -1 618.028  30.065  13
  -3   4  -1 601.997  30.264   1
  -3   4  -1 539.656  29.477   5
  -3   4  -1 554.148  30.383  17
  -4   1   1 582.637  29.788   5
   1   3   1 595.344  31.156  21
   1   3   1 588.638  29.765   5
  -4   1   1 560.184  30.133  17
   1   3   1 569.997  30.267  17
   1   3   1 548.947  31.095   9
   3  -4   1 588.408  29.911  13
   3  -4   1 572.260  31.110   9
  -3   5  -1 470.741  25.495   5
  -3   5  -1 518.089  25.941  25
   5  -2  -1 468.890  25.719   1
  -2  -3  -1 519.825  26.514  17
   5  -2  -1 518.714  27.226   9
  -2  -3  -1 479.911  25.803   1
   5  -2  -1 436.630  25.218  25
  -3   5  -1 504.545  26.381  17
  -2  -3  -1 508.722  25.639  25
   5  -2  -1 500.063  26.107  13
  -3   5  -1 518.323  26.354   1
   2   3   1 503.888  25.795   5
   2   3   1 487.695  27.024  21
   3  -5   1 528.925  26.980   9
  -5   2   1 483.614  26.740  21
  -5   2   1 504.163  25.863   5
  -5   2   1 493.033  26.151  17
   3  -5   1 540.812  26.040  13
   2   3   1 487.541  27.092   9
  -3  -3  -1 1343.99   69.24  25
  -3   6  -1 1456.86   70.82   1
   6  -3  -1 1266.40   70.06   1
   6  -3  -1 1199.63   68.96  25
  -3  -3  -1 1464.14   71.39  17
   6  -3  -1 1410.32   70.27  13
   6  -3  -1 1395.85   73.30   9
  -3   6  -1 1312.63   69.42   5
  -3   6  -1 1360.66   71.18  17
  -3   6  -1 1475.51   69.81  25
  -6   3   1 1431.58   69.89   5
   3  -6   1 1368.13   70.07  13
   3   3   1 1375.91   73.36   9
  -6   3   1 1278.33   72.50  21
   3   3   1 1411.71   73.11  21
   3   3   1 1394.05   69.79   5
   3  -6   1 1391.78   72.98   9
  -6   3   1 1345.77   71.02  17
  -4  -3  -1 415.101  21.048   5
   7  -4  -1 365.121  14.582  26
  -3   7  -1 422.108  21.088  25
  -3   7  -1 420.001  21.360  17
  -3   7  -1 355.309  15.256  19
  -3   7  -1 368.183  15.047   3
  -3   7  -1 382.040  20.405   5
   7  -4  -1 387.445  15.460  16
   7  -4  -1 374.572  15.114   2
  -3   7  -1 426.432  21.454   1
   7  -4  -1 427.149  21.329  13
  -3   7  -1 383.087  15.164   2
  -4  -3  -1 421.751  21.523  17
  -3   7  -1 377.688  15.446  18
  -3   7  -1 391.965  16.396  22
  -3   7  -1 386.267  14.630  26
   7  -4  -1 395.308  21.861   9
  -3   7  -1 387.015  16.189   6
  -3   7  -1 394.703  16.085  10
   7  -4  -1 378.310  15.406  18
  -3   7  -1 383.803  15.235  14
   4   3   1 384.057  15.138   4
   4   3   1 368.619  15.236  19
   4   3   1 390.432  15.105  28
  -7   4   1 383.013  16.434   7
   4   3   1 387.744  15.568  23
   4   3   1 386.451  16.427   7
  -7   4   1 382.124  15.100  27
   4   3   1 386.461  15.789  11
   4   3   1 378.181  15.075  27
  -7   4   1 390.657  15.818  11
   4   3   1 389.170  16.184  12
   4   3   1 382.392  14.576  20
   4   3   1 425.538  22.238   9
   4   3   1 357.463  16.138   8
   4   3   1 381.128  14.936  15
   3  -7   1 436.758  21.069  13
  -7   4   1 407.622  21.183  17
   3  -7   1 415.501  21.556   9
   4   3   1 430.498  22.089  21
  -7   4   1 375.500  15.562  23
  -4  -2  -1 333.974  18.455   5
  -2   6  -1 348.015  18.885  13
   6  -4  -1 335.677  19.173   9
  -2   6  -1 352.766  18.502  25
  -4  -2  -1 350.961  18.932  17
  -2   6  -1 358.772  18.887   1
  -2   6  -1 346.819  18.737  17
  -2   6  -1 340.794  18.056   5
   6  -4  -1 336.371  18.667  13
   6  -4  -1 328.217  18.416   1
   4   2   1 354.954  19.579   9
  -6   4   1 350.371  18.460   5
   2  -6   1 332.970  18.683  21
  -6   4   1 365.695  18.749  17
  -6   4   1 343.096  18.040  25
   4   2   1 348.892  19.367  21
   2  -6   1 359.158  19.103   9
  -1   5  -1 600.471  31.309   1
   5  -4  -1 606.589  32.182   9
  -4  -1  -1 628.053  30.972   5
  -4  -1  -1 612.708  31.647  17
  -1   5  -1 562.351  32.054  21
  -1   5  -1 624.864  30.846  25
   5  -4  -1 591.977  31.162  13
  -1   5  -1 589.948  30.597   5
  -4  -1  -1 573.743  30.355  25
   5  -4  -1 566.537  31.105   1
  -1   5  -1 603.544  31.337  13
  -1   5  -1 593.189  32.608   9
  -1   5  -1 614.514  31.368  17
  -5   4   1 628.780  30.657  25
  -5   4   1 607.137  31.448  17
   4   1   1 578.043  32.286  21
  -5   4   1 596.108  30.908   5
  -5   4   1 576.771  31.727  21
   4   1   1 603.268  32.615   9
   0   4  -1 473.651  24.708   5
   4  -4  -1 477.908  25.159  13
  -4   0  -1 498.776  25.585  17
   0   4  -1 489.123  26.391   9
   0   4  -1 485.967  26.023  21
   0   4  -1 489.366  25.204   1
   0   4  -1 478.264  25.215  17
   0   4  -1 455.786  25.233  13
   4  -4  -1 460.403  25.792   9
  -4   0  -1 479.101  24.932   5
  -4   0  -1 462.727  24.548  25
  -4   4   1 521.160  25.034   5
  -4   4   1 500.417  25.450  17
   4   0   1 491.390  24.812  13
   4   0   1 475.502  26.009  21
  -4   4   1 455.885  25.588  21
  -4   4   1 490.596  24.828  25
   4   0   1 488.585  26.361   9
   1   3  -1 1105.93   58.32   5
   1   3  -1 1134.86   60.21  17
   1   3  -1 1228.88   61.63   9
   1   3  -1 1187.78   61.21  21
   1   3  -1 1196.94   58.88  13
  -4   1  -1 1136.51   58.45   5
  -4   1  -1 1100.42   58.74   1
  -4   1  -1 1156.12   58.09  25
   3  -4  -1 1175.19   61.47  13
   1   3  -1 1134.35   60.64   1
  -4   1  -1 1128.64   59.77  17
  -3   4   1 1189.32   59.65  17
  -3   4   1 1132.50   60.92   5
  -3   4   1 1206.24   60.82  25
  -3   4   1 1118.94   61.27  21
   4  -1   1 1116.02   58.54  13
   4  -1   1 1175.05   61.51   9
   4  -1   1 1111.48   62.65  21
  -4   2  -1 1667.73   88.02   5
   2   2  -1 1674.10   85.69  13
  -4   2  -1 1780.98   86.72  25
   2  -4  -1 1737.19   89.12  13
  -4   2  -1 1665.17   89.68   1
   2   2  -1 1718.12   89.32  21
  -4   2  -1 1716.31   87.16  17
   2   2  -1 1610.81   85.66  25
   2   2  -1 1678.37   92.70   9
  -2   4   1 1696.31   87.51   5
  -2   4   1 1715.17   92.44  17
  -2  -2   1 1624.83   88.61  17
   4  -2   1 1667.37   89.43  13
  -2   4   1 1796.90   87.86  25
   4  -2   1 1597.40   91.38  21
  -2   4   1 1621.47   91.20  21
   4  -2   1 1697.12   94.67   9
  -2  -2   1 1711.49   89.78   5
   1  -4  -1 255.327  13.494  13
   1  -4  -1 275.755  13.960   1
  -4   3  -1 268.429  13.690  25
  -4   3  -1 266.427  13.504   5
   3   1  -1 261.612  14.541   9
  -4   3  -1 260.579  13.826   1
   3   1  -1 246.821  13.777  13
   3   1  -1 265.266  14.424  21
  -4   3  -1 256.003  14.020  17
  -1   4   1 256.339  14.110  21
  -1   4   1 237.599  13.960   9
  -1   4   1 258.282  13.626   5
   4  -3   1 249.957  13.781  21
   4  -3   1 250.687  13.649  13
  -3  -1   1 248.821  13.616  17
   4  -3   1 259.383  14.291   9
  -3  -1   1 265.073  13.660   5
  -1   4   1 262.696  13.915  17
  -1   4   1 265.452  13.629  25
   0  -4  -1 87.6145  5.0949  13
  -4   4  -1 97.8311  5.5496  25
   4   0  -1 91.0599  5.9047   9
   4   0  -1 93.3372  5.6770  13
  -4   4  -1 101.315   5.679  17
   0  -4  -1 88.5695  5.4998   1
  -4   4  -1 95.0933  5.2477   5
   0  -4  -1 93.6912  5.5718  25
   4   0  -1 86.7112  5.7716  21
  -4   4  -1 89.9434  5.6128   1
   0   4   1 96.8022  5.5504  17
   4  -4   1 95.6574  5.6436   9
  -4   0   1 89.9590  5.2610  17
   0   4   1 89.9786  5.5125   9
   0   4   1 94.9096  5.4507   5
   4  -4   1 98.2893  5.5049  13
   0   4   1 90.2273  5.6664  21
  -4   0   1 94.8881  5.4992   5
  -4   5  -1 45.8155  3.3613   1
  -4   5  -1 43.3481  2.8162   5
   5  -1  -1 40.0344  3.3144   9
  -4   5  -1 40.8200  3.2052  25
  -1  -4  -1 41.8497  3.0053   1
  -1  -4  -1 42.6041  3.1100  25
   5  -1  -1 42.3168  3.2477  13
  -1  -4  -1 39.3295  2.5719  13
   5  -1  -1 40.1046  3.2178  21
  -4   5  -1 45.4877  3.2527  17
  -5   1   1 45.1067  3.1498   5
   4  -5   1 45.6023  3.1312  13
  -5   1   1 42.5927  2.9060  17
   1   4   1 39.5800  3.1276   9
   4  -5   1 43.4239  3.0288   9
   1   4   1 42.8435  3.1975  21
   1   4   1 44.1414  3.0664   5
  -4   6  -1 551.149  28.027  25
  -2  -4  -1 527.404  27.663  25
   6  -2  -1 561.445  28.290  13
   6  -2  -1 544.764  29.431   9
  -4   6  -1 497.279  27.485   5
  -2  -4  -1 500.648  27.809   1
  -4   6  -1 556.902  28.499   1
  -2  -4  -1 567.715  28.691  17
  -4   6  -1 541.497  28.527  17
   4  -6   1 533.875  28.023  13
   2   4   1 508.701  29.198   9
   4  -6   1 536.638  29.009   9
   2   4   1 542.851  27.858   5
   2   4   1 547.190  29.271  21
  -6   2   1 528.052  28.187  17
  -6   2   1 550.290  27.962   5
  -6   2   1 504.533  28.836  21
   7  -3  -1 640.384  26.894  24
   7  -3  -1 623.208  26.289  18
  -4   7  -1 648.214  25.806  27
  -4   7  -1 655.673  27.993  22
  -4   7  -1 687.269  35.661  17
  -4   7  -1 645.612  25.732   3
  -4   7  -1 665.634  25.857   2
  -4   7  -1 656.914  26.100  19
  -4   7  -1 665.757  26.352  18
  -4   7  -1 672.975  27.429  10
  -4   7  -1 731.163  35.138  25
  -3  -4  -1 726.325  35.881  17
  -4   7  -1 670.991  26.030  14
  -4   7  -1 671.193  27.638   6
  -3  -4  -1 669.821  34.469  25
   7  -3  -1 715.176  35.413  13
  -4   7  -1 646.656  34.435   5
   7  -3  -1 684.093  36.756   9
   7  -3  -1 637.457  26.376  16
  -4   7  -1 685.794  24.968  26
   7  -3  -1 645.079  25.805   2
  -4   7  -1 718.945  35.657   1
   3   4   1 644.076  24.889  20
   3   4   1 650.051  25.851   4
   3   4   1 642.178  26.068  19
   3   4   1 638.213  27.611  12
  -7   3   1 636.697  26.905  23
   3   4   1 665.670  25.787  28
   4  -7   1 727.678  36.321   9
  -7   3   1 639.716  28.743   7
   3   4   1 706.323  36.821   9
  -7   3   1 708.983  35.428  17
  -7   3   1 649.583  27.344  11
   3   4   1 649.312  26.599  23
   3   4   1 664.506  25.525  15
   3   4   1 652.368  25.787  27
   3   4   1 739.195  34.973   5
   3   4   1 661.570  26.991  11
  -7   3   1 700.651  35.008   5
  -7   3   1 654.749  35.987  21
   3   4   1 709.966  36.694  21
   4  -7   1 715.868  35.131  13
   3   4   1 668.035  28.376   7
  -4   8  -1 57.0806  2.5891  18
  -4   8  -1 52.6864  2.5742  16
  -4   8  -1 60.1029  2.6827  10
  -4   8  -1 53.7377  2.5016  11
  -4   8  -1 66.2416  4.7088  25
  -4   8  -1 61.1725  4.6540  17
  -4   8  -1 56.1082  2.4156  27
  -4   8  -1 57.4253  2.5889   2
  -4   8  -1 58.2551  2.6785  22
   8  -4  -1 55.3927  2.4675   2
   8  -4  -1 56.8447  2.5440  24
  -4   8  -1 55.4616  2.4649  19
   8  -4  -1 59.0526  4.5470   9
   8  -4  -1 53.9612  2.4929  18
   8  -4  -1 53.6128  2.6019   8
   8  -4  -1 58.4282  2.5378  16
  -4  -4  -1 63.3309  4.6680  17
   8  -4  -1 55.3649  2.3788  26
  -4   8  -1 58.6745  2.4666  14
   8  -4  -1 62.9190  4.7300  13
  -4  -4  -1 56.6302  4.4875   5
  -4   8  -1 57.8166  2.4462   3
  -4   8  -1 61.5232  4.8021   1
  -4   8  -1 56.5322  2.6453   6
  -4   8  -1 57.4673  2.4471  26
   4   4   1 55.9309  2.4038  15
   4   4   1 61.4926  2.6354   7
  -8   4   1 58.0705  2.6304   7
   4   4   1 56.6319  2.4548  28
   4   4   1 55.8194  2.6509   8
  -8   4   1 59.5021  2.5790  11
   4   4   1 60.3788  2.6499  12
   4   4   1 53.4467  2.3602   3
   4   4   1 56.3267  2.3657  20
   4   4   1 58.1034  2.4534   4
  -8   4   1 61.6927  2.4922  23
   4   4   1 58.4324  2.4001  27
  -8   4   1 59.2080  4.2732  17
  -8   4   1 62.8329  4.4596   5
   4   4   1 53.6002  2.5233  24
  -8   4   1 49.6808  2.3633   3
   4   4   1 61.7099  4.8154  21
  -8   4   1 54.8782  2.4182  19
   4  -8   1 59.5996  4.4262  13
   4   4   1 56.6858  2.4897  23
  -8   4   1 58.3678  2.4058  27
  -8   4   1 51.1780  2.3500  15
   4   4   1 58.1566  4.7510   9
   4   4   1 56.1583  2.4150  19
   4   4   1 59.2670  2.5061  11
   9  -5  -1 75.9157  3.2473   2
  -4   9  -1 73.0676  5.6390  25
  -5  -4  -1 67.1161  5.5931   5
  -4   9  -1 79.4013  3.4920  10
  -4   9  -1 77.5000  3.2015   3
   9  -5  -1 80.7754  3.3804  16
  -4   9  -1 73.6782  3.1970  19
  -4   9  -1 81.5852  3.4837   6
   9  -5  -1 70.8932  5.7606  13
  -4   9  -1 75.7418  3.2348  14
   9  -5  -1 70.7313  5.7526   9
  -4   9  -1 72.4073  3.3333  16
  -4   9  -1 71.7543  5.7845   1
  -4   9  -1 70.9338  3.3196  11
  -4   9  -1 80.3061  3.3778  18
   9  -5  -1 75.3952  3.2919  18
  -4   9  -1 76.9031  3.1864  27
  -4   9  -1 74.3734  3.3414   2
  -4   9  -1 76.7427  3.4997  22
  -5  -4  -1 71.7842  5.7810  17
   9  -5  -1 83.6704  3.1512  26
   9  -5  -1 74.1076  3.3589  24
  -4   9  -1 77.1862  3.1880  26
  -4   9  -1 78.1335  5.6368  17
  -9   5   1 78.9264  3.3890  11
  -9   5   1 76.2551  3.2922  23
  -9   5   1 78.6832  3.4977   7
   5   4   1 79.5750  3.3306  23
  -9   5   1 77.5715  5.5357   5
   5   4   1 78.8096  3.2771   4
   5   4   1 76.3349  3.2035  15
   5   4   1 74.6820  3.1828  19
   5   4   1 78.7344  3.3079  11
   5   4   1 75.5544  3.2726  28
   4  -9   1 76.1650  5.6237  13
  -9   5   1 72.9624  3.1372   3
  -9   5   1 77.3031  3.2285  19
   5   4   1 72.3390  6.0584   9
  -9   5   1 78.7844  5.4868  17
   5   4   1 77.5051  3.1201   3
   5   4   1 76.9886  3.4662   8
   5   4   1 74.5807  3.3873  24
  -9   5   1 77.2128  3.1998  27
   5   4   1 79.4166  3.1289  20
   5   4   1 78.2669  6.0363  21
   5   4   1 78.9475  3.4743   7
   5   4   1 77.7494  3.4842  12
   5   4   1 75.6475  3.1520  27
  -3   8  -1 26.5227  2.8483  25
   8  -5  -1 26.8502  2.7655   9
   8  -5  -1 25.0959  1.3188  26
  -3   8  -1 29.6900  1.4179   6
  -3   8  -1 24.2477  1.3995  22
  -3   8  -1 25.4290  1.3396  26
  -3   8  -1 23.4411  1.3952  16
  -3   8  -1 34.1030  3.2576   1
  -3   8  -1 23.3249  1.3916  18
  -3   8  -1 23.3972  1.4590   2
   8  -5  -1 23.5796  1.3130   2
  -3   8  -1 24.2268  1.2644  14
   8  -5  -1 25.6438  2.9805  13
  -3   8  -1 23.3013  1.2574   3
   8  -5  -1 24.1139  1.4080  16
  -5  -3  -1 26.3657  2.9388   5
   8  -5  -1 22.6112  1.3236  24
  -3   8  -1 26.4382  1.5276  10
  -5  -3  -1 25.0025  3.0278  17
  -3   8  -1 23.1953  1.2014  19
  -3   8  -1 24.0577  1.2314  27
  -3   8  -1 23.7367  2.6197  17
  -3   8  -1 23.0221  1.2654  11
  -8   5   1 24.5981  1.2870  19
   5   3   1 25.6916  3.1193   9
   5   3   1 26.0934  1.3587   7
   5   3   1 24.4162  1.2633  11
   5   3   1 26.4012  1.4110  12
   5   3   1 25.5470  1.2466  19
  -8   5   1 23.7233  1.2990  23
   5   3   1 23.9958  1.2923  28
   5   3   1 26.0446  1.3094  15
  -8   5   1 27.6663  2.7378  17
  -8   5   1 23.3134  1.2250   3
   5   3   1 25.6149  1.2883   4
   5   3   1 25.5158  1.3160  20
  -8   5   1 25.2363  1.3438   7
   5   3   1 28.6932  3.1361  21
   5   3   1 25.0264  1.4811   8
   5   3   1 23.9294  1.1767  27
  -8   5   1 28.6342  2.8139   5
  -8   5   1 23.8018  1.2767  27
   5   3   1 24.0528  1.3431  24
  -8   5   1 24.5575  1.3771  11
   3  -8   1 25.7231  2.6417  13
   5   3   1 23.3754  1.1870   3
  -2   7  -1 241.542  12.859   1
  -2   7  -1 221.617  11.983   5
  -2   7  -1 210.055   9.347  22
   7  -5  -1 216.784  12.306   1
  -2   7  -1 241.186  12.581  17
  -2   7  -1 212.819   9.250   6
  -2   7  -1 217.808   8.370  26
   7  -5  -1 212.766   8.640   2
  -2   7  -1 214.731   8.839  18
  -5  -2  -1 240.680  12.873  17
   7  -5  -1 218.491   8.814  18
  -2   7  -1 212.662   9.193  10
   7  -5  -1 214.513   8.818  16
  -2   7  -1 208.964   8.572   3
   7  -5  -1 235.880  12.808  13
  -2   7  -1 198.963   8.682  19
  -5  -2  -1 237.622  12.591   5
   7  -5  -1 231.742  12.834   9
  -2   7  -1 208.668   8.679  14
  -2   7  -1 235.378  12.532  25
  -2   7  -1 211.258   8.671   2
   5   2   1 222.992   9.255  12
   5   2   1 213.668   8.592  27
  -7   5   1 215.644   8.624  27
   5   2   1 216.717   8.327  20
  -7   5   1 221.345   9.375   7
   5   2   1 203.823   8.545   3
   2  -7   1 234.535  12.692   9
   5   2   1 247.126  13.251  21
  -7   5   1 235.782  12.629  17
  -7   5   1 232.138  12.050  25
   5   2   1 219.856   8.879  23
   5   2   1 215.906   9.019  24
  -7   5   1 252.505  12.576   5
   5   2   1 214.424   9.237   8
  -7   5   1 217.350   8.713  19
  -7   5   1 231.639   8.890  23
   5   2   1 235.831  13.411   9
   5   2   1 213.786   8.625  28
   5   2   1 211.912   8.634   4
   5   2   1 227.504   9.005  11
  -7   5   1 226.112   9.164  10
  -7   5   1 213.448   9.023  11
   5   2   1 219.482   8.524  15
   5   2   1 211.448   8.682  19
   5   2   1 223.702   9.382   7
  -1   6  -1 144.845   8.841   1
  -1   6  -1 145.380   8.558  17
   6  -5  -1 142.660   8.696   9
  -5  -1  -1 146.441   8.693   5
  -1   6  -1 141.494   8.789  21
  -5  -1  -1 152.613   8.935  17
  -1   6  -1 152.201   9.013  13
  -1   6  -1 153.995   8.644  25
  -1   6  -1 145.591   8.271   5
  -1   6  -1 147.048   9.232   9
   6  -5  -1 152.339   8.923  13
   6  -5  -1 144.524   8.713   1
  -6   5   1 159.018   8.695   5
   5   1   1 155.559   9.389   9
  -6   5   1 149.867   8.466  25
  -6   5   1 157.506   8.809  17
   5   1   1 150.137   9.057  21
  -5   0  -1 2444.25  131.22   5
   0   5  -1 2553.65  135.35   9
   0   5  -1 2485.96  129.99   1
   0   5  -1 2482.54  131.48   5
   0   5  -1 2477.48  129.41  13
   0   5  -1 2509.33  130.71  25
  -5   0  -1 2549.37  135.85  17
   5  -5  -1 2642.78  134.88   1
   0   5  -1 2473.29  134.38  17
   5  -5  -1 2457.14  134.68   9
   0   5  -1 2562.18  137.51  21
   5  -5  -1 2698.79  134.89  13
   5   0   1 2703.56  141.12   9
  -5   5   1 2678.46  133.16   5
   5   0   1 2582.27  140.41  21
  -5   5   1 2566.18  135.03  17
   5   0   1 2442.92  131.81  13
  -5   5   1 2581.74  130.60  25
   1   4  -1 3319.07  171.81   9
  -5   1  -1 3093.98  167.68   5
   1   4  -1 3228.54  164.36  25
   1   4  -1 3092.00  164.74   5
   1   4  -1 3171.92  175.29  21
   4  -5  -1 3297.39  169.77  13
  -5   1  -1 3301.86  168.93  17
  -5   1  -1 3063.78  162.53  25
   1   4  -1 3103.44  167.81  17
   1   4  -1 3105.28  166.75   1
   4  -5  -1 2879.83  168.94   9
   5  -1   1 3203.90  174.76  21
   5  -1   1 3174.19  166.32  13
  -4   5   1 3296.90  165.26  25
  -4   5   1 3279.06  170.93  17
  -4   5   1 3247.05  167.59   5
  -5   2  -1 37.4547  2.6016  25
  -5   2  -1 37.4084  2.6634   5
   2   3  -1 33.3897  2.5006   1
  -5   2  -1 43.3806  3.0380  17
   2   3  -1 38.0710  2.8898  13
  -5   2  -1 34.2687  2.4942   1
   2   3  -1 33.7767  2.3677  25
   2   3  -1 35.3525  2.9950  21
   3  -5  -1 38.0808  2.8576  13
   2   3  -1 40.6028  3.2414   9
  -3   5   1 39.1269  2.9167   5
  -3   5   1 33.4596  2.7641  25
  -2  -3   1 40.9803  2.8035   5
   5  -2   1 41.9696  3.1202   9
   5  -2   1 38.1452  2.6879  21
   5  -2   1 35.7324  2.7077  13
  -3   5   1 37.8493  2.8287  17
  -3   5   1 34.3216  2.4375  21
  -2  -3   1 37.7196  2.6083  17
   3   2  -1 97.6476  6.0686  13
  -5   3  -1 95.8048  5.9139   1
  -5   3  -1 102.270   5.865   5
  -5   3  -1 101.847   6.262  17
  -5   3  -1 102.162   5.930  25
   2  -5  -1 107.179   5.937  13
   3   2  -1 105.121   6.451  21
   3   2  -1 101.696   6.551   9
  -3  -2   1 103.589   5.806  17
   5  -3   1 105.471   6.040  13
  -2   5   1 103.488   6.113  17
  -3  -2   1 107.857   6.016   5
  -2   5   1 96.6673  5.9504  21
  -2   5   1 100.036   6.033  25
   5  -3   1 95.4794  5.7852  21
  -2   5   1 106.779   6.059   5
   5  -3   1 108.616   6.377   9
   4   1  -1 189.215  10.891  13
  -5   4  -1 199.547  10.790  25
   1  -5  -1 194.517  10.522  13
  -5   4  -1 195.323  10.885   1
  -5   4  -1 202.936  11.118  17
   4   1  -1 197.428  11.563   9
   4   1  -1 204.819  11.439  21
   1  -5  -1 202.749  11.005   1
  -5   4  -1 203.926  10.593   5
  -4  -1   1 192.937  10.635  17
  -1   5   1 197.696  11.049  21
  -4  -1   1 196.979  10.767   5
  -1   5   1 189.322  10.682  25
  -1   5   1 191.076  10.914  17
   5  -4   1 202.066  11.235   9
  -1   5   1 181.416  10.883   9
  -1   5   1 192.282  10.705   5
   5  -4   1 203.212  10.847  13
   0  -5  -1 641.095  34.452  13
  -5   5  -1 691.984  34.811  25
  -5   5  -1 699.218  34.580   5
   5   0  -1 683.800  36.788   9
  -5   5  -1 627.275  35.199   1
  -5   5  -1 672.968  35.616  17
   0  -5  -1 684.881  35.180   1
   5   0  -1 686.385  35.119  13
   5   0  -1 689.969  36.561  21
   0  -5  -1 669.094  34.726  25
  -5   0   1 628.767  35.105  17
   0   5   1 678.133  34.771   5
   0   5   1 720.644  35.474  17
   0   5   1 636.841  36.222   9
  -5   0   1 708.267  34.892   5
   5  -5   1 698.318  36.371   9
   5  -5   1 661.202  34.931  13
   0   5   1 653.070  36.241  21
  -1  -5  -1 259.419  14.356  25
  -5   6  -1 265.713  14.798   1
  -5   6  -1 272.066  14.822  17
  -5   6  -1 277.452  14.603  25
  -1  -5  -1 257.255  14.391   1
   6  -1  -1 264.776  14.717  13
   6  -1  -1 268.307  15.423   9
  -5   6  -1 247.379  13.998   5
   6  -1  -1 270.115  15.134  21
  -6   1   1 273.166  14.484   5
   1   5   1 242.204  14.886   9
   5  -6   1 280.654  14.587  13
   1   5   1 268.769  14.362   5
  -6   1   1 245.255  14.301  17
   5  -6   1 271.974  14.886   9
   1   5   1 273.156  15.089  21
  -5   7  -1 394.022  16.379  16
  -5   7  -1 394.262  15.980  27
  -5   7  -1 432.042  22.614   1
  -5   7  -1 409.870  16.719  11
  -5   7  -1 412.014  16.356  18
   7  -2  -1 397.029  16.355  16
  -5   7  -1 401.442  16.125  14
  -5   7  -1 412.861  17.131   6
   7  -2  -1 430.611  16.511  23
   7  -2  -1 395.785  17.076   8
  -2  -5  -1 433.190  21.888  25
  -5   7  -1 420.471  17.020  10
  -5   7  -1 405.967  16.169  19
   7  -2  -1 426.452  23.437   9
  -5   7  -1 413.429  17.351  22
  -5   7  -1 450.454  22.736  17
   7  -2  -1 430.397  22.521  13
  -5   7  -1 454.293  22.346  25
   7  -2  -1 398.034  16.002   2
  -5   7  -1 409.741  16.047   2
   7  -2  -1 408.093  15.817  15
  -5   7  -1 407.360  21.614   5
  -2  -5  -1 455.114  22.848  17
  -5   7  -1 422.695  15.493  26
  -5   7  -1 406.695  15.943   3
   7  -2  -1 393.637  16.680  24
   2   5   1 397.383  16.004   4
  -7   2   1 431.296  22.199  17
   2   5   1 419.389  23.169   9
   2   5   1 407.866  15.959  27
   2   5   1 402.082  15.798  15
   2   5   1 441.639  22.066   5
   2   5   1 393.430  15.414  20
  -7   2   1 411.823  16.735  11
   5  -7   1 417.912  22.761   9
   2   5   1 444.684  23.228  21
   2   5   1 396.505  15.905   3
   2   5   1 398.496  16.703  11
   2   5   1 391.954  15.965  28
   2   5   1 394.465  17.100  12
   2   5   1 412.420  17.377   7
   5  -7   1 459.798  22.365  13
  -7   2   1 422.476  22.733  21
   2   5   1 403.515  16.134  19
   2   5   1 400.954  16.463  23
   8  -3  -1 41.9923  4.0395   9
  -5   8  -1 42.1786  1.9508  11
  -3  -5  -1 45.4652  4.0409  17
  -5   8  -1 40.4867  2.0187  16
   8  -3  -1 40.4028  1.8747  15
  -5   8  -1 42.5586  1.9462  14
   8  -3  -1 42.2572  2.0137  16
  -5   8  -1 44.4161  1.8986  27
  -5   8  -1 43.0453  2.0415   2
   8  -3  -1 40.3117  2.0021  18
   8  -3  -1 42.0408  1.9942   2
  -5   8  -1 41.4286  1.8922   3
  -5   8  -1 42.2882  1.9577  26
  -5   8  -1 43.4439  2.0825  18
  -5   8  -1 45.9526  3.9262  25
  -5   8  -1 45.9804  2.1309  22
  -5   8  -1 45.5556  2.1052   6
   8  -3  -1 39.8614  2.0838   8
  -5   8  -1 45.7093  1.9307  19
   8  -3  -1 42.7350  4.0311  13
   8  -3  -1 43.9221  2.0877  24
  -5   8  -1 43.5236  3.7838  17
  -5   8  -1 42.4577  2.1246  10
  -5   8  -1 45.1860  4.0613   1
   8  -3  -1 38.0610  1.8544  26
   3   5   1 47.7380  1.9440  28
  -8   3   1 44.6327  3.7298   5
   3   5   1 43.6612  3.6082   5
   3   5   1 42.9899  2.0471   7
   3   5   1 43.0143  1.8575   3
   3   5   1 42.5489  1.8557  20
  -8   3   1 43.3587  3.4722  17
  -8   3   1 43.9017  1.9941  11
   3   5   1 36.6287  2.0371   8
  -8   3   1 40.7109  1.8888  27
   3   5   1 46.4328  4.0497   9
   3   5   1 46.9752  1.9519  23
   5  -8   1 44.3955  3.7197  13
   3   5   1 41.8212  1.8624  19
  -8   3   1 43.3486  1.9422  23
   3   5   1 42.3161  1.9794  11
   3   5   1 42.2197  2.1121  12
  -8   3   1 42.5005  2.0694   7
   3   5   1 46.9866  1.8872  27
   3   5   1 44.7593  3.9952  21
  -8   3   1 38.0133  1.8889  19
   3   5   1 40.0965  1.8737  15
   3   5   1 44.6691  1.9329   4
  -5   9  -1 889.291  34.693  10
  -5   9  -1 893.253  35.760   6
  -5   9  -1 872.578  31.557  26
   9  -4  -1 864.158  44.894  13
   9  -4  -1 862.534  46.629   9
  -5   9  -1 845.646  34.131  11
  -5   9  -1 797.254  33.354  16
   9  -4  -1 825.609  33.245   2
  -5   9  -1 851.349  33.420  19
   9  -4  -1 820.320  34.826   8
  -5   9  -1 787.285  33.421  14
   9  -4  -1 785.658  31.467  26
  -5   9  -1 843.992  33.311  18
  -5   9  -1 872.290  45.342  17
  -5   9  -1 896.289  45.221   1
  -5   9  -1 886.511  36.084  22
  -5   9  -1 844.700  32.537   3
   9  -4  -1 842.022  34.088  16
   9  -4  -1 827.643  33.246  18
   9  -4  -1 830.336  34.591  24
  -5   9  -1 831.437  32.626  27
  -5   9  -1 872.704  32.687   2
  -5   9  -1 881.399  44.478  25
  -4  -5  -1 897.031  45.434  17
  -4  -5  -1 873.349  44.548   5
   4   5   1 816.871  46.708   9
   4   5   1 854.112  33.367   4
  -9   4   1 867.883  44.376   5
  -9   4   1 847.106  35.298  11
   4   5   1 869.204  33.204  19
   4   5   1 865.109  35.924   7
  -9   4   1 830.969  32.220  15
   4   5   1 900.441  46.677  21
   4   5   1 877.984  31.496  20
   4   5   1 800.400  33.195  28
   4   5   1 844.130  33.107  27
  -9   4   1 819.047  34.524  23
  -9   4   1 811.506  36.213   7
  -9   4   1 835.213  32.979  19
   4   5   1 801.040  34.843   8
  -9   4   1 851.822  32.622  27
   4   5   1 859.736  34.175  23
   4   5   1 825.154  34.930  12
   4   5   1 816.510  32.267  15
   4   5   1 817.452  32.470   3
   4   5   1 868.057  34.443  11
   5  -9   1 886.467  44.582  13
  -5  10  -1 339.243  12.674   3
  -5  10  -1 354.537  13.819  22
  -5  10  -1 341.517  12.827  14
  -5  10  -1 304.534  12.996  16
  -5  -5  -1 322.128  18.530   5
  -5  10  -1 309.797  18.767   1
  -5  10  -1 335.361  13.552  10
  -5  10  -1 317.177  13.252  11
  10  -5  -1 307.415  12.254  26
  -5  10  -1 322.732  12.767   2
  -5  10  -1 324.142  12.325  26
  10  -5  -1 318.505  12.954  18
  -5  10  -1 318.250  18.637  17
  10  -5  -1 310.320  13.543   8
  10  -5  -1 323.447  13.244  24
  -5  10  -1 346.962  13.642   6
  -5  10  -1 334.778  12.845  19
  10  -5  -1 324.029  12.734   2
  -5  10  -1 308.224  18.365  25
  -5  10  -1 331.354  12.693  27
  10  -5  -1 312.793  18.712  13
  -5  10  -1 335.391  13.024  18
  10  -5  -1 331.873  13.030  16
 -10   5   1 332.922  12.827  19
   5   5   1 330.638  13.813   7
   5   5   1 339.867  13.114  23
 -10   5   1 340.875  13.316  11
   5   5   1 333.141  13.266  11
   5   5   1 301.373  12.575   3
   5   5   1 311.317  19.378  21
   5   5   1 347.409  12.770   4
   5   5   1 333.024  12.653  27
 -10   5   1 324.352  13.809   7
   5 -10   1 304.525  18.278  13
 -10   5   1 308.048  18.220   5
 -10   5   1 322.132  12.681  27
   5   5   1 343.184  12.754  28
   5   5   1 302.188  13.230  24
   5   5   1 300.836  19.491   9
   5   5   1 335.396  12.299  20
   5   5   1 321.734  13.604   8
 -10   5   1 323.864  13.075  23
   5   5   1 338.754  12.580  15
   5   5   1 315.219  13.638  12
   5   5   1 324.533  12.780  19
  -5  11  -1 96.1526  3.8587  27
  -5  11  -1 92.3367  3.9642   2
  11  -6  -1 90.3033  3.7537  26
  11  -6  -1 95.9019  3.9400   2
  -5  11  -1 95.7704  4.0712  18
  -5  11  -1 82.1772  6.6071  25
  -5  11  -1 101.857   3.869  26
  -5  11  -1 89.4868  4.0071  11
  -5  11  -1 98.2894  3.9245  14
  -6  -5  -1 89.1303  6.9906   5
  11  -6  -1 83.1412  6.8814  13
  -5  11  -1 98.8070  3.9251  19
  -5  11  -1 96.3327  4.2639  22
  11  -6  -1 90.2055  4.0412  24
  -5  11  -1 98.6101  3.8774   3
  11  -6  -1 89.1607  3.9850  18
  -5  11  -1 94.9467  4.2296  10
  11  -6  -1 94.2907  4.0320  16
  -5  11  -1 92.3132  4.1832   6
  -5  11  -1 89.7857  6.8487  17
   6   5   1 97.0967  4.0463  11
   6   5   1 97.0107  4.0152  23
   6   5   1 97.8610  4.2759  12
   6   5   1 94.2297  3.9352  28
 -11   6   1 93.7728  4.2230   7
 -11   6   1 95.1603  3.8938  19
 -11   6   1 89.9693  3.9558  23
   6   5   1 88.8706  3.8084  27
 -11   6   1 84.0603  6.4771   5
   6   5   1 83.8078  7.1983  21
   6   5   1 94.9074  4.2315   8
   5 -11   1 80.9125  6.8830   1
   6   5   1 95.2791  4.2517   7
 -11   6   1 95.9645  4.0851  11
 -11   6   1 95.6484  3.8679  27
   6   5   1 97.5342  3.8710  15
   6   5   1 97.0704  3.9736   4
   6   5   1 96.8404  3.8006  20
  -4  10  -1 59.6621  2.8723  22
  -4  10  -1 60.8821  2.6348  14
  10  -6  -1 55.9628  2.4900  26
  10  -6  -1 56.4462  5.0811  13
  -4  10  -1 53.3521  4.8027  25
  -4  10  -1 60.9159  2.6674  11
  -4  10  -1 61.5833  2.7164   2
  10  -6  -1 55.0985  2.6821  24
  -4  10  -1 59.6101  2.7166  18
  -4  10  -1 55.1777  4.7713  17
  -6  -4  -1 57.3469  5.1801   5
  -4  10  -1 58.0493  2.7930   6
  10  -6  -1 58.2745  2.6768   2
  -4  10  -1 61.3464  2.8779  10
  -4  10  -1 54.7135  4.9739   1
  -4  10  -1 58.6295  2.5878  19
  -4  10  -1 61.4131  2.5449   3
  -4  10  -1 60.3212  2.5508  27
  10  -6  -1 59.4563  2.7501  16
  -4  10  -1 59.7248  2.6269  26
  -6  -4  -1 57.1676  2.5805   3
  10  -6  -1 57.2384  2.6595  18
   6   4   1 54.2639  5.3104   9
 -10   6   1 59.6235  2.6352  23
   6   4   1 62.3905  2.6920   4
 -10   6   1 62.3941  2.7917   7
   6   4   1 62.9277  2.8702   7
   6   4   1 61.9392  2.6984  11
   6   4   1 57.2605  2.5361  19
   6   4   1 59.1019  2.7791  24
 -10   6   1 56.4459  2.5274   3
 -10   6   1 62.6904  2.7058  11
 -10   6   1 62.4002  2.5869  27
   6   4   1 55.4953  2.5164  27
   6   4   1 59.8056  2.6124  15
   6   4   1 63.1997  2.6818  23
   6   4   1 58.9781  2.8762   8
   6   4   1 60.2734  2.8399  12
 -10   6   1 58.7774  2.5892  19
   4 -10   1 54.8155  4.7594  13
   6   4   1 53.6095  5.1445  21
   6   4   1 60.2484  2.6423  28
 -10   6   1 61.3338  4.7957   5
   6   4   1 59.5591  2.5751  20
  -3   9  -1 86.2804  3.6201  27
  -3   9  -1 88.8804  3.7674   2
   9  -6  -1 82.6090  3.7942  24
  -6  -3  -1 86.3293  6.4539  17
   9  -6  -1 93.4067  3.5775  26
   9  -6  -1 89.4983  3.7188   2
  -3   9  -1 90.6545  3.9575  10
  -3   9  -1 88.5778  3.6432  26
   9  -6  -1 88.0018  3.7780  18
  -3   9  -1 81.5473  3.7771  11
  -3   9  -1 91.4409  6.5984   1
  -3   9  -1 88.9272  3.6337   3
  -3   9  -1 92.1000  3.8214  18
  -3   9  -1 89.8591  3.7053  14
  -3   9  -1 91.9637  6.3346  17
  -3   9  -1 82.0320  6.1585  25
  -6  -3  -1 83.2448  3.6653   3
  -3   9  -1 87.5205  3.6730  19
  -3   9  -1 92.0207  3.9855   6
  -3   9  -1 90.9430  4.0172  22
   9  -6  -1 89.0176  3.8160  16
   9  -6  -1 92.0279  6.6034  13
   6   3   1 91.0677  4.0136   8
  -9   6   1 90.1547  3.9674   7
   6   3   1 92.8942  3.7036   4
   6   3   1 86.3106  3.6407  19
   6   3   1 90.5829  3.7061  28
  -9   6   1 90.7036  6.1701   5
  -9   6   1 88.1185  3.7548  23
   6   3   1 82.7712  3.5760  20
   6   3   1 85.5454  3.7901  23
  -9   6   1 91.0533  3.6532  27
   6   3   1 81.1056  6.5348  21
   6   3   1 91.2391  3.6330  15
   6   3   1 88.6309  4.0105  12
   6   3   1 95.8516  7.1412   9
   6   3   1 88.9767  3.6000  27
  -9   6   1 86.1889  6.1602  17
  -9   6   1 84.3752  3.6155   3
   6   3   1 88.5802  4.0121   7
  -9   6   1 91.0762  3.8339  11
  -9   6   1 90.3182  3.7058  19
   6   3   1 89.7022  3.8216  11
   6   3   1 91.3161  3.8688  24
   3  -9   1 91.1670  6.1728  13
  -2   8  -1 191.229   8.028   3
  -2   8  -1 204.244   8.632  10
  -2   8  -1 181.258   8.409  11
  -2   8  -1 210.648  12.259   1
   8  -6  -1 193.732  11.761   1
   8  -6  -1 204.234   8.276  18
  -2   8  -1 194.496   8.143  14
  -2   8  -1 189.228   8.044  27
   8  -6  -1 237.703  12.627  13
  -2   8  -1 202.039   7.874  26
  -2   8  -1 210.748  11.967  25
  -2   8  -1 208.564   8.324  18
  -2   8  -1 213.044  12.041  17
  -2   8  -1 179.812   8.290  16
  -2   8  -1 214.484   8.700   6
  -2   8  -1 201.265   8.771  22
  -6  -2  -1 200.521   8.087   3
  -2   8  -1 199.158   8.149  19
  -6  -2  -1 219.144  12.174   5
  -6  -2  -1 219.442  12.411  17
   8  -6  -1 200.817   8.119   2
  -2   8  -1 213.595   8.171   2
   8  -6  -1 206.536   8.299  16
  -8   6   1 206.166   8.098  27
  -8   6   1 200.026   8.054   3
   6   2   1 207.930   8.130   4
   6   2   1 225.862  12.758  21
  -8   6   1 205.360   8.471  11
  -8   6   1 199.213   8.322  23
   6   2   1 200.695   8.140  19
   6   2   1 218.485   7.836  20
   6   2   1 215.461   8.361  23
   6   2   1 206.733   8.477  24
  -8   6   1 211.898   8.813   7
   2  -8   1 223.401  11.942  13
   6   2   1 205.807   8.105  28
   6   2   1 213.843   8.721   8
   6   2   1 208.498   8.448  11
   6   2   1 217.981  13.092   9
  -8   6   1 224.286  12.091   5
   6   2   1 213.294   8.717  12
  -8   6   1 218.424  12.149  17
  -8   6   1 204.669   8.174  19
  -8   6   1 209.497   8.599  10
   6   2   1 200.140   8.048  27
   6   2   1 184.676   8.260  16
   6   2   1 218.311   8.813   7
   6   2   1 205.188   8.000  15
  -1   7  -1 3.22340 0.50250  26
  -1   7  -1 3.34837 0.53222  22
  -6  -1  -1 3.71877 1.44607   5
  -1   7  -1 4.11827 0.63501  16
  -1   7  -1 4.17964 1.47272  13
   7  -6  -1 2.18389 1.20574   1
  -1   7  -1 5.10128 0.47425   3
  -1   7  -1 3.14851 0.52713   2
  -6  -1  -1 3.26537 1.52492  17
  -1   7  -1 3.62203 0.43398  11
  -1   7  -1 3.24992 0.62427  18
   7  -6  -1 5.22661 1.64760  13
  -1   7  -1 3.53411 0.43078  27
  -1   7  -1 4.09217 0.49588   6
  -1   7  -1 4.18438 0.43988  19
  -1   7  -1 3.44516 1.07336   5
  -1   7  -1 3.70523 0.47578  14
  -1   7  -1 3.65439 1.23680  17
   7  -6  -1 5.33158 0.53583   2
   7  -6  -1 3.32504 0.47005  16
  -1   7  -1 3.95091 0.54005  10
  -1   7  -1 2.39234 1.27461  21
  -6  -1  -1 4.54796 0.58059   3
  -7   6   1 3.35953 0.56727  18
  -7   6   1 4.64075 0.57084  10
   6   1   1 3.01125 0.51835  12
   6   1   1 3.96097 0.48110  28
   6   1   1 3.18753 0.55607   8
  -7   6   1 4.74296 0.53306  23
  -7   6   1 2.94702 0.48675  22
  -7   6   1 4.23794 0.47633   6
   6   1   1 3.34997 1.54249   9
  -7   6   1 3.06282 0.45336  14
   1  -7   1 2.77567 1.20945   9
   6   1   1 3.74999 0.45663  20
   6   1   1 3.77243 0.55757  23
  -7   6   1 4.26276 1.30725  17
   6   1   1 5.21258 0.44656  27
   6   1   1 3.50200 1.37425  21
  -7   6   1 4.05906 1.30238   5
  -7   6   1 3.83968 0.48780  11
  -7   6   1 4.03729 0.45462  27
  -7   6   1 5.40758 1.33880  25
  -7   6   1 3.98028 0.54417  26
   6   1   1 3.19606 0.60636  24
   6   1   1 3.16846 0.47550  16
  -7   6   1 3.92417 0.52034  19
   6   1   1 3.83046 0.47033  11
   6   1   1 3.59039 0.45369  15
   6   1   1 3.49251 0.46338   4
  -7   6   1 4.33525 0.57883   7
  -7   6   1 3.92228 0.45121   3
   6   1   1 3.87200 0.50757   7
  -6   0  -1 264.842  10.750  27
   0   6  -1 273.935  14.885  25
  -6   0  -1 308.369  15.733  17
   6  -6  -1 290.121  15.467  13
  -6   0  -1 283.835  15.195   5
   0   6  -1 293.075  15.165  17
   0   6  -1 288.873  14.826   5
  -6   0  -1 257.919  10.865  19
   6  -6  -1 296.284  15.492   1
   0   6  -1 277.809  15.727  21
   0   6  -1 279.439  16.137   9
   0   6  -1 278.599  15.230   1
   0   6  -1 290.318  15.511  13
  -6   6   1 268.867  10.972  18
  -6   6   1 268.935  10.852  19
  -6   6   1 260.083  11.228  11
   6   0   1 256.639  10.710  28
  -6   6   1 267.924  10.389  26
  -6   6   1 268.959  11.670   7
   6   0   1 261.971  11.049  23
  -6   6   1 293.127  15.462  17
  -6   6   1 267.733  10.775   2
   6   0   1 266.399  11.215  11
  -6   6   1 266.513  10.734  27
   6   0   1 293.866  16.268   9
  -6   6   1 301.598  15.218   5
  -6   6   1 269.743  11.412  10
   6   0   1 267.567  11.213  24
   6   0   1 269.745  11.489   8
   6   0   1 309.093  15.921  21
  -6   6   1 261.901  10.695   3
   6   0   1 269.442  11.499  12
   6   0   1 279.625  11.675   7
  -6   6   1 295.218  15.095  25
   1   5  -1 47.9308  3.2935  17
   1   5  -1 51.5679  3.9409  13
  -6   1  -1 47.5988  3.5733   5
   1   5  -1 49.5107  3.7975  21
   1   5  -1 45.0724  3.2838  25
   5  -6  -1 49.2759  3.6763  13
  -6   1  -1 45.6503  3.8206  17
   1   5  -1 45.4847  3.4367   1
   5  -6  -1 53.9670  3.9859   1
   1   5  -1 53.9063  4.2159   9
   1   5  -1 45.8006  3.3036   5
  -5   6   1 46.4635  3.5840  25
   6  -1   1 47.0425  3.9662   9
  -5   6   1 52.6590  3.6598   5
  -5   6   1 49.7566  3.7695  17
   6  -1   1 52.0360  3.7356  21
   6  -1   1 49.5759  3.4925  13
   2   4  -1 401.216  22.408   1
  -6   2  -1 415.549  22.100  25
  -6   2  -1 434.669  23.214  17
   4  -6  -1 453.464  22.803  13
   2   4  -1 432.547  24.037   9
   2   4  -1 422.032  22.832  13
   2   4  -1 392.866  21.989  25
   2   4  -1 438.057  23.796  21
  -6   2  -1 418.356  22.518   5
  -2  -4   1 420.228  22.822  17
  -4   6   1 438.705  23.126  17
  -2  -4   1 438.239  22.507   5
   6  -2   1 414.909  22.608  13
   6  -2   1 439.742  23.940   9
  -4   6   1 451.381  22.649   5
   6  -2   1 451.671  23.416  21
  -4   6   1 445.796  22.658  25
   3   3  -1 41.5443  3.5494   9
  -6   3  -1 40.4203  3.2875  17
   3   3  -1 37.3985  3.0635  13
   3  -6  -1 38.5988  2.9790  13
   3   3  -1 40.2998  3.4156  21
  -6   3  -1 34.7408  2.8026  25
  -6   3  -1 36.7345  2.8111   1
  -6   3  -1 41.0993  2.9529   5
   6  -3   1 39.0692  3.3113   9
  -3   6   1 43.5330  3.1004   5
   6  -3   1 37.3878  2.7480  21
  -3  -3   1 48.1787  3.2611   5
  -3   6   1 38.2224  3.1443  25
   6  -3   1 38.3717  3.0773  13
  -3   6   1 39.9121  3.1408  17
  -3  -3   1 40.7955  2.8663  17
   4   2  -1 5.90558 1.54080   9
  -6   4  -1 5.42317 1.30876  17
   2  -6  -1 5.59861 1.45803   1
   4   2  -1 7.66503 1.35451  13
  -6   4  -1 5.55038 1.21433   1
  -6   4  -1 5.82330 1.27510  25
   4   2  -1 5.09980 1.23483  21
  -6   4  -1 9.06175 1.29458   5
   2  -6  -1 7.11755 1.23272  13
  -2   6   1 7.93959 1.35004  17
   6  -4   1 7.27387 1.37205   9
  -2   6   1 5.71621 1.09780  21
  -2   6   1 8.38232 1.34928   5
   6  -4   1 7.02836 1.39561  13
  -4  -2   1 6.77252 1.47689   5
  -2   6   1 7.71277 1.38060  25
   5   1  -1 112.894   6.774  13
   5   1  -1 108.202   7.086  21
  -6   5  -1 109.094   6.870  17
  -6   5  -1 116.239   6.448   5
  -6   5  -1 108.503   6.733   1
   1  -6  -1 109.894   6.807   1
   1  -6  -1 106.807   6.257  13
   5   1  -1 109.417   7.276   9
  -6   5  -1 115.284   6.698  25
  -1   6   1 105.739   6.514   5
  -5  -1   1 100.505   6.283  17
  -1   6   1 112.908   6.703  17
   6  -5   1 109.224   6.728  13
   6  -5   1 105.137   6.846   9
  -5  -1   1 113.829   6.679   5
  -1   6   1 101.556   6.643  21
   6   0  -1 64.8140  2.8991  24
   6   0  -1 64.7328  2.8483  16
   6   0  -1 67.5967  3.0217   7
  -6   6  -1 63.3484  2.8287   2
   6   0  -1 71.1857  5.2026   9
   6   0  -1 71.8243  4.8498  13
  -6   6  -1 70.0892  2.8855  18
   6   0  -1 64.5029  2.7270  15
   0  -6  -1 66.8284  4.6591  25
  -6   6  -1 68.4000  2.7242  26
   6   0  -1 61.4290  2.9599   8
   6   0  -1 75.8616  5.0922  21
  -6   6  -1 70.4582  4.7830   1
  -6   6  -1 70.1806  4.3397   5
  -6   6  -1 71.5910  4.7612  25
   6   0  -1 65.8941  2.8327  23
   0  -6  -1 71.2355  4.7260   1
  -6   6  -1 64.3174  2.8933  16
  -6   6  -1 63.3990  2.7346  27
  -6   6  -1 74.2292  2.7579   3
   6   0  -1 60.8184  2.9395  12
  -6   6  -1 65.4665  2.9574  10
  -6   6  -1 64.5563  2.8726  11
  -6   6  -1 81.6304  5.0319  17
  -6   6  -1 61.8582  2.7690  19
  -6   6  -1 65.9644  2.7732  14
   0   6   1 70.5039  4.6007  17
   0   6   1 63.6365  2.7064  27
   6  -6   1 69.1244  4.7114  13
   0   6   1 65.2218  2.9513   7
   0   6   1 65.5780  2.8549  11
   0   6   1 64.6089  2.6982   3
   0   6   1 63.5687  2.7905  23
   0   6   1 66.7906  4.6624  21
   6  -6   1 69.6993  4.6629   9
   0   6   1 62.8454  2.7336  19
  -6   0   1 78.0656  4.8117   5
   0   6   1 68.9736  4.5862   5
  -6   0   1 68.3736  4.3318  17
   0   6   1 61.8160  2.6789  15
  -6   7  -1 198.022  11.089   1
   7  -1  -1 189.790  11.543   9
  -6   7  -1 188.309   7.336   2
  -6   7  -1 185.069   7.331  19
  -6   7  -1 187.266   7.586  11
  -6   7  -1 186.739   7.779   6
   7  -1  -1 177.439   7.267   4
  -1  -6  -1 190.519  10.646   1
  -6   7  -1 187.615   7.235   3
  -1  -6  -1 210.118  11.255  17
  -1  -6  -1 189.414  10.661  25
   7  -1  -1 187.390   7.791   8
  -6   7  -1 188.014   7.068  26
  -6   7  -1 202.368  10.932  25
   7  -1  -1 169.850   6.976  20
  -6   7  -1 183.380   7.875  22
  -6   7  -1 187.491   7.750  10
  -6   7  -1 186.640   7.465  18
   7  -1  -1 188.113   7.457  16
   7  -1  -1 179.475   7.265   2
  -6   7  -1 183.842   7.255  27
   7  -1  -1 189.740   7.904   7
   7  -1  -1 183.336   7.592  24
   7  -1  -1 194.448   7.197  15
   7  -1  -1 169.638   7.233  28
  -6   7  -1 183.796  10.239   5
  -6   7  -1 194.934  11.044  17
  -6   7  -1 185.014   7.320  14
   7  -1  -1 168.354   7.741  12
   7  -1  -1 197.224  11.059  13
  -6   7  -1 183.851   7.478  16
   7  -1  -1 195.648   7.507  23
  -7   1   1 168.071   7.209  27
   1   6   1 181.283   7.149  15
   1   6   1 187.838   7.861   7
  -7   1   1 197.694  10.804   5
   6  -7   1 165.665   7.500  24
   1   6   1 184.877   7.448  23
   1   6   1 209.370  10.722   5
   1   6   1 197.119  11.212  21
   1   6   1 177.681   7.226  28
   1   6   1 181.524   7.196   3
   1   6   1 184.175   7.215  27
   1   6   1 154.068   7.712  12
   1   6   1 174.475   7.242   4
   6  -7   1 191.893  10.839   9
   1   6   1 185.890   7.562  11
  -7   1   1 180.586   7.582  11
   1   6   1 175.332   7.253  14
   6  -7   1 194.313  10.859  13
   1   6   1 175.066   6.975  20
   1   6   1 184.382   7.300  19
  -6   8  -1 33.8535  1.6593  14
   8  -2  -1 35.4870  1.8641   8
  -6   8  -1 35.2184  1.7030  26
   8  -2  -1 30.6742  1.7305  12
   8  -2  -1 33.9434  3.4735  13
  -6   8  -1 34.7709  1.6474  19
   8  -2  -1 32.1099  3.7544   9
  -6   8  -1 37.1199  1.8053   2
  -6   8  -1 35.1996  1.6867   3
  -6   8  -1 32.8829  1.8425  16
  -6   8  -1 34.7125  3.5990  17
  -2  -6  -1 36.5215  3.5718  17
   8  -2  -1 34.3789  1.6143  15
   8  -2  -1 30.0057  1.6803  18
  -6   8  -1 35.7452  1.8374  10
  -6   8  -1 41.6303  3.7968   1
  -6   8  -1 36.2733  3.5014  25
   8  -2  -1 33.9207  1.6558   2
  -6   8  -1 35.9179  1.7900   6
   8  -2  -1 38.5286  1.7717  16
   8  -2  -1 32.0430  1.8089  24
   8  -2  -1 38.0486  1.7121  23
  -6   8  -1 35.6069  1.7150  11
  -6   8  -1 40.3831  1.8407  22
  -6   8  -1 35.2058  1.6618  27
  -8   2   1 37.3190  1.7860   7
   2   6   1 28.4701  3.3245   9
  -8   2   1 35.3122  3.3923   5
  -8   2   1 30.8520  3.0655  21
   2   6   1 31.8221  1.6140   4
   2   6   1 33.6443  1.6816  28
   2   6   1 32.4907  1.7818  12
   2   6   1 35.9571  1.6062  27
  -8   2   1 37.4630  1.7465  11
   2   6   1 31.8635  1.5524  20
   2   6   1 33.3673  3.1855   5
   2   6   1 35.5725  1.5780  19
   2   6   1 37.5678  1.7024  23
  -8   2   1 30.8838  1.5840  19
   2   6   1 35.6751  1.6901  11
  -8   2   1 32.5338  1.5556  27
   2   6   1 35.3424  1.5463   3
   2   6   1 33.6068  3.4720  21
   6  -8   1 32.7058  3.3158  13
  -6   9  -1 294.994  17.900   1
  -6   9  -1 321.249  12.347  19
  -3  -6  -1 324.127  18.158  17
   9  -3  -1 300.609  12.226   2
   9  -3  -1 290.811  12.432  18
  -6   9  -1 300.884  12.518  16
   9  -3  -1 306.927  12.513  16
  -6   9  -1 316.249  11.856  26
  -6   9  -1 315.063  13.092   6
  -6   9  -1 315.046  12.518  18
   9  -3  -1 317.349  12.755  24
   9  -3  -1 314.387  12.073  15
  -6   9  -1 315.601  12.747  11
   9  -3  -1 308.795  13.050   8
  -6   9  -1 318.983  12.204  27
  -6   9  -1 314.776  17.703  25
  -6   9  -1 317.452  12.286   2
   9  -3  -1 306.032  18.608   9
  -6   9  -1 320.879  12.179   3
  -6   9  -1 320.369  12.318  14
  -6   9  -1 327.164  18.052  17
   9  -3  -1 299.254  17.899  13
  -6   9  -1 327.326  13.031  10
  -6   9  -1 316.870  13.264  22
   3   6   1 317.696  12.236   4
  -9   3   1 313.937  17.554   5
  -9   3   1 319.298  13.286   7
   3   6   1 305.555  12.104   3
   3   6   1 318.462  12.568  23
   3   6   1 310.598  12.156  27
   3   6   1 310.881  13.069  12
  -9   3   1 317.008  12.571  23
   3   6   1 325.084  11.802  20
  -9   3   1 310.813  12.768  11
   6  -9   1 292.901  17.542  13
   3   6   1 320.092  13.261   7
   3   6   1 315.803  12.736  11
  -9   3   1 293.154  12.288  19
   3   6   1 315.626  12.066  15
   3   6   1 314.732  12.215  28
   3   6   1 317.078  12.292  19
  -9   3   1 310.188  12.181  27
   3   6   1 298.413  18.391  21
  -4  -6  -1 914.187  49.828   5
  10  -4  -1 957.569  38.157  24
  -6  10  -1 997.539  39.693  22
  10  -4  -1 954.804  39.091  16
  -6  10  -1 1010.18   35.39  26
  -6  10  -1 985.426  36.650   2
  -6  10  -1 943.216  49.820  25
  -6  10  -1 965.642  38.288  11
  -6  10  -1 943.730  37.005   3
  -6  10  -1 966.131  37.068  27
  10  -4  -1 933.528  36.597   2
  -4  -6  -1 902.257  50.719  17
  -6  10  -1 962.447  39.178   6
  -6  10  -1 942.686  50.591   1
  -6  10  -1 931.889  37.547  14
  10  -4  -1 918.192  37.276  18
  -6  10  -1 984.290  38.892  10
  10  -4  -1 824.640  50.014  13
  -6  10  -1 989.871  37.521  19
  10  -4  -1 940.819  39.075   8
  -6  10  -1 931.000  37.401  16
  -6  10  -1 926.781  50.777  17
  -6  10  -1 1007.18   37.37  18
  10  -4  -1 892.514  52.236   9
 -10   4   1 909.759  38.238  23
   4   6   1 954.886  38.637  11
   4   6   1 971.325  39.192  12
 -10   4   1 919.651  49.720   5
   4   6   1 987.640  37.209  28
   4   6   1 914.081  36.411   3
   4   6   1 904.828  35.904  20
 -10   4   1 939.810  36.976  19
   4   6   1 976.997  36.557  27
   4   6   1 992.358  40.944   7
   4   6   1 991.096  37.406  15
   4   6   1 987.080  38.803  23
 -10   4   1 1009.89   38.33  11
   4   6   1 944.360  52.244  21
   4   6   1 950.170  36.957  19
   4   6   1 899.310  39.060   8
   6 -10   1 928.466  49.954  13
 -10   4   1 938.805  36.968  27
 -10   4   1 982.863  39.827   7
   4   6   1 959.548  37.390   4
  11  -5  -1 372.964  14.685   2
  -6  11  -1 400.545  14.831  19
  -6  11  -1 391.197  15.919  22
  -6  11  -1 381.002  14.206  26
  11  -5  -1 364.923  14.934  18
  -6  11  -1 383.520  15.020  18
  11  -5  -1 354.221  15.626   8
  -6  11  -1 397.282  15.633  10
  -6  11  -1 373.648  15.303  11
  -6  11  -1 398.922  15.740   6
  11  -5  -1 393.895  15.042  16
  -6  11  -1 388.395  14.622   3
  11  -5  -1 370.012  15.285  24
  -5  -6  -1 336.046  20.985   5
  -6  11  -1 388.174  14.789  14
  -6  11  -1 335.084  21.245  17
  -6  11  -1 393.925  14.660  27
  -6  11  -1 378.779  14.716   2
  -6  11  -1 328.538  20.900  25
   5   6   1 393.374  15.758  12
   5   6   1 368.599  14.599  27
   5   6   1 400.096  14.194  20
 -11   5   1 362.430  14.769  19
   5   6   1 396.625  15.959   7
 -11   5   1 392.726  14.647  27
   5   6   1 387.061  15.307  11
 -11   5   1 366.123  15.082  23
   5   6   1 395.526  14.525  15
   5   6   1 335.719  22.034  21
 -11   5   1 388.856  15.952   7
   6 -11   1 336.103  21.492   1
   5   6   1 387.598  14.690  28
   6 -11   1 331.158  20.953  13
 -11   5   1 330.023  20.797   5
   5   6   1 405.449  15.134  23
 -11   5   1 390.433  15.356  11
   5   6   1 364.892  14.748  19
   5   6   1 392.198  14.725   4
   5   6   1 351.065  15.655   8
  -6  12  -1 68.0406  2.8603  19
  -6  12  -1 63.8018  2.8273  26
  12  -6  -1 67.5149  2.9107   2
  12  -6  -1 59.4022  2.9715  24
  -6  12  -1 66.5416  2.9621   2
  12  -6  -1 69.5255  3.0178  16
  -6  12  -1 68.5512  3.1338  22
  12  -6  -1 61.1197  2.9062  18
  -6  12  -1 67.5085  2.8868  14
  -6  12  -1 67.1048  2.8147  27
  -6  12  -1 67.0231  3.0014  18
  -6  12  -1 68.8012  2.8681   3
  -6  12  -1 66.2714  3.0987   6
  -6  12  -1 69.7402  3.1237  10
   6   6   1 67.7403  3.1656  12
 -12   6   1 63.0149  2.8790  23
   6   6   1 68.8992  2.9403   4
   6   6   1 71.3247  2.9487  11
 -12   6   1 62.2373  2.8128  19
 -12   6   1 68.6723  2.9965  11
   6   6   1 69.2897  2.9491  28
   6   6   1 67.8409  3.1273   7
   6   6   1 68.4806  2.9756  23
   6   6   1 65.9539  2.7935  20
 -12   6   1 64.8394  3.0773   7
 -12   6   1 65.4618  2.8141  27
   6   6   1 66.4708  2.8695  15
  -6  13  -1 117.532   4.819  27
  -6  13  -1 116.585   4.960  18
  13  -7  -1 122.624   4.893   2
  -6  13  -1 123.579   5.279  22
  -6  13  -1 125.262   4.838   3
  -6  13  -1 121.135   4.883  19
  -6  13  -1 123.618   5.220   6
  -6  13  -1 119.388   4.709  26
  13  -7  -1 123.768   5.027  16
  -6  13  -1 107.836   4.843   2
  -7  -6  -1 117.426   5.082  11
  -6  13  -1 125.142   4.899  14
  -6  13  -1 123.137   5.186  10
   7   6   1 124.036   4.927  28
   7   6   1 123.293   5.027  23
   7   6   1 122.176   5.293   7
 -13   7   1 117.638   5.071  11
   7   6   1 122.839   4.905   4
 -13   7   1 118.799   5.261   7
   7   6   1 119.479   4.747  20
   7   6   1 123.688   4.845  15
   7   6   1 124.642   5.281  12
 -13   7   1 118.309   4.823  27
  -5  12  -1 23.9697  1.4739  10
  -5  12  -1 24.2907  1.3195  19
  -5  12  -1 24.6032  1.3294  14
  -7  -5  -1 24.1989  1.3474  27
  -5  12  -1 24.0741  1.3822   6
  -5  12  -1 25.1712  1.4358  18
  12  -7  -1 21.6258  1.4014  18
  12  -7  -1 25.9290  1.3961  16
  -5  12  -1 24.8431  1.3277   3
  -5  12  -1 25.4089  1.4671  22
  12  -7  -1 21.8476  1.3994   2
  -5  12  -1 23.3435  1.2250  27
  -5  12  -1 23.1213  1.3466  26
  -5  12  -1 24.0162  1.3741   2
   7   5   1 24.8300  1.3989  15
   7   5   1 23.8937  1.5019   8
 -12   7   1 24.6682  1.2819  23
 -12   7   1 23.0073  1.2775  19
   7   5   1 26.6482  1.3696   4
 -12   7   1 23.9215  1.3930  11
   7   5   1 23.6509  1.4022   7
   7   5   1 27.3767  1.5749  12
   7   5   1 25.2207  1.4217  23
   7   5   1 25.4375  1.3709  28
   7   5   1 24.2666  1.3824  11
   7   5   1 24.3099  1.3754  20
 -12   7   1 23.9798  1.2550  27
  11  -7  -1 97.6517  4.1815  18
  -7  -4  -1 97.4377  4.0714  27
  -4  11  -1 95.3831  4.0458  19
  -7  -4  -1 89.6954  6.9666   5
  11  -7  -1 100.137   3.943  26
  -4  11  -1 95.4853  3.9652  26
  -4  11  -1 94.4566  4.0897   2
  -4  11  -1 95.0686  4.1835  18
  -7  -4  -1 100.322   4.133  19
  -4  11  -1 92.0700  3.9975  27
  -4  11  -1 97.8550  4.0786  14
  -4  11  -1 99.4451  4.4161  22
  -4  11  -1 99.4444  4.0147   3
  11  -7  -1 95.9729  4.0877   2
  -4  11  -1 100.215   4.371  10
  11  -7  -1 100.484   4.212  16
  -4  11  -1 96.0897  4.3615   6
   7   4   1 102.198   4.415   7
   7   4   1 104.804   4.450   8
 -11   7   1 92.3110  4.1191  23
   7   4   1 97.3610  4.2849  24
   7   4   1 100.282   4.187  23
 -11   7   1 90.6284  3.9641   3
 -11   7   1 95.6009  4.0240  27
 -11   7   1 100.564   4.232  11
 -11   7   1 99.4039  4.0683  19
 -11   7   1 103.367   4.399   7
   7   4   1 99.8103  4.4104  12
   7   4   1 101.277   4.102  28
   7   4   1 102.507   4.058  15
   7   4   1 100.412   4.209  11
   7   4   1 103.604   3.982  20
   7   4   1 87.3224  7.2972  21
   7   4   1 102.080   4.100   4
  -3  10  -1 8.20753 0.77647  18
  -3  10  -1 7.33274 0.72540  14
  -7  -3  -1 8.46242 0.79643  19
  -3  10  -1 6.81156 0.81909   2
  10  -7  -1 8.56450 2.22244  13
  -7  -3  -1 8.34057 0.80481  27
  -3  10  -1 7.73312 0.72325  27
  -3  10  -1 7.84969 0.68136  19
  10  -7  -1 8.29543 0.70489  26
  -3  10  -1 7.27877 1.93395  17
  -7  -3  -1 7.21371 2.09028   5
  -3  10  -1 7.59419 0.81041  26
  -3  10  -1 6.62377 1.98264  25
  -3  10  -1 7.37654 0.69206  11
  -3  10  -1 7.68101 0.80932  22
  10  -7  -1 8.79541 0.84812  16
  10  -7  -1 8.92166 0.88611  10
  -3  10  -1 8.19503 0.71588   3
  -3  10  -1 7.54680 0.86670  10
  10  -7  -1 7.88428 0.76274   2
  -3  10  -1 7.01377 0.80338   6
  10  -7  -1 7.31232 0.74267  18
 -10   7   1 7.40854 0.65842  27
   7   3   1 9.60125 0.90749   7
 -10   7   1 5.64441 1.88966   5
   7   3   1 7.32677 2.10619  21
 -10   7   1 8.02914 0.74509   3
   7   3   1 9.17597 0.78038  11
   3 -10   1 4.91099 1.73245  13
   7   3   1 7.75087 0.93844   8
   7   3   1 8.80996 0.73655  15
   7   3   1 5.99350 2.21107   9
   7   3   1 7.88627 0.84522  23
   7   3   1 7.55600 0.72508  20
 -10   7   1 7.66040 0.75934  23
   7   3   1 9.18280 0.91374  24
   7   3   1 8.31009 0.83909  12
   7   3   1 7.82410 0.74910  28
 -10   7   1 8.18747 0.79186  11
 -10   7   1 6.87754 0.64304  19
   7   3   1 7.78662 0.73746   4
 -10   7   1 5.91945 1.63345  17
 -10   7   1 7.38164 0.78897   7
   9  -7  -1 248.954   9.749  16
   9  -7  -1 247.636   9.215  26
   9  -7  -1 256.240   9.570   2
  -7  -2  -1 240.494   9.632  19
  -2   9  -1 224.744  14.168   1
   9  -7  -1 233.402  14.361  13
  -2   9  -1 243.034   9.748  18
  -2   9  -1 227.768   9.432   3
  -2   9  -1 244.060  10.136  10
  -7  -2  -1 224.438  14.205  17
  -2   9  -1 224.333  13.936  17
   9  -7  -1 252.936   9.742  18
  -7  -2  -1 251.607   9.559  27
  -2   9  -1 219.054   9.877  11
  -2   9  -1 244.189  10.311  22
  -2   9  -1 227.820   9.449  27
  -2   9  -1 224.961  13.882  25
  -2   9  -1 236.595  10.179   6
  -2   9  -1 226.139   9.556  19
  -2   9  -1 236.852   9.552  14
  -2   9  -1 234.436   9.219  26
  -2   9  -1 231.688   9.546   2
  -7  -2  -1 238.030  14.208   5
  -7  -2  -1 231.568   9.488   3
   7   2   1 236.206  15.303   9
   7   2   1 247.375   9.540   4
   7   2   1 251.641   9.930  11
  -9   7   1 245.340   9.954  11
  -9   7   1 246.718  10.340   7
  -9   7   1 241.938  13.977   5
   7   2   1 227.255   9.736  16
   7   2   1 247.675   9.211  20
   7   2   1 250.206   9.413  15
  -9   7   1 248.878   9.461   3
  -9   7   1 240.056  14.142  17
   7   2   1 248.919  10.365   7
  -9   7   1 249.500   9.622  19
   7   2   1 248.308  10.240  12
  -9   7   1 251.028  10.103  10
   2  -9   1 235.548  13.785  13
   7   2   1 244.614  14.813  21
  -9   7   1 260.062   9.518  27
   7   2   1 259.396  10.260   8
   7   2   1 250.708   9.531  28
   7   2   1 251.516   9.986  24
  -9   7   1 247.649   9.778  23
   7   2   1 255.004   9.830  23
  -1   8  -1 489.134  25.996  25
  -1   8  -1 467.841  18.237  26
  -1   8  -1 437.231  19.026  19
  -1   8  -1 470.091  20.177   6
  -1   8  -1 486.551  26.391  17
  -1   8  -1 470.080  20.430  22
   8  -7  -1 485.042  19.283  16
  -1   8  -1 447.903  18.765   3
  -1   8  -1 477.938  26.433   1
  -1   8  -1 451.390  18.980  14
   8  -7  -1 477.863  26.362   1
  -7  -1  -1 495.852  26.359   5
   8  -7  -1 522.448  26.774  13
  -7  -1  -1 499.495  19.125  19
  -7  -1  -1 458.984  18.819   3
   8  -7  -1 505.490  18.907   2
  -1   8  -1 461.133  18.894   2
  -1   8  -1 469.146  20.033  10
  -7  -1  -1 480.446  26.751  17
  -1   8  -1 464.701  19.255  18
  -7  -1  -1 494.184  18.917  27
  -1   8  -1 449.105  18.823  27
   7   1   1 502.219  18.873  28
  -8   7   1 474.313  20.160   6
   7   1   1 503.285  19.471  23
  -8   7   1 506.303  20.538   7
  -8   7   1 498.419  19.774  11
   7   1   1 514.348  18.226  20
  -8   7   1 497.212  26.682  17
   7   1   1 497.715  20.211   8
  -8   7   1 518.350  26.261   5
   7   1   1 510.073  28.102   9
   1  -8   1 491.370  26.099  13
   7   1   1 501.876  20.228  12
   7   1   1 486.089  19.311  16
   7   1   1 507.985  19.731  24
   7   1   1 476.330  27.381  21
   7   1   1 506.464  18.671  15
  -8   7   1 504.970  19.101  19
  -8   7   1 493.962  18.817   3
   7   1   1 502.703  19.743  11
  -8   7   1 471.671  18.983  14
  -8   7   1 516.432  20.062  10
   7   1   1 511.682  20.550   7
  -8   7   1 466.479  20.408  22
   7   1   1 492.962  18.903   4
  -8   7   1 515.400  18.891  27
  -8   7   1 522.207  18.271  26
  -8   7   1 471.988  19.434  23
   7  -7  -1 369.557  18.725  13
   0   7  -1 309.085  12.897   2
   7  -7  -1 316.973  13.143  16
   0   7  -1 290.193  13.738   6
   0   7  -1 328.302  17.759   5
   0   7  -1 292.529  13.907  22
   0   7  -1 333.609  18.898  21
  -7   0  -1 345.797  18.660  17
   7  -7  -1 348.263  18.592   1
  -7   0  -1 315.850  12.848   3
   0   7  -1 323.942  18.430  13
   0   7  -1 342.312  18.243   1
   0   7  -1 297.895  13.438  24
  -7   0  -1 324.565  13.045  19
   0   7  -1 305.392  13.137  18
  -7   0  -1 348.495  18.306   5
   0   7  -1 305.602  12.438  26
  -7   0  -1 337.945  12.912  27
   0   7  -1 332.586  18.126  17
   0   7  -1 299.233  13.180  16
   0   7  -1 309.488  13.665  10
   0   7  -1 322.662  17.835  25
   0   7  -1 325.120  19.297   9
  -7   7   1 333.052  13.488  11
   7   0   1 334.054  12.422  20
  -7   7   1 350.579  18.098  25
  -7   7   1 331.209  13.946  22
  -7   7   1 339.533  13.030  19
   7   0   1 346.644  19.008  21
   7   0   1 336.230  12.730  15
  -7   7   1 352.691  13.713  10
   7   0   1 346.986  14.018   7
  -7   7   1 330.143  12.969  14
   7   0   1 352.220  13.486  11
   7   0   1 337.424  13.803   8
   7   0   1 342.843  13.283  23
   7   0   1 335.776  13.798  12
   7   0   1 337.815  12.871  28
  -7   7   1 330.662  12.837   3
  -7   7   1 320.359  13.253  23
  -7   7   1 342.932  18.545  17
   7   0   1 334.490  13.194  16
  -7   7   1 362.841  18.281   5
  -7   7   1 347.426  14.015   7
  -7   7   1 346.483  13.185  18
   7   0   1 334.058  19.511   9
  -7   7   1 356.518  12.494  26
  -7   7   1 332.921  13.778   6
   7   0   1 340.014  13.472  24
   7   0   1 323.936  12.883   4
  -7   7   1 339.466  12.885  27
   1   6  -1 109.507   5.005  16
   1   6  -1 129.871   8.288   9
   1   6  -1 117.357   4.873  28
   1   6  -1 113.420   5.255   7
   1   6  -1 115.748   4.712  20
   1   6  -1 135.194   7.886  13
   1   6  -1 137.621   8.042  21
  -7   1  -1 121.009   4.972  19
   1   6  -1 115.960   4.887   4
  -7   1  -1 133.706   7.642   5
   1   6  -1 113.902   5.250   8
   6  -7  -1 132.594   7.908  13
   1   6  -1 120.805   7.109  25
   1   6  -1 113.251   4.985  23
  -7   1  -1 119.788   7.741  17
   1   6  -1 118.427   5.252  12
  -7   1  -1 126.297   5.131  11
   1   6  -1 127.195   7.279   5
   1   6  -1 125.112   7.346   1
   6  -7  -1 140.786   8.031   1
  -7   1  -1 123.451   4.903  27
   1   6  -1 115.931   4.805  15
   1   6  -1 114.372   5.123  24
  -7   1  -1 112.456   4.876   3
  -6   7   1 122.429   4.931  19
  -6   7   1 135.594   7.900  17
   7  -1   1 124.653   7.389  13
   7  -1   1 123.590   4.812  15
   7  -1   1 125.704   5.318   7
   7  -1   1 118.875   5.014  16
  -6   7   1 121.772   5.285  22
   7  -1   1 128.843   8.304   9
  -6   7   1 124.539   5.295   7
  -6   7   1 129.353   4.774  26
  -6   7   1 124.125   4.877  27
   7  -1   1 120.326   5.231  12
   7  -1   1 130.469   7.805  21
   7  -1   1 123.477   5.250   8
  -6   7   1 140.260   7.733  25
  -6   7   1 122.278   5.013  23
  -6   7   1 122.174   5.243   6
   7  -1   1 120.878   5.145  24
   7  -1   1 115.642   4.847  28
   7  -1   1 123.375   5.016  23
   7  -1   1 114.906   4.683  20
  -6   7   1 122.112   4.870   3
  -6   7   1 126.646   4.938   2
  -6   7   1 123.516   4.925  14
  -6   7   1 123.917   5.033  18
  -6   7   1 129.160   7.540   5
  -6   7   1 121.430   5.099  11
   7  -1   1 116.246   4.859   4
  -6   7   1 130.216   5.241  10
  -7   2  -1 354.332  14.251  27
  -7   2  -1 347.662  14.205   3
   2   5  -1 349.997  14.232  28
   2   5  -1 347.195  15.229   8
  -7   2  -1 386.672  19.768   5
   5  -7  -1 403.017  20.422   1
   2   5  -1 353.292  14.864  24
   2   5  -1 396.208  21.240   9
  -7   2  -1 387.383  20.361  17
   2   5  -1 339.977  14.649  23
   2   5  -1 361.239  15.266  12
   2   5  -1 389.050  20.908  21
  -7   2  -1 344.280  14.411  19
   2   5  -1 380.587  20.054  13
   2   5  -1 347.214  13.737  20
   2   5  -1 353.268  14.268   4
  -7   2  -1 359.892  14.913  11
   2   5  -1 351.648  14.073  15
   5  -7  -1 396.646  20.090  13
  -5   7   1 383.667  19.871  25
  -5   7   1 352.543  14.390  19
  -5   7   1 398.610  20.323  17
   7  -2   1 368.961  19.765  13
  -5   7   1 375.403  15.251   6
  -2  -5   1 380.655  19.969  17
  -2  -5   1 398.315  19.709   5
  -5   7   1 377.735  15.147  10
  -5   7   1 362.596  14.899  11
  -5   7   1 365.932  14.272   2
  -5   7   1 372.078  13.778  26
   7  -2   1 347.156  14.557  16
  -5   7   1 351.573  15.479   7
  -5   7   1 372.475  15.441  22
   7  -2   1 403.242  21.140   9
  -5   7   1 358.227  14.541  18
   7  -2   1 371.933  14.868  24
   7  -2   1 375.423  15.486   7
  -5   7   1 395.299  19.836   5
   7  -2   1 364.027  15.230   8
   7  -2   1 377.066  20.383  21
  -5   7   1 361.877  14.199   3
  -5   7   1 358.509  14.347  14
  -5   7   1 357.010  14.238  27
   4  -7  -1 60.4616  4.1622  13
   4  -7  -1 61.1851  4.4854   1
   3   4  -1 50.4661  2.2322  15
   3   4  -1 53.2295  2.2121  20
   3   4  -1 49.2000  2.4134   7
   3   4  -1 58.3204  4.1600  13
   3   4  -1 50.9155  2.3003  23
   3   4  -1 53.5904  2.4400  24
   3   4  -1 57.8090  4.5847   9
   3   4  -1 54.1553  2.4767  12
  -7   3  -1 58.2304  4.3481  17
  -7   3  -1 53.7627  2.3754  11
   3   4  -1 52.6541  2.2906   4
  -7   3  -1 53.4078  2.3320  19
   3   4  -1 57.8831  4.4206  21
   3   4  -1 50.8996  2.4675   8
  -7   3  -1 55.7199  3.8570   5
  -7   3  -1 51.3775  2.2896   3
  -7   3  -1 51.4637  2.2710  27
   3   4  -1 53.1950  2.3273  28
  -4   7   1 55.2898  2.4488   6
  -4   7   1 54.1929  2.4707  22
  -4   7   1 53.9040  2.2456  27
  -4   7   1 53.6308  2.2655  26
  -3  -4   1 53.5964  3.8067  17
   7  -3   1 53.0702  2.3460  16
  -4   7   1 53.5862  2.3559  18
  -3  -4   1 56.4504  3.9271   5
   7  -3   1 52.4359  2.3817  24
   7  -3   1 57.5778  4.0051  13
  -4   7   1 52.8501  2.2787  14
  -4   7   1 54.8161  2.2806   3
  -4   7   1 58.5457  3.9968   5
  -4   7   1 53.6867  2.3051  19
   7  -3   1 62.3860  4.4746   9
  -4   7   1 52.5858  2.3452  11
   7  -3   1 51.4555  2.4562   8
  -4   7   1 52.2925  2.4350   7
  -4   7   1 53.3102  2.4505  10
  -4   7   1 56.8813  4.1241  25
   4   3  -1 399.829  16.448  16
   4   3  -1 399.132  15.906  15
  -7   4  -1 397.743  16.267  19
   4   3  -1 409.110  17.204   8
  -7   4  -1 394.287  16.034   3
  -7   4  -1 407.788  16.837  11
   4   3  -1 440.171  23.492  21
   4   3  -1 415.635  17.239  12
   4   3  -1 403.021  16.785  24
   4   3  -1 397.711  17.469   7
   4   3  -1 416.330  16.124   4
  -7   4  -1 424.222  21.970   5
  -7   4  -1 412.464  21.995   1
   4   3  -1 447.807  23.785   9
  -7   4  -1 426.205  21.814  25
   4   3  -1 392.441  16.074  28
   4   3  -1 409.054  16.569  23
   4   3  -1 400.583  15.520  20
  -7   4  -1 454.581  22.864  17
   3  -7  -1 438.255  22.147  13
  -7   4  -1 403.595  16.094  27
   4   3  -1 435.878  22.323  13
   3  -7  -1 463.957  22.848   1
   7  -4   1 406.753  16.756  24
  -3   7   1 413.027  17.206   6
  -3   7   1 439.644  22.124   5
   7  -4   1 447.835  23.447   9
  -3   7   1 412.651  16.201  14
  -3   7   1 400.186  17.069  10
  -3   7   1 410.388  16.026   3
  -3   7   1 382.974  17.460   7
  -4  -3   1 451.011  22.225   5
   7  -4   1 408.545  16.433  16
  -3   7   1 412.292  16.250  19
  -3   7   1 440.459  22.220  25
  -3   7   1 436.685  22.639  17
   7  -4   1 453.769  22.451  13
  -3   7   1 400.658  16.813  11
  -3   7   1 410.080  16.071  27
   7  -4   1 391.352  17.151   8
  -3   7   1 412.328  17.423  22
  -7   5  -1 382.449  14.146  27
   2  -7  -1 375.655  19.426  13
  -7   5  -1 382.437  19.431   5
  -7   5  -1 384.996  19.749   1
  -7   5  -1 362.029  14.088   3
   5   2  -1 367.186  14.564  23
   5   2  -1 365.407  14.756  24
   5   2  -1 360.906  13.641  20
  -7   5  -1 402.605  20.288  17
   5   2  -1 364.623  13.976  15
   5   2  -1 354.540  14.461  16
   5   2  -1 364.452  15.121   8
  -7   5  -1 350.563  13.635  26
   5   2  -1 353.790  14.160   4
  -7   5  -1 355.099  14.289  19
  -7   5  -1 344.683  14.401  18
   5   2  -1 364.187  14.131  28
   5   2  -1 358.733  15.353   7
  -7   5  -1 358.534  14.780  11
   5   2  -1 394.630  20.901  21
   5   2  -1 373.497  19.791  13
   5   2  -1 382.242  21.119   9
  -7   5  -1 354.672  14.146   2
  -7   5  -1 390.418  19.534  25
   5   2  -1 359.696  15.140  12
   2  -7  -1 404.352  20.208   1
  -2   7   1 375.505  19.561   5
  -2   7   1 337.446  14.971  10
  -2   7   1 356.126  14.064   3
  -2   7   1 395.866  20.067  17
  -2   7   1 362.152  14.109  27
   7  -5   1 372.059  20.582   9
   7  -5   1 353.881  14.430  16
   7  -5   1 366.936  14.717  24
  -2   7   1 336.064  15.332   7
  -2   7   1 348.876  15.094   6
  -2   7   1 356.907  15.298  22
   7  -5   1 338.268  15.048   8
  -2   7   1 359.159  14.762  11
  -2   7   1 340.043  14.529  23
  -5  -2   1 393.730  19.735   5
   7  -5   1 377.486  19.882  13
  -2   7   1 364.229  14.269  19
  -2   7   1 354.982  14.222  14
   1  -7  -1 259.451  13.776   1
   6   1  -1 234.934   9.695  24
  -7   6  -1 242.163   9.698  11
  -7   6  -1 228.071  10.023  22
  -7   6  -1 226.751   9.890   6
  -7   6  -1 246.492  13.513   1
   6   1  -1 213.663   9.255   2
   6   1  -1 239.603   9.172  15
  -7   6  -1 232.424   8.978  26
   6   1  -1 251.291  14.272  21
   6   1  -1 257.375  13.631  13
   6   1  -1 237.694   9.936  12
   6   1  -1 242.391   9.552  23
   6   1  -1 232.241   8.944  20
   6   1  -1 229.588   9.283   4
   6   1  -1 232.987  10.063   7
  -7   6  -1 247.597  13.310  25
   6   1  -1 252.962  14.515   9
   6   1  -1 232.626   9.497  16
  -7   6  -1 238.651   9.482  18
  -7   6  -1 229.872   9.832  10
   6   1  -1 234.410   9.265  28
  -7   6  -1 238.858   9.264  27
  -7   6  -1 243.966  13.762  17
  -7   6  -1 242.173   9.384  19
   1  -7  -1 254.814  13.557  25
  -7   6  -1 234.260   9.333  14
  -7   6  -1 235.852   9.236   3
  -7   6  -1 249.568  13.040   5
  -7   6  -1 237.455   9.335   2
   6   1  -1 232.345   9.922   8
  -1   7   1 236.053   9.310  14
   7  -6   1 217.761   9.837   8
  -1   7   1 250.208  13.550  17
  -1   7   1 223.789   9.113  15
  -1   7   1 235.763   9.668  11
   7  -6   1 246.282  13.853   9
  -1   7   1 241.626  13.217   5
  -1   7   1 237.333  13.632  21
   7  -6   1 229.816   9.457  16
  -1   7   1 239.383   9.234  27
  -1   7   1 225.837  10.035   7
  -1   7   1 223.940   9.504  23
  -1   7   1 228.832  10.004  22
  -1   7   1 230.373   9.886   6
  -6  -1   1 262.216  13.509   5
   7  -6   1 258.035  13.625  13
   7  -6   1 231.162   9.636  24
  -1   7   1 238.617   9.342  19
  -1   7   1 237.158   9.206   3
  -7   7  -1 850.684  33.380  11
  -7   7  -1 801.320  32.280  27
  -7   7  -1 884.458  43.809   1
   7   0  -1 861.428  45.320  21
  -7   7  -1 823.998  42.721   5
   7   0  -1 828.360  34.082   8
  -7   7  -1 817.365  34.553  22
  -7   7  -1 859.049  31.939   2
   7   0  -1 821.071  32.019  15
   0  -7  -1 829.699  43.524   1
   7   0  -1 812.782  31.855  28
  -7   7  -1 810.711  32.655  19
   7   0  -1 818.534  30.760  20
   0  -7  -1 864.369  43.190  25
   7   0  -1 827.449  31.880   2
   7   0  -1 804.940  33.677  23
  -7   7  -1 876.303  43.148  25
  -7   7  -1 852.823  34.116   6
  -7   7  -1 826.689  32.607  14
   7   0  -1 880.835  45.874   9
   7   0  -1 817.102  32.613  16
   7   0  -1 794.703  31.934   4
  -7   7  -1 851.252  33.861  10
   7   0  -1 842.687  35.664   7
  -7   7  -1 856.947  32.548  18
  -7   7  -1 863.852  30.821  26
   7   0  -1 857.490  43.560  13
  -7   7  -1 883.650  44.234  17
   7   0  -1 835.293  33.860  24
  -7   7  -1 817.107  32.729   3
   7   0  -1 796.324  34.122  12
   0   7   1 789.566  32.012   3
   0   7   1 848.133  43.826  17
   0   7   1 833.444  33.662  11
   0   7   1 777.038  34.497  22
   0   7   1 740.105  34.042   6
   0   7   1 815.307  35.023   7
   0   7   1 862.373  45.006  21
   0   7   1 862.718  43.078   5
   0   7   1 813.356  32.855  23
   0   7   1 804.707  31.511  15
   0   7   1 815.564  32.147  27
   0   7   1 769.530  31.890   4
   7  -7   1 882.367  43.546  13
  -7   0   1 881.529  43.305   5
   7  -7   1 817.557  32.553  16
  -7   0   1 790.864  33.682  11
   7  -7   1 789.079  33.174  24
   7  -7   1 834.494  44.908   9
   0   7   1 789.594  32.100  14
   0   7   1 823.907  32.510  19
  -7   8  -1 78.1765  3.3504  11
   8  -1  -1 73.3741  3.4351  12
   8  -1  -1 75.2144  3.3325  16
   8  -1  -1 74.1434  3.2290   2
   8  -1  -1 78.1467  3.3862  24
  -7   8  -1 73.5743  3.3449   2
   8  -1  -1 81.5670  3.3181  23
  -7   8  -1 77.3551  3.2145   3
   8  -1  -1 75.0172  3.2133   4
   8  -1  -1 72.5346  3.1705  28
  -7   8  -1 76.1927  5.8836   1
  -7   8  -1 76.5382  3.4567  10
  -7   8  -1 77.2719  3.2604  14
  -7   8  -1 80.3163  3.2171  27
  -7   8  -1 76.5413  3.4689   6
   8  -1  -1 74.8720  3.4608   8
  -7   8  -1 84.8476  3.2056  26
  -7   8  -1 77.7487  3.3756  18
  -7   8  -1 81.2978  3.2386  19
   8  -1  -1 79.3839  3.1708  15
   8  -1  -1 81.2826  5.8981  13
   8  -1  -1 77.7297  6.1901   9
  -1  -7  -1 79.5228  5.8913  17
  -7   8  -1 79.7846  3.5231  22
   8  -1  -1 72.3420  3.0819  20
  -1  -7  -1 68.4026  5.3939  25
  -7   8  -1 77.1818  5.7422  17
  -7   8  -1 84.6294  5.7805  25
   1   7   1 71.1556  3.1423  14
   1   7   1 72.1800  3.0631  20
   1   7   1 77.3110  5.8481  21
   1   7   1 70.9336  3.1444  28
   7  -8   1 69.7712  3.2631  24
   1   7   1 77.2254  3.1360  15
   7  -8   1 79.1945  5.7525  13
   1   7   1 75.7072  3.1374   3
   1   7   1 71.7683  5.2900   5
   1   7   1 77.4530  3.1524  27
  -8   1   1 72.4997  3.1403  27
  -8   1   1 68.1900  5.4187  21
   1   7   1 73.0085  3.1814   4
   1   7   1 81.6614  3.2994  11
   1   7   1 77.0247  3.1650  19
   1   7   1 76.4603  3.2706  23
  -8   1   1 77.6154  5.6341   5
   1   7   1 79.7568  3.4585   7
  -8   1   1 76.1952  3.3381  11
  -7   9  -1 339.710  12.953   3
   9  -2  -1 328.951  13.582  24
  -7   9  -1 322.440  19.040  17
   9  -2  -1 340.775  12.868  15
  -7   9  -1 347.492  13.333  18
   9  -2  -1 330.559  19.961   9
  -7   9  -1 348.395  13.853  10
  -7   9  -1 325.562  19.077   1
   9  -2  -1 341.388  13.922   8
  -7   9  -1 347.999  13.588  11
   9  -2  -1 318.521  13.003   2
  -7   9  -1 336.111  13.062   2
   9  -2  -1 300.738  18.800  13
  -7   9  -1 353.774  13.157  19
  -7   9  -1 320.755  18.670  25
  -7   9  -1 341.421  12.613  26
  -7   9  -1 342.747  14.097  22
   9  -2  -1 333.942  13.325  16
  -7   9  -1 350.859  12.997  27
   9  -2  -1 302.237  13.865  12
  -7   9  -1 357.600  13.953   6
  -7   9  -1 346.605  13.115  14
  -2  -7  -1 327.613  19.170  17
   2   7   1 338.099  12.942  27
   2   7   1 320.939  12.961  28
   7  -9   1 329.787  13.240  16
   2   7   1 335.092  13.077  19
  -9   2   1 316.480  18.601   5
  -9   2   1 343.832  14.135   7
   7  -9   1 330.553  18.861  13
   2   7   1 330.990  13.545  11
   2   7   1 326.975  12.888   3
   2   7   1 321.239  19.453  21
   2   7   1 334.729  14.101   7
  -9   2   1 306.545  12.934  27
   2   7   1 332.365  13.369  23
   2   7   1 334.669  13.013   4
  -9   2   1 331.685  13.586  11
   2   7   1 333.000  12.525  20
   2   7   1 337.611  12.840  15
   2   7   1 319.769  13.882  12
   2   7   1 331.840  18.471   5
  -7  10  -1 949.266  33.343  26
  -7  10  -1 839.269  46.916  25
  -7  10  -1 897.556  35.032  27
  -3  -7  -1 805.659  47.879  17
  -7  10  -1 960.873  36.927   6
  -7  10  -1 920.343  34.528   2
  10  -3  -1 902.613  36.830  24
  -7  10  -1 953.515  36.085  11
  -7  10  -1 880.182  48.061  17
  -7  10  -1 956.883  36.657  10
  -7  10  -1 906.286  38.190  22
  -7  10  -1 828.604  47.592   1
  10  -3  -1 893.388  36.826   8
  10  -3  -1 897.743  34.088  15
  -3  -7  -1 871.230  47.043   5
  -7  10  -1 896.058  34.874  19
  10  -3  -1 869.385  36.269  16
  -7  10  -1 947.405  35.010   3
  -7  10  -1 949.984  35.412  14
  10  -3  -1 886.330  34.476   2
  10  -3  -1 852.288  49.519   9
  -7  10  -1 928.453  35.205  18
  10  -3  -1 812.925  47.273  13
   3   7   1 932.286  33.272  20
   3   7   1 905.454  35.210   4
   3   7   1 880.415  34.304   3
 -10   3   1 880.102  36.088  23
   3   7   1 906.999  36.422  11
   3   7   1 896.592  34.430  27
   7 -10   1 871.893  47.285  13
 -10   3   1 841.666  46.922   5
 -10   3   1 895.968  36.669  11
 -10   3   1 891.283  38.371   7
   7 -10   1 886.590  35.172  16
 -10   3   1 875.369  34.447  27
   3   7   1 883.175  34.807  19
   3   7   1 899.437  34.098  15
   3   7   1 864.509  49.225  21
   3   7   1 903.050  34.452  28
   3   7   1 896.390  36.899  12
   3   7   1 914.389  35.543  23
   3   7   1 899.123  37.491   7
  -7  11  -1 23.5933  1.3153  27
  11  -4  -1 22.8128  1.3625   2
  -7  11  -1 22.9098  1.3815  14
  -7  11  -1 23.1036  1.3265  11
  -7  11  -1 24.7633  1.5704   2
  -7  11  -1 25.4505  1.4036  26
  -7  11  -1 25.2816  1.3604   3
  11  -4  -1 22.7726  1.5120   8
  -7  11  -1 20.6847  3.0572  25
  -7  11  -1 25.8604  1.4934  18
  -7  11  -1 25.5813  1.2927  19
  -7  11  -1 25.4638  1.5090  10
  11  -4  -1 24.4329  1.5237  16
  -7  11  -1 23.6652  1.5249  22
  -7  11  -1 23.3201  1.4372   6
  11  -4  -1 23.3805  1.4659  24
  -7  11  -1 20.6448  2.9673  17
 -11   4   1 25.5127  1.3518  23
   4   7   1 24.4111  1.3284  11
 -11   4   1 24.0429  1.3971  11
   4   7   1 24.3442  1.3334  28
 -11   4   1 23.3606  3.0428   5
   4   7   1 18.7242  3.1285  21
   4   7   1 23.1513  1.2790  20
   4   7   1 24.0594  1.3909  23
   4   7   1 24.0109  1.5118  12
   4   7   1 21.3624  1.2536  19
   4   7   1 22.8755  1.2713  27
   4   7   1 24.3857  1.3791   7
   7 -11   1 21.5673  1.3748  16
   4   7   1 24.9424  1.3040  15
   4   7   1 22.8183  1.4145   4
 -11   4   1 23.9886  1.2326  27
 -11   4   1 22.2806  1.4341   7
  12  -5  -1 70.7592  3.1015  16
  -7  12  -1 67.6342  2.9621  14
  12  -5  -1 65.0546  3.0577  24
  -7  12  -1 68.7497  2.9273  26
  -7  12  -1 66.2593  3.0072   2
  -7  12  -1 69.4251  2.9416  19
  12  -5  -1 63.4663  3.1009   8
  -7  12  -1 69.2920  3.1814   6
  -7  12  -1 69.3592  3.2040  10
  -7  12  -1 70.9933  3.2143  22
  -7  12  -1 68.0811  3.0870  18
  12  -5  -1 64.4881  2.9659   2
  -7  12  -1 64.8033  2.9889  11
  -7  12  -1 71.5982  2.9192   3
   5   7   1 67.1162  3.0196  11
 -12   5   1 64.3343  2.8437  27
 -12   5   1 72.2354  3.1876   7
   5   7   1 70.2386  2.9960   4
   5   7   1 68.5167  2.9288  15
   5   7   1 71.2724  2.8957  20
   5   7   1 70.0714  2.8444  27
 -12   5   1 67.7676  3.0466  11
 -12   5   1 69.3749  2.9737  23
   5   7   1 70.6317  3.1568   7
   5   7   1 67.3488  2.9864  23
   5   7   1 70.7483  3.2161  12
   5   7   1 69.0315  2.9896  28
  -7  13  -1 16.3084  1.1149  18
  -7  13  -1 16.5860  1.0095  19
  -7  13  -1 17.6420  0.9824   3
  -7  13  -1 17.2641  1.1634  10
  -7  13  -1 16.2437  1.0496   6
  13  -6  -1 14.8753  1.0566  24
  -7  13  -1 16.3392  0.9578  27
  13  -6  -1 16.2926  1.1377  16
  -7  13  -1 16.7613  1.0095  14
  13  -6  -1 16.0208  1.0710   2
  -7  13  -1 16.8643  1.1217  22
  -7  13  -1 16.5753  1.0672  26
 -13   6   1 17.5643  1.0942  11
 -13   6   1 15.8577  1.0811   7
   6   7   1 16.3595  1.0103  11
   6   7   1 17.6009  1.0703  23
   6   7   1 17.1000  1.2255  12
   6   7   1 16.5268  1.1046  28
   6   7   1 17.4018  1.0797  20
   6   7   1 16.9779  1.1014   4
 -13   6   1 14.4512  0.9297  27
   6   7   1 17.5279  1.1201   7
   6   7   1 16.3900  1.0625  15
 -13   6   1 14.3184  0.9765  23
  -7  14  -1 158.759   6.588   6
  -7  14  -1 161.876   6.662  22
  -7  14  -1 154.021   6.535  10
  -7  14  -1 163.956   6.191  14
  -7  14  -1 152.290   6.098   3
  14  -7  -1 163.195   6.315  16
  14  -7  -1 144.436   6.136   2
 -14   7   1 146.136   6.647   7
   7   7   1 163.444   6.193  28
   7   7   1 160.619   5.974  20
   7   7   1 156.391   6.630  12
   7   7   1 157.976   6.691   7
   7   7   1 159.113   6.103  15
   7   7   1 161.580   6.200   4
   7 -14   1 139.395   6.233  18
 -14   7   1 155.773   6.420  11
   7   7   1 157.827   6.348  23
  -6  14  -1 20.7409  1.1085  22
  -6  14  -1 21.1296  1.0032   3
  -6  14  -1 19.0767  1.0928   6
  -8  -6  -1 16.6648  1.0151  11
  14  -8  -1 20.5336  1.0841   2
  -6  14  -1 20.1616  1.0070  14
  -6  14  -1 18.8053  1.1017  10
   8   6   1 19.8048  1.1241  28
   8   6   1 20.0244  1.0881  15
   8   6   1 19.8401  1.1352   7
 -14   8   1 20.4688  1.0554  11
   8   6   1 20.3630  1.1500  12
   8   6   1 20.7853  1.0598  23
   8   6   1 19.9076  1.0369  20
   8   6   1 19.5798  1.1109   4
 -14   8   1 16.8678  1.0164   7
  -5  13  -1 19.8937  1.0573   3
  -5  13  -1 18.2326  1.1502   6
  -5  13  -1 17.8932  1.0165  19
  -5  13  -1 17.0378  1.0850  26
  -5  13  -1 19.2481  1.1617  10
  -5  13  -1 17.4181  1.1246  18
  13  -8  -1 20.3852  1.2145  16
  -5  13  -1 22.4726  1.1412  14
  13  -8  -1 19.8915  1.1634   2
  13  -8  -1 18.2948  1.0910  18
  -5  13  -1 19.8716  1.1670  22
  -8  -5  -1 20.8745  1.1993  11
   8   5   1 20.8681  1.1972   4
   8   5   1 18.6912  1.2918  12
   8   5   1 21.2545  1.2079  28
   8   5   1 20.6361  1.1578  20
   8   5   1 21.4348  1.2445   7
 -13   8   1 18.7011  1.0586  27
 -13   8   1 17.8764  1.0552  19
   8   5   1 21.0414  1.1733  23
 -13   8   1 18.6336  1.1120  11
   8   5   1 19.9623  1.3644   8
   8   5   1 19.5769  1.1492  15
 -13   8   1 19.7305  1.1390   7
  -8  -4  -1 96.7295  4.1143  27
  -4  12  -1 95.2004  4.1071  19
  12  -8  -1 101.756   4.271  16
  -4  12  -1 97.1634  4.0792   3
  -4  12  -1 101.228   4.159  14
  12  -8  -1 98.6329  3.9949  26
  -8  -4  -1 106.210   4.389  11
  -4  12  -1 98.7848  4.4635  22
  12  -8  -1 95.0168  4.2291  18
  -4  12  -1 94.6955  4.2040  18
  -4  12  -1 100.146   4.395  10
  12  -8  -1 106.562   4.216   2
  -4  12  -1 93.7495  4.0005  26
  -4  12  -1 97.9368  4.4157   6
   8   4   1 107.794   4.535   7
   8   4   1 103.442   4.052  20
   8   4   1 102.251   4.174   4
   8   4   1 100.236   4.357  24
 -12   8   1 106.120   4.117  27
   8   4   1 102.152   4.127  15
 -12   8   1 100.614   4.447   7
   8   4   1 101.076   4.195  28
 -12   8   1 100.569   4.136  19
   8   4   1 106.323   4.498  12
 -12   8   1 101.190   4.306  11
   8   4   1 105.141   4.292  23
   8   4   1 103.081   4.542   8
  -3  11  -1 312.240  13.460   6
  -3  11  -1 317.313  13.635  22
  -3  11  -1 304.758  12.674  19
  -3  11  -1 295.075  12.828  18
  11  -8  -1 321.302  12.893  16
  -3  11  -1 309.230  12.156  26
  11  -8  -1 293.548  13.331  10
  -3  11  -1 298.476  12.529  27
  11  -8  -1 327.481  12.642   2
  -3  11  -1 313.170  13.372  10
  -3  11  -1 310.305  12.513   3
  11  -8  -1 331.197  12.885  18
  11  -8  -1 320.573  12.178  26
  -8  -3  -1 322.222  12.604  27
  -3  11  -1 322.148  12.672  14
  -8  -3  -1 312.277  12.733  19
   8   3   1 335.476  13.716   7
 -11   8   1 335.053  13.187  11
   8   3   1 330.490  13.000  23
 -11   8   1 331.088  12.591  27
 -11   8   1 325.627  12.720  19
   8   3   1 332.594  12.477  15
   8   3   1 332.194  12.196  20
   8   3   1 328.500  13.206  24
   8   3   1 338.177  13.559   8
   8   3   1 323.801  12.627  28
 -11   8   1 364.280  12.541   3
   8   3   1 338.875  13.552  12
 -11   8   1 323.480  13.677   7
   8   3   1 326.749  12.650   4
  -8  -2  -1 20.5307  2.8829   5
  -2  10  -1 18.4966  1.2187  22
  10  -8  -1 18.5498  1.1648  16
  10  -8  -1 20.2410  1.2378   2
  -2  10  -1 17.5023  1.0772  19
  10  -8  -1 18.8633  1.1410  26
  10  -8  -1 18.9356  1.2267  18
  -2  10  -1 17.3078  1.2948  18
  -2  10  -1 16.4047  1.2128  26
  -2  10  -1 17.1280  1.0383  27
  -2  10  -1 18.2072  1.0432   3
  -2  10  -1 16.5004  1.2361  10
  -2  10  -1 16.4052  1.1848   6
  -2  10  -1 17.0834  1.0839  14
  -8  -2  -1 18.1739  1.2003  27
  10  -8  -1 17.7686  2.8404  13
  -8  -2  -1 19.3975  1.2824  19
   8   2   1 19.6129  1.3972  12
 -10   8   1 18.1454  1.1053  23
 -10   8   1 16.5067  2.4795  17
 -10   8   1 19.1303  1.1606  19
   8   2   1 19.8769  1.3418   8
   8   2   1 17.7434  1.1285   4
   8   2   1 19.0298  1.1249  20
   8   2   1 18.1725  3.0926   9
   8   2   1 20.7713  1.3856  24
   8   2   1 17.0547  2.7856  21
   8   2   1 19.9200  1.1340  15
 -10   8   1 15.2271  2.5216   5
   2 -10   1 13.1532  2.4827   1
 -10   8   1 18.9181  1.2009   7
 -10   8   1 21.8752  1.1064  27
   8   2   1 19.7734  1.3468   7
   8   2   1 19.1100  1.2942  28
   8   2   1 18.9482  1.2593  23
 -10   8   1 19.3879  1.1011   3
 -10   8   1 20.4065  1.1688  11
  -1   9  -1 79.8875  3.5179  19
   9  -8  -1 88.2256  3.6944  18
  -1   9  -1 77.9997  3.4690  27
  -8  -1  -1 85.5922  6.3411   5
  -1   9  -1 81.9670  3.8008  10
  -8  -1  -1 90.6497  3.8133  11
   9  -8  -1 89.9460  3.6761   2
   9  -8  -1 82.3335  6.5560  13
  -1   9  -1 80.9667  3.4923   3
  -8  -1  -1 82.2053  3.5455   3
  -1   9  -1 78.7362  3.5452  14
  -8  -1  -1 90.9124  3.6311  27
  -8  -1  -1 87.8621  3.6555  19
   9  -8  -1 86.9230  3.5258  26
  -1   9  -1 79.7515  3.4604  26
   9  -8  -1 89.6131  3.6925  16
  -1   9  -1 79.1159  3.7972   6
  -1   9  -1 80.5071  3.8406  22
  -9   8   1 83.0427  3.7811   6
   8   1   1 88.5134  3.4928  20
  -9   8   1 80.4345  3.6155  23
   8   1   1 91.5136  3.7222  23
  -9   8   1 86.8516  3.5541   3
  -9   8   1 90.3486  3.8694  10
   8   1   1 89.7154  3.8458  24
   8   1   1 91.5974  7.0918   9
   8   1   1 90.3663  3.9108   8
   8   1   1 85.2113  6.4836  21
   8   1   1 86.3176  3.7034  16
  -9   8   1 88.9429  3.8740   7
  -9   8   1 89.0473  3.5849  27
   8   1   1 86.1731  3.5582  15
  -9   8   1 86.6482  6.3301  17
   1  -9   1 81.5938  6.1961   1
  -9   8   1 81.0998  5.9730   5
   8   1   1 87.6599  3.8646  12
   8   1   1 86.4047  3.5740   4
  -9   8   1 85.1701  3.8365  22
  -9   8   1 89.0282  3.5985  19
  -9   8   1 89.1060  3.7361  11
  -9   8   1 79.1170  3.5424  14
   8   1   1 91.6405  3.9020   7
   8   1   1 91.2085  3.6346  28
  -8   0  -1 83.3039  6.0919   5
   8  -8  -1 79.5539  6.0886   1
  -8   0  -1 81.1000  3.4710  19
  -8   0  -1 79.2601  3.4139   3
   8  -8  -1 81.8993  6.2077  13
  -8   0  -1 85.2988  3.6239  11
   8  -8  -1 78.9526  3.4880  16
  -8   0  -1 82.0449  3.4401  27
  -8   0  -1 84.1244  6.0970  17
   8  -8  -1 85.6125  3.4771   2
   8   0   1 80.7062  3.3090  20
  -8   8   1 86.7663  3.6914  10
  -8   8   1 80.8725  3.6794   7
  -8   8   1 81.0660  3.6690   6
   8   0   1 72.7401  5.9479  21
  -8   8   1 81.4771  3.4243  14
   8   0   1 85.2629  3.7420   8
   8   0   1 83.0733  3.7233  12
   8   0   1 84.4175  3.6462  24
  -8   8   1 86.7108  3.4282  26
   8   0   1 87.8863  3.5547  16
   8   0   1 79.8467  6.5709   9
   8   0   1 86.4325  3.7692   7
  -8   8   1 86.8968  5.8400   5
   8   0   1 84.1025  3.5216  23
  -8   8   1 81.4136  3.5695  11
  -8   8   1 79.8765  6.0466  17
  -8   8   1 81.7864  3.4162   3
   8   0   1 81.6185  3.3876  15
  -8   8   1 79.3918  3.6934  22
  -8   8   1 80.0874  3.4043  27
   8   0   1 78.8838  3.4200   4
  -8   8   1 83.0289  3.4812  19
  -8   8   1 78.2216  3.4926  23
   8   0   1 79.9813  3.4353  28
   7  -8  -1 15.4554  2.5505  13
  -8   1  -1 16.1364  1.0833  11
   1   7  -1 15.9251  1.0884   7
   1   7  -1 14.5050  1.0292  20
   1   7  -1 16.4650  1.0597  23
  -8   1  -1 13.8115  2.3572  17
  -8   1  -1 18.2718  1.0558  27
  -8   1  -1 15.6850  2.2678   5
   1   7  -1 15.2676  1.0513   4
   1   7  -1 14.6948  1.1248  24
   7  -8  -1 16.1664  1.0473  16
   1   7  -1 11.1747  2.3387  21
   1   7  -1 13.4316  1.0631  28
   1   7  -1 13.7349  1.1809  12
   7  -8  -1 15.6851  2.4717   1
   1   7  -1 15.3611  1.0039  15
  -8   1  -1 18.6830  1.0624  19
  -8   1  -1 17.1910  1.0741   3
   1   7  -1 15.1550  1.1952   8
  -7   8   1 17.9957  1.1467  26
   8  -1   1 16.4959  0.9742  28
  -7   8   1 17.0469  0.9970   3
   8  -1   1 15.4253  0.9948   4
  -1  -7   1 13.9232  1.9585   5
   8  -1   1 16.3166  1.0209  23
  -7   8   1 15.2082  1.0907   6
   8  -1   1 19.1747  1.2299   7
   8  -1   1 15.2294  2.6193   9
  -7   8   1 12.6473  2.1045  25
  -7   8   1 15.3625  2.3002  17
   8  -1   1 15.8838  1.1424  24
   8  -1   1 15.2156  1.0131  15
   8  -1   1 14.0311  0.9678  20
  -7   8   1 17.3898  1.1227  11
   8  -1   1 16.1157  2.3493  21
   8  -1   1 14.9289  1.1485  12
  -7   8   1 17.3939  1.0193  19
  -7   8   1 16.9186  0.9953  27
   8  -1   1 17.1199  1.1137  16
   8  -1   1 15.2918  1.2842   8
  -7   8   1 16.8680  1.0075  23
  -7   8   1 17.7841  1.0552   7
  -7   8   1 15.3855  1.0611  14
  -7   8   1 15.1706  1.0791  22
  -7   8   1 19.1153  1.3568  18
  -7   8   1 17.4695  2.2871   5
  -7   8   1 17.9984  1.1896  10
   2   6  -1 39.1668  3.9089  21
  -8   2  -1 42.8366  2.0393  19
   2   6  -1 40.8507  2.1719   8
  -8   2  -1 44.9180  4.0238  17
   2   6  -1 43.4596  4.1987   9
  -8   2  -1 44.7025  3.7112   5
  -8   2  -1 44.6355  2.0629  11
   2   6  -1 42.1515  1.9554   4
  -8   2  -1 43.4324  1.9660  27
   6  -8  -1 44.0715  4.0533   1
   2   6  -1 41.5693  3.7801  13
  -8   2  -1 44.3363  1.9948   3
   2   6  -1 40.4353  2.0626   7
   2   6  -1 42.8481  1.8999  15
   2   6  -1 41.0612  2.0061  28
   2   6  -1 43.2531  1.9387  20
   2   6  -1 41.0162  2.0599  24
   6  -8  -1 51.7224  4.1280  13
   2   6  -1 43.4562  2.1301  12
   2   6  -1 40.0783  2.0535  16
   2   6  -1 46.9914  1.9866  23
  -6   8   1 43.8505  2.0005  19
   8  -2   1 43.5838  2.0848  24
  -6   8   1 44.3198  2.1546  18
  -6   8   1 42.7938  1.9723  23
  -6   8   1 44.7957  3.7129   5
  -6   8   1 45.0734  2.0048  14
  -6   8   1 45.5495  2.0351   2
   8  -2   1 40.1698  3.5627  21
   8  -2   1 39.7718  3.5517  13
   8  -2   1 45.2942  4.3603   9
  -6   8   1 44.4345  2.0254  11
  -6   8   1 40.9518  2.1574  22
  -6   8   1 44.3123  2.1445  10
   8  -2   1 42.8302  2.0440  12
  -6   8   1 46.8435  1.9425  27
   8  -2   1 43.4195  2.0440  16
  -6   8   1 44.6898  1.9681  26
   8  -2   1 44.0406  2.0164  23
   8  -2   1 44.7313  2.1544   7
  -6   8   1 46.8134  3.9694  25
  -6   8   1 45.8025  2.1633   6
  -6   8   1 42.6525  1.9276   3
  -2  -6   1 45.5505  3.6127   5
  -6   8   1 44.5697  2.0775   7
   8  -2   1 40.7925  1.9083  28
  -6   8   1 48.5971  3.9803  17
   8  -2   1 42.1386  2.1751   8
   3   5  -1 26.9102  3.1365  21
  -8   3  -1 25.3166  1.3098   3
   3   5  -1 23.6190  2.7925  13
   3   5  -1 23.5121  1.4323  16
  -8   3  -1 29.1711  2.9697  17
   3   5  -1 25.7193  1.4315  24
  -8   3  -1 28.7545  2.8885   5
  -8   3  -1 24.9477  1.4143  19
   3   5  -1 25.6744  1.5692   8
   3   5  -1 26.5070  1.3645  23
   3   5  -1 26.1867  1.3737  28
   5  -8  -1 29.5497  3.2507   1
  -8   3  -1 27.9129  1.4070  27
   3   5  -1 25.0757  1.3044  20
  -8   3  -1 25.1662  1.4312   7
   3   5  -1 30.4955  3.5776   9
   3   5  -1 27.0661  1.3619  15
  -8   3  -1 27.1696  1.3934  11
   5  -8  -1 27.4932  2.9091  13
   3   5  -1 30.9824  1.3886   7
   3   5  -1 25.4369  1.5683  12
   3   5  -1 27.7124  1.3639   4
  -5   8   1 29.2700  1.3272  19
  -5   8   1 25.4861  1.4246  18
   8  -3   1 29.6398  3.2042   9
  -5   8   1 25.6331  1.4685  10
  -3  -5   1 32.3040  2.8819   5
   8  -3   1 24.9460  1.3420  23
  -5   8   1 26.9688  1.5178   6
   8  -3   1 29.7800  2.9144  13
  -5   8   1 25.5147  1.4713   2
  -5   8   1 30.2815  1.3802  26
   8  -3   1 25.9333  1.4353   8
  -5   8   1 27.3640  1.3114   3
   8  -3   1 24.4217  1.4125  24
   8  -3   1 25.3263  1.3960  16
  -5   8   1 27.0844  2.8836  17
  -5   8   1 28.7750  1.4146  11
  -5   8   1 27.8549  2.7794   5
   8  -3   1 22.2749  1.3507  12
  -5   8   1 28.2233  2.9292  25
   8  -3   1 23.6473  1.3241   2
  -5   8   1 25.9874  1.4476  22
  -5   8   1 24.0582  1.4235   7
  -5   8   1 24.8397  1.3193  23
  -5   8   1 26.6237  1.2928  27
  -5   8   1 26.0961  1.3250  14
   4   4  -1 64.7733  3.0286   7
  -8   4  -1 67.4445  2.9928  11
  -8   4  -1 65.6044  2.8139   3
   4   4  -1 68.8021  3.0952   8
   4   4  -1 66.4166  3.0830  12
   4   4  -1 68.8319  2.8669   4
   4  -8  -1 77.6663  5.3471   1
   4   4  -1 57.7392  2.8610  11
   4   4  -1 66.6498  2.7603  20
  -8   4  -1 65.4854  2.8632  19
   4   4  -1 70.1241  4.9439  13
  -8   4  -1 69.2595  5.0889  17
   4   4  -1 66.9210  2.9159  23
   4   4  -1 69.4039  3.0106  24
   4   4  -1 65.4834  2.7955  15
   4   4  -1 65.2148  2.9254  16
   4   4  -1 68.0018  5.3891  21
   4   4  -1 69.7047  2.8721  28
   4   4  -1 73.8208  5.6809   9
  -8   4  -1 67.1531  2.8384  27
  -8   4  -1 61.4588  3.0203   7
  -8   4  -1 69.1081  4.7039   5
   4  -8  -1 66.3655  4.9089  13
  -4   8   1 73.2990  2.8758  19
  -4   8   1 72.0400  2.9569  18
  -4   8   1 65.7495  2.8673   2
  -4   8   1 72.9840  5.0459  17
  -4   8   1 67.0291  3.0379   6
   8  -4   1 65.6509  2.9926  24
  -4   8   1 67.8906  3.0420  10
  -4   8   1 66.7957  2.9264  11
  -4   8   1 65.9332  3.0448   7
  -4   8   1 66.4118  4.9384  25
   8  -4   1 67.9101  3.0225   8
  -4   8   1 69.0842  3.0772  22
  -4   8   1 69.6959  2.8742  14
  -4   8   1 68.7857  2.8297  27
  -4  -4   1 72.4794  4.9069   5
   8  -4   1 71.5906  4.9806  13
   8  -4   1 69.8238  2.9265  16
  -4   8   1 67.9673  4.7704   5
   8  -4   1 65.3655  2.8081   2
  -4   8   1 65.1050  2.7933   3
  -4   8   1 67.1583  2.7595  26
  -4   8   1 63.6863  2.8729  23
   8  -4   1 74.4177  5.3489   9
  -8   5  -1 203.080   9.225   7
   5   3  -1 215.426  12.474  13
  -8   5  -1 190.867   8.549  14
   5   3  -1 240.582  13.527  21
  -8   5  -1 214.907   8.506   3
   5   3  -1 228.100  13.752   9
   5   3  -1 221.436   8.951  24
  -8   5  -1 220.714  12.232   5
   3  -8  -1 250.915  13.183   1
   5   3  -1 224.606   8.269  20
   5   3  -1 217.357   8.760  16
   5   3  -1 221.395   8.791  23
   5   3  -1 222.920   8.561  28
  -8   5  -1 226.072   8.551  27
  -8   5  -1 203.540   8.231  26
  -8   5  -1 219.667  12.102  25
  -8   5  -1 214.012   8.921  11
   3  -8  -1 226.425  12.378  13
   5   3  -1 196.892   8.856  11
   5   3  -1 212.397   8.453  15
   5   3  -1 220.627   9.187   8
  -8   5  -1 227.668  12.891  17
   5   3  -1 226.031   9.185  12
   5   3  -1 220.229   8.574   4
  -8   5  -1 209.121   8.708  18
   5   3  -1 219.642   9.265   7
  -8   5  -1 219.498   8.639  19
  -3   8   1 215.589   9.074  10
  -3   8   1 221.379   9.133   6
   8  -5   1 218.260  12.626  13
  -3   8   1 204.855   8.233  26
   8  -5   1 212.946   9.100   8
   8  -5   1 219.853   8.729  16
  -3   8   1 206.128   9.244   7
  -3   8   1 237.247  12.810  17
  -3   8   1 207.940   8.753  23
  -3   8   1 220.025   8.909  11
  -3   8   1 213.225   8.483   3
  -3   8   1 214.995   8.511  27
  -5  -3   1 226.371  12.532   5
   8  -5   1 229.368  13.179   9
  -3   8   1 215.917   8.607  19
  -3   8   1 202.629   8.681  18
   8  -5   1 216.061   8.905  24
  -3   8   1 220.846   9.247  22
  -3   8   1 237.201  12.470   5
  -3   8   1 216.753   8.586  14
  -8   6  -1 399.581  21.753   1
  -8   6  -1 405.338  15.567  27
  -8   6  -1 396.349  21.479  25
   6   2  -1 404.106  16.668   8
   6   2  -1 398.798  16.921   7
  -8   6  -1 405.485  21.451   5
   6   2  -1 392.039  16.232  11
   6   2  -1 427.355  23.217  21
  -8   6  -1 381.711  15.870  18
   6   2  -1 401.392  15.035  20
   6   2  -1 411.499  15.952  16
   6   2  -1 396.458  21.842  13
   2  -8  -1 422.319  22.362   1
   2  -8  -1 422.551  22.091  25
  -8   6  -1 409.142  16.292  11
  -8   6  -1 407.682  15.525   3
  -8   6  -1 395.874  15.030  26
  -8   6  -1 363.780  16.477  10
  -8   6  -1 393.951  15.664  14
   6   2  -1 408.336  15.612   4
   6   2  -1 433.217  23.560   9
  -8   6  -1 400.771  15.596   2
   6   2  -1 411.516  16.052  23
   6   2  -1 401.768  16.269  24
   6   2  -1 403.774  15.411  15
  -8   6  -1 413.178  15.753  19
  -8   6  -1 433.682  22.455  17
   6   2  -1 406.685  16.698  12
   6   2  -1 407.936  15.578  28
  -2   8   1 355.367  15.323  15
  -6  -2   1 426.884  21.938   5
   8  -6   1 416.851  22.770   9
  -2   8   1 402.612  15.670  14
   8  -6   1 376.609  16.569   8
  -2   8   1 367.280  16.475  10
  -2   8   1 391.134  15.709  19
   8  -6   1 404.790  16.210  24
  -2   8   1 402.143  21.619   5
  -2   8   1 399.878  16.259  11
  -2   8   1 401.501  15.541  27
  -2   8   1 416.021  22.170  17
  -2   8   1 398.384  15.493   3
   8  -6   1 397.123  15.903  16
   8  -6   1 417.384  22.088  13
  -2   8   1 392.681  16.003  23
  -2   8   1 390.084  16.894   7
  -2   8   1 391.564  16.635   6
  -2   8   1 401.037  16.846  22
  -8   7  -1 254.365  11.145  22
  -8   7  -1 265.227  15.344  17
  -8   7  -1 267.700  10.375   2
   7   1  -1 266.850  11.082   8
   1  -8  -1 270.498  15.236  25
   7   1  -1 262.326  10.597  16
  -8   7  -1 271.188  10.326  27
  -8   7  -1 248.279  10.999   6
   7   1  -1 269.425  10.359   4
  -8   7  -1 270.951  10.392  14
   7   1  -1 268.879  10.802  24
   7   1  -1 257.369  10.314  28
  -8   7  -1 266.249   9.987  26
   7   1  -1 258.384  15.047  13
  -8   7  -1 255.202  14.977   1
  -8   7  -1 267.511  10.558  18
   7   1  -1 269.255  11.216   7
  -8   7  -1 263.524  10.279   3
   1  -8  -1 261.962  15.221   1
  -8   7  -1 260.499  10.961  10
   7   1  -1 282.797  16.039  21
   7   1  -1 272.878  10.229  15
   7   1  -1 265.907  10.641  23
   7   1  -1 273.128  16.370   9
  -8   7  -1 268.190  10.781  11
  -8   7  -1 271.061  14.914  25
   7   1  -1 263.828  11.061  12
   7   1  -1 267.904   9.977  20
  -8   7  -1 263.536  10.429  19
  -7  -1   1 261.889  14.976   5
  -1   8   1 261.230  11.180   7
  -1   8   1 259.887  10.390  19
  -1   8   1 264.932  14.784   5
   8  -7   1 259.576  15.403   9
  -1   8   1 265.365  10.275  27
   8  -7   1 250.840  10.709  24
  -7  -1   1 255.102  10.763  11
  -1   8   1 236.109  14.903  17
  -1   8   1 263.494  10.248   3
   8  -7   1 276.006  15.329  13
  -1   8   1 263.634  10.759  11
  -1   8   1 253.975  10.150  15
  -1   8   1 246.693  10.984   6
  -1   8   1 267.685  11.140  22
  -1   8   1 259.933  10.584  23
  -1   8   1 262.276  10.352  14
   8  -7   1 271.421  10.545  16
  -8   8  -1 181.737   7.293  14
  -8   8  -1 177.519  11.329  17
  -8   8  -1 187.481   7.859  22
   8   0  -1 191.420   7.483  16
   8   0  -1 188.229   7.273  28
  -8   8  -1 184.988   7.241   3
  -8   8  -1 178.723   7.754   6
  -8   8  -1 181.840   7.360   2
   8   0  -1 187.081   7.627  24
   0  -8  -1 183.074  11.459  17
   8   0  -1 186.528   7.798  12
  -8   8  -1 186.245   7.349  19
   8   0  -1 185.058   7.273   4
   8   0  -1 175.948  11.141  13
   8   0  -1 190.845   7.200  15
  -8   8  -1 192.340   7.266  27
   8   0  -1 192.307   7.903   7
   0  -8  -1 184.071  11.106  25
  -8   8  -1 184.021   7.730  10
   8   0  -1 194.003   7.509  23
  -8   8  -1 194.199   7.075  26
  -8   8  -1 178.864  10.966  25
  -8   8  -1 179.394  11.175   1
   8   0  -1 188.400   7.810   8
  -8   8  -1 193.879   7.595  11
   0  -8  -1 172.938  11.004   1
  -8   8  -1 191.188   7.478  18
   8   0  -1 180.465  12.030   9
   8   0  -1 186.776   7.021  20
   0   8   1 170.553   7.204   4
   8  -8   1 180.833  11.289  13
   0   8   1 183.629   7.546  11
   0   8   1 176.838   7.249  14
  -8   0   1 181.044   7.571  11
   8  -8   1 180.271   7.398  16
   0   8   1 178.962   7.271  19
   0   8   1 173.133   7.793  22
   0   8   1 184.804  10.825   5
   0   8   1 183.118   7.208  27
   0   8   1 179.307   7.423  23
  -8   0   1 189.243  11.116   5
   0   8   1 180.744   7.171   3
   0   8   1 176.554   7.830   7
   0   8   1 157.267   7.104  15
   0   8   1 171.939  11.215  21
  -8   0   1 174.300  11.223  21
   8  -8   1 172.949   7.499  24
  -8   9  -1 386.243  14.496   2
   9  -1  -1 393.251  14.891  23
  -8   9  -1 387.696  14.771  18
   9  -1  -1 385.924  14.807  16
  -8   9  -1 361.032  21.003  17
  -1  -8  -1 371.868  21.255  17
   9  -1  -1 368.477  13.889  20
  -8   9  -1 382.287  15.354  10
  -8   9  -1 354.573  20.861   1
   9  -1  -1 357.756  14.378  28
   9  -1  -1 352.921  14.406   2
   9  -1  -1 378.055  15.439   8
  -8   9  -1 372.062  14.366   3
   9  -1  -1 355.397  15.410  12
  -8   9  -1 366.814  20.588  25
  -8   9  -1 400.184  15.088  11
   9  -1  -1 375.622  15.077  24
   9  -1  -1 372.951  14.427   4
  -8   9  -1 373.296  15.427   6
  -8   9  -1 380.790  14.414  27
   9  -1  -1 387.138  14.279  15
  -8   9  -1 386.748  13.993  26
   9  -1  -1 353.681  21.977   9
  -8   9  -1 389.512  15.625  22
  -8   9  -1 376.146  14.526  14
  -8   9  -1 394.466  14.593  19
  -9   1   1 388.276  15.689   7
   1   8   1 333.962  14.430  14
   1   8   1 363.196  14.223  15
   1   8   1 376.085  14.826  23
   1   8   1 377.446  14.364  27
   8  -9   1 353.195  20.820  13
   1   8   1 351.719  21.328  21
   1   8   1 349.737  13.857  20
   1   8   1 367.311  14.306   3
   8  -9   1 376.678  14.703  16
   1   8   1 354.128  20.290   5
   1   8   1 363.410  14.506  19
  -9   1   1 353.654  20.543   5
   1   8   1 351.778  14.389   4
   1   8   1 334.430  14.343  28
  -9   1   1 370.757  15.069  11
  -9   1   1 337.825  21.011  21
   1   8   1 373.381  15.636   7
   1   8   1 372.808  15.034  11
  -8  10  -1 152.454   6.058   2
  10  -2  -1 155.038   5.881  15
  -8  10  -1 154.073   5.932  27
  -8  10  -1 136.423   9.400  25
  -2  -8  -1 133.430   9.659  17
  -8  10  -1 162.204   6.009  19
  -8  10  -1 152.401   6.358   6
  10  -2  -1 131.143   5.918   2
  10  -2  -1 155.070   6.141  16
  -8  10  -1 149.108   5.987  14
  10  -2  -1 137.845  10.156   9
  10  -2  -1 152.208   6.240  24
  -8  10  -1 152.773   5.901   3
  -8  10  -1 150.921   5.830  26
  -8  10  -1 160.101   6.466  22
  -8  10  -1 148.080   6.344  10
  -8  10  -1 150.386   6.130  18
  10  -2  -1 138.133   6.309  12
  -8  10  -1 136.075   9.571  17
  -8  10  -1 152.666   6.180  11
  10  -2  -1 147.677   6.365   8
   2   8   1 140.482   5.814   3
 -10   2   1 149.644   6.088  23
 -10   2   1 147.099   6.456   7
 -10   2   1 142.953   6.180  11
   2   8   1 146.046   6.392   7
   2   8   1 147.448   5.708  20
   8 -10   1 138.881   9.628  13
   2   8   1 145.365   5.849  27
   2   8   1 150.260   5.918  19
   8 -10   1 149.772   6.026  16
   2   8   1 143.502   5.907  28
   2   8   1 129.795   9.680  21
   2   8   1 150.634   5.855  15
 -10   2   1 144.584   9.525   5
   2   8   1 148.320   5.930   4
 -10   2   1 135.670   5.849  27
   2   8   1 144.291   6.121  11
   2   8   1 146.337   6.065  23
  -8  11  -1 94.1828  3.8025  19
  -8  11  -1 92.4978  3.7287  27
  -8  11  -1 95.2483  4.0841   6
  11  -3  -1 88.8921  4.0479   8
  -8  11  -1 94.3202  4.1151  22
  11  -3  -1 90.2303  3.9058  16
  -8  11  -1 93.9771  3.7656   3
  -8  11  -1 92.7846  3.8098  14
  -8  11  -1 92.8045  3.8950  11
  -8  11  -1 90.3116  3.7002  26
  -8  11  -1 90.3088  3.8846   2
  -8  11  -1 91.7882  4.0524  10
  11  -3  -1 81.9479  3.7372   2
  11  -3  -1 93.1646  3.9961  24
  -8  11  -1 91.5778  3.9673  18
 -11   3   1 83.1529  3.6674  27
   3   8   1 89.8323  3.7688  28
 -11   3   1 91.8921  4.0711   7
   3   8   1 85.4672  4.0270  12
 -11   3   1 88.6969  3.8510  23
   3   8   1 84.8314  3.6909  19
   3   8   1 87.9689  3.6816  27
   3   8   1 89.3893  3.6408  20
   3   8   1 90.7366  3.8676  11
 -11   3   1 89.6116  3.9178  11
   8 -11   1 87.0054  3.7986  16
   3   8   1 91.7426  4.0687   7
 -11   3   1 85.1192  3.6571  15
   3   8   1 91.8338  3.6982  15
   3   8   1 90.3413  3.8541  23
   3   8   1 92.2607  3.7864   4
  -8  12  -1 152.155   5.859  27
  -8  12  -1 155.643   5.858   3
  -8  12  -1 145.917   5.714  26
  -8  12  -1 143.230   5.931   2
  -8  12  -1 149.670   6.279  10
  12  -4  -1 139.875   6.273   8
  12  -4  -1 141.697   6.156  24
  -8  12  -1 151.416   6.386  22
  12  -4  -1 147.183   6.073  16
  -8  12  -1 151.279   6.317   6
  -8  12  -1 149.922   5.924  14
  -8  12  -1 152.160   5.927  19
  -8  12  -1 144.045   6.102  11
  12  -4  -1 136.439   5.858   2
  -8  12  -1 149.197   6.064  18
   4   8   1 150.657   5.915   4
 -12   4   1 147.077   6.379   7
   4   8   1 137.117   6.290  12
   4   8   1 140.577   6.083  11
   4   8   1 147.530   6.046  23
   4   8   1 148.931   6.370   7
   4   8   1 146.577   5.902  28
 -12   4   1 142.156   6.017  23
 -12   4   1 144.991   6.124  11
   4   8   1 134.640   5.778  27
   4   8   1 150.968   5.825  15
   4   8   1 152.062   5.704  20
  -8  13  -1 107.673   4.277  14
  13  -5  -1 93.5966  4.2196   2
  -8  13  -1 109.001   4.223   3
  -8  13  -1 106.351   4.564   6
  -8  13  -1 108.938   4.269  19
  -8  13  -1 106.184   4.218  27
  -8  13  -1 104.349   4.140  26
  -8  13  -1 99.2856  4.3588  18
  13  -5  -1 108.216   4.402  16
  -8  13  -1 103.624   4.524  10
  13  -5  -1 103.636   4.443  24
  -8  13  -1 109.928   4.616  22
   5   8   1 105.913   4.295  28
   5   8   1 103.262   4.573  12
 -13   5   1 104.610   4.593   7
 -13   5   1 101.213   4.326  23
   5   8   1 107.925   4.150  20
   5   8   1 106.235   4.603   7
   5   8   1 104.701   4.232  15
   8 -13   1 104.136   4.246   2
   5   8   1 101.508   4.364  23
   5   8   1 98.6411  4.3793  11
 -13   5   1 102.515   4.422  11
   5   8   1 110.225   4.300   4
  -8  14  -1 34.0263  1.5362  19
  -8  14  -1 35.2284  1.6725   6
  -8  14  -1 33.1359  1.6622  10
  -8  14  -1 34.5953  1.5443  14
  -8  14  -1 33.3661  1.5076  27
  -8  14  -1 35.6952  1.5314   3
  -8  14  -1 34.8559  1.7017  22
  14  -6  -1 37.3667  1.6882  16
   6   8   1 34.7398  1.6138  23
   6   8   1 37.5808  1.6303   4
   6   8   1 35.2757  1.5888  15
   8 -14   1 35.3521  1.5994  18
 -14   6   1 33.3004  1.6662   7
   6   8   1 35.9317  1.6228  28
   6   8   1 35.8668  1.7030  12
   6   8   1 35.1378  1.6940   7
   8 -14   1 28.5343  1.5451   2
   6   8   1 37.2210  1.5667  20
  -5  14  -1 34.5480  1.7245  22
  -5  14  -1 33.5029  1.6998   6
  14  -9  -1 38.1205  1.6932  16
  -5  14  -1 36.1289  1.6179  14
  14  -9  -1 36.8048  1.6774   2
   9   5   1 37.8662  1.6904  28
   9   5   1 35.8516  1.6738   4
   9   5   1 39.5747  1.6233  15
   9   5   1 37.4969  1.5978  20
   9   5   1 37.2821  1.8227  12
 -14   9   1 38.1092  1.6861  11
   9   5   1 38.2329  1.6753  23
  13  -9  -1 327.578  12.813  18
  13  -9  -1 333.869  12.849  16
  13  -9  -1 313.039  12.107  26
  -4  13  -1 323.407  13.584  22
  13  -9  -1 343.480  12.597   2
  -4  13  -1 304.762  13.401   6
  -9  -4  -1 322.796  13.150  11
  -4  13  -1 322.610  12.626  14
  -4  13  -1 274.293  13.262  10
   9   4   1 302.432  13.096  24
 -13   9   1 322.202  12.666  19
 -13   9   1 336.710  13.150  11
   9   4   1 342.361  12.456  15
   9   4   1 338.588  12.971  23
 -13   9   1 326.995  12.538  27
   9   4   1 320.674  12.583  28
   9   4   1 340.914  12.621   4
   9   4   1 326.694  13.465   8
   9   4   1 314.009  12.137  20
   9   4   1 341.960  13.684   7
   9   4   1 345.293  13.522  12
 -13   9   1 286.472  13.596   7
  -3  12  -1 19.3249  1.1272  14
  -9  -3  -1 20.1902  1.2468  11
  12  -9  -1 19.4971  1.1537  26
  -3  12  -1 17.9496  1.2190  22
  -9  -3  -1 19.7110  1.1429  27
  -3  12  -1 17.3095  1.2079   6
  12  -9  -1 19.8218  1.2546  18
  12  -9  -1 21.8117  1.2425  16
  12  -9  -1 19.8292  1.2619   2
   9   3   1 20.9663  1.3740  12
 -12   9   1 20.4163  1.1212  19
   9   3   1 19.8969  1.3745  24
   9   3   1 20.8624  1.2081  15
 -12   9   1 21.8864  1.1986   7
   9   3   1 20.0124  1.2227   4
 -12   9   1 18.6660  1.1262   3
 -12   9   1 22.0741  1.1471  27
   9   3   1 20.7747  1.4098   8
   9   3   1 19.4988  1.2356  28
   9   3   1 22.2597  1.2643  23
 -12   9   1 20.8094  1.1563  11
   9   3   1 19.9565  1.1938  20
   9   3   1 20.9377  1.3198   7
  -2  11  -1 240.410  11.104  22
  -9  -2  -1 252.783  10.305  27
  -2  11  -1 231.438  10.962   6
  -2  11  -1 248.376  10.333  14
  11  -9  -1 268.327   9.977  26
  -9  -2  -1 267.879  10.822  11
  11  -9  -1 273.585  10.372   2
  11  -9  -1 264.020  10.539  16
  -9  -2  -1 251.422  10.408  19
  11  -9  -1 265.864  10.539  18
  11  -9  -1 254.799  10.940  10
 -11   9   1 252.778  11.159   7
   9   2   1 266.895  11.103   8
   9   2   1 268.571  10.217  15
   9   2   1 281.521  10.854  24
   9   2   1 278.137  10.656  23
   9   2   1 267.757  10.337  28
 -11   9   1 260.300  10.240   3
 -11   9   1 274.291  10.803  11
   9   2   1 262.195  10.345   4
   9   2   1 260.383   9.959  20
   9   2   1 273.248  11.101  12
 -11   9   1 267.168  10.410  19
 -11   9   1 269.822  10.308  27
   9   2   1 268.860  11.237   7
  10  -9  -1 542.436  21.574  16
  -9  -1  -1 538.639  21.371  19
  10  -9  -1 505.436  29.856  13
  10  -9  -1 584.676  20.444  26
  -9  -1  -1 560.302  21.147  27
  -9  -1  -1 567.892  22.151  11
  10  -9  -1 559.115  21.160   2
  -9  -1  -1 492.136  29.484   5
  10  -9  -1 568.746  21.583  18
   9   1   1 451.736  30.616  21
   9   1   1 544.666  21.116  28
   9   1   1 562.467  22.102  24
   9   1   1 526.429  21.151   4
 -10   9   1 566.118  21.140  27
   9   1   1 542.191  20.384  20
   9   1   1 568.534  22.645   8
   9   1   1 575.098  21.805  23
 -10   9   1 575.328  22.130  11
 -10   9   1 571.879  21.371  19
 -10   9   1 532.786  22.942   7
   9   1   1 565.549  22.653  12
   9   1   1 492.210  31.395   9
 -10   9   1 538.142  21.045   3
   9   1   1 586.778  23.016   7
   9   1   1 535.428  20.895  15
   9   1   1 543.237  21.612  16
 -10   9   1 558.724  22.437  10
 -10   9   1 464.984  29.793  17
   9  -9  -1 431.533  16.245  18
   9  -9  -1 388.442  22.973  13
  -9   0  -1 393.505  15.819   3
  -9   0  -1 421.539  16.665  11
   9  -9  -1 402.305  16.212  16
   9  -9  -1 348.680  22.593   1
  -9   0  -1 411.824  16.087  19
   9  -9  -1 432.990  15.941   2
  -9   0  -1 419.932  15.920  27
  -9   0  -1 378.987  22.559   5
   9   0   1 417.830  17.307   7
  -9   9   1 428.613  16.906  10
   9   0   1 379.743  24.101   9
  -9   9   1 404.258  16.973   6
  -9   9   1 361.905  22.190   5
  -9   9   1 434.181  15.913  27
   9   0   1 409.852  16.278  16
  -9   9   1 428.893  15.848   3
   9   0   1 398.445  15.310  20
  -9   9   1 390.678  22.996  17
   9   0   1 366.081  23.392  21
  -9   9   1 425.669  16.648  11
  -9   9   1 417.170  17.266   7
   9   0   1 408.106  15.899   4
   9   0   1 429.589  16.637  24
   9   0   1 423.296  16.399  23
   9   0   1 421.462  17.040   8
   9   0   1 408.894  17.028  12
  -9   9   1 410.460  17.187  22
  -9   9   1 411.349  16.068  19
   9   0   1 413.894  15.881  28
   9   0   1 414.170  15.715  15
  -9   9   1 401.134  15.978  14
  -9   1  -1 60.1084  2.7162   3
   8  -9  -1 62.1369  2.7910   2
   8  -9  -1 53.6877  5.0057   1
   1   8  -1 57.8314  2.6990  28
  -9   1  -1 65.3717  2.8701  11
   1   8  -1 56.5675  2.6257  15
   1   8  -1 59.0371  2.6031  20
   1   8  -1 58.2820  2.9083  12
   8  -9  -1 56.4433  5.0997  13
   1   8  -1 59.3919  2.8726   7
  -9   1  -1 59.7495  4.9359   5
   1   8  -1 58.3770  2.6943   4
  -9   1  -1 64.8304  2.7622  27
  -9   1  -1 64.1167  2.7829  19
   8  -9  -1 63.3215  5.2708  25
  -9   1  -1 55.0842  5.0063  17
   1   8  -1 60.3745  2.7349  23
   9  -1   1 62.9571  2.8175  16
  -8   9   1 62.6382  4.9603   5
  -8   9   1 66.4823  2.7312  27
  -8   9   1 62.4877  2.7145  14
   9  -1   1 67.6900  2.9878   8
   9  -1   1 60.8235  2.9136  12
   9  -1   1 63.0631  2.7042  28
   9  -1   1 57.6403  2.6557   4
  -8   9   1 63.9651  2.8918   6
   9  -1   1 57.1842  5.4559   9
   9  -1   1 59.8411  2.6513  15
  -8   9   1 64.5476  2.7218  19
  -8   9   1 61.0769  5.1773  17
   9  -1   1 65.5852  2.9864   7
  -8   9   1 62.2455  2.9437  22
   9  -1   1 60.7222  2.6021  20
  -8   9   1 64.1953  2.9855  10
  -8   9   1 65.7830  2.9158   7
   9  -1   1 65.9978  2.8128  23
  -8   9   1 64.2524  2.6917  26
   9  -1   1 68.8007  2.9742  24
  -8   9   1 66.6277  2.8550  18
  -8   9   1 68.3765  2.7296   3
  -8   9   1 66.9159  2.8230  11
  -9   2  -1 243.057  15.456  17
   2   7  -1 252.412  11.223   8
  -9   2  -1 270.993  10.499  27
   2   7  -1 245.485  16.211   9
   2   7  -1 277.928  10.484  28
  -9   2  -1 261.800  10.598  19
  -9   2  -1 274.232  10.983  11
   2   7  -1 254.914  16.077  21
  -9   2  -1 259.032  10.430   3
   2   7  -1 271.179  10.504   4
  -9   2  -1 264.038  15.230   5
   7  -9  -1 269.066  15.611  13
   2   7  -1 261.898  10.334  15
   2   7  -1 257.499  11.230  12
   7  -9  -1 264.344  15.817   1
   2   7  -1 258.399  10.747  23
   2   7  -1 247.750  11.319   7
   2   7  -1 248.519  10.934  24
   2   7  -1 267.767  10.112  20
   9  -2   1 273.495  10.741  16
  -7   9   1 278.107  10.557  14
  -7   9   1 279.803  10.752  18
  -7   9   1 280.908  10.969  11
  -7   9   1 280.599  11.222   6
  -7   9   1 284.043  10.447   3
  -7   9   1 287.468  10.176  26
   9  -2   1 273.121  10.962  24
   9  -2   1 255.719  11.174  12
  -7   9   1 267.099  10.582  19
  -7   9   1 276.525  11.162  10
  -7   9   1 257.450  15.563  17
  -7   9   1 271.834  11.370   7
  -7   9   1 263.270  15.176   5
  -7   9   1 270.669  10.465  27
   9  -2   1 273.894  10.788  23
  -7   9   1 283.577  11.356  22
   9  -2   1 252.248  16.322   9
   9  -2   1 267.282  11.219   8
  -2  -7   1 263.600  15.024   5
   3   6  -1 260.805   9.994  15
   3   6  -1 258.407  15.722  21
   3   6  -1 242.457  10.356  16
   3   6  -1 252.833  15.976   9
   3   6  -1 265.916  10.152  28
   6  -9  -1 276.158  15.495   1
  -9   3  -1 244.927  15.030  17
  -9   3  -1 254.438  10.080   3
   3   6  -1 268.272   9.790  20
   3   6  -1 260.605  10.864  12
  -9   3  -1 263.338  10.605  11
  -9   3  -1 257.470  10.236  19
   3   6  -1 254.747  10.588  24
   3   6  -1 264.516  10.163   4
  -9   3  -1 249.762  10.973   7
   3   6  -1 242.350  10.943   7
   3   6  -1 254.549  10.852   8
  -9   3  -1 263.841  10.135  27
   3   6  -1 257.970  10.403  23
   6  -9  -1 261.803  14.999  13
  -9   3  -1 243.095  14.545   5
   9  -3   1 265.190  10.579  24
  -6   9   1 248.850  10.376  23
  -6   9   1 260.842  15.108  17
  -6   9   1 269.360  10.580  11
  -6   9   1 258.544  10.133   2
  -6   9   1 259.562  10.843   6
  -3  -6   1 257.151  14.666   5
   9  -3   1 263.200  10.823   8
  -6   9   1 264.551  10.349  18
  -6   9   1 255.723  10.223  19
  -6   9   1 268.688  10.111  27
  -6   9   1 252.381  14.650   5
   9  -3   1 235.594  10.765  12
   9  -3   1 261.261  15.790   9
  -6   9   1 237.418   9.777  26
  -6   9   1 261.766  10.979   7
  -6   9   1 245.553  10.060   3
  -6   9   1 269.233  10.974  22
   9  -3   1 260.689  10.369  16
  -6   9   1 273.441  10.787  10
  -6   9   1 265.360  10.200  14
  -9   4  -1 182.021   7.260  27
   4   5  -1 181.902  12.003   9
   4   5  -1 185.955   7.163  15
   5  -9  -1 171.014  10.932  13
   4   5  -1 181.417   7.282  28
   4   5  -1 179.755   7.828   7
  -9   4  -1 178.076   7.825   7
   4   5  -1 185.434   7.803  12
  -9   4  -1 175.585  10.651   5
   4   5  -1 184.096   7.619  24
   4   5  -1 183.766   7.279   4
   4   5  -1 195.819  11.925  21
   5  -9  -1 186.065  11.557   1
   4   5  -1 185.312   7.453  23
   4   5  -1 178.099   7.435  16
  -9   4  -1 190.530   7.350  19
   4   5  -1 185.970   7.795   8
  -9   4  -1 192.980   7.598  11
  -9   4  -1 182.630   7.221   3
  -9   4  -1 184.054  11.256  17
  -9   4  -1 168.744   7.382  23
   4   5  -1 185.189   7.020  20
  -5   9   1 184.238   7.564  11
   9  -4   1 179.210  11.652   9
  -5   9   1 172.102   7.246   2
   9  -4   1 180.890   7.745   8
  -5   9   1 181.714   7.714  10
  -5   9   1 180.363   7.396  18
   9  -4   1 173.012  10.884  13
  -4  -5   1 173.766  10.792   5
  -5   9   1 178.375   7.834   7
   9  -4   1 179.835   7.421  16
  -5   9   1 187.284   7.033  26
  -5   9   1 171.372   7.398  23
  -5   9   1 176.572  11.106  17
  -5   9   1 189.708   7.209   3
  -5   9   1 189.287   7.859  22
  -5   9   1 189.496   7.765   6
  -5   9   1 184.737   7.224  27
   9  -4   1 179.074   7.221   2
  -5   9   1 192.268   7.312  19
   9  -4   1 193.248   7.577  24
  -5   9   1 180.768   7.285  14
  -5   9   1 186.909  10.871   5
   4  -9  -1 694.141  35.852   1
   5   4  -1 638.731  26.054  16
   5   4  -1 680.923  24.608  20
   4  -9  -1 668.827  34.948  13
   5   4  -1 687.971  27.308  12
  -9   5  -1 632.630  25.389   3
   4  -9  -1 681.897  35.343  25
   5   4  -1 657.964  26.261  23
  -9   5  -1 656.542  35.714  17
   5   4  -1 671.393  25.490  28
   5   4  -1 665.308  27.256   8
   5   4  -1 669.671  25.543   4
  -9   5  -1 643.167  34.615   5
   5   4  -1 676.156  25.207  15
   5   4  -1 653.286  37.271   9
   5   4  -1 691.036  37.043  21
  -9   5  -1 650.360  25.774  19
  -9   5  -1 639.624  27.354  11
   5   4  -1 661.186  26.599  24
   5   4  -1 653.168  27.688   7
  -9   5  -1 634.029  27.660   7
  -9   5  -1 646.559  26.169  27
  -4   9   1 623.991  25.935  18
  -4   9   1 626.930  26.215  23
   9  -5   1 693.962  25.455   2
  -4   9   1 656.271  27.679   7
  -4   9   1 656.145  26.648  11
   9  -5   1 631.108  26.020  16
   9  -5   1 588.726  25.897  18
  -5  -4   1 685.186  34.971   5
   9  -5   1 639.899  36.652   9
  -4   9   1 663.295  25.389   3
   9  -5   1 677.268  26.551  24
  -4   9   1 675.435  25.759  19
  -4   9   1 624.410  25.437   2
  -4   9   1 676.739  27.044  10
  -4   9   1 658.898  34.736   5
  -4   9   1 655.601  24.577  26
   9  -5   1 678.692  27.193   8
  -4   9   1 694.320  27.617  22
  -4   9   1 674.529  35.655  17
  -4   9   1 661.048  25.666  14
   9  -5   1 662.757  35.198  13
  -4   9   1 667.644  25.467  27
  -4   9   1 684.323  27.260   6
  -9   6  -1 261.031   9.869  19
   6   3  -1 238.376   9.773  28
   6   3  -1 253.820  10.480   8
  -9   6  -1 258.392  10.205  11
  -9   6  -1 257.508   9.727   3
  -9   6  -1 250.084   9.751  27
   6   3  -1 237.228   9.789   4
  -9   6  -1 236.937  10.532   7
  -9   6  -1 246.061   9.402  26
   6   3  -1 229.085  10.111  11
   6   3  -1 253.336   9.651  15
   6   3  -1 254.976  10.025  16
   6   3  -1 250.444  10.578   7
   3  -9  -1 271.698  15.098   1
  -9   6  -1 257.459  14.775  17
   6   3  -1 249.945  15.337  21
   3  -9  -1 251.673  14.643  25
   6   3  -1 256.095  15.739   9
  -9   6  -1 237.411  13.891   5
   6   3  -1 256.397  10.045  23
  -9   6  -1 239.045   9.774  14
   6   3  -1 254.883  10.501  12
   6   3  -1 227.182   9.410  20
   6   3  -1 261.779  10.239  24
  -3   9   1 256.826  10.433   6
   9  -6   1 253.388  14.944   9
  -6  -3   1 252.900  14.335   5
  -3   9   1 257.245   9.817  14
  -3   9   1 233.073  10.536   7
  -3   9   1 255.194   9.835  19
  -3   9   1 251.787   9.997  23
   9  -6   1 253.397  10.162  24
  -3   9   1 258.177   9.696   3
  -3   9   1 250.169  10.173  11
  -3   9   1 232.957   9.377  26
   9  -6   1 241.707   9.966  16
   9  -6   1 237.556  14.406  13
   9  -6   1 245.540   9.733   2
  -3   9   1 249.296  14.499  17
  -3   9   1 248.151   9.712  27
  -3   9   1 230.422  10.526  22
   9  -6   1 243.998  10.371   8
  -3   9   1 241.782  14.061   5
  -3   9   1 245.560  10.336  10
   7   2  -1 50.4813  2.2815  28
  -9   7  -1 48.1439  2.3951  10
  -9   7  -1 47.6558  4.3544  17
  -9   7  -1 51.3593  2.2279   3
   7   2  -1 48.9030  2.2724   4
  -9   7  -1 52.3150  2.3676  11
   7   2  -1 52.5422  5.1251   9
   7   2  -1 47.9200  2.4093   7
   2  -9  -1 46.1317  4.4643  25
   2  -9  -1 45.6442  4.5599   1
   7   2  -1 49.0643  2.2318  15
   7   2  -1 53.4657  2.5801   8
   7   2  -1 49.4980  2.2002  20
   7   2  -1 52.2881  2.5345  12
   7   2  -1 50.1154  2.3729  16
  -9   7  -1 46.6785  2.2175  14
   7   2  -1 51.1872  2.3563  23
  -9   7  -1 51.1254  2.2772  27
   7   2  -1 52.0446  2.5198  24
  -9   7  -1 48.8929  2.2674  26
  -9   7  -1 48.0470  2.3409  18
  -9   7  -1 52.8707  2.2723  19
   7   2  -1 42.8843  4.5478  21
  -2   9   1 44.9273  2.3435  10
  -2   9   1 53.4781  2.4052   6
  -2   9   1 44.0170  4.2161  17
  -2   9   1 53.2508  2.4341  22
   9  -7   1 46.9005  4.5370  13
  -2   9   1 51.0015  2.1796  27
   9  -7   1 50.4886  2.3032  16
  -7  -2   1 49.6496  2.3158  11
  -2   9   1 50.0925  2.2357  19
  -2   9   1 48.5684  2.2501  23
  -7  -2   1 48.5518  4.3275   5
   9  -7   1 46.4454  2.3217   8
   9  -7   1 43.0181  4.1651   9
   9  -7   1 48.4170  2.3377  24
  -2   9   1 50.4591  2.3995   7
  -2   9   1 50.1105  2.2014  14
  -2   9   1 53.1021  2.3205  11
  -2   9   1 51.1955  4.1087   5
  -2   9   1 49.7465  2.2065   3
  -9   8  -1 22.5091  1.3568  22
   1  -9  -1 21.9505  3.0055  25
   1  -9  -1 22.0392  3.0938   1
  -9   8  -1 23.0008  1.3532   3
   8   1  -1 19.5741  3.2643   9
   8   1  -1 22.4470  1.3349  23
   8   1  -1 20.0109  1.3415  20
   8   1  -1 23.2399  1.6055   8
  -9   8  -1 22.0730  1.5867  18
   8   1  -1 24.0920  1.4431  16
   8   1  -1 22.0805  1.5113  12
   8   1  -1 24.2779  1.4210  15
   8   1  -1 23.0091  1.4578  24
  -9   8  -1 24.3882  1.3040  19
   8   1  -1 20.7217  1.3037  28
  -9   8  -1 22.8118  1.6475   2
  -9   8  -1 23.8556  1.2718  27
  -9   8  -1 24.7946  1.3763  26
  -9   8  -1 22.4093  1.4888  10
  -9   8  -1 24.5033  1.3998  11
  -9   8  -1 23.1448  2.9718  17
  -9   8  -1 22.4365  1.3125  14
  -9   8  -1 20.4566  1.3420   6
   8   1  -1 24.7611  1.5074   7
  -9   8  -1 20.9130  2.8013  25
   8   1  -1 22.8107  1.4175   4
  -8  -1   1 21.1264  2.9626  21
  -1   9   1 21.5988  1.1958  14
   9  -8   1 21.0311  3.0360  13
   9  -8   1 23.0183  1.4112  16
  -1   9   1 21.6243  2.7648   5
  -1   9   1 22.6388  1.2602  19
  -8  -1   1 25.2140  3.2381   5
   9  -8   1 22.8011  1.3314  24
  -1   9   1 20.4001  1.3058   6
  -1   9   1 24.3923  1.2661  11
  -1   9   1 23.0442  1.3682   7
  -1   9   1 22.3424  1.3493  22
  -1   9   1 21.6619  1.2824  23
  -1   9   1 24.0663  1.1947  27
  -1   9   1 22.0693  1.2217  15
  -1   9   1 23.6962  1.2688   3
  -8  -1   1 21.5313  1.3373  11
  -9   9  -1 95.7916  4.2863  10
  -9   9  -1 99.0129  4.0114   3
  -9   9  -1 85.7602  6.9199  17
  -9   9  -1 101.055   4.020  27
   9   0  -1 94.1152  4.0325   4
   9   0  -1 97.2151  4.0311  28
  -9   9  -1 98.4974  4.0108  14
   9   0  -1 93.1644  7.6421   9
  -9   9  -1 97.8919  4.2803   6
   9   0  -1 95.2139  4.3289  12
  -9   9  -1 99.6752  3.9413  26
  -9   9  -1 99.7575  4.1837  11
   9   0  -1 100.315   4.354   8
   0  -9  -1 88.9687  7.1499  17
  -9   9  -1 99.4131  4.0715  19
   9   0  -1 99.7952  4.2280  16
   9   0  -1 96.1744  3.8825  20
  -9   9  -1 96.2368  4.3272  22
   9   0  -1 98.6192  4.2950  24
  -9   9  -1 99.2077  4.1752   2
   9   0  -1 100.228   4.008  15
  -9   9  -1 89.0034  6.7880  25
  -9   9  -1 103.436   4.237  18
   9   0  -1 98.3280  4.1747  23
   0   9   1 97.5760  3.9457  27
   0   9   1 90.4612  3.9475  14
   0   9   1 95.1924  3.9211  15
   9  -9   1 93.3095  7.0934  13
   9  -9   1 99.7186  4.0970  16
  -9   0   1 83.6701  6.7956  21
   0   9   1 100.102   4.322   7
   0   9   1 92.4805  6.6496   5
   0   9   1 95.6154  3.9320   3
   0   9   1 98.1256  4.0863  23
   9  -9   1 82.1389  6.7512   1
   0   9   1 95.0781  3.9691  19
  -9   0   1 96.7066  4.1691  11
   0   9   1 97.9405  4.1397  11
  -9   0   1 86.8883  6.7620   5
  -9  10  -1 477.389  17.875   3
  -9  10  -1 465.733  19.056  10
  -9  10  -1 467.371  18.120  19
  10  -1  -1 445.643  17.260  20
  10  -1  -1 447.443  17.889  28
  10  -1  -1 481.921  18.756  24
  -9  10  -1 476.834  18.067  14
  -9  10  -1 477.676  17.351  26
  10  -1  -1 445.934  19.169  12
  10  -1  -1 472.137  19.196   8
  -9  10  -1 479.753  18.328  18
  -9  10  -1 478.939  18.742  11
  -9  10  -1 463.500  19.168   6
  -9  10  -1 452.469  19.405  22
  10  -1  -1 489.822  18.388  16
  -9  10  -1 480.921  18.003   2
  10  -1  -1 416.800  26.948   9
  10  -1  -1 444.518  17.928   4
  -9  10  -1 425.628  25.807  17
  -9  10  -1 398.400  25.008  25
  10  -1  -1 472.556  17.747  15
  -9  10  -1 497.413  17.937  27
 -10   1   1 478.820  18.750  11
 -10   1   1 478.539  19.506   7
   1   9   1 480.695  17.707  15
   9 -10   1 427.962  25.610  13
   9 -10   1 455.376  18.283  16
   1   9   1 474.177  18.450  23
   1   9   1 459.629  18.700  11
   1   9   1 446.920  17.794   3
   1   9   1 454.386  18.056  19
   1   9   1 457.344  17.862  27
   1   9   1 432.141  17.901   4
   1   9   1 469.004  19.464   7
 -10   1   1 475.349  18.479  23
 -10   1   1 417.534  25.217   5
  -9  11  -1 148.611   5.930  14
  -9  11  -1 149.761   5.891  27
  -9  11  -1 156.888   5.980  19
  11  -2  -1 145.592   6.333   8
  -9  11  -1 149.666   5.870   3
  -9  11  -1 145.069   6.317   6
  -9  11  -1 152.959   5.796  26
  -9  11  -1 150.206   6.137  11
  -9  11  -1 150.538   6.017   2
  -9  11  -1 145.323   6.389  22
  -9  11  -1 151.669   6.095  18
  11  -2  -1 143.852   6.080  16
  -9  11  -1 150.452   6.330  10
  11  -2  -1 145.183   6.194  24
 -11   2   1 145.584   6.160  11
   2   9   1 143.549   6.113  11
   2   9   1 131.299   5.772   3
   2   9   1 136.804   5.873  19
   2   9   1 138.531   5.879   4
   2   9   1 148.203   5.819  15
 -11   2   1 154.104   6.438   7
   2   9   1 144.419   6.043  23
   9 -11   1 154.206   6.002  16
   2   9   1 139.652   5.807  27
 -11   2   1 151.048   6.081  23
   2   9   1 149.625   6.397   7
   2   9   1 139.846   5.670  20
  12  -3  -1 33.7450  1.9320   8
  12  -3  -1 39.6107  1.9119  24
  -9  12  -1 37.7677  1.7627  14
  -9  12  -1 35.2246  1.8417  18
  12  -3  -1 37.0516  1.8329  16
  -9  12  -1 36.4069  1.9525  10
  -9  12  -1 36.2928  1.8974  22
  -9  12  -1 36.8750  1.7829  11
  -9  12  -1 37.4006  1.7210  27
  -9  12  -1 37.3994  1.7323   3
  -9  12  -1 37.2260  1.8259  26
  -9  12  -1 36.3015  1.8871   6
  -9  12  -1 37.3427  1.7460  19
   3   9   1 37.9201  1.7870  15
   3   9   1 33.5575  1.6506  27
 -12   3   1 37.6975  1.7916  11
   3   9   1 36.4073  1.6670  20
   3   9   1 37.7274  1.9058   7
 -12   3   1 38.0497  1.8086  23
 -12   3   1 37.9355  1.8507   7
   3   9   1 36.6626  1.7752  23
   3   9   1 35.2914  1.7554  11
   3   9   1 33.7069  1.7454  28
   3   9   1 36.1046  1.7491   4
  -9  13  -1 79.3992  3.1863  27
  -9  13  -1 79.7354  3.2512  14
  -9  13  -1 77.7833  3.4529   6
  -9  13  -1 82.5140  3.2019   3
  -9  13  -1 79.9057  3.1346  26
  13  -4  -1 71.4904  3.4288   8
  -9  13  -1 78.3869  3.4571  10
  -9  13  -1 79.6399  3.4939  22
  13  -4  -1 81.2116  3.3717  16
  -9  13  -1 79.0331  3.2317  19
  13  -4  -1 76.3603  3.3750  24
   4   9   1 76.3032  3.2385  28
 -13   4   1 80.7019  3.4959   7
   4   9   1 78.3172  3.4896   7
 -13   4   1 79.7947  3.2911  23
 -13   4   1 78.1331  3.3466  11
   4   9   1 71.5701  3.2998  11
   9 -13   1 78.4763  3.2332   2
   4   9   1 75.8780  3.1244  20
   4   9   1 75.7385  3.3109  23
   4   9   1 74.2554  3.2493   4
   4   9   1 77.8117  3.2084  15
  -9  14  -1 13.3053  0.8054  22
  -9  14  -1 12.1587  0.7139  19
  -9  14  -1 13.4078  0.7506   3
  -9  14  -1 11.6616  0.8277  10
  14  -5  -1 12.9709  0.8345  16
  14  -5  -1 10.8326  0.7866  24
  -9  14  -1 12.5292  0.7664  14
 -14   5   1 10.3992  0.7544  11
   5   9   1 11.4911  0.8430   7
   5   9   1 11.1065  0.8228   4
   9 -14   1 11.6276  0.7670  18
   5   9   1 10.3531  0.7624  20
   5   9   1 12.2844  0.7758  23
   9 -14   1 13.8787  0.7878  26
   5   9   1 11.9765  0.7926  15
 -14   5   1 12.2446  0.7826   7
  14 -10  -1 23.0463  1.1227   2
 -10  -4  -1 23.7831  1.2003   7
  10   4   1 21.0819  1.1305   4
  10   4   1 21.9024  1.0761  20
 -14  10   1 22.9335  1.1111  11
  10   4   1 23.1199  1.1162  15
  10   4   1 21.2597  1.1216  28
  10   4   1 22.9720  1.2677  12
 -10  -3  -1 181.415   7.348  11
  13 -10  -1 175.178   7.154  16
  13 -10  -1 176.654   7.158  18
  13 -10  -1 170.230   6.762  26
  13 -10  -1 183.557   7.056   2
  10   3   1 175.570   7.039   4
 -13  10   1 175.774   7.055  19
  10   3   1 177.675   7.550   8
  10   3   1 185.751   7.566  12
  10   3   1 177.768   7.240  23
  10   3   1 170.658   7.330  24
 -13  10   1 179.520   6.990  27
  10   3   1 180.337   6.792  20
 -13  10   1 181.778   7.335  11
  10   3   1 181.181   6.939  15
  12 -10  -1 145.335   5.963  18
  12 -10  -1 148.387   5.639  26
  12 -10  -1 152.916   5.869   2
 -10  -2  -1 133.480   5.782  27
 -10  -2  -1 147.661   6.111  11
  12 -10  -1 137.712   6.151  10
  12 -10  -1 138.996   5.925  16
  10   2   1 143.237   5.829   4
  10   2   1 147.937   6.294  12
 -12  10   1 149.499   5.858  19
  10   2   1 144.326   6.120  24
  10   2   1 161.076   5.774  15
  10   2   1 146.630   6.004  23
  10   2   1 145.699   5.833  28
  10   2   1 146.958   5.637  20
  10   2   1 149.319   6.301   8
 -12  10   1 147.480   5.797  27
 -12  10   1 139.255   5.752   3
 -12  10   1 144.373   6.072  11
  11 -10  -1 190.150   7.316  26
 -10  -1  -1 179.715   7.539  27
 -10  -1  -1 180.851   7.611  19
  11 -10  -1 181.157   7.694  16
  11 -10  -1 187.921   8.030  10
  11 -10  -1 193.976   7.738  18
  11 -10  -1 192.545   7.594   2
 -10  -1  -1 194.360   7.940  11
  10   1   1 192.316   8.130  12
  10   1   1 190.218   7.296  20
 -11  10   1 174.216   8.142   7
 -11  10   1 191.614   7.901  11
  10   1   1 200.290   7.812  23
  10   1   1 190.946   7.562  28
  10   1   1 198.928   8.241   7
  10   1   1 188.452   7.469  15
  10   1   1 188.324   7.568   4
 -11  10   1 196.307   7.553  27
  10   1   1 196.155   8.163   8
 -11  10   1 195.197   7.635  19
 -11  10   1 196.740   7.515   3
  10   1   1 198.117   7.958  24
 -10   0  -1 139.429   5.550  11
 -10   0  -1 124.734   5.292  19
  10 -10  -1 129.696   5.396  18
  10 -10  -1 135.681   5.126  26
 -10   0  -1 130.853   5.252  27
  10 -10  -1 133.400   5.288   2
  10 -10  -1 124.579   5.336  16
 -10  10   1 127.336   5.213   3
  10   0   1 125.789   5.644  12
 -10  10   1 135.976   5.500  11
  10   0   1 132.313   5.700   8
 -10  10   1 125.344   5.223  14
  10   0   1 131.133   5.414  16
  10   0   1 126.727   5.236   4
  10   0   1 133.446   5.584  24
 -10  10   1 129.105   5.229  27
 -10  10   1 137.150   5.634  10
  10   0   1 126.445   5.252  28
  10   0   1 128.090   5.413  23
 -10  10   1 123.815   5.650   7
  10   0   1 129.319   5.191  15
 -10  10   1 127.411   5.637  22
 -10  10   1 130.240   5.291  19
 -10  10   1 127.452   5.574   6
  10   0   1 131.504   5.060  20
 -10   1  -1 36.6426  3.8953   5
   9 -10  -1 31.7144  3.7747  25
 -10   1  -1 44.1608  2.0731  11
 -10   1  -1 39.8850  1.9187  27
   9 -10  -1 41.8366  1.9842  18
 -10   1  -1 41.0827  1.9369  19
   9 -10  -1 41.0187  2.0018   2
   9 -10  -1 39.4055  4.1052  13
  10  -1   1 40.5496  2.0513  12
  10  -1   1 37.4150  1.8092  20
  10  -1   1 38.3180  1.8655  15
  -9  10   1 40.7421  1.8750  14
  -9  10   1 40.6097  1.9415  11
  -9  10   1 32.8084  3.8646  17
  -9  10   1 39.1598  2.0349  22
  10  -1   1 35.8566  4.4172   9
  -9  10   1 40.5921  2.0469   6
  10  -1   1 40.9894  2.0335  16
  -9  10   1 40.1080  2.0233   7
  10  -1   1 40.7467  2.0427  24
  -9  10   1 41.1187  1.8998   3
  -9  10   1 41.8110  1.8592  27
  -9  10   1 41.6260  1.8951  19
  -9  10   1 40.5263  2.0580  10
  10  -1   1 41.7936  2.1697   8
  10  -1   1 39.7119  1.9534  23
  10  -1   1 38.6750  1.8589  28
 -10   2  -1 184.992  11.996   5
 -10   2  -1 207.554   8.716   7
   8 -10  -1 189.380  12.492   1
   2   8  -1 197.659   7.750  20
   8 -10  -1 179.988  12.226  25
   2   8  -1 188.290   8.631   7
 -10   2  -1 196.233   7.965   3
   2   8  -1 194.609   7.890  15
   2   8  -1 198.755   8.598  12
   2   8  -1 187.590   8.576   8
 -10   2  -1 214.063   8.423  11
 -10   2  -1 204.750   8.036  27
   2   8  -1 198.594   8.022  28
 -10   2  -1 201.420   8.099  19
   2   8  -1 202.937   8.040   4
   8 -10  -1 211.228   8.041   2
   2   8  -1 190.843   8.196  23
   8 -10  -1 186.625  12.346  13
  -8  10   1 211.568   8.555  10
  10  -2   1 190.392  13.113   9
  -8  10   1 210.994   8.070  14
  -8  10   1 213.270   7.806  26
  10  -2   1 208.497   8.610   8
  -8  10   1 205.498   7.975   3
  -8  10   1 214.121   8.602   6
  10  -2   1 200.820   8.551  12
  10  -2   1 209.828   8.256  16
  -2  -8   1 189.038  12.417  21
  -8  10   1 209.887   8.020  27
  10  -2   1 214.002   8.422  24
  -8  10   1 184.043  12.276  17
  -8  10   1 215.542   8.398  11
  -8  10   1 208.273   8.094  19
  -8  10   1 213.973   8.685  22
  -8  10   1 203.478   8.680   7
   3   7  -1 91.0749  3.7689   4
   3   7  -1 88.0289  3.9264  24
   7 -10  -1 84.4989  6.6226  13
 -10   3  -1 92.8223  3.7577  27
   3   7  -1 90.9172  3.6376  20
   3   7  -1 88.7190  4.0184  12
 -10   3  -1 87.5685  3.6821   3
 -10   3  -1 86.1598  3.7617  23
 -10   3  -1 76.9772  6.3287  17
   3   7  -1 86.8305  3.7372  28
   3   7  -1 77.6174  6.6761  21
   3   7  -1 87.4071  4.0338   8
 -10   3  -1 81.4188  6.1535   5
   7 -10  -1 87.0343  6.8189  25
 -10   3  -1 95.6641  3.9215  11
 -10   3  -1 88.4287  3.9888   7
   7 -10  -1 87.3500  6.8595   1
   3   7  -1 86.4551  3.9817   7
   3   7  -1 89.4660  3.6815  15
   3   7  -1 89.9923  3.7973  23
   3   7  -1 77.1508  6.9054   9
 -10   3  -1 91.7592  3.7836  19
  -7  10   1 90.8776  3.9935   6
  -7  10   1 93.4791  3.7470  19
  -7  10   1 89.3266  3.7494  14
  -7  10   1 91.1144  4.0040  10
  -7  10   1 89.1610  3.9892   7
  10  -3   1 93.6692  3.9326  24
  10  -3   1 85.7516  3.9112  12
  -7  10   1 82.9081  6.4268  17
  -7  10   1 92.9939  4.0691  22
  10  -3   1 90.3308  4.0021   8
  -7  10   1 93.2870  3.8930  11
  10  -3   1 87.6279  3.8740  16
  -7  10   1 91.1575  3.8506  18
  -7  10   1 82.3119  6.1548   5
  -7  10   1 92.0638  3.7204  27
  -7  10   1 94.7305  3.7021  26
  -3  -7   1 82.0835  6.1840   5
  -7  10   1 90.8602  3.6849   3
   4   6  -1 455.051  19.057   8
   4   6  -1 466.929  19.093  12
 -10   4  -1 436.080  18.273  23
 -10   4  -1 411.528  25.335  17
 -10   4  -1 472.425  17.737   3
 -10   4  -1 397.450  24.592   5
 -10   4  -1 445.615  19.307   7
   4   6  -1 470.965  17.610  15
 -10   4  -1 466.920  17.808  27
   4   6  -1 443.968  19.311   7
   4   6  -1 442.785  26.456  21
   4   6  -1 445.538  26.847   9
   6 -10  -1 444.529  25.795   1
   6 -10  -1 468.651  25.553  25
   4   6  -1 454.485  18.595  24
   4   6  -1 413.309  17.171  20
   4   6  -1 475.966  17.833  28
   4   6  -1 453.294  18.314  23
   6 -10  -1 426.631  25.098  13
   4   6  -1 434.150  18.193  16
 -10   4  -1 476.154  18.018  19
   4   6  -1 439.276  17.838   4
 -10   4  -1 474.266  18.644  11
  -6  10   1 476.978  18.918  10
  -6  10   1 464.057  18.151  18
  -6  10   1 481.760  17.996  19
  -6  10   1 482.394  19.300  22
  -6  10   1 477.750  17.747   3
  -6  10   1 452.016  17.791   2
  10  -4   1 467.444  19.015   8
  -6  10   1 436.046  24.769   5
  10  -4   1 474.047  18.578  24
  -6  10   1 443.539  25.501  17
  -4  -6   1 434.865  24.842   5
  -6  10   1 486.907  17.945  14
  -6  10   1 485.014  18.623  11
  -6  10   1 494.657  19.070   6
  -6  10   1 482.775  17.803  27
  -6  10   1 470.206  19.322   7
  10  -4   1 422.572  26.424   9
  10  -4   1 480.629  18.223  16
  -6  10   1 471.044  17.200  26
   5   5  -1 189.135  13.093   9
 -10   5  -1 197.428   7.854   3
 -10   5  -1 208.676   8.280  11
   5   5  -1 203.555   7.817  15
   5 -10  -1 209.142  12.768   1
   5   5  -1 204.118   8.314  24
   5   5  -1 200.291   8.498   8
 -10   5  -1 174.039  11.516   5
   5   5  -1 205.093   7.663  20
   5   5  -1 208.712   7.945  28
 -10   5  -1 182.353  12.113  17
   5   5  -1 200.288   8.114  23
   5   5  -1 205.700   7.950   4
   5   5  -1 191.004  12.839  21
   5   5  -1 197.280   8.104  16
 -10   5  -1 210.457   7.922  27
   5   5  -1 200.353   8.557   7
   5 -10  -1 195.657  12.468  25
 -10   5  -1 187.361   8.506   7
   5   5  -1 216.232   8.535  12
 -10   5  -1 208.458   8.001  19
  -5  10   1 177.892   7.868   2
  -5  10   1 206.146   8.475   6
  10  -5   1 176.255  12.467   9
  -5  10   1 206.802   8.561  22
  -5  10   1 198.659   7.877  27
  -5  10   1 180.310  11.635   5
  -5  10   1 203.888   7.860   3
  -5  10   1 208.120   7.963  14
  10  -5   1 183.666   7.854   2
  -5  10   1 205.400   8.400  10
  -5  10   1 206.561   7.964  19
  -5  10   1 197.007   8.531   7
  -5  10   1 186.593  12.150  17
  -5  -5   1 193.324  11.901   5
  10  -5   1 201.368   8.425   8
  -5  10   1 199.068   7.638  26
  10  -5   1 207.939   8.104  16
  10  -5   1 176.280  11.831  13
  -5  10   1 201.703   8.063  18
  -5  10   1 195.946   8.237  11
  10  -5   1 204.139   8.259  24
 -10   6  -1 362.393  13.494  27
 -10   6  -1 318.889  14.575   7
   4 -10  -1 330.970  19.740  25
 -10   6  -1 311.404  19.624  17
   6   4  -1 359.599  14.473   8
   6   4  -1 358.558  13.545   4
 -10   6  -1 348.076  13.425   3
   6   4  -1 369.362  14.517  12
   6   4  -1 365.808  13.355  15
   6   4  -1 363.300  13.535  28
   6   4  -1 347.643  13.896  23
   4 -10  -1 344.114  20.084   1
 -10   6  -1 353.864  13.635  19
   6   4  -1 352.138  13.047  20
   6   4  -1 355.614  14.644   7
   6   4  -1 322.714  14.012  11
   6   4  -1 361.529  14.135  24
   6   4  -1 312.505  20.800   9
   6   4  -1 337.738  20.613  21
 -10   6  -1 348.782  14.098  11
   6   4  -1 348.669  13.826  16
  10  -6   1 320.419  13.685  18
  -4  10   1 359.088  13.616  19
  -4  10   1 361.059  14.614  22
  -6  -4   1 328.688  19.316   5
  10  -6   1 357.732  14.046  24
  -4  10   1 324.697  13.697  18
  -4  10   1 356.243  13.581  14
  -4  10   1 324.961  19.046   5
  10  -6   1 342.517  14.361   8
  10  -6   1 302.700  19.288  13
  -4  10   1 350.713  14.613   7
  -4  10   1 362.664  13.425   3
  10  -6   1 348.209  13.467   2
  -4  10   1 360.988  13.460  27
  10  -6   1 297.236  20.040   9
  -4  10   1 360.424  14.089  11
  -4  10   1 338.034  13.821  23
  -4  10   1 346.353  14.294  10
  -4  10   1 320.333  19.560  17
  -4  10   1 354.570  14.431   6
  10  -6   1 368.031  13.805  16
  -4  10   1 328.648  12.983  26
   7   3  -1 543.193  22.739   7
   3 -10  -1 545.862  29.622  25
 -10   7  -1 578.196  21.177  19
 -10   7  -1 566.003  20.936  27
 -10   7  -1 554.050  21.883  11
   7   3  -1 574.670  21.004   4
   7   3  -1 541.412  20.703  15
   7   3  -1 545.051  21.568  23
   7   3  -1 520.197  31.343   9
   7   3  -1 565.044  22.431   8
 -10   7  -1 495.013  29.631  17
   7   3  -1 553.505  22.441  12
   7   3  -1 541.788  21.428  16
   3 -10  -1 487.895  29.595   1
   7   3  -1 553.157  21.877  24
 -10   7  -1 548.098  20.852   3
   7   3  -1 554.127  20.944  28
   7   3  -1 575.211  20.230  20
  -3  10   1 484.271  28.752   5
  10  -7   1 520.007  21.279  18
  -3  10   1 548.883  21.063  14
  10  -7   1 534.093  20.902   2
  -3  10   1 555.927  22.649  22
  -3  10   1 518.799  22.149  10
  -3  10   1 550.999  22.357   6
  -7  -3   1 524.246  29.145   5
  10  -7   1 549.170  21.376  16
  -3  10   1 504.493  29.498  17
  10  -7   1 514.269  29.438  13
  -3  10   1 555.671  20.838   3
  -3  10   1 539.526  22.704   7
  -3  10   1 539.530  21.124  19
  10  -7   1 513.889  22.266   8
  -3  10   1 533.338  20.884  27
  -3  10   1 549.925  21.859  11
  10  -7   1 537.450  21.773  24
  -7  -3   1 524.336  21.847  11
  -3  10   1 531.278  21.502  23
 -10   8  -1 77.7150  3.5626  10
   2 -10  -1 70.0741  6.0841  25
 -10   8  -1 80.1669  3.5165  11
   8   2  -1 71.3588  6.8603   9
 -10   8  -1 73.3416  3.3415  14
   8   2  -1 89.6663  3.6829   7
   8   2  -1 79.0033  3.6587  12
   2 -10  -1 74.7992  6.2386   1
   8   2  -1 81.4874  3.3978  15
 -10   8  -1 82.2576  3.3896  27
 -10   8  -1 73.7951  6.0162  17
 -10   8  -1 82.3304  3.3421   3
 -10   8  -1 81.8754  3.3909  19
   8   2  -1 78.3981  3.2778  20
 -10   8  -1 82.2124  3.2818  26
   8   2  -1 81.0638  3.7514   8
   8   2  -1 79.4369  3.4031  28
   8   2  -1 79.8919  3.5532  16
   8   2  -1 84.6381  3.5263  23
   8   2  -1 85.0192  3.6817  24
   8   2  -1 82.0723  3.4514   4
  10  -8   1 80.7811  3.4984  16
  -2  10   1 76.1664  3.6042  22
  -2  10   1 80.7005  3.3259  27
  10  -8   1 75.2762  6.0988  13
  -8  -2   1 74.3295  5.9531   5
  -2  10   1 75.9997  3.4077  23
  -8  -2   1 71.5554  6.0252  21
  10  -8   1 82.1825  3.3854   2
  -8  -2   1 82.1176  3.4857  11
  10  -8   1 77.3329  3.5022  24
  -2  10   1 82.0239  3.5730   6
  -2  10   1 79.6347  3.6003   7
  -2  10   1 78.2808  3.3578  14
  -2  10   1 80.3216  3.3431  19
  -2  10   1 81.8073  3.4815  11
  -2  10   1 76.1762  3.2836   3
  -2  10   1 69.5690  5.6259   5
 -10   9  -1 12.1794  0.9556  14
   9   1  -1 12.8112  2.9800   9
   9   1  -1 14.4228  1.1319  23
   9   1  -1 14.8751  1.1699  24
 -10   9  -1 10.9843  1.0443  22
   9   1  -1 11.6197  1.0316  20
 -10   9  -1 15.1877  1.0829  19
   9   1  -1 11.9358  1.2076  12
 -10   9  -1 14.4020  1.1612  26
 -10   9  -1 13.4360  1.0350  27
   1 -10  -1 11.1547  2.7263  17
 -10   9  -1 13.4177  1.0413   3
 -10   9  -1 13.3810  1.2728  18
 -10   9  -1 15.9876  1.0817  11
   9   1  -1 13.2165  1.0957   4
   9   1  -1 15.1136  1.2548  16
   9   1  -1 12.2865  1.0929  28
 -10   9  -1 11.0935  0.9895   6
   9   1  -1 14.4523  1.1142  15
 -10   9  -1 11.9341  2.3133  17
   9   1  -1 14.5837  1.3435   8
 -10   9  -1 12.4626  1.1382  10
  -1  10   1 15.4448  0.8951  19
  -1  10   1 14.0656  0.9587   3
  -9  -1   1 13.9221  1.0018  11
  -9  -1   1 9.81714 2.36840  21
  10  -9   1 13.8976  1.0347  24
  -1  10   1 15.4604  1.0488   7
  -1  10   1 15.0909  1.0324  23
  10  -9   1 15.6087  1.1630   2
  10  -9   1 14.4180  1.1617  16
  -1  10   1 15.4314  0.9538  27
  10  -9   1 12.1401  2.4453  13
  -9  -1   1 9.49118 2.29443   5
  -1  10   1 11.4446  0.9971  22
  -1  10   1 12.8834  0.9281  14
  -1  10   1 16.4467  1.0135  11
  10   0  -1 690.908  27.218  28
 -10  10  -1 693.670  28.899  10
  10   0  -1 685.331  26.954  15
 -10  10  -1 734.041  27.167   3
  10   0  -1 687.724  29.154  12
 -10  10  -1 703.108  27.791  18
 -10  10  -1 717.533  26.324  26
 -10  10  -1 679.831  29.096   6
 -10  10  -1 723.961  28.501  11
  10   0  -1 738.162  29.173   8
  10   0  -1 693.155  27.280   4
 -10  10  -1 691.387  27.544  19
  10   0  -1 695.050  26.274  20
  10   0  -1 722.312  27.909  16
 -10  10  -1 691.431  29.476  22
  10   0  -1 736.299  28.471  24
 -10  10  -1 713.860  27.249  27
 -10  10  -1 718.520  27.443  14
   0  10   1 701.197  28.050  23
   0  10   1 699.539  27.194  27
 -10   0   1 701.941  28.491  11
   0  10   1 734.994  29.609   7
 -10   0   1 713.067  29.650   7
  10 -10   1 706.075  27.236   2
   0  10   1 652.473  27.366  14
  10 -10   1 737.760  27.828  16
   0  10   1 676.218  26.894  15
   0  10   1 704.065  27.103   3
   0  10   1 712.647  27.497  19
   0  10   1 709.331  28.465  11
 -10  11  -1 108.194   4.294  19
 -10  11  -1 107.500   4.232   3
 -10  11  -1 105.406   4.417  11
 -10  11  -1 107.377   4.237  27
 -10  11  -1 102.039   4.251  14
 -10  11  -1 105.839   4.418  18
 -10  11  -1 104.910   4.172  26
  11  -1  -1 96.3781  4.5290  12
  11  -1  -1 105.723   4.523  24
  11  -1  -1 102.772   4.210  15
  11  -1  -1 104.602   4.433  16
  11  -1  -1 104.828   4.614   8
 -10  11  -1 102.800   4.543  10
 -10  11  -1 98.5832  4.5082   6
 -10  11  -1 99.6281  4.5750  22
   1  10   1 97.0819  4.1379   3
   1  10   1 99.6816  4.3163  23
   1  10   1 101.104   4.200  19
 -11   1   1 108.790   4.637   7
   1  10   1 100.424   4.558   7
 -11   1   1 102.240   4.410  11
  10 -11   1 112.347   4.309   2
  10 -11   1 105.433   4.320  16
   1  10   1 104.373   4.384  11
 -11   1   1 104.285   4.353  23
   1  10   1 99.1291  4.1616  15
   1  10   1 100.404   4.168  27
 -10  12  -1 48.8666  2.2485  11
 -10  12  -1 50.0250  2.3412   6
 -10  12  -1 51.4472  2.2042  19
 -10  12  -1 50.9503  2.1815   3
  12  -2  -1 51.3529  2.3757  24
 -10  12  -1 51.5173  2.3624  22
 -10  12  -1 50.2903  2.1922  14
  12  -2  -1 53.1926  2.3487  16
 -10  12  -1 51.4993  2.1692  27
 -10  12  -1 49.7670  2.3845  10
 -10  12  -1 51.1395  2.1678  26
  12  -2  -1 51.3443  2.4397   8
   2  10   1 45.4951  2.3446   7
 -12   2   1 44.1606  2.2134  23
 -12   2   1 52.9777  2.4019   7
  10 -12   1 48.2024  2.2295  16
  10 -12   1 53.1566  2.2539   2
   2  10   1 48.9620  2.1678  15
 -12   2   1 46.4291  2.1256  15
   2  10   1 48.2509  2.2196  11
   2  10   1 47.2319  2.2346  23
 -12   2   1 48.6540  2.2637  11
   2  10   1 47.1071  2.0951  27
 -10  13  -1 70.4505  2.8218  14
 -10  13  -1 69.5216  2.7751   3
  13  -3  -1 65.1808  2.9970   8
 -10  13  -1 60.7884  2.8583  11
  13  -3  -1 68.5365  2.9262  16
 -10  13  -1 68.9555  2.7711  27
 -10  13  -1 67.1836  3.0025  10
 -10  13  -1 68.5735  3.0317  22
 -10  13  -1 69.9443  3.0056   6
 -10  13  -1 69.8604  2.8103  19
   3  10   1 65.3971  2.8603  23
 -13   3   1 71.7171  3.0447   7
 -13   3   1 66.1387  2.8566  23
   3  10   1 64.6143  3.0084   7
 -13   3   1 64.1139  2.8952  11
   3  10   1 66.8499  2.7813  15
   3  10   1 59.9493  2.8476  11
  10 -13   1 70.6648  2.8909  18
  10 -13   1 70.7224  2.8457   2
 -10  14  -1 72.5292  2.9115  14
 -10  14  -1 69.4449  3.0937   6
 -10  14  -1 68.7501  3.0856  10
  14  -4  -1 72.5342  3.0044  16
 -10  14  -1 68.9024  2.9027  19
 -10  14  -1 70.4453  3.1218  22
 -10  14  -1 73.0296  2.8790   3
  10 -14   1 70.5190  2.9069   2
  10 -14   1 73.6656  2.9780  18
 -14   4   1 70.5097  3.1297   7
  10 -14   1 75.4047  2.8238  26
 -11  -2  -1 17.3436  0.9808  23
 -11  -2  -1 17.2452  1.0160  11
 -11  -2  -1 18.0430  1.0298   7
  13 -11  -1 18.2036  1.0009   2
  13 -11  -1 18.1015  0.9865  18
  13 -11  -1 16.4614  0.9393  26
  11   2   1 15.8589  1.0720  24
 -13  11   1 18.7584  0.9941  11
  11   2   1 17.0839  0.9572  15
 -13  11   1 18.8271  0.9323  27
  11   2   1 17.3489  0.9832  28
  11   2   1 18.1595  1.1004  12
  11   2   1 16.3334  0.9504  20
 -13  11   1 18.0195  0.9222  19
  11   2   1 19.0642  1.1481   8
  11   2   1 15.9058  0.9792   4
  12 -11  -1 86.1449  3.9569  10
 -11  -1  -1 96.3312  3.9388  11
 -11  -1  -1 95.9311  4.0867   7
  12 -11  -1 94.4094  3.7756   2
  12 -11  -1 94.8407  3.6338  26
  12 -11  -1 91.6547  3.8401  18
  11   1   1 91.7629  3.9506  24
  11   1   1 87.0833  3.6822  15
 -12  11   1 88.9747  3.6774   3
  11   1   1 83.2964  3.7020   4
 -12  11   1 93.6285  3.8927  11
  11   1   1 94.8955  4.0486  12
  11   1   1 94.4415  4.0703   8
  11   1   1 86.6103  3.5981  20
 -12  11   1 92.6702  3.7470  19
 -12  11   1 95.4348  3.7284  27
  11   1   1 88.5341  3.7243  28
 -11   0  -1 55.7349  2.5866   7
  11 -11  -1 56.3083  2.4479   2
  11 -11  -1 54.6441  2.4834  18
 -11   0  -1 54.1371  2.3552  27
 -11   0  -1 59.2872  2.5341  11
  11 -11  -1 55.9015  2.3130  26
  11 -11  -1 54.1515  2.5481  10
  11   0   1 54.4002  2.6294   8
  11   0   1 52.3076  2.5843  12
  11   0   1 50.9291  2.3450  15
 -11  11   1 55.2599  2.3577  27
  11   0   1 51.5582  2.2863  20
  11   0   1 57.8827  2.5935  24
 -11  11   1 56.8708  2.3586   3
  11   0   1 52.4779  2.3645  28
  11   0   1 49.4094  2.4379  16
 -11  11   1 53.8475  2.4639  11
  10 -11  -1 32.3940  1.7005   2
 -11   1  -1 32.4102  1.6195  23
  10 -11  -1 34.1674  1.6084  26
 -11   1  -1 33.8653  1.7546   7
 -11   1  -1 33.1962  1.6952  11
  10 -11  -1 36.0440  1.7731  18
 -11   1  -1 30.4351  1.6275  19
 -11   1  -1 33.5007  1.6005  27
 -10  11   1 32.6707  1.5954   3
 -10  11   1 34.5733  1.6353  19
 -10  11   1 32.8275  1.7441  22
 -10  11   1 32.1656  1.6765  11
  11  -1   1 33.5793  1.7577  24
  11  -1   1 31.7600  1.6986  16
 -10  11   1 34.5743  1.7510  10
  11  -1   1 32.8718  1.7322  12
 -10  11   1 32.1910  1.6027  14
 -10  11   1 33.0641  1.6080  27
 -10  11   1 31.1251  1.6904   6
  11  -1   1 32.9186  1.8556   8
 -11   2  -1 79.1032  3.3765  19
   2   9  -1 72.6948  3.3289   4
   9 -11  -1 81.6439  3.3690   2
   9 -11  -1 79.5385  3.2652  26
 -11   2  -1 81.0402  3.3519  27
 -11   2  -1 83.0211  3.6379   7
   9 -11  -1 78.8199  3.4775  18
 -11   2  -1 77.8630  3.4010  23
 -11   2  -1 80.3687  3.5528  11
  11  -2   1 72.4784  3.4384  16
  11  -2   1 78.1391  3.6233   8
  11  -2   1 73.4356  3.5360  12
  -9  11   1 81.1466  3.3640  19
  -9  11   1 79.6046  3.3414  27
  -9  11   1 82.2673  3.3611  14
  -9  11   1 82.9504  3.3177   3
  -9  11   1 81.2149  3.6063   6
  11  -2   1 80.5611  3.5814  24
  -9  11   1 80.9693  3.5971  10
  -9  11   1 83.6506  3.5063  11
  -9  11   1 81.9110  3.6546  22
   3   8  -1 142.929   6.304  23
   3   8  -1 149.927   6.194   4
   3   8  -1 157.113   5.983  20
 -11   3  -1 163.098   6.492  11
   8 -11  -1 156.059   6.185   2
 -11   3  -1 153.821   6.672   7
   3   8  -1 150.288   6.081  15
   3   8  -1 143.657   6.637   7
 -11   3  -1 146.599   6.292  23
 -11   3  -1 155.481   6.173  27
 -11   3  -1 153.963   6.231  19
   3   8  -1 147.370   6.645  12
   3   8  -1 128.220   6.158  28
 -11   3  -1 145.649   6.095   3
  -8  11   1 157.105   6.166  27
  -8  11   1 159.618   5.996  26
  11  -3   1 159.710   6.483  24
  -8  11   1 155.739   6.217  19
  -8  11   1 162.944   6.630   6
  -8  11   1 160.348   6.150   3
  -8  11   1 162.402   6.599  10
  -8  11   1 160.836   6.453  11
  -8  11   1 155.495   6.686  22
  11  -3   1 156.450   6.621   8
  -8  11   1 157.195   6.209  14
  11  -3   1 155.316   6.342  16
   4   7  -1 44.6200  2.1131  28
   4   7  -1 43.2098  2.2775  12
 -11   4  -1 44.1858  2.0571  27
   4   7  -1 45.6656  2.0428  20
   4   7  -1 44.3593  2.0434  15
   7 -11  -1 34.1353  4.1598  25
 -11   4  -1 43.0862  2.0219  19
   7 -11  -1 45.6473  2.1137   2
 -11   4  -1 46.8077  2.1216  11
 -11   4  -1 39.7993  2.1388   7
   4   7  -1 41.2308  2.1057   4
   4   7  -1 40.6440  2.1408   7
   4   7  -1 41.8960  2.2494   8
 -11   4  -1 41.3591  2.0044   3
   4   7  -1 40.5081  2.2028  24
   4   7  -1 42.6524  2.0592  23
  -7  11   1 43.4983  1.9790   3
  -7  11   1 50.4291  2.2865  10
  -7  11   1 47.7240  2.2136  22
  -7  11   1 44.8217  2.0653  14
  -7  11   1 46.4069  2.1314  11
  -7  11   1 42.3472  2.0019  19
  -7  11   1 45.1029  1.9919  27
  -7  11   1 42.7122  2.0876  18
  -7  11   1 46.3747  2.1925   6
  11  -4   1 44.2477  2.1534  24
  -7  11   1 40.9686  4.1063  17
  -4  -7   1 37.9647  4.2680  21
  11  -4   1 43.5557  2.2331   8
  -7  11   1 42.3738  2.1411   7
  11  -4   1 43.6681  2.1834  16
  -7  11   1 45.6910  2.0539  26
   5   6  -1 87.1684  3.6705   4
 -11   5  -1 83.5520  3.5473   3
   5   6  -1 86.8724  3.5404  15
 -11   5  -1 79.7163  3.7864   7
 -11   5  -1 66.1221  6.1166  17
   5   6  -1 87.0479  3.6743  23
   5   6  -1 87.6169  3.4936  20
 -11   5  -1 88.5193  3.7390  11
   5   6  -1 82.8447  3.8763   7
   5   6  -1 84.7340  3.8076  24
   6 -11  -1 76.6395  6.6094   1
 -11   5  -1 83.7621  3.6177  19
   5   6  -1 86.2243  3.9244   8
   5   6  -1 86.9840  3.6290  28
 -11   5  -1 88.0768  3.5649  27
   6 -11  -1 74.5116  6.6420  25
   5   6  -1 85.1998  3.8844  12
  11  -5   1 85.0088  3.6898  16
  -6  11   1 86.3077  3.5520   3
  -6  11   1 86.3703  3.8164  10
  -6  11   1 87.8111  3.6831  18
  11  -5   1 87.5926  3.8345   8
  -6  11   1 76.5895  6.2300  17
  -6  11   1 87.3100  3.5849  19
  11  -5   1 75.5573  3.5133   2
  -6  11   1 87.4106  3.4661  26
  -6  11   1 82.5931  3.8176   7
  -6  11   1 85.7672  3.6994  11
  -6  11   1 87.2886  3.8358   6
  -6  11   1 86.7239  3.5412  27
  11  -5   1 86.9359  3.7477  24
  -6  11   1 87.3913  3.8760  22
  -6  11   1 90.1165  3.5925  14
 -11   6  -1 118.115   4.844  11
 -11   6  -1 109.499   4.570   3
   6   5  -1 104.887   4.737  16
   5 -11  -1 107.289   8.108  25
   6   5  -1 114.198   4.675   4
   6   5  -1 113.629   4.994   7
 -11   6  -1 104.194   4.921   7
   6   5  -1 113.287   4.665  28
   6   5  -1 117.823   4.507  20
 -11   6  -1 96.6313  7.6714  17
 -11   6  -1 114.695   4.670  19
   6   5  -1 116.142   4.757  23
   6   5  -1 111.189   4.999  12
 -11   6  -1 115.925   4.604  27
   6   5  -1 98.5802  8.4383   9
   6   5  -1 114.285   5.010   8
   6   5  -1 116.967   4.581  15
   5 -11  -1 103.707   8.060   1
   6   5  -1 113.004   4.879  24
  -5  11   1 116.257   4.654  14
  -5  11   1 116.892   4.970   6
  11  -6   1 105.797   4.576   2
  -5  11   1 115.680   4.649  19
  -6  -5   1 101.540   7.585   5
  -5  11   1 106.772   4.680  18
  -5  11   1 118.931   4.809  11
  11  -6   1 115.489   4.833  24
  -5  11   1 99.1119  7.6950  17
  -5  11   1 118.170   4.585  27
  -5  11   1 107.685   4.445  26
  11  -6   1 120.457   4.794  16
  11  -6   1 111.397   4.901   8
  -5  11   1 117.266   4.994  22
  -5  11   1 115.304   4.587   3
  -5  11   1 112.031   4.954   7
  -5  11   1 113.190   4.918  10
   7   4  -1 18.8483  1.2521  23
   7   4  -1 16.3637  1.4637   8
 -11   7  -1 17.0030  2.8178  17
   7   4  -1 19.0931  1.2596  20
   7   4  -1 19.0330  1.2596  16
   7   4  -1 18.9821  1.4185  24
 -11   7  -1 18.7505  1.2374  11
   4 -11  -1 15.7501  2.9770  25
   7   4  -1 18.1701  1.2167   4
 -11   7  -1 19.1883  1.2241  19
 -11   7  -1 18.8056  1.2010  27
   7   4  -1 18.7422  1.2105   7
   7   4  -1 19.6664  1.4582  12
   7   4  -1 20.0862  1.2736  15
   7   4  -1 19.1374  1.2210  28
 -11   7  -1 18.8360  1.1533   3
  -4  11   1 16.7980  1.2277  10
  -4  11   1 17.9811  1.2836  22
  11  -7   1 18.6355  1.2307  24
  -4  11   1 16.1911  2.5964  17
  -4  11   1 19.2193  1.1589  19
  11  -7   1 20.8404  1.3372  16
  -4  11   1 19.2828  1.2221   7
  -7  -4   1 17.0823  1.1680  11
  -4  11   1 18.9421  1.1935  14
  11  -7   1 18.4101  1.1160   2
  -4  11   1 19.0964  1.1475   3
  -4  11   1 18.3273  1.1623  11
  -7  -4   1 14.8167  2.6661  21
  -4  11   1 19.5161  1.2043   6
  11  -7   1 16.7928  1.1345  18
  11  -7   1 16.8933  1.2054   8
  -4  11   1 18.4715  1.1278  27
   8   3  -1 104.963   4.634   7
   8   3  -1 104.570   4.655  12
 -11   8  -1 104.017   4.230   3
 -11   8  -1 106.351   4.306  19
   8   3  -1 103.873   4.233  15
 -11   8  -1 101.047   4.429  11
   8   3  -1 102.445   4.134  20
   8   3  -1 105.133   4.332  28
   8   3  -1 107.104   4.565  24
   8   3  -1 103.682   4.432  16
   8   3  -1 103.832   4.383  23
   8   3  -1 108.160   4.646   8
   8   3  -1 103.243   4.295   4
 -11   8  -1 106.094   4.240  27
  -3  11   1 105.023   4.259  14
  -3  11   1 101.486   4.206  27
  11  -8   1 95.2835  4.0801  26
  11  -8   1 101.640   4.271   2
  11  -8   1 102.165   4.402  24
  -3  11   1 103.494   4.400  11
  -3  11   1 105.713   4.205   3
  -3  11   1 104.298   4.262  19
  -8  -3   1 95.8748  4.4082  11
  -3  11   1 102.554   4.583  22
  -3  11   1 100.027   4.495   6
  -3  11   1 99.0085  4.5501   7
  11  -8   1 105.351   4.398  16
  11  -8   1 100.347   4.324  18
   9   2  -1 179.431   7.281   8
   9   2  -1 174.790   6.660  15
 -11   9  -1 153.729   6.667  14
 -11   9  -1 171.771   6.693  27
   9   2  -1 170.351   7.231  12
   9   2  -1 172.632   6.508  20
   9   2  -1 174.800   6.741  28
 -11   9  -1 162.124   7.062  10
 -11   9  -1 174.747   6.764  19
   9   2  -1 170.316   6.922  16
   9   2  -1 168.337   6.744   4
 -11   9  -1 171.999   6.656   3
 -11   9  -1 172.656   6.988  11
   9   2  -1 178.735   7.103  24
   9   2  -1 170.129   6.922  23
  -2  11   1 151.032   7.071   6
  11  -9   1 171.396   6.718   2
  11  -9   1 167.735   6.828  18
  11  -9   1 164.223   6.446  26
  -2  11   1 164.281   6.639  27
  -2  11   1 163.534   7.215   7
  11  -9   1 154.787   6.910  24
  11  -9   1 169.644   6.865  16
  -2  11   1 161.296   7.185  22
  -2  11   1 165.638   6.715  19
  -2  11   1 164.036   6.691  14
  -2  11   1 167.005   6.635   3
  -2  11   1 170.655   6.953  11
  -9  -2   1 159.576   6.948  11
  10   1  -1 4.40808 0.67007  20
  10   1  -1 4.69418 0.78085   4
  10   1  -1 3.49551 0.70734  15
 -11  10  -1 5.92694 0.80405  10
  10   1  -1 4.62369 0.70362  28
 -11  10  -1 3.63661 0.60058  14
  10   1  -1 4.49761 0.76082  12
 -11  10  -1 4.51375 0.64381  27
 -11  10  -1 6.15874 0.67778  11
 -11  10  -1 5.01876 0.67304   3
  10   1  -1 5.52976 0.84642  24
  10   1  -1 5.48263 0.80067  16
  10   1  -1 4.73788 0.75386   8
 -11  10  -1 5.96344 0.68525  19
  11 -10   1 8.87680 0.76705  18
  -1  11   1 4.83206 0.62133  11
  -1  11   1 4.80503 0.72160   7
  -1  11   1 3.30137 0.57987  14
 -10  -1   1 5.12140 0.67715  11
  11 -10   1 6.69707 0.72841  16
  -1  11   1 5.32483 0.59116  19
  -1  11   1 3.98529 0.63073  27
  11 -10   1 5.37620 0.73101   2
  -1  11   1 4.89813 0.65427   3
 -10  -1   1 5.42049 0.77099   7
  11 -10   1 7.58424 0.61925  26
 -11  11  -1 105.111   4.157  27
  11   0  -1 98.0340  4.1721   4
  11   0  -1 105.578   4.537   8
 -11  11  -1 99.3811  4.1541  14
 -11  11  -1 105.423   4.322  11
  11   0  -1 94.7522  4.1451  28
 -11  11  -1 107.616   4.455  10
 -11  11  -1 107.021   4.207  19
  11   0  -1 102.589   4.429  24
 -11  11  -1 104.300   4.144   3
  11   0  -1 96.7347  3.9972  20
  11   0  -1 103.420   4.332  16
  11   0  -1 102.329   4.142  15
  11   0  -1 102.333   4.465  12
 -11  11  -1 95.1008  4.4546  22
  11 -11   1 105.121   4.201   2
  11 -11   1 104.195   4.274  18
  11 -11   1 103.279   4.031  26
   0  11   1 97.2977  4.4695   7
  11 -11   1 109.450   4.260  16
 -11   0   1 96.9207  4.3022  11
   0  11   1 101.172   4.142  19
   0  11   1 101.617   4.298  11
 -11   0   1 106.369   4.526   7
   0  11   1 98.3687  4.0913  27
   0  11   1 99.8526  4.0763   3
 -11   0   1 105.889   4.301  23
   0  11   1 94.3167  4.2331  23
 -11  12  -1 67.6283  3.1333   6
  12  -1  -1 72.3466  3.2104   8
 -11  12  -1 69.1183  3.0586  11
 -11  12  -1 69.4479  2.9441   3
 -11  12  -1 72.0498  3.1702  10
 -11  12  -1 71.9515  2.9310  27
 -11  12  -1 70.1109  2.9455  14
  12  -1  -1 68.4435  3.0727  16
  12  -1  -1 71.9602  3.1493  24
 -11  12  -1 66.5841  3.1583  22
 -11  12  -1 73.4994  2.9756  19
  11 -12   1 75.6296  3.0556  18
  11 -12   1 72.6434  2.9964  16
 -12   1   1 69.3473  2.8804  15
   1  11   1 66.7434  2.9987  23
 -12   1   1 67.2799  3.0422  11
  11 -12   1 75.2099  2.9934   2
   1  11   1 68.1226  3.1687   7
  11 -12   1 75.4711  2.8841  26
 -12   1   1 74.3965  3.2278   7
   1  11   1 67.5174  3.0252  11
 -12   1   1 73.4659  3.0371  23
 -11  13  -1 134.461   5.353  14
  13  -2  -1 133.330   5.720   8
  13  -2  -1 138.879   5.609  24
 -11  13  -1 116.467   5.515  11
  13  -2  -1 135.786   5.492  16
 -11  13  -1 139.967   5.316   3
 -11  13  -1 135.083   5.320  27
 -11  13  -1 135.452   5.663  10
 -11  13  -1 126.818   5.670   6
 -11  13  -1 138.827   5.383  19
 -11  13  -1 129.466   5.744  22
  11 -13   1 146.345   5.177  26
  11 -13   1 146.092   5.472  18
 -13   2   1 116.100   5.522  11
 -13   2   1 142.794   5.816   7
 -13   2   1 135.144   5.492  23
  11 -13   1 143.821   5.363   2
  13 -12  -1 89.6367  3.5286   2
  13 -12  -1 86.1440  3.3944  26
  13 -12  -1 89.2683  3.5946  18
 -12  -1  -1 87.5696  3.8089   7
 -13  12   1 86.3152  3.4801  27
 -13  12   1 86.6445  3.6525  11
  12   1   1 87.2403  3.7923   8
  12 -12  -1 27.2820  1.3116   2
  12 -12  -1 24.5423  1.3245  10
  12 -12  -1 25.5336  1.2089  26
  12 -12  -1 25.5784  1.2936  18
 -12   0  -1 24.6305  1.3384   7
 -12   0  -1 24.3999  1.2232  23
 -12   0  -1 26.9608  1.2981  11
 -12  12   1 26.5743  1.2216  27
 -12  12   1 24.6558  1.2686  11
 -12  12   1 24.0594  1.1675   3
 -12  12   1 24.4653  1.2216  19
  12   0   1 24.6905  1.3686  24
  12   0   1 22.5057  1.3308  12
  11 -12  -1 200.280   7.182  26
  11 -12  -1 203.170   7.444   2
  11 -12  -1 194.265   7.883  10
 -12   1  -1 181.054   7.594  23
 -12   1  -1 179.546   7.369  27
 -12   1  -1 188.853   8.048   7
 -12   1  -1 198.096   7.760  11
  11 -12  -1 202.901   7.588  18
  12  -1   1 190.708   7.962   8
  12  -1   1 177.609   7.897  12
 -11  12   1 188.141   7.385  27
 -11  12   1 193.570   7.733  11
 -11  12   1 178.135   7.457  19
 -11  12   1 171.325   7.389  14
  12  -1   1 170.781   7.553  16
 -11  12   1 176.241   7.864   6
  12  -1   1 199.882   7.785  24
 -11  12   1 191.022   7.354   3
 -12   2  -1 10.2027  0.8444  19
 -12   2  -1 9.24503 0.77235  23
  10 -12  -1 9.54749 0.84353  18
  10 -12  -1 9.16483 0.88151   2
  10 -12  -1 10.5583  0.9003  26
 -12   2  -1 8.90782 0.81651   7
 -12   2  -1 9.90258 0.87959  11
 -12   2  -1 10.0452  0.8246  27
 -10  12   1 8.78191 0.86978  22
 -10  12   1 8.37737 0.81769   6
 -10  12   1 9.22465 0.82157  11
  12  -2   1 10.9310  1.0072   8
 -10  12   1 9.69760 0.77218   3
  12  -2   1 8.72434 0.86375  24
  12  -2   1 9.58158 0.86766  16
 -10  12   1 10.6300  0.8000  27
 -10  12   1 9.77540 0.80806  19
 -10  12   1 8.93284 0.79524  14
   3   9  -1 178.828   7.278   4
   9 -12  -1 191.614   7.054  26
 -12   3  -1 181.317   7.320  19
 -12   3  -1 188.356   7.618  11
   9 -12  -1 189.160   7.274   2
 -12   3  -1 188.017   7.264  27
   3   9  -1 173.653   7.263  28
 -12   3  -1 176.645   7.855   7
   3   9  -1 172.510   7.008  20
   3   9  -1 169.235   7.148  15
 -12   3  -1 163.693   7.403  23
   9 -12  -1 190.968   7.445  18
  -9  12   1 185.045   7.294  14
  -9  12   1 189.238   7.589  11
  -9  12   1 190.013   7.876  22
  -9  12   1 190.750   7.259  27
  -9  12   1 190.959   7.779   6
  12  -3   1 187.428   7.801   8
  -9  12   1 187.389   7.729  10
  12  -3   1 185.256   7.628  24
  -9  12   1 183.790   7.331  19
  -9  12   1 181.764   7.221   3
  12  -3   1 178.185   7.452  16
   4   8  -1 1.24251 0.62464   4
 -12   4  -1 0.89199 0.56879   7
   4   8  -1 1.04337 0.58501   7
   4   8  -1 0.87600 0.59537  23
   4   8  -1 2.37683 0.63517  20
   4   8  -1 0.77294 0.61539  28
   4   8  -1 0.77964 0.65190  12
 -12   4  -1 1.68897 0.53118  27
 -12   4  -1 2.45890 0.55461  19
 -12   4  -1 0.54358 0.59822  11
   4   8  -1 1.18256 0.56823  15
   8 -12  -1 1.38728 0.63618   2
   8 -12  -1 0.90679 0.60368  18
  -8  12   1 0.70332 0.53754  14
  -8  12   1 1.43633 0.70788  10
  -8  12   1 1.36397 0.54535  19
  -8  12   1 0.94788 0.64659   6
  12  -4   1 0.93410 0.64349  24
  12  -4   1 1.48326 0.63230   8
  -8  12   1 2.43499 0.63188  22
  -8  12   1 0.42722 0.52364  27
  12  -4   1 0.78421 0.62109  16
  -8  12   1 1.64726 0.55084  11
  -8  12   1 0.99914 0.55315   3
   5   7  -1 144.119   5.843   4
   5   7  -1 139.576   5.954  23
   7 -12  -1 137.531   5.772   2
 -12   5  -1 133.624   5.722   3
   5   7  -1 138.039   6.086  24
 -12   5  -1 131.881   6.222   7
   7 -12  -1 146.494   5.928  18
   5   7  -1 143.625   5.748  15
 -12   5  -1 146.189   5.799  27
   5   7  -1 146.029   5.852  28
   5   7  -1 143.608   6.281   8
   5   7  -1 139.631   5.645  20
 -12   5  -1 138.346   5.839  19
   5   7  -1 150.225   6.297  12
 -12   5  -1 150.118   6.084  11
   5   7  -1 135.959   6.257   7
  -7  12   1 151.905   6.305  22
  12  -5   1 150.218   5.968  16
  -7  12   1 146.211   5.850  19
  -7  12   1 152.615   6.212  10
  -7  12   1 147.565   5.785  27
  12  -5   1 148.013   6.085  24
  -7  12   1 145.226   5.757   3
  -7  12   1 150.762   5.846  14
  -7  12   1 150.870   6.235   6
  -7  12   1 147.068   6.049  11
  12  -5   1 141.495   6.194   8
   6   6  -1 145.325   6.201  24
 -12   6  -1 139.317   5.809   3
 -12   6  -1 149.094   5.941  19
   6   6  -1 136.589   6.349   7
   6   6  -1 148.266   5.955   4
   6   6  -1 144.517   5.742  20
 -12   6  -1 152.617   6.168  11
   6   6  -1 150.728   6.372  12
   6   6  -1 142.186   6.041  23
 -12   6  -1 150.302   5.874  27
   6   6  -1 148.446   5.852  15
   6   6  -1 151.135   5.962  28
  12  -6   1 145.206   6.150  24
  -6  12   1 147.786   5.862  27
  -6  12   1 144.111   6.284   6
  -6  12   1 150.538   6.135  11
  -6  12   1 136.925   5.666  26
  -6  12   1 147.742   6.377  22
  12  -6   1 148.219   6.045  16
  12  -6   1 142.740   6.265   8
  -6  12   1 145.160   6.239  10
  -6  12   1 147.916   5.850   3
  -6  12   1 151.653   5.914  14
  -6  12   1 146.755   5.929  19
 -12   7  -1 81.3241  3.4469  11
   7   5  -1 80.6390  3.6466   8
   7   5  -1 81.4421  3.2679  20
 -12   7  -1 75.4797  3.2495   3
   7   5  -1 77.9484  3.6244  12
 -12   7  -1 77.1493  3.3092  19
   7   5  -1 78.2854  3.2667  15
   7   5  -1 78.2151  3.3897  23
 -12   7  -1 79.0235  3.2629  27
   7   5  -1 77.7654  3.3326   4
   7   5  -1 75.6872  3.3284  28
   7   5  -1 76.6645  3.5530   7
  -5  12   1 79.8231  3.3086  14
  -5  12   1 68.8727  3.4553  10
  -5  12   1 77.9673  3.5329  22
  -5  12   1 80.0010  3.2582   3
  -5  12   1 78.5924  3.2991  19
  -5  12   1 79.6081  3.4005  11
  12  -7   1 77.6931  3.4434  24
  -5  12   1 80.6017  3.2665  27
  -5  12   1 77.9453  3.4917   6
  12  -7   1 81.9304  3.3997  16
  12  -7   1 73.3153  3.2751   2
  12  -7   1 71.0929  3.4653   8
   8   4  -1 66.4223  2.8002  20
   8   4  -1 61.1436  2.9318  16
   8   4  -1 66.0793  3.0617   7
   8   4  -1 66.6655  3.0613  24
 -12   8  -1 67.8424  2.9475  11
   8   4  -1 67.8156  2.9155  28
 -12   8  -1 65.9447  2.8105  27
   8   4  -1 67.1300  2.8117  15
   8   4  -1 68.1578  3.1293  12
   8   4  -1 66.6705  2.9062   4
   8   4  -1 67.2644  3.1114   8
 -12   8  -1 69.9985  2.8601  19
 -12   8  -1 66.9140  2.7801   3
   8   4  -1 66.4102  2.9187  23
  12  -8   1 66.8254  2.9030  16
  -4  12   1 64.6621  2.7706   3
  -4  12   1 64.6497  2.9869   6
  -4  12   1 65.3925  2.8969  11
  12  -8   1 64.7986  2.8144   2
  -4  12   1 64.5348  2.7713  27
  -4  12   1 58.3733  2.9023  10
  12  -8   1 62.2673  2.9131  24
  -4  12   1 62.9581  3.0137  22
  12  -8   1 60.5622  2.8076  18
  -4  12   1 68.0168  2.8183  19
  -4  12   1 65.2840  2.8122  14
 -12   9  -1 87.6027  3.6792  19
 -12   9  -1 91.2285  3.6456  27
 -12   9  -1 88.1469  3.6308   3
   9   3  -1 90.7225  3.9961  12
   9   3  -1 91.0869  4.0285   8
   9   3  -1 91.3447  3.7278  28
   9   3  -1 91.9835  3.7163   4
 -12   9  -1 86.4066  3.7899  11
   9   3  -1 88.6879  3.7902  16
   9   3  -1 88.5532  3.6481  15
   9   3  -1 90.2984  3.7840  23
   9   3  -1 92.7580  3.9302  24
   9   3  -1 91.2504  3.5827  20
  12  -9   1 79.0713  3.4729  26
  -3  12   1 87.5329  3.5915   3
  -3  12   1 79.5549  3.8240   6
  -3  12   1 88.4862  3.5976  27
  12  -9   1 88.6920  3.6666   2
  -3  12   1 88.1674  3.6383  19
  -3  12   1 83.7022  3.8996  22
  12  -9   1 90.0555  3.7681  16
  12  -9   1 80.2185  3.6747  18
  -3  12   1 84.9556  3.7641  11
  -3  12   1 90.1992  3.6505  14
  10   2  -1 106.414   4.154  20
  10   2  -1 111.621   4.574  24
  10   2  -1 105.534   4.653  12
  10   2  -1 108.535   4.677   8
  10   2  -1 106.584   4.307  28
 -12  10  -1 101.965   4.231   3
 -12  10  -1 106.232   4.312  19
  10   2  -1 108.137   4.316   4
  10   2  -1 102.439   4.411  16
  10   2  -1 108.774   4.267  15
 -12  10  -1 105.153   4.442  11
 -12  10  -1 107.476   4.266  27
  12 -10   1 103.471   4.349  18
  -2  12   1 101.886   4.257  19
  -2  12   1 100.626   4.411  11
  12 -10   1 109.181   4.303   2
  -2  12   1 101.011   4.207   3
  -2  12   1 104.026   4.225  27
 -10  -2   1 106.030   4.653   7
  12 -10   1 97.9967  4.0913  26
  -2  12   1 98.6264  4.2419  14
  12 -10   1 108.694   4.393  16
  11   1  -1 118.617   4.805  24
 -12  11  -1 110.385   4.695  11
  11   1  -1 117.745   4.498  15
  11   1  -1 112.476   4.902   8
  11   1  -1 105.277   4.351  20
 -12  11  -1 112.552   4.555  19
 -12  11  -1 117.714   4.508   3
 -12  11  -1 117.010   4.511  27
  11   1  -1 106.088   4.516   4
  11   1  -1 109.991   4.869  12
  11   1  -1 108.027   4.669  16
  11   1  -1 110.023   4.521  28
  -1  12   1 105.706   4.665  11
  12 -11   1 116.027   4.614  16
  12 -11   1 111.171   4.368  26
  12 -11   1 117.754   4.566   2
  -1  12   1 106.840   4.434   3
 -11  -1   1 117.014   4.666  23
  -1  12   1 108.609   4.502  19
  -1  12   1 105.835   4.449  27
  12 -11   1 113.545   4.613  18
 -11  -1   1 119.483   4.928   7
 -12  12  -1 97.5955  3.8101  19
 -12  12  -1 93.4925  3.7571   3
 -12  12  -1 89.7493  3.9152  11
  12   0  -1 93.4234  4.1054   8
 -12  12  -1 96.5358  3.7630  27
  12   0  -1 89.8475  3.9026  16
  12   0  -1 97.0124  4.0103  24
  12 -12   1 86.6013  3.8316  16
  12 -12   1 95.7922  3.8671  18
 -12   0   1 90.4328  3.7125  15
  12 -12   1 100.621   3.824   2
  12 -12   1 83.4611  3.9746  10
  12 -12   1 93.2702  3.6471  26
 -12   0   1 100.859   4.126   7
 -12   0   1 96.7774  3.9035  23
 -12  13  -1 15.7504  0.8114  27
  13  -1  -1 14.7988  0.9719   8
  13  -1  -1 15.7204  0.9484  24
 -12  13  -1 14.8474  0.8232  19
 -12  13  -1 15.0001  0.8100   3
  12 -13   1 15.7459  0.8807   2
 -13   1   1 15.7128  0.8764  23
  12 -13   1 15.4990  0.8237  26
  12 -13   1 15.6364  0.8972  18
 -13   1   1 17.3344  0.9304   7
  12 -13  -1 98.2780  3.7467  26
  12 -13  -1 99.1102  3.8746   2
 -13   1  -1 93.8241  4.0269  11
  12 -13  -1 99.5515  3.9605  18
 -12  13   1 97.6441  3.8431  27
 -12  13   1 96.4885  4.0153  11
  13  -1   1 97.7111  4.1660   8
  13  -1   1 96.8883  4.0538  24
 -12  13   1 93.0163  3.8754  19
 -13   2  -1 33.8678  1.6527   7
 -13   2  -1 35.9358  1.6231  11
  11 -13  -1 35.8562  1.5730   2
  11 -13  -1 34.9728  1.6629  10
  11 -13  -1 36.8790  1.6419  18
  11 -13  -1 37.5700  1.5203  26
 -11  13   1 30.1015  1.4994  14
 -11  13   1 29.4741  1.5928   6
  13  -2   1 34.9473  1.6883  24
 -11  13   1 35.8894  1.5332  27
  13  -2   1 30.0499  1.5694  16
 -11  13   1 35.4989  1.5497  19
  13  -2   1 34.3041  1.7161   8
 -11  13   1 34.4754  1.5110   3
 -11  13   1 35.8320  1.5971  11
  10 -13  -1 33.7916  1.6165   2
  10 -13  -1 33.8058  1.6171  18
  10 -13  -1 35.7004  1.7154  10
  10 -13  -1 32.5512  1.5252  26
 -13   3  -1 33.0145  1.6497  11
 -13   3  -1 32.6875  1.5139  27
 -13   3  -1 33.1492  1.6417   7
 -10  13   1 34.6415  1.5478  14
 -10  13   1 32.1463  1.5350   3
 -10  13   1 35.1700  1.6234  11
 -10  13   1 34.9710  1.6532   6
  13  -3   1 32.5769  1.6382  16
 -10  13   1 33.7606  1.6614  22
 -10  13   1 34.7653  1.5488  19
  13  -3   1 34.8445  1.6851  24
 -13   4  -1 46.8447  1.9993  27
 -13   4  -1 44.4433  2.0050  19
   4   9  -1 43.3878  2.0404   4
 -13   4  -1 48.7204  2.1200  11
   4   9  -1 42.5158  1.9954  20
 -13   4  -1 42.1365  2.1131   7
   4   9  -1 44.7546  2.0798  28
   9 -13  -1 47.4579  1.9817  26
   9 -13  -1 46.5783  2.0824  18
   9 -13  -1 45.3140  2.0139   2
   4   9  -1 42.6292  2.1978  12
   4   9  -1 43.1038  1.9754  15
  -9  13   1 45.8668  2.0012   3
  -9  13   1 47.9239  1.9928  27
  -9  13   1 47.7618  2.0306  14
  -9  13   1 47.6218  2.1941  22
  13  -4   1 45.2487  2.1687   8
  13  -4   1 45.6540  2.1198  16
  13  -4   1 43.6539  2.1431  24
  -9  13   1 44.9671  2.1476   6
  -9  13   1 46.8820  2.0667  11
  -9  13   1 48.1432  2.0192  19
   5   8  -1 97.3736  4.3227  23
 -13   5  -1 101.388   4.255  19
   5   8  -1 106.252   4.284  28
   8 -13  -1 105.991   4.320  18
 -13   5  -1 92.4493  4.5231   7
   8 -13  -1 108.320   4.114  26
 -13   5  -1 109.295   4.457  11
   5   8  -1 105.810   4.133  20
 -13   5  -1 107.958   4.223  27
   5   8  -1 102.694   4.598  12
   8 -13  -1 97.0531  4.2035   2
   5   8  -1 106.374   4.284   4
   5   8  -1 92.7012  4.5392   7
   5   8  -1 103.954   4.208  15
  -8  13   1 108.430   4.520  10
  -8  13   1 105.760   4.208   3
  13  -5   1 101.022   4.526   8
  -8  13   1 106.736   4.218  27
  13  -5   1 107.566   4.379  16
  -8  13   1 101.479   4.246  14
  -8  13   1 105.874   4.584  22
  -8  13   1 110.066   4.274  19
  -8  13   1 110.099   4.421  11
  -8  13   1 108.177   4.545   6
  13  -5   1 108.024   4.453  24
 -13   6  -1 98.5516  4.1049  11
   7 -13  -1 96.1043  3.7940  26
   6   7  -1 95.5535  4.2923  12
   6   7  -1 92.0191  3.8910  15
   6   7  -1 97.1152  3.8469  20
   6   7  -1 90.6922  4.2229   7
   6   7  -1 96.1956  3.9854  28
   6   7  -1 95.9408  3.9817   4
   6   7  -1 93.0635  4.0158  23
   6   7  -1 96.2983  4.2737   8
 -13   6  -1 94.5421  3.9452  19
 -13   6  -1 99.1903  3.9263  27
   7 -13  -1 93.3013  3.9803  18
  -7  13   1 97.6212  4.2497  22
  -7  13   1 92.6406  4.1532  10
  -7  13   1 98.7194  4.2075   6
  13  -6   1 90.2374  4.1728   8
  -7  13   1 96.0233  4.0752  11
  -7  13   1 97.9706  3.8956   3
  13  -6   1 98.7058  4.0597  16
  -7  13   1 100.327   3.949  14
  13  -6   1 93.9464  4.0965  24
  -7  13   1 97.2248  3.8991  27
  -7  13   1 100.147   3.950  19
 -13   7  -1 66.3200  2.6756  27
   7   6  -1 64.4123  2.7594   4
   7   6  -1 61.2036  2.7455  23
   7   6  -1 64.3588  2.6921  15
   6 -13  -1 59.3135  2.5801  26
   7   6  -1 65.8778  2.9745   8
 -13   7  -1 64.8574  2.7152  19
 -13   7  -1 64.5500  2.8213  11
   7   6  -1 67.9719  2.9020  24
   7   6  -1 61.3996  2.6588  20
   7   6  -1 65.5192  2.9806  12
   7   6  -1 64.2567  2.7695  28
 -13   7  -1 59.6049  2.6125   3
   7   6  -1 58.4163  2.8897   7
  -6  13   1 62.5263  2.6456   3
  -6  13   1 62.6278  2.8912  22
  -6  13   1 62.5566  2.7577  11
  -6  13   1 62.8846  2.6850  14
  13  -7   1 66.2893  2.7722  16
  13  -7   1 60.9132  2.8037  24
  -6  13   1 61.9770  2.6457  27
  -6  13   1 61.3319  2.8615   6
  -6  13   1 63.7971  2.6862  19
  -6  13   1 60.0474  2.8125  10
 -13   8  -1 226.151   8.559  19
   8   5  -1 222.979   9.153   8
   8   5  -1 214.510   9.132  12
   8   5  -1 220.216   8.907  24
 -13   8  -1 210.718   8.452  27
   8   5  -1 221.466   8.403  15
 -13   8  -1 217.935   8.852  11
 -13   8  -1 207.531   8.400   3
   8   5  -1 212.849   8.727  23
   8   5  -1 221.339   8.537   4
   8   5  -1 222.597   8.527  28
   8   5  -1 223.411   8.228  20
  -5  13   1 220.628   8.421   3
  -5  13   1 216.940   8.521  14
  -5  13   1 185.476   8.913  10
  -5  13   1 213.090   9.159  22
  -5  13   1 219.440   8.444  27
  -5  13   1 214.805   8.531  19
  13  -8   1 207.554   8.445   2
  -5  13   1 214.576   8.824  11
  13  -8   1 227.139   8.694  16
  13  -8   1 204.534   8.795  24
  -5  13   1 211.631   9.039   6
   9   4  -1 140.834   5.802  24
 -13   9  -1 133.739   5.422   3
 -13   9  -1 143.181   5.526  19
   9   4  -1 131.493   5.510  28
   9   4  -1 137.204   5.339  20
   9   4  -1 137.866   5.648  23
   9   4  -1 141.079   5.935  12
 -13   9  -1 137.145   5.459  27
   9   4  -1 146.201   5.952   8
   9   4  -1 134.334   5.524   4
   9   4  -1 139.923   5.449  15
 -13   9  -1 139.074   5.710  11
  13  -9   1 136.749   5.479   2
  -4  13   1 140.282   5.433   3
  13  -9   1 135.992   5.612  16
  -4  13   1 141.168   5.509  19
  -4  13   1 131.436   5.892  22
  -4  13   1 137.360   5.439  27
  -4  13   1 136.538   5.489  14
  -4  13   1 129.001   5.801   6
  -4  13   1 130.994   5.672  11
  -9  -4   1 138.614   5.955   7
  10   3  -1 91.6461  3.6521  15
  10   3  -1 90.7097  3.9930  12
  10   3  -1 93.3406  3.8962  24
 -13  10  -1 89.7440  3.6233   3
  10   3  -1 90.6769  3.7197   4
  10   3  -1 89.2911  3.5741  20
 -13  10  -1 93.6856  3.6544  27
 -13  10  -1 91.9388  3.8108  11
  10   3  -1 89.7418  3.7101  28
  10   3  -1 98.9674  4.0186   8
 -13  10  -1 87.9814  3.6751  19
  13 -10   1 91.9474  3.6798   2
  13 -10   1 92.6679  3.7577  16
  -3  13   1 91.4161  3.6158  27
  -3  13   1 85.6740  3.7690  11
  -3  13   1 86.7019  3.6363  14
  13 -10   1 83.3447  3.7039  18
 -10  -3   1 93.5098  3.7948  23
  -3  13   1 87.5968  3.6133   3
 -10  -3   1 89.4163  3.9886   7
  -3  13   1 81.3438  3.8921  22
  -3  13   1 90.6965  3.6581  19
 -13  11  -1 337.036  12.563  19
  11   2  -1 326.059  12.999  24
  11   2  -1 328.534  13.321   8
  11   2  -1 321.463  12.293  15
 -13  11  -1 320.884  12.368   3
  11   2  -1 313.992  13.309  12
 -13  11  -1 334.413  12.421  27
  11   2  -1 310.114  12.415  28
 -13  11  -1 306.790  12.971  11
  13 -11   1 296.125  12.629  18
 -11  -2   1 345.445  12.826  23
  13 -11   1 326.331  12.686  16
 -11  -2   1 333.760  13.523   7
  13 -11   1 320.015  12.419   2
  -2  13   1 286.201  12.498  19
 -13  12  -1 121.128   4.836  19
 -13  12  -1 115.996   4.751   3
 -13  12  -1 123.632   4.782  27
  12   1  -1 118.025   5.036  24
  12   1  -1 119.786   5.163   8
 -12  -1   1 126.776   4.951  23
  13 -12   1 121.901   4.800   2
 -12  -1   1 123.845   5.216   7
  10 -14  -1 9.13926 0.67992  10
  10 -14  -1 8.23152 0.66865  26
 -14   4  -1 8.52214 0.67443  11
  14  -4   1 8.00350 0.69755  16
 -10  14   1 8.61513 0.60608  11
 -10  14   1 8.49010 0.60287  19
 -10  14   1 8.80029 0.66597  22
  14  -4   1 9.33731 0.72096  24
 -10  14   1 8.51936 0.60713  14
 -10  14   1 8.40922 0.65434   6
 -10  14   1 9.44494 0.63749   3
 -10  14   1 9.99103 0.60795  27
   5   9  -1 111.332   4.824  28
   9 -14  -1 125.184   5.143  10
 -14   5  -1 128.940   5.047  11
 -14   5  -1 116.826   4.784  27
   5   9  -1 112.980   4.654  20
   9 -14  -1 119.428   4.645  26
   9 -14  -1 115.422   4.892  18
  14  -5   1 122.683   4.945  16
  -9  14   1 127.483   4.810  27
  -9  14   1 127.445   4.842  14
  14  -5   1 108.556   5.125   8
  -9  14   1 127.278   5.216  22
  14  -5   1 128.607   5.050  24
  -9  14   1 126.798   5.151   6
  -9  14   1 124.941   4.860  19
  -9  14   1 115.456   5.005  11
  -9  14   1 127.668   4.794   3
   8 -14  -1 20.6760  1.1096  26
 -14   6  -1 21.4066  1.1315  19
   6   8  -1 24.4211  1.2519   4
   8 -14  -1 23.7869  1.2832  10
 -14   6  -1 25.4788  1.2346  11
   6   8  -1 24.0142  1.2090  20
 -14   6  -1 24.9983  1.1435  27
   6   8  -1 25.9134  1.2753  28
   6   8  -1 21.0775  1.1876  23
   6   8  -1 23.8015  1.3786  12
   6   8  -1 23.4325  1.2055  15
  14  -6   1 25.0405  1.2384  16
  -8  14   1 24.6577  1.1337   3
  -8  14   1 26.8999  1.2630  22
  -8  14   1 28.0456  1.1928  19
  -8  14   1 24.3898  1.2487   6
  14  -6   1 25.4167  1.2547  24
  -8  14   1 22.7151  1.1686  11
  -8  14   1 23.4156  1.1721  14
  -8  14   1 24.3326  1.1307  27
   7   7  -1 109.288   4.300  15
   7 -14  -1 101.846   4.581  10
   7   7  -1 110.177   4.699  12
   7   7  -1 111.010   4.393   4
   7   7  -1 105.547   4.439  23
 -14   7  -1 105.003   4.346  19
   7   7  -1 113.678   4.240  20
 -14   7  -1 108.240   4.523  11
 -14   7  -1 112.123   4.313  27
   7   7  -1 116.122   4.402  28
   7   7  -1 99.9068  4.6520   8
  -7  14   1 110.646   4.343  14
  -7  14   1 101.377   4.480  11
  -7  14   1 111.931   4.301   3
  -7  14   1 112.000   4.357  19
  14  -7   1 115.030   4.462  16
  -7  14   1 111.490   4.687  22
  14  -7   1 104.654   4.503  24
  -7  14   1 109.039   4.618   6
  -7  14   1 110.517   4.305  27
  -7  -7   1 95.5734  4.6457   7
   8   6  -1 197.743   7.754  15
   8   6  -1 197.265   8.408   8
 -14   8  -1 200.948   8.181  11
   8   6  -1 211.203   7.889   4
 -14   8  -1 199.658   7.812  27
   8   6  -1 206.530   7.602  20
   8   6  -1 207.918   7.873  28
 -14   8  -1 197.501   7.893  19
   8   6  -1 208.008   8.444  12
  -6  14   1 199.084   7.799  27
  -8  -6   1 186.087   8.475   7
  -6  14   1 192.312   8.350   6
  -6  14   1 202.773   7.783   3
  -6  14   1 201.834   8.464  22
  -6  14   1 200.214   7.869  14
  -6  14   1 203.831   7.892  19
  14  -8   1 212.091   8.025  16
  -6  14   1 179.291   8.135  11
 -14   9  -1 204.976   7.922  27
   9   5  -1 211.283   7.697  20
 -14   9  -1 201.122   8.286  11
   9   5  -1 206.943   8.531   8
   9   5  -1 211.317   7.991   4
   9   5  -1 211.185   7.876  15
   9   5  -1 207.386   7.967  28
   9   5  -1 210.687   8.550  12
 -14   9  -1 196.985   7.995  19
  -5  14   1 197.864   7.896  27
  -9  -5   1 190.241   8.600   7
  -5  14   1 203.109   7.882   3
  -5  14   1 201.628   7.966  14
  -5  14   1 199.338   7.987  19
  -5  14   1 187.716   8.551  22
  -9  -5   1 201.072   8.164  23
  14  -9   1 212.069   8.126  16
  10   4  -1 107.346   4.156  20
  10   4  -1 111.620   4.259  15
  10   4  -1 106.639   4.631   8
 -14  10  -1 108.092   4.268  27
  10   4  -1 109.644   4.632  12
 -14  10  -1 105.237   4.460  11
  10   4  -1 104.439   4.315   4
 -14  10  -1 108.171   4.310  19
  10   4  -1 111.498   4.320  28
 -10  -4   1 104.098   4.640   7
 -10  -4   1 109.817   4.411  23
   0   0  -2 0.32114 0.54945  17
   0   0  -2 0.30005 0.71681  13
   0   0  -2 0.00147 0.50557   1
   0   0  -2 0.16567 0.71555  25
   0   0   2 2.40246 0.65426   9
   0   0   2 0.15718 0.59070  21
  -1   0  -2 1098.52   59.12   1
   0   1  -2 1144.47   58.24  25
   0   1  -2 1216.57   59.49   9
   1  -1  -2 1129.79   56.27  25
  -1   0  -2 1187.52   58.90  17
  -1   0  -2 1045.72   58.07  25
   0   1  -2 1067.60   59.33  17
   0   1  -2 1158.43   58.98  13
   1  -1  -2 1073.07   59.03  13
  -1   0  -2 1171.89   58.37  13
   0   1  -2 1121.74   58.94   1
   1  -1  -2 1007.20   58.96   1
   1   0   2 1098.17   61.78  21
   1   0   2 1128.21   60.83   9
  -1   1   2 1143.87   59.62  17
   0  -1   2 1087.64   61.41  21
  -1   1   2 1198.56   61.02  21
  -1   1   2 1064.33   58.40   5
   1   0   2 1110.72   58.00   5
   0  -1   2 1030.39   56.92   5
   1   0  -2 42.9913  3.1048   9
   0  -1  -2 42.7421  2.8945  17
   1   0  -2 47.4719  2.9131  25
   1   0  -2 46.4451  3.0485   1
   0  -1  -2 41.0809  3.0623   1
  -1   1  -2 46.9342  2.8988  17
   1   0  -2 42.1027  2.6017  17
   0  -1  -2 43.5466  2.7222  13
  -1   1  -2 48.9183  3.0791  25
  -1   1  -2 50.0581  3.0530  13
   1   0  -2 44.8174  2.9917  13
  -1   1  -2 38.8845  2.9854   1
   0  -1  -2 49.3635  3.0962  25
   1  -1   2 48.2178  2.9161  21
   0   1   2 49.8682  3.0325  21
  -1   0   2 46.1861  2.9747  21
   0   1   2 43.9459  2.8025   9
   1  -1   2 45.4848  2.4629   5
   0   1   2 46.6617  2.7415   5
   1  -1   2 46.5133  2.9788   9
  -1   0   2 51.6738  2.7398   5
   2  -1  -2 963.850  49.241  25
  -1  -1  -2 977.677  52.727  17
  -1  -1  -2 1003.18   49.41  25
  -1   2  -2 977.179  52.086  25
   2  -1  -2 967.441  49.730  13
  -1  -1  -2 1005.30   50.02   1
  -1   2  -2 944.052  49.838  13
   2  -1  -2 962.285  51.888   9
   2  -1  -2 965.933  50.007   1
  -1   2  -2 965.842  50.096   1
  -1   2  -2 1003.77   51.95  17
   1   1   2 980.258  50.430   5
   1  -2   2 979.916  51.907   9
   1   1   2 972.300  53.049   9
   1   1   2 996.206  53.907  21
   1  -2   2 999.408  51.590  21
  -2   1   2 938.869  53.473  21
  -2   1   2 946.545  50.552  17
   3  -2  -2 206.161  11.209  13
  -1   3  -2 198.871  11.338   1
  -2  -1  -2 205.218  11.111   1
   3  -2  -2 201.927  10.959  25
  -1   3  -2 198.782  11.090  25
  -2  -1  -2 207.986  11.382  17
   3  -2  -2 209.968  11.463   9
  -1   3  -2 207.624  11.452  13
  -1   3  -2 193.357  11.063  17
   3  -2  -2 203.275  11.201   1
  -2  -1  -2 204.154  11.067  25
   2   1   2 213.213  11.566  21
  -3   2   2 213.958  11.052   5
  -3   2   2 208.485  11.012  17
   2   1   2 211.969  10.948   5
  -3   2   2 211.537  11.440  21
   2   1   2 213.324  11.576   9
   1  -3   2 205.040  11.311  21
   1  -3   2 212.919  11.593   9
   2  -2  -2 4488.41  231.99  13
  -2   0  -2 4531.31  234.52   1
  -2   0  -2 4629.16  237.80  17
   0   2  -2 4752.10  247.38   9
   0   2  -2 4345.61  232.76  17
   0   2  -2 4636.36  233.37  13
  -2   0  -2 4497.99  231.35  25
   2  -2  -2 4528.84  234.01   1
   2  -2  -2 4578.19  231.08  25
   0   2  -2 4562.92  234.78   1
   0   2  -2 4116.94  229.77  25
   2  -2  -2 4281.81  239.52   9
   2   0   2 4183.60  228.29  13
  -2   2   2 4795.75  234.92  17
   0  -2   2 4714.22  240.80  21
   2   0   2 4509.96  242.01   9
  -2   2   2 4585.80  230.36   5
   2   0   2 4193.83  240.85  21
  -2   2   2 4530.49  240.85  21
   2   0   2 4535.84  229.44   5
   0  -2   2 4237.96  227.39   5
  -2   1  -2 1018.49   55.03  25
   1  -2  -2 1128.32   58.68   1
   1  -2  -2 1132.97   55.11  25
  -2   1  -2 1105.95   58.51  17
   1   1  -2 1103.73   57.59   1
   1   1  -2 1066.79   56.72  25
   1   1  -2 1125.36   55.56  13
   1  -2  -2 1036.02   56.26  13
   1   1  -2 1085.07   58.12   9
  -2   1  -2 1131.57   55.42  13
  -2   1  -2 1087.05   55.79   1
   2  -1   2 1148.04   60.45   9
  -1  -1   2 1050.30   55.00   5
  -1   2   2 995.284  58.436   9
   2  -1   2 1070.99   59.95  21
  -1   2   2 1103.89   60.71  21
  -1  -1   2 1090.85   59.76  21
  -1   2   2 1024.58   56.70   5
  -1   2   2 1196.44   57.86  17
  -2   2  -2 2123.00  110.00   1
   0  -2  -2 2151.93  108.20   1
  -2   2  -2 2067.50  111.72  13
   0  -2  -2 1944.34  107.34  13
  -2   2  -2 2180.54  107.24  25
   2   0  -2 2029.72  108.29  25
   2   0  -2 2120.82  112.01  13
   0  -2  -2 2092.06  110.14  25
   2   0  -2 2062.75  114.78   9
  -2   2  -2 2079.01  111.18  17
   2   0  -2 2068.84  110.52   1
  -2   0   2 2175.20  114.03  21
   0   2   2 1994.48  112.37   9
   2  -2   2 2145.34  113.13  21
   0   2   2 2086.61  112.12  17
  -2   0   2 2093.31  108.10   5
   0   2   2 2058.74  110.15   5
   0   2   2 2152.15  115.15  21
   2  -2   2 2109.68  114.04   9
   3  -1  -2 1105.31   59.43  25
   3  -1  -2 1165.45   65.21   9
   3  -1  -2 1159.42   60.40   1
  -1  -2  -2 1189.59   59.73  25
  -2   3  -2 1151.41   61.03  17
  -2   3  -2 1209.62   60.69   1
  -2   3  -2 1259.77   59.86  25
  -1  -2  -2 1209.59   64.47  17
   3  -1  -2 1211.40   63.84  13
  -1  -2  -2 1177.62   62.92   1
  -2   3  -2 1241.26   60.43  13
  -3   1   2 1214.95   64.34  21
  -3   1   2 1168.03   60.97  17
   2  -3   2 1118.92   63.72  21
   1   2   2 1212.69   61.94   5
   2  -3   2 1132.52   62.78   9
  -3   1   2 1149.48   61.85   5
   1   2   2 1160.41   62.58  21
   1   2   2 1191.05   64.06   9
  -2   4  -2 255.348  14.055  17
   4  -2  -2 250.496  13.610  25
  -2  -2  -2 261.409  13.899  25
  -2   4  -2 277.275  14.072  25
  -2   4  -2 269.106  14.315   1
  -2  -2  -2 259.199  13.920   1
  -2   4  -2 257.458  14.360  13
   4  -2  -2 254.708  14.101  13
   4  -2  -2 256.993  13.961   1
   4  -2  -2 255.548  14.486   9
  -2  -2  -2 266.351  14.350  17
   2   2   2 258.732  14.508  21
  -4   2   2 251.256  13.770  17
  -4   2   2 255.343  14.314  21
  -4   2   2 264.013  13.865   5
   2   2   2 274.095  13.828   5
   2  -4   2 266.327  14.533   9
   2  -4   2 263.316  14.114  21
   2   2   2 258.108  14.501   9
  -3  -2  -2 1674.37   86.85   1
  -2   5  -2 1726.22   86.17  25
  -3  -2  -2 1666.65   88.23  17
  -2   5  -2 1787.63   87.19  13
   5  -3  -2 1681.56   86.81  13
   5  -3  -2 1682.51   92.89   9
   5  -3  -2 1672.09   87.06   1
   5  -3  -2 1606.46   85.68  25
  -2   5  -2 1668.49   87.90  17
  -2   5  -2 1734.62   93.00   1
  -3  -2  -2 1714.29   85.92  25
   3   2   2 1751.46   90.68   9
   2  -5   2 1692.25   90.74  21
  -5   3   2 1701.44   91.89  21
   3   2   2 1754.69   89.58   5
  -5   3   2 1616.14   90.42  17
   2  -5   2 1698.45   90.49   9
  -5   3   2 1785.39   86.43   5
   3   2   2 1715.39   93.99  21
   4  -3  -2 227.069  12.347  25
   4  -3  -2 236.896  12.669  13
   4  -3  -2 227.853  12.602   1
  -3  -1  -2 220.077  12.359   1
  -1   4  -2 223.340  12.442  17
  -3  -1  -2 222.064  12.373  25
  -3  -1  -2 232.729  12.877  17
  -1   4  -2 233.065  12.795   1
   4  -3  -2 225.126  12.779   9
  -1   4  -2 249.608  13.031  13
  -1   4  -2 237.025  12.550  25
  -4   3   2 230.126  12.454   5
   1  -4   2 236.894  12.749  21
   3   1   2 238.210  12.347   5
  -4   3   2 230.990  12.472  17
  -4   3   2 229.432  12.788  21
   3   1   2 242.885  13.185   9
   3   1   2 234.889  13.023  21
   0   3  -2 1508.43   76.71  17
   3  -3  -2 1504.71   74.47  13
   0   3  -2 1603.94   78.24   9
   0   3  -2 1443.84   73.85  25
   3  -3  -2 1490.60   76.42  25
  -3   0  -2 1513.49   79.68  17
  -3   0  -2 1454.40   75.94  25
   3  -3  -2 1414.77   77.94   1
   3  -3  -2 1359.87   78.15   9
   0   3  -2 1525.97   74.75  13
  -3   0  -2 1434.18   74.74   1
   0   3  -2 1459.72   78.04   1
   3   0   2 1357.22   75.00  13
   0  -3   2 1519.52   79.53  21
  -3   3   2 1442.07   78.06  17
   0  -3   2 1418.25   74.96   5
   3   0   2 1437.04   81.44  21
   3   0   2 1422.61   80.48   9
  -3   3   2 1455.93   78.67   5
  -3   3   2 1507.54   79.33  21
   3   0   2 1455.20   75.62   5
  -3   1  -2 805.567  42.821   5
   1   2  -2 796.236  43.437   1
   1   2  -2 855.617  43.419  13
  -3   1  -2 837.421  44.031  17
   1   2  -2 751.872  43.566  17
   2  -3  -2 855.192  43.592   1
   1   2  -2 893.677  45.511   9
  -3   1  -2 848.786  42.939  25
   2  -3  -2 873.308  43.013  25
  -3   1  -2 871.548  43.472   1
   2  -3  -2 891.039  43.172  13
  -1  -2   2 895.463  44.965  21
  -2   3   2 871.868  44.907  21
  -2   3   2 824.832  43.026   5
   3  -1   2 827.351  44.039  13
  -2   3   2 862.116  43.806  17
  -1  -2   2 824.294  43.873   5
   3  -1   2 813.651  44.828  21
   3  -1   2 848.170  45.186   9
   2   1  -2 344.615  18.540  25
   2   1  -2 361.112  19.999   9
   1  -3  -2 367.221  19.199   1
  -3   2  -2 360.927  19.180   1
  -3   2  -2 375.507  19.358  17
  -3   2  -2 364.513  18.938  25
   2   1  -2 355.063  19.085  13
   2   1  -2 353.284  18.936   1
   1  -3  -2 337.856  18.675  13
   1  -3  -2 363.056  18.931  25
  -3   2  -2 385.346  18.540   5
  -1   3   2 380.308  19.200  17
  -2  -1   2 361.631  18.703   5
   3  -2   2 349.455  19.435  21
  -2  -1   2 369.476  19.689  21
  -1   3   2 369.848  19.662  21
  -1   3   2 358.346  18.822   5
   3  -2   2 368.333  19.823   9
  -3   3  -2 1132.73   56.28  17
   0  -3  -2 986.992  54.779  13
  -3   3  -2 1013.93   54.62   5
   3   0  -2 1111.45   55.45   1
   3   0  -2 1111.89   57.95   9
  -3   3  -2 1052.89   54.98  25
  -3   3  -2 1113.79   55.53  13
   0  -3  -2 1042.31   55.62   1
  -3   3  -2 1112.19   55.80   1
   0  -3  -2 1135.09   54.99  25
   3   0  -2 1022.97   54.46  25
   3   0  -2 1094.52   55.45  13
   0   3   2 1005.33   57.37   9
   3  -3   2 1114.88   60.76   9
  -3   0   2 1146.81   57.55  21
   0   3   2 1129.49   58.60  17
   0   3   2 1131.67   57.55  21
   3  -3   2 1073.99   57.17  21
   0   3   2 1073.04   57.31   5
  -3   0   2 1067.74   54.97   5
  -3   4  -2 1994.84  107.37  25
   4  -1  -2 2077.09  105.97  13
   4  -1  -2 2031.26  103.03   1
  -3   4  -2 2043.05  101.13  13
  -3   4  -2 2005.86  105.80  17
  -3   4  -2 2134.96  106.11   1
  -1  -3  -2 2064.25  103.86   1
   4  -1  -2 1920.03  105.39   9
   4  -1  -2 2003.25   99.59  25
  -1  -3  -2 1976.66  103.30  25
   1   3   2 1909.77  106.46   9
   1   3   2 1910.70  111.46  21
  -4   1   2 2022.98  104.95   5
   3  -4   2 1831.53  105.42  21
   3  -4   2 2019.87  107.51   9
  -4   1   2 1907.83  110.74  21
   1   3   2 1886.64  104.49   5
  -3   5  -2 2211.90  117.60  17
  -2  -3  -2 2104.15  113.97  25
   5  -2  -2 2247.74  118.22   9
  -3   5  -2 2201.32  110.53   1
   5  -2  -2 2146.82  114.37  13
  -2  -3  -2 2189.85  115.39  17
  -3   5  -2 2217.62  114.67  25
  -3   5  -2 2295.30  110.09  13
   5  -2  -2 2118.38  108.26  25
   5  -2  -2 2073.72  109.96   1
  -2  -3  -2 2083.77  111.90   1
   2   3   2 2153.24  116.92   9
   3  -5   2 2196.72  120.69   9
   2   3   2 2100.16  117.28  21
   2   3   2 2240.58  114.95   5
  -5   2   2 2109.16  113.12   5
  -5   2   2 1956.45  112.42  17
  -5   2   2 2187.38  115.51  21
  -3  -3  -2 450.471  23.137  25
   6  -3  -2 428.717  24.353   9
  -3  -3  -2 458.110  24.042  17
   6  -3  -2 442.263  23.691  13
   6  -3  -2 411.320  23.205   1
  -3   6  -2 454.443  23.966  13
  -3   6  -2 440.267  23.700  17
  -3   6  -2 453.966  23.483  25
   3  -6   2 451.201  24.324   9
   3   3   2 438.468  24.429   9
  -6   3   2 415.784  23.936  21
  -6   3   2 430.028  23.314  17
   3   3   2 443.488  24.401  21
  -6   3   2 439.428  23.311   5
   3   3   2 464.716  23.254   5
   7  -4  -2 123.944   5.191  18
   7  -4  -2 129.038   5.099   2
  -3   7  -2 110.514   5.063  19
  -3   7  -2 119.282   5.017   3
   7  -4  -2 139.774   8.289  13
   7  -4  -2 128.260   4.917  26
  -3   7  -2 129.955   7.811  17
  -3   7  -2 125.736   5.105  14
  -3   7  -2 114.532   5.462   8
  -3   7  -2 138.523   8.065  25
  -3   7  -2 128.455   5.514  22
  -3   7  -2 125.209   5.252  18
  -3   7  -2 126.643   5.153   2
  -3   7  -2 132.011   5.466   6
  -3   7  -2 128.005   5.289  16
  -3   7  -2 131.445   5.460  10
  -4  -3  -2 139.818   8.274  17
  -3   7  -2 119.001   5.329  24
   7  -4  -2 122.506   5.185  16
   7  -4  -2 138.984   8.106   9
  -3   7  -2 140.281   8.291   1
   7  -4  -2 116.497   5.369  10
  -3   7  -2 127.814   4.969  26
   4   3   2 130.796   5.507   7
  -7   4   2 121.273   5.029  27
  -7   4   2 131.241   7.514  17
   4   3   2 124.113   4.882  20
   4   3   2 126.912   5.003   3
  -7   4   2 128.286   5.500   7
  -7   4   2 123.929   5.275  11
   4   3   2 125.798   5.006  15
   4   3   2 142.177   8.425   9
   4   3   2 126.624   5.026  27
   4   3   2 126.340   5.434  12
   4   3   2 128.697   5.071   4
   4   3   2 128.263   5.269  11
   4   3   2 126.738   5.193  23
   3  -7   2 143.861   8.056   9
   4   3   2 120.852   5.418   8
  -7   4   2 135.866   7.868   5
   4   3   2 142.972   8.355  21
   4   3   2 135.520   7.708   5
   4   3   2 122.224   5.057  28
  -7   4   2 126.543   5.208  23
  -7   4   2 121.503   4.983  15
   4   3   2 126.406   5.079  19
  -2   6  -2 2127.58  103.57  13
  -2   6  -2 2226.97  102.45  25
   6  -4  -2 1875.25   78.80   2
   6  -4  -2 1820.84   80.37  18
   6  -4  -2 2040.35  101.92  25
  -2   6  -2 2176.44  103.91   1
  -2   6  -2 2064.64  104.47  17
  -4  -2  -2 2137.80  101.98  25
  -4  -2  -2 2123.04  104.94  17
   6  -4  -2 2086.48  103.24  13
   6  -4  -2 2033.51  103.48   1
   6  -4  -2 2028.17  107.37   9
   4   2   2 1887.17   75.64  20
  -6   4   2 2122.99  111.67   5
   4   2   2 1850.24   78.62  28
   2  -6   2 2074.61  110.83   9
   4   2   2 1846.51   84.15  12
   4   2   2 1860.74   81.91  11
   4   2   2 2187.00  107.92   9
  -6   4   2 2061.81  104.35  17
  -6   4   2 1810.10   85.52   7
   2  -6   2 2068.74  107.71  21
  -6   4   2 2027.34  106.77  21
   4   2   2 2088.33  112.10  21
   4   2   2 1831.94   78.43  27
   4   2   2 2122.72  106.40   5
  -1   5  -2 3237.86  161.69  13
  -4  -1  -2 3002.02  158.11  25
  -1   5  -2 3247.41  165.75   1
   5  -4  -2 2904.40  165.46   9
   5  -4  -2 3129.65  165.05  13
   5  -4  -2 3167.93  160.99   1
  -1   5  -2 3048.28  161.49  25
  -4  -1  -2 2951.85  156.29   1
   5  -4  -2 2983.22  159.18  25
  -1   5  -2 2901.92  161.06  17
  -4  -1  -2 2958.73  168.57  17
   1  -5   2 3034.64  166.94  21
  -5   4   2 3221.54  159.45   5
   4   1   2 3175.23  168.88  21
   4   1   2 3077.23  170.58   9
  -5   4   2 3157.18  163.80  17
  -5   4   2 3102.68  162.90  21
   4  -4  -2 1969.78  105.19   1
  -4   0  -2 1998.00  106.15   1
   0   4  -2 2055.19  106.16  25
   4  -4  -2 2085.02  103.74  25
   0   4  -2 1908.13  108.28   1
  -4   0  -2 2067.95  108.87   5
   0   4  -2 1966.66  107.59  17
   4  -4  -2 2123.09  108.96  13
  -4   0  -2 2065.18  106.37  25
   0   4  -2 2121.48  109.68   9
  -4   0  -2 2193.44  110.10  17
   4   0   2 1966.60  103.96  13
   0  -4   2 2115.71  110.28  21
   0  -4   2 1993.90  105.99   5
  -4   4   2 2223.26  111.38  21
   4   0   2 2091.62  112.00  21
  -4   4   2 1932.83  108.28  17
   4   0   2 2165.40  109.46   9
   3  -4  -2 414.590  22.122  25
   1   3  -2 490.127  23.743   9
   3  -4  -2 424.927  22.472   1
   3  -4  -2 419.853  22.183  13
   1   3  -2 415.437  22.334   1
   1   3  -2 423.720  21.863  25
   1   3  -2 436.139  22.527  13
  -4   1  -2 411.888  22.200   1
  -4   1  -2 437.443  22.793  17
  -4   1  -2 414.111  22.028  25
  -4   1  -2 415.346  21.933   5
   1   3  -2 397.542  22.020  17
   4  -1   2 393.721  21.859  13
  -1  -3   2 430.182  23.025  21
  -3   4   2 436.148  22.902  21
  -1  -3   2 410.260  21.805   5
   4  -1   2 411.694  22.931  21
   4  -1   2 449.931  23.364   9
  -3   4   2 438.576  22.479  17
  -3   4   2 426.218  22.127   5
   2   2  -2 660.506  35.608   9
   2  -4  -2 630.091  33.573  13
   2   2  -2 666.174  33.989  13
  -4   2  -2 678.803  33.628  25
   2   2  -2 641.483  33.823   1
  -4   2  -2 654.266  34.440  17
   2  -4  -2 671.702  33.677  25
  -4   2  -2 633.714  33.338   5
   2   2  -2 621.407  33.143  25
  -4   2  -2 660.787  33.983   1
   2  -4  -2 660.459  34.123   1
   4  -2   2 641.511  33.534  13
  -2  -2   2 675.233  35.121  21
  -2   4   2 671.435  34.258  17
  -2  -2   2 663.778  33.444   5
  -2   4   2 661.424  34.986  21
  -2   4   2 667.519  33.626   5
   4  -2   2 631.851  34.831  21
   4  -2   2 641.605  35.302   9
   3   1  -2 99.1665  5.8897  13
   1  -4  -2 90.5201  5.2639  13
  -4   3  -2 87.5182  5.6710  25
   1  -4  -2 97.6402  5.8399   1
  -4   3  -2 95.7061  5.8701  17
   3   1  -2 86.3345  5.3258   1
  -4   3  -2 94.3943  5.2140   5
   3   1  -2 94.5536  6.1677   9
  -4   3  -2 92.8364  5.7745   1
   1  -4  -2 99.0344  5.7492  25
  -1   4   2 95.9906  5.7438  21
   4  -3   2 97.7216  5.3759  21
  -3  -1   2 91.9631  5.7405  21
  -1   4   2 102.470   5.710  17
   4  -3   2 88.7264  5.4562  13
  -1   4   2 99.3451  5.6070   5
  -3  -1   2 95.4160  5.4757   5
   4  -3   2 90.2864  5.8296   9
  -4   4  -2 831.020  41.466  25
   0  -4  -2 701.686  40.898  13
  -4   4  -2 726.464  40.851   5
   4   0  -2 723.979  41.334   1
   4   0  -2 811.815  43.659   9
  -4   4  -2 810.059  42.334  17
  -4   4  -2 820.536  42.022   1
   4   0  -2 838.424  41.847  13
   0  -4  -2 833.005  41.931   1
   0  -4  -2 801.565  41.367  25
   0   4   2 832.203  43.242  21
   4  -4   2 841.726  41.531  13
   0   4   2 818.428  41.377   5
   4  -4   2 855.391  43.466   9
   0   4   2 821.403  42.173  17
  -4   0   2 851.018  43.247  21
  -4   0   2 815.236  41.359   5
   5  -1  -2 765.874  40.539  13
  -1  -4  -2 776.111  40.501   1
  -4   5  -2 800.614  40.831   1
  -4   5  -2 801.990  41.034  17
  -1  -4  -2 783.438  41.142  17
  -1  -4  -2 762.182  40.056  25
  -4   5  -2 804.186  40.250  25
   5  -1  -2 783.927  42.277   9
   1   4   2 792.203  40.116   5
  -5   1   2 756.370  40.085   5
   4  -5   2 807.609  42.070   9
   4  -5   2 785.829  40.304  13
   1   4   2 686.460  41.700   9
  -5   1   2 774.298  41.810  21
   1   4   2 814.905  41.995  21
  -4   6  -2 240.631   9.825   2
  -4   6  -2 237.325  10.594  22
  -4   6  -2 254.379  14.214   1
  -2  -4  -2 263.513  13.779  25
  -4   6  -2 261.122  14.114  17
  -4   6  -2 239.887  10.005  18
   6  -2  -2 247.018  14.561   9
  -4   6  -2 232.422   9.839  14
  -4   6  -2 243.552  10.468   6
  -2  -4  -2 264.434  14.377  17
   6  -2  -2 270.647  14.304  13
  -2  -4  -2 239.130  13.690   1
  -4   6  -2 258.832  13.973  25
  -4   6  -2 241.218   9.473  26
  -6   2   2 247.450  14.120  21
   2   4   2 248.859   9.733  27
  -6   2   2 247.311  10.049  23
   2   4   2 251.192   9.841  19
   4  -6   2 262.586  14.353   9
   2   4   2 245.632  10.592   7
   2   4   2 247.959  10.188  11
   4  -6   2 268.557  13.958  13
   2   4   2 241.210   9.640  15
  -6   2   2 270.103  13.879   5
   2   4   2 241.004  10.043  23
   2   4   2 259.055  14.487  21
   2   4   2 280.186  13.844   5
  -3  -4  -2 710.641  35.346  17
  -3  -4  -2 680.359  34.035  25
  -4   7  -2 652.042  27.920  22
  -4   7  -2 625.805  26.336  24
   7  -3  -2 652.014  25.250   2
  -4   7  -2 659.516  26.828  10
  -4   7  -2 592.575  26.962   8
  -4   7  -2 648.013  27.028   6
  -4   7  -2 619.430  25.497  19
   7  -3  -2 588.316  26.751  10
  -4   7  -2 653.285  24.413  26
   7  -3  -2 732.273  34.988  13
  -4   7  -2 656.473  25.851  16
  -4   7  -2 718.345  34.536  25
   7  -3  -2 645.430  24.363  26
  -4   7  -2 604.462  25.207  27
  -4   7  -2 664.435  25.785  18
  -4   7  -2 730.812  35.067  17
  -4   7  -2 706.195  35.084   1
   7  -3  -2 684.782  36.062   9
  -4   7  -2 625.225  25.149   3
  -4   7  -2 647.687  25.444  14
   7  -3  -2 629.111  26.289  24
   7  -3  -2 636.276  25.725  18
   7  -3  -2 642.595  25.793  16
  -4   7  -2 666.503  25.302   2
   3   4   2 642.989  25.491  19
   3   4   2 655.818  26.310  23
  -7   3   2 648.056  26.014  23
  -7   3   2 650.408  35.365  21
   3   4   2 644.212  24.947  15
  -7   3   2 648.840  26.399  11
   3   4   2 655.720  35.894   9
   3   4   2 611.856  25.373  14
   4  -7   2 711.411  34.538  13
   3   4   2 618.673  25.261   4
   3   4   2 662.630  25.134   3
   3   4   2 675.451  24.340  20
   3   4   2 665.008  27.439   7
  -7   3   2 656.954  27.899   7
   3   4   2 636.950  25.200  28
   4  -7   2 689.526  35.755   9
   3   4   2 675.753  35.939  21
   3   4   2 715.947  34.311   5
   3   4   2 627.747  26.938  11
   3   4   2 641.321  25.209  27
   3   4   2 652.501  26.999  12
   8  -4  -2 10.9578  1.0119   2
  -4   8  -2 11.3514  1.0518  18
   8  -4  -2 12.1063  2.2260  13
  -4   8  -2 10.6523  2.0813  25
   8  -4  -2 9.05159 0.78436  26
  -4  -4  -2 8.97686 2.03629  17
   8  -4  -2 9.64441 0.84811  16
   8  -4  -2 9.44667 0.92013  24
  -4   8  -2 10.4490  0.9976   2
  -4   8  -2 10.2523  1.8414  17
  -4   8  -2 9.90989 0.93717  22
   8  -4  -2 7.99584 0.78801  10
  -4   8  -2 9.32707 0.75618  27
   8  -4  -2 9.74602 0.90675  18
  -4   8  -2 9.41289 0.81495  19
  -4   8  -2 9.66559 0.92567   6
  -4   8  -2 10.4256  0.8960  10
  -4   8  -2 9.64259 2.09697   1
  -4   8  -2 9.13182 0.83167  26
  -4   8  -2 9.37011 0.84363   3
  -4   8  -2 9.20342 0.91372  24
   8  -4  -2 11.0324  1.9980   9
  -4   8  -2 9.66676 0.88047  16
   4  -8   2 10.0073  1.7363  13
   4   4   2 8.89888 0.77621  23
   4   4   2 9.76943 0.96762   7
   4   4   2 11.6383  2.1587  21
   4   4   2 10.2204  0.8458  19
   4   4   2 12.4323  0.8418   4
   4   4   2 9.70886 0.79525  15
   4   4   2 10.0941  0.8517  28
  -8   4   2 12.3738  0.8401  23
  -8   4   2 9.25260 0.88759  11
   4   4   2 9.35878 0.90559  12
   4   4   2 9.45649 0.72201   3
  -8   4   2 9.16478 0.75780  27
   4   4   2 10.4124  0.9106  20
   4   4   2 11.3702  2.1603   9
  -8   4   2 9.79354 0.87358   7
   4  -8   2 10.3354  1.7447   9
   4   4   2 8.04710 0.77901   8
   4   4   2 9.35532 0.82010  27
  -8   4   2 9.12436 0.83524  15
   4   4   2 10.0911  0.7974  11
  -8   4   2 10.7220  1.9609   5
   9  -5  -2 645.312  24.960   2
  -4   9  -2 678.673  26.537  10
  -4   9  -2 665.959  26.715   6
  -4   9  -2 616.604  25.175  19
  -5  -4  -2 636.624  34.476   5
  -4   9  -2 581.985  25.988  24
  -4   9  -2 668.431  27.057  22
  -4   9  -2 640.676  34.829  17
  -4   9  -2 628.216  34.957   1
  -4   9  -2 655.713  25.138  14
   9  -5  -2 649.565  25.497  16
   9  -5  -2 679.842  25.455  18
  -4   9  -2 664.920  25.498  18
   9  -5  -2 633.397  24.078  26
  -4   9  -2 597.749  24.885  27
  -4   9  -2 616.737  34.304  25
   9  -5  -2 667.738  34.989  13
  -5  -4  -2 646.555  35.281  17
  -4   9  -2 641.291  24.135  26
   9  -5  -2 598.705  26.432  10
   9  -5  -2 596.107  25.944  24
  -4   9  -2 648.213  24.845   3
  -4   9  -2 649.717  25.016   2
  -4   9  -2 652.367  25.550  16
   5   4   2 691.519  25.264   3
   5   4   2 667.383  24.935  28
   5   4   2 656.802  26.642   8
   5   4   2 650.370  25.704  23
   5   4   2 676.510  27.132   7
  -9   5   2 654.720  26.264  23
  -9   5   2 603.515  25.158  19
  -9   5   2 652.779  34.362   5
  -9   5   2 652.959  26.089  11
   5   4   2 678.760  26.721  12
   5   4   2 634.060  24.059  20
   5   4   2 659.479  36.115  21
  -9   5   2 671.357  27.134   7
   5   4   2 652.178  24.657  15
   5   4   2 658.329  26.075  11
   5   4   2 624.759  36.150   9
   5   4   2 658.649  25.180  19
   5   4   2 652.475  24.984   4
  -9   5   2 606.288  24.604  15
   5   4   2 668.534  25.338  27
  -9   5   2 629.071  24.899  27
   4  -9   2 645.371  34.394  13
  -3   8  -2 2.32680 1.19969  17
   8  -5  -2 2.50381 0.52297  16
   8  -5  -2 2.57810 0.52223  26
  -5  -3  -2 3.39702 1.67846  17
  -3   8  -2 2.59632 0.64518  10
  -5  -3  -2 2.53130 1.74088   5
   8  -5  -2 2.45036 0.52490  10
  -3   8  -2 2.79699 0.71402  24
   8  -5  -2 2.54121 0.54765   2
  -3   8  -2 2.91254 1.44507  25
  -3   8  -2 1.90408 1.50427   1
  -3   8  -2 4.75537 0.60407  22
   8  -5  -2 2.34703 0.54567  18
  -3   8  -2 2.65417 0.56693  14
  -3   8  -2 2.66517 0.51083   3
   8  -5  -2 2.96049 1.62014  13
  -3   8  -2 4.71221 0.68685  16
  -3   8  -2 2.47302 0.65106  18
  -3   8  -2 3.45118 0.47697  19
   5   3   2 5.34171 0.55695  19
   5   3   2 3.17387 0.52277  27
  -8   5   2 2.37811 0.46811  19
   5   3   2 5.24255 1.71753   9
  -8   5   2 1.50703 0.61822   7
   5   3   2 3.23927 1.59910  21
   5   3   2 2.68630 0.48293  20
  -8   5   2 4.75297 1.69782   5
   5   3   2 2.45126 0.52056  28
  -8   5   2 2.89439 0.49637  15
  -8   5   2 3.04705 0.59060  23
   5   3   2 4.67547 0.60327  24
  -8   5   2 3.08525 1.19730  17
   3  -8   2 2.28222 1.52446  13
   5   3   2 2.92821 0.50301  23
   5   3   2 3.86709 0.61414  12
   5   3   2 4.33873 0.46487   3
   3  -8   2 2.88450 1.29478   9
   5   3   2 2.57605 0.60776   7
   5   3   2 3.76633 0.61551   4
   5   3   2 2.78540 0.55321  11
  -2   7  -2 223.198   9.812  22
  -2   7  -2 224.501   9.320  16
  -2   7  -2 219.251   9.484  24
  -2   7  -2 227.153   9.286  18
  -2   7  -2 231.214   9.122   2
   7  -5  -2 244.665  13.502  13
  -2   7  -2 208.213   9.692   8
  -5  -2  -2 255.480  13.264   5
  -2   7  -2 228.880   8.792  26
   7  -5  -2 228.675   9.247  18
  -2   7  -2 218.857   9.097  14
   7  -5  -2 219.352  12.658  25
  -2   7  -2 202.537   8.957   3
  -2   7  -2 241.005  13.738  13
   7  -5  -2 228.368   8.753  26
   7  -5  -2 227.507  13.031   1
  -2   7  -2 225.619   9.692   6
   7  -5  -2 235.353   9.073   2
  -2   7  -2 231.304  13.032  17
  -5  -2  -2 246.712  13.703  17
  -2   7  -2 256.770  13.576   1
  -2   7  -2 246.598  13.185  25
  -2   7  -2 236.192   9.658  10
   7  -5  -2 216.171   9.235  16
   5   2   2 227.705   9.683   8
   5   2   2 230.629   9.303  23
   5   2   2 236.725   8.735  20
   5   2   2 226.224   8.918  15
  -7   5   2 233.453   9.458  11
   5   2   2 238.591   9.825   7
   5   2   2 231.115   8.976   3
   5   2   2 237.752   9.110  19
   5   2   2 238.227   9.041  28
  -7   5   2 221.414   9.006  27
   5   2   2 252.819  13.814  21
   5   2   2 223.524   9.434  24
  -7   5   2 220.065   8.903  15
  -7   5   2 259.963  13.220   5
  -7   5   2 240.453  13.016  17
   5   2   2 222.368   9.041   4
  -7   5   2 212.786   9.101  19
   2  -7   2 253.568  13.553   9
  -7   5   2 236.525   9.323  23
   5   2   2 236.088   9.015  27
   5   2   2 254.923  14.136   9
   5   2   2 229.944   9.692  12
  -7   5   2 239.047   9.848   7
   5   2   2 233.398   9.441  11
   6  -5  -2 71.9503  5.1599   1
  -1   6  -2 72.4211  3.2252  16
  -1   6  -2 76.5245  3.0684  26
  -1   6  -2 82.5884  5.7010  13
  -5  -1  -2 77.7183  5.0698   5
   6  -5  -2 85.0288  5.4797  13
   6  -5  -2 69.6417  2.9898  26
   6  -5  -2 71.2983  3.1568  18
  -1   6  -2 74.6463  5.0327  25
  -1   6  -2 76.7987  4.8023  17
   6  -5  -2 70.2127  3.0913   2
  -1   6  -2 73.9800  5.3252   1
  -1   6  -2 71.5537  3.2022  18
  -1   6  -2 74.7502  3.1894   2
  -1   6  -2 71.6741  3.3193  10
  -5  -1  -2 79.9283  5.4474  17
   6  -5  -2 74.0857  4.9660  25
  -6   5   2 76.2151  3.3387   7
   5   1   2 77.9454  3.0486  27
   5   1   2 76.1789  5.5419   9
   5   1   2 70.6588  3.0582   4
  -6   5   2 80.9171  4.9820  17
  -6   5   2 80.9090  3.1702  23
   5   1   2 71.2379  3.2993  12
   5   1   2 75.5205  3.0722  28
   5   1   2 79.3510  3.1963  11
   1  -6   2 81.5068  5.2137   9
   1  -6   2 72.8501  4.8137  21
   5   1   2 77.5378  3.0797  19
  -6   5   2 83.6323  5.1835   5
   5   1   2 72.6087  3.3040   8
  -6   5   2 74.1608  3.1954  11
   5   1   2 76.7454  3.3189   7
   5   1   2 75.3420  5.2428  21
  -6   5   2 73.1622  3.2786  10
   5   1   2 74.1038  2.9582  20
   5   1   2 78.0642  3.0318   3
  -5   0  -2 109.582   6.704  25
   5  -5  -2 123.073   7.253  13
  -5   0  -2 120.343   7.411  17
   5  -5  -2 114.656   7.181   1
   0   5  -2 118.682   7.775   9
   5  -5  -2 112.237   6.961  25
   0   5  -2 112.855   6.877  25
  -5   0  -2 116.711   6.975   5
   0   5  -2 115.749   7.086   1
   0   5  -2 118.787   7.484  13
   0   5  -2 114.276   6.678  17
  -5   5   2 123.989   7.082   5
  -5   5   2 105.868   6.710  21
   5   0   2 118.695   7.192  21
   5   0   2 122.324   7.593   9
   0  -5   2 116.100   6.537   5
   0  -5   2 123.290   7.062  21
  -5   5   2 122.032   7.037  17
  -5   1  -2 3273.70  170.90  17
   1   4  -2 3059.19  162.32   1
   4  -5  -2 3062.90  162.50  25
   1   4  -2 3078.70  160.87  25
   1   4  -2 2992.58  163.61  17
   1   4  -2 3166.15  159.43  13
  -5   1  -2 3147.80  165.12   5
   1   4  -2 3290.23  172.31   9
   4  -5  -2 3200.50  167.60   1
   4  -5  -2 3320.13  164.33  13
  -5   1  -2 3180.19  159.72  25
  -5   1  -2 3036.68  161.89   1
  -4   5   2 3026.10  167.18  17
   5  -1   2 3158.22  169.05  21
  -1  -4   2 3095.61  160.13   5
  -4   5   2 3314.05  166.07   5
   5  -1   2 3325.68  172.40   9
   5  -1   2 2876.36  162.93  13
  -4   5   2 3099.58  167.60  21
   2   3  -2 1608.45   80.73  13
   2   3  -2 1525.63   80.71   1
  -5   2  -2 1518.84   79.94   5
   3  -5  -2 1555.27   81.13   1
  -5   2  -2 1633.00   79.87  25
   3  -5  -2 1600.43   80.03  25
  -5   2  -2 1552.65   87.15  17
  -5   2  -2 1614.07   80.82   1
   3  -5  -2 1564.21   80.36  13
   2   3  -2 1533.80   79.40  25
   2   3  -2 1663.55   84.59   9
  -2  -3   2 1634.94   82.10   5
   5  -2   2 1491.57   83.45  21
   5  -2   2 1586.97   80.23  13
   5  -2   2 1574.47   84.24   9
  -3   5   2 1588.92   83.49  21
  -3   5   2 1557.49   83.68   5
  -3   5   2 1608.54   81.73  17
  -5   3  -2 528.618  27.160  25
   3   2  -2 461.572  26.958   1
   2  -5  -2 512.254  27.021  13
  -5   3  -2 519.479  26.822   5
   3   2  -2 549.444  28.933   9
   3   2  -2 516.648  27.490  13
   2  -5  -2 528.073  27.278  25
   2  -5  -2 523.609  27.617   1
  -5   3  -2 535.624  27.915  17
  -5   3  -2 531.783  27.432   1
  -2   5   2 536.772  28.188  21
   5  -3   2 531.323  28.547   9
  -3  -2   2 513.313  26.990   5
   5  -3   2 489.794  27.841  21
  -2   5   2 534.004  27.184   5
  -2   5   2 557.261  27.716  17
   5  -3   2 509.486  27.089  13
   1  -5  -2 563.130  28.946  25
  -5   4  -2 545.884  29.522  17
   1  -5  -2 498.263  28.401  13
   4   1  -2 547.391  30.533   9
   1  -5  -2 586.119  29.318   1
  -5   4  -2 522.940  28.779  25
  -5   4  -2 536.851  29.181   1
   4   1  -2 554.035  29.171  13
  -4  -1   2 579.290  30.120  21
  -4  -1   2 560.198  28.725   5
  -1   5   2 563.484  28.804   5
   5  -4   2 554.333  30.207   9
  -1   5   2 552.504  29.946  21
   5  -4   2 576.983  28.887  13
  -1   5   2 566.866  29.375  17
   0  -5  -2 227.192  13.046   1
  -5   5  -2 223.441  13.136   1
   0  -5  -2 233.247  12.976  25
   5   0  -2 248.291  13.308  13
   5   0  -2 239.891  13.811   9
  -5   5  -2 234.382  13.011  25
  -5   5  -2 232.497  13.225  17
   5  -5   2 232.646  13.400   9
   0   5   2 238.264  12.832   5
   0   5   2 230.269  13.343  21
   5  -5   2 229.411  12.874  13
   0   5   2 239.186  13.042  17
  -5   0   2 236.239  13.353  21
  -5   0   2 228.519  12.802   5
   6  -1  -2 694.513  28.515  23
   6  -1  -2 748.895  38.476   9
  -1  -5  -2 747.909  36.717   1
  -5   6  -2 680.867  28.067  24
  -1  -5  -2 775.796  37.485  17
  -5   6  -2 683.173  26.925   2
  -5   6  -2 657.429  27.480  14
  -5   6  -2 644.137  26.801   3
  -5   6  -2 765.678  36.548  25
  -5   6  -2 686.421  29.155  22
  -5   6  -2 663.220  27.187  19
  -5   6  -2 681.517  28.775   6
   6  -1  -2 658.574  26.885   2
   6  -1  -2 679.369  26.987  15
  -5   6  -2 726.741  36.980   1
   6  -1  -2 671.865  27.481  16
  -5   6  -2 705.931  27.539  16
  -5   6  -2 687.912  27.444  18
   6  -1  -2 664.231  28.022  24
  -5   6  -2 691.012  25.988  26
  -5   6  -2 777.323  37.318  17
  -1  -5  -2 760.573  36.411  25
   6  -1  -2 720.458  36.855  13
  -5   6  -2 687.814  28.558  10
   1   5   2 662.701  26.780   3
   1   5   2 649.006  26.898   4
   1   5   2 651.499  26.570  15
   1   5   2 661.028  28.372  11
  -6   1   2 678.835  29.563   7
   1   5   2 655.331  27.162  19
  -6   1   2 743.592  37.865  21
   5  -6   2 752.499  38.024   9
   1   5   2 741.377  38.014  21
   1   5   2 667.503  27.096  27
   5  -6   2 742.333  36.517  13
   1   5   2 763.065  36.385   5
   1   5   2 658.624  27.947  23
   1   5   2 667.648  29.491   7
  -6   1   2 765.744  36.424   5
  -5   7  -2 231.812  10.863  11
  -5   7  -2 286.155  15.179  25
  -5   7  -2 274.646  11.143  10
  -5   7  -2 259.898  10.527  14
  -5   7  -2 262.524  10.399   3
   7  -2  -2 260.792  10.898  24
  -2  -5  -2 302.811  15.688  17
  -5   7  -2 267.201  11.339  22
   7  -2  -2 276.591  10.362  15
  -5   7  -2 276.682  10.770  16
   7  -2  -2 254.163  10.455   4
  -5   7  -2 268.511  15.214  17
  -5   7  -2 275.746  10.525   2
  -5   7  -2 264.908  10.548  19
  -2  -5  -2 275.259  14.861  25
  -5   7  -2 247.928  11.174   8
   7  -2  -2 269.979  10.467   2
  -2  -5  -2 260.924  14.736   1
   7  -2  -2 259.035  10.091  26
   7  -2  -2 296.853  15.508  13
   7  -2  -2 286.755  15.902   9
   7  -2  -2 265.001  10.694  16
   7  -2  -2 249.059  11.148   8
  -5   7  -2 268.463  10.716  18
  -5   7  -2 269.694  11.201   6
  -5   7  -2 251.450  10.922  24
  -5   7  -2 269.594  10.146  26
  -5   7  -2 284.993  15.468   1
  -5   7  -2 257.516  10.411  27
   7  -2  -2 260.576  10.659  18
   2   5   2 286.571  15.683  21
   2   5   2 262.834  10.421  28
   2   5   2 289.931  14.898   5
   5  -7   2 299.452  15.505   9
   2   5   2 249.608  15.255   9
   2   5   2 260.087  10.732  23
   2   5   2 272.475  10.895  11
   5  -7   2 287.365  15.049  13
  -7   2   2 265.708  11.343   7
   2   5   2 264.241  10.302  15
   2   5   2 258.236  10.467  14
   2   5   2 268.854  10.406  27
   2   5   2 258.864  10.058  20
   2   5   2 275.829  11.341   7
   2   5   2 254.657  11.143  12
   2   5   2 270.514  10.520  19
   2   5   2 266.279  10.444   4
  -7   2   2 281.041  15.290  21
  -7   2   2 256.797  10.890  11
  -7   2   2 278.434  14.952   5
   2   5   2 282.339  10.381   3
  -7   2   2 255.993  10.740  23
   8  -3  -2 240.129  14.731   9
  -5   8  -2 237.927   9.545  27
  -3  -5  -2 250.434  14.551  17
  -5   8  -2 246.703   9.331  26
  -5   8  -2 245.264  14.206  17
   8  -3  -2 254.496   9.624   2
  -5   8  -2 248.491  10.239  10
  -5   8  -2 252.321  10.293   6
  -5   8  -2 239.466   9.669  19
   8  -3  -2 227.206  10.220   8
  -5   8  -2 244.444   9.670   2
  -5   8  -2 244.985  14.153  25
  -5   8  -2 244.378   9.667  14
  -5   8  -2 244.652   9.874  16
  -5   8  -2 249.161   9.859  18
   8  -3  -2 244.205   9.823  16
   8  -3  -2 241.054   9.990  24
   8  -3  -2 237.245   9.785  18
  -5   8  -2 274.178  14.658   1
  -5   8  -2 233.062  10.034  24
  -5   8  -2 248.580   9.543   3
  -5   8  -2 241.609  10.408  22
   8  -3  -2 250.112  14.484  13
   8  -3  -2 209.687   9.239  26
   3   5   2 251.485   9.577  28
   3   5   2 246.960   9.500   3
   3   5   2 250.706  10.398   7
   3   5   2 251.485   9.988  11
   3   5   2 256.485  13.898   5
  -8   3   2 229.900  13.961  21
   3   5   2 247.332   9.237  20
  -8   3   2 244.701  10.006  11
   5  -8   2 256.583  14.119  13
   3   5   2 239.146  10.242  12
   3   5   2 240.340   9.457  15
   3   5   2 244.207   9.598   4
   3   5   2 222.391   9.572  14
   3   5   2 247.769   9.641  19
   3   5   2 250.488   9.538  27
  -8   3   2 252.748  14.017   5
  -8   3   2 251.921   9.869  23
   3   5   2 259.841  14.820  21
   3   5   2 223.234  14.359   9
   5  -8   2 245.499  14.232   9
   3   5   2 249.760   9.864  23
  -8   3   2 251.488  10.417   7
   9  -4  -2 65.0280  2.9899  16
  -5   9  -2 60.2647  3.0570  24
   9  -4  -2 64.3167  5.5459  13
  -5   9  -2 65.1154  2.8339  27
  -5   9  -2 68.8987  5.2938  17
  -5   9  -2 67.7562  3.1619  22
  -5   9  -2 65.9170  3.0901  16
  -4  -5  -2 65.5124  5.2929   5
  -5   9  -2 67.8697  2.8985  19
  -5   9  -2 68.2277  2.9028  26
  -5   9  -2 72.5563  5.6528   1
   9  -4  -2 60.6904  2.8134  26
  -5   9  -2 67.6724  2.9106  14
  -4  -5  -2 70.5513  5.7516  17
  -5   9  -2 64.8745  5.3162  25
   9  -4  -2 65.1750  2.9977  24
  -5   9  -2 66.2583  3.0713  18
   9  -4  -2 63.8843  2.9590  18
  -5   9  -2 69.8952  3.0983   2
  -5   9  -2 71.3676  2.8927   3
  -5   9  -2 68.3423  3.1620  10
  -5   9  -2 66.3660  3.1196   6
   9  -4  -2 68.6319  2.9922   2
  -9   4   2 72.9061  3.1724   7
  -9   4   2 71.0629  5.3891   5
  -9   4   2 67.8617  2.9483  23
   4   5   2 64.1295  5.5145  21
   4   5   2 66.0117  2.9340  28
   4   5   2 65.5417  2.8117   3
   4   5   2 67.6952  2.8701  19
   4   5   2 68.9191  2.9742  23
   4   5   2 70.4532  2.8831  15
   5  -9   2 61.7616  5.1255  13
   4   5   2 68.4203  2.8924   4
   4   5   2 69.4225  2.8464  27
   4   5   2 66.7744  2.7911  20
   4   5   2 70.1234  2.9671  11
  -9   4   2 69.4810  3.0085  11
  -9   4   2 64.0146  2.8023  27
   4   5   2 68.6972  3.1395   7
  -9   4   2 69.2109  2.8292  15
   4   5   2 68.0025  3.1450  12
  -5  10  -2 56.8255  2.7176  16
  -5  10  -2 60.7015  2.8125  18
  10  -5  -2 57.7074  2.4826  26
  10  -5  -2 60.4429  2.7280  16
  -5  10  -2 60.3751  2.6335  14
  -5  10  -2 57.9218  2.7497   2
  10  -5  -2 53.6753  2.6557  24
  10  -5  -2 56.5301  2.6779  18
  -5  10  -2 61.2361  2.6599  26
  -5  10  -2 58.8662  2.8527  22
  -5  10  -2 53.1281  4.8814  17
  10  -5  -2 51.9041  5.0840  13
  -5  10  -2 46.0756  4.6809  25
  -5  10  -2 58.9951  2.8346   6
  -5  10  -2 57.8323  2.5346   3
  -5  10  -2 59.2289  2.8152  10
  -5  -5  -2 55.4064  4.9434   5
  -5  10  -2 59.9223  2.5270  27
  10  -5  -2 59.5189  2.6263   2
  -5  10  -2 50.6296  4.9817   1
  -5  -5  -2 54.3909  5.2905  17
  -5  10  -2 57.3270  2.5413  19
   5   5   2 61.6202  2.8133   7
   5   5   2 58.4390  2.5216  15
   5   5   2 63.8175  2.6326  11
   5   5   2 60.2273  2.5087  19
   5   5   2 59.9085  2.6605  23
 -10   5   2 59.8327  2.6341  11
   5   5   2 60.8038  2.5168  27
   5   5   2 62.4451  2.6113  28
 -10   5   2 56.8472  2.4946  27
 -10   5   2 55.0899  2.4775  15
   5   5   2 60.4159  2.4815   3
 -10   5   2 53.0212  4.8586   5
   5   5   2 54.1602  5.1272  21
   5   5   2 54.6850  2.7308   8
 -10   5   2 59.2944  2.8060   7
   5   5   2 55.4962  2.8141  12
   5   5   2 57.8311  2.5757   4
   5   5   2 59.1233  2.4971  20
 -10   5   2 58.5102  2.6331  23
   5 -10   2 51.4653  4.8357  13
  -5  11  -2 215.753   9.174  22
  11  -6  -2 207.896   8.622  18
  -5  11  -2 194.668   8.633  16
  -5  11  -2 209.770   8.682  18
  -5  11  -2 210.845   8.521   2
  11  -6  -2 211.095   8.669  16
  11  -6  -2 214.755   8.499   2
  -5  11  -2 204.182   8.473  19
  -5  11  -2 208.835   8.375   3
  -5  11  -2 217.314   8.511  14
  -5  11  -2 223.420   9.078   6
  -5  11  -2 217.554   8.217  26
  -5  11  -2 215.333   9.015  10
   6   5   2 223.717   9.180   7
 -11   6   2 215.152   8.682  23
   6   5   2 216.481   8.473   4
   6   5   2 210.826   8.468  19
   6   5   2 196.820   9.013   8
 -11   6   2 216.206   9.178   7
 -11   6   2 212.115   8.809  11
   6   5   2 215.578   8.359  15
   6   5   2 218.177   8.793  11
   6   5   2 218.444   8.184  20
   6   5   2 221.848   8.476  28
   6   5   2 222.060   8.702  23
   6   5   2 225.206   9.092  12
 -11   6   2 197.731   8.365  27
   6   5   2 214.111   8.385  27
  -4  10  -2 13.3506  1.1178   2
  -4  10  -2 13.6259  1.2106  26
  -4  10  -2 10.2080  2.2427  17
  -4  10  -2 14.7829  1.1830   6
  -4  10  -2 12.1128  1.1501  22
  -6  -4  -2 13.5725  1.1091   3
  10  -6  -2 12.8752  1.0539  18
  10  -6  -2 11.4494  1.0315  10
  -4  10  -2 13.5853  0.9593   3
  -4  10  -2 11.7190  2.3117  25
  10  -6  -2 13.7542  1.0799   2
  -4  10  -2 13.7993  0.9565  14
  -4  10  -2 11.2793  2.3775   1
  -4  10  -2 12.8345  1.1529  16
  -6  -4  -2 12.3854  2.4886  17
  -4  10  -2 12.7628  0.9669  19
  -4  10  -2 15.2109  1.1630  10
  -6  -4  -2 15.4458  2.5792   5
  10  -6  -2 12.9656  0.9655  26
  10  -6  -2 13.3510  1.0510  16
  10  -6  -2 11.7943  2.5504  13
  -4  10  -2 13.5945  1.1513  18
 -10   6   2 13.4635  1.0180  23
   6   4   2 13.4950  1.2505   8
   4 -10   2 14.4077  2.3236  13
   6   4   2 14.5243  2.7827  21
   6   4   2 13.9773  1.1223   4
   6   4   2 14.9715  1.0746  11
   6   4   2 14.1671  1.0342  28
 -10   6   2 13.0561  1.1156   7
 -10   6   2 13.5169  0.9047  27
 -10   6   2 15.3478  1.0725  11
   6   4   2 13.1055  2.5478   9
 -10   6   2 13.7195  2.3099   5
   6   4   2 12.3164  0.9613  27
 -10   6   2 12.6418  0.9414  19
   6   4   2 14.5749  0.9889  20
   6   4   2 13.5480  1.1055  12
   6   4   2 14.0627  1.0701  15
   6   4   2 13.4704  1.0509   7
   6   4   2 15.1160  1.0161  23
   6   4   2 13.0499  0.9614  19
   9  -6  -2 193.980   7.466  26
  -3   9  -2 195.626   7.968  18
  -3   9  -2 195.731   7.820   2
  -3   9  -2 198.927   7.525  26
  -3   9  -2 187.903  11.665  25
  -3   9  -2 173.916   8.069  24
  -3   9  -2 184.806   7.632   3
   9  -6  -2 199.893   7.754   2
  -3   9  -2 184.813  11.561  17
  -6  -3  -2 189.658  11.812   5
   9  -6  -2 193.426   8.194  10
  -3   9  -2 192.529   7.763  14
   9  -6  -2 204.990   7.914  18
  -6  -3  -2 199.655   7.733   3
   9  -6  -2 200.611   7.912  16
   9  -6  -2 195.506  12.142  13
  -6  -3  -2 199.571  12.287  17
  -3   9  -2 202.584   8.256  10
  -3   9  -2 196.050   8.367  22
  -3   9  -2 186.805   7.948  16
  -3   9  -2 199.667   8.292   6
  -3   9  -2 200.934  12.173   1
  -3   9  -2 175.204   7.718  19
  -9   6   2 186.116   7.739  19
   6   3   2 195.840   7.747  19
   6   3   2 199.326   7.744   4
   6   3   2 200.743   8.035  11
   3  -9   2 190.640  11.634  13
   6   3   2 187.287  12.279  21
  -9   6   2 182.456  11.545   5
   6   3   2 200.912   8.369   7
  -9   6   2 201.230   8.377   7
  -9   6   2 197.631   8.058  11
   6   3   2 196.333   8.283   8
  -9   6   2 193.804   7.930  23
   6   3   2 202.367   7.948  23
   6   3   2 183.819  12.488   9
   6   3   2 200.034   7.453  20
   6   3   2 197.076   7.723  28
   6   3   2 192.022   8.058  24
   6   3   2 206.207   7.633  15
   6   3   2 193.875   7.656  27
   6   3   2 200.379   8.289  12
  -9   6   2 191.200   7.667  27
  -6  -2  -2 19.9170  2.8642  17
  -2   8  -2 21.9064  1.3923   6
  -2   8  -2 18.6145  1.4215   8
  -2   8  -2 20.0834  1.2227  14
  -2   8  -2 19.4361  1.4066  24
   8  -6  -2 20.0276  1.3118  16
  -2   8  -2 21.9143  1.3948  22
  -2   8  -2 21.4587  1.4814  10
  -2   8  -2 19.8530  1.1711   3
   8  -6  -2 21.6263  1.3041  18
  -2   8  -2 21.4766  2.5314  17
   8  -6  -2 21.8987  1.2410  26
   8  -6  -2 22.8668  1.3328  10
   8  -6  -2 23.0998  1.3003   2
  -2   8  -2 21.3514  1.4595   2
  -2   8  -2 23.0116  1.3016  26
  -2   8  -2 22.3628  1.4905  18
   8  -6  -2 20.7212  2.6320   1
   8  -6  -2 26.2517  3.1720  13
  -2   8  -2 22.1079  2.9289   1
  -6  -2  -2 22.6923  2.8327   5
  -2   8  -2 22.4505  1.3452  16
  -2   8  -2 21.9316  2.6827  25
  -6  -2  -2 21.4414  1.2573   3
   6   2   2 23.9263  1.1653  19
   6   2   2 22.6980  1.1729  15
   6   2   2 22.0745  1.4454  12
   6   2   2 24.1275  1.2229  27
  -8   6   2 22.3040  1.3046  11
  -8   6   2 21.0556  2.6326   5
   6   2   2 23.6538  1.2938   7
   6   2   2 22.1230  1.2082   4
   6   2   2 21.8233  1.2049  23
   6   2   2 20.6321  1.3659  24
   6   2   2 23.7328  1.3747   8
   2  -8   2 21.0690  2.5321   9
   6   2   2 21.1820  2.8219  21
  -8   6   2 22.8295  1.3678   7
  -8   6   2 28.2747  2.7632  17
  -8   6   2 22.5545  1.2109  23
   6   2   2 24.3089  1.3164  11
   6   2   2 23.5271  1.3279  28
  -8   6   2 22.8433  1.2066  19
  -8   6   2 23.0315  1.2059  27
   6   2   2 21.9635  1.2531  20
   6   2   2 24.1107  3.1080   9
  -8   6   2 23.8523  1.1517   3
  -6  -1  -2 474.368  18.260   3
   7  -6  -2 462.320  18.649  18
  -1   7  -2 456.362  19.425  10
  -1   7  -2 490.933  25.962  13
  -1   7  -2 445.525  19.553   8
  -1   7  -2 464.536  19.557   6
  -1   7  -2 461.957  18.337   2
  -1   7  -2 488.334  25.163  25
  -1   7  -2 459.092  18.734  16
   7  -6  -2 464.188  25.542   1
   7  -6  -2 468.102  18.287   2
  -1   7  -2 424.609  18.380  14
   7  -6  -2 477.466  17.668  26
  -1   7  -2 461.112  18.677  18
  -6  -1  -2 504.487  26.180  17
  -1   7  -2 465.461  25.277  17
  -1   7  -2 516.752  25.776   1
   7  -6  -2 488.186  25.703  13
   7  -6  -2 478.401  25.106  25
   7  -6  -2 435.216  18.643  16
  -1   7  -2 437.461  19.091  24
  -1   7  -2 448.892  19.791  22
  -1   7  -2 458.977  17.686  26
  -6  -1  -2 506.280  25.383   5
  -7   6   2 435.613  18.033  15
  -7   6   2 435.330  18.181   3
  -7   6   2 529.080  25.477   5
   6   1   2 497.929  18.275  28
   6   1   2 464.539  19.067  24
   6   1   2 484.905  19.116  11
   6   1   2 482.144  19.557   8
   6   1   2 473.551  17.622  20
   6   1   2 513.877  27.019   9
   6   1   2 475.208  18.056  15
  -7   6   2 490.595  25.585  17
  -7   6   2 434.925  19.750  22
  -7   6   2 489.021  19.893   7
   1  -7   2 469.281  25.805  21
   6   1   2 493.163  19.582  12
  -7   6   2 469.805  18.263  27
  -7   6   2 485.633  19.408  10
  -7   6   2 484.060  18.847  23
   6   1   2 486.539  19.877   7
   6   1   2 475.601  18.259  27
   1  -7   2 515.999  26.420   9
  -7   6   2 462.553  18.460  19
  -7   6   2 466.419  19.123  11
   6   1   2 468.826  18.294   4
  -7   6   2 456.312  19.519   6
   6   1   2 503.713  18.841  23
   6   1   2 487.682  26.411  21
   0   6  -2 103.538   6.480  25
   0   6  -2 110.428   6.831   1
   0   6  -2 106.847   6.296  17
   0   6  -2 118.455   7.595   9
   6  -6  -2 105.391   4.256   2
   6  -6  -2 101.570   6.632  25
   0   6  -2 116.151   7.248  13
   0   6  -2 102.452   4.470  24
   6  -6  -2 109.547   6.920   1
   0   6  -2 99.7227  4.5243  10
   0   6  -2 101.612   4.576   8
   0   6  -2 97.4930  4.2257  28
  -6   0  -2 101.134   4.309  19
  -6   0  -2 112.157   6.687   5
   0   6  -2 99.7599  4.1243  26
   0   6  -2 104.852   4.404  16
  -6   0  -2 114.902   7.166  17
   6  -6  -2 104.795   4.347  18
   0   6  -2 109.040   4.408  18
   0   6  -2 107.809   4.588  12
   0   6  -2 101.690   4.293   2
  -6   0  -2 107.323   4.255   3
   6  -6  -2 125.696   7.140  13
  -6   6   2 104.207   4.426  11
   6   0   2 104.475   4.534  12
   6   0   2 109.515   4.563   8
   6   0   2 104.494   4.434  24
   0  -6   2 107.948   6.187   5
   6   0   2 104.184   4.340  23
   0  -6   2 112.279   6.654  21
  -6   6   2 119.822   6.825   5
  -6   6   2 104.148   4.207  27
  -6   6   2 107.903   4.532  10
  -6   6   2 102.348   4.357  23
   6   0   2 101.084   4.139  15
  -6   6   2 101.391   4.510   6
   6   0   2 105.117   4.574   7
   6   0   2 105.255   4.231  28
   6   0   2 107.643   4.412  11
  -6   6   2 101.386   4.247  19
  -6   6   2 100.529   4.553  22
   6   0   2 98.6753  4.2024   4
  -6   6   2 114.602   6.757  17
   6   0   2 108.644   6.872  21
  -6   6   2 106.647   4.603   7
   6   0   2 102.241   4.073  20
  -6   6   2 98.0896  4.1878   3
   6   0   2 116.422   7.383   9
  -6   1  -2 721.899  29.428   3
  -6   1  -2 789.157  39.637   5
   5  -6  -2 833.618  39.878  25
   5  -6  -2 794.605  40.403   1
  -6   1  -2 816.715  40.866  17
   1   5  -2 743.779  31.578  12
   1   5  -2 764.134  39.969   1
   1   5  -2 726.999  30.166  16
  -6   1  -2 739.882  30.256  19
  -6   1  -2 763.620  39.254  25
   5  -6  -2 855.143  40.168  13
   1   5  -2 764.874  30.776  24
   1   5  -2 747.050  39.227  25
  -6   1  -2 739.611  29.520  27
   1   5  -2 750.442  31.528   8
   1   5  -2 809.763  42.238   9
  -5   6   2 725.060  30.086  19
   6  -1   2 762.742  31.379  11
   6  -1   2 824.698  41.397  21
  -5   6   2 833.386  40.549  17
  -5   6   2 742.567  30.658  23
  -5   6   2 763.141  31.943  22
   6  -1   2 727.656  31.816  12
  -5   6   2 768.977  31.298  10
  -5   6   2 845.096  39.929   5
  -5   6   2 767.059  30.052  18
  -5   6   2 757.207  31.840   6
   6  -1   2 721.122  31.906   8
   6  -1   2 727.017  31.147  24
   6  -1   2 842.618  42.083   9
  -5   6   2 713.403  31.384  11
  -5   6   2 756.517  28.463  26
  -5   6   2 737.364  32.371   7
  -1  -5   2 773.428  39.360   5
  -5   6   2 736.019  29.743  27
  -6   2  -2 1318.89   67.17   5
  -6   2  -2 1334.76   66.97  25
   4  -6  -2 1467.79   68.49   1
   4  -6  -2 1336.69   67.63  13
   2   4  -2 1284.48   67.68   1
  -6   2  -2 1362.88   69.02  17
  -6   2  -2 1166.24   50.95  27
   2   4  -2 1396.38   71.27   9
   2   4  -2 1350.44   68.00  13
  -6   2  -2 1167.59   52.19  19
  -4   6   2 1431.18   67.51   5
  -4   6   2 1419.91   68.75  17
   6  -2   2 1418.01   71.01   9
   6  -2   2 1343.90   70.09  21
   6  -2   2 1149.04   53.68  24
   6  -2   2 1181.58   55.03   8
  -2  -4   2 1366.53   67.15   5
   6  -2   2 1256.86   67.31  13
   3  -6  -2 204.247  11.522   1
   3   3  -2 197.321  11.395  13
  -6   3  -2 213.084  11.627  17
  -6   3  -2 195.580  11.019  25
   3   3  -2 196.144  12.057   9
   3  -6  -2 199.873  11.318  25
   3   3  -2 201.547  11.872  21
  -6   3  -2 196.563  10.779   5
   3  -6  -2 197.289  11.000  13
  -6   3  -2 191.932  10.965   1
   6  -3   2 202.102  11.747   9
  -3   6   2 197.562  11.096   5
   6  -3   2 193.722  11.031  21
  -3   6   2 181.450  11.083  21
  -3   6   2 206.762  11.310  17
  -3  -3   2 187.747  10.867   5
   6  -3   2 202.255  11.010  13
   2  -6  -2 1285.28   62.18   1
   2  -6  -2 1304.03   61.42  25
  -6   4  -2 1248.12   61.14  25
   4   2  -2 1117.79   45.13  20
   2  -6  -2 1201.26   61.14  13
   4   2  -2 1295.78   61.86  13
  -6   4  -2 1314.63   62.82  17
   4   2  -2 1104.67   48.50  24
  -6   4  -2 1109.95   47.12  19
   4   2  -2 1153.44   45.90  28
  -6   4  -2 1220.93   61.82   1
   4   2  -2 1113.71   46.87   4
  -6   4  -2 1085.20   46.48   3
   4   2  -2 1328.84   64.92   9
  -6   4  -2 1251.22   60.91   5
   4   2  -2 1098.18   49.68   8
  -4  -2   2 1308.84   61.27   5
  -2   6   2 1111.82   47.19  14
   6  -4   2 1292.38   64.42   9
  -2   6   2 1256.95   61.30   5
   6  -4   2 1235.32   61.41  13
  -2   6   2 1100.59   47.32  19
  -2   6   2 1094.95   46.50  27
  -2   6   2 1213.79   63.74  21
  -2   6   2 1102.41   46.67   3
  -2   6   2 1288.60   62.52  17
  -2   6   2 1104.03   48.43  11
  -6   5  -2 552.641  27.738  25
   5   1  -2 489.452  20.736  16
  -6   5  -2 496.635  20.440  14
   5   1  -2 563.547  29.529   9
  -6   5  -2 508.439  20.281  27
   5   1  -2 525.898  20.339   4
  -6   5  -2 515.445  20.515  19
   5   1  -2 519.970  19.579  20
  -6   5  -2 561.774  28.059   1
   5   1  -2 482.737  22.040   7
   5   1  -2 504.484  21.156  24
   1  -6  -2 558.200  27.910  25
   5   1  -2 513.767  21.680   8
  -6   5  -2 509.015  20.305   2
   5   1  -2 516.298  21.720  12
  -6   5  -2 513.367  20.227   3
   5   1  -2 509.946  20.276  28
   5   1  -2 493.963  20.902  23
  -6   5  -2 584.108  28.500  17
  -6   5  -2 514.470  20.776  16
   5   1  -2 573.430  28.202  13
   1  -6  -2 571.906  28.215   1
   5   1  -2 520.324  20.082  15
  -1   6   2 570.084  28.224  17
  -1   6   2 552.298  28.766  21
  -1   6   2 510.452  20.202   3
  -5  -1   2 546.212  27.619   5
   6  -5   2 562.480  27.795  13
  -1   6   2 504.654  22.038   7
  -1   6   2 511.407  20.259  27
  -1   6   2 502.792  20.484  19
  -1   6   2 516.382  20.422  14
   6  -5   2 568.872  29.056   9
  -5  -1   2 569.168  28.954  21
  -1   6   2 517.929  21.204  11
  -1   6   2 561.227  27.672   5
   6  -5   2 511.540  21.104  24
  -1   6   2 508.577  20.034  15
  -1   6   2 489.319  20.882  23
  -1   6   2 504.091  21.944  22
  -6   6  -2 389.277  15.478  16
   0  -6  -2 414.167  21.289   1
   6   0  -2 375.975  14.552  20
   6   0  -2 420.658  22.464   9
   6   0  -2 378.668  15.090   2
  -6   6  -2 380.780  15.064  27
  -6   6  -2 420.745  21.160  25
  -6   6  -2 389.687  15.128   2
   6   0  -2 378.928  15.113   4
   0  -6  -2 420.766  21.144  25
   6   0  -2 367.969  15.063  28
  -6   6  -2 416.778  21.575  17
  -6   6  -2 376.382  16.129   6
  -6   6  -2 384.744  14.587  26
  -6   6  -2 380.167  15.748  11
   6   0  -2 384.797  15.428  16
  -6   6  -2 383.700  15.200  14
   6   0  -2 373.412  15.724  24
  -6   6  -2 394.812  15.425  18
  -6   6  -2 388.047  16.342  22
   6   0  -2 382.883  15.371  18
  -6   6  -2 410.466  21.392   1
   6   0  -2 393.098  16.399   7
   6   0  -2 380.428  16.145  12
  -6   6  -2 390.698  15.244  19
   6   0  -2 393.490  14.932  15
  -6   6  -2 383.624  15.033   3
  -6   6  -2 374.870  16.009  10
   6   0  -2 381.557  15.546  23
   6   0  -2 414.418  21.474  13
   6   0  -2 370.034  16.115   8
   0   6   2 389.704  15.163  14
   0   6   2 414.529  20.937   5
   0   6   2 363.109  15.053   4
   6  -6   2 391.316  21.785   9
   0   6   2 378.646  14.880  15
   6  -6   2 371.517  16.044   8
   0   6   2 363.563  16.073   6
   6  -6   2 387.884  15.676  24
   0   6   2 390.328  15.749  11
   0   6   2 409.250  21.781  21
   0   6   2 378.103  16.369   7
   0   6   2 383.480  15.515  23
   0   6   2 397.022  15.224  19
   0   6   2 383.678  14.998   3
   0   6   2 387.331  15.045  27
  -6   0   2 412.755  21.802  21
  -6   0   2 424.019  20.984   5
   6  -6   2 407.883  21.038  13
  -6   7  -2 208.723   8.231  27
  -6   7  -2 207.063   8.322  14
   7  -1  -2 220.504  12.614  13
   7  -1  -2 202.389   8.280   2
  -1  -6  -2 225.360  12.752  17
   7  -1  -2 199.312   8.256   4
  -6   7  -2 208.729   8.476  18
  -6   7  -2 211.310   8.516  16
   7  -1  -2 204.579   8.415  18
  -6   7  -2 215.700   8.332   2
  -6   7  -2 205.599   8.944  22
  -6   7  -2 217.221   8.342  19
  -1  -6  -2 222.260  12.286  25
  -6   7  -2 205.583   8.788  10
   7  -1  -2 213.001   8.627  24
  -6   7  -2 232.916  12.562  17
  -6   7  -2 225.208  12.346  25
  -1  -6  -2 201.613  12.075   1
   7  -1  -2 216.266   8.514  23
   7  -1  -2 210.207   8.174  15
   7  -1  -2 200.461   8.825  12
  -6   7  -2 213.260   8.227   3
   7  -1  -2 208.588   8.465  16
  -6   7  -2 220.606  12.549   1
   7  -1  -2 204.863   7.960  20
  -6   7  -2 203.153   8.587  11
  -6   7  -2 210.632   8.024  26
   7  -1  -2 206.065   8.823   8
   7  -1  -2 195.508   8.234  28
   7  -1  -2 197.287   7.956  26
   7  -1  -2 225.380  13.121   9
  -6   7  -2 207.945   8.837   6
  -7   1   2 218.405   8.968   7
   1   6   2 212.201   8.295  19
   1   6   2 223.112  12.705  21
   1   6   2 199.018   7.918  20
   6  -7   2 226.968  12.506   9
   1   6   2 210.947   8.934   7
  -7   1   2 215.639  12.157   5
   6  -7   2 220.267  12.208  13
   1   6   2 214.634   8.473  23
   1   6   2 205.629   8.237   4
   1   6   2 209.093   8.202  27
   1   6   2 207.303   8.262  14
   1   6   2 198.154   8.203  28
  -7   1   2 196.389   8.575  11
   1   6   2 213.214   8.178   3
   6  -7   2 196.047   8.733   8
   1   6   2 212.799   8.589  11
   1   6   2 233.401  12.139   5
   1   6   2 190.751   8.856  22
   1   6   2 204.272   8.122  15
  -7   1   2 219.216  12.421  21
   8  -2  -2 190.305   7.858  18
  -6   8  -2 193.208   8.254   6
  -6   8  -2 199.374   7.823   2
   8  -2  -2 188.364   7.432  26
  -2  -6  -2 204.672  12.150  17
  -6   8  -2 195.471   7.509  26
   8  -2  -2 192.879   8.229   8
  -6   8  -2 193.779   7.664  27
   8  -2  -2 201.720   7.637  15
  -6   8  -2 194.660   7.937  18
  -6   8  -2 199.860   7.783  14
  -6   8  -2 191.661   8.373  22
  -6   8  -2 198.025  11.740  25
  -6   8  -2 191.585   7.999  11
  -6   8  -2 199.116   7.679   3
   8  -2  -2 193.082   7.741   2
  -6   8  -2 198.330   7.959  16
   8  -2  -2 203.742  12.113  13
   8  -2  -2 187.149   8.038  24
  -6   8  -2 196.592   8.232  10
   8  -2  -2 192.874   7.908  16
  -6   8  -2 200.614  11.861  17
   8  -2  -2 188.579   7.706   4
   8  -2  -2 193.049  12.323   9
  -6   8  -2 184.703  11.830   1
  -6   8  -2 198.338   7.765  19
  -2  -6  -2 184.579  11.359  25
   6  -8   2 193.289  11.662   9
   2   6   2 191.068   7.414  20
   2   6   2 196.760   8.332   7
   2   6   2 190.895   7.676  28
   2   6   2 201.607   7.603  15
   2   6   2 203.593   7.652  27
   2   6   2 187.172   7.677  14
   2   6   2 191.391   7.685   4
   2   6   2 184.976  11.988  21
   2   6   2 203.696   7.745  19
  -8   2   2 184.465  11.536  21
   2   6   2 204.099   8.021  11
  -8   2   2 206.439  11.613   5
  -8   2   2 199.671   7.916  23
   6  -8   2 192.989  11.518  13
   2   6   2 200.518  11.423   5
   2   6   2 199.431   7.911  23
   2   6   2 182.660   8.201  12
   6  -8   2 179.457   8.129   8
  -8   2   2 202.201   8.361   7
   2   6   2 198.488   7.627   3
  -8   2   2 188.087   8.006  11
   9  -3  -2 259.140  16.259   9
  -6   9  -2 267.566  15.879   1
  -6   9  -2 268.859  10.571  14
   9  -3  -2 264.338  10.959  24
   9  -3  -2 261.263  15.797  13
  -6   9  -2 254.242  15.453  25
  -3  -6  -2 268.277  15.967  17
  -6   9  -2 275.952  10.214  26
   9  -3  -2 267.184  10.521   2
  -6   9  -2 278.200  11.260   6
   9  -3  -2 260.429  11.200   8
   9  -3  -2 267.915  10.718  18
  -6   9  -2 274.243  10.589   2
   9  -3  -2 256.243  10.121  26
  -6   9  -2 265.402  10.574  19
  -6   9  -2 263.090  10.435   3
  -6   9  -2 270.817  15.729  17
  -6   9  -2 276.134  11.411  22
   9  -3  -2 254.788  10.750  16
  -6   9  -2 251.443  10.904  11
  -6   9  -2 270.639  10.464  27
  -6   9  -2 279.186  10.792  18
  -6   9  -2 260.582  10.784  16
  -6   9  -2 281.577  11.214  10
  -9   3   2 263.852  10.937  11
  -9   3   2 269.817  10.794  23
  -9   3   2 276.941  11.401   7
   3   6   2 267.521  10.778  23
   3   6   2 271.850  10.432  27
  -9   3   2 270.957  15.387   5
   3   6   2 276.223  10.129  20
   3   6   2 268.596  10.922  11
   3   6   2 267.344  10.496   4
   3   6   2 265.811  11.218  12
   3   6   2 270.784  11.373   7
   3   6   2 262.900  10.347  15
   6  -9   2 267.222  15.443  13
   3   6   2 264.975  16.176  21
   3   6   2 263.038  10.540  19
   3   6   2 263.148  15.185   5
   3   6   2 270.089  10.484  28
   3   6   2 258.405  10.381   3
  10  -4  -2 61.3724  2.7342  26
  -6  10  -2 68.0893  3.0948  22
  -4  -6  -2 59.1767  5.2255   5
  -6  10  -2 60.4208  5.4170   1
  -6  10  -2 66.0715  2.8003  19
  10  -4  -2 57.4367  5.3760  13
  10  -4  -2 71.4774  3.0326  16
  -6  10  -2 63.8196  2.8409  14
  -6  10  -2 65.5499  2.7808  27
  -6  10  -2 65.9474  3.1449  10
  10  -4  -2 64.2338  2.8662   2
  -6  10  -2 64.7614  2.8146   3
  -4  -6  -2 59.2581  5.6242  17
  -6  10  -2 69.0703  3.0208  18
  10  -4  -2 53.5538  2.8838  18
  10  -4  -2 60.5395  3.0262   8
  -6  10  -2 60.0974  5.3638  25
  -6  10  -2 65.2592  3.0620   6
  -6  10  -2 63.5088  5.4046  17
  -6  10  -2 65.6157  2.9536   2
  -6  10  -2 66.4896  2.9066  26
  -6  10  -2 64.6408  2.9570  16
  10  -4  -2 62.1178  2.9647  24
   4   6   2 63.4512  5.5701  21
   4   6   2 62.8546  2.7259  20
   4   6   2 67.6202  2.8400   4
 -10   4   2 67.8418  3.0513   7
 -10   4   2 61.2410  2.7344  15
   4   6   2 63.1512  2.8034  15
   4   6   2 68.5675  2.7427   3
   4   6   2 70.7916  2.9399  11
 -10   4   2 68.8114  2.9084  11
 -10   4   2 58.7884  5.0483   5
 -10   4   2 67.3500  2.9209  23
   4   6   2 69.3446  2.9223  23
   4   6   2 68.5484  2.7759  27
   4   6   2 66.6068  3.0783  12
   4   6   2 66.3795  2.7985  19
   4   6   2 65.0240  2.8890  28
   6 -10   2 64.4863  5.2618  13
   4   6   2 66.0771  3.0356   7
  11  -5  -2 55.5939  2.5307  16
  -6  11  -2 51.2232  2.5287  16
  -6  11  -2 54.1053  2.6747  22
  -6  11  -2 53.6428  2.4277  26
  -6  11  -2 55.1988  2.4740  14
  -6  11  -2 51.9810  2.5664   2
  11  -5  -2 51.8947  2.4896   2
  -6  11  -2 53.0276  2.3895  19
  -6  11  -2 53.0764  2.3432  27
  -6  11  -2 55.0014  2.5730  18
  11  -5  -2 55.3043  2.5057  18
  11  -5  -2 50.7503  2.4932  24
  -6  11  -2 54.0667  2.7031  10
  11  -5  -2 49.1158  2.3173  26
  -6  11  -2 56.2745  2.4007   3
  -6  11  -2 54.3625  2.6094   6
 -11   5   2 55.0597  2.5002  11
   5   6   2 55.5450  2.4803   4
   5   6   2 57.6989  2.3396  27
   5   6   2 58.2690  2.5080  11
   5   6   2 57.4773  2.6082   7
   5   6   2 54.3840  2.3980  20
 -11   5   2 54.2663  2.6033   7
   5   6   2 55.4651  2.5068  23
 -11   5   2 53.9080  2.4423  23
   5   6   2 53.2991  2.3379   3
   5   6   2 54.4876  2.3723  19
   5   6   2 54.3892  2.6666  12
   5   6   2 54.3532  2.4258  15
   5   6   2 53.4796  2.4456  28
  -6  12  -2 75.6945  3.4279  22
  12  -6  -2 68.2212  3.1984  18
  12  -6  -2 75.4206  3.2077   2
  -6  12  -2 73.3669  3.3003  18
  -6  12  -2 72.5751  3.3719  10
  -6  12  -2 73.5689  3.1162  26
  -6  -6  -2 71.8633  3.1462   3
  -6  12  -2 77.0180  3.4066   6
  12  -6  -2 66.5374  3.0054  26
  -6  -6  -2 73.1765  3.1999  19
  -6  12  -2 74.9725  3.1621  14
  -6  12  -2 77.2588  3.0948   3
  -6  12  -2 71.1447  3.1127  19
  -6  12  -2 71.1412  3.2105   2
  12  -6  -2 77.8453  3.2839  16
   6   6   2 77.9908  3.2595  11
   6   6   2 74.0256  3.2372  23
   6   6   2 73.8289  3.0465  20
   6   6   2 74.2757  3.1621   4
   6   6   2 74.4776  3.1293  15
 -12   6   2 75.7780  3.2544  11
   6   6   2 75.5044  3.3914   7
   6   6   2 75.7535  3.1681  28
 -12   6   2 77.8660  3.4137   7
   6   6   2 77.7375  3.4400  12
 -12   6   2 72.1388  3.1896  23
  -6  13  -2 1.91930 0.62260  10
  -6  13  -2 2.63568 0.66807   2
  -6  13  -2 3.35227 0.52309  14
  -7  -6  -2 2.21166 0.59039  19
  -6  13  -2 2.62276 0.64449   6
  -7  -6  -2 2.29575 0.54314  27
  13  -7  -2 1.89611 0.57382  16
  13  -7  -2 2.34724 0.55651  18
  -6  13  -2 2.01354 0.66870  26
  -6  13  -2 2.88329 0.61474  18
  13  -7  -2 2.63700 0.65130   2
  -6  13  -2 3.08390 0.58067  22
   7   6   2 2.71091 0.59316  20
 -13   7   2 2.91632 0.50572  23
   7   6   2 2.93248 0.74009  12
 -13   7   2 3.04360 0.56494  11
   7   6   2 2.42186 0.58974   4
   7   6   2 3.32700 0.60229  23
   7   6   2 2.49286 0.60196  28
   7   6   2 2.86119 0.57576  15
 -13   7   2 2.74449 0.61254   7
   7   6   2 2.96885 0.60895   7
  -5  12  -2 71.9350  3.3695  22
  12  -7  -2 77.2150  3.2418  16
  -5  12  -2 71.8128  3.0269  26
  -7  -5  -2 70.2024  3.1848  19
  12  -7  -2 71.1983  3.1998  18
  -5  12  -2 73.1273  3.3435   6
  12  -7  -2 76.4473  3.1911   2
  -5  12  -2 73.5332  3.3671  10
  -5  12  -2 70.3686  3.0428   3
  -5  12  -2 70.5974  3.1560   2
  12  -7  -2 69.7841  2.9963  26
  -5  12  -2 74.4843  3.1138  14
  -5  12  -2 75.6760  3.2546  18
  -7  -5  -2 77.8989  3.1746  27
 -12   7   2 72.6709  3.1661  23
 -12   7   2 73.2423  3.3615   7
   7   5   2 72.5232  3.1258   4
   7   5   2 76.8983  3.3849  12
   7   5   2 74.5662  3.1915  23
 -12   7   2 66.5308  3.0181  27
   7   5   2 74.3010  3.2172  11
   7   5   2 75.9270  3.1777  28
   7   5   2 77.4287  3.1054  15
   7   5   2 76.0333  3.3689   7
 -12   7   2 72.0865  3.2189  11
   7   5   2 75.9010  3.0267  20
  11  -7  -2 215.441   8.171   2
  11  -7  -2 203.516   7.855  26
  11  -7  -2 203.919   8.292  18
  -4  11  -2 207.358   8.661  10
  -7  -4  -2 200.865   8.094   3
  11  -7  -2 197.527   8.299  16
  -4  11  -2 201.194   8.674   6
  -4  11  -2 199.856   8.162   2
  -4  11  -2 190.578   8.018   3
  -7  -4  -2 217.613   8.160  27
  -7  -4  -2 208.566   8.235  19
  -4  11  -2 200.788   8.787  22
  -4  11  -2 207.456   8.154  14
  -4  11  -2 201.405   7.883  26
  -4  11  -2 200.484   8.326  18
   7   4   2 207.741   8.721   8
 -11   7   2 201.536   8.789   7
   7   4   2 208.401   8.149   4
   7   4   2 209.724   8.360  23
 -11   7   2 208.985   8.468  11
 -11   7   2 194.926   8.048  27
 -11   7   2 200.024   8.315  23
   7   4   2 204.314   7.841  20
   7   4   2 205.314   8.142  28
   7   4   2 209.848   8.456  11
   7   4   2 214.051   8.750  12
   7   4   2 212.127   8.031  15
   7   4   2 212.628   8.827   7
 -11   7   2 189.851   8.113  19
  -3  10  -2 376.151  14.415   2
  -3  10  -2 376.055  14.698  18
  -3  10  -2 371.977  15.359   6
  10  -7  -2 350.969  21.066  13
  -7  -3  -2 339.629  21.108  17
  -3  10  -2 327.693  20.734   1
  -3  10  -2 372.694  15.550  22
  -3  10  -2 339.812  14.233   3
  10  -7  -2 356.616  15.223  10
  -3  10  -2 323.238  20.303  25
  10  -7  -2 381.254  14.674  18
  -3  10  -2 370.678  13.900  26
  10  -7  -2 372.621  14.672  16
  -3  10  -2 341.944  14.680  16
  -7  -3  -2 366.739  14.537  19
  -7  -3  -2 354.192  20.724   5
  -7  -3  -2 368.229  14.326   3
  -3  10  -2 379.642  15.280  10
  -3  10  -2 356.355  14.428  14
  10  -7  -2 377.509  13.887  26
  10  -7  -2 377.311  14.389   2
   7   3   2 337.176  21.867   9
   7   3   2 387.829  15.387   8
 -10   7   2 335.367  20.370   5
 -10   7   2 379.862  15.010  11
   7   3   2 390.739  14.399   4
   7   3   2 383.076  15.404  12
   7   3   2 388.846  13.876  20
   7   3   2 392.893  15.002  11
   7   3   2 379.391  14.182  15
   7   3   2 350.237  21.550  21
   7   3   2 360.490  14.968  24
 -10   7   2 362.974  14.307  27
   7   3   2 395.993  14.377  28
 -10   7   2 362.746  14.457  19
   7   3   2 405.549  15.627   7
   3 -10   2 331.643  20.393  13
 -10   7   2 381.389  15.606   7
   7   3   2 384.880  14.787  23
  -2   9  -2 295.295  12.389  10
  -2   9  -2 269.742  16.629  25
   9  -7  -2 286.969  11.874  16
  -7  -2  -2 301.615  11.795  19
  -2   9  -2 275.228  11.921  16
  -2   9  -2 279.674  11.669  14
  -2   9  -2 304.987  11.286  26
  -2   9  -2 274.504  17.070   1
  -2   9  -2 312.099  12.605  22
  -2   9  -2 260.259  12.129  24
   9  -7  -2 310.763  11.677   2
  -7  -2  -2 301.075  17.576  17
   9  -7  -2 304.123  12.374  10
   9  -7  -2 307.540  11.896  18
  -2   9  -2 297.227  12.451   6
  -7  -2  -2 282.267  16.928   5
  -7  -2  -2 296.719  11.624   3
   9  -7  -2 282.756  17.272  13
  -2   9  -2 289.177  11.903  18
   9  -7  -2 305.562  11.259  26
  -2   9  -2 302.752  11.711   2
  -9   7   2 282.299  16.835  17
   7   2   2 305.379  11.482  15
   7   2   2 306.430  11.657   4
   7   2   2 307.341  11.235  20
  -9   7   2 301.436  11.967  23
  -9   7   2 287.596  16.825   5
   7   2   2 305.515  11.639  28
   7   2   2 309.829  12.649   7
   7   2   2 310.044  11.984  23
   7   2   2 309.539  12.488   8
   2  -9   2 279.944  16.720  13
  -9   7   2 308.099  12.650   7
   7   2   2 292.428  17.729  21
   7   2   2 302.634  12.473  12
  -9   7   2 276.480  11.528   3
   7   2   2 287.182  18.094   9
  -9   7   2 293.690  11.596  27
   7   2   2 326.829  12.181  24
  -9   7   2 294.994  11.721  19
   7   2   2 309.009  12.152  11
  -9   7   2 310.911  12.168  11
  -1   8  -2 9.94765 0.99651  16
  -7  -1  -2 12.9460  1.1451  19
  -1   8  -2 12.1900  2.0776  25
  -1   8  -2 9.81609 2.29150  13
  -7  -1  -2 9.58641 2.01357   5
  -1   8  -2 11.1993  1.1182  24
   8  -7  -2 8.99335 2.18452  13
  -1   8  -2 10.4169  0.9909   8
   8  -7  -2 7.71952 1.84129   1
   8  -7  -2 7.96739 1.93431  25
  -1   8  -2 11.1687  1.0270  18
   8  -7  -2 12.3245  1.0099  18
  -1   8  -2 13.0693  1.0100   6
   8  -7  -2 11.1269  0.9215   2
  -7  -1  -2 12.9743  2.3346  17
  -7  -1  -2 11.9010  0.9739  27
  -1   8  -2 10.5415  0.9226  26
  -1   8  -2 10.3499  0.9794  22
  -1   8  -2 10.5503  2.0492   1
  -1   8  -2 10.2613  0.8133  14
   8  -7  -2 11.3058  0.9530  26
  -7  -1  -2 11.2665  0.9331   3
  -1   8  -2 11.2628  1.0193   2
   8  -7  -2 10.5369  0.9571  16
   7   1   2 9.86344 2.10444  21
   7   1   2 11.9332  1.0449   8
  -8   7   2 9.42459 1.82774  17
   7   1   2 11.7075  0.8641  20
  -8   7   2 10.9325  0.8567   3
   1  -8   2 12.6297  1.9313   9
   7   1   2 12.3498  1.0116  12
   7   1   2 10.6812  2.3453   9
   7   1   2 12.2001  0.9147  28
   7   1   2 12.5032  0.9679  23
  -8   7   2 11.9331  1.0016  11
   7   1   2 10.9873  0.9609  24
   7   1   2 12.3665  0.9459   7
  -8   7   2 12.6920  0.9420  23
  -8   7   2 12.2535  1.0063  10
  -8   7   2 12.3702  0.9800  22
  -8   7   2 11.4677  0.8233  27
   7   1   2 11.9206  0.9192  15
  -8   7   2 11.0396  0.9257   6
  -8   7   2 13.9020  1.0683   7
  -8   7   2 11.9667  0.8300  19
   7   1   2 11.3195  0.8620   4
  -8   7   2 14.1618  2.3529   5
   7   1   2 14.0504  1.0255  11
   7  -7  -2 46.8811  2.1883   2
   0   7  -2 47.4138  2.3187  24
   0   7  -2 45.4722  2.2029  18
  -7   0  -2 49.5611  4.1127   5
  -7   0  -2 46.9663  2.1799  19
  -7   0  -2 49.7308  2.1407   3
  -7   0  -2 49.9413  2.1589  27
   0   7  -2 44.6983  2.3094  12
   0   7  -2 44.0989  2.0264  20
   7  -7  -2 50.4754  4.0638  25
   0   7  -2 49.8756  3.7873  25
   7  -7  -2 48.1439  2.1849  18
   0   7  -2 44.8223  3.9550   1
   7  -7  -2 49.3496  4.3241   1
   0   7  -2 43.6226  2.1163  28
   0   7  -2 45.0521  2.2272   2
  -7   0  -2 51.6364  4.3495  17
   0   7  -2 44.7657  2.3048  10
   7  -7  -2 51.1706  4.3875  13
   0   7  -2 49.2011  4.3800  13
   0   7  -2 37.9350  2.1925  16
   0   7  -2 43.3135  2.3499   8
   0   7  -2 42.1604  2.2165   6
   0   7  -2 47.8038  2.1419  26
   7   0   2 49.6995  4.0894  21
   7   0   2 47.2104  2.0358  20
  -7   7   2 50.6787  2.1350  23
   7   0   2 48.5538  2.3054   8
  -7   7   2 45.6707  2.0730  19
   0  -7   2 50.1340  3.8781  21
   7   0   2 53.5660  2.1915  11
  -7   7   2 59.3139  4.2333   5
   7   0   2 44.3765  2.1302  16
   7   0   2 49.3445  2.1598  23
  -7   7   2 50.6561  2.2887  10
  -7   7   2 52.6711  4.1065  17
   7   0   2 48.0155  2.0640   4
   7   0   2 50.2033  4.5497   9
  -7   7   2 47.3934  2.1012  27
  -7   7   2 47.4836  2.1703  11
  -7   7   2 55.4986  2.2985   7
   7   0   2 48.3540  2.2937   7
  -7   7   2 48.3620  2.2717   6
  -7   7   2 46.4599  2.0686   3
   7   0   2 46.2974  2.0411  15
  -7   7   2 46.6089  2.2604  22
   7   0   2 47.5280  2.1350  28
   7   0   2 46.2746  2.3065  12
  -7   7   2 44.3220  2.0667  14
   1   6  -2 1011.03   40.72  18
   1   6  -2 1040.07   42.71   8
   1   6  -2 1025.36   41.68  24
  -7   1  -2 968.531  41.285  19
   1   6  -2 1035.26   53.92   1
   1   6  -2 1042.16   40.86  16
   1   6  -2 1033.32   39.92  28
   1   6  -2 1068.40   56.94   9
  -7   1  -2 1019.63   40.75   3
   1   6  -2 1041.81   42.77  12
   1   6  -2 1028.44   38.53  20
   1   6  -2 944.546  39.470  15
  -7   1  -2 1107.03   55.13  17
   1   6  -2 963.849  42.372  10
   6  -7  -2 1140.81   54.26  13
  -7   1  -2 1111.30   53.70   5
   1   6  -2 984.808  40.000   4
   1   6  -2 991.497  38.555  26
   6  -7  -2 1144.23   54.67   1
   1   6  -2 987.113  39.948   2
   1   6  -2 1067.97   54.37  13
  -7   1  -2 1011.26   40.92  27
   6  -7  -2 1027.93   39.92   2
   6  -7  -2 1110.67   53.78  25
  -6   7   2 1032.03   40.36  27
   7  -1   2 1008.53   41.39  23
  -6   7   2 1057.19   42.86  10
   7  -1   2 1025.28   43.09  24
   7  -1   2 965.370  38.917  20
  -6   7   2 1027.46   40.24  14
   7  -1   2 979.772  43.511  12
  -6   7   2 1042.26   38.95  26
  -6   7   2 993.360  41.064  19
   7  -1   2 1035.88   43.98   7
   7  -1   2 1001.06   40.38  28
   7  -1   2 961.227  39.954   4
  -1  -6   2 1087.50   53.29   5
   7  -1   2 978.245  40.791  16
   7  -1   2 1138.91   56.85   9
  -6   7   2 1058.56   41.88  23
  -1  -6   2 1137.70   56.00  21
  -6   7   2 1054.80   43.46   6
   7  -1   2 1141.85   56.03  21
  -6   7   2 1163.87   54.85  17
   7  -1   2 1042.00   43.85   8
  -6   7   2 1062.13   43.70  22
  -6   7   2 983.917  42.870  11
  -6   7   2 1001.69   44.15   7
  -6   7   2 1021.20   40.27   3
  -6   7   2 1136.82   53.86   5
  -7   2  -2 194.722  10.577   5
   2   5  -2 179.283   7.662  24
   2   5  -2 193.696  11.840   9
   2   5  -2 179.149   7.348   2
   2   5  -2 181.337   7.853   8
  -7   2  -2 191.681   7.415  19
   5  -7  -2 206.256  11.147  25
   5  -7  -2 195.089  10.955  13
   2   5  -2 166.942   7.053  26
   2   5  -2 180.763   7.515  16
   2   5  -2 162.681   7.472  23
  -7   2  -2 187.880   7.651  11
   2   5  -2 200.689  11.348  13
  -7   2  -2 180.596   7.300   3
  -7   2  -2 184.849   7.335  27
   5  -7  -2 201.563  11.306   1
  -7   2  -2 193.199  11.258  17
   2   5  -2 170.380   7.459  18
   2   5  -2 187.478   7.337   4
   2   5  -2 176.662   7.198  15
   5  -7  -2 177.844   7.289   2
   2   5  -2 180.925   7.319  28
   2   5  -2 185.842   7.860  12
   2   5  -2 186.567   7.077  20
   7  -2   2 184.666   7.816   8
   7  -2   2 200.263  11.649   9
  -5   7   2 185.590   7.346  14
  -5   7   2 173.272   7.178  15
  -5   7   2 187.758   7.909  22
  -5   7   2 185.010   7.291  27
  -5   7   2 186.048   7.515  23
  -2  -5   2 199.018  10.491   5
   7  -2   2 177.713   7.906   7
  -5   7   2 206.432  10.902   5
  -5   7   2 206.888  11.067  17
  -5   7   2 191.998   7.823   6
   7  -2   2 182.929   7.253  28
  -5   7   2 191.499   7.792  10
  -5   7   2 184.348   7.080  26
   7  -2   2 184.366   7.632  24
  -5   7   2 185.714   7.371  19
   7  -2   2 198.718  10.953  21
  -5   7   2 187.671   7.462  18
  -5   7   2 194.845   7.943   7
  -5   7   2 189.097   7.637  11
  -5   7   2 191.012   7.269   3
   7  -2   2 170.406   7.449  16
   7  -2   2 176.672   7.789  12
   3   4  -2 91.8839  3.8772  23
   4  -7  -2 102.493   6.598   1
   3   4  -2 82.1283  4.0540   7
   3   4  -2 95.3377  3.8253  28
   3   4  -2 94.9645  3.7119  20
   3   4  -2 90.1143  4.1028   8
   3   4  -2 84.4650  3.8546  18
  -7   3  -2 94.7165  3.8501  19
   3   4  -2 93.8908  3.8173   4
   3   4  -2 93.5750  3.9191  16
  -7   3  -2 94.9725  5.8363   5
   3   4  -2 91.6057  3.7591  15
   3   4  -2 93.5661  4.0378  24
  -7   3  -2 92.9472  3.9756  11
   3   4  -2 96.8316  6.9120   9
   4  -7  -2 97.3783  6.3957  25
   3   4  -2 90.2301  4.0929  12
  -7   3  -2 91.7195  3.7878   3
   3   4  -2 95.6565  6.4155  13
  -7   3  -2 102.937   6.556  17
   4  -7  -2 102.436   6.187  13
  -7   3  -2 96.5029  5.8699  25
  -7   3  -2 94.0596  3.7971  27
   3   4  -2 87.5060  3.8329   2
  -4   7   2 91.4102  4.1114   7
  -4   7   2 92.8096  3.7428   3
  -4   7   2 103.673   6.233  17
  -4   7   2 95.4740  4.0350  10
   7  -3   2 93.2182  3.8654  16
  -4   7   2 93.5517  3.6873  26
   7  -3   2 99.8137  6.0057  13
   7  -3   2 101.463   6.684   9
   7  -3   2 95.1504  3.9847  24
  -4   7   2 93.9908  4.0500   6
  -4   7   2 92.7586  3.7957  19
   7  -3   2 89.3965  3.9911  12
  -4   7   2 87.7244  3.7012  15
  -4   7   2 89.2127  3.7477  27
  -4   7   2 94.8984  4.0943  22
  -4   7   2 91.7894  3.8740  23
  -4   7   2 93.4649  3.7928  14
  -3  -4   2 103.167   6.003   5
  -4   7   2 102.956   6.204   5
  -4   7   2 87.9838  3.8716  18
   7  -3   2 93.8526  4.0698   8
  -4   7   2 91.0778  3.9229  11
   4   3  -2 995.692  43.631   7
   4   3  -2 968.277  40.870  18
   4   3  -2 1017.14   41.36   4
  -7   4  -2 984.640  41.227  19
   4   3  -2 1024.65   39.51  20
  -7   4  -2 971.059  40.910  27
  -7   4  -2 1116.54   53.58  25
   4   3  -2 1043.62   43.95  12
  -7   4  -2 1001.52   40.44  14
  -7   4  -2 970.798  40.086   2
   4   3  -2 1045.93   40.32  15
  -7   4  -2 1089.84   53.46   5
   4   3  -2 1183.80   57.27   9
   4   3  -2 1025.39   40.12   2
   4   3  -2 1042.28   41.47  16
   4   3  -2 956.702  42.096  23
  -7   4  -2 1140.34   55.26  17
   4   3  -2 1124.09   54.41  13
  -7   4  -2 1077.94   54.09   1
   4   3  -2 1020.66   43.42   8
  -7   4  -2 974.348  42.658  11
   4   3  -2 1034.16   41.01  28
   3  -7  -2 1121.54   53.86  13
   3  -7  -2 1179.05   54.18  25
   4   3  -2 1024.87   43.10  24
   3  -7  -2 1127.04   54.79   1
  -7   4  -2 958.795  40.438   3
   7  -4   2 1015.15   42.11  16
  -3   7   2 1047.78   41.37  23
  -3   7   2 1011.97   41.17  27
  -3   7   2 1162.12   53.96   5
  -3   7   2 1005.70   44.11  22
  -3   7   2 1017.68   40.79  19
  -3   7   2 1154.36   54.98  17
  -4  -3   2 1082.46   53.70   5
  -3   7   2 1014.94   44.68   7
   7  -4   2 1158.86   56.76   9
  -3   7   2 1008.62   38.69  26
  -3   7   2 1020.91   42.91  11
   7  -4   2 981.058  43.527   8
  -3   7   2 1060.33   43.29   6
   7  -4   2 1145.96   54.07  13
  -3   7   2 1034.99   39.66  15
  -3   7   2 1014.64   42.82  10
   7  -4   2 988.511  42.943  24
  -3   7   2 980.198  40.969   3
  -3   7   2 1022.81   41.06  14
  -7   5  -2 78.7851  3.3091  11
   5   2  -2 73.8294  3.2636  23
   5   2  -2 80.2368  3.1272  20
   5   2  -2 76.4409  3.2389   4
  -7   5  -2 76.9792  3.2767   2
  -7   5  -2 74.2615  3.3030  18
  -7   5  -2 75.3334  3.1140  26
  -7   5  -2 78.6673  3.1836  27
   2  -7  -2 84.6107  5.7598  25
  -7   5  -2 81.5043  5.3605   1
   2  -7  -2 82.7125  5.7378   1
  -7   5  -2 77.9679  5.5882  17
   5   2  -2 80.7573  3.2429  28
   5   2  -2 77.4321  3.4312  24
   5   2  -2 79.3791  6.0945   9
  -7   5  -2 81.6864  3.2408  19
  -7   5  -2 70.0661  3.4268  22
   5   2  -2 77.1489  3.4640  12
   5   2  -2 68.1670  3.2570  18
   5   2  -2 74.7026  3.2444   2
  -7   5  -2 79.0773  3.1875   3
  -7   5  -2 79.9449  5.2916  25
   5   2  -2 78.7376  3.1750  15
   5   2  -2 76.2613  3.4674   8
   5   2  -2 79.8744  3.3292  16
  -7   5  -2 71.0423  3.2193  14
   5   2  -2 71.8081  3.4278   7
  -2   7   2 78.5404  3.1515  27
   7  -5   2 85.7250  5.6634   9
  -2   7   2 82.7112  5.4396   5
  -2   7   2 77.4166  3.2045  19
   7  -5   2 76.6163  3.2572  16
  -2   7   2 71.8929  3.3376  10
  -5  -2   2 84.8021  5.3264   5
   7  -5   2 78.2979  5.3197  13
   7  -5   2 84.4173  3.3237  24
  -2   7   2 78.4878  3.4357  22
  -2   7   2 77.2966  3.2689  23
   7  -5   2 74.1654  3.3684   8
  -2   7   2 75.2868  3.3868   6
  -2   7   2 79.1303  3.4554   7
  -2   7   2 75.5003  3.1821  14
  -2   7   2 76.2707  3.1377   3
  -2   7   2 75.3937  3.2910  11
  -2   7   2 75.1688  3.1066  15
  -2   7   2 82.0204  5.4469  17
   6   1  -2 718.112  27.687  15
   6   1  -2 747.606  29.189  24
  -7   6  -2 741.925  37.943  25
   6   1  -2 732.428  28.846  23
   6   1  -2 746.374  28.048   4
   1  -7  -2 749.472  38.191  25
   6   1  -2 713.489  30.880   7
  -7   6  -2 715.994  30.297  22
  -7   6  -2 690.685  29.896   6
   6   1  -2 736.817  28.618  16
   6   1  -2 829.453  38.751  13
   6   1  -2 714.548  40.344   9
  -7   6  -2 711.773  27.989   2
   6   1  -2 661.072  28.477  18
  -7   6  -2 702.751  27.965  27
   6   1  -2 748.336  27.982   2
  -7   6  -2 751.700  28.662  14
  -7   6  -2 773.526  39.008  17
  -7   6  -2 698.390  29.204  19
  -7   6  -2 720.289  28.521  18
   6   1  -2 720.130  29.949  12
   6   1  -2 715.821  29.896   8
   6   1  -2 722.767  26.993  20
  -7   6  -2 706.401  29.252  11
  -7   6  -2 691.582  29.667  10
   1  -7  -2 795.977  38.718   1
  -7   6  -2 725.545  28.362   3
  -7   6  -2 715.682  27.005  26
  -7   6  -2 791.203  38.584   1
   6   1  -2 736.766  27.965  28
  -1   7   2 698.813  27.947  27
  -1   7   2 704.829  29.148  23
   7  -6   2 767.420  38.219  13
  -6  -1   2 758.899  38.014   5
   7  -6   2 754.479  39.809   9
  -1   7   2 651.068  27.943   4
  -1   7   2 707.038  28.951  19
   7  -6   2 673.805  29.797   8
   7  -6   2 738.458  29.501  24
  -1   7   2 700.387  27.630  15
  -1   7   2 770.943  38.019   5
  -1   7   2 738.728  38.642  17
  -6  -1   2 779.216  39.738  21
  -1   7   2 696.215  28.481  14
  -1   7   2 706.346  29.876   6
  -1   7   2 714.465  30.268  22
  -1   7   2 710.618  29.241  11
  -1   7   2 719.315  28.191   3
  -1   7   2 732.461  39.413  21
  -1   7   2 709.350  30.803   7
   7   0  -2 171.411   7.254  24
   7   0  -2 177.977   6.885  15
  -7   7  -2 170.240   7.373  10
   0  -7  -2 183.257  11.030  17
  -7   7  -2 177.816   7.150  18
   7   0  -2 184.547  10.948  13
  -7   7  -2 174.610   6.992  14
  -7   7  -2 178.728  10.805  17
  -7   7  -2 180.982   7.012   2
   7   0  -2 177.981   7.146  23
  -7   7  -2 168.033   7.490  22
  -7   7  -2 179.439   6.998  19
   0  -7  -2 182.349  10.764  25
   7   0  -2 185.681  11.526   9
  -7   7  -2 173.066   6.895   3
   7   0  -2 174.070   7.143  16
   7   0  -2 169.172   6.940  28
  -7   7  -2 169.086   7.207  11
   7   0  -2 169.915   7.068  18
   7   0  -2 170.491   6.691  20
  -7   7  -2 170.001   7.398   6
   7   0  -2 174.568   6.973   2
  -7   7  -2 184.144   7.193  16
   0  -7  -2 181.506  10.664   1
   7   0  -2 173.274   7.426  12
  -7   7  -2 180.344   6.915  27
   7   0  -2 178.565   6.962   4
   7   0  -2 176.257   7.464   8
  -7   7  -2 173.046   6.756  26
  -7   7  -2 177.946  10.716   1
  -7   7  -2 180.054  10.599  25
   0   7   2 175.335   6.953  19
   0   7   2 181.586   7.501   7
   0   7   2 179.993   6.872   3
   7  -7   2 179.476  10.524  13
   0   7   2 184.978  10.426   5
   0   7   2 176.590   6.877  27
   0   7   2 174.695   7.110  23
   0   7   2 163.815   7.333   6
   0   7   2 177.510  10.807  21
   0   7   2 165.579   6.888   4
   0   7   2 172.914   6.810  15
   0   7   2 166.799   7.442  22
   7  -7   2 176.587  10.711   9
   7  -7   2 164.867   7.324   8
  -7   0   2 173.205  10.736  21
   7  -7   2 171.427   7.172  24
  -7   0   2 159.425   7.180  11
  -7   0   2 181.402  10.491   5
   0   7   2 172.356   6.934  14
   0   7   2 159.261   6.615  20
   0   7   2 183.681   7.220  11
   8  -1  -2 1193.55   45.21  20
   8  -1  -2 1205.18   49.65  24
  -7   8  -2 1228.46   49.77  10
   8  -1  -2 1205.09   48.24  15
   8  -1  -2 1214.70   51.76   8
   8  -1  -2 1220.97   46.83  28
  -7   8  -2 1245.05   47.96  16
   8  -1  -2 1218.15   48.50  16
   8  -1  -2 1259.83   47.87   4
  -7   8  -2 1240.71   49.36  11
  -7   8  -2 1309.53   63.16  25
  -7   8  -2 1187.64   47.80  18
  -1  -7  -2 1232.49   64.71  17
  -7   8  -2 1250.25   47.81  27
  -1  -7  -2 1259.23   62.99  25
  -7   8  -2 1201.48   48.03  14
  -7   8  -2 1214.44   63.88   1
   8  -1  -2 1166.68   50.96  12
  -7   8  -2 1257.25   51.32   6
  -7   8  -2 1209.66   64.40  17
  -7   8  -2 1199.95   48.12   3
   8  -1  -2 1244.50   47.50   2
  -7   8  -2 1231.97   51.48  22
  -7   8  -2 1271.13   45.88  26
   8  -1  -2 1281.08   66.78   9
   8  -1  -2 1210.81   47.76  18
  -7   8  -2 1247.84   46.92   2
  -7   8  -2 1245.50   47.81  19
   8  -1  -2 1273.64   63.85  13
   7  -8   2 1218.98   49.46  24
   1   7   2 1211.59   47.90   3
   1   7   2 1218.80   52.48   7
   1   7   2 1204.95   62.92   5
   7  -8   2 1239.38   65.78   9
   7  -8   2 1246.22   63.34  13
   1   7   2 1220.80   65.85  21
   1   7   2 1254.79   49.96  11
   7  -8   2 1151.93   50.37   8
  -8   1   2 1171.96   49.03  11
   1   7   2 1177.74   47.92  19
   1   7   2 1177.15   45.72  20
   1   7   2 1147.26   47.92  27
  -8   1   2 1254.46   63.14   5
   1   7   2 1199.86   47.48  14
   1   7   2 1140.94   47.55   4
   1   7   2 1168.76   46.78  28
  -8   1   2 1248.00   52.23   7
  -8   1   2 1218.30   65.58  21
   1   7   2 1191.54   49.66  23
   1   7   2 1212.16   47.77  15
  -7   9  -2 1215.55   48.33  19
   9  -2  -2 1192.05   49.80  24
  -7   9  -2 1117.85   51.00   6
  -7   9  -2 1253.92   45.64  26
   9  -2  -2 1167.47   66.12   9
  -7   9  -2 1264.32   47.58  16
  -7   9  -2 1195.40   48.63  11
  -7   9  -2 1229.21   64.09  17
   9  -2  -2 1221.71   49.25  16
  -7   9  -2 1206.10   51.76  22
  -7   9  -2 1252.71   49.39  10
  -2  -7  -2 1180.56   64.22  17
   9  -2  -2 1213.16   46.56   4
  -7   9  -2 1194.79   47.45   3
  -7   9  -2 1240.74   62.77  25
   9  -2  -2 1177.79   47.13   2
  -7   9  -2 1259.93   47.12  27
   9  -2  -2 1228.86   50.33   8
  -7   9  -2 1217.42   48.70  14
   9  -2  -2 1205.71   47.38  18
  -7   9  -2 1258.11   47.33   2
   9  -2  -2 1215.43   63.46  13
  -7   9  -2 1247.64   47.45  18
   9  -2  -2 1268.31   46.99  15
  -7   9  -2 1219.63   63.71   1
   2   7   2 1162.76   49.70  12
   2   7   2 1171.95   47.10   4
   2   7   2 1211.27   48.90  23
  -9   2   2 1221.51   52.18   7
   2   7   2 1193.98   52.25   7
  -9   2   2 1205.33   48.64  11
   2   7   2 1239.85   65.71  21
   2   7   2 1191.17   62.57   5
   2   7   2 1230.50   49.88  11
   7  -9   2 1208.87   62.98  13
  -9   2   2 1170.36   62.66   5
   2   7   2 1150.11   46.78  14
   2   7   2 1198.24   46.87  28
   2   7   2 1214.17   46.64   3
   2   7   2 1186.46   48.23  19
   7  -9   2 1161.00   48.66  24
   2   7   2 1222.32   47.54  27
  -9   2   2 1224.19   49.23  23
   2   7   2 1171.55   47.56  15
   2   7   2 1237.63   44.83  20
  -7  10  -2 56.5038  2.7204   6
  10  -3  -2 55.0171  2.7242   8
  -7  10  -2 58.6660  2.5330   3
  -7  10  -2 58.2186  2.7469  16
  -3  -7  -2 50.3600  5.1993  17
  -7  10  -2 58.3587  2.7294   2
  -7  10  -2 59.7905  2.7922  18
  -7  10  -2 54.9214  5.0361  17
  10  -3  -2 54.5914  2.6372  24
  10  -3  -2 47.9914  5.1874   9
  10  -3  -2 51.1519  4.9688  13
  -7  10  -2 57.2510  2.5807  14
  10  -3  -2 57.8607  2.7086  16
  -7  10  -2 56.5699  2.5678  11
  -7  10  -2 58.7069  2.5002  27
  10  -3  -2 54.3050  2.6004  18
  -7  10  -2 59.9289  2.7647  22
  -7  10  -2 61.4415  2.5672  26
  -7  10  -2 49.8459  4.7648  25
  -7  10  -2 61.4538  2.8502  10
  -7  10  -2 61.9855  2.5566  19
  -7  10  -2 47.4479  4.8227   1
  10  -3  -2 55.0098  2.5884   2
   3   7   2 57.8445  2.4266  20
   3   7   2 56.6229  2.7094  12
   3   7   2 56.3770  2.4862  19
   3   7   2 56.3550  2.4360   3
   3   7   2 53.7764  5.0565  21
 -10   3   2 57.3574  2.7195   7
   7 -10   2 52.7997  4.8338  13
   3   7   2 58.4798  2.5981  23
   3   7   2 56.7525  2.5162   4
 -10   3   2 54.9595  2.4597  15
   3   7   2 59.6350  2.5752  11
   3   7   2 56.5829  2.7369   7
   3   7   2 57.7868  2.5201  15
 -10   3   2 54.7663  2.5853  11
   3   7   2 58.5210  2.4367  27
   3   7   2 55.7385  2.5084  28
 -10   3   2 50.4641  4.7031   5
  11  -4  -2 31.7303  1.7229  16
  -7  11  -2 35.1517  1.8173  18
  -7  11  -2 31.3919  1.7582  22
  -7  11  -2 31.5921  1.6126  19
  -7  11  -2 33.1890  1.5862   3
  -7  11  -2 31.2496  1.8348   2
  11  -4  -2 29.5202  1.7201  24
  11  -4  -2 31.2791  1.7680   8
  11  -4  -2 30.3187  1.6945   2
  -7  11  -2 31.7572  1.9051  10
  -7  11  -2 31.2407  1.6906  14
  11  -4  -2 28.9482  1.6608  18
  -7  11  -2 32.7685  1.8405   6
  -7  11  -2 29.6163  1.6685  26
  -7  11  -2 30.8831  1.6113  27
   4   7   2 32.5749  1.5618   3
   4   7   2 32.0376  1.6294   4
   4   7   2 38.2125  1.7227  23
   4   7   2 34.1784  1.6847  11
   4   7   2 34.3390  1.8003   7
   4   7   2 32.4391  1.5745  19
 -11   4   2 33.6016  1.6879  23
   4   7   2 34.0374  1.7992  12
   4   7   2 32.5573  1.6438  28
   4   7   2 32.5426  1.6519  15
 -11   4   2 33.0541  1.7367   7
 -11   4   2 31.7643  1.6545  11
   4   7   2 35.3757  1.5973  20
 -11   4   2 37.6198  1.5605  15
   4   7   2 33.0728  1.5723  27
  -7  12  -2 77.5076  3.1571  26
  12  -5  -2 68.1647  3.2030  18
  -5  -7  -2 69.1859  3.1368   3
  -7  12  -2 74.7709  3.1811  14
  12  -5  -2 76.2269  3.1973   2
  -7  12  -2 76.0906  3.3272  18
  -7  12  -2 73.5245  3.2645   2
  -7  12  -2 73.6051  3.1556  19
  12  -5  -2 69.2560  3.2752  24
  -7  12  -2 78.3259  3.1323   3
  -7  12  -2 78.1595  3.4288   6
  12  -5  -2 78.3627  3.2734  16
  -7  12  -2 75.4894  3.4390  10
  -7  12  -2 71.2931  3.0904  27
  -7  12  -2 73.9821  3.4396  22
   5   7   2 75.9571  3.1739   4
 -12   5   2 73.0193  3.2420  11
   5   7   2 78.3657  3.4385   7
   7 -12   2 72.3747  3.1903  16
   5   7   2 73.8492  3.0819  20
 -12   5   2 75.4471  3.2225  23
   5   7   2 75.8164  3.1382  15
   5   7   2 71.9785  3.1090  19
   5   7   2 74.8391  3.2501  11
 -12   5   2 78.5085  3.4408   7
   5   7   2 69.7250  3.4230  12
   5   7   2 78.4212  3.2073  28
   5   7   2 73.6641  3.0742  27
   5   7   2 77.2877  3.2630  23
  13  -6  -2 40.8922  1.9201   2
  -7  13  -2 38.6834  1.8088  19
  -6  -7  -2 37.7287  1.8664  27
  13  -6  -2 43.4096  1.9738  16
  -7  13  -2 41.1645  2.0277  10
  -7  13  -2 41.2284  1.8436   3
  -7  13  -2 40.3739  2.0012   6
  -7  13  -2 40.9504  1.9639  18
  -7  13  -2 40.9459  2.0494  22
  -7  13  -2 41.8986  1.8636  26
  -6  -7  -2 37.6015  1.8945  19
  -7  13  -2 42.4233  1.8849  14
  -7  13  -2 39.6190  1.9422   2
   6   7   2 42.1468  2.0586   7
   6   7   2 41.9764  2.0518  12
 -13   6   2 40.4251  1.8964  11
   6   7   2 40.0943  1.9020  11
 -13   6   2 40.4456  1.9886   7
   6   7   2 43.1242  1.9229  23
   6   7   2 42.8363  1.8705  15
   6   7   2 42.6246  1.9496  28
   6   7   2 42.9471  1.8458  20
   6   7   2 41.4903  1.9055   4
 -13   6   2 39.6521  1.8655  23
  -7  14  -2 6.25002 0.60213  22
  -7  14  -2 5.98500 0.57704  10
  -7  -7  -2 4.86352 0.57259  11
  -7  14  -2 4.52942 0.55863  18
  -7  14  -2 5.49339 0.56403  26
  -7  14  -2 6.94025 0.63073  14
  -7  14  -2 6.42065 0.60223   6
  14  -7  -2 5.20344 0.62231   2
 -14   7   2 6.14891 0.59123   7
   7   7   2 5.40782 0.65294  12
 -14   7   2 5.98469 0.55296  11
   7   7   2 6.27226 0.59180   7
   7   7   2 6.81428 0.65848  23
   7   7   2 6.57971 0.60761  20
   7   7   2 5.69505 0.60771  28
   7   7   2 5.97843 0.63208   4
   7   7   2 6.60867 0.60266  15
  -6  14  -2 5.11477 0.53622   6
  -6  14  -2 4.18524 0.48924  14
  -6  14  -2 4.91781 0.52929  22
  14  -8  -2 5.29508 0.55477   2
  -6  14  -2 5.42833 0.55679  10
  14  -8  -2 5.12590 0.56424  16
  -8  -6  -2 4.58967 0.53958  11
   8   6   2 5.41138 0.60935   7
   8   6   2 6.17634 0.59983   4
 -14   8   2 4.77262 0.50474  11
 -14   8   2 4.74148 0.52643   7
   8   6   2 5.06460 0.57046  15
   8   6   2 6.86641 0.61284  28
   8   6   2 6.16790 0.59890  23
   8   6   2 4.21203 0.60523  12
   8   6   2 6.61170 0.58304  20
  -8  -5  -2 14.6387  1.0545  11
  13  -8  -2 14.2869  1.0733   2
  -5  13  -2 14.0803  1.0136   2
  13  -8  -2 14.4749  0.9973  18
  13  -8  -2 12.7755  0.9302  26
  -5  13  -2 13.7442  1.0035   6
  13  -8  -2 14.0956  0.9541  16
  -5  13  -2 14.2424  1.0523  10
  -5  13  -2 14.7969  0.9099  14
  -5  13  -2 12.5042  1.0048  18
  -5  13  -2 13.6993  0.9603  26
  -8  -5  -2 13.6954  0.9043  27
  -5  13  -2 14.2255  0.9997  22
   8   5   2 15.6953  1.0035  28
 -13   8   2 14.1768  0.9673   7
   8   5   2 16.1278  0.9496  15
 -13   8   2 14.9357  0.9544  11
   8   5   2 16.2286  1.0264   7
 -13   8   2 13.5617  0.8507  23
   8   5   2 15.1430  0.9556  20
   8   5   2 14.7833  1.0771  12
   8   5   2 14.5937  0.9497  23
   8   5   2 14.8461  0.9763   4
  12  -8  -2 35.3229  1.7823   2
  12  -8  -2 35.2427  1.7790  18
  -4  12  -2 34.9357  1.8000  22
  -4  12  -2 35.7841  1.6824  14
  -8  -4  -2 36.7463  1.7095  27
  -8  -4  -2 37.5612  1.7329  19
  -4  12  -2 35.6991  1.8345  10
  -4  12  -2 36.2104  1.7678   2
  -4  12  -2 35.0437  1.7749  18
  -4  12  -2 33.3347  1.8177   6
  12  -8  -2 34.9445  1.7081  26
  -4  12  -2 32.6972  1.6641  26
  12  -8  -2 36.2226  1.8133  16
   8   4   2 34.5157  1.9098   8
   8   4   2 36.5363  1.6960  20
 -12   8   2 33.2270  1.6102  27
   8   4   2 35.1582  1.6925  15
   8   4   2 36.8239  1.6965   4
 -12   8   2 30.7993  1.6206  19
 -12   8   2 34.5263  1.7326  11
   8   4   2 36.4981  1.9168  12
   8   4   2 35.2748  1.7523  23
   8   4   2 36.1560  1.7595  28
 -12   8   2 33.6963  1.7893   7
 -12   8   2 36.3875  1.6802  23
   8   4   2 37.1140  1.8608   7
  -8  -3  -2 172.015   6.761  19
  -3  11  -2 157.351   6.444  26
  -3  11  -2 159.028   6.680   2
  11  -8  -2 174.488   6.851  18
  -3  11  -2 159.344   7.073  10
  -3  11  -2 166.291   6.825  18
  11  -8  -2 168.483   6.467  26
  -8  -3  -2 167.157   6.682  27
  11  -8  -2 167.274   6.818  16
  -3  11  -2 164.648   7.195  22
  11  -8  -2 171.943   6.732   2
  -3  11  -2 163.340   6.663  14
  -3  11  -2 157.863   7.094   6
  -8  -3  -2 157.275   6.621   3
  11  -8  -2 158.900   7.048  10
 -11   8   2 158.127   6.801  23
   8   3   2 174.816   6.462  20
   8   3   2 173.941   7.192  12
   8   3   2 169.249   7.219   7
   8   3   2 169.143   6.569  15
 -11   8   2 170.066   6.950  11
 -11   8   2 157.849   6.658  19
   8   3   2 169.014   7.172   8
   8   3   2 173.848   6.867  23
   8   3   2 170.228   6.693  28
 -11   8   2 168.379   7.215   7
   8   3   2 168.397   6.670   4
   8   3   2 169.951   6.973  24
 -11   8   2 173.264   6.627  27
  -8  -2  -2 72.0670  6.1196   5
  10  -8  -2 82.8832  3.3459  26
  -2  10  -2 82.0957  3.3357  26
  -8  -2  -2 78.0756  3.4426   3
  -2  10  -2 78.7980  3.4880   2
  -2  10  -2 78.0618  3.6638  10
  -8  -2  -2 84.8459  3.5300  19
  10  -8  -2 84.9519  6.5467  13
  -8  -2  -2 82.9750  3.4501  27
  -2  10  -2 77.1215  3.3687  14
  10  -8  -2 81.1871  3.5019  16
  10  -8  -2 87.5995  3.5280   2
  10  -8  -2 86.1321  3.5563  18
  -2  10  -2 75.6647  3.6572  22
  -2  10  -2 76.9034  3.6301   6
  10  -8  -2 81.8027  3.6729  10
  -2  10  -2 80.2095  3.5629  18
   8   2   2 82.5011  3.3048  20
 -10   8   2 77.5899  3.3260   3
   8   2   2 85.6023  3.7729   8
   8   2   2 85.5467  3.7337   7
   8   2   2 81.7671  3.6431  24
 -10   8   2 79.4912  3.3987  19
   8   2   2 84.6052  3.3839  15
   8   2   2 84.5781  3.4638  28
 -10   8   2 72.2581  5.8050   5
 -10   8   2 83.4773  3.5750  11
   8   2   2 80.6978  3.4117   4
 -10   8   2 78.9700  3.4865  23
   8   2   2 82.7110  3.7351  12
   8   2   2 74.3227  6.7619   9
 -10   8   2 81.3940  3.6792   7
 -10   8   2 83.4805  3.3915  27
   8   2   2 73.8413  6.2341  21
   8   2   2 84.3758  3.5075  23
   9  -8  -2 66.9762  2.8435  26
  -1   9  -2 65.6458  2.8608  26
  -8  -1  -2 64.1305  5.5699  17
   9  -8  -2 69.6522  2.9509   2
  -8  -1  -2 69.3279  2.9277   3
  -1   9  -2 61.9407  3.0453  24
  -1   9  -2 66.8049  3.0336  18
   9  -8  -2 72.4793  5.7583  13
  -1   9  -2 64.1126  3.0455   6
  -8  -1  -2 62.2486  5.2365   5
  -8  -1  -2 70.5739  3.0133  19
   9  -8  -2 70.4984  3.0203  18
  -8  -1  -2 72.0376  2.9793  27
  -1   9  -2 60.1699  2.9986  16
  -1   9  -2 67.3480  2.9955   2
  -1   9  -2 64.3356  3.0684  22
   9  -8  -2 65.8644  2.9338  16
  -1   9  -2 65.6597  3.1048  10
   8   1   2 67.4266  2.8880   4
   8   1   2 67.8457  3.1062  24
  -9   8   2 69.9763  2.8798  27
   8   1   2 69.6721  3.1139   7
  -9   8   2 69.7020  3.1415   7
  -9   8   2 61.6966  5.1981   5
   8   1   2 72.4304  3.1332  12
   8   1   2 67.4767  2.9747  23
   8   1   2 72.0090  3.1746   8
  -9   8   2 60.2157  2.9166  23
  -9   8   2 67.8244  2.8325   3
   8   1   2 67.3712  2.8044  20
  -9   8   2 65.6866  3.0240   6
   8   1   2 61.9187  5.8138   9
   8   1   2 68.8998  2.8901  28
   1  -9   2 61.2393  5.0491  13
  -9   8   2 72.7049  3.0424  11
  -9   8   2 66.0914  2.8798  19
  -9   8   2 59.8461  5.0733  17
   8   1   2 67.7816  2.8405  15
  -8   0  -2 130.190   5.013  19
   0   8  -2 111.908   8.231  13
   8  -8  -2 123.675   5.058  18
   0   8  -2 119.216   5.105  16
   8  -8  -2 124.733   4.819  26
   8  -8  -2 122.398   4.943   2
   0   8  -2 112.081   5.266  12
   8  -8  -2 120.222   8.242  13
  -8   0  -2 123.312   4.944  27
   0   8  -2 112.456   5.174  24
  -8   0  -2 119.175   7.905   5
   0   8  -2 118.783   4.788  26
   0   8  -2 112.304   5.220  10
   0   8  -2 116.912   4.979   2
  -8   0  -2 117.003   8.248  17
   0   8  -2 115.779   5.060  18
   0   8  -2 117.227   5.312   8
  -8   0  -2 122.719   5.185  11
   8  -8  -2 116.717   8.130   1
  -8   0  -2 120.487   4.936   3
   8  -8  -2 113.456   7.964  25
  -8   8   2 114.908   7.796   5
  -8   8   2 132.473   5.261  10
   8   0   2 132.953   5.349   7
  -8   8   2 116.145   7.862  17
   8   0   2 111.923   8.048  21
   0  -8   2 121.713   8.121   9
  -8   8   2 125.452   5.320   7
  -8   8   2 121.564   5.234   6
  -8   8   2 117.836   4.888  14
   8   0   2 119.059   4.882  28
   8   0   2 119.031   5.295   8
  -8   8   2 121.560   5.277  22
   8   0   2 121.115   5.193  24
   8   0   2 112.740   5.016  16
   8   0   2 120.478   4.725  20
  -8   8   2 121.822   4.867   3
   8   0   2 123.230   4.821  15
   8   0   2 116.649   8.686   9
  -8   8   2 129.083   5.050  23
   8   0   2 124.676   5.297  12
  -8   8   2 133.808   5.158  11
  -8   8   2 122.386   4.894  27
   8   0   2 123.584   5.026  23
  -8   8   2 126.338   4.931  19
   8   0   2 121.138   4.894   4
   1   7  -2 180.975   7.748  12
   7  -8  -2 172.627  11.201   1
   1   7  -2 192.585   7.592  24
  -8   1  -2 183.531  10.824   5
   7  -8  -2 185.000  11.104  25
   1   7  -2 168.240   6.959  26
   7  -8  -2 192.303   7.379  18
   1   7  -2 173.014  11.208  13
   1   7  -2 174.258   7.203  28
   1   7  -2 175.044   7.423  16
  -8   1  -2 179.647  11.313  17
   7  -8  -2 178.766  11.249  13
   1   7  -2 171.429   7.745   8
   1   7  -2 172.039   7.360  18
   7  -8  -2 179.418   7.222   2
   1   7  -2 169.562   7.230   2
   1   7  -2 175.998   6.938  20
  -8   1  -2 182.070   7.221  27
  -8   1  -2 189.936   7.218   3
  -8   1  -2 188.478   7.328  19
   1   7  -2 171.123   7.196   4
  -8   1  -2 190.061   7.574  11
   1   7  -2 174.382  11.867   9
   8  -1   2 184.212  11.149  21
   8  -1   2 175.723   6.898  20
  -7   8   2 190.586   7.275  19
  -7   8   2 188.186   7.404  23
   8  -1   2 181.859   7.537  24
  -7   8   2 186.721   7.144   3
  -7   8   2 192.680   7.835   7
  -7   8   2 190.889   7.695   6
   8  -1   2 172.859   7.062  15
  -7   8   2 183.156   7.523  11
  -7   8   2 194.688   7.706  10
   8  -1   2 183.356   7.381  23
   8  -1   2 177.273  11.761   9
  -7   8   2 186.816  10.986   5
   8  -1   2 179.998   7.372  16
   8  -1   2 173.772   7.154  28
   8  -1   2 178.295   7.684  12
  -7   8   2 184.957  11.022  17
  -1  -7   2 190.939  11.147  21
   8  -1   2 183.909   7.723   8
   8  -1   2 175.394   7.151   4
  -7   8   2 177.935   7.204  14
  -7   8   2 185.764   7.784  22
  -7   8   2 182.189   7.170  27
   8  -1   2 181.433   7.802   7
   2   6  -2 198.461   8.384   8
  -8   2  -2 198.298   8.159  11
   2   6  -2 179.516   7.813   2
  -8   2  -2 197.461   7.786   3
   2   6  -2 192.234   8.180  24
   2   6  -2 188.047   7.683  15
  -8   2  -2 202.412   7.907  19
   6  -8  -2 195.185   7.800   2
   2   6  -2 197.366   7.813  28
   6  -8  -2 202.317  12.137   1
  -8   2  -2 201.319  12.121  17
   6  -8  -2 202.813  11.910  13
  -8   2  -2 203.199  11.483   5
   2   6  -2 191.200   8.032  16
   2   6  -2 191.866   7.825   4
  -8   2  -2 198.648   7.821  27
   2   6  -2 196.380  12.030  13
   2   6  -2 201.325  12.762   9
   2   6  -2 194.188   7.535  20
   6  -8  -2 195.689  11.869  25
   2   6  -2 196.251   8.384  12
   2   6  -2 178.808   7.948  18
  -6   8   2 204.579   7.756   3
   8  -2   2 196.451   8.442   7
   8  -2   2 195.673   7.997  23
   8  -2   2 192.513  12.510   9
  -2  -6   2 196.699  11.218   5
  -6   8   2 195.230   8.132  11
  -6   8   2 202.626   8.013  23
  -6   8   2 199.862  11.817  17
   8  -2   2 197.726   8.151  24
  -6   8   2 201.490   8.297  10
  -6   8   2 201.086   7.827  14
   8  -2   2 186.012   7.728  28
  -6   8   2 209.350   8.352   6
  -6   8   2 200.752   8.460   7
  -6   8   2 198.215  11.651   5
   8  -2   2 193.196   7.967  16
  -6   8   2 203.985   7.870  19
  -6   8   2 204.156   8.440  22
   8  -2   2 197.256   8.321  12
   8  -2   2 196.330   8.364   8
  -2  -6   2 218.581  12.147  21
  -6   8   2 201.682   7.545  26
  -6   8   2 198.687   7.781  27
   3   5  -2 68.5069  2.9859   4
   3   5  -2 63.7493  2.9929   2
   3   5  -2 82.0524  3.1853  24
   5  -8  -2 65.0046  2.9117   2
   3   5  -2 61.8081  3.1262   7
   5  -8  -2 70.6649  5.4910  25
   3   5  -2 72.6546  3.0007  28
  -8   3  -2 73.5571  5.5384  17
  -8   3  -2 69.2995  3.0010  19
  -8   3  -2 69.1625  2.9543   3
   3   5  -2 67.9172  3.1225  16
   3   5  -2 70.0173  2.9053  15
   5  -8  -2 72.4696  5.6158   1
   3   5  -2 65.4494  2.9940  23
   3   5  -2 71.5497  5.9312   9
   3   5  -2 70.2791  2.9174  20
  -8   3  -2 67.2003  4.8667   5
  -8   3  -2 70.8914  3.0814  11
   3   5  -2 69.4300  5.5556  13
   5  -8  -2 72.3388  5.1880  13
   3   5  -2 67.9830  3.2710   8
  -8   3  -2 69.9634  2.9650  27
  -5   8   2 67.8962  2.8949  26
  -5   8   2 77.1921  3.2270   7
  -5   8   2 69.1744  2.8996   3
  -5   8   2 66.9637  3.0359  11
  -5   8   2 70.8171  3.0309  23
  -5   8   2 71.9627  2.9477  14
  -5   8   2 70.0766  2.9454  19
   8  -3   2 72.4165  3.1430  24
  -5   8   2 76.2563  5.2578   5
   8  -3   2 66.1595  5.5326   9
   8  -3   2 69.2873  3.2018   8
  -3  -5   2 68.2260  4.9128   5
   8  -3   2 64.2125  3.0994  12
  -5   8   2 71.4294  3.1571  10
  -5   8   2 68.5887  3.0135  18
  -5   8   2 72.3312  3.2323  22
  -5   8   2 68.8188  2.9076  27
   8  -3   2 77.2683  3.0408  16
  -5   8   2 71.4850  3.1598   6
   4   4  -2 94.2474  4.1695   2
   4   4  -2 106.257   4.197  28
   4   4  -2 104.530   4.040  20
   4  -8  -2 106.407   6.686  13
  -8   4  -2 94.8502  4.1558  14
  -8   4  -2 109.531   4.163  27
   4   4  -2 103.389   4.494  12
  -8   4  -2 95.1064  6.3164   5
  -8   4  -2 109.913   7.274  17
   4  -8  -2 106.436   7.248   1
   4   4  -2 107.300   4.514   8
   4   4  -2 95.2496  4.4556   7
   4   4  -2 110.277   7.732   9
   4   4  -2 103.032   4.102  15
   4   4  -2 102.854   4.296  16
  -8   4  -2 100.546   4.319  11
  -8   4  -2 100.245   4.164   3
   4   4  -2 97.6106  7.0349  13
   4  -8  -2 104.732   7.146  25
   4   4  -2 104.473   4.227   4
   4   4  -2 98.7363  4.2263  23
  -8   4  -2 97.6859  4.1945  19
   4   4  -2 102.288   4.421  24
  -4   8   2 103.937   4.430  10
  -4   8   2 99.8057  4.4631   7
   8  -4   2 99.7629  4.4127   8
  -4   8   2 105.432   4.485  22
  -4   8   2 98.6499  4.1477  19
   8  -4   2 110.103   7.301   9
   8  -4   2 100.666   4.230  16
  -4   8   2 102.135   4.106  27
   8  -4   2 85.3955  4.0786   2
  -4   8   2 104.908   3.995  26
  -4   8   2 104.038   4.428   6
   8  -4   2 101.613   6.627  13
  -4   8   2 104.074   4.299  11
   8  -4   2 100.467   4.323  24
  -4   8   2 101.824   4.232  23
  -4   8   2 95.5253  4.2109  18
  -4   8   2 106.433   6.735   5
  -4   8   2 101.428   4.107   3
  -4   8   2 109.684   6.974  17
  -4  -4   2 100.157   6.557   5
  -4   8   2 95.8151  4.0328  15
  -4   8   2 103.150   4.151  14
  -8   5  -2 34.4947  1.6081  27
  -8   5  -2 30.9179  1.6273  14
  -8   5  -2 33.8552  1.6519  11
   5   3  -2 35.5590  3.5173  13
   3  -8  -2 37.7628  3.7992  25
  -8   5  -2 36.4689  3.5448  17
  -8   5  -2 33.7208  1.6098   3
   5   3  -2 32.9495  1.6216  23
  -8   5  -2 30.6026  1.6843  18
  -8   5  -2 33.9456  1.6458  19
  -8   5  -2 29.9440  3.0706  25
   5   3  -2 36.9870  1.8806  24
   5   3  -2 33.4886  1.6126  20
   5   3  -2 29.6469  1.6130   2
   5   3  -2 33.4945  1.7334  16
   5   3  -2 35.5839  3.9776   9
   5   3  -2 33.9641  1.8181  12
  -8   5  -2 32.9472  1.7403   2
   5   3  -2 34.9961  1.6907   4
   5   3  -2 33.6178  1.6953   7
   5   3  -2 34.4299  1.9304   8
   5   3  -2 32.4508  1.6776  28
   3  -8  -2 33.2414  3.6750   1
   5   3  -2 33.3532  1.6188  15
  -3   8   2 34.1330  1.5501  27
  -3   8   2 33.9435  1.6949   7
   8  -5   2 33.2533  3.6038   9
  -3   8   2 31.6353  1.5800  14
  -3   8   2 32.8502  3.2439   5
  -3   8   2 32.9880  1.5926   3
   8  -5   2 33.8746  1.6672  16
  -3   8   2 31.8847  1.7359  10
   8  -5   2 33.3618  3.2321  13
  -3   8   2 34.0789  3.2693  17
  -3   8   2 33.8298  1.5721  19
  -3   8   2 33.9177  1.7121   6
  -3   8   2 34.0237  1.6828  11
  -3   8   2 27.7127  1.5339  26
  -3   8   2 33.3696  1.6410  23
  -5  -3   2 34.2112  3.2082   5
   8  -5   2 34.8876  1.7663   8
  -3   8   2 33.4179  1.7174  22
  -3   8   2 30.9559  1.5361  15
   8  -5   2 36.6917  1.7046  24
   6   2  -2 825.137  42.937  13
  -8   6  -2 818.864  43.449  17
   6   2  -2 848.367  33.454  12
  -8   6  -2 797.705  31.830  27
  -8   6  -2 804.713  42.160  25
   6   2  -2 865.858  32.604  24
  -8   6  -2 751.729  33.076  10
  -8   6  -2 798.357  31.814   3
   6   2  -2 846.003  31.309   4
   6   2  -2 831.243  45.237   9
  -8   6  -2 795.205  31.452  14
  -8   6  -2 765.510  33.776  22
   2  -8  -2 830.955  42.729  25
   6   2  -2 843.322  33.390   8
   6   2  -2 853.766  31.957  16
  -8   6  -2 785.831  32.650  11
   6   2  -2 837.636  30.854  20
   2  -8  -2 851.845  43.250   1
   6   2  -2 829.940  32.144  15
  -8   6  -2 817.649  31.230   2
  -8   6  -2 801.298  32.215  19
   6   2  -2 810.688  31.220   2
   6   2  -2 814.219  32.799  23
  -8   6  -2 797.682  42.606   1
  -8   6  -2 792.753  31.808  18
  -8   6  -2 802.950  30.118  26
   6   2  -2 817.139  31.218  28
   6   2  -2 753.642  34.367   7
  -2   8   2 795.729  33.412  11
  -2   8   2 751.656  33.045  10
  -2   8   2 795.342  30.831  15
  -6  -2   2 855.565  42.396   5
   8  -6   2 847.126  44.541   9
   8  -6   2 784.738  33.741   8
  -2   8   2 827.776  33.936   7
  -2   8   2 799.291  32.158  23
  -2   8   2 829.625  43.170  17
   8  -6   2 773.740  32.405  16
  -6  -2   2 836.729  44.348  21
   8  -6   2 800.362  33.564  24
  -2   8   2 825.279  31.441  14
  -2   8   2 790.555  31.513   3
  -2   8   2 816.643  31.547  19
  -2   8   2 814.438  42.349   5
  -2   8   2 795.482  31.946  27
   8  -6   2 801.738  42.604  13
  -2   8   2 779.922  34.210  22
  -2   8   2 797.177  33.791   6
  -8   7  -2 475.636  20.840  22
   7   1  -2 506.820  18.611  20
  -8   7  -2 488.566  26.702  25
   7   1  -2 500.442  20.616   8
  -8   7  -2 494.137  19.404  14
  -8   7  -2 469.701  19.243  27
  -8   7  -2 518.169  20.137  11
   7   1  -2 481.677  28.714   9
   1  -8  -2 467.910  26.888  25
   7   1  -2 507.604  19.862  23
   7   1  -2 512.632  19.271  28
  -8   7  -2 480.786  20.424  10
  -8   7  -2 504.673  19.667  18
   7   1  -2 511.065  20.952   7
   7   1  -2 507.562  19.744  16
  -8   7  -2 470.708  20.562   6
   7   1  -2 492.783  20.125  24
  -8   7  -2 483.723  18.604  26
  -8   7  -2 507.024  19.310   2
   7   1  -2 508.947  27.315  13
   7   1  -2 506.580  20.644  12
   7   1  -2 494.447  19.066  15
  -8   7  -2 530.057  19.492  19
  -8   7  -2 499.671  27.510  17
   1  -8  -2 493.325  27.270   1
   7   1  -2 495.364  19.315   4
  -8   7  -2 473.078  26.996   1
   7   1  -2 494.770  19.275   2
  -8   7  -2 515.380  19.206   3
  -7  -1   2 491.823  27.860  21
   8  -7   2 480.071  20.501   8
   8  -7   2 497.196  26.988  13
  -1   8   2 521.723  19.235  27
  -1   8   2 489.659  26.709   5
  -1   8   2 504.207  19.826  23
  -1   8   2 509.234  19.171   3
  -1   8   2 518.330  20.131  11
  -1   8   2 518.906  19.451  19
  -7  -1   2 493.827  26.715   5
   8  -7   2 495.811  19.663  16
   8  -7   2 521.756  20.055  24
  -1   8   2 497.644  20.911   7
   8  -7   2 492.927  27.919   9
  -1   8   2 503.492  19.012  15
  -1   8   2 485.025  20.545   6
  -1   8   2 489.777  19.366  14
  -1   8   2 485.919  20.807  22
  -1   8   2 440.639  27.471  21
   0  -8  -2 198.214  12.658   1
  -8   8  -2 210.491   8.989   6
   0  -8  -2 209.716  13.205  17
  -8   8  -2 222.768   8.648  18
  -8   8  -2 223.747   8.381   3
  -8   8  -2 224.906   8.509  19
  -8   8  -2 201.076  12.569  25
   8   0  -2 211.142   8.119  20
  -8   8  -2 211.274   8.940  10
   8   0  -2 220.601   8.679  23
  -8   8  -2 207.933  12.922  17
  -8   8  -2 219.680   8.193  26
  -8   8  -2 213.585   8.480  14
   8   0  -2 219.953   9.042   8
  -8   8  -2 217.826   8.765  11
  -8   8  -2 226.110   8.401  27
  -8   8  -2 225.798   8.529   2
   8   0  -2 206.501   8.438   2
   8   0  -2 225.038   8.349  15
   8   0  -2 197.915  13.661   9
   8   0  -2 209.747   8.432   4
  -8   8  -2 215.474   9.117  22
   8   0  -2 201.427  12.942  13
   0  -8  -2 209.200  12.761  25
   8   0  -2 213.876   9.030  12
   8   0  -2 228.942   8.706  16
   8   0  -2 219.851   8.850  24
  -8   8  -2 203.980  12.797   1
   8   0  -2 209.975   8.427  28
  -8   0   2 203.855  12.521   5
   0   8   2 215.198   8.622  23
   8  -8   2 197.056   8.894   8
   8  -8   2 217.876   8.583  16
   0   8   2 217.736   8.329   3
   0   8   2 216.688   8.459  19
   0   8   2 220.321   8.282  15
   0   8   2 201.887   9.024  22
  -8   0   2 224.901   9.135   7
   0   8   2 205.205   8.408  14
   0   8   2 221.055   8.370  27
   8  -8   2 210.677   8.720  24
   0   8   2 202.310  12.939  21
   0   8   2 219.564   8.749  11
  -8   0   2 203.241   8.722  11
   0   8   2 212.325  12.482   5
[truncated: 926,837 more chars]
