# Supplementary material for: Use of intensity quotients and differences in absolute structure refinement
Source: Acta Crystallogr B Struct Sci Cryst Eng Mater. 2013 May 17;69(Pt 3):249–59. doi: 10.1107/S2052519213010014 (PMC3661305; doi:10.1107/S2052519213010014)
Supplement: Supplementary file 2 [file b-69-00249-sup2.zip › TWA18A_B.cif]

 
data_TWA18A_B
 
_audit_creation_method            SHELXL-2012
_chemical_name_systematic
;
 ?
;
_chemical_name_common             ?
_chemical_melting_point           ?
_chemical_formula_moiety          ?
_chemical_formula_sum
 'C16 H20 N2 O' 
_chemical_formula_weight          256.34

loop_
 _atom_type_symbol
 _atom_type_description
 _atom_type_scat_dispersion_real
 _atom_type_scat_dispersion_imag
 _atom_type_scat_source
 'C'  'C'   0.0181   0.0091
 'International Tables Vol C Tables 4.2.6.8 and 6.1.1.4'
 'H'  'H'   0.0000   0.0000
 'International Tables Vol C Tables 4.2.6.8 and 6.1.1.4'
 'N'  'N'   0.0311   0.0180
 'International Tables Vol C Tables 4.2.6.8 and 6.1.1.4'
 'O'  'O'   0.0492   0.0322
 'International Tables Vol C Tables 4.2.6.8 and 6.1.1.4'
 
_space_group_crystal_system       orthorhombic
_space_group_IT_number            19
_space_group_name_H-M_alt         'P 21 21 21'
_space_group_name_Hall            'P 2ac 2ab'
 
_shelx_space_group_comment
;
The symmetry employed for this shelxl refinement is uniquely defined
by the following loop, which should always be used as a source of
symmetry information in preference to the above space-group names.
They are only intended as comments.
;
 
loop_
 _space_group_symop_operation_xyz
 'x, y, z'
 '-x+1/2, -y, z+1/2'
 '-x, y+1/2, -z+1/2'
 'x+1/2, -y+1/2, -z'
 
_cell_length_a                    8.695(3)
_cell_length_b                    10.114(3)
_cell_length_c                    15.544(5)
_cell_angle_alpha                 90
_cell_angle_beta                  90
_cell_angle_gamma                 90
_cell_volume                      1367.0(8)
_cell_formula_units_Z             4
_cell_measurement_temperature     100(2)
_cell_measurement_reflns_used     ? 
_cell_measurement_theta_min       ? 
_cell_measurement_theta_max       ? 
 
_exptl_crystal_description        ? 
_exptl_crystal_colour             ? 
_exptl_crystal_density_meas       ? 
_exptl_crystal_density_method     ?              
_exptl_crystal_density_diffrn     1.246          
_exptl_crystal_F_000              552
_exptl_transmission_factor_min    ?                                             
_exptl_transmission_factor_max    ?                                             
_exptl_crystal_size_max           0.100
_exptl_crystal_size_mid           0.100
_exptl_crystal_size_min           0.100
_exptl_absorpt_coefficient_mu     0.615
_shelx_estimated_absorpt_T_min    0.941
_shelx_estimated_absorpt_T_max    0.941
_exptl_absorpt_correction_type    ? 
_exptl_absorpt_correction_T_min   ? 
_exptl_absorpt_correction_T_max   ? 
_exptl_absorpt_process_details    ? 
 
_exptl_special_details
;
 ?
;
 
_diffrn_ambient_temperature       100(2)
_diffrn_radiation_wavelength      1.54178
_diffrn_radiation_type            CuK\a
_diffrn_source                    ?                       
_diffrn_measurement_device_type   ? 
_diffrn_measurement_method        ? 
_diffrn_detector_area_resol_mean  ? 
_diffrn_reflns_number             42389
_diffrn_reflns_av_unetI/netI      0.0132
_diffrn_reflns_av_R_equivalents   0.0326
_diffrn_reflns_limit_h_min        -10
_diffrn_reflns_limit_h_max        10
_diffrn_reflns_limit_k_min        -11
_diffrn_reflns_limit_k_max        11
_diffrn_reflns_limit_l_min        -18
_diffrn_reflns_limit_l_max        18
_diffrn_reflns_theta_min          5.217
_diffrn_reflns_theta_max          68.213
_diffrn_reflns_theta_full         67.679
_diffrn_measured_fraction_theta_max   0.991
_diffrn_measured_fraction_theta_full  0.992
_diffrn_reflns_Laue_measured_fraction_max    0.991
_diffrn_reflns_Laue_measured_fraction_full   0.992
_diffrn_reflns_point_group_measured_fraction_max   0.993
_diffrn_reflns_point_group_measured_fraction_full  0.994
_reflns_number_total              2488
_reflns_number_gt                 2476
_reflns_threshold_expression      'I > 2\s(I)'
_reflns_Friedel_coverage          0.719
_reflns_Friedel_fraction_max      0.995
_reflns_Friedel_fraction_full     0.996
 
_reflns_special_details
;
 Reflections were merged by SHELXL according to the crystal
 class for the calculation of statistics and refinement.
 
 _reflns_Friedel_fraction is defined as the number of unique
 Friedel pairs measured divided by the number that would be
 possible theoretically, ignoring centric projections and
 systematic absences.
;
 
_computing_data_collection        ?
_computing_cell_refinement        ?
_computing_data_reduction         ?
_computing_structure_solution     ?
_computing_structure_refinement   'SHELXL-2012 (Sheldrick, 2012)'
_computing_molecular_graphics     ?
_computing_publication_material   ?
 
_refine_special_details
;
 ?
;
_refine_ls_structure_factor_coef  Fsqd
_refine_ls_matrix_type            full
_refine_ls_weighting_scheme       calc
_refine_ls_weighting_details
;
 w=1/[\s^2^(Fo^2^)+(0.0352P)^2^+0.2279P]
 where P=(Fo^2^+2Fc^2^)/3
;
_atom_sites_solution_primary      ?
_atom_sites_solution_secondary    ?
_atom_sites_solution_hydrogens    mixed
_refine_ls_hydrogen_treatment     mixed
_refine_ls_extinction_method      none
_refine_ls_extinction_coef        .
_refine_ls_abs_structure_details
;
 Flack x determined using 1038 quotients [(I+)-(I-)]/[(I+)+(I-)]
 (Parsons and Flack (2004), Acta Cryst. A60, s61).
;
_refine_ls_abs_structure_Flack    0.08(3)
_chemical_absolute_configuration  ?
_refine_ls_number_reflns          2488
_refine_ls_number_parameters      183
_refine_ls_number_restraints      0
_refine_ls_R_factor_all           0.0251
_refine_ls_R_factor_gt            0.0251
_refine_ls_wR_factor_ref          0.0656
_refine_ls_wR_factor_gt           0.0655
_refine_ls_goodness_of_fit_ref    1.106
_refine_ls_restrained_S_all       1.106
_refine_ls_shift/su_max           0.001
_refine_ls_shift/su_mean          0.000
 
loop_
 _atom_site_label
 _atom_site_type_symbol
 _atom_site_fract_x
 _atom_site_fract_y
 _atom_site_fract_z
 _atom_site_U_iso_or_equiv
 _atom_site_adp_type
 _atom_site_occupancy
 _atom_site_site_symmetry_order  
 _atom_site_calc_flag
 _atom_site_refinement_flags_posn
 _atom_site_refinement_flags_adp
 _atom_site_refinement_flags_occupancy
 _atom_site_disorder_assembly
 _atom_site_disorder_group
C1 C 0.85934(18) 0.60039(17) 0.19786(11) 0.0279(4) Uani 1 1 d . . . . .
H1A H 0.8958 0.6777 0.1658 0.042 Uiso 1 1 calc R U . . .
H1B H 0.8221 0.5333 0.1574 0.042 Uiso 1 1 calc R U . . .
H1C H 0.9441 0.5638 0.2319 0.042 Uiso 1 1 calc R U . . .
H2 H 0.648(2) 0.6511(19) 0.2241(12) 0.023(4) Uiso 1 1 d . . . . .
N2 N 0.73364(14) 0.63991(12) 0.25542(8) 0.0208(3) Uani 1 1 d . . . . .
C3 C 0.76575(16) 0.76087(15) 0.30480(9) 0.0186(3) Uani 1 1 d . . . . .
H3 H 0.8004 0.8313 0.2640 0.022 Uiso 1 1 calc R U . . .
C4 C 0.89639(17) 0.73327(15) 0.36918(9) 0.0208(3) Uani 1 1 d . . . . .
H4A H 0.8700 0.6556 0.4051 0.025 Uiso 1 1 calc R U . . .
H4B H 0.9926 0.7134 0.3377 0.025 Uiso 1 1 calc R U . . .
C5 C 0.91904(17) 0.85192(15) 0.42514(9) 0.0199(3) Uani 1 1 d . . . . .
C6 C 1.03844(18) 0.90480(16) 0.47073(9) 0.0222(3) Uani 1 1 d . . . . .
H6 H 1.1392 0.8688 0.4734 0.027 Uiso 1 1 calc R U . . .
H7 H 1.046(2) 1.0592(19) 0.5503(13) 0.032(5) Uiso 1 1 d . . . . .
N7 N 0.99085(16) 1.01862(13) 0.51241(8) 0.0240(3) Uani 1 1 d . . . . .
C8 C 0.83697(18) 1.03876(15) 0.49563(9) 0.0224(3) Uani 1 1 d . . . . .
C9 C 0.7288(2) 1.13105(16) 0.52400(10) 0.0268(4) Uani 1 1 d . . . . .
H9 H 0.7561 1.2002 0.5624 0.032 Uiso 1 1 calc R U . . .
C10 C 0.5801(2) 1.11736(16) 0.49379(10) 0.0286(4) Uani 1 1 d . . . . .
H10 H 0.5043 1.1782 0.5129 0.034 Uiso 1 1 calc R U . . .
C11 C 0.53602(19) 1.01657(15) 0.43565(10) 0.0240(3) Uani 1 1 d . . . . .
H11 H 0.4329 1.0124 0.4157 0.029 Uiso 1 1 calc R U . . .
C12 C 0.64211(17) 0.92412(14) 0.40767(9) 0.0193(3) Uani 1 1 d . . . . .
C13 C 0.61306(16) 0.80682(14) 0.34818(9) 0.0176(3) Uani 1 1 d . . . . .
H13 H 0.5738 0.7320 0.3841 0.021 Uiso 1 1 calc R U . . .
C14 C 0.49415(16) 0.83630(14) 0.28030(9) 0.0179(3) Uani 1 1 d . . . . .
H14 H 0.5126 0.9109 0.2447 0.021 Uiso 1 1 calc R U . . .
C15 C 0.36575(16) 0.76833(14) 0.26518(9) 0.0173(3) Uani 1 1 d . . . . .
C16 C 0.31385(17) 0.65032(15) 0.31694(10) 0.0213(3) Uani 1 1 d . . . . .
H16A H 0.4040 0.6032 0.3391 0.032 Uiso 1 1 calc R U . . .
H16B H 0.2538 0.5909 0.2802 0.032 Uiso 1 1 calc R U . . .
H16C H 0.2501 0.6802 0.3652 0.032 Uiso 1 1 calc R U . . .
C17 C 0.25688(16) 0.80450(14) 0.19323(9) 0.0196(3) Uani 1 1 d . . . . .
H17A H 0.2465 0.7273 0.1545 0.023 Uiso 1 1 calc R U . . .
H17B H 0.1543 0.8221 0.2184 0.023 Uiso 1 1 calc R U . . .
O18 O 0.30054(12) 0.91530(10) 0.14328(6) 0.0222(2) Uani 1 1 d . . . . .
H18 H 0.2960 0.9839 0.1736 0.033 Uiso 1 1 calc R U . . .
C19 C 0.79145(18) 0.93628(14) 0.43993(9) 0.0193(3) Uani 1 1 d . . . . .
 
loop_
 _atom_site_aniso_label
 _atom_site_aniso_U_11
 _atom_site_aniso_U_22
 _atom_site_aniso_U_33
 _atom_site_aniso_U_23
 _atom_site_aniso_U_13
 _atom_site_aniso_U_12
C1 0.0246(7) 0.0339(9) 0.0250(8) -0.0087(6) 0.0012(6) 0.0031(7)
N2 0.0174(6) 0.0235(6) 0.0216(6) -0.0056(5) -0.0013(5) 0.0007(5)
C3 0.0180(7) 0.0192(7) 0.0186(6) -0.0009(5) -0.0004(5) -0.0022(6)
C4 0.0183(7) 0.0226(7) 0.0216(7) -0.0011(6) -0.0010(6) 0.0007(6)
C5 0.0195(7) 0.0230(7) 0.0173(7) 0.0031(6) -0.0001(6) -0.0026(6)
C6 0.0206(7) 0.0273(8) 0.0187(7) 0.0033(6) -0.0005(6) -0.0045(6)
N7 0.0280(7) 0.0267(7) 0.0174(6) 0.0003(5) -0.0043(5) -0.0100(6)
C8 0.0296(8) 0.0211(7) 0.0166(7) 0.0026(6) -0.0024(6) -0.0056(6)
C9 0.0398(9) 0.0205(8) 0.0201(7) -0.0024(6) -0.0001(6) -0.0031(7)
C10 0.0384(9) 0.0224(8) 0.0249(8) -0.0017(6) 0.0012(7) 0.0065(7)
C11 0.0253(8) 0.0236(8) 0.0230(7) 0.0001(6) -0.0012(6) 0.0024(6)
C12 0.0225(7) 0.0193(7) 0.0162(6) 0.0022(6) 0.0007(5) -0.0015(6)
C13 0.0163(7) 0.0170(7) 0.0196(7) 0.0009(5) -0.0003(5) -0.0011(5)
C14 0.0193(7) 0.0163(7) 0.0181(6) 0.0016(5) 0.0011(6) 0.0002(6)
C15 0.0171(6) 0.0172(7) 0.0175(7) -0.0008(5) 0.0022(5) 0.0021(5)
C16 0.0170(6) 0.0210(7) 0.0259(7) 0.0041(6) -0.0009(6) -0.0016(6)
C17 0.0176(6) 0.0208(7) 0.0203(7) 0.0030(5) -0.0001(6) -0.0024(6)
O18 0.0231(5) 0.0233(5) 0.0201(5) 0.0053(4) 0.0008(4) -0.0017(5)
C19 0.0236(7) 0.0184(7) 0.0161(6) 0.0023(5) -0.0003(6) -0.0030(6)
 
_geom_special_details
;
 All esds (except the esd in the dihedral angle between two l.s. planes)
 are estimated using the full covariance matrix.  The cell esds are taken
 into account individually in the estimation of esds in distances, angles
 and torsion angles; correlations between esds in cell parameters are only
 used when they are defined by crystal symmetry.  An approximate (isotropic)
 treatment of cell esds is used for estimating esds involving l.s. planes.
;
 
loop_
 _geom_bond_atom_site_label_1
 _geom_bond_atom_site_label_2
 _geom_bond_distance
 _geom_bond_site_symmetry_2
 _geom_bond_publ_flag
C1 N2 1.4679(19) . ?
N2 C3 1.4711(18) . ?
C3 C4 1.539(2) . ?
C3 C13 1.5599(19) . ?
C4 C5 1.495(2) . ?
C5 C6 1.366(2) . ?
C5 C19 1.418(2) . ?
C6 N7 1.384(2) . ?
N7 C8 1.378(2) . ?
C8 C9 1.397(2) . ?
C8 C19 1.407(2) . ?
C9 C10 1.382(3) . ?
C10 C11 1.415(2) . ?
C11 C12 1.384(2) . ?
C12 C19 1.397(2) . ?
C12 C13 1.525(2) . ?
C13 C14 1.5071(19) . ?
C14 C15 1.332(2) . ?
C15 C16 1.508(2) . ?
C15 C17 1.510(2) . ?
C17 O18 1.4152(17) . ?
 
loop_
 _geom_angle_atom_site_label_1
 _geom_angle_atom_site_label_2
 _geom_angle_atom_site_label_3
 _geom_angle
 _geom_angle_site_symmetry_1
 _geom_angle_site_symmetry_3
 _geom_angle_publ_flag
C1 N2 C3 113.77(12) . . ?
N2 C3 C4 109.17(12) . . ?
N2 C3 C13 108.17(11) . . ?
C4 C3 C13 113.64(12) . . ?
C5 C4 C3 109.26(12) . . ?
C6 C5 C19 105.95(13) . . ?
C6 C5 C4 135.74(14) . . ?
C19 C5 C4 118.30(13) . . ?
C5 C6 N7 109.95(14) . . ?
C8 N7 C6 108.94(13) . . ?
N7 C8 C9 133.86(15) . . ?
N7 C8 C19 106.30(14) . . ?
C9 C8 C19 119.80(15) . . ?
C10 C9 C8 117.11(14) . . ?
C9 C10 C11 122.86(15) . . ?
C12 C11 C10 120.45(15) . . ?
C11 C12 C19 116.57(14) . . ?
C11 C12 C13 127.29(14) . . ?
C19 C12 C13 116.10(13) . . ?
C14 C13 C12 112.60(12) . . ?
C14 C13 C3 109.88(11) . . ?
C12 C13 C3 110.66(11) . . ?
C15 C14 C13 126.61(13) . . ?
C14 C15 C16 124.40(13) . . ?
C14 C15 C17 122.07(13) . . ?
C16 C15 C17 113.52(12) . . ?
O18 C17 C15 115.46(12) . . ?
C12 C19 C8 123.16(14) . . ?
C12 C19 C5 128.01(14) . . ?
C8 C19 C5 108.83(13) . . ?
 
_refine_diff_density_max    0.154
_refine_diff_density_min   -0.146
_refine_diff_density_rms    0.031

_shelxl_version_number 2012-9

_shelx_res_file
;
TITL TWA18a in P2(1)2(1)2(1)
CELL 1.54178   8.695  10.114  15.544  90.000  90.000  90.000
ZERR    4.00   0.003   0.003   0.005   0.000   0.000   0.000
LATT -1
SYMM 0.5-X, -Y, 0.5+Z
SYMM -X, 0.5+Y, 0.5-Z
SYMM 0.5+X, 0.5-Y, -Z
SFAC C  H  N  O
UNIT 64 80 8 4
L.S. 4
ACTA
FMAP 2
PLAN 5
SIZE 0.10 0.10 0.10
TEMP -173
WGHT    0.035200    0.227900
FVAR       1.32401
C1    1    0.859343    0.600391    0.197863    11.00000    0.02461    0.03392 =
         0.02503   -0.00872    0.00119    0.00312
AFIX 137
H1A   2    0.895752    0.677714    0.165788    11.00000   -1.50000
H1B   2    0.822109    0.533271    0.157443    11.00000   -1.50000
H1C   2    0.944091    0.563807    0.231935    11.00000   -1.50000
AFIX   0
H2    2    0.647505    0.651124    0.224115    11.00000    0.02331
N2    3    0.733635    0.639905    0.255417    11.00000    0.01737    0.02347 =
         0.02157   -0.00555   -0.00132    0.00073
C3    1    0.765749    0.760875    0.304798    11.00000    0.01796    0.01921 =
         0.01855   -0.00089   -0.00041   -0.00224
AFIX  13
H3    2    0.800441    0.831281    0.264011    11.00000   -1.20000
AFIX   0
C4    1    0.896392    0.733272    0.369182    11.00000    0.01828    0.02256 =
         0.02158   -0.00107   -0.00097    0.00071
AFIX  23
H4A   2    0.870016    0.655649    0.405067    11.00000   -1.20000
H4B   2    0.992632    0.713407    0.337699    11.00000   -1.20000
AFIX   0
C5    1    0.919040    0.851916    0.425145    11.00000    0.01947    0.02295 =
         0.01730    0.00313   -0.00015   -0.00258
C6    1    1.038444    0.904800    0.470733    11.00000    0.02060    0.02726 =
         0.01865    0.00328   -0.00053   -0.00452
AFIX  43
H6    2    1.139238    0.868790    0.473435    11.00000   -1.20000
AFIX   0
H7    2    1.045863    1.059177    0.550270    11.00000    0.03161
N7    3    0.990846    1.018622    0.512407    11.00000    0.02795    0.02668 =
         0.01743    0.00028   -0.00426   -0.00998
C8    1    0.836971    1.038756    0.495625    11.00000    0.02961    0.02106 =
         0.01661    0.00264   -0.00240   -0.00564
C9    1    0.728758    1.131047    0.524001    11.00000    0.03976    0.02047 =
         0.02015   -0.00245   -0.00006   -0.00306
AFIX  43
H9    2    0.756147    1.200225    0.562400    11.00000   -1.20000
AFIX   0
C10   1    0.580128    1.117357    0.493793    11.00000    0.03837    0.02243 =
         0.02487   -0.00166    0.00121    0.00648
AFIX  43
H10   2    0.504263    1.178249    0.512886    11.00000   -1.20000
AFIX   0
C11   1    0.536019    1.016567    0.435650    11.00000    0.02531    0.02357 =
         0.02303    0.00009   -0.00123    0.00240
AFIX  43
H11   2    0.432864    1.012363    0.415695    11.00000   -1.20000
AFIX   0
C12   1    0.642107    0.924117    0.407674    11.00000    0.02254    0.01929 =
         0.01621    0.00217    0.00069   -0.00153
C13   1    0.613056    0.806817    0.348182    11.00000    0.01632    0.01699 =
         0.01958    0.00093   -0.00025   -0.00114
AFIX  13
H13   2    0.573816    0.732036    0.384091    11.00000   -1.20000
AFIX   0
C14   1    0.494148    0.836300    0.280295    11.00000    0.01931    0.01625 =
         0.01813    0.00163    0.00107    0.00023
AFIX  43
H14   2    0.512649    0.910943    0.244668    11.00000   -1.20000
AFIX   0
C15   1    0.365751    0.768328    0.265177    11.00000    0.01715    0.01718 =
         0.01748   -0.00084    0.00222    0.00208
C16   1    0.313855    0.650321    0.316937    11.00000    0.01704    0.02096 =
         0.02592    0.00414   -0.00086   -0.00158
AFIX 137
H16A  2    0.403991    0.603179    0.339114    11.00000   -1.50000
H16B  2    0.253766    0.590936    0.280167    11.00000   -1.50000
H16C  2    0.250092    0.680183    0.365158    11.00000   -1.50000
AFIX   0
C17   1    0.256878    0.804496    0.193229    11.00000    0.01764    0.02079 =
         0.02026    0.00296   -0.00009   -0.00237
AFIX  23
H17A  2    0.246529    0.727265    0.154529    11.00000   -1.20000
H17B  2    0.154303    0.822111    0.218384    11.00000   -1.20000
AFIX   0
O18   4    0.300538    0.915301    0.143281    11.00000    0.02308    0.02327 =
         0.02012    0.00528    0.00081   -0.00165
AFIX 147
H18   2    0.296017    0.983900    0.173639    11.00000   -1.50000
AFIX   0
C19   1    0.791449    0.936283    0.439927    11.00000    0.02356    0.01837 =
         0.01606    0.00231   -0.00028   -0.00297
HKLF 4

REM  TWA18a in P2(1)2(1)2(1)
REM R1 =  0.0251 for    2476 Fo > 4sig(Fo)  and  0.0251 for all    2488 data
REM    183 parameters refined using      0 restraints

END

WGHT      0.0352      0.2286

REM Highest difference peak  0.154,  deepest hole -0.146,  1-sigma level  0.031
Q1    1   0.7204  0.9151  0.4320  11.00000  0.05    0.15
Q2    1   0.4517  0.7799  0.2519  11.00000  0.05    0.13
Q3    1   0.8348  0.8802  0.4365  11.00000  0.05    0.13
Q4    1   0.5576  0.8244  0.3115  11.00000  0.05    0.13
Q5    1   0.1340  0.7741  0.2042  11.00000  0.05    0.12
;
_shelx_res_checksum   68472

_shelx_hkl_file
;
   1   0   0 0.55208 0.52169   1
  -1   0   0 -0.0613  0.4500  21
  -1   0   0 0.43710 0.44781   5
   1   0   0 0.16922 0.49636  13
   1   0   0 0.49976 0.36289   9
  -1   0   0 0.99571 0.37792  17
   2   0   0 3512.33  184.23   9
  -2   0   0 3743.32  176.73  17
   2   0   0 3261.55  194.49  13
  -2   0   0 3545.51  178.03   5
   2   0   0 3607.97  186.40   1
  -2   0   0 3511.18  191.92  21
   3   0   0 2.33978 1.11845  13
   3   0   0 0.85259 1.06353   1
  -3   0   0 0.28472 0.79760  17
  -3   0   0 1.43096 0.80471   5
   3   0   0 0.39544 0.77298   9
  -3   0   0 2.01067 0.78559  21
   4   0   0 1435.31   80.89   9
   4   0   0 1617.88   84.16  13
  -4   0   0 1456.90   80.42  21
  -4   0   0 1508.60   79.14   5
   4   0   0 1536.11   79.56   1
  -5   0   0 1.59515 0.48004  23
  -5   0   0 0.00299 1.06744  21
   5   0   0 -0.9330  0.6855  10
  -5   0   0 -0.0749  0.4166  15
   5   0   0 -0.2342  0.6811   2
   5   0   0 0.52222 0.66408  18
  -5   0   0 0.22000 1.15048   5
  -5   0   0 0.00370 0.56031   7
   5   0   0 0.70261 0.93455   9
   5   0   0 -0.8017  1.2497  13
   5   0   0 0.21334 1.12415   1
  -6   0   0 19.7534  1.4239   7
  -6   0   0 22.9126  2.3481  21
   6   0   0 22.1835  1.1450   4
  -6   0   0 19.5964  1.2614  23
   6   0   0 18.3825  1.0933  20
   6   0   0 21.0166  1.6032   2
   6   0   0 20.4410  1.5210  18
  -6   0   0 20.5406  2.3217   5
   6   0   0 18.3461  2.0732   9
   6   0   0 18.7296  1.5195  10
   6   0   0 18.0278  1.2182  16
   6   0   0 21.6347  2.7273  13
  -6   0   0 19.0351  1.2133  15
  -7   0   0 0.73182 0.58254  15
   7   0   0 2.91866 0.92514  18
  -7   0   0 -1.0905  1.3811   5
  -7   0   0 -0.4551  0.7489   7
   7   0   0 -1.2089  0.9318   2
   7   0   0 -0.1921  0.8816  10
   7   0   0 1.05417 0.50065  20
   7   0   0 -0.5246  0.7555  16
  -7   0   0 -0.6257  0.7399  23
   7   0   0 -0.9146  1.6351  13
  -7   0   0 -1.3735  1.4494  21
  -8   0   0 726.766  28.667  23
  -8   0   0 716.051  29.646   7
   8   0   0 741.245  26.336  10
  -8   0   0 647.631  27.264  15
   8   0   0 776.953  25.348  18
   8   0   0 660.949  39.074  13
  -8   0   0 635.728  35.551   5
   8   0   0 746.580  27.764   2
   8   0   0 702.468  25.559  16
  -8   0   0 699.577  26.648   4
   9   0   0 1.73192 0.88404  18
  -9   0   0 0.35224 0.66771  15
  -9   0   0 0.62212 0.84746   7
  -9   0   0 1.14126 0.84940  23
   9   0   0 0.99048 1.01875   2
   9   0   0 -0.7909  0.8661  10
  10   0   0 4.30992 0.80234  18
 -10   0   0 4.42056 0.66589  15
  10   0   0 4.45507 0.84184   2
  10   0   0 3.86346 0.74332  10
 -10   0   0 5.32855 0.74006  23
   0  -1   0 1.44321 0.54382   1
   0  -1   0 0.67908 0.31103   5
   0  -1   0 0.25693 0.33221   9
   0  -1   0 0.11868 0.37607  17
   0  -1   0 0.21146 0.42764  13
   0  -1   0 1.09332 0.30212  21
  -1  -1   0 1261.82   61.84  17
   1  -1   0 1253.89   65.26   9
   1  -1   0 1213.38   68.93  13
  -1  -1   0 1204.80   66.51  21
   1   1   0 1167.65   68.09  13
   1  -1   0 1307.54   68.28  21
  -1  -1   0 1228.52   66.46   1
  -1  -1   0 1182.57   62.72   5
   1  -1   0 1179.01   64.83   1
   1  -1   0 1275.07   61.38  17
  -1   1   0 1145.03   61.97   5
   1   1   0 1202.55   63.65   9
   2  -1   0 6882.65  358.80   9
   2   1   0 6980.06  360.56   1
   2   1   0 6759.64  376.92  13
  -2  -1   0 6870.96  344.76   5
  -2  -1   0 7063.32  345.38  17
   3  -1   0 796.164  44.076  13
   3   1   0 788.081  42.515   9
  -3  -1   0 814.726  44.722  21
   3  -1   0 844.219  43.957   9
  -3   1   0 788.657  43.596  21
  -3   1   0 796.067  41.767   5
  -3  -1   0 854.806  40.348  17
  -3  -1   0 784.731  40.274   5
   3  -1   0 796.608  42.082   1
   3   1   0 871.147  42.178   1
   3   1   0 850.580  46.771  13
   4  -1   0 314.190  16.183   9
  -4  -1   0 309.644  16.732  21
  -4   1   0 308.036  15.540   5
   4   1   0 282.611  16.294   1
  -4  -1   0 317.241  15.524  17
  -4   1   0 326.507  16.854  21
   4  -1   0 321.850  17.154  13
   4  -1   0 300.347  16.247   1
   4   1   0 303.835  16.015   9
   4   1   0 305.754  17.103  13
  -4  -1   0 296.090  15.572   5
  -5  -1   0 2.04763 1.05185  21
  -5   1   0 4.00634 1.04094   5
   5  -1   0 3.06536 1.22915   1
   5  -1   0 2.18757 0.59831  16
   5  -1   0 3.51349 0.51177  20
   5  -1   0 5.18560 0.46967   4
  -5   1   0 5.48717 1.23471  21
  -5  -1   0 3.82413 1.31792   5
   5  -1   0 3.92318 1.19749   9
   5  -1   0 3.88622 0.64755   2
   5  -1   0 4.60888 0.76028  10
   5  -1   0 2.85079 1.50143  13
   5  -1   0 2.34875 0.70274  18
  -5  -1   0 2.85167 0.62506  23
  -5  -1   0 3.12513 0.66755   7
  -5  -1   0 2.68165 0.48212  15
   5   1   0 2.65873 0.74674   2
   5   1   0 3.53219 0.74523  10
   5   1   0 2.18563 1.09431   9
  -5   1   0 4.06201 0.60865  23
   5   1   0 1.71972 1.35170   1
   5   1   0 3.66122 0.71433  18
   5   1   0 2.51682 1.44408  13
   6  -1   0 158.814   6.408  24
   6   1   0 175.606   6.975   2
   6   1   0 173.998   6.587  10
   6   1   0 172.453   9.705   1
   6  -1   0 158.040   6.485   8
  -6  -1   0 180.702   6.897  23
   6  -1   0 169.766   6.980   2
   6  -1   0 176.012   6.621  10
   6  -1   0 168.535   9.543   9
   6  -1   0 179.005   6.608   4
   6  -1   0 166.985   6.349  18
  -6  -1   0 172.815   9.830  21
   6   1   0 165.650   6.338  16
  -6   1   0 175.625   9.983  21
   6  -1   0 176.255   6.380  16
  -6  -1   0 173.185   6.767  15
  -6   1   0 179.654   6.782  15
   6  -1   0 173.922   6.541  20
   6   1   0 171.713   6.374  18
   6   1   0 179.417  10.351  13
  -6  -1   0 164.332   9.265   5
   6  -1   0 166.440   6.927  12
  -6   1   0 168.223   6.876  23
  -6   1   0 164.586   7.358   7
  -6  -1   0 173.480   7.373   7
  -6  -1   0 160.894   6.561   4
   6  -1   0 177.284  10.401  13
  -6   1   0 182.230   9.332   5
  -7  -1   0 39.5520  3.3400   5
   7  -1   0 33.5561  1.8429  16
   7  -1   0 39.0629  1.7941   4
  -7  -1   0 34.7476  1.6858   4
   7  -1   0 40.3475  2.0614   2
   7  -1   0 37.2210  3.6637  13
  -7   1   0 38.9514  2.0031  15
   7  -1   0 36.5353  1.8976  10
   7   1   0 38.2088  2.1240  10
   7   1   0 39.7354  2.2631   2
   7   1   0 32.0946  3.5470  13
  -7   1   0 40.3996  3.2034   5
  -7  -1   0 35.1242  2.9888  21
   7   1   0 38.6235  2.1077  18
   7  -1   0 37.8239  2.0801  18
   7  -1   0 34.5102  1.9454  24
  -7  -1   0 40.3045  1.9541  15
  -7   1   0 37.9699  2.0202  23
  -7  -1   0 39.6813  1.9345  23
  -7   1   0 37.9632  3.3851  21
  -7  -1   0 38.9134  2.1617   7
   7  -1   0 38.8772  1.7726  20
   7   1   0 39.1222  1.8220  16
  -7   1   0 37.2413  2.1630   7
   8  -1   0 390.477  14.200  16
   8  -1   0 400.236  14.113  18
   8   1   0 358.809  15.423   2
   8   1   0 400.727  14.645  10
   8   1   0 396.840  14.116  18
  -8   1   0 388.473  15.312  23
   8  -1   0 340.538  22.054  13
   8   1   0 339.517  22.103  13
  -8   1   0 391.516  14.770   4
  -8   1   0 402.958  16.451   7
   8  -1   0 409.601  15.467   2
  -8  -1   0 401.349  15.325  23
   8  -1   0 389.557  14.630  10
  -8  -1   0 402.074  16.468   7
  -8  -1   0 348.293  20.091   5
  -8  -1   0 416.727  15.150  15
  -8   1   0 414.150  15.156  15
  -9   1   0 40.9301  1.9165   4
  -9   1   0 45.6120  2.0861  15
   9   1   0 45.4797  2.1222  18
  -9  -1   0 46.0002  2.1163  15
   9  -1   0 37.4865  1.9744  16
  -9   1   0 45.0639  2.1774  23
   9  -1   0 43.9702  2.2854   2
   9   1   0 38.2419  2.1839  10
   9   1   0 44.5178  2.2917   2
   9  -1   0 45.7397  2.0994  18
  -9  -1   0 44.2900  2.2973   7
  -9   1   0 41.4657  2.2224   7
  -9  -1   0 49.1702  2.1763  23
   9  -1   0 41.3986  2.1336  10
 -10   1   0 0.29726 0.61239  23
  10  -1   0 0.59287 0.80092   2
  10   1   0 1.19486 0.80015  10
 -10   1   0 0.59120 0.62311  15
  10   1   0 1.63307 0.78366   2
  10  -1   0 0.38000 0.76366  18
  10   1   0 1.20189 0.76305  18
   0  -2   0 96.6464  5.3279  21
   0  -2   0 91.3512  5.4192   1
   0  -2   0 105.032   5.634  13
   0  -2   0 98.5090  5.1940   9
   0  -2   0 98.5282  5.0769  17
   0  -2   0 93.6413  4.9584   5
   1  -2   0 22.2758  1.6683  21
  -1  -2   0 23.7780  1.8772  17
  -1  -2   0 20.0444  2.2889   1
   1  -2   0 21.7370  1.5412   5
  -1  -2   0 22.6314  1.7514   5
   1  -2   0 21.9338  1.7459   9
   1  -2   0 22.8243  2.0880   1
   1   2   0 22.5013  1.3768   9
  -1  -2   0 22.9840  1.5225  21
   1  -2   0 28.2413  1.6257  17
   1   2   0 20.6396  1.7820  13
   1  -2   0 20.4377  1.9545  13
   2  -2   0 2132.11  117.37   1
   2  -2   0 2274.56  118.48   9
   2  -2   0 2166.84  125.37  13
   2   2   0 2224.53  123.75  13
  -2  -2   0 2210.77  119.71  21
  -2  -2   0 2101.63  113.16   5
   2   2   0 2186.82  114.49   9
  -2  -2   0 2293.79  114.39  17
   2   2   0 2320.77  120.88   1
  -2   2   0 2139.44  112.47   5
   3   2   0 254.534  14.194   9
   3   2   0 280.097  15.288  13
  -3   2   0 260.955  15.048  21
  -3  -2   0 274.849  14.854  21
   3  -2   0 272.958  15.258  13
   3  -2   0 301.524  14.510   9
  -3  -2   0 281.419  13.955  17
  -3  -2   0 279.531  13.898   5
   3  -2   0 276.794  14.496   1
   3   2   0 271.919  14.614   1
  -3   2   0 273.292  13.797   5
  -4  -2   0 410.234  20.482  17
  -4  -2   0 405.606  20.454   5
   4   2   0 400.201  21.467   1
  -4   2   0 430.631  22.148  21
   4   2   0 357.171  20.941   9
  -4   2   0 409.737  20.350   5
   4   2   0 417.705  22.437  13
   4  -2   0 428.238  21.301   9
  -4  -2   0 399.405  21.915  21
   4  -2   0 397.241  21.299   1
   4  -2   0 421.116  22.473  13
   5   2   0 3.38856 1.44790  13
   5  -2   0 4.89896 0.61501  15
  -5  -2   0 4.78425 1.23244   5
  -5  -2   0 3.32586 0.59134   7
   5  -2   0 5.29842 0.63086  18
  -5  -2   0 3.43636 0.55289  11
   5   2   0 5.39098 0.73992  18
  -5   2   0 4.14226 0.61150  23
   5  -2   0 5.30560 0.65021  10
  -5  -2   0 4.31727 0.49747  15
   5  -2   0 3.42537 0.64879   2
   5   2   0 3.22028 0.75486   2
   5  -2   0 4.54216 0.51783  12
  -5  -2   0 5.10756 0.66546  23
   5  -2   0 5.11193 0.66364  16
   5  -2   0 4.78127 1.55681  13
   5   2   0 4.73313 0.66085  10
   5  -2   0 4.76382 0.59183   8
  -5  -2   0 5.46851 1.05681  21
  -5   2   0 4.98996 1.22038   5
   5  -2   0 4.44141 0.62278  24
   5  -2   0 3.96182 0.57353  20
  -5  -2   0 3.17842 1.21279  17
  -5   2   0 5.67049 1.35256  21
   5  -2   0 6.04215 1.42463   9
   5   2   0 1.38138 1.56266   1
   5  -2   0 4.77660 0.50066   4
   6  -2   0 1909.73   73.43  18
   6  -2   0 1929.61   73.81  16
  -6   2   0 2125.18  105.26  21
  -6  -2   0 1950.27   86.04   7
   6  -2   0 2061.01   76.39   4
  -6  -2   0 1911.07   74.07  11
  -6   2   0 1824.29   83.25   7
  -6   2   0 2053.38   97.07   5
  -6   2   0 2014.71   78.89  15
   6  -2   0 1913.15   76.18  10
  -6  -2   0 1867.32   77.90  15
   6  -2   0 1961.76   73.61  24
   6   2   0 2027.26  101.56   1
   6  -2   0 2039.86   76.18  20
   6  -2   0 1963.01   80.47   2
   6  -2   0 2071.61  101.18   9
   6   2   0 1932.26   76.08  10
  -6  -2   0 2057.53   97.24   5
  -6  -2   0 1946.45   79.72  23
   6   2   0 1987.48  106.28  13
   6   2   0 1965.32   79.43   2
   6  -2   0 2084.72  106.39  13
   6  -2   0 1852.87   74.50   8
   6   2   0 1943.87   73.00  18
  -6   2   0 1818.39   78.91  23
   6  -2   0 1926.94   80.24  12
   7  -2   0 2313.65   85.69   4
  -7   2   0 2201.17   87.19  15
   7  -2   0 2119.84   81.30  18
  -7   2   0 2169.28  116.55  21
   7  -2   0 2147.69  112.02   9
   7   2   0 2320.80   84.60  10
   7  -2   0 2245.05   88.42   2
  -7   2   0 2127.05   87.74  23
   7  -2   0 2214.63   81.36  24
   7  -2   0 2227.40   84.44  20
  -7   2   0 2194.44  107.54   5
  -7  -2   0 2195.55  107.76   5
   7  -2   0 2117.91  117.83  13
  -7   2   0 2201.11   93.68   7
   7  -2   0 2115.70   82.20   8
  -7  -2   0 2109.81   86.74  15
   7  -2   0 2195.95   84.27  10
   7  -2   0 2209.42   89.21  12
   7   2   0 2099.61  117.75  13
   7   2   0 2270.01   81.08  18
   7  -2   0 2172.91   81.54  16
   7   2   0 1993.62   88.19   2
  -7  -2   0 2198.32   88.84  23
  -7  -2   0 2210.05   95.31   7
   8  -2   0 701.939  25.342  10
   8  -2   0 680.615  25.377  20
  -8  -2   0 695.969  26.548  23
   8  -2   0 597.457  24.360  18
   8  -2   0 676.014  24.620  16
   8  -2   0 642.092  24.782  24
   8   2   0 702.378  26.716   2
  -8   2   0 688.191  26.517  23
   8   2   0 732.539  24.382  18
   8  -2   0 728.772  26.734   2
  -8  -2   0 659.199  28.536   7
   8  -2   0 645.746  26.946  12
  -8   2   0 699.409  26.265  15
  -8  -2   0 676.268  26.242  15
  -8   2   0 616.268  28.490   7
   8   2   0 727.469  25.359  10
  -9   2   0 50.7469  2.2526  20
   9   2   0 52.2279  2.5269  10
   9   2   0 53.8235  2.5988   2
   9  -2   0 56.7196  2.7231   2
  -9   2   0 57.5913  2.4447  15
   9  -2   0 50.8739  2.4137  10
  -9   2   0 53.5337  2.3137   4
  -9  -2   0 52.5712  2.6971   7
  -9  -2   0 58.0943  2.5827  23
   9   2   0 58.7109  2.4241  18
   9  -2   0 53.5993  2.3881  18
   9  -2   0 53.1509  2.3009  16
  -9  -2   0 54.5481  2.3766  15
  -9   2   0 52.7225  2.4699  23
 -10   2   0 3.16614 0.61925  15
  10   2   0 1.79676 0.71864   2
 -10  -2   0 1.13450 0.52690  15
  10   2   0 1.32908 0.74130  18
  10   2   0 2.43169 0.70841  10
 -10  -2   0 2.54117 0.64042  23
  10  -2   0 2.11552 0.71959  18
 -10   2   0 1.13926 0.36871   4
  10  -2   0 1.75793 0.76597   2
 -10  -2   0 1.78595 0.66068   7
   0  -3   0 0.57808 1.09424  17
   0  -3   0 1.06192 1.45344   1
   0  -3   0 -0.2470  0.7356  21
   0  -3   0 2.06953 1.31266  13
   0  -3   0 0.08024 0.68478   5
   0  -3   0 1.03397 0.78937   9
   1  -3   0 167.501   8.443  17
   1  -3   0 169.815   9.076  21
  -1  -3   0 166.679   8.933  21
   1  -3   0 173.923   8.340   5
  -1  -3   0 166.781   8.400   5
   1   3   0 161.454   9.226  13
   1  -3   0 166.889   9.028   1
  -1  -3   0 167.792   8.594  17
   1   3   0 154.404   8.585   9
   1  -3   0 147.858   9.278  13
   1  -3   0 178.991   8.816   9
  -1  -3   0 160.399   9.105   1
   2   3   0 32.2071  2.4228  13
   2  -3   0 29.8247  2.4753  13
   2   3   0 25.2593  1.7524   9
  -2  -3   0 28.4232  2.0688   5
   2  -3   0 29.2343  1.9377  17
  -2   3   0 27.6251  1.8799   5
  -2  -3   0 29.3124  2.8260   1
   2  -3   0 29.7832  2.2152   9
  -2  -3   0 30.1997  2.3272  17
   3  -3   0 175.518   8.892   9
   3  -3   0 151.151   8.848   1
  -3   3   0 172.497   9.211  21
  -3  -3   0 160.687   8.496   5
   3   3   0 166.703   9.360  13
  -3  -3   0 152.939   8.861  21
  -3   3   0 157.258   8.339   5
   3   3   0 160.976   9.040   1
   3  -3   0 158.366   9.381  13
  -3  -3   0 171.719   8.692  17
  -4   3   0 229.083  11.467   5
   4  -3   0 227.016  12.084   1
  -4   3   0 235.975  12.569  21
   4  -3   0 243.221  12.164   9
  -4  -3   0 223.167  11.713  17
   4  -3   0 215.372   8.517   4
   4  -3   0 207.585   8.901   2
   4  -3   0 225.123  12.871  13
   4  -3   0 215.406   8.208  16
   4  -3   0 220.795   8.956  12
  -4  -3   0 231.124  11.642   5
  -4  -3   0 215.416   9.481   7
   4   3   0 234.934  12.360   1
   4  -3   0 225.747   8.443  20
  -4  -3   0 205.977   8.508  10
   4   3   0 238.211  12.869  13
  -4  -3   0 220.149  12.196  21
   5   3   0 28.2364  1.5759  10
   5  -3   0 30.0057  1.5831  16
   5  -3   0 32.5872  1.5718  24
  -5   3   0 33.8838  2.9915  21
  -5  -3   0 29.1019  2.6285  17
   5  -3   0 30.5880  1.5681  10
  -5  -3   0 31.6841  1.5316  23
   5  -3   0 26.2637  1.6255   2
   5  -3   0 31.2558  1.6832  18
  -5  -3   0 28.4691  1.6288   7
   5  -3   0 27.0586  1.5190   8
   5   3   0 27.0519  2.8977   1
  -5   3   0 26.5514  2.4359   5
  -5  -3   0 28.5631  1.3783  19
   5  -3   0 32.1905  1.4863  20
   5  -3   0 33.8676  1.5310  15
  -5  -3   0 29.0613  1.4828  11
  -5  -3   0 28.7180  1.5033  15
   5  -3   0 27.6294  1.4090   4
   5  -3   0 28.0141  2.7430   9
   5  -3   0 28.2988  2.9835  13
   5  -3   0 32.2627  1.4991  12
  -5  -3   0 31.3615  2.6206   5
   5   3   0 28.4019  1.6011   2
  -5  -3   0 29.7626  1.5979  22
   5   3   0 31.9791  2.9286  13
   5   3   0 34.1889  1.5322  18
  -5  -3   0 27.3991  1.5694   6
  -5   3   0 29.6282  1.5577  23
   6  -3   0 445.664  16.182  20
   6   3   0 440.423  16.165  10
   6  -3   0 452.179  24.360  13
  -6  -3   0 433.214  16.914  23
   6  -3   0 434.846  15.697  16
  -6   3   0 418.532  21.845   5
   6  -3   0 458.091  17.198  12
   6  -3   0 430.273  16.066   8
   6   3   0 430.244  17.010   2
   6  -3   0 456.400  16.367   4
  -6   3   0 444.965  23.939  21
   6  -3   0 435.660  17.047   2
   6  -3   0 432.670  15.824  24
  -6  -3   0 430.698  16.704  15
  -6  -3   0 442.208  18.199   7
   6   3   0 418.069  23.122   1
   6  -3   0 411.957  15.538  18
   6  -3   0 428.205  22.895   9
  -6  -3   0 405.474  16.044  11
  -6   3   0 404.260  16.878  23
   6   3   0 412.176  15.542  18
  -6  -3   0 440.443  22.149   5
   6  -3   0 439.954  16.174  10
   6   3   0 409.911  24.147  13
  -6  -3   0 421.414  16.388   6
  -7   3   0 63.0860  4.8864  21
   7  -3   0 74.7017  3.2896   2
  -7  -3   0 69.5307  4.6624   5
  -7  -3   0 69.7801  3.1324  23
   7   3   0 62.2725  5.3194  13
   7  -3   0 69.2797  3.0616  12
   7  -3   0 70.3221  2.9967  18
   7  -3   0 69.0045  3.0183  10
   7  -3   0 64.7907  2.8857  24
   7  -3   0 63.1775  5.4264  13
  -7   3   0 69.4671  3.0455  15
  -7   3   0 66.4514  3.0183  23
   7  -3   0 68.5266  2.8957   8
   7  -3   0 59.0520  4.6291   9
  -7  -3   0 63.2804  2.8437  11
  -7  -3   0 70.1198  3.3304   7
   7   3   0 67.3057  3.1031  10
   7  -3   0 74.9842  2.9319   4
   7  -3   0 70.4028  2.8978  20
   7   3   0 74.5092  3.2400   2
   7  -3   0 70.2542  2.9190  16
  -7  -3   0 68.5621  2.9741  15
   7   3   0 73.6699  3.0005  18
   8  -3   0 282.612  10.903  16
   8  -3   0 312.644  11.889   2
   8  -3   0 284.145  10.973  24
   8  -3   0 287.421  11.905  12
  -8  -3   0 295.176  11.586  15
   8   3   0 304.045  11.278  10
  -8   3   0 304.482  11.625  15
   8   3   0 311.797  10.852  18
  -8   3   0 281.313  11.727  23
   8  -3   0 303.044  10.847  18
   8  -3   0 285.261  11.208  20
   8  -3   0 300.134  11.245  10
   8   3   0 309.725  11.871   2
   8  -3   0 291.809  11.130   8
  -8  -3   0 298.131  12.652   7
   8  -3   0 298.148  11.348   4
  -8  -3   0 298.552  11.764  23
  -9   3   0 967.739  36.077  15
  -9   3   0 891.352  34.880  20
  -9  -3   0 882.122  39.843   7
   9   3   0 977.530  36.657   2
   9  -3   0 965.539  33.829  16
   9  -3   0 913.486  36.666   2
  -9  -3   0 948.583  37.666  23
   9   3   0 937.216  34.791  10
  -9   3   0 908.230  35.727   4
  -9  -3   0 932.077  36.046  15
   9  -3   0 949.515  33.458  18
   9   3   0 999.792  33.468  18
  -9   3   0 896.679  36.394  23
  10  -3   0 195.301   7.701   2
  10  -3   0 192.861   7.025  18
  10   3   0 189.486   7.027  18
 -10   3   0 195.531   7.547  15
 -10  -3   0 195.026   7.626  23
 -10  -3   0 190.866   8.192   7
   0  -4   0 1937.62  100.06  17
   0  -4   0 1854.71  104.03   1
   0  -4   0 1987.08  110.40  13
   0  -4   0 1863.59   96.60   5
   0  -4   0 1871.97  104.49  21
  -1  -4   0 8.71919 1.69635   1
  -1  -4   0 9.50887 1.37553  17
   1   4   0 9.23842 1.43790  13
   1  -4   0 9.08215 1.32128   9
   1  -4   0 11.7203  1.4034  21
   1   4   0 7.71920 0.91806   9
   1  -4   0 10.0325  1.2353  17
  -1  -4   0 8.58490 0.90599  21
   1  -4   0 9.76256 1.61355  13
   1  -4   0 9.66492 0.99213   5
   1  -4   0 10.9132  1.5683   1
  -1  -4   0 9.26119 1.03663   5
  -2   4   0 1081.17   62.44  21
   2   4   0 1171.77   63.11  13
   2  -4   0 1135.44   60.41   1
  -2  -4   0 1228.22   60.63   1
  -2   4   0 1147.75   60.70   5
   2  -4   0 1216.46   57.71  17
   2  -4   0 1159.14   65.32   9
  -2  -4   0 1158.39   57.69   5
  -2  -4   0 1201.75   58.02  17
   2  -4   0 1202.88   63.20  13
  -3  -4   0 2037.63  103.84  17
  -3   4   0 2062.21  118.35  21
   3  -4   0 2010.41  116.21  13
   3  -4   0 1989.30  106.09   9
  -3   4   0 1937.91  101.83   5
   3  -4   0 1944.49  103.56   1
   3   4   0 2038.27  115.28  13
   3   4   0 2110.50  103.79   1
  -4  -4   0 13.5396  1.9297  17
  -4   4   0 13.6462  1.3965   5
  -4  -4   0 13.3768  1.1634   7
  -4  -4   0 12.6763  1.1381  22
   4  -4   0 13.1321  0.9310  18
  -4  -4   0 11.2375  0.9277   6
  -4  -4   0 11.6322  0.9831  19
   4  -4   0 13.3168  0.8788  20
  -4  -4   0 13.2738  1.0961  23
   4  -4   0 12.5290  0.8783  16
   4  -4   0 13.2262  1.1215   2
   4   4   0 12.7217  0.9598   2
   4  -4   0 13.0675  1.1848  10
   4  -4   0 14.8759  1.7789   1
   4  -4   0 14.5527  1.1761  24
  -4  -4   0 12.4700  1.0586   3
   4  -4   0 12.6286  1.9136  13
  -4  -4   0 13.8513  0.9761  10
  -4   4   0 12.4012  1.8494  21
   4  -4   0 12.9177  0.9352  12
   4  -4   0 13.4832  0.9626   4
   4   4   0 13.7960  2.0143   1
  -4  -4   0 11.2622  0.9166  14
  -4  -4   0 12.5760  1.0475  11
   4  -4   0 13.6504  0.9255  15
   4  -4   0 12.5527  0.9484   8
  -4  -4   0 15.1303  1.6394   5
   4  -4   0 13.3440  1.6805   9
   4   4   0 13.1457  1.8576  13
  -5  -4   0 367.188  14.619  23
   5  -4   0 373.545  13.593  16
   5  -4   0 377.998  13.716  24
   5  -4   0 398.212  14.162   4
   5  -4   0 391.069  14.012  20
  -5  -4   0 349.394  13.231  19
  -5  -4   0 386.520  19.222   5
   5  -4   0 380.711  13.923   8
   5   4   0 392.690  13.479  18
  -5   4   0 327.828  14.587  23
  -5  -4   0 353.903  14.435  15
   5  -4   0 366.326  13.990  10
   5  -4   0 383.190  14.747   2
  -5  -4   0 342.079  14.614  14
  -5  -4   0 375.213  14.236   6
   5   4   0 382.058  21.007  13
   5  -4   0 396.801  14.896  12
   5  -4   0 374.519  14.448  15
   5  -4   0 383.427  13.464  18
  -5  -4   0 352.419  13.893  11
  -5  -4   0 347.503  19.188  17
   5   4   0 366.009  14.734   2
  -5  -4   0 357.123  13.727  22
  -5  -4   0 359.000  14.134   3
  -5   4   0 384.957  20.711  21
   5  -4   0 370.889  21.052  13
  -5  -4   0 366.977  15.744   7
  -5  -4   0 406.958  14.101  10
   5  -4   0 392.911  19.957   9
   5   4   0 382.954  20.203   1
  -6  -4   0 70.8525  3.2762  23
   6  -4   0 77.6674  3.1987  10
  -6  -4   0 73.1360  3.0894  11
   6   4   0 79.8576  3.2991  10
   6  -4   0 74.8871  3.1153   8
   6  -4   0 77.1061  3.3310   2
  -6  -4   0 77.3173  4.8836   5
   6  -4   0 75.7461  3.0582   4
   6  -4   0 72.6268  3.1294  24
   6  -4   0 75.5209  3.0346  20
  -6  -4   0 82.1536  3.5442   7
  -6  -4   0 69.6044  3.1819  22
  -6  -4   0 75.1921  3.1233  15
   6  -4   0 75.1662  3.2839  12
  -6  -4   0 67.8641  2.9362  19
  -6  -4   0 74.1552  3.2943   6
   6   4   0 77.5964  3.3747   2
   6  -4   0 72.0501  5.4752  13
   6  -4   0 80.5330  3.1724  18
   6   4   0 76.3623  3.1227  18
   6   4   0 74.6628  5.4890   1
  -6   4   0 66.6534  3.1967  23
   6  -4   0 72.4428  4.9420   9
   6  -4   0 70.7339  3.1021  16
   6   4   0 72.8038  5.5217  13
  -6   4   0 74.0888  5.2264  21
   7  -4   0 -0.0532  0.7241  24
   7  -4   0 0.54982 0.84018  10
   7   4   0 -1.0847  1.8400  13
   7  -4   0 1.20652 0.81028   2
  -7  -4   0 -1.4411  1.1655   5
  -7  -4   0 -0.1155  0.6887  15
   7  -4   0 0.95294 0.90460  18
   7  -4   0 0.06946 0.73035   8
   7  -4   0 -0.4101  0.6543   4
   7   4   0 0.29696 0.72939   6
   7  -4   0 0.16981 0.80802  16
   7   4   0 -1.2161  0.9187   2
   7  -4   0 1.08514 1.60818  13
  -7  -4   0 -0.6723  0.6514  11
   7  -4   0 0.50588 0.69490  20
  -7   4   0 0.55568 1.71631  21
   7  -4   0 -0.6188  0.7113  12
   7   4   0 1.72144 1.01158  10
  -7   4   0 0.77413 0.68687  15
  -7  -4   0 1.60488 0.86340   7
  -7  -4   0 -0.2273  0.7660  23
   7  -4   0 0.68123 1.53972   9
  -7   4   0 1.83995 0.72217  23
   7   4   0 -0.0549  0.9101  18
  -8  -4   0 334.484  13.706   7
  -8  -4   0 312.884  12.546  15
  -8   4   0 340.392  12.587  15
   8   4   0 334.652  12.205  10
   8  -4   0 334.510  12.858   2
   8  -4   0 320.839  12.076   8
   8   4   0 316.421  12.823   2
   8  -4   0 319.042  12.906  12
  -8  -4   0 322.843  12.746  23
   8  -4   0 320.616  12.157  20
   8  -4   0 319.940  11.731  18
  -8  -4   0 305.747  12.058  11
   8  -4   0 323.019  12.297   4
   8  -4   0 316.666  11.886  24
   8  -4   0 309.032  12.155  10
   8   4   0 339.805  11.730  18
   8  -4   0 309.784  11.814  16
  -9   4   0 255.971   9.619  20
   9  -4   0 258.719   9.291  18
   9  -4   0 243.858   9.388  24
   9  -4   0 255.915   9.354  16
  -9   4   0 265.896   9.739   4
   9  -4   0 236.100  10.182  12
   9   4   0 267.299   9.665  10
  -9   4   0 263.189   9.945  15
  -9  -4   0 249.195  10.848   7
   9  -4   0 257.969  10.158   2
   9   4   0 251.270  10.160   2
   9   4   0 251.388   9.294  18
  -9  -4   0 242.049   9.906  15
  -9  -4   0 270.208  10.086  23
   0  -5   0 0.77188 0.71339  21
   0  -5   0 2.47776 0.91975   5
   0  -5   0 0.34276 1.72474   1
   0   5   0 -0.3707  0.8091   9
   0  -5   0 -0.1288  1.1747  13
   0  -5   0 -0.0722  0.9975  17
   1  -5   0 28.8266  2.3519  17
   1  -5   0 28.4450  1.9912   5
   1   5   0 27.2825  1.9609   9
   1  -5   0 32.9554  2.7595   1
   1   5   0 30.4782  2.5349  13
   1  -5   0 29.9445  2.9191  13
  -1  -5   0 30.5689  3.0724   1
  -1  -5   0 31.6511  2.2033   5
  -1  -5   0 30.3800  2.5276  17
   1  -5   0 27.7381  2.2534   9
   2  -5   0 33.0256  3.1190  13
   2  -5   0 31.2474  2.5105   9
  -2  -5   0 34.1074  2.7699  17
   2  -5   0 33.6275  2.2887  17
   2  -5   0 30.9282  2.9943   1
  -2  -5   0 34.7005  3.2572   1
  -2   5   0 31.5445  2.2776   5
  -2  -5   0 29.6531  1.3899  19
  -2  -5   0 30.2264  1.6563  22
  -2  -5   0 29.4051  1.6852   6
  -2  -5   0 28.9121  1.6336  14
  -2  -5   0 29.2404  1.5722   3
  -2   5   0 32.5870  2.5458  21
  -2  -5   0 35.5345  2.4993   5
   2   5   0 34.5133  2.7527  13
  -3  -5   0 15.7581  1.1645   6
  -3  -5   0 16.7824  1.3958  14
   3  -5   0 16.6754  1.1496   8
   3   5   0 17.2393  2.2183  13
   3  -5   0 18.3726  1.2066  24
  -3  -5   0 14.8658  1.0935  19
  -3  -5   0 16.2504  1.8007   5
  -3  -5   0 15.9170  2.1506  17
   3  -5   0 17.2181  1.2131  16
   3  -5   0 18.9656  2.3527  13
   3  -5   0 15.8491  1.0257  20
   3  -5   0 15.9245  1.0940  18
   3  -5   0 14.9657  1.9713   1
   3  -5   0 16.8192  1.0049   4
   3   5   0 18.4535  2.2403   1
  -3   5   0 19.5087  2.2353  21
  -3  -5   0 14.5388  1.0678   2
   3  -5   0 15.6036  1.0020  12
  -3  -5   0 16.5362  1.3726  10
   3  -5   0 16.4581  1.1783   2
   3  -5   0 17.1922  1.9927   9
   3  -5   0 15.7739  1.1084  10
  -3  -5   0 14.7089  1.1856   3
  -3   5   0 12.1537  1.5377   5
  -3  -5   0 19.7538  1.2951  22
  -3  -5   0 14.8423  1.2198  18
  -3  -5   0 16.5488  1.0824  23
  -3  -5   0 15.0449  0.9870  11
  -3  -5   0 15.5096  1.0859   7
  -4  -5   0 114.137   4.419  19
   4   5   0 123.005   7.528  13
   4  -5   0 124.842   4.941  12
  -4   5   0 119.323   7.258  21
   4   5   0 120.891   4.975   2
  -4  -5   0 121.872   4.573  18
   4  -5   0 123.142   4.587  24
   4  -5   0 117.785   4.598  16
  -4  -5   0 120.069   6.980  17
  -4  -5   0 117.426   4.831   6
   4  -5   0 118.017   7.680  13
  -4  -5   0 115.107   4.756   3
  -4  -5   0 117.126   4.667  22
  -4  -5   0 123.329   4.970  14
  -4  -5   0 119.822   4.877  23
   4  -5   0 111.871   4.754  15
   4  -5   0 128.374   7.134   9
   4  -5   0 116.328   4.723  10
   4  -5   0 123.715   4.671   8
  -4  -5   0 125.523   4.819  10
  -4  -5   0 121.844   5.266   7
  -4  -5   0 117.360   4.636  11
   4  -5   0 118.665   4.527  18
   4  -5   0 120.205   4.997   2
   4  -5   0 119.698   4.697   4
   4   5   0 113.456   7.350   1
   4  -5   0 125.687   4.643  20
  -5  -5   0 1.80380 1.64266  17
   5  -5   0 1.42187 0.66967  16
  -5  -5   0 4.10231 0.69151   7
   5  -5   0 1.85624 0.75827   2
   5  -5   0 0.44289 1.60754  13
  -5  -5   0 1.68739 0.67289   3
   5  -5   0 1.65344 0.82379  10
  -5  -5   0 1.70420 0.67169  19
   5   5   0 1.34601 1.57422  13
  -5  -5   0 2.59448 0.70700  23
   5  -5   0 1.95963 0.72236  12
  -5  -5   0 2.50471 0.95542   6
  -5   5   0 1.48509 1.38106  21
  -5  -5   0 2.36175 0.69625  11
   5  -5   0 2.54861 0.77301  24
  -5  -5   0 0.92645 0.77078  14
   5   5   0 1.93583 1.80322   1
   5   5   0 1.12913 0.87531  18
   5  -5   0 2.00586 0.52054   4
  -5  -5   0 2.26263 0.87948  22
   5  -5   0 2.00841 0.53701  20
  -5  -5   0 2.58898 1.08795  10
   5  -5   0 2.70687 0.72008   8
   5  -5   0 1.75108 0.86671  18
   5  -5   0 1.15334 0.65736  15
   5  -5   0 0.09418 1.59700   9
   5   5   0 2.38821 0.86604   2
  -5  -5   0 3.62466 1.37640   5
  -6   5   0 4.89201 1.70859  21
   6  -5   0 7.60484 0.95143  16
  -6  -5   0 7.65851 0.88821  23
   6  -5   0 8.35392 0.93805  24
   6  -5   0 9.13299 0.99578  10
   6  -5   0 7.63058 0.87682  12
  -6  -5   0 6.30333 0.85361  19
   6  -5   0 6.18612 2.03298  13
   6  -5   0 7.53259 0.78052   4
   6   5   0 7.56564 2.27515  13
   6  -5   0 6.01046 0.78500  20
   6   5   0 8.42252 1.02419  18
   6  -5   0 10.1211  2.0529   9
  -6  -5   0 10.2022  1.1270   6
  -6  -5   0 8.04436 0.76436  15
  -6  -5   0 7.19014 0.86329  11
  -6  -5   0 7.26175 0.94758  14
  -6  -5   0 5.09685 1.79084  17
  -6  -5   0 5.91321 0.84881   3
   6  -5   0 9.03056 0.90201   8
   6  -5   0 7.39768 1.02443  18
  -6  -5   0 8.09807 0.99497   7
   6   5   0 7.71675 1.16489  10
  -6  -5   0 7.59135 1.65848   5
  -6  -5   0 6.90780 0.97400  22
   6   5   0 6.10322 2.41149   1
   6   5   0 6.92776 1.02295   2
   6  -5   0 5.72201 1.07397   2
   7   5   0 500.796  19.305   2
   7  -5   0 510.630  18.344  20
  -7   5   0 479.047  18.942  15
  -7  -5   0 495.358  20.623   7
  -7  -5   0 482.826  18.206  11
   7  -5   0 506.083  19.493  12
   7  -5   0 483.395  18.301  10
   7  -5   0 514.891  17.642  18
  -7  -5   0 440.081  17.291  19
  -7  -5   0 494.110  19.156  23
   7  -5   0 504.929  18.543   4
   7   5   0 502.298  17.616  18
   7  -5   0 473.717  19.303   2
   7  -5   0 496.655  17.935  24
   7  -5   0 488.990  17.806  16
   7   5   0 471.649  18.332  10
   7  -5   0 460.561  18.211   8
   8  -5   0 283.808  10.800   8
   8  -5   0 298.058  10.988   4
   8   5   0 295.690  11.470   2
   8  -5   0 289.382  11.539  12
   8  -5   0 287.416  10.572  16
   8  -5   0 289.473  10.875  20
   8   5   0 294.354  10.907  10
  -8  -5   0 290.385  11.378  23
   8  -5   0 287.438  11.501   2
  -8  -5   0 282.094  10.788  11
   8   5   0 285.440  10.468  18
   8  -5   0 294.498  10.508  18
  -8   5   0 283.430  11.225  15
  -8  -5   0 268.168  12.232   7
   8  -5   0 285.385  10.646  24
   9  -5   0 20.7523  1.2431  16
   9   5   0 18.7335  1.3609  10
  -9   5   0 19.2415  1.1408  15
  -9  -5   0 21.3151  1.3246   7
   9  -5   0 16.8793  1.0327   8
   9  -5   0 16.6273  1.0878  12
   9  -5   0 21.2439  1.4168   2
   9   5   0 18.2235  1.4322   2
   9   5   0 19.6855  1.3066  18
  -9   5   0 21.5098  1.1166   4
  -9   5   0 19.6931  1.0722  20
   9  -5   0 21.6044  1.2396  18
  -9  -5   0 19.8651  1.2597  23
   9  -5   0 19.4523  1.1419  24
   0  -6   0 142.579   5.354  19
   0  -6   0 153.303   5.662  22
   0  -6   0 145.742   5.724   3
   0  -6   0 151.480   5.479  18
   0  -6   0 145.283   5.973  14
   0  -6   0 147.115   7.730   5
   0  -6   0 150.042   8.743   1
   0  -6   0 144.827   5.791   6
   0  -6   0 145.329   5.720  10
   0  -6   0 155.345   8.187  17
   0  -6   0 146.074   6.015   2
   0   6   0 149.688   8.068   9
  -1   6   0 2441.10  127.64  21
   1  -6   0 2268.17   84.84  18
   1  -6   0 2267.68   88.55  10
  -1  -6   0 2280.19   92.82   2
   1  -6   0 2334.88   85.85  22
   1  -6   0 2202.67   86.06  24
  -1  -6   0 2252.63   83.89  19
  -1  -6   0 2239.12   92.46  14
  -1  -6   0 2442.68  117.93   5
  -1  -6   0 2343.63   85.18  18
  -1  -6   0 2192.85   87.00  11
  -1  -6   0 2279.39   89.24   6
  -1  -6   0 2314.76   87.10  22
  -1  -6   0 2557.91  120.02   1
   1  -6   0 2440.57  129.66  13
   1  -6   0 2554.30  114.69  17
  -1  -6   0 2200.59   89.20   3
   1  -6   0 2456.89  119.87   1
  -1  -6   0 2302.50   88.85  10
   1  -6   0 2255.26   90.50  14
   1  -6   0 2303.79   85.64  16
   1   6   0 2351.51  131.57  13
   1  -6   0 2173.97   89.30   6
  -1  -6   0 2458.17  119.16  17
  -1   6   0 2372.36  121.36   9
   1  -6   0 2162.32   86.95   8
   1  -6   0 2224.84   92.86   2
   1  -6   0 2444.57  116.90   5
  -2  -6   0 1076.97   42.23   2
  -2  -6   0 1047.79   45.12   7
   2  -6   0 1149.87   58.70  13
  -2  -6   0 1055.57   41.33   6
  -2  -6   0 1010.01   41.15   3
  -2  -6   0 1061.92   40.72  10
  -2  -6   0 1189.59   53.50   5
  -2  -6   0 1069.53   38.55  18
   2  -6   0 1059.42   40.55   8
   2  -6   0 1134.12   55.80   9
  -2  -6   0 1039.26   42.57  14
   2  -6   0 1056.51   42.69   2
   2  -6   0 1047.87   40.70  24
  -2  -6   0 1099.98   39.00  19
   2  -6   0 1074.19   39.80  16
   2  -6   0 1022.11   40.63   6
  -2  -6   0 1003.78   40.69  11
   2  -6   0 1076.23   40.59  10
   2  -6   0 1044.75   43.24  12
   2   6   0 1117.45   58.57  13
   2  -6   0 1024.35   39.26  22
   2  -6   0 1122.82   56.17   1
  -2  -6   0 1217.98   56.51   1
  -2  -6   0 1047.11   39.31  22
  -2  -6   0 1089.41   53.89  17
   2  -6   0 1061.83   38.53  18
   2  -6   0 1071.84   40.39  20
  -2   6   0 1174.94   57.92  21
   3  -6   0 441.640  17.426  10
  -3   6   0 473.912  25.498  21
   3  -6   0 463.666  17.439  20
   3   6   0 455.362  25.917  13
  -3  -6   0 476.073  17.732   6
  -3  -6   0 461.886  18.368   2
  -3  -6   0 447.954  18.197  23
   3   6   0 487.547  25.085   1
   3  -6   0 465.415  16.757  18
  -3  -6   0 478.125  17.504  10
  -3  -6   0 460.662  17.341  11
   3  -6   0 469.797  18.548  12
   3  -6   0 472.521  17.080  24
  -3  -6   0 489.053  23.980  17
  -3  -6   0 439.035  19.593   7
   3  -6   0 468.645  16.952  16
  -3  -6   0 467.929  17.654   3
   3  -6   0 477.407  17.341   8
   3  -6   0 446.495  18.354   2
  -3  -6   0 489.384  23.630   5
   3  -6   0 464.454  25.987  13
  -3  -6   0 477.585  18.279  14
   3  -6   0 448.128  17.622   4
   3  -6   0 464.635  24.624   9
  -3  -6   0 473.056  17.129  22
  -3  -6   0 457.152  16.778  18
  -3  -6   0 476.413  16.521  19
   4  -6   0 796.064  31.173   4
   4  -6   0 822.974  45.394  13
  -4  -6   0 831.685  32.205  14
   4  -6   0 805.850  31.285   8
   4  -6   0 822.885  30.765  10
   4   6   0 799.621  32.389   2
   4  -6   0 831.988  29.583  18
   4  -6   0 801.090  29.907  16
  -4  -6   0 830.936  30.807  10
   4   6   0 856.040  43.603   1
   4  -6   0 858.543  34.300  12
  -4  -6   0 827.344  31.151   3
   4  -6   0 834.043  32.426   2
  -4  -6   0 849.150  30.615  11
  -4  -6   0 815.279  29.160  19
  -4  -6   0 773.477  34.634   7
  -4  -6   0 859.122  41.402   5
  -4  -6   0 845.080  32.184  23
  -4  -6   0 848.153  30.197  22
   4  -6   0 852.245  31.000  24
  -4  -6   0 824.692  41.687  17
  -4   6   0 828.930  44.735  21
   4  -6   0 803.048  30.826  20
   4   6   0 814.144  45.271  13
   4  -6   0 823.142  43.119   9
  -4  -6   0 854.653  29.610  18
  -4  -6   0 820.326  31.242   6
   5   6   0 76.5020  6.0270   1
   5  -6   0 79.8956  3.3802  18
  -5  -6   0 81.0580  3.5070  23
   5  -6   0 84.1217  3.3732   4
  -5  -6   0 82.0462  3.6296  14
   5  -6   0 84.6921  3.4304  24
  -5  -6   0 84.5380  3.4313  11
   5   6   0 85.2876  3.6463   2
   5  -6   0 77.4636  5.3923   9
  -5  -6   0 84.4440  3.7875   7
   5  -6   0 81.6104  3.7206   2
  -5   6   0 82.3720  5.7182  21
  -5  -6   0 79.7957  5.1906   5
   5  -6   0 84.3090  3.4024  16
   5   6   0 80.9770  3.2941  18
  -5  -6   0 86.5634  3.4353  22
  -5  -6   0 73.7936  5.4792  17
   5   6   0 76.8333  5.9097  13
   5  -6   0 77.3491  3.3949  15
  -5  -6   0 84.8896  3.6550   6
   5  -6   0 83.8046  3.4414   8
   5  -6   0 83.0862  3.4913  10
   5  -6   0 88.6263  3.6028  12
   5  -6   0 77.9905  6.0846  13
   5  -6   0 85.7823  3.3596  20
  -5  -6   0 80.3761  3.2007  19
  -5  -6   0 84.9391  3.5994  10
  -5  -6   0 80.0854  3.4561   3
  -6  -6   0 8.70759 0.81925  19
  -6  -6   0 7.04885 0.90731   3
  -6   6   0 9.74507 2.04953  21
  -6  -6   0 7.25751 1.13519   6
   6  -6   0 8.75471 0.99239  10
  -6  -6   0 8.54847 2.02508  17
  -6  -6   0 9.54486 0.89361  23
  -6  -6   0 7.92994 1.03289  22
   6  -6   0 7.72412 0.99581  16
   6  -6   0 8.31797 0.96668  24
   6  -6   0 8.82037 1.10485   2
   6   6   0 8.40482 1.01885  10
  -6  -6   0 6.86340 1.00817  14
   6  -6   0 9.70637 0.80257   4
   6  -6   0 9.75438 1.05592  18
   6  -6   0 8.06873 0.90770   8
   6   6   0 8.52059 1.03214  18
   6  -6   0 7.90532 0.80542  12
   6  -6   0 7.91170 2.37037  13
   6   6   0 8.49198 2.21144  13
  -6   6   0 8.20511 0.84805  15
  -6  -6   0 8.90725 0.91839  11
   6   6   0 6.20132 1.12166   2
   6  -6   0 9.48682 0.83781  20
   6   6   0 5.29841 2.42223   1
  -6  -6   0 9.44126 1.03767   7
   7  -6   0 15.5537  1.1114   4
   7   6   0 15.4737  1.2685  10
  -7  -6   0 16.0762  1.3202  11
  -7  -6   0 14.4207  1.2265  23
   7  -6   0 13.8882  1.3532   2
  -7  -6   0 14.1718  1.1696  19
   7  -6   0 14.4988  1.2800   8
  -7   6   0 15.5274  1.2899  15
  -7  -6   0 13.4558  1.1656   7
   7  -6   0 16.1767  1.2563  12
  -7  -6   0 13.4843  1.1373  22
   7  -6   0 14.2867  1.0943  16
   7  -6   0 16.0898  1.1460  20
   7   6   0 14.4006  1.1383  18
   7  -6   0 16.2305  1.3824  24
   7  -6   0 17.3137  1.3900  18
   7   6   0 11.4774  1.2387   2
  -8  -6   0 15.4689  1.2650   7
   8  -6   0 15.7539  1.1813   8
  -8  -6   0 17.1509  1.1424  11
   8  -6   0 15.3318  1.2855  16
  -8  -6   0 14.2534  1.2154  23
   8   6   0 16.9447  1.4932   2
   8  -6   0 15.7774  1.2598  24
   8  -6   0 16.2551  1.2114  12
   8  -6   0 15.2873  1.4358   2
   8  -6   0 16.5954  1.1216  20
  -8   6   0 14.7739  1.0927  15
   8   6   0 14.1235  1.2433  18
   8  -6   0 15.5452  1.3270  18
   8   6   0 17.3767  1.4985  10
   9  -6   0 46.6983  2.1129  12
  -9  -6   0 49.5592  2.2994   7
   9  -6   0 49.5687  2.2289   2
   9   6   0 51.1741  2.1638  10
   9  -6   0 48.0441  2.0265  16
  -9   6   0 51.6154  2.0384   4
  -9   6   0 50.2279  2.0065  20
   0  -7   0 -0.2746  0.8844  10
   0  -7   0 -0.6290  0.5307  11
   0  -7   0 -0.7786  0.6924  16
   0  -7   0 0.21794 0.81986  18
   0   7   0 0.80772 1.58574  13
   0  -7   0 0.56508 1.47604  17
   0  -7   0 -0.8986  0.7651   2
   0  -7   0 -0.8524  0.5623   3
   0  -7   0 -0.4252  0.6840  22
   0  -7   0 -0.4437  0.8946   6
   0  -7   0 0.30678 0.53232  19
   0  -7   0 -1.0107  2.0146   1
   0  -7   0 -0.8237  0.7458  14
  -1  -7   0 176.645   6.685  22
   1  -7   0 171.676  10.498  13
  -1  -7   0 182.917   6.548  18
   1  -7   0 175.675  10.285   1
  -1  -7   0 174.936  10.518   1
  -1  -7   0 181.552   7.085  14
   1   7   0 183.028  10.486  13
   1  -7   0 168.738   6.621  22
  -1  -7   0 170.202   6.658  11
   1  -7   0 177.273   6.899   6
   1  -7   0 176.059   6.527  18
   1  -7   0 181.170   6.825  10
  -1  -7   0 182.584   6.389  19
  -1  -7   0 182.325   6.949   6
  -1  -7   0 171.227   9.239   5
   1  -7   0 170.764   6.646   8
  -1   7   0 180.231   9.713   9
  -1  -7   0 178.689   7.120   2
  -1  -7   0 181.179   6.827   3
   1  -7   0 168.824   7.044  14
   1  -7   0 164.643   6.595  24
   1  -7   0 171.849   6.542  16
  -1  -7   0 176.081   6.798  10
   1  -7   0 174.474   7.130   2
   1  -7   0 167.182   9.457  17
  -1  -7   0 177.759   9.714  17
  -2  -7   0 1121.59   58.15   5
   2  -7   0 1134.48   44.51   8
  -2  -7   0 1180.98   46.71  14
   2  -7   0 1189.45   43.63  10
  -2  -7   0 1209.13   44.59  10
   2   7   0 1216.17   63.84  13
  -2   7   0 1233.48   60.76   9
  -2  -7   0 1148.63   45.95   2
   2  -7   0 1139.53   43.38  16
   2  -7   0 1188.95   41.94  18
  -2  -7   0 1285.97   58.82  17
  -2  -7   0 1150.41   46.27   3
  -2  -7   0 1189.11   41.95  18
  -2  -7   0 1162.02   42.10  19
  -2  -7   0 1148.00   49.10   7
  -2  -7   0 1132.29   45.41   6
   2  -7   0 1128.70   47.34  12
  -2  -7   0 1152.45   44.62  11
   2  -7   0 1184.86   44.24   6
   2  -7   0 1175.40   63.91  13
  -2   7   0 1167.30   62.93  21
  -2  -7   0 1233.23   42.80  22
   2  -7   0 1141.87   61.18   1
   2  -7   0 1183.92   42.74  22
   2  -7   0 1140.15   43.20  24
   2  -7   0 1205.92   46.60   2
   3  -7   0 381.999  14.950   2
  -3  -7   0 390.304  13.960  22
   3  -7   0 390.800  13.783  16
   3  -7   0 368.673  14.139  20
   3  -7   0 379.873  15.050  12
   3  -7   0 380.771  13.880  24
  -3  -7   0 377.268  19.314   5
   3  -7   0 366.582  21.394  13
  -3  -7   0 370.515  14.074  11
   3  -7   0 379.795  14.088   8
  -3   7   0 352.934  20.786  21
   3   7   0 368.140  21.332  13
  -3  -7   0 393.207  14.437   6
  -3  -7   0 379.242  13.447  19
   3  -7   0 364.996  14.288   4
  -3  -7   0 381.242  14.856  14
   3  -7   0 372.309  14.197  10
  -3  -7   0 365.416  14.254  10
   3   7   0 381.154  20.713   1
  -3  -7   0 365.655  19.753  17
  -3  -7   0 375.559  15.899   7
  -3  -7   0 378.230  13.676  18
  -3  -7   0 386.998  14.368   3
  -3  -7   0 374.978  14.935   2
   3  -7   0 390.540  13.650  18
   4  -7   0 157.670   5.841   8
  -4  -7   0 154.909   5.922  22
   4  -7   0 151.589   5.920  10
   4  -7   0 151.406   6.231   2
  -4  -7   0 144.439   6.071  23
  -4  -7   0 151.612   5.965   3
  -4   7   0 140.011   9.032  21
   4  -7   0 142.509   9.451  13
  -4  -7   0 156.459   6.056   6
  -4  -7   0 155.063   6.552   7
   4  -7   0 151.578   5.800  20
   4   7   0 140.093   9.377  13
   4  -7   0 150.427   6.164  12
  -4  -7   0 157.569   6.080  10
   4  -7   0 150.832   5.843   4
  -4  -7   0 156.067   6.226  14
   4  -7   0 150.164   5.734  16
  -4  -7   0 143.620   5.548  19
  -4  -7   0 137.950   8.695  17
   4   7   0 150.812   6.244   2
   4  -7   0 154.943   5.786  24
  -4  -7   0 151.629   5.845  11
  -4  -7   0 156.109   5.696  18
   4   7   0 143.592   9.296   1
  -4  -7   0 147.140   8.440   5
   4  -7   0 149.676   5.696  18
  -5  -7   0 76.0170  3.1575  19
   5  -7   0 86.3293  3.5931   2
   5  -7   0 78.6692  3.2052  16
  -5  -7   0 80.3071  3.4338  22
  -5  -7   0 76.9553  3.5347  14
   5  -7   0 83.5289  3.3230   8
   5  -7   0 81.5118  3.4782  12
  -5  -7   0 83.2740  3.5643   6
  -5  -7   0 80.3981  3.6122  10
   5  -7   0 80.4311  3.2648  18
  -5  -7   0 78.4225  3.3713   3
  -5  -7   0 75.9291  5.1304   5
   5   7   0 85.8797  3.6013   2
  -5  -7   0 87.3234  3.7093   7
  -5   7   0 68.2908  5.4033  21
   5  -7   0 80.1795  3.4402  10
  -5  -7   0 83.7839  3.3309  11
  -5   7   0 76.5045  5.3831   9
   5  -7   0 71.5386  5.9186  13
  -5  -7   0 76.3198  3.3650  23
  -5  -7   0 70.9298  5.4625  17
   5   7   0 69.4420  5.7026  13
   5  -7   0 78.3794  3.2283  20
   5   7   0 72.4845  3.2310  18
   5  -7   0 81.5164  3.2256   4
   5  -7   0 75.5461  3.3070  24
   5   7   0 76.4601  6.0208   1
  -6  -7   0 449.257  17.280   3
  -6  -7   0 454.601  17.842  23
   6  -7   0 462.987  17.277   4
  -6  -7   0 487.919  19.230   7
   6   7   0 450.993  16.428  18
   6  -7   0 463.944  18.184  12
  -6  -7   0 445.235  16.178  19
   6  -7   0 461.744  17.005   8
   6  -7   0 446.979  16.737  24
  -6  -7   0 471.613  17.004  11
  -6  -7   0 452.804  16.779  22
   6   7   0 483.536  17.141  10
   6  -7   0 450.833  17.093  20
  -6  -7   0 467.293  17.390   6
   6   7   0 420.962  17.969   2
   6  -7   0 449.605  16.454  18
   6  -7   0 460.433  16.625  16
  -6  -7   0 449.396  17.867  14
   6  -7   0 424.312  17.997   2
   7  -7   0 94.7286  3.6865  20
   7  -7   0 96.3081  3.6831  16
   7  -7   0 94.9152  3.6802   8
   7  -7   0 92.4041  3.9412   2
   7  -7   0 96.2658  3.6626  24
  -7  -7   0 94.3400  3.8777  23
  -7  -7   0 87.0829  3.7059  22
  -7  -7   0 81.4306  3.6740   3
  -7  -7   0 90.1489  3.7027  11
  -7  -7   0 92.7587  4.1364   7
   7   7   0 85.9202  3.9811   2
   7   7   0 96.3431  3.6230  18
   7  -7   0 88.5072  3.6626   4
   7   7   0 95.4050  3.8155  10
   7  -7   0 95.2827  3.6670  18
   7  -7   0 96.2697  3.9003  12
  -7  -7   0 87.3381  3.4750  19
   8  -7   0 63.8457  2.5405   8
   8  -7   0 60.1682  2.5364  18
   8  -7   0 66.8872  2.7045  12
   8  -7   0 62.6947  2.5383  24
   8   7   0 62.4947  2.6828  10
  -8   7   0 65.1914  2.5538   4
   8   7   0 57.9291  2.5087  18
   8  -7   0 64.3905  2.7706   2
  -8  -7   0 57.5089  2.6499  23
  -8  -7   0 64.1961  2.8818   7
  -8  -7   0 61.0849  2.5245  11
   8  -7   0 65.9219  2.5546  16
   0  -8   0 226.049   8.743   3
   0  -8   0 241.530   8.619  22
   0  -8   0 232.077   8.384  18
   0  -8   0 242.634   8.767  10
   0  -8   0 227.963   8.192  19
   0  -8   0 223.467   9.074  14
   0  -8   0 217.186  12.270  17
   0  -8   0 209.439  13.057   1
   0  -8   0 234.663   8.841   6
   0  -8   0 230.749   9.153   2
   0   8   0 219.167  13.279  13
   0  -8   0 217.799   8.396  16
  -1  -8   0 67.1703  5.6292   1
  -1  -8   0 69.5898  3.0366  18
   1  -8   0 73.4570  3.1946   6
  -1  -8   0 72.1436  3.2814   6
  -1  -8   0 68.8435  3.0530  22
   1   8   0 67.0420  5.1110  13
  -1   8   0 69.4402  5.0438  13
  -1  -8   0 72.5086  3.2752  14
   1  -8   0 62.0507  5.3568   1
   1  -8   0 70.5610  3.2921   2
  -1  -8   0 72.6648  3.0271   3
   1  -8   0 67.5374  3.0582  22
   1  -8   0 67.7832  2.9182  24
  -1  -8   0 74.0046  2.9362  11
   1  -8   0 73.2670  3.1738  10
  -1  -8   0 68.5155  4.7534  17
  -1  -8   0 70.6545  3.2292  10
  -1  -8   0 70.5136  2.8111  19
  -1  -8   0 71.6971  3.2095   2
   1  -8   0 72.1056  3.0161  18
   1  -8   0 66.8117  3.1238  14
   1  -8   0 69.5068  2.9079  16
  -2  -8   0 103.344   3.856  19
   2  -8   0 101.322   4.378   2
   2  -8   0 104.060   3.997  16
  -2  -8   0 104.639   4.064  18
   2  -8   0 95.0555  6.9134  13
   2  -8   0 99.6019  4.0492  24
   2  -8   0 98.7181  4.2163   6
  -2   8   0 92.8852  6.1299   9
  -2  -8   0 107.850   4.052  11
  -2  -8   0 106.263   4.233  22
   2  -8   0 89.0234  6.7282   1
  -2  -8   0 100.575   4.362   2
  -2  -8   0 99.1303  4.1117   3
  -2  -8   0 109.058   4.339  10
  -2  -8   0 98.6069  6.3586  17
   2  -8   0 100.267   4.214  10
  -2  -8   0 111.195   4.351  14
   2   8   0 100.195   6.857  13
   2   8   0 99.4716  7.0677   1
   2  -8   0 97.1669  4.0501   8
   2  -8   0 103.474   4.005  18
  -2  -8   0 99.3481  4.3611   6
   2  -8   0 99.6044  4.0975  22
   3  -8   0 1551.67   57.53  16
   3  -8   0 1571.89   59.10  24
  -3   8   0 1506.83   80.38   9
   3  -8   0 1499.55   58.38  10
   3  -8   0 1526.00   56.32  18
   3   8   0 1501.25   84.43  13
  -3  -8   0 1655.73   61.55   6
  -3  -8   0 1571.92   65.41   7
  -3  -8   0 1554.91   57.80  18
   3  -8   0 1599.88   60.08   8
  -3  -8   0 1616.12   59.00  11
  -3  -8   0 1564.62   61.58   3
  -3  -8   0 1651.40   57.66  19
  -3  -8   0 1586.59   60.04  22
  -3  -8   0 1617.22   58.86  10
   3  -8   0 1453.50   62.91  12
  -3  -8   0 1495.37   77.63  17
  -3  -8   0 1596.58   62.16   2
   3  -8   0 1354.09   84.41  13
   3  -8   0 1624.53   61.61   2
  -3  -8   0 1581.66   63.08  14
   3   8   0 1631.09   81.23   1
   4  -8   0 35.1727  1.6942  20
   4  -8   0 37.3442  1.8403   8
  -4   8   0 33.6203  3.1588   9
  -4  -8   0 34.1759  2.1146  14
   4  -8   0 38.1247  1.8487  12
  -4  -8   0 31.3721  2.2539  10
  -4  -8   0 36.0395  1.8536  11
   4  -8   0 34.0723  1.6275   4
  -4  -8   0 36.6159  2.0183   7
  -4  -8   0 36.9130  2.0689   6
   4  -8   0 33.6019  2.0153  24
   4   8   0 29.7873  3.6496   1
   4  -8   0 34.6767  1.9236  10
   4   8   0 29.6247  3.4850  13
   4  -8   0 36.2379  1.8824  16
  -4  -8   0 36.6434  1.9039   3
   4  -8   0 27.8016  3.6506  13
  -4  -8   0 36.7583  2.1575  22
  -4  -8   0 30.6225  3.2547  17
   4   8   0 35.1943  2.0960   2
   4  -8   0 35.2324  2.0052  18
  -4  -8   0 34.3560  1.7894  19
   4  -8   0 35.9237  2.0721   2
  -5  -8   0 94.6878  3.9989  14
  -5  -8   0 93.6540  4.2070   7
   5  -8   0 94.1798  3.7131  24
   5  -8   0 94.9697  3.7828   8
  -5  -8   0 98.6495  3.7605  11
   5  -8   0 88.5834  3.9129  12
   5  -8   0 93.6076  3.6914  16
   5  -8   0 86.1003  3.6424   4
   5  -8   0 91.9858  4.0798   2
   5   8   0 84.8383  3.9843   2
  -5  -8   0 90.1178  3.8789  10
   5  -8   0 90.9704  3.6428  20
   5  -8   0 93.4098  3.6511  18
   5   8   0 94.1046  3.6713  18
  -5  -8   0 84.1180  3.7765   3
  -5  -8   0 94.6082  3.5818  19
  -5  -8   0 90.2230  3.8243  22
  -5  -8   0 93.4827  3.9826   6
  -6  -8   0 161.276   6.335  22
   6   8   0 165.223   6.138  18
   6  -8   0 162.702   6.211  16
   6  -8   0 165.176   6.173  18
   6  -8   0 171.352   6.331   8
   6  -8   0 163.793   6.734  12
  -6  -8   0 162.253   6.046  19
  -6  -8   0 162.745   6.684  14
   6  -8   0 167.262   6.297  24
  -6  -8   0 169.177   6.545   6
  -6  -8   0 171.953   6.349  11
   6  -8   0 169.559   6.774   2
   6   8   0 166.653   6.722   2
   6  -8   0 163.252   6.377   4
   6  -8   0 156.700   6.324  20
   6   8   0 179.199   6.459  10
  -6  -8   0 156.191   7.144   7
  -6  -8   0 160.713   6.450   3
  -7  -8   0 114.380   4.460  19
   7  -8   0 128.417   5.033   2
  -7  -8   0 111.883   4.885  23
  -7   8   0 118.682   4.741   4
   7   8   0 129.719   4.805  10
   7   8   0 123.373   4.598  18
   7  -8   0 122.826   4.710  20
   7  -8   0 126.372   4.723   8
  -7  -8   0 129.505   4.714  11
  -7  -8   0 111.323   4.668  22
  -7  -8   0 123.573   5.320   7
   7  -8   0 125.494   5.031  12
   7  -8   0 127.694   4.660  16
   7  -8   0 121.622   4.611  18
   7  -8   0 123.299   4.670  24
   0  -9   0 -0.6578  0.9704   2
   0   9   0 0.31823 1.67747  13
   0  -9   0 -3.5075  1.4375  17
   0  -9   0 -1.0760  0.6168   3
   0  -9   0 -0.2247  0.6375  19
   0  -9   0 -0.2143  0.8462  14
   0  -9   0 -0.6442  0.9257  22
   0  -9   0 0.93780 0.91272  18
   0  -9   0 -1.4688  0.9766   6
   0  -9   0 0.04077 1.01849  10
  -1  -9   0 359.912  13.106  18
   1   9   0 352.265  19.997   1
   1  -9   0 324.202  19.903   1
   1   9   0 319.827  20.431  13
  -1  -9   0 362.657  12.884  19
   1  -9   0 360.181  13.648  10
   1  -9   0 368.550  13.377  22
   1  -9   0 359.542  14.213  14
   1  -9   0 368.342  13.835   6
  -1  -9   0 340.882  18.999  17
  -1  -9   0 367.949  14.329   2
  -1  -9   0 386.112  13.686  10
  -1  -9   0 362.488  13.483  11
  -1   9   0 316.904  20.408  13
  -1  -9   0 386.467  13.874   6
  -1  -9   0 376.844  14.288  14
  -1  -9   0 378.634  13.427  22
   1  -9   0 361.296  13.115  18
   1  -9   0 357.002  13.199  16
   1  -9   0 375.331  14.340   2
  -1  -9   0 376.663  13.766   3
  -2  -9   0 397.819  15.267  14
   2  -9   0 387.088  14.214  24
  -2  -9   0 386.602  14.345  22
   2  -9   0 395.856  14.131  16
  -2  -9   0 383.128  15.315   2
   2  -9   0 378.301  14.749   6
   2  -9   0 392.525  14.022  18
  -2  -9   0 400.947  14.621  10
  -2  -9   0 399.692  14.729   3
  -2   9   0 328.002  21.812  13
  -2  -9   0 405.649  14.448  11
  -2  -9   0 337.105  20.232  17
   2  -9   0 390.443  15.328   2
   2   9   0 371.133  21.383   1
  -2  -9   0 403.088  14.842   6
  -2  -9   0 393.649  14.010  18
   2  -9   0 399.518  14.568  10
   3  -9   0 76.6638  3.4104  10
  -3  -9   0 78.6045  3.3840  18
   3  -9   0 80.1222  3.2971  24
  -3  -9   0 83.2392  3.3883   3
  -3  -9   0 78.9427  3.4942   6
  -3  -9   0 81.8443  3.6322  14
   3  -9   0 81.2714  3.6333   2
   3  -9   0 79.0403  3.3185  18
   3  -9   0 77.9807  3.2800   8
  -3  -9   0 78.0251  3.2716  11
  -3  -9   0 79.9320  3.1856  19
   3  -9   0 77.7279  3.2466  16
  -3  -9   0 81.4020  3.5165  22
  -3  -9   0 78.4508  3.5515  10
   4  -9   0 373.127  15.774  12
  -4  -9   0 416.467  14.120  19
  -4  -9   0 387.439  15.058   3
   4  -9   0 379.358  14.297  18
   4  -9   0 397.009  15.679   2
   4   9   0 380.172  14.293  18
   4  -9   0 396.466  14.778   8
  -4  -9   0 413.998  14.794  11
  -4  -9   0 405.519  14.937  10
   4   9   0 377.618  15.635   2
  -4  -9   0 416.501  15.143   6
   4  -9   0 397.896  14.562  24
   4  -9   0 390.651  14.463  16
  -4  -9   0 401.995  14.627  22
  -4  -9   0 401.873  15.602  14
  -5  -9   0 362.504  15.523   7
   5  -9   0 376.330  13.454  16
   5   9   0 361.410  13.299  18
   5   9   0 349.562  14.544   2
   5  -9   0 380.130  14.595   2
  -5  -9   0 372.697  13.763  11
   5  -9   0 364.463  14.701  12
  -5  -9   0 382.638  14.124   6
   5  -9   0 336.961  13.795  20
  -5  -9   0 374.004  14.511  14
  -5  -9   0 366.938  13.617  22
  -5  -9   0 380.374  13.124  19
  -5  -9   0 377.968  14.020   3
   5  -9   0 360.215  13.304  18
   5  -9   0 382.012  13.765   8
   5  -9   0 366.628  13.557  24
  -6  -9   0 85.7466  3.3823  11
   6   9   0 87.9058  3.3205  18
   6  -9   0 82.0941  3.2930  18
   6  -9   0 86.6786  3.3729   8
  -6  -9   0 85.9423  3.2161  19
  -6  -9   0 83.9513  3.3936  22
   6  -9   0 83.3303  3.3333  16
  -6  -9   0 82.5980  3.5565  14
   6  -9   0 81.7763  3.3053  20
   6   9   0 90.0213  3.4646  10
   6  -9   0 86.0437  3.3470  24
  -6  -9   0 83.9081  3.5303   6
  -6  -9   0 85.4429  3.4214   3
   6  -9   0 86.3041  3.5592  12
   6  -9   0 80.0487  3.6176   2
   7  -9   0 7.62590 0.68364  12
   7   9   0 7.46223 0.74242  10
   7  -9   0 6.58212 0.69546  16
  -7  -9   0 7.00597 0.58316  11
   7  -9   0 6.53272 0.62918  24
   0 -10   0 71.0178  3.0058  10
   0 -10   0 64.3436  3.0023  14
   0 -10   0 64.8360  2.8640  18
   0 -10   0 62.9566  3.0434   2
   0 -10   0 66.4565  3.0505  22
   0 -10   0 67.6791  3.0387   6
  -1 -10   0 34.3889  2.0535   6
  -1 -10   0 33.3543  2.0393   2
  -1 -10   0 34.1625  1.9904  14
  -1 -10   0 33.8680  2.0441  10
  -1 -10   0 36.2309  1.8134   3
   1 -10   0 32.3251  1.9766  22
  -1 -10   0 32.6774  1.9260  18
   1 -10   0 32.7877  1.9265   6
  -1 -10   0 34.4284  2.0273  22
  -1 -10   0 30.6421  1.6418  19
   1 -10   0 33.3586  1.9721   2
   1 -10   0 36.5638  1.9546  10
   1 -10   0 35.3573  1.9287  18
  -2 -10   0 245.499   9.566   6
  -2 -10   0 255.212   9.262  22
   2 -10   0 240.362   8.991  18
   2 -10   0 240.873   9.841   2
  -2 -10   0 246.629   9.410  10
  -2 -10   0 254.474   9.461   3
  -2 -10   0 244.781   9.247  11
  -2 -10   0 251.978   9.832  14
   2 -10   0 233.742   9.376  10
  -2 -10   0 237.140   9.009  18
  -2 -10   0 252.872   8.856  19
  -3 -10   0 -1.0330  0.6713   3
  -3 -10   0 0.93827 0.66392  19
  -3 -10   0 0.01710 0.83963  14
   3 -10   0 -0.5518  0.7384  16
  -3 -10   0 -0.7453  0.9859   6
   3 -10   0 -0.2374  0.8574   2
  -3 -10   0 -0.8885  0.9253  10
  -3 -10   0 1.15004 0.71008  11
  -3 -10   0 -0.2500  0.9379  22
   3 -10   0 -0.5529  0.9352  18
   3 -10   0 1.11356 0.69819  24
  -4 -10   0 12.2409  1.0955   3
   4 -10   0 11.6928  1.0079  16
  -4 -10   0 14.8009  1.1168  11
   4 -10   0 11.8509  1.0304   8
  -4 -10   0 13.5349  1.0061  19
   4 -10   0 11.3184  1.0549  18
   4  10   0 11.2846  0.9564  18
  -4 -10   0 15.3090  1.1600   6
  -4 -10   0 12.6319  1.1376  14
   4 -10   0 12.3217  0.9229  24
  -4 -10   0 11.4727  1.0629  22
  -4 -10   0 14.0203  1.1200  10
   4 -10   0 10.8724  1.0905   2
   5 -10   0 22.8738  1.2735  12
   5 -10   0 26.0822  1.4142  16
  -5 -10   0 27.2228  1.4117   3
  -5 -10   0 28.4845  1.5572  22
  -5 -10   0 27.8606  1.6287   6
  -5 -10   0 27.7240  1.3560  11
   5 -10   0 27.7037  1.3163   8
  -5 -10   0 28.2932  1.5577  14
   5  10   0 22.7441  1.4626  18
  -5 -10   0 29.7538  1.3361  19
   5  10   0 27.1123  1.5655  10
   5 -10   0 27.4817  1.3659  24
   5 -10   0 25.7651  1.5517   2
   0 -11   0 1.00397 0.89510  10
   0 -11   0 -0.3061  0.7731  14
   0 -11   0 1.45636 0.89997  22
   0 -11   0 0.93192 0.93413   6
  -1 -11   0 184.580   7.154   3
  -1 -11   0 194.517   7.473  14
  -1 -11   0 186.827   7.023  22
  -1 -11   0 197.353   7.301   6
   1 -11   0 171.445   7.209   6
   1 -11   0 178.796   7.141  10
  -1 -11   0 190.890   7.177  10
  -2 -11   0 81.0504  3.5751   6
  -2 -11   0 82.1225  3.1667  19
  -2 -11   0 84.2429  3.3943   3
  -2 -11   0 82.5870  3.5001  10
  -2 -11   0 87.1111  3.6139  14
  -2 -11   0 86.5698  3.4025  22
  -3 -11   0 201.825   7.928   3
  -3 -11   0 198.124   7.901  10
  -3 -11   0 210.866   7.423  19
  -3 -11   0 211.606   8.017   6
  -3 -11   0 210.904   8.231  14
  -3 -11   0 208.681   7.731  22
   4  11   0 54.9753  2.3486  10
  -4 -11   0 55.2693  2.2930   3
  -4 -11   0 53.1610  2.3171  22
  -4 -11   0 57.0480  2.1525  19
  -4 -11   0 55.9593  2.4275  14
  -4 -11   0 55.2289  2.4155   6
   0   0   1 4.66576 0.52085   1
   1   0  -1 2924.28  158.68  13
  -1   0  -1 2840.77  144.40   5
  -1   0   1 2763.64  144.63  17
   1   0   1 2775.00  151.95   1
   1   0  -1 3096.14  151.11   9
  -1   0  -1 2970.63  144.69  17
  -1   0   1 2691.82  144.85   5
   1   0  -1 3038.58  156.63  21
   1   0   1 2809.21  158.06  13
  -1   0  -1 2941.97  156.89  21
   1   0   1 2996.08  150.52   9
   2   0   1 573.009  28.054   1
   2   0   1 549.541  29.150   9
  -2   0   1 508.461  26.762   5
   2   0  -1 560.621  29.308  13
  -2   0  -1 527.900  26.735   5
  -2   0   1 551.645  26.783  17
   2   0  -1 548.522  27.953   1
  -2   0  -1 535.042  28.968  21
   2   0   1 532.473  29.282  13
   2   0  -1 564.794  29.459   9
  -2   0   1 515.602  29.837  21
  -2   0  -1 543.292  27.678  17
   3   0   1 348.028  18.168  13
   3   0   1 328.936  17.360   1
  -3   0   1 325.326  16.549   5
   3   0  -1 320.032  17.256   1
  -3   0   1 345.809  17.879  21
   3   0   1 351.073  17.166   9
   3   0  -1 327.191  17.165   9
  -3   0  -1 321.080  17.878  21
   3   0  -1 337.680  18.173  13
  -3   0   1 329.116  16.477  17
  -3   0  -1 324.265  16.446  17
  -3   0  -1 312.924  16.506   5
   4   0  -1 442.533  22.722   9
  -4   0   1 416.548  21.722  17
  -4   0  -1 433.986  21.865   5
   4   0   1 443.894  22.690   9
   4   0  -1 485.864  24.115  13
  -4   0   1 436.706  21.895   5
   4   0  -1 427.597  22.796   1
  -4   0  -1 423.157  23.636  21
   4   0   1 439.876  24.006  13
   4   0   1 441.477  22.965   1
  -4   0   1 424.365  23.610  21
   5   0   1 1109.53   47.67   2
   5   0  -1 1362.77   61.45   9
   5   0  -1 1248.64   61.59   1
  -5   0   1 1325.18   59.12   5
  -5   0   1 1130.33   47.27  23
  -5   0  -1 1307.32   59.06   5
   5   0  -1 1127.22   42.92  18
   5   0  -1 1089.78   43.69  16
   5   0  -1 1113.52   47.68   2
   5   0   1 1140.57   45.88   4
   5   0   1 1114.91   43.63  18
   5   0  -1 1238.43   64.67  13
   5   0   1 1313.92   61.79   1
   5   0   1 1316.61   64.70  13
   5   0   1 1139.18   45.07  10
  -5   0  -1 1119.99   51.22   7
   5   0   1 1185.13   61.33   9
  -5   0   1 1285.78   63.88  21
  -5   0   1 1074.50   50.43   7
   5   0  -1 1200.21   44.84  10
  -5   0  -1 1245.95   63.88  21
  -5   0  -1 1100.79   47.76  23
  -5   0  -1 1134.45   47.50  15
   6   0  -1 90.9199  3.7695  10
   6   0  -1 102.506   6.445  13
  -6   0   1 92.4738  3.8231  15
   6   0  -1 85.6017  3.5833  24
   6   0   1 91.4646  3.8066  10
  -6   0  -1 90.0171  3.8300  23
   6   0   1 101.454   6.250  13
  -6   0   1 92.1248  5.8059  21
   6   0  -1 93.6658  3.6663   4
  -6   0  -1 101.926   5.559   5
  -6   0  -1 89.4022  3.8208  15
  -6   0   1 94.7625  4.1136   7
   6   0  -1 92.1918  5.5304   9
   6   0  -1 87.5134  3.6024  20
  -6   0  -1 91.2134  5.8281  21
   6   0  -1 94.6306  3.5919  18
   6   0   1 94.8772  4.0002   2
   6   0   1 90.0687  3.6220  20
  -6   0  -1 92.2323  4.1382   7
   6   0  -1 97.8555  4.0103   2
   6   0  -1 88.2721  3.5827  16
   6   0   1 87.7552  3.5424  16
   6   0   1 93.2397  3.6753   4
   6   0   1 91.5865  5.7588   1
   6   0   1 93.2800  3.6005  18
  -6   0   1 90.3069  3.8971  23
  -6   0   1 99.0488  5.5431   5
   7   0   1 52.9276  2.4093  16
  -7   0  -1 55.1603  3.9583   5
  -7   0   1 55.3638  4.0561  21
  -7   0  -1 53.2281  2.3460   4
   7   0  -1 55.8040  2.5930  10
   7   0  -1 56.3154  2.5936  18
   7   0   1 54.9190  4.5304  13
   7   0  -1 54.0930  2.3949   4
  -7   0   1 58.3859  2.5857  15
   7   0  -1 51.1764  4.5129  13
   7   0   1 57.1040  2.7970   2
  -7   0   1 52.3830  3.8626   5
  -7   0  -1 59.2582  2.6274  23
   7   0  -1 57.8154  2.6926   2
  -7   0  -1 58.2388  2.4936  15
   7   0  -1 56.5618  2.3991  16
  -7   0   1 58.6225  2.7176   7
   7   0   1 58.5026  2.4991  18
  -7   0   1 57.5248  2.6640  23
   7   0   1 56.0349  2.5436  10
  -7   0  -1 51.6680  4.0881  21
  -7   0  -1 55.9615  2.7550   7
  -8   0   1 81.3936  3.5213   4
   8   0  -1 94.0120  3.6320  18
   8   0  -1 80.6202  6.1833  13
  -8   0  -1 97.2460  3.8184  23
   8   0   1 88.6650  3.7282  10
  -8   0   1 93.6267  3.8389  23
  -8   0   1 88.4927  4.0725   7
   8   0  -1 86.9435  3.6570  10
   8   0  -1 90.2101  3.9508   2
  -8   0  -1 97.1788  3.7644  15
   8   0   1 90.1985  3.6423  18
  -8   0  -1 90.8525  4.0246   7
  -8   0   1 77.3661  5.5440   5
   8   0  -1 91.1273  3.5488  16
   8   0   1 87.7447  3.9435   2
   8   0   1 74.9356  6.2260  13
  -8   0  -1 70.8295  5.3673   5
  -8   0  -1 88.5997  3.5354   4
  -8   0   1 93.2079  3.7498  15
  -9   0  -1 92.6381  3.7199  15
   9   0  -1 95.6298  3.9288   2
  -9   0   1 83.4131  4.0372   7
  -9   0   1 90.7897  3.7110  15
  -9   0  -1 87.5992  3.8139  23
   9   0  -1 85.8343  3.6302  10
   9   0  -1 89.3771  3.6340  18
  -9   0  -1 90.8452  4.0421   7
   9   0   1 90.1488  3.5718  18
   9   0   1 88.5058  3.7009  10
  -9   0   1 89.1197  3.7788  23
   9   0  -1 83.3467  3.4892  16
   9   0   1 91.8737  3.8881   2
 -10   0   1 162.074   7.397   7
 -10   0   1 179.951   6.838  15
  10   0   1 177.608   6.394  18
 -10   0  -1 184.588   6.841  15
  10   0  -1 184.662   7.019   2
  10   0  -1 173.767   6.389  18
 -10   0   1 175.692   6.916  23
  10   0   1 173.377   6.990   2
  10   0   1 160.745   6.613  10
 -10   0  -1 167.649   6.901  23
   0   1  -1 1429.47   78.45   9
   0  -1  -1 1490.70   81.82  13
   0  -1   1 1533.69   83.72  13
   0   1  -1 1496.93   80.61  21
   0  -1  -1 1410.59   78.82   1
   0  -1  -1 1490.52   75.57   5
   0  -1   1 1557.25   76.36  17
   0  -1  -1 1463.07   77.93   9
   0  -1   1 1509.60   74.45   5
   0  -1   1 1426.91   79.74   1
   0  -1  -1 1553.79   81.61  21
   0  -1  -1 1533.31   76.10  17
  -1  -1  -1 1994.13   97.68  17
   1  -1   1 1944.41  102.06   1
  -1  -1  -1 1930.59   96.42   5
  -1   1   1 1828.99   96.31   5
   1  -1   1 1990.82  100.73   9
  -1  -1  -1 1881.63  103.72  21
   1  -1   1 1959.01  105.93  13
   1  -1   1 1855.90   95.06  17
   1   1  -1 1900.16   99.55   9
  -1   1   1 1846.12   95.58  17
   1   1  -1 1799.03  105.00  13
   1  -1  -1 1969.89  105.30  13
  -1  -1   1 2019.07  101.69   1
  -1  -1   1 1825.29  102.20  21
   1  -1  -1 1902.25  100.45   9
  -1   1  -1 1826.01   94.70   5
  -1  -1   1 1857.15   96.32   5
   1   1   1 1871.03  104.87  13
  -1   1  -1 1897.52  104.50  21
   1  -1  -1 1919.52   99.58   1
   1   1   1 1769.52  100.52   1
  -1  -1   1 1876.17   96.51  17
   1  -1  -1 2042.08  104.85  21
  -2  -1  -1 1447.29   82.92  21
   2   1  -1 1473.28   78.73   1
  -2  -1  -1 1461.22   77.81   5
   2  -1   1 1458.66   83.32  13
   2   1  -1 1437.34   85.64  13
   2  -1   1 1462.15   81.55   1
   2  -1   1 1500.63   79.84   9
  -2   1   1 1447.48   74.82  17
  -2  -1  -1 1506.56   78.19  17
   2   1  -1 1445.21   79.00   9
  -2   1   1 1499.19   78.08   5
   2  -1  -1 1529.77   84.53  21
   2   1   1 1554.30   83.69  13
  -2   1  -1 1539.63   84.37  21
  -2  -1   1 1407.32   81.57  21
   2   1   1 1579.97   82.25   1
   2  -1  -1 1511.62   81.20   9
  -2  -1   1 1490.57   78.18   5
  -2   1  -1 1434.75   76.70   5
  -2  -1   1 1503.69   75.78  17
   2  -1  -1 1597.02   84.49  13
   2   1   1 1533.15   78.17   9
   2  -1  -1 1447.23   78.85   1
  -3  -1  -1 782.347  43.637  21
   3   1  -1 770.041  41.593   9
  -3  -1  -1 785.475  39.090   5
  -3  -1  -1 798.864  39.147  17
   3  -1   1 803.945  40.923   1
   3   1  -1 773.990  40.855   1
   3  -1   1 846.420  42.824  13
   3   1  -1 822.224  45.808  13
  -3   1   1 742.461  42.316  21
  -3   1   1 765.737  40.914   5
   3  -1   1 833.763  42.411   9
  -3  -1   1 819.418  39.182  17
  -3   1  -1 756.829  39.009   5
   3  -1  -1 783.875  40.761   1
   3  -1  -1 757.786  40.704   9
   3   1   1 822.805  40.963   1
   3   1   1 768.579  41.566   9
  -3  -1   1 792.278  42.235  21
  -3   1  -1 765.157  44.448  21
   3  -1  -1 822.711  45.775  13
   3   1   1 815.347  42.771  13
  -3  -1   1 802.280  41.757   5
  -4  -1  -1 1237.13   61.28  17
  -4   1   1 1226.01   63.64   5
  -4   1   1 1204.17   71.44  21
   4   1  -1 1283.66   64.03   1
   4  -1   1 1272.04   64.09   1
   4  -1   1 1258.41   67.06  13
  -4  -1  -1 1185.28   64.03   5
   4   1  -1 1201.03   67.03  13
   4   1  -1 1272.49   63.70   9
  -4  -1  -1 1252.79   70.13  21
   4  -1   1 1336.47   66.21   9
  -4   1  -1 1195.28   63.24   5
  -4   1  -1 1243.91   69.14  21
   4   1   1 1266.31   67.02  13
   4  -1  -1 1252.37   63.91   1
  -4  -1   1 1226.57   61.31  17
   4   1   1 1255.55   64.13   1
   4   1   1 1237.84   65.16   9
  -4  -1   1 1282.72   66.24  21
  -4  -1   1 1181.78   61.26   5
   4  -1  -1 1211.07   65.88   9
  -5   1   1 1570.19   75.91   7
   5   1  -1 1861.45   90.94   9
   5  -1   1 1906.26   93.36   9
   5  -1   1 1672.59   65.48  18
   5  -1   1 2012.19   91.49   1
   5  -1   1 1586.44   71.41   2
   5   1  -1 2003.35  102.26  13
  -5  -1  -1 1947.78   94.65  21
  -5  -1  -1 1674.22   69.82  15
   5  -1   1 1767.91   68.89   4
   5   1  -1 1682.48   67.39  10
   5   1  -1 1704.94   71.25   2
  -5   1   1 1618.91   70.39  23
  -5  -1  -1 1840.59   91.72   5
   5  -1   1 1870.88   95.75  13
  -5   1   1 1983.90   91.79   5
  -5  -1  -1 1661.02   71.15  23
   5   1  -1 1986.40   91.41   1
   5  -1   1 1680.90   65.40  16
   5  -1   1 1749.90   67.85  10
  -5  -1  -1 1687.24   76.46   7
  -5   1   1 1818.47  101.37  21
   5   1  -1 1659.10   64.88  18
   5  -1   1 1800.36   68.12  20
   5  -1  -1 1703.07   65.01  18
  -5   1  -1 1679.19   70.57  15
   5  -1  -1 1668.99   65.81  24
   5  -1  -1 1797.68   68.61   4
   5   1   1 1583.65   71.17   2
   5  -1  -1 1765.82   67.55  10
   5  -1  -1 1677.80   65.13  16
  -5  -1   1 1679.37   71.25  23
   5   1   1 1631.16   67.36  10
   5  -1  -1 1753.65   67.62  20
  -5   1  -1 1997.23  102.46  21
  -5  -1   1 1662.94   76.46   7
  -5  -1   1 1796.49   96.54  21
   5   1   1 2022.69   91.58   1
  -5   1  -1 1646.10   70.78  23
  -5  -1   1 1707.37   70.58  15
   5  -1  -1 1806.84   70.29  15
   5  -1  -1 1989.36   94.05   9
   5  -1  -1 1750.16   70.82   2
  -5  -1   1 1898.78   95.07   5
  -5   1  -1 1937.94   92.83   5
   5  -1  -1 1961.81  105.20  13
   5   1   1 1745.97   99.87  13
   5   1   1 1703.11   65.11  18
   6   1  -1 549.335  29.665  13
  -6   1   1 533.852  20.658  15
  -6  -1  -1 550.596  27.012   5
   6  -1   1 538.056  19.171  18
   6  -1   1 521.470  19.364  16
   6  -1   1 521.638  21.203  12
  -6   1   1 569.781  29.205  21
  -6  -1  -1 496.836  20.162   4
   6  -1   1 557.529  20.198   4
  -6  -1  -1 514.696  22.435   7
  -6  -1  -1 539.091  20.864  23
   6   1  -1 526.781  19.165  18
  -6   1   1 546.445  20.873  23
  -6  -1  -1 520.074  29.006  21
  -6   1   1 548.964  26.971   5
   6   1  -1 505.578  19.341  16
   6   1  -1 529.605  19.921  10
   6   1  -1 551.136  21.018   2
   6  -1   1 552.687  29.683  13
   6  -1   1 533.837  27.931   9
  -6   1   1 513.094  22.427   7
  -6  -1  -1 513.684  20.635  15
   6  -1   1 488.719  19.490  24
   6  -1   1 543.683  21.002   2
   6  -1   1 543.721  19.968  20
   6  -1   1 530.863  19.936  10
  -6   1  -1 541.640  20.661  15
  -6  -1   1 543.198  20.868  23
   6  -1  -1 544.577  19.961  20
   6  -1  -1 521.494  19.810   8
   6  -1  -1 555.257  20.198   4
  -6   1  -1 521.241  22.419   7
  -6  -1   1 564.331  27.043   5
   6   1   1 513.377  20.982   2
   6  -1  -1 537.170  19.505  24
   6   1   1 538.485  19.937  10
   6  -1  -1 527.886  21.200  12
  -6  -1   1 490.823  19.788  11
   6   1   1 533.133  28.220   1
  -6  -1   1 529.688  22.457   7
  -6   1  -1 536.968  29.142  21
   6  -1  -1 524.620  19.926  10
   6  -1  -1 546.190  29.687  13
   6  -1  -1 568.050  28.004   9
   6  -1  -1 534.847  21.006   2
   6  -1  -1 546.785  19.176  18
   6  -1  -1 523.506  19.359  16
  -6  -1   1 553.888  20.645  15
  -6   1  -1 538.615  20.861  23
  -6   1  -1 555.527  26.922   5
   6   1   1 506.679  20.174   6
   6   1   1 559.022  19.183  18
   6   1   1 538.708  29.599  13
  -6  -1   1 520.831  28.930  21
   7  -1   1 632.881  23.403  16
  -7  -1  -1 628.069  32.631   5
   7  -1   1 659.304  24.113  10
   7  -1   1 688.108  25.402   2
  -7   1   1 622.242  27.119   7
  -7  -1  -1 667.759  25.234  23
   7   1  -1 628.185  35.789  13
  -7  -1  -1 604.774  24.373   4
   7   1  -1 630.872  23.390  16
   7   1  -1 669.091  24.102  10
   7   1  -1 666.005  23.184  18
   7   1  -1 636.367  25.387   2
  -7  -1  -1 592.158  34.999  21
  -7   1   1 667.492  25.234  23
  -7  -1  -1 667.935  25.934  15
  -7   1   1 614.103  32.538   5
   7  -1   1 664.640  23.180  18
  -7   1   1 613.102  35.143  21
   7  -1   1 671.012  24.137  20
  -7  -1  -1 638.223  27.127   7
  -7   1   1 681.764  24.986  15
   7  -1   1 635.040  35.785  13
   7   1   1 669.304  24.105  10
  -7  -1   1 643.111  25.236  23
   7   1   1 621.344  23.161  18
   7   1   1 638.844  35.766  13
   7  -1  -1 655.373  35.900  13
  -7   1  -1 657.749  25.929  15
  -7   1  -1 604.877  32.461   5
  -7  -1   1 651.490  32.675   5
   7  -1  -1 649.998  25.403   2
   7  -1  -1 629.058  23.943   8
  -7  -1   1 665.761  24.953  15
  -7   1  -1 666.082  25.222  23
   7   1   1 618.693  25.374   2
  -7   1  -1 642.088  35.216  21
   7  -1  -1 661.230  24.089  10
   7  -1  -1 648.738  23.572  24
   7  -1  -1 661.701  24.409   4
  -7  -1   1 636.347  27.140   7
  -7   1  -1 604.214  27.094   7
   7  -1  -1 672.590  23.188  18
   7  -1  -1 669.143  24.132  20
   7  -1  -1 661.533  23.416  16
   8   1  -1 388.961  13.570  18
  -8   1   1 356.055  14.724  23
  -8  -1  -1 391.636  14.561  15
   8  -1   1 388.182  13.576  18
   8   1  -1 367.465  14.055  10
  -8   1   1 400.236  14.572  15
   8   1  -1 397.238  14.863   2
   8  -1   1 387.896  14.088  10
  -8  -1  -1 360.414  15.818   7
   8   1  -1 351.516  13.617  16
  -8  -1  -1 377.970  14.730  23
   8  -1   1 356.784  13.630  16
   8  -1   1 387.384  14.860   2
   8   1  -1 329.427  21.317  13
   8  -1   1 322.189  21.234  13
  -8   1   1 395.499  15.816   7
   8   1   1 334.182  21.285  13
  -8  -1   1 334.770  19.389   5
  -8   1  -1 368.463  14.041  20
   8  -1  -1 383.230  13.669  16
  -8  -1   1 394.388  14.553  15
  -8   1  -1 380.111  14.698  23
  -8   1  -1 364.619  15.782   7
   8   1   1 387.420  14.095  10
  -8   1  -1 368.036  14.204   4
  -8  -1   1 406.522  14.741  23
   8  -1  -1 357.005  14.030  20
   8  -1  -1 368.904  13.559  18
   8   1   1 399.911  13.572  18
   8  -1  -1 329.105  21.255  13
   8   1   1 386.694  14.836   2
   8  -1  -1 367.735  14.054  10
  -8   1  -1 393.456  14.571  15
   8  -1  -1 394.046  14.867   2
  -8  -1   1 366.013  15.824   7
  -9  -1  -1 1.30716 0.72032  23
  -9   1   1 0.90151 0.71009  23
   9  -1   1 3.03150 0.96198  10
  -9   1   1 1.33969 0.74816   7
   9   1  -1 1.46567 0.88099  10
   9   1  -1 0.96093 0.83788  18
   9  -1   1 1.67593 0.84311  18
  -9  -1  -1 1.20876 0.78726  15
  -9   1   1 0.52006 0.52110   4
  -9   1   1 1.43013 0.70671  15
  -9  -1  -1 1.72658 0.82324   7
   9   1  -1 0.92347 0.89953   2
   9  -1   1 1.54874 1.03539   2
   9   1   1 1.97712 0.87096  18
   9  -1  -1 0.60680 0.88229  10
  -9   1  -1 1.44391 0.70083  15
  -9   1  -1 1.23607 0.56379   4
  -9   1  -1 0.88866 0.77699  23
  -9  -1   1 1.45480 0.65497  15
   9   1   1 0.08627 0.88020   2
   9   1   1 0.39314 0.83620  10
   9  -1  -1 2.98627 0.85351  18
  -9  -1   1 1.31450 0.74043   7
   9  -1  -1 1.45674 0.82134  16
  -9  -1   1 3.27799 0.78588  23
   9  -1  -1 0.22293 1.01209   2
  10   1  -1 44.5298  1.8591  18
  10   1  -1 45.3049  2.1642   2
  10  -1   1 43.5522  1.9200  18
 -10   1   1 41.7013  1.9713  23
 -10  -1  -1 40.6945  1.9803  23
 -10  -1  -1 44.0903  1.9121  15
 -10  -1  -1 38.9832  2.0195   7
 -10   1   1 44.2415  1.9363  15
  10  -1   1 41.9267  2.1515   2
 -10  -1   1 43.4770  2.0107  23
 -10   1  -1 44.7838  1.9186  15
 -10  -1   1 42.9247  1.8948  15
  10  -1  -1 43.2001  1.9073  18
  10   1   1 41.7232  1.9888  10
 -10   1  -1 39.3767  1.9040  23
  10  -1  -1 44.7606  2.0995   2
  10   1   1 44.4975  1.8540  18
 -10  -1   1 43.2362  2.0910   7
  10   1   1 43.0209  2.0559   2
   0  -2  -1 793.351  44.187   9
   0  -2   1 850.903  45.497   1
   0  -2  -1 838.474  47.627  13
   0   2  -1 816.318  44.231   9
   0  -2  -1 857.996  43.314  17
   0  -2  -1 859.810  46.460  21
   0  -2  -1 859.645  44.091   1
   0  -2   1 826.837  46.450  13
   0  -2  -1 835.015  41.806   5
   0  -2   1 841.930  41.941  17
   0  -2   1 830.552  42.097   5
   0   2  -1 811.427  45.461  21
  -1  -2  -1 855.474  43.847   1
   1  -2   1 850.937  43.164   1
   1  -2   1 825.118  40.296  17
   1   2  -1 783.167  42.998   9
   1  -2   1 837.580  44.813   9
  -1  -2  -1 805.981  44.998  21
  -1  -2  -1 837.529  41.741  17
   1   2  -1 750.395  44.948  13
  -1  -2  -1 769.645  41.720   5
   1  -2   1 835.002  46.433  13
  -1  -2   1 791.358  41.747   5
   1   2   1 768.597  45.112  13
   1  -2  -1 859.429  46.433  21
   1  -2  -1 864.377  39.846  17
   1  -2  -1 795.527  45.675  13
   1  -2  -1 812.560  40.442   5
   1  -2  -1 783.711  43.915   9
  -1   2  -1 823.870  44.885  21
  -1  -2   1 812.935  41.709   1
  -1   2  -1 728.361  40.450   5
   1  -2  -1 786.313  42.509   1
   2  -2   1 990.948  56.370  13
  -2  -2  -1 1010.52   52.69   5
   2   2  -1 990.161  53.231   9
  -2   2   1 930.738  50.744  17
   2  -2   1 1076.58   55.65   9
   2  -2   1 1025.45   55.09   1
  -2   2   1 996.096  53.554   5
   2   2  -1 995.515  58.002  13
  -2  -2  -1 1062.23   52.16  17
  -2  -2  -1 996.563  56.829  21
  -2   2  -1 946.676  51.536   5
  -2  -2   1 946.390  54.961  21
   2  -2  -1 1039.60   57.50  13
  -2   2  -1 998.480  58.535  21
  -2  -2   1 1055.71   54.58   1
   2   2   1 1044.62   59.62  13
   2  -2  -1 1055.83   58.03  21
   2  -2  -1 991.529  55.886   9
  -2  -2   1 1038.08   53.33  17
   2  -2  -1 964.823  53.316   1
  -2  -2   1 1056.27   51.33   5
   2   2   1 1013.99   54.01   1
   3  -2   1 287.441  15.688  13
   3   2  -1 296.340  15.688  13
   3   2  -1 275.145  14.639   9
  -3   2   1 286.768  15.454  21
  -3  -2  -1 285.149  14.353  17
   3   2  -1 290.330  15.005   1
  -3  -2  -1 275.625  15.290  21
   3  -2   1 295.943  14.906   9
  -3   2   1 257.750  14.168   5
   3  -2   1 286.368  14.979   1
  -3  -2  -1 283.755  14.280   5
  -3   2  -1 280.744  15.418  21
   3  -2  -1 290.485  14.866   9
  -3  -2   1 281.167  14.275   5
  -3   2  -1 259.895  14.112   5
   3   2   1 290.256  15.669  13
  -3  -2   1 269.077  15.205  21
   3  -2  -1 290.880  15.723  13
   3  -2  -1 273.301  14.794   1
  -3  -2   1 295.584  14.389  17
   3   2   1 288.810  15.053   1
  -4   2   1 558.724  28.571  21
   4   2  -1 493.176  27.139   9
  -4   2   1 480.615  26.224   5
   4   2  -1 531.561  27.564   1
  -4  -2  -1 523.726  26.367  17
   4  -2   1 538.762  27.547   1
  -4  -2  -1 516.818  28.316  21
  -4  -2  -1 528.453  26.350   5
   4  -2   1 555.001  28.905  13
   4   2  -1 524.080  28.904  13
   4  -2   1 540.772  27.412   9
  -4   2  -1 545.841  28.537  21
   4   2   1 543.435  28.813  13
  -4   2  -1 527.489  26.192   5
  -4  -2   1 514.547  28.247  21
   4  -2  -1 480.173  28.814  13
   4   2   1 552.161  27.699   1
  -4  -2   1 531.103  26.348   5
   4  -2  -1 545.011  27.422   9
  -4  -2   1 512.511  26.366  17
  -5   2   1 656.246  30.205   5
  -5  -2  -1 559.963  22.774   6
  -5  -2  -1 582.813  23.267  15
   5  -2   1 653.124  31.462   9
   5  -2   1 567.286  21.988  24
  -5   2   1 659.031  32.773  21
  -5  -2  -1 556.859  22.318  11
  -5  -2  -1 580.593  23.516  23
  -5  -2  -1 635.935  32.516  21
   5  -2   1 594.072  22.468  10
  -5   2   1 562.093  25.271   7
   5  -2   1 621.374  22.779   4
   5   2  -1 551.346  21.797  16
   5  -2   1 652.254  33.248  13
   5   2  -1 590.569  21.598  18
   5  -2   1 597.738  23.928  12
   5   2  -1 648.485  33.230  13
   5   2  -1 606.867  31.573   1
   5  -2   1 578.317  21.831  16
   5  -2   1 619.969  22.523  20
   5   2  -1 581.622  22.457  10
   5   2  -1 602.948  23.669   2
   5  -2   1 586.865  22.352   8
   5  -2   1 607.673  21.598  18
   5  -2   1 589.454  23.671   2
   5  -2   1 630.751  31.601   1
  -5  -2  -1 560.098  25.299   7
  -5  -2  -1 628.584  30.296   5
  -5  -2  -1 617.031  30.194  17
  -5  -2   1 557.972  23.248  15
   5  -2  -1 596.077  21.835  16
   5   2   1 612.351  31.696   1
  -5  -2   1 637.694  30.310   5
   5  -2  -1 622.453  31.461   9
   5  -2  -1 577.781  22.349   8
  -5  -2   1 577.180  23.507  23
  -5  -2   1 603.787  30.206  17
  -5   2  -1 633.973  30.104   5
   5  -2  -1 559.220  23.659   2
   5  -2  -1 612.705  22.003  24
   5   2   1 567.526  23.650   2
  -5   2  -1 675.317  32.825  21
  -5   2  -1 561.485  23.494  23
   5  -2  -1 579.919  22.446  10
   5  -2  -1 678.386  33.306  13
  -5  -2   1 624.320  32.434  21
   5   2   1 587.842  21.585  18
  -5  -2   1 597.935  25.304   7
   5  -2  -1 610.240  23.271  15
   5  -2  -1 627.632  22.781   4
   5  -2  -1 608.615  21.592  18
   5  -2  -1 605.655  23.922  12
  -5  -2   1 566.027  22.328  11
   5   2   1 581.322  22.455  10
   5  -2  -1 623.309  22.519  20
   5   2   1 671.152  33.186  13
   6  -2   1 34.0083  1.6841   8
   6  -2   1 36.0823  1.7887  12
   6  -2   1 36.5972  1.9608  10
  -6   2   1 34.1897  1.8324  23
   6   2  -1 38.9512  3.5341  13
  -6  -2  -1 36.5418  2.8057  21
  -6   2   1 34.3062  1.8976   7
  -6  -2  -1 31.1930  1.6180  11
   6  -2   1 38.2679  1.6466   4
   6   2  -1 35.1563  1.7348  18
   6   2  -1 35.1615  1.8955   2
   6  -2   1 34.9331  2.9768   9
   6  -2   1 38.6754  1.7067  20
  -6   2   1 36.8822  2.9314   5
   6  -2   1 34.0149  3.3838  13
  -6  -2  -1 36.2345  2.9090   5
   6  -2   1 35.5075  1.7999  18
   6  -2   1 35.9521  2.0857   2
   6  -2   1 35.5935  1.7546  16
  -6  -2  -1 32.1789  1.6830  15
  -6   2   1 35.8736  3.2891  21
  -6  -2  -1 35.3769  1.9679   7
  -6  -2  -1 32.8883  1.7700  23
   6   2  -1 33.7667  1.6314  16
   6  -2   1 32.6268  1.8396  24
   6   2  -1 34.8028  1.7885  10
   6   2   1 37.5138  3.5897  13
   6  -2  -1 33.4855  1.8608  10
  -6  -2   1 33.4876  2.8750   5
   6  -2  -1 36.9779  1.7771  16
   6   2   1 35.7030  1.9997   2
   6  -2  -1 36.8492  1.7936  15
   6  -2  -1 35.1788  1.5986  20
   6  -2  -1 33.7936  1.7016   8
  -6  -2   1 35.8002  1.7493  15
   6   2   1 35.5841  1.8946  18
  -6   2  -1 32.9033  1.8910   7
  -6   2  -1 38.0098  1.8068  15
   6  -2  -1 36.8712  3.0143   9
  -6   2  -1 33.9246  3.0454  21
   6  -2  -1 33.3489  1.8915   2
   6  -2  -1 35.1997  1.9017  18
  -6  -2   1 36.2531  1.8830  23
   6  -2  -1 36.3841  1.7531  24
   6   2   1 37.5105  1.9949  10
   6  -2  -1 32.8463  1.7458  12
   6   2   1 32.8135  1.7928   6
  -6   2  -1 33.7043  1.8003  23
  -6  -2   1 31.8698  1.6482  11
   6  -2  -1 32.2431  3.3533  13
   6   2   1 35.4903  3.4412   1
   6  -2  -1 39.0356  1.7177   4
  -6   2  -1 35.6773  2.7373   5
  -6  -2   1 35.4986  1.9078   7
   7  -2   1 265.213   9.997  10
   7  -2   1 254.869   9.868   8
  -7  -2  -1 245.409  13.907   5
  -7   2   1 258.203  11.168   7
   7   2  -1 269.248   9.992  10
   7  -2   1 275.077  10.068   4
   7  -2   1 267.653   9.673  16
   7  -2   1 267.096   9.734  24
   7  -2   1 258.501  10.543  12
   7  -2   1 275.099   9.953  20
  -7  -2  -1 258.293  10.290  15
  -7   2   1 270.050  10.428  23
  -7   2   1 269.024  10.296  15
   7   2  -1 258.056   9.632  16
  -7  -2  -1 273.875  10.451  23
  -7  -2  -1 252.561  11.180   7
   7   2  -1 232.286  15.255  13
   7   2  -1 278.789  10.516   2
   7  -2   1 263.754   9.612  18
   7  -2   1 238.563  14.224   9
   7  -2   1 269.464  10.554   2
   7  -2   1 255.010  15.412  13
  -7   2   1 251.219  15.020  21
  -7   2   1 250.500  13.827   5
   7   2  -1 281.602   9.601  18
   7  -2  -1 259.328  10.544  12
  -7   2  -1 265.784  15.052  21
   7  -2  -1 252.874   9.977  10
   7  -2  -1 267.945   9.668  16
   7  -2  -1 273.730   9.946  20
   7   2   1 265.262  10.491   2
  -7   2  -1 276.431  10.321  15
   7  -2  -1 262.662  15.420  13
   7  -2  -1 274.062  10.065   4
   7  -2  -1 252.817   9.879   8
  -7  -2   1 251.641   9.869  11
  -7  -2   1 254.309  14.010   5
   7  -2  -1 260.170   9.601  18
  -7   2  -1 270.421  10.397  23
   7  -2  -1 259.049   9.728  24
   7   2   1 273.225  10.022  10
  -7  -2   1 266.720  10.440  23
  -7  -2   1 264.263  11.235   7
   7   2   1 265.263   9.585  18
   7  -2  -1 269.103  10.566   2
   7   2   1 245.250  15.268  13
   7  -2  -1 232.109  14.272   9
  -7  -2   1 266.803  10.283  15
   8  -2   1 21.1634  1.5065  12
   8  -2   1 23.6436  1.5996  16
   8   2  -1 27.1479  1.9424   2
  -8  -2  -1 26.5827  1.5455  15
  -8  -2  -1 27.4238  1.7198   7
   8  -2   1 23.6945  1.7239  18
  -8  -2  -1 25.9808  1.7023  23
  -8   2   1 24.4824  1.7868   7
   8  -2   1 28.1051  1.8814   2
  -8   2   1 27.0793  1.6086  23
  -8   2   1 24.6627  1.4769  15
   8   2  -1 25.3395  1.5806  18
   8  -2   1 25.2462  1.7057  10
   8  -2   1 25.4915  1.3642  20
   8   2  -1 24.7126  1.6838  10
  -8   2  -1 23.8296  1.3626   4
   8  -2  -1 21.3187  1.4272  12
   8   2   1 24.6442  1.8028  10
  -8   2  -1 25.5945  1.5926  15
  -8  -2   1 25.3561  1.7128  23
   8  -2  -1 25.1314  1.4281  20
   8  -2  -1 25.3764  1.5547  16
   8  -2  -1 23.3237  1.6344  24
   8  -2  -1 24.2671  1.8616   2
   8   2   1 24.9600  1.7644  18
   8  -2  -1 24.9115  1.3747   4
   8   2   1 26.0033  2.0011   2
   8  -2  -1 22.0518  1.6761  10
  -8  -2   1 24.1259  1.7390   7
  -8   2  -1 25.1101  1.6142  23
   8  -2  -1 22.8539  1.7066  18
  -8  -2   1 25.5080  1.4877  15
   8  -2  -1 24.1905  1.5284   8
   9   2  -1 119.550   4.445  18
  -9   2   1 114.818   4.534   4
  -9   2   1 109.587   4.468  20
  -9  -2  -1 110.153   5.117   7
   9  -2   1 120.519   4.456  18
   9  -2   1 119.996   4.867   2
  -9   2   1 116.526   4.751  23
  -9  -2  -1 113.032   4.659  15
   9   2  -1 112.275   4.603  10
   9   2  -1 116.667   4.913   2
  -9  -2  -1 120.344   4.774  23
   9  -2   1 106.883   4.410  16
  -9   2   1 122.523   4.713  15
   9  -2   1 113.082   4.598  10
   9   2   1 114.965   4.444  18
  -9  -2   1 118.202   5.116   7
   9  -2  -1 124.333   4.919   2
  -9   2  -1 111.321   4.755  23
   9   2   1 117.315   4.837   2
   9  -2  -1 115.375   4.422  18
  -9   2  -1 108.814   4.471  20
  -9  -2   1 124.698   4.829  23
  -9  -2   1 112.467   4.668  15
   9   2   1 116.760   4.604  10
  -9   2  -1 118.932   4.703  15
   9  -2  -1 110.089   4.427  16
  -9   2  -1 113.983   4.532   4
  10  -2   1 83.4906  3.1941  18
  10   2  -1 83.7288  3.2025  18
 -10   2   1 85.5716  3.3696  15
  10  -2   1 86.9539  3.5008   2
 -10  -2  -1 82.2941  3.3538  15
  10   2  -1 81.1269  3.4925   2
 -10  -2  -1 82.6035  3.4195  23
 -10  -2   1 83.9941  3.4263  23
  10  -2  -1 78.9918  3.1780  18
  10   2   1 84.1917  3.4905   2
  10  -2  -1 83.5739  3.5264   2
 -10   2  -1 83.0379  3.3650  15
  10   2   1 78.5779  3.3112  10
 -10  -2   1 78.6127  3.3310  15
 -10  -2   1 83.7090  3.6667   7
  10   2   1 82.4015  3.1938  18
   0  -3   1 1838.31   97.16  17
   0  -3   1 1907.68  104.11  13
   0  -3  -1 1791.66   97.52   9
   0   3  -1 1787.44   99.05   9
   0  -3  -1 1879.38   96.56  17
   0  -3   1 1832.92   93.19   5
   0  -3  -1 1850.10  104.14  13
   0  -3  -1 1921.93  101.62   1
   0  -3  -1 1786.49  101.26  21
   0  -3  -1 1922.98   96.39   5
   0  -3   1 1808.48  100.21   1
  -1  -3  -1 521.986  24.919  17
   1  -3   1 486.810  24.764  17
   1   3  -1 509.321  27.072  13
   1  -3   1 519.192  27.148  13
  -1  -3  -1 504.402  26.058   1
   1   3  -1 475.631  25.637   9
   1  -3   1 467.255  25.954   1
  -1  -3  -1 493.461  26.649  21
   1  -3   1 516.968  25.798   9
   1  -3   1 486.724  24.571   5
  -1  -3  -1 462.960  24.704   5
  -1  -3   1 530.583  24.941  17
  -1  -3   1 509.110  26.079   1
   1  -3  -1 498.401  24.665   5
   1   3   1 499.906  27.002  13
   1   3   1 467.375  25.898   9
   1  -3  -1 498.182  24.777  17
   1  -3  -1 495.101  27.056  13
   1  -3  -1 533.589  26.770  21
   1  -3  -1 524.315  25.780   9
  -1  -3   1 506.637  24.677   5
  -1   3  -1 489.900  26.706  21
   1  -3  -1 484.559  25.917   1
   2  -3   1 203.326  10.559   1
   2  -3   1 204.359  10.961  13
   2   3  -1 204.241  10.924  13
   2  -3   1 202.955  10.375   9
   2  -3   1 185.803   9.742  17
  -2  -3  -1 187.529   9.902   5
   2   3  -1 190.447  10.105   9
  -2  -3  -1 194.534  10.074  17
  -2  -3  -1 185.952  10.520  21
  -2   3   1 191.328   9.836   5
  -2  -3   1 195.078  10.088  17
   2  -3  -1 192.040  10.337   9
   2  -3  -1 182.825  10.363   1
   2   3   1 197.967  10.880  13
  -2   3  -1 170.414   9.694   5
  -2  -3   1 189.838   9.909   5
  -2  -3   1 196.431  10.635   1
   2  -3  -1 196.844  10.694  21
   2   3   1 194.445  10.553   1
  -2   3  -1 193.581  10.693  21
   2  -3  -1 219.956  10.940  13
   3   3  -1 78.0704  4.5651   9
   3  -3   1 85.7164  4.9270   9
   3  -3   1 88.2381  5.1348   1
   3   3  -1 82.0179  5.2634   1
  -3   3   1 78.8026  4.6070   5
   3  -3   1 87.0678  5.4559  13
  -3  -3  -1 84.3973  4.8445  17
  -3  -3  -1 85.3942  4.8397  21
   3   3  -1 82.9244  5.2974  13
   3  -3  -1 86.9755  5.2730  13
   3   3   1 87.8245  5.2115   1
   3  -3  -1 88.1282  4.9438   9
   3  -3  -1 79.1188  4.8455   1
  -3  -3   1 80.8010  4.9273  17
  -3   3  -1 79.5752  4.4856   5
   3   3   1 84.3063  5.2833  13
  -3   3  -1 89.0447  5.0802  21
  -3  -3   1 84.1068  4.7767   5
   4  -3   1 78.0302  3.1270  18
  -4  -3  -1 84.2142  4.7884   5
   4  -3   1 76.2205  3.0594  16
  -4  -3  -1 78.4120  4.6928  21
   4  -3   1 81.7532  5.2880  13
   4  -3   1 78.3065  3.3111  12
   4  -3   1 75.6937  3.3851   2
  -4  -3  -1 72.0756  3.5496   7
   4  -3   1 86.1239  4.8461   9
   4  -3   1 81.4134  3.1774   4
  -4   3   1 79.5766  4.5351   5
  -4   3   1 85.3101  5.1843  21
   4  -3   1 79.1831  3.1148  20
  -4  -3  -1 81.5062  4.8117  17
   4  -3   1 79.0571  4.9278   1
  -4  -3  -1 78.6956  3.2667  10
   4   3  -1 86.3142  5.3082  13
   4   3  -1 84.5009  5.2034   1
  -4  -3  -1 79.4894  3.3240  23
   4  -3  -1 83.7550  4.8639   9
  -4   3  -1 75.2784  4.4345   5
   4   3   1 82.8254  5.2982  13
   4  -3  -1 78.6038  3.1328  24
   4  -3  -1 80.2561  3.3193  12
  -4  -3   1 76.5693  3.5209   7
   4   3   1 80.1665  5.1199   1
  -4   3  -1 85.7859  5.0223  21
   4  -3  -1 80.5248  3.1437  20
   4  -3  -1 75.1865  3.0605  16
  -4  -3   1 82.1168  4.8016  17
  -4  -3   1 82.4871  4.6681   5
  -4  -3   1 77.0024  3.3392  10
   4  -3  -1 76.4761  3.1150   8
   4  -3  -1 72.9063  5.1684  13
   4  -3  -1 79.5765  3.1498   4
   5  -3   1 502.106  18.475  18
  -5  -3  -1 492.245  21.624   7
  -5   3   1 524.190  25.852   5
  -5  -3  -1 474.166  18.176  19
   5  -3   1 538.032  20.463  12
   5   3  -1 515.482  28.498  13
   5  -3   1 548.058  19.475   4
  -5  -3  -1 528.726  26.011  17
   5  -3   1 525.075  19.232  10
  -5  -3  -1 490.448  18.839  22
   5   3  -1 469.552  18.633  16
   5   3  -1 523.758  18.476  18
  -5  -3  -1 507.534  20.114  23
  -5  -3  -1 500.754  19.096  11
  -5  -3  -1 498.525  19.877  15
  -5  -3  -1 545.194  26.052   5
   5  -3   1 543.984  27.144   1
   5  -3   1 559.247  28.633  13
  -5   3   1 463.417  21.593   7
   5  -3   1 509.125  20.239   2
  -5  -3  -1 499.807  19.514   6
   5  -3   1 514.157  18.822  24
   5   3  -1 512.666  20.235   2
  -5   3   1 539.179  28.140  21
   5  -3   1 532.306  19.881  15
   5  -3   1 568.047  27.118   9
   5  -3   1 520.354  18.682  16
   5  -3   1 503.822  19.117   8
   5  -3   1 548.813  19.259  20
   5   3  -1 527.649  27.243   1
   5  -3  -1 529.132  19.895  15
   5  -3  -1 532.906  19.254  20
  -5  -3   1 528.459  26.063  17
   5  -3  -1 514.933  18.674  16
  -5  -3   1 489.876  19.484   6
  -5   3  -1 460.187  20.065  23
   5   3   1 501.772  19.210  10
   5  -3  -1 534.592  20.465  12
  -5  -3   1 555.314  26.069   5
  -5   3  -1 506.201  25.727   5
  -5  -3   1 495.912  21.629   7
  -5  -3   1 498.437  19.871  15
  -5  -3   1 503.016  19.098  11
   5   3   1 554.176  28.491  13
   5   3   1 550.571  27.403   1
  -5  -3   1 458.546  19.416   3
   5  -3  -1 512.732  20.257   2
   5  -3  -1 523.830  27.046   9
  -5   3  -1 551.028  28.170  21
  -5  -3   1 505.371  20.099  23
   5   3   1 494.159  18.455  18
   5  -3  -1 510.534  19.113   8
  -5  -3   1 477.880  18.188  19
   5  -3  -1 541.375  19.473   4
   5  -3  -1 511.010  18.473  18
   5   3   1 498.923  20.225   2
   5  -3  -1 500.109  19.202  10
   5  -3  -1 527.965  28.550  13
   5  -3  -1 522.138  18.823  24
  -6   3   1 251.510  14.193  21
  -6  -3  -1 247.586  13.143   5
   6   3  -1 244.936   9.878   2
  -6  -3  -1 244.222   9.826  23
   6   3  -1 211.988  14.286  13
   6  -3   1 248.112  14.605  13
   6  -3   1 251.225  13.577   9
   6   3  -1 253.859   9.429  10
  -6  -3  -1 237.513   9.226  22
   6   3  -1 254.747   9.031  18
   6  -3   1 258.830   9.369  20
   6  -3   1 249.834   9.927   2
   6  -3   1 246.985   9.042  18
  -6   3   1 229.281  10.506   7
   6  -3   1 258.377   9.967  12
   6   3  -1 233.005  13.666   1
  -6   3   1 245.314  12.949   5
  -6  -3  -1 257.771  10.548   7
   6  -3   1 253.617   9.319   8
   6  -3   1 255.981   9.192  24
  -6  -3  -1 247.201   9.684  15
   6  -3   1 252.728   9.406  10
  -6  -3  -1 228.375   9.288  11
  -6  -3  -1 236.443   9.548   6
  -6   3   1 241.376   9.793  23
   6  -3   1 259.069   9.472   4
   6  -3   1 258.483   9.135  16
   6  -3  -1 248.645   9.316   8
   6   3   1 252.031   9.438  10
   6  -3  -1 248.717   9.956  12
  -6  -3   1 231.799   9.499   6
   6  -3  -1 250.005   9.929   2
   6  -3  -1 243.437   9.108  16
   6   3   1 243.985  13.895   1
  -6  -3   1 236.727   9.307  11
  -6  -3   1 240.108   9.676  15
   6  -3  -1 248.950  14.578  13
  -6   3  -1 228.331   9.774  23
   6   3   1 253.448  14.476  13
  -6   3  -1 250.974  14.158  21
   6  -3  -1 250.994   9.188  24
   6  -3  -1 259.698   9.472   4
  -6  -3   1 241.081   9.812  23
   6  -3  -1 237.350  13.567   9
  -6  -3   1 256.937  10.575   7
   6  -3  -1 256.211   9.688  15
  -6   3  -1 243.883   9.670  15
   6  -3  -1 248.932   9.389  10
  -6  -3   1 251.851  13.207   5
   6  -3  -1 258.812   9.074  18
   6  -3  -1 257.121   9.381  20
   6   3   1 248.909   9.896   2
   6   3   1 248.697   9.045  18
   7  -3   1 150.304   6.547   2
   7  -3   1 159.438   6.573  12
  -7   3   1 165.794   6.416  15
  -7   3   1 149.323   6.925   7
   7  -3   1 161.576   6.144  20
   7   3  -1 141.058   9.950  13
   7  -3   1 150.442   9.968  13
   7  -3   1 158.048   6.049  24
   7   3  -1 162.107   6.619   2
   7  -3   1 159.610   6.127   8
   7  -3   1 143.499   9.110   9
  -7  -3  -1 154.168   6.975   7
  -7  -3  -1 163.109   6.514  23
   7  -3   1 175.499   6.069  18
   7   3  -1 164.141   6.045  18
   7  -3   1 166.120   6.217   4
   7  -3   1 157.740   6.034  16
  -7  -3  -1 160.630   6.377  15
  -7   3   1 153.259   9.626  21
   7   3  -1 166.729   6.283  10
  -7   3   1 163.822   6.476  23
  -7  -3  -1 155.872   6.125  11
   7  -3   1 156.976   6.261  10
  -7  -3  -1 144.385   8.912   5
   7  -3  -1 170.923   6.555  12
  -7  -3   1 155.939   9.074   5
   7  -3  -1 157.849   6.079  24
   7   3   1 165.923   6.565   2
   7   3   1 136.297   9.519   1
  -7  -3   1 157.708   6.350  15
  -7   3  -1 159.820   6.369  15
  -7  -3   1 162.464   6.469  23
   7  -3  -1 175.324   6.253   4
   7  -3  -1 144.272   9.187   9
   7   3   1 151.930   6.288   6
  -7   3  -1 148.636   9.588  21
   7  -3  -1 166.283   6.206  10
   7  -3  -1 151.914  10.002  13
  -7  -3   1 164.185   6.992   7
   7  -3  -1 165.516   6.015  16
   7   3   1 163.263   6.289  10
   7   3   1 168.944   6.034  18
   7  -3  -1 159.855   6.133   8
   7  -3  -1 171.533   5.998  18
   7  -3  -1 170.016   6.180  20
  -7  -3   1 150.701   6.118  11
  -7   3  -1 160.730   6.446  23
   7  -3  -1 164.872   6.613   2
   7   3   1 156.246   9.848  13
  -8  -3  -1 6.32203 0.75880  15
   8  -3   1 4.54229 0.90993  16
   8  -3   1 5.68343 0.99219  18
  -8  -3  -1 5.11681 0.86722  23
   8  -3   1 6.44377 1.06845  10
   8  -3   1 4.95671 0.81280  24
   8   3  -1 5.73044 1.00450  10
  -8   3   1 5.53430 0.84422  15
   8  -3   1 5.60398 1.02254   2
   8  -3   1 4.25201 0.81581   8
  -8  -3  -1 4.83253 0.91662   7
   8  -3   1 7.11745 0.75026  20
   8   3  -1 5.41186 0.82695  18
   8  -3   1 3.99185 0.81321  12
   8   3  -1 5.35829 1.04168   2
  -8   3   1 6.49850 0.89700  23
   8  -3  -1 6.96789 0.71885  20
   8  -3  -1 5.22451 0.86885   8
   8  -3  -1 5.30997 0.70938   4
   8  -3  -1 4.86097 0.85813  24
   8   3   1 3.88789 0.95877   2
  -8  -3   1 4.40909 0.86624  23
  -8   3  -1 5.79379 0.81225  15
  -8  -3   1 7.38908 0.95148   7
  -8  -3   1 4.87694 0.70049  15
  -8  -3   1 5.32700 0.75279  11
   8  -3  -1 4.69047 0.77989  12
   8   3   1 5.31918 1.04472  10
   8  -3  -1 6.50996 1.04049   2
  -8   3  -1 4.48485 0.69450   4
   8  -3  -1 5.01551 0.93207  18
   8   3   1 4.29939 0.95734  18
  -8   3  -1 5.13063 0.83643  23
   8  -3  -1 4.96564 0.97368  16
  -9   3   1 591.251  21.642   4
   9   3  -1 556.937  21.352  10
   9   3  -1 554.630  20.550  18
  -9   3   1 599.122  22.142  15
   9  -3   1 552.045  20.741  16
  -9  -3  -1 580.547  22.369  23
  -9   3   1 539.838  22.329  23
   9   3  -1 609.102  22.534   2
   9  -3   1 607.891  22.530   2
  -9  -3  -1 545.824  24.048   7
   9  -3   1 557.626  21.352  10
   9  -3   1 565.992  20.551  18
  -9  -3  -1 565.450  22.116  15
   9  -3  -1 586.252  22.524   2
   9   3   1 580.733  21.371  10
  -9   3  -1 592.540  22.137  15
  -9   3  -1 586.615  21.398  20
  -9  -3   1 577.963  24.064   7
   9  -3  -1 571.076  20.760  16
   9  -3  -1 517.727  20.878  24
  -9  -3   1 544.646  22.099  15
   9   3   1 563.904  20.546  18
  -9  -3   1 580.802  22.370  23
  -9   3  -1 618.252  21.663   4
   9   3   1 563.787  22.498   2
   9  -3  -1 578.335  20.542  18
  10   3  -1 118.298   4.425  18
 -10  -3  -1 118.996   4.780  23
  10  -3   1 118.746   4.442  18
 -10   3   1 120.574   4.719  15
  10  -3   1 123.259   4.847   2
  10   3   1 119.134   4.438  18
 -10  -3   1 117.498   4.777  23
  10  -3  -1 120.210   4.839   2
 -10   3  -1 117.168   4.705  15
 -10  -3   1 117.153   5.138   7
   0  -4   1 231.962  13.031  13
   0  -4  -1 234.496  11.903  17
   0  -4   1 230.214  11.647   5
   0  -4   1 234.740  11.930  17
   0  -4   1 248.507  12.627   1
   0  -4  -1 232.892  12.623  21
   0  -4  -1 234.670  12.621   1
   0  -4  -1 236.410  11.740   5
   0   4  -1 216.038  12.527  21
   0   4  -1 224.637  12.170   9
   0  -4  -1 238.481  12.988  13
   0  -4  -1 226.726  12.163   9
   1  -4   1 174.038   8.946  17
  -1  -4  -1 169.788   8.878   5
  -1  -4  -1 167.000   9.097  17
   1   4  -1 166.824   9.107   9
   1  -4   1 167.587   8.696   5
  -1  -4  -1 168.216   9.456  21
   1  -4   1 187.706   9.958  13
   1  -4   1 180.937   9.359   9
  -1  -4  -1 177.375   9.662   1
   1  -4   1 170.879   9.578   1
   1   4  -1 180.418   9.840  13
  -1   4  -1 165.586   9.529  21
   1   4   1 159.623   9.021   9
   1  -4  -1 177.318   9.309   9
   1  -4  -1 182.251   8.846   5
   1  -4  -1 169.245   9.512   1
   1   4   1 175.424   9.764  13
   1  -4  -1 173.535   9.825  13
   1  -4  -1 170.153   9.578  21
  -1  -4   1 185.313   9.728   1
  -1  -4   1 174.581   8.862   5
  -1  -4   1 169.722   9.109  17
   1  -4  -1 174.520   8.960  17
  -2  -4  -1 1567.63   93.29  21
   2   4  -1 1688.22   91.40   9
   2   4  -1 1642.35   98.80  13
   2  -4   1 1817.84   85.96  17
  -2  -4  -1 1738.66   91.69   5
  -2   4   1 1647.93   86.48   5
   2  -4   1 1845.23   92.06   1
   2  -4   1 1722.72   97.60  13
  -2  -4  -1 1859.35   92.99  17
   2  -4   1 1767.04   96.77   9
   2  -4  -1 1745.35   97.58  21
   2  -4  -1 1765.46   94.41   9
  -2   4  -1 1748.85   99.59  21
  -2  -4   1 1821.99   95.94  17
   2  -4  -1 1761.73   95.47  13
   2  -4  -1 1784.36   87.31  17
   2  -4  -1 1809.32   91.43   1
   2   4   1 1666.17   97.72  13
  -2   4  -1 1599.32   86.98   5
  -2  -4   1 1798.82   89.40   1
  -2  -4   1 1662.67   86.74   5
  -3   4   1 843.448  44.501  21
  -3  -4  -1 859.983  41.364  17
   3  -4   1 838.728  45.033  13
  -3   4   1 809.131  40.950   5
   3  -4   1 844.834  42.862   9
   3   4  -1 891.247  45.057  13
  -3  -4  -1 870.483  41.123   5
   3  -4   1 778.765  42.993   1
  -3  -4   1 840.366  41.360  17
   3  -4  -1 773.764  42.854   1
   3   4   1 817.817  43.126   1
  -3  -4   1 862.932  41.112   5
   3   4   1 818.075  44.924  13
  -3   4  -1 732.961  40.780   5
   3  -4  -1 848.156  42.852   9
  -3   4  -1 829.662  44.450  21
   4  -4   1 89.8206  3.4977  16
   4  -4   1 91.5488  3.5553   4
  -4  -4  -1 91.5243  3.5503  22
   4  -4   1 88.9312  3.5658  10
   4  -4   1 91.6155  3.7572  12
   4  -4   1 95.3346  5.4776   9
   4  -4   1 89.3789  3.5200  24
  -4  -4  -1 83.9746  3.5510   3
  -4  -4  -1 84.3846  3.5993  15
   4  -4   1 85.3627  3.4901   8
  -4   4   1 100.461   5.730  21
  -4  -4  -1 91.8043  3.7614   6
  -4  -4  -1 86.2381  3.5257  11
  -4  -4  -1 94.3664  5.3637  17
   4   4  -1 102.667   5.758   1
  -4   4   1 92.6110  5.1093   5
   4  -4   1 81.1753  3.7483   2
   4   4  -1 88.6915  3.8105   2
  -4  -4  -1 89.2284  3.7254  10
   4  -4   1 89.4128  3.5922  15
   4  -4   1 92.1447  5.6094   1
   4  -4   1 88.9740  3.5222  20
  -4  -4  -1 86.4991  3.3328  19
   4  -4   1 89.2521  3.4418  18
   4   4  -1 98.8601  5.9331  13
  -4  -4  -1 86.9033  3.7532  14
  -4  -4  -1 89.0297  3.7082  23
  -4  -4  -1 90.5035  3.9551   7
  -4  -4  -1 94.2307  5.2546   5
   4  -4  -1 86.5419  3.7368   2
   4  -4  -1 87.8107  3.4375  16
  -4  -4   1 86.8344  3.4997  11
   4  -4  -1 83.3435  3.4178  18
   4  -4  -1 94.7232  5.4632   9
   4   4   1 97.9003  5.9347  13
   4  -4  -1 88.3571  5.8043  13
   4   4   1 82.6445  3.7456   2
  -4  -4   1 98.8080  5.2726   5
   4   4   1 96.8838  5.9822   1
   4  -4  -1 89.0712  3.5309   4
   4  -4  -1 91.5809  3.5305  20
  -4  -4   1 90.9555  3.3865  19
   4  -4  -1 86.1309  3.6162  15
   4  -4  -1 93.2289  3.5108  24
  -4  -4   1 88.0343  3.7019  23
   4  -4  -1 83.6286  3.5667  10
  -4  -4   1 90.0676  3.7245   6
  -4  -4   1 87.5960  3.9426   7
  -4  -4   1 90.4102  5.3810  17
  -4  -4   1 82.3870  3.7440  14
   4  -4  -1 88.5959  3.5357   8
   4  -4  -1 90.5474  3.7255  12
  -4  -4   1 91.9322  3.6746  10
   4   4   1 85.2781  3.4603  18
  -4  -4   1 88.0009  3.5889   3
  -4  -4   1 87.7220  3.5869  22
  -4  -4   1 88.3654  3.4869  18
  -4   4  -1 95.4197  5.7094  21
  -5  -4  -1 893.040  32.317  22
  -5  -4  -1 915.151  33.469   6
   5  -4   1 872.162  33.351  16
   5   4  -1 890.671  31.691  18
   5  -4   1 871.553  34.126  15
  -5   4   1 868.264  44.014   5
   5  -4   1 894.933  31.696  18
  -5   4   1 920.974  47.916  21
  -5  -4  -1 889.979  31.225  19
  -5  -4  -1 899.292  35.056  23
  -5  -4  -1 827.295  32.774  11
  -5  -4  -1 874.651  34.508  15
   5  -4   1 890.441  32.964  10
   5  -4   1 899.763  34.230  20
   5   4  -1 896.708  48.479  13
   5  -4   1 879.952  48.496  13
  -5  -4  -1 895.595  44.375  17
  -5  -4  -1 860.718  38.576   7
  -5  -4  -1 891.351  34.468  14
   5  -4   1 869.868  33.850   8
   5   4  -1 839.449  34.711   2
  -5  -4  -1 859.558  33.352   3
   5  -4   1 885.860  32.925  24
   5   4  -1 937.124  46.406   1
   5  -4   1 875.062  34.917   4
   5  -4   1 825.799  35.524   2
  -5  -4  -1 920.030  44.289   5
   5  -4   1 923.970  46.103   9
   5  -4   1 923.630  35.628  12
   5  -4  -1 861.133  32.935  10
  -5   4  -1 953.365  47.964  21
   5  -4  -1 930.418  33.666  24
   5  -4  -1 917.452  34.207  20
  -5  -4   1 896.881  32.303  22
   5   4   1 951.308  46.523   1
   5  -4  -1 947.818  46.142   9
   5   4   1 875.289  31.669  18
  -5  -4   1 846.374  32.786  11
   5  -4  -1 862.411  34.628  15
  -5  -4   1 916.148  44.434  17
   5  -4  -1 884.142  34.723   2
  -5  -4   1 863.088  34.119  15
  -5  -4   1 944.187  33.011  10
  -5  -4   1 878.329  31.223  19
   5  -4  -1 900.284  34.554   4
  -5  -4   1 838.376  34.452  14
   5  -4  -1 826.108  32.610  16
   5   4   1 858.778  48.325  13
   5   4   1 892.530  35.233   2
   5  -4  -1 889.981  31.691  18
  -5  -4   1 841.206  35.073  23
  -5  -4   1 881.967  33.435   6
   5  -4  -1 889.470  33.472   8
   5  -4  -1 891.466  34.467  23
  -5  -4   1 860.932  38.480   7
   5  -4  -1 905.162  36.328  12
  -5  -4   1 856.237  33.353   3
  -5  -4   1 920.944  44.297   5
   5  -4  -1 852.709  48.427  13
  -6  -4  -1 68.5804  3.1310   6
  -6  -4  -1 70.1255  3.0512  22
   6   4  -1 71.4090  3.1141  10
   6  -4   1 70.7276  3.2567   2
  -6  -4  -1 70.6305  2.9452  15
  -6  -4  -1 67.6550  3.0162  23
   6  -4   1 73.8393  3.0672  10
   6   4  -1 64.0207  5.0678   1
   6  -4   1 67.6068  5.4000  13
   6  -4   1 63.9049  4.6255   9
  -6  -4  -1 66.1303  2.9023  11
   6  -4   1 70.3425  3.0994  12
  -6   4   1 69.3138  3.0655  23
  -6  -4  -1 73.1440  3.3328   7
   6  -4   1 70.4582  2.8517  16
   6  -4   1 73.4017  2.9423  24
  -6   4   1 71.7705  5.1620  21
  -6  -4  -1 69.8988  4.5980   5
   6  -4   1 75.0167  2.8578  20
   6   4  -1 70.3573  3.2342   2
   6  -4   1 73.7228  2.9256   4
   6   4  -1 73.2541  2.8849  18
   6   4  -1 63.7670  5.3231  13
  -6  -4  -1 64.0940  2.7400  19
   6  -4   1 72.3523  2.8797   8
   6  -4   1 70.0600  3.0038  18
  -6  -4   1 65.3701  2.7677  19
   6   4   1 70.4972  2.9427  18
   6  -4  -1 70.3714  2.9030  20
   6  -4  -1 69.7057  2.9642  15
   6  -4  -1 71.6283  2.8552  16
   6  -4  -1 67.2260  2.9593  10
  -6  -4   1 64.2243  3.0572   6
   6  -4  -1 73.8183  2.9804  18
   6  -4  -1 68.4814  3.0795  12
  -6  -4   1 72.7020  4.7880   5
   6  -4  -1 66.1724  2.9414   8
  -6  -4   1 72.0109  3.0208  23
  -6   4  -1 66.8024  2.9730  15
   6  -4  -1 71.2809  2.9261   4
   6   4   1 58.4189  5.0733  13
  -6  -4   1 69.8382  2.9075  15
   6  -4  -1 71.4734  2.9721  24
  -6   4  -1 70.3401  4.9468  21
   6   4   1 67.1919  3.1240  10
  -6  -4   1 66.4169  2.9199  11
  -6  -4   1 69.0672  3.3175   7
   6   4   1 66.0232  3.1494   2
   6  -4  -1 71.4128  3.2393   2
   6  -4  -1 68.3053  5.1926  13
   6   4   1 60.4623  5.2461   1
  -6  -4   1 59.6967  2.9455   3
   6  -4  -1 64.9482  4.6655   9
   7  -4   1 301.206  10.624  18
   7   4  -1 313.409  10.590  18
  -7  -4  -1 297.671  12.359   7
  -7   4   1 288.113  11.362  15
   7  -4   1 291.020  10.906   8
   7  -4   1 258.098  16.890  13
   7  -4   1 306.547  10.993  20
  -7   4   1 283.061  11.468  23
  -7   4   1 271.622  16.575  21
  -7  -4  -1 290.032  11.328  15
   7  -4   1 294.627  11.631   2
   7  -4   1 294.751  10.758  24
   7  -4   1 287.448  11.668  12
   7  -4   1 288.855  11.008  10
  -7  -4  -1 286.612  10.893  11
   7   4  -1 268.893  16.896  13
   7   4  -1 302.968  11.037  10
   7  -4   1 287.270  10.686  16
   7  -4   1 299.102  11.107   4
  -7  -4  -1 268.390  15.308   5
  -7  -4  -1 298.466  11.508  23
   7   4  -1 287.658  11.611   2
   7   4   1 299.813  10.604  18
   7   4   1 248.733  16.074   1
  -7   4  -1 293.746  11.353  15
   7  -4  -1 272.674  16.894  13
   7   4   1 312.500  11.030  10
   7   4   1 301.216  11.579   2
   7  -4  -1 302.529  11.599   2
   7  -4  -1 299.988  10.991  20
   7  -4  -1 296.163  10.765  24
   7  -4  -1 307.431  10.616  18
  -7  -4   1 289.093  10.910  11
  -7  -4   1 281.966  11.296  15
   7  -4  -1 267.641  15.849   9
  -7   4  -1 274.745  16.577  21
   7   4   1 257.410  16.733  13
   7  -4  -1 303.857  10.709  16
   7  -4  -1 307.927  11.116   4
   7   4   1 286.281  11.122   6
   7  -4  -1 298.588  11.673  12
   7  -4  -1 276.922  10.904   8
  -7  -4   1 286.890  11.492  23
   8  -4   1 513.773  18.332  16
  -8  -4  -1 539.520  21.257   7
   8  -4   1 487.163  18.450  24
   8  -4   1 497.008  20.067  12
   8  -4   1 526.488  18.168  18
   8   4  -1 514.497  18.873  10
   8  -4   1 503.646  18.870  10
  -8   4   1 534.646  19.543  15
  -8  -4  -1 508.862  19.748  23
  -8  -4  -1 468.720  18.706  11
   8  -4   1 480.583  18.739   8
  -8  -4  -1 490.412  19.503  15
   8  -4   1 513.130  18.889  20
  -8   4   1 479.422  19.697  23
   8   4  -1 520.458  18.154  18
   8  -4   1 499.818  19.893   2
   8   4  -1 522.359  19.879   2
   8   4   1 495.471  18.154  18
  -8   4  -1 514.120  19.516  15
  -8  -4   1 516.128  21.250   7
   8   4   1 537.177  18.902  10
   8  -4  -1 479.907  18.138  18
   8  -4  -1 503.479  20.058  12
   8  -4  -1 510.358  19.102   4
  -8  -4   1 514.250  19.756  23
   8  -4  -1 513.169  18.473  24
  -8  -4   1 479.117  19.478  15
   8  -4  -1 501.784  18.336  16
   8  -4  -1 500.938  18.753   8
  -8  -4   1 483.254  18.733  11
   8   4   1 468.410  19.859   2
   8  -4  -1 503.716  18.882  20
   8  -4  -1 510.194  19.895   2
   9  -4   1 194.483   7.522   2
  -9   4   1 193.508   7.356  15
  -9  -4  -1 181.442   7.307  15
  -9  -4  -1 188.212   7.427  23
  -9  -4  -1 177.272   7.981   7
  -9   4   1 193.704   7.174   4
   9  -4   1 186.421   6.864  18
   9   4  -1 190.923   6.866  18
   9  -4   1 181.315   7.087  10
   9   4  -1 191.258   7.530   2
   9   4  -1 186.998   7.140  10
   9  -4   1 185.495   6.898  16
   9  -4   1 174.089   7.496  12
  -9   4  -1 185.292   7.332  15
   9  -4  -1 168.587   7.007   8
   9   4   1 192.877   7.142  10
   9   4   1 188.103   7.508   2
  -9  -4   1 197.221   8.019   7
  -9   4  -1 184.834   7.087  20
   9  -4  -1 173.011   6.922  24
   9  -4  -1 186.429   6.916  16
   9  -4  -1 188.952   6.872  18
  -9  -4   1 187.967   7.443  23
  -9   4  -1 197.972   7.177   4
   9  -4  -1 171.252   7.496  12
   9   4   1 192.006   6.852  18
   9  -4  -1 196.365   7.532   2
   0  -5   1 71.0426  4.2905  17
   0  -5  -1 69.0055  3.9625   5
   0  -5  -1 63.6875  4.1012  21
   0  -5  -1 74.5149  4.2082  17
   0   5  -1 66.2946  4.0627  21
   0  -5   1 71.0312  4.6842  13
   0  -5  -1 73.4181  4.6682   1
   0   5  -1 67.4168  4.0339   9
   0  -5  -1 68.1232  4.4978  13
   0  -5   1 70.4113  3.8545   5
   0  -5   1 70.6306  4.6813   1
   1  -5   1 206.911  11.978  13
   1  -5   1 211.449  11.599   1
  -1  -5  -1 210.757  10.753   5
   1  -5   1 206.853  10.829  17
   1   5  -1 221.417  11.909  13
  -1  -5  -1 210.472  11.658   1
  -1  -5  -1 202.109  11.388  21
   1   5  -1 207.004  11.026   9
  -1  -5  -1 205.568  10.994  17
   1  -5   1 204.089  10.511   5
   1  -5  -1 208.431  11.487   1
   1  -5  -1 212.232  11.931  13
   1  -5  -1 215.366  10.667   5
   1   5   1 194.993  10.911   9
   1  -5  -1 219.596  11.238   9
  -1   5  -1 211.380  11.531  21
  -1  -5   1 200.328  10.968  17
   1  -5  -1 210.902  11.574  21
   1  -5  -1 207.959  10.845  17
  -1  -5   1 208.622  10.657   5
  -1  -5   1 214.666  11.711   1
  -1   5  -1 207.980  11.201   9
   1   5   1 216.058  11.820  13
  -2  -5  -1 623.386  30.772  17
  -2   5   1 601.173  30.324   5
  -2  -5  -1 565.683  22.292  22
  -2  -5  -1 577.490  23.088   6
   2   5  -1 652.417  33.404  13
  -2  -5  -1 584.048  21.530  19
  -2  -5  -1 575.981  22.602  11
   2  -5   1 627.681  32.104   1
  -2  -5  -1 577.335  23.009   3
   2  -5   1 621.627  33.509  13
   2  -5   1 642.669  31.817   9
   2  -5   1 599.181  30.360  17
  -2  -5  -1 579.241  23.786  14
   2  -5  -1 625.230  33.405  13
  -2  -5   1 580.504  21.535  19
  -2   5  -1 621.119  32.900  21
   2  -5  -1 646.902  31.777   9
  -2  -5   1 589.201  23.790  14
   2  -5  -1 644.369  32.946  21
  -2  -5   1 585.056  23.072   6
   2   5   1 642.409  33.340  13
  -2  -5   1 670.416  32.290   1
   2  -5  -1 621.969  30.402  17
  -2  -5   1 650.902  30.784  17
  -2  -5   1 585.186  22.297  22
   2  -5  -1 618.948  31.930   1
  -2  -5   1 652.542  30.426   5
  -2  -5   1 595.721  22.757  10
  -2  -5   1 583.601  23.011   3
  -3  -5  -1 5.65485 1.46653  17
   3  -5   1 4.82396 0.52989   4
   3  -5   1 4.89297 1.70839   1
  -3  -5  -1 5.46065 0.74342  22
  -3  -5  -1 5.38738 0.62158  23
  -3  -5  -1 4.97477 0.69409   7
  -3  -5  -1 6.10874 0.68568   3
  -3  -5  -1 4.42427 0.77240   6
   3  -5   1 5.28621 0.65993  18
  -3  -5  -1 6.11012 1.20381   5
   3  -5   1 5.34631 0.56559   8
  -3  -5  -1 4.54875 0.78222  10
  -3   5   1 4.50952 1.45501  21
   3  -5   1 5.70780 0.80150   2
   3  -5   1 5.34988 0.59856  24
   3   5  -1 6.46254 1.62151  13
  -3  -5  -1 5.76629 0.77164   2
  -3  -5  -1 5.62767 0.82152  18
  -3  -5  -1 5.62331 0.65591  11
  -3   5   1 5.60047 1.09190   5
  -3  -5  -1 5.20358 0.79900  14
   3  -5   1 4.56416 0.63016  12
   3  -5   1 7.17642 1.94345  13
   3  -5   1 5.16929 0.78613  10
   3  -5   1 4.85703 0.56350  20
  -3  -5  -1 5.74184 0.56234  19
   3  -5   1 5.27182 1.33251   9
   3  -5   1 4.90979 0.61059  16
  -3  -5   1 4.27305 0.85080  18
  -3  -5   1 5.16924 0.66987   3
  -3   5  -1 5.02532 1.31578  21
   3  -5  -1 5.68144 0.57510  20
  -3  -5   1 3.65236 0.71286  22
   3   5   1 4.42598 1.62832  13
   3  -5  -1 5.26895 1.72017  13
   3  -5  -1 3.84234 0.54071   4
  -3  -5   1 5.54683 0.68536  14
  -3  -5   1 5.11177 0.77090   6
  -3  -5   1 6.02959 0.84182   2
   3  -5  -1 5.58020 0.68773  24
  -3  -5   1 5.30812 0.65482  11
  -3  -5   1 5.59930 0.57703  19
  -3  -5   1 5.75249 1.72026  17
   3  -5  -1 4.17788 0.53758   8
   3  -5  -1 5.30767 0.54888  15
   3  -5  -1 4.10234 0.54420  12
  -3  -5   1 5.62123 0.80354  10
  -3  -5   1 5.24114 0.66346   7
   3  -5  -1 5.51917 1.38059   1
  -3  -5   1 6.15306 1.15262   5
   3   5   1 4.15687 1.69546   1
   3  -5  -1 4.64211 0.61333  18
   3  -5  -1 4.20330 0.74961   2
   3  -5  -1 3.69594 1.24681   9
   3  -5  -1 4.20477 0.68486  16
   4  -5   1 1.69443 0.82364  10
  -4  -5  -1 2.97240 0.56551  23
  -4  -5  -1 4.56712 0.90523  22
   4   5  -1 2.75519 1.68301   1
  -4  -5  -1 4.21553 0.53513  15
  -4  -5  -1 4.06014 1.44990  17
   4  -5   1 3.76487 0.58163   4
  -4  -5  -1 4.81682 0.77035   7
   4  -5   1 3.05541 0.71588   2
   4  -5   1 4.22466 1.39084   9
  -4  -5  -1 3.81590 0.97956  10
  -4  -5  -1 4.05385 0.67023  19
   4  -5   1 2.98989 0.66864  12
   4  -5   1 3.00134 0.82003  18
   4  -5   1 4.77298 1.68782   1
   4  -5   1 2.93300 0.61524  24
  -4  -5  -1 5.44418 1.51882   5
  -4   5   1 3.60102 1.58219  21
  -4  -5  -1 5.20015 0.60182  11
   4  -5   1 3.42217 0.50985  20
  -4   5   1 3.86809 1.19732   5
   4  -5   1 3.15073 0.75838  16
  -4  -5  -1 3.59683 0.81743   6
   4  -5   1 3.48428 0.49684  15
   4  -5   1 3.12352 0.58873   8
  -4  -5  -1 8.15654 0.86414  14
   4  -5   1 3.18578 1.66936  13
   4   5  -1 2.54371 1.56821  13
  -4  -5  -1 2.40210 0.67318   3
  -4  -5   1 4.48499 0.79763  14
   4  -5  -1 3.60752 0.66963  12
   4  -5  -1 4.12665 1.56950  13
   4   5   1 3.54653 1.80471   1
  -4  -5   1 3.83899 0.59415  11
   4  -5  -1 4.39995 0.61151  20
   4  -5  -1 3.57337 1.33883   9
  -4  -5   1 6.05493 1.79415  17
  -4  -5   1 5.27109 1.49844   5
   4  -5  -1 3.87825 0.57398  15
  -4  -5   1 5.03794 0.75861  18
  -4  -5   1 4.24150 0.68039  19
  -4  -5   1 4.51489 0.99894  10
   4   5   1 3.85760 1.73222  13
   4   5   1 2.84321 0.74775   2
  -4  -5   1 4.98693 0.60462   3
   4  -5  -1 3.08680 0.71194  10
  -4  -5   1 4.97255 0.77872   6
  -4  -5   1 4.35449 0.73038   7
  -4  -5   1 6.50450 0.89470  22
   4  -5  -1 3.90789 0.82585   2
  -4  -5   1 3.09906 0.62824  23
   4  -5  -1 2.95943 0.64483  18
   4  -5  -1 4.01507 0.59799   4
   4  -5  -1 3.98724 0.74958  24
   4  -5  -1 3.74024 0.75318  16
  -4   5  -1 4.16324 1.51272  21
   4  -5  -1 3.35514 0.68633   8
   5  -5   1 6.22718 0.73360  24
   5   5  -1 8.87450 2.02820   1
  -5  -5  -1 5.67539 0.65310  15
  -5  -5  -1 10.0221  0.9147  14
   5  -5   1 6.04217 1.92785  13
   5  -5   1 6.56276 0.81997   8
  -5  -5  -1 5.51603 0.75722   3
  -5   5   1 5.07069 1.81674  21
  -5  -5  -1 5.21061 1.45557   5
   5  -5   1 7.86432 0.96691  10
  -5  -5  -1 4.82917 1.79440  17
  -5  -5  -1 6.45499 1.07718   6
   5   5  -1 5.65511 1.87113  13
   5  -5   1 5.86110 0.69081  12
  -5  -5  -1 5.72707 0.80558  23
  -5  -5  -1 7.28921 0.98788  22
   5  -5   1 5.76921 0.63656  15
   5  -5   1 5.95099 0.70091   4
   5  -5   1 5.47144 0.60803  20
   5  -5   1 7.92573 1.87602   9
   5  -5   1 5.69403 0.98858   2
  -5  -5  -1 6.55191 0.79999  11
  -5  -5  -1 5.94851 1.14957  10
   5   5  -1 6.46526 0.82435   2
   5  -5   1 5.04858 0.73204  16
   5   5  -1 5.51497 0.80737  18
   5  -5   1 5.18262 0.79895  18
  -5  -5  -1 5.81197 0.74356  19
  -5  -5  -1 6.17078 0.76038   7
   5  -5  -1 5.74109 0.70085   4
   5  -5  -1 6.67743 1.59390   9
  -5  -5   1 6.02796 0.84999  14
  -5  -5   1 6.54909 1.70047   5
  -5  -5   1 5.71189 0.73867  19
  -5  -5   1 5.33153 0.79404  11
   5  -5  -1 5.92451 0.97075   2
   5   5   1 5.94931 1.95775  13
  -5   5  -1 6.53142 1.82475  21
  -5  -5   1 4.38203 1.83712  17
   5  -5  -1 6.08067 0.69195  12
   5  -5  -1 5.65148 0.87641  16
   5   5   1 3.43788 2.29708   1
   5  -5  -1 5.36331 1.81201  13
   5   5   1 6.14411 0.92696  18
   5   5   1 5.77604 0.88902   2
  -5  -5   1 4.79468 0.75720   3
   5  -5  -1 5.53091 0.85377  24
   5  -5  -1 6.32052 0.64629  20
   5  -5  -1 5.53038 0.68940  15
  -5  -5   1 5.36915 0.92884  22
   5  -5  -1 6.59754 0.82562  10
  -5  -5   1 6.37474 0.87482   7
  -5  -5   1 6.08057 0.95354  10
  -5  -5   1 5.36649 0.76432  23
  -5  -5   1 6.40452 1.00653   6
   5  -5  -1 5.73946 0.88948  18
   5  -5  -1 5.60725 0.81139   8
   6  -5   1 407.921  15.504   4
  -6  -5  -1 402.167  15.813  15
   6  -5   1 415.281  14.781  18
   6   5  -1 386.095  23.125  13
   6  -5   1 423.121  16.188   2
  -6  -5  -1 389.342  14.498  19
   6  -5   1 412.220  14.916  16
  -6  -5  -1 420.364  15.248  11
  -6  -5  -1 416.385  16.039  23
   6  -5   1 421.633  15.358  10
  -6  -5  -1 406.710  15.481   3
  -6  -5  -1 430.126  17.256   7
  -6   5   1 408.683  22.869  21
  -6  -5  -1 420.508  15.067  22
   6   5  -1 391.568  22.198   1
   6  -5   1 399.332  23.274  13
   6   5  -1 415.590  14.741  18
   6   5  -1 409.122  15.363  10
   6  -5   1 418.444  15.343  20
   6  -5   1 414.513  15.251   8
  -6  -5  -1 382.245  21.013   5
  -6  -5  -1 342.998  21.030  17
   6  -5   1 420.334  16.305  12
   6  -5   1 412.988  15.022  24
   6  -5   1 378.764  21.849   9
   6   5  -1 421.815  16.160   2
  -6  -5  -1 424.159  15.615   6
  -6  -5  -1 392.819  16.014  14
  -6  -5   1 395.038  17.246   7
   6   5   1 407.766  16.135   2
   6  -5  -1 421.694  15.335  20
  -6  -5   1 400.017  14.507  19
   6  -5  -1 433.596  16.319  12
   6  -5  -1 429.973  15.255   8
  -6  -5   1 408.905  15.052  22
  -6  -5   1 413.556  15.495   3
   6  -5  -1 423.338  15.027  24
  -6  -5   1 385.277  16.011  23
  -6  -5   1 365.405  21.063  17
   6   5   1 416.948  15.369  10
   6  -5  -1 416.591  16.178   2
  -6   5  -1 396.356  22.771  21
   6  -5  -1 411.317  15.822  15
   6  -5  -1 410.928  14.900  16
  -6  -5   1 393.034  21.033   5
  -6   5  -1 392.265  15.818  15
   6  -5  -1 388.536  23.189  13
  -6  -5   1 402.477  15.575   6
   6  -5  -1 397.969  21.898   9
   6   5   1 393.516  22.211   1
  -6  -5   1 414.929  15.235  11
   6   5   1 424.943  14.745  18
   6  -5  -1 417.659  14.763  18
   6  -5  -1 438.020  15.519   4
   7  -5   1 76.6915  3.0880  16
  -7  -5  -1 67.6319  3.0333  11
  -7   5   1 72.7946  3.1647  15
   7   5  -1 77.6812  3.4967   2
  -7  -5  -1 71.7438  3.2544  23
  -7  -5  -1 69.8348  3.0730  15
   7  -5   1 71.3529  3.1911  10
   7  -5   1 75.4678  3.1433  18
   7   5  -1 75.0699  3.1072  18
   7  -5   1 73.8089  3.0567  20
   7  -5   1 71.4578  3.4032   2
   7  -5   1 75.6027  3.2546  12
   7  -5   1 74.1504  3.1603  24
   7  -5   1 75.0966  3.0227   4
  -7  -5  -1 75.4040  3.5253   7
  -7  -5  -1 67.3763  3.1473  22
   7   5  -1 74.3343  3.2666  10
   7  -5   1 75.9510  3.0838   8
  -7  -5   1 66.1380  2.8754  19
   7  -5  -1 73.1356  3.0803  16
   7  -5  -1 76.1553  3.3849   2
   7   5   1 76.4542  3.2957  10
   7  -5  -1 76.1731  3.1060  18
  -7  -5   1 71.7128  3.0844  11
   7   5   1 72.6830  3.0906  18
   7  -5  -1 74.9997  3.1081   8
   7  -5  -1 76.6457  3.1075  24
  -7  -5   1 72.7823  3.2261  23
   7  -5  -1 75.9886  3.2602  12
  -7   5  -1 75.9967  3.1727  15
   7  -5  -1 72.5369  3.0235   4
   7   5   1 72.1177  3.2956   2
  -7  -5   1 68.2123  3.4842   7
   7  -5  -1 75.7073  3.0666  20
   8   5  -1 279.175  10.044  10
   8  -5   1 273.758  10.606   2
   8   5  -1 258.384   9.643  18
   8  -5   1 265.447   9.934   8
  -8  -5  -1 252.459  10.466  23
  -8   5   1 263.046  10.330  15
  -8  -5  -1 251.048  11.277   7
   8  -5   1 258.180  10.008  10
  -8  -5  -1 247.562   9.907  11
   8  -5   1 258.009   9.792  24
   8  -5   1 261.319  10.630  12
   8  -5   1 260.489   9.653  18
  -8  -5  -1 251.524  10.297  15
   8   5  -1 262.900  10.563   2
   8  -5   1 267.054   9.998  20
   8  -5   1 263.628   9.744  16
  -8  -5   1 265.381  10.454  23
   8   5   1 260.526   9.649  18
   8   5   1 262.132  10.561   2
   8  -5  -1 267.567   9.756  16
   8  -5  -1 268.814   9.665  18
   8  -5  -1 272.315  10.109   4
  -8  -5   1 261.084   9.929  11
   8  -5  -1 268.004   9.943   8
   8  -5  -1 264.273   9.995  20
   8  -5  -1 259.931   9.803  24
  -8   5  -1 262.029  10.319  15
   8   5   1 270.674  10.049  10
   8  -5  -1 272.763  10.569   2
   8  -5  -1 263.077  10.623  12
  -8  -5   1 277.652  11.269   7
  -8   5  -1 284.393  10.123   4
  -9  -5  -1 22.1384  1.2825   7
   9   5  -1 20.2357  1.4826   2
   9  -5   1 21.7023  1.2523  16
   9  -5   1 23.6563  1.4661   2
   9   5  -1 22.4117  1.3416  18
   9  -5   1 22.6159  1.3005  18
   9  -5   1 19.5081  1.1547  12
  -9   5   1 22.8656  1.1470   4
  -9  -5  -1 22.0371  1.2733  23
   9  -5   1 19.8654  1.1318  24
  -9   5   1 22.0940  1.2343  15
   9   5  -1 20.3246  1.3781  10
   9  -5  -1 20.9206  1.3134  18
   9  -5  -1 20.3316  1.1223   8
   9  -5  -1 22.2479  1.2534  16
   9   5   1 21.5348  1.4136  10
  -9   5  -1 22.3887  1.1168   4
  -9   5  -1 20.2963  1.1262  20
  -9  -5   1 21.0824  1.2515  23
   9   5   1 21.0268  1.3621  18
  -9   5  -1 20.2186  1.1547  15
  -9  -5   1 23.2533  1.3802   7
   9  -5  -1 24.3188  1.5317   2
   9  -5  -1 20.3934  1.1920  24
   9  -5  -1 20.4489  1.1592  12
   0  -6  -1 1745.03   65.21  10
   0  -6  -1 1723.60   65.95   3
   0  -6   1 1744.71   67.20  10
   0  -6   1 1845.44   86.35  17
   0  -6  -1 1770.18   87.73   5
   0   6  -1 1822.80   91.31   9
   0  -6   1 1690.99   64.41  16
   0  -6  -1 1638.50   69.26  14
   0  -6   1 1730.59   65.23  22
   0  -6   1 1704.03   63.34  18
   0  -6   1 1636.13   67.30   6
   0  -6   1 1670.66   61.88  19
   0  -6  -1 1853.94   86.35  17
   0  -6  -1 1715.54   61.84  19
   0  -6   1 1695.32   65.92   3
   0  -6   1 1724.65   69.46   2
   0  -6  -1 1843.47   90.26   1
   0   6   1 1752.01   89.42   9
   0  -6  -1 1685.94   62.15  18
   0  -6  -1 1784.94   92.88  21
   0  -6  -1 1648.84   66.70   6
   0  -6   1 1871.39   90.32   1
   0   6   1 1919.99   97.58  13
   0  -6   1 1767.63   85.75   5
   0  -6   1 1707.71   69.28  14
   0  -6  -1 1693.62   64.84  22
  -1  -6  -1 438.172  17.379  14
  -1  -6  -1 457.493  23.828   1
   1  -6   1 438.073  17.487   2
   1  -6   1 448.154  16.638  10
   1   6  -1 455.497  24.583  13
  -1  -6  -1 474.868  22.737  17
  -1  -6  -1 434.824  16.877   6
   1   6  -1 451.713  23.076   9
   1  -6   1 465.519  24.723  13
   1  -6   1 475.959  23.788   1
  -1  -6  -1 426.079  16.302  22
  -1  -6  -1 427.541  17.484   2
   1  -6   1 430.516  16.852   6
   1  -6   1 438.796  17.370  14
   1  -6   1 449.880  22.489  17
  -1  -6  -1 448.102  15.728  19
   1  -6   1 434.991  16.293  22
   1  -6   1 446.093  15.972  18
  -1  -6  -1 437.663  16.806   3
   1  -6   1 452.611  16.143  16
   1  -6   1 429.394  16.503   8
  -1  -6  -1 451.477  22.320   5
  -1  -6  -1 427.524  18.650   7
  -1  -6  -1 442.516  16.620  10
  -1  -6  -1 448.824  15.969  18
   1  -6   1 449.723  16.258  24
  -1  -6  -1 433.580  16.493  11
  -1  -6   1 440.580  16.646  10
  -1   6  -1 434.918  23.979  21
  -1  -6   1 428.044  17.382  14
   1  -6  -1 468.430  22.231   5
  -1  -6   1 441.788  16.871   6
   1  -6  -1 469.412  22.534  17
  -1  -6   1 423.368  16.483  11
   1  -6  -1 488.554  23.317   9
   1  -6  -1 431.376  16.117  16
  -1  -6   1 465.597  22.722  17
  -1  -6   1 417.531  16.117  16
   1  -6  -1 419.418  16.825   6
  -1  -6   1 448.695  15.976  18
  -1  -6   1 434.189  16.796   3
   1  -6  -1 470.013  23.715   1
   1   6   1 467.237  24.494  13
   1  -6  -1 432.341  17.478   2
  -1  -6   1 413.881  23.796   1
  -1  -6   1 439.830  17.504   2
  -1   6  -1 474.084  23.307   9
  -1  -6   1 454.943  22.235   5
   1  -6  -1 413.503  17.341  14
   1  -6  -1 425.125  15.947  18
   1  -6  -1 435.196  16.277  22
   1  -6  -1 432.186  16.603  10
  -1  -6   1 447.092  16.311  22
   1  -6  -1 482.098  24.680  13
  -1  -6   1 439.036  15.720  19
   1  -6  -1 463.780  24.092  21
   2  -6   1 1613.03   59.68  18
  -2  -6  -1 1580.98   58.15  18
   2  -6   1 1511.67   61.45  10
   2  -6   1 1559.68   60.93   6
  -2  -6  -1 1499.60   64.30  14
   2  -6   1 1568.44   61.75   8
   2  -6   1 1554.64   60.08  16
  -2  -6  -1 1550.98   63.44   2
   2  -6   1 1563.99   59.18  22
  -2  -6  -1 1594.68   62.83   3
   2   6  -1 1707.14   86.98  13
  -2  -6  -1 1494.65   68.74   7
  -2  -6  -1 1742.52   79.48   5
   2  -6   1 1672.57   83.34   1
   2  -6   1 1545.31   60.76  24
  -2   6   1 1659.99   79.31   5
   2  -6   1 1510.63   60.67  20
  -2  -6  -1 1768.33   79.98  17
  -2  -6  -1 1515.87   61.79  11
   2  -6   1 1544.42   65.06  12
  -2  -6  -1 1515.46   63.54  23
  -2   6   1 1787.18   86.05  21
  -2  -6  -1 1621.05   58.93  19
   2  -6   1 1595.62   65.26   2
  -2  -6  -1 1539.45   62.35   6
  -2  -6  -1 1557.92   61.27  10
  -2  -6  -1 1640.47   60.97  22
   2  -6   1 1697.25   87.10  13
   2  -6  -1 1715.36   87.01  13
  -2  -6   1 1533.91   61.27  11
  -2   6  -1 1701.35   85.93  21
  -2  -6   1 1569.83   64.76   2
   2  -6  -1 1623.10   63.88   2
  -2  -6   1 1548.70   61.98   6
  -2  -6   1 1626.53   60.51  22
  -2  -6   1 1783.53   79.41   5
   2   6   1 1846.76   83.46   1
  -2  -6   1 1476.91   68.03   7
  -2  -6   1 1593.32   62.54   3
   2  -6  -1 1586.62   65.46  12
   2   6   1 1811.56   86.96  13
  -2  -6   1 1536.78   58.80  19
  -2   6  -1 1710.65   82.86   9
   2  -6  -1 1558.52   60.34  10
  -2  -6   1 1604.00   64.82  14
   2  -6  -1 1549.03   59.65  24
   2  -6  -1 1755.99   82.86   9
   2  -6  -1 1716.21   83.27   1
   2  -6  -1 1508.86   59.53  16
   2  -6  -1 1530.88   61.29   4
   2  -6  -1 1571.50   58.30  18
  -2  -6   1 1570.66   59.32  18
   2  -6  -1 1530.61   61.26  20
  -2  -6   1 1710.03   79.98  17
   2  -6  -1 1528.30   60.59   8
  -2  -6   1 1574.74   61.50  10
  -3  -6  -1 343.088  12.766  11
   3   6  -1 371.854  19.407  13
  -3  -6  -1 349.100  12.669  22
   3  -6   1 346.217  12.820  20
  -3   6   1 351.804  18.966  21
   3  -6   1 332.008  18.545   1
   3  -6   1 333.475  13.521   2
   3  -6   1 345.845  19.396  13
  -3  -6  -1 347.339  12.181  19
   3  -6   1 336.709  12.865  10
   3  -6   1 315.498  12.992   6
  -3  -6  -1 365.291  17.588   5
   3  -6   1 339.785  12.348  18
  -3  -6  -1 346.721  12.380  18
   3  -6   1 337.493  12.469  16
  -3  -6  -1 350.818  13.101   6
  -3  -6  -1 348.655  12.890  10
   3   6  -1 345.586  18.650   1
   3  -6   1 346.856  12.756   8
   3  -6   1 330.453  12.948   4
  -3  -6  -1 326.281  13.531   2
  -3  -6  -1 355.069  13.480  14
  -3  -6  -1 341.978  13.392  23
   3  -6   1 353.127  12.583  24
   3  -6   1 355.086  13.646  12
  -3  -6  -1 325.377  14.415   7
  -3  -6  -1 364.545  17.907  17
  -3  -6  -1 348.297  13.012   3
   3   6   1 349.439  18.708   1
   3  -6  -1 318.784  12.830  10
   3  -6  -1 320.440  13.222  15
   3  -6  -1 330.567  19.275  13
  -3   6  -1 354.086  18.891  21
  -3  -6   1 345.745  12.932  10
  -3  -6   1 351.032  13.556   2
   3  -6  -1 330.642  12.740   8
  -3  -6   1 335.164  12.757  11
  -3  -6   1 321.228  14.404   7
   3  -6  -1 343.277  18.281   9
  -3  -6   1 347.414  17.510   5
  -3  -6   1 342.736  13.014   3
   3  -6  -1 338.601  12.565  24
   3  -6  -1 330.375  12.338  18
   3  -6  -1 350.949  12.830  20
   3  -6  -1 328.059  13.517   2
  -3  -6   1 344.747  12.402  18
  -3  -6   1 343.179  12.162  19
  -3  -6   1 333.038  13.466  14
   3  -6  -1 328.765  12.455  16
  -3  -6   1 349.203  12.658  22
   3   6   1 329.421  19.164  13
  -3  -6   1 337.844  13.068   6
  -3  -6   1 356.527  17.906  17
   3  -6  -1 347.971  13.641  12
   3  -6  -1 335.316  12.962   4
   4   6  -1 7.44680 2.19823  13
  -4   6   1 7.58047 1.61241  21
  -4  -6  -1 8.46837 1.76992   5
   4  -6   1 7.65672 0.92323  16
  -4  -6  -1 9.07871 1.00891  10
  -4  -6  -1 8.23286 0.81901  23
   4  -6   1 7.10067 1.84514   9
  -4  -6  -1 7.76958 2.06137  17
   4  -6   1 8.10949 0.73700  12
   4  -6   1 7.86978 0.69653   4
   4  -6   1 8.09792 2.28628  13
  -4  -6  -1 7.80029 0.83793  11
  -4  -6  -1 9.48616 1.09205  22
   4  -6   1 7.80297 0.89220  24
  -4  -6  -1 8.57995 0.87410   3
   4  -6   1 9.02195 1.04985   2
  -4  -6  -1 9.22716 1.01945  14
   4  -6   1 8.45358 0.97723  18
   4  -6   1 8.03585 1.01187  10
   4  -6   1 8.82792 0.73106  20
   4   6  -1 7.55304 2.08781   1
  -4  -6  -1 7.13067 0.72199  19
   4  -6   1 8.21798 0.85337   8
  -4  -6  -1 8.44110 1.16531   6
  -4  -6  -1 8.27329 0.92969   7
   4   6   1 9.72816 2.04312  13
  -4  -6   1 6.55465 1.78152  17
   4  -6  -1 9.18323 0.83705   8
  -4  -6   1 9.77768 0.75170  19
  -4   6  -1 10.1210  1.8376  21
   4  -6  -1 11.2285  0.9258  16
  -4  -6   1 8.56093 0.87387   7
   4  -6  -1 8.21902 0.64467   4
   4   6   1 7.64547 2.49605   1
   4  -6  -1 8.62351 1.69885   9
   4  -6  -1 8.83963 0.86955   2
  -4  -6   1 7.57069 1.00079  10
   4  -6  -1 8.16884 0.84214  12
   4  -6  -1 9.22752 0.88887  24
   4  -6  -1 8.32338 0.89709  10
   4  -6  -1 9.44106 0.75644  20
   4  -6  -1 8.73584 1.91127  13
   4  -6  -1 8.59774 0.91507  18
  -4  -6   1 8.32094 0.98136  14
  -4  -6   1 8.11250 1.04707  18
  -4  -6   1 6.93816 1.65958   5
  -4  -6   1 7.66872 0.83104  11
  -4  -6   1 8.08985 1.05044  22
  -4  -6   1 7.11973 0.76455   3
  -4  -6   1 8.88212 0.82531  23
   4  -6  -1 8.22755 0.76447  15
   4   6   1 7.72998 0.91151   2
  -4  -6   1 9.87889 1.12240   6
  -5  -6  -1 335.276  12.872  23
   5  -6   1 324.151  12.349  10
   5   6  -1 318.710  12.983   2
  -5  -6  -1 337.526  12.409  10
   5  -6   1 331.868  12.088  24
   5  -6   1 345.418  13.109  12
  -5  -6  -1 342.070  13.879   7
  -5  -6  -1 311.251  12.899  14
   5  -6   1 328.564  11.889  18
   5  -6   1 340.664  12.323  20
  -5  -6  -1 322.205  17.317  17
  -5   6   1 315.608  18.414  21
  -5  -6  -1 338.915  12.566   6
  -5  -6  -1 332.872  12.153  22
   5   6  -1 312.435  18.786  13
   5  -6   1 330.255  12.436   4
   5   6  -1 339.599  11.857  18
  -5  -6  -1 317.238  17.094   5
   5   6  -1 321.074  18.187   1
  -5  -6  -1 336.024  12.267  11
   5  -6   1 304.017  18.840  13
   5  -6   1 341.338  12.269   8
   5  -6   1 331.165  13.033   2
  -5  -6  -1 325.212  11.674  19
  -5  -6  -1 330.686  12.471   3
   5  -6   1 329.990  11.981  16
  -5  -6   1 329.630  12.848  23
  -5  -6   1 327.194  12.904  14
  -5  -6   1 326.484  12.250  11
   5  -6  -1 312.622  12.316  10
  -5  -6   1 326.845  12.141  22
  -5  -6   1 323.974  12.565   6
   5  -6  -1 335.466  12.449   4
   5   6   1 327.778  11.855  18
   5  -6  -1 323.174  12.314  20
   5  -6  -1 329.415  12.265   8
   5  -6  -1 333.456  11.998  16
   5  -6  -1 306.704  18.753  13
   5   6   1 311.442  18.140   1
   5  -6  -1 314.999  12.993   2
  -5   6  -1 310.952  18.386  21
  -5  -6   1 335.439  11.693  19
  -5  -6   1 312.844  17.284  17
   5  -6  -1 313.524  12.674  15
   5  -6  -1 339.443  13.107  12
   5   6   1 309.345  18.662  13
  -5  -6   1 340.012  12.440  10
   5  -6  -1 330.429  11.868  18
   5  -6  -1 338.645  12.086  24
   5   6   1 316.479  12.966   2
  -5  -6   1 315.958  17.018   5
  -5  -6   1 327.560  13.853   7
  -5  -6   1 330.589  12.476   3
   5  -6  -1 297.108  17.662   9
   6   6  -1 47.0248  2.3695  10
   6   6  -1 38.0937  4.0308  13
   6  -6   1 44.4958  2.1868  18
   6  -6   1 36.5832  4.1107  13
   6  -6   1 44.1569  2.1155   8
  -6  -6  -1 40.8451  2.2702  14
  -6  -6  -1 42.4707  2.0687  11
   6  -6   1 43.1992  2.0227  16
  -6  -6  -1 41.4126  2.1288  23
  -6  -6  -1 34.5505  3.5798  17
  -6  -6  -1 40.9111  2.1061   3
  -6  -6  -1 45.3852  2.2692   7
   6  -6   1 44.5200  2.4144   2
  -6  -6  -1 42.5828  1.9296  19
   6   6  -1 38.7536  4.2233   1
  -6  -6  -1 43.2980  3.4468   5
   6  -6   1 42.9240  2.1796  12
  -6   6   1 40.5356  3.8267  21
   6  -6   1 44.7040  1.9892   4
   6  -6   1 44.0194  2.1592  24
   6   6  -1 41.1448  2.2965   2
   6  -6   1 47.2765  2.3670  10
   6  -6   1 44.2302  2.0159  20
  -6  -6  -1 42.0826  2.3705   6
   6   6  -1 42.2463  2.1968  18
  -6  -6  -1 42.5976  2.2453  22
   6  -6  -1 44.7619  2.3446   2
   6  -6  -1 44.6759  2.1795  12
  -6  -6   1 43.1079  2.1166  11
  -6  -6   1 45.1530  2.4574   6
  -6   6  -1 41.3852  3.7870  21
   6  -6  -1 46.8370  2.0141   4
  -6  -6   1 41.7118  2.0599   3
   6   6   1 34.0387  3.7322  13
   6  -6  -1 40.1500  3.6587   9
  -6   6  -1 38.9796  2.0666  15
   6   6   1 47.3307  2.3706  10
  -6  -6   1 42.1839  2.0345  19
   6  -6  -1 42.9669  2.1392   8
   6   6   1 43.4023  2.0870  18
  -6  -6   1 41.4128  3.5149   5
   6   6   1 42.4539  2.2920   2
   6  -6  -1 42.9997  2.1585  24
  -6  -6   1 41.0570  2.2257  14
   6  -6  -1 44.1240  2.0447  15
   6  -6  -1 44.9329  1.9331  20
  -6  -6   1 42.0579  2.2946  22
   6  -6  -1 42.4185  2.1193  18
   6  -6  -1 45.3155  2.1440  16
   6  -6  -1 39.9283  3.8992  13
  -6  -6   1 34.5011  3.5651  17
   6   6   1 38.8167  3.9616   1
  -6   6  -1 45.7515  3.5504   9
  -6  -6   1 42.1838  2.1650  23
  -6  -6   1 47.4684  2.3496   7
  -7  -6  -1 194.177   7.705  23
  -7  -6  -1 173.927   6.921  19
  -7  -6  -1 204.668   8.318   7
  -7  -6  -1 185.873   7.259  22
   7   6  -1 207.160   7.443  10
   7  -6   1 179.381   7.319  20
   7  -6   1 198.528   7.405   4
   7   6  -1 198.252   7.118  18
   7  -6   1 194.347   7.178  16
   7  -6   1 191.695   7.126  18
  -7  -6  -1 188.965   7.300  11
   7  -6   1 198.358   7.221  24
   7  -6   1 197.193   7.339   8
   7  -6   1 186.091   7.407  10
   7   6  -1 198.235   7.815   2
   7  -6   1 197.208   7.803  12
  -7   6   1 184.309   7.568  15
   7  -6   1 203.988   7.832   2
   7  -6  -1 194.464   7.798   2
   7   6   1 197.797   7.436  10
  -7  -6   1 178.949   7.490   6
   7  -6  -1 196.407   7.340  20
   7   6   1 182.920   7.736   2
   7  -6  -1 199.661   7.228  24
   7  -6  -1 193.751   7.133  18
   7   6   1 189.921   7.097  18
   7  -6  -1 194.462   7.341   8
   7  -6  -1 196.868   7.810  12
  -7  -6   1 170.214   6.923  19
  -7  -6   1 191.102   7.330  11
   7  -6  -1 194.574   7.410   4
  -7  -6   1 186.336   7.669  23
  -7   6  -1 171.902   7.536  15
   7  -6  -1 194.162   7.180  16
   8  -6   1 332.161  13.032  12
   8  -6   1 323.225  12.170   8
   8   6  -1 327.992  12.264  10
  -8  -6  -1 338.076  13.783   7
   8  -6   1 337.416  12.945   2
   8  -6   1 321.688  11.902  16
   8  -6   1 321.468  11.993  24
   8   6  -1 320.351  12.894   2
   8  -6   1 329.115  12.249  20
   8  -6   1 342.057  11.814  18
  -8  -6  -1 328.307  12.803  23
   8   6  -1 332.344  11.800  18
  -8   6   1 313.446  12.647  15
  -8  -6  -1 300.882  12.140  11
   8  -6  -1 325.341  11.924  16
   8  -6  -1 334.901  12.925   2
   8  -6  -1 321.701  13.021  12
  -8   6  -1 345.768  12.398   4
  -8  -6   1 320.739  12.795  23
   8   6   1 297.768  12.380   6
  -8  -6   1 315.127  12.164  11
   8  -6  -1 312.384  12.385   4
   8   6   1 307.624  12.873   2
   8   6   1 326.790  12.287  10
   8   6   1 331.377  11.770  18
  -8  -6   1 346.029  13.803   7
   8  -6  -1 330.778  12.252  20
   8  -6  -1 324.418  12.181   8
   8  -6  -1 333.960  11.999  24
   8  -6  -1 333.091  11.785  18
  -9  -6  -1 153.848   6.095  23
  -9   6   1 156.692   5.830  20
  -9  -6  -1 138.500   6.557   7
   9  -6   1 152.563   6.175   2
   9   6  -1 150.105   5.858  10
  -9   6   1 162.354   5.900   4
   9  -6  -1 155.409   5.686  16
  -9  -6   1 152.216   6.552   7
  -9   6  -1 160.307   5.893   4
   9   6   1 153.882   5.862  10
  -9   6  -1 155.301   5.828  20
   0  -7  -1 208.054  11.169  17
   0  -7   1 199.294   7.422  19
   0   7   1 208.224  11.996  13
   0  -7  -1 208.005   8.267  14
   0  -7  -1 203.674   8.044   6
   0  -7   1 199.491   7.641  16
   0  -7   1 204.991   7.769  22
   0  -7  -1 200.744   8.286   2
   0  -7   1 205.894   8.068   6
   0  -7   1 209.567   7.648  18
   0  -7   1 204.788   7.941   3
   0  -7  -1 199.188   7.770  11
   0  -7  -1 199.278   7.427  19
   0  -7   1 213.183   7.936  10
   0   7  -1 211.582  11.200   9
   0  -7   1 207.071   8.274  14
   0  -7  -1 202.216   7.940   3
   0  -7   1 200.669  11.128  17
   0  -7  -1 201.175   7.603  18
   0  -7   1 220.593  12.141   1
   0  -7  -1 208.976   7.803  22
   0  -7  -1 207.721  10.740   5
   0  -7   1 209.555   8.332   2
   0  -7  -1 211.223   7.928  10
   0   7  -1 219.707  12.224  13
   0  -7  -1 219.206  12.029   1
   1  -7   1 128.290   8.138  13
  -1   7   1 128.689   7.238   9
   1  -7   1 124.969   5.285   2
   1  -7   1 122.511   5.056  10
   1  -7   1 125.530   4.797  18
  -1  -7  -1 118.968   5.490   7
  -1  -7  -1 136.041   5.280  14
  -1  -7  -1 129.985   7.974   1
   1  -7   1 127.639   4.839  16
  -1  -7  -1 129.631   4.942  22
  -1  -7  -1 133.942   4.671  19
   1  -7   1 130.914   4.973  22
   1   7  -1 129.745   7.965  13
   1  -7   1 127.188   7.167  17
   1  -7   1 126.126   4.871  24
   1  -7   1 134.263   4.906   8
  -1  -7  -1 131.150   7.438  17
  -1  -7  -1 124.694   5.075  10
  -1  -7  -1 126.582   5.019   3
  -1  -7  -1 125.865   4.889  11
  -1  -7  -1 120.386   5.214   2
   1  -7   1 125.800   7.882   1
   1  -7   1 123.416   5.104   6
  -1  -7  -1 123.610   5.156   6
  -1  -7  -1 128.084   4.829  18
  -1  -7  -1 129.786   6.958   5
   1  -7   1 124.874   5.195  14
   1  -7  -1 120.875   5.167  14
  -1  -7   1 125.449   7.432  17
   1  -7  -1 118.166   4.941   3
  -1  -7   1 126.069   5.106   6
   1  -7  -1 128.963   4.798  18
   1  -7  -1 128.048   7.892   1
   1  -7  -1 119.690   5.226   2
  -1  -7   1 130.333   5.284   2
  -1  -7   1 129.121   4.806  18
   1  -7  -1 127.259   7.159  17
  -1  -7   1 122.533   5.017   3
  -1  -7   1 126.989   8.006   1
  -1  -7   1 120.710   4.867  11
   1  -7  -1 122.968   5.093   6
  -1  -7   1 124.689   4.802  16
  -1  -7   1 133.656   4.704  19
   1  -7  -1 124.101   4.838  24
   1  -7  -1 127.504   7.965  13
  -1  -7   1 123.843   4.933  22
   1  -7  -1 127.880   4.923  22
  -1  -7   1 128.388   5.262  14
   1   7   1 129.574   7.827  13
  -1  -7   1 132.991   5.044  10
   1  -7  -1 127.533   5.036  10
  -1   7  -1 130.226   7.277   9
   1  -7  -1 123.251   4.788  16
   2  -7   1 276.801  16.303  13
  -2  -7  -1 284.261  14.638   5
   2  -7   1 284.982  10.314  18
   2  -7   1 285.942  10.745  10
  -2  -7  -1 284.023  10.524  22
  -2  -7  -1 293.826  10.831   3
  -2  -7  -1 278.352  11.975   7
  -2  -7  -1 285.987  11.202  14
  -2  -7  -1 260.234  11.102  23
   2  -7   1 276.839  15.702   1
   2  -7   1 281.550  10.392  16
   2  -7   1 287.973  10.467  24
  -2   7   1 265.480  15.724  21
  -2  -7  -1 288.694  10.897   6
   2  -7   1 274.729  11.304  12
   2  -7   1 298.840  11.262   2
   2  -7   1 278.214  10.601   8
  -2  -7  -1 280.397  11.239   2
  -2  -7  -1 279.827  10.295  18
  -2  -7  -1 286.352  10.596  11
   2  -7   1 277.626  10.498  22
  -2  -7  -1 281.786  10.107  19
   2  -7   1 273.308  10.846   6
   2   7  -1 270.276  16.165  13
  -2  -7  -1 287.534  10.768  10
  -2  -7  -1 285.179  15.088  17
  -2  -7   1 290.350  10.815   3
  -2  -7   1 291.590  10.743  10
  -2  -7   1 298.489  11.291   2
  -2  -7   1 294.425  15.090  17
   2  -7  -1 279.063  10.365  16
   2  -7  -1 269.836  10.818   6
   2  -7  -1 263.354  10.618  20
   2  -7  -1 273.514  11.301  12
  -2  -7   1 277.741  14.504   5
   2  -7  -1 270.751  16.217  13
   2  -7  -1 284.928  11.249   2
  -2  -7   1 275.515  11.200  14
   2  -7  -1 273.087  10.276  18
  -2   7  -1 288.594  15.271   9
   2  -7  -1 283.470  10.691  10
  -2  -7   1 286.627  10.583  22
   2   7   1 293.585  16.186  13
   2  -7  -1 271.166  10.449  24
   2  -7  -1 275.128  10.600   8
  -2  -7   1 290.531  10.931   6
   2  -7  -1 284.822  15.643   1
  -2  -7   1 308.492  16.055   1
  -2  -7   1 295.241  10.593  11
  -2  -7   1 278.614  10.295  18
   2   7   1 312.526  15.928   1
  -2  -7   1 283.335  10.113  19
   3  -7   1 140.960   9.428  13
   3  -7   1 148.825   5.841  20
  -3  -7  -1 151.441   6.078   6
   3  -7   1 155.379   6.253   2
   3  -7   1 152.225   6.253  12
  -3  -7  -1 155.565   5.628  19
  -3  -7  -1 155.366   5.768  18
   3  -7   1 155.074   5.823  24
   3  -7   1 152.084   5.877   8
   3  -7   1 154.798   5.764  18
  -3  -7  -1 145.408   6.282   2
  -3  -7  -1 150.320   5.875  11
  -3  -7  -1 150.973   6.218  14
  -3  -7  -1 148.685   6.111  23
   3  -7   1 141.161   5.989   6
  -3  -7  -1 150.488   8.850  17
   3   7  -1 150.391   9.319   1
  -3  -7  -1 152.014   6.014   3
   3   7  -1 150.811   9.424  13
  -3  -7  -1 157.254   6.610   7
  -3   7   1 147.649   9.016  21
  -3  -7  -1 156.434   5.905  22
  -3  -7  -1 154.988   6.007  10
   3  -7   1 159.236   5.789  16
   3  -7   1 153.012   6.009  10
   3  -7   1 138.916   9.076   1
  -3  -7  -1 148.217   8.412   5
   3  -7  -1 152.467   5.712  18
  -3  -7   1 159.022   6.294  14
   3  -7  -1 154.879   5.871   8
   3  -7  -1 148.691   9.450  13
  -3  -7   1 155.944   8.362   5
  -3  -7   1 163.291   5.902  22
  -3  -7   1 149.463   6.587   7
  -3   7  -1 152.917   8.867   9
   3  -7  -1 147.492   6.255   2
  -3  -7   1 156.404   8.941  17
  -3  -7   1 158.642   5.607  19
   3  -7  -1 145.216   5.882   4
  -3  -7   1 156.540   6.293   2
  -3  -7   1 150.439   6.013  10
   3  -7  -1 151.556   6.229  12
   3  -7  -1 156.361   5.802  24
   3  -7  -1 142.658   5.973  10
  -3  -7   1 155.912   5.815  18
   3   7   1 151.226   9.305   1
   3   7   1 146.523   9.326  13
   3  -7  -1 159.656   5.764  16
  -3  -7   1 155.052   6.093   6
   3  -7  -1 152.954   5.843  20
  -3   7  -1 140.462   8.964  21
  -3  -7   1 162.012   5.899  11
  -3  -7   1 149.311   6.013   3
   3  -7  -1 152.758   8.833   9
   4  -7   1 336.866  14.220   2
  -4  -7  -1 350.455  14.057  23
   4   7  -1 326.343  20.368  13
  -4  -7  -1 339.246  18.898  17
   4  -7   1 383.546  13.230  24
   4  -7   1 374.266  13.525  10
   4  -7   1 370.586  13.112  16
   4  -7   1 356.731  12.980  18
   4  -7   1 367.884  13.419   8
   4  -7   1 370.641  14.324  12
  -4  -7  -1 366.768  14.141  14
  -4  -7  -1 376.494  13.798   6
  -4  -7  -1 369.808  12.783  19
   4   7  -1 353.191  19.856   1
  -4   7   1 312.051  19.892  21
  -4  -7  -1 384.954  13.430  11
   4  -7   1 340.168  13.581   4
   4  -7   1 367.735  13.466  20
  -4  -7  -1 350.993  18.546   5
  -4  -7  -1 366.202  13.671   3
  -4  -7  -1 377.405  13.592  10
   4  -7   1 341.486  20.545  13
  -4  -7  -1 386.112  13.329  22
  -4  -7  -1 369.705  15.154   7
   4  -7  -1 331.307  13.196  24
   4  -7  -1 368.003  13.470  20
   4  -7  -1 364.607  14.231   2
  -4  -7   1 376.268  13.434  11
  -4  -7   1 345.553  18.869  17
   4  -7  -1 369.183  13.118  16
  -4  -7   1 363.678  14.154  14
   4  -7  -1 357.341  13.497  10
  -4  -7   1 351.875  15.142   7
   4  -7  -1 355.552  13.612   4
  -4  -7   1 361.347  13.026  18
  -4   7  -1 356.257  19.389   9
   4  -7  -1 364.337  14.330  12
   4  -7  -1 334.700  19.264   9
   4  -7  -1 341.198  13.405   8
  -4  -7   1 368.514  13.774   6
   4   7   1 358.607  19.925   1
   4   7   1 328.779  20.248  13
  -4  -7   1 363.374  13.654   3
   4  -7  -1 343.587  20.423  13
  -4  -7   1 371.860  13.289  22
  -4  -7   1 378.085  13.565  10
  -4   7  -1 316.480  19.864  21
  -4  -7   1 364.800  12.804  19
   4  -7  -1 353.968  12.970  18
  -4  -7   1 347.263  18.459   5
   4   7   1 343.522  14.156   2
   5   7  -1 522.970  30.348   1
  -5  -7  -1 558.689  21.199  10
  -5  -7  -1 583.783  22.086  23
   5  -7   1 589.464  21.155  10
   5   7  -1 598.177  20.323  18
   5  -7   1 567.184  22.263   2
   5  -7   1 608.053  22.496  12
   5  -7   1 582.473  21.138  20
   5  -7   1 582.908  20.686  24
  -5  -7  -1 568.727  20.016  19
   5   7  -1 578.627  22.251   2
   5  -7   1 563.523  21.358   4
   5  -7   1 562.945  21.023   8
  -5  -7  -1 548.010  21.480   6
  -5  -7  -1 499.861  28.954  17
  -5  -7  -1 512.638  28.651   5
  -5   7   1 484.566  30.935  21
   5  -7   1 581.886  20.551  16
  -5  -7  -1 605.980  20.774  22
   5  -7   1 518.367  31.563  13
  -5  -7  -1 599.070  23.772   7
   5   7  -1 491.249  31.401  13
   5  -7   1 584.945  20.338  18
  -5  -7  -1 569.561  21.378   3
  -5  -7  -1 597.353  21.024  11
   5  -7  -1 564.945  21.372   4
  -5  -7   1 597.800  20.038  19
   5   7   1 578.796  20.299  18
   5  -7  -1 522.547  31.526  13
  -5  -7   1 616.444  21.041  11
   5   7   1 529.449  22.201   2
  -5  -7   1 540.954  28.671   5
  -5  -7   1 592.977  21.185  10
   5  -7  -1 584.266  21.026   8
  -5  -7   1 506.247  28.948  17
   5  -7  -1 593.334  22.259   2
   5  -7  -1 600.558  20.705  24
  -5  -7   1 571.695  22.112  14
  -5  -7   1 535.594  20.730  22
   5  -7  -1 512.106  29.853   9
  -5  -7   1 599.696  23.764   7
  -5  -7   1 592.396  21.480   6
  -5  -7   1 574.963  21.390   3
   5   7   1 527.891  30.395   1
  -5   7  -1 533.741  29.939   9
   5  -7  -1 593.316  22.486  12
  -5   7  -1 487.663  30.869  21
   5  -7  -1 588.789  20.547  16
   5  -7  -1 561.785  20.311  18
  -5  -7   1 560.805  22.056  23
   5  -7  -1 596.013  21.146  20
  -6  -7  -1 331.121  12.156  11
   6  -7   1 304.393  11.788  18
   6   7  -1 309.072  12.874   2
   6  -7   1 332.194  12.157   8
  -6  -7  -1 329.634  12.766  23
   6  -7   1 321.172  11.888  16
   6   7  -1 348.213  12.253  10
  -6   7   1 303.886  12.577  15
  -6  -7  -1 313.793  12.789  14
   6   7  -1 322.686  11.765  18
   6  -7   1 325.316  12.198  20
  -6  -7  -1 313.113  11.572  19
  -6  -7  -1 336.387  13.739   7
   6  -7   1 323.440  12.894   2
   6  -7   1 322.943  12.979  12
   6  -7   1 316.115  12.314   4
  -6  -7  -1 327.300  12.032  22
   6  -7   1 328.700  12.228  10
  -6  -7  -1 318.559  12.354   3
   6  -7   1 328.804  11.980  24
  -6  -7  -1 325.445  12.465   6
   6  -7  -1 326.852  12.989  12
  -6  -7   1 324.223  12.362   3
  -6  -7   1 332.100  12.161  11
  -6  -7   1 327.825  11.590  19
   6  -7  -1 320.929  12.326   4
   6   7   1 315.477  12.827   2
   6  -7  -1 331.937  12.903   2
  -6  -7   1 312.635  12.736  23
   6  -7  -1 332.078  11.983  24
  -6  -7   1 327.507  12.445   6
   6  -7  -1 328.843  12.209  20
  -6  -7   1 314.634  12.003  22
   6  -7  -1 330.876  11.895  16
   6   7   1 343.159  12.246  10
  -6  -7   1 311.400  12.767  14
  -6  -7   1 305.456  13.730   7
   6   7   1 316.673  11.751  18
   6  -7  -1 321.761  12.148   8
   6  -7  -1 330.498  11.771  18
  -7  -7  -1 266.032  10.996   3
   7  -7   1 288.486  10.924  20
   7   7  -1 276.787  11.513   2
  -7  -7  -1 295.410  10.870  11
   7  -7   1 306.747  10.737  24
   7  -7   1 294.656  10.535  18
   7   7  -1 307.358  10.974  10
   7  -7   1 299.128  11.618  12
  -7  -7  -1 270.713  10.312  19
  -7  -7  -1 289.938  11.412  23
  -7  -7  -1 282.709  10.731  22
   7  -7   1 302.045  11.556   2
   7   7  -1 293.061  10.518  18
  -7  -7  -1 304.208  12.291   7
   7  -7   1 297.601  10.637  16
   7  -7   1 307.286  10.869   8
  -7   7   1 259.341  11.247  15
   7   7   1 294.511  10.966  10
  -7  -7   1 259.403  11.003   3
   7   7   1 288.535  10.518  18
   7   7   1 266.019  11.464   2
   7  -7  -1 303.697  10.711  24
   7  -7  -1 303.605  11.627  12
  -7  -7   1 294.151  10.879  11
   7  -7  -1 285.675  11.035   4
   7  -7  -1 297.843  10.883   8
   7  -7  -1 289.778  10.916  20
  -7  -7   1 297.891  12.287   7
  -7  -7   1 274.851  10.326  19
   7  -7  -1 286.581  10.628  16
   7  -7  -1 300.393  11.534   2
  -7  -7   1 285.473  11.398  23
   7  -7  -1 283.457  10.529  18
  -8  -7  -1 28.6637  1.4938  23
   8  -7   1 31.0720  1.4847  12
   8   7  -1 29.8281  1.5022  18
   8  -7   1 30.9544  1.4282   8
   8  -7   1 29.8540  1.6370   2
  -8  -7  -1 30.7353  1.6253   7
  -8   7   1 30.4207  1.3460   4
   8  -7   1 29.6587  1.4522  24
   8  -7   1 29.9200  1.4837  16
  -8  -7  -1 28.4471  1.3742  11
   8   7  -1 30.6650  1.6817   2
   8   7  -1 31.4176  1.6161  10
   8  -7   1 28.6138  1.4832  18
  -8   7  -1 29.0600  1.3941  20
   8  -7  -1 29.0149  1.4783  16
   8  -7  -1 29.1216  1.4834  12
   8  -7  -1 29.1095  1.4736  24
  -8   7  -1 31.2805  1.3789   4
  -8  -7   1 30.0244  1.4086  11
  -8  -7   1 25.1574  1.4226  23
   8   7   1 27.4965  1.5069  18
   8   7   1 31.5238  1.6293  10
   8  -7  -1 31.3142  1.6405   2
   8   7   1 25.5420  1.4543   6
   8  -7  -1 28.0865  1.3608  20
   8  -7  -1 28.9740  1.4249   8
  -8  -7   1 30.4294  1.6178   7
   0  -8  -1 494.390  18.764  14
   0  -8  -1 454.118  25.804   1
   0  -8   1 493.098  18.762  14
   0  -8   1 461.575  24.504  17
   0  -8   1 495.959  17.268  18
   0  -8  -1 476.932  17.952  10
   0  -8   1 471.591  18.108   3
   0  -8  -1 485.093  17.231  18
   0  -8   1 455.723  25.906   1
   0  -8  -1 465.694  18.101   3
   0   8   1 442.998  26.543  13
   0  -8  -1 464.381  17.764  11
   0  -8   1 481.229  16.937  19
   0  -8   1 492.875  17.958  10
   0  -8  -1 481.004  18.194   6
   0  -8   1 496.540  18.226   6
   0   8  -1 466.209  26.729  13
   0  -8   1 485.025  18.894   2
   0  -8  -1 475.198  24.563  17
   0  -8  -1 500.991  17.619  22
   0  -8  -1 477.952  16.947  19
   0  -8   1 466.737  17.392  16
   0  -8   1 506.753  17.619  22
   0  -8  -1 478.528  18.871   2
  -1  -8  -1 237.342   8.359  19
  -1  -8  -1 245.608   9.304  14
   1  -8   1 237.012   8.726  22
   1   8  -1 228.290  13.645  13
   1  -8   1 237.859   8.559  18
  -1  -8  -1 227.043   8.521  18
  -1  -8  -1 234.750   9.015   6
  -1  -8  -1 242.778   8.721  22
   1  -8   1 244.379   8.591  16
   1  -8   1 234.902   9.029   6
   1  -8   1 220.848  13.339   1
  -1  -8  -1 235.417   8.907  10
   1  -8   1 231.044   8.733   8
   1  -8   1 243.166   9.336   2
  -1  -8  -1 230.482   8.925   3
  -1   8   1 224.008  13.506  13
  -1  -8  -1 221.919   9.280   2
  -1  -8  -1 215.753  12.521  17
   1  -8   1 229.756   9.265  14
  -1  -8  -1 235.621   8.754  11
   1  -8   1 241.470   8.934  10
   1  -8   1 235.373   8.640  24
  -1  -8   1 240.357   9.070   6
   1  -8  -1 232.186   8.870  10
  -1  -8   1 213.098  13.463   1
  -1  -8   1 239.075   8.533  18
  -1  -8   1 238.309   8.789  22
   1  -8  -1 223.899   9.209  14
  -1  -8   1 224.985  12.571  17
  -1   8  -1 231.983  13.692  13
  -1  -8   1 232.135   8.348  19
  -1  -8   1 238.045   9.336   2
   1  -8  -1 224.746   9.308   2
   1   8   1 231.680  13.259   1
   1  -8  -1 234.406   8.521  18
   1  -8  -1 230.263   8.984   6
   1  -8  -1 227.277   8.728  22
   1  -8  -1 224.058   8.562  16
  -1   8  -1 224.478  12.618   9
  -1  -8   1 247.658   8.964  10
  -1  -8   1 229.393   8.718  11
  -1  -8   1 230.235   8.930   3
   1   8   1 214.287  13.405  13
  -1  -8   1 221.433   8.547  16
  -1  -8   1 233.238   9.304  14
   1  -8  -1 208.771  13.171   1
   2  -8   1 950.737  34.572   6
   2  -8   1 969.919  33.145  16
  -2  -8  -1 910.784  32.287  19
  -2  -8  -1 923.869  32.755  18
  -2  -8  -1 940.787  34.111  10
   2   8  -1 832.825  50.085  13
  -2  -8  -1 958.787  34.617   6
  -2  -8  -1 934.764  33.439  22
   2  -8   1 941.411  34.097  10
   2  -8   1 886.081  48.180   1
   2  -8   1 925.552  33.394  22
  -2  -8  -1 899.604  35.507   3
   2  -8   1 931.269  32.763  18
  -2  -8  -1 874.871  46.125  17
  -2  -8  -1 912.266  35.862   2
   2  -8   1 915.675  33.363  24
   2  -8   1 904.641  50.272  13
  -2  -8  -1 909.992  35.673  14
   2  -8   1 926.076  33.904   8
  -2  -8  -1 937.268  34.724  11
  -2   8   1 857.328  47.493   9
   2  -8   1 927.702  35.909   2
  -2  -8  -1 859.337  45.558   5
  -2  -8  -1 850.972  38.315   7
  -2  -8   1 924.885  33.878  11
   2  -8  -1 876.331  50.090  13
  -2  -8   1 952.562  32.775  18
  -2  -8   1 911.098  33.447  22
   2  -8  -1 933.663  33.116  16
   2  -8  -1 907.951  34.065  10
   2  -8  -1 913.346  35.878   2
   2  -8  -1 936.548  33.360  24
  -2  -8   1 951.347  35.908   2
  -2  -8   1 949.850  34.111  10
  -2  -8   1 899.234  46.183  17
   2   8   1 940.594  48.314   1
  -2  -8   1 891.800  34.502   3
   2  -8  -1 923.129  33.902   8
   2   8   1 826.918  49.961  13
  -2  -8   1 938.249  32.295  19
  -2  -8   1 932.237  34.609   6
   2  -8  -1 928.518  32.741  18
  -2  -8   1 950.493  35.694  14
  -2   8  -1 898.974  47.580   9
   3  -8   1 188.568  12.289  13
  -3  -8  -1 206.454   7.830  22
   3  -8   1 207.099   7.897  10
   3  -8   1 205.268   7.677  24
   3   8  -1 194.029  12.017   1
  -3  -8  -1 216.191   8.094   6
  -3  -8  -1 213.703   8.242  14
   3  -8   1 201.316   8.248  12
  -3  -8  -1 202.958   7.601  18
  -3   8   1 190.001  11.425   9
  -3  -8  -1 203.633   8.737   7
   3  -8   1 213.763   8.306   2
   3  -8   1 200.888   7.757   8
  -3  -8  -1 215.207   7.966  10
   3  -8   1 207.306   7.594  18
   3  -8   1 193.823   7.958   6
  -3  -8  -1 185.143  11.406  17
  -3  -8  -1 204.362   7.754  11
  -3  -8  -1 218.337   7.959   3
   3   8  -1 189.201  12.276  13
   3  -8   1 210.548   7.639  16
  -3  -8  -1 181.494  10.883   5
  -3  -8  -1 214.113   7.448  19
   3  -8  -1 199.455   7.680  24
   3  -8  -1 205.060   8.251   2
  -3   8  -1 187.425  11.430   9
   3  -8  -1 208.802   7.544  18
   3  -8  -1 205.488   7.754   8
   3  -8  -1 199.335   7.838  10
  -3  -8   1 210.121   7.454  19
  -3  -8   1 209.668   8.283  14
   3   8   1 197.853  12.052   1
  -3  -8   1 205.823   7.579  18
  -3  -8   1 207.516   7.779  11
   3  -8  -1 186.492  12.231  13
  -3  -8   1 214.411   7.963   3
   3  -8  -1 205.825   8.252  12
   3  -8  -1 188.023   7.740  20
   3  -8  -1 208.440   7.614  16
  -3  -8   1 211.407   7.927  10
  -3  -8   1 208.793   8.297   2
  -3  -8   1 189.246  11.442  17
  -3  -8   1 217.145   8.033   6
  -3  -8   1 210.359   7.764  22
  -4  -8  -1 33.8325  3.1648   5
   4  -8   1 30.0794  1.8535  24
   4  -8   1 37.0915  2.2064   2
   4  -8   1 31.9023  3.4628  13
   4  -8   1 39.1598  1.8538  12
  -4  -8  -1 32.7997  2.0634  14
  -4  -8  -1 31.8989  3.5005  17
   4   8  -1 34.3420  2.1616   2
   4  -8   1 37.2045  1.8011   8
  -4  -8  -1 32.1150  1.7389  19
   4  -8   1 30.2845  1.6077  20
  -4  -8  -1 29.7780  1.7914  23
  -4  -8  -1 35.8837  2.1557  10
  -4  -8  -1 34.6117  1.8207   3
   4  -8   1 32.6987  1.9894  10
  -4  -8  -1 36.7627  1.8057  11
   4   8  -1 30.2041  3.6089  13
   4  -8   1 33.8080  1.8443  16
  -4   8   1 29.0107  3.0031   9
   4  -8   1 33.1991  1.8652  18
   4   8  -1 34.3117  4.0467   1
  -4  -8  -1 36.4497  2.1285  22
  -4  -8  -1 33.8088  2.2005   6
  -4  -8  -1 34.9628  2.0150   7
   4  -8  -1 31.3074  1.8766  18
   4  -8  -1 32.2357  1.6228  20
   4   8   1 32.0161  4.0440   1
   4  -8  -1 33.4645  1.8206  24
   4  -8  -1 21.7052  3.2059  13
   4  -8  -1 34.4075  1.7676   8
  -4  -8   1 36.5445  2.2600  10
   4  -8  -1 32.9591  1.7495  12
  -4  -8   1 34.5818  1.8476   3
   4   8   1 31.6206  1.7784  18
  -4  -8   1 32.0740  1.7768  11
   4  -8  -1 33.9421  2.0831   2
  -4  -8   1 33.3300  1.9066   7
  -4  -8   1 33.1741  2.1049  22
  -4  -8   1 31.8751  1.7309  19
   4   8   1 31.8176  1.9370   2
  -4  -8   1 34.6773  2.1797   6
   4  -8  -1 31.7551  1.6028   4
  -4   8  -1 33.3943  3.1358   9
   4  -8  -1 31.6015  1.9163  16
  -4  -8   1 31.4948  2.0256  14
  -4  -8   1 27.0711  3.1020  17
  -4  -8   1 32.6383  1.9977  18
   5  -8   1 146.251   5.622  20
  -5  -8  -1 157.274   6.372   7
   5  -8   1 151.919   5.616  24
   5  -8   1 144.093   6.045   2
   5   8  -1 145.783   5.523  18
  -5  -8  -1 146.152   5.766   3
   5  -8   1 147.934   5.566  16
  -5  -8  -1 149.553   5.912   6
  -5  -8  -1 149.174   5.717  22
   5  -8   1 133.888   5.652   4
   5   8  -1 146.434   6.050   2
  -5  -8  -1 148.337   6.013  14
   5  -8   1 148.399   5.742  10
   5  -8   1 143.981   5.646   8
   5  -8   1 146.808   5.570  18
  -5  -8  -1 146.668   5.669  11
   5  -8   1 141.054   6.014  12
  -5  -8  -1 145.110   5.910  23
  -5  -8  -1 147.691   5.412  19
  -5  -8   1 147.653   5.415  19
  -5  -8   1 147.984   6.044  14
  -5  -8   1 147.061   5.772   3
   5  -8  -1 147.905   5.593  24
  -5  -8   1 147.396   5.664  11
   5  -8  -1 146.238   5.552  16
   5  -8  -1 145.551   6.001  12
   5  -8  -1 146.214   5.474  18
   5   8   1 127.557   5.939   2
  -5  -8   1 144.104   6.355   7
   5  -8  -1 144.493   5.643   8
   5   8   1 147.268   5.477  18
   5  -8  -1 144.963   5.638  20
  -5  -8   1 142.766   5.682  22
   5  -8  -1 135.410   5.659   4
  -5  -8   1 146.356   5.859  10
   5  -8  -1 145.912   6.010   2
  -5  -8   1 147.434   5.884   6
   6  -8   1 273.773   9.765  16
   6   8  -1 273.747   9.682  18
  -6  -8  -1 269.439   9.503  19
   6  -8   1 256.841  10.634  12
  -6  -8  -1 276.985   9.977  11
   6   8  -1 255.008  10.556   2
  -6  -8  -1 274.589  11.274   7
  -6  -8  -1 263.385  10.500  14
   6  -8   1 279.227   9.833  24
  -6  -8  -1 268.432   9.896  22
  -6  -8  -1 262.038  10.448  23
   6  -8   1 263.541   9.997  20
   6  -8   1 264.652   9.679  18
   6  -8   1 261.205  10.036  10
  -6  -8  -1 261.898  10.246   6
  -6  -8  -1 258.881  10.138   3
   6  -8   1 271.741   9.980   8
   6  -8   1 273.817  10.588   2
   6   8  -1 285.058  10.092  10
  -6  -8   1 255.227   9.865  22
   6   8   1 273.151  10.066  10
  -6  -8   1 233.304  11.244   7
   6   8   1 255.332   9.634  18
  -6  -8   1 249.732  10.133   3
   6  -8  -1 263.495  10.004  20
  -6  -8   1 266.119   9.513  19
   6  -8  -1 260.207  10.634  12
   6  -8  -1 268.291   9.963   8
  -6  -8   1 264.061  10.236   6
  -6  -8   1 276.467   9.983  11
   6  -8  -1 270.231  10.598   2
   6  -8  -1 249.638   9.758  16
  -6  -8   1 255.947  10.485  14
   6  -8  -1 263.614   9.636  18
   6  -8  -1 255.958  10.097   4
   6  -8  -1 274.949   9.828  24
   7  -8   1 38.7714  1.7653  16
  -7  -8  -1 37.8598  1.9158   7
   7  -8   1 39.6033  1.7540  24
   7  -8   1 36.5121  1.7344   8
   7  -8   1 37.5103  1.9037   2
  -7  -8  -1 34.4014  1.5572  19
  -7  -8  -1 37.0002  1.7380  23
  -7  -8  -1 33.4303  1.6339   3
   7   8  -1 37.3485  1.9642   2
  -7  -8  -1 38.1231  1.7106  11
   7   8  -1 38.8188  1.8303  10
  -7  -8  -1 34.4431  1.7571  22
   7  -8   1 38.4823  1.7733  18
   7  -8   1 38.4208  1.7948  12
   7   8  -1 37.7549  1.7862  18
   7  -8  -1 38.4370  1.7586  16
   7  -8  -1 39.5316  1.7310   8
  -7  -8   1 34.6977  1.5640  19
   7   8   1 37.1926  1.7571  18
   7  -8  -1 35.6153  1.8881   2
  -7  -8   1 38.8498  1.7340  11
   7   8   1 35.3442  1.8261   6
   7  -8  -1 36.7878  1.6477  20
   7  -8  -1 39.6694  1.7789  24
   7  -8  -1 37.3674  1.7754  12
  -7   8  -1 34.0121  1.6007   4
  -7  -8   1 38.9291  1.8996   7
  -7  -8   1 32.4991  1.6313   3
   7  -8  -1 37.5542  1.5923   4
   7  -8  -1 34.4889  1.7233  18
   7   8   1 40.7319  1.9263  10
   0  -9  -1 433.052  15.589  10
   0  -9   1 434.516  16.303  14
   0  -9   1 425.044  14.988  18
   0  -9   1 379.981  22.740   1
   0  -9  -1 370.068  21.353  17
   0  -9  -1 413.130  14.952  18
   0  -9   1 442.623  15.848   6
   0  -9  -1 432.995  16.283  14
   0  -9  -1 411.030  16.356   2
   0  -9  -1 415.798  14.690  19
   0  -9   1 418.359  16.401   2
   0  -9  -1 420.827  15.843   6
   0   9  -1 372.544  23.309  13
   0  -9  -1 424.188  15.289  22
   0  -9   1 358.304  21.372  17
   0  -9   1 432.586  15.330  22
   0  -9  -1 421.650  15.714   3
   0   9   1 389.349  22.526   1
   0  -9   1 416.399  15.705   3
   0  -9   1 438.026  15.631  10
  -1  -9  -1 236.100   8.848  11
  -1  -9  -1 235.555   8.607  18
   1  -9   1 243.273   9.136   6
  -1  -9  -1 233.808   8.868  22
   1   9  -1 202.266  13.741  13
   1  -9   1 206.565  13.526   1
   1  -9   1 242.438   9.454   2
   1  -9   1 235.528   8.650  18
  -1  -9  -1 238.571   9.405  14
   1  -9   1 239.389   9.020  10
  -1  -9  -1 208.510  12.677  17
  -1  -9  -1 245.611   9.169   6
   1  -9   1 234.952   8.836  22
  -1  -9  -1 236.090   8.445  19
  -1  -9  -1 233.811   9.015  10
   1  -9   1 227.959   8.683  16
   1  -9   1 239.301   9.351  14
  -1  -9  -1 243.671   9.063   3
  -1  -9   1 212.058  12.770  17
  -1  -9   1 230.165   9.432   2
  -1  -9   1 243.982   9.055  10
  -1  -9   1 248.571   8.896  22
  -1   9  -1 208.369  13.759  13
   1  -9  -1 241.237   8.985  10
  -1  -9   1 245.209   8.478  19
   1  -9  -1 232.172   9.420   2
   1  -9  -1 234.606   8.628  18
   1  -9  -1 230.650   9.335  14
  -1  -9   1 245.875   8.675  18
  -1  -9   1 245.721   9.199   6
   1  -9  -1 223.016   8.805  22
  -1  -9   1 237.602   9.061   3
   1   9   1 232.742  13.664   1
   1  -9  -1 231.689   9.131   6
  -1  -9   1 244.865   9.426  14
   2  -9   1 136.191   5.202  18
  -2  -9  -1 117.676   8.051  17
   2  -9   1 132.136   5.235   8
   2   9  -1 111.581   8.677  13
   2   9  -1 133.398   8.640   1
  -2  -9  -1 137.112   5.469  10
   2  -9   1 135.013   5.441  10
  -2  -9  -1 137.697   5.398  22
  -2  -9  -1 139.495   5.672  14
   2  -9   1 133.844   5.301  22
  -2  -9  -1 141.601   5.398   3
   2  -9   1 140.273   5.648   2
   2  -9   1 138.259   5.504   6
  -2  -9  -1 141.609   5.270  11
   2  -9   1 134.533   5.216  24
  -2  -9  -1 132.284   5.209  18
   2  -9   1 136.667   5.233  16
  -2  -9  -1 138.027   5.046  19
  -2  -9  -1 142.506   5.559   6
  -2  -9   1 140.010   5.618  14
  -2  -9   1 143.429   5.519  10
  -2  -9   1 141.578   5.704   2
   2  -9  -1 133.737   5.632   2
  -2  -9   1 138.961   5.390  22
  -2  -9   1 134.537   5.217  18
   2  -9  -1 137.917   5.357  10
  -2  -9   1 140.983   5.410   3
  -2  -9   1 137.973   5.046  19
  -2  -9   1 131.969   5.484   6
   2  -9  -1 134.891   5.188  18
  -2   9  -1 119.169   8.574  13
  -2  -9   1 114.776   8.011  17
   2  -9  -1 133.818   5.168  16
   2   9   1 122.025   8.619   1
  -2  -9   1 138.272   5.265  11
   3  -9   1 725.592  26.803  24
   3  -9   1 721.184  27.229   8
  -3  -9  -1 756.294  26.878  22
  -3  -9  -1 753.489  25.945  19
   3  -9   1 735.083  27.389  10
  -3  -9  -1 762.116  27.417  10
  -3  -9  -1 769.100  28.682  14
   3  -9   1 746.319  28.845   2
  -3  -9  -1 696.624  26.296  18
  -3  -9  -1 768.542  27.233  11
   3  -9   1 698.278  26.320  18
   3  -9   1 740.440  26.620  16
  -3  -9  -1 757.777  27.833   6
  -3  -9  -1 734.159  27.718   3
  -3  -9   1 744.046  28.674  14
   3  -9  -1 689.124  26.287  18
   3  -9  -1 721.755  26.584  16
  -3  -9   1 727.477  28.834   2
   3  -9  -1 712.439  26.781  24
  -3  -9   1 729.192  27.816   6
  -3  -9   1 749.505  27.424  10
  -3  -9   1 749.922  25.947  19
  -3  -9   1 726.946  27.215  11
  -3  -9   1 721.181  27.721   3
   3  -9  -1 713.945  28.813   2
   3  -9  -1 707.294  27.210   8
  -3  -9   1 750.479  26.899  22
  -3  -9   1 746.925  26.332  18
  -4  -9  -1 88.3326  4.2523   7
  -4  -9  -1 94.4720  3.9080  22
   4  -9   1 95.8302  3.8116   8
   4  -9   1 98.1965  4.0818   2
  -4  -9  -1 97.2786  3.9370   3
  -4  -9  -1 99.3437  3.8060  11
  -4  -9  -1 96.2062  4.0275   6
   4  -9   1 91.7816  3.7269  18
  -4  -9  -1 95.5531  3.9960  10
   4  -9   1 97.3914  3.7587  24
   4  -9   1 92.6338  3.7417  16
   4  -9   1 89.2413  3.9861  12
   4  -9   1 92.7038  3.9482  10
  -4  -9  -1 95.3070  3.6379  19
  -4  -9  -1 91.2661  4.0832  14
   4   9  -1 91.0929  4.0833   2
  -4  -9   1 96.0708  3.9224  22
   4  -9  -1 90.5648  3.7533  16
  -4  -9   1 98.7951  4.0288  10
   4  -9  -1 93.1966  3.7846   8
   4  -9  -1 87.4873  3.7694  24
  -4  -9   1 96.8391  4.1043  14
  -4  -9   1 98.0293  3.7919  11
  -4  -9   1 97.9723  3.9753   6
  -4  -9   1 95.3769  3.6504  19
  -4  -9   1 96.4923  3.8873   3
   4   9   1 91.4071  3.7026  18
   4  -9  -1 89.2257  3.9622  12
   4  -9  -1 91.7939  3.6938  18
   4  -9  -1 90.9483  4.0614   2
  -5  -9  -1 731.499  26.439   6
  -5  -9  -1 685.111  29.248   7
  -5  -9  -1 701.061  25.536  22
   5  -9   1 730.921  27.403   2
  -5  -9  -1 691.565  27.219  14
   5   9  -1 703.293  24.991  18
   5  -9   1 685.821  25.285  16
   5  -9   1 668.310  25.981  10
   5  -9   1 691.345  25.468  24
   5  -9   1 697.674  25.888   8
   5  -9   1 697.085  27.681  12
   5  -9   1 704.388  25.000  18
   5   9  -1 691.128  27.368   2
  -5  -9  -1 710.011  26.331   3
  -5  -9  -1 712.670  24.640  19
  -5  -9  -1 722.212  25.877  11
   5  -9  -1 709.425  25.875   8
   5  -9  -1 690.222  27.676  12
  -5  -9   1 661.351  25.508  22
   5   9   1 690.308  24.961  18
   5  -9  -1 651.638  26.018  20
  -5  -9   1 700.192  26.404   6
   5  -9  -1 688.545  25.467  24
   5   9   1 683.664  25.996  10
   5  -9  -1 686.853  27.376   2
  -5  -9   1 715.977  27.222  14
  -5  -9   1 732.189  26.335   3
  -5  -9   1 701.151  25.871  11
  -5  -9   1 704.658  24.653  19
   5  -9  -1 695.845  25.278  16
   6  -9   1 124.743   4.716  24
   6   9  -1 114.520   5.076   2
  -6  -9  -1 125.419   4.540  19
  -6  -9  -1 126.032   4.774  11
   6  -9   1 123.187   5.076   2
   6   9  -1 130.664   4.845  10
  -6  -9  -1 118.446   4.828   3
   6  -9   1 123.603   4.660  18
  -6  -9  -1 118.842   5.013  14
  -6  -9  -1 127.099   4.943   6
  -6  -9  -1 119.418   4.752  22
   6   9  -1 128.345   4.645  18
  -6  -9  -1 115.628   5.351   7
   6  -9   1 128.048   4.759   8
   6  -9   1 124.809   5.055  12
   6  -9   1 126.004   4.691  16
   6  -9  -1 128.941   4.707  24
  -6  -9   1 121.804   4.740  22
   6   9   1 118.799   4.621  18
   6  -9  -1 118.425   4.728  20
  -6  -9   1 124.702   4.538  19
  -6  -9   1 122.841   4.844   3
   6  -9  -1 120.530   5.069   2
   6  -9  -1 129.644   4.681  16
   6  -9  -1 128.008   4.749   8
  -6  -9   1 125.908   4.751  11
  -6  -9   1 118.387   5.005  14
   6  -9  -1 124.920   5.056  12
  -6  -9   1 117.102   4.908   6
   6   9   1 130.920   4.830  10
   0 -10   1 366.239  13.431   6
   0 -10  -1 342.560  12.943  22
   0 -10   1 343.680  12.706  18
   0 -10  -1 346.128  13.781  14
   0 -10  -1 351.010  13.399   6
   0 -10  -1 340.153  13.182  10
   0 -10   1 342.888  13.883   2
   0 -10   1 365.804  13.233  10
   0 -10   1 353.154  12.963  22
   0 -10  -1 343.664  13.281   3
   0 -10   1 349.724  13.802  14
  -1 -10  -1 795.015  29.601   3
   1 -10   1 787.871  30.806   2
   1 -10   1 785.830  29.284  10
  -1 -10  -1 814.377  29.704   6
  -1 -10  -1 775.607  29.254  10
   1 -10   1 780.801  29.692   6
   1 -10   1 801.376  28.679  22
  -1 -10  -1 798.753  30.615  14
  -1 -10  -1 823.982  28.715  22
   1 -10   1 776.658  28.124  18
  -1 -10  -1 799.031  27.695  19
   1 -10   1 734.351  30.564  14
  -1 -10   1 767.934  30.801   2
  -1 -10   1 796.402  29.288  10
  -1 -10   1 790.280  28.135  18
  -1 -10   1 804.932  30.626  14
  -1 -10   1 790.151  27.683  19
   1 -10  -1 746.027  29.237  10
  -1 -10   1 793.525  29.715   6
   1 -10  -1 743.299  29.649   6
  -1 -10   1 798.474  29.601   3
  -1 -10   1 771.632  28.709  22
  -2 -10  -1 678.011  23.237  19
  -2 -10  -1 661.940  24.551  10
  -2 -10  -1 698.894  24.840   3
  -2 -10  -1 669.574  25.685  14
   2 -10   1 648.492  23.574  18
  -2 -10  -1 651.304  24.918   6
   2 -10   1 623.766  24.869   6
   2 -10   1 625.707  23.823  16
  -2 -10  -1 658.774  24.082  22
   2 -10   1 653.209  25.834   2
   2 -10   1 634.050  24.544  10
  -2 -10  -1 663.580  24.363  11
  -2 -10   1 640.527  25.823   2
  -2 -10   1 645.299  24.564  10
  -2 -10   1 674.845  24.928   6
  -2 -10   1 664.791  24.826   3
  -2 -10   1 676.752  25.696  14
  -2 -10   1 641.851  23.594  18
  -2 -10   1 679.650  24.107  22
  -2 -10   1 648.489  24.348  11
  -2 -10   1 667.164  23.226  19
   3 -10   1 28.1553  1.6077  16
  -3 -10  -1 29.0395  1.5934   3
   3 -10   1 30.1201  1.9130  10
   3 -10   1 28.6604  1.8308   2
   3 -10   1 27.3980  1.5500  24
  -3 -10  -1 28.6566  1.8545   6
   3 -10   1 27.4644  1.7448  18
  -3 -10  -1 29.8807  1.4811  19
  -3 -10  -1 28.8719  1.7958  22
  -3 -10  -1 28.7129  1.9183  10
   3  10  -1 27.0029  1.8902   2
  -3 -10  -1 30.7860  1.5757  11
  -3 -10  -1 31.0128  1.8004  14
   3 -10   1 28.3508  1.4912   8
  -3 -10   1 31.5508  1.8206  14
  -3 -10   1 28.9745  1.5366  11
  -3 -10   1 29.5270  1.7897  18
  -3 -10   1 27.3592  1.6582   3
  -3 -10   1 27.1918  1.8067  22
  -3 -10   1 28.7949  1.8921  10
  -3 -10   1 32.0596  1.9139   6
   3  10   1 27.0871  1.6442  18
  -3 -10   1 30.2412  1.5643  19
   4  10  -1 30.4150  1.9650   2
   4 -10   1 33.3614  1.6755   8
  -4 -10  -1 35.7075  1.8911  14
   4 -10   1 30.7076  1.8703  10
   4 -10   1 34.4489  1.9915   2
  -4 -10  -1 36.3882  1.6880  19
   4 -10   1 33.9031  1.6982  24
  -4 -10  -1 33.6075  1.9225   6
   4 -10   1 34.0280  1.8112  18
  -4 -10  -1 38.9968  1.7349  11
   4  10  -1 37.3694  1.8014  18
  -4 -10  -1 36.0407  1.8884  22
  -4 -10  -1 34.3884  1.7367   3
   4 -10   1 35.2648  1.8001  16
  -4 -10   1 36.4530  1.8096   3
   4  10   1 32.3779  1.7658  18
   4 -10  -1 34.8979  1.7036  24
  -4 -10   1 38.3209  1.9041  14
  -4 -10   1 37.5907  1.8734  22
  -4 -10   1 36.2164  1.7301  11
  -4 -10   1 38.4945  1.9725  10
   4 -10  -1 35.1507  1.6540   8
  -4 -10   1 39.0238  1.9382   6
  -4 -10   1 38.5254  1.6941  19
   4 -10  -1 33.9398  1.7189  16
   5 -10   1 62.0410  2.5194  24
   5 -10   1 62.6029  2.5465  16
   5 -10   1 62.4816  2.5129   8
   5 -10   1 62.0247  2.7912   2
   5  10  -1 66.2423  2.6893  10
  -5 -10  -1 63.4927  2.5513  11
   5 -10   1 58.6294  2.5389  18
  -5 -10  -1 62.1269  2.7506   6
   5  10  -1 60.2490  2.5560  18
  -5 -10  -1 62.7209  2.4442  19
  -5 -10  -1 62.4111  2.5908  22
  -5 -10  -1 60.9421  2.7264  14
  -5 -10  -1 62.9403  2.6049   3
  -5 -10   1 64.3549  2.7342   6
   5  10   1 64.9956  2.6505  10
  -5 -10   1 66.1690  2.4323  19
   5 -10  -1 57.8909  2.5003  16
  -5 -10   1 59.6706  2.7336  14
   5 -10  -1 58.0713  2.5023  24
   5 -10  -1 60.4551  2.5014   8
  -5 -10   1 62.4297  2.6290  22
  -5 -10   1 65.3095  2.5524  11
  -5 -10   1 63.7902  2.6100   3
   0 -11  -1 1062.63   42.72  14
   0 -11   1 1135.83   40.08  22
   0 -11   1 1110.57   41.46   6
   0 -11  -1 1075.49   41.44   6
   0 -11   1 1126.14   40.88  10
   0 -11  -1 1107.51   40.05  22
   0 -11   1 1089.49   42.74  14
  -1 -11  -1 18.3120  1.5166   6
   1 -11   1 16.9824  1.3834  18
   1 -11   1 17.6146  1.3507   6
  -1 -11  -1 17.3634  1.5439  10
   1 -11   1 16.5398  1.5108   2
   1 -11   1 15.9460  1.1952  22
  -1 -11  -1 18.2435  1.3531  14
  -1 -11  -1 15.9481  1.1891  22
  -1 -11  -1 16.2279  0.9666  19
   1 -11   1 16.8172  1.4172  10
  -1 -11  -1 18.1226  1.1086   3
  -1 -11   1 15.5178  1.0753   3
  -1 -11   1 14.7286  1.3045  18
  -1 -11   1 16.6860  1.3104   6
  -1 -11   1 18.1337  1.3104  14
  -1 -11   1 14.0664  1.3528   2
  -1 -11   1 19.1412  1.5367  22
  -1 -11   1 19.6730  1.5886  10
   2 -11   1 82.8832  3.6416   2
  -2 -11  -1 86.4833  3.4635  22
  -2 -11  -1 87.1534  3.6254  14
   2 -11   1 80.7691  3.4798  10
  -2 -11  -1 89.1433  3.4307   3
   2 -11   1 80.1389  3.3287  18
  -2 -11  -1 83.3088  3.5585   6
  -2 -11  -1 87.2606  3.2018  19
  -2 -11  -1 84.7051  3.5118  10
  -2 -11   1 85.5286  3.4324   3
  -2 -11   1 78.5742  3.3378  18
  -2 -11   1 82.7773  3.1914  19
  -2 -11   1 87.5007  3.5023  22
  -2 -11   1 86.3849  3.6191   6
  -2 -11   1 88.3857  3.5150  10
  -2 -11   1 85.9713  3.6495  14
   3  11  -1 58.6820  2.5633  18
  -3 -11  -1 64.2391  2.4446  19
  -3 -11  -1 60.3884  2.6732  22
  -3 -11  -1 64.4416  2.6977   6
  -3 -11  -1 63.2699  2.7431  14
  -3 -11  -1 64.6094  2.6071   3
  -3 -11  -1 59.4619  2.5041  11
  -3 -11   1 63.6629  2.7926  14
  -3 -11   1 62.2922  2.6115   3
  -3 -11   1 63.3108  2.4411  19
  -3 -11   1 61.1497  2.6158  22
  -3 -11   1 65.2708  2.7394  10
  -3 -11   1 65.2898  2.7685   6
   4  11  -1 27.4472  1.4126  10
  -4 -11  -1 27.3698  1.4834   6
  -4 -11  -1 27.5109  1.2182  19
  -4 -11  -1 27.4356  1.4050  22
  -4 -11  -1 26.4868  1.2986   3
  -4 -11  -1 23.9420  1.4232  14
  -4 -11   1 27.5486  1.3045   3
   4  11   1 23.6503  1.4453  10
  -4 -11   1 27.2985  1.2280  19
  -4 -11   1 28.4890  1.4876   6
  -4 -11   1 25.9070  1.4334  14
  -4 -11   1 28.2033  1.4218  22
   0   0  -2 0.54124 0.35234   5
   0   0   2 1.09816 0.59239   1
   0   0  -2 1.59876 0.42246  21
   0   0   2 1.01252 0.56030  17
   2   0   2 9999.99  519.90   1
  -3   0  -2 159.225   8.554  21
   3   0  -2 144.165   8.118   1
   3   0  -2 158.566   8.815  13
   3   0   2 152.930   8.471   1
  -3   0   2 146.239   7.816  17
   3   0  -2 162.060   8.145   9
   3   0   2 145.142   8.101   9
   3   0   2 156.203   8.671  13
  -3   0  -2 154.537   7.852   5
  -3   0   2 156.485   8.451  21
   3   0   2 136.794   7.707  17
  -3   0   2 159.928   7.956   5
  -4   0   2 0.58521 0.95536  21
   4   0   2 -0.0624  0.7648   9
   4   0   2 1.58516 1.38496  13
   4   0  -2 1.95252 1.28888  13
  -4   0  -2 0.99316 0.79111   5
   4   0  -2 0.19902 0.93541   9
  -4   0   2 0.39121 0.96772  17
   4   0  -2 1.02968 0.97456   1
   4   0   2 -0.3478  1.4284   1
  -4   0   2 0.72574 0.92949   5
   5   0  -2 293.937  10.936  16
  -5   0  -2 278.021  11.770  23
  -5   0   2 324.784  15.454   5
  -5   0   2 283.454  12.659   7
   5   0   2 297.483  11.259  20
   5   0  -2 306.840  11.643  15
   5   0   2 306.042  15.786   9
   5   0  -2 320.189  15.907   9
   5   0   2 286.507  11.284  10
   5   0   2 320.096  16.931  13
  -5   0   2 289.644  11.788  23
   5   0   2 316.478  16.233   1
  -5   0   2 312.922  16.541  21
  -5   0  -2 319.180  15.360   5
   5   0  -2 314.096  16.964  13
   5   0   2 293.333  11.390   4
  -5   0  -2 288.306  11.654  15
   5   0   2 290.792  10.844  18
   5   0  -2 286.272  10.823  18
   5   0   2 291.177  11.872   2
   5   0  -2 298.020  11.868   2
  -6   0  -2 45.7844  2.3700   7
   6   0   2 44.6610  2.0545  20
   6   0  -2 50.8540  2.0532  20
   6   0   2 49.1588  2.2220  10
   6   0   2 51.9933  4.0025  13
  -6   0  -2 50.4974  2.1624  15
  -6   0   2 48.1501  3.6692  21
   6   0  -2 49.2262  2.1274  18
  -6   0  -2 49.8214  3.4586   5
   6   0  -2 48.5131  2.2444  10
   6   0   2 44.3903  2.1830   6
  -6   0  -2 50.0419  3.7103  21
  -6   0  -2 46.4038  2.0595   4
   6   0   2 48.2881  3.9042   1
   6   0  -2 47.9543  2.1327  24
   6   0   2 48.8255  2.2603  18
   6   0  -2 50.8868  3.3996   9
  -6   0   2 50.6322  2.1628  15
   6   0   2 44.5081  2.3902   2
   6   0  -2 48.4510  2.0555   4
   6   0  -2 47.2649  2.1248  16
   6   0  -2 52.4677  4.0520  13
  -6   0   2 52.7995  2.3302  23
  -6   0   2 47.2865  3.5808   5
   6   0  -2 49.0939  2.3155   2
  -6   0   2 45.7572  2.4218   7
  -6   0  -2 47.0452  2.2568  23
   7   0  -2 419.200  15.730  24
   7   0  -2 422.178  16.263   4
  -7   0  -2 420.060  21.958   5
  -7   0   2 398.455  21.990   5
  -7   0  -2 433.068  16.282   4
  -7   0   2 459.646  16.882  23
   7   0   2 425.144  24.244  13
  -7   0  -2 445.520  16.853  23
   7   0   2 395.816  16.099  10
  -7   0  -2 452.643  16.694  15
   7   0  -2 429.720  16.090  10
  -7   0   2 414.048  23.583  21
   7   0   2 443.612  16.987   2
   7   0  -2 431.115  17.006   2
  -7   0  -2 415.195  16.092  20
   7   0   2 438.840  15.495  18
  -7   0   2 429.158  16.666  15
  -7   0   2 435.547  18.126   7
   7   0  -2 441.501  15.642  16
  -7   0  -2 441.937  18.115   7
   7   0  -2 440.727  24.314  13
  -7   0  -2 418.328  23.690  21
   7   0  -2 417.572  15.481  18
   8   0  -2 824.704  29.177  16
  -8   0   2 786.368  33.820   7
   8   0   2 793.842  31.646   2
   8   0  -2 721.470  44.379  13
   8   0  -2 828.291  28.882  18
  -8   0  -2 808.059  32.058  15
   8   0   2 830.108  30.049  10
  -8   0  -2 808.449  30.420   4
  -8   0   2 837.285  31.462  23
   8   0  -2 806.731  29.995  10
  -8   0  -2 801.924  31.442  23
   8   0  -2 817.568  31.652   2
  -8   0  -2 809.399  33.798   7
  -8   0   2 798.203  32.008  15
   8   0   2 814.291  28.890  18
   9   0  -2 29.6541  1.8352   2
  -9   0  -2 26.4882  1.6627   7
  -9   0   2 27.6255  1.5191  15
  -9   0  -2 29.2119  1.5686  15
   9   0   2 28.6432  1.8794   2
  -9   0   2 26.4080  1.6268  23
  -9   0  -2 24.6140  1.3605   4
   9   0   2 29.0662  1.6539  10
   9   0  -2 28.9915  1.6578  18
  -9   0   2 28.5692  1.6435   7
  -9   0  -2 27.5002  1.6533  23
   9   0   2 26.4396  1.6448  18
   9   0  -2 27.4203  1.5824  16
  10   0   2 9.57521 0.88611  10
  10   0  -2 10.6607  0.9840   2
 -10   0  -2 12.8157  0.9163  15
  10   0   2 12.4313  0.9804  18
  10   0   2 10.2887  0.9707   2
 -10   0  -2 11.2241  0.9142  23
 -10   0   2 11.5384  0.9375  15
  10   0  -2 9.38806 0.87817  18
 -10   0   2 11.8898  1.0150  23
 -10   0   2 10.2457  0.9941   7
   0   1   2 1651.66   94.26   1
   0  -1   2 1773.37   95.43   1
   0  -1   2 1845.34   99.03  13
   0   1  -2 1790.78   96.30  21
   0  -1   2 1727.08   88.49   5
   0  -1   2 1742.55   90.51  17
   0  -1  -2 1780.61   97.91  21
   0  -1  -2 1754.05   93.26   9
   0   1  -2 1791.01   94.05   9
   0  -1  -2 1835.80   90.62   5
   0  -1  -2 1855.01   91.18  17
   2  -1   2 2912.06  149.16  17
   2  -1   2 2921.61  167.26  13
   2   1  -2 3099.49  157.82   9
   2   1  -2 3077.13  166.64  13
  -2   1   2 2933.10  152.56   5
   2  -1   2 3225.86  159.25   9
  -2  -1  -2 3113.47  153.12   5
  -2   1   2 2848.61  150.14  17
  -2  -1  -2 2962.69  163.83  21
   2  -1   2 3009.04  161.88   1
  -2  -1  -2 2722.33  154.20   9
  -2  -1  -2 3032.14  152.39  17
  -2   1  -2 2913.95  164.40  21
   2  -1  -2 3105.78  159.12   9
  -2  -1   2 2931.83  153.53  17
   2   1   2 3086.32  165.42  13
   2  -1  -2 3058.47  166.95  13
   2  -1  -2 3319.26  165.59  21
  -2  -1   2 2869.47  152.48   5
  -2  -1   2 2905.14  158.02   1
  -2   1  -2 2947.83  149.72   5
   2   1   2 2912.23  159.89   1
  -2  -1   2 2825.29  161.70  21
  -3  -1  -2 170.938   9.253  21
  -3  -1  -2 165.964   8.611   5
  -3   1   2 149.723   8.423  17
  -3   1   2 166.506   8.578   5
   3   1  -2 173.895   9.524  13
   3  -1   2 158.877   9.450  13
   3   1  -2 170.932   8.836   9
  -3  -1  -2 167.288   8.581  17
   3   1  -2 158.555   8.953   1
   3  -1   2 168.687   9.114   1
   3  -1   2 168.290   8.924   9
  -3  -1   2 160.013   9.126  21
   3  -1  -2 167.557   9.540  13
  -3  -1   2 166.301   8.602   5
  -3   1  -2 172.615   9.334  21
   3   1   2 160.650   8.685   9
  -3   1  -2 167.018   8.498   5
   3  -1  -2 177.041   8.944   9
   3  -1  -2 173.109   9.278  21
   3   1   2 171.750   9.397  13
   3   1   2 173.302   9.162   1
  -3  -1   2 158.895   8.606  17
   4   1  -2 1005.89   55.92   9
  -4   1   2 1039.45   58.25  21
  -4  -1  -2 1099.69   53.82  17
   4  -1   2 1166.69   58.25   9
  -4  -1  -2 1112.77   58.22  21
  -4   1   2 1077.56   53.82   5
   4  -1   2 1013.25   58.86  13
   4   1  -2 1091.00   56.17   1
   4  -1   2 1128.96   56.38   1
  -4  -1  -2 1044.20   53.80   5
   4   1  -2 1064.71   58.89  13
   4  -1  -2 1047.38   58.88  13
   4   1   2 1119.94   58.86  13
  -4  -1   2 1146.66   53.88   5
   4  -1  -2 1116.01   56.07   9
  -4   1  -2 1145.46   58.30  21
  -4  -1   2 1091.53   53.89  17
  -4  -1   2 1094.54   58.14  21
   4   1   2 1090.15   55.83   9
   4   1   2 1112.96   56.39   1
  -4   1  -2 1095.00   53.72   5
   5  -1   2 85.1541  3.4190   2
   5  -1   2 82.5150  3.2447   4
   5   1  -2 93.8805  5.5154  13
  -5   1   2 79.7511  3.4061  23
   5  -1   2 84.5686  4.8556   9
   5   1  -2 78.6357  3.1821  18
  -5  -1  -2 78.3660  3.6305   7
   5  -1   2 77.2160  3.2758  10
   5   1  -2 86.6271  4.7618   9
   5   1  -2 77.4256  4.8698   1
  -5   1   2 83.6459  4.8656   5
  -5  -1  -2 76.6255  3.1892   4
   5  -1   2 83.0013  3.1522  18
   5   1  -2 79.8984  3.1451  16
  -5  -1  -2 89.1204  5.1195  21
  -5  -1  -2 88.0864  4.8893   5
  -5   1   2 76.2206  3.6294   7
   5   1  -2 78.9946  3.4224   2
   5   1  -2 78.2430  3.2823  10
   5  -1   2 84.3848  5.2289   1
   5  -1   2 80.9748  3.2047  20
   5  -1   2 78.7322  3.3909  12
  -5   1   2 85.0776  5.1687  21
  -5  -1  -2 81.3615  3.3956  23
  -5  -1  -2 76.5163  3.2982  15
   5  -1  -2 80.5868  3.1283  24
   5  -1  -2 84.2806  3.3035  15
   5   1   2 83.7223  3.1950  18
  -5   1  -2 81.6094  3.3105  15
   5   1   2 71.7888  3.3854   2
   5   1   2 77.5381  5.2652  13
  -5   1  -2 84.8469  4.6885   5
   5  -1  -2 81.9648  3.1696  16
   5  -1  -2 81.4457  3.2302   4
  -5  -1   2 78.7033  3.3204  15
   5  -1  -2 83.1006  3.1449  18
   5   1   2 76.0940  3.2667  10
  -5  -1   2 84.1024  4.9631  21
  -5   1  -2 79.9031  3.3652  23
  -5   1  -2 91.8541  5.2725  21
   5   1   2 81.2150  5.3364   1
  -5  -1   2 75.0596  3.1752  11
   5  -1  -2 83.2289  3.1651  20
  -5  -1   2 79.0654  3.4072  23
   5   1   2 73.8401  3.2938   6
  -5  -1   2 78.3949  3.6042   7
   5  -1  -2 75.2182  3.4936   2
   5  -1  -2 77.7725  3.1900   8
   5  -1  -2 89.3867  4.9704   9
  -5  -1   2 92.9631  4.8965   5
   5  -1  -2 87.3737  5.4609  13
   6  -1   2 32.5256  1.7336  10
   6  -1   2 31.6607  1.6489  16
   6  -1   2 30.5759  1.9009   2
   6  -1   2 31.3080  3.2474   1
  -6  -1  -2 34.2105  2.8949   5
  -6  -1  -2 30.0998  1.7895   7
  -6   1   2 31.7318  1.8559   7
   6  -1   2 30.4416  2.7052   9
   6  -1   2 30.5902  3.1435  13
   6  -1   2 32.3259  1.4945  20
   6  -1   2 31.4692  1.6551  18
  -6   1   2 35.7196  2.9270   5
  -6   1   2 33.0664  1.7691  23
   6   1  -2 31.5504  3.5656  13
  -6   1   2 31.2695  2.9507  21
   6   1  -2 32.1812  1.9714   2
   6  -1   2 30.1938  1.5989  12
  -6  -1  -2 30.6603  1.4786   4
   6   1  -2 31.2555  1.6513  18
   6  -1   2 32.2371  1.5087   4
  -6  -1  -2 29.9066  2.7734  21
  -6  -1  -2 31.1631  1.7507  23
   6   1  -2 33.5733  1.7744  10
   6   1  -2 30.5828  1.5123  16
  -6  -1  -2 31.8541  1.7043  15
   6   1   2 33.6721  3.3126   1
   6  -1  -2 33.3938  1.5569   8
  -6  -1   2 32.7072  2.7785   5
  -6   1  -2 30.6697  1.7046  23
  -6  -1   2 32.7775  1.6827  15
   6  -1  -2 33.6200  1.6246  24
  -6   1  -2 32.1337  2.7748   5
   6   1   2 32.1951  1.7301   6
   6   1   2 35.3234  1.7316  10
  -6   1  -2 30.5745  1.7965   7
   6   1   2 35.6954  3.4346  13
   6  -1  -2 34.3620  2.8085   9
   6  -1  -2 35.6826  1.4962   4
   6  -1  -2 33.0993  1.6989  15
  -6   1  -2 34.3477  1.7166  15
  -6  -1   2 30.8342  1.7890  23
  -6  -1   2 28.6894  1.5771  11
   6  -1  -2 33.6148  1.8124   2
  -6  -1   2 30.6846  2.6120  21
   6  -1  -2 31.8836  1.5445  16
   6  -1  -2 36.2314  3.3256  13
   6   1   2 37.3314  1.9062   2
   6   1   2 33.2826  1.6355  18
  -6  -1   2 32.6524  1.7709   7
  -6   1  -2 31.0862  2.7974  21
   6  -1  -2 32.6770  1.8332  10
   6  -1  -2 33.7876  1.8090  18
   6  -1  -2 32.6540  1.5722  20
   6  -1  -2 29.2043  1.6431  12
   7  -1   2 619.088  22.414  20
  -7  -1  -2 565.900  32.598  21
   7  -1   2 580.562  33.310  13
  -7  -1  -2 612.147  23.192  15
  -7   1   2 583.128  30.335   5
   7  -1   2 617.329  22.397  10
   7   1  -2 522.299  33.196  13
   7   1  -2 613.061  22.373  10
  -7   1   2 632.856  23.450  23
  -7  -1  -2 608.333  25.194   7
   7  -1   2 602.544  21.548  18
  -7  -1  -2 563.182  30.306   5
  -7  -1  -2 621.332  23.429  23
  -7  -1  -2 583.132  22.641   4
  -7   1   2 632.381  23.201  15
   7  -1   2 596.649  23.601   2
   7  -1   2 612.805  21.732  16
   7   1  -2 617.237  21.736  16
  -7   1   2 589.194  32.719  21
  -7   1   2 626.679  25.207   7
   7   1  -2 616.797  21.532  18
   7   1  -2 596.021  23.596   2
   7  -1   2 569.524  23.792  12
   7  -1  -2 609.651  33.428  13
   7  -1  -2 615.272  21.896  24
   7   1   2 620.053  21.539  18
  -7   1  -2 630.117  23.187  15
   7  -1  -2 620.341  22.668   4
  -7   1  -2 569.459  25.154   7
   7   1   2 588.790  22.662   6
   7   1   2 622.641  22.408  10
   7  -1  -2 617.631  22.407  20
   7   1   2 572.973  31.770   1
   7  -1  -2 605.006  23.597   2
  -7  -1   2 591.270  23.164  15
  -7   1  -2 619.784  23.417  23
   7  -1  -2 614.010  21.752  16
   7  -1  -2 600.519  22.243   8
  -7   1  -2 570.089  32.728  21
   7   1   2 608.570  23.585   2
   7  -1  -2 558.727  31.374   9
  -7  -1   2 586.862  23.438  23
   7  -1  -2 613.647  21.520  18
   7  -1  -2 602.357  22.367  10
  -7  -1   2 623.468  25.224   7
  -7   1  -2 555.035  30.160   5
   7   1   2 552.930  33.193  13
  -7  -1   2 593.541  30.402   5
  -7   1  -2 594.204  22.666   4
   8   1  -2 456.918  18.320   2
   8   1  -2 435.278  16.833  16
  -8  -1  -2 438.407  19.524   7
  -8   1   2 441.814  19.526   7
   8  -1   2 476.066  17.387  10
  -8  -1  -2 453.511  18.169  23
  -8   1   2 482.398  18.185  23
   8  -1   2 474.713  18.311   2
   8  -1   2 489.122  16.742  18
  -8   1   2 461.213  17.981  15
   8   1  -2 453.315  17.330  10
  -8  -1  -2 430.481  17.516   4
   8   1  -2 479.887  16.721  18
  -8  -1  -2 482.558  17.985  15
   8   1   2 472.506  16.713  18
  -8  -1   2 478.469  18.188  23
   8  -1  -2 432.070  17.328  20
   8  -1  -2 465.896  16.717  18
   8   1   2 462.638  18.290   2
  -8   1  -2 475.489  18.152  23
  -8   1  -2 465.042  17.355  20
  -8  -1   2 452.038  19.555   7
  -8   1  -2 482.904  17.985  15
   8  -1  -2 439.192  16.954  24
   8   1   2 474.691  17.395  10
   8  -1  -2 483.143  18.326   2
   8  -1  -2 447.692  16.869  16
  -8  -1   2 460.356  17.961  15
  -8   1  -2 481.500  17.568   4
  -9  -1  -2 71.7899  3.3516   7
   9   1  -2 63.7320  2.8638  16
  -9   1   2 66.5131  3.3090   7
  -9  -1  -2 73.4365  3.0439  15
   9  -1   2 70.7511  3.2834   2
   9   1  -2 71.3294  2.9540  18
  -9  -1  -2 72.3149  3.1027  23
   9  -1   2 68.8208  2.9463  18
   9   1  -2 73.9721  3.2530   2
   9  -1   2 71.3875  3.0537  10
  -9   1   2 73.0954  3.1656  23
   9   1  -2 66.1142  3.0400  10
  -9   1   2 73.2379  3.0597  15
   9   1   2 71.4325  3.0452  18
  -9   1  -2 71.7287  2.9215   4
   9  -1  -2 73.1132  3.3080   2
   9   1   2 72.2808  3.0732  10
  -9   1  -2 72.2643  3.1340  23
  -9  -1   2 71.1259  3.0516  15
   9   1   2 68.8026  3.2502   2
   9  -1  -2 68.5393  2.9087  16
   9  -1  -2 72.0511  2.9354  18
  -9  -1   2 76.0632  3.3876   7
  -9  -1   2 78.0486  3.1575  23
  -9   1  -2 73.6223  3.0663  15
 -10  -1  -2 154.201   5.872  15
 -10   1   2 154.675   5.868  15
  10  -1   2 139.058   5.683  10
 -10  -1  -2 148.053   5.922  23
  10   1  -2 155.006   5.497  18
  10   1  -2 151.381   6.019   2
  10  -1   2 151.264   6.002   2
 -10   1   2 152.926   5.949  23
  10  -1   2 149.694   5.472  18
 -10   1  -2 150.661   5.863  15
  10   1   2 141.828   6.002   2
  10   1   2 147.651   5.487  18
  10  -1  -2 149.754   6.015   2
 -10  -1   2 154.824   5.949  23
 -10  -1   2 144.890   6.375   7
  10  -1  -2 142.885   5.476  18
  10   1   2 144.642   5.703  10
 -10  -1   2 142.550   5.840  15
   1  -2   2 6164.61  338.15   1
   1   2  -2 6205.81  333.83   9
   1  -2   2 5810.38  352.94  13
   1   2  -2 6843.55  353.92  13
   1  -2   2 6409.11  321.82  17
  -1  -2  -2 6878.22  324.57  17
  -1  -2   2 6737.05  340.59   1
   1  -2  -2 6420.82  350.99  13
   1   2   2 6456.39  338.20   1
  -1  -2   2 6310.46  320.57   5
  -1  -2   2 6363.15  324.27  17
  -1   2  -2 6701.72  347.59  21
   1  -2  -2 6488.85  335.35   1
   1  -2  -2 6584.91  322.32   5
  -2  -2  -2 1097.49   54.23   5
   2  -2   2 1054.03   55.40   1
   2   2  -2 1066.14   58.17  13
   2  -2   2 1033.40   56.42   9
  -2  -2  -2 1039.24   58.62  21
  -2   2   2 964.053  50.734  17
   2  -2   2 1054.27   58.47  13
  -2  -2  -2 1032.24   53.11  17
   2   2  -2 1019.03   55.19   9
   2  -2   2 993.066  51.347  17
  -2   2   2 1041.73   53.93   5
  -2  -2   2 1087.08   55.41   1
   2  -2  -2 1061.25   58.60  13
  -2   2  -2 1028.81   59.12  21
  -2   2  -2 940.223  51.910   5
  -2  -2   2 1013.45   54.64   5
   2  -2  -2 1054.15   54.66   9
   2   2   2 992.439  57.724  13
  -2  -2   2 1022.77   52.95  17
   2  -2  -2 1028.31   58.17  21
   2   2   2 1048.44   55.73   1
  -3  -2  -2 1272.81   63.62   5
  -3   2   2 1299.94   67.81   5
   3  -2   2 1407.41   73.00   9
   3  -2   2 1327.05   75.99  13
  -3   2   2 1179.76   64.04  17
   3   2  -2 1316.82   69.61  13
  -3  -2  -2 1371.65   63.80  17
  -3  -2  -2 1242.81   73.56  21
   3  -2   2 1336.43   71.84   1
   3   2  -2 1238.04   68.69   9
   3   2  -2 1290.94   68.34   1
  -3  -2   2 1261.78   67.75   5
   3  -2  -2 1262.32   68.93   9
  -3   2  -2 1280.19   73.14  21
   3   2   2 1272.72   71.84  13
  -3   2  -2 1267.85   65.71   5
   3  -2  -2 1286.36   73.30  21
   3   2   2 1281.51   70.22   1
   3  -2  -2 1347.39   75.17  13
  -3  -2   2 1277.57   70.32  21
  -3  -2   2 1349.22   66.81  17
  -4  -2  -2 1551.10   82.60   5
  -4  -2  -2 1600.59   86.95  21
   4  -2   2 1732.39   82.32   1
   4   2  -2 1601.41   82.17   1
  -4   2   2 1643.17   84.15   5
  -4   2   2 1600.31   89.20  21
   4  -2   2 1674.70   89.77  13
   4   2  -2 1610.57   89.82  13
   4  -2   2 1372.58   84.12   9
  -4  -2  -2 1581.23   78.78  17
   4   2  -2 1581.44   83.78   9
  -4   2  -2 1627.94   78.47   5
   4  -2  -2 1580.59   84.49   9
  -4   2  -2 1654.52   92.20  21
   4  -2  -2 1547.21   90.03  13
  -4  -2   2 1586.70   87.75  21
   4   2   2 1656.18   89.40  13
  -4  -2   2 1619.98   78.84  17
  -4  -2   2 1525.76   84.29   5
   4   2   2 1577.01   82.32   1
   5  -2   2 135.593   5.371  18
  -5   2   2 137.309   6.235   7
  -5  -2  -2 138.830   5.490  22
   5  -2   2 141.369   5.404  16
  -5  -2  -2 130.600   5.553   4
   5  -2   2 154.410   8.809  13
   5  -2   2 138.779   5.506   8
   5  -2   2 149.549   8.379   1
   5   2  -2 144.218   8.222   1
   5   2  -2 153.264   8.820  13
  -5   2   2 154.476   7.929   5
   5  -2   2 141.948   5.873   2
   5  -2   2 136.337   5.465  24
   5  -2   2 142.872   5.586  10
   5   2  -2 141.545   5.356  18
  -5  -2  -2 140.228   5.719  15
   5  -2   2 143.340   5.876  12
   5   2  -2 140.074   5.390  16
  -5  -2  -2 139.878   7.764  17
   5  -2   2 152.349   5.602   4
  -5  -2  -2 149.253   8.327  21
   5  -2   2 151.515   8.165   9
   5  -2   2 150.823   5.558  20
  -5  -2  -2 155.711   7.941   5
   5   2  -2 142.956   5.865   2
  -5  -2  -2 143.024   5.826  23
  -5  -2  -2 142.007   5.706   6
   5   2  -2 143.445   5.600  10
   5  -2   2 134.644   5.645   6
  -5  -2  -2 139.752   6.223   7
  -5  -2  -2 132.287   5.481  11
  -5   2   2 159.348   8.555  21
  -5  -2   2 148.675   7.876  17
   5   2   2 147.380   5.587  10
   5  -2  -2 146.400   5.807  23
   5  -2  -2 145.625   5.520   8
  -5   2  -2 140.361   5.711  15
   5   2   2 141.391   5.341  18
  -5   2  -2 160.778   8.573  21
   5   2   2 154.717   8.497   1
  -5  -2   2 145.141   5.722  15
  -5   2  -2 134.007   5.792  23
  -5  -2   2 137.867   5.516  11
   5  -2  -2 152.855   5.612   4
  -5   2  -2 150.636   7.704   5
   5   2   2 151.309   8.766  13
   5  -2  -2 143.541   5.387  18
   5  -2  -2 135.931   5.549  10
  -5  -2   2 140.710   6.233   7
   5  -2  -2 143.471   5.862   2
   5   2   2 134.595   5.864   2
   5  -2  -2 146.192   5.422  24
   5  -2  -2 145.991   5.422  16
  -5  -2   2 163.675   8.000   5
   5  -2  -2 146.778   5.725  15
   5  -2  -2 142.499   5.872  12
   5  -2  -2 161.364   8.262   9
  -5  -2   2 145.480   5.799  23
   5  -2  -2 164.832   8.888  13
   5  -2  -2 152.094   5.550  20
  -6   2   2 215.638   9.392   7
  -6  -2  -2 211.183  12.371  21
  -6   2   2 220.346   8.762  23
   6  -2   2 228.058   8.437  10
   6  -2   2 225.099   8.119  18
   6  -2   2 215.160  12.278   1
  -6  -2  -2 225.857  11.808   5
   6   2  -2 233.223  13.142  13
   6  -2   2 208.773   8.117  16
  -6  -2  -2 211.956   9.407   7
  -6   2   2 214.536  12.599  21
   6  -2   2 215.033  12.044   9
   6  -2   2 213.130   8.870  12
   6   2  -2 208.176   8.114  16
  -6  -2  -2 216.497   8.766  23
   6  -2   2 237.697  13.071  13
   6  -2   2 205.807   8.158  24
  -6  -2  -2 214.199   8.626  15
   6   2  -2 232.804   8.872   2
  -6  -2  -2 208.803   8.389   4
  -6   2   2 221.856  11.717   5
   6  -2   2 207.831   8.281   8
   6   2  -2 221.851   8.392  10
   6  -2   2 220.018   8.344  20
   6  -2   2 221.221   8.829   2
   6   2  -2 222.166   8.052  18
   6  -2   2 223.970   8.440   4
   6  -2  -2 218.826   8.301   8
   6   2   2 212.579   8.816   2
   6   2   2 226.366   8.433  10
   6   2   2 208.612   8.472   6
  -6  -2   2 235.647   9.444   7
  -6  -2   2 224.832  11.764   5
   6  -2  -2 226.841   8.651  15
   6  -2  -2 231.133   8.065  18
   6  -2  -2 219.934   8.191  24
  -6   2  -2 219.083  11.500   5
  -6  -2   2 221.614   8.304  11
  -6  -2   2 214.814   8.621  15
   6  -2  -2 225.487  12.169   9
   6   2   2 218.014   8.046  18
   6  -2  -2 222.935   8.144  16
   6  -2  -2 232.432   8.444   4
   6  -2  -2 220.972   8.826   2
  -6   2  -2 214.304  12.616  21
  -6  -2   2 225.022   8.746  23
   6  -2  -2 225.127   8.869  12
  -6   2  -2 222.610   8.635  15
  -6   2  -2 207.308   8.709  23
   6   2   2 231.184  12.508   1
   6  -2  -2 226.252   8.352  20
   6  -2  -2 214.854  12.951  13
   6   2   2 232.636  12.947  13
   6  -2  -2 213.183   8.351  10
  -7   2   2 867.118  44.055   5
   7  -2   2 885.383  33.551  20
   7   2  -2 916.780  31.496  18
   7   2  -2 883.251  48.414  13
   7   2  -2 859.509  31.806  16
   7  -2   2 857.402  48.369  13
  -7   2   2 890.657  36.880   7
   7  -2   2 891.880  32.583   8
   7   2  -2 915.607  32.746  10
   7   2  -2 928.910  35.544   2
   7  -2   2 904.427  32.643  18
   7  -2   2 880.118  32.064  24
   7  -2   2 893.242  31.837  16
   7  -2   2 889.201  34.884  12
  -7  -2  -2 844.027  36.887   7
   7  -2   2 871.047  34.509   2
  -7   2   2 894.553  35.745  15
  -7   2   2 882.011  34.301  23
  -7   2   2 879.702  47.691  21
  -7  -2  -2 844.860  34.717  15
   7  -2   2 883.299  32.766  10
  -7  -2  -2 859.489  35.277  23
   7   2   2 847.121  34.496   2
   7  -2  -2 936.114  31.516  18
  -7   2  -2 892.421  33.940  15
   7  -2  -2 841.720  48.327  13
  -7   2  -2 907.265  34.272  23
   7  -2  -2 895.208  33.874   4
  -7  -2   2 891.747  32.563  11
  -7   2  -2 876.563  47.704  21
   7  -2  -2 888.849  32.690  16
  -7  -2   2 881.528  36.903  23
   7   2   2 931.341  32.774  10
   7  -2  -2 888.297  32.835  20
  -7  -2   2 887.946  33.928  15
   7   2   2 905.239  32.424  18
   7  -2  -2 896.100  34.535   2
   7  -2  -2 887.432  32.719  10
   7  -2  -2 913.245  32.606   8
   7   2   2 861.852  33.187   6
   7   2   2 802.523  48.154  13
  -7  -2   2 844.773  36.894   7
   7  -2  -2 832.657  45.774   9
   7   2   2 799.009  46.090   1
  -7  -2   2 857.531  44.143   5
   7  -2  -2 897.543  34.881  12
   7  -2  -2 874.889  32.073  24
   8  -2   2 390.964  13.316  18
  -8  -2  -2 372.384  14.273  15
  -8   2   2 399.736  14.308  15
   8  -2   2 386.311  13.839  10
   8  -2   2 351.853  14.618  12
   8   2  -2 364.878  13.779  10
   8  -2   2 338.943  14.546   2
  -8  -2  -2 368.866  14.456  23
  -8   2   2 385.588  14.441  23
   8   2  -2 377.132  14.576   2
   8   2  -2 336.949  13.347  16
   8   2  -2 384.830  13.305  18
  -8   2   2 377.984  15.514   7
   8  -2   2 363.205  13.388  16
  -8  -2  -2 341.807  15.501   7
  -8   2  -2 350.298  14.387  23
  -8   2  -2 372.018  13.938   4
  -8  -2   2 383.585  15.543   7
  -8  -2   2 363.971  14.244  15
   8  -2  -2 385.111  13.297  18
   8   2   2 384.833  13.848  10
   8   2   2 355.010  14.517   2
  -8   2  -2 357.451  13.784  20
   8  -2  -2 360.459  13.930   4
   8  -2  -2 364.381  13.402  16
  -8  -2   2 367.065  14.445  23
   8  -2  -2 355.689  13.486  24
   8  -2  -2 354.405  13.762  20
   8  -2  -2 352.367  13.679   8
   8  -2  -2 329.152  14.606  12
   8   2   2 353.222  13.292  18
   8  -2  -2 378.776  14.574   2
  -8   2  -2 382.928  14.286  15
  -9  -2  -2 44.4107  2.2021   7
   9  -2   2 44.1821  2.1187  18
   9  -2   2 42.4662  2.1741   2
  -9   2   2 39.0527  2.1374   7
  -9   2   2 38.5695  1.8215   4
  -9   2   2 42.6643  2.0830  23
   9   2  -2 44.9825  2.2050   2
   9  -2   2 42.3928  2.0253  10
   9   2  -2 45.2913  2.1253  18
  -9  -2  -2 42.0801  1.9423  15
   9   2  -2 41.7067  2.0264  10
  -9  -2  -2 43.1524  2.0463  23
  -9   2   2 45.0853  2.0080  15
   9   2   2 39.2185  2.2288   2
   9  -2  -2 38.9276  1.9425  18
  -9  -2   2 42.1206  2.1778   7
   9   2   2 42.2514  2.0799  10
  -9   2  -2 38.0231  1.8101  20
  -9   2  -2 39.7299  1.8842   4
  -9   2  -2 41.4036  1.9773  15
  -9  -2   2 41.0513  1.9530  15
   9   2   2 40.3031  2.0919  18
   9  -2  -2 40.6595  1.9649  16
  -9  -2   2 43.7897  2.1645  23
   9  -2  -2 41.5782  2.1722   2
  10  -2   2 40.9906  1.8178  18
 -10   2   2 38.6405  1.8711  23
 -10  -2  -2 40.2289  1.8840  23
  10  -2   2 42.0083  1.9799   2
  10   2  -2 42.8457  2.0144   2
 -10  -2  -2 41.0101  1.8255  15
 -10   2   2 42.3273  1.8523  15
  10   2  -2 42.2574  1.8397  18
  10  -2  -2 40.5972  1.8151  18
 -10   2  -2 42.0216  1.8302  15
  10   2   2 39.4110  1.8055  18
  10   2   2 39.8689  1.8741  10
  10  -2  -2 40.7723  1.9807   2
 -10  -2   2 48.5185  1.9137  23
   0  -3  -2 284.505  14.915  17
   0  -3  -2 305.193  15.626   1
   0  -3  -2 301.059  16.177  13
   0   3  -2 306.053  15.412   9
   0  -3   2 314.709  16.409  13
   0  -3   2 289.992  14.911  17
   0  -3  -2 290.978  14.809   5
   0  -3  -2 310.801  16.010  21
   0   3  -2 276.003  15.845  21
   0  -3   2 297.606  15.709   1
   0  -3   2 290.384  14.659   5
   0  -3  -2 289.507  15.338   9
  -1  -3  -2 661.536  35.175   9
  -1  -3  -2 715.446  33.936  17
  -1  -3  -2 653.314  36.423  21
  -1  -3  -2 697.986  33.747   5
   1   3  -2 660.338  35.050   9
   1   3  -2 668.397  36.919  13
   1  -3   2 723.041  36.996  13
   1  -3   2 698.104  35.437   1
   1  -3   2 693.192  33.788  17
  -1  -3   2 693.999  33.655   5
  -1  -3   2 705.652  33.927  17
   1  -3  -2 677.481  35.125   9
  -1  -3   2 713.541  35.454   1
   1  -3  -2 686.278  36.853  13
   1  -3  -2 672.250  35.275   1
   1  -3  -2 700.101  33.818  17
  -1   3  -2 654.761  36.420  21
   1  -3  -2 629.022  36.477  21
   1  -3  -2 697.633  33.706   5
   1   3   2 658.854  36.774  13
   2   3  -2 1167.00   65.95  13
   2  -3   2 1179.13   60.47   1
  -2  -3  -2 1171.50   60.59  17
  -2   3   2 1175.28   60.96   5
  -2  -3  -2 1117.95   64.38  21
  -2   3   2 1147.28   57.73  17
   2  -3   2 1229.39   63.19  13
   2   3  -2 1180.63   61.60   9
   2  -3   2 1134.50   58.22  17
  -2  -3  -2 1172.78   61.98   5
   2  -3   2 1165.61   66.41   9
  -2   3  -2 1170.21   67.35  21
   2  -3  -2 1154.47   65.01  13
   2   3   2 1074.58   64.48  13
   2  -3  -2 1170.74   60.22   1
  -2  -3   2 1110.97   57.93  17
  -2  -3   2 1139.58   60.78   5
  -2   3  -2 1062.58   58.24   5
   2  -3  -2 1243.74   66.69  21
   2  -3  -2 1282.04   63.18   9
  -2  -3   2 1355.87   64.74   1
   2   3   2 1223.16   60.47   1
   3   3  -2 370.758  19.143   9
   3   3  -2 391.872  20.485  13
   3  -3   2 373.658  19.563   1
  -3  -3  -2 377.142  18.744  17
  -3  -3  -2 383.798  18.630   5
  -3   3   2 345.200  18.513   5
   3  -3   2 381.959  19.413   9
   3  -3   2 370.340  20.449  13
  -3  -3  -2 376.999  19.963  21
   3   3   2 355.282  20.291  13
  -3  -3   2 361.752  18.571   5
  -3   3  -2 334.440  18.312   5
   3  -3  -2 384.301  20.133  21
  -3   3  -2 362.908  20.102  21
   3  -3  -2 371.776  20.376  13
   3   3   2 368.134  19.630   1
   3  -3  -2 393.234  19.419   9
  -3  -3   2 355.544  18.756  17
  -4  -3  -2 465.022  23.749   5
   4  -3   2 455.014  18.741  12
   4  -3   2 468.756  17.833   4
   4   3  -2 480.323  24.882   1
  -4  -3  -2 455.807  19.809   7
   4  -3   2 449.385  16.919  18
   4  -3   2 458.241  17.239  24
   4  -3   2 516.473  24.770   9
   4   3  -2 437.559  18.543   2
   4  -3   2 483.633  24.913   1
   4  -3   2 454.581  17.615  10
   4  -3   2 445.127  17.509   8
  -4   3   2 484.608  23.677   5
  -4  -3  -2 446.989  18.215  15
   4  -3   2 454.806  18.542   2
   4   3  -2 507.154  26.111  13
   4  -3   2 481.999  17.640  20
  -4  -3  -2 452.385  18.420  23
  -4  -3  -2 462.806  17.891   6
   4  -3   2 509.154  26.126  13
   4  -3   2 453.474  17.102  16
  -4  -3  -2 493.592  25.470  21
  -4   3   2 493.577  25.737  21
  -4  -3  -2 504.342  23.872  17
   4   3   2 502.089  25.966  13
   4   3   2 500.367  25.042   1
  -4  -3   2 516.689  23.786   5
  -4   3  -2 448.410  23.436   5
   4  -3  -2 472.026  18.742  12
   4  -3  -2 503.666  24.783   9
   4  -3  -2 450.348  17.232  24
   4  -3  -2 458.585  18.222  15
  -4  -3   2 490.717  23.912  17
   4  -3  -2 452.370  17.518   8
  -4  -3   2 450.488  17.500  11
  -4   3  -2 501.850  25.731  21
  -4  -3   2 456.160  17.623  10
   4  -3  -2 487.427  17.641  20
  -4  -3   2 443.628  19.805   7
   4  -3  -2 473.985  17.838   4
   4  -3  -2 463.658  17.111  16
   5  -3   2 926.475  34.827   8
  -5  -3  -2 888.037  36.563  14
  -5  -3  -2 896.149  33.104  19
   5  -3   2 926.372  36.801  20
  -5  -3  -2 1029.87   47.01  17
   5  -3   2 889.095  37.477   2
  -5   3   2 1024.77   46.83   5
   5  -3   2 974.642  48.787   9
   5  -3   2 916.720  38.278  12
   5  -3   2 935.759  34.937  18
   5  -3   2 937.552  36.526   4
  -5  -3  -2 1008.87   46.93   5
   5   3  -2 886.274  33.964  16
   5  -3   2 980.666  34.009  16
   5  -3   2 1010.42   51.41  13
  -5  -3  -2 968.804  36.277   6
   5   3  -2 997.844  49.011   1
   5   3  -2 920.688  36.847   2
   5  -3   2 904.546  34.969  10
  -5  -3  -2 931.503  35.221  11
  -5   3   2 1031.06   50.81  21
  -5  -3  -2 882.890  40.544   7
  -5  -3  -2 888.166  37.076  15
   5   3  -2 1028.88   51.44  13
  -5  -3  -2 969.182  50.439  21
  -5  -3  -2 917.590  37.740  23
   5   3  -2 937.518  34.771  18
   5  -3   2 902.481  34.259  24
   5  -3   2 1011.31   49.06   1
  -5  -3  -2 946.270  34.291  22
   5   3   2 1012.56   49.19   1
   5  -3  -2 917.026  36.850   2
  -5  -3   2 906.876  34.791  11
   5  -3  -2 890.074  35.045  16
   5   3   2 920.419  33.597  18
  -5   3  -2 1062.03   50.81  21
   5  -3  -2 936.071  37.281  15
  -5  -3   2 906.367  40.470   7
   5   3   2 894.415  34.962  10
  -5  -3   2 888.491  35.380   3
   5  -3  -2 935.727  38.163  12
  -5  -3   2 870.407  37.536  23
   5  -3  -2 906.167  35.184  24
   5   3   2 947.993  36.821   2
   5  -3  -2 1018.34   51.37  13
   5  -3  -2 907.656  33.616  18
   5  -3  -2 939.818  35.753   8
   5  -3  -2 1047.37   48.89   9
   5  -3  -2 923.864  36.598  23
  -5  -3   2 967.493  46.991  17
  -5  -3   2 890.839  35.448   6
  -5  -3   2 917.941  33.123  19
  -5  -3   2 977.836  46.883   5
   5   3   2 947.379  51.185  13
  -5   3  -2 873.496  36.223  15
  -5  -3   2 874.462  36.214  15
   5  -3  -2 928.979  36.678   4
   5  -3  -2 952.333  35.908  20
   6  -3   2 74.3902  3.0218   4
   6  -3   2 72.9870  3.0460   8
   6  -3   2 73.7578  4.8714   9
   6  -3   2 73.5042  3.0337  24
  -6   3   2 68.5825  3.4265   7
  -6  -3  -2 69.8558  3.0389  11
   6  -3   2 72.4539  3.0317  16
  -6  -3  -2 71.6851  3.0985  22
  -6  -3  -2 79.2480  3.1581  15
  -6  -3  -2 74.9922  4.7617   5
  -6   3   2 70.0022  4.6774   5
   6  -3   2 77.2762  3.2461  12
   6   3  -2 76.0357  3.3944   2
  -6  -3  -2 74.7199  3.4731   7
   6   3  -2 78.2627  3.0880  18
  -6   3   2 76.0024  5.1064  21
   6   3  -2 67.2242  2.9583  16
   6  -3   2 81.3440  3.0634  20
   6   3  -2 73.8512  3.1001  10
   6  -3   2 71.6896  5.3860  13
   6   3  -2 76.0127  5.6057  13
   6  -3   2 74.2050  3.1142  18
  -6   3   2 73.8636  3.2313  23
  -6  -3  -2 72.0720  3.2599  23
   6  -3   2 75.6911  3.1388  10
   6  -3   2 73.2967  3.3891   2
   6  -3  -2 71.2884  4.9455   9
  -6  -3   2 69.8610  3.0785  15
   6   3   2 67.1391  5.2439  13
  -6   3  -2 70.0032  3.1444  15
   6  -3  -2 75.1847  3.0382  20
   6  -3  -2 76.4912  3.1640  15
  -6  -3   2 72.4100  3.2331  23
  -6  -3   2 67.5850  2.8781  19
  -6  -3   2 77.4747  3.4323   7
   6  -3  -2 76.5842  3.3779   2
   6   3   2 78.9733  3.2531  10
   6  -3  -2 74.6452  2.9871  18
   6  -3  -2 71.1016  3.0507  16
   6  -3  -2 73.0257  3.0594  24
   6  -3  -2 77.8476  3.0788   4
   6  -3  -2 75.1574  3.0596   8
   6   3   2 73.4212  2.9708  18
   6  -3  -2 77.1787  3.2263  12
  -6   3  -2 72.6756  5.0651  21
   6   3   2 75.5679  5.4426   1
  -6  -3   2 73.8257  4.7841   5
   6   3   2 72.3529  3.2986   2
   6  -3  -2 73.1407  5.5717  13
  -6  -3   2 70.3206  3.0386  11
   7  -3   2 1147.91   63.59  13
   7  -3   2 1211.89   42.82  18
  -7  -3  -2 1162.56   42.99  11
  -7   3   2 1144.19   48.69   7
  -7  -3  -2 1168.19   58.06   5
  -7   3   2 1072.16   57.84   5
  -7  -3  -2 1150.59   46.15  15
   7   3  -2 1188.37   44.06  10
   7   3  -2 1145.07   46.43   2
   7  -3   2 1172.48   45.03  20
  -7  -3  -2 1198.66   47.30  23
   7   3  -2 1113.34   63.52  13
   7  -3   2 1198.79   47.12  12
   7   3  -2 1187.35   43.51  18
   7  -3   2 1200.67   46.62   4
  -7   3   2 1109.61   62.77  21
   7  -3   2 1173.49   42.83  24
   7   3  -2 1112.52   42.00  16
  -7   3   2 1212.92   46.16  23
   7  -3   2 1217.91   44.21  10
   7  -3   2 1220.53   46.66   2
   7  -3   2 1191.14   42.64  16
   7  -3   2 1164.47   43.47   8
  -7  -3  -2 1240.61   51.07   7
   7  -3  -2 1138.49   44.68  20
  -7  -3   2 1147.96   44.80  15
   7  -3  -2 1157.37   48.11   2
   7   3   2 1150.76   43.83   6
   7   3   2 1108.62   60.72   1
  -7  -3   2 1198.29   43.87  11
   7  -3  -2 1205.14   45.11   8
   7   3   2 1172.67   41.56  18
   7  -3  -2 1272.19   42.45  18
  -7  -3   2 1161.54   58.11   5
   7  -3  -2 1159.58   63.63  13
  -7  -3   2 1120.83   46.02  23
  -7   3  -2 1152.43   62.80  21
   7  -3  -2 1203.22   44.48   4
  -7  -3   2 1113.61   49.93   7
   7  -3  -2 1189.05   47.31  12
   7  -3  -2 1095.09   60.31   9
   7   3   2 1175.77   45.12  10
   7  -3  -2 1173.15   43.71  24
  -7   3  -2 1090.35   46.19  15
   7   3   2 1177.47   46.22   2
  -7   3  -2 1127.62   60.26   9
   7  -3  -2 1155.84   43.94  16
   8  -3   2 738.102  28.532   2
   8   3  -2 774.805  26.036  18
   8  -3   2 711.722  26.038  18
  -8   3   2 784.735  29.114  15
   8  -3   2 685.103  26.890   8
   8   3  -2 731.198  28.522   2
   8  -3   2 712.017  26.291  16
  -8   3   2 742.055  28.327  23
  -8  -3  -2 717.267  30.476   7
   8   3  -2 720.046  27.046  10
   8  -3   2 681.012  26.462  24
   8  -3   2 719.213  27.076  10
  -8  -3  -2 679.529  28.013  15
  -8   3   2 706.523  30.432   7
   8  -3   2 715.189  28.805  12
  -8  -3  -2 725.407  28.344  23
  -8  -3   2 763.421  30.498   7
   8  -3  -2 710.505  26.304  16
   8   3   2 747.426  27.085  10
   8  -3  -2 744.061  26.036  18
   8  -3  -2 772.493  28.538   2
   8  -3  -2 734.321  26.501  24
  -8  -3   2 735.838  28.338  23
  -8  -3   2 706.510  26.884  11
   8   3   2 731.740  28.499   2
   8  -3  -2 718.822  27.106  20
  -8  -3   2 703.077  28.000  15
  -8   3  -2 737.532  28.209   4
  -8   3  -2 743.688  28.041  15
   8  -3  -2 733.624  28.805  12
   8  -3  -2 699.803  27.415   4
   8  -3  -2 713.862  26.919   8
   8   3   2 724.913  26.014  18
  -9   3   2 26.5914  1.3223   4
  -9   3   2 27.6366  1.4872  23
   9  -3   2 24.5696  1.6125  10
   9  -3   2 27.2716  1.6413   2
  -9  -3  -2 26.5561  1.4541  15
   9   3  -2 25.4824  1.6683   2
   9  -3   2 27.6893  1.5153  18
   9   3  -2 23.5710  1.6458  10
  -9  -3  -2 25.3114  1.6309   7
   9  -3   2 25.2712  1.4542  16
  -9  -3  -2 26.3741  1.4929  23
   9   3  -2 27.7929  1.5615  18
  -9   3   2 28.2999  1.4525  15
  -9  -3   2 22.3803  1.3426  15
   9  -3  -2 25.4151  1.7344   2
   9  -3  -2 25.3072  1.5546  18
  -9   3  -2 25.3924  1.3140   4
  -9   3  -2 26.8675  1.4812  15
   9   3   2 24.5051  1.6542   2
   9  -3  -2 24.0673  1.2464  20
  -9  -3   2 24.0408  1.5909   7
   9  -3  -2 25.1367  1.4242  24
   9   3   2 22.4695  1.5845  18
  -9  -3   2 26.2232  1.6104  23
   9  -3  -2 26.9020  1.4958  16
   9   3   2 24.8935  1.5958  10
  -9   3  -2 24.7822  1.3160  20
 -10  -3  -2 73.6200  3.0039  23
  10   3  -2 73.1944  2.8446  18
  10  -3   2 74.9748  3.1124   2
  10  -3   2 72.9700  2.8145  18
 -10   3   2 72.2727  2.9717  15
  10   3   2 73.3733  2.9448  10
 -10  -3   2 71.7482  3.0034  23
 -10  -3   2 71.2532  3.2375   7
  10  -3  -2 72.1993  3.0900   2
   0  -4  -2 31.4042  2.3437  17
   0  -4  -2 28.3675  2.2523  21
   0  -4  -2 32.2017  2.1579   5
   0   4  -2 26.6600  1.9795  21
   0  -4   2 32.1653  2.9176   1
   0  -4  -2 29.4653  2.6600   1
   0   4  -2 30.5595  2.2014   9
   0  -4  -2 31.9004  2.5446  13
   0  -4   2 34.6539  2.8166  13
   0  -4  -2 32.2962  2.1789   9
   0  -4   2 28.9440  1.9388   5
   0  -4   2 30.9405  2.3808  17
  -1  -4  -2 883.105  48.935  21
   1  -4   2 929.143  49.705  13
   1  -4   2 932.547  47.629   1
  -1  -4  -2 901.379  45.318   5
   1  -4   2 961.858  45.456  17
  -1  -4  -2 940.253  47.647   1
  -1  -4  -2 986.075  45.625  17
   1   4  -2 865.854  47.102   9
   1   4  -2 932.324  49.622  13
  -1   4  -2 880.149  47.222   9
  -1   4  -2 886.891  48.940  21
   1  -4  -2 946.783  49.564  13
  -1  -4   2 914.032  45.607  17
   1   4   2 893.736  49.456  13
   1  -4  -2 917.664  47.465   1
   1  -4  -2 965.949  45.474  17
  -1  -4   2 935.036  45.216   5
   1  -4  -2 918.172  47.205   9
   1  -4  -2 917.724  49.031  21
  -1  -4   2 954.889  47.666   1
   1   4   2 825.677  47.654   9
   1  -4  -2 915.279  45.282   5
  -2  -4  -2 132.075   7.102  17
   2  -4   2 125.341   7.705  13
  -2  -4  -2 122.585   7.188  21
   2  -4   2 126.231   7.418   1
  -2  -4  -2 126.411   6.886   5
   2  -4   2 134.459   7.214   9
   2  -4   2 124.959   6.722  17
   2   4  -2 123.961   6.932   9
   2   4  -2 134.653   7.649  13
  -2   4   2 125.326   6.805   5
   2  -4  -2 132.546   7.423  21
   2  -4  -2 134.352   7.241   9
   2   4   2 131.083   7.514  13
   2   4   2 130.144   7.483   1
  -2  -4   2 131.366   6.835   5
  -2   4  -2 128.836   7.345  21
   2  -4  -2 126.346   7.251   1
  -2  -4   2 130.357   7.204  17
   2  -4  -2 128.958   7.617  13
  -2  -4   2 135.137   7.628   1
  -3  -4  -2 134.198   7.838  21
  -3   4   2 144.032   7.468   5
   3   4  -2 128.257   7.494   9
   3  -4   2 138.767   8.427  13
  -3  -4  -2 142.674   7.598   5
   3  -4   2 148.139   7.910   9
   3   4  -2 148.791   8.463  13
  -3  -4  -2 139.887   7.713  17
   3  -4   2 140.095   8.080   1
   3  -4  -2 139.583   7.867   9
   3  -4  -2 142.525   8.132  21
   3   4   2 145.682   8.315   1
  -3  -4   2 140.530   7.506   5
   3   4   2 138.778   8.224  13
  -3   4  -2 142.154   8.127  21
   3  -4  -2 138.020   8.344  13
  -3  -4   2 142.891   8.237   1
  -3  -4   2 137.433   7.737  17
   4  -4   2 551.290  27.974   1
  -4  -4  -2 547.710  26.789  17
  -4   4   2 590.218  28.945  21
   4   4  -2 572.254  29.277  13
  -4  -4  -2 531.275  19.620  11
   4  -4   2 533.153  19.189  16
  -4  -4  -2 524.109  20.038   6
  -4  -4  -2 504.980  20.634  23
  -4  -4  -2 530.758  19.779  10
  -4  -4  -2 507.634  19.964   3
   4  -4   2 496.574  20.780   2
  -4   4   2 549.271  26.518   5
   4  -4   2 527.186  19.744  10
  -4  -4  -2 518.958  20.418  15
   4  -4   2 485.450  19.980   6
   4   4  -2 565.141  28.015   1
  -4  -4  -2 515.375  18.681  19
  -4  -4  -2 551.271  19.386  22
   4  -4   2 550.253  27.771   9
   4  -4   2 521.687  19.983   4
   4  -4   2 529.644  19.640   8
   4  -4   2 565.232  29.291  13
   4   4  -2 481.760  19.134  16
  -4  -4  -2 508.118  22.205   7
   4  -4   2 541.372  19.775  20
  -4  -4  -2 581.303  26.710   5
   4  -4   2 545.116  21.022  12
   4  -4   2 527.745  18.981  18
  -4  -4  -2 511.626  20.636  14
   4  -4   2 539.632  19.336  24
  -4  -4   2 571.174  26.668   5
   4   4   2 527.332  29.067  13
   4  -4  -2 536.130  19.997   4
  -4  -4   2 527.162  20.632  23
   4  -4  -2 529.937  19.636   8
   4  -4  -2 563.416  21.632  12
   4   4   2 507.841  18.946  18
  -4   4  -2 537.548  28.785  21
   4  -4  -2 509.409  18.957  18
   4  -4  -2 549.725  20.427  15
  -4  -4   2 528.425  19.777  10
   4   4   2 556.831  28.100   1
   4   4   2 483.491  20.739   2
   4  -4  -2 527.675  20.619  23
  -4  -4   2 491.691  20.626  14
  -4  -4   2 510.758  19.618  11
  -4  -4   2 521.990  18.696  19
   4  -4  -2 534.973  19.769  20
   4  -4  -2 489.128  20.769   2
  -4  -4   2 508.552  22.198   7
  -4  -4   2 508.812  19.971   3
   4  -4  -2 574.559  27.804   9
   4  -4  -2 533.192  19.330  24
   4  -4  -2 514.688  19.180  16
  -4  -4   2 559.481  19.016  18
  -4  -4   2 501.368  20.020   6
   4  -4  -2 497.622  29.101  13
  -4  -4   2 516.464  19.349  22
  -4  -4   2 533.402  26.813  17
  -5  -4  -2 173.768   6.838  23
   5   4  -2 172.444   6.928   2
   5  -4   2 169.941   6.375  16
   5   4  -2 176.935   6.344  18
   5  -4   2 174.584   9.695   9
   5  -4   2 172.287   6.307  18
  -5  -4  -2 164.542   6.690  15
   5  -4   2 169.081   9.767   1
   5  -4   2 175.536   6.420  24
   5  -4   2 181.404   6.527  20
  -5  -4  -2 167.309   6.486  11
   5   4  -2 176.972  10.472  13
   5  -4   2 175.400  10.346  13
  -5  -4  -2 166.476   6.830  14
  -5  -4  -2 166.606   6.159  19
  -5   4   2 178.812  10.075  21
   5  -4   2 167.406   6.895   2
   5  -4   2 176.198   6.936  12
   5  -4   2 170.706   6.597  10
  -5  -4  -2 167.222   9.383  17
  -5   4   2 169.428   9.138   5
   5   4  -2 166.828   9.884   1
  -5  -4  -2 171.495   6.733   6
  -5  -4  -2 177.206   6.458  22
   5   4  -2 154.949   6.304  16
   5  -4   2 172.943   6.503   8
  -5  -4  -2 157.875   6.562   3
  -5  -4  -2 176.034   7.355   7
   5  -4   2 168.432   6.556   4
  -5  -4   2 174.676   9.486  17
   5  -4  -2 167.519   6.915   2
  -5   4  -2 163.677   9.945  21
  -5  -4   2 167.195   6.608  10
  -5  -4   2 170.708   6.812  23
   5   4   2 167.021   6.294  18
   5  -4  -2 176.799   6.591   4
   5  -4  -2 175.962   6.704  15
  -5  -4   2 169.512   9.289   5
  -5  -4   2 164.241   7.308   7
   5  -4  -2 172.763   6.314  18
  -5  -4   2 163.491   6.652   6
   5   4   2 161.135   6.882   2
   5   4   2 178.112  10.178   1
   5   4   2 170.400   6.546  10
   5  -4  -2 169.363   7.259   7
   5  -4  -2 180.274   6.505  20
  -5  -4   2 160.976   6.466  11
   5  -4  -2 170.007   6.493   8
  -5  -4   2 163.171   6.420  22
   5  -4  -2 172.021  10.352  13
   5   4   2 163.414  10.116  13
   5  -4  -2 171.274   6.382  24
   5  -4  -2 172.345   6.377  16
   5  -4  -2 171.728   6.930  12
  -5  -4   2 158.012   6.596   3
   5  -4  -2 170.707   6.780  23
   5  -4  -2 176.350   9.742   9
  -5  -4   2 168.017   6.192  19
  -5   4  -2 164.029   6.694  15
  -6  -4  -2 1023.97   41.87  15
  -6   4   2 1029.91   41.02  23
   6  -4   2 1071.88   40.26  16
  -6  -4  -2 1026.36   41.04  23
   6  -4   2 1045.89   57.67  13
  -6  -4  -2 1085.61   38.43  22
  -6  -4  -2 1082.44   52.69   5
  -6  -4  -2 1030.89   40.97  14
   6   4  -2 1002.11   54.95   1
  -6   4   2 1041.16   52.42   5
   6  -4   2 1047.59   39.20  10
   6  -4   2 1073.98   39.62  18
  -6  -4  -2 1042.38   37.11  19
  -6  -4  -2 1011.05   38.97  11
   6   4  -2 987.643  57.574  13
  -6  -4  -2 1032.06   46.11   7
   6  -4   2 1028.65   39.18  24
   6   4  -2 1036.79   42.14   2
  -6  -4  -2 1097.62   39.80   6
   6   4  -2 1006.65   38.05  16
   6  -4   2 1108.88   42.45   4
   6   4  -2 1079.59   40.15  10
   6  -4   2 1072.58   43.96  12
  -6   4   2 1017.33   44.11   7
   6  -4   2 1091.71   42.67   2
   6  -4   2 1111.99   40.86  20
   6  -4   2 1060.02   40.76   8
  -6   4   2 1118.21   57.05  21
   6   4  -2 1070.64   38.65  18
   6  -4  -2 1041.87   42.76  12
   6  -4  -2 1060.50   54.81   9
  -6  -4   2 1034.09   39.82  11
   6  -4  -2 1092.85   41.32  20
   6   4   2 1035.38   37.66  18
  -6  -4   2 1063.33   39.66   3
   6  -4  -2 1086.27   42.16   2
  -6  -4   2 1051.41   39.74   6
  -6  -4   2 1084.30   46.98   7
   6  -4  -2 1015.72   39.78  24
   6   4   2 953.464  57.381  13
   6  -4  -2 1059.85   39.24  16
  -6  -4   2 1035.28   37.12  19
  -6   4  -2 1096.86   40.62  15
   6  -4  -2 1050.26   41.97  15
  -6  -4   2 1064.95   52.65   5
   6   4   2 1060.94   40.24  10
   6  -4  -2 1092.52   38.45  18
   6   4   2 1082.85   55.24   1
   6  -4  -2 1037.40   57.62  13
   6   4   2 1012.43   41.26   2
   6  -4  -2 1143.26   42.54   4
   6  -4  -2 1094.90   41.04   8
  -6   4  -2 1139.17   57.04  21
  -6  -4   2 991.185  41.028  23
  -7  -4  -2 419.123  22.969   5
   7  -4   2 396.102  25.204  13
  -7   4   2 445.828  17.542  23
  -7  -4  -2 464.166  17.355  15
  -7  -4  -2 427.052  18.872   7
   7  -4   2 462.324  16.809  10
   7  -4   2 460.047  17.850  12
   7  -4   2 459.105  16.424  24
  -7  -4  -2 433.059  16.649  11
   7   4  -2 400.525  25.231  13
   7  -4   2 456.482  16.687   8
  -7   4   2 427.803  24.922  21
   7  -4   2 465.138  16.982   4
   7  -4   2 445.447  16.786  20
   7  -4   2 383.677  16.277  16
   7  -4   2 464.898  16.178  18
  -7  -4  -2 474.970  17.582  23
   7  -4   2 467.753  17.700   2
   7   4  -2 454.756  16.135  18
   7   4  -2 486.957  17.700   2
   7   4  -2 453.955  16.795  10
  -7  -4   2 422.199  23.041   5
  -7   4  -2 417.398  23.816   9
   7   4   2 451.955  16.129  18
  -7   4  -2 409.376  24.785  21
  -7   4  -2 447.386  17.342  15
  -7  -4   2 441.026  18.890   7
  -7  -4   2 445.674  16.678  11
   7  -4  -2 464.438  16.988   4
   7  -4  -2 407.327  23.822   9
   7  -4  -2 478.476  17.713   2
   7   4   2 383.666  24.100   1
   7  -4  -2 464.244  16.312  16
   7  -4  -2 410.981  25.275  13
   7  -4  -2 472.807  16.706   8
   7   4   2 484.233  16.836  10
   7  -4  -2 472.260  16.803  20
   7  -4  -2 475.495  16.155  18
  -7  -4   2 454.319  17.557  23
   7   4   2 444.356  17.653   2
   7   4   2 454.146  17.004   6
   7  -4  -2 458.379  17.858  12
   7  -4  -2 470.531  16.451  24
  -8  -4  -2 53.5884  2.6695   7
   8  -4   2 47.9230  2.2888   8
  -8  -4  -2 52.9220  2.3937  15
  -8   4   2 53.9016  2.4967  23
  -8   4   2 55.4891  2.4328  15
   8   4  -2 53.2589  2.6181   2
   8   4  -2 52.9867  2.5274  10
   8  -4   2 51.5759  2.6172   2
   8  -4   2 51.5288  2.4136  12
   8  -4   2 53.2359  2.5495  10
   8  -4   2 50.3973  2.3214  24
   8  -4   2 54.4007  2.4120  18
  -8  -4  -2 55.2538  2.4841  23
   8  -4   2 52.9665  2.3806  16
   8   4  -2 55.3238  2.3013  18
   8  -4  -2 53.5868  2.2624  20
   8  -4  -2 54.4740  2.2949   4
   8  -4  -2 50.8548  2.4455  12
   8  -4  -2 50.9185  2.3869  24
   8  -4  -2 50.2233  2.3668   8
  -8   4  -2 52.9576  2.2937   4
  -8  -4   2 47.3811  2.3208  11
  -8  -4   2 53.7319  2.6493   7
  -8   4  -2 50.0508  2.3387  15
   8   4   2 49.7151  2.4917   6
   8   4   2 46.9093  2.5647   2
   8  -4  -2 55.1623  2.4302  18
   8  -4  -2 51.8904  2.5801   2
  -8  -4   2 51.1255  2.4473  23
   8  -4  -2 48.1297  2.3336  16
   8   4   2 54.3976  2.3840  18
   8   4   2 53.7977  2.5443  10
  -9  -4  -2 100.319   4.047  15
   9   4  -2 101.224   3.981  10
  -9   4   2 101.643   3.951   4
   9  -4   2 98.2994  3.8263  16
   9  -4   2 107.620   4.259   2
   9  -4   2 99.0463  3.9942  10
   9   4  -2 105.213   3.887  18
   9   4  -2 106.479   4.248   2
   9  -4   2 94.4054  4.1132  12
  -9  -4  -2 100.036   4.411   7
   9  -4   2 101.348   3.849  18
  -9   4   2 101.431   4.079  15
  -9  -4  -2 101.690   4.144  23
   9  -4  -2 106.462   4.216   2
   9  -4  -2 100.236   3.833  18
  -9   4  -2 97.2666  4.0304  15
   9  -4  -2 92.8446  3.8753  20
   9   4   2 95.1630  4.1852   2
  -9   4  -2 101.770   3.913  20
   9   4   2 105.604   4.008  10
   9  -4  -2 94.0084  3.8495  24
  -9  -4   2 102.366   4.135  23
  -9   4  -2 106.034   3.967   4
   9  -4  -2 87.4796  4.1039  12
   9  -4  -2 101.553   3.868  16
   9   4   2 101.317   3.837  18
   9  -4  -2 92.6368  3.8622   8
  -9  -4   2 99.8537  4.4633   7
   0  -5  -2 27.0797  2.0648  21
   0  -5   2 24.4506  2.7686   1
   0  -5  -2 25.1362  2.9672   1
   0   5  -2 24.8209  2.0399   9
   0  -5  -2 26.2103  2.5129  17
   0  -5  -2 25.4657  1.9997   9
   0  -5  -2 24.8875  2.1142   5
   0  -5   2 28.0361  2.4636  17
   0  -5   2 26.2381  2.7066  13
   0  -5   2 24.7256  1.7831   5
   1   5  -2 445.855  24.015  13
   1  -5   2 428.125  21.917  17
  -1  -5  -2 436.684  23.172   1
   1  -5   2 449.073  24.131  13
   1   5  -2 428.633  22.617   9
  -1  -5  -2 430.684  21.851   5
  -1  -5  -2 415.251  23.453  21
   1  -5   2 429.655  23.181   1
  -1  -5  -2 448.356  22.111  17
  -1   5  -2 428.566  23.458  21
   1  -5  -2 447.134  21.803   5
  -1  -5   2 417.872  21.683   5
  -1  -5   2 424.692  23.209   1
   1  -5  -2 437.494  22.734   9
   1  -5  -2 451.359  23.601  21
  -1   5  -2 431.307  22.744   9
   1  -5  -2 446.683  23.957  13
   1  -5  -2 436.671  23.046   1
   1   5   2 430.412  23.822  13
   1  -5  -2 448.442  21.980  17
  -1  -5   2 445.700  22.125  17
   2   5  -2 1474.99   73.53   9
  -2  -5  -2 1426.24   70.25  17
   2  -5   2 1390.85   52.27  24
   2   5  -2 1508.27   76.53  13
  -2   5   2 1491.17   69.84   5
  -2  -5  -2 1333.48   51.32  19
  -2  -5  -2 1315.48   53.63  11
   2  -5   2 1373.88   53.20  10
  -2  -5  -2 1361.85   54.53   6
   2  -5   2 1284.45   53.84   8
   2  -5   2 1451.42   69.90  17
   2  -5   2 1348.02   56.04   2
  -2  -5  -2 1376.62   52.63  22
  -2  -5  -2 1292.47   55.66  14
   2  -5   2 1321.33   52.25  16
   2  -5   2 1529.40   76.64  13
  -2  -5  -2 1305.21   54.57   3
   2  -5   2 1526.53   73.37   1
   2  -5   2 1353.43   51.17  18
  -2  -5   2 1464.54   69.80   5
  -2  -5   2 1327.71   53.75  10
  -2  -5   2 1376.95   55.33  14
  -2   5  -2 1520.92   76.87   9
  -2   5  -2 1527.56   75.61  21
  -2  -5   2 1343.33   54.62   3
  -2  -5   2 1475.74   70.29  17
   2  -5  -2 1447.35   73.09   1
  -2  -5   2 1340.95   55.90   2
  -2  -5   2 1384.46   54.17   6
   2  -5  -2 1478.35   76.46  13
   2  -5  -2 1475.82   78.35  21
   2   5   2 1465.19   76.36  13
   2   5   2 1618.67   73.42   1
  -2  -5   2 1388.70   51.87  22
  -2  -5   2 1589.23   73.54   1
  -2  -5   2 1346.17   50.38  19
   2  -5  -2 1400.83   72.84   9
  -2  -5   2 1382.75   51.62  18
   3  -5   2 118.283   5.098   2
  -3  -5  -2 123.492   4.594  19
   3  -5   2 118.445   4.913   6
  -3  -5  -2 124.362   4.983   6
   3  -5   2 134.324   7.816  13
   3  -5   2 126.339   4.779   8
   3  -5   2 123.826   4.667  18
   3  -5   2 124.727   4.901  10
  -3  -5  -2 130.245   6.929   5
  -3  -5  -2 124.771   4.818  22
   3   5  -2 141.875   7.856  13
   3  -5   2 126.054   4.786  20
  -3  -5  -2 121.838   4.876   3
   3  -5   2 116.350   4.745  22
  -3  -5  -2 121.929   5.391   7
  -3  -5  -2 125.982   5.124  14
   3  -5   2 128.690   4.763  24
   3  -5   2 128.780   5.090  12
  -3  -5  -2 137.135   7.184  17
   3  -5   2 126.674   4.726  16
  -3  -5  -2 117.053   4.925  15
  -3  -5  -2 122.546   4.776  11
  -3  -5  -2 124.970   4.967  10
  -3  -5  -2 123.091   4.689  18
  -3  -5  -2 122.643   5.020  23
  -3   5   2 127.462   6.756   5
   3   5  -2 118.014   4.657  16
   3  -5   2 122.406   4.821   4
   3  -5   2 126.970   7.524   1
  -3  -5   2 121.518   4.880   3
   3  -5  -2 129.104   4.798  20
  -3  -5   2 121.098   7.115  17
  -3  -5   2 127.725   5.000  10
  -3  -5   2 133.305   7.708   1
   3  -5  -2 123.435   4.939  15
   3  -5  -2 125.261   5.110  12
   3  -5  -2 118.599   4.643  18
   3  -5  -2 127.468   7.181   9
   3   5   2 136.139   7.625   1
  -3  -5   2 119.909   4.953   6
  -3  -5   2 126.614   4.717  18
   3  -5  -2 124.971   4.825   4
  -3   5  -2 133.799   7.426  21
  -3  -5   2 135.371   6.879   5
  -3  -5   2 122.628   5.113  14
  -3  -5   2 122.489   5.170   2
  -3  -5   2 122.050   4.594  19
   3  -5  -2 120.076   5.001  23
   3   5   2 131.283   7.628  13
   3  -5  -2 129.658   7.692  13
   3  -5  -2 113.983   5.083   2
   3  -5  -2 120.856   4.697  16
  -3  -5   2 119.186   5.377   7
  -3  -5   2 125.555   4.860  22
  -3  -5   2 120.928   4.799  11
   3  -5  -2 124.157   4.703  24
   3  -5  -2 119.964   4.788   8
   4  -5   2 29.9754  1.5585  16
  -4  -5  -2 30.0048  1.6775  14
   4   5  -2 26.7493  1.5795  16
  -4  -5  -2 30.8305  1.7268  22
   4  -5   2 30.2642  1.4253   4
  -4  -5  -2 28.5504  2.7896  17
  -4  -5  -2 32.4377  1.7291   7
   4  -5   2 31.0472  1.6872  10
  -4  -5  -2 29.9190  1.4436  19
  -4  -5  -2 31.4777  1.6513   3
   4  -5   2 31.9249  1.6795  12
   4  -5   2 31.9795  1.6697   8
   4  -5   2 30.7097  1.8947   2
   4  -5   2 32.7487  1.7137  24
   4  -5   2 33.3984  3.0018   9
  -4   5   2 33.4149  3.0915  21
  -4  -5  -2 29.4389  1.5577  23
  -4   5   2 30.1391  2.4797   5
  -4  -5  -2 30.0581  1.9766  10
   4   5  -2 35.2454  3.5618  13
   4   5  -2 33.5878  3.5127   1
  -4  -5  -2 31.9730  2.6654   5
   4  -5   2 32.0590  1.7809  18
   4  -5   2 29.1961  3.1116   1
   4  -5   2 32.3826  1.6469   6
  -4  -5  -2 30.2654  1.7746   6
  -4  -5  -2 31.3136  1.6104  11
   4  -5   2 32.8848  1.4479  20
   4  -5   2 30.0458  3.4715  13
  -4  -5  -2 30.4639  1.5209  15
   4  -5  -2 36.1072  3.3523  13
   4  -5  -2 29.1403  1.5963  23
  -4  -5   2 29.8801  2.8590  17
  -4  -5   2 28.5081  1.6550  23
  -4  -5   2 30.6723  1.5779  19
  -4  -5   2 31.5607  1.7460   7
  -4  -5   2 29.7830  1.6519  22
  -4  -5   2 33.1547  1.8959   6
  -4  -5   2 35.6017  2.8151   5
   4  -5  -2 29.8924  1.6280  18
   4  -5  -2 31.8814  1.6720  12
  -4   5  -2 33.5828  2.7670  21
   4  -5  -2 32.4307  1.5495   4
   4  -5  -2 31.7944  1.5180   8
   4   5   2 30.4403  3.0537  13
  -4  -5   2 28.3548  1.7823  14
  -4  -5   2 30.5851  1.6888  18
  -4  -5   2 33.4083  1.8412  10
   4  -5  -2 29.8848  2.7579   9
   4  -5  -2 29.9502  1.5312  16
   4  -5  -2 29.7998  1.7851   2
  -4  -5   2 28.6224  1.5069  11
   4  -5  -2 29.6476  1.5477  15
   4  -5  -2 32.9562  1.5540  20
   4   5   2 30.1082  1.6250  18
  -4  -5   2 29.8103  1.6374   3
   4   5   2 32.8557  3.3462   1
   4   5   2 27.5085  1.7534   2
   4  -5  -2 31.5800  1.5515  24
   5   5  -2 723.138  27.723   2
   5  -5   2 711.255  25.586  16
   5  -5   2 734.355  25.310  18
  -5  -5  -2 689.177  26.159  11
  -5  -5  -2 705.195  35.736  17
  -5  -5  -2 699.798  26.611   3
   5   5  -2 671.962  25.289  18
   5  -5   2 722.291  25.771  24
   5  -5   2 703.180  28.865  12
  -5  -5  -2 697.838  35.518   5
  -5  -5  -2 728.313  24.922  19
  -5  -5  -2 733.572  25.825  22
  -5  -5  -2 691.805  27.517  14
  -5  -5  -2 698.055  29.618   7
   5  -5   2 688.211  26.649   4
  -5  -5  -2 682.054  27.526  23
  -5  -5  -2 716.090  27.222  15
   5   5  -2 700.172  37.272   1
   5  -5   2 702.846  26.361  20
   5  -5   2 716.441  27.722   2
   5   5  -2 701.767  38.996  13
   5  -5   2 697.363  26.988   8
  -5   5   2 706.001  38.440  21
   5  -5   2 723.527  26.332  10
   5  -5   2 701.663  39.005  13
  -5  -5  -2 754.575  26.753   6
  -5   5  -2 695.035  38.357  21
  -5  -5   2 708.948  27.502  14
  -5  -5   2 705.363  26.632   3
   5  -5  -2 702.430  26.365  20
  -5  -5   2 755.812  26.359  10
   5  -5  -2 703.017  27.220  15
   5   5   2 703.474  25.266  18
   5  -5  -2 738.054  27.329   4
   5  -5  -2 703.929  26.190   8
  -5  -5   2 718.894  24.932  19
   5   5   2 663.348  27.662   2
  -5  -5   2 700.635  25.790  22
  -5   5  -2 654.597  27.196  15
   5  -5  -2 688.602  27.483  23
  -5  -5   2 700.172  27.506  23
  -5  -5   2 699.177  26.175  11
   5  -5  -2 711.268  37.019   9
   5  -5  -2 701.075  27.710   2
  -5  -5   2 715.811  29.617   7
  -5  -5   2 703.774  35.758  17
   5  -5  -2 727.363  38.936  13
   5  -5  -2 692.027  25.776  24
  -5  -5   2 706.519  26.702   6
   5   5   2 649.790  38.655  13
   5  -5  -2 714.155  28.839  12
   5   5   2 727.402  37.491   1
   5  -5  -2 715.481  25.583  16
   5  -5  -2 713.452  25.283  18
  -5  -5   2 698.934  35.506   5
   6  -5   2 25.6315  1.5520   8
   6   5  -2 22.6331  1.8613   2
  -6  -5  -2 21.8853  1.7065  22
  -6   5   2 21.8686  1.5773  23
   6   5  -2 23.9824  1.7951  10
  -6  -5  -2 21.3274  1.4031  19
  -6  -5  -2 23.6033  1.4597  11
  -6  -5  -2 23.7536  1.8478   6
   6  -5   2 25.0772  1.3915   4
  -6   5   2 23.6125  2.9995  21
   6   5  -2 20.6569  2.9018   1
   6  -5   2 21.8642  2.8453  13
   6  -5   2 24.8859  1.6723   2
   6  -5   2 25.3887  1.7850  10
   6   5  -2 20.2997  3.0008  13
  -6  -5  -2 21.4038  1.7009  14
  -6  -5  -2 23.0607  1.4734   3
  -6  -5  -2 24.4232  1.4697  23
   6  -5   2 23.2179  1.6234  24
   6  -5   2 24.5838  1.4136  20
   6   5  -2 27.7519  1.5518  18
  -6  -5  -2 25.8206  1.8032   7
  -6  -5  -2 24.7029  1.3841  15
   6  -5   2 21.8609  1.5991  16
   6  -5   2 22.7441  1.4217  12
   6  -5   2 23.6237  1.7252  18
  -6  -5  -2 20.6931  2.4863   5
   6  -5  -2 21.7627  2.5673   9
   6   5   2 20.4074  2.7167  13
  -6  -5   2 20.8975  2.4395   5
   6  -5  -2 22.7818  1.6009  18
  -6   5  -2 21.8404  2.5958   9
   6  -5  -2 26.0404  1.6840  24
  -6  -5   2 21.6920  1.5043   3
   6  -5  -2 21.5051  1.4127  15
   6  -5  -2 24.2447  1.7676   2
   6   5   2 21.0461  1.5860   2
  -6  -5   2 25.4712  1.7134   7
   6  -5  -2 23.8748  2.9625  13
   6  -5  -2 22.4617  1.4195   4
   6   5   2 21.6959  2.9446   1
  -6   5  -2 22.5817  1.4523  15
  -6   5  -2 22.0970  2.7038  21
  -6  -5   2 20.9471  1.5115  23
  -6  -5   2 23.9064  1.4759  19
  -6  -5   2 21.6962  1.8310   6
   6  -5  -2 24.9996  1.4291   8
   6  -5  -2 23.8682  1.3121  20
   6  -5  -2 23.1492  1.5288  12
   6   5   2 26.6912  1.8446  10
   6   5   2 24.9965  1.5798  18
   6  -5  -2 24.4884  1.4540  16
  -6  -5   2 20.0309  1.6712  22
  -6  -5   2 24.4656  1.5429  11
  -6  -5   2 19.1174  2.4957  17
   7  -5   2 315.789  11.692  20
  -7   5   2 289.972  12.194  23
   7  -5   2 317.587  11.765  10
  -7  -5  -2 292.275  11.603  11
   7  -5   2 312.510  11.813   4
   7  -5   2 308.661  11.442  24
   7   5  -2 317.983  12.357   2
   7  -5   2 306.935  11.615   8
  -7  -5  -2 297.729  11.492  22
   7  -5   2 316.481  12.370   2
   7   5  -2 316.866  11.730  10
  -7  -5  -2 313.632  12.235  23
   7  -5   2 325.427  12.435  12
   7   5  -2 321.432  11.281  18
  -7  -5  -2 322.864  13.163   7
   7  -5   2 313.218  11.303  18
   7  -5   2 293.147  11.367  16
  -7  -5  -2 295.780  12.054  15
   7  -5  -2 313.123  11.385  16
   7  -5  -2 318.489  11.634   8
  -7   5  -2 290.013  12.043  15
   7   5   2 305.251  11.858   6
   7   5   2 308.950  11.248  18
   7  -5  -2 308.298  12.361   2
   7  -5  -2 326.897  11.703  20
  -7  -5   2 298.398  12.216  23
   7  -5  -2 315.992  12.427  12
   7   5   2 319.945  11.724  10
   7   5   2 300.562  12.284   2
   7  -5  -2 313.699  11.821   4
  -7  -5   2 302.604  11.624  11
   7  -5  -2 309.191  11.256  18
  -7  -5   2 287.066  11.044  19
   7  -5  -2 315.205  11.462  24
  -7  -5   2 311.126  13.161   7
  -8  -5  -2 74.6633  3.1872  11
  -8  -5  -2 76.8038  3.3343  15
   8  -5   2 77.4692  3.2298   8
   8  -5   2 79.7161  3.2431  18
   8  -5   2 84.4529  3.5640   2
   8  -5   2 81.7453  3.2443  16
  -8   5   2 82.5000  3.4027  15
   8  -5   2 80.4068  3.4674  12
  -8  -5  -2 78.9121  3.4705  23
   8  -5   2 81.9938  3.3810  10
   8   5  -2 84.0199  3.2563  18
   8   5  -2 71.6875  3.5002   2
  -8  -5  -2 81.6267  3.6784   7
   8  -5   2 76.2914  3.2380  24
   8   5  -2 81.8057  3.3407  10
  -8  -5   2 81.6053  3.7393   7
   8  -5  -2 81.6262  3.2397  18
   8  -5  -2 80.8127  3.2837   4
  -8   5  -2 77.7014  3.3305  15
  -8   5  -2 85.7615  3.2686   4
   8  -5  -2 84.1995  3.4291  12
   8  -5  -2 82.7515  3.2267  16
   8   5   2 81.6689  3.4026  10
   8   5   2 75.2053  3.3912   6
   8   5   2 75.2574  3.4971   2
  -8  -5   2 80.1322  3.4342  23
   8  -5  -2 82.0946  3.2754   8
   8  -5  -2 76.3113  3.2177  24
   8   5   2 77.5799  3.1988  18
   8  -5  -2 77.5543  3.2104  20
  -8  -5   2 78.2496  3.2464  11
   8  -5  -2 82.2993  3.5656   2
  -9  -5  -2 334.343  12.838  23
  -9  -5  -2 339.700  13.806   7
   9   5  -2 335.605  11.795  18
   9  -5   2 305.047  11.898  16
   9  -5   2 333.948  11.811  18
   9   5  -2 318.568  12.263  10
   9   5  -2 337.042  12.938   2
  -9   5   2 334.384  12.695  15
  -9   5   2 346.678  12.424   4
   9  -5   2 340.431  12.942   2
  -9   5  -2 338.114  12.281  20
   9   5   2 330.243  12.286  10
   9  -5  -2 330.166  12.932   2
  -9  -5   2 321.248  12.819  23
   9  -5  -2 304.599  12.256  20
  -9  -5   2 324.582  13.810   7
   9   5   2 324.557  11.782  18
   9  -5  -2 311.984  11.990  24
  -9   5  -2 349.648  12.427   4
   9  -5  -2 332.458  11.935  16
   9  -5  -2 298.546  13.018  12
   9  -5  -2 310.884  12.173   8
   0  -6  -2 0.89676 0.67860  14
   0  -6   2 1.25733 0.65288  16
   0  -6  -2 2.77035 0.56622   3
   0  -6   2 2.58302 0.79577   2
   0   6  -2 1.43467 1.02951   9
   0  -6   2 1.40717 0.46866   3
   0  -6  -2 1.91110 1.05533   5
   0  -6  -2 2.53460 0.63456   6
   0  -6   2 1.58107 1.71828   1
   0  -6  -2 1.07784 1.18595  17
   0   6   2 1.32117 0.93525   9
   0  -6   2 1.23500 0.73003  14
   0  -6  -2 1.54805 0.51728   7
   0   6   2 2.30509 1.30754  13
   0  -6  -2 4.00065 0.55293  19
   0  -6   2 2.23759 0.68711   6
   0  -6   2 1.94076 1.19611  17
   0  -6  -2 2.07517 0.52069  11
   0  -6   2 1.51204 0.65481  22
   0  -6   2 1.37704 0.68175  10
   0  -6  -2 3.26951 1.54766   1
   0  -6   2 1.93433 0.77612  18
   0  -6  -2 1.59549 0.89917  21
   0  -6  -2 2.50485 0.73683  10
   0  -6  -2 2.01114 0.76360  22
   0  -6   2 0.95338 0.49678  19
  -1  -6  -2 1408.25   56.43   6
  -1  -6  -2 1394.26   56.65   3
  -1  -6  -2 1411.21   59.09  14
  -1  -6  -2 1435.34   53.05  19
  -1  -6  -2 1379.65   58.33  23
  -1  -6  -2 1411.15   54.70  10
   1  -6   2 1456.13   54.17  16
   1  -6   2 1401.75   55.20  10
   1   6  -2 1514.07   79.75  13
   1  -6   2 1454.21   54.63  22
   1  -6   2 1616.56   79.93  13
   1  -6   2 1396.82   55.34   8
   1  -6   2 1438.47   53.06  18
   1  -6   2 1451.97   57.92  14
  -1  -6  -2 1495.30   52.58  18
  -1  -6  -2 1557.59   72.83   5
   1  -6   2 1408.24   56.89   6
   1   6  -2 1543.11   75.72   9
  -1  -6  -2 1392.94   62.30   7
  -1  -6  -2 1432.99   54.95  22
  -1  -6  -2 1618.73   73.29  17
   1  -6   2 1398.38   54.97  24
   1  -6   2 1568.22   73.06  17
   1  -6   2 1379.95   59.34   2
  -1  -6  -2 1367.90   55.95  11
   1  -6  -2 1446.31   53.60  22
  -1  -6   2 1424.27   57.10   3
  -1  -6   2 1473.33   55.01  22
   1  -6  -2 1393.05   55.57   3
   1  -6  -2 1431.45   55.47   6
  -1  -6   2 1395.77   53.93  18
  -1  -6   2 1431.06   54.62  11
  -1  -6   2 1442.39   56.75  10
   1  -6  -2 1432.11   52.57  18
  -1  -6   2 1496.46   56.05   6
  -1  -6   2 1449.95   53.48  16
   1  -6  -2 1435.16   57.85   2
   1  -6  -2 1422.42   57.45  14
   1  -6  -2 1651.30   75.89   9
   1  -6  -2 1624.52   73.11  17
   1   6   2 1545.72   79.58  13
  -1  -6   2 1407.78   58.00   2
  -1  -6   2 1422.83   52.96  19
  -1  -6   2 1566.68   73.28  17
   1  -6  -2 1555.01   78.78  21
  -1  -6   2 1443.98   59.42  14
   1  -6  -2 1635.15   79.74  13
   1  -6  -2 1529.36   76.35   1
  -1  -6   2 1645.01   76.69   1
   1  -6  -2 1458.82   52.19  19
   1  -6  -2 1601.52   75.25   5
  -1   6  -2 1624.94   75.93   9
  -2  -6  -2 208.191   7.608  19
  -2  -6  -2 209.574   8.417  14
   2  -6   2 215.050   7.874  24
   2  -6   2 218.261  12.483  13
   2  -6   2 212.812   7.818  16
   2  -6   2 209.695   8.080  10
  -2  -6  -2 211.147   8.352  23
   2  -6   2 208.329   7.952   8
   2  -6   2 209.641   8.493  12
   2  -6   2 204.737   8.491   2
  -2  -6  -2 207.856   8.061  10
   2  -6   2 221.584  12.116   1
  -2  -6  -2 209.183   8.190   6
  -2  -6  -2 226.190  11.431  17
  -2   6   2 217.396  10.981   5
  -2  -6  -2 202.145   7.726  18
  -2  -6  -2 204.477   7.951  11
   2   6  -2 221.293  12.310  13
   2  -6   2 208.346   7.905  22
  -2  -6  -2 210.685   8.139   3
   2  -6   2 200.716   8.160   6
   2  -6   2 208.489   7.736  18
  -2  -6  -2 219.828  11.125   5
  -2  -6  -2 212.927   7.923  22
   2  -6   2 199.361   8.361  14
  -2  -6  -2 205.900   8.997   7
   2  -6  -2 195.810   8.428   2
   2  -6  -2 215.303  11.773   1
   2  -6  -2 221.918   7.986  20
  -2  -6   2 207.758   7.941  11
  -2  -6   2 209.212   7.597  19
  -2  -6   2 212.719   8.231   6
   2  -6  -2 204.692   8.062   4
  -2  -6   2 201.997   8.465   2
   2  -6  -2 207.011   7.777  16
   2  -6  -2 218.720  12.251  13
   2  -6  -2 209.979   7.833  24
   2   6   2 217.889  12.004   1
  -2  -6   2 213.843   7.764  18
  -2  -6   2 205.507   8.113   3
   2  -6  -2 231.027  11.980  21
  -2  -6   2 217.517  12.141   1
  -2  -6   2 211.269   7.923  22
  -2   6  -2 228.644  11.592   9
  -2  -6   2 200.515   7.783  16
  -2   6  -2 219.886  11.837  21
  -2  -6   2 207.663   8.422  14
  -2  -6   2 215.964  10.959   5
   2  -6  -2 200.601   7.695  18
   2  -6  -2 222.185  11.550   9
   2  -6  -2 198.766   7.957   8
   2   6   2 231.087  12.186  13
   2  -6  -2 214.028   8.496  12
   2  -6  -2 202.224   8.229  15
  -2  -6   2 216.757   8.098  10
   3  -6   2 619.935  32.836  13
   3  -6   2 575.267  22.087  20
  -3   6   2 569.729  32.178  21
   3  -6   2 573.733  21.621  24
   3   6  -2 553.168  32.664  13
   3  -6   2 601.815  21.471  16
  -3  -6  -2 564.619  23.212   2
   3  -6   2 600.609  21.246  18
   3  -6   2 573.202  23.249   2
   3  -6   2 556.814  22.322   4
  -3  -6  -2 568.958  21.210  18
  -3  -6  -2 575.877  23.104  14
  -3  -6  -2 603.761  22.361   3
  -3  -6  -2 611.171  23.085  23
   3  -6   2 574.679  21.969   8
   3  -6   2 581.913  22.099  10
  -3  -6  -2 600.084  21.955  11
  -3  -6  -2 594.154  22.429   6
  -3  -6  -2 605.256  29.784   5
  -3  -6  -2 600.127  30.095  17
  -3  -6  -2 604.321  20.922  19
  -3  -6  -2 590.898  24.832   7
  -3   6   2 599.570  29.578   5
  -3  -6  -2 582.006  22.091  10
   3  -6   2 556.662  22.372   6
  -3  -6  -2 604.159  21.700  22
   3  -6   2 579.839  31.383   1
   3  -6   2 615.243  23.505  12
   3   6  -2 555.840  21.402  16
  -3   6  -2 591.842  32.083  21
  -3  -6   2 597.462  21.692  22
  -3  -6   2 621.588  22.449   6
   3  -6  -2 604.905  31.059   9
   3  -6  -2 574.358  21.958   8
   3  -6  -2 592.140  23.497  12
   3  -6  -2 612.132  22.355   4
   3  -6  -2 616.117  22.109  20
   3   6   2 616.650  31.505   1
  -3   6  -2 619.073  31.096   9
   3  -6  -2 595.208  21.449  16
  -3  -6   2 618.985  22.125  10
  -3  -6   2 608.050  21.955  11
  -3  -6   2 615.675  30.183  17
   3  -6  -2 572.402  32.602  13
  -3  -6   2 600.457  22.358   3
   3  -6  -2 567.693  23.229   2
  -3  -6   2 594.662  20.923  19
   3   6   2 596.088  32.490  13
   3  -6  -2 581.831  22.816  15
   3  -6  -2 552.556  21.197  18
   3  -6  -2 579.684  21.600  24
  -3  -6   2 551.748  24.802   7
  -3  -6   2 613.086  23.126  14
  -3  -6   2 602.182  21.268  18
  -3  -6   2 602.456  23.280   2
  -3  -6   2 655.570  29.745   5
   4  -6   2 233.178   9.123  10
   4  -6   2 232.974   9.021   8
  -4  -6  -2 231.147   9.305  15
  -4  -6  -2 243.200   9.128  10
  -4  -6  -2 235.062   9.186   3
   4   6  -2 225.797  13.489   1
  -4  -6  -2 247.539   9.008  22
   4  -6   2 249.965   9.641  12
   4  -6   2 228.673  14.042  13
   4  -6   2 243.317   8.745  18
   4  -6   2 243.095   9.039  20
  -4  -6  -2 245.542   9.318   6
   4  -6   2 237.721   9.117   4
  -4   6   2 241.925  13.768  21
   4   6  -2 234.731  14.016  13
   4  -6   2 217.470  13.390   1
  -4  -6  -2 240.144  10.195   7
  -4  -6  -2 241.924   9.540  14
  -4  -6  -2 237.649   9.022  11
   4  -6   2 240.560   9.599   2
   4  -6   2 236.616   8.811  16
  -4  -6  -2 233.767   9.458  23
  -4  -6  -2 254.307   8.619  19
  -4  -6  -2 225.987  12.875  17
   4  -6   2 246.110   8.882  24
  -4  -6  -2 232.157  12.643   5
   4  -6   2 224.259   9.203   6
   4   6   2 223.304  13.756  13
   4  -6  -2 218.706  13.120   9
  -4  -6   2 244.098   9.153  10
   4  -6  -2 245.383   9.145   4
  -4  -6   2 246.124   9.183   3
  -4  -6   2 235.550  13.018  17
   4  -6  -2 243.592   9.625  12
  -4  -6   2 243.660   8.619  19
   4   6   2 240.738   8.710  18
  -4  -6   2 235.423  12.584   5
  -4   6  -2 229.657  13.567  21
   4  -6  -2 242.673   8.995   8
   4  -6  -2 233.097   9.312  15
   4   6   2 220.054   9.510   2
   4  -6  -2 228.641   9.550   2
  -4  -6   2 241.780   9.026  11
  -4  -6   2 243.115   9.535  14
  -4  -6   2 254.768   8.823  18
  -4   6  -2 244.703  13.274   9
  -4  -6   2 246.681   8.979  22
   4  -6  -2 237.840   8.715  18
   4  -6  -2 249.862   8.902  24
  -4  -6   2 239.142   9.244   6
  -4  -6   2 235.838   9.419  23
   4  -6  -2 245.980   8.830  16
   4  -6  -2 254.883   9.043  20
   4   6   2 241.371  13.764   1
  -4  -6   2 235.552  10.162   7
   4  -6  -2 225.055  13.868  13
   5  -6   2 57.1493  2.4883  16
  -5  -6  -2 59.4303  2.7836  22
  -5  -6  -2 57.6631  2.7761  14
   5  -6   2 60.9456  2.7106  12
  -5  -6  -2 58.5398  2.6582  23
  -5  -6  -2 50.6605  4.0195   5
  -5  -6  -2 55.4868  4.2398  17
   5  -6   2 60.3022  2.6265  24
  -5  -6  -2 61.6704  2.8988   6
  -5   6   2 54.6843  4.4667  21
   5  -6   2 63.5028  2.5083  20
   5   6  -2 58.1429  2.5384  18
  -5  -6  -2 62.1160  2.4499  19
   5  -6   2 58.0622  2.7443  10
   5  -6   2 53.8533  4.6621  13
   5  -6   2 58.0767  2.6410  18
   5   6  -2 52.0569  4.5106   1
  -5  -6  -2 56.7471  2.5339  15
   5  -6   2 58.3388  2.6040   8
  -5  -6  -2 57.3335  2.5800   3
  -5  -6  -2 57.2462  2.5664  11
  -5  -6  -2 60.9530  2.8205   7
   5   6  -2 57.4958  2.7576   2
   5  -6   2 61.4356  2.4828   4
   5  -6   2 57.9495  2.7786   2
   5   6  -2 54.7793  4.6868  13
   5  -6  -2 56.1770  2.7771   2
   5  -6  -2 59.6853  2.6131  24
   5   6   2 59.2778  5.0490   1
  -5  -6   2 53.7442  2.8048   6
  -5   6  -2 53.9168  4.3453  21
  -5  -6   2 55.7894  2.6241  23
  -5  -6   2 58.8335  2.5124  11
   5  -6  -2 60.7845  2.5254  20
  -5  -6   2 53.3647  4.2231  17
  -5  -6   2 54.6652  3.9297   5
  -5  -6   2 58.9986  2.9291   7
   5  -6  -2 56.0110  2.5808  16
   5  -6  -2 58.8817  2.5205  18
  -5  -6   2 59.0264  2.6944  22
   5  -6  -2 60.3738  2.5151   4
  -5  -6   2 57.2440  2.6133   3
   5  -6  -2 52.5839  4.7268  13
   5  -6  -2 56.6674  2.5143  15
   5  -6  -2 59.3597  2.5929   8
   5   6   2 56.6710  2.6044  18
  -5   6  -2 53.9181  4.3281   9
  -5  -6   2 58.9752  2.4642  19
   5  -6  -2 58.1255  2.6179  12
   5   6   2 53.6051  2.7255   2
   5  -6  -2 55.5725  4.2011   9
  -5  -6   2 57.3762  2.7175  14
  -5  -6   2 61.8916  2.9333  10
   6   6  -2 388.381  13.439  18
   6   6  -2 313.465  20.187   1
   6  -6   2 388.041  14.744   2
   6  -6   2 384.847  13.666  24
  -6  -6  -2 370.153  14.090   3
   6  -6   2 390.587  13.881   8
   6   6  -2 376.992  13.953  10
   6   6  -2 371.097  14.701   2
  -6  -6  -2 387.157  13.729  22
   6  -6   2 388.945  14.086   4
   6   6  -2 326.866  21.094  13
   6  -6   2 386.347  13.942  20
  -6  -6  -2 376.782  13.863  11
   6  -6   2 400.819  14.839  12
   6  -6   2 377.986  13.573  16
  -6  -6  -2 393.104  14.608  14
  -6  -6  -2 356.513  19.301   5
   6  -6   2 331.230  21.149  13
  -6  -6  -2 397.457  15.706   7
   6  -6   2 382.265  13.982  10
  -6  -6  -2 393.902  14.222   6
  -6   6   2 359.540  20.882  21
  -6  -6  -2 367.670  13.194  19
   6  -6   2 375.760  13.426  18
  -6  -6  -2 368.464  14.368  15
  -6  -6   2 393.702  15.705   7
  -6  -6   2 377.198  14.105   3
   6  -6  -2 376.830  14.718   2
  -6  -6   2 391.486  14.559  23
  -6  -6   2 350.797  14.546  14
   6  -6  -2 385.905  13.571  16
   6  -6  -2 395.130  14.836  12
   6   6   2 350.010  20.480   1
  -6  -6   2 377.711  13.865  11
   6  -6  -2 372.480  13.943  20
   6   6   2 346.625  14.629   2
  -6  -6   2 305.705  19.253  17
   6  -6  -2 364.134  13.850   8
  -6  -6   2 370.865  13.209  19
  -6  -6   2 366.426  13.686  22
   6  -6  -2 362.913  14.376  15
  -6   6  -2 341.315  19.988   9
   6   6   2 395.097  13.993  10
   6  -6  -2 376.387  14.094   4
  -6  -6   2 337.514  19.124   5
   6   6   2 371.786  13.406  18
  -6  -6   2 378.154  14.191   6
   6  -6  -2 385.641  13.668  24
   6  -6  -2 315.505  19.879   9
  -6   6  -2 320.759  20.646  21
   6  -6  -2 388.063  13.408  18
   6  -6  -2 324.444  21.090  13
   7  -6   2 30.3993  1.9418   2
  -7  -6  -2 30.4745  1.6617  11
   7  -6   2 31.8319  1.7134  12
   7  -6   2 31.1738  1.5747  20
   7  -6   2 30.7877  1.7750  18
  -7  -6  -2 25.8729  1.4672  19
   7  -6   2 29.2295  1.9449  10
  -7  -6  -2 27.6755  1.8686  22
  -7   6   2 31.7010  1.7128  15
   7  -6   2 30.5312  1.6814  16
   7  -6   2 30.6698  1.7224  24
  -7  -6  -2 29.1985  1.8010  23
   7  -6   2 30.5176  1.6469   8
   7   6  -2 29.7284  1.7752  18
   7   6  -2 26.8064  1.8352  10
  -7  -6  -2 32.2771  1.8536   7
   7   6  -2 34.2378  1.9562   2
   7   6   2 27.4290  1.8141   2
  -7  -6   2 32.6572  1.8614   7
   7  -6  -2 34.0276  1.7231  16
   7   6   2 29.7851  1.9125  10
   7  -6  -2 32.2070  1.7360  24
  -7  -6   2 31.1888  1.6551  11
  -7  -6   2 27.2863  1.6815  23
   7  -6  -2 30.6860  1.6876  12
   7  -6  -2 31.9589  1.7033   8
   7  -6  -2 30.7133  1.7571  18
   7   6   2 28.5945  1.8159  18
   7  -6  -2 29.4900  1.8594   2
  -7  -6   2 31.0592  1.5912   3
   7  -6  -2 29.4797  1.5632  20
   7   6   2 29.9864  1.8052   6
   7  -6  -2 30.9303  1.5484   4
  -7  -6   2 28.8278  1.5265  19
   8  -6   2 78.5279  3.0334  18
   8   6  -2 75.3457  3.3369   2
  -8  -6  -2 77.1307  3.2428  23
  -8  -6  -2 77.4872  3.4932   7
   8  -6   2 76.2450  3.0416  24
  -8  -6  -2 68.5731  3.0006  11
   8  -6   2 75.2672  3.2582  12
   8   6  -2 78.1286  3.0898  18
  -8   6   2 72.3716  3.1683  15
   8  -6   2 73.2152  3.0438   8
   8  -6   2 79.3698  3.3695   2
   8  -6   2 75.9189  3.0383  16
   8  -6   2 72.5266  3.1667  10
   8   6  -2 73.5034  3.1873  10
  -8   6  -2 79.7138  3.0638   4
   8  -6  -2 75.8014  3.2977   2
  -8  -6   2 73.5035  3.0469  11
   8  -6  -2 77.6596  3.0720  24
   8  -6  -2 77.5960  3.0730  16
   8  -6  -2 72.3243  3.0105  18
  -8  -6   2 77.0251  3.4486   7
   8  -6  -2 76.7604  3.0684   8
   8   6   2 67.6461  3.1292   6
   8   6   2 76.3576  3.1659  10
   8  -6  -2 77.7887  3.0606  20
   8  -6  -2 73.9721  3.2404  12
  -8   6  -2 81.5042  3.0539  20
   8   6   2 77.5448  3.0222  18
   8  -6  -2 75.8863  3.0766   4
  -8  -6   2 74.2861  3.1798  23
  -9  -6  -2 124.416   5.052  23
  -9  -6  -2 127.680   5.434   7
   9  -6   2 126.929   5.137   2
  -9   6   2 124.611   4.874   4
  -9   6  -2 128.564   4.874   4
  -9   6  -2 133.353   4.829  20
   9  -6  -2 121.956   4.704  16
   9   6   2 126.034   4.869  10
   0  -7  -2 1.96536 0.57211   7
   0  -7   2 2.82076 0.84166  14
   0  -7   2 2.87431 0.99238  10
   0   7  -2 0.28619 1.43307  13
   0  -7  -2 3.19142 0.70950  18
   0   7  -2 1.63873 1.21711   9
   0  -7  -2 2.48820 0.57397  19
   0  -7   2 1.63254 0.88021   2
   0  -7  -2 2.90652 0.84804  10
   0  -7   2 2.91985 2.27471   1
   0  -7  -2 8.92260 1.57593  17
   0  -7   2 1.75922 0.62030   3
   0  -7  -2 4.17878 2.07290   1
   0  -7  -2 1.92015 1.11268   5
   0  -7   2 1.80229 0.74346  18
   0  -7   2 2.72508 0.94420  22
   0  -7   2 1.29268 0.71460  16
   0  -7   2 1.08254 0.93212   6
   0  -7  -2 1.87481 0.75914  14
   0  -7   2 1.29599 0.54461  19
   0  -7  -2 0.82084 0.80344  22
   0  -7  -2 2.10861 0.56334  11
   0  -7  -2 1.53605 0.83832   6
   0  -7   2 2.59043 1.57127  17
   0   7   2 2.50600 1.39218  13
   0  -7   2 2.19059 0.69924  24
   1  -7   2 56.7423  2.5555   6
  -1  -7  -2 56.4464  2.7364   6
   1  -7   2 57.1967  2.6528  14
  -1  -7  -2 54.1791  2.6916   7
  -1  -7  -2 57.7630  2.3436  19
  -1  -7  -2 57.3796  2.4278   3
   1  -7   2 58.8330  2.5807  18
  -1   7   2 55.4663  3.6306   9
   1  -7   2 56.3121  2.6390   2
   1  -7   2 58.1261  4.5563   1
  -1  -7  -2 56.5128  2.3495  11
   1  -7   2 57.2824  2.4541  24
  -1  -7  -2 57.6154  3.7137   5
  -1  -7  -2 52.6256  2.4376  23
  -1  -7  -2 55.1927  4.0134  17
   1  -7   2 53.6025  2.4684   8
   1  -7   2 53.5524  3.8768  17
  -1  -7  -2 55.1331  2.6316  10
   1  -7   2 56.9292  2.5590  10
  -1  -7  -2 53.7528  2.4396  18
   1   7  -2 59.3958  4.3382  13
  -1  -7  -2 56.9857  2.6313  22
  -1  -7  -2 59.6136  2.7176  14
   1  -7   2 57.6177  2.3893  16
   1  -7   2 59.5468  4.5087  13
   1  -7   2 59.7465  2.6063  22
   1  -7  -2 55.7370  4.4155   1
  -1  -7   2 57.7509  2.5542  22
  -1  -7   2 54.2133  2.3495  11
   1   7   2 61.1297  4.7118   1
  -1  -7   2 63.0515  4.2914  17
  -1  -7   2 58.1405  2.6447   2
   1  -7  -2 52.0946  2.2610  19
  -1  -7   2 59.8271  2.6323  14
   1  -7  -2 56.0750  2.5082  22
   1   7   2 54.5548  4.2084  13
   1  -7  -2 58.6241  3.8768  17
   1  -7  -2 54.0789  3.4876   5
  -1  -7   2 55.6424  4.6844   1
  -1  -7   2 56.7306  2.3215  19
  -1  -7   2 57.7712  2.6356   6
   1  -7  -2 52.6045  2.6627   2
   1  -7  -2 55.2273  2.5680  14
   1  -7  -2 52.3805  2.4150   3
  -1   7  -2 59.1137  3.7604   9
   1  -7  -2 51.8356  2.5638   6
  -1  -7   2 61.8596  2.5943  18
  -1  -7   2 59.7519  2.5096   3
   1  -7  -2 56.2366  2.4052  18
  -1  -7   2 60.5055  2.6069  10
   1  -7  -2 53.8871  2.5442  10
  -1  -7   2 57.5415  2.4448  16
  -2  -7  -2 263.715   9.828   6
   2  -7   2 249.569   9.761   6
  -2  -7  -2 250.845   9.463  22
  -2  -7  -2 263.592   9.103  19
   2  -7   2 264.377  10.156   2
  -2  -7  -2 245.790   9.227  18
   2   7  -2 253.005  14.682  13
   2  -7   2 259.956   9.321  16
   2  -7   2 256.309   9.642  10
   2  -7   2 255.738   9.521   8
   2  -7   2 255.781   9.284  18
  -2  -7  -2 250.028  10.738   7
  -2  -7  -2 247.702  13.226   5
   2  -7   2 260.712  14.837  13
  -2  -7  -2 250.942   9.696   3
  -2  -7  -2 252.832   9.971  23
  -2  -7  -2 254.090   9.665  10
  -2  -7  -2 234.367  13.517  17
  -2   7   2 247.212  14.213  21
   2  -7   2 253.812   9.438  22
   2  -7   2 239.739  14.234   1
  -2  -7  -2 259.471  10.089  14
  -2  -7  -2 258.752   9.526  11
   2  -7   2 256.665   9.399  24
   2  -7   2 239.897  10.002  14
   2  -7   2 245.048  10.145  12
  -2  -7   2 249.007   9.321  16
   2   7   2 258.681  14.411   1
   2   7   2 242.077  14.461  13
   2  -7  -2 251.109   9.498   8
   2  -7  -2 248.911  10.079   2
  -2  -7   2 257.275  10.119   2
  -2  -7   2 232.992  13.595  17
   2  -7  -2 241.777   9.226  18
   2  -7  -2 246.138   9.532  20
   2  -7  -2 244.629   9.287  16
  -2  -7   2 260.482   9.518  22
  -2  -7   2 263.772   9.668  10
  -2  -7   2 260.318   9.827   6
   2  -7  -2 248.476  14.602  13
   2  -7  -2 248.905  10.148  12
  -2  -7   2 259.169   9.270  18
  -2  -7   2 263.456  10.099  14
   2  -7  -2 261.315  13.784   9
  -2  -7   2 256.160   9.518  11
  -2  -7   2 261.795   9.099  19
   2  -7  -2 247.250   9.632   4
  -2  -7   2 259.201   9.732   3
   2  -7  -2 248.973   9.356  24
  -2   7  -2 247.423  13.748   9
  -2  -7   2 255.799  14.555   1
   3   7  -2 51.6021  4.3987  13
   3   7  -2 60.6545  4.5211   1
   3  -7   2 54.9897  2.4796  12
   3  -7   2 53.9182  2.4277   8
  -3  -7  -2 52.7338  2.4774   3
   3  -7   2 46.9075  2.4608  22
   3  -7   2 55.9955  2.6080   2
   3  -7   2 55.4800  2.4994  24
   3  -7   2 54.4389  4.5071  13
  -3  -7  -2 58.0364  2.5989  14
  -3  -7  -2 56.1316  2.5425  22
  -3  -7  -2 53.6687  2.6099   6
  -3   7   2 49.9796  4.0314  21
  -3  -7  -2 55.4868  2.3380  11
   3  -7   2 50.7638  2.4952  10
   3  -7   2 51.4767  2.5364   6
  -3  -7  -2 54.6912  2.3294  19
  -3  -7  -2 52.5522  3.8115   5
   3  -7   2 57.1876  2.5137  18
  -3  -7  -2 57.8417  2.6912   7
  -3  -7  -2 54.6939  4.1161  17
  -3  -7  -2 51.1703  2.4184  18
  -3  -7  -2 53.6061  2.5087  23
  -3  -7  -2 53.6417  2.5607  10
   3  -7   2 52.1377  2.3458  16
   3  -7   2 50.6108  2.2383  20
   3  -7  -2 51.7648  2.5707   2
  -3  -7   2 55.1285  2.3417  11
   3   7   2 54.7789  4.5632   1
   3  -7  -2 50.3605  2.2940  15
  -3  -7   2 54.8986  2.3318  19
   3  -7  -2 52.6093  2.4660  12
  -3  -7   2 57.5223  2.6074  18
   3  -7  -2 54.3558  2.4067   8
  -3  -7   2 50.5385  4.0826  17
  -3  -7   2 54.5804  2.6062   2
   3  -7  -2 57.3708  2.3082  20
   3  -7  -2 52.7136  2.3613  16
  -3  -7   2 52.2304  2.7071  14
   3  -7  -2 49.5320  4.3364  13
  -3  -7   2 56.2697  2.4288   3
  -3  -7   2 58.9853  2.6344   6
  -3   7  -2 56.8863  3.9096   9
   3  -7  -2 52.5268  2.3003   4
   3   7   2 49.1722  4.1396  13
  -3  -7   2 57.6682  2.5226  22
   3  -7  -2 54.1795  2.4046  24
   3  -7  -2 54.9869  4.0285   9
  -3  -7   2 54.9022  2.8098  10
   3  -7  -2 51.0867  2.3284  18
   4  -7   2 64.2613  2.6591   8
   4   7  -2 56.7091  4.7393  13
   4  -7   2 64.3555  2.5894  24
  -4  -7  -2 61.2225  2.9285   7
   4  -7   2 56.2499  4.9667  13
  -4  -7  -2 59.2888  2.6815  23
   4  -7   2 60.0232  2.9456   2
  -4  -7  -2 59.7500  2.4536  19
  -4  -7  -2 55.7381  4.1711   5
  -4  -7  -2 61.0871  2.9577   6
  -4  -7  -2 60.6171  2.6356  11
   4  -7   2 58.3669  2.5069   4
  -4  -7  -2 60.2553  2.8500  22
   4  -7   2 61.7068  2.5000  20
  -4   7   2 55.6606  4.3906  21
   4  -7   2 59.0303  2.7168  18
   4  -7   2 57.1088  2.6546   6
  -4  -7  -2 59.2813  2.8911  14
  -4  -7  -2 58.4328  2.9106  10
   4  -7   2 62.9768  2.8292  10
  -4  -7  -2 56.7131  2.6638   3
   4  -7   2 61.8912  2.7300  12
   4   7  -2 62.1153  5.0958   1
   4  -7   2 61.3795  2.6615  16
  -4  -7  -2 52.3436  4.3423  17
  -4  -7   2 55.4152  4.4001  17
   4  -7  -2 60.0268  2.5543  18
   4  -7  -2 58.3271  2.6201  16
   4   7   2 58.9007  2.5515  18
  -4  -7   2 62.1096  2.6556  18
  -4  -7   2 61.8967  2.9120   6
   4  -7  -2 61.2795  2.6440  24
   4   7   2 56.5487  5.1466   1
  -4  -7   2 60.2789  2.8419   7
   4  -7  -2 56.2448  4.3771   9
   4  -7  -2 61.5287  2.5327  20
   4  -7  -2 57.0707  2.7870   2
  -4  -7   2 61.9562  2.8976  14
   4  -7  -2 62.8452  2.7276  12
  -4  -7   2 57.1762  2.7004   3
  -4  -7   2 58.7995  2.5332  19
   4  -7  -2 56.9491  2.5190   4
   4  -7  -2 54.9270  2.5290  15
   4  -7  -2 55.5225  4.7409  13
  -4  -7   2 54.4098  4.0056   5
   4  -7  -2 59.1224  2.6450   8
  -4  -7   2 62.5558  2.6605  11
  -4  -7   2 61.6284  2.8370  22
  -4   7  -2 61.9011  4.4315   9
  -4  -7   2 61.2575  3.0019  10
  -4   7  -2 50.8351  4.3124  21
   5  -7   2 845.491  29.456  16
  -5  -7  -2 862.935  35.060   7
  -5  -7  -2 807.767  30.646   3
  -5  -7  -2 858.583  29.729  22
  -5   7   2 708.295  44.060  21
   5  -7   2 798.847  29.668  24
   5  -7   2 774.547  44.877  13
   5   7  -2 855.137  31.900   2
  -5  -7  -2 828.714  30.755   6
   5  -7   2 836.922  30.661   4
   5  -7   2 829.923  33.164  12
  -5  -7  -2 834.816  31.676  23
   5  -7   2 875.833  31.919   2
   5   7  -2 769.115  42.970   1
   5   7  -2 712.046  44.700  13
  -5  -7  -2 825.477  28.693  19
  -5  -7  -2 836.188  31.690  14
  -5  -7  -2 739.949  41.085  17
  -5  -7  -2 802.491  40.866   5
   5  -7   2 842.641  30.981  20
   5  -7   2 887.090  30.313  10
   5   7  -2 847.930  29.120  18
   5  -7   2 844.645  30.154   8
   5  -7   2 850.547  29.141  18
  -5  -7  -2 739.800  30.092  11
  -5  -7   2 846.489  30.751   6
  -5  -7   2 833.588  28.707  19
   5   7   2 814.729  29.067  18
  -5   7  -2 699.541  43.970  21
   5  -7  -2 811.442  29.089  18
   5  -7  -2 789.115  31.302  15
   5  -7  -2 818.417  29.439  16
   5  -7  -2 824.580  30.148   8
  -5  -7   2 749.984  40.710   5
   5  -7  -2 854.286  31.886   2
   5  -7  -2 848.305  29.672  24
  -5   7  -2 792.931  42.574   9
  -5  -7   2 839.306  29.706  22
  -5  -7   2 869.064  30.672   3
   5  -7  -2 824.891  30.674   4
  -5  -7   2 822.126  34.074   7
  -5  -7   2 832.890  31.679  14
   5  -7  -2 745.130  44.696  13
  -5  -7   2 791.010  30.304  10
   5  -7  -2 849.971  33.251  12
   5  -7  -2 850.588  30.337  20
   5  -7  -2 768.314  42.532   9
  -5  -7   2 725.182  41.063  17
   5   7   2 751.682  43.007   1
  -6  -7  -2 142.558   5.837   7
   6   7  -2 141.216   5.306  10
  -6  -7  -2 130.637   5.380   6
   6  -7   2 130.965   5.527   2
   6   7  -2 133.362   5.516   2
   6  -7   2 129.198   5.479  12
   6  -7   2 133.987   5.077  18
   6  -7   2 120.685   5.061  16
  -6  -7  -2 137.413   5.160  11
  -6  -7  -2 132.666   5.194  22
   6  -7   2 129.213   5.194   8
  -6  -7  -2 123.068   5.472  14
   6  -7   2 137.713   5.267  10
  -6  -7  -2 129.692   4.922  19
   6  -7   2 139.111   5.136  24
   6  -7   2 127.569   5.120  20
   6  -7   2 125.703   5.145   4
  -6  -7  -2 126.645   5.213   3
   6   7  -2 125.957   4.992  18
  -6  -7  -2 132.913   5.386  23
  -6  -7   2 133.633   5.335   6
   6  -7  -2 136.080   5.487  12
  -6  -7   2 127.035   5.171  11
  -6  -7   2 128.741   5.130  22
   6  -7  -2 133.164   5.113  24
  -6  -7   2 131.779   4.948  19
   6   7   2 136.355   5.278  10
   6  -7  -2 140.824   5.090  16
  -6  -7   2 125.298   5.423  14
   6  -7  -2 132.286   5.176   4
   6  -7  -2 128.088   5.455   2
  -6  -7   2 135.978   5.826   7
   6   7   2 129.886   5.015  18
   6  -7  -2 128.148   5.261  15
   6  -7  -2 137.973   5.172   8
  -6  -7   2 130.153   5.269   3
   6  -7  -2 128.081   5.004  18
   6  -7  -2 132.628   5.134  20
  -7  -7  -2 64.7334  2.8769   3
   7  -7   2 70.9146  2.8473  20
  -7  -7  -2 69.5583  3.0643  23
  -7  -7  -2 71.7955  2.8768  11
   7   7  -2 70.9051  3.2123   2
   7  -7   2 66.7804  2.9639  18
   7  -7   2 69.9541  3.0081  10
  -7  -7  -2 74.7597  3.2863   7
   7   7  -2 72.4602  2.8918  18
  -7  -7  -2 68.0673  2.9856  22
  -7  -7  -2 65.8038  2.7195  19
  -7   7   2 64.8389  2.9650  15
   7   7  -2 73.3184  3.1016  10
   7  -7   2 73.8566  3.1159  12
   7  -7   2 72.1024  2.9490  16
   7  -7   2 76.4529  3.1751   2
   7  -7   2 69.1008  2.9514  24
   7  -7   2 73.7548  2.8973   8
  -7  -7   2 65.1013  2.8936   3
  -7   7  -2 74.5280  2.8683   4
   7  -7  -2 73.1534  2.9419  16
   7  -7  -2 68.8335  2.8598  20
   7  -7  -2 71.7285  2.8803   4
   7  -7  -2 72.0069  3.1413   2
  -7  -7   2 72.8775  2.9086  11
   7  -7  -2 68.6256  2.8602  18
  -7  -7   2 65.3191  2.7462  19
   7  -7  -2 75.3653  2.9121   8
   7  -7  -2 70.9909  3.0603  12
  -7  -7   2 71.5452  3.2764   7
  -7  -7   2 65.2986  2.9752  23
   7  -7  -2 71.5152  2.8983  24
   7   7   2 73.9282  3.1260  10
  -7  -7   2 63.2286  2.9724   6
   7   7   2 70.4222  3.0846   6
   7   7   2 67.0929  2.9141  18
   8  -7   2 30.2029  1.4761  12
   8  -7   2 29.7934  1.5015  16
   8  -7   2 31.2667  1.6504   2
   8  -7   2 28.2177  1.4374  24
   8  -7   2 28.5239  1.4013   8
   8   7  -2 29.8584  1.5125  18
  -8  -7  -2 31.2788  1.6196   7
   8   7  -2 27.3932  1.6356   2
  -8  -7  -2 28.2595  1.4673  23
  -8  -7  -2 26.6805  1.3369  11
   8   7  -2 28.0627  1.5733  10
   8  -7   2 30.0744  1.5680  18
   8  -7  -2 31.9480  1.4735  24
  -8  -7   2 29.6299  1.5890   7
   8  -7  -2 30.3446  1.4785  16
   8  -7  -2 28.0289  1.6135   2
  -8   7  -2 30.7354  1.3646   4
   8  -7  -2 29.7860  1.3447  20
   8   7   2 29.2514  1.5241   6
   8  -7  -2 32.2192  1.4383   8
   8   7   2 32.7436  1.6053  10
  -8  -7   2 28.7776  1.4068  11
   8  -7  -2 29.2600  1.4624  12
  -8   7  -2 31.1026  1.3779  20
   0  -8   2 59.6828  2.6091  22
   0  -8  -2 58.2212  2.6995  14
   0  -8   2 58.9151  2.6966   6
   0  -8   2 60.4974  2.5394  18
   0  -8   2 52.1276  4.7729   1
   0  -8   2 61.7254  2.8047  10
   0  -8  -2 53.8673  4.1383  17
   0  -8   2 57.7417  2.7589  14
   0   8  -2 56.6433  4.6696  13
   0  -8  -2 57.2244  2.6514  22
   0  -8  -2 54.3562  2.4761  18
   0  -8   2 56.1724  2.5468   3
   0  -8   2 56.5742  2.4645  24
   0  -8   2 59.4852  2.5140  16
   0  -8   2 54.2839  2.3454  19
   0  -8  -2 56.7555  2.3993  11
   0  -8   2 58.7246  2.8450   2
   0  -8  -2 57.5675  2.6822  10
   0  -8  -2 55.6844  2.3803  19
   0  -8  -2 57.2978  2.7514   6
   0   8   2 54.4393  4.6573   1
   0  -8   2 53.9910  4.1614  17
   0  -8  -2 53.3472  2.5475   3
   1  -8   2 599.567  33.461   1
   1  -8   2 633.988  24.638   2
  -1  -8  -2 621.407  24.470  14
  -1  -8  -2 600.440  26.252   7
  -1  -8  -2 615.519  22.444  18
  -1  -8  -2 636.142  23.646   3
  -1  -8  -2 630.763  23.732   6
  -1  -8  -2 647.913  23.231  11
   1  -8   2 629.654  22.871  24
   1  -8   2 646.628  23.756   6
  -1  -8  -2 625.863  23.387  10
  -1  -8  -2 646.443  22.135  19
  -1  -8  -2 607.065  31.879  17
  -1  -8  -2 641.599  22.944  22
   1   8  -2 606.645  34.659  13
  -1  -8  -2 567.739  31.341   5
   1  -8   2 642.498  22.512  18
   1  -8   2 645.348  23.437  10
   1  -8   2 637.539  24.461  14
   1  -8   2 631.014  22.942  22
   1  -8   2 594.627  23.223   8
   1  -8   2 650.539  22.732  16
  -1  -8   2 637.770  24.626   2
   1  -8  -2 600.397  23.594   3
  -1   8  -2 587.331  32.696   9
   1  -8  -2 610.406  23.368  10
   1   8   2 612.503  33.356   1
   1  -8  -2 615.535  24.419  14
  -1  -8   2 638.781  22.517  18
  -1  -8   2 604.338  33.539   1
  -1  -8   2 677.999  23.438  10
  -1  -8   2 644.608  22.966  22
  -1  -8   2 628.681  22.699  16
  -1  -8   2 653.637  23.666   3
   1  -8  -2 606.241  23.702   6
   1  -8  -2 602.684  22.887  22
  -1  -8   2 648.420  22.140  19
  -1  -8   2 623.206  31.934  17
  -1   8  -2 635.960  34.770  13
  -1  -8   2 652.659  24.487  14
  -1  -8   2 616.109  23.196  11
   1  -8  -2 604.340  22.450  18
  -1  -8   2 645.590  23.754   6
  -2  -8  -2 830.128  30.350  14
   2  -8   2 769.570  28.815   8
  -2  -8  -2 804.906  28.993  10
  -2  -8  -2 728.142  30.250  23
  -2  -8  -2 798.251  29.425   6
   2  -8   2 790.362  28.411  22
  -2  -8  -2 821.130  28.458  22
   2  -8   2 758.750  42.885  13
   2  -8   2 803.957  28.169  16
  -2  -8  -2 774.692  27.441  19
   2  -8   2 753.983  30.255  14
   2  -8   2 791.078  30.522   2
  -2  -8  -2 798.419  28.799  11
  -2  -8  -2 748.831  39.376  17
   2   8  -2 753.362  42.809  13
   2  -8   2 815.755  29.400   6
  -2  -8  -2 698.216  38.811   5
   2  -8   2 795.273  28.366  24
  -2   8   2 697.166  40.398   9
  -2  -8  -2 800.053  29.329   3
   2  -8   2 734.033  41.166   1
   2  -8   2 816.624  27.881  18
  -2  -8  -2 738.026  27.824  18
  -2  -8  -2 781.875  32.571   7
   2  -8   2 800.151  28.986  10
   2  -8  -2 755.625  27.802  18
  -2  -8   2 788.891  29.436   6
  -2  -8   2 781.266  27.862  18
  -2   8  -2 737.228  40.508   9
  -2  -8   2 747.445  39.381  17
   2  -8  -2 774.852  28.340  24
  -2  -8   2 795.357  28.784  11
   2  -8  -2 762.039  28.800   8
  -2  -8   2 805.116  30.336  14
  -2  -8   2 809.856  30.536   2
  -2  -8   2 753.799  41.358   1
  -2  -8   2 792.089  29.021  10
  -2  -8   2 828.930  28.475  22
   2  -8  -2 755.878  30.476   2
  -2  -8   2 797.405  29.331   3
  -2  -8   2 768.509  27.447  19
   2   8   2 763.742  41.172   1
  -3   8   2 356.722  22.351   9
  -3  -8  -2 425.464  16.622  14
   3  -8   2 427.188  16.071   6
  -3  -8  -2 372.628  15.549  22
  -3  -8  -2 437.378  15.905  10
   3  -8   2 389.349  23.950  13
   3  -8   2 440.026  15.518  24
   3   8  -2 389.993  23.903  13
   3  -8   2 416.450  16.812  12
   3  -8   2 429.762  15.896  10
  -3  -8  -2 435.551  15.752  11
   3  -8   2 439.026  16.725   2
   3  -8   2 433.873  15.414  16
  -3  -8  -2 403.916  22.087  17
   3   8  -2 406.360  23.100   1
  -3  -8  -2 423.249  16.524  23
  -3  -8  -2 439.493  16.165   6
  -3  -8  -2 381.772  21.530   5
  -3  -8  -2 438.035  17.802   7
   3  -8   2 444.367  15.287  18
   3  -8   2 422.932  15.740   8
  -3  -8  -2 418.697  15.229  18
  -3  -8  -2 437.201  16.051   3
   3  -8  -2 401.701  15.970   4
  -3  -8   2 437.085  16.132   6
   3  -8  -2 416.212  16.667   2
   3   8   2 412.074  23.188   1
  -3  -8   2 443.654  16.640  14
  -3  -8   2 430.212  15.905  10
   3  -8  -2 425.297  15.737   8
  -3  -8   2 447.200  16.725   2
  -3  -8   2 435.512  15.611  22
  -3  -8   2 430.137  15.271  18
  -3  -8   2 461.159  15.761  11
  -3  -8   2 415.060  16.049   3
  -3  -8   2 439.034  15.039  19
   3  -8  -2 414.586  16.816  12
  -3  -8   2 396.634  22.056  17
   3  -8  -2 423.896  15.497  24
   3  -8  -2 425.719  15.377  16
   3  -8  -2 412.102  15.810  20
  -3   8  -2 398.058  22.520   9
  -4  -8  -2 174.672   6.712  11
   4  -8   2 182.977   6.565  18
  -4  -8  -2 174.534   6.805  10
   4  -8   2 173.064   6.843  10
   4  -8   2 177.074   6.593  16
   4  -8   2 176.988   7.168   2
  -4  -8  -2 179.437   6.854   3
   4  -8   2 164.958   6.651  20
  -4  -8  -2 173.227   6.410  19
  -4  -8  -2 150.036   9.922  17
   4  -8   2 177.116   7.135  12
  -4  -8  -2 150.257   9.560   5
   4   8  -2 181.968   7.162   2
  -4  -8  -2 171.454   7.084  14
  -4  -8  -2 185.224   7.587   7
  -4  -8  -2 184.858   6.764  22
   4   8  -2 150.865  10.404   1
  -4  -8  -2 178.959   7.012  23
   4  -8   2 187.714   6.646  24
   4   8  -2 154.784  10.641  13
   4  -8   2 147.975  10.774  13
  -4  -8  -2 181.283   6.978   6
   4  -8   2 175.322   6.694   8
  -4  -8   2 183.303   6.717  11
   4  -8  -2 175.301   6.728   4
  -4  -8   2 175.892   6.918   6
   4  -8  -2 168.514   6.661  20
  -4  -8   2 184.424   6.866   3
   4  -8  -2 179.267   6.606  24
  -4  -8   2 177.160   7.135  14
  -4  -8   2 187.764   6.554  18
   4  -8  -2 180.753   6.591  16
  -4  -8   2 173.583   6.742  22
  -4  -8   2 180.923   6.921  10
   4  -8  -2 179.107   7.115   2
  -4  -8   2 151.226   9.871  17
   4   8   2 163.580  10.552   1
  -4  -8   2 180.401   6.435  19
   4   8   2 164.030   6.470  18
  -4   8  -2 156.639  10.006   9
   4  -8  -2 181.908   6.713   8
   4  -8  -2 177.956   7.113  12
   5  -8   2 115.401   4.659  20
  -5  -8  -2 123.562   4.727  11
   5  -8   2 121.611   4.901  10
   5  -8   2 113.343   4.628  18
   5  -8   2 114.407   4.977  12
  -5  -8  -2 119.703   5.305   7
   5  -8   2 109.010   4.660  24
  -5  -8  -2 118.601   5.018  14
  -5  -8  -2 121.438   4.808   3
   5  -8   2 120.335   4.700  16
  -5  -8  -2 118.067   4.804  22
  -5  -8  -2 124.395   4.509  19
   5   8  -2 125.220   4.644  18
   5  -8   2 118.128   4.745   8
   5  -8   2 125.288   5.077   2
  -5  -8  -2 118.132   4.916  23
  -5  -8  -2 125.289   4.985   6
   5   8  -2 120.938   5.033   2
  -5  -8   2 118.053   4.979   6
   5  -8  -2 118.128   4.689   4
  -5  -8   2 120.042   4.749  22
   5  -8  -2 115.438   5.003   2
   5   8   2 119.926   4.814  10
   5  -8  -2 122.469   4.673  16
   5  -8  -2 125.012   4.743   8
  -5  -8   2 123.705   4.823   3
  -5  -8   2 120.970   4.926  10
   5  -8  -2 117.644   4.978  12
   5  -8  -2 111.234   4.643  24
   5  -8  -2 114.487   4.673  20
  -5  -8   2 127.336   4.740  11
   5   8   2 118.056   4.577  18
  -5  -8   2 118.191   4.512  19
  -5  -8   2 119.296   5.008  14
  -6  -8  -2 49.6076  2.0970  19
  -6  -8  -2 53.6360  2.5708   6
   6  -8   2 50.9216  2.2756  18
   6  -8   2 47.5581  2.3221  12
  -6  -8  -2 50.5702  2.2789   3
   6  -8   2 47.8267  2.4192  10
  -6  -8  -2 52.4963  2.2448  11
   6  -8   2 51.6937  2.4641   2
  -6  -8  -2 46.7691  2.4438  14
   6   8  -2 55.3694  2.4673   2
   6  -8   2 53.5516  2.3244   8
   6  -8   2 46.2204  2.1573  20
   6   8  -2 55.5560  2.4407  10
  -6  -8  -2 47.8773  2.3099  23
   6  -8   2 49.6542  2.2551  24
  -6  -8  -2 50.8637  2.5700   7
   6   8  -2 48.7363  2.2921  18
   6  -8   2 47.9122  2.2439  16
  -6  -8  -2 46.1737  2.3263  22
  -6  -8   2 48.7367  2.4028  14
   6  -8  -2 50.6983  2.3009  16
  -6  -8   2 55.9109  2.2592  11
   6  -8  -2 47.1505  2.3585  12
   6   8   2 44.8026  2.2590  18
   6  -8  -2 53.5492  2.2479   8
  -6   8  -2 49.9909  2.1423   4
  -6  -8   2 48.8147  2.1782  19
  -6  -8   2 51.0361  2.4886   6
   6  -8  -2 51.1757  2.2591  24
   6  -8  -2 53.0033  2.1789   4
  -6  -8   2 51.9087  2.2995   3
   6  -8  -2 54.0022  2.4914   2
   6  -8  -2 47.9617  2.1820  20
  -6  -8   2 48.0423  2.4222  22
  -6  -8   2 54.0114  2.4981   7
   6   8   2 54.9035  2.3862  10
  -7  -8  -2 27.6666  1.4260   3
  -7  -8  -2 32.2387  1.5266  11
   7  -8   2 32.2176  1.5936  16
   7  -8   2 31.0956  1.5806  24
   7  -8   2 33.5780  1.6408  18
  -7  -8  -2 28.5713  1.5805  23
   7   8  -2 32.0804  1.6380  18
   7  -8   2 33.7223  1.7452   2
   7  -8   2 32.6067  1.5569   8
  -7  -8  -2 32.5090  1.7180   7
   7  -8   2 33.9248  1.5931  12
  -7  -8  -2 29.2801  1.3720  19
   7   8  -2 33.0000  1.8009   2
   7   8  -2 33.0832  1.7460  10
  -7  -8   2 30.0577  1.4662   3
  -7  -8   2 30.2605  1.4166  19
  -7  -8   2 32.9380  1.5602  11
   7  -8  -2 33.1105  1.7034   2
  -7   8  -2 31.8494  1.4228   4
   7  -8  -2 31.6348  1.5371   8
   7  -8  -2 32.7700  1.6447  16
   7  -8  -2 32.5922  1.5480  12
   7  -8  -2 32.1936  1.5967  24
  -7  -8   2 32.5394  1.6606   7
   7  -8  -2 30.0160  1.4264  20
   7   8   2 32.7119  1.6918   6
   7  -8  -2 32.2748  1.4524   4
   7   8   2 35.1644  1.7235  10
  -7   8  -2 32.2244  1.4535  20
   0  -9   2 41.4039  2.1173  16
   0  -9   2 43.7538  2.2957  14
   0  -9  -2 38.5271  2.2796  14
   0   9  -2 39.9130  3.9998  13
   0  -9  -2 45.1372  2.3803   6
   0  -9   2 42.4145  2.3412  22
   0  -9  -2 41.0906  2.0311   3
   0  -9   2 38.9334  2.0281   3
   0  -9  -2 30.3579  3.4519  17
   0  -9  -2 43.0015  2.3333  22
   0  -9   2 45.8128  2.3135   2
   0  -9   2 41.2824  4.4699   1
   0  -9  -2 42.9667  2.3100  10
   0   9   2 41.2323  4.0982   1
   0  -9   2 44.9751  2.2160  10
   0  -9  -2 39.9520  1.8948  19
   0  -9   2 45.3761  2.3942   6
   0  -9   2 40.2056  2.1898  18
   1  -9   2 212.671   8.014  10
  -1  -9  -2 216.381   7.837  11
   1  -9   2 210.788   8.390   2
   1  -9   2 218.711   7.858  22
   1  -9   2 214.004   8.291  14
  -1  -9  -2 204.102   8.321  14
   1  -9   2 177.774  12.163   1
   1  -9   2 218.028   7.699  18
  -1  -9  -2 214.397   7.481  19
   1   9  -2 186.302  12.357  13
   1  -9   2 204.613   7.729  24
  -1  -9  -2 200.854   7.998  10
   1  -9   2 207.959   7.689  16
  -1  -9  -2 209.361   7.995   3
  -1  -9  -2 210.418   8.106   6
  -1  -9  -2 181.682  11.346  17
  -1  -9  -2 209.988   7.814  22
   1  -9   2 220.513   8.143   6
  -1  -9   2 211.065   8.361  14
  -1  -9   2 181.331  11.366  17
  -1  -9   2 213.162   7.495  19
  -1  -9   2 214.088   8.391   2
   1   9   2 183.393  11.952   1
  -1  -9   2 207.947   8.021   3
  -1  -9   2 212.045   8.157   6
  -1   9  -2 193.870  12.390  13
  -1  -9   2 206.828   8.038  10
  -1  -9   2 184.717  12.301   1
  -1  -9   2 206.344   7.691  18
  -1  -9   2 214.053   7.859  22
  -2  -9  -2 5.19412 0.85056   3
   2  -9   2 5.91848 1.01889   2
  -2  -9  -2 4.98090 1.17034  10
  -2  -9  -2 5.52150 0.77585  11
   2  -9   2 3.62345 1.01618  18
   2  -9   2 4.58907 1.11658  10
   2  -9   2 4.11986 0.86385  16
   2  -9   2 3.62338 0.86484  24
  -2  -9  -2 4.31713 1.12847   6
   2  -9   2 4.73074 0.93669  22
  -2  -9  -2 4.58593 0.78525  19
   2   9  -2 4.14068 2.46041   1
  -2  -9  -2 4.28743 1.02619  14
  -2  -9  -2 4.07828 1.07588  22
   2  -9   2 4.69731 0.77947   8
   2  -9   2 5.88870 1.05907   6
  -2  -9   2 3.68939 1.04063  18
  -2  -9   2 3.99502 0.82660   3
  -2  -9   2 7.97094 0.80950  11
  -2  -9   2 5.13446 1.16513  10
  -2  -9   2 3.85236 1.14843   2
   2   9   2 7.52585 2.52840   1
  -2  -9   2 5.28506 0.79581  19
  -2  -9   2 5.59584 1.11574  22
  -2  -9   2 4.49879 1.04867  14
  -2  -9   2 5.31673 1.18014   6
  -3  -9  -2 104.735   4.311   6
  -3  -9  -2 101.697   4.026  11
  -3  -9  -2 97.1390  4.3446  14
   3  -9   2 102.866   4.197  10
  -3  -9  -2 100.143   4.149  22
   3  -9   2 95.7338  4.1989   6
  -3  -9  -2 98.3535  4.1812  10
  -3  -9  -2 94.5850  4.4664   7
  -3  -9  -2 97.4754  4.1196   3
   3  -9   2 98.4888  3.9913  18
   3  -9   2 98.2788  3.9788  24
  -3  -9  -2 100.199   3.851  19
   3  -9   2 101.134   3.982  16
   3  -9   2 99.1272  4.0304   8
   3  -9   2 101.636   4.359   2
  -3  -9   2 109.810   4.052  11
  -3  -9   2 101.677   4.178  22
  -3  -9   2 100.489   4.429   2
  -3  -9   2 104.353   3.872  19
   3  -9  -2 96.9317  3.9384  16
   3  -9  -2 94.7250  3.9513  24
  -3  -9   2 102.354   4.137   3
  -3  -9   2 102.503   4.049  18
  -3  -9   2 103.769   4.309   6
  -3  -9   2 102.702   4.286  10
  -3  -9   2 99.1617  4.2803  14
   3  -9  -2 96.2224  3.9689   8
  -4  -9  -2 85.2048  3.4849  11
   4   9  -2 85.0831  3.7539   2
  -4  -9  -2 82.2720  3.4989   3
   4  -9   2 79.7201  3.5706  12
   4  -9   2 82.9034  3.3894  16
   4  -9   2 83.7356  3.6115  10
   4  -9   2 86.3892  3.7844   2
   4  -9   2 86.3838  3.4076   8
  -4  -9  -2 85.7934  3.5650  22
  -4  -9  -2 85.1870  3.7108  10
  -4  -9  -2 87.5987  3.8302   7
  -4  -9  -2 88.3341  3.5956   6
   4  -9   2 81.4991  3.3988  18
   4  -9   2 81.7446  3.4663  24
  -4  -9  -2 87.6119  3.2850  19
  -4  -9  -2 85.8687  3.7033  14
  -4  -9   2 85.0607  3.5155   3
  -4  -9   2 83.7147  3.6851   6
   4  -9  -2 80.2218  3.3977   8
   4  -9  -2 81.1223  3.3741  16
  -4  -9   2 87.4122  3.4169  11
   4  -9  -2 80.3068  3.4071  24
  -4  -9   2 88.0148  3.7082  14
  -4  -9   2 89.0249  3.6748  10
  -4  -9   2 81.1531  3.5491  22
   4   9   2 75.0188  3.2831  18
   4  -9  -2 80.4746  3.5721  12
   4  -9  -2 75.5927  3.3240  20
  -4  -9   2 84.6516  3.2970  19
  -5  -9  -2 615.281  21.718  19
  -5  -9  -2 631.295  23.203   3
   5  -9   2 616.659  22.816   8
   5  -9   2 611.126  22.290  16
   5  -9   2 600.093  22.913  10
  -5  -9  -2 550.090  25.764   7
   5  -9   2 618.643  22.055  18
  -5  -9  -2 606.130  23.988  14
  -5  -9  -2 618.638  22.500  22
   5  -9   2 607.542  22.456  24
   5  -9   2 621.783  24.163   2
  -5  -9  -2 647.895  22.807  11
   5   9  -2 612.186  24.130   2
   5  -9   2 599.759  24.384  12
  -5  -9  -2 650.863  23.303   6
   5   9  -2 641.292  22.053  18
  -5  -9   2 606.288  23.983  14
  -5  -9   2 581.778  22.953  10
   5   9   2 629.231  22.926  10
  -5  -9   2 640.820  23.216   3
  -5  -9   2 602.557  22.474  22
   5  -9  -2 640.362  22.806   8
  -5  -9   2 648.544  21.733  19
   5  -9  -2 550.664  23.169   4
   5  -9  -2 627.871  22.280  16
   5  -9  -2 574.762  22.927  20
   5  -9  -2 614.880  24.388  12
  -5  -9   2 636.001  22.806  11
  -5  -9   2 613.307  23.281   6
   5  -9  -2 617.297  22.446  24
  -6  -9  -2 96.6182  3.7906   6
   6  -9   2 96.9377  3.9165   2
  -6  -9  -2 89.5452  3.8080  14
  -6  -9  -2 95.3131  4.0565   7
   6  -9   2 94.0761  3.5750  16
  -6  -9  -2 90.5046  3.6486  22
   6  -9   2 88.9442  3.5706  24
   6  -9   2 94.1463  3.5963   8
  -6  -9  -2 92.1999  3.6544   3
   6  -9   2 93.4137  3.5498  18
  -6  -9  -2 96.4456  3.6196  11
   6  -9   2 92.1659  3.8052  12
   6   9  -2 94.2641  3.5445  18
   6   9  -2 95.8083  3.8634   2
   6   9  -2 99.8590  3.6894  10
  -6  -9  -2 88.6476  3.4173  19
   6  -9  -2 92.1906  3.5562  24
  -6  -9   2 94.5477  3.6597   3
   6  -9  -2 89.1492  3.7999  12
  -6  -9   2 90.8048  3.7549   6
  -6  -9   2 91.9661  3.4428  19
  -6  -9   2 97.2760  3.6148  11
  -6   9  -2 78.7300  3.5170  20
  -6  -9   2 84.1034  3.7701  14
   6  -9  -2 82.7838  3.5636   4
   6   9   2 96.7587  3.6982  10
  -6  -9   2 81.2249  3.5818  22
   6  -9  -2 84.0868  3.5478  20
   6  -9  -2 94.9918  3.5880   8
   6  -9  -2 92.0535  3.5608  16
   0 -10  -2 47.1406  2.5328   6
   0 -10   2 53.3741  2.5103  18
   0 -10  -2 50.2615  2.4711  22
   0 -10   2 53.1932  2.6003  14
   0 -10  -2 51.1220  2.4809  14
   0 -10   2 51.4951  2.4806  22
   0 -10   2 52.2218  2.5912   6
   0 -10   2 50.8809  2.5615  10
   0 -10  -2 47.8577  2.2570   3
   0 -10   2 50.9165  2.5376   2
  -1 -10  -2 16.9603  1.2716  11
  -1 -10  -2 17.4473  1.3170  10
   1 -10   2 17.8662  1.6228   6
   1 -10   2 17.8661  1.3608  18
  -1 -10  -2 18.6269  1.2676  19
   1 -10   2 15.3042  1.2300  16
  -1 -10  -2 19.9845  1.7602  22
   1 -10   2 20.7998  1.5419  14
   1 -10   2 19.6012  1.5665  22
  -1 -10  -2 17.9536  1.4353   6
  -1 -10  -2 19.4497  1.3529   3
   1 -10   2 18.4597  1.6589  10
   1 -10   2 19.4226  1.6965   2
  -1 -10  -2 21.0732  1.6445  14
  -1 -10   2 18.9807  1.3506   3
  -1 -10   2 19.9964  1.7522  10
  -1 -10   2 18.3070  1.4232   6
  -1 -10   2 18.9011  1.7003   2
  -1 -10   2 18.9236  1.2648  19
  -1 -10   2 17.8401  1.3681  18
  -1 -10   2 19.8513  1.6710  22
  -1 -10   2 19.1132  1.6264  14
  -2 -10  -2 208.336   7.962  10
   2 -10   2 204.417   7.626  18
  -2 -10  -2 212.980   7.985   3
  -2 -10  -2 202.390   8.296  14
  -2 -10  -2 205.691   7.814  22
  -2 -10  -2 218.026   8.094   6
   2 -10   2 214.513   8.343   2
  -2 -10  -2 214.144   7.493  19
   2 -10   2 206.263   7.992  10
   2 -10   2 202.116   8.054   6
   2 -10   2 197.592   7.674  16
   2 -10   2 194.351   7.699  24
   2 -10   2 195.822   7.795  22
  -2 -10  -2 209.559   7.824  11
  -2 -10   2 204.622   8.100   6
  -2 -10   2 209.605   8.007  10
  -2 -10   2 208.050   7.485  19
  -2 -10   2 211.329   8.005   3
  -2 -10   2 200.742   8.351   2
  -2 -10   2 206.104   7.843  22
  -2 -10   2 213.529   8.323  14
  -2 -10   2 199.834   7.641  18
   3 -10   2 106.560   4.571   2
   3  10  -2 106.545   4.570   2
   3 -10   2 104.138   4.197   8
  -3 -10  -2 113.530   4.355   3
  -3 -10  -2 108.545   4.518  14
  -3 -10  -2 112.049   4.392  10
   3 -10   2 104.244   4.169  16
   3 -10   2 105.736   4.169  18
  -3 -10  -2 104.092   4.415   6
  -3 -10  -2 96.4233  4.0199  19
   3 -10   2 107.582   4.386  10
   3 -10   2 104.592   4.167  24
  -3 -10  -2 108.778   4.201  11
  -3 -10  -2 105.688   4.287  22
  -3 -10   2 107.523   4.539  14
  -3 -10   2 109.183   4.045  19
  -3 -10   2 112.434   4.321   3
  -3 -10   2 107.607   4.214  11
  -3 -10   2 110.510   4.466   6
  -3 -10   2 109.507   4.326  22
  -3 -10   2 108.820   4.228  18
  -3 -10   2 107.517   4.418  10
  -4 -10  -2 204.152   7.884   6
  -4 -10  -2 209.208   8.075  14
   4 -10   2 198.368   7.504  24
   4 -10   2 200.867   8.112   2
   4 -10   2 201.453   7.472  16
   4  10  -2 199.170   7.387  18
   4 -10   2 200.159   7.433  18
   4 -10   2 199.472   7.605   8
   4  10  -2 191.930   8.071   2
   4 -10   2 193.330   7.699  10
  -4 -10  -2 203.418   7.597  22
  -4 -10  -2 203.791   7.629  11
  -4 -10  -2 208.720   7.776   3
  -4 -10  -2 194.262   7.280  19
  -4 -10   2 203.827   8.064  14
   4  10   2 193.409   7.676  10
  -4 -10   2 207.260   7.779   3
  -4 -10   2 204.039   7.584  22
  -4 -10   2 207.997   7.877   6
  -4 -10   2 208.368   7.624  11
   4 -10  -2 186.709   7.470  24
  -4 -10   2 207.616   7.751  10
  -4 -10   2 211.165   7.287  19
   5 -10   2 348.912  12.937  24
  -5 -10  -2 363.677  13.144  11
   5  10  -2 345.234  12.701  18
   5 -10   2 349.190  13.138   8
  -5 -10  -2 360.955  13.433   6
   5 -10   2 348.644  12.847  16
  -5 -10  -2 358.282  13.383   3
   5 -10   2 348.272  12.724  18
   5  10  -2 373.714  13.237  10
  -5 -10  -2 341.312  12.979  22
   5 -10   2 351.155  13.922   2
  -5 -10  -2 354.811  12.525  19
  -5 -10  -2 349.442  13.835  14
   5  10   2 343.260  13.212  10
  -5 -10   2 367.734  13.142  11
  -5 -10   2 338.318  13.823  14
  -5 -10   2 361.952  13.389   3
  -5 -10   2 370.407  12.532  19
  -5 -10   2 350.681  13.433   6
  -5 -10   2 335.545  12.971  22
   0 -11   2 20.6221  1.4143  14
   0 -11   2 19.4912  1.4027  18
   0 -11   2 18.5787  1.4206   2
   0 -11   2 19.8960  1.5605  22
   0 -11   2 20.4638  1.5572   6
   0 -11  -2 19.8294  1.3089  22
   0 -11  -2 17.3358  1.2177  14
   0 -11  -2 18.2000  1.3368   6
   0 -11   2 17.6282  1.5838  10
   1 -11   2 136.404   5.583   2
  -1 -11  -2 134.769   5.421   6
  -1 -11  -2 133.544   4.955  19
   1 -11   2 136.350   5.365  10
  -1 -11  -2 133.609   5.258  22
   1 -11   2 137.540   5.423   6
  -1 -11  -2 136.928   5.550  14
  -1 -11  -2 134.196   5.301   3
   1 -11   2 130.755   5.262  22
   1 -11   2 134.746   5.129  18
  -1 -11   2 136.538   5.144  18
  -1 -11   2 141.871   5.276  22
  -1 -11   2 142.385   5.378  10
  -1 -11   2 132.919   5.300   3
  -1 -11   2 143.229   5.473   6
  -1 -11   2 136.297   5.612   2
  -1 -11   2 139.557   5.595  14
  -2 -11  -2 103.268   4.163  11
  -2 -11  -2 109.121   4.017  19
   2 -11   2 107.411   4.359  10
  -2 -11  -2 112.522   4.518  14
  -2 -11  -2 107.410   4.294   3
  -2 -11  -2 109.731   4.403   6
   2 -11   2 104.223   4.146  18
  -2 -11  -2 111.985   4.273  22
   2 -11   2 105.883   4.535   2
  -2 -11   2 113.814   4.511  14
  -2 -11   2 109.611   4.302   3
  -2 -11   2 109.548   4.322  22
  -2 -11   2 108.776   4.004  19
  -2 -11   2 111.082   4.410  10
  -2 -11   2 107.523   4.148  18
  -2 -11   2 110.963   4.458   6
   3  11  -2 68.8720  3.2626   2
  -3 -11  -2 76.7381  3.2060   6
  -3 -11  -2 74.4994  3.1058  22
  -3 -11  -2 79.0879  3.2545  14
  -3 -11  -2 79.6166  3.0941   3
  -3 -11  -2 75.3916  2.9967  11
  -3 -11  -2 78.0804  2.8910  19
   3  11  -2 74.5553  3.0208  18
   3  11   2 66.6408  3.0640  10
  -3 -11   2 77.1695  3.0808  22
  -3 -11   2 81.9156  3.1952   6
  -3 -11   2 77.4312  3.2818  14
  -3 -11   2 79.7818  3.1077   3
  -3 -11   2 78.7555  3.2010  10
  -3 -11   2 77.0589  2.8862  19
  -4 -11  -2 110.990   4.442  22
  -4 -11  -2 113.531   4.600   6
  -4 -11  -2 113.489   4.716  14
  -4 -11  -2 122.960   4.548   3
  -4 -11  -2 118.416   4.250  19
  -4 -11   2 117.290   4.725  14
  -4 -11   2 125.857   4.557   3
  -4 -11   2 118.310   4.618   6
  -4 -11   2 117.844   4.254  19
  -4 -11   2 111.144   4.456  22
   0   0  -3 -0.2001  0.5596   5
   0   0   3 0.47665 0.81865   1
   0   0  -3 0.09273 0.55810  13
   0   0  -3 -0.2914  0.5349  21
   0   0   3 0.39594 0.74283  17
   0   0  -3 -0.4186  0.6513   9
   1   0  -3 674.076  36.871  13
  -1   0   3 663.103  34.503   5
   1   0   3 611.835  35.472  13
   1   0  -3 689.054  35.809   9
   1   0   3 668.182  33.643  17
   1   0   3 646.381  34.054   1
  -1   0  -3 657.823  34.828   9
  -1   0  -3 650.514  32.940   5
   1   0  -3 706.621  36.654  21
  -1   0  -3 639.740  36.803  21
  -1   0   3 672.500  32.653  17
  -1   0   3 652.457  34.492   1
  -2   0  -3 161.727   8.640   5
   2   0  -3 187.505   9.374  21
   2   0   3 170.691   9.268   1
   2   0  -3 181.192   9.606  13
  -2   0   3 161.391   8.688   5
   2   0  -3 173.267   9.043   9
  -2   0   3 168.371   8.738  17
  -2   0  -3 174.890   9.398  21
   2   0   3 170.001   8.658  17
  -2   0  -3 164.642   8.938   9
   2   0   3 165.095   9.495  13
   3   0  -3 24.1214  2.3268  13
  -3   0  -3 24.8323  1.8616   9
  -3   0  -3 26.9875  2.2432  21
  -3   0   3 24.8953  2.1781   5
   3   0   3 27.8608  2.3966  13
   3   0   3 25.8485  2.4711   1
   3   0  -3 26.2789  2.0943  21
  -3   0   3 25.5838  1.9815  17
   3   0  -3 24.8753  2.1262   9
   3   0  -3 22.4511  1.9650   1
   3   0   3 25.6272  1.8071  17
  -3   0  -3 25.9422  1.9583   5
   4   0   3 1809.22  106.87  13
  -4   0   3 1838.50  105.70  21
   4   0  -3 1958.10  103.99  13
  -4   0   3 1948.74  101.59   5
   4   0  -3 1829.09  101.59   9
   4   0   3 1849.56  100.80   1
  -4   0   3 1909.37   94.11  17
  -4   0  -3 1878.16  109.00  21
  -4   0  -3 1920.18   98.01   5
   5   0  -3 53.7015  3.8233  13
   5   0   3 41.4922  2.2479   2
   5   0  -3 46.6994  2.0296  18
   5   0   3 52.7503  2.1463  10
   5   0   3 46.6937  2.0270  18
   5   0   3 45.9658  2.1605   6
   5   0   3 52.8995  3.9046   1
  -5   0   3 52.4895  3.3438   5
  -5   0   3 46.1530  2.2028  23
   5   0  -3 47.8503  2.0704  15
   5   0  -3 46.5344  2.0830  16
  -5   0  -3 48.8224  2.1621  23
   5   0   3 47.3375  2.0148  20
   5   0  -3 50.0392  3.2229   9
   5   0  -3 43.8428  2.0542   8
  -5   0  -3 52.1984  3.1556   5
  -5   0   3 44.5018  2.0058  11
  -5   0  -3 50.6141  3.4301  21
  -5   0  -3 47.6253  2.1390  15
   5   0  -3 47.3414  2.0370  24
  -5   0   3 46.3165  2.2837   7
  -5   0  -3 48.1623  3.0224   9
   5   0   3 53.1667  3.7304  13
  -5   0   3 49.9710  3.3786  21
  -5   0  -3 45.3016  1.9757   4
   5   0  -3 53.0204  2.3367   2
   6   0   3 140.070   5.625   6
  -6   0   3 143.313   8.443  21
  -6   0  -3 151.739   8.573  21
  -6   0  -3 147.642   5.781  23
   6   0   3 146.365   5.408  18
   6   0   3 136.487   5.849   2
  -6   0  -3 143.616   7.879   5
   6   0  -3 143.808   5.397  16
  -6   0  -3 148.550   5.701  15
   6   0  -3 147.935   5.335  18
   6   0  -3 134.184   8.120   9
  -6   0  -3 137.702   6.193   7
   6   0  -3 134.275   5.459   8
  -6   0   3 149.244   5.784  23
   6   0   3 145.413   8.893  13
  -6   0   3 134.846   5.457  11
  -6   0   3 145.985   7.990   5
   6   0  -3 147.005   5.899   2
  -6   0  -3 144.930   5.549   4
   6   0  -3 153.650   9.067  13
   6   0  -3 139.371   5.526  10
   6   0   3 144.125   5.581  10
   6   0  -3 135.896   5.518   4
  -6   0   3 148.980   6.214   7
   6   0   3 138.123   8.539   1
   6   0  -3 138.429   5.389  24
  -6   0  -3 141.246   5.487  20
   7   0  -3 151.009   6.532   2
  -7   0  -3 168.430   6.189   4
   7   0  -3 151.311   6.157   4
   7   0   3 159.874   6.549   2
   7   0  -3 160.879   6.004  16
   7   0   3 168.978   6.286  10
  -7   0  -3 161.035   6.104  20
  -7   0   3 167.435   6.503  23
  -7   0   3 165.134   6.356  15
  -7   0   3 156.145   9.030   5
   7   0   3 144.583   9.362   1
  -7   0  -3 165.153   6.361  15
  -7   0   3 159.296   6.960   7
   7   0  -3 166.266   6.016  18
   7   0   3 154.957   6.275   6
  -7   0  -3 160.235   6.910   7
   7   0  -3 164.164   6.003  24
  -7   0  -3 159.015   6.456  23
   7   0  -3 155.336   6.168  10
  -7   0  -3 148.914   8.758   5
   7   0   3 156.410   6.005  18
  -7   0  -3 151.679   9.471  21
   7   0  -3 155.762   9.911  13
  -8   0   3 11.7716  1.0755  23
   8   0   3 12.1777  1.1286  18
  -8   0  -3 12.0941  0.9858  20
   8   0  -3 11.0490  1.1731   2
  -8   0  -3 13.3157  1.0688   4
  -8   0   3 12.8569  0.9877  15
   8   0   3 12.6186  1.1430   2
   8   0  -3 12.1763  1.0904  18
  -8   0  -3 14.3668  1.2999  15
  -8   0   3 15.1107  1.4665   7
  -8   0  -3 11.0712  1.0246   7
   8   0  -3 11.3879  0.9701  16
   8   0   3 12.2556  1.1971  10
   9   0   3 234.431   8.472  18
  -9   0   3 227.834   9.059  15
  -9   0   3 237.121   9.875   7
   9   0  -3 235.195   8.493  18
   9   0   3 232.207   8.808  10
  -9   0  -3 216.077   8.815   4
   9   0  -3 229.477   8.522  16
   9   0   3 217.255   9.267   2
  -9   0   3 244.105   9.200  23
   9   0  -3 227.692   9.286   2
  -9   0  -3 230.912   9.179  23
  -9   0  -3 241.255   9.098  15
  10   0   3 2.34651 0.74876   2
  10   0  -3 1.82060 0.78576   2
 -10   0   3 1.35235 0.68016   7
  10   0  -3 2.37663 0.68113  18
 -10   0   3 1.68616 0.55280  15
  10   0   3 2.58585 0.72944  18
 -10   0   3 0.41362 0.72036  23
  10   0   3 1.89245 0.73508  10
   0  -1  -3 7461.66  370.48   5
   1  -1   3 1538.79   83.65   1
   1  -1   3 1538.42   85.67  13
  -1  -1  -3 1493.59   84.62  21
   1   1  -3 1467.16   81.62   9
  -1   1   3 1478.27   78.47  17
   1  -1   3 1534.22   78.56  17
  -1  -1  -3 1477.68   79.57   9
   1   1  -3 1513.23   82.88  21
  -1  -1  -3 1517.56   77.37   5
   1   1  -3 1538.65   85.86  13
   1   1   3 1512.06   82.87   1
  -1  -1   3 1492.18   79.81  17
   1  -1  -3 1517.94   81.10   9
   1  -1  -3 1503.01   84.48  13
  -1  -1   3 1490.90   77.54   5
  -1   1  -3 1509.49   84.34  21
   1   1   3 1504.78   83.12  13
   1  -1  -3 1571.31   78.89   5
  -1  -1   3 1461.90   81.25   1
  -1   1  -3 1537.83   75.95   5
  -1   1  -3 1568.13   82.35   9
   1  -1  -3 1580.51   83.46  21
  -2   1   3 117.338   6.273  17
  -2  -1  -3 114.134   6.267   9
  -2  -1  -3 120.706   6.208   5
   2   1  -3 122.901   6.470   9
  -2  -1  -3 124.923   6.754  21
   2  -1   3 119.506   6.849  13
  -2   1   3 118.636   6.241   5
   2   1  -3 122.983   6.605  21
  -2  -1  -3 124.910   6.275  17
   2  -1   3 115.829   6.726   1
   2  -1   3 118.041   6.152  17
   2   1  -3 110.944   6.872  13
   2   1   3 121.750   6.740  13
   2  -1  -3 124.085   6.505   9
  -2   1  -3 117.317   6.076   5
   2  -1  -3 125.915   6.784  21
  -2  -1   3 116.625   6.206   5
  -2   1  -3 120.114   6.420   9
   2  -1  -3 116.545   6.841  13
  -2  -1   3 115.920   6.369  17
  -2   1  -3 121.582   6.763  21
  -2  -1   3 118.395   6.579   1
   2   1   3 118.368   6.736   1
   3  -1   3 4164.09  215.97   9
  -3   1   3 3915.07  204.62  17
  -3   1   3 4141.73  209.43   5
   3  -1   3 4152.32  228.59  13
   3   1  -3 3948.90  213.83   9
   3  -1   3 4233.80  218.71   1
  -3  -1  -3 3901.16  206.91  17
   3   1  -3 3778.88  212.99   1
  -3  -1  -3 4069.60  223.10  21
  -3  -1  -3 4168.85  207.90   5
   3   1  -3 4020.99  226.71  13
  -3  -1  -3 3795.95  210.32   9
  -3  -1   3 3992.85  221.09  21
   3  -1  -3 4263.23  227.48  13
  -3  -1   3 4049.52  206.22  17
  -3   1  -3 4093.45  205.27   5
   3   1   3 3903.29  217.02   1
   3  -1  -3 4146.43  223.48  21
  -3  -1   3 4014.42  207.15   5
   3   1   3 4275.81  226.85  13
   3  -1  -3 4178.22  216.79   9
  -3   1  -3 4170.16  223.79  21
   4  -1   3 488.110  25.557   1
   4   1  -3 461.209  25.225   1
  -4   1   3 500.506  26.296  21
   4   1  -3 466.465  25.181   9
  -4  -1  -3 499.675  24.308   5
  -4  -1  -3 494.468  26.260  21
   4  -1   3 504.073  26.649  13
   4   1  -3 505.260  26.718  13
  -4   1   3 438.962  24.096  17
  -4   1   3 497.660  24.329   5
   4  -1   3 517.058  25.261   9
   4   1   3 408.927  26.458  13
   4  -1  -3 522.453  25.334   9
  -4  -1   3 497.605  24.326  17
  -4  -1   3 485.268  26.114  21
   4   1   3 483.794  25.568   1
  -4  -1   3 487.494  24.349   5
  -4   1  -3 488.747  24.167   5
  -4   1  -3 506.190  26.317  21
   4  -1  -3 464.972  26.608  13
  -5  -1  -3 386.033  14.877  15
   5   1  -3 392.268  13.822  18
  -5   1   3 421.073  21.112  21
  -5  -1  -3 356.224  14.355  20
   5  -1   3 356.930  14.554   6
  -5  -1  -3 375.062  15.029  23
   5   1  -3 407.483  20.179   9
  -5  -1  -3 372.286  16.156   7
   5  -1   3 373.701  15.136   2
   5   1  -3 370.775  14.345  10
   5  -1   3 387.450  20.514   1
   5   1  -3 396.524  21.467  13
   5  -1   3 401.535  14.396  20
   5  -1   3 382.441  13.810  18
  -5   1   3 410.241  19.560   5
  -5   1   3 378.799  16.176   7
   5  -1   3 397.716  14.559   4
  -5  -1  -3 421.416  19.556   5
   5  -1   3 379.019  14.391  10
   5   1  -3 369.831  13.952  16
   5  -1   3 415.435  21.495  13
  -5  -1  -3 364.284  14.528   4
   5   1  -3 366.279  14.040  24
  -5  -1  -3 411.218  21.064  21
   5   1  -3 371.986  15.142   2
   5  -1   3 376.994  15.277  12
  -5  -1   3 366.164  14.276  11
   5  -1  -3 382.023  14.540   4
  -5  -1   3 417.151  19.603   5
  -5  -1   3 378.768  15.037  23
   5   1   3 369.224  14.366  10
   5   1   3 357.351  14.557   6
  -5   1  -3 424.054  21.171  21
  -5  -1   3 395.287  20.875  21
   5   1   3 345.974  13.786  18
   5   1   3 354.279  15.115   2
   5  -1  -3 399.105  14.872  15
   5  -1  -3 379.014  14.281   8
   5  -1  -3 383.289  13.956  16
   5  -1  -3 372.658  15.145   2
   5  -1  -3 392.435  21.455  13
   5  -1  -3 397.282  20.272   9
  -5  -1   3 370.997  16.166   7
   5  -1  -3 375.168  13.800  18
  -5  -1   3 394.877  19.442  17
  -5   1  -3 367.938  15.008  23
   5   1   3 360.826  14.065  22
   5   1   3 406.631  20.647   1
   5  -1  -3 369.863  14.049  24
   5  -1  -3 392.018  14.378  20
  -5   1  -3 382.117  14.871  15
  -5   1  -3 401.690  19.376   5
   5   1   3 410.536  21.412  13
   5  -1  -3 393.616  15.035  23
   5  -1  -3 378.380  15.273  12
   6  -1   3 80.1090  3.5191   2
  -6   1   3 83.3955  5.2762  21
   6   1  -3 76.9775  3.1741  16
   6   1  -3 75.7147  3.2723  10
   6  -1   3 82.0153  3.2511  18
   6  -1   3 82.1085  3.3975  10
  -6  -1  -3 82.3986  3.4252  23
   6   1  -3 79.6127  3.5567   2
   6   1  -3 75.5218  3.1581  24
   6  -1   3 79.5127  5.5108  13
  -6   1   3 80.7358  4.9456   5
   6   1  -3 80.5455  5.7724  13
  -6  -1  -3 82.9687  4.9648   5
  -6   1   3 75.1775  3.3660  23
   6   1  -3 80.3254  3.2440  18
   6  -1   3 73.0986  3.1454  16
   6   1  -3 75.6531  4.8153   9
  -6  -1  -3 78.5248  3.1359  20
  -6  -1  -3 80.0662  5.1840  21
  -6  -1  -3 77.5300  3.1559   4
   6  -1   3 83.1360  3.2205  20
  -6  -1  -3 79.2318  3.3632  15
   6  -1   3 78.4631  3.3133   6
  -6  -1  -3 78.5002  3.6123   7
   6  -1   3 75.2497  5.3957   1
   6  -1   3 80.3984  3.4135  12
  -6   1   3 80.0932  3.6075   7
  -6   1  -3 76.3752  3.3514  23
  -6  -1   3 78.0027  3.6671   7
  -6  -1   3 79.2339  3.3289  15
   6  -1  -3 78.5932  3.1870  24
   6  -1  -3 82.7841  5.6156  13
   6   1   3 80.1449  5.5194   1
   6   1   3 74.5191  3.1954  22
   6  -1  -3 80.1768  3.1847   8
  -6   1  -3 80.0648  4.7563   5
  -6   1  -3 81.3049  3.1933   4
   6   1   3 80.2505  3.1545  18
  -6  -1   3 78.4735  5.0837   5
   6  -1  -3 78.5070  3.3525  12
   6   1   3 71.8499  5.3738  13
   6  -1  -3 80.4174  5.0615   9
   6  -1  -3 81.5834  3.1524  18
   6  -1  -3 84.4281  3.3010  15
   6  -1  -3 85.2238  3.2105  16
  -6  -1   3 80.1460  3.3828  23
  -6  -1   3 75.3898  3.1794  11
  -6   1  -3 83.9726  5.2769  21
   6   1   3 78.2817  3.3069  10
   6  -1  -3 89.5853  3.1834  20
   6   1   3 79.5720  3.3446   6
   6  -1  -3 81.4652  3.4699   2
   6   1   3 78.8433  3.4785   2
   6  -1  -3 79.5898  3.1844   4
  -6   1  -3 75.6838  3.3348  15
   7  -1   3 671.446  39.359  13
  -7   1   3 756.806  27.842  23
   7   1  -3 713.794  26.545  10
   7   1  -3 747.654  25.824  16
  -7  -1  -3 726.969  27.828  23
   7  -1   3 760.645  26.618  10
  -7  -1  -3 677.953  26.907   4
   7   1  -3 723.357  39.453  13
  -7  -1  -3 750.468  29.927   7
   7  -1   3 727.523  28.013   2
   7   1  -3 744.402  28.008   2
  -7  -1  -3 694.731  35.839   5
  -7  -1  -3 716.453  28.610  15
  -7   1   3 750.917  36.021   5
   7  -1   3 687.835  28.275  12
  -7   1   3 709.144  27.540  15
  -7   1   3 739.780  29.938   7
   7  -1   3 750.649  25.573  18
  -7  -1  -3 642.266  38.599  21
  -7   1   3 686.569  38.689  21
   7   1  -3 699.712  25.537  18
   7  -1  -3 721.599  25.841  16
  -7   1  -3 691.310  38.796  21
  -7   1  -3 706.998  27.530  15
   7  -1  -3 717.237  25.542  18
  -7  -1   3 721.145  36.000   5
  -7   1  -3 721.726  26.633  20
   7  -1  -3 762.374  28.018   2
   7  -1  -3 734.520  26.432   8
  -7  -1   3 690.349  26.406  11
   7   1   3 737.883  26.598  10
   7   1   3 653.655  37.591   1
   7   1   3 679.276  25.546  18
  -7   1  -3 677.137  26.925   4
   7  -1  -3 713.350  26.022  24
  -7   1  -3 718.779  27.798  23
   7   1   3 718.629  26.940   6
   7  -1  -3 675.898  39.379  13
  -7  -1   3 689.353  31.121   7
   7   1   3 729.531  28.000   2
   7   1   3 659.799  39.260  13
  -7  -1   3 698.164  27.830  23
   7  -1  -3 670.765  37.220   9
  -7  -1   3 713.387  27.524  15
   7  -1  -3 741.230  26.925   4
   7  -1  -3 750.034  26.620  20
  -8  -1  -3 356.682  14.148   4
  -8  -1  -3 388.863  14.543  15
   8   1  -3 384.531  13.501  18
   8  -1   3 383.528  13.536  18
  -8   1   3 391.667  14.709  23
   8  -1   3 375.408  14.803   2
   8   1  -3 358.694  13.623  16
   8  -1   3 382.126  14.050  10
  -8  -1  -3 372.091  14.678  23
   8   1  -3 345.206  13.990  10
   8   1  -3 388.706  14.833   2
  -8  -1  -3 378.214  15.778   7
  -8   1   3 364.225  15.807   7
  -8   1   3 375.130  14.531  15
   8  -1  -3 374.167  13.519  18
   8  -1  -3 367.716  14.810   2
   8  -1  -3 368.247  13.717  24
   8   1   3 381.369  13.520  18
  -8   1  -3 361.457  14.013  20
   8   1   3 340.848  14.788   2
  -8   1  -3 386.295  14.534  15
   8  -1  -3 354.188  14.157   4
  -8   1  -3 360.834  14.658  23
  -8  -1   3 389.534  15.823   7
  -8  -1   3 375.386  14.506  15
   8   1   3 380.639  14.058  10
   8  -1  -3 380.886  13.641  16
  -8  -1   3 371.101  14.700  23
  -8   1  -3 376.486  14.183   4
   9  -1   3 10.3618  1.0453  10
  -9   1   3 11.6237  1.0879  15
   9   1  -3 10.8380  0.9414  16
   9   1  -3 11.2424  1.0756   2
  -9  -1  -3 11.7830  1.1867   7
  -9  -1  -3 11.8067  0.9751  23
   9   1  -3 10.2622  0.9662  18
  -9  -1  -3 12.1306  1.0610  15
  -9   1   3 11.5181  1.0666   7
   9  -1   3 9.75009 1.11883   2
  -9   1   3 12.9300  1.0448  23
   9  -1   3 10.1528  1.0962  18
   9   1   3 11.4407  0.9886  18
  -9  -1   3 11.5807  1.0803   7
   9   1   3 10.5687  1.1733  10
  -9  -1   3 12.1049  0.9701  23
   9  -1  -3 11.6642  1.0648  18
   9  -1  -3 9.91393 1.16585   2
  -9   1  -3 12.2962  0.9925  15
  -9   1  -3 10.6382  0.9292   4
  -9   1  -3 11.5413  0.8653  20
   9   1   3 9.09371 1.04430   2
   9  -1  -3 10.6501  0.9521  16
  -9   1  -3 10.9910  0.9511  23
  -9  -1   3 10.1896  0.8917  15
  10  -1   3 281.117  10.914  10
 -10   1   3 294.814  11.420  23
 -10   1   3 293.191  11.291  15
 -10  -1  -3 297.319  11.295  15
  10  -1   3 281.266  11.491   2
  10   1  -3 284.242  10.490  18
  10   1  -3 295.741  11.509   2
  10  -1   3 278.226  10.497  18
 -10  -1   3 303.879  11.423  23
  10   1   3 288.241  10.492  18
  10  -1  -3 278.603  10.486  18
 -10  -1   3 299.037  12.281   7
  10   1   3 295.028  10.927  10
  10  -1  -3 288.953  11.501   2
 -10   1  -3 304.536  11.297  15
   0  -2   3 9649.97  470.65  17
   0   2   3 8974.83  489.31   1
   0  -2   3 9689.15  492.68   1
   2  -2   3 4501.46  253.78  13
   2   2  -3 4542.47  238.71   9
  -2   2   3 4338.59  229.54  17
  -2   2   3 4629.34  231.82   5
   2  -2   3 4527.72  227.39  17
   2  -2   3 4446.24  244.62   1
  -2  -2  -3 4593.10  248.45  21
   2   2  -3 4618.70  254.70  13
  -2  -2  -3 4688.81  233.09  17
  -2  -2  -3 4748.53  231.97   5
   2   2   3 4390.47  250.00  13
   2  -2  -3 4486.89  239.99   9
  -2   2  -3 4574.98  249.69  21
  -2  -2   3 4447.29  229.45   5
   2  -2  -3 4463.27  251.18  13
   2  -2  -3 4748.41  249.85  21
  -2  -2   3 4742.94  233.82  17
  -2  -2   3 4575.01  243.02   1
  -2   2  -3 4553.80  240.78   9
   2   2   3 4405.68  243.97   1
   3  -2   3 6.63600 1.66140   1
   3   2  -3 7.18371 1.43339  13
   3  -2   3 8.32856 1.16927   9
  -3  -2  -3 6.48447 1.22666   5
   3  -2   3 8.57433 1.60019  13
  -3  -2  -3 6.91857 1.14463  21
  -3   2   3 10.9325  1.3633   5
  -3  -2  -3 7.25516 1.33929  17
  -3   2   3 6.62243 1.07124  17
   3   2  -3 6.81936 1.02226   9
  -3   2  -3 8.08980 1.34255  21
   3  -2  -3 5.67919 1.43225  13
   3  -2  -3 7.32901 1.16910   9
   3  -2  -3 7.07173 1.21317  21
  -3   2  -3 6.49584 0.91672   5
  -3  -2   3 6.41110 1.09821   5
   3   2   3 7.59079 1.26398  13
  -3  -2   3 6.40940 1.21033  17
   3   2   3 7.80891 1.81888   1
   4  -2   3 1545.96   85.09   9
   4  -2   3 1593.22   91.01  13
  -4  -2  -3 1551.54   81.97   5
   4  -2   3 1603.12   82.66   1
   4   2  -3 1607.99   82.12   9
   4   2  -3 1576.17   90.65  13
  -4  -2  -3 1542.13   89.41  21
   4   2  -3 1587.99   82.45   1
  -4   2   3 1589.83   84.60   5
  -4  -2  -3 1638.98   81.79  17
   4   2   3 1512.44   86.23  13
   4   2   3 1675.71   82.75   1
   4  -2  -3 1706.62   88.89   9
  -4   2  -3 1665.62   79.70   5
  -4  -2   3 1650.58   83.38   5
  -4   2  -3 1489.55   89.11  21
   4  -2  -3 1747.11   90.84  13
  -4  -2   3 1583.11   79.17  17
  -5   2   3 93.2682  5.2860   5
   5  -2   3 90.1958  5.9619  13
   5   2  -3 100.516   5.926  13
   5   2  -3 92.7450  3.4377  18
  -5  -2  -3 87.4621  3.6203  23
   5  -2   3 89.2625  3.6791  12
  -5  -2  -3 96.5092  5.4408  21
   5  -2   3 84.0108  3.5606   6
   5  -2   3 92.8973  3.4445  20
   5   2  -3 82.2548  5.0694   9
  -5  -2  -3 78.9065  3.4177  11
   5   2  -3 87.1958  3.6977   2
  -5  -2  -3 86.2884  5.0912  17
   5  -2   3 85.2383  3.7346   2
  -5   2   3 89.6955  5.5668  21
  -5  -2  -3 87.8825  3.9103   7
   5   2  -3 83.2162  3.4005  16
   5  -2   3 84.0737  3.3845  16
   5  -2   3 92.8448  3.4781   4
   5  -2   3 88.6788  5.5497   1
   5  -2   3 87.7700  3.6051  10
  -5  -2  -3 82.2600  3.4324   4
  -5  -2  -3 85.0389  3.5032  22
   5  -2   3 86.4055  3.4081  24
   5  -2   3 90.9130  3.4620  18
   5   2  -3 86.4684  3.5323  10
   5  -2   3 81.6798  3.4606   8
  -5  -2  -3 84.2448  3.5513  15
   5  -2  -3 84.6483  3.4043  18
   5  -2  -3 91.6682  3.6526  23
  -5   2  -3 84.3823  3.5713  15
  -5  -2   3 85.3244  3.5522  15
  -5  -2   3 86.2974  3.4614  11
  -5  -2   3 85.5563  3.9269   7
   5  -2  -3 90.5013  3.4255  20
   5  -2  -3 87.3280  3.3742  16
  -5  -2   3 90.0666  5.1550  17
   5  -2  -3 87.9359  3.4344  24
   5   2   3 84.5388  3.5147  10
   5  -2  -3 89.8658  3.5607  15
   5  -2  -3 87.7998  3.6690  12
  -5   2  -3 98.1105  5.6139  21
  -5  -2   3 84.7697  3.6509  23
   5   2   3 92.9769  5.7592  13
  -5   2  -3 87.5066  4.9324   5
   5  -2  -3 83.5678  3.7423   2
   5   2   3 88.6043  5.6934   1
   5  -2  -3 86.5672  3.4661   8
   5   2   3 85.1149  3.4022  18
  -5  -2   3 81.6259  3.2950  19
   5  -2  -3 89.8263  3.4686   4
   5  -2  -3 93.2229  5.3414   9
   5  -2  -3 96.6103  6.0289  13
   5   2   3 81.1814  3.6681   2
  -5  -2   3 86.9132  5.1759   5
   6  -2   3 223.212   8.992  12
  -6  -2  -3 229.798   8.778  15
  -6   2   3 216.052  11.840   5
   6  -2   3 224.471  12.585   1
  -6   2   3 219.461   9.531   7
   6  -2   3 211.642   8.402   8
   6   2  -3 215.540   8.480  10
   6  -2   3 213.691   8.930   2
   6  -2   3 214.003   8.268  24
   6  -2   3 223.166   8.545  10
  -6  -2  -3 219.615  12.622  21
  -6   2   3 228.316   8.898  23
   6   2  -3 226.018   8.223  16
   6  -2   3 227.805  13.180  13
   6  -2   3 208.973   8.578   6
  -6   2   3 234.597  12.885  21
   6  -2   3 218.501   8.224  16
  -6  -2  -3 223.705   9.519   7
   6  -2   3 217.108   8.179  18
   6   2  -3 232.504   8.165  18
   6   2  -3 226.649   8.988   2
  -6  -2  -3 209.409   8.504   4
   6   2  -3 230.327  13.269  13
  -6  -2  -3 226.319   8.887  23
  -6  -2  -3 204.730  11.791   5
   6  -2   3 234.832   8.470  20
   6   2   3 215.768   8.303  22
   6  -2  -3 222.181  12.338   9
   6   2   3 220.624  13.023  13
   6  -2  -3 228.723   8.992  12
  -6   2  -3 218.578  12.157   9
   6  -2  -3 232.745   8.163  18
  -6  -2   3 220.372  11.900   5
  -6  -2   3 213.778   9.529   7
   6  -2  -3 227.628  13.229  13
   6  -2  -3 228.415   8.416   8
   6   2   3 221.547   8.612   6
  -6  -2   3 215.480   8.418  11
   6   2   3 228.999   8.511  10
   6   2   3 213.536   8.140  18
   6   2   3 227.413  12.719   1
   6   2   3 215.396   8.927   2
  -6  -2   3 229.023   8.882  23
  -6   2  -3 226.745   8.760  15
  -6   2  -3 211.133   8.823  23
   6  -2  -3 234.485   8.571   4
  -6   2  -3 224.866  12.820  21
   6  -2  -3 223.314   8.263  16
   6  -2  -3 243.094   8.766  15
   6  -2  -3 226.055   8.286  24
   6  -2  -3 241.058   8.476  20
   6  -2  -3 230.259   8.980   2
  -6  -2   3 217.927   8.732  15
   7  -2   3 283.177  10.615  10
   7   2  -3 304.685  11.192   2
   7  -2   3 275.307  10.238  16
  -7  -2  -3 292.284  10.911  15
   7  -2   3 268.102  16.226  13
  -7  -2  -3 278.590  11.885   7
   7   2  -3 256.113  16.209  13
   7  -2   3 268.475  11.197  12
  -7  -2  -3 247.017  14.596   5
  -7  -2  -3 257.152  10.595   4
  -7   2   3 281.875  11.866   7
   7  -2   3 289.993  10.213  18
   7   2  -3 271.302  10.243  16
  -7   2   3 267.297  15.853  21
  -7  -2  -3 294.869  11.059  23
   7   2  -3 276.259  10.188  18
  -7   2   3 294.856  11.065  23
   7  -2   3 287.978  11.167   2
   7   2  -3 272.697  10.557  10
  -7   2   3 258.342  14.633   5
  -7   2  -3 282.207  10.658   4
   7  -2  -3 277.810  11.187  12
   7  -2  -3 286.115  10.651   4
  -7  -2   3 274.250  11.869   7
  -7  -2   3 294.100  11.065  23
  -7   2  -3 277.636  10.891  15
   7  -2  -3 285.436  10.274  16
   7   2   3 288.381  10.151  18
   7  -2  -3 280.677  10.467   8
   7  -2  -3 291.500  10.330  24
   7   2   3 282.164  11.112   2
  -7  -2   3 260.657  14.717   5
   7  -2  -3 251.314  15.151   9
  -7   2  -3 267.896  11.004  23
  -7   2  -3 279.315  15.942  21
   7   2   3 272.008  10.693   6
  -7  -2   3 277.353  10.879  15
   7  -2  -3 289.576  10.532  20
   7   2   3 306.099  10.641  10
   7  -2  -3 288.500  11.175   2
   7   2   3 246.750  15.488   1
   7   2   3 271.931  16.148  13
  -7  -2   3 274.042  10.480  11
   7  -2  -3 280.771  16.355  13
   7  -2  -3 290.371  10.192  18
  -8   2   3 42.5516  2.2449   7
   8   2  -3 46.8578  2.4016   2
  -8   2   3 41.4983  2.1676  23
   8   2  -3 39.6741  2.0356  10
   8  -2   3 47.4714  2.1535  18
   8  -2   3 43.2550  2.0916  10
   8  -2   3 40.7565  2.0341  12
   8   2  -3 40.5806  1.9909  16
  -8  -2  -3 43.5868  1.9758  15
   8   2  -3 44.6990  2.0257  18
   8  -2   3 43.3686  2.3074   2
  -8  -2  -3 45.0218  2.1542  23
  -8   2   3 44.3365  2.0323  15
   8  -2   3 38.7360  2.0203  16
  -8  -2  -3 42.8915  2.2389   7
   8  -2  -3 37.3677  1.8444  20
   8   2   3 43.4839  2.1053  18
   8  -2  -3 36.8924  2.0111  12
   8   2   3 36.2931  2.2904   2
  -8   2  -3 41.2822  1.9503   4
   8  -2  -3 40.9118  2.0742  18
   8  -2  -3 41.4977  2.0449  16
  -8   2  -3 41.6624  1.9630  20
  -8   2  -3 41.7073  2.0678  15
   8  -2  -3 42.0578  1.9969   8
  -8  -2   3 41.7291  2.1717  23
  -8  -2   3 49.2373  2.3586   7
  -8  -2   3 40.0179  2.0112  11
  -8  -2   3 42.3014  1.9766  15
   8  -2  -3 39.4183  2.0584  24
   8   2   3 42.9919  2.2852  10
   8  -2  -3 39.3374  1.8855   4
   8  -2  -3 45.0025  2.3253   2
   9  -2   3 6.90663 1.01439   2
   9  -2   3 6.65889 0.90411  10
   9  -2   3 6.02936 0.88064  18
  -9  -2  -3 6.14982 0.73058  15
  -9  -2  -3 5.77406 0.84587   7
   9   2  -3 6.31562 0.96384  18
  -9   2   3 5.58596 0.84059  15
  -9   2   3 6.74591 0.89145  23
  -9   2   3 5.13772 0.61590   4
   9   2  -3 6.74765 1.05631   2
  -9  -2  -3 6.73349 0.86605  23
  -9   2   3 6.59094 0.85144   7
   9  -2  -3 6.23654 0.92526  18
   9   2   3 4.12950 0.96606   2
   9  -2  -3 5.15352 0.85679  16
  -9   2  -3 5.70940 0.73822  15
   9   2   3 4.31006 0.84022  18
   9  -2  -3 5.84674 1.03726   2
   9  -2  -3 2.41493 0.72482  24
   9   2   3 6.47648 0.94250  10
  -9   2  -3 5.66728 0.69233   4
  -9   2  -3 4.78485 0.68095  20
  10  -2   3 14.8102  1.1561   2
 -10   2   3 14.9117  0.9440  15
  10   2  -3 13.0523  1.0275  18
 -10   2   3 14.4021  1.0115  23
  10  -2   3 13.4020  1.0202  18
  10   2  -3 14.6211  1.1721   2
  10  -2   3 12.2079  1.0734  10
 -10  -2  -3 13.5384  0.9365  15
 -10  -2  -3 12.3661  0.9513  23
 -10  -2   3 16.3618  1.0013  23
  10   2   3 14.4752  1.0996  10
  10  -2  -3 11.9586  0.9909  18
  10  -2  -3 14.0416  1.1558   2
  10   2   3 13.1013  1.0344  18
 -10  -2   3 16.7004  1.0911   7
  10  -2  -3 12.3946  0.9479  16
 -10   2  -3 14.8656  0.9122  15
   0   3  -3 1976.43  106.09   9
   0  -3  -3 2014.89  101.54   5
   0  -3  -3 1937.55   98.96  17
   0  -3  -3 1879.75  107.35  13
   0   3  -3 1844.63  105.24  21
   0  -3  -3 1945.87  102.83   9
   0  -3   3 1913.29  111.53  13
   0  -3   3 2027.39  105.81   1
   0  -3   3 1905.01  101.04  17
   0   3   3 1943.14  104.54   1
   0  -3  -3 2001.13  108.44  21
   1   3  -3 367.940  19.030   9
  -1  -3  -3 373.595  18.353   5
   1  -3   3 357.709  19.358   1
  -1  -3  -3 381.152  18.529  17
   1  -3   3 382.165  20.175  13
   1  -3   3 368.461  18.373  17
  -1  -3  -3 357.194  19.770  21
   1   3  -3 367.249  20.089  13
  -1  -3  -3 336.662  18.862   9
  -1  -3   3 352.871  18.490  17
  -1  -3   3 361.259  18.210   5
   1  -3  -3 383.168  19.848  21
   1   3   3 353.795  19.872  13
  -1   3  -3 357.292  19.724  21
   1  -3  -3 383.313  18.334   5
   1  -3  -3 367.332  19.164   1
   1   3   3 351.673  19.257   1
  -1  -3   3 375.181  19.396   1
   1  -3  -3 371.722  19.969  13
  -1   3  -3 378.152  19.117   9
   1  -3  -3 382.217  19.086   9
   2  -3   3 137.972   7.665  13
  -2   3   3 123.137   6.721   5
   2  -3   3 128.736   7.315   1
   2   3  -3 133.530   7.589  13
  -2  -3  -3 125.314   7.184  21
   2   3  -3 133.054   6.898   9
  -2  -3  -3 120.297   6.753   5
  -2   3   3 112.774   6.644  17
  -2  -3  -3 135.537   7.013  17
   2  -3  -3 130.568   7.032   9
  -2   3  -3 121.014   7.231  21
   2  -3  -3 122.406   7.353  13
  -2  -3   3 128.312   6.959  17
  -2  -3   3 132.872   7.350   1
  -2  -3   3 125.469   6.680   5
   2   3   3 136.545   7.343   1
   2   3   3 136.508   7.289  13
   2  -3  -3 123.182   7.275  21
  -2   3  -3 123.413   7.005   9
   3   3  -3 1066.98   56.52  13
   3  -3   3 1047.43   54.07   1
   3   3  -3 1057.47   53.60   9
  -3   3   3 990.796  51.490  17
  -3  -3  -3 1042.03   51.82  17
  -3  -3  -3 1018.83   51.59   5
   3  -3   3 1077.08   56.50  13
  -3  -3  -3 1013.60   55.72  21
  -3   3   3 1037.40   51.58   5
   3   3   3 1071.64   54.13   1
  -3  -3   3 1103.92   54.13   1
   3   3   3 1008.43   56.28  13
   3  -3  -3 1025.25   56.39  13
   3  -3  -3 1043.81   55.87  21
  -3  -3   3 1069.94   51.86  17
  -3   3  -3 1019.86   55.82  21
  -3  -3   3 1043.93   51.57   5
   3  -3  -3 1062.90   53.79   9
  -4   3   3 444.777  21.802   5
   4  -3   3 456.885  24.070  13
   4  -3   3 418.850  15.691  16
   4   3  -3 405.663  17.019   2
   4  -3   3 413.233  15.526  18
  -4  -3  -3 448.907  23.461  21
   4  -3   3 464.410  16.196  20
  -4  -3  -3 424.381  15.859  22
  -4  -3  -3 436.080  21.852   5
  -4  -3  -3 422.209  16.053  11
   4   3  -3 442.828  22.465   9
   4  -3   3 430.855  17.202  12
   4   3  -3 394.201  23.927  13
  -4  -3  -3 401.471  18.169   7
   4   3  -3 393.880  15.667  16
  -4  -3  -3 476.731  22.030  17
  -4  -3  -3 431.322  16.420   6
   4  -3   3 458.163  23.012   1
   4  -3   3 437.409  16.362   4
   4   3  -3 450.082  22.860   1
  -4  -3  -3 427.852  16.896  23
   4  -3   3 433.107  15.824  24
   4  -3   3 419.847  16.074   8
   4  -3   3 422.561  17.026   2
   4  -3   3 428.628  16.163  10
   4  -3   3 462.594  22.770   9
  -4  -3  -3 418.669  16.717  15
   4   3   3 455.225  23.103   1
   4   3   3 405.305  16.135  10
   4  -3  -3 440.132  16.365   4
  -4  -3   3 413.475  15.295  19
  -4  -3   3 415.390  16.886  23
   4  -3  -3 415.920  15.699  16
   4   3   3 453.521  23.820  13
   4  -3  -3 426.517  15.822  24
   4  -3  -3 468.380  22.797   9
   4  -3  -3 453.381  23.928  13
   4  -3  -3 444.919  16.188  20
  -4  -3   3 418.666  16.169  10
   4  -3  -3 436.121  17.205  12
  -4  -3   3 463.884  21.862   5
  -4   3  -3 474.028  23.666  21
  -4  -3   3 414.829  16.059  11
   4  -3  -3 423.829  16.078   8
   4  -3  -3 436.530  16.886  23
   4  -3  -3 456.924  16.734  15
  -4  -3   3 438.019  21.999  17
  -4  -3   3 393.507  18.172   7
   4  -3  -3 414.788  18.156   7
   5  -3   3 739.243  28.848   6
  -5   3   3 805.230  38.241   5
   5  -3   3 783.712  28.784   8
  -5  -3  -3 766.016  28.902   6
   5  -3   3 758.141  30.974  12
  -5  -3  -3 729.451  29.765  14
   5   3  -3 745.846  29.994   2
   5  -3   3 793.612  40.128   1
  -5   3   3 818.492  41.505  21
  -5  -3  -3 790.029  38.327  17
  -5  -3  -3 845.071  38.356   5
   5   3  -3 760.215  27.651  16
  -5  -3  -3 726.600  28.294  11
   5  -3   3 773.005  27.678  16
   5  -3   3 759.782  29.126  20
  -5  -3  -3 704.746  26.937  19
   5  -3   3 777.430  28.428  24
  -5  -3  -3 787.891  41.173  21
   5  -3   3 842.707  42.059  13
  -5  -3  -3 794.383  27.921  22
   5   3  -3 740.108  39.897   1
   5   3  -3 738.100  41.934  13
   5  -3   3 746.131  28.476  10
   5  -3   3 739.658  28.155  18
  -5  -3  -3 713.779  29.487  15
   5  -3   3 707.511  29.989   2
  -5  -3  -3 740.767  32.064   7
   5  -3   3 743.220  29.410   4
  -5  -3  -3 751.819  30.398  23
   5   3  -3 777.576  27.369  18
   5  -3  -3 723.555  30.821  12
   5   3   3 746.188  27.342  18
   5  -3  -3 769.594  27.676  16
  -5  -3   3 739.924  28.802   3
   5  -3  -3 770.966  39.842   9
   5  -3  -3 774.265  28.872   4
  -5  -3   3 775.912  29.796  23
  -5  -3   3 761.572  26.968  19
   5   3   3 823.141  40.279   1
   5  -3  -3 748.664  32.032   7
   5   3   3 689.843  29.948   2
   5  -3  -3 790.268  29.502  15
  -5  -3   3 804.148  38.291   5
  -5   3  -3 826.514  41.463  21
   5   3   3 799.038  28.471  10
   5  -3  -3 746.156  27.885  24
  -5  -3   3 763.464  28.322  11
  -5   3  -3 752.101  29.482  15
   5  -3  -3 740.060  28.338   8
   5  -3  -3 788.468  29.797  23
   5  -3  -3 740.758  27.355  18
   5   3   3 721.757  41.705  13
  -5  -3   3 772.978  38.380  17
   5  -3  -3 807.781  29.647  20
   5  -3  -3 831.920  41.975  13
   5  -3  -3 806.989  30.007   2
  -5  -3   3 739.429  32.695   7
   6   3  -3 13.5962  2.3889  13
  -6   3   3 14.9941  2.0109   5
  -6  -3  -3 16.6147  1.2353  15
  -6  -3  -3 14.4460  1.1771  11
   6  -3   3 15.1178  1.2051   2
   6  -3   3 14.0709  2.4025   1
   6   3  -3 15.0135  1.2357  16
   6   3  -3 13.8471  1.2323   2
  -6   3   3 14.1485  1.3353   7
   6  -3   3 15.0094  1.2052  20
   6  -3   3 15.4777  2.3703  13
   6  -3   3 15.4936  1.3661  10
   6   3  -3 15.6592  1.1418  10
   6  -3   3 16.3221  1.1612  18
   6  -3   3 16.4744  1.0479   4
   6  -3   3 13.8552  1.2267   8
  -6  -3  -3 16.1575  1.4056  23
   6   3  -3 15.7946  1.2692  18
  -6   3   3 16.1539  2.0797  21
  -6  -3  -3 12.9183  1.8805   5
   6  -3   3 15.6169  1.3311   6
   6  -3   3 13.7256  1.2573  12
  -6  -3  -3 15.5006  1.1363  22
   6  -3   3 15.1695  1.0529  24
   6  -3   3 14.4489  1.0085  16
  -6  -3  -3 15.8322  1.4183   7
  -6  -3   3 17.4554  1.3116   7
  -6  -3   3 13.6551  1.3243  23
   6   3   3 15.7369  1.3646   2
   6  -3  -3 14.4687  1.2915   8
   6  -3  -3 15.3095  1.0859  16
  -6  -3   3 18.3710  2.0531   5
  -6  -3   3 13.7583  1.1457  15
   6  -3  -3 14.4759  1.2385  12
   6  -3  -3 15.6543  1.2022   2
   6   3   3 14.6398  1.2230  10
   6   3   3 14.5110  2.2089  13
   6  -3  -3 16.5777  1.0600   4
  -6   3  -3 14.7910  1.9711   9
  -6  -3   3 14.9319  1.1739  19
   6  -3  -3 15.0405  1.1145  15
   6  -3  -3 16.4069  1.3812  24
   6   3   3 16.6109  1.2813   6
  -6   3  -3 14.6628  1.1847  15
   6  -3  -3 15.9029  1.1709  20
   6  -3  -3 17.9468  2.4093  13
  -6   3  -3 13.9185  2.2229  21
  -6  -3   3 15.8835  1.2274  11
   6  -3  -3 16.3811  1.4037  18
   6   3   3 15.0663  1.0786  18
   6  -3  -3 15.3631  2.1976   9
   6   3   3 17.8006  2.4576   1
   7   3  -3 35.4874  1.9773  10
  -7   3   3 36.4508  2.1151   7
   7   3  -3 37.0587  1.8480  18
  -7  -3  -3 35.3667  3.2223   5
  -7  -3  -3 40.2612  1.8847  15
  -7   3   3 34.3642  3.4557  21
   7   3  -3 36.1520  1.8342  16
  -7  -3  -3 38.5758  2.1165   7
   7  -3   3 34.4067  1.8981  12
   7   3  -3 39.1058  4.0405  13
   7  -3   3 37.0507  1.8043  20
  -7   3   3 38.3326  2.0933  23
   7  -3   3 36.0550  2.1638   2
   7  -3   3 37.0012  1.8223  16
   7   3  -3 39.0877  2.2807   2
   7  -3   3 38.0460  2.0322  18
   7  -3   3 35.0795  1.8442   8
   7  -3   3 36.2282  3.8477  13
   7  -3   3 37.6518  1.8773  24
   7  -3   3 38.0204  2.1023  10
  -7  -3  -3 35.3722  1.9899  23
  -7   3   3 33.6261  3.1147   5
   7  -3  -3 35.9190  1.7874   4
   7   3   3 31.1065  1.9445  22
   7   3   3 32.8338  3.8076   1
   7   3   3 35.0723  2.0335   2
  -7  -3   3 34.9478  1.7948  11
  -7   3  -3 38.7516  1.7159   4
   7  -3  -3 34.1587  1.7455  20
  -7  -3   3 34.1436  3.0851   5
  -7   3  -3 36.1270  1.9319  15
  -7  -3   3 38.3114  2.1542   7
   7  -3  -3 37.5233  1.8384   8
  -7  -3   3 38.6873  1.9815  23
   7  -3  -3 32.8639  3.1907   9
   7  -3  -3 36.0411  1.9375  16
   7  -3  -3 32.3241  3.8343  13
   7  -3  -3 37.3889  1.8932  24
   7   3   3 35.6908  1.9625  18
  -7  -3   3 35.3284  1.7983  15
   7   3   3 36.8085  2.1304  10
   7   3   3 32.3501  2.0073   6
  -7   3  -3 33.5519  3.2592  21
  -7   3  -3 30.0930  2.9354   9
   7  -3  -3 33.2735  1.8446  12
   7   3   3 30.8270  3.4617  13
   7  -3  -3 34.3527  1.9249  18
   7  -3  -3 36.6489  2.1364   2
  -8   3   3 70.7710  3.0473  23
   8   3  -3 70.7396  3.2121   2
   8  -3   3 66.9172  3.0228  12
  -8  -3  -3 70.7353  3.2728   7
   8   3  -3 62.1099  2.8104  16
   8  -3   3 65.8724  2.9134  18
   8  -3   3 70.5311  3.1951   2
  -8  -3  -3 70.7850  2.9724  15
   8  -3   3 69.1986  3.0251  10
   8  -3   3 68.1760  2.8455  16
   8   3  -3 70.9542  2.9318  18
   8   3  -3 65.8014  2.9285  10
  -8   3   3 73.4119  3.0405  15
  -8   3   3 68.1100  3.2384   7
  -8  -3  -3 70.5337  3.0720  23
  -8   3  -3 69.2626  2.8824   4
   8   3   3 70.0677  3.0856  10
   8  -3  -3 66.5289  2.8470   4
  -8  -3   3 62.4311  2.9225  15
  -8  -3   3 64.1886  2.8645  11
  -8  -3   3 71.9810  3.0821  23
  -8   3  -3 69.4232  2.9530  15
   8   3   3 65.6006  3.0049   6
   8  -3  -3 64.1669  3.0045  12
   8  -3  -3 70.1294  2.8627  18
   8   3   3 66.2011  3.1153   2
  -8   3  -3 71.2036  2.8502  20
   8  -3  -3 69.3588  2.8825  16
  -8  -3   3 69.9375  3.2957   7
   8  -3  -3 69.8242  2.9398  24
   8  -3  -3 65.1932  2.8864   8
   8   3   3 69.4071  2.9081  18
   8  -3  -3 66.2679  2.8099  20
   8  -3  -3 66.6584  3.1537   2
   9   3  -3 61.1579  2.7536  10
  -9   3   3 66.0005  2.8899  23
   9   3  -3 67.1734  3.0483   2
   9  -3   3 69.4524  2.7629  18
  -9   3   3 69.2305  2.8524  15
  -9  -3  -3 65.7913  2.8704  23
   9  -3   3 67.6803  3.0097   2
   9  -3   3 67.7913  2.8578  10
  -9  -3  -3 62.7200  3.0375   7
  -9  -3  -3 63.4949  2.7908  15
   9   3  -3 68.7595  2.7142  18
   9  -3  -3 65.8333  2.6842  18
  -9  -3   3 67.4648  3.0627   7
  -9   3  -3 65.8354  2.6594  20
   9  -3  -3 66.5209  2.9726   2
  -9   3  -3 67.8084  2.7970  15
   9   3   3 66.0649  2.8975  10
   9   3   3 65.5811  2.7096  18
  -9  -3   3 69.3674  2.8478  23
   9  -3  -3 59.1244  2.6265   8
   9  -3  -3 62.5034  2.6792  24
   9  -3  -3 64.5613  2.6575  16
  -9   3  -3 67.0879  2.6842   4
   9   3   3 60.4477  2.9205   2
   9  -3  -3 57.8665  2.6081  20
  10   3  -3 132.365   4.940  18
 -10   3   3 140.118   5.295  15
  10  -3   3 133.868   4.960  18
 -10  -3   3 131.772   5.350  23
   0  -4   3 3797.86  197.02  17
   0  -4  -3 3848.49  195.98   5
   0  -4  -3 4103.98  212.01  21
   0  -4   3 3988.94  219.12  13
   0  -4  -3 3765.99  211.70  13
   0  -4   3 3888.05  209.04   1
   0  -4  -3 3943.60  201.84   9
   0  -4  -3 3889.51  195.95  17
   0   4  -3 3676.74  202.54   9
   0   4  -3 3390.15  205.10  21
  -1  -4  -3 786.954  41.904  21
   1  -4   3 770.435  38.896  17
   1  -4   3 840.133  42.600  13
  -1  -4  -3 767.748  38.789   5
   1   4  -3 753.136  40.314   9
   1   4  -3 810.357  42.498  13
   1  -4   3 784.760  40.790   1
  -1   4  -3 785.252  40.422   9
   1  -4  -3 787.372  42.341  13
  -1  -4   3 794.319  39.044  17
  -1  -4   3 737.584  38.609   5
   1  -4  -3 816.554  38.785   5
   1  -4  -3 793.874  40.384   9
   1  -4  -3 841.336  38.939  17
   1   4   3 717.231  40.660   1
  -1  -4   3 781.919  40.810   1
   1   4   3 764.187  42.242  13
   1  -4  -3 753.146  40.551   1
  -1   4  -3 754.577  41.826  21
   1  -4  -3 842.112  42.009  21
  -2  -4  -3 399.270  19.115  17
   2  -4   3 372.865  19.931   1
  -2  -4  -3 383.907  18.845   5
  -2  -4  -3 369.331  20.199  21
   2   4  -3 377.370  20.668  13
   2   4  -3 373.226  19.440   9
  -2   4   3 348.433  18.774  17
   2  -4   3 391.067  20.765  13
   2  -4   3 360.933  18.708  17
  -2  -4   3 379.059  19.078  17
   2  -4  -3 391.255  20.368  21
   2  -4  -3 358.937  20.526  13
  -2  -4   3 380.263  20.026   1
   2   4   3 385.400  19.898   1
   2  -4  -3 390.755  19.616   9
  -2   4  -3 376.218  19.620   9
   2   4   3 337.602  20.416  13
  -2  -4   3 369.037  18.725   5
  -2   4  -3 364.955  20.258  21
  -3  -4  -3 1520.66   63.35  23
   3  -4   3 1614.98   65.17  12
  -3  -4  -3 1652.04   85.45  21
  -3  -4  -3 1552.06   68.53   7
  -3  -4  -3 1516.37   57.78  19
  -3  -4  -3 1553.34   61.41   6
  -3  -4  -3 1642.71   79.14   5
  -3  -4  -3 1615.81   60.66  22
  -3  -4  -3 1781.70   84.27  17
   3   4  -3 1595.46   82.17   9
  -3  -4  -3 1516.82   61.66   3
   3  -4   3 1525.19   60.81   8
   3   4  -3 1663.44   91.61  13
  -3  -4  -3 1483.36   60.59  11
  -3  -4  -3 1546.66   63.73  14
   3  -4   3 1553.91   61.51  10
   3  -4   3 1438.89   58.45  18
   3  -4   3 1486.79   64.54   2
  -3   4   3 1648.81   81.91   5
   3  -4   3 1506.76   59.78  16
   3  -4   3 1762.61   82.97   1
   3  -4   3 1627.81   60.01  24
   3  -4  -3 1602.62   64.91  12
   3   4   3 1726.63   86.37  13
  -3  -4   3 1555.92   58.89  18
  -3  -4   3 1646.31   79.48  17
  -3  -4   3 1447.36   61.13   3
   3  -4  -3 1612.60   61.42  20
  -3   4  -3 1669.40   91.04  21
   3  -4  -3 1512.51   59.77  24
   3  -4  -3 1536.50   60.85   8
   3  -4  -3 1592.38   82.43   9
   3   4   3 1824.69   83.00   1
  -3  -4   3 1544.59   61.12  11
  -3  -4   3 1539.88   64.98   2
   3  -4  -3 1765.48   90.08  13
   3  -4  -3 1607.74   62.85  15
   3  -4  -3 1606.68   61.66   4
  -3  -4   3 1591.38   58.44  19
  -3  -4   3 1763.86   81.88   5
   3  -4  -3 1725.35   88.50  21
  -3  -4   3 1534.12   60.52  10
  -3  -4   3 1810.41   83.00   1
  -4  -4  -3 35.4587  1.6484  11
   4   4  -3 37.6053  3.3275   1
   4   4  -3 32.0366  1.6564  16
  -4  -4  -3 35.7748  1.6805   3
   4  -4   3 34.4435  1.6119   4
   4  -4   3 33.3550  1.9270   2
   4  -4   3 32.5676  1.7366  24
   4   4  -3 37.1925  3.6305  13
  -4  -4  -3 34.1280  1.5144  19
   4  -4   3 32.4966  1.7753  22
  -4  -4  -3 39.4422  2.9442  17
  -4  -4  -3 34.9246  1.9229  22
  -4  -4  -3 34.9625  1.6875  23
  -4  -4  -3 35.4624  1.8196   7
   4  -4   3 32.7534  1.6198  16
   4  -4   3 36.4154  1.5678  20
   4  -4   3 36.2778  3.2856  13
  -4  -4  -3 35.7724  1.8663  14
   4  -4   3 33.6915  1.7735   6
   4  -4   3 35.0623  1.6942  12
  -4  -4  -3 37.8012  2.0047   6
   4  -4   3 36.1164  3.1406   1
  -4  -4  -3 39.1758  2.8075   5
  -4  -4  -3 35.6198  2.6562  21
   4  -4   3 35.5291  1.8062  18
  -4  -4  -3 34.0853  1.6059  15
  -4   4   3 36.0031  2.6241   5
   4  -4   3 36.1185  1.7533  10
   4  -4   3 35.2849  1.7139   8
   4  -4  -3 36.5049  1.8442   2
   4  -4  -3 32.5519  1.7059  23
  -4  -4   3 32.3513  1.6783  23
  -4   4  -3 39.0969  3.0538  21
  -4  -4   3 40.9076  1.7106  11
   4  -4  -3 32.4832  1.7418  18
  -4  -4   3 31.0128  1.7904  14
   4  -4  -3 36.6015  3.0496  13
  -4  -4   3 34.6620  1.8471   6
  -4  -4   3 33.6945  2.0076  10
   4  -4  -3 35.5522  1.7093  15
  -4  -4   3 37.8742  1.7604  18
  -4  -4   3 39.6791  3.1868  17
   4   4   3 37.7324  3.6910   1
   4  -4  -3 33.5455  1.6036  16
   4  -4  -3 32.9765  1.6233  24
   4  -4  -3 33.3160  1.7848   7
   4  -4  -3 34.9464  1.6262  20
   4  -4  -3 34.1433  1.7580  12
  -4  -4   3 37.9629  2.8742   5
   4  -4  -3 38.0748  3.0901   9
   4   4   3 34.4569  1.6625  18
   4  -4  -3 33.6712  1.6913   8
   4   4   3 36.1898  2.9841  13
   4  -4  -3 37.0891  1.5893   4
  -4  -4   3 34.6112  1.8677   7
  -4  -4   3 33.6574  1.7218   3
  -4  -4   3 32.9333  1.7622  22
  -4  -4   3 33.5852  1.6228  19
  -5  -4  -3 517.474  20.416   3
   5  -4   3 560.935  20.111   8
   5  -4   3 539.741  19.430  18
  -5  -4  -3 546.131  20.912  15
  -5  -4  -3 497.844  22.736   7
   5   4  -3 545.309  21.297   2
   5  -4   3 552.797  21.305   2
   5  -4   3 559.743  20.469   4
  -5  -4  -3 531.265  19.117  19
  -5  -4  -3 548.514  20.554   6
  -5   4   3 570.699  29.758  21
   5   4  -3 553.691  30.159  13
   5  -4   3 560.798  30.121  13
  -5  -4  -3 533.029  20.078  11
  -5  -4  -3 547.637  27.487  17
   5   4  -3 527.658  28.652   1
  -5  -4  -3 541.570  27.406   5
  -5  -4  -3 550.820  19.852  22
   5   4  -3 539.331  19.419  18
   5  -4   3 553.698  19.649  16
   5  -4   3 570.500  20.243  20
   5   4  -3 529.412  19.600  16
   5  -4   3 553.002  19.782  24
   5  -4   3 544.784  21.521  12
   5  -4   3 550.618  20.220  10
  -5  -4  -3 528.966  21.133  14
  -5  -4  -3 555.346  21.152  23
  -5   4   3 546.513  27.284   5
   5  -4   3 520.699  20.468   6
   5  -4   3 533.593  28.762   1
   5  -4  -3 551.789  28.535   9
  -5  -4   3 543.073  19.140  19
   5   4   3 481.325  21.215   2
   5   4   3 530.829  19.392  18
   5  -4  -3 542.577  20.243  20
   5  -4  -3 573.943  20.923  15
   5  -4  -3 539.057  20.100   8
   5  -4  -3 515.127  21.509  12
  -5  -4   3 552.611  20.255  10
  -5  -4   3 556.538  20.098  11
   5  -4  -3 552.296  21.118  23
  -5   4  -3 549.409  29.592  21
  -5  -4   3 510.970  22.738   7
   5  -4  -3 529.758  21.276   2
   5  -4  -3 544.532  19.411  18
   5  -4  -3 559.297  20.478   4
  -5   4  -3 517.414  20.879  15
  -5  -4   3 504.869  20.482   6
   5  -4  -3 551.054  19.783  24
  -5  -4   3 525.391  21.116  23
   5   4   3 544.493  29.802  13
   5  -4  -3 540.737  29.992  13
   5   4   3 556.010  28.892   1
  -5  -4   3 515.508  20.431   3
   5   4   3 561.172  20.203  10
  -5  -4   3 531.408  27.527  17
   5  -4  -3 509.291  22.684   7
   5  -4  -3 548.668  19.637  16
  -5   4  -3 565.108  28.516   9
  -5  -4   3 549.205  27.401   5
  -6  -4  -3 401.143  16.321   7
   6  -4   3 408.747  14.501  20
   6  -4   3 396.706  14.190  24
   6  -4   3 404.542  14.096  16
   6   4  -3 372.651  21.915  13
  -6  -4  -3 374.561  14.374  11
  -6  -4  -3 395.186  14.985  15
   6  -4   3 392.341  14.536  10
   6  -4   3 408.555  14.667   4
   6   4  -3 410.281  13.948  18
  -6  -4  -3 396.615  15.174  23
  -6  -4  -3 381.297  15.128  14
   6  -4   3 392.288  14.407   8
  -6  -4  -3 387.708  14.255  22
   6  -4   3 392.473  13.974  18
  -6  -4  -3 368.119  19.888   5
   6  -4   3 396.337  15.403  12
  -6   4   3 356.953  19.773   5
  -6  -4  -3 352.277  13.669  19
   6   4  -3 387.896  14.508  10
   6  -4   3 385.036  15.295   2
   6   4  -3 396.979  15.275   2
   6   4  -3 382.983  14.040  16
  -6   4   3 383.678  21.552  21
  -6   4   3 376.721  16.275   7
  -6  -4  -3 401.682  14.781   6
   6  -4   3 385.129  22.014  13
   6  -4  -3 398.428  14.419   8
  -6   4  -3 371.321  21.471  21
   6   4   3 371.077  15.221   2
   6  -4  -3 394.771  15.282   2
   6  -4  -3 393.944  14.104  16
   6  -4  -3 361.946  21.820  13
  -6  -4   3 380.234  19.952   5
  -6  -4   3 337.915  19.916  17
   6   4   3 390.558  14.505  10
  -6   4  -3 387.441  14.962  15
   6   4   3 367.700  21.128   1
  -6  -4   3 372.075  13.721  19
  -6  -4   3 371.359  14.394  11
   6  -4  -3 396.639  14.657   4
   6  -4  -3 394.660  15.412  12
   6  -4  -3 364.999  20.705   9
   6  -4  -3 387.741  14.196  24
   6   4   3 379.151  13.917  18
  -6   4  -3 384.789  20.663   9
   6  -4  -3 392.618  13.955  18
  -6  -4   3 398.002  15.147  23
   6  -4  -3 410.046  14.513  20
  -6  -4   3 368.798  16.297   7
   6  -4  -3 409.908  14.990  15
   6   4   3 341.775  21.606  13
  -6  -4   3 373.154  14.638   3
   7  -4   3 831.803  29.336  10
  -7  -4  -3 760.096  29.106  11
   7  -4   3 808.386  29.158   8
  -7  -4  -3 741.384  39.602   5
  -7  -4  -3 765.328  34.238   7
   7   4  -3 830.975  30.902   2
   7  -4   3 791.593  31.218  12
   7   4  -3 732.401  28.421  16
   7  -4   3 749.040  43.453  13
  -7  -4  -3 803.623  30.353  15
   7  -4   3 792.505  28.484  16
  -7   4   3 777.491  42.894  21
   7  -4   3 809.258  28.698  24
   7   4  -3 812.781  29.297  10
   7   4  -3 678.786  43.313  13
  -7   4   3 826.039  30.668  23
   7  -4   3 825.694  28.198  18
   7   4  -3 826.547  28.187  18
  -7   4   3 758.697  32.958   7
  -7  -4  -3 792.719  30.686  23
   7  -4   3 800.989  30.895   2
   7  -4   3 827.406  30.429  20
   7  -4  -3 758.096  43.405  13
  -7  -4   3 749.146  27.721  19
   7  -4  -3 786.709  30.450   4
  -7   4  -3 759.861  42.821  21
   7   4   3 786.392  30.829   2
   7   4   3 709.120  41.507   1
   7  -4  -3 786.018  30.350  15
   7  -4  -3 804.144  28.716  24
  -7  -4   3 807.777  30.672  23
   7   4   3 804.837  29.709   6
   7  -4  -3 831.971  28.169  18
  -7   4  -3 722.985  41.041   9
   7   4   3 776.762  28.689  22
   7  -4  -3 773.728  29.368  20
  -7   4  -3 799.950  30.712   4
   7  -4  -3 792.118  29.171   8
   7  -4  -3 767.220  28.492  16
   7  -4  -3 711.683  41.113   9
   7  -4  -3 792.424  31.213  12
  -7  -4   3 796.601  29.152  11
  -7   4  -3 804.552  30.334  15
   7  -4  -3 840.408  30.890   2
   7   4   3 826.896  28.158  18
  -7  -4   3 734.124  39.574   5
   7   4   3 846.734  29.336  10
  -7  -4   3 800.244  33.012   7
   8  -4   3 148.663   6.130   8
   8   4  -3 160.719   6.613   2
   8  -4   3 162.225   6.049  16
  -8  -4  -3 169.446   6.514  23
  -8   4   3 164.376   6.506  23
   8  -4   3 161.509   6.583  12
   8  -4   3 162.893   6.280  10
  -8  -4  -3 155.014   6.981   7
   8   4  -3 157.149   6.212  10
   8  -4   3 162.710   6.611   2
   8   4  -3 163.113   6.039  18
   8  -4   3 151.920   6.054  24
  -8  -4  -3 162.374   6.411  15
  -8   4   3 170.394   6.447  15
   8  -4   3 170.178   6.058  18
  -8  -4   3 161.223   6.489  23
  -8   4  -3 164.572   6.206  20
  -8  -4   3 158.107   7.000   7
  -8   4  -3 156.590   6.387  15
   8  -4  -3 156.333   6.577   2
   8   4   3 149.318   6.536   2
   8   4   3 165.152   6.036  18
   8   4   3 153.590   6.310   6
   8  -4  -3 168.265   6.125  24
   8  -4  -3 161.361   6.251   4
   8  -4  -3 160.607   6.180  20
   8  -4  -3 154.518   6.554  12
  -8   4  -3 167.725   6.273   4
   8   4   3 167.597   6.256  10
   8  -4  -3 160.596   6.188   8
   8  -4  -3 158.738   6.100  16
  -8  -4   3 160.159   6.156  11
   8  -4  -3 158.326   6.008  18
  -9  -4  -3 17.7165  1.1870  23
  -9   4   3 15.0631  1.1434  23
   9   4  -3 13.6014  1.2073  10
   9   4  -3 14.9083  1.4152   2
  -9  -4  -3 15.9959  1.1995   7
   9  -4   3 12.9653  1.0227  16
  -9   4   3 15.9428  1.1544  15
   9  -4   3 17.8144  1.4293   2
  -9  -4  -3 16.0861  1.0382  15
   9   4  -3 16.3468  1.1700  18
   9  -4   3 15.7506  1.2401  10
   9  -4   3 16.6385  1.2690  18
  -9  -4   3 13.8933  1.2656   7
   9  -4  -3 14.8178  1.1736  18
   9   4   3 15.2900  1.1452  18
   9  -4  -3 13.1017  0.8999  20
   9  -4  -3 14.5254  1.2663   2
  -9   4  -3 15.2001  1.0151   4
  -9   4  -3 14.8631  0.9899  20
   9  -4  -3 13.0853  0.9862   8
  -9   4  -3 13.7223  1.0127  15
   9  -4  -3 15.0646  1.1727  16
   9  -4  -3 14.2768  1.0773  24
  -9  -4   3 13.8090  1.2189  23
   9   4   3 15.8699  1.2365  10
   9  -4  -3 12.2570  0.9369  12
  -9   4  -3 15.0252  0.9578  12
   0  -5   3 17.8634  2.2632   1
   0  -5   3 16.0417  1.7619  17
   0  -5  -3 16.9498  1.8623  21
   0  -5  -3 17.7480  1.9441   5
   0   5  -3 19.2147  1.8531   9
   0  -5  -3 17.9705  1.7247   9
   0   5   3 17.5096  1.8640  13
   0  -5  -3 19.0612  2.0208  17
   1   5  -3 1898.50  103.42   9
   1  -5   3 1853.12  106.75  13
   1  -5   3 1971.34   96.24  17
  -1  -5  -3 1884.00   98.23  17
   1   5  -3 1984.05  106.54  13
   1  -5   3 1950.74   98.13   1
  -1  -5  -3 2021.30   99.47   5
  -1  -5  -3 1898.32  103.64  21
  -1   5  -3 1843.19  102.25   9
   1  -5  -3 1847.30  105.78  21
   1   5   3 1873.80   97.96   1
  -1  -5   3 1704.07   75.37  14
   1  -5  -3 1946.62   96.77  17
  -1  -5   3 1921.42   93.98  17
   1  -5  -3 1867.91   97.92   5
   1  -5  -3 1943.46   97.87   1
   1  -5  -3 1974.81  101.44   9
  -1  -5   3 2008.60  104.50   1
   1  -5  -3 1910.10  104.31  13
  -1   5  -3 1866.10  103.45  21
   1   5   3 1856.23  105.00  13
  -1  -5   3 1839.86   94.11   5
   2  -5   3 629.602  25.007  12
  -2  -5  -3 624.409  24.585  14
   2  -5   3 646.082  23.010  24
   2  -5   3 627.179  23.502  10
   2  -5   3 631.899  31.396  17
  -2  -5  -3 623.870  23.771   3
  -2  -5  -3 616.588  23.348  11
  -2  -5  -3 622.023  22.244  19
  -2  -5  -3 609.503  24.558  23
   2  -5   3 586.706  23.012  22
  -2  -5  -3 664.347  31.545   5
   2  -5   3 608.810  23.376   8
   2  -5   3 603.705  24.733   2
   2  -5   3 582.462  34.569  13
   2  -5   3 671.143  33.269   1
  -2  -5  -3 619.375  23.833   6
  -2  -5  -3 695.369  31.850  17
  -2  -5  -3 637.036  33.856  21
   2   5  -3 656.303  34.569  13
   2  -5   3 627.684  22.833  16
   2  -5   3 612.136  23.814   6
   2   5  -3 630.695  32.585   9
  -2  -5  -3 620.669  23.052  22
  -2  -5  -3 610.490  26.428   7
   2  -5   3 638.826  22.586  18
  -2   5   3 622.354  31.504  17
  -2  -5   3 623.142  22.251  19
  -2  -5   3 614.417  23.508  10
  -2  -5   3 608.504  23.345  11
   2  -5  -3 611.854  23.793   4
  -2  -5   3 660.731  33.326   1
   2  -5  -3 629.297  34.067  21
   2  -5  -3 619.417  24.304  15
  -2  -5   3 625.637  22.834  16
  -2  -5   3 636.865  24.581  14
  -2  -5   3 624.898  24.748   2
  -2  -5   3 646.405  22.603  18
   2  -5  -3 662.527  32.825   9
  -2  -5   3 639.956  23.059  22
  -2  -5   3 601.500  23.828   6
   2  -5  -3 670.175  34.444  13
  -2   5  -3 653.319  32.835   9
  -2   5  -3 652.757  33.943  21
   2   5   3 672.641  33.214   1
  -2  -5   3 646.759  31.347   5
   2  -5  -3 624.510  23.531  20
  -2  -5   3 611.007  23.776   3
  -2  -5   3 675.075  31.862  17
   2   5   3 632.811  34.301  13
   2  -5  -3 614.841  25.008  12
  -3  -5  -3 586.284  21.860   6
   3  -5   3 570.537  21.776   4
  -3  -5  -3 575.462  20.378  19
   3  -5   3 554.737  22.662   2
   3  -5   3 579.168  21.531  10
   3  -5   3 571.131  21.819   6
   3  -5   3 579.526  22.908  12
  -3  -5  -3 603.030  29.276  17
   3   5  -3 532.131  20.876  16
   3  -5   3 581.030  21.544  20
   3   5  -3 613.859  31.905  13
   3  -5   3 569.319  20.698  18
  -3  -5  -3 529.571  20.654  18
  -3  -5  -3 614.021  29.038   5
  -3  -5  -3 557.585  24.211   7
   3  -5   3 591.547  20.926  16
  -3  -5  -3 580.681  22.508  23
   3  -5   3 555.909  21.090  22
  -3  -5  -3 574.710  21.780   3
  -3  -5  -3 568.336  21.386  11
   3  -5   3 624.639  31.931  13
   3  -5   3 606.746  30.597   1
  -3  -5  -3 579.631  22.529  14
  -3   5   3 583.125  28.885   5
  -3  -5  -3 569.815  21.540  10
  -3  -5  -3 560.295  22.256  15
   3  -5   3 588.622  21.083  24
  -3  -5  -3 581.499  21.118  22
   3  -5   3 583.167  21.416   8
  -3  -5   3 592.118  21.546  10
  -3  -5   3 635.985  28.940   5
  -3  -5   3 576.222  21.390  11
  -3  -5   3 565.572  21.112  22
   3  -5  -3 585.889  21.556  20
   3  -5  -3 568.196  22.479  23
  -3  -5   3 540.441  24.182   7
   3  -5  -3 568.643  21.061  24
   3  -5  -3 568.845  30.174   9
   3  -5  -3 585.187  22.261  15
  -3   5  -3 570.489  31.223  21
  -3  -5   3 582.618  29.276  17
  -3  -5   3 554.485  22.521  14
   3   5   3 587.747  31.539  13
   3  -5  -3 600.921  31.700  13
   3  -5  -3 601.839  31.328  21
   3  -5  -3 537.168  21.392   8
  -3   5  -3 611.156  30.235   9
  -3  -5   3 621.111  30.723   1
  -3  -5   3 586.282  20.724  18
   3  -5  -3 575.125  22.902  12
   3  -5  -3 552.078  20.893  16
  -3  -5   3 566.066  21.843   6
   3   5   3 606.218  30.611   1
   3  -5  -3 526.312  22.626   2
   3  -5  -3 590.044  21.795   4
  -3  -5   3 559.815  20.385  19
  -3  -5   3 594.480  22.682   2
  -3  -5   3 560.372  21.789   3
   3  -5  -3 550.636  24.173   7
  -4  -5  -3 223.880   9.040  15
   4  -5   3 240.092   8.599  24
   4  -5   3 233.048   8.747  20
   4  -5   3 230.624   8.810  10
  -4  -5  -3 228.065   8.859   3
  -4   5   3 232.659  12.111   5
   4  -5   3 228.850   8.629  22
   4  -5   3 231.278   8.841   4
  -4   5   3 239.846  13.257  21
  -4  -5  -3 227.098   8.298  19
  -4  -5  -3 231.379   8.725  11
  -4  -5  -3 230.448   8.832  10
   4  -5   3 232.194  13.047   1
   4  -5   3 229.551   8.736   8
  -4  -5  -3 231.243   9.221  14
   4  -5   3 240.798  13.633  13
  -4  -5  -3 238.164   9.004   6
  -4  -5  -3 227.511   9.149  23
  -4  -5  -3 241.704   8.669  22
   4  -5   3 230.870   8.468  18
   4  -5   3 231.801   9.328  12
   4   5  -3 221.089   8.495  16
   4  -5   3 227.635   9.285   2
   4   5  -3 233.021  13.052   1
   4  -5   3 225.490   8.905   6
  -4  -5  -3 232.356   9.880   7
  -4  -5  -3 246.017  12.547  17
   4   5  -3 244.446  13.619  13
   4  -5   3 228.824   8.530  16
   4  -5  -3 235.135   8.753  20
   4  -5  -3 231.682   9.132  23
   4  -5  -3 219.043   8.435  18
   4   5   3 223.909  13.251  13
  -4  -5   3 235.039   8.336  19
   4  -5  -3 219.156   9.791   7
  -4   5  -3 233.895  13.146  21
  -4  -5   3 226.574  12.438  17
  -4  -5   3 221.591   8.872   3
  -4  -5   3 239.584   8.849  10
   4   5   3 221.149   8.408  18
   4  -5  -3 234.688  13.454  13
   4  -5  -3 236.767   8.851   4
   4  -5  -3 224.204   8.506  16
   4  -5  -3 224.117   9.228   2
   4  -5  -3 236.435   9.327  12
  -4  -5   3 230.704   8.653  22
  -4  -5   3 238.969   8.495  18
   4  -5  -3 235.110   8.579  24
   4  -5  -3 243.410  12.819   9
  -4  -5   3 221.515   8.711  11
  -4  -5   3 227.328   8.960   6
   4   5   3 235.778  13.256   1
   4  -5  -3 238.729   9.054  15
  -4  -5   3 217.794   9.113  23
   4  -5  -3 224.229   8.719   8
  -4  -5   3 219.654   9.195  14
  -4  -5   3 235.601   9.842   7
  -4   5  -3 245.445  12.775   9
  -4  -5   3 240.649  12.225   5
  -5   5   3 240.244  13.840  21
   5   5  -3 249.850   9.651   2
   5  -5   3 239.310   9.233   6
   5  -5   3 249.493   9.168   4
   5  -5   3 252.240   8.935  24
   5  -5   3 242.140   8.781  18
  -5  -5  -3 243.460   9.370  15
   5  -5   3 241.943   9.061  20
   5  -5   3 249.905   9.670  12
  -5  -5  -3 242.081   9.508  23
  -5  -5  -3 235.469   8.602  19
   5   5  -3 234.446  14.134  13
  -5  -5  -3 232.379   9.027  11
  -5  -5  -3 250.246   9.024  22
   5  -5   3 248.027   9.140  10
   5  -5   3 249.231   9.057   8
   5   5  -3 240.068   8.813  16
  -5   5   3 229.235  12.548   5
   5  -5   3 233.899  13.471   1
  -5  -5  -3 260.992  10.259   7
   5   5  -3 243.355   8.762  18
   5  -5   3 234.150   9.595   2
   5   5  -3 230.319  13.482   1
  -5  -5  -3 235.375   9.533  14
   5  -5   3 241.777   8.867  16
  -5  -5  -3 229.253  12.803   5
  -5  -5  -3 253.431   9.356   6
  -5  -5  -3 245.171   9.190   3
   5  -5   3 220.442  14.072  13
  -5  -5  -3 229.383  12.873  17
   5  -5  -3 242.501   9.613   2
   5  -5  -3 233.445   8.754  18
   5   5   3 232.181   8.716  18
  -5  -5   3 246.849  10.215   7
   5  -5  -3 233.612  13.959  13
  -5  -5   3 231.250   9.473  23
   5   5   3 236.632   9.100  10
   5  -5  -3 233.660   8.886  24
  -5  -5   3 244.673  12.771   5
  -5   5  -3 248.296  13.286   9
   5  -5  -3 214.759  10.136   7
   5  -5  -3 242.293   9.167   4
   5  -5  -3 242.374   9.378  15
   5  -5  -3 241.715   8.857  16
   5  -5  -3 243.808   9.090  20
  -5  -5   3 218.065   9.506  14
   5   5   3 244.236  13.707   1
   5  -5  -3 244.999   9.646  12
  -5  -5   3 236.655   8.614  19
  -5  -5   3 248.289   9.209  10
   5  -5  -3 227.923   9.463  23
  -5  -5   3 242.757   9.057  11
   5  -5  -3 248.451   9.048   8
  -5  -5   3 216.667   8.952  22
  -5  -5   3 230.985   9.190   3
   5  -5  -3 231.464  13.300   9
  -5  -5   3 233.249   9.262   6
  -5  -5   3 232.782  12.993  17
  -5   5  -3 235.200  13.710  21
  -6   5   3 31.6340  3.1167  21
   6  -5   3 30.6448  1.7125  18
   6  -5   3 27.0309  3.2876  13
   6   5  -3 30.4542  1.8977  10
   6  -5   3 31.5941  1.7587  24
  -6  -5  -3 25.6156  2.7621   5
   6   5  -3 29.4822  3.6788  13
  -6   5   3 25.8315  1.7378   7
   6  -5   3 30.0441  1.7201  16
   6   5  -3 29.6782  1.8694  18
   6  -5   3 31.2815  1.5946  20
  -6  -5  -3 25.3929  1.5847   3
   6  -5   3 29.8875  1.5431   4
  -6  -5  -3 31.1504  1.7758  23
   6  -5   3 30.7869  1.6189  12
   6  -5   3 29.0918  1.8182   2
  -6  -5  -3 29.8716  1.5931  15
  -6  -5  -3 28.4167  2.0331   6
  -6  -5  -3 29.6978  1.7663   7
   6   5  -3 27.6464  1.5863  16
  -6  -5  -3 31.2927  1.8847  14
  -6  -5  -3 30.5524  1.9066  22
   6  -5   3 28.5859  1.7642  10
   6   5  -3 26.5362  2.0553   2
  -6  -5  -3 29.0366  1.5381  19
  -6  -5  -3 29.3007  1.6926  11
   6  -5   3 30.3053  1.7001   8
  -6  -5   3 29.9032  1.6526  23
  -6  -5   3 23.2920  2.9452  17
   6  -5  -3 32.2140  1.7683  16
  -6  -5   3 25.9690  1.5930   3
  -6   5  -3 26.8548  2.9436   9
  -6   5  -3 27.4521  1.6103  15
   6  -5  -3 30.8007  3.1474   9
   6  -5  -3 28.2671  1.8505   2
   6  -5  -3 29.6959  1.8024  24
   6  -5  -3 28.4630  3.4560  13
   6  -5  -3 31.0628  1.7213  12
  -6  -5   3 30.6031  1.8623   7
   6   5   3 28.7505  1.7257  10
   6   5   3 21.1706  3.3143   1
   6  -5  -3 32.2613  1.8074  18
  -6  -5   3 25.1352  1.8697   6
  -6   5  -3 29.7798  3.0838  21
  -6  -5   3 26.5860  1.6930  11
   6  -5  -3 26.9656  1.4792   4
   6  -5  -3 30.9998  1.7265   8
   6   5   3 28.2513  1.9155   2
  -6  -5   3 30.9114  1.5508  19
  -6  -5   3 29.7696  2.9503   5
   6  -5  -3 30.6434  1.6167  15
   6   5   3 28.9985  1.6537  18
   6  -5  -3 30.8738  1.5144  20
  -7  -5  -3 173.738   6.803  23
   7  -5   3 165.742   6.428   8
   7  -5   3 171.912   6.893  12
   7  -5   3 168.222   6.324  16
   7  -5   3 169.425   6.579  10
   7   5  -3 172.902   6.309  18
   7   5  -3 162.314   6.521  10
   7  -5   3 162.516   6.908   2
   7   5  -3 169.683   6.921   2
  -7   5   3 161.397   6.784  23
  -7  -5  -3 157.319   6.420  11
  -7  -5  -3 172.105   7.315   7
   7  -5   3 173.471   6.477  20
   7  -5   3 167.208   6.335  18
   7  -5   3 164.565   6.393  24
  -7  -5  -3 168.948   6.668  15
   7  -5  -3 175.704   6.477  20
  -7  -5   3 169.407   6.781  23
  -7   5  -3 168.456   6.533   4
  -7  -5   3 164.650   6.488  11
   7  -5  -3 167.691   6.896   2
   7   5   3 175.249   6.531  10
  -7  -5   3 155.110   6.123  19
   7  -5  -3 172.478   6.288  18
   7  -5  -3 170.301   6.454   8
   7  -5  -3 171.601   6.392  24
  -7   5  -3 157.296   6.637  15
   7   5   3 169.053   6.624   6
   7  -5  -3 165.655   6.534   4
   7  -5  -3 166.012   6.872  12
  -7  -5   3 161.866   7.291   7
   7  -5  -3 174.187   6.678  15
   7   5   3 162.278   6.239  18
   7  -5  -3 173.130   6.355  16
   8  -5   3 160.301   6.358   8
   8  -5   3 167.421   6.232  18
   8  -5   3 168.268   6.797  12
   8  -5   3 172.441   6.465  10
   8   5  -3 170.115   6.819   2
  -8  -5  -3 164.337   6.719  23
   8  -5   3 171.167   6.834   2
  -8   5   3 172.025   6.662  15
   8   5  -3 164.089   6.459  10
  -8  -5  -3 161.934   6.602  15
   8   5  -3 174.004   6.227  18
  -8  -5  -3 171.087   7.219   7
  -8   5   3 154.703   6.680  23
   8  -5   3 162.143   6.249  16
   8  -5   3 162.243   6.282  24
   8  -5  -3 162.764   6.465   4
   8  -5  -3 170.477   6.397   8
  -8   5  -3 177.180   6.424  20
   8  -5  -3 164.656   6.812  12
   8  -5  -3 173.192   6.266  16
   8  -5  -3 172.005   6.807   2
   8   5   3 166.503   6.198  18
   8  -5  -3 161.098   6.201  18
   8  -5  -3 165.034   6.396  20
  -8  -5   3 158.854   6.712  23
  -8  -5   3 161.518   6.368  11
  -8  -5   3 166.095   7.216   7
  -8   5  -3 174.421   6.503   4
   8   5   3 162.033   6.525   6
   8  -5  -3 169.184   6.329  24
   8   5   3 177.356   6.498  10
  -9  -5  -3 195.504   7.720  23
   9  -5   3 207.155   7.819   2
   9  -5   3 198.050   7.113  18
   9   5  -3 190.704   7.114  18
  -9  -5  -3 177.006   8.296   7
  -9   5   3 193.771   7.630  15
   9   5  -3 194.205   7.817   2
  -9   5   3 199.167   7.451   4
   9  -5  -3 190.936   7.216  24
  -9   5  -3 210.584   7.465   4
  -9   5  -3 202.216   7.380  20
  -9   5  -3 192.450   7.812  12
  -9  -5   3 204.648   8.314   7
   9  -5  -3 197.382   7.187  16
   9  -5  -3 187.633   7.772   2
  -9  -5   3 185.759   7.694  23
   9   5   3 200.683   7.420  10
   9  -5  -3 183.228   7.354  20
   0  -6  -3 1523.84   58.05  22
   0  -6   3 1512.81   57.35  16
   0  -6  -3 1477.63   61.60  14
   0  -6  -3 1485.37   60.45  15
   0  -6  -3 1486.11   66.85   7
   0  -6   3 1529.13   62.60  14
   0  -6  -3 1511.08   62.05  23
   0   6   3 1652.22   84.11  13
   0  -6  -3 1718.43   77.46  17
   0  -6   3 1558.86   62.96   2
   0  -6   3 1497.83   58.76   8
   0  -6   3 1482.93   59.52  10
   0  -6   3 1549.46   57.63  24
   0  -6   3 1563.13   57.53  18
   0   6  -3 1647.20   80.25   9
   0  -6   3 1611.62   59.12  22
   0  -6   3 1512.13   54.84  19
   0  -6  -3 1518.97   59.25  11
   0  -6  -3 1572.59   83.29  21
   0  -6   3 1706.75   81.03   1
   0  -6  -3 1689.61   77.07   5
   0  -6  -3 1500.63   60.29   3
   0  -6   3 1487.48   59.84   3
   0  -6  -3 1478.53   56.55  19
   0  -6   3 1561.28   60.94   6
   0  -6   3 1785.33   77.49  17
   0  -6  -3 1528.02   58.71   6
  -1  -6  -3 15.7115  1.0116   3
  -1  -6  -3 15.9163  1.9338  17
   1  -6   3 14.7715  1.0671  18
  -1  -6  -3 14.3173  1.7411  21
  -1  -6  -3 16.5247  1.4724   6
   1  -6   3 13.8603  1.3160  14
  -1  -6  -3 14.8347  1.1812  14
   1  -6   3 14.9343  1.1040  16
  -1  -6  -3 15.1000  1.3333  10
   1  -6   3 15.5054  1.2745   2
  -1  -6  -3 14.7929  1.6163   5
  -1  -6  -3 15.0160  1.0599  22
   1   6  -3 16.9474  1.6849   9
   1  -6   3 13.9457  1.0146  10
   1  -6   3 13.2950  0.9659  22
   1  -6   3 15.5945  2.1577  13
  -1  -6  -3 12.1419  0.9500  19
   1  -6   3 13.5676  0.9136  24
   1  -6   3 13.6831  1.1435   8
   1  -6   3 15.9677  1.7508  17
  -1  -6  -3 13.8365  0.9582  11
   1   6  -3 16.0998  2.0466  13
  -1  -6  -3 14.7617  1.0867  23
   1  -6   3 14.8045  1.2136   6
   1  -6   3 16.8106  2.3506   1
  -1  -6  -3 14.2530  1.1682   7
  -1  -6  -3 12.8913  0.9423  15
   1  -6  -3 14.2628  0.9153   4
   1  -6  -3 17.1018  1.9740  13
   1  -6  -3 16.3366  1.9199   9
  -1  -6   3 14.4258  0.9750  18
   1  -6  -3 13.7013  1.1146  14
  -1  -6   3 14.6904  1.2073  14
   1  -6  -3 16.1043  1.0825  11
   1  -6  -3 12.5910  1.7300  17
   1   6   3 17.4899  2.3686   1
  -1  -6   3 12.8575  1.0904  24
  -1  -6   3 13.1382  0.9566  11
   1   6   3 15.7096  1.7668  13
  -1   6  -3 16.1039  1.9783   9
  -1  -6   3 14.4837  1.2711  22
   1  -6  -3 14.4341  0.9911  15
   1  -6  -3 15.4882  1.9191  21
   1  -6  -3 15.9423  0.9713  12
   1  -6  -3 11.4307  1.0193  23
   1  -6  -3 14.9755  1.6295   5
  -1  -6   3 14.9997  1.1550  10
   1  -6  -3 13.1293  0.9441  19
   1  -6  -3 13.5359  0.9859   3
   1  -6  -3 15.3203  2.2437   1
  -1  -6   3 14.1000  1.1570   3
  -1  -6   3 12.7276  1.0502  19
  -1  -6   3 16.2671  1.2793   6
  -1  -6   3 17.3045  2.4495   1
   1  -6  -3 14.4235  0.9984  20
   1  -6  -3 14.2014  1.1073   7
  -1  -6   3 15.8186  2.1150  17
  -1  -6   3 14.7038  1.2650  16
   2  -6   3 130.149   8.008  13
  -2   6   3 130.815   6.954   5
  -2  -6  -3 127.008   7.007   5
  -2  -6  -3 125.949   5.469   7
  -2  -6  -3 125.910   4.954   3
   2  -6   3 124.929   5.204   2
  -2  -6  -3 125.354   4.879  11
   2  -6   3 127.112   4.888   8
  -2  -6  -3 122.690   5.004  15
  -2  -6  -3 123.543   5.100  23
   2  -6   3 123.691   4.845  22
  -2  -6  -3 128.906   4.682  19
   2  -6   3 124.918   5.184  12
  -2   6   3 122.665   6.974  17
   2  -6   3 121.503   4.961  10
   2  -6   3 124.039   4.812  24
  -2  -6  -3 122.285   5.006  10
  -2  -6  -3 136.613   7.396  17
   2  -6   3 120.583   5.148  14
   2   6  -3 133.133   7.893  13
   2  -6   3 133.753   8.013   1
  -2  -6  -3 127.426   5.178  14
  -2  -6  -3 120.506   5.106   6
   2  -6   3 127.596   4.771  18
   2  -6   3 127.316   4.784  16
   2  -6   3 122.254   5.058   6
  -2  -6  -3 129.159   4.905  22
   2   6   3 127.941   7.622  13
   2  -6  -3 131.122   4.865  20
   2  -6  -3 128.953   7.289   9
   2  -6  -3 119.694   5.087  23
  -2  -6   3 123.906   5.218   2
  -2  -6   3 134.018   7.970   1
   2  -6  -3 127.743   7.507  21
   2  -6  -3 123.325   4.784  24
  -2  -6   3 128.229   5.242  14
   2  -6  -3 122.094   4.838   8
  -2  -6   3 124.496   5.080  10
   2  -6  -3 126.695   4.908   4
   2  -6  -3 128.760   5.171  12
  -2  -6   3 130.354   4.873  18
   2   6   3 133.541   7.910   1
  -2   6  -3 125.840   7.360  21
   2  -6  -3 123.704   5.013  15
  -2   6  -3 138.063   7.391   9
  -2  -6   3 128.097   4.901  22
   2  -6  -3 120.104   4.741  16
   2  -6  -3 128.866   7.755  13
  -2  -6   3 122.970   4.862  11
  -2  -6   3 123.602   4.804  16
  -2  -6   3 132.587   7.367  17
   2  -6  -3 117.839   5.431   7
  -2  -6   3 131.380   4.681  19
  -2  -6   3 127.096   5.065   6
  -2  -6   3 120.982   4.965   3
  -3  -6  -3 191.911   8.192   7
  -3  -6  -3 183.841   7.523  15
  -3  -6  -3 191.308   7.504   6
   3  -6   3 192.286   7.289   8
   3  -6   3 197.831   7.757  12
   3  -6   3 191.668   7.154  16
   3  -6   3 196.147   7.120  18
  -3  -6  -3 184.790   7.413   3
  -3  -6  -3 195.900   7.299  22
   3   6  -3 182.130   7.105  16
   3  -6   3 193.915   7.208  24
   3  -6   3 192.221   7.438   6
   3  -6   3 192.956   7.766   2
  -3  -6  -3 194.859   7.261  11
  -3  -6  -3 189.199   6.930  19
   3  -6   3 182.697  11.045   1
   3  -6   3 183.731   7.329   4
  -3  -6  -3 191.177   7.419  10
   3  -6   3 184.071   7.275  20
   3  -6   3 193.684   7.374  10
  -3  -6  -3 194.192  10.684  17
  -3  -6  -3 196.290   7.632  23
   3  -6   3 192.923  11.542  13
  -3  -6  -3 178.320   7.060  18
  -3   6   3 194.971  10.154   5
  -3  -6  -3 201.431   7.702  14
  -3  -6  -3 182.479  10.231   5
   3  -6   3 186.703   7.204  22
  -3  -6   3 192.841   7.530   6
   3   6   3 205.420  11.226   1
  -3  -6   3 188.564   7.719  14
   3  -6  -3 193.123   7.170  24
  -3  -6   3 198.966   7.251  22
   3  -6  -3 189.768   7.259   8
  -3  -6   3 193.710  10.131   5
  -3  -6   3 195.642   7.284  11
  -3  -6   3 194.020  10.613  17
   3  -6  -3 200.159   7.277  20
   3  -6  -3 196.171   7.761  12
  -3  -6   3 187.402   7.396  10
   3  -6  -3 190.581  10.718   9
  -3  -6   3 192.410  11.242   1
  -3  -6   3 196.923   7.796   2
   3  -6  -3 184.046  11.244  13
   3  -6  -3 185.393   7.699   2
   3  -6  -3 195.195   7.520  15
  -3  -6   3 198.552   7.110  18
  -3   6  -3 186.849  10.939  21
  -3   6  -3 201.774  10.743   9
   3  -6  -3 190.814   7.361   4
   3  -6  -3 186.237   7.099  16
  -3  -6   3 193.921   7.412   3
  -3  -6   3 194.992   6.968  19
   3  -6  -3 181.445   7.596  23
   3  -6  -3 181.785   8.146   7
  -4  -6  -3 957.163  37.592   3
  -4  -6  -3 1004.85   39.28  14
   4  -6   3 896.153  36.441  20
  -4  -6  -3 956.573  38.624  23
   4  -6   3 969.864  38.633   2
   4   6  -3 933.075  34.449  16
   4  -6   3 970.013  35.976   6
   4   6  -3 995.444  52.321  13
   4  -6   3 927.572  35.576  24
  -4  -6  -3 953.918  47.642   5
   4  -6   3 946.692  36.701   8
   4  -6   3 993.718  35.499  10
   4  -6   3 949.953  34.117  18
  -4  -6  -3 963.361  36.733  15
  -4  -6  -3 991.230  36.025   6
   4  -6   3 946.611  35.515  16
  -4   6   3 903.033  47.401   5
  -4  -6  -3 958.556  34.804  22
  -4  -6  -3 820.847  47.835  17
  -4  -6  -3 949.914  40.944   7
   4   6  -3 990.018  50.077   1
   4  -6   3 965.375  52.330  13
  -4  -6  -3 956.990  35.496  10
  -4  -6  -3 962.533  35.291  11
   4  -6   3 936.315  50.037   1
  -4   6   3 933.920  51.555  21
  -4  -6  -3 965.036  35.301  19
   4  -6   3 915.610  36.319   4
   4  -6   3 958.602  38.393  12
  -4  -6   3 957.999  36.901   3
  -4  -6   3 917.409  37.116  14
   4   6   3 928.861  34.055  18
  -4   6  -3 979.896  49.659   9
   4   6   3 960.279  50.155   1
  -4  -6   3 954.401  35.509  10
  -4   6  -3 954.268  51.420  21
   4  -6  -3 918.244  34.060  18
   4  -6  -3 920.920  36.728  15
  -4  -6   3 966.473  33.633  19
   4  -6  -3 944.457  37.086  23
  -4  -6   3 983.503  48.067  17
  -4  -6   3 996.584  39.936   7
   4  -6  -3 993.012  34.488  16
  -4  -6   3 956.632  35.170  18
   4  -6  -3 991.704  39.339  12
  -4  -6   3 989.015  38.533   2
  -4  -6   3 947.908  36.005   6
  -4  -6   3 946.227  47.504   5
   4  -6  -3 920.911  49.590   9
   4  -6  -3 914.935  52.033  13
   4  -6  -3 956.205  35.851   8
   4  -6  -3 973.679  37.860  20
  -4  -6   3 943.384  36.161  11
   4  -6  -3 995.427  34.761  24
  -4  -6   3 983.977  34.796  22
   4  -6  -3 961.367  36.425   4
   4  -6  -3 959.376  37.356   2
   5  -6   3 47.2630  1.9894   4
  -5  -6  -3 39.8894  3.7554  17
   5  -6   3 44.5591  2.2450  18
  -5  -6  -3 45.5568  2.2019  23
  -5  -6  -3 43.7170  1.9940  19
   5   6  -3 43.8937  4.1866   1
  -5  -6  -3 45.3385  2.3340  14
   5   6  -3 46.0198  2.5286   2
   5  -6   3 43.9591  2.1757  16
   5   6  -3 39.2163  2.1263  16
  -5  -6  -3 45.4147  2.1402   3
   5  -6   3 43.7969  2.3533  10
   5  -6   3 41.0939  4.0043  13
   5   6  -3 46.0748  2.2795  18
  -5  -6  -3 44.3473  2.4884   6
  -5   6   3 38.7937  3.8171  21
   5   6  -3 42.3968  4.3584  13
   5  -6   3 48.7904  2.1833   8
  -5  -6  -3 43.8179  2.0443  15
  -5  -6  -3 45.9164  2.1121  11
   5  -6   3 45.4030  2.2083  24
  -5  -6  -3 47.3969  2.2863   7
  -5  -6  -3 42.3306  3.4373   5
   5  -6   3 46.1757  2.0240  20
   5  -6   3 47.8700  2.4508   2
   5  -6   3 44.6057  2.1182  12
  -5  -6  -3 42.9518  2.3852  22
  -5  -6   3 41.1882  2.1743   3
   5  -6  -3 39.8805  2.1114  18
  -5  -6   3 44.9014  3.4650   5
  -5  -6   3 44.0674  2.3561   6
   5   6   3 41.9675  2.0418  18
   5  -6  -3 41.8748  2.3824   2
  -5  -6   3 47.9744  2.1832  11
   5  -6  -3 44.5551  2.0608  20
   5  -6  -3 42.4067  3.5479   9
  -5  -6   3 35.2509  3.7871  17
   5  -6  -3 45.3281  2.0471   4
  -5  -6   3 44.5154  2.4779  10
   5  -6  -3 40.8379  2.1672  23
   5  -6  -3 42.0755  2.1594  16
  -5   6  -3 42.6113  3.6431  21
   5  -6  -3 44.2119  2.0687  15
  -5   6  -3 44.8788  3.7397   9
  -5  -6   3 43.2372  2.3791  22
  -5  -6   3 41.6525  2.2655  14
   5   6   3 45.2082  2.1545  10
   5   6   3 48.1606  4.5770   1
  -5  -6   3 48.4540  2.3268   7
   5  -6  -3 42.7356  2.2192  24
   5  -6  -3 41.7105  4.0123  13
   5  -6  -3 44.9843  2.1787   8
   5  -6  -3 42.8797  2.1102  12
  -5  -6   3 43.7812  2.0510  19
  -6  -6  -3 282.827  11.107  23
   6  -6   3 282.163  10.685  10
   6  -6   3 289.795  11.247   2
   6  -6   3 279.086  10.423  24
   6  -6   3 290.786  11.278  12
  -6   6   3 257.251  11.068  23
   6   6  -3 282.687  10.659  10
  -6  -6  -3 271.741  10.544  11
   6  -6   3 281.152  10.606  20
  -6  -6  -3 284.643  10.944  15
  -6  -6  -3 284.075  11.947   7
  -6  -6  -3 275.112  10.865   6
  -6  -6  -3 270.148  11.104  14
  -6  -6  -3 263.272  10.019  19
  -6  -6  -3 281.594  10.480  22
   6  -6   3 278.809  10.340  16
   6  -6   3 282.556  10.241  18
   6   6  -3 290.101  10.269  18
   6   6  -3 280.735  11.237   2
   6  -6   3 288.564  10.565   8
  -6  -6  -3 272.411  10.719   3
  -6  -6   3 276.111  10.059  19
   6  -6  -3 290.671  10.569   8
   6  -6  -3 290.106  11.291  12
  -6  -6   3 269.734  10.740   3
   6  -6  -3 288.884  10.619  20
   6  -6  -3 290.377  10.422  24
   6   6   3 294.904  10.669  10
   6   6   3 274.593  10.178  18
   6  -6  -3 284.551  10.715   4
  -6  -6   3 262.789  11.047  23
   6  -6  -3 275.657  10.202  18
   6  -6  -3 287.222  10.346  16
  -6  -6   3 256.039  10.407  22
   6  -6  -3 295.236  11.220   2
  -6  -6   3 281.342  11.927   7
  -6  -6   3 283.089  10.577  11
  -6  -6   3 272.708  10.802   6
   6  -6  -3 275.269  10.933  15
   7  -6   3 4.26544 0.92288  18
  -7  -6  -3 3.44021 0.80731  23
  -7  -6  -3 2.58676 0.75556  11
   7  -6   3 4.61159 0.99005   2
   7  -6   3 3.91471 0.76374  12
  -7  -6  -3 6.69393 0.88786   7
   7   6  -3 3.57760 0.97859   2
  -7  -6  -3 3.60849 0.69093  15
   7  -6   3 3.43093 0.78748  24
  -7  -6  -3 2.30952 0.65483  19
   7   6  -3 3.69029 0.93452  18
   7  -6   3 3.48693 0.80588  16
   7   6  -3 2.93444 0.93346  10
   7  -6   3 2.79527 0.71016   8
   7  -6   3 4.05715 0.97437  10
   7  -6  -3 6.45721 0.90541   8
   7  -6  -3 3.20061 0.69440  20
  -7  -6   3 2.46383 0.79927   7
  -7   6  -3 4.41840 0.72840   4
  -7  -6   3 2.78654 0.86892  11
   7  -6  -3 2.50450 0.73095  12
   7   6   3 2.96013 0.91447   6
   7  -6  -3 3.54775 0.64618   4
  -7  -6   3 2.86668 0.70504   3
   7   6   3 2.73797 0.84532  18
  -7  -6   3 3.67196 0.81082  23
   7  -6  -3 4.03084 0.85204  16
  -7  -6   3 1.99598 0.72223  19
   7   6   3 4.73922 1.00013  10
   7  -6  -3 3.46762 0.99422   2
   7  -6  -3 4.19076 0.83307  24
  -8  -6  -3 52.3224  2.3553  23
  -8  -6  -3 44.6867  2.1198  11
   8   6  -3 51.9271  2.3346  10
   8   6  -3 53.3209  2.2228  18
   8  -6   3 51.1013  2.1865   8
   8  -6   3 49.8329  2.2051  16
  -8   6   3 52.0801  2.2797  15
   8   6  -3 51.2459  2.4948   2
   8  -6   3 51.2570  2.3411  10
   8  -6   3 53.9955  2.2284  18
   8  -6   3 51.8155  2.4765   2
   8  -6   3 50.2222  2.1950  24
  -8  -6  -3 48.5725  2.2139  15
   8  -6   3 53.2689  2.3156  12
  -8  -6  -3 53.7105  2.5388   7
  -8  -6   3 53.4452  2.5175   7
   8  -6  -3 55.0102  2.2380   8
   8   6   3 49.7675  2.2087  18
   8  -6  -3 51.2752  2.2048   4
  -8   6  -3 56.2233  2.2116  20
   8  -6  -3 51.9781  2.1873  20
  -8  -6   3 53.7879  2.2204  11
   8   6   3 46.5313  2.2029  22
   8  -6  -3 53.4490  2.2628  16
   8  -6  -3 51.9217  2.4370   2
   8   6   3 50.3474  2.3106   6
   8  -6  -3 52.1917  2.1974  24
  -8   6  -3 52.1362  2.2076   4
   8  -6  -3 50.3441  2.3286  12
  -8  -6   3 50.7321  2.2904  23
   8   6   3 53.2110  2.3304  10
   0  -7  -3 305.603  11.419  22
   0  -7   3 317.781  11.314  16
   0  -7  -3 310.555  12.147  14
   0  -7  -3 294.913  16.070  17
   0   7  -3 327.030  17.692  13
   0  -7   3 305.715  11.214  18
   0  -7   3 303.071  11.364  24
   0  -7   3 306.316  11.827   6
   0  -7  -3 309.903  11.744   3
   0   7   3 314.914  16.966   1
   0  -7   3 313.064  11.484  22
   0   7  -3 308.235  16.420   9
   0  -7   3 308.258  17.197   1
   0  -7   3 318.741  16.211  17
   0  -7   3 303.733  11.518   8
   0  -7  -3 294.112  11.613  10
   0  -7   3 317.419  12.185  14
   0  -7  -3 310.024  10.986  19
   0  -7  -3 304.139  13.017   7
   0  -7  -3 308.889  11.519  11
   0  -7   3 290.819  10.962  19
   0  -7   3 323.114  11.725  10
   0  -7   3 326.307  12.271   2
   0  -7   3 308.650  11.741   3
   0  -7  -3 301.826  11.810   6
   0  -7  -3 285.735  12.099  23
   0  -7  -3 309.997  15.829   5
  -1  -7  -3 169.264   6.416   3
   1  -7   3 169.468   6.521   6
  -1  -7  -3 162.138   9.202  17
   1  -7   3 168.884   9.887   1
  -1  -7  -3 169.019   6.518   6
   1  -7   3 163.765   6.396  10
  -1  -7  -3 164.168   7.058   7
   1   7  -3 164.778  10.064  13
  -1  -7  -3 167.661   6.687  14
  -1  -7  -3 169.023   8.930   5
   1  -7   3 162.466  10.085  13
   1  -7   3 163.648   6.660  14
  -1  -7  -3 164.192   5.973  19
  -1   7   3 162.924   9.460   1
   1  -7   3 176.033   6.217  16
  -1  -7  -3 155.691   6.554  23
   1  -7   3 162.981   6.310  22
  -1  -7  -3 163.884   6.317  22
  -1  -7  -3 159.759   6.384  10
   1  -7   3 168.200   6.225  24
   1  -7   3 160.845   6.271   8
  -1   7   3 151.295   9.615  13
   1  -7   3 166.239   6.144  18
   1  -7   3 167.312   6.706   2
  -1  -7  -3 162.086   6.278  11
  -1  -7   3 167.777   6.724  14
  -1  -7   3 170.210   6.503   6
  -1  -7   3 161.625   6.251  11
  -1  -7   3 167.936  10.002   1
   1   7   3 177.387   9.898   1
   1  -7  -3 157.221   6.470  15
   1  -7  -3 156.358   5.952  19
   1  -7  -3 157.376   6.239  11
   1  -7  -3 153.377   9.432  21
   1  -7  -3 159.697   6.619  14
  -1  -7   3 171.439   9.294  17
  -1  -7   3 160.780   6.182  16
  -1  -7   3 170.527   6.415  10
  -1  -7   3 163.618   6.299  22
   1  -7  -3 153.335   6.554  23
  -1   7  -3 175.698   9.307   9
  -1  -7   3 169.329   6.150  18
  -1  -7   3 173.299   6.421   3
   1  -7  -3 159.848   6.341   3
   1  -7  -3 156.697   8.947  17
   1  -7  -3 164.434   7.037   7
  -1  -7   3 169.248   6.756   2
   1  -7  -3 162.606   8.790   5
  -1  -7   3 162.796   5.994  19
  -2  -7  -3 627.835  24.167  23
   2  -7   3 632.934  23.005   8
   2  -7   3 608.328  24.166  14
  -2  -7  -3 635.675  21.908  19
   2  -7   3 637.809  22.251  18
   2  -7   3 636.075  22.645  24
  -2  -7  -3 587.965  23.121  10
   2  -7   3 605.936  32.981   1
   2  -7   3 629.843  24.367   2
  -2  -7  -3 626.384  22.984  11
  -2  -7  -3 642.427  22.702  22
  -2  -7  -3 622.890  25.990   7
  -2  -7  -3 630.551  23.405   3
   2  -7   3 601.957  24.580  12
   2  -7   3 629.585  23.465   6
   2  -7   3 624.114  22.687  22
   2   7  -3 612.159  34.273  13
   2  -7   3 632.848  22.486  16
  -2  -7  -3 580.890  31.093   5
   2  -7   3 636.431  23.173  10
   2  -7   3 595.833  34.352  13
  -2  -7  -3 622.495  24.203  14
  -2  -7  -3 630.955  31.591  17
  -2  -7  -3 636.491  23.481   6
  -2   7   3 596.455  31.041   5
  -2  -7   3 626.811  21.902  19
  -2  -7   3 609.222  33.155   1
   2  -7  -3 591.967  24.126  23
  -2   7  -3 614.485  32.457   9
   2  -7  -3 590.391  22.424  16
  -2  -7   3 639.035  23.168  10
   2  -7  -3 597.429  23.381   4
  -2  -7   3 625.001  23.403   3
   2  -7  -3 597.805  22.607  24
   2  -7  -3 614.584  24.586  12
   2  -7  -3 600.638  23.882  15
   2  -7  -3 616.437  22.973   8
   2  -7  -3 588.706  34.024  13
  -2  -7   3 644.142  24.233  14
  -2  -7   3 646.900  22.710  22
  -2  -7   3 640.529  22.278  18
   2  -7  -3 614.727  23.131  20
  -2  -7   3 646.812  23.509   6
  -2  -7   3 621.842  24.364   2
   2   7   3 624.438  32.971   1
   2  -7  -3 602.487  32.376   9
  -2  -7   3 629.175  22.974  11
  -2  -7   3 616.831  31.599  17
  -2  -7   3 617.185  22.475  16
   3  -7   3 268.756  15.929  13
   3  -7   3 271.751  10.867   2
   3  -7   3 277.564  10.077  24
  -3  -7  -3 275.378  10.219  11
   3  -7   3 263.622  10.112  22
  -3  -7  -3 280.706  10.211  22
   3  -7   3 253.790  10.224  20
   3  -7   3 269.867  10.904  12
   3  -7   3 265.804  10.006  16
  -3  -7  -3 279.955  11.569   7
  -3   7   3 247.137  15.345  21
  -3  -7  -3 270.519  14.644  17
  -3  -7  -3 281.840  10.807  14
   3  -7   3 277.325  10.483   6
  -3  -7  -3 261.896  14.257   5
   3   7  -3 258.839   9.965  16
  -3  -7  -3 275.900  10.373  10
   3  -7   3 279.697   9.930  18
   3  -7   3 274.362  10.212   8
  -3  -7  -3 270.974  10.730  23
   3   7  -3 273.766  15.969  13
   3  -7   3 276.661  10.375  10
  -3  -7  -3 277.149  10.512   6
   3  -7   3 256.122  15.266   1
  -3  -7  -3 270.556  10.410   3
  -3  -7  -3 281.834   9.758  19
  -3  -7   3 276.565  10.510   6
   3   7   3 266.441  15.347   1
  -3  -7   3 279.805   9.957  18
   3  -7  -3 279.259  10.087  24
  -3  -7   3 275.478  10.832  14
   3  -7  -3 269.669  10.205   8
   3  -7  -3 252.320  10.803   2
  -3  -7   3 276.219  14.717  17
  -3  -7   3 285.987  10.240  11
   3  -7  -3 280.328  10.912  12
  -3  -7   3 278.425  10.910   2
  -3   7  -3 264.488  14.837   9
   3  -7  -3 254.579  10.576  15
  -3  -7   3 271.410  10.442   3
  -3  -7   3 270.930  10.160  22
  -3  -7   3 290.120  10.436  10
   3  -7  -3 256.722  14.807   9
   3  -7  -3 271.938  10.363   4
   3  -7  -3 270.543   9.979  16
   3  -7  -3 275.797  10.260  20
  -3  -7   3 280.442   9.783  19
   3  -7  -3 246.472  15.580  13
  -4   7   3 85.8040  6.1128  21
   4  -7   3 80.7218  6.3516  13
   4  -7   3 83.1376  3.6418   4
   4  -7   3 95.8142  3.9312  10
  -4  -7  -3 99.1887  3.7047  11
  -4  -7  -3 82.6431  5.8530  17
  -4  -7  -3 93.3766  3.9612  10
   4  -7   3 89.1901  3.6342  20
   4   7  -3 83.7923  6.5590  13
  -4  -7  -3 94.1304  3.7993  22
   4  -7   3 94.0941  3.7606  24
  -4  -7  -3 95.1194  3.8309   3
  -4  -7  -3 88.7893  4.2159   7
   4  -7   3 89.4767  3.8518   6
  -4  -7  -3 92.5880  3.8917  23
   4  -7   3 94.7493  4.0129   2
   4   7  -3 82.7787  6.2400   1
  -4  -7  -3 94.0853  3.5308  19
   4  -7   3 92.3616  3.6773  18
   4  -7   3 94.4190  3.6891   8
   4  -7   3 89.1684  3.9218  12
  -4  -7  -3 94.6328  4.0276   6
  -4  -7  -3 95.7009  4.0512  14
  -4  -7  -3 89.7306  5.7217   5
   4   7  -3 84.7808  3.6014  16
   4  -7   3 99.6308  3.7403  16
   4  -7  -3 91.5198  3.6785  20
   4  -7  -3 90.7092  3.9255  12
   4  -7  -3 84.6838  5.8774   9
   4  -7  -3 95.2540  3.9963   2
  -4  -7   3 97.2868  3.8657  22
   4   7   3 86.0365  6.6228   1
  -4  -7   3 97.4221  3.6052  19
   4  -7  -3 97.5940  3.7310   8
   4  -7  -3 89.6191  3.7482  15
  -4  -7   3 97.3444  3.7577  11
   4  -7  -3 84.3626  6.2087  13
   4  -7  -3 86.5174  3.6876  24
   4  -7  -3 92.6208  3.7411  16
  -4  -7   3 94.8666  3.8564   3
  -4   7  -3 93.0578  5.8914   9
  -4  -7   3 96.1480  3.8100  18
  -4  -7   3 90.0547  4.0215  14
   4  -7  -3 93.1610  3.7031   4
  -4  -7   3 95.1637  3.8995  10
   4   7   3 84.9644  3.6038  18
  -4  -7   3 90.5205  3.8759   6
  -4  -7   3 89.9504  6.0065  17
  -5  -7  -3 200.571   8.019   3
  -5   7   3 172.890  11.977  21
   5  -7   3 187.351  12.573  13
  -5  -7  -3 208.161   7.852  22
   5   7  -3 215.680   7.653  18
  -5  -7  -3 211.945   8.129   6
   5   7  -3 211.725   8.422   2
  -5  -7  -3 218.399   8.357  14
   5  -7   3 189.394   7.782  24
   5  -7   3 208.446   7.890  20
   5  -7   3 211.327   8.020  10
   5  -7   3 214.948   7.752  16
  -5  -7  -3 214.917   8.283  23
   5   7  -3 170.974  12.364  13
  -5  -7  -3 186.999  11.184   5
   5  -7   3 215.783   8.414  12
   5   7  -3 183.097  12.061   1
   5  -7   3 210.403   8.429   2
  -5  -7  -3 179.491  11.434  17
  -5  -7  -3 218.180   8.906   7
   5  -7   3 216.537   7.716  18
  -5  -7  -3 212.550   7.520  19
  -5  -7  -3 212.700   7.895  11
   5  -7   3 217.959   7.896   8
  -5  -7   3 206.850   8.041   3
   5  -7  -3 203.218   8.111  15
   5  -7  -3 223.856   7.914  20
  -5  -7   3 210.457   8.312  14
   5  -7  -3 206.125   7.969   4
  -5  -7   3 209.528   7.840  22
   5   7   3 183.497  12.112   1
  -5  -7   3 200.027   8.875   7
  -5   7  -3 201.079  11.756   9
   5  -7  -3 217.983   7.899   8
  -5  -7   3 217.620   8.071  10
  -5  -7   3 217.464   7.919  11
  -5  -7   3 209.782   8.124   6
   5   7   3 203.767   7.597  18
   5  -7  -3 212.979   7.728  16
   5  -7  -3 213.773   7.788  24
  -5  -7   3 212.639   7.542  19
   5  -7  -3 208.054   8.351   2
  -5  -7   3 187.264  11.539  17
   5  -7  -3 184.211  11.665   9
   5  -7  -3 214.194   8.410  12
   5   7   3 215.904   7.976  10
  -6  -7  -3 1413.07   55.44   3
  -6  -7  -3 1446.05   53.94  11
   6   7  -3 1350.40   53.18  18
   6  -7   3 1498.58   54.44  24
   6  -7   3 1506.89   55.30  10
  -6  -7  -3 1430.00   51.98  19
   6  -7   3 1528.33   60.03  12
   6  -7   3 1512.53   54.21  18
  -6  -7  -3 1468.00   55.44   6
   6  -7   3 1494.66   58.82   2
   6   7  -3 1462.51   55.89  10
  -6  -7  -3 1481.95   58.34  23
  -6  -7  -3 1482.15   56.14  14
  -6  -7  -3 1445.58   53.51  22
  -6  -7  -3 1416.24   63.65   7
   6   7  -3 1489.65   57.31   2
   6  -7   3 1402.79   55.90   8
   6  -7   3 1409.48   55.62  20
   6  -7   3 1410.04   54.62  16
   6  -7  -3 1495.61   56.52   2
  -6  -7   3 1459.52   54.34   3
   6  -7  -3 1478.15   54.56  24
  -6  -7   3 1416.46   54.42   6
   6  -7  -3 1339.42   56.30  15
  -6  -7   3 1446.93   55.53  11
  -6  -7   3 1351.12   56.09  14
   6  -7  -3 1496.13   54.29  16
  -6  -7   3 1437.49   52.49  19
  -6   7  -3 1398.18   55.62   4
  -6  -7   3 1393.04   60.87   7
   6  -7  -3 1429.68   60.22  12
   6   7   3 1448.29   55.28  10
   6  -7  -3 1513.92   55.56   8
   6  -7  -3 1468.30   55.42  20
   6  -7  -3 1440.13   57.07   4
  -6  -7   3 1433.72   52.58  22
   6   7   3 1442.61   51.54  18
   7  -7   3 27.8105  1.7143  10
  -7  -7  -3 28.3698  1.6642   7
  -7  -7  -3 24.4639  1.5632  14
  -7   7   3 25.9217  1.4567  15
   7   7  -3 28.9609  1.6897  18
  -7  -7  -3 25.2372  1.4665  11
   7   7  -3 30.3870  1.7597  10
  -7  -7  -3 23.0882  1.3150  19
   7  -7   3 28.8478  1.5197  12
   7  -7   3 30.1811  1.5626   8
   7  -7   3 28.3641  1.5081  24
   7   7  -3 29.9650  1.7229   2
   7  -7   3 30.3501  1.6068  18
   7  -7   3 27.8058  1.6031  16
  -7  -7  -3 24.9437  1.5934  23
   7  -7   3 31.7572  1.7405   2
   7   7   3 26.7266  1.6150  10
   7   7   3 27.8489  1.7447   6
  -7  -7   3 26.8460  1.6961   7
  -7  -7   3 25.6687  1.3973  19
  -7   7  -3 29.5293  1.4041   4
  -7  -7   3 25.8941  1.4233   3
  -7   7  -3 27.7111  1.4587  20
  -7  -7   3 29.0403  1.4766  11
   7  -7  -3 27.9618  1.3697   4
   7  -7  -3 25.9882  1.3799  20
   7  -7  -3 28.4528  1.5204  12
   7  -7  -3 26.7319  1.6241  24
   7   7   3 25.1646  1.5220  18
   7  -7  -3 28.2506  1.6029  16
   7  -7  -3 29.5383  1.7131   2
   7  -7  -3 28.3271  1.4843   8
   8  -7   3 11.4014  0.9130  24
  -8  -7  -3 12.2120  0.9041  23
   8  -7   3 11.1997  0.8274   8
   8  -7   3 10.3002  0.8300  16
   8   7  -3 11.6323  0.8744  18
   8  -7   3 11.3514  0.9410   2
   8   7  -3 10.2122  0.9412   2
   8  -7   3 10.4745  0.8714  18
  -8   7   3 8.20299 0.79997  15
   8  -7   3 11.2778  0.8281  12
   8   7  -3 10.3257  0.9325  10
  -8  -7  -3 10.5409  0.9894   7
   8   7   3 10.1856  0.9207  10
  -8   7  -3 10.6641  0.7400   4
   8  -7  -3 11.2187  0.9643  16
  -8   7  -3 10.7285  0.7759  20
   8  -7  -3 10.3125  0.7921  20
   8  -7  -3 11.8521  0.8891   8
  -8  -7   3 10.8980  0.9245   7
   8  -7  -3 11.9780  0.9770  24
  -8  -7   3 10.7648  0.8701  11
   8   7   3 9.08997 0.87317   6
   8  -7  -3 10.4325  0.8580  12
   8  -7  -3 10.8351  0.7724   4
   0  -8   3 0.05803 1.07132  10
   0  -8   3 -0.4588  1.5717  17
   0  -8   3 -0.2810  0.6449  19
   0  -8   3 2.15204 1.00699   2
   0  -8  -3 -0.9616  1.3098   5
   0  -8   3 0.11812 0.81475  16
   0  -8  -3 2.12166 0.89493   6
   0  -8   3 -0.9229  0.6384   3
   0  -8  -3 1.46682 0.90658  10
   0   8  -3 -0.4524  1.4895  13
   0  -8  -3 2.31086 1.58955  17
   0  -8  -3 0.06471 0.80337  14
   0  -8  -3 -1.0152  0.6990  19
   0  -8  -3 0.46231 0.64438   3
   0   8   3 4.11916 2.05255   1
   0  -8   3 0.50577 0.68212  24
   0  -8   3 -0.2019  0.9712  18
   0  -8   3 -0.7218  1.0314   6
   0  -8   3 -1.8326  2.3738   1
   0  -8  -3 0.46179 0.85437  22
   0  -8  -3 0.42484 0.59421  11
   0  -8  -3 0.04790 0.69834   7
   0  -8   3 0.31428 0.73612  14
   0  -8   3 -0.9191  0.8204  22
   1  -8   3 31.8134  1.8297  22
  -1  -8  -3 28.8362  1.9302  14
  -1  -8  -3 32.2295  1.6146  19
   1  -8   3 33.0314  1.9126  10
  -1  -8  -3 32.0062  1.9899  22
   1  -8   3 27.6258  3.6805   1
   1  -8   3 30.1969  2.0158   2
  -1  -8  -3 30.7275  1.9929   6
  -1  -8  -3 26.3361  1.6568  23
   1  -8   3 30.2774  1.7304  24
   1  -8   3 32.4203  2.0385   6
  -1  -8  -3 31.0786  1.8742   7
  -1  -8  -3 32.2382  1.6392  11
  -1  -8  -3 26.8958  2.0611  10
  -1  -8  -3 26.8905  3.1372  17
  -1  -8  -3 30.5319  2.6957   5
   1  -8   3 29.1917  1.8885  14
   1  -8   3 31.5267  1.8162  16
   1   8  -3 29.5938  3.2820  13
   1  -8   3 30.1857  1.7149   8
   1  -8   3 33.5346  1.9865  18
  -1  -8  -3 32.2743  1.7227   3
   1  -8  -3 31.0450  1.5177  11
   1  -8  -3 30.6196  1.4877  19
   1   8   3 33.1831  3.6825   1
  -1  -8   3 31.3905  1.7361   3
  -1  -8   3 31.7506  1.8823  16
   1  -8  -3 31.0801  1.6096   3
  -1  -8   3 33.2545  1.8811   2
  -1   8  -3 28.6471  2.8289   9
  -1  -8   3 31.1505  2.0711  22
  -1  -8   3 31.8652  1.8436  14
  -1  -8   3 35.1798  4.1289   1
  -1  -8   3 29.3089  1.5960  19
  -1  -8   3 32.6793  1.8058  18
  -1  -8   3 33.3788  1.9496  10
  -1   8  -3 31.2586  3.3324  13
  -1  -8   3 28.2925  3.2702  17
  -1  -8   3 33.2735  2.1520   6
   1  -8  -3 30.2408  1.7584  14
   2  -8   3 953.773  36.525   2
   2  -8   3 910.124  33.692  16
  -2  -8  -3 864.169  46.410   5
   2  -8   3 926.196  36.213  14
  -2  -8  -3 928.467  34.446  11
   2  -8   3 989.584  34.680  10
   2  -8   3 978.075  34.496   8
  -2  -8  -3 939.671  36.226  23
  -2  -8  -3 977.913  35.084   3
  -2  -8  -3 950.184  33.963  19
   2  -8   3 960.652  35.155   6
  -2  -8  -3 934.311  36.267  14
   2   8  -3 914.470  51.084  13
   2  -8   3 954.473  33.993  22
  -2  -8  -3 878.819  38.963   7
   2  -8   3 927.602  33.320  18
  -2  -8  -3 866.153  46.850  17
   2  -8   3 859.677  51.056  13
  -2  -8  -3 909.663  34.634  10
   2  -8   3 923.694  33.938  24
  -2  -8  -3 977.857  35.187   6
   2  -8   3 853.072  49.010   1
  -2  -8  -3 958.020  34.000  22
  -2  -8   3 916.493  36.276  14
  -2  -8   3 887.876  46.929  17
  -2  -8   3 963.818  36.525   2
   2   8   3 940.119  49.088   1
  -2  -8   3 967.548  34.442  11
  -2  -8   3 892.282  49.222   1
  -2  -8   3 928.823  34.690  10
  -2  -8   3 901.516  35.174   6
  -2  -8   3 933.010  33.662  16
  -2  -8   3 923.525  33.335  18
  -2  -8   3 979.809  32.839  19
  -2  -8   3 1002.20   35.11   3
  -2   8  -3 884.322  48.387   9
  -2  -8   3 963.624  34.025  22
  -3  -8  -3 296.196  10.842   3
   3  -8   3 278.714  11.296  12
   3  -8   3 271.597  10.489  22
   3  -8   3 279.393  10.305  18
  -3  -8  -3 290.266  10.573  22
   3  -8   3 243.061  15.861   1
   3   8  -3 255.509  15.882   1
   3   8  -3 267.900  10.316  16
  -3  -8  -3 284.728  11.133  23
   3  -8   3 292.682  11.314   2
  -3  -8  -3 288.148  10.897   6
  -3  -8  -3 290.842  11.985   7
   3  -8   3 292.254  10.416  16
   3   8  -3 260.164  16.444  13
  -3  -8  -3 283.532  10.731  10
  -3  -8  -3 291.992  11.241  14
  -3  -8  -3 288.470  10.623  11
   3  -8   3 250.789  16.494  13
  -3  -8  -3 258.702  14.782   5
   3  -8   3 292.159  10.778  10
   3  -8   3 279.067  10.866   6
  -3  -8  -3 296.121  10.140  19
   3  -8   3 287.347  10.616   8
  -3  -8  -3 264.116  15.200  17
   3  -8   3 295.307  10.482  24
  -3  -8   3 287.134  10.759  10
   3  -8  -3 266.746  10.725   4
  -3  -8   3 292.317  10.148  19
  -3  -8   3 298.769  10.582  22
   3  -8  -3 274.006  11.294  12
   3  -8  -3 280.618  10.621  20
  -3  -8   3 259.524  15.212  17
   3  -8  -3 279.293  10.572   8
   3  -8  -3 285.949  10.443  24
  -3  -8   3 292.212  10.368  18
   3  -8  -3 278.960  10.359  16
  -3  -8   3 293.128  10.612  11
  -3  -8   3 288.590  10.905   6
   3   8   3 271.198  15.980   1
  -3  -8   3 298.730  11.258  14
  -3   8  -3 261.117  15.352   9
  -3  -8   3 294.087  11.308   2
  -3  -8   3 282.598  10.839   3
   4  -8   3 53.1751  2.7575   2
   4  -8   3 54.8981  2.4805   8
  -4  -8  -3 52.2654  2.4676  11
   4  -8   3 55.3499  2.5862  12
  -4  -8  -3 56.2476  2.5536  23
  -4  -8  -3 56.0332  2.3640  19
   4  -8   3 54.3934  2.5615  18
  -4  -8  -3 57.9461  2.4618   3
  -4  -8  -3 56.9010  2.7333  14
   4  -8   3 55.8135  2.7325  10
  -4  -8  -3 52.6590  2.7215  10
  -4  -8  -3 55.6741  2.7025  22
   4  -8   3 49.0289  2.5998   6
   4  -8   3 52.1543  2.4809  16
  -4  -8  -3 54.5101  2.7790   6
  -4  -8  -3 55.9574  2.8136   7
   4  -8   3 54.8041  2.5201  24
  -4  -8   3 53.2203  2.7271  14
  -4  -8   3 56.2814  2.4600   3
   4  -8  -3 52.8774  2.3225   4
  -4  -8   3 56.9125  2.4055  19
   4  -8  -3 56.4010  2.4763  16
  -4  -8   3 52.9146  2.6617  22
   4  -8  -3 54.1052  2.3401  20
   4  -8  -3 55.8192  2.5083   8
  -4  -8   3 55.7255  2.7305   6
  -4  -8   3 54.0094  2.6203  18
  -4  -8   3 56.7285  2.4704  11
  -4  -8   3 60.0008  2.8250  10
   4  -8  -3 52.5799  2.4417  24
   4  -8  -3 53.8897  2.5170  12
  -5  -8  -3 301.009  13.091   7
  -5  -8  -3 303.002  12.225  14
   5  -8   3 307.407  11.421  24
   5   8  -3 314.521  11.242  18
   5  -8   3 315.766  11.721  10
  -5  -8  -3 310.600  11.796   3
   5  -8   3 303.714  12.305   2
  -5  -8  -3 310.790  11.505  22
  -5  -8  -3 317.131  12.177  23
  -5  -8  -3 317.632  11.920   6
  -5  -8  -3 321.967  11.601  11
   5   8  -3 293.577  12.286   2
   5  -8   3 311.167  11.595   8
  -5  -8  -3 305.783  11.053  19
   5  -8   3 318.339  11.352  16
   5  -8   3 308.517  12.373  12
   5  -8   3 318.053  11.258  18
  -5  -8   3 312.213  11.066  19
  -5  -8   3 300.934  11.487  22
   5  -8  -3 303.694  12.378  12
   5  -8  -3 306.105  11.589   8
  -5  -8   3 303.191  12.201  14
   5  -8  -3 296.517  11.629  20
  -5  -8   3 298.476  11.732  10
   5   8   3 308.027  11.689  10
  -5  -8   3 308.601  11.824   3
  -5  -8   3 298.691  11.883   6
   5  -8  -3 318.624  11.342  16
   5  -8  -3 307.051  11.427  24
  -5  -8   3 316.288  11.598  11
   5  -8  -3 299.778  11.743   4
  -6  -8  -3 417.033  15.308  19
  -6  -8  -3 437.308  16.363   3
   6  -8   3 450.918  15.738  16
   6  -8   3 456.663  15.856  24
   6   8  -3 422.081  15.572  18
   6  -8   3 442.084  16.099   8
  -6  -8  -3 452.521  16.092  11
  -6  -8  -3 444.017  16.459   6
   6   8  -3 436.164  17.038   2
  -6  -8  -3 427.793  16.922  14
  -6  -8  -3 416.419  18.198   7
   6  -8   3 442.159  17.209  12
   6  -8   3 448.955  16.218  10
   6  -8   3 443.562  15.581  18
   6  -8   3 428.383  17.053   2
  -6  -8  -3 444.886  16.914  23
   6   8  -3 445.180  16.198  10
  -6  -8  -3 425.444  15.893  22
  -6  -8   3 408.789  16.885  14
   6  -8  -3 434.440  17.209  12
  -6  -8   3 389.736  15.836  22
  -6  -8   3 425.703  16.368   3
  -6  -8   3 427.191  15.331  19
  -6  -8   3 404.446  16.404   6
  -6   8  -3 410.053  16.175  20
   6  -8  -3 423.079  16.355   4
   6  -8  -3 441.292  16.091   8
   6   8   3 450.993  16.188  10
   6  -8  -3 440.153  15.731  16
   6  -8  -3 435.183  16.185  20
   6  -8  -3 445.100  15.854  24
  -6   8  -3 399.777  16.332   4
  -7  -8  -3 42.2388  1.8964  23
   7  -8   3 42.6357  1.8450  16
  -7  -8  -3 35.0235  1.8437  14
   7  -8   3 42.0388  1.8076   8
   7  -8   3 41.5163  1.8943  18
   7   8  -3 43.8034  1.8937  18
  -7  -8  -3 42.0117  2.0355   7
  -7  -8  -3 40.6526  1.7827  11
   7  -8   3 42.4221  1.8411  24
   7  -8   3 44.0123  2.0557   2
   7  -8   3 44.1656  1.9038  12
   7   8  -3 43.5034  1.9795  10
   7   8  -3 40.7896  2.1028   2
   7  -8  -3 39.3290  1.8704  12
  -7  -8   3 41.4476  1.7043  19
   7  -8  -3 40.5947  1.7501  20
   7  -8  -3 41.3214  1.8303  16
   7   8   3 41.3696  1.9530   6
  -7   8  -3 37.8291  1.6972   4
  -7  -8   3 36.3006  1.7606   3
   7  -8  -3 41.3702  1.8372  24
   7  -8  -3 41.9331  1.8223   8
   7   8   3 39.7610  1.8595  22
   7   8   3 40.9926  1.8629  10
  -7  -8   3 42.6316  1.8437  11
  -7   8  -3 40.7642  1.7358  20
   7  -8  -3 39.2615  1.7543   4
   0  -9  -3 2217.37   84.81  11
   0  -9   3 2281.67   85.19  10
   0  -9   3 2282.90   81.96  18
   0  -9   3 2168.92  115.71   1
   0  -9   3 2291.46   82.86  22
   0  -9   3 2312.78   91.45   2
   0  -9  -3 2249.95   89.41  14
   0  -9   3 2150.82   85.43   3
   0  -9   3 2213.42   83.68  16
   0  -9  -3 2194.02   85.84   6
   0  -9   3 2318.41   88.74   6
   0   9  -3 2166.86  120.61  13
   0  -9  -3 2216.43   86.41   3
   0  -9   3 2273.50   90.15  14
   0  -9  -3 2238.10   83.22  22
   0  -9  -3 2165.74   80.94  19
   1  -9   3 86.3591  3.5597  16
   1  -9   3 75.9650  6.1683   1
   1  -9   3 88.8197  3.7981   6
   1  -9   3 87.3538  3.7527  14
  -1  -9  -3 87.2771  3.6247  22
   1  -9   3 87.0963  3.5842  18
  -1  -9  -3 88.6255  3.5595   3
   1  -9   3 92.4337  3.6656  22
  -1  -9  -3 81.7565  3.6730  10
  -1  -9  -3 87.0731  3.8137   6
  -1  -9  -3 90.3061  3.3438  19
   1   9  -3 80.0959  6.2210  13
   1  -9   3 82.9388  3.8528   2
   1  -9   3 84.0003  3.4901  24
  -1  -9  -3 87.7534  3.4649  11
   1  -9   3 91.3438  3.7663  10
  -1  -9  -3 77.0261  5.5453  17
  -1  -9  -3 82.2871  3.7531  14
  -1  -9   3 89.2413  3.8785   2
  -1  -9   3 86.6771  3.8136   6
  -1  -9   3 73.1406  5.6165  17
  -1  -9   3 83.8574  3.5849  18
  -1  -9   3 86.6189  3.6820  10
  -1   9  -3 79.5935  6.0280  13
  -1  -9   3 83.0861  3.5007  16
   1   9   3 75.0653  6.1219   1
  -1  -9   3 89.3516  3.7306  22
  -1  -9   3 73.6614  6.3700   1
  -1  -9   3 85.9110  3.6082   3
  -1  -9   3 91.2272  3.3214  19
  -1  -9   3 92.7526  3.8633  14
   2  -9   3 445.061  16.802  10
  -2  -9  -3 438.032  16.615  11
  -2  -9  -3 446.672  17.027   6
  -2  -9  -3 436.272  18.776   7
   2  -9   3 443.582  17.012   6
   2  -9   3 445.400  16.367  24
   2  -9   3 442.201  16.622   8
  -2  -9  -3 459.322  16.466  22
  -2  -9  -3 453.400  15.853  19
   2   9  -3 419.462  16.199  16
  -2  -9  -3 451.699  17.540  14
   2  -9   3 432.046  16.426  22
   2  -9   3 442.011  16.280  16
  -2  -9  -3 446.507  16.941   3
   2  -9   3 430.199  16.129  18
  -2  -9  -3 442.768  16.757  10
   2  -9   3 448.230  17.650   2
  -2  -9   3 457.072  16.147  18
  -2  -9   3 447.831  16.814  10
  -2  -9   3 452.115  17.035   6
  -2  -9   3 471.560  16.502  22
  -2  -9   3 442.752  16.598  11
  -2  -9   3 453.595  17.567  14
  -2  -9   3 451.768  17.655   2
  -2  -9   3 441.709  15.849  19
  -2  -9   3 450.436  16.950   3
   3  -9   3 243.032   9.541   8
   3  -9   3 266.777   9.314  18
  -3  -9  -3 252.489  10.767   7
  -3  -9  -3 257.148   9.748   3
  -3  -9  -3 250.776   9.829   6
  -3  -9  -3 249.062   9.509  22
  -3  -9  -3 251.870   9.115  19
  -3  -9  -3 266.217   9.567  11
   3  -9   3 259.233  10.180   2
   3  -9   3 254.079   9.368  16
   3  -9   3 247.545   9.773   6
  -3  -9  -3 247.198   9.673  10
   3  -9   3 233.538   9.674  10
  -3  -9  -3 253.068  10.108  14
   3  -9   3 250.177   9.430  24
  -3  -9   3 242.780  10.166   2
  -3  -9   3 256.558   9.852   6
  -3  -9   3 254.039   9.327  18
  -3  -9   3 244.200   9.517  22
  -3  -9   3 257.948   9.760   3
  -3  -9   3 267.558   9.137  19
  -3  -9   3 246.007   9.723  10
  -3  -9   3 254.165  10.119  14
  -3  -9   3 259.040   9.532  11
   4  -9   3 460.864  19.773  12
   4  -9   3 501.384  18.663  10
  -4  -9  -3 508.684  18.868   3
  -4  -9  -3 503.680  20.930   7
   4   9  -3 522.851  19.632   2
  -4  -9  -3 501.737  19.512  14
   4  -9   3 500.903  18.240  24
  -4  -9  -3 505.188  18.946   6
  -4  -9  -3 516.917  18.537  11
  -4  -9  -3 483.180  19.436  23
  -4  -9  -3 511.828  17.662  19
   4  -9   3 502.593  19.651   2
  -4  -9  -3 505.243  18.315  22
   4  -9   3 504.813  18.116  16
   4  -9   3 497.897  17.927  18
   4  -9   3 509.859  18.520   8
  -4  -9   3 495.083  18.301  22
   4  -9  -3 489.885  18.075  16
   4  -9  -3 477.513  18.496   8
   4  -9  -3 441.499  18.592  20
  -4  -9   3 511.253  18.872   3
  -4  -9   3 507.797  18.688  10
   4  -9  -3 487.037  18.215  24
  -4  -9   3 519.189  18.517  11
  -4  -9   3 496.823  18.933   6
  -4  -9   3 509.778  17.658  19
  -4  -9   3 478.669  19.509  14
   4  -9  -3 478.438  19.781  12
   5  -9   3 44.3314  1.9914   8
  -5  -9  -3 43.9624  2.1178  22
   5   9  -3 38.8453  2.2480   2
   5  -9   3 46.0445  2.0331  18
  -5  -9  -3 42.9758  2.3015   6
  -5  -9  -3 40.9385  1.9957  23
   5  -9   3 39.9850  2.0127  12
  -5  -9  -3 44.9179  2.1890   7
  -5  -9  -3 38.9058  2.0105   3
  -5  -9  -3 43.2841  1.8554  19
   5  -9   3 41.2546  2.0436  24
  -5  -9  -3 44.5566  2.2375  14
   5  -9   3 41.2336  2.1454  10
   5   9  -3 46.9504  2.0277  18
   5  -9   3 44.0099  2.0619  16
  -5  -9  -3 43.7232  1.9514  11
   5  -9   3 42.0380  2.2440   2
  -5  -9   3 44.1151  1.9357  11
   5  -9  -3 42.7003  1.9387   8
   5  -9  -3 43.5733  1.9935  24
  -5  -9   3 42.9440  1.9995   3
   5  -9  -3 38.3001  1.8329   4
   5  -9  -3 39.6328  2.0126  12
   5  -9  -3 39.8227  1.8306  20
  -5  -9   3 42.1383  2.1069   6
  -5  -9   3 45.0735  2.1960  14
  -5  -9   3 43.4668  1.8948  19
  -5  -9   3 46.7623  2.2297  10
  -5  -9   3 38.9546  2.0209  22
   5  -9  -3 42.3301  1.9774  16
   5   9   3 41.1429  2.0799  10
   6  -9   3 44.8956  2.1113  10
   6  -9   3 47.7795  2.0091  16
  -6  -9  -3 47.5711  2.1944   7
  -6  -9  -3 45.4688  1.9790   3
   6   9  -3 45.1872  2.2326   2
  -6  -9  -3 47.6960  2.1032  22
   6  -9   3 49.4738  2.2007   2
   6   9  -3 45.9629  2.0605  10
  -6  -9  -3 45.8374  1.8649  19
   6  -9   3 48.0758  1.9698   8
  -6  -9  -3 49.2847  1.9775  11
   6  -9   3 47.3616  2.0573  12
   6  -9   3 45.7175  1.9775  24
  -6  -9  -3 47.0308  2.1222  14
   6   9  -3 49.5744  2.0424  18
   6  -9   3 47.7442  2.0339  18
  -6  -9   3 40.2645  2.0401  14
   6  -9  -3 44.6807  1.9606   8
   6  -9  -3 42.6537  2.0358  12
  -6  -9   3 46.7957  1.9111  19
   6  -9  -3 42.7483  1.8892  20
  -6  -9   3 40.6380  2.0865   6
  -6  -9   3 45.3734  2.0058   3
  -6  -9   3 48.2859  1.9940  11
   6  -9  -3 45.6061  1.9765  24
  -6  -9   3 38.5716  1.9847  22
   6   9   3 46.0045  2.0683  10
   6  -9  -3 43.1759  1.8905   4
   6  -9  -3 45.8835  1.9706  16
   0 -10   3 310.675  11.841   6
   0 -10  -3 295.044  12.108  14
   0 -10   3 315.745  11.218  18
   0 -10   3 325.215  11.472  22
   0 -10   3 306.981  12.247   2
   0 -10  -3 298.927  11.691   3
   0 -10   3 310.743  11.684  10
   0 -10   3 316.781  12.170  14
   0 -10   3 309.250  11.266  16
   0 -10  -3 295.003  11.376  22
   0 -10  -3 294.667  10.934  19
  -1 -10  -3 314.974  12.548  14
   1 -10   3 319.523  12.234   6
   1 -10   3 329.274  11.847  22
  -1 -10  -3 300.668  11.783  22
   1 -10   3 323.266  12.058  10
  -1 -10  -3 307.176  12.182   6
   1 -10   3 322.388  11.564  18
   1 -10   3 315.000  12.536  14
  -1 -10  -3 312.486  11.865  11
   1 -10   3 320.807  12.638   2
  -1 -10  -3 323.122  12.117   3
   1 -10   3 314.592  11.645  16
  -1 -10  -3 318.415  11.327  19
  -1 -10   3 322.701  12.578  14
  -1 -10   3 315.531  12.107   3
  -1 -10   3 323.251  11.827  22
  -1 -10   3 315.341  12.639   2
  -1 -10   3 317.656  11.562  18
  -1 -10   3 322.133  12.239   6
  -1 -10   3 310.930  11.314  19
  -1 -10   3 317.240  12.058  10
   2 -10   3 111.769   4.235  18
   2 -10   3 100.920   4.339  22
   2 -10   3 104.398   4.479   6
  -2 -10  -3 105.353   4.320  22
   2 -10   3 104.893   4.230  24
   2 -10   3 111.050   4.495  10
   2 -10   3 111.068   4.663   2
  -2 -10  -3 107.197   4.264  11
  -2 -10  -3 108.908   4.558  14
  -2 -10  -3 109.831   4.072  19
  -2 -10  -3 105.397   4.504   6
   2 -10   3 107.275   4.243  16
  -2 -10  -3 112.909   4.355   3
  -2 -10   3 110.516   4.361   3
  -2 -10   3 112.425   4.390  22
  -2 -10   3 107.151   4.590   2
  -2 -10   3 108.951   4.492  10
  -2 -10   3 108.303   4.519   6
  -2 -10   3 106.610   4.091  19
  -2 -10   3 109.505   4.598  14
  -2 -10   3 110.008   4.325  18
  -3 -10  -3 82.2174  3.5708  14
   3 -10   3 79.7989  3.2682  16
  -3 -10  -3 84.0852  3.1768  19
  -3 -10  -3 85.9965  3.3421  11
   3 -10   3 82.4654  3.6532   2
   3 -10   3 78.0709  3.2928  24
  -3 -10  -3 80.9077  3.4104  22
   3 -10   3 81.0173  3.3011   8
   3 -10   3 80.6588  3.3269  18
  -3 -10  -3 84.3664  3.5823   6
   3 -10   3 80.6807  3.4457  10
   3 -10   3 77.8549  3.4402   6
  -3 -10  -3 86.3073  3.3920   3
  -3 -10   3 82.8345  3.5240  10
  -3 -10   3 82.9568  3.3937  18
  -3 -10   3 85.9587  3.6315   6
  -3 -10   3 83.3783  3.1768  19
  -3 -10   3 86.4591  3.6029  14
  -3 -10   3 79.9857  3.2785  11
  -3 -10   3 77.9029  3.4297  22
  -3 -10   3 79.8760  3.4175   3
   4 -10   3 415.386  15.059  18
   4 -10   3 422.234  15.667  10
   4  10  -3 409.415  15.049  18
  -4 -10  -3 424.759  15.847   3
  -4 -10  -3 438.535  15.555  11
   4 -10   3 409.870  15.548   8
   4  10  -3 411.758  16.471   2
  -4 -10  -3 410.226  15.909   6
   4 -10   3 415.394  15.210  16
   4 -10   3 419.045  15.318  24
  -4 -10  -3 405.280  16.386  14
  -4 -10  -3 420.931  15.369  22
  -4 -10  -3 424.930  14.822  19
  -4 -10  -3 396.450  17.551   7
   4 -10   3 412.961  16.489   2
  -4 -10   3 417.575  15.363  22
   4  10   3 398.376  15.607  10
  -4 -10   3 434.516  15.843   3
  -4 -10   3 418.669  15.693  10
  -4 -10   3 429.350  15.536  11
  -4 -10   3 431.233  14.830  19
  -4 -10   3 419.177  15.910   6
  -4 -10   3 426.847  16.385  14
   5  10  -3 73.5654  2.8299  10
   5 -10   3 65.1343  2.6692  16
   5 -10   3 67.4260  2.6845   8
   5 -10   3 68.1457  2.9506   2
  -5 -10  -3 67.1189  2.7240  22
  -5 -10  -3 67.1792  2.5668  19
  -5 -10  -3 70.8172  2.7427   3
   5 -10   3 65.3181  2.6756  24
  -5 -10  -3 69.5409  2.8624   6
  -5 -10  -3 67.5827  2.8798  14
  -5 -10  -3 70.7764  2.6966  11
   5  10  -3 68.2612  2.9621   2
   5 -10   3 67.8032  2.7374  18
   5  10  -3 68.3602  2.6821  18
  -5 -10   3 67.0679  2.7558   3
  -5 -10   3 69.5000  2.5783  19
  -5 -10   3 63.0604  2.8561  14
  -5 -10   3 66.7725  2.6772  11
  -5 -10   3 62.8446  2.8215   6
  -5 -10   3 61.2411  2.7420  22
   5  10   3 60.5050  2.7427  10
   0 -11   3 17.7922  1.5236   6
   0 -11   3 15.8196  1.3828  18
   0 -11   3 17.3397  1.3535  14
   0 -11   3 18.3150  1.5088  22
   0 -11   3 16.7501  1.5098   2
   0 -11   3 18.6133  1.5581  10
  -1 -11  -3 52.6750  2.3881  14
  -1 -11  -3 55.5539  2.3493  22
   1 -11   3 49.3023  2.2150  16
   1 -11   3 54.0939  2.3182  18
  -1 -11  -3 51.8067  2.2055   3
   1 -11   3 52.8110  2.3656  22
   1 -11   3 50.1959  2.3034  14
  -1 -11  -3 50.5383  2.0790  19
  -1 -11  -3 48.4003  2.3634   6
[truncated: 1,021,151 more chars]
