# Supplementary material for: Use of intensity quotients and differences in absolute structure refinement
Source: Acta Crystallogr B Struct Sci Cryst Eng Mater. 2013 May 17;69(Pt 3):249–59. doi: 10.1107/S2052519213010014 (PMC3661305; doi:10.1107/S2052519213010014)
Supplement: Supplementary file 2 [file b-69-00249-sup2.zip › TWA20C_B.cif]

 
data_TWA20C_B
 
_audit_creation_method            SHELXL-2012
_chemical_name_systematic
;
 ?
;
_chemical_name_common             ?
_chemical_melting_point           ?
_chemical_formula_moiety          ?
_chemical_formula_sum
 'C19 H18 N2' 
_chemical_formula_weight          274.35

loop_
 _atom_type_symbol
 _atom_type_description
 _atom_type_scat_dispersion_real
 _atom_type_scat_dispersion_imag
 _atom_type_scat_source
 'C'  'C'   0.0181   0.0091
 'International Tables Vol C Tables 4.2.6.8 and 6.1.1.4'
 'H'  'H'   0.0000   0.0000
 'International Tables Vol C Tables 4.2.6.8 and 6.1.1.4'
 'N'  'N'   0.0311   0.0180
 'International Tables Vol C Tables 4.2.6.8 and 6.1.1.4'
 
_space_group_crystal_system       trigonal
_space_group_IT_number            145
_space_group_name_H-M_alt         'P 32'
_space_group_name_Hall            'P 32'
 
_shelx_space_group_comment
;
The symmetry employed for this shelxl refinement is uniquely defined
by the following loop, which should always be used as a source of
symmetry information in preference to the above space-group names.
They are only intended as comments.
;
 
loop_
 _space_group_symop_operation_xyz
 'x, y, z'
 '-y, x-y, z+2/3'
 '-x+y, -x, z+1/3'
 
_cell_length_a                    12.096(3)
_cell_length_b                    12.096
_cell_length_c                    8.550(2)
_cell_angle_alpha                 90
_cell_angle_beta                  90
_cell_angle_gamma                 120
_cell_volume                      1083.4(6)
_cell_formula_units_Z             3
_cell_measurement_temperature     100(2)
_cell_measurement_reflns_used     ? 
_cell_measurement_theta_min       ? 
_cell_measurement_theta_max       ? 
 
_exptl_crystal_description        ? 
_exptl_crystal_colour             ? 
_exptl_crystal_density_meas       ? 
_exptl_crystal_density_method     ?              
_exptl_crystal_density_diffrn     1.262          
_exptl_crystal_F_000              438
_exptl_transmission_factor_min    ?                                             
_exptl_transmission_factor_max    ?                                             
_exptl_crystal_size_max           0.390
_exptl_crystal_size_mid           0.330
_exptl_crystal_size_min           0.200
_exptl_absorpt_coefficient_mu     0.572
_shelx_estimated_absorpt_T_min    0.808
_shelx_estimated_absorpt_T_max    0.894
_exptl_absorpt_correction_type    ? 
_exptl_absorpt_correction_T_min   ? 
_exptl_absorpt_correction_T_max   ? 
_exptl_absorpt_process_details    ? 
 
_exptl_special_details
;
 ?
;
 
_diffrn_ambient_temperature       100(2)
_diffrn_radiation_wavelength      1.54178
_diffrn_radiation_type            CuK\a
_diffrn_source                    ?                       
_diffrn_measurement_device_type   ? 
_diffrn_measurement_method        ? 
_diffrn_detector_area_resol_mean  ? 
_diffrn_reflns_number             67255
_diffrn_reflns_av_unetI/netI      0.0103
_diffrn_reflns_av_R_equivalents   0.0340
_diffrn_reflns_limit_h_min        -14
_diffrn_reflns_limit_h_max        14
_diffrn_reflns_limit_k_min        -14
_diffrn_reflns_limit_k_max        14
_diffrn_reflns_limit_l_min        -10
_diffrn_reflns_limit_l_max        10
_diffrn_reflns_theta_min          4.220
_diffrn_reflns_theta_max          66.188
_diffrn_reflns_theta_full         67.679
_diffrn_measured_fraction_theta_max   0.998
_diffrn_measured_fraction_theta_full  0.968
_diffrn_reflns_Laue_measured_fraction_max    0.998
_diffrn_reflns_Laue_measured_fraction_full   0.968
_diffrn_reflns_point_group_measured_fraction_max   0.999
_diffrn_reflns_point_group_measured_fraction_full  0.968
_reflns_number_total              2546
_reflns_number_gt                 2546
_reflns_threshold_expression      'I > 2\s(I)'
_reflns_Friedel_coverage          1.001
_reflns_Friedel_fraction_max      0.999
_reflns_Friedel_fraction_full     0.969
 
_reflns_special_details
;
 Reflections were merged by SHELXL according to the crystal
 class for the calculation of statistics and refinement.
 
 _reflns_Friedel_fraction is defined as the number of unique
 Friedel pairs measured divided by the number that would be
 possible theoretically, ignoring centric projections and
 systematic absences.
;
 
_computing_data_collection        ?
_computing_cell_refinement        ?
_computing_data_reduction         ?
_computing_structure_solution     ?
_computing_structure_refinement   'SHELXL-2012 (Sheldrick, 2012)'
_computing_molecular_graphics     ?
_computing_publication_material   ?
 
_refine_special_details
;
 ?
;
_refine_ls_structure_factor_coef  Fsqd
_refine_ls_matrix_type            full
_refine_ls_weighting_scheme       calc
_refine_ls_weighting_details
;
 w=1/[\s^2^(Fo^2^)+(0.0375P)^2^+0.1258P]
 where P=(Fo^2^+2Fc^2^)/3
;
_atom_sites_solution_primary      ?
_atom_sites_solution_secondary    ?
_atom_sites_solution_hydrogens    difmap
_refine_ls_hydrogen_treatment     refall
_refine_ls_extinction_method      none
_refine_ls_extinction_coef        .
_refine_ls_abs_structure_details
;
 Flack x determined using 1273 quotients [(I+)-(I-)]/[(I+)+(I-)]
 (Parsons and Flack (2004), Acta Cryst. A60, s61).
;
_refine_ls_abs_structure_Flack    0.04(6)
_chemical_absolute_configuration  ?
_refine_ls_number_reflns          2546
_refine_ls_number_parameters      262
_refine_ls_number_restraints      1
_refine_ls_R_factor_all           0.0229
_refine_ls_R_factor_gt            0.0229
_refine_ls_wR_factor_ref          0.0584
_refine_ls_wR_factor_gt           0.0584
_refine_ls_goodness_of_fit_ref    1.087
_refine_ls_restrained_S_all       1.086
_refine_ls_shift/su_max           0.003
_refine_ls_shift/su_mean          0.001
 
loop_
 _atom_site_label
 _atom_site_type_symbol
 _atom_site_fract_x
 _atom_site_fract_y
 _atom_site_fract_z
 _atom_site_U_iso_or_equiv
 _atom_site_adp_type
 _atom_site_occupancy
 _atom_site_site_symmetry_order  
 _atom_site_calc_flag
 _atom_site_refinement_flags_posn
 _atom_site_refinement_flags_adp
 _atom_site_refinement_flags_occupancy
 _atom_site_disorder_assembly
 _atom_site_disorder_group
C1 C 0.09635(16) 0.78435(16) 0.17274(18) 0.0179(3) Uani 1 1 d . . . . .
H1 H 0.1562(18) 0.7652(18) 0.234(2) 0.013(4) Uiso 1 1 d . . . . .
C2 C 0.02753(16) 0.82598(16) 0.29068(19) 0.0194(3) Uani 1 1 d . . . . .
H2A H -0.044(2) 0.830(2) 0.234(3) 0.026(5) Uiso 1 1 d . . . . .
H2B H -0.0177(19) 0.758(2) 0.373(2) 0.019(5) Uiso 1 1 d . . . . .
C3 C 0.12320(16) 0.95271(16) 0.36008(18) 0.0183(3) Uani 1 1 d . . . . .
C4 C 0.12851(16) 1.01470(16) 0.4961(2) 0.0200(3) Uani 1 1 d . . . . .
H4 H 0.0671(19) 0.9879(18) 0.585(2) 0.016(4) Uiso 1 1 d . . . . .
N5 N 0.24492(14) 1.12751(14) 0.50589(16) 0.0203(3) Uani 1 1 d . . . . .
H5 H 0.271(2) 1.187(2) 0.584(3) 0.022(5) Uiso 1 1 d . . . . .
C6 C 0.31603(17) 1.13748(17) 0.37529(18) 0.0193(3) Uani 1 1 d . . . . .
C7 C 0.43875(16) 1.22834(16) 0.3262(2) 0.0209(3) Uani 1 1 d . . . . .
H7 H 0.492(2) 1.305(2) 0.387(2) 0.019(5) Uiso 1 1 d . . . . .
C8 C 0.48172(17) 1.20214(16) 0.1887(2) 0.0206(4) Uani 1 1 d . . . . .
H8 H 0.568(2) 1.265(2) 0.150(2) 0.020(5) Uiso 1 1 d . . . . .
C9 C 0.40596(16) 1.09296(16) 0.09592(18) 0.0182(3) Uani 1 1 d . . . . .
H9 H 0.444(2) 1.078(2) -0.003(3) 0.025(5) Uiso 1 1 d . . . . .
C10 C 0.28180(15) 1.00664(15) 0.13936(19) 0.0173(3) Uani 1 1 d . . . . .
C11 C 0.17486(15) 0.89285(15) 0.05264(18) 0.0174(3) Uani 1 1 d . . . . .
H11 H 0.1134(19) 0.9248(19) 0.020(2) 0.018(5) Uiso 1 1 d . . . . .
C12 C 0.20910(15) 0.84737(16) -0.09525(19) 0.0180(3) Uani 1 1 d . . . . .
C13 C 0.27559(16) 0.93262(17) -0.21673(19) 0.0203(4) Uani 1 1 d . . . . .
H13 H 0.3045(19) 1.023(2) -0.205(2) 0.019(5) Uiso 1 1 d . . . . .
C14 C 0.29961(17) 0.89047(17) -0.3566(2) 0.0233(4) Uani 1 1 d . . . . .
H14 H 0.342(2) 0.953(2) -0.441(2) 0.021(5) Uiso 1 1 d . . . . .
C15 C 0.25726(17) 0.76135(18) -0.3781(2) 0.0246(4) Uani 1 1 d . . . . .
H15 H 0.2685(18) 0.7309(18) -0.478(2) 0.017(5) Uiso 1 1 d . . . . .
C16 C 0.18900(17) 0.67555(17) -0.2608(2) 0.0235(4) Uani 1 1 d . . . . .
H16 H 0.155(2) 0.580(2) -0.276(3) 0.031(6) Uiso 1 1 d . . . . .
C17 C 0.16329(15) 0.71745(16) -0.12040(19) 0.0192(3) Uani 1 1 d . . . . .
C18 C 0.07875(16) 0.62192(16) -0.0005(2) 0.0209(3) Uani 1 1 d . . . . .
H18A H 0.015(2) 0.539(2) -0.054(3) 0.027(5) Uiso 1 1 d . . . . .
H18B H 0.132(2) 0.602(2) 0.076(2) 0.022(5) Uiso 1 1 d . . . . .
N19 N 0.00525(13) 0.66881(13) 0.08569(16) 0.0186(3) Uani 1 1 d . . . . .
C20 C -0.08585(17) 0.56674(17) 0.1886(2) 0.0244(4) Uani 1 1 d . . . . .
H20A H -0.136(2) 0.488(2) 0.130(3) 0.029(6) Uiso 1 1 d . . . . .
H20B H -0.147(2) 0.587(2) 0.238(3) 0.028(5) Uiso 1 1 d . . . . .
H20C H -0.044(2) 0.548(2) 0.277(3) 0.028(5) Uiso 1 1 d . . . . .
C21 C 0.24105(15) 1.02960(16) 0.28302(19) 0.0179(3) Uani 1 1 d . . . . .
 
loop_
 _atom_site_aniso_label
 _atom_site_aniso_U_11
 _atom_site_aniso_U_22
 _atom_site_aniso_U_33
 _atom_site_aniso_U_23
 _atom_site_aniso_U_13
 _atom_site_aniso_U_12
C1 0.0176(8) 0.0182(8) 0.0175(8) -0.0011(6) -0.0011(6) 0.0088(7)
C2 0.0177(8) 0.0192(8) 0.0198(8) -0.0021(6) 0.0000(6) 0.0080(7)
C3 0.0181(8) 0.0203(8) 0.0187(8) 0.0001(6) -0.0007(6) 0.0113(7)
C4 0.0201(8) 0.0220(8) 0.0198(8) 0.0001(7) 0.0000(7) 0.0119(7)
N5 0.0218(7) 0.0205(7) 0.0188(7) -0.0046(6) -0.0018(6) 0.0108(6)
C6 0.0209(8) 0.0214(9) 0.0197(8) -0.0014(6) -0.0017(6) 0.0137(7)
C7 0.0205(8) 0.0183(8) 0.0240(8) -0.0037(7) -0.0054(7) 0.0099(7)
C8 0.0168(8) 0.0197(8) 0.0252(9) 0.0019(7) -0.0008(7) 0.0090(7)
C9 0.0184(8) 0.0188(8) 0.0193(8) 0.0014(6) 0.0002(6) 0.0107(7)
C10 0.0192(8) 0.0183(8) 0.0174(7) 0.0003(6) -0.0020(6) 0.0117(7)
C11 0.0175(8) 0.0182(8) 0.0178(8) 0.0000(6) -0.0012(6) 0.0099(7)
C12 0.0164(8) 0.0216(8) 0.0179(8) -0.0013(6) -0.0030(6) 0.0108(7)
C13 0.0194(8) 0.0218(9) 0.0210(8) -0.0003(6) -0.0026(6) 0.0113(7)
C14 0.0217(9) 0.0265(9) 0.0215(8) 0.0010(7) 0.0024(7) 0.0119(7)
C15 0.0249(9) 0.0299(10) 0.0213(9) -0.0043(7) 0.0013(7) 0.0154(8)
C16 0.0225(9) 0.0222(9) 0.0265(9) -0.0053(7) -0.0007(7) 0.0117(7)
C17 0.0180(8) 0.0212(8) 0.0205(8) -0.0015(6) -0.0026(6) 0.0113(7)
C18 0.0232(8) 0.0183(8) 0.0231(8) -0.0024(7) 0.0004(7) 0.0119(7)
N19 0.0181(7) 0.0159(7) 0.0202(7) -0.0012(5) 0.0011(5) 0.0073(6)
C20 0.0246(9) 0.0189(9) 0.0252(9) 0.0006(7) 0.0039(7) 0.0076(7)
C21 0.0179(8) 0.0184(8) 0.0190(8) 0.0008(6) -0.0013(6) 0.0103(7)
 
_geom_special_details
;
 All esds (except the esd in the dihedral angle between two l.s. planes)
 are estimated using the full covariance matrix.  The cell esds are taken
 into account individually in the estimation of esds in distances, angles
 and torsion angles; correlations between esds in cell parameters are only
 used when they are defined by crystal symmetry.  An approximate (isotropic)
 treatment of cell esds is used for estimating esds involving l.s. planes.
;
 
loop_
 _geom_bond_atom_site_label_1
 _geom_bond_atom_site_label_2
 _geom_bond_distance
 _geom_bond_site_symmetry_2
 _geom_bond_publ_flag
C1 N19 1.477(2) . ?
C1 C2 1.544(2) . ?
C1 C11 1.560(2) . ?
C1 H1 1.009(19) . ?
C2 C3 1.506(2) . ?
C2 H2A 1.01(2) . ?
C2 H2B 1.01(2) . ?
C3 C4 1.368(2) . ?
C3 C21 1.416(2) . ?
C4 N5 1.389(2) . ?
C4 H4 0.99(2) . ?
N5 C6 1.378(2) . ?
N5 H5 0.91(2) . ?
C6 C7 1.399(2) . ?
C6 C21 1.401(2) . ?
C7 C8 1.385(2) . ?
C7 H7 0.98(2) . ?
C8 C9 1.415(2) . ?
C8 H8 0.99(2) . ?
C9 C10 1.384(2) . ?
C9 H9 1.01(2) . ?
C10 C21 1.402(2) . ?
C10 C11 1.529(2) . ?
C11 C12 1.517(2) . ?
C11 H11 1.03(2) . ?
C12 C17 1.397(2) . ?
C12 C13 1.400(2) . ?
C13 C14 1.386(2) . ?
C13 H13 0.97(2) . ?
C14 C15 1.391(3) . ?
C14 H14 0.98(2) . ?
C15 C16 1.381(3) . ?
C15 H15 0.96(2) . ?
C16 C17 1.397(2) . ?
C16 H16 1.03(2) . ?
C17 C18 1.500(2) . ?
C18 N19 1.470(2) . ?
C18 H18A 1.02(2) . ?
C18 H18B 1.02(2) . ?
N19 C20 1.467(2) . ?
C20 H20A 0.98(2) . ?
C20 H20B 0.98(2) . ?
C20 H20C 1.00(2) . ?
 
loop_
 _geom_angle_atom_site_label_1
 _geom_angle_atom_site_label_2
 _geom_angle_atom_site_label_3
 _geom_angle
 _geom_angle_site_symmetry_1
 _geom_angle_site_symmetry_3
 _geom_angle_publ_flag
N19 C1 C2 111.65(13) . . ?
N19 C1 C11 108.47(12) . . ?
C2 C1 C11 110.88(13) . . ?
N19 C1 H1 108.9(11) . . ?
C2 C1 H1 107.7(10) . . ?
C11 C1 H1 109.2(11) . . ?
C3 C2 C1 108.92(13) . . ?
C3 C2 H2A 112.3(13) . . ?
C1 C2 H2A 108.4(13) . . ?
C3 C2 H2B 112.6(11) . . ?
C1 C2 H2B 110.3(11) . . ?
H2A C2 H2B 104.1(16) . . ?
C4 C3 C21 106.24(15) . . ?
C4 C3 C2 134.01(16) . . ?
C21 C3 C2 119.61(14) . . ?
C3 C4 N5 109.66(15) . . ?
C3 C4 H4 130.2(11) . . ?
N5 C4 H4 120.0(11) . . ?
C6 N5 C4 108.60(14) . . ?
C6 N5 H5 124.4(14) . . ?
C4 N5 H5 127.0(14) . . ?
N5 C6 C7 133.06(16) . . ?
N5 C6 C21 106.84(15) . . ?
C7 C6 C21 120.09(14) . . ?
C8 C7 C6 116.56(15) . . ?
C8 C7 H7 121.6(12) . . ?
C6 C7 H7 121.8(12) . . ?
C7 C8 C9 123.20(16) . . ?
C7 C8 H8 118.6(12) . . ?
C9 C8 H8 118.1(12) . . ?
C10 C9 C8 120.37(15) . . ?
C10 C9 H9 120.2(12) . . ?
C8 C9 H9 119.4(12) . . ?
C9 C10 C21 116.23(15) . . ?
C9 C10 C11 131.27(15) . . ?
C21 C10 C11 112.34(14) . . ?
C12 C11 C10 117.98(13) . . ?
C12 C11 C1 113.92(13) . . ?
C10 C11 C1 108.87(12) . . ?
C12 C11 H11 106.8(11) . . ?
C10 C11 H11 103.7(11) . . ?
C1 C11 H11 104.1(11) . . ?
C17 C12 C13 118.23(15) . . ?
C17 C12 C11 120.63(15) . . ?
C13 C12 C11 120.79(14) . . ?
C14 C13 C12 121.19(16) . . ?
C14 C13 H13 118.5(12) . . ?
C12 C13 H13 120.3(12) . . ?
C13 C14 C15 119.99(17) . . ?
C13 C14 H14 118.7(12) . . ?
C15 C14 H14 121.2(12) . . ?
C16 C15 C14 119.57(17) . . ?
C16 C15 H15 120.0(11) . . ?
C14 C15 H15 120.2(11) . . ?
C15 C16 C17 120.61(16) . . ?
C15 C16 H16 120.5(12) . . ?
C17 C16 H16 118.9(12) . . ?
C16 C17 C12 120.35(16) . . ?
C16 C17 C18 119.82(15) . . ?
C12 C17 C18 119.71(15) . . ?
N19 C18 C17 110.88(14) . . ?
N19 C18 H18A 107.0(13) . . ?
C17 C18 H18A 110.1(13) . . ?
N19 C18 H18B 109.9(12) . . ?
C17 C18 H18B 110.5(12) . . ?
H18A C18 H18B 108.4(17) . . ?
C20 N19 C18 108.71(13) . . ?
C20 N19 C1 112.64(13) . . ?
C18 N19 C1 107.99(13) . . ?
N19 C20 H20A 110.6(13) . . ?
N19 C20 H20B 112.8(13) . . ?
H20A C20 H20B 106.9(19) . . ?
N19 C20 H20C 113.1(13) . . ?
H20A C20 H20C 107.7(18) . . ?
H20B C20 H20C 105.3(18) . . ?
C6 C21 C10 123.34(15) . . ?
C6 C21 C3 108.66(14) . . ?
C10 C21 C3 128.00(15) . . ?
 
loop_
 _geom_torsion_atom_site_label_1
 _geom_torsion_atom_site_label_2
 _geom_torsion_atom_site_label_3
 _geom_torsion_atom_site_label_4
 _geom_torsion
 _geom_torsion_site_symmetry_1
 _geom_torsion_site_symmetry_2
 _geom_torsion_site_symmetry_3
 _geom_torsion_site_symmetry_4
 _geom_torsion_publ_flag
N19 C1 C2 C3 -172.81(13) . . . . ?
C11 C1 C2 C3 -51.73(17) . . . . ?
C1 C2 C3 C4 -156.49(18) . . . . ?
C1 C2 C3 C21 18.5(2) . . . . ?
C21 C3 C4 N5 0.33(19) . . . . ?
C2 C3 C4 N5 175.81(16) . . . . ?
C3 C4 N5 C6 -0.70(19) . . . . ?
C4 N5 C6 C7 -178.71(17) . . . . ?
C4 N5 C6 C21 0.77(18) . . . . ?
N5 C6 C7 C8 176.55(17) . . . . ?
C21 C6 C7 C8 -2.9(2) . . . . ?
C6 C7 C8 C9 2.8(2) . . . . ?
C7 C8 C9 C10 0.9(2) . . . . ?
C8 C9 C10 C21 -4.3(2) . . . . ?
C8 C9 C10 C11 170.79(16) . . . . ?
C9 C10 C11 C12 11.8(2) . . . . ?
C21 C10 C11 C12 -172.92(13) . . . . ?
C9 C10 C11 C1 143.63(17) . . . . ?
C21 C10 C11 C1 -41.10(18) . . . . ?
N19 C1 C11 C12 -38.15(18) . . . . ?
C2 C1 C11 C12 -161.09(13) . . . . ?
N19 C1 C11 C10 -172.10(13) . . . . ?
C2 C1 C11 C10 64.96(17) . . . . ?
C10 C11 C12 C17 134.17(16) . . . . ?
C1 C11 C12 C17 4.6(2) . . . . ?
C10 C11 C12 C13 -52.7(2) . . . . ?
C1 C11 C12 C13 177.75(15) . . . . ?
C17 C12 C13 C14 -2.2(2) . . . . ?
C11 C12 C13 C14 -175.51(15) . . . . ?
C12 C13 C14 C15 0.1(3) . . . . ?
C13 C14 C15 C16 1.4(3) . . . . ?
C14 C15 C16 C17 -0.6(3) . . . . ?
C15 C16 C17 C12 -1.6(2) . . . . ?
C15 C16 C17 C18 174.26(16) . . . . ?
C13 C12 C17 C16 3.0(2) . . . . ?
C11 C12 C17 C16 176.26(14) . . . . ?
C13 C12 C17 C18 -172.89(15) . . . . ?
C11 C12 C17 C18 0.4(2) . . . . ?
C16 C17 C18 N19 -147.16(14) . . . . ?
C12 C17 C18 N19 28.7(2) . . . . ?
C17 C18 N19 C20 173.77(14) . . . . ?
C17 C18 N19 C1 -63.73(17) . . . . ?
C2 C1 N19 C20 -49.24(18) . . . . ?
C11 C1 N19 C20 -171.71(13) . . . . ?
C2 C1 N19 C18 -169.31(13) . . . . ?
C11 C1 N19 C18 68.23(17) . . . . ?
N5 C6 C21 C10 179.78(15) . . . . ?
C7 C6 C21 C10 -0.7(2) . . . . ?
N5 C6 C21 C3 -0.56(18) . . . . ?
C7 C6 C21 C3 178.99(15) . . . . ?
C9 C10 C21 C6 4.3(2) . . . . ?
C11 C10 C21 C6 -171.74(14) . . . . ?
C9 C10 C21 C3 -175.29(16) . . . . ?
C11 C10 C21 C3 8.7(2) . . . . ?
C4 C3 C21 C6 0.14(18) . . . . ?
C2 C3 C21 C6 -176.11(14) . . . . ?
C4 C3 C21 C10 179.77(16) . . . . ?
C2 C3 C21 C10 3.5(3) . . . . ?
 
_refine_diff_density_max    0.100
_refine_diff_density_min   -0.151
_refine_diff_density_rms    0.032

_shelxl_version_number 2012-9

_shelx_res_file
;
TITL PTWA20c in P3(2) [#1064] [PKF208-243-NX-1] [MeOH]
CELL 1.54178  12.096  12.096   8.550  90.000  90.000 120.000
ZERR    3.00   0.003   0.000   0.002   0.000   0.000   0.000
LATT -1
SYMM -Y, X-Y, 0.66667+Z
SYMM -X+Y, -X, 0.33333+Z
SFAC C  H  N
UNIT 57 54 6
L.S. 4
ACTA
BOND $H
FMAP 2
PLAN 5
SIZE 0.39 0.33 0.20
CONF
WPDB -1
HTAB
TEMP -173
WGHT    0.037500    0.125800
FVAR       1.27405
C1    1    0.096348    0.784347    0.172744    11.00000    0.01764    0.01824 =
         0.01754   -0.00107   -0.00112    0.00879
H1    2    0.156232    0.765197    0.233658    11.00000    0.01272
C2    1    0.027527    0.825983    0.290681    11.00000    0.01768    0.01916 =
         0.01982   -0.00214   -0.00001    0.00803
H2A   2   -0.043820    0.829946    0.234184    11.00000    0.02622
H2B   2   -0.017676    0.757836    0.372748    11.00000    0.01865
C3    1    0.123196    0.952707    0.360083    11.00000    0.01810    0.02034 =
         0.01875    0.00007   -0.00073    0.01133
C4    1    0.128506    1.014701    0.496090    11.00000    0.02006    0.02201 =
         0.01978    0.00008   -0.00001    0.01186
H4    2    0.067076    0.987857    0.584516    11.00000    0.01602
N5    3    0.244921    1.127514    0.505890    11.00000    0.02184    0.02054 =
         0.01882   -0.00457   -0.00175    0.01080
H5    2    0.271223    1.187412    0.583541    11.00000    0.02161
C6    1    0.316034    1.137476    0.375285    11.00000    0.02092    0.02139 =
         0.01975   -0.00137   -0.00167    0.01366
C7    1    0.438753    1.228342    0.326228    11.00000    0.02051    0.01830 =
         0.02405   -0.00370   -0.00535    0.00988
H7    2    0.492384    1.305463    0.387199    11.00000    0.01917
C8    1    0.481718    1.202144    0.188705    11.00000    0.01682    0.01974 =
         0.02516    0.00193   -0.00085    0.00897
H8    2    0.567514    1.265469    0.149531    11.00000    0.01950
C9    1    0.405960    1.092963    0.095917    11.00000    0.01844    0.01878 =
         0.01932    0.00145    0.00018    0.01074
H9    2    0.443561    1.078384   -0.002640    11.00000    0.02499
C10   1    0.281805    1.006638    0.139356    11.00000    0.01915    0.01833 =
         0.01745    0.00029   -0.00197    0.01166
C11   1    0.174857    0.892850    0.052642    11.00000    0.01752    0.01817 =
         0.01778    0.00004   -0.00119    0.00989
H11   2    0.113372    0.924815    0.020074    11.00000    0.01801
C12   1    0.209099    0.847373   -0.095251    11.00000    0.01638    0.02157 =
         0.01791   -0.00131   -0.00302    0.01078
C13   1    0.275591    0.932616   -0.216729    11.00000    0.01944    0.02181 =
         0.02102   -0.00029   -0.00262    0.01131
H13   2    0.304469    1.023230   -0.205335    11.00000    0.01912
C14   1    0.299609    0.890466   -0.356571    11.00000    0.02166    0.02652 =
         0.02147    0.00102    0.00243    0.01194
H14   2    0.342325    0.952539   -0.441141    11.00000    0.02084
C15   1    0.257257    0.761352   -0.378128    11.00000    0.02492    0.02986 =
         0.02134   -0.00432    0.00134    0.01544
H15   2    0.268530    0.730855   -0.477719    11.00000    0.01663
C16   1    0.189001    0.675550   -0.260793    11.00000    0.02249    0.02223 =
         0.02653   -0.00529   -0.00070    0.01167
H16   2    0.155060    0.579753   -0.276033    11.00000    0.03132
C17   1    0.163288    0.717455   -0.120404    11.00000    0.01796    0.02117 =
         0.02050   -0.00149   -0.00264    0.01127
C18   1    0.078747    0.621917   -0.000522    11.00000    0.02324    0.01828 =
         0.02307   -0.00244    0.00043    0.01187
H18A  2    0.014569    0.539257   -0.053552    11.00000    0.02680
H18B  2    0.131863    0.602182    0.075860    11.00000    0.02204
N19   3    0.005248    0.668809    0.085692    11.00000    0.01809    0.01589 =
         0.02024   -0.00118    0.00106    0.00727
C20   1   -0.085846    0.566739    0.188645    11.00000    0.02464    0.01889 =
         0.02515    0.00056    0.00392    0.00757
H20A  2   -0.136250    0.487768    0.129770    11.00000    0.02904
H20B  2   -0.146561    0.587396    0.238376    11.00000    0.02836
H20C  2   -0.043673    0.547592    0.277064    11.00000    0.02787
C21   1    0.241047    1.029602    0.283021    11.00000    0.01785    0.01845 =
         0.01897    0.00080   -0.00127    0.01030
HKLF 4

REM  PTWA20c in P3(2) [#1064] [PKF208-243-NX-1] [MeOH]
REM R1 =  0.0229 for    2546 Fo > 4sig(Fo)  and  0.0229 for all    2546 data
REM    262 parameters refined using      1 restraints

END

WGHT      0.0374      0.1271

REM Instructions for potential hydrogen bonds
EQIV $1 -y+1, x-y+2, z+2/3
HTAB N5 N19_$1

REM Highest difference peak  0.100,  deepest hole -0.151,  1-sigma level  0.032
Q1    1   0.4992  1.3605  0.5672  11.00000  0.05    0.10
Q2    1   0.1704  0.6365  0.2837  11.00000  0.05    0.09
Q3    1  -0.0187  0.7147  0.0089  11.00000  0.05    0.09
Q4    1   0.0833  0.8837  0.3327  11.00000  0.05    0.09
Q5    1   0.2798  0.7203 -0.3126  11.00000  0.05    0.09
;
_shelx_res_checksum   44927

_shelx_hkl_file
;
   0  -1   0 2327.83  118.74
   0  -1   0 2254.03  127.51
   1   0   0 2232.07  119.78
   0  -1   0 2305.04  128.05
   1   0   0 2431.79  119.54
   1   0   0 2323.98  127.52
   1   0   0 2228.48  120.63
   1   0   0 2377.99  127.08
   0  -1   0 2347.76  118.82
   0  -1   0 2364.01  127.65
   0  -1   0 2407.42  124.09
   0  -1   0 2435.65  116.91
   1   0   0 2235.46  123.80
   1   0   0 2487.51  121.15
   1  -1   0 2352.24  118.66
  -1   0   0 2373.67  123.08
  -1   0   0 2327.02  117.25
   1  -1   0 2273.22  122.90
   1  -1   0 2310.88  123.46
   1  -1   0 2402.74  120.69
  -1   0   0 2349.39  128.08
  -1   0   0 2357.65  118.88
   0   1   0 2334.24  119.31
   1  -1   0 2440.12  117.03
   1  -1   0 2266.63  126.90
   1  -1   0 2413.29  119.53
   1  -1   0 2257.98  127.25
   0   1   0 2331.01  123.72
   1  -1   0 2383.71  127.15
   1  -1   0 2449.21  120.86
   1  -1   0 2392.84  120.07
   0   1   0 2259.08  121.09
   1  -1   0 2391.15  118.23
   0   1   0 2406.96  120.59
  -1   0   0 2480.78  118.66
   1  -2   0 2769.53  144.58
   1  -2   0 2897.60  151.60
   1  -2   0 2759.35  156.15
   1  -2   0 3063.71  157.33
   1  -2   0 2839.29  142.09
  -2   1   0 2817.02  149.75
   1  -2   0 2791.32  145.05
   1   1   0 2858.29  145.42
   1   1   0 2813.18  151.51
   1  -2   0 2846.55  148.38
   1   1   0 2879.75  148.78
  -2   1   0 2874.00  145.46
   1   1   0 2908.87  147.08
  -2   1   0 2823.75  144.55
   1   1   0 2843.57  156.27
   1  -2   0 2903.08  146.94
   1   1   0 2683.83  147.11
   1  -2   0 2871.24  156.44
   1  -2   0 2983.65  146.69
   1  -2   0 2801.51  150.86
   2  -1   0 2908.91  147.06
  -1  -1   0 2930.20  150.99
   2  -1   0 2944.74  155.17
  -1  -1   0 2915.41  156.47
   2  -1   0 2891.54  147.66
   2  -1   0 2918.60  148.34
  -1  -1   0 2903.01  146.27
   2  -1   0 3017.98  152.50
   2  -1   0 2798.74  154.81
  -1  -1   0 2833.67  155.77
  -1  -1   0 2846.34  145.72
   2  -1   0 2808.52  155.59
   2  -1   0 2943.07  147.00
  -1  -1   0 2878.38  142.98
   2   0   0 3217.01  168.71
   2   0   0 3241.45  166.50
   2   0   0 3270.06  167.79
   2   0   0 3339.68  177.50
   0  -2   0 3253.54  173.28
   0  -2   0 3239.29  165.10
   2   0   0 3187.10  172.23
   0  -2   0 3281.20  178.98
   2   0   0 3425.84  168.96
   0  -2   0 3116.63  165.49
   0  -2   0 3180.89  161.61
   0  -2   0 3179.54  178.15
   0  -2   0 3409.28  179.04
   2   0   0 3179.31  176.38
   2  -2   0 3316.66  168.59
   2  -2   0 3248.28  177.41
   2  -2   0 3231.08  177.33
   2  -2   0 3379.49  167.70
   2  -2   0 3381.89  167.37
   0   2   0 3184.87  169.13
  -2   0   0 3236.00  170.91
  -2   0   0 3311.15  166.37
  -2   0   0 3370.98  166.65
   2  -2   0 3226.64  162.85
  -2   0   0 3241.80  162.76
   0   2   0 3243.12  165.24
  -2   0   0 3270.36  175.80
   0   2   0 3248.09  168.12
   2  -2   0 3318.25  164.52
   2  -2   0 3378.99  169.54
   2  -2   0 3249.69  172.89
   0   2   0 3165.93  171.49
   2  -2   0 3345.89  177.84
   2  -2   0 3209.97  164.99
   2  -2   0 3255.49  170.79
   2  -3   0 1501.83   74.36
   1   2   0 1478.86   77.89
   2  -3   0 1592.67   83.35
   2  -3   0 1464.55   76.39
   1   2   0 1500.67   76.79
   1   2   0 1494.27   77.72
   2  -3   0 1544.94   79.91
   1   2   0 1347.57   77.82
  -3   1   0 1528.09   74.82
   1   2   0 1476.38   82.00
   2  -3   0 1534.49   83.35
  -3   1   0 1431.26   76.84
   2  -3   0 1479.98   77.51
   2  -3   0 1504.03   80.37
   2  -3   0 1577.46   81.97
   2  -3   0 1567.35   76.21
   2  -3   0 1608.62   78.55
  -3   1   0 1444.36   78.88
   2  -3   0 1533.28   77.72
  -3   1   0 1561.36   77.10
   2  -3   0 1547.01   81.69
   3  -1   0 1469.16   77.72
  -1  -2   0 1513.20   83.03
  -1  -2   0 1481.69   75.52
  -1  -2   0 1569.78   83.13
   3  -1   0 1485.35   78.16
   3  -1   0 1442.93   80.71
  -1  -2   0 1474.31   76.72
  -1  -2   0 1380.15   76.56
   3  -1   0 1556.99   78.46
   3  -1   0 1472.43   82.80
  -1  -2   0 1502.05   81.17
   3  -1   0 1441.82   81.57
  -1  -2   0 1493.51   77.98
   3  -1   0 1550.50   79.17
   1  -3   0 1728.69   91.14
   2   1   0 1944.92  100.32
   2   1   0 1828.43   96.96
   1  -3   0 1845.13  101.84
   1  -3   0 1942.84   96.69
   1  -3   0 1910.65  103.38
  -3   2   0 1894.62   94.84
   1  -3   0 1872.19   98.34
   1  -3   0 1940.62   98.29
   2   1   0 1810.49   98.82
   2   1   0 1574.00   95.72
   2   1   0 1887.21   95.75
   1  -3   0 1910.72   94.04
   1  -3   0 1816.06   93.20
  -3   2   0 1851.66   93.68
   2   1   0 1883.27   93.56
   3  -2   0 1914.35   99.82
  -2  -1   0 1919.80   95.32
   3  -2   0 1833.19  100.31
   3  -2   0 1844.00   93.64
  -1   3   0 1764.65   94.05
  -1   3   0 1840.81   95.99
  -2  -1   0 1836.18   94.34
  -1   3   0 1838.86   93.42
   3  -2   0 1881.83  102.09
   3  -2   0 1924.84   96.71
   3  -2   0 1864.33   95.94
  -2  -1   0 1769.60   99.73
  -2  -1   0 1774.87   94.00
  -2  -1   0 1778.21   96.66
  -1   3   0 1839.80   98.39
   3  -2   0 1653.31   95.79
   3  -2   0 1773.91   99.65
   0  -3   0  228.92   12.26
   0  -3   0  242.56   13.38
   3   0   0  272.59   13.04
   0  -3   0  242.99   12.80
   0  -3   0  278.00   13.83
   0  -3   0  242.35   13.78
   3   0   0  253.65   12.82
   3   0   0  251.44   13.58
   3   0   0  232.56   13.26
   0  -3   0  245.58   12.72
   3   0   0  238.95   13.00
   3   0   0  243.73   13.39
   0  -3   0  243.70   13.78
   3   0   0  243.52   12.88
  -3   0   0  234.68   13.07
   3  -3   0  246.33   12.91
   3  -3   0  252.79   12.89
   3  -3   0  243.42   13.56
  -3   0   0  243.99   12.65
   3  -3   0  243.37   13.09
   3  -3   0  255.85   13.01
   0   3   0  235.09   12.54
   3  -3   0  238.81   12.63
  -3   0   0  253.94   12.82
   0   3   0  246.55   12.98
   3  -3   0  255.21   13.03
   3  -3   0  256.38   13.71
  -3   0   0  243.09   12.89
   0   3   0  248.87   13.26
   0   3   0  240.72   13.06
   3  -3   0  249.39   12.54
   3  -3   0  247.29   13.68
   3  -3   0  238.24   12.54
   3  -3   0  246.19   13.28
   3  -4   0  38.879   2.666
  -4   1   0  39.010   2.446
  -4   1   0  41.164   2.676
   1   3   0  50.413   2.954
   3  -4   0  48.883   2.551
   3  -4   0  41.086   2.855
   1   3   0  37.426   2.672
   3  -4   0  38.856   2.724
   1   3   0  35.046   2.268
  -4   1   0  40.509   2.764
   1   3   0  41.848   2.829
   3  -4   0  42.997   2.740
   3  -4   0  39.060   2.496
   3  -4   0  36.077   2.645
   1   3   0  38.985   2.860
  -4   1   0  39.512   2.672
   3  -4   0  40.803   2.884
   3  -4   0  40.033   2.874
   3  -4   0  40.036   2.482
  -1  -3   0  37.028   2.842
  -1  -3   0  40.927   2.713
   4  -1   0  40.657   2.798
  -1  -3   0  40.461   2.852
   4  -1   0  35.672   2.402
   4  -1   0  40.389   2.727
   4  -1   0  40.214   2.707
  -1  -3   0  37.514   2.845
   4  -1   0  41.535   2.738
   4  -1   0  44.798   2.814
  -1  -3   0  41.972   2.836
   4  -1   0  40.186   2.661
  -1  -3   0  36.102   2.390
   2   2   0  832.93   43.84
   2  -4   0  851.65   42.07
   2   2   0  873.21   44.78
   2   2   0  837.34   46.11
   2  -4   0  831.34   42.83
   2  -4   0  833.85   42.80
   2  -4   0  898.88   46.29
   2  -4   0  914.23   46.43
   2  -4   0  911.67   43.57
  -4   2   0  906.88   42.53
  -4   2   0  842.48   42.77
  -4   2   0  885.74   43.07
   2  -4   0  885.37   43.81
   2  -4   0  869.36   46.24
   2   2   0  837.82   43.03
   2  -4   0  849.56   44.79
   2   2   0  866.15   43.53
  -4   2   0  797.37   44.33
  -2  -2   0  846.39   43.14
  -2  -2   0  814.37   44.76
   4  -2   0  806.04   45.97
   4  -2   0  871.77   43.48
   4  -2   0  877.33   43.85
  -2   4   0  872.35   44.88
  -2  -2   0  864.53   46.23
  -2  -2   0  879.63   42.35
  -2  -2   0  861.93   46.04
  -2  -2   0  782.16   43.40
   4  -2   0  832.48   46.07
  -2  -2   0  868.22   43.14
   4  -2   0  856.88   44.88
   4  -2   0  898.40   43.87
   4  -2   0  843.56   43.37
  -2   4   0  839.00   43.42
  -2   4   0  821.99   43.18
   3   1   0  989.64   48.60
   1  -4   0  880.34   47.28
   1  -4   0  979.03   52.25
   3   1   0  978.69   51.88
  -4   3   0  970.98   47.73
  -4   3   0  932.02   48.06
   3   1   0  996.87   49.38
   3   1   0 1000.10   50.47
   3   1   0  874.70   51.76
   1  -4   0  992.39   50.51
   1  -4   0 1003.52   52.11
   1  -4   0  931.13   48.25
   1  -4   0  946.73   52.06
   3   1   0  953.45   48.94
   1  -4   0  965.92   48.35
  -4   3   0  959.98   48.33
  -3  -1   0  990.87   48.66
   4  -3   0  932.37   48.80
   4  -3   0 1008.99   48.99
  -3  -1   0  950.51   50.28
   4  -3   0  985.07   49.30
   4  -3   0  927.21   51.62
  -1   4   0 1015.07   49.09
   4  -3   0  971.42   50.51
   4  -3   0  904.97   49.99
   4  -3   0 1010.55   51.98
  -3  -1   0  982.48   48.49
  -1   4   0  978.99   50.45
   4  -3   0  990.28   51.97
   4  -3   0  936.20   49.31
  -1   4   0  942.29   48.47
  -3  -1   0  975.45   47.78
  -1   4   0  976.26   49.39
  -3  -1   0  965.99   51.64
   4   0   0  86.227   5.068
   4   0   0  86.965   5.120
   4   0   0  92.582   5.086
   0  -4   0  85.596   5.413
   0  -4   0  89.417   5.526
   0  -4   0  95.874   5.537
   4   0   0  87.617   4.967
   0  -4   0  86.874   5.354
  -4   4   0  87.570   4.871
   4   0   0  85.457   5.199
   4   0   0  83.902   4.879
   4   0   0  83.004   5.187
   0  -4   0  84.980   4.946
   0  -4   0  87.314   5.116
   0   4   0  84.350   5.149
   4  -4   0  95.660   5.151
   0   4   0  84.552   5.198
   4  -4   0  85.996   5.220
  -4   0   0  80.777   5.023
  -4   0   0  79.189   4.950
   4  -4   0  85.930   5.356
   4  -4   0  80.329   5.165
  -4   0   0  88.442   5.079
   4  -4   0  87.495   5.064
   4  -4   0  84.061   5.271
   4  -4   0  82.190   4.932
  -4   0   0  96.740   5.308
   4  -4   0  85.802   5.087
   4  -4   0  87.223   5.128
   4  -4   0  80.832   4.695
   0   4   0  75.031   4.553
   0   4   0  81.781   5.093
  -5   1   0  96.887   6.020
  -5   1   0  116.97    6.52
   1   4   0  109.60    6.38
   4  -5   0  119.49    6.45
   4  -5   0  103.83    5.96
   1   4   0  112.20    6.51
   4  -5   0  103.26    6.32
   4  -5   0  111.57    6.36
   4  -5   0  112.15    6.74
   4  -5   0  104.29    5.95
   1   4   0  108.37    6.52
  -5   1   0  98.875   6.261
   4  -5   0  103.50    6.65
   1   4   0  108.83    6.76
  -5   1   0  109.38    6.25
   4  -5   0  113.19    6.54
   4  -5   0  113.98    6.79
  -1  -4   0  107.75    6.68
   5  -1   0  114.41    6.34
   5  -1   0  113.04    6.45
  -1  -4   0  96.121   5.762
   5  -1   0  109.69    6.38
  -4   5   0  108.67    6.29
   5  -1   0  107.17    6.51
  -1  -4   0  107.62    6.43
   5  -1   0  103.79    6.26
  -1  -4   0  111.16    6.81
  -1  -4   0  114.98    6.82
   5  -1   0  107.72    6.53
  -1  -4   0  113.81    6.35
  -4   5   0  105.47    5.92
   3  -5   0  623.07   34.10
   2   3   0  651.37   33.51
   3  -5   0  614.07   32.49
   2   3   0  638.01   35.22
  -5   2   0  700.88   32.58
   3  -5   0  649.67   35.31
  -5   2   0  656.43   32.93
   3  -5   0  674.08   35.35
   3  -5   0  605.15   32.57
   3  -5   0  587.50   31.93
   2   3   0  605.88   32.56
   2   3   0  635.28   34.09
   3  -5   0  643.94   35.42
   3  -5   0  664.98   33.47
   2   3   0  656.19   33.26
   3  -5   0  697.00   33.30
  -5   2   0  640.82   32.63
   5  -2   0  669.39   34.32
   5  -2   0  657.66   33.19
  -2  -3   0  667.50   32.23
  -2  -3   0  660.26   33.00
   5  -2   0  666.38   33.50
  -2  -3   0  668.60   35.34
  -3   5   0  650.75   33.11
  -3   5   0  621.18   32.95
  -3   5   0  677.23   34.32
  -2  -3   0  636.34   35.17
   5  -2   0  661.44   35.14
   5  -2   0  672.32   33.16
   5  -2   0  670.43   33.54
  -2  -3   0  654.31   34.28
  -2  -3   0  688.64   33.11
  -2  -3   0  544.99   32.77
   5  -2   0  579.90   34.77
   3   2   0  815.58   40.45
   2  -5   0  778.58   39.83
  -5   3   0  803.90   39.67
   3   2   0  776.33   41.56
   2  -5   0  782.73   39.71
   2  -5   0  817.34   43.07
   2  -5   0  801.89   43.06
   2  -5   0  812.22   41.73
   2  -5   0  814.36   43.21
   3   2   0  774.70   39.93
   3   2   0  750.71   42.66
   3   2   0  809.54   42.82
   3   2   0  817.17   40.83
  -5   3   0  833.42   39.57
   2  -5   0  844.94   40.54
  -5   3   0  794.40   39.98
   5  -3   0  795.88   40.79
  -3  -2   0  785.45   42.65
   5  -3   0  814.50   40.80
   5  -3   0  829.49   41.81
  -2   5   0  797.11   41.69
  -3  -2   0  816.96   40.23
  -3  -2   0  734.42   40.32
  -3  -2   0  790.53   40.16
   5  -3   0  757.57   42.80
   5  -3   0  787.77   42.69
  -2   5   0  845.24   40.90
  -2   5   0  739.30   39.96
  -3  -2   0  709.62   39.31
  -2   5   0  712.66   40.04
  -3  -2   0  767.75   41.56
   5  -3   0  800.44   40.43
   1  -5   0  62.588   4.227
   1  -5   0  53.790   3.535
   4   1   0  56.654   3.846
   1  -5   0  63.115   4.211
  -5   4   0  64.666   3.704
   1  -5   0  58.313   3.828
   4   1   0  54.747   3.542
   4   1   0  61.003   3.861
  -5   4   0  58.698   3.465
   4   1   0  56.751   3.599
   1  -5   0  59.489   4.109
   1  -5   0  59.484   4.167
  -5   4   0  61.277   3.773
   4   1   0  64.870   3.874
   4   1   0  56.202   3.834
  -1   5   0  51.357   3.371
  -4  -1   0  61.446   3.916
   5  -4   0  59.631   3.871
   5  -4   0  57.901   3.886
   5  -4   0  56.771   3.692
  -1   5   0  59.786   3.926
  -4  -1   0  55.666   3.722
   5  -4   0  63.674   4.024
   5  -4   0  56.914   3.958
   5  -4   0  60.913   3.832
  -1   5   0  57.569   3.905
  -1   5   0  60.944   3.968
  -4  -1   0  62.812   4.007
   5  -4   0  57.944   3.896
   5  -4   0  56.533   3.814
  -4  -1   0  58.945   4.065
  -4  -1   0  57.448   3.813
  -4  -1   0  54.973   3.559
   5   0   0  866.05   46.70
  -5   5   0  865.15   44.52
  -5   5   0  954.39   45.76
   0  -5   0  884.17   48.27
   5   0   0  932.27   47.96
   0  -5   0  932.15   45.01
   0  -5   0  936.41   48.45
   5   0   0  937.08   45.36
   5   0   0  886.14   45.03
  -5   5   0  901.66   44.08
   5   0   0  867.78   45.66
   0  -5   0  832.78   46.79
   0  -5   0  882.89   44.72
  -5   0   0  839.66   46.23
   0   5   0  888.20   45.79
  -5   0   0  880.39   44.85
   5  -5   0  858.90   45.63
   5  -5   0  827.06   46.20
   5  -5   0  878.42   48.12
   5  -5   0  938.87   45.40
   5  -5   0  925.99   48.20
   5  -5   0  861.35   47.84
   5  -5   0  906.08   46.78
   5  -5   0  897.24   45.20
  -5   0   0  889.50   44.40
   0   5   0  851.49   45.44
   0   5   0  848.66   46.57
  -5   0   0  859.73   45.62
  -5   0   0  843.41   45.11
   5  -6   0  39.634   3.070
   5  -6   0  38.583   3.001
   5  -6   0  35.769   2.762
   5  -6   0  34.492   3.011
   5  -6   0  40.817   2.964
  -6   1   0  37.669   3.140
   1   5   0  36.796   3.147
   5  -6   0  37.373   3.148
  -6   1   0  39.405   3.168
   1   5   0  37.655   3.021
   5  -6   0  36.027   2.590
   1   5   0  35.043   2.835
   1   5   0  38.095   3.117
  -6   1   0  32.899   2.823
   5  -6   0  39.818   3.225
  -6   1   0  43.081   3.349
   6  -1   0  40.167   2.943
  -1  -5   0  34.535   3.165
   6  -1   0  38.654   3.061
   6  -1   0  37.338   2.933
  -5   6   0  38.638   2.931
  -5   6   0  37.984   3.052
   6  -1   0  33.481   2.911
  -1  -5   0  37.596   2.991
  -1  -5   0  41.605   3.350
  -1  -5   0  38.878   3.211
   6  -1   0  36.055   2.888
  -1  -5   0  39.095   3.177
  -5   6   0  33.962   2.543
  -5   6   0  35.300   2.636
   2   4   0  144.29    8.56
   2   4   0  150.08    8.62
   4  -6   0  153.66    8.60
   2   4   0  145.37    8.64
   4  -6   0  150.88    9.14
  -6   2   0  152.55    8.37
  -6   2   0  140.33    8.50
   4  -6   0  141.72    8.03
   4  -6   0  156.28    9.20
   4  -6   0  160.37    9.26
   4  -6   0  153.22    8.21
   2   4   0  140.08    8.98
   4  -6   0  155.89    8.66
  -6   2   0  158.24    8.74
   4  -6   0  152.87    8.72
   6  -2   0  138.80    8.47
  -2  -4   0  152.52    9.09
  -2  -4   0  152.30    8.05
  -2  -4   0  145.92    8.71
  -2  -4   0  150.95    9.09
  -4   6   0  144.12    8.86
  -2  -4   0  143.50    8.92
   6  -2   0  149.03    8.85
  -4   6   0  139.30    8.28
  -4   6   0  145.45    7.88
   6  -2   0  160.90    8.67
  -4   6   0  143.30    8.46
   6  -2   0  145.47    8.61
   6  -2   0  154.75    8.89
  -2  -4   0  153.92    8.59
   3   3   0  306.40   17.42
  -6   3   0  341.42   17.01
   3   3   0  302.47   17.79
   3  -6   0  343.72   17.23
   3  -6   0  315.33   18.22
  -6   3   0  327.85   16.88
  -6   3   0  328.75   16.63
   3  -6   0  317.36   16.72
   3   3   0  314.14   17.08
   3  -6   0  314.55   16.49
   3   3   0  331.45   17.31
   3   3   0  306.00   16.43
   3  -6   0  335.07   17.68
   3  -6   0  317.62   18.30
   3  -6   0  328.78   18.36
   3   3   0  319.66   18.00
  -3   6   0  288.22   16.55
  -3  -3   0  300.83   17.11
  -3   6   0  343.60   17.41
   6  -3   0  306.57   17.67
  -3  -3   0  329.75   17.16
   6  -3   0  325.71   17.25
  -3  -3   0  321.62   17.70
  -3   6   0  320.91   17.65
   6  -3   0  290.20   17.01
   6  -3   0  326.69   17.07
  -3  -3   0  319.34   17.93
   6  -3   0  337.29   18.03
  -3   6   0  325.18   16.80
   2  -6   0  192.48   10.91
   2  -6   0  202.23   11.22
   2  -6   0  173.22   11.19
  -6   4   0  175.45    9.86
   4   2   0  191.10   10.63
   4   2   0  187.22   10.84
  -6   4   0  192.90   10.27
   4   2   0  196.51   10.43
   4   2   0  173.61   10.47
   2  -6   0  172.19   11.13
   2  -6   0  190.28   10.28
   2  -6   0  183.03    9.94
   4   2   0  184.17   10.00
  -6   4   0  193.50   10.25
   4   2   0  188.35   10.53
  -4  -2   0  187.78   10.64
  -2   6   0  201.34   10.77
   6  -4   0  176.93   10.47
  -4  -2   0  182.38   10.58
   6  -4   0  185.21   10.91
   6  -4   0  192.27   10.43
  -4  -2   0  173.02   10.14
  -4  -2   0  190.69   10.62
  -4  -2   0  194.09   10.27
  -2   6   0  183.10   10.50
   6  -4   0  173.63   10.69
  -2   6   0  174.64    9.90
   6  -4   0  186.90   10.52
  -4  -2   0  198.15   10.61
  -2   6   0  196.89   10.65
   6  -4   0  180.55   10.61
   1  -6   0  530.30   27.02
   1  -6   0  491.74   26.62
   5   1   0  516.54   26.84
   1  -6   0  538.65   28.37
   1  -6   0  539.31   29.22
  -6   5   0  520.54   26.71
  -6   5   0  471.45   26.29
   5   1   0  536.91   27.25
  -6   5   0  526.19   26.53
   5   1   0  501.07   28.61
   1  -6   0  522.51   29.07
   1  -6   0  497.62   29.12
   5   1   0  524.08   28.00
  -6   5   0  514.60   27.57
   5   1   0  519.77   27.46
   6  -5   0  537.05   27.51
  -5  -1   0  542.06   27.16
  -5  -1   0  498.44   27.22
  -1   6   0  518.57   27.96
  -5  -1   0  526.31   27.34
  -5  -1   0  503.92   27.72
  -1   6   0  524.92   27.41
  -5  -1   0  526.76   26.76
   6  -5   0  534.38   28.17
   6  -5   0  521.78   27.21
   6  -5   0  510.21   28.64
  -1   6   0  534.45   27.60
   6  -5   0  548.95   27.29
   6  -5   0  519.43   28.85
   6   0   0  168.18    7.42
   0  -6   0  163.77    7.47
   6   0   0  166.09    7.17
   0  -6   0  169.68    7.08
   0  -6   0  169.94    7.12
   6   0   0  179.27   10.27
   6   0   0  171.18    7.05
   0  -6   0  167.52    7.47
   0  -6   0  175.19    7.67
   6   0   0  168.99    7.28
   0  -6   0  173.51    7.11
   0  -6   0  159.91    7.41
   6   0   0  176.03    6.87
   6   0   0  181.65   10.10
   0  -6   0  170.74    7.04
   0  -6   0  161.65    6.92
   6   0   0  193.22   10.02
   0  -6   0  186.70   10.87
  -6   6   0  179.97   10.11
   6   0   0  176.57    9.76
   0  -6   0  193.03   10.20
   6   0   0  173.27    7.14
   0  -6   0  191.33   10.86
   0  -6   0  173.73    7.34
   6   0   0  166.18    7.26
  -6   6   0  170.73    9.42
   0  -6   0  159.97    7.28
   0  -6   0  160.08    7.22
   0  -6   0  165.66    6.91
   0  -6   0  174.44    9.70
  -6   6   0  181.79    9.58
   6   0   0  189.53   10.27
   0  -6   0  154.29    7.46
   6   0   0  159.33    7.61
   0  -6   0  177.99   10.59
   0   6   0  172.91   10.03
   6  -6   0  162.61    6.82
   0   6   0  187.73   10.27
   6  -6   0  184.89   10.33
   6  -6   0  184.22   10.13
   6  -6   0  165.35    6.86
   6  -6   0  170.10    7.44
   6  -6   0  165.76    7.27
  -6   0   0  171.41    6.96
   0   6   0  180.56   10.72
   6  -6   0  172.60   10.38
  -6   0   0  182.13   10.05
  -6   0   0  185.93   10.01
  -6   0   0  179.60   10.28
   6  -6   0  182.50   10.27
   6  -6   0  166.46    7.64
   6  -6   0  160.84    7.35
   6  -6   0  162.72    7.16
   0   6   0  180.62   10.19
   6  -6   0  165.66    6.85
   6  -6   0  156.75    6.86
   6  -6   0  182.66   10.58
   6  -6   0  190.88   10.06
  -6   0   0  178.55   10.10
   6  -7   0  231.12    9.47
   6  -7   0  232.21    9.52
   6  -7   0  220.24    9.86
   6  -7   0  233.98    9.81
   1   6   0  256.02   13.53
   6  -7   0  234.11   13.98
   6  -7   0  219.56    9.22
   6  -7   0  237.94   13.82
  -7   1   0  243.24   13.51
   6  -7   0  253.44   14.11
   6  -7   0  230.66    9.17
   6  -7   0  225.13    9.20
   1   6   0  239.22   13.27
   6  -7   0  245.36    9.42
   6  -7   0  245.56   13.34
   6  -7   0  233.71    9.41
   6  -7   0  237.29   10.02
   6  -7   0  217.85    9.26
  -7   1   0  268.64   13.72
   1   6   0  224.03    9.22
   6  -7   0  227.02    9.44
   1   6   0  239.57   14.05
  -7   1   0  220.49    8.61
  -7   1   0  230.15   13.01
   6  -7   0  230.49   10.28
   6  -7   0  227.30    9.23
   6  -7   0  208.11    9.69
   1   6   0  250.01   13.51
   6  -7   0  240.12    9.23
  -7   1   0  252.82   13.35
   1   6   0  223.28    9.66
   6  -7   0  210.61    9.40
   6  -7   0  249.01   13.24
  -7   1   0  239.10    9.34
   6  -7   0  231.04    9.65
   6  -7   0  201.92    9.76
  -6   7   0  233.31   12.51
  -1  -6   0  239.71    8.67
  -1  -6   0  250.26   13.47
   7  -1   0  236.04    9.42
  -1  -6   0  221.73    9.76
  -1  -6   0  233.21    9.43
  -1  -6   0  229.07    9.26
   7  -1   0  235.34    9.67
   7  -1   0  252.53   13.39
  -6   7   0  239.05   13.32
  -1  -6   0  255.27   14.28
   7  -1   0  241.39    9.80
   7  -1   0  234.82    9.86
   7  -1   0  239.19    9.58
   7  -1   0  236.94    9.20
  -1  -6   0  223.07    9.26
   7  -1   0  242.34   13.65
   7  -1   0  248.62   13.15
   7  -1   0  228.28    9.98
  -1  -6   0  239.53   10.32
  -1  -6   0  240.05    9.46
  -1  -6   0  234.89    9.12
   7  -1   0  231.48    9.20
   7  -1   0  225.25    9.47
   7  -1   0  227.39    9.30
  -1  -6   0  226.79    9.51
  -1  -6   0  226.86    9.48
  -1  -6   0  252.96    9.90
  -6   7   0  245.56   13.25
   7  -1   0  242.73   13.65
  -1  -6   0  231.76   10.06
  -1  -6   0  239.93    9.60
   7  -1   0  230.91    9.79
   7  -1   0  217.57    9.72
  -1  -6   0  229.66    9.97
   7  -1   0  221.96    9.21
   7  -1   0  240.15   10.30
   7  -1   0  230.26    9.22
  -1  -6   0  250.40   13.13
   7  -1   0  235.24   10.20
  -1  -6   0  253.95   14.26
  -1  -6   0  237.27    9.54
  -1  -6   0  228.92   10.05
   7  -1   0  241.18    9.79
  -1  -6   0  224.69    9.69
  -1  -6   0  234.35    9.29
  -1  -6   0  240.34   10.06
  -1  -6   0  260.10   14.14
   7  -1   0  224.50    9.87
   7  -1   0  240.36    9.95
  -1  -6   0  228.14    9.49
   5  -7   0  758.77   41.45
   5  -7   0  752.86   31.05
   5  -7   0  755.04   30.51
   5  -7   0  757.86   30.27
   5  -7   0  815.22   40.86
   2   5   0  757.37   31.06
   5  -7   0  840.67   43.34
   5  -7   0  728.17   30.24
   5  -7   0  731.63   29.57
   5  -7   0  752.07   31.51
   5  -7   0  757.25   30.51
   2   5   0  784.85   41.47
   2   5   0  726.18   29.65
   5  -7   0  772.87   33.08
   2   5   0  875.78   41.07
  -7   2   0  868.09   40.60
   5  -7   0  804.42   43.15
   2   5   0  827.86   43.05
   5  -7   0  768.47   40.53
   2   5   0  837.89   40.71
   5  -7   0  829.41   43.13
   5  -7   0  713.88   30.42
   5  -7   0  722.13   29.65
  -7   2   0  859.27   40.04
   2   5   0  758.14   33.09
  -7   2   0  811.56   41.09
   5  -7   0  768.44   29.79
   5  -7   0  774.40   30.68
   5  -7   0  735.39   29.67
   5  -7   0  767.92   32.17
  -7   2   0  768.89   39.86
  -5   7   0  861.38   40.47
   7  -2   0  775.12   31.89
   7  -2   0  803.25   42.75
   7  -2   0  762.76   29.69
  -2  -5   0  807.07   43.17
  -2  -5   0  772.69   30.30
  -2  -5   0  758.83   32.16
   7  -2   0  745.20   31.42
  -2  -5   0  799.70   30.58
   7  -2   0  750.01   29.80
   7  -2   0  770.00   31.52
   7  -2   0  756.17   28.80
   7  -2   0  788.31   32.78
  -2  -5   0  812.27   43.05
   7  -2   0  754.34   31.89
   7  -2   0  853.94   40.51
  -2  -5   0  717.86   31.80
   7  -2   0  823.29   40.96
   7  -2   0  779.44   31.25
   7  -2   0  765.27   32.17
   7  -2   0  789.42   31.33
   7  -2   0  746.15   29.97
   7  -2   0  755.27   29.70
   7  -2   0  775.76   30.55
  -2  -5   0  819.08   42.03
  -2  -5   0  816.57   40.31
   7  -2   0  767.73   31.72
  -2  -5   0  768.37   30.42
  -5   7   0  794.88   40.43
  -2  -5   0  789.74   30.73
  -5   7   0  843.77   42.07
   7  -2   0  756.75   31.07
  -2  -5   0  797.18   29.13
   7  -2   0  822.95   41.88
  -2  -5   0  784.20   31.59
   7  -2   0  867.22   40.68
  -2  -5   0  766.72   27.69
  -2  -5   0  844.67   40.47
   7  -2   0  758.07   30.07
   7  -2   0  763.55   29.60
  -2  -5   0  725.21   32.19
  -2  -5   0  755.55   29.69
   7  -2   0  812.49   33.12
   4  -7   0  147.70    6.29
   3   4   0  155.29    7.01
   4  -7   0  146.23    6.79
   3   4   0  167.68    9.64
   4  -7   0  160.73    6.49
   4  -7   0  150.34    6.47
   4  -7   0  154.90    8.77
   4  -7   0  177.37    9.98
   4  -7   0  173.12    9.34
   3   4   0  184.26    9.47
   3   4   0  159.93    9.39
   3   4   0  172.15    9.30
   4  -7   0  140.91    6.62
   4  -7   0  154.80    6.99
   4  -7   0  168.53   10.01
   3   4   0  151.22    6.79
   4  -7   0  161.55    9.45
   4  -7   0  155.94    6.43
  -7   3   0  166.83    9.30
   3   4   0  146.41    6.55
   4  -7   0  153.81    6.50
   4  -7   0  146.83    6.54
   3   4   0  172.65    9.26
   4  -7   0  152.97    6.41
  -7   3   0  169.66    9.63
   4  -7   0  147.82    6.33
   4  -7   0  159.33    9.88
  -7   3   0  153.62    8.76
   4  -7   0  155.88    6.68
  -7   3   0  174.41    9.35
   3   4   0  153.13    6.65
   4  -7   0  152.64    6.47
   7  -3   0  146.94    6.63
   7  -3   0  150.88    6.66
   7  -3   0  147.53    6.26
   7  -3   0  151.25    6.67
   7  -3   0  151.61    6.31
   7  -3   0  160.73    9.50
   7  -3   0  151.38    6.74
  -4   7   0  171.95    9.51
  -3  -4   0  178.74    9.77
   7  -3   0  148.72    6.27
   7  -3   0  161.00    6.71
   7  -3   0  156.66    6.81
  -3  -4   0  151.88    6.34
   7  -3   0  145.69    6.39
  -3  -4   0  151.36    5.93
   7  -3   0  153.29    6.36
  -4   7   0  159.54    8.94
  -3  -4   0  155.27    8.65
   7  -3   0  149.53    6.55
   7  -3   0  174.16    9.66
   7  -3   0  148.27    6.50
   7  -3   0  149.31    6.25
  -3  -4   0  152.90    6.54
   7  -3   0  162.41    9.27
  -3  -4   0  169.04    9.33
  -3  -4   0  154.74    9.36
  -4   7   0  162.85    9.55
  -3  -4   0  155.33    6.51
  -3  -4   0  177.13    9.74
  -3  -4   0  148.64    6.84
   7  -3   0  152.84    6.73
   7  -3   0  174.81    9.38
   7  -3   0  153.36    6.98
  -3  -4   0  149.22    6.23
   7  -3   0  158.91    6.81
   7  -3   0  155.75    7.00
   3  -7   0  205.34    8.30
   4   3   0  199.16    8.22
   4   3   0  194.84    8.61
   4   3   0  218.92   11.99
  -7   4   0  236.93   11.88
   3  -7   0  198.62    8.66
   3  -7   0  208.51    8.78
   4   3   0  228.03   12.06
  -7   4   0  199.22   11.18
   3  -7   0  207.32    8.48
   4   3   0  219.37   12.32
   4   3   0  218.36   11.84
   3  -7   0  221.82   12.34
   3  -7   0  202.86    8.31
   4   3   0  208.95    9.20
   4   3   0  197.94   11.91
   3  -7   0  207.02    8.52
   3  -7   0  229.54   12.85
  -7   4   0  213.63   11.67
  -7   4   0  216.55   12.22
   3  -7   0  205.48    8.51
   4   3   0  201.57    8.74
   3  -7   0  199.13    8.43
   3  -7   0  221.58   12.85
   3  -7   0  204.40    8.43
   3  -7   0  196.05    8.96
   3  -7   0  225.94   12.75
   3  -7   0  203.16    9.17
   4   3   0  193.40    8.46
   3  -7   0  197.07    8.60
   3  -7   0  205.75    8.54
   3  -7   0  212.12    8.96
   3  -7   0  226.58   11.62
   3  -7   0  191.30    8.74
   4   3   0  204.72    8.94
  -4  -3   0  227.18   12.09
   7  -4   0  201.39    8.89
   7  -4   0  207.19    8.53
   7  -4   0  212.20    9.21
   7  -4   0  229.43   12.38
   7  -4   0  199.47    8.73
   7  -4   0  200.30    8.75
   7  -4   0  200.44    8.62
   7  -4   0  205.20    8.72
  -4  -3   0  235.71   12.13
  -4  -3   0  204.82    8.15
   7  -4   0  222.79   11.96
   7  -4   0  221.95   12.01
   7  -4   0  204.10    8.36
  -3   7   0  209.82   11.35
   7  -4   0  207.48    8.31
  -4  -3   0  206.64    8.06
   7  -4   0  217.52   12.36
   7  -4   0  222.40   11.89
  -4  -3   0  204.58    7.77
   7  -4   0  201.81    8.93
   7  -4   0  207.76    8.86
  -4  -3   0  232.66   12.28
  -4  -3   0  217.89   12.17
  -4  -3   0  221.72   11.50
   7  -4   0  202.18    9.15
   7  -4   0  203.10    8.25
   7  -4   0  205.53    8.76
  -3   7   0  219.63   12.03
   7  -4   0  207.17    8.23
  -3   7   0  221.15   12.20
   7  -4   0  210.85    8.90
  -4  -3   0  209.23    8.37
   7  -4   0  202.51    8.25
  -4  -3   0  196.22    8.47
  -3   7   0  222.55   12.09
   2  -7   0  743.15   32.02
   5   2   0  764.85   32.05
   5   2   0  842.27   40.49
   2  -7   0  819.23   43.12
   2  -7   0  758.58   29.75
  -7   5   0  821.44   39.57
   2  -7   0  761.47   31.74
   2  -7   0  753.97   32.95
   5   2   0  792.55   42.61
   2  -7   0  798.09   43.23
   2  -7   0  778.69   32.09
   2  -7   0  755.29   30.44
   5   2   0  756.68   30.96
   5   2   0  738.49   31.38
   2  -7   0  806.98   31.47
   2  -7   0  727.95   30.92
   2  -7   0  745.81   32.12
   2  -7   0  768.31   29.56
   2  -7   0  877.40   42.08
   2  -7   0  835.54   40.03
   2  -7   0  747.42   30.39
   2  -7   0  792.70   30.47
   5   2   0  858.20   40.90
  -7   5   0  833.76   41.05
   5   2   0  734.55   29.56
  -7   5   0  807.85   39.84
   2  -7   0  746.35   29.72
   5   2   0  731.62   29.47
   2  -7   0  857.69   43.43
   2  -7   0  810.46   30.24
   2  -7   0  775.24   30.21
   2  -7   0  744.78   31.30
   5   2   0  769.33   32.98
   2  -7   0  760.15   31.01
   5   2   0  798.93   41.49
   5   2   0  759.11   39.70
   5   2   0  730.87   30.51
   2  -7   0  810.29   30.63
   2  -7   0  756.71   30.26
  -2   7   0  864.29   40.77
   7  -5   0  764.96   31.67
   7  -5   0  751.58   31.81
  -5  -2   0  745.62   28.98
   7  -5   0  760.36   30.97
   7  -5   0  858.67   40.90
   7  -5   0  747.02   31.35
  -5  -2   0  756.76   27.60
   7  -5   0  829.08   42.84
  -5  -2   0  753.17   40.21
   7  -5   0  796.82   29.54
  -5  -2   0  839.99   40.30
   7  -5   0  752.48   31.41
  -5  -2   0  781.50   39.51
   7  -5   0  751.93   30.54
  -5  -2   0  825.01   40.40
  -5  -2   0  719.41   30.24
   7  -5   0  751.73   32.05
   7  -5   0  758.16   31.78
   7  -5   0  749.19   32.97
   7  -5   0  777.62   32.68
   7  -5   0  722.75   30.39
  -2   7   0  865.99   41.07
  -5  -2   0  741.35   29.98
   7  -5   0  769.04   31.20
  -5  -2   0  768.47   29.63
   7  -5   0  752.15   29.74
   7  -5   0  849.09   40.53
   7  -5   0  765.11   29.63
  -2   7   0  779.43   41.55
   7  -5   0  848.89   41.87
   7  -5   0  751.78   29.60
   7  -5   0  779.45   29.92
  -5  -2   0  769.99   28.75
  -5  -2   0  808.10   41.42
   1  -7   0  576.07   21.96
   1  -7   0  567.14   22.14
   1  -7   0  552.89   22.45
  -7   6   0  603.45   28.84
   1  -7   0  544.20   22.99
   1  -7   0  550.80   23.27
   1  -7   0  544.37   21.35
   6   1   0  607.89   29.87
   6   1   0  588.63   30.99
   6   1   0  544.16   21.37
   1  -7   0  615.64   31.82
  -7   6   0  614.01   30.07
   6   1   0  532.91   21.34
   1  -7   0  553.01   21.49
   1  -7   0  548.33   21.53
   1  -7   0  595.55   29.39
   1  -7   0  543.15   22.65
   6   1   0  555.06   22.07
   1  -7   0  568.12   22.05
   1  -7   0  607.10   30.86
   6   1   0  573.65   23.21
   1  -7   0  556.88   23.21
   6   1   0  520.92   23.81
   6   1   0  613.08   29.19
   1  -7   0  567.85   22.03
   6   1   0  538.49   22.69
   6   1   0  529.04   22.91
   6   1   0  562.23   22.54
   1  -7   0  549.08   20.95
   1  -7   0  602.67   31.73
   1  -7   0  551.42   23.21
   1  -7   0  566.98   22.75
   6   1   0  546.26   21.30
   6   1   0  555.57   22.01
   1  -7   0  572.78   23.86
   6   1   0  544.40   22.52
   6   1   0  498.43   21.87
   1  -7   0  522.09   19.89
   6   1   0  598.89   29.55
   1  -7   0  568.08   21.87
   6   1   0  540.23   30.23
  -7   6   0  582.44   28.86
   6   1   0  549.96   22.38
   1  -7   0  572.70   22.40
   1  -7   0  556.01   22.00
   1  -7   0  567.60   21.88
   7  -6   0  562.99   22.98
  -1   7   0  560.77   30.20
  -6  -1   0  547.42   29.51
   7  -6   0  591.33   29.60
  -1   7   0  605.33   30.01
  -6  -1   0  554.74   19.99
   7  -6   0  551.42   21.40
   7  -6   0  543.41   30.96
   7  -6   0  614.67   29.88
   7  -6   0  530.20   21.61
   7  -6   0  567.14   22.42
  -6  -1   0  526.31   21.85
   7  -6   0  533.11   22.87
  -6  -1   0  540.04   20.81
   7  -6   0  534.08   23.60
   7  -6   0  529.56   21.75
   7  -6   0  595.61   29.64
   7  -6   0  575.54   31.25
   7  -6   0  516.66   21.93
   7  -6   0  542.38   22.98
   7  -6   0  548.40   23.18
   7  -6   0  532.41   22.52
  -6  -1   0  597.99   29.09
  -6  -1   0  589.13   29.69
   7  -6   0  560.25   21.51
  -6  -1   0  587.41   29.43
   7  -6   0  500.16   21.92
   7  -6   0  560.12   21.35
   7  -6   0  536.30   22.67
   7  -6   0  542.95   22.71
   7  -6   0  526.74   22.06
  -1   7   0  605.93   29.85
  -6  -1   0  556.45   21.48
   7  -6   0  553.99   23.85
   7  -6   0  544.32   21.41
   7  -6   0  610.02   30.63
  -1   7   0  603.25   31.65
  -6  -1   0  543.93   20.96
   7  -6   0  533.01   21.39
   0  -7   0  118.24    5.44
   0  -7   0  117.15    5.11
   7   0   0  116.46    5.30
   0  -7   0  124.33    8.13
   7   0   0  110.16    5.11
   0  -7   0  111.94    5.06
   0  -7   0  118.71    5.13
   0  -7   0  121.73    5.13
   7   0   0  120.01    5.14
  -7   7   0  120.63    7.17
   7   0   0  123.29    5.14
   0  -7   0  121.99    5.38
   7   0   0  110.40    5.17
   7   0   0  119.48    7.53
   7   0   0  127.88    7.69
   0  -7   0  128.12    7.77
   0  -7   0  128.93    8.25
   0  -7   0  120.86    5.28
   0  -7   0  124.92    5.09
   7   0   0  105.01    4.82
   7   0   0  134.78    7.74
   0  -7   0  118.49    5.09
   7   0   0  120.09    5.25
   7   0   0  119.91    4.89
   7   0   0  108.54    4.86
   0  -7   0  121.93    4.90
   7   0   0  121.07    5.30
   7   0   0  116.45    4.90
  -7   7   0  126.58    7.70
   0  -7   0  114.89    5.04
   7   0   0  115.02    5.22
   7   0   0  105.77    4.94
   0  -7   0  120.20    4.65
   7   0   0  116.50    5.02
   7   0   0  118.33    5.20
   0  -7   0  120.79    7.21
   7   0   0  115.37    5.40
   7   0   0  116.86    5.21
   7   0   0  124.45    7.47
   0  -7   0  123.18    8.22
  -7   7   0  129.66    7.90
   0  -7   0  109.19    4.90
   0  -7   0  116.91    4.95
   0  -7   0  119.82    5.39
   0  -7   0  119.52    5.49
   0  -7   0  118.17    5.43
   0  -7   0  118.24    4.99
   0  -7   0  116.80    5.22
   7   0   0  119.12    5.47
   7   0   0  118.63    4.87
   0  -7   0  119.60    5.29
   7   0   0  118.67    7.23
   7  -7   0  102.52    5.21
   0   7   0  112.61    7.34
   7  -7   0  119.10    5.48
   7  -7   0  122.27    4.93
   7  -7   0  123.04    4.92
   0   7   0  107.06    4.84
   7  -7   0  113.14    4.90
  -7   0   0  128.66    7.74
   7  -7   0  131.32    7.84
   0   7   0  122.57    7.74
  -7   0   0  124.36    7.89
   7  -7   0  113.00    4.91
   7  -7   0  95.931   4.907
   7  -7   0  111.79    5.24
  -7   0   0  123.09    4.92
   7  -7   0  115.01    5.05
   7  -7   0  118.66    5.15
   7  -7   0  116.47    5.02
   7  -7   0  107.12    4.94
   7  -7   0  115.38    4.91
   0   7   0  111.32    4.91
   0   7   0  135.19    8.24
   7  -7   0  117.48    5.32
  -7   0   0  117.30    4.64
  -7   0   0  122.13    7.66
  -7   0   0  116.49    5.04
  -7   0   0  113.93    4.84
   7  -7   0  118.63    5.23
   7  -7   0  116.37    5.20
   7  -7   0  122.19    7.59
  -7   0   0  125.36    7.59
   7  -7   0  121.90    7.47
   7  -7   0  120.13    7.78
   0   7   0  125.18    7.77
   7  -7   0  124.39    5.30
   7  -7   0  112.34    5.42
   7  -7   0  117.02    4.97
   7  -7   0  122.80    7.98
   1   7   0  90.307   3.975
   7  -8   0  90.759   6.601
   1   7   0  104.45    6.63
   7  -8   0  95.818   4.369
   7  -8   0  97.743   4.201
  -8   1   0  87.763   6.600
   7  -8   0  93.103   4.123
   7  -8   0  100.46    4.53
   7  -8   0  93.739   4.133
   1   7   0  90.502   4.217
  -8   1   0  102.54    6.75
   7  -8   0  91.856   4.001
  -8   1   0  81.986   6.097
   7  -8   0  94.303   4.193
  -8   1   0  89.307   3.793
   7  -8   0  89.874   4.106
   7  -8   0  91.844   6.713
  -8   1   0  86.422   3.918
   1   7   0  95.774   6.811
  -8   1   0  92.159   4.034
   1   7   0  89.734   4.473
   7  -8   0  88.213   4.003
   7  -8   0  93.073   4.011
   7  -8   0  86.153   4.191
   7  -8   0  91.413   3.978
   7  -8   0  90.812   4.063
   7  -8   0  86.485   6.243
   1   7   0  95.646   6.481
   1   7   0  86.166   3.910
   7  -8   0  95.237   4.284
  -8   1   0  90.611   4.105
   7  -8   0  89.419   3.966
   7  -8   0  79.243   6.158
   7  -8   0  95.884   4.026
   7  -8   0  89.541   4.269
   7  -8   0  80.476   4.182
   7  -8   0  80.356   4.008
  -8   1   0  89.911   6.499
  -1  -7   0  91.684   4.495
  -1  -7   0  95.015   4.474
   8  -1   0  90.304   3.970
   8  -1   0  88.993   4.245
   8  -1   0  93.717   4.329
  -7   8   0  86.676   6.292
   8  -1   0  87.556   3.950
  -1  -7   0  91.823   4.148
   8  -1   0  100.47    4.50
  -1  -7   0  91.979   6.885
   8  -1   0  89.910   4.090
  -1  -7   0  90.706   4.174
   8  -1   0  95.056   4.294
   8  -1   0  85.974   4.223
  -1  -7   0  95.325   4.244
   8  -1   0  89.610   6.343
  -1  -7   0  87.779   6.080
  -7   8   0  94.365   6.496
  -1  -7   0  102.12    4.27
   8  -1   0  97.433   4.228
  -1  -7   0  97.872   6.902
  -1  -7   0  95.161   4.167
  -1  -7   0  90.973   4.394
   8  -1   0  90.799   4.201
   8  -1   0  98.268   6.364
   8  -1   0  89.579   4.455
  -1  -7   0  91.060   4.086
  -1  -7   0  103.37    7.07
  -1  -7   0  88.738   4.292
  -7   8   0  94.292   6.765
  -1  -7   0  101.07    4.21
   8  -1   0  94.697   4.267
   8  -1   0  98.867   4.043
  -1  -7   0  94.518   4.202
  -1  -7   0  95.710   4.072
  -1  -7   0  98.475   4.468
  -1  -7   0  87.129   4.265
   8  -1   0  95.248   4.270
  -1  -7   0  92.230   3.813
  -1  -7   0  98.584   6.721
   8  -1   0  92.944   3.976
   8  -1   0  96.399   4.391
   8  -1   0  95.167   6.453
  -1  -7   0  96.971   4.379
  -1  -7   0  98.111   4.090
  -1  -7   0  98.236   4.096
   8  -1   0  96.355   4.382
   8  -1   0  95.165   6.188
   8  -1   0  91.414   3.997
   6  -8   0  20.739   1.399
   6  -8   0  22.403   2.602
   6  -8   0  17.510   1.265
   6  -8   0  20.978   1.426
   6  -8   0  15.035   1.139
   2   6   0  19.741   1.234
   2   6   0  20.647   2.434
   6  -8   0  18.734   1.324
   6  -8   0  20.412   1.360
   6  -8   0  17.097   2.353
   6  -8   0  18.130   1.230
   2   6   0  19.540   1.309
  -8   2   0  20.265   2.628
   2   6   0  18.187   1.361
   6  -8   0  20.803   1.394
   6  -8   0  19.180   1.415
  -8   2   0  19.387   2.314
  -8   2   0  16.405   2.458
   2   6   0  24.420   2.564
   6  -8   0  19.021   1.413
   6  -8   0  19.882   1.339
   6  -8   0  17.956   1.338
  -8   2   0  17.899   2.486
   2   6   0  19.130   1.221
   6  -8   0  18.191   2.258
   6  -8   0  18.339   1.356
   6  -8   0  20.330   1.267
   6  -8   0  18.451   1.360
  -8   2   0  19.303   1.387
   6  -8   0  18.191   2.386
   6  -8   0  19.916   1.233
   2   6   0  19.834   1.424
   2   6   0  21.108   2.431
   6  -8   0  21.176   1.364
   2   6   0  19.310   2.112
   6  -8   0  20.284   1.355
   8  -2   0  19.200   1.217
  -2  -6   0  19.317   1.418
  -2  -6   0  19.602   1.287
   8  -2   0  20.195   1.423
   8  -2   0  19.564   1.370
   8  -2   0  20.156   1.275
  -2  -6   0  17.822   1.417
   8  -2   0  18.288   1.305
   8  -2   0  21.291   1.275
  -2  -6   0  17.755   1.502
  -2  -6   0  20.936   2.701
   8  -2   0  19.200   1.413
  -2  -6   0  18.911   1.388
  -2  -6   0  18.861   1.298
  -2  -6   0  18.620   1.425
  -2  -6   0  18.910   1.469
   8  -2   0  19.747   1.443
   8  -2   0  19.376   1.254
  -2  -6   0  21.182   1.433
   8  -2   0  18.225   1.216
  -2  -6   0  18.084   1.460
   8  -2   0  17.572   1.288
  -2  -6   0  22.318   1.519
   8  -2   0  19.511   1.328
   8  -2   0  17.792   1.315
  -6   8   0  24.331   2.773
  -2  -6   0  15.784   1.254
   8  -2   0  17.512   1.405
   8  -2   0  19.671   2.321
  -2  -6   0  19.229   1.310
   8  -2   0  19.591   1.491
   8  -2   0  18.722   1.376
   8  -2   0  18.225   1.318
  -2  -6   0  20.930   2.706
   8  -2   0  20.511   1.520
   8  -2   0  20.874   2.372
   8  -2   0  20.579   2.421
  -2  -6   0  19.140   1.413
  -2  -6   0  19.107   1.481
   8  -2   0  22.530   1.316
   8  -2   0  19.066   2.356
  -2  -6   0  16.592   1.354
  -2  -6   0  18.549   1.392
  -2  -6   0  19.577   1.487
  -2  -6   0  23.223   2.736
  -2  -6   0  18.227   2.292
  -2  -6   0  18.803   1.345
  -6   8   0  18.283   2.275
   5  -8   0  406.39   15.62
   3   5   0  436.25   22.11
   5  -8   0  370.73   16.79
   5  -8   0  408.70   16.02
   5  -8   0  413.79   23.33
   5  -8   0  415.26   21.85
  -8   3   0  430.49   22.40
   3   5   0  397.65   16.85
   5  -8   0  385.02   15.84
   3   5   0  396.09   16.50
   5  -8   0  403.41   15.54
   5  -8   0  406.35   15.98
   5  -8   0  381.53   16.40
   3   5   0  383.12   15.49
   5  -8   0  398.90   16.26
   5  -8   0  394.20   17.31
   5  -8   0  406.98   22.25
  -8   3   0  429.62   21.75
   3   5   0  434.82   21.91
   5  -8   0  431.48   23.37
   5  -8   0  359.74   16.57
   5  -8   0  410.06   16.52
   5  -8   0  397.52   16.85
   3   5   0  400.65   16.25
   5  -8   0  393.45   15.61
  -8   3   0  433.75   22.01
   3   5   0  382.66   22.62
   3   5   0  370.17   15.41
   5  -8   0  434.34   23.35
   5  -8   0  373.92   16.22
   5  -8   0  406.71   16.00
   5  -8   0  389.11   15.45
   3   5   0  389.62   17.31
   5  -8   0  408.76   16.08
   5  -8   0  364.84   15.46
   3   5   0  451.84   23.15
   5  -8   0  427.82   15.92
   3   5   0  399.09   22.00
   8  -3   0  404.93   16.45
  -3  -5   0  397.68   15.60
   8  -3   0  379.53   15.99
  -3  -5   0  416.77   21.81
  -3  -5   0  402.59   16.89
   8  -3   0  408.68   16.86
  -3  -5   0  421.52   23.03
  -3  -5   0  356.51   15.67
   8  -3   0  406.02   16.06
   8  -3   0  386.49   15.54
   8  -3   0  405.48   16.65
  -3  -5   0  401.13   15.99
   8  -3   0  403.04   15.72
  -3  -5   0  402.07   16.02
   8  -3   0  392.74   15.49
  -3  -5   0  412.51   15.33
   8  -3   0  411.21   15.80
   8  -3   0  400.09   16.50
   8  -3   0  403.62   22.68
   8  -3   0  417.32   21.82
  -3  -5   0  425.94   22.76
   8  -3   0  427.34   21.83
  -3  -5   0  370.51   16.81
   8  -3   0  423.63   22.59
   8  -3   0  403.93   16.49
   8  -3   0  408.83   17.35
  -3  -5   0  405.65   14.58
   8  -3   0  378.56   15.06
  -3  -5   0  421.61   16.14
   8  -3   0  436.42   22.13
  -3  -5   0  373.03   16.22
  -3  -5   0  394.07   15.59
   8  -3   0  398.04   16.70
  -3  -5   0  402.51   16.71
   8  -3   0  402.73   17.20
   8  -3   0  404.02   16.28
  -3  -5   0  367.50   16.35
  -5   8   0  399.78   21.43
   8  -3   0  401.15   15.62
  -3  -5   0  419.03   21.97
  -5   8   0  437.74   22.26
   8  -3   0  415.31   16.76
   8  -3   0  403.02   15.55
   8  -3   0  378.29   15.89
  -3  -5   0  390.84   15.87
  -5   8   0  423.56   22.61
   8  -3   0  400.43   16.40
   4  -8   0  288.38   11.66
   4   4   0  309.41   16.17
   4   4   0  292.73   12.03
   4  -8   0  291.34   12.29
   4  -8   0  312.90   17.52
   4   4   0  301.21   16.33
  -8   4   0  297.82   16.65
   4   4   0  297.54   12.30
   4   4   0  292.80   16.81
   4  -8   0  293.48   11.70
   4  -8   0  276.85   11.22
   4  -8   0  292.82   11.58
  -8   4   0  311.00   16.17
   4  -8   0  279.49   12.13
   4   4   0  272.79   11.21
   4  -8   0  291.50   11.59
   4  -8   0  284.28   11.83
   4  -8   0  290.96   11.68
   4  -8   0  289.19   11.44
   4  -8   0  277.29   11.85
   4  -8   0  305.92   11.75
   4   4   0  277.26   11.83
   4  -8   0  309.00   16.71
   4   4   0  316.07   16.39
   4  -8   0  298.25   11.40
   4  -8   0  276.09   12.27
   4  -8   0  280.83   12.00
   4  -8   0  302.09   12.07
   4  -8   0  316.73   17.51
   4  -8   0  267.71   12.19
   4  -8   0  282.64   11.28
   4   4   0  299.42   12.65
   4   4   0  278.30   11.65
  -8   4   0  321.87   16.26
   4  -8   0  254.34   11.20
   4  -8   0  311.56   17.32
   4  -8   0  282.17   12.59
   4  -8   0  285.70   15.58
   4   4   0  279.06   11.29
   8  -4   0  282.05   11.96
  -4  -4   0  261.02   11.84
  -4  -4   0  307.00   16.76
   8  -4   0  279.05   12.62
   8  -4   0  277.61   11.64
  -4  -4   0  284.42   12.30
   8  -4   0  292.06   12.03
  -4  -4   0  302.98   16.35
   8  -4   0  269.07   11.55
   8  -4   0  281.14   10.97
  -4  -4   0  302.17   11.22
  -4  -4   0  302.70   16.23
  -4  -4   0  277.34   11.01
   8  -4   0  314.40   16.80
   8  -4   0  290.86   12.19
  -4   8   0  304.49   16.68
  -4  -4   0  284.58   11.67
  -4  -4   0  281.30   15.38
   8  -4   0  294.71   11.48
   8  -4   0  295.86   16.15
  -4  -4   0  284.44   11.41
   8  -4   0  281.13   11.84
   8  -4   0  290.84   11.35
  -4  -4   0  250.36   12.17
   8  -4   0  291.10   11.35
   8  -4   0  292.09   11.51
   8  -4   0  276.27   12.00
   8  -4   0  289.57   12.16
   8  -4   0  294.67   12.01
   8  -4   0  295.01   12.57
   8  -4   0  319.75   16.36
   8  -4   0  304.25   16.35
  -4  -4   0  274.45   11.47
  -4  -4   0  273.67   11.53
  -4   8   0  317.18   16.53
  -4  -4   0  293.85   16.74
  -4  -4   0  269.45   12.12
   8  -4   0  288.57   12.29
  -4  -4   0  290.98   10.65
   8  -4   0  290.17   11.31
   8  -4   0  288.32   11.71
   8  -4   0  288.73   12.24
   8  -4   0  298.37   16.81
   8  -4   0  299.61   11.41
   3  -8   0  85.571   5.855
   3  -8   0  81.525   3.742
   3  -8   0  89.353   6.656
   3  -8   0  90.982   4.047
   3  -8   0  88.668   4.183
   5   3   0  89.090   4.045
   3  -8   0  90.165   4.010
   3  -8   0  91.116   4.058
   3  -8   0  88.925   4.028
   5   3   0  91.352   4.311
   3  -8   0  89.061   3.972
   3  -8   0  81.877   3.938
   3  -8   0  90.260   4.246
   5   3   0  86.881   3.930
   3  -8   0  88.929   6.510
   5   3   0  89.452   4.092
   3  -8   0  90.867   4.312
   5   3   0  96.136   6.192
  -8   5   0  99.504   6.593
   5   3   0  89.807   4.191
   3  -8   0  90.850   4.286
   3  -8   0  94.545   4.235
   5   3   0  85.163   3.801
   3  -8   0  88.259   4.120
   3  -8   0  90.695   4.058
   5   3   0  82.442   3.874
   3  -8   0  85.909   3.797
   3  -8   0  85.150   4.178
   3  -8   0  99.412   6.589
  -8   5   0  102.25    6.34
   3  -8   0  90.648   4.014
   3  -8   0  92.174   4.006
   5   3   0  86.056   3.832
   5   3   0  87.661   5.932
   5   3   0  96.152   6.197
  -8   5   0  97.892   6.085
   5   3   0  90.468   6.022
   5   3   0  85.178   3.775
   3  -8   0  91.101   3.945
   3  -8   0  96.618   6.767
   3  -8   0  94.264   4.174
  -3   8   0  103.27    6.46
  -5  -3   0  93.442   5.929
   8  -5   0  89.299   4.063
   8  -5   0  96.445   4.295
   8  -5   0  89.710   3.895
   8  -5   0  95.801   4.202
   8  -5   0  87.762   4.028
  -3   8   0  85.972   6.137
   8  -5   0  83.927   4.074
   8  -5   0  92.456   3.900
  -5  -3   0  88.814   3.840
   8  -5   0  97.649   6.273
   8  -5   0  92.362   3.954
   8  -5   0  89.074   3.872
  -5  -3   0  82.117   3.943
   8  -5   0  93.105   4.206
   8  -5   0  95.200   4.401
  -5  -3   0  82.342   4.195
  -5  -3   0  92.405   3.913
  -5  -3   0  94.700   6.363
  -5  -3   0  106.39    6.54
   8  -5   0  89.963   4.103
   8  -5   0  85.916   4.175
   8  -5   0  91.462   4.168
  -5  -3   0  90.578   3.997
   8  -5   0  92.992   6.230
  -3   8   0  102.43    6.41
   8  -5   0  91.635   3.964
   8  -5   0  87.743   6.000
   8  -5   0  100.10    6.37
  -5  -3   0  75.643   4.078
  -5  -3   0  92.671   6.197
   8  -5   0  92.660   4.202
  -5  -3   0  89.753   4.025
   8  -5   0  89.073   4.331
   8  -5   0  95.089   6.377
  -5  -3   0  82.444   4.077
   8  -5   0  91.330   3.995
   8  -5   0  86.547   3.943
   8  -5   0  83.875   3.897
  -5  -3   0  92.811   3.733
   2  -8   0  51.530   2.661
   2  -8   0  49.656   2.543
   6   2   0  47.167   2.451
   6   2   0  52.185   2.537
   2  -8   0  50.864   2.688
   6   2   0  51.436   2.565
  -8   6   0  50.929   3.927
   6   2   0  51.267   2.404
   2  -8   0  48.005   2.711
   2  -8   0  52.937   2.570
   2  -8   0  49.574   2.575
   2  -8   0  54.907   2.514
   6   2   0  46.792   2.501
   2  -8   0  49.096   2.506
   6   2   0  49.741   2.358
   2  -8   0  52.485   2.714
   2  -8   0  44.496   2.353
   2  -8   0  50.254   2.573
   2  -8   0  53.865   2.660
   2  -8   0  51.271   2.573
   2  -8   0  43.546   2.272
   2  -8   0  49.246   2.520
  -8   6   0  55.060   4.516
   2  -8   0  48.174   2.552
   2  -8   0  52.464   4.084
   2  -8   0  50.496   4.405
   6   2   0  48.305   2.412
   2  -8   0  51.632   2.714
   6   2   0  49.285   2.539
   2  -8   0  52.649   2.576
   2  -8   0  54.151   4.676
   6   2   0  54.485   4.072
   6   2   0  49.295   3.945
   6   2   0  48.697   2.348
   6   2   0  50.203   2.607
   6   2   0  54.662   4.191
   2  -8   0  52.920   4.551
   6   2   0  52.382   3.988
  -8   6   0  52.958   4.208
   2  -8   0  49.134   2.634
   2  -8   0  51.433   2.426
   6   2   0  51.002   2.694
   2  -8   0  48.600   2.681
   8  -6   0  49.695   2.543
   8  -6   0  48.333   2.603
  -6  -2   0  50.737   2.482
  -6  -2   0  51.027   2.509
  -6  -2   0  50.685   2.621
   8  -6   0  53.917   2.457
   8  -6   0  53.455   4.224
   8  -6   0  49.647   2.587
  -6  -2   0  57.144   4.476
  -6  -2   0  50.896   2.562
   8  -6   0  48.645   2.474
  -6  -2   0  49.296   2.544
   8  -6   0  51.617   2.490
   8  -6   0  53.854   2.577
   8  -6   0  50.966   2.488
  -2   8   0  50.782   4.052
   8  -6   0  49.578   4.159
   8  -6   0  53.096   2.769
   8  -6   0  47.527   2.426
   8  -6   0  50.170   2.625
   8  -6   0  53.234   2.675
   8  -6   0  50.732   2.591
   8  -6   0  54.963   4.301
  -2   8   0  55.636   4.380
   8  -6   0  45.474   2.539
  -6  -2   0  54.384   2.460
   8  -6   0  50.949   2.678
  -6  -2   0  51.364   4.051
   8  -6   0  51.498   2.420
   8  -6   0  49.555   2.598
   8  -6   0  52.214   2.453
   8  -6   0  49.194   2.695
  -2   8   0  50.614   4.303
  -6  -2   0  49.303   2.557
  -6  -2   0  46.380   2.603
  -6  -2   0  52.478   4.325
   8  -6   0  55.619   4.159
   8  -6   0  55.150   4.387
   8  -6   0  50.550   2.456
  -8   7   0  152.71    9.59
   7   1   0  150.69    6.51
   1  -8   0  163.89    6.76
   1  -8   0  149.73    6.59
   1  -8   0  149.64    6.41
   1  -8   0  153.58    6.89
   1  -8   0  150.68    6.71
   7   1   0  145.80    6.56
   7   1   0  149.31    6.37
   1  -8   0  160.61   10.08
   1  -8   0  161.51    9.50
   1  -8   0  156.94    6.60
   1  -8   0  158.80    6.13
   1  -8   0  154.06    6.39
   7   1   0  159.37    6.68
   7   1   0  151.20    9.38
   1  -8   0  154.93    6.42
   1  -8   0  158.91    6.41
   1  -8   0  145.36    5.74
   1  -8   0  153.49    6.77
   1  -8   0  155.44   10.12
   1  -8   0  149.15    6.37
   1  -8   0  149.46    6.21
   7   1   0  146.91    6.08
   7   1   0  151.43    6.48
   1  -8   0  149.78    6.37
   7   1   0  135.38    6.17
   1  -8   0  155.12   10.25
   7   1   0  138.69    9.03
   7   1   0  139.44    6.47
   7   1   0  122.84    6.20
  -8   7   0  145.86    9.00
   7   1   0  153.51    6.44
   1  -8   0  151.59    6.79
   7   1   0  150.32    6.12
   1  -8   0  146.66    6.51
  -8   7   0  158.62    9.77
   1  -8   0  156.54    6.35
   1  -8   0  149.40    6.25
   7   1   0  145.39    9.27
   1  -8   0  147.52    6.31
   7   1   0  148.02    6.08
   7   1   0  151.51    6.87
   7   1   0  146.51    8.79
  -7  -1   0  150.77    9.40
  -7  -1   0  148.41    5.82
  -1   8   0  150.87    9.50
  -1   8   0  160.62   10.13
   8  -7   0  144.02    6.60
   8  -7   0  140.92    6.19
   8  -7   0  150.20    6.33
  -7  -1   0  149.68    6.10
   8  -7   0  153.32    6.16
   8  -7   0  151.04    6.54
   8  -7   0  154.85    6.17
   8  -7   0  146.96    9.20
   8  -7   0  142.99    6.08
   8  -7   0  149.62    6.13
   8  -7   0  140.25    9.62
   8  -7   0  147.48    6.18
   8  -7   0  150.37    6.44
   8  -7   0  140.47    6.44
  -7  -1   0  151.97    6.35
   8  -7   0  158.13    9.70
  -1   8   0  141.66    6.08
   8  -7   0  149.63    6.60
  -7  -1   0  155.07    9.39
   8  -7   0  148.92    6.66
  -7  -1   0  137.91    6.23
  -7  -1   0  150.12    6.09
   8  -7   0  143.96    6.83
   8  -7   0  147.65    6.60
   8  -7   0  150.11    6.83
  -7  -1   0  151.88    6.29
   8  -7   0  145.90    6.52
  -7  -1   0  153.54    9.63
   8  -7   0  148.02    6.30
  -7  -1   0  139.78    9.09
   8  -7   0  146.97    6.23
   8  -7   0  151.68    9.37
  -1   8   0  152.03    9.49
   0  -8   0  96.545   7.008
   8   0   0  93.380   4.197
   0  -8   0  92.307   4.415
   0  -8   0  96.068   4.331
   8   0   0  84.476   4.080
  -8   8   0  94.129   6.680
   8   0   0  92.796   3.952
   8   0   0  86.414   4.137
   8   0   0  97.295   4.255
   0  -8   0  93.220   3.789
   0  -8   0  89.074   4.175
   0  -8   0  83.969   4.385
   8   0   0  89.745   4.049
   8   0   0  92.033   4.306
   8   0   0  89.116   6.336
   0  -8   0  97.139   4.405
   0  -8   0  99.388   4.302
   8   0   0  93.311   4.207
   0  -8   0  95.509   4.094
  -8   8   0  86.381   6.414
   8   0   0  93.832   4.449
   8   0   0  86.576   4.327
   8   0   0  94.062   6.468
   0  -8   0  94.863   4.148
   0  -8   0  87.767   4.086
   0  -8   0  91.591   4.063
   0  -8   0  90.920   4.178
   0  -8   0  87.851   4.263
   8   0   0  86.780   4.144
   0  -8   0  100.92    4.19
   8   0   0  93.497   3.997
   8   0   0  88.541   4.262
   8   0   0  89.682   4.186
   0  -8   0  89.152   6.982
   8   0   0  90.637   6.052
   8   0   0  93.580   6.373
   0  -8   0  94.861   4.178
   8   0   0  93.911   3.936
   0  -8   0  87.711   4.413
   8   0   0  86.785   3.870
   0  -8   0  94.467   7.056
   0  -8   0  91.014   4.185
   0  -8   0  94.662   4.023
   8   0   0  89.966   3.907
   0  -8   0  94.062   6.697
   8  -8   0  88.025   4.233
  -8   0   0  97.510   6.854
   8  -8   0  93.053   3.974
   8  -8   0  84.895   6.207
  -8   0   0  89.478   3.930
   0   8   0  82.258   3.854
   8  -8   0  90.440   4.429
   0   8   0  91.703   6.570
   8  -8   0  95.258   3.994
   8  -8   0  79.524   4.176
   8  -8   0  88.567   4.307
   8  -8   0  88.488   6.333
   8  -8   0  82.514   4.339
  -8   0   0  84.453   4.000
   8  -8   0  95.600   4.091
   8  -8   0  90.819   4.219
   8  -8   0  89.503   4.019
  -8   0   0  91.302   4.192
  -8   0   0  84.121   6.372
   8  -8   0  87.973   3.998
   8  -8   0  87.325   4.250
   8  -8   0  81.570   3.923
  -8   0   0  87.868   6.352
   0   8   0  89.651   6.729
   8  -8   0  90.333   4.002
   8  -8   0  89.489   4.081
  -8   0   0  87.998   6.526
  -8   0   0  90.234   4.085
  -8   0   0  89.028   3.791
   8  -8   0  95.906   4.201
   8  -8   0  86.652   3.937
   0   8   0  81.143   6.307
   0   8   0  88.012   4.167
   8  -8   0  89.408   3.965
   0   8   0  93.529   3.987
   8  -8   0  86.748   4.202
   8  -8   0  87.988   6.631
  -9   1   0  297.36   17.34
   8  -9   0  305.17   12.37
  -9   1   0  317.27   11.63
   8  -9   0  306.50   12.84
   8  -9   0  283.73   11.97
  -9   1   0  291.00   17.13
   8  -9   0  298.22   12.66
   8  -9   0  299.36   12.13
   8  -9   0  295.78   12.03
   1   8   0  290.75   17.18
  -9   1   0  294.24   17.39
   8  -9   0  301.24   12.20
   1   8   0  280.87   17.98
   8  -9   0  291.14   11.90
   8  -9   0  303.93   12.56
  -9   1   0  311.35   12.15
  -9   1   0  304.86   11.07
   8  -9   0  282.33   12.06
   8  -9   0  295.72   11.80
   8  -9   0  277.17   17.94
  -9   1   0  315.09   11.93
   8  -9   0  297.14   11.76
   8  -9   0  270.44   16.87
   1   8   0  282.66   11.72
   8  -9   0  297.69   11.78
   8  -9   0  281.52   17.01
   8  -9   0  293.75   11.82
   8  -9   0  300.71   11.83
   8  -9   0  271.89   12.40
   1   8   0  310.14   12.39
   8  -9   0  301.13   13.18
   8  -9   0  282.55   17.90
   1   8   0  293.69   13.16
   1   8   0  304.02   17.24
  -1  -8   0  286.86   17.18
   9  -1   0  308.83   12.28
  -1  -8   0  313.68   12.67
  -1  -8   0  311.39   12.95
  -1  -8   0  315.40   11.13
   9  -1   0  294.32   12.61
   9  -1   0  295.53   17.01
   9  -1   0  310.94   12.84
   9  -1   0  286.60   12.11
  -1  -8   0  311.09   12.83
   9  -1   0  288.54   11.84
   9  -1   0  316.50   13.22
  -8   9   0  300.94   17.28
   9  -1   0  289.22   17.46
  -1  -8   0  315.76   12.15
   9  -1   0  303.81   12.38
  -1  -8   0  300.74   12.22
   9  -1   0  300.31   11.79
   9  -1   0  304.28   11.82
  -1  -8   0  307.49   12.95
  -1  -8   0  316.36   12.31
  -1  -8   0  306.43   12.23
   9  -1   0  296.08   12.56
  -1  -8   0  302.12   12.44
   9  -1   0  292.85   17.25
  -1  -8   0  307.37   11.92
   9  -1   0  298.72   12.71
  -8   9   0  298.22   18.01
  -1  -8   0  295.62   11.88
   9  -1   0  278.46   16.74
   9  -1   0  303.74   13.04
  -1  -8   0  287.30   18.24
   9  -1   0  311.07   12.53
  -1  -8   0  303.09   12.08
   9  -1   0  294.17   11.77
  -1  -8   0  307.13   12.15
  -1  -8   0  298.48   12.16
  -1  -8   0  293.64   12.52
  -1  -8   0  311.08   11.72
   9  -1   0  309.70   11.78
   9  -1   0  305.03   12.54
  -1  -8   0  298.63   11.84
  -1  -8   0  285.60   17.96
   9  -1   0  295.11   12.43
   2   7   0  144.03    9.37
   7  -9   0  149.26    9.79
  -9   2   0  141.05    9.55
  -9   2   0  152.43    6.09
   7  -9   0  139.68    9.87
   7  -9   0  135.28    6.06
   7  -9   0  151.50    6.19
   2   7   0  146.08    9.79
   7  -9   0  151.87    6.28
   2   7   0  151.27    6.86
   7  -9   0  146.84    6.07
   2   7   0  146.58    6.39
   7  -9   0  149.79    6.34
   7  -9   0  149.41    6.10
   7  -9   0  140.60    6.50
  -9   2   0  153.86    9.70
  -9   2   0  137.09    5.68
   7  -9   0  145.01    6.27
   7  -9   0  144.97    6.08
   7  -9   0  140.21    9.26
   7  -9   0  138.97    6.10
   2   7   0  145.38    6.07
   7  -9   0  151.51    6.83
  -9   2   0  149.55    6.24
   7  -9   0  154.23    6.55
  -9   2   0  151.72    9.64
   7  -9   0  140.06    9.90
   7  -9   0  147.68    6.30
   7  -9   0  139.59    6.03
   7  -9   0  161.38    6.36
   2   7   0  145.41    9.35
   7  -9   0  147.18    6.63
   2   7   0  144.78    9.59
   2   7   0  137.32    5.98
   2   7   0  157.93    6.74
   7  -9   0  148.88    6.30
   7  -9   0  153.68    6.41
  -7   9   0  146.14    9.65
   9  -2   0  149.13    6.12
  -2  -7   0  149.19    9.67
   9  -2   0  153.75    6.12
   9  -2   0  133.79    9.43
  -2  -7   0  146.07    9.95
   9  -2   0  153.23    6.65
   9  -2   0  151.86    6.80
  -2  -7   0  148.52    6.27
  -2  -7   0  138.18    9.83
  -2  -7   0  129.02    9.05
   9  -2   0  145.56    6.63
   9  -2   0  151.13    6.57
   9  -2   0  150.60    6.57
  -2  -7   0  152.96    6.38
  -2  -7   0  157.52    6.18
   9  -2   0  134.66    9.06
   9  -2   0  153.37    6.58
  -2  -7   0  145.25    6.16
  -2  -7   0  152.20    6.43
  -7   9   0  136.74    9.22
   9  -2   0  149.97    6.49
   9  -2   0  149.78    6.85
  -2  -7   0  150.25    6.74
   9  -2   0  155.80    6.46
   9  -2   0  154.90    6.44
  -2  -7   0  140.91    6.25
  -2  -7   0  152.21    6.71
   9  -2   0  144.15    6.14
  -2  -7   0  148.71    6.20
  -2  -7   0  145.08    6.50
   9  -2   0  150.01    6.09
   9  -2   0  149.70    9.34
  -2  -7   0  143.36    6.43
   9  -2   0  147.83    9.44
   9  -2   0  152.60    6.51
  -2  -7   0  143.58    6.12
   9  -2   0  141.53    6.26
  -2  -7   0  142.05    6.72
  -2  -7   0  144.89    6.38
  -2  -7   0  155.34    5.83
  -7   9   0  155.98    9.91
  -2  -7   0  152.76    6.33
   9  -2   0  152.77    6.55
  -2  -7   0  139.68    6.26
   9  -2   0  149.57    6.13
   6  -9   0  217.90    9.04
   6  -9   0  215.89    8.64
  -9   3   0  219.49    8.51
   6  -9   0  210.61    8.89
   6  -9   0  200.43    8.99
  -9   3   0  208.67    8.70
  -9   3   0  207.97   12.85
   6  -9   0  208.65    9.37
   3   6   0  217.72    9.19
   3   6   0  200.48    8.50
   6  -9   0  218.45    9.63
   6  -9   0  214.46   12.79
   6  -9   0  221.09    8.87
  -9   3   0  223.87   13.09
   3   6   0  208.76    9.61
   3   6   0  225.65   13.35
   3   6   0  221.44   12.77
   6  -9   0  201.37   13.54
   6  -9   0  213.79    8.70
   6  -9   0  217.97    8.93
   6  -9   0  198.81    9.17
   6  -9   0  221.93    9.22
  -9   3   0  228.20   13.35
   3   6   0  235.09   13.03
   6  -9   0  220.28    8.93
   6  -9   0  207.38    8.57
   3   6   0  215.22    9.38
   6  -9   0  212.37    8.71
   6  -9   0  214.46    8.59
   6  -9   0  219.32   13.57
   6  -9   0  209.29    9.15
   6  -9   0  202.78   13.46
   6  -9   0  221.89    8.97
   3   6   0  211.74    8.60
   6  -9   0  215.10    8.85
   3   6   0  208.27    9.01
   9  -3   0  213.65   13.08
   9  -3   0  217.69    9.27
  -3  -6   0  208.71   12.64
   9  -3   0  213.00    8.66
   9  -3   0  223.27    8.76
  -3  -6   0  208.21    8.15
  -3  -6   0  211.21    9.41
   9  -3   0  228.45    8.68
   9  -3   0  210.88    8.88
   9  -3   0  218.45    9.38
  -3  -6   0  225.40    8.98
   9  -3   0  219.80    9.08
   9  -3   0  221.08    9.40
   9  -3   0  215.75    8.62
  -6   9   0  237.87   13.24
  -3  -6   0  215.32    8.68
  -6   9   0  217.12   13.28
   9  -3   0  207.43   12.63
  -3  -6   0  204.07    8.56
  -3  -6   0  212.79    9.36
   9  -3   0  226.41    9.33
   9  -3   0  224.44    9.23
  -3  -6   0  222.40    9.48
   9  -3   0  230.19    9.67
  -3  -6   0  210.66   13.35
   9  -3   0  227.58    8.72
  -3  -6   0  214.95    8.43
   9  -3   0  224.25   12.81
  -3  -6   0  227.41    8.78
  -3  -6   0  181.04    8.86
  -3  -6   0  204.06    9.01
   9  -3   0  224.64   12.98
  -3  -6   0  205.87    9.09
   9  -3   0  222.01    9.69
   9  -3   0  220.65    9.21
   9  -3   0  221.12    8.88
   9  -3   0  221.02    9.22
  -3  -6   0  215.91    8.87
   9  -3   0  222.20    9.21
  -3  -6   0  204.76   12.91
  -3  -6   0  215.97   13.39
   9  -3   0  223.78    9.03
   5  -9   0  70.549   3.409
   5  -9   0  69.510   5.750
   5  -9   0  67.554   3.305
   5  -9   0  64.899   3.408
   5  -9   0  71.746   3.322
   5  -9   0  67.430   3.399
   5  -9   0  67.370   3.095
   5  -9   0  65.659   3.254
   4   5   0  71.391   5.236
   4   5   0  64.962   3.077
   5  -9   0  70.086   3.538
   5  -9   0  68.747   5.699
   5  -9   0  69.791   3.352
  -9   4   0  71.852   5.529
   4   5   0  70.423   5.247
   5  -9   0  70.655   5.376
   5  -9   0  73.247   3.485
   5  -9   0  72.704   3.268
   5  -9   0  72.588   3.174
   4   5   0  68.093   3.439
  -9   4   0  80.300   5.914
   4   5   0  72.764   3.405
   5  -9   0  69.968   5.684
   4   5   0  72.422   5.327
   5  -9   0  70.328   3.339
  -9   4   0  70.859   5.518
   5  -9   0  74.199   3.331
   4   5   0  70.319   3.164
   4   5   0  72.972   3.572
   5  -9   0  66.970   3.414
   4   5   0  76.432   3.369
   4   5   0  68.217   3.236
  -9   4   0  67.200   3.233
   5  -9   0  71.901   3.374
   5  -9   0  64.799   3.464
   5  -9   0  69.894   3.325
   5  -9   0  65.605   3.076
   9  -4   0  73.237   3.463
  -5   9   0  75.093   5.523
   9  -4   0  70.497   3.395
  -4  -5   0  64.532   3.470
   9  -4   0  68.048   5.283
   9  -4   0  69.251   3.622
   9  -4   0  71.303   3.446
   9  -4   0  67.735   3.230
  -4  -5   0  60.854   3.205
  -4  -5   0  72.062   5.603
   9  -4   0  71.615   3.443
   9  -4   0  71.754   3.591
  -4  -5   0  72.073   3.461
   9  -4   0  74.506   3.212
   9  -4   0  71.623   3.259
  -4  -5   0  75.704   5.599
   9  -4   0  70.809   3.364
  -4  -5   0  67.745   3.463
  -4  -5   0  66.044   3.142
   9  -4   0  75.241   3.458
  -4  -5   0  68.285   3.256
   9  -4   0  67.247   3.285
   9  -4   0  71.807   3.229
   9  -4   0  69.060   3.191
  -4  -5   0  62.672   3.389
  -4  -5   0  73.500   3.155
  -5   9   0  77.960   5.585
   9  -4   0  65.927   3.112
   9  -4   0  69.551   3.469
   9  -4   0  69.173   5.380
   9  -4   0  73.579   3.478
  -4  -5   0  76.544   3.399
  -4  -5   0  65.232   5.407
   9  -4   0  67.654   3.527
  -4  -5   0  63.803   3.196
   9  -4   0  71.571   5.381
   9  -4   0  58.250   3.103
  -5   9   0  66.115   5.417
   9  -4   0  72.826   3.409
   9  -4   0  69.320   5.251
   5   4   0  86.514   3.718
   4  -9   0  87.187   3.939
  -9   5   0  84.626   6.036
   4  -9   0  81.010   4.020
   5   4   0  80.256   3.536
   5   4   0  83.227   5.842
   4  -9   0  84.795   3.917
  -9   5   0  79.309   6.095
   4  -9   0  80.959   3.950
   5   4   0  85.079   3.847
   4  -9   0  89.777   3.864
   4  -9   0  74.781   3.733
   4  -9   0  82.891   3.952
   4  -9   0  82.257   3.979
   5   4   0  83.643   3.857
   4  -9   0  83.386   6.129
   5   4   0  83.965   5.689
   5   4   0  79.697   4.030
   4  -9   0  81.789   4.042
   4  -9   0  84.456   3.805
  -9   5   0  80.958   6.307
   4  -9   0  82.938   3.716
   5   4   0  75.225   5.802
   4  -9   0  76.527   3.744
   5   4   0  72.361   3.874
   4  -9   0  86.931   3.868
   4  -9   0  84.139   6.345
   4  -9   0  86.838   6.615
   4  -9   0  80.030   3.777
   4  -9   0  76.740   3.521
   5   4   0  87.519   5.988
   4  -9   0  85.837   3.788
   4  -9   0  88.942   3.861
   5   4   0  76.990   3.609
   5   4   0  80.884   3.594
   4  -9   0  79.038   6.424
   4  -9   0  86.911   3.618
   4  -9   0  80.529   3.916
   9  -5   0  88.944   6.223
   9  -5   0  82.217   3.748
   9  -5   0  87.546   4.034
  -4   9   0  89.475   6.208
  -4   9   0  81.638   6.056
   9  -5   0  78.150   3.878
   9  -5   0  88.745   6.081
   9  -5   0  81.889   4.081
  -5  -4   0  81.930   3.817
  -5  -4   0  82.620   3.684
  -5  -4   0  90.302   6.147
   9  -5   0  87.581   3.759
   9  -5   0  84.421   3.945
  -5  -4   0  73.477   3.455
   9  -5   0  73.910   3.891
   9  -5   0  79.435   3.661
   9  -5   0  82.930   5.883
   9  -5   0  83.096   3.845
   9  -5   0  82.211   3.941
   9  -5   0  85.153   3.659
   9  -5   0  81.453   3.856
   9  -5   0  85.371   3.854
   9  -5   0  73.461   3.600
   9  -5   0  84.408   3.665
  -5  -4   0  77.903   6.052
  -5  -4   0  77.222   6.030
  -4   9   0  83.960   6.083
  -5  -4   0  79.622   3.701
   9  -5   0  79.699   3.886
   9  -5   0  84.218   3.964
  -5  -4   0  78.113   3.804
   9  -5   0  76.835   3.498
   9  -5   0  79.941   5.944
  -5  -4   0  84.994   3.776
   9  -5   0  76.418   4.083
   9  -5   0  83.154   3.730
  -5  -4   0  80.157   3.988
  -5  -4   0  85.592   3.665
   9  -5   0  75.353   3.654
  -5  -4   0  74.566   3.867
   6   3   0  284.34   11.78
   6   3   0  284.80   12.37
   6   3   0  280.39   11.07
   6   3   0  263.65   16.02
   3  -9   0  283.69   11.39
   6   3   0  263.09   11.26
   6   3   0  282.73   15.97
   6   3   0  290.58   11.01
   3  -9   0  271.13   15.68
   3  -9   0  295.71   16.87
   3  -9   0  287.90   11.53
   3  -9   0  280.32   12.05
   3  -9   0  287.86   12.07
   3  -9   0  270.79   11.55
   3  -9   0  279.97   11.17
   3  -9   0  273.06   11.01
   3  -9   0  285.51   11.50
   6   3   0  282.24   12.01
   3  -9   0  263.32   10.94
   3  -9   0  280.76   11.48
   3  -9   0  290.77   17.46
   3  -9   0  290.04   12.38
  -9   6   0  290.01   16.65
   3  -9   0  289.13   11.85
   3  -9   0  281.36   12.12
   3  -9   0  285.85   11.47
  -9   6   0  282.37   15.94
   6   3   0  268.06   10.96
   6   3   0  285.18   16.13
   6   3   0  289.15   11.62
   3  -9   0  287.30   11.39
   3  -9   0  286.12   11.26
   3  -9   0  285.42   11.71
   3  -9   0  299.06   11.86
   3  -9   0  284.59   17.44
   3  -9   0  287.90   11.99
   6   3   0  273.67   11.39
   3  -9   0  291.24   11.42
   9  -6   0  279.06   11.78
  -6  -3   0  278.01   11.31
   9  -6   0  280.63   11.08
  -6  -3   0  280.63   16.26
  -6  -3   0  295.31   11.00
   9  -6   0  278.71   11.27
   9  -6   0  287.51   16.08
  -3   9   0  270.36   16.27
  -6  -3   0  272.35   11.39
   9  -6   0  283.75   11.13
   9  -6   0  289.99   11.84
  -6  -3   0  254.41   11.33
   9  -6   0  275.13   12.32
   9  -6   0  283.66   11.45
  -6  -3   0  269.03   11.65
  -6  -3   0  263.31   15.41
   9  -6   0  265.93   11.32
   9  -6   0  286.10   11.76
   9  -6   0  285.96   12.00
   9  -6   0  281.49   11.45
   9  -6   0  264.71   11.64
   9  -6   0  281.67   12.04
  -6  -3   0  281.91   11.22
   9  -6   0  283.90   12.39
   9  -6   0  288.36   11.14
   9  -6   0  292.84   16.76
  -6  -3   0  273.43   10.44
  -6  -3   0  268.10   16.04
  -6  -3   0  264.34   11.95
   9  -6   0  286.78   11.65
   9  -6   0  259.98   11.16
   9  -6   0  287.32   11.97
  -6  -3   0  287.44   10.89
   9  -6   0  289.03   16.30
   9  -6   0  290.45   11.95
   9  -6   0  299.38   11.22
  -3   9   0  285.88   16.27
   2  -9   0  313.12   12.75
   7   2   0  313.09   12.79
   7   2   0  315.38   12.22
   2  -9   0  312.49   13.37
   7   2   0  321.55   13.65
   2  -9   0  319.84   13.30
   7   2   0  297.15   12.43
   7   2   0  304.96   17.45
   2  -9   0  327.84   12.35
   2  -9   0  315.51   13.22
  -9   7   0  296.31   17.88
   7   2   0  282.89   12.76
   2  -9   0  339.40   13.38
   7   2   0  294.74   12.10
   7   2   0  306.49   12.12
   2  -9   0  298.43   18.92
   7   2   0  301.13   12.90
   7   2   0  303.03   12.54
  -9   7   0  306.74   18.07
  -9   7   0  296.86   17.19
   2  -9   0  317.47   12.91
   2  -9   0  331.24   13.06
   2  -9   0  308.55   12.52
   2  -9   0  313.00   12.64
   2  -9   0  317.24   12.64
   7   2   0  316.82   13.25
   2  -9   0  324.70   18.65
   7   2   0  299.29   17.74
   2  -9   0  325.84   12.59
   2  -9   0  320.50   12.39
   2  -9   0  318.89   17.49
   2  -9   0  316.92   12.54
   2  -9   0  302.57   11.97
   2  -9   0  323.23   12.69
   2  -9   0  287.50   18.90
   2  -9   0  306.81   13.00
   7   2   0  292.89   17.60
   2  -9   0  304.49   13.58
   2  -9   0  314.99   12.65
  -7  -2   0  311.45   17.67
  -7  -2   0  313.76   12.49
   9  -7   0  312.28   18.19
   9  -7   0  317.41   12.27
   9  -7   0  301.91   12.87
  -7  -2   0  315.15   11.49
   9  -7   0  328.93   12.63
   9  -7   0  324.71   12.29
  -7  -2   0  303.06   12.90
   9  -7   0  326.61   13.20
  -2   9   0  289.13   12.11
   9  -7   0  314.99   13.27
   9  -7   0  321.53   12.32
  -7  -2   0  321.20   11.98
  -7  -2   0  307.19   12.34
   9  -7   0  302.97   12.49
   9  -7   0  296.30   12.35
   9  -7   0  313.92   12.80
   9  -7   0  323.90   13.14
   9  -7   0  324.98   12.23
  -2   9   0  326.50   17.98
  -7  -2   0  302.67   17.78
  -7  -2   0  291.91   17.10
  -7  -2   0  278.45   12.50
   9  -7   0  316.70   13.17
  -2   9   0  301.52   18.84
   9  -7   0  298.42   12.54
   9  -7   0  314.38   12.41
   9  -7   0  316.87   13.00
   9  -7   0  284.75   18.28
  -2   9   0  324.75   18.00
   9  -7   0  300.18   13.50
   9  -7   0  319.66   12.99
   9  -7   0  316.38   13.64
  -7  -2   0  302.23   12.49
  -7  -2   0  306.71   12.03
   9  -7   0  306.46   17.78
   9  -7   0  295.60   17.51
   8   1   0  273.98   15.93
   8   1   0  275.93   10.83
   8   1   0  260.97   11.54
   1  -9   0  292.67   11.82
   1  -9   0  273.18   11.20
   8   1   0  273.72   10.74
   1  -9   0  285.30   11.30
   1  -9   0  281.74   12.09
   1  -9   0  270.43   17.04
   1  -9   0  282.19   11.23
   1  -9   0  268.73   11.18
   1  -9   0  282.37   11.90
   1  -9   0  303.92   11.29
   8   1   0  286.05   11.77
   1  -9   0  279.35   11.86
   1  -9   0  263.88   17.06
   8   1   0  287.11   11.37
   1  -9   0  288.30   10.96
  -9   8   0  278.70   16.22
  -9   8   0  269.99   16.16
   1  -9   0  285.63   11.59
   8   1   0  268.21   11.38
   8   1   0  284.42   11.51
   1  -9   0  276.10   11.12
   8   1   0  257.22   11.48
   1  -9   0  270.79   10.10
   1  -9   0  286.09   11.61
   8   1   0  258.41   11.09
   8   1   0  256.12   15.58
   1  -9   0  282.34   11.00
   1  -9   0  286.00   10.70
   8   1   0  287.13   12.10
   1  -9   0  279.02   11.47
   1  -9   0  263.10   15.73
   1  -9   0  279.87   11.78
   1  -9   0  278.84   16.83
   1  -9   0  287.84   11.15
   8   1   0  252.48   15.82
   8   1   0  271.25   10.75
  -8  -1   0  271.74   11.10
  -1   9   0  278.41   16.05
   9  -8   0  275.28   11.52
   9  -8   0  269.45   16.28
   9  -8   0  264.98   11.08
   9  -8   0  287.21   11.69
   9  -8   0  271.11   11.97
   9  -8   0  258.22   11.58
   9  -8   0  274.54   12.09
   9  -8   0  240.61   11.31
  -1   9   0  263.90   15.95
   9  -8   0  240.38   16.32
  -8  -1   0  257.89   15.56
   9  -8   0  269.69   15.73
   9  -8   0  279.48   11.77
  -8  -1   0  269.10   10.64
   9  -8   0  274.64   10.85
   9  -8   0  269.63   11.34
  -1   9   0  258.95   10.78
   9  -8   0  276.15   10.85
   9  -8   0  266.04   10.95
   9  -8   0  256.69   15.81
   9  -8   0  261.87   10.95
   9  -8   0  284.59   10.93
  -8  -1   0  283.88   11.00
   9  -8   0  281.08   10.83
   9  -8   0  270.37   11.60
   9  -8   0  271.79   11.50
  -8  -1   0  240.85   10.97
  -8  -1   0  277.66   10.20
  -8  -1   0  266.89   16.08
  -1   9   0  272.99   11.35
  -1   9   0  262.66   16.80
  -8  -1   0  269.93   11.50
  -8  -1   0  276.94   10.65
   9  -8   0  265.58   11.15
  -8  -1   0  256.65   15.65
   9   0   0  193.03    8.23
   0  -9   0  194.26    8.36
   9   0   0  190.68    7.56
   9   0   0  162.28   11.26
   0  -9   0  193.46    7.93
   0  -9   0  192.28    7.54
   0  -9   0  186.98   12.32
   0  -9   0  178.84   11.59
   0  -9   0  184.33    7.65
   9   0   0  176.21    7.43
   0  -9   0  188.20    7.65
   0  -9   0  190.60    7.78
   0  -9   0  190.71    8.27
   9   0   0  174.59   11.53
   0  -9   0  186.25    7.82
   0  -9   0  190.14    7.85
   0  -9   0  191.75    8.35
  -9   9   0  175.52   12.08
   0  -9   0  187.84    8.09
   0  -9   0  195.58    7.89
   9   0   0  180.38    7.99
   0  -9   0  189.01    7.78
   9   0   0  184.29    8.09
   0  -9   0  195.56    8.32
   0  -9   0  176.15   12.30
   9   0   0  197.00    7.97
   9   0   0  183.21    8.00
   0  -9   0  197.26    7.92
   0  -9   0  183.61    7.10
   9   0   0  177.36    7.70
   0  -9   0  203.75    8.08
   9   0   0  162.97   11.12
   9   0   0  187.67    7.50
   9   0   0  177.58    8.25
   9   0   0  184.59    8.42
   0  -9   0  198.27    8.18
   9   0   0  188.67    7.52
  -9   9   0  175.70   11.61
   9   0   0  188.06    7.99
   9  -9   0  180.18    8.17
  -9   0   0  187.86    7.47
   9  -9   0  159.85   11.76
   9  -9   0  190.89    7.59
   9  -9   0  176.58    7.95
   9  -9   0  185.98    7.57
   9  -9   0  178.13    7.50
  -9   0   0  185.70    7.11
   9  -9   0  179.58    7.75
  -9   0   0  193.57    7.84
  -9   0   0  178.80   11.71
  -9   0   0  164.73   11.24
   9  -9   0  191.30    7.56
   9  -9   0  185.85    8.02
   0   9   0  183.42    7.89
   0   9   0  171.96   11.95
   9  -9   0  187.58    7.80
   9  -9   0  169.93   11.34
   0   9   0  197.78    8.49
   9  -9   0  183.83    7.58
  -9   0   0  191.48    7.72
   0   9   0  177.43   11.43
   9  -9   0  188.73    7.93
   0   9   0  176.38    7.48
   9  -9   0  185.73    8.11
   9  -9   0  171.54    8.26
   9  -9   0  184.59    8.43
   9  -9   0  181.32    7.67
  -9   0   0  181.90    7.40
  -9   0   0  192.27    8.13
   0   9   0  172.37   11.35
   9  -9   0  185.45    7.62
   9  -9   0  167.35   11.20
   9  -9   0  177.31    8.01
   1   9   0  49.070   4.986
   9 -10   0  55.072   2.810
   1   9   0  60.268   3.114
   9 -10   0  51.681   2.846
 -10   1   0  56.331   3.077
   9 -10   0  55.723   2.991
 -10   1   0  51.341   5.059
 -10   1   0  58.384   3.052
   9 -10   0  57.599   2.740
   1   9   0  61.201   2.950
   9 -10   0  53.975   2.795
 -10   1   0  60.018   2.969
   9 -10   0  57.762   2.762
   9 -10   0  49.990   4.701
   1   9   0  61.919   3.215
 -10   1   0  56.066   2.649
   9 -10   0  57.539   2.780
   9 -10   0  59.786   2.931
   9 -10   0  55.837   2.776
   1   9   0  56.412   2.710
   1   9   0  58.498   5.015
 -10   1   0  55.401   5.061
   1   9   0  54.880   4.868
   9 -10   0  56.804   2.735
   9 -10   0  57.854   3.010
   9 -10   0  55.306   2.917
   9 -10   0  54.323   2.877
   9 -10   0  45.376   4.774
   9 -10   0  60.379   2.936
   9 -10   0  58.341   3.099
 -10   1   0  60.752   2.869
   9 -10   0  52.452   2.729
  10  -1   0  56.917   2.950
  -1  -9   0  57.843   3.141
  10  -1   0  54.744   2.667
  -1  -9   0  57.596   3.068
  10  -1   0  54.752   2.918
  -9  10   0  47.452   4.939
  -1  -9   0  58.725   2.968
  10  -1   0  57.397   3.011
  -1  -9   0  60.583   3.100
  -1  -9   0  57.713   2.864
  10  -1   0  56.215   2.769
  -1  -9   0  54.094   2.822
  10  -1   0  60.507   2.792
  10  -1   0  58.718   3.067
  10  -1   0  46.074   4.710
  -1  -9   0  57.799   3.133
  -1  -9   0  52.908   5.261
  10  -1   0  52.928   4.823
  -1  -9   0  58.797   2.926
  10  -1   0  52.225   2.673
  10  -1   0  57.804   3.135
  -1  -9   0  57.830   3.002
  -1  -9   0  61.370   2.739
  -1  -9   0  58.761   2.829
  10  -1   0  56.432   3.052
  -1  -9   0  59.856   2.918
  -9  10   0  49.166   5.049
  10  -1   0  53.842   4.914
  -1  -9   0  54.988   2.896
  10  -1   0  54.273   2.861
  -1  -9   0  54.039   3.127
  10  -1   0  52.760   2.843
  10  -1   0  62.232   2.846
  -1  -9   0  54.890   5.098
  -1  -9   0  55.233   2.980
  -1  -9   0  61.652   3.022
  -1  -9   0  54.591   5.283
  10  -1   0  59.146   2.754
  10  -1   0  58.368   3.057
  10  -1   0  56.224   2.914
   8 -10   0  209.24    8.60
 -10   2   0  229.01    9.01
   2   8   0  197.91   12.91
   8 -10   0  187.57   13.58
   8 -10   0  209.68    9.40
   8 -10   0  211.49    8.84
   2   8   0  229.31    9.28
   8 -10   0  190.98   12.75
   8 -10   0  206.64    8.62
   8 -10   0  219.75    8.72
   8 -10   0  206.69    9.19
   8 -10   0  216.21    8.93
   8 -10   0  205.21    8.85
   2   8   0  203.80   13.51
   8 -10   0  187.18    8.56
 -10   2   0  197.48   13.04
   2   8   0  227.32    9.47
 -10   2   0  220.06    8.55
 -10   2   0  196.19   13.21
   8 -10   0  213.24    8.92
   2   8   0  210.66    9.02
   8 -10   0  216.75    8.99
   8 -10   0  201.42    9.20
   8 -10   0  215.26    9.66
 -10   2   0  220.70    8.79
   8 -10   0  228.69    8.70
 -10   2   0  208.34   13.19
   8 -10   0  220.56    8.87
   2   8   0  221.86    9.68
   2   8   0  214.41    8.62
   8 -10   0  214.49    9.07
   2   8   0  202.28   12.84
 -10   2   0  205.96    8.06
   8 -10   0  195.27   13.55
  -2  -8   0  215.11    8.92
  10  -2   0  224.41    9.26
  -2  -8   0  226.09    9.10
  -2  -8   0  216.28    9.55
  -2  -8   0  214.83    8.89
  -2  -8   0  229.61    9.07
  -2  -8   0  213.01    8.84
  -2  -8   0  213.50    9.19
  10  -2   0  224.23    9.47
  10  -2   0  223.29    9.08
  -2  -8   0  230.44    8.69
  -2  -8   0  191.34   13.66
  -2  -8   0  217.76    8.73
  10  -2   0  202.25   13.02
  -2  -8   0  218.23    9.49
  -2  -8   0  226.68    8.97
  -2  -8   0  205.26   13.14
  10  -2   0  217.01    9.28
  10  -2   0  212.93    9.58
  -2  -8   0  229.06    9.06
  10  -2   0  197.09   12.81
  10  -2   0  228.02    8.69
  -2  -8   0  212.40    9.13
  -8  10   0  196.77   13.10
  10  -2   0  215.39    9.15
  10  -2   0  233.15    9.47
  10  -2   0  227.71    9.15
  10  -2   0  223.92    8.71
  -8  10   0  203.14   13.43
  10  -2   0  221.24    8.67
  10  -2   0  219.23    8.65
  -2  -8   0  221.45    9.45
  10  -2   0  214.15    9.21
  10  -2   0  233.29    9.76
  -2  -8   0  221.42    8.74
  10  -2   0  215.28    8.88
  -2  -8   0  201.48   13.60
  10  -2   0  198.42   13.11
  10  -2   0  219.71    9.27
  -2  -8   0  209.30    8.68
  -2  -8   0  221.43    8.23
  10  -2   0  218.42    8.72
  10  -2   0  206.55   12.70
   7 -10   0  210.77    9.11
   3   7   0  218.74    9.19
   3   7   0  222.10    9.43
   3   7   0  195.65   13.02
 -10   3   0  198.99   12.99
   7 -10   0  201.03    8.32
   7 -10   0  211.57    8.73
   3   7   0  214.58    8.81
   7 -10   0  210.79    8.67
   7 -10   0  214.19    8.98
   7 -10   0  197.37    8.40
   3   7   0  202.05   12.52
   3   7   0  201.97    8.62
   7 -10   0  195.00    8.89
   7 -10   0  190.95   13.37
   3   7   0  212.14    8.38
   7 -10   0  171.22    8.24
   7 -10   0  203.39    8.76
   7 -10   0  219.96    8.49
 -10   3   0  197.49   12.68
   7 -10   0  211.98    8.63
 -10   3   0  219.96    8.72
 -10   3   0  192.17   12.69
 -10   3   0  218.61    8.31
   3   7   0  198.47   12.52
   7 -10   0  210.21    8.37
   3   7   0  215.58    8.97
   7 -10   0  213.63    8.71
   7 -10   0  191.31   13.26
   7 -10   0  213.56    8.62
   7 -10   0  204.05    9.34
   7 -10   0  190.27    8.82
 -10   3   0  208.11    8.46
   7 -10   0  206.15    8.66
  -3  -7   0  213.96    9.27
  10  -3   0  195.95   12.40
  10  -3   0  192.18   12.57
  10  -3   0  213.45    8.44
  10  -3   0  214.10    8.98
  10  -3   0  224.12    9.05
  10  -3   0  198.23   12.77
  -3  -7   0  190.57    8.81
  -3  -7   0  216.51    8.44
  10  -3   0  215.35    8.43
  10  -3   0  214.52    8.50
  -3  -7   0  203.75    8.80
  -3  -7   0  202.03    8.47
  -3  -7   0  209.07    7.95
  10  -3   0  213.89    9.16
  10  -3   0  212.49    8.85
  -7  10   0  203.78   12.88
  -3  -7   0  190.97    8.11
  -3  -7   0  193.91   13.18
  10  -3   0  209.65    9.12
  -3  -7   0  199.37    8.39
  10  -3   0  212.81    8.44
  -3  -7   0  204.40    9.17
  10  -3   0  209.59    8.93
  10  -3   0  219.88    9.40
  -7  10   0  195.62   13.01
  10  -3   0  227.45    9.47
  10  -3   0  206.32    8.62
  10  -3   0  217.56    9.05
  10  -3   0  211.16    9.03
  -3  -7   0  205.13    8.62
  -3  -7   0  211.78    8.75
  10  -3   0  214.45    8.92
  -3  -7   0  196.99   12.79
  10  -3   0  205.08   12.56
  10  -3   0  209.56    8.40
  10  -3   0  218.35    8.82
  -3  -7   0  210.44    9.14
  -3  -7   0  221.20    8.78
   6 -10   0  307.59   13.30
   6 -10   0  326.28   13.03
   4   6   0  315.43   12.85
   6 -10   0  326.72   12.70
   4   6   0  314.22   18.25
 -10   4   0  326.28   18.40
   6 -10   0  310.86   12.52
   6 -10   0  316.52   14.00
   6 -10   0  306.53   13.59
   4   6   0  293.09   12.38
   6 -10   0  312.95   13.11
 -10   4   0  311.45   12.58
   6 -10   0  345.23   12.73
   6 -10   0  297.55   19.43
   6 -10   0  323.88   13.18
 -10   4   0  299.36   18.59
   6 -10   0  319.12   12.90
   6 -10   0  278.27   19.10
   6 -10   0  330.69   12.99
 -10   4   0  287.57   18.03
   4   6   0  285.12   18.71
   6 -10   0  344.24   12.92
   4   6   0  328.74   14.03
   4   6   0  321.26   12.95
   4   6   0  324.80   13.15
   4   6   0  308.45   18.05
   6 -10   0  289.66   19.24
   4   6   0  331.02   13.66
   6 -10   0  296.39   12.45
   6 -10   0  317.55   12.99
   4   6   0  331.05   13.37
   6 -10   0  323.10   12.99
   4   6   0  315.91   12.52
   6 -10   0  312.11   12.45
   6 -10   0  317.36   13.38
 -10   4   0  316.18   12.27
   6 -10   0  324.37   13.67
  -4  -6   0  312.11   12.84
  10  -4   0  301.16   18.60
  10  -4   0  333.42   13.63
  10  -4   0  321.97   18.21
  -4  -6   0  328.32   11.86
  10  -4   0  318.86   12.74
  10  -4   0  333.99   13.40
  -4  -6   0  334.22   12.28
  -4  -6   0  327.15   12.69
  10  -4   0  319.92   12.64
  10  -4   0  345.02   14.13
  -4  -6   0  315.38   18.38
  -4  -6   0  310.87   13.51
  10  -4   0  326.42   13.21
  10  -4   0  333.43   13.99
  10  -4   0  332.57   13.34
  10  -4   0  330.26   13.55
  -4  -6   0  307.68   18.85
  -4  -6   0  328.16   12.47
  10  -4   0  310.32   18.18
  10  -4   0  328.24   13.69
  -6  10   0  307.62   18.41
  10  -4   0  311.77   12.94
  -4  -6   0  289.42   17.93
  -6  10   0  290.65   18.62
  -6  10   0  313.94   18.35
  10  -4   0  325.80   13.38
  10  -4   0  340.25   13.40
  -4  -6   0  304.82   13.61
  10  -4   0  322.25   18.43
  -4  -6   0  332.32   13.03
  10  -4   0  330.54   12.58
  10  -4   0  338.48   12.63
  10  -4   0  330.75   12.62
  10  -4   0  336.39   13.55
  -4  -6   0  319.25   13.68
  10  -4   0  342.81   13.11
   5   5   0  540.45   29.70
   5 -10   0  568.93   23.06
   5 -10   0  573.28   21.91
   5 -10   0  546.08   21.37
   5 -10   0  564.96   22.60
   5 -10   0  498.12   31.57
   5 -10   0  544.91   23.63
   5 -10   0  575.24   21.96
   5   5   0  580.02   23.71
   5 -10   0  574.00   21.90
   5   5   0  523.24   21.05
   5 -10   0  562.25   21.43
   5 -10   0  571.06   23.10
   5 -10   0  557.44   22.29
   5   5   0  536.58   29.94
   5   5   0  534.25   21.71
   5 -10   0  535.00   21.16
 -10   5   0  535.55   30.37
 -10   5   0  538.29   20.61
   5   5   0  552.71   21.20
   5   5   0  562.21   22.57
   5 -10   0  562.50   22.53
   5 -10   0  519.95   31.75
   5   5   0  538.90   22.22
   5 -10   0  548.84   22.19
   5 -10   0  550.76   32.06
 -10   5   0  514.55   29.48
   5 -10   0  573.49   22.01
   5 -10   0  532.12   22.72
   5 -10   0  523.30   30.62
   5 -10   0  570.74   21.74
   5   5   0  573.24   23.04
   5   5   0  549.97   21.88
   5 -10   0  508.98   21.04
   5 -10   0  572.33   21.77
 -10   5   0  529.02   29.50
  -5  -5   0  484.55   21.25
  10  -5   0  562.81   21.93
  -5  -5   0  534.24   22.73
  10  -5   0  558.31   22.89
  10  -5   0  548.48   21.50
  10  -5   0  557.06   21.27
  10  -5   0  569.17   22.59
  10  -5   0  542.33   29.80
  -5  -5   0  527.84   29.66
  10  -5   0  556.89   21.91
  -5  -5   0  521.40   29.78
  10  -5   0  572.23   23.53
  10  -5   0  558.91   21.22
  10  -5   0  526.04   30.01
  -5  -5   0  515.69   21.45
  10  -5   0  543.77   30.76
  -5  -5   0  536.95   23.01
  10  -5   0  576.08   21.55
  10  -5   0  567.38   23.07
  10  -5   0  573.47   22.87
  -5  -5   0  584.55   19.95
  10  -5   0  559.13   23.74
  10  -5   0  549.52   22.38
  -5  10   0  554.67   30.24
  10  -5   0  588.43   22.53
  10  -5   0  546.84   22.26
  -5  -5   0  490.31   30.44
  -5  -5   0  566.16   20.94
  -5  10   0  535.02   29.93
  -5  -5   0  559.29   20.65
  10  -5   0  567.75   21.38
  10  -5   0  572.24   22.57
  10  -5   0  568.47   21.30
  10  -5   0  586.17   22.82
  -5  -5   0  543.01   21.79
   6   4   0  837.68   31.26
   4 -10   0  809.59   33.83
   4 -10   0  802.07   33.54
   4 -10   0  838.77   32.23
   4 -10   0  781.54   31.05
   4 -10   0  812.33   34.84
   4 -10   0  849.84   32.24
   4 -10   0  867.16   33.96
   4 -10   0  777.34   32.78
   6   4   0  814.30   31.10
   4 -10   0  772.97   44.62
   4 -10   0  791.22   32.66
   4 -10   0  781.26   31.17
   6   4   0  788.76   43.05
   4 -10   0  848.55   31.47
   6   4   0  845.17   33.90
   6   4   0  830.62   32.26
 -10   6   0  802.97   42.55
   6   4   0  867.52   34.90
   6   4   0  746.53   31.98
   4 -10   0  840.25   33.18
   6   4   0  825.97   32.72
   4 -10   0  867.65   32.40
 -10   6   0  773.96   43.81
   4 -10   0  846.98   33.27
   4 -10   0  831.62   31.99
   6   4   0  775.93   43.38
   4 -10   0  865.33   32.28
   4 -10   0  865.17   31.55
   4 -10   0  828.97   34.01
   4 -10   0  860.56   32.01
   6   4   0  792.01   33.18
   4 -10   0  784.68   46.34
  -6  -4   0  801.67   31.68
  -6  -4   0  859.66   31.41
  10  -6   0  828.63   34.58
  10  -6   0  863.91   33.53
  10  -6   0  849.91   31.48
  10  -6   0  815.76   32.27
  10  -6   0  817.03   43.26
  10  -6   0  785.89   31.59
  10  -6   0  806.85   43.67
  10  -6   0  837.16   32.21
  10  -6   0  817.04   32.88
  -6  -4   0  763.08   33.77
  10  -6   0  846.66   33.05
  -6  -4   0  812.00   32.05
  -6  -4   0  844.66   30.72
  10  -6   0  824.67   31.23
  -4  10   0  807.65   43.44
  10  -6   0  836.04   33.65
  -6  -4   0  741.09   32.75
  10  -6   0  802.81   44.66
  10  -6   0  872.65   33.23
  10  -6   0  851.84   33.66
  -6  -4   0  853.05   29.28
  10  -6   0  826.75   34.90
  10  -6   0  818.43   33.92
  10  -6   0  848.30   33.26
  -6  -4   0  787.63   43.06
  -4  10   0  786.96   43.67
  10  -6   0  837.31   31.66
  -6  -4   0  691.79   30.29
  10  -6   0  855.96   31.36
  -4  10   0  780.01   46.07
  10  -6   0  853.68   31.37
  -6  -4   0  755.06   42.93
  10  -6   0  837.24   32.79
   3 -10   0  73.180   6.305
   3 -10   0  73.946   3.592
   3 -10   0  77.954   3.831
   3 -10   0  76.700   3.544
   3 -10   0  70.469   3.279
   3 -10   0  74.379   3.511
   3 -10   0  78.714   3.799
 -10   7   0  71.238   6.137
   7   3   0  71.136   3.271
   3 -10   0  77.026   3.716
   7   3   0  66.100   3.302
   7   3   0  69.191   3.499
   3 -10   0  73.332   3.567
   7   3   0  75.632   3.370
   3 -10   0  77.436   3.572
   3 -10   0  77.976   3.498
   7   3   0  71.368   5.636
   3 -10   0  69.688   6.282
   3 -10   0  69.183   3.499
 -10   7   0  60.501   5.905
   7   3   0  76.029   3.771
   3 -10   0  73.884   3.728
   3 -10   0  77.229   3.550
   3 -10   0  63.315   5.832
   7   3   0  70.593   5.513
   7   3   0  63.558   3.191
 -10   7   0  66.982   5.763
   3 -10   0  77.857   3.760
   7   3   0  69.826   3.354
   3 -10   0  76.506   3.695
   3 -10   0  69.777   3.696
   3 -10   0  72.273   3.612
   3 -10   0  72.241   3.587
   3 -10   0  77.650   3.574
   7   3   0  70.986   3.496
   7   3   0  76.191   3.698
  10  -7   0  72.083   3.527
  10  -7   0  72.381   3.563
  10  -7   0  64.585   5.567
  -7  -3   0  67.432   3.569
  -7  -3   0  74.977   3.460
  10  -7   0  72.259   3.450
  -3  10   0  77.090   5.999
  10  -7   0  71.652   3.531
  10  -7   0  68.759   3.568
  10  -7   0  73.504   3.682
  10  -7   0  71.094   3.395
  -7  -3   0  68.192   3.447
  -7  -3   0  73.729   3.371
  10  -7   0  76.655   3.450
  -7  -3   0  72.121   3.476
  10  -7   0  73.549   3.422
  10  -7   0  74.916   3.780
  10  -7   0  60.485   5.383
  10  -7   0  68.295   3.666
  -3  10   0  66.568   3.275
  -3  10   0  73.862   6.054
  10  -7   0  77.211   3.431
  10  -7   0  72.210   5.908
  -7  -3   0  65.321   5.712
  -7  -3   0  61.569   3.365
  10  -7   0  78.272   3.694
  -7  -3   0  77.610   3.543
  -3  10   0  70.850   6.131
  10  -7   0  74.612   3.381
  -7  -3   0  71.569   3.281
  10  -7   0  72.939   3.506
  10  -7   0  74.396   3.835
  10  -7   0  74.788   3.666
  10  -7   0  70.875   3.414
  -7  -3   0  72.397   3.600
  -7  -3   0  62.545   5.609
  10  -7   0  76.739   3.708
   2 -10   0  196.24   13.76
   2 -10   0  221.84    8.82
   2 -10   0  218.99    9.27
   2 -10   0  217.14    8.73
   2 -10   0  219.09    8.79
   8   2   0  217.96    8.38
   2 -10   0  215.03    8.81
   8   2   0  191.11   12.57
 -10   8   0  200.71   13.13
   8   2   0  216.31    8.87
   2 -10   0  220.64    8.58
   2 -10   0  214.54    9.02
   2 -10   0  225.73    8.82
   2 -10   0  220.73    9.31
   2 -10   0  201.49   13.42
   8   2   0  201.89    8.93
   8   2   0  222.00    9.48
   2 -10   0  215.54    8.83
   8   2   0  203.94    8.32
   2 -10   0  216.51    8.72
   8   2   0  187.99   12.32
   8   2   0  203.31    8.63
   2 -10   0  204.01    8.57
   2 -10   0  216.04    9.11
   2 -10   0  216.32    9.34
   2 -10   0  209.90    9.42
   2 -10   0  211.58    8.31
   8   2   0  215.29    8.44
   2 -10   0  216.50    9.19
   2 -10   0  219.70    9.06
   2 -10   0  200.04   13.67
   8   2   0  207.12    9.14
 -10   8   0  192.40   12.97
  10  -8   0  209.71    8.71
  -2  10   0  198.15   12.86
  10  -8   0  212.42    9.19
  10  -8   0  211.07    8.63
  10  -8   0  188.70   12.47
  -8  -2   0  205.83    8.72
  -2  10   0  189.11   12.73
  10  -8   0  218.19    8.56
  10  -8   0  199.98    9.05
  -2  10   0  195.87   13.48
  10  -8   0  211.97    9.36
  -8  -2   0  200.11    8.61
  10  -8   0  210.58    9.45
  -8  -2   0  202.17    8.94
  10  -8   0  192.95   12.69
  -2  10   0  198.88    8.41
  10  -8   0  216.74    8.89
  10  -8   0  209.35    8.47
  -8  -2   0  180.60   12.63
  10  -8   0  216.38    9.13
  10  -8   0  212.63    8.49
  10  -8   0  197.32   13.05
  -8  -2   0  175.14   12.09
  -8  -2   0  207.82    7.99
  -8  -2   0  181.47   12.42
  10  -8   0  207.29    8.99
  10  -8   0  208.87    8.98
  10  -8   0  213.98    9.12
  10  -8   0  191.47    8.60
  -8  -2   0  207.47    8.66
  -8  -2   0  207.31    8.30
  -8  -2   0  224.10    8.66
  10  -8   0  214.36    8.46
  -8  -2   0  205.37    8.31
  10  -8   0  198.30    8.87
  10  -8   0  219.61    8.62
   9   1   0  124.53    5.12
   1 -10   0  99.253   7.925
   1 -10   0  125.12    5.74
   9   1   0  120.06    5.73
   9   1   0  127.77    5.62
   1 -10   0  99.451   8.478
   1 -10   0  127.38    5.63
   1 -10   0  107.94    8.82
   1 -10   0  129.34    5.30
   1 -10   0  103.02    8.76
   9   1   0  106.56    7.92
   1 -10   0  123.86    5.79
   1 -10   0  126.59    5.41
   1 -10   0  119.42    5.08
   9   1   0  101.57    7.91
   9   1   0  121.94    5.37
   9   1   0  118.33    5.03
   1 -10   0  120.08    5.49
 -10   9   0  100.32    8.47
   1 -10   0  124.29    5.39
   1 -10   0  122.11    5.67
   9   1   0  117.96    5.39
   1 -10   0  122.34    5.53
   9   1   0  116.78    5.19
   1 -10   0  123.31    5.39
   1 -10   0  124.56    5.42
   1 -10   0  123.57    5.36
   1 -10   0  117.64    5.23
   1 -10   0  124.71    5.34
   9   1   0  119.41    5.02
   1 -10   0  121.51    5.52
   1 -10   0  122.72    5.31
 -10   9   0  112.72    8.60
  -1  10   0  121.29    5.37
  -9  -1   0  125.90    5.39
  10  -9   0  122.62    5.29
  -9  -1   0  120.25    5.49
  -1  10   0  115.94    8.24
  -1  10   0  103.87    8.00
  -9  -1   0  126.68    5.29
  10  -9   0  123.63    5.18
  -9  -1   0  119.80    4.87
  -9  -1   0  117.33    5.09
  -9  -1   0  107.90    8.00
  10  -9   0  119.05    5.47
  10  -9   0  121.04    5.48
  10  -9   0  126.24    5.14
  10  -9   0  109.23    5.58
  10  -9   0  106.13    8.11
  -1  10   0  118.99    5.06
  10  -9   0  108.84    8.08
  -1  10   0  123.09    5.73
  10  -9   0  121.81    5.14
  10  -9   0  117.98    5.24
  -1  10   0  109.22    8.57
  10  -9   0  123.50    5.14
  10  -9   0  124.44    5.42
  -9  -1   0  104.31    8.25
  10  -9   0  120.78    5.72
  10  -9   0  121.55    5.59
  10  -9   0  110.57    5.44
  10  -9   0  127.89    5.57
  -9  -1   0  117.80    5.32
  10  -9   0  110.95    5.11
  -9  -1   0  122.15    5.09
  10  -9   0  123.88    5.23
  10  -9   0  121.42    5.45
  10   0   0  155.95    7.22
   0 -10   0  160.99    7.54
   0 -10   0  158.99    7.37
   0 -10   0  174.42    7.63
   0 -10   0  170.03    7.36
   0 -10   0  170.50    6.96
   0 -10   0  168.16    7.13
  10   0   0  171.85    6.83
   0 -10   0  171.71    6.86
   0 -10   0  169.83    7.12
  10   0   0  154.46    7.30
   0 -10   0  172.91    7.18
   0 -10   0  173.12    7.11
   0 -10   0  165.36    7.30
   0 -10   0  168.77    7.61
  10   0   0  175.95    7.52
   0 -10   0  165.34    6.41
  10   0   0  172.64    7.28
  10   0   0  149.27    6.94
  10   0   0  164.53    6.78
   0 -10   0  166.44    6.97
   0 -10   0  171.27    7.21
   0 -10   0  172.93    7.20
  10   0   0  158.76    7.66
   0 -10   0  175.26    7.14
  10   0   0  168.17    7.22
  10   0   0  171.42    6.88
 -10   0   0  162.01    7.17
  10 -10   0  166.87    6.90
   0  10   0  171.01    7.19
  10 -10   0  166.92    6.89
  10 -10   0  166.99    7.49
  10 -10   0  154.63    6.92
   0  10   0  170.82    7.52
  10 -10   0  149.58    7.24
 -10   0   0  165.84    6.80
   0  10   0  159.62    6.76
 -10   0   0  176.73    7.43
  10 -10   0  161.64    6.87
  10 -10   0  163.41    7.04
  10 -10   0  166.03    7.37
   0  10   0  174.06    7.70
  10 -10   0  169.61    6.87
  10 -10   0  168.06    7.12
 -10   0   0  169.21    6.47
 -10   0   0  166.68    7.11
  10 -10   0  163.45    6.92
  10 -10   0  164.93    7.66
  10 -10   0  166.75    7.21
  10 -10   0  164.28    7.31
 -10   0   0  170.90    7.03
  10 -10   0  164.92    7.25
  10 -11   0  403.86   17.97
 -11   1   0  418.49   16.48
  10 -11   0  400.58   16.66
 -11   1   0  422.70   16.22
  10 -11   0  393.08   16.12
  10 -11   0  411.46   16.13
   1  10   0  422.84   17.53
   1  10   0  439.06   18.04
  10 -11   0  404.36   16.57
  10 -11   0  395.05   17.26
 -11   1   0  433.16   15.79
 -11   1   0  419.29   16.71
  10 -11   0  420.26   17.52
  10 -11   0  399.59   16.86
  10 -11   0  418.28   16.08
 -11   1   0  402.34   15.01
  10 -11   0  403.38   16.43
 -11   1   0  443.37   17.15
   1  10   0  429.85   16.87
  10 -11   0  418.95   16.12
   1  10   0  404.26   16.04
  10 -11   0  427.23   17.17
   1  10   0  424.07   17.18
  11  -1   0  403.62   17.29
  -1 -10   0  413.35   15.07
  -1 -10   0  409.63   15.88
  -1 -10   0  413.44   16.46
  -1 -10   0  401.99   16.19
  11  -1   0  411.54   16.92
  11  -1   0  403.02   17.22
  11  -1   0  419.31   17.13
  -1 -10   0  404.60   16.19
  11  -1   0  414.85   16.08
  -1 -10   0  428.34   17.64
  -1 -10   0  436.36   16.70
  11  -1   0  417.67   17.51
  -1 -10   0  401.84   16.56
  -1 -10   0  435.29   17.48
  11  -1   0  432.83   16.18
  11  -1   0  409.06   16.08
  -1 -10   0  415.98   16.96
  -1 -10   0  418.95   17.10
  -1 -10   0  406.60   16.54
  -1 -10   0  429.61   17.66
  11  -1   0  415.96   18.03
  -1 -10   0  429.00   16.70
  11  -1   0  391.52   17.71
  -1 -10   0  412.80   16.52
   2   9   0  330.41   13.11
   9 -11   0  330.16   13.64
   2   9   0  345.29   13.64
   2   9   0  318.46   14.30
 -11   2   0  318.20   14.02
   9 -11   0  336.29   13.15
   9 -11   0  332.57   13.58
   9 -11   0  327.81   14.02
   2   9   0  342.83   14.05
   9 -11   0  331.62   14.31
   9 -11   0  338.12   13.14
   9 -11   0  333.98   13.24
   9 -11   0  331.60   13.79
   9 -11   0  320.02   14.08
   9 -11   0  334.60   13.48
   9 -11   0  331.81   14.70
   2   9   0  358.19   14.77
 -11   2   0  349.78   12.93
   2   9   0  349.69   13.82
 -11   2   0  365.95   13.59
 -11   2   0  348.39   13.28
   9 -11   0  338.33   13.18
   9 -11   0  324.95   13.43
  11  -2   0  327.90   13.86
  11  -2   0  326.40   14.30
  11  -2   0  338.08   14.01
  -2  -9   0  344.12   14.29
  -2  -9   0  350.57   13.69
  11  -2   0  341.74   14.78
  -2  -9   0  343.28   12.41
  11  -2   0  322.26   13.24
  -2  -9   0  325.63   13.41
  -2  -9   0  315.47   13.19
  11  -2   0  335.04   14.12
  -2  -9   0  326.54   13.23
  11  -2   0  331.22   13.17
  11  -2   0  338.57   14.56
  -2  -9   0  342.11   13.51
  11  -2   0  338.94   14.20
  11  -2   0  335.41   13.17
  -2  -9   0  352.89   13.09
  -2  -9   0  314.13   14.37
  -2  -9   0  333.39   14.39
  11  -2   0  345.18   13.18
  -2  -9   0  332.81   13.94
  11  -2   0  349.31   13.25
  11  -2   0  358.65   14.04
  11  -2   0  331.30   14.06
  -2  -9   0  339.01   13.68
  -2  -9   0  328.10   13.84
  11  -2   0  325.98   13.90
   8 -11   0  33.390   1.820
   8 -11   0  33.025   2.112
   8 -11   0  33.018   1.954
   8 -11   0  31.094   1.897
   8 -11   0  33.564   1.985
   3   8   0  33.186   1.918
   3   8   0  33.862   1.995
   8 -11   0  32.709   1.806
   8 -11   0  33.783   2.027
   8 -11   0  34.252   1.994
 -11   3   0  31.425   1.972
   3   8   0  35.350   1.988
   3   8   0  32.228   1.836
   8 -11   0  34.571   2.018
   8 -11   0  30.601   1.888
   3   8   0  35.129   2.090
   8 -11   0  32.341   1.838
   8 -11   0  33.862   2.028
   8 -11   0  30.960   1.997
 -11   3   0  35.644   2.169
   8 -11   0  30.677   2.025
   3   8   0  28.978   1.964
   8 -11   0  31.317   2.118
 -11   3   0  33.962   2.056
  -3  -8   0  32.047   1.961
  -3  -8   0  30.059   2.096
  -3  -8   0  30.751   1.811
  11  -3   0  34.807   1.873
  11  -3   0  30.407   1.836
  11  -3   0  33.309   2.020
  -3  -8   0  33.220   2.022
  -3  -8   0  31.185   1.854
  11  -3   0  29.856   1.977
  11  -3   0  33.352   2.026
  11  -3   0  28.933   1.830
  11  -3   0  32.696   2.180
  -3  -8   0  37.710   2.244
  11  -3   0  31.641   1.884
  11  -3   0  33.491   2.001
  -3  -8   0  29.528   1.903
  11  -3   0  33.861   2.121
  11  -3   0  34.545   1.869
  11  -3   0  31.512   2.104
  11  -3   0  32.918   2.058
  -3  -8   0  30.432   2.169
  -3  -8   0  33.959   2.162
  11  -3   0  31.868   1.852
  11  -3   0  26.462   1.957
  11  -3   0  40.865   2.158
  11  -3   0  32.942   2.078
 -11   4   0  14.390   1.339
   7 -11   0  12.063   1.160
   7 -11   0  11.191   1.050
   7 -11   0  13.699   1.276
   4   7   0  12.280   1.171
   7 -11   0  12.914   1.134
   7 -11   0  13.524   1.202
 -11   4   0  12.881   2.915
   4   7   0  12.227   1.103
 -11   4   0  13.000   2.787
   7 -11   0  14.693   1.283
   4   7   0  13.186   2.319
   4   7   0  13.392   1.288
   7 -11   0  19.466   1.501
   7 -11   0  11.377   2.547
   7 -11   0  11.773   1.035
   7 -11   0  13.813   1.287
   7 -11   0  13.289   1.281
   7 -11   0  11.918   2.469
 -11   4   0  14.575   1.305
   7 -11   0  14.695   1.291
   4   7   0  12.668   1.229
   7 -11   0  18.427   1.486
   7 -11   0  13.294   1.161
   4   7   0  11.650   1.126
 -11   4   0  11.623   2.582
   4   7   0  12.240   1.126
   4   7   0  13.793   1.260
 -11   4   0  13.398   1.227
   7 -11   0  16.269   1.384
   7 -11   0  13.442   1.259
   7 -11   0  11.352   1.204
   4   7   0  9.8356  2.2688
   7 -11   0  13.098   1.278
 -11   4   0  10.811   2.645
   4   7   0  12.011   1.032
  11  -4   0  16.750   1.294
  11  -4   0  10.917   1.070
  11  -4   0  11.473   2.261
  11  -4   0  11.864   1.140
  -4  -7   0  11.734   1.149
  -4  -7   0  11.074   2.442
  11  -4   0  14.426   1.158
  11  -4   0  13.551   1.302
  -4  -7   0  14.324   1.290
  -4  -7   0  13.674   2.538
  11  -4   0  12.446   1.102
  11  -4   0  14.881   1.292
  11  -4   0  15.189   1.427
  11  -4   0  14.279   2.413
  11  -4   0  14.801   2.650
  11  -4   0  14.741   1.385
  11  -4   0  13.370   1.297
  -4  -7   0  13.179   1.231
  -4  -7   0  10.080   1.140
  -7  11   0  9.3288  2.4682
  11  -4   0  16.185   1.475
  11  -4   0  13.448   1.252
  -4  -7   0  10.605   1.216
  11  -4   0  13.131   1.172
  -7  11   0  12.560   2.570
  -4  -7   0  10.614   1.100
  -4  -7   0  13.769   1.369
  11  -4   0  14.551   1.251
  11  -4   0  15.568   1.471
  -4  -7   0  12.900   1.123
  11  -4   0  12.945   1.263
  11  -4   0  14.742   1.167
   5   6   0  168.56    7.13
   6 -11   0  174.76    7.32
   6 -11   0  178.41    7.28
   6 -11   0  162.48    6.96
 -11   5   0  170.59    6.86
   6 -11   0  160.97   11.72
   6 -11   0  172.55    7.54
   5   6   0  157.11   10.71
   5   6   0  175.29    7.67
   6 -11   0  165.21    6.89
   6 -11   0  169.34    7.65
   6 -11   0  144.49   11.44
   5   6   0  171.04    6.97
 -11   5   0  158.21   10.95
 -11   5   0  141.77   11.15
   5   6   0  175.31    7.47
 -11   5   0  178.71    7.28
   6 -11   0  180.93    7.38
   6 -11   0  175.52    7.14
   5   6   0  176.64    7.37
   6 -11   0  163.16    7.32
   6 -11   0  175.20    7.34
   6 -11   0  177.78    7.46
   6 -11   0  183.08    7.32
 -11   5   0  154.51   11.17
   6 -11   0  169.68    7.17
   6 -11   0  170.39    7.83
   5   6   0  176.35    7.86
   6 -11   0  176.52    7.69
   5   6   0  148.80   10.50
   6 -11   0  177.56    7.55
   6 -11   0  172.73    7.34
   5   6   0  170.85    7.23
  11  -5   0  180.81    7.74
  -5  -6   0  158.69   10.99
  -5  -6   0  179.46    7.21
  11  -5   0  168.85    7.52
  11  -5   0  165.26    7.19
  11  -5   0  179.18    7.56
  11  -5   0  177.80    7.19
  11  -5   0  178.03    7.70
  -5  -6   0  170.59    7.58
  11  -5   0  167.41    7.05
  11  -5   0  180.91    7.13
  11  -5   0  151.75   10.75
  -6  11   0  164.81   11.09
  11  -5   0  176.70    7.12
  11  -5   0  163.86   11.18
  11  -5   0  172.65    7.05
  11  -5   0  155.73   10.72
  11  -5   0  171.98    7.38
  -5  -6   0  167.52    7.06
  11  -5   0  169.10    7.87
  -5  -6   0  179.08    6.73
  11  -5   0  171.85    7.61
  -5  -6   0  170.89    6.88
  11  -5   0  175.00    7.94
  -5  -6   0  146.45   10.60
  -5  -6   0  178.09    7.38
  11  -5   0  172.94    7.43
  11  -5   0  180.40    7.54
  11  -5   0  174.98    7.62
  -5  -6   0  170.05    7.71
  11  -5   0  171.24    7.53
  -6  11   0  160.79   11.01
   5 -11   0  142.91    6.39
   6   5   0  149.25    6.12
   5 -11   0  146.61   10.58
   6   5   0  150.70    6.32
   6   5   0  148.78    6.89
   5 -11   0  139.95   10.48
   6   5   0  156.72    6.59
   6   5   0  141.57    6.00
   6   5   0  132.32    9.45
   6   5   0  152.39    6.45
   5 -11   0  153.97    6.67
   5 -11   0  138.43    6.05
   5 -11   0  148.90    6.68
   5 -11   0  127.77    5.96
   6   5   0  154.75    6.73
   6   5   0  139.50    6.18
   5 -11   0  151.05    6.30
 -11   6   0  137.95    9.66
   5 -11   0  143.70    6.68
   5 -11   0  152.98    6.44
   5 -11   0  152.41    6.62
 -11   6   0  141.64   10.26
   5 -11   0  157.84    6.47
   5 -11   0  151.81    6.47
   5 -11   0  151.12    6.87
 -11   6   0  126.55    9.91
   5 -11   0  158.68    6.52
   5 -11   0  157.68    6.34
   5 -11   0  155.52    6.48
   6   5   0  136.42    9.36
 -11   6   0  146.15    6.30
   5 -11   0  149.73    6.79
   5 -11   0  154.45    6.60
   5 -11   0  145.59    6.37
  -6  -5   0  143.26    6.67
  -6  -5   0  140.99    6.26
  -6  -5   0  154.14    6.45
  11  -6   0  155.93    6.29
  11  -6   0  135.37    9.84
  11  -6   0  154.28    6.25
  11  -6   0  152.43    6.58
  -6  -5   0  149.43    6.17
  11  -6   0  152.45    6.75
  11  -6   0  146.84    6.91
  11  -6   0  148.19    6.18
  -6  -5   0  152.80    6.08
  11  -6   0  148.39    6.70
  11  -6   0  151.33    6.68
  11  -6   0  147.81    6.30
  -5  11   0  139.77    9.85
  -6  -5   0  118.50    9.43
  11  -6   0  145.17    6.59
  -5  11   0  138.97    9.78
  11  -6   0  129.27    9.41
  11  -6   0  160.66    6.80
  11  -6   0  156.72    6.55
  11  -6   0  135.27    9.69
  11  -6   0  150.95    6.61
  -6  -5   0  138.70    9.75
  -5  11   0  136.52   10.28
  11  -6   0  152.34    6.59
  11  -6   0  149.39    6.44
  -6  -5   0  148.53    6.31
  -6  -5   0  152.16    5.90
  11  -6   0  139.68    6.29
  11  -6   0  156.89    7.00
  11  -6   0  138.33    6.17
   4 -11   0  377.15   14.76
   4 -11   0  386.58   15.53
   4 -11   0  359.30   14.77
   7   4   0  334.67   20.28
   7   4   0  374.85   15.95
   4 -11   0  385.04   15.08
   4 -11   0  354.38   15.85
   4 -11   0  339.52   22.14
   4 -11   0  379.75   15.41
   4 -11   0  366.06   14.38
 -11   7   0  331.90   20.92
   7   4   0  360.71   15.10
   4 -11   0  343.05   21.44
   4 -11   0  384.81   14.84
   4 -11   0  355.08   14.42
   7   4   0  330.07   20.46
   7   4   0  366.85   14.66
   7   4   0  384.07   15.51
   7   4   0  391.91   14.97
   4 -11   0  353.43   14.85
   4 -11   0  381.23   15.48
   4 -11   0  368.13   14.66
   4 -11   0  381.92   15.24
 -11   7   0  330.29   21.13
   4 -11   0  329.17   22.13
   4 -11   0  381.20   14.83
   7   4   0  358.31   14.10
 -11   7   0  317.27   20.15
   4 -11   0  391.26   15.25
   4 -11   0  374.82   14.66
   4 -11   0  388.45   15.64
   7   4   0  365.04   14.22
  11  -7   0  352.74   14.97
  -4  11   0  326.25   20.60
  11  -7   0  387.97   14.37
  -7  -4   0  350.74   13.40
  11  -7   0  384.66   15.45
  11  -7   0  375.04   14.73
  11  -7   0  396.79   15.39
  -4  11   0  332.46   20.69
  11  -7   0  346.67   20.75
  11  -7   0  374.17   14.49
  -7  -4   0  340.10   14.90
  11  -7   0  326.71   20.38
  -7  -4   0  349.82   15.36
  -7  -4   0  363.88   14.40
  -7  -4   0  351.87   14.61
  11  -7   0  377.35   15.10
  11  -7   0  338.62   21.21
  11  -7   0  358.63   14.67
  -7  -4   0  370.70   14.49
  11  -7   0  389.54   15.86
  11  -7   0  384.01   15.19
  -7  -4   0  363.53   13.91
  11  -7   0  354.59   14.25
  11  -7   0  379.03   15.98
  11  -7   0  367.72   14.32
  -7  -4   0  321.31   20.46
  11  -7   0  383.73   15.00
  -7  -4   0  324.36   20.49
  11  -7   0  363.06   14.37
  11  -7   0  385.75   15.53
  -4  11   0  347.71   22.01
  11  -7   0  357.06   15.16
  -7  -4   0  380.97   14.09
  11  -7   0  362.58   15.37
   8   3   0  561.10   21.06
   3 -11   0  543.16   21.77
   8   3   0  546.59   22.35
   8   3   0  568.39   22.08
   3 -11   0  504.13   21.68
   8   3   0  516.57   23.47
   3 -11   0  543.43   22.42
   8   3   0  533.51   20.90
   3 -11   0  552.06   22.19
   3 -11   0  579.02   22.92
   3 -11   0  511.57   21.53
   8   3   0  496.62   21.63
   3 -11   0  553.97   21.24
   3 -11   0  579.88   22.75
   3 -11   0  535.79   22.38
   3 -11   0  506.52   21.69
   3 -11   0  547.59   21.57
   3 -11   0  549.71   21.58
   3 -11   0  539.10   23.46
   3 -11   0  585.26   23.06
   3 -11   0  508.44   21.23
   8   3   0  572.02   22.87
   3 -11   0  528.72   21.81
  11  -8   0  546.74   23.53
  11  -8   0  566.74   22.60
  -8  -3   0  571.10   20.57
  -8  -3   0  561.18   21.43
  11  -8   0  572.90   21.09
  -8  -3   0  550.02   21.54
  11  -8   0  546.71   21.12
  11  -8   0  556.04   21.36
  -8  -3   0  534.54   22.13
  -8  -3   0  550.52   20.69
  11  -8   0  560.30   22.12
  -8  -3   0  506.77   21.14
  11  -8   0  538.50   22.19
  -3  11   0  524.66   21.02
  11  -8   0  556.43   21.14
  11  -8   0  502.80   21.58
  11  -8   0  550.71   22.39
  11  -8   0  545.16   22.86
  11  -8   0  562.38   22.39
  11  -8   0  552.94   23.31
  11  -8   0  565.30   22.71
  11  -8   0  557.98   21.22
  -8  -3   0  574.67   19.78
  11  -8   0  554.55   22.69
  11  -8   0  525.82   21.70
   9   2   0  23.180   1.613
   2 -11   0  21.068   1.655
   2 -11   0  21.929   1.662
   9   2   0  21.683   1.495
   2 -11   0  23.291   1.864
   2 -11   0  20.463   1.582
   2 -11   0  21.807   1.727
   2 -11   0  24.412   1.679
   9   2   0  23.548   1.447
   2 -11   0  22.094   1.663
   9   2   0  22.646   1.643
   2 -11   0  22.708   1.723
   2 -11   0  22.472   1.614
   9   2   0  23.838   1.552
   2 -11   0  23.022   1.752
   2 -11   0  21.461   1.696
   2 -11   0  22.613   1.783
   9   2   0  21.305   1.435
   2 -11   0  24.113   1.652
   2 -11   0  23.332   1.668
   2 -11   0  23.086   1.816
   9   2   0  25.769   1.663
   2 -11   0  22.963   1.756
  11  -9   0  20.542   1.676
  11  -9   0  23.153   1.669
  -9  -2   0  22.356   1.551
  -9  -2   0  20.895   1.611
  11  -9   0  21.263   1.639
  11  -9   0  23.059   1.716
  -2  11   0  21.105   1.443
  11  -9   0  24.194   1.608
  -9  -2   0  21.797   1.555
  11  -9   0  24.122   1.501
  11  -9   0  25.327   1.540
  11  -9   0  23.806   1.675
  -2  11   0  23.358   1.603
  -9  -2   0  23.603   1.598
  -2  11   0  23.121   1.719
  11  -9   0  23.212   1.577
  11  -9   0  21.911   1.476
  11  -9   0  22.357   1.678
  11  -9   0  20.738   1.538
  -9  -2   0  20.990   1.652
  -9  -2   0  22.008   1.700
  -9  -2   0  19.797   1.553
  11  -9   0  22.121   1.508
  11  -9   0  20.987   1.620
  11  -9   0  22.601   1.706
  10   1   0  174.24    7.40
  10   1   0  170.14    7.83
   1 -11   0  176.41    7.13
  10   1   0  181.39    7.40
   1 -11   0  175.95    7.47
   1 -11   0  183.76    7.72
  10   1   0  159.86    6.86
  10   1   0  165.92    7.58
   1 -11   0  168.71    7.26
   1 -11   0  169.73    6.91
   1 -11   0  171.93    7.54
   1 -11   0  178.25    7.54
   1 -11   0  175.51    7.13
   1 -11   0  179.42    7.32
   1 -11   0  173.75    7.33
   1 -11   0  170.19    7.23
  10   1   0  171.16    6.92
   1 -11   0  169.97    7.72
   1 -11   0  168.63    7.26
   1 -11   0  176.12    7.79
  10   1   0  170.01    6.98
   1 -11   0  175.74    7.29
   1 -11   0  162.23    7.18
 -10  -1   0  160.97    7.21
 -10  -1   0  174.54    6.93
  11 -10   0  160.73    7.43
  11 -10   0  146.51    7.62
  11 -10   0  182.24    7.66
  11 -10   0  180.19    7.49
  11 -10   0  173.72    7.43
  11 -10   0  170.50    7.83
  11 -10   0  164.05    7.20
 -10  -1   0  175.75    7.47
 -10  -1   0  176.01    7.24
  11 -10   0  158.40    7.11
  11 -10   0  171.68    7.01
 -10  -1   0  177.35    6.64
  -1  11   0  155.89    6.86
  11 -10   0  173.36    7.56
  11 -10   0  166.21    7.02
  11 -10   0  181.49    7.12
  -1  11   0  175.73    7.63
  11 -10   0  164.13    6.99
  -1  11   0  170.89    7.80
 -10  -1   0  178.27    7.18
  11 -10   0  173.97    7.38
  11 -10   0  167.85    7.03
 -10  -1   0  163.39    6.82
  -1  11   0  163.82    7.25
  11   0   0  78.508   3.823
   0 -11   0  78.909   3.799
   0 -11   0  78.083   3.535
   0 -11   0  82.008   4.005
   0 -11   0  82.638   3.931
   0 -11   0  79.725   3.698
  11   0   0  79.147   3.492
   0 -11   0  77.596   3.620
   0 -11   0  75.993   3.653
  11   0   0  76.579   3.680
   0 -11   0  82.215   3.749
   0 -11   0  81.443   3.936
  11   0   0  83.494   3.960
   0 -11   0  80.203   3.660
   0 -11   0  79.259   3.576
  11   0   0  77.541   3.464
   0 -11   0  77.917   3.674
   0 -11   0  73.980   3.563
  11   0   0  72.321   3.390
   0 -11   0  81.281   3.794
  11   0   0  79.931   3.717
 -11   0   0  80.566   3.565
  11 -11   0  73.833   3.860
  11 -11   0  76.845   3.741
 -11   0   0  77.306   3.680
 -11   0   0  80.740   3.709
 -11   0   0  72.101   3.689
 -11   0   0  83.127   3.663
 -11   0   0  74.708   3.294
  11 -11   0  78.678   3.655
  11 -11   0  76.381   3.503
  11 -11   0  77.311   3.837
  11 -11   0  70.397   3.524
 -11   0   0  80.593   3.815
   0  11   0  79.428   3.915
   0  11   0  81.094   3.840
  11 -11   0  78.873   3.758
  11 -11   0  77.765   3.517
  11 -11   0  78.407   3.498
  11 -11   0  76.295   3.494
   0  11   0  79.380   3.626
  11 -11   0  76.053   3.673
  11 -11   0  75.180   3.484
   0  11   0  89.673   3.839
 -12   1   0  59.416   2.703
   1  11   0  64.613   3.019
   1  11   0  59.754   2.702
  11 -12   0  56.416   2.641
  11 -12   0  53.053   2.788
 -12   1   0  60.809   2.869
   1  11   0  62.260   2.793
  11 -12   0  54.111   2.623
   1  11   0  59.511   2.843
 -12   1   0  66.275   3.029
   1  11   0  58.030   2.756
  11 -12   0  57.283   2.778
 -12   1   0  52.943   2.865
  11 -12   0  57.536   2.653
 -12   1   0  57.266   2.813
   1  11   0  59.531   2.898
  11 -12   0  56.549   2.959
 -12   1   0  60.996   2.770
 -12   1   0  55.464   2.886
  11 -12   0  53.562   2.727
  11 -12   0  57.914   2.790
  11 -12   0  52.553   2.905
  11 -12   0  56.420   2.858
  12  -1   0  56.110   2.614
  -1 -11   0  58.064   2.715
  -1 -11   0  54.362   2.684
  -1 -11   0  61.588   3.067
  12  -1   0  54.373   2.602
  12  -1   0  60.246   3.045
  -1 -11   0  62.119   3.037
  -1 -11   0  57.863   2.782
  -1 -11   0  58.616   2.852
  12  -1   0  60.842   2.851
  -1 -11   0  54.027   2.871
  -1 -11   0  59.333   3.001
  -1 -11   0  57.923   2.857
  12  -1   0  59.013   2.910
  -1 -11   0  53.012   2.669
  12  -1   0  60.421   2.706
  12  -1   0  56.685   2.800
 -12   2   0  135.23    5.39
  10 -12   0  126.89    5.63
   2  10   0  140.32    5.81
  10 -12   0  125.37    5.52
   2  10   0  136.43    5.61
 -12   2   0  142.06    5.81
  10 -12   0  130.16    5.39
  10 -12   0  126.21    5.34
  10 -12   0  130.55    5.79
 -12   2   0  131.50    5.50
  10 -12   0  128.19    5.91
   2  10   0  132.05    5.54
  10 -12   0  124.95    5.65
   2  10   0  140.26    6.09
 -12   2   0  128.61    5.85
 -12   2   0  136.13    5.68
  10 -12   0  120.02    5.40
  10 -12   0  128.13    6.04
 -12   2   0  135.98    5.89
  10 -12   0  123.69    5.35
  10 -12   0  130.63    5.59
   2  10   0  137.01    5.66
   2  10   0  137.85    5.93
  12  -2   0  126.72    5.98
  12  -2   0  119.63    5.32
  -2 -10   0  131.66    5.94
  -2 -10   0  120.27    5.39
  12  -2   0  128.44    5.44
  -2 -10   0  137.99    5.46
  -2 -10   0  139.05    5.77
  12  -2   0  130.34    5.40
  12  -2   0  128.59    5.75
  12  -2   0  129.99    5.85
  12  -2   0  133.35    5.92
  12  -2   0  131.62    5.39
  -2 -10   0  133.52    6.01
  -2 -10   0  126.28    5.08
  12  -2   0  119.48    5.71
  -2 -10   0  125.71    5.72
  -2 -10   0  131.83    5.71
  12  -2   0  124.18    5.75
  12  -2   0  132.21    5.74
  -2 -10   0  132.10    5.99
  12  -2   0  135.33    6.11
   3   9   0  14.236   1.050
   3   9   0  14.305   1.128
   9 -12   0  14.839   1.256
   3   9   0  16.079   1.259
   9 -12   0  13.761   1.248
 -12   3   0  16.319   1.484
   9 -12   0  14.705   1.310
   9 -12   0  14.187   1.300
   9 -12   0  11.621   1.064
   3   9   0  13.901   1.136
 -12   3   0  15.410   1.388
   9 -12   0  12.579   1.121
   3   9   0  13.880   1.316
   9 -12   0  14.779   1.344
   9 -12   0  15.215   1.294
   3   9   0  14.481   1.139
 -12   3   0  14.257   1.300
   3   9   0  16.264   1.336
 -12   3   0  15.471   1.250
   9 -12   0  12.727   1.166
   9 -12   0  18.930   1.292
   9 -12   0  17.793   1.298
   3   9   0  13.695   1.164
 -12   3   0  14.495   1.297
   9 -12   0  14.213   1.132
   9 -12   0  14.095   1.303
  12  -3   0  14.302   1.312
  -3  -9   0  15.119   1.475
  -3  -9   0  13.876   1.350
  12  -3   0  13.512   1.310
  12  -3   0  13.574   1.344
  12  -3   0  15.810   1.307
  12  -3   0  15.570   1.263
  -3  -9   0  13.922   1.205
  12  -3   0  12.534   1.303
  12  -3   0  15.469   1.187
  -3  -9   0  16.609   1.233
  -3  -9   0  17.721   1.363
  -3  -9   0  13.614   1.323
  12  -3   0  14.244   1.143
  12  -3   0  17.307   1.257
  12  -3   0  14.676   1.237
  12  -3   0  15.353   1.292
  -3  -9   0  13.710   1.304
  12  -3   0  13.942   1.229
  -3  -9   0  14.469   1.427
  12  -3   0  16.272   1.140
  12  -3   0  15.314   1.333
   8 -12   0  183.32    8.64
   4   8   0  187.19    7.68
   8 -12   0  181.78    8.04
   8 -12   0  189.87    8.30
   8 -12   0  184.80    8.10
 -12   4   0  189.72    7.60
   4   8   0  191.31    7.93
   8 -12   0  193.57    8.05
   4   8   0  186.78    8.10
   8 -12   0  176.23    7.64
   8 -12   0  194.29    8.09
   4   8   0  197.02    8.29
   8 -12   0  187.49    8.46
   4   8   0  196.76    8.02
   8 -12   0  183.99    7.72
   4   8   0  203.05    8.72
   8 -12   0  192.29    7.90
   8 -12   0  192.37    8.03
 -12   4   0  201.79    8.06
   8 -12   0  184.16    7.82
   4   8   0  199.58    8.47
 -12   4   0  212.69    8.46
   8 -12   0  191.18    8.07
   8 -12   0  189.49    8.01
  12  -4   0  201.01    8.39
  12  -4   0  195.55    8.38
  12  -4   0  195.24    8.28
  12  -4   0  191.33    8.21
  -4  -8   0  195.75    7.78
  12  -4   0  190.33    7.87
  -4  -8   0  191.45    8.53
  -4  -8   0  192.97    8.43
  -4  -8   0  182.78    8.43
  12  -4   0  191.68    8.47
  12  -4   0  191.07    7.83
  12  -4   0  193.28    8.28
  12  -4   0  196.69    8.68
  12  -4   0  192.79    8.49
  -4  -8   0  193.37    7.38
  12  -4   0  188.08    7.80
  -4  -8   0  195.37    7.87
  12  -4   0  197.04    7.81
  12  -4   0  196.47    8.77
  -4  -8   0  189.24    8.11
  12  -4   0  190.28    8.30
  12  -4   0  200.53    7.82
   7 -12   0  204.52    8.86
   5   7   0  209.99    8.84
 -12   5   0  208.61    8.66
   5   7   0  227.55    9.49
   7 -12   0  204.76    9.18
   5   7   0  208.93    8.98
   5   7   0  206.28    8.68
   7 -12   0  214.72    8.82
   7 -12   0  216.70    8.59
   7 -12   0  206.08    9.02
   7 -12   0  197.94    8.36
 -12   5   0  211.01    9.06
   7 -12   0  223.60    8.78
   7 -12   0  198.38    9.38
 -12   5   0  199.62    8.20
   7 -12   0  216.99    8.81
   7 -12   0  217.52    8.80
   7 -12   0  202.70    8.54
   5   7   0  203.82    8.36
   7 -12   0  206.03    8.83
   7 -12   0  203.33    8.98
   7 -12   0  215.98    8.77
   5   7   0  214.00    9.21
   7 -12   0  212.31    8.73
   5   7   0  195.58    8.57
  -5  -7   0  207.10    8.56
  12  -5   0  205.05    9.03
  12  -5   0  216.83    8.96
  12  -5   0  206.46    9.19
  12  -5   0  212.90    8.52
  12  -5   0  220.46    9.53
  12  -5   0  200.25    8.96
  12  -5   0  217.78    8.62
  -5  -7   0  208.75    8.78
  12  -5   0  216.02    9.14
  12  -5   0  216.33    8.51
  12  -5   0  219.95    9.16
  -5  -7   0  194.41    9.06
  -5  -7   0  190.69    8.17
  12  -5   0  212.96    9.45
  12  -5   0  205.17    8.51
  -5  -7   0  214.82    8.04
  12  -5   0  212.12    8.48
  12  -5   0  227.08    9.08
  12  -5   0  213.54    9.22
  -5  -7   0  208.02    9.23
  12  -5   0  217.50    8.86
  -5  -7   0  201.52    8.41
   6 -12   0  293.38   12.05
   6   6   0  273.91   11.72
   6 -12   0  295.43   11.61
   6 -12   0  288.32   11.74
   6 -12   0  300.68   11.80
   6 -12   0  291.42   11.87
   6 -12   0  294.32   11.84
   6   6   0  296.40   11.39
   6 -12   0  283.44   12.16
   6 -12   0  311.62   11.94
   6 -12   0  280.80   12.41
   6 -12   0  294.18   11.56
   6 -12   0  298.55   11.89
   6 -12   0  285.22   12.73
 -12   6   0  278.79   11.60
   6   6   0  294.91   12.43
   6 -12   0  270.56   11.33
   6 -12   0  280.59   12.44
   6   6   0  299.73   12.79
   6   6   0  266.66   11.59
   6 -12   0  269.77   11.91
 -12   6   0  290.74   12.14
   6   6   0  293.51   12.15
   6   6   0  298.33   11.98
   6 -12   0  294.99   12.18
  12  -6   0  298.12   12.42
  -6  -6   0  282.55   10.76
  -6  -6   0  284.39   11.78
  12  -6   0  302.48   12.07
  -6  -6   0  287.67   11.54
  -6  -6   0  286.03   11.31
  12  -6   0  282.01   11.84
  12  -6   0  291.97   12.16
  12  -6   0  287.57   12.29
  12  -6   0  292.94   11.53
  12  -6   0  295.79   12.47
  12  -6   0  281.01   12.14
  12  -6   0  301.59   12.21
  12  -6   0  286.28   11.44
  12  -6   0  284.82   12.71
  12  -6   0  283.91   11.48
  -6  -6   0  286.39   12.40
  12  -6   0  299.15   11.64
  12  -6   0  292.83   12.34
  12  -6   0  301.90   12.85
  12  -6   0  281.89   11.47
  -6  -6   0  278.86   11.11
   5 -12   0  22.788   1.701
   5 -12   0  18.616   1.649
   5 -12   0  19.841   1.698
   5 -12   0  22.074   1.656
   5 -12   0  21.184   1.637
   5 -12   0  21.609   1.718
 -12   7   0  19.080   1.631
   7   5   0  20.397   1.512
   5 -12   0  19.039   1.657
   7   5   0  21.356   1.524
   5 -12   0  22.466   1.747
   5 -12   0  23.029   1.697
   5 -12   0  23.382   1.581
   5 -12   0  19.009   1.487
   7   5   0  21.220   1.415
   7   5   0  21.893   1.602
   5 -12   0  21.833   1.598
   7   5   0  24.134   1.505
   5 -12   0  21.694   1.570
   5 -12   0  20.193   1.653
   5 -12   0  22.296   1.599
   7   5   0  21.651   1.393
   5 -12   0  21.738   1.565
  12  -7   0  20.785   1.514
  12  -7   0  20.626   1.650
  12  -7   0  22.416   1.537
  -7  -5   0  20.410   1.635
  12  -7   0  22.336   1.515
  12  -7   0  20.583   1.603
  -7  -5   0  21.906   1.487
  12  -7   0  20.124   1.580
  -7  -5   0  20.437   1.612
  12  -7   0  20.591   1.552
  12  -7   0  22.664   1.562
  12  -7   0  20.969   1.579
  12  -7   0  19.495   1.532
  12  -7   0  20.155   1.633
  12  -7   0  22.228   1.451
  12  -7   0  20.271   1.691
  -7  -5   0  21.645   1.510
  12  -7   0  22.855   1.765
  12  -7   0  20.505   1.587
  -7  -5   0  21.793   1.629
  12  -7   0  20.928   1.580
  -7  -5   0  22.023   1.541
  -7  -5   0  20.885   1.505
   8   4   0  208.63    8.95
   8   4   0  184.59    8.04
   4 -12   0  205.22    8.36
   4 -12   0  215.92    8.89
   4 -12   0  204.49    8.58
   4 -12   0  194.42    9.13
   4 -12   0  201.72    8.81
   8   4   0  206.78    8.19
   4 -12   0  208.84    9.08
   4 -12   0  206.32    8.59
   4 -12   0  205.50    8.49
   8   4   0  208.10    8.62
   8   4   0  193.40    8.39
   4 -12   0  212.18    8.98
   4 -12   0  204.93    8.58
   8   4   0  201.66    8.71
   4 -12   0  195.76    8.91
   4 -12   0  208.32    8.57
   4 -12   0  208.72    8.43
   8   4   0  207.63    9.20
   4 -12   0  210.30    8.79
   4 -12   0  204.28    8.50
   4 -12   0  203.00    8.94
  -4  12   0  189.02    8.14
  12  -8   0  199.73    8.73
  12  -8   0  207.88    8.98
  12  -8   0  190.53    8.44
  12  -8   0  209.94    8.68
  -8  -4   0  205.95    8.18
  12  -8   0  198.13    8.26
  12  -8   0  202.23    8.32
  -8  -4   0  205.40    7.79
  12  -8   0  200.20    9.15
  -8  -4   0  200.84    8.07
  12  -8   0  211.31    8.92
  -8  -4   0  203.67    8.39
  -8  -4   0  191.75    8.41
  12  -8   0  203.84    8.92
  -4  12   0  206.62    8.63
  -8  -4   0  202.14    8.41
  12  -8   0  203.43    8.71
  12  -8   0  197.25    8.85
  12  -8   0  206.38    8.27
  12  -8   0  209.33    9.25
  12  -8   0  213.53    8.81
  12  -8   0  212.17    8.31
  12  -8   0  210.16    8.41
   3 -12   0  83.748   3.948
   3 -12   0  81.517   3.949
   3 -12   0  81.064   3.714
   3 -12   0  85.239   3.861
   3 -12   0  85.104   3.992
   9   3   0  74.370   3.744
   3 -12   0  80.058   3.909
   3 -12   0  74.568   3.665
   9   3   0  75.524   3.467
   3 -12   0  85.017   3.805
   9   3   0  78.288   3.900
   3 -12   0  82.270   3.795
   9   3   0  80.969   3.562
   9   3   0  70.766   3.564
   3 -12   0  84.132   4.087
   3 -12   0  84.067   3.963
   3 -12   0  82.360   3.823
   3 -12   0  80.567   3.723
   9   3   0  78.332   3.742
   9   3   0  84.927   4.082
   3 -12   0  76.855   3.748
   3 -12   0  76.632   3.727
   3 -12   0  82.423   3.981
  12  -9   0  79.491   3.872
  12  -9   0  73.568   3.845
  12  -9   0  70.853   3.716
  -3  12   0  79.012   3.755
  -9  -3   0  80.139   3.726
  12  -9   0  81.635   3.934
  12  -9   0  83.345   3.664
  12  -9   0  78.021   3.807
  12  -9   0  84.389   3.734
  12  -9   0  83.075   4.074
  -9  -3   0  82.214   3.758
  12  -9   0  82.871   3.616
  12  -9   0  77.517   3.612
  12  -9   0  80.932   3.793
  -9  -3   0  75.834   3.780
  -3  12   0  80.502   4.029
  -9  -3   0  80.974   3.601
  -9  -3   0  86.499   3.640
  12  -9   0  85.022   3.680
  12  -9   0  77.097   4.006
  -9  -3   0  76.952   3.434
  12  -9   0  83.519   3.923
  12  -9   0  76.749   3.824
  10   2   0  15.222   1.130
   2 -12   0  15.731   1.356
   2 -12   0  15.314   1.260
  10   2   0  14.946   1.267
  10   2   0  14.415   1.190
  10   2   0  15.238   1.182
  10   2   0  12.621   1.062
   2 -12   0  15.707   1.215
   2 -12   0  14.692   1.349
   2 -12   0  15.107   1.469
   2 -12   0  16.700   1.365
   2 -12   0  14.344   1.379
   2 -12   0  13.602   1.309
   2 -12   0  13.810   1.197
   2 -12   0  15.023   1.338
   2 -12   0  14.779   1.337
   2 -12   0  14.211   1.270
   2 -12   0  14.911   1.353
   2 -12   0  15.037   1.371
  10   2   0  14.676   1.327
   2 -12   0  14.058   1.380
 -10  -2   0  14.291   1.263
  12 -10   0  16.310   1.307
  12 -10   0  14.199   1.241
 -10  -2   0  15.962   1.303
  12 -10   0  12.020   1.173
  12 -10   0  14.022   1.214
  12 -10   0  14.637   1.184
 -10  -2   0  14.569   1.223
  12 -10   0  13.591   1.209
  -2  12   0  16.501   1.322
  12 -10   0  15.652   1.189
  -2  12   0  14.407   1.180
  -2  12   0  16.703   1.349
 -10  -2   0  18.690   1.376
  12 -10   0  14.424   1.213
  12 -10   0  12.613   1.266
  12 -10   0  15.969   1.340
  12 -10   0  16.103   1.228
  12 -10   0  13.903   1.164
 -10  -2   0  14.716   1.332
  12 -10   0  13.776   1.277
 -10  -2   0  15.232   1.313
  12 -10   0  13.667   1.166
   1 -12   0  45.597   2.373
  11   1   0  43.480   2.297
  11   1   0  44.180   2.274
   1 -12   0  46.210   2.306
   1 -12   0  45.233   2.434
   1 -12   0  45.012   2.374
   1 -12   0  45.240   2.320
   1 -12   0  44.144   2.409
   1 -12   0  45.474   2.305
   1 -12   0  44.517   2.501
  11   1   0  41.126   2.100
   1 -12   0  45.063   2.318
  11   1   0  43.382   2.169
   1 -12   0  44.151   2.332
   1 -12   0  46.700   2.511
  11   1   0  45.735   2.479
   1 -12   0  46.667   2.278
   1 -12   0  46.778   2.463
  11   1   0  45.314   2.392
  12 -11   0  45.486   2.328
  -1  12   0  46.568   2.396
  12 -11   0  46.895   2.225
  -1  12   0  47.394   2.485
 -11  -1   0  44.062   2.361
  -1  12   0  49.184   2.402
 -11  -1   0  48.949   2.303
  -1  12   0  45.732   2.264
  12 -11   0  45.713   2.203
  12 -11   0  47.896   2.385
  12 -11   0  42.536   2.206
  12 -11   0  40.642   2.189
  12 -11   0  43.619   2.197
 -11  -1   0  41.206   2.086
  12 -11   0  43.493   2.306
  12 -11   0  42.789   2.463
 -11  -1   0  44.333   2.314
  12 -11   0  41.615   2.219
  12 -11   0  46.993   2.461
 -11  -1   0  46.349   2.363
 -11  -1   0  39.070   2.241
   0 -12   0  65.330   3.026
  12   0   0  62.878   2.763
   0 -12   0  60.834   2.895
  12   0   0  63.208   3.009
  12   0   0  59.473   2.880
  12   0   0  66.892   3.156
  12   0   0  64.700   2.937
   0 -12   0  57.659   2.822
   0 -12   0  57.185   2.818
   0 -12   0  65.911   3.132
   0 -12   0  62.045   2.815
  12   0   0  57.928   2.686
   0 -12   0  56.341   2.821
   0 -12   0  64.742   3.118
   0 -12   0  62.626   3.112
   0 -12   0  65.590   2.965
   0 -12   0  65.063   2.984
   0 -12   0  62.721   2.804
 -12   0   0  65.486   2.934
 -12   0   0  64.136   2.855
   0  12   0  66.308   3.105
 -12   0   0  65.790   2.797
 -12   0   0  59.288   2.856
  12 -12   0  63.559   2.748
  12 -12   0  60.591   2.746
  12 -12   0  55.286   2.698
  12 -12   0  59.715   2.757
  12 -12   0  59.654   3.027
   0  12   0  68.643   2.902
   0  12   0  66.012   3.053
  12 -12   0  64.324   2.913
  12 -12   0  61.482   2.955
  12 -12   0  59.364   3.073
   0  12   0  70.419   2.992
   0  12   0  64.264   2.833
   0  12   0  59.564   2.824
 -12   0   0  65.980   3.036
 -13   2   0  169.31    7.30
  11 -13   0  156.10    6.82
  11 -13   0  159.56    7.18
   2  11   0  182.63    7.70
   2  11   0  180.33    7.13
   2  11   0  184.59    7.50
  11 -13   0  158.13    7.64
   2  11   0  166.33    7.03
   2  11   0  182.71    7.35
 -13   2   0  184.82    7.11
  11 -13   0  158.18    7.28
 -13   2   0  176.54    7.18
  11 -13   0  157.10    7.43
 -13   2   0  179.63    6.78
 -13   2   0  171.49    7.35
  13  -2   0  171.56    7.47
  -2 -11   0  182.88    7.52
  13  -2   0  183.89    7.27
  -2 -11   0  178.52    6.82
  13  -2   0  178.58    7.74
  -2 -11   0  181.40    7.59
  13  -2   0  168.73    6.85
  -2 -11   0  171.67    7.52
  13  -2   0  183.53    6.95
  -2 -11   0  182.21    7.17
   3  10   0  80.696   3.480
   3  10   0  83.461   3.595
   3  10   0  71.717   3.177
 -13   3   0  76.646   3.504
  10 -13   0  68.429   3.469
  10 -13   0  69.619   3.415
  10 -13   0  72.019   3.295
   3  10   0  76.081   3.257
 -13   3   0  71.819   3.110
  10 -13   0  71.616   3.259
 -13   3   0  78.213   3.502
   3  10   0  79.266   3.414
  10 -13   0  67.600   3.168
  10 -13   0  72.700   3.270
  10 -13   0  68.461   3.361
   3  10   0  76.512   3.254
  10 -13   0  68.868   3.116
  10 -13   0  69.497   3.266
 -13   3   0  72.603   3.294
 -13   3   0  76.180   3.396
  13  -3   0  74.098   3.429
  -3 -10   0  73.476   3.484
  13  -3   0  70.088   3.180
  13  -3   0  68.253   3.472
  13  -3   0  67.197   3.286
  13  -3   0  75.038   3.575
  -3 -10   0  73.179   3.178
  13  -3   0  67.863   3.316
  13  -3   0  76.662   3.169
  13  -3   0  66.154   3.071
  13  -3   0  73.592   3.359
  -3 -10   0  74.750   3.374
  -3 -10   0  68.558   2.955
  -3 -10   0  72.033   3.514
  13  -3   0  66.261   3.307
  13  -3   0  64.248   3.086
  -3 -10   0  69.225   3.446
 -13   4   0  23.913   1.525
   4   9   0  20.296   1.340
   9 -13   0  22.060   1.427
   9 -13   0  19.619   1.404
 -13   4   0  21.593   1.542
   4   9   0  20.448   1.400
 -13   4   0  20.562   1.375
   4   9   0  20.076   1.335
   9 -13   0  18.631   1.360
   9 -13   0  17.593   1.373
   9 -13   0  18.777   1.335
 -13   4   0  20.509   1.487
   9 -13   0  18.973   1.355
   9 -13   0  18.979   1.254
   9 -13   0  19.399   1.375
   9 -13   0  17.036   1.327
   4   9   0  22.887   1.409
   4   9   0  20.144   1.250
   9 -13   0  18.986   1.431
   4   9   0  22.964   1.489
  13  -4   0  19.676   1.391
  13  -4   0  18.566   1.223
  13  -4   0  21.708   1.430
  13  -4   0  19.949   1.353
  13  -4   0  20.009   1.408
  -4  -9   0  20.830   1.327
  13  -4   0  21.305   1.507
  13  -4   0  21.149   1.310
  -4  -9   0  17.809   1.336
  13  -4   0  22.521   1.310
  13  -4   0  19.284   1.493
  -4  -9   0  19.690   1.486
  13  -4   0  20.953   1.278
  13  -4   0  20.328   1.333
  13  -4   0  21.355   1.457
  -4  -9   0  21.056   1.465
  13  -4   0  22.850   1.530
  -4  -9   0  17.232   1.453
  -4  -9   0  22.763   1.484
  13  -4   0  21.779   1.423
  -4  -9   0  21.472   1.402
   8 -13   0  58.665   2.984
   8 -13   0  57.765   2.874
   8 -13   0  53.114   2.651
   8 -13   0  55.254   3.008
   5   8   0  55.942   2.694
   5   8   0  63.797   2.959
 -13   5   0  57.465   2.846
   5   8   0  60.929   2.846
   8 -13   0  55.951   2.916
   8 -13   0  54.283   2.842
   8 -13   0  58.504   2.824
   8 -13   0  60.470   2.889
   8 -13   0  60.618   2.890
 -13   5   0  59.485   3.025
   5   8   0  62.358   2.993
   8 -13   0  49.695   2.804
   8 -13   0  54.596   2.805
 -13   5   0  63.341   3.087
   5   8   0  60.936   2.794
   8 -13   0  60.314   2.791
   8 -13   0  63.179   2.940
   5   8   0  62.848   3.091
  13  -5   0  63.702   2.976
  13  -5   0  60.397   3.088
  13  -5   0  59.399   3.120
  13  -5   0  61.786   2.979
  -5  -8   0  55.309   2.949
  -5  -8   0  52.563   2.763
  13  -5   0  61.805   2.956
  13  -5   0  61.621   2.785
  13  -5   0  62.640   2.780
  13  -5   0  60.604   3.025
  13  -5   0  58.650   2.993
  13  -5   0  58.781   2.896
  -5  -8   0  59.290   2.645
  -5  -8   0  58.875   2.818
  -5  -8   0  61.031   2.956
  13  -5   0  60.462   3.066
  13  -5   0  61.284   2.759
  -5  -8   0  59.041   3.050
  13  -5   0  59.053   2.759
  13  -5   0  63.833   2.835
 -13   6   0  23.345   1.694
   7 -13   0  24.563   1.633
   7 -13   0  23.505   1.566
   7 -13   0  23.572   1.631
   7 -13   0  23.209   1.618
   7 -13   0  22.751   1.581
   6   7   0  22.922   1.539
   7 -13   0  25.094   1.598
   6   7   0  24.746   1.519
   7 -13   0  22.892   1.570
   7 -13   0  26.783   1.579
 -13   6   0  27.941   1.732
   7 -13   0  20.648   1.627
   6   7   0  24.708   1.671
   7 -13   0  27.144   1.710
   7 -13   0  20.349   1.439
   7 -13   0  25.706   1.657
   7 -13   0  23.222   1.510
   6   7   0  22.848   1.590
   6   7   0  22.247   1.378
 -13   6   0  22.001   1.550
   7 -13   0  19.412   1.546
   6   7   0  24.650   1.437
  13  -6   0  26.221   1.573
  13  -6   0  26.368   1.486
  -6  -7   0  24.106   1.551
  13  -6   0  25.546   1.562
  13  -6   0  24.404   1.499
  -6  -7   0  23.330   1.594
  -6  -7   0  23.672   1.460
  13  -6   0  22.604   1.684
  13  -6   0  25.818   1.671
  13  -6   0  22.355   1.505
  13  -6   0  25.203   1.678
  13  -6   0  25.806   1.653
  -6  -7   0  21.850   1.544
  13  -6   0  26.296   1.562
  13  -6   0  23.190   1.667
  13  -6   0  26.827   1.794
  -6  -7   0  22.863   1.462
  13  -6   0  24.825   1.497
  -6  -7   0  24.402   1.633
  13  -6   0  23.307   1.613
  13  -6   0  24.006   1.599
   6 -13   0  446.33   17.59
   6 -13   0  445.99   17.71
   6 -13   0  446.33   17.60
   6 -13   0  454.99   17.77
   6 -13   0  416.27   18.57
   6 -13   0  413.23   19.05
   6 -13   0  440.30   17.78
 -13   7   0  450.91   17.73
   7   6   0  468.16   18.66
   6 -13   0  442.36   18.64
   7   6   0  451.49   17.95
   7   6   0  470.23   19.18
   6 -13   0  430.89   17.29
   6 -13   0  443.63   17.33
   6 -13   0  455.46   18.05
   6 -13   0  455.21   18.24
   6 -13   0  458.88   17.76
   7   6   0  436.12   17.08
   6 -13   0  429.50   18.26
   7   6   0  416.15   18.20
   7   6   0  416.00   17.62
 -13   7   0  428.56   18.04
  13  -7   0  452.60   17.24
  13  -7   0  438.64   18.14
  -7  -6   0  460.72   17.29
  13  -7   0  468.31   18.52
  13  -7   0  455.02   17.29
  13  -7   0  451.59   17.22
  13  -7   0  454.03   18.64
  -7  -6   0  433.66   17.60
  13  -7   0  465.03   18.27
  -7  -6   0  456.10   16.92
  -7  -6   0  414.95   18.49
  13  -7   0  425.69   18.18
  13  -7   0  460.85   18.04
  13  -7   0  457.51   18.43
  13  -7   0  448.98   17.18
  -7  -6   0  453.72   16.11
  -7  -6   0  432.71   16.66
  13  -7   0  453.66   17.40
  13  -7   0  449.24   19.02
  13  -7   0  451.18   18.51
  13  -7   0  422.68   19.15
   8   5   0  101.88    4.68
   5 -13   0  105.65    4.67
   8   5   0  95.192   4.447
   5 -13   0  108.71    4.85
   5 -13   0  107.10    4.56
   5 -13   0  107.86    4.71
 -13   8   0  99.858   4.622
   5 -13   0  95.742   4.791
   5 -13   0  108.07    4.93
   5 -13   0  105.18    4.64
   5 -13   0  103.58    4.53
   5 -13   0  105.00    4.82
   5 -13   0  112.40    4.69
   8   5   0  97.220   4.345
   8   5   0  107.29    4.65
   5 -13   0  106.85    4.77
   5 -13   0  104.65    4.77
   5 -13   0  105.72    4.62
   8   5   0  105.51    4.94
   5 -13   0  104.46    4.65
   8   5   0  106.98    4.85
  13  -8   0  105.96    4.49
  13  -8   0  107.41    4.57
  -5  13   0  103.48    4.62
  -8  -5   0  104.28    4.44
  -8  -5   0  103.36    4.55
  13  -8   0  108.22    4.47
  -8  -5   0  108.57    4.27
  13  -8   0  105.48    4.49
  13  -8   0  105.27    4.69
  13  -8   0  102.46    4.82
  -8  -5   0  103.33    4.37
  13  -8   0  109.75    4.52
  13  -8   0  108.77    5.02
  -8  -5   0  97.727   4.478
  -8  -5   0  102.03    4.57
  13  -8   0  100.40    4.68
  13  -8   0  95.320   4.774
  13  -8   0  106.59    4.77
  13  -8   0  105.22    4.81
  13  -8   0  108.93    4.81
  13  -8   0  102.71    4.69
  13  -8   0  105.73    4.98
   4 -13   0  332.52   13.33
   4 -13   0  324.28   13.68
   4 -13   0  332.19   13.18
   4 -13   0  336.37   13.82
   4 -13   0  339.93   13.69
   4 -13   0  329.09   13.28
   4 -13   0  336.43   12.99
   4 -13   0  333.24   13.28
   4 -13   0  312.47   13.85
   4 -13   0  334.32   12.96
   9   4   0  317.12   13.58
   9   4   0  341.77   14.33
   9   4   0  322.73   13.90
   4 -13   0  335.35   13.28
   9   4   0  320.63   12.75
   4 -13   0  341.68   13.56
   4 -13   0  334.42   13.19
   9   4   0  334.96   13.44
   4 -13   0  347.60   14.08
  13  -9   0  333.44   12.88
  -9  -4   0  322.37   12.50
  13  -9   0  330.07   13.76
  -9  -4   0  344.10   12.97
  13  -9   0  328.13   13.45
  13  -9   0  308.93   13.75
  13  -9   0  310.62   13.56
  13  -9   0  329.87   12.92
  13  -9   0  330.31   14.34
  13  -9   0  328.77   12.83
  -9  -4   0  333.35   12.60
  13  -9   0  319.52   14.18
  13  -9   0  336.51   13.83
  -9  -4   0  312.19   12.98
  13  -9   0  327.49   13.63
  13  -9   0  326.42   13.91
  -4  13   0  324.46   13.37
  -9  -4   0  334.40   12.05
  -4  13   0  336.29   14.30
  13  -9   0  333.89   12.90
  13  -9   0  334.29   13.01
   3 -13   0  8.8678  0.9183
  10   3   0  8.1153  0.8960
   3 -13   0  9.7852  0.9832
  10   3   0  7.7547  0.8210
  10   3   0  7.7131  0.7184
   3 -13   0  7.0463  0.8942
   3 -13   0  7.1952  0.9549
   3 -13   0  7.2921  0.8994
   3 -13   0  10.094   0.955
   3 -13   0  9.2346  0.8821
   3 -13   0  9.2726  0.9687
   3 -13   0  8.7313  1.0015
  10   3   0  9.3546  0.8969
   3 -13   0  7.1117  0.8506
   3 -13   0  7.6200  0.9218
   3 -13   0  7.4650  0.9112
  10   3   0  7.4530  0.7694
  -3  13   0  8.6519  0.8816
 -10  -3   0  7.1899  0.8420
  13 -10   0  6.6153  0.8338
 -10  -3   0  7.7048  0.8449
  -3  13   0  7.1892  0.8518
  13 -10   0  8.6232  0.8066
  13 -10   0  8.0845  0.9303
  13 -10   0  7.8527  0.8633
  13 -10   0  7.4662  0.8574
 -10  -3   0  6.9634  0.8727
  13 -10   0  9.0266  0.8251
 -10  -3   0  8.7175  0.8993
  13 -10   0  7.5928  0.8657
  13 -10   0  7.2113  0.8564
  -3  13   0  7.7131  0.7691
  13 -10   0  7.0258  0.8519
 -10  -3   0  6.9786  0.7703
  13 -10   0  8.3045  0.9047
  13 -10   0  8.5814  0.8646
  13 -10   0  7.7425  0.8073
 -10  -3   0  7.6434  0.8460
  13 -10   0  7.5842  0.8023
   2 -13   0  5.1448  0.8078
   2 -13   0  3.3313  0.7382
   2 -13   0  4.7369  0.6721
  11   2   0  6.6639  0.7514
  11   2   0  4.9324  0.7083
   2 -13   0  4.5464  0.7559
   2 -13   0  3.4540  0.7352
   2 -13   0  5.4042  0.7838
  11   2   0  4.1721  0.6101
   2 -13   0  4.1043  0.7709
   2 -13   0  3.9504  0.7870
   2 -13   0  3.2966  0.6642
   2 -13   0  4.2341  0.7394
  11   2   0  4.2819  0.5820
   2 -13   0  5.4455  0.7575
  11   2   0  3.6968  0.6108
   2 -13   0  4.4276  0.7493
  13 -11   0  4.4825  0.6487
  13 -11   0  4.7345  0.7420
  13 -11   0  4.5613  0.6154
  13 -11   0  5.0699  0.7297
 -11  -2   0  4.0299  0.6974
  13 -11   0  4.0116  0.6252
  -2  13   0  4.0501  0.6860
 -11  -2   0  4.8195  0.6792
 -11  -2   0  3.7044  0.6820
  13 -11   0  3.1457  0.7112
  -2  13   0  4.5111  0.6624
  13 -11   0  4.6626  0.7162
  13 -11   0  2.1614  0.6063
  13 -11   0  5.5383  0.6785
 -11  -2   0  5.8698  0.7613
  13 -11   0  4.2394  0.6178
 -11  -2   0  4.6406  0.7277
  -2  13   0  4.2528  0.6918
  13 -11   0  3.9282  0.6296
 -14   5   0  27.688   1.604
   5   9   0  26.890   1.480
   9 -14   0  21.373   1.434
   9 -14   0  25.425   1.446
   9 -14   0  20.979   1.468
   5   9   0  25.253   1.360
   5   9   0  26.882   1.539
   5   9   0  27.222   1.431
   5   9   0  24.770   1.371
 -14   5   0  25.999   1.567
   9 -14   0  25.134   1.471
   9 -14   0  25.539   1.448
 -14   5   0  23.042   1.403
 -14   5   0  28.746   1.565
   9 -14   0  24.828   1.453
   9 -14   0  24.705   1.523
   9 -14   0  21.928   1.443
  -5  -9   0  28.433   1.497
  14  -5   0  26.835   1.385
  14  -5   0  24.801   1.453
  14  -5   0  25.637   1.363
  14  -5   0  24.402   1.452
  14  -5   0  25.494   1.380
  -5  -9   0  24.721   1.518
  14  -5   0  24.085   1.448
  14  -5   0  26.704   1.371
  -5  -9   0  26.059   1.405
  14  -5   0  27.896   1.601
  14  -5   0  27.519   1.549
  14  -5   0  27.573   1.470
  -5  -9   0  27.081   1.351
  14  -5   0  24.840   1.476
  14  -5   0  24.807   1.351
   8 -14   0  23.071   1.411
   8 -14   0  24.970   1.467
   8 -14   0  19.559   1.429
   8 -14   0  21.992   1.439
 -14   6   0  23.835   1.549
   6   8   0  25.317   1.512
 -14   6   0  25.938   1.508
   8 -14   0  24.316   1.476
   6   8   0  22.567   1.316
   8 -14   0  24.187   1.461
   6   8   0  26.223   1.455
   8 -14   0  24.827   1.506
   8 -14   0  25.258   1.473
   6   8   0  27.597   1.544
   6   8   0  23.698   1.379
   8 -14   0  25.114   1.482
 -14   6   0  25.741   1.616
   8 -14   0  24.718   1.486
   8 -14   0  24.207   1.480
  14  -6   0  25.767   1.464
  14  -6   0  22.754   1.453
  -6  -8   0  26.185   1.492
  14  -6   0  26.490   1.558
  14  -6   0  27.136   1.408
  -6  -8   0  24.239   1.406
  14  -6   0  25.412   1.374
  14  -6   0  26.734   1.416
  -6  -8   0  24.638   1.368
  14  -6   0  26.462   1.369
  -6  -8   0  25.271   1.427
  14  -6   0  26.334   1.481
  14  -6   0  26.509   1.594
  14  -6   0  23.822   1.385
  14  -6   0  25.251   1.469
  14  -6   0  26.371   1.502
   7   7   0  85.737   3.807
   7 -14   0  79.653   3.731
   7   7   0  83.987   3.894
   7 -14   0  82.052   3.576
 -14   7   0  81.805   3.661
   7   7   0  85.058   3.636
   7 -14   0  83.833   3.662
   7 -14   0  82.077   3.660
   7 -14   0  84.415   3.767
   7 -14   0  79.125   3.766
   7 -14   0  81.691   3.591
   7 -14   0  79.900   3.626
   7 -14   0  83.698   3.678
 -14   7   0  84.304   3.809
   7 -14   0  82.555   3.639
   7   7   0  82.528   3.703
   7 -14   0  78.985   3.632
   7   7   0  74.405   3.509
  14  -7   0  84.528   3.530
  14  -7   0  79.134   3.787
  14  -7   0  81.770   3.784
  14  -7   0  82.851   3.768
  14  -7   0  85.250   3.964
  14  -7   0  84.500   3.534
  -7  -7   0  82.887   3.350
  14  -7   0  85.142   3.536
  14  -7   0  82.809   3.557
  14  -7   0  84.813   3.765
  14  -7   0  79.931   3.486
  -7  -7   0  81.448   3.556
  -7  -7   0  83.381   3.525
  -7  -7   0  82.523   3.644
  14  -7   0  82.331   3.690
  14  -7   0  85.219   3.930
   6 -14   0  313.21   14.10
 -14   8   0  326.83   13.79
   8   6   0  342.73   13.62
   6 -14   0  342.40   13.38
   6 -14   0  339.33   13.46
   6 -14   0  349.10   13.20
   6 -14   0  340.36   13.47
   6 -14   0  344.97   13.49
   6 -14   0  328.44   13.51
   6 -14   0  337.79   13.85
   8   6   0  339.79   14.14
   6 -14   0  323.67   13.86
   8   6   0  332.99   13.82
   8   6   0  348.14   14.56
   6 -14   0  342.53   13.16
  14  -8   0  341.68   13.68
  14  -8   0  350.24   13.10
  14  -8   0  335.43   13.07
  14  -8   0  321.83   14.53
  14  -8   0  341.65   14.04
  14  -8   0  343.20   13.11
  -8  -6   0  330.49   12.81
  14  -8   0  339.01   13.85
  -8  -6   0  332.34   13.09
  14  -8   0  342.05   14.44
  14  -8   0  347.10   13.05
  14  -8   0  342.29   13.21
  -8  -6   0  344.83   12.23
  14  -8   0  338.65   13.97
 -14   9   0  1.8206  0.6359
   5 -14   0  1.0730  0.6560
   5 -14   0  2.2786  0.6169
   5 -14   0  1.4754  0.5630
   9   5   0  1.9129  0.5117
   5 -14   0  1.0354  0.6442
   5 -14   0  2.0083  0.5973
   9   5   0  2.1171  0.5382
   5 -14   0  0.7592  0.5409
   5 -14   0  1.3486  0.6102
   5 -14   0  1.2547  0.5643
   5 -14   0  1.5441  0.7074
   9   5   0  1.4592  0.5261
   5 -14   0  2.2452  0.6723
   5 -14   0  1.7803  0.5843
   5 -14   0  1.9469  0.5991
 -14   9   0  1.6297  0.6920
   9   5   0  2.3499  0.5199
  14  -9   0  1.9405  0.5421
  14  -9   0  1.8337  0.5734
  14  -9   0  0.7782  0.5861
  -9  -5   0  2.5583  0.6324
  14  -9   0  1.5206  0.5581
  -5  14   0  1.1481  0.5502
  14  -9   0  2.0619  0.5487
  14  -9   0  1.2620  0.6423
  14  -9   0  1.1947  0.5054
  -9  -5   0  2.8314  0.6069
  -9  -5   0  2.7510  0.6322
  14  -9   0  2.1004  0.5028
  -5  14   0  1.3168  0.5427
  14  -9   0  2.8403  0.5759
  -9  -5   0  2.0136  0.5361
  14  -9   0  1.4188  0.5537
  14  -9   0  1.6285  0.5360
  14  -9   0  0.9493  0.5651
   0   0  -1  0.6122  0.2147
   0   0   1  1.2100  0.1742
   0   1  -1 1278.57   65.32
   0   1  -1 1298.70   69.30
   1  -1  -1 1287.24   70.04
  -1   0  -1 1269.98   67.24
   1  -1  -1 1357.87   66.30
  -1   0  -1 1287.27   68.21
   1  -1  -1 1364.23   65.71
  -1   0  -1 1296.88   64.38
   1  -1  -1 1294.62   67.29
   1  -1  -1 1311.31   64.99
   1  -1  -1 1199.71   66.03
   1  -1  -1 1324.52   66.68
   0   1  -1 1302.40   63.80
   1  -1  -1 1271.22   68.27
  -1   0  -1 1276.44   64.77
   0   1  -1 1299.22   67.04
  -1   0  -1 1244.00   65.80
  -1   0  -1 1222.12   66.13
   0   1  -1 1254.89   66.63
   1  -1  -1 1290.27   65.87
   1  -1  -1 1252.36   66.45
   0   1  -1 1309.49   65.11
   0  -1   1 1281.73   68.90
   0  -1   1 1287.84   70.39
   1   0   1 1289.47   71.54
   0  -1   1 1303.84   72.00
   1   0   1 1243.27   66.35
  -1   1   1 1297.85   70.25
   0  -1   1 1320.06   70.36
   0  -1   1 1216.79   65.25
   1   0   1 1282.14   66.41
   1   0   1 1301.66   68.11
   1   0   1 1340.26   71.96
  -1   1   1 1256.64   69.84
   1   0   1 1199.59   70.56
   0  -1   1 1305.95   66.39
   0  -1  -1 2140.79  110.22
  -1   1  -1 2065.79  103.71
  -1   1  -1 2128.57  107.96
   0  -1  -1 2063.85  106.34
   1   0  -1 2110.19  108.08
   0  -1  -1 2122.51  114.09
   0  -1  -1 2097.88  107.62
   1   0  -1 2083.46  105.83
  -1   1  -1 2127.65  106.46
   0  -1  -1 1990.03  105.33
  -1   1  -1 2102.68  104.55
   1   0  -1 2085.33  107.39
   1   0  -1 2099.59  105.47
   1   0  -1 2048.26  106.65
   1   0  -1 2088.99  104.39
   1   0  -1 2062.06  109.87
   0  -1  -1 2146.87  105.03
  -1   1  -1 2047.22  110.47
   0  -1  -1 2120.75  106.00
   1  -1   1 2044.43  113.17
  -1   0   1 2130.65  112.85
   0   1   1 1959.83  106.26
  -1   0   1 2088.33  113.21
   0   1   1 2043.85  106.41
  -1   0   1 2119.12  110.27
  -1   0   1 2157.56  106.41
   1  -1   1 2039.18  106.39
   1  -1   1 2033.97  108.88
   0   1   1 1973.65  113.77
   1  -1   1 1941.64  104.01
   1  -1   1 2084.13  113.50
   0   1   1 2069.28  113.25
   1  -1   1 2058.34  107.20
   1  -1   1 2052.18  113.11
  -1  -1  -1 1240.89   67.86
   2  -1  -1 1300.50   69.05
  -1  -1  -1 1272.60   65.66
  -1  -1  -1 1292.32   65.20
   2  -1  -1 1292.38   68.01
  -1  -1  -1 1260.53   68.69
  -1  -1  -1 1216.54   65.08
   2  -1  -1 1269.72   67.81
   2  -1  -1 1313.56   65.63
   2  -1  -1 1371.90   66.05
  -1   2  -1 1285.42   66.90
   2  -1  -1 1223.84   65.69
   2  -1  -1 1303.73   69.64
  -1  -1  -1 1306.61   66.38
  -1   2  -1 1305.88   69.74
  -1   2  -1 1239.85   63.68
  -1   2  -1 1279.49   67.32
   2  -1  -1 1296.67   67.75
   1   1   1 1261.13   70.86
   1   1   1 1354.48   71.64
   1  -2   1 1314.36   67.46
  -2   1   1 1244.70   69.94
   1  -2   1 1340.34   68.92
   1  -2   1 1345.28   71.13
  -2   1   1 1300.86   70.64
   1  -2   1 1319.88   71.21
   1  -2   1 1302.28   66.70
   1  -2   1 1328.40   71.51
   1   1   1 1273.11   67.49
   1   1   1 1233.12   67.14
   1   1   1 1252.63   68.03
   1  -2   1 1283.25   65.60
  -2   1   1 1239.08   68.35
  -2  -1  -1 1736.07   91.93
  -2  -1  -1 1667.74   90.18
   3  -2  -1 1717.98   93.31
   3  -2  -1 1741.75   93.10
   3  -2  -1 1739.85   87.47
  -1   3  -1 1700.19   91.53
  -2  -1  -1 1716.58   90.78
   3  -2  -1 1701.18   88.46
   3  -2  -1 1754.68   94.10
   3  -2  -1 1809.39   90.95
   3  -2  -1 1827.50   90.54
  -2  -1  -1 1796.95   89.12
  -2  -1  -1 1773.71   95.65
   3  -2  -1 1708.18   89.13
  -1   3  -1 1744.56   90.04
   3  -2  -1 1799.90   86.44
  -2  -1  -1 1700.35   88.13
  -1   3  -1 1724.05   92.34
  -1   3  -1 1709.62   89.57
   3  -2  -1 1763.05   90.57
   2   1   1 1717.73   95.49
   2   1   1 1660.12   88.44
   2   1   1 1653.26   91.10
   1  -3   1 1647.09   90.14
   2   1   1 1688.54   90.60
   1  -3   1 1719.50   97.52
   2   1   1 1762.42   96.07
   1  -3   1 1852.46   95.07
   2   1   1 1685.98   88.14
  -3   2   1 1711.76   90.55
   1  -3   1 1700.87   96.52
   1  -3   1 1816.66   93.78
   1  -3   1 1744.58   90.06
   2  -2  -1 1883.39  101.11
  -2   0  -1 1760.85   92.79
   0   2  -1 1859.80   95.49
   0   2  -1 1578.07   94.01
   2  -2  -1 1818.71   97.04
   2  -2  -1 1776.78  100.36
  -2   0  -1 1831.88   95.15
  -2   0  -1 1864.48   93.98
   0   2  -1 1780.65   94.61
   2  -2  -1 1750.52   94.11
   0   2  -1 1794.11   90.54
   2  -2  -1 1774.17   95.08
   2  -2  -1 1845.19   94.10
  -2   0  -1 1924.87   95.04
   2  -2  -1 1904.24   93.23
   2  -2  -1 1791.05   97.54
   2  -2  -1 1818.12   95.25
   2  -2  -1 1822.67   93.25
   0   2  -1 1776.94   97.01
   2  -2  -1 1862.37   99.37
   2  -2  -1 1871.91   93.08
  -2   0  -1 1822.86   95.45
   0  -2   1 1860.02   93.96
   2   0   1 1868.13  102.11
   0  -2   1 1855.06   97.81
   2   0   1 1721.19   99.34
   2   0   1 1848.17   95.78
   0  -2   1 1833.18   92.95
   2   0   1 1723.21   94.05
   0  -2   1 1899.37  101.77
   0  -2   1 1977.48  101.25
   2   0   1 1816.97   97.03
   2   0   1 1849.59  100.67
   0  -2   1 1987.68   95.08
   2   0   1 1754.94   94.95
   0  -2   1 1836.69  101.18
  -2   1  -1 4553.47  232.41
   1   1  -1 4446.82  239.21
   1  -2  -1 4656.73  229.06
   1   1  -1 4462.02  230.52
   1  -2  -1 4811.61  247.20
   1  -2  -1 4612.87  245.53
   1  -2  -1 4484.44  224.85
   1   1  -1 4580.51  230.18
   1  -2  -1 4481.85  231.60
   1  -2  -1 4699.33  247.26
  -2   1  -1 4568.18  231.20
   1  -2  -1 4295.60  228.56
   1  -2  -1 4819.13  230.90
  -2   1  -1 4410.19  228.04
   1   1  -1 4548.95  224.32
  -2   1  -1 4470.95  225.86
   1  -2  -1 4409.91  235.93
   1   1  -1 4500.96  231.80
   1  -2  -1 4336.49  227.95
  -2   1  -1 4572.03  225.56
   1   1  -1 4512.33  233.31
   1  -2  -1 4647.35  231.44
   1  -2  -1 4664.51  238.54
   2  -1   1 4346.62  235.93
   2  -1   1 4621.10  238.01
  -1  -1   1 4448.77  228.40
  -1  -1   1 4418.78  244.71
   2  -1   1 4508.79  232.15
   2  -1   1 4182.58  229.98
  -1  -1   1 4532.51  228.83
   2  -1   1 4473.67  243.39
  -1  -1   1 4639.73  238.72
   2  -1   1 4434.59  245.96
   2  -1   1 4697.12  246.23
  -1  -1   1 4680.55  244.85
  -1  -1   1 4376.64  243.48
  -1  -2  -1 4775.93  252.87
  -2   3  -1 4510.27  246.08
  -1  -2  -1 4938.75  237.05
   3  -1  -1 4853.73  238.24
  -1  -2  -1 4725.46  231.24
   3  -1  -1 4687.59  232.75
  -2   3  -1 4662.08  237.59
   3  -1  -1 4736.03  246.09
   3  -1  -1 4716.78  239.13
  -1  -2  -1 4554.70  235.20
  -2   3  -1 4573.86  228.76
   3  -1  -1 4639.99  248.96
   3  -1  -1 4850.49  239.49
  -2   3  -1 4704.60  237.41
   3  -1  -1 4485.30  236.03
  -1  -2  -1 4716.07  245.42
  -1  -2  -1 4542.60  236.56
  -3   1   1 4633.49  244.35
  -3   1   1 4381.98  248.92
   2  -3   1 4602.64  238.01
   1   2   1 4295.11  237.73
  -3   1   1 4585.58  235.24
   2  -3   1 4414.66  231.27
   2  -3   1 4506.86  251.73
   1   2   1 4661.19  238.80
   1   2   1 4490.25  241.84
  -3   1   1 4549.13  236.09
   2  -3   1 4871.34  254.58
   1   2   1 4569.49  252.72
   2  -3   1 4723.46  251.77
   2  -3   1 4481.39  242.61
   2  -3   1 4740.20  239.46
   4  -2  -1 1873.21   85.05
  -2  -2  -1 1666.97   89.61
  -2   4  -1 1777.34   89.02
  -2  -2  -1 1651.42   92.29
   4  -2  -1 1599.01   92.93
   4  -2  -1 1735.96   90.00
   4  -2  -1 1693.37   88.52
  -2  -2  -1 1685.35   88.77
  -2  -2  -1 1721.12   89.59
  -2   4  -1 1747.98   93.08
   4  -2  -1 1745.30   89.81
   4  -2  -1 1821.47   90.59
  -2  -2  -1 1765.59   87.31
   4  -2  -1 1711.41   93.70
  -2  -2  -1 1687.85   86.23
   4  -2  -1 1801.64   92.84
  -2   4  -1 1667.14   88.29
  -4   2   1 1756.01   92.07
   2  -4   1 1738.57   92.79
   2   2   1 1768.95   87.68
   2  -4   1 1859.68   90.02
   2   2   1 1596.57   89.06
   2   2   1 1694.15   97.10
   2  -4   1 1764.49   89.57
   2   2   1 1669.96   92.14
  -4   2   1 1599.15   92.70
   2  -4   1 1748.50   87.81
   2   2   1 1570.25   95.51
  -4   2   1 1797.28   88.12
  -4   2   1 1752.43   89.32
   2  -4   1 1816.14   95.46
   2  -4   1 1761.38   95.17
   5  -3  -1  107.47    6.57
  -3  -2  -1  104.57    6.61
  -3  -2  -1  108.93    6.62
   5  -3  -1  113.08    6.50
   5  -3  -1  112.15    6.73
  -2   5  -1  115.90    6.86
  -3  -2  -1  113.72    6.56
   5  -3  -1  113.79    6.60
  -3  -2  -1  113.18    6.73
   5  -3  -1  112.96    6.66
   5  -3  -1  116.65    6.54
  -3  -2  -1  108.58    6.33
   5  -3  -1  105.26    6.34
   5  -3  -1  103.69    6.39
  -2   5  -1  114.64    6.75
  -3  -2  -1  119.31    6.53
  -2   5  -1  113.71    6.46
   3   2   1  112.33    6.42
   2  -5   1  116.36    6.97
   2  -5   1  127.43    7.12
   3   2   1  105.94    6.00
   3   2   1  116.85    6.91
   3   2   1  110.57    6.50
  -5   3   1  111.34    6.39
  -5   3   1  102.85    6.32
   2  -5   1  114.02    6.79
   3   2   1  115.94    6.54
   2  -5   1  114.37    6.59
   2  -5   1  114.79    6.28
  -5   3   1  116.19    6.58
  -5   3   1  101.43    6.34
   3   2   1  115.80    6.72
   2  -5   1  130.45    7.18
   4  -3  -1  247.41   13.01
  -3  -1  -1  243.55   13.66
  -3  -1  -1  256.82   13.07
   4  -3  -1  247.01   13.71
   4  -3  -1  254.61   13.18
   4  -3  -1  248.92   13.14
  -3  -1  -1  252.68   13.39
   4  -3  -1  255.43   12.95
   4  -3  -1  263.13   13.36
   4  -3  -1  247.48   13.74
  -3  -1  -1  253.95   13.21
  -3  -1  -1  232.03   12.87
  -1   4  -1  254.60   13.70
  -1   4  -1  229.51   12.74
   4  -3  -1  250.39   13.54
  -3  -1  -1  240.81   13.15
  -1   4  -1  253.38   13.38
  -1   4  -1  249.12   13.03
   4  -3  -1  236.16   13.65
   4  -3  -1  236.34   13.06
   3   1   1  242.20   12.82
   3   1   1  253.36   13.37
   3   1   1  234.23   13.77
   3   1   1  241.07   13.19
   1  -4   1  248.76   12.93
   3   1   1  257.82   13.18
   1  -4   1  261.40   13.21
   3   1   1  254.28   13.96
   1  -4   1  250.28   13.63
   1  -4   1  248.22   13.99
   1  -4   1  251.73   14.07
   1  -4   1  231.10   12.58
   1  -4   1  261.42   14.07
  -3   0  -1 1963.87  106.38
  -3   0  -1 2006.25  100.56
   0   3  -1 2093.05  107.90
   3  -3  -1 2045.10  104.52
  -3   0  -1 2016.78  106.22
  -3   0  -1 2060.69  105.95
   3  -3  -1 2055.06  103.52
   3  -3  -1 2030.35  104.38
   3  -3  -1 2000.56  103.25
   3  -3  -1 1954.21  105.61
   0   3  -1 1946.65  103.37
   3  -3  -1 2090.21  106.48
   0   3  -1 2128.04  102.39
   3  -3  -1 2151.03  113.05
   3  -3  -1 1881.51  106.56
   3  -3  -1 2013.21  112.12
  -3   0  -1 1951.64  105.29
   0   3  -1 2074.22  105.89
   3  -3  -1 2063.36  107.81
   0   3  -1 2091.83  105.67
   3  -3  -1 2037.69  109.98
   3  -3  -1 2023.07  102.81
   0  -3   1 2149.04  113.00
   0  -3   1 2006.06  103.62
   3   0   1 1921.34  103.93
   3   0   1 2066.44  112.24
   0  -3   1 2016.17  110.76
   3   0   1 2034.91  104.35
   3   0   1 1951.83  112.40
   3   0   1 2055.14  108.84
   3   0   1 1876.10  109.55
   3   0   1 2126.49  104.68
   0  -3   1 2003.77  106.15
   0  -3   1 2013.74  110.55
   0  -3   1 1994.57  111.23
   2  -3  -1 1629.01   90.58
   2  -3  -1 1664.26   91.07
  -3   1  -1 1728.70   89.85
   2  -3  -1 1785.90   87.15
   1   2  -1 1738.82   88.32
  -3   1  -1 1652.40   85.46
   1   2  -1 1597.22   89.00
   2  -3  -1 1671.96   91.92
   1   2  -1 1672.46   90.71
   2  -3  -1 1715.97   89.67
   2  -3  -1 1801.26   88.30
   2  -3  -1 1761.57   95.69
   2  -3  -1 1802.80   88.84
  -3   1  -1 1683.81   89.33
  -3   1  -1 1671.11   86.78
   2  -3  -1 1678.30   88.59
   1   2  -1 1701.35   87.62
   2  -3  -1 1791.74   87.08
   2  -3  -1 1785.99   95.57
   1   2  -1 1691.59   87.21
   2  -3  -1 1736.83   89.69
   3  -1   1 1803.76   89.96
   3  -1   1 1729.90   85.92
   3  -1   1 1841.82   95.47
  -1  -2   1 1653.06   93.10
   3  -1   1 1677.95   88.36
   3  -1   1 1680.17   92.18
  -1  -2   1 1716.41   92.81
  -1  -2   1 1715.17   94.43
  -1  -2   1 1712.14   89.19
   3  -1   1 1763.82   92.28
  -1  -2   1 1702.47   93.70
  -1  -2   1 1660.28   87.28
  -1  -2   1 1612.42   86.09
   3  -1   1 1756.19   94.32
   1  -3  -1 9189.06  480.85
   1  -3  -1 9741.92  502.39
  -3   2  -1 9245.24  479.52
   2   1  -1 9472.49  490.58
   1  -3  -1 9385.80  519.65
   1  -3  -1 9881.26  481.47
   1  -3  -1 9333.46  516.96
   2   1  -1 9689.46  484.67
   1  -3  -1 9832.62  473.57
   2   1  -1 8892.85  501.36
   1  -3  -1 9493.39  481.85
   2   1  -1 9631.55  485.76
   1  -3  -1 9628.41  517.82
  -3   2  -1 9718.67  490.39
   1  -3  -1 9366.92  486.43
   2   1  -1 9610.13  487.68
  -3   2  -1 9802.43  474.94
   2   1  -1 9684.26  474.05
   3  -2   1 9795.20  517.73
   3  -2   1 9666.78  518.00
   3  -2   1 9767.22  490.34
   3  -2   1 9769.61  486.92
  -2  -1   1 9524.77  514.61
  -2  -1   1 9802.78  515.09
  -1   3   1 9862.08  487.05
  -1   3   1 9999.00  489.66
   3  -2   1 9529.01  513.66
  -2  -1   1 9564.89  482.07
   3  -2   1 9205.73  501.43
  -2  -1   1 9524.85  481.57
  -2  -1   1 9797.60  501.46
  -1   3   1 9316.20  498.96
   3  -2   1 9631.74  485.23
   3   0  -1 4489.40  240.98
   3   0  -1 4540.82  233.47
   3   0  -1 4704.64  229.08
   0  -3  -1 4612.61  251.43
   3   0  -1 4436.68  232.94
   3   0  -1 4677.10  235.53
   3   0  -1 4689.39  236.22
  -3   3  -1 4525.45  228.28
   0  -3  -1 4472.10  241.34
  -3   3  -1 4551.04  227.76
  -3   3  -1 4722.25  235.83
   0  -3  -1 4492.25  231.48
   0  -3  -1 4573.46  249.79
  -3   3  -1 4761.90  236.45
   3   0  -1 4465.11  244.79
   0  -3  -1 4428.75  231.81
   0  -3  -1 4403.70  227.57
   0   3   1 4578.84  250.30
   3  -3   1 4611.66  235.11
   0   3   1 4334.80  238.13
  -3   0   1 4542.48  240.74
  -3   0   1 4573.40  232.60
   3  -3   1 4781.16  237.35
  -3   0   1 4820.17  234.07
   3  -3   1 4228.97  237.41
   0   3   1 4116.07  233.53
   3  -3   1 4695.03  250.28
   0   3   1 4585.51  236.14
   3  -3   1 4668.04  249.61
   3  -3   1 4464.09  247.68
   3  -3   1 4658.89  243.38
  -3   0   1 4542.74  245.50
  -1  -3  -1 1345.07   65.76
   4  -1  -1 1394.88   66.91
  -1  -3  -1 1206.71   70.48
  -3   4  -1 1343.91   64.48
   4  -1  -1 1320.91   66.23
  -1  -3  -1 1340.19   70.89
  -1  -3  -1 1343.05   68.48
   4  -1  -1 1213.86   70.16
   4  -1  -1 1333.05   66.95
   4  -1  -1 1294.96   67.92
  -3   4  -1 1390.34   66.30
  -1  -3  -1 1316.30   66.87
  -3   4  -1 1338.17   66.72
   4  -1  -1 1297.45   68.53
  -1  -3  -1 1201.79   66.80
  -1  -3  -1 1299.78   65.82
   4  -1  -1 1372.59   64.92
   3  -4   1 1309.47   70.47
   3  -4   1 1337.21   67.01
  -4   1   1 1300.31   68.16
   1   3   1 1348.57   70.66
   3  -4   1 1340.36   66.50
   1   3   1 1321.12   66.51
   3  -4   1 1385.76   70.69
   1   3   1 1286.34   66.87
   3  -4   1 1274.27   68.15
  -4   1   1 1371.29   65.87
   1   3   1 1208.05   68.85
  -4   1   1 1354.88   65.66
   3  -4   1 1332.73   70.80
   3  -4   1 1174.76   65.96
  -2  -3  -1  37.367   2.595
  -3   5  -1  43.374   3.084
   5  -2  -1  42.910   2.798
  -2  -3  -1  45.256   3.136
   5  -2  -1  44.778   3.104
  -2  -3  -1  40.518   3.114
   5  -2  -1  42.406   3.055
  -2  -3  -1  42.030   3.148
  -3   5  -1  43.254   3.231
  -3   5  -1  38.111   2.782
   5  -2  -1  41.997   2.833
  -2  -3  -1  45.917   3.201
   5  -2  -1  42.318   2.973
   5  -2  -1  46.133   3.165
  -2  -3  -1  43.734   2.878
   3  -5   1  42.128   3.038
  -5   2   1  41.294   2.814
  -5   2   1  42.033   3.053
   3  -5   1  39.387   2.959
   3  -5   1  45.203   3.311
   3  -5   1  43.499   3.270
   2   3   1  43.855   3.078
   3  -5   1  43.467   3.031
   2   3   1  41.477   2.993
   3  -5   1  37.641   2.580
   2   3   1  40.803   2.715
   3  -5   1  45.585   3.297
   2   3   1  46.090   2.997
  -5   2   1  43.099   2.935
   6  -3  -1  46.354   3.222
   6  -3  -1  39.940   3.096
  -3   6  -1  38.300   3.065
  -3  -3  -1  41.815   3.190
  -3   6  -1  39.582   2.921
  -3   6  -1  33.854   2.572
   6  -3  -1  35.859   2.972
  -3  -3  -1  42.131   2.975
  -3  -3  -1  38.902   3.058
  -3   6  -1  39.906   3.253
  -3  -3  -1  36.085   3.058
  -3  -3  -1  39.253   3.054
   6  -3  -1  38.864   2.842
   6  -3  -1  34.956   2.713
   6  -3  -1  39.623   2.915
  -6   3   1  37.873   3.005
   3  -6   1  36.213   3.108
   3   3   1  38.915   2.920
   3  -6   1  41.131   3.102
   3   3   1  40.674   2.947
   3   3   1  39.112   2.712
   3  -6   1  41.121   3.306
  -6   3   1  35.953   2.656
  -6   3   1  38.368   2.892
   3  -6   1  37.657   2.662
   3   3   1  34.733   2.895
   3   3   1  40.553   3.126
  -6   3   1  39.715   3.055
   3  -6   1  44.268   3.371
   3  -6   1  34.979   2.865
   7  -4  -1  513.88   25.12
  -4  -3  -1  425.97   17.66
   7  -4  -1  477.01   24.22
  -3   7  -1  482.63   25.13
  -4  -3  -1  432.24   16.27
   7  -4  -1  445.00   18.39
  -4  -3  -1  463.52   24.17
   7  -4  -1  426.63   25.02
   7  -4  -1  454.03   18.65
   7  -4  -1  443.79   18.72
  -4  -3  -1  422.87   16.92
  -4  -3  -1  457.60   17.48
   7  -4  -1  446.35   18.46
   7  -4  -1  438.53   17.66
   7  -4  -1  451.23   19.26
   7  -4  -1  443.13   18.74
  -4  -3  -1  418.24   18.31
   7  -4  -1  443.09   17.95
  -3   7  -1  506.81   24.69
   7  -4  -1  432.33   17.35
  -4  -3  -1  444.97   25.14
   7  -4  -1  482.88   24.01
   7  -4  -1  425.71   19.36
  -4  -3  -1  440.17   17.09
   7  -4  -1  459.06   17.62
   7  -4  -1  439.26   17.49
  -4  -3  -1  422.27   17.82
  -4  -3  -1  482.36   24.15
   7  -4  -1  443.57   17.42
  -3   7  -1  473.91   23.85
   7  -4  -1  493.80   24.54
   7  -4  -1  484.12   24.33
  -4  -3  -1  461.33   24.75
   7  -4  -1  449.37   18.22
   7  -4  -1  427.43   16.89
   7  -4  -1  430.08   17.39
   7  -4  -1  453.41   18.37
  -4  -3  -1  446.88   23.45
   3  -7   1  496.75   25.95
   4   3   1  442.56   18.86
   3  -7   1  437.51   18.90
   3  -7   1  509.78   25.10
   3  -7   1  443.32   18.44
   3  -7   1  438.35   18.24
   4   3   1  491.60   24.22
   4   3   1  457.78   24.38
   4   3   1  466.66   25.24
   4   3   1  505.20   25.65
   4   3   1  432.46   17.94
   3  -7   1  413.71   17.37
   3  -7   1  454.93   17.91
   3  -7   1  440.39   17.34
   3  -7   1  514.59   26.03
   3  -7   1  447.31   18.88
   3  -7   1  448.41   17.52
   3  -7   1  451.28   17.89
   3  -7   1  460.52   17.49
   3  -7   1  447.34   17.91
  -7   4   1  493.52   24.08
   3  -7   1  451.78   19.41
   4   3   1  436.20   18.47
  -7   4   1  515.84   23.95
   3  -7   1  458.55   18.53
   3  -7   1  434.84   17.39
   4   3   1  422.80   17.84
   3  -7   1  438.33   17.99
   3  -7   1  462.64   17.79
   3  -7   1  459.50   18.24
   3  -7   1  455.60   17.79
   3  -7   1  453.16   23.46
   3  -7   1  490.49   25.82
   4   3   1  438.03   19.37
   4   3   1  421.61   18.16
  -7   4   1  477.90   23.67
   6  -4  -1  3.7364  1.0130
  -4  -2  -1  2.8553  0.8444
  -4  -2  -1  3.5974  1.0628
   6  -4  -1  2.7612  0.7914
   6  -4  -1  3.4783  0.9117
   6  -4  -1  4.0392  0.8589
  -2   6  -1  3.0209  1.0392
  -2   6  -1  3.4533  0.9688
   6  -4  -1  6.0233  1.1694
   6  -4  -1  4.5903  1.0452
  -4  -2  -1  4.7824  1.2014
  -4  -2  -1  2.7497  0.9555
  -2   6  -1  5.4980  1.2233
  -4  -2  -1  3.9219  0.9675
  -4  -2  -1  3.8710  0.8978
   4   2   1  5.1543  1.0308
   2  -6   1  6.2551  1.0670
  -6   4   1  2.4715  0.7557
  -6   4   1  3.9339  0.9791
   4   2   1  3.8534  0.8371
   2  -6   1  3.2327  1.0351
   2  -6   1  3.9898  1.0663
   4   2   1  2.9185  0.7735
   4   2   1  3.8689  0.9747
   4   2   1  3.9383  0.9276
   2  -6   1  6.0756  1.2159
   2  -6   1  1.6475  0.9462
   4   2   1  4.2867  0.7620
  -6   4   1  3.0879  0.8545
   5  -4  -1  199.27   11.10
   5  -4  -1  206.92   11.42
  -1   5  -1  202.33   11.00
  -4  -1  -1  205.50   11.22
  -1   5  -1  212.85   11.38
   5  -4  -1  193.30   11.61
  -1   5  -1  197.82   11.69
   5  -4  -1  221.49   11.65
   5  -4  -1  200.50   11.70
  -4  -1  -1  197.83   11.31
  -4  -1  -1  223.31   11.25
   5  -4  -1  202.99   11.24
  -4  -1  -1  204.45   11.39
   5  -4  -1  209.21   11.10
   5  -4  -1  210.67   11.29
   5  -4  -1  191.31   11.53
  -1   5  -1  217.13   11.57
  -4  -1  -1  203.99   11.30
   1  -5   1  198.65   12.08
   4   1   1  205.86   11.30
   1  -5   1  197.54   11.07
   4   1   1  216.30   10.95
  -5   4   1  203.47   11.29
  -5   4   1  202.09   10.99
   4   1   1  205.90   11.29
   4   1   1  207.63   11.67
   1  -5   1  224.39   12.11
   1  -5   1  219.76   12.05
   4   1   1  208.32   11.40
   4   1   1  212.85   11.93
   4   1   1  192.90   11.36
   1  -5   1  199.06   11.72
   4  -4  -1  105.33    5.90
  -4   0  -1  98.659   5.705
   4  -4  -1  99.772   5.702
   0   4  -1  100.86    6.02
   4  -4  -1  95.539   6.021
   4  -4  -1  95.159   5.860
   0   4  -1  96.782   5.578
   0   4  -1  104.25    6.13
   4  -4  -1  105.01    6.08
   4  -4  -1  97.781   5.893
   4  -4  -1  83.840   5.677
   4  -4  -1  98.182   5.771
  -4   0  -1  98.413   5.899
  -4   0  -1  98.226   5.923
   4  -4  -1  94.088   5.636
   0   4  -1  104.48    5.89
   4  -4  -1  101.06    6.06
   4  -4  -1  100.87    5.72
   4  -4  -1  102.51    5.77
  -4   0  -1  102.77    5.89
   4   0   1  103.08    6.16
   0  -4   1  104.13    5.89
   0  -4   1  100.75    5.53
   0  -4   1  102.46    6.17
   0  -4   1  106.48    6.29
   4   0   1  99.365   5.805
   0  -4   1  99.144   6.147
   4   0   1  100.46    5.65
   4   0   1  89.338   5.546
   0  -4   1  99.888   6.148
   4   0   1  103.74    5.90
   4   0   1  102.21    5.92
   4   0   1  105.84    5.89
   1   3  -1  625.10   31.50
   3  -4  -1  622.01   32.31
   3  -4  -1  600.59   32.42
   3  -4  -1  598.02   30.09
  -4   1  -1  576.21   29.81
   3  -4  -1  588.76   32.28
   3  -4  -1  585.36   30.47
   3  -4  -1  588.57   30.15
   1   3  -1  559.60   30.09
   1   3  -1  552.29   30.09
   3  -4  -1  609.31   30.35
   3  -4  -1  586.45   30.02
   3  -4  -1  610.29   31.33
   3  -4  -1  578.59   30.49
  -4   1  -1  572.55   29.82
   3  -4  -1  595.24   31.22
  -4   1  -1  544.09   30.14
  -4   1  -1  598.25   30.71
   1   3  -1  615.78   30.50
   1   3  -1  606.99   30.81
   3  -4  -1  579.77   29.58
  -1  -3   1  613.57   32.29
  -1  -3   1  588.13   31.42
  -1  -3   1  592.88   30.05
  -1  -3   1  614.65   32.25
   4  -1   1  595.41   30.27
  -1  -3   1  566.29   29.26
   4  -1   1  613.51   30.66
   4  -1   1  619.59   30.45
   4  -1   1  581.54   32.16
  -1  -3   1  588.12   32.26
  -1  -3   1  608.58   30.22
   4  -1   1  604.95   31.32
   4  -1   1  581.23   32.29
   2   2  -1 1207.92   61.24
   2  -4  -1 1188.76   61.25
  -4   2  -1 1285.00   59.81
   2  -4  -1 1155.69   61.54
  -4   2  -1 1139.31   60.64
   2  -4  -1 1183.31   60.47
   2  -4  -1 1227.69   65.28
   2  -4  -1 1213.59   63.04
   2  -4  -1 1188.48   65.01
   2   2  -1 1227.67   63.15
   2   2  -1 1144.47   64.77
   2   2  -1 1213.87   61.15
   2  -4  -1 1259.90   60.46
   2  -4  -1 1175.33   61.11
   2   2  -1 1205.55   61.72
   2  -4  -1 1299.37   65.11
   2  -4  -1 1160.62   59.45
   2   2  -1 1205.55   62.82
  -4   2  -1 1261.36   65.70
  -4   2  -1 1202.22   60.51
   4  -2   1 1158.76   64.97
   4  -2   1 1109.08   64.45
   4  -2   1 1295.95   63.16
   4  -2   1 1255.30   64.23
  -2  -2   1 1264.67   60.59
  -2  -2   1 1210.73   59.44
  -2  -2   1 1201.02   64.80
  -2  -2   1 1200.26   60.57
   4  -2   1 1201.38   65.03
  -2  -2   1 1249.40   64.96
  -2  -2   1 1214.90   63.05
   4  -2   1 1187.49   61.63
   3   1  -1 2406.65  122.21
   3   1  -1 2412.74  119.82
  -4   3  -1 2415.46  123.02
   1  -4  -1 2054.05  117.94
   1  -4  -1 2595.11  127.77
   1  -4  -1 2306.33  116.54
   1  -4  -1 2256.11  115.83
   1  -4  -1 2377.91  125.43
  -4   3  -1 2325.25  115.59
  -4   3  -1 2313.36  116.02
   1  -4  -1 2257.25  117.49
   1  -4  -1 2318.35  123.98
   3   1  -1 2353.64  120.99
   3   1  -1 2176.76  125.27
   3   1  -1 2276.70  122.90
   1  -4  -1 2327.31  127.06
   3   1  -1 2383.40  119.79
  -3  -1   1 2365.66  120.88
  -1   4   1 2343.13  121.92
  -3  -1   1 2306.67  122.30
   4  -3   1 2269.76  128.18
  -1   4   1 2332.25  120.73
  -3  -1   1 2200.41  115.85
   4  -3   1 2416.58  121.35
  -3  -1   1 2278.07  125.56
  -1   4   1 2088.93  116.28
   4  -3   1 2257.13  125.60
   4  -3   1 2203.68  124.43
  -1   4   1 2353.30  120.49
   4  -3   1 2346.01  128.45
   4  -3   1 2340.74  119.50
  -3  -1   1 2308.52  125.82
   4  -3   1 2272.09  120.77
   0  -4  -1  573.20   28.56
   0  -4  -1  553.32   27.82
   4   0  -1  572.85   29.04
  -4   4  -1  546.83   28.83
   0  -4  -1  558.53   28.56
   0  -4  -1  547.13   30.66
   0  -4  -1  566.10   29.80
   4   0  -1  569.69   28.92
  -4   4  -1  563.11   28.97
   4   0  -1  535.44   29.68
  -4   4  -1  540.95   27.89
   4   0  -1  558.97   28.64
  -4   4  -1  516.51   27.99
   0  -4  -1  570.33   30.83
   4   0  -1  541.22   30.13
   4   0  -1  562.51   28.65
   4  -4   1  526.46   29.15
   0   4   1  578.00   28.91
   4  -4   1  579.87   28.88
  -4   0   1  547.03   28.08
   0   4   1  575.40   30.71
   4  -4   1  575.54   29.76
   4  -4   1  543.68   30.32
   4  -4   1  565.73   30.61
  -4   0   1  589.86   28.67
   0   4   1  539.22   28.94
  -4   0   1  567.86   28.54
   0   4   1  534.66   29.28
   4  -4   1  569.36   29.04
   4  -4   1  584.70   30.66
  -4   0   1  563.21   29.49
  -1  -4  -1 3290.30  175.15
  -1  -4  -1 3507.66  183.22
   5  -1  -1 3266.64  172.12
  -1  -4  -1 3357.96  184.67
  -1  -4  -1 3319.19  173.25
  -4   5  -1 3469.41  168.64
  -4   5  -1 3285.32  166.29
   5  -1  -1 3289.80  180.15
   5  -1  -1 3139.77  179.62
   5  -1  -1 3334.69  173.49
  -1  -4  -1 3239.08  177.33
   5  -1  -1 3417.22  172.49
   5  -1  -1 3388.07  175.11
  -4   5  -1 3427.25  173.98
   4  -5   1 3312.48  173.48
   1   4   1 3396.65  184.89
   4  -5   1 3230.45  180.98
   4  -5   1 3499.28  188.47
   1   4   1 3137.18  176.20
   4  -5   1 3118.77  174.84
  -5   1   1 3422.82  168.66
   4  -5   1 3313.51  167.89
  -5   1   1 3270.72  173.37
  -5   1   1 3467.40  174.04
   1   4   1 3457.68  172.89
  -5   1   1 3347.54  163.64
   4  -5   1 3316.46  184.77
   1   4   1 3388.26  176.09
  -4   6  -1  428.43   23.14
  -4   6  -1  462.89   24.33
  -4   6  -1  448.88   23.28
   6  -2  -1  442.64   23.29
   6  -2  -1  391.19   23.95
   6  -2  -1  397.05   24.12
   6  -2  -1  458.12   23.19
  -2  -4  -1  457.76   22.60
  -2  -4  -1  418.85   23.24
  -2  -4  -1  440.74   24.13
  -2  -4  -1  478.29   23.39
  -2  -4  -1  444.01   24.75
   6  -2  -1  457.92   23.64
   4  -6   1  444.36   23.81
  -6   2   1  421.61   23.48
  -6   2   1  449.66   23.01
   4  -6   1  458.32   23.42
   2   4   1  457.51   24.81
   4  -6   1  449.93   24.89
   4  -6   1  440.76   23.54
  -6   2   1  415.76   22.85
   4  -6   1  460.58   24.94
   2   4   1  421.63   23.32
   2   4   1  458.05   24.74
   2   4   1  450.76   23.41
  -6   2   1  464.67   23.29
   2   4   1  426.89   23.50
   4  -6   1  459.61   24.86
   7  -3  -1  51.443   2.573
  -3  -4  -1  55.351   2.578
   7  -3  -1  49.983   2.398
   7  -3  -1  52.596   2.415
  -4   7  -1  55.714   4.225
   7  -3  -1  49.741   2.422
   7  -3  -1  52.054   2.530
  -3  -4  -1  52.156   2.594
  -3  -4  -1  59.210   4.295
   7  -3  -1  54.927   2.776
   7  -3  -1  52.440   2.696
   7  -3  -1  56.005   3.982
  -3  -4  -1  55.592   2.555
  -3  -4  -1  53.597   4.163
   7  -3  -1  52.451   2.631
  -3  -4  -1  50.024   2.519
  -3  -4  -1  60.456   3.891
   7  -3  -1  54.932   2.691
   7  -3  -1  51.072   2.518
  -3  -4  -1  58.126   4.195
   7  -3  -1  51.723   2.617
   7  -3  -1  50.664   2.661
   7  -3  -1  47.732   2.457
  -3  -4  -1  50.533   2.668
  -3  -4  -1  60.607   4.302
  -3  -4  -1  52.023   2.473
  -3  -4  -1  52.995   2.367
  -3  -4  -1  52.024   2.455
   7  -3  -1  59.563   4.150
   7  -3  -1  57.245   4.184
   7  -3  -1  51.693   2.592
  -4   7  -1  58.039   3.957
   7  -3  -1  55.181   3.836
  -3  -4  -1  56.078   2.589
   7  -3  -1  52.831   2.477
   7  -3  -1  52.693   2.682
   7  -3  -1  58.935   4.104
  -4   7  -1  65.512   4.549
   7  -3  -1  50.127   2.406
   7  -3  -1  48.848   2.400
   3   4   1  54.844   3.978
  -7   3   1  57.239   3.856
   4  -7   1  54.031   2.477
   4  -7   1  53.391   2.666
   4  -7   1  52.212   2.558
   3   4   1  53.905   3.911
   4  -7   1  46.729   2.452
   4  -7   1  53.221   2.625
   4  -7   1  53.204   2.543
   3   4   1  49.378   3.523
  -7   3   1  65.967   4.311
   4  -7   1  52.621   2.730
   4  -7   1  47.106   2.525
   3   4   1  56.141   3.963
   4  -7   1  58.441   4.363
   4  -7   1  51.103   2.506
   4  -7   1  47.593   2.549
   4  -7   1  58.838   4.096
   4  -7   1  51.556   2.410
   3   4   1  58.446   4.196
  -7   3   1  59.519   4.167
   4  -7   1  54.659   2.558
   3   4   1  51.147   2.673
   3   4   1  51.910   2.566
   4  -7   1  64.402   4.532
   4  -7   1  63.770   4.167
   4  -7   1  51.739   2.503
   4  -7   1  54.681   4.335
   3   4   1  50.631   2.605
   4  -7   1  54.221   2.451
   4  -7   1  49.949   2.611
   4  -7   1  55.223   2.543
   4  -7   1  53.189   2.515
   8  -4  -1  68.033   3.195
  -4  -4  -1  72.195   3.322
   8  -4  -1  70.920   3.232
   8  -4  -1  60.856   2.899
  -4  -4  -1  78.088   5.508
   8  -4  -1  82.794   5.515
   8  -4  -1  64.833   3.353
  -4  -4  -1  71.405   3.069
  -4  -4  -1  77.053   3.337
   8  -4  -1  70.575   3.316
  -4  -4  -1  72.562   3.229
  -4  -4  -1  61.321   3.281
   8  -4  -1  67.784   3.144
  -4  -4  -1  65.408   3.269
   8  -4  -1  71.116   3.153
   8  -4  -1  72.074   3.562
  -4  -4  -1  80.949   3.220
   8  -4  -1  71.539   3.423
   8  -4  -1  69.040   3.366
   8  -4  -1  69.771   3.498
   8  -4  -1  75.366   3.408
  -4  -4  -1  61.175   3.338
   8  -4  -1  76.721   5.278
  -4  -4  -1  65.816   3.418
  -4  -4  -1  72.737   5.285
   8  -4  -1  68.586   3.169
  -4  -4  -1  71.871   4.872
   8  -4  -1  71.014   3.419
  -4   8  -1  80.927   5.548
   8  -4  -1  69.480   5.069
   8  -4  -1  71.886   3.418
  -4  -4  -1  84.582   5.611
   8  -4  -1  71.376   3.173
  -4   8  -1  72.571   4.914
   8  -4  -1  65.207   3.311
  -4  -4  -1  68.407   3.254
  -4  -4  -1  66.935   3.199
   8  -4  -1  68.991   3.284
  -4   8  -1  75.946   5.517
   8  -4  -1  70.245   4.962
  -4  -4  -1  64.118   3.181
   8  -4  -1  75.144   3.512
   8  -4  -1  67.241   3.131
   8  -4  -1  75.958   3.482
   4  -8   1  70.487   3.124
   4  -8   1  70.284   3.374
   4  -8   1  64.826   3.370
   4  -8   1  77.999   5.608
  -8   4   1  71.269   4.885
   4  -8   1  73.527   3.332
   4  -8   1  72.912   3.425
   4   4   1  67.606   4.930
   4  -8   1  75.440   3.331
  -8   4   1  79.820   5.350
   4  -8   1  75.409   3.229
   4  -8   1  72.963   3.303
   4   4   1  67.330   3.073
   4  -8   1  74.073   3.295
   4   4   1  69.271   3.489
   4   4   1  70.878   5.032
   4  -8   1  69.937   3.240
   4   4   1  67.687   3.268
   4  -8   1  72.239   3.314
   4  -8   1  74.781   3.158
   4   4   1  70.694   3.326
   4  -8   1  76.657   3.580
   4   4   1  66.264   3.219
   4  -8   1  60.254   3.059
   4   4   1  72.581   5.037
   4  -8   1  71.042   3.329
   4  -8   1  73.968   3.504
   4  -8   1  71.811   3.279
   4   4   1  75.300   5.347
   4  -8   1  71.756   3.442
   4  -8   1  74.623   3.475
   4  -8   1  72.020   3.160
   4  -8   1  77.861   5.672
   4   4   1  71.590   3.434
   4   4   1  69.344   3.216
  -8   4   1  85.431   5.455
   4  -8   1  75.566   5.271
   4  -8   1  80.337   5.781
   4  -8   1  68.165   3.317
   9  -5  -1  666.81   36.00
   9  -5  -1  685.76   27.87
  -5  -4  -1  656.53   25.79
   9  -5  -1  677.49   25.14
   9  -5  -1  653.10   34.72
   9  -5  -1  685.54   27.11
  -5  -4  -1  632.04   33.75
   9  -5  -1  674.88   26.72
   9  -5  -1  627.26   24.39
   9  -5  -1  648.55   27.25
  -5  -4  -1  660.14   23.55
   9  -5  -1  654.50   25.20
   9  -5  -1  656.85   28.07
   9  -5  -1  673.38   26.62
   9  -5  -1  617.03   26.65
   9  -5  -1  670.03   25.21
  -5  -4  -1  646.82   25.53
  -5  -4  -1  638.86   24.47
  -4   9  -1  661.07   35.17
  -5  -4  -1  625.65   35.69
  -4   9  -1  658.99   36.15
  -5  -4  -1  621.31   26.42
   9  -5  -1  646.10   25.51
   9  -5  -1  674.56   35.21
  -5  -4  -1  656.53   34.83
   9  -5  -1  650.76   27.09
   9  -5  -1  595.12   25.07
   9  -5  -1  685.64   25.51
  -5  -4  -1  694.71   25.32
  -4   9  -1  673.12   35.51
   9  -5  -1  683.13   25.98
   9  -5  -1  657.53   25.32
  -5  -4  -1  653.76   24.71
   9  -5  -1  666.38   26.54
  -5  -4  -1  691.19   35.10
   9  -5  -1  665.76   26.36
  -5  -4  -1  616.73   27.20
   9  -5  -1  676.52   26.98
   9  -5  -1  667.65   34.90
   4  -9   1  648.96   25.70
   4  -9   1  672.30   28.09
   5   4   1  656.01   26.30
   5   4   1  656.03   35.00
  -9   5   1  699.59   34.79
  -9   5   1  689.41   34.50
   4  -9   1  670.37   25.93
   5   4   1  661.68   28.05
   5   4   1  650.45   25.99
   4  -9   1  659.40   26.69
   4  -9   1  612.10   27.15
   4  -9   1  664.00   26.42
   5   4   1  636.71   36.78
   4  -9   1  635.92   25.10
   4  -9   1  678.02   25.75
   5   4   1  656.25   25.84
   4  -9   1  657.48   25.34
   4  -9   1  664.07   25.16
   4  -9   1  668.50   25.31
   4  -9   1  672.59   25.95
   5   4   1  654.83   27.28
   4  -9   1  664.31   25.08
   4  -9   1  693.34   26.80
   5   4   1  678.95   26.76
   4  -9   1  659.15   37.20
  -9   5   1  671.04   35.60
   4  -9   1  688.18   27.36
   4  -9   1  651.13   27.34
   4  -9   1  660.47   36.02
   4  -9   1  634.56   26.95
   4  -9   1  590.53   26.89
   4  -9   1  681.54   26.07
   5   4   1  625.50   25.57
   4  -9   1  623.69   37.22
   5   4   1  636.87   25.09
   4  -9   1  661.83   37.39
   4  -9   1  636.17   26.34
   5   4   1  676.68   34.95
   8  -5  -1  216.79    9.73
  -5  -3  -1  233.56   13.29
  -5  -3  -1  217.70    9.51
   8  -5  -1  233.63    9.59
  -5  -3  -1  227.71    9.23
   8  -5  -1  226.55    9.56
   8  -5  -1  220.49    8.77
  -5  -3  -1  239.21   13.30
  -5  -3  -1  213.07    9.25
   8  -5  -1  234.22    9.37
   8  -5  -1  233.82    9.73
   8  -5  -1  227.02    9.16
  -5  -3  -1  230.61    9.14
  -5  -3  -1  229.79    8.52
   8  -5  -1  227.01    9.43
   8  -5  -1  226.40    9.00
   8  -5  -1  230.84    9.04
   8  -5  -1  219.53    9.16
   8  -5  -1  245.08   13.31
  -5  -3  -1  229.50   13.24
  -5  -3  -1  206.11    9.25
   8  -5  -1  217.65   10.03
   8  -5  -1  227.35    9.78
   8  -5  -1  225.87    9.72
  -5  -3  -1  209.85    9.72
   8  -5  -1  224.63    9.08
  -3   8  -1  247.15   13.74
   8  -5  -1  214.91    9.52
   8  -5  -1  243.08   13.24
   8  -5  -1  211.56    9.01
   8  -5  -1  226.41   10.02
  -5  -3  -1  223.48    8.90
  -5  -3  -1  232.44   12.76
   8  -5  -1  246.23   13.59
  -5  -3  -1  221.69    8.84
   8  -5  -1  224.07    9.60
   8  -5  -1  227.25    9.04
   8  -5  -1  239.26   13.02
  -3   8  -1  240.36   13.46
  -3   8  -1  249.38   13.45
   5   3   1  233.42   13.10
   5   3   1  217.58    9.13
   5   3   1  226.97    9.41
   3  -8   1  204.18    9.56
  -8   5   1  237.45   13.03
   3  -8   1  221.28    9.84
   3  -8   1  241.68   14.05
   3  -8   1  224.39    9.51
   5   3   1  227.27    9.57
   3  -8   1  238.17    9.26
   3  -8   1  239.84    9.64
   3  -8   1  238.42    9.85
   5   3   1  236.69   13.77
   3  -8   1  220.37    8.96
   3  -8   1  219.94    9.71
   5   3   1  246.35   13.21
   5   3   1  224.27    9.76
   3  -8   1  231.85    9.37
   5   3   1  223.77    8.97
   5   3   1  227.57   10.05
   3  -8   1  226.58    9.45
   5   3   1  226.05    9.30
   3  -8   1  235.25    9.34
   5   3   1  222.56    9.23
   3  -8   1  211.56    8.93
   3  -8   1  220.68    9.00
   3  -8   1  235.80    9.16
   3  -8   1  233.71    9.25
   3  -8   1  217.83    9.75
  -8   5   1  245.35   13.07
   3  -8   1  231.00    9.33
   3  -8   1  242.35   14.24
   3  -8   1  250.11   13.77
   3  -8   1  231.23   10.09
   3  -8   1  247.87   14.31
   5   3   1  201.11    8.91
   3  -8   1  228.78    9.09
   3  -8   1  226.47    9.65
   3  -8   1  232.28    9.32
  -5  -2  -1  376.18   14.97
   7  -5  -1  369.75   16.47
  -5  -2  -1  391.04   21.09
  -5  -2  -1  419.51   21.30
  -5  -2  -1  397.10   20.94
  -5  -2  -1  403.80   14.90
   7  -5  -1  393.30   16.35
   7  -5  -1  422.96   21.37
   7  -5  -1  380.08   15.43
   7  -5  -1  362.04   16.95
   7  -5  -1  386.97   15.21
   7  -5  -1  432.62   21.69
   7  -5  -1  422.32   21.47
  -2   7  -1  403.87   20.76
  -5  -2  -1  391.01   15.53
  -2   7  -1  425.62   21.82
   7  -5  -1  389.90   15.35
   7  -5  -1  373.52   15.46
   7  -5  -1  386.88   16.42
  -5  -2  -1  365.01   16.07
  -5  -2  -1  422.45   21.50
  -5  -2  -1  381.34   14.27
   7  -5  -1  386.48   16.12
   7  -5  -1  383.99   16.08
  -5  -2  -1  383.10   15.74
   7  -5  -1  390.12   15.74
   7  -5  -1  388.54   15.25
   7  -5  -1  393.62   16.42
   7  -5  -1  384.34   15.27
  -2   7  -1  433.46   21.58
  -2   7  -1  399.50   22.04
  -5  -2  -1  400.37   15.36
   7  -5  -1  430.34   22.03
   7  -5  -1  406.95   21.13
   7  -5  -1  385.36   15.95
  -5  -2  -1  409.54   21.66
   7  -5  -1  397.90   16.20
   7  -5  -1  394.56   16.89
   7  -5  -1  414.76   22.25
   5   2   1  415.25   22.49
   5   2   1  354.51   15.47
   2  -7   1  363.61   15.19
   2  -7   1  372.81   16.51
   5   2   1  417.57   21.59
   2  -7   1  394.70   15.72
   5   2   1  383.74   16.53
   2  -7   1  410.12   16.26
   2  -7   1  392.51   15.98
   2  -7   1  385.58   16.62
   2  -7   1  394.42   16.20
   2  -7   1  385.79   16.41
   5   2   1  380.86   16.98
   2  -7   1  373.81   15.36
   5   2   1  392.92   16.21
   5   2   1  382.34   15.74
   5   2   1  376.84   15.93
   2  -7   1  402.04   15.81
   2  -7   1  407.42   17.03
   2  -7   1  413.36   15.36
   2  -7   1  453.11   22.87
   2  -7   1  385.82   15.69
   2  -7   1  408.36   20.92
   2  -7   1  388.86   15.26
   5   2   1  366.11   15.20
   2  -7   1  384.84   15.19
  -7   5   1  415.10   20.75
   2  -7   1  426.29   22.89
   2  -7   1  433.85   22.31
   2  -7   1  399.91   15.72
   5   2   1  409.97   21.40
   5   2   1  371.68   15.63
  -7   5   1  436.63   21.00
   2  -7   1  372.44   16.01
   2  -7   1  389.67   15.59
   2  -7   1  405.55   15.60
  -7   5   1  433.82   21.15
   5   2   1  419.36   21.38
   2  -7   1  393.91   16.56
   2  -7   1  435.20   23.03
   6  -5  -1  102.06    6.47
   6  -5  -1  104.73    6.23
  -5  -1  -1  96.574   6.130
  -1   6  -1  95.209   5.882
   6  -5  -1  95.602   6.299
   6  -5  -1  110.57    6.56
   6  -5  -1  92.317   6.174
  -5  -1  -1  87.708   6.368
  -5  -1  -1  100.48    6.28
   6  -5  -1  104.43    6.36
  -5  -1  -1  101.94    6.32
  -1   6  -1  108.66    6.49
  -1   6  -1  107.28    6.66
  -1   6  -1  104.34    6.61
   6  -5  -1  102.74    6.51
   6  -5  -1  105.60    6.33
  -5  -1  -1  109.37    6.41
   5   1   1  107.68    6.37
   1  -6   1  97.713   6.658
   1  -6   1  104.70    6.79
  -6   5   1  106.23    6.07
  -6   5   1  101.31    6.09
   5   1   1  108.33    6.35
   5   1   1  103.27    5.94
   1  -6   1  90.842   6.800
  -6   5   1  112.25    6.33
   5   1   1  106.10    6.65
   5   1   1  107.88    6.38
   1  -6   1  106.56    6.83
   5   1   1  98.148   6.208
   1  -6   1  111.32    6.37
  -5   0  -1  746.13   38.67
   5  -5  -1  705.41   39.67
   0   5  -1  728.78   38.25
   5  -5  -1  748.31   38.99
   5  -5  -1  771.99   37.87
  -5   0  -1  738.40   39.06
   5  -5  -1  791.62   39.12
   5  -5  -1  744.23   38.35
   0   5  -1  746.55   38.91
   5  -5  -1  755.77   41.17
   5  -5  -1  765.84   38.18
   0   5  -1  744.90   40.09
   5  -5  -1  762.72   40.98
  -5   0  -1  754.69   38.32
   5  -5  -1  779.90   38.66
   5  -5  -1  782.26   38.75
  -5   0  -1  766.10   38.16
   5  -5  -1  749.32   41.05
   0   5  -1  697.12   39.19
   5  -5  -1  746.06   39.93
   0  -5   1  705.11   40.10
   5   0   1  768.04   40.93
   5   0   1  709.67   39.04
   0  -5   1  793.46   41.40
   5   0   1  754.51   38.86
   5   0   1  785.54   41.23
   0  -5   1  731.24   38.08
   5   0   1  761.02   39.91
   0  -5   1  769.54   41.36
   0  -5   1  783.84   38.50
   0  -5   1  785.37   41.29
   5   0   1  768.14   38.50
   4  -5  -1  36.139   2.748
   4  -5  -1  39.073   2.991
   4  -5  -1  39.781   2.806
   1   4  -1  35.413   2.961
   4  -5  -1  42.719   2.841
   4  -5  -1  37.591   3.028
   4  -5  -1  39.739   3.067
   4  -5  -1  42.478   2.867
   4  -5  -1  43.790   2.843
  -5   1  -1  37.046   2.992
  -5   1  -1  41.937   3.091
   4  -5  -1  42.633   2.805
   4  -5  -1  41.645   2.765
   4  -5  -1  39.585   2.947
   1   4  -1  39.185   2.955
   4  -5  -1  36.109   2.713
   1   4  -1  38.599   2.982
  -5   1  -1  38.204   2.679
   1   4  -1  36.979   2.548
  -5   1  -1  35.791   2.983
  -1  -4   1  39.662   2.806
   5  -1   1  39.449   2.881
  -1  -4   1  38.355   3.080
   5  -1   1  36.682   2.824
   5  -1   1  38.576   2.852
   5  -1   1  42.939   3.056
   5  -1   1  35.361   2.679
  -1  -4   1  35.245   3.051
  -1  -4   1  39.197   2.969
  -1  -4   1  41.032   3.047
   3  -5  -1  512.39   29.18
  -5   2  -1  552.74   28.12
   2   3  -1  542.37   29.24
   3  -5  -1  533.78   27.92
   3  -5  -1  550.65   27.98
   2   3  -1  540.44   27.98
  -5   2  -1  558.58   28.73
   3  -5  -1  528.02   28.20
   3  -5  -1  536.68   28.37
   3  -5  -1  550.01   27.45
   2   3  -1  559.01   28.36
   3  -5  -1  558.94   30.14
   3  -5  -1  558.70   30.29
   2   3  -1  531.45   29.90
  -5   2  -1  544.17   27.83
   2   3  -1  533.49   27.97
   3  -5  -1  565.10   28.01
  -5   2  -1  514.90   27.61
   3  -5  -1  573.70   28.33
   2   3  -1  551.73   28.71
   3  -5  -1  549.36   30.18
   5  -2   1  570.79   30.11
  -2  -3   1  556.77   28.25
  -2  -3   1  560.65   28.15
   5  -2   1  528.97   28.24
  -2  -3   1  506.68   27.30
  -2  -3   1  582.34   30.01
   5  -2   1  550.13   29.23
   5  -2   1  553.28   28.56
   5  -2   1  568.25   28.41
   5  -2   1  569.88   29.91
  -2  -3   1  543.14   29.99
  -2  -3   1  556.51   29.33
   3   2  -1  576.62   30.05
   2  -5  -1  573.48   29.80
  -5   3  -1  598.14   29.82
   2  -5  -1  579.72   32.22
   2  -5  -1  563.34   29.13
   3   2  -1  584.90   30.11
   2  -5  -1  537.34   29.82
   2  -5  -1  596.47   31.25
   3   2  -1  611.32   29.95
  -5   3  -1  599.19   29.59
   3   2  -1  515.02   31.67
   2  -5  -1  564.27   29.84
  -5   3  -1  606.39   30.62
   3   2  -1  590.40   31.18
   3   2  -1  600.56   30.54
   2  -5  -1  612.56   32.36
   2  -5  -1  613.04   32.21
  -3  -2   1  613.33   30.12
  -2   5   1  617.57   30.27
  -2   5   1  584.24   30.38
  -3  -2   1  574.02   31.72
   5  -3   1  581.86   30.16
   5  -3   1  605.46   31.21
  -2   5   1  562.26   29.62
  -3  -2   1  569.20   31.78
   5  -3   1  622.61   30.52
  -3  -2   1  567.91   29.29
  -2   5   1  557.27   30.86
   5  -3   1  599.98   30.27
  -3  -2   1  592.23   30.08
  -3  -2   1  617.09   31.20
   5  -3   1  609.56   32.13
   5  -3   1  516.81   31.38
   5  -3   1  604.37   31.98
   1  -5  -1  533.38   28.70
   1  -5  -1  533.67   26.44
   4   1  -1  520.90   26.98
   1  -5  -1  543.48   26.55
   4   1  -1  505.34   27.92
   1  -5  -1  473.58   25.63
  -5   4  -1  505.83   26.11
  -5   4  -1  518.11   26.04
   4   1  -1  518.26   27.57
   1  -5  -1  493.86   28.50
   4   1  -1  516.16   26.67
   4   1  -1  511.37   26.59
   1  -5  -1  516.02   27.67
  -5   4  -1  530.68   27.05
   4   1  -1  514.68   26.50
  -4  -1   1  512.99   26.59
   5  -4   1  556.48   28.50
  -4  -1   1  521.80   26.64
  -1   5   1  538.08   26.82
   5  -4   1  529.83   26.80
  -1   5   1  493.96   26.84
   5  -4   1  518.01   28.29
  -1   5   1  495.44   28.45
   5  -4   1  524.41   27.65
  -1   5   1  495.19   27.17
  -4  -1   1  517.90   27.42
  -4  -1   1  480.73   27.79
   5  -4   1  510.68   26.97
  -4  -1   1  498.10   26.00
   5  -4   1  509.66   27.93
   0  -5  -1 2466.56  141.86
   0  -5  -1 2650.72  133.84
   5   0  -1 2834.03  147.10
   0  -5  -1 2806.32  151.69
   5   0  -1 2870.53  142.91
  -5   5  -1 2726.89  138.30
   0  -5  -1 2780.11  140.23
  -5   5  -1 2614.44  135.68
   5   0  -1 2639.35  142.77
   0  -5  -1 2785.52  140.96
   0  -5  -1 2758.59  151.18
   5   0  -1 2696.53  146.63
  -5   5  -1 2806.67  138.55
   5   0  -1 2837.85  144.06
   5   0  -1 2573.79  142.44
  -5   5  -1 2840.23  137.47
   0   5   1 2758.09  141.99
   0   5   1 2731.39  141.91
   5  -5   1 2627.87  147.75
   5  -5   1 2811.42  150.43
   5  -5   1 2579.56  146.15
   5  -5   1 2840.86  152.20
   5  -5   1 2685.84  146.33
   0   5   1 2806.98  151.66
   0   5   1 2661.35  144.52
  -5   0   1 2876.55  136.18
  -5   0   1 2649.73  141.53
  -5   0   1 2709.36  138.53
   5  -5   1 2820.94  142.76
  -5   0   1 2742.47  143.45
   6  -1  -1  57.053   3.979
  -5   6  -1  58.979   4.216
  -1  -5  -1  54.427   3.594
  -1  -5  -1  56.983   4.328
  -1  -5  -1  57.192   4.397
   6  -1  -1  57.678   4.051
   6  -1  -1  61.991   4.146
  -5   6  -1  58.609   4.367
   6  -1  -1  58.353   3.917
   6  -1  -1  54.950   4.117
  -1  -5  -1  60.140   4.489
  -5   6  -1  53.228   3.562
  -1  -5  -1  57.047   4.177
  -5   6  -1  56.286   3.988
  -1  -5  -1  53.002   3.985
   1   5   1  57.512   4.099
   5  -6   1  59.841   4.110
  -6   1   1  55.564   4.055
   1   5   1  61.587   4.409
   5  -6   1  54.593   4.055
   5  -6   1  52.210   3.646
  -6   1   1  55.502   4.013
   5  -6   1  66.450   4.394
   5  -6   1  52.714   4.067
  -6   1   1  56.326   3.800
   5  -6   1  64.004   4.439
  -6   1   1  54.356   4.091
   1   5   1  52.503   3.599
   1   5   1  60.228   4.028
   7  -2  -1  422.03   22.01
   7  -2  -1  384.77   16.34
   7  -2  -1  373.48   15.21
  -2  -5  -1  371.58   15.63
  -2  -5  -1  365.93   16.51
   7  -2  -1  377.55   15.27
  -2  -5  -1  394.40   15.72
   7  -2  -1  416.39   21.13
  -2  -5  -1  355.73   16.47
  -2  -5  -1  395.86   14.99
  -2  -5  -1  410.21   16.26
  -5   7  -1  394.87   21.01
  -2  -5  -1  425.16   21.32
  -2  -5  -1  431.71   22.24
   7  -2  -1  384.47   15.92
  -2  -5  -1  386.89   20.29
   7  -2  -1  388.37   16.28
   7  -2  -1  405.72   16.09
  -5   7  -1  407.91   21.28
   7  -2  -1  389.92   15.71
  -2  -5  -1  389.49   15.79
   7  -2  -1  376.08   14.18
   7  -2  -1  404.04   14.85
  -5   7  -1  429.19   22.25
   7  -2  -1  375.26   16.10
   7  -2  -1  395.69   16.39
   7  -2  -1  393.14   15.48
   7  -2  -1  384.48   15.37
  -2  -5  -1  379.64   14.23
  -2  -5  -1  391.40   15.56
   7  -2  -1  386.26   16.08
  -2  -5  -1  405.19   22.61
   7  -2  -1  445.00   21.54
   7  -2  -1  387.21   15.23
   7  -2  -1  385.87   16.81
   7  -2  -1  396.95   15.28
   7  -2  -1  389.01   16.95
   7  -2  -1  405.97   15.20
  -2  -5  -1  373.72   16.33
  -2  -5  -1  382.79   15.58
  -2  -5  -1  367.26   15.24
  -2  -5  -1  390.68   15.32
   7  -2  -1  431.24   21.58
  -2  -5  -1  425.22   21.41
   7  -2  -1  436.06   21.34
  -2  -5  -1  366.59   15.90
   7  -2  -1  378.84   16.46
  -2  -5  -1  379.89   15.62
  -2  -5  -1  386.62   14.80
   5  -7   1  397.97   15.74
   5  -7   1  456.98   22.93
   5  -7   1  411.94   16.21
   2   5   1  378.79   16.48
   5  -7   1  374.26   21.40
   5  -7   1  391.87   15.64
   5  -7   1  399.20   17.00
   5  -7   1  367.32   15.25
   5  -7   1  394.27   15.66
   5  -7   1  352.13   15.30
  -7   2   1  413.55   21.00
   5  -7   1  443.17   21.50
   5  -7   1  371.29   16.32
   5  -7   1  399.76   15.20
  -7   2   1  436.97   21.09
   2   5   1  437.10   22.72
   2   5   1  429.10   21.37
   2   5   1  410.70   21.29
   5  -7   1  417.74   22.58
   5  -7   1  391.82   15.95
   5  -7   1  350.17   16.02
   5  -7   1  405.45   16.53
   2   5   1  375.44   16.92
   5  -7   1  423.80   21.48
   5  -7   1  388.76   15.28
   5  -7   1  392.12   15.52
   5  -7   1  373.24   15.60
  -7   2   1  424.99   21.31
   5  -7   1  433.82   22.79
   5  -7   1  370.78   15.26
   5  -7   1  400.95   15.55
   5  -7   1  389.70   15.23
   5  -7   1  388.23   15.23
   2   5   1  416.26   22.49
   2   5   1  369.38   15.86
   8  -3  -1  26.114   2.827
  -3  -5  -1  25.684   1.810
   8  -3  -1  33.933   3.064
  -3  -5  -1  32.517   3.148
   8  -3  -1  30.019   1.725
  -3  -5  -1  27.110   1.885
   8  -3  -1  30.204   1.807
  -3  -5  -1  30.890   1.690
   8  -3  -1  29.279   1.863
  -3  -5  -1  27.031   1.712
   8  -3  -1  29.137   1.596
   8  -3  -1  30.825   2.785
  -3  -5  -1  25.581   1.711
   8  -3  -1  25.522   1.611
  -3  -5  -1  29.594   1.763
  -5   8  -1  30.684   3.123
   8  -3  -1  30.255   1.870
  -3  -5  -1  30.033   3.119
   8  -3  -1  31.555   1.781
   8  -3  -1  28.140   1.762
   8  -3  -1  28.407   1.707
  -3  -5  -1  26.859   1.608
  -3  -5  -1  28.927   1.668
   8  -3  -1  29.133   1.594
   8  -3  -1  26.701   1.560
   8  -3  -1  26.670   1.730
   8  -3  -1  30.632   2.932
  -3  -5  -1  28.836   1.791
  -3  -5  -1  28.153   1.590
  -3  -5  -1  27.782   1.677
   8  -3  -1  26.974   1.576
   8  -3  -1  29.299   1.685
  -3  -5  -1  24.103   1.699
  -5   8  -1  27.941   2.870
   8  -3  -1  32.554   1.699
  -3  -5  -1  27.057   2.874
   8  -3  -1  29.264   1.752
  -3  -5  -1  26.553   1.678
  -5   8  -1  28.650   3.146
  -3  -5  -1  34.167   1.886
   8  -3  -1  28.961   1.629
  -3  -5  -1  26.146   1.635
   8  -3  -1  29.686   1.616
   8  -3  -1  30.200   1.691
   8  -3  -1  29.248   1.739
  -3  -5  -1  31.541   3.253
  -3  -5  -1  29.955   1.760
   5  -8   1  24.772   1.638
   3   5   1  27.023   2.660
   5  -8   1  29.853   1.621
   5  -8   1  26.080   1.549
   3   5   1  29.214   2.955
  -8   3   1  29.854   3.025
   3   5   1  26.590   1.545
   3   5   1  28.863   1.714
   5  -8   1  27.142   1.729
   5  -8   1  31.444   1.844
   5  -8   1  30.277   1.714
   3   5   1  29.973   1.709
   5  -8   1  27.309   1.737
   5  -8   1  28.552   1.735
   3   5   1  27.355   2.721
   5  -8   1  31.213   3.212
   3   5   1  33.696   3.001
   5  -8   1  27.565   1.526
   5  -8   1  31.351   3.226
  -8   3   1  31.086   2.906
   5  -8   1  26.336   1.675
   5  -8   1  27.490   1.676
   5  -8   1  29.708   1.728
  -8   3   1  30.764   3.120
   5  -8   1  32.113   1.711
   5  -8   1  29.425   1.709
   5  -8   1  29.259   1.690
   5  -8   1  26.871   1.547
   5  -8   1  27.104   3.048
   5  -8   1  29.949   1.708
   5  -8   1  25.190   1.731
   3   5   1  27.889   1.612
   3   5   1  28.265   1.757
   5  -8   1  28.575   2.797
   5  -8   1  30.857   1.786
   5  -8   1  28.387   1.679
   5  -8   1  30.401   2.970
   5  -8   1  30.667   1.613
   9  -4  -1  199.67    7.91
   9  -4  -1  196.21    7.70
   9  -4  -1  201.86    8.29
   9  -4  -1  200.00    8.49
  -4  -5  -1  190.28    7.93
   9  -4  -1  187.63   11.70
  -4  -5  -1  181.20    8.01
   9  -4  -1  188.07    8.31
   9  -4  -1  194.05    8.42
  -4  -5  -1  196.05   12.15
  -5   9  -1  200.48   12.34
  -4  -5  -1  199.05    8.62
   9  -4  -1  187.85    7.84
   9  -4  -1  194.50   11.79
   9  -4  -1  182.75    7.88
   9  -4  -1  186.07    7.91
   9  -4  -1  187.15   11.43
   9  -4  -1  200.20    7.90
  -4  -5  -1  208.75    8.08
   9  -4  -1  206.42    8.83
   9  -4  -1  204.21    8.13
   9  -4  -1  201.13   12.13
  -4  -5  -1  203.59    8.04
   9  -4  -1  187.36    7.98
   9  -4  -1  195.33    8.21
  -4  -5  -1  178.67   11.73
  -4  -5  -1  197.10    7.74
  -4  -5  -1  195.84    8.16
   9  -4  -1  185.39    8.37
  -4  -5  -1  181.87    8.50
  -4  -5  -1  178.80    8.22
  -4  -5  -1  187.13    8.47
  -4  -5  -1  197.53    7.47
   9  -4  -1  202.79    8.55
   9  -4  -1  195.43    8.48
   9  -4  -1  203.36    8.61
   9  -4  -1  205.64    8.46
  -4  -5  -1  196.05    8.13
   9  -4  -1  188.94    8.77
  -4  -5  -1  197.63    7.86
  -5   9  -1  195.24   12.04
  -4  -5  -1  185.81   11.87
   5  -9   1  201.95    8.11
   4   5   1  195.22    8.20
  -9   4   1  204.53   12.31
   5  -9   1  200.81    7.87
   5  -9   1  178.52    7.77
   5  -9   1  190.59    8.14
   5  -9   1  196.52   12.68
  -9   4   1  207.20   11.92
   4   5   1  199.42    8.39
   5  -9   1  207.79    8.21
   5  -9   1  194.92    7.83
   5  -9   1  195.96    8.55
   5  -9   1  196.61    8.41
   4   5   1  196.91    8.12
   4   5   1  195.25   12.25
   5  -9   1  195.77    8.28
   5  -9   1  191.77    8.14
   5  -9   1  205.84    7.98
   5  -9   1  207.56    8.13
   5  -9   1  183.52   11.75
   5  -9   1  185.76    8.37
   5  -9   1  193.29   12.50
   4   5   1  185.70    7.77
   4   5   1  199.83    8.08
   5  -9   1  197.45   12.65
   4   5   1  196.07    8.55
   5  -9   1  199.56    8.81
   5  -9   1  203.40    8.17
   4   5   1  189.60   11.56
   4   5   1  199.94    8.78
   5  -9   1  200.22    8.61
   5  -9   1  193.79    8.27
  -9   4   1  178.15   11.63
   5  -9   1  195.92    7.88
   4   5   1  186.94   11.60
   5  -9   1  212.16    8.47
   5  -9   1  201.00    8.01
  10  -5  -1  232.29    9.25
  10  -5  -1  221.10    9.22
  -5  -5  -1  192.41    9.07
  10  -5  -1  216.44    9.09
  -5  -5  -1  212.96    8.68
  10  -5  -1  194.96   12.98
  10  -5  -1  209.08    8.70
  -5  10  -1  204.76   13.08
  -5  -5  -1  195.27   12.78
  10  -5  -1  210.86   12.81
  10  -5  -1  219.31    8.58
  10  -5  -1  226.10    9.15
  -5  -5  -1  190.70    8.89
  -5  10  -1  194.14   13.14
  10  -5  -1  210.72    8.89
  -5  -5  -1  196.41   12.83
  10  -5  -1  192.81   12.39
  10  -5  -1  204.30    8.93
  10  -5  -1  204.50    9.51
  -5  -5  -1  205.49    8.69
  10  -5  -1  218.42    8.54
  10  -5  -1  229.36    9.33
  10  -5  -1  204.88   12.81
  -5  -5  -1  211.36    8.38
  10  -5  -1  200.68    8.97
  10  -5  -1  211.88    9.10
  -5  10  -1  189.02   12.74
  10  -5  -1  208.53    8.31
  10  -5  -1  207.19    8.65
  -5  -5  -1  211.82    8.83
  10  -5  -1  214.67    8.57
  10  -5  -1  219.83    9.26
  -5  -5  -1  214.56    8.53
  -5  -5  -1  219.58    8.11
  10  -5  -1  221.36    9.54
  -5  -5  -1  202.56    9.24
  10  -5  -1  213.09    8.61
   5   5   1  194.44    8.38
   5   5   1  209.71    9.49
   5   5   1  212.14   12.74
   5   5   1  202.05   12.54
   5 -10   1  215.52    8.83
   5   5   1  203.87    8.59
   5 -10   1  207.07   13.88
   5 -10   1  219.57    9.03
   5   5   1  191.93   13.07
   5 -10   1  212.87    9.54
   5   5   1  224.62    8.83
 -10   5   1  210.99   12.92
   5   5   1  220.74    9.26
   5 -10   1  220.96    8.78
   5   5   1  216.39    8.89
   5 -10   1  215.87    8.85
 -10   5   1  206.49   12.92
   5   5   1  205.72    8.41
   5 -10   1  218.62    8.48
   5   5   1  219.00    8.74
   5 -10   1  202.65    8.43
   5 -10   1  223.97    8.83
   5 -10   1  214.57    8.62
   5 -10   1  228.47    8.89
   5 -10   1  219.08    8.69
   5 -10   1  205.26   13.76
   5   5   1  214.34    9.06
   5 -10   1  225.68    9.35
 -10   5   1  207.55   13.29
   5 -10   1  194.84   13.49
   5 -10   1  208.89    8.50
   5 -10   1  190.60    8.99
   5 -10   1  220.59    9.15
   5 -10   1  220.12    9.16
   5 -10   1  223.87    8.98
   5 -10   1  217.37    8.89
   5 -10   1  202.15    9.12
   5 -10   1  210.21    9.27
  11  -6  -1  121.82    5.55
  -6  -5  -1  114.63    5.53
  -6  -5  -1  101.02    8.18
  11  -6  -1  116.70    5.71
  -6  -5  -1  124.48    4.95
  11  -6  -1  125.90    5.16
  11  -6  -1  122.36    5.17
  11  -6  -1  107.70    8.08
  -5  11  -1  109.06    8.25
  11  -6  -1  119.09    5.38
  11  -6  -1  117.44    5.52
  -6  -5  -1  118.29    5.05
  -6  -5  -1  122.37    5.34
  11  -6  -1  114.34    5.49
  -6  -5  -1  107.35    5.29
  11  -6  -1  111.82    5.34
  11  -6  -1  118.64    5.23
  11  -6  -1  121.31    5.49
  11  -6  -1  103.51    8.30
  -6  -5  -1  131.18    5.36
  11  -6  -1  124.42    5.25
  11  -6  -1  109.40    8.19
  11  -6  -1  125.51    5.41
  11  -6  -1  119.36    5.74
  -5  11  -1  112.24    8.45
  11  -6  -1  127.59    5.19
  11  -6  -1  119.61    5.14
  11  -6  -1  121.26    5.50
  -6  -5  -1  116.80    5.24
  11  -6  -1  129.72    5.55
  11  -6  -1  123.97    5.66
  -6  -5  -1  125.08    5.18
  -6  -5  -1  109.43    8.30
   6   5   1  121.69    5.58
   6   5   1  118.63    5.30
   6   5   1  116.97    5.09
   5 -11   1  118.72    5.02
   6   5   1  116.99    4.98
   5 -11   1  121.80    5.35
   6   5   1  123.94    5.46
   5 -11   1  127.95    5.60
   5 -11   1  116.65    5.32
   5 -11   1  122.02    5.21
   6   5   1  118.14    5.20
   5 -11   1  128.19    5.67
   5 -11   1  126.45    5.29
 -11   6   1  107.52    8.48
   5 -11   1  106.47    8.80
   5 -11   1  115.28    5.50
   5 -11   1  124.29    5.62
   5 -11   1  126.58    5.52
   5 -11   1  121.60    5.38
   5 -11   1  118.99    5.35
   6   5   1  102.92    7.90
   5 -11   1  123.58    5.11
   5 -11   1  118.14    5.48
   5 -11   1  122.98    5.77
   6   5   1  123.02    5.71
   5 -11   1  123.47    5.36
   5 -11   1  120.81    5.36
   5 -11   1  103.44    8.73
   6   5   1  119.41    5.25
 -11   6   1  106.48    8.21
   5 -11   1  117.61    5.28
   6   5   1  104.71    7.93
  -6  -4  -1  377.87   15.51
  10  -6  -1  395.94   15.88
  10  -6  -1  401.35   16.13
  10  -6  -1  367.93   14.64
  10  -6  -1  372.11   22.28
  10  -6  -1  393.28   15.66
  -6  -4  -1  356.39   16.29
  -4  10  -1  345.42   22.15
  -6  -4  -1  355.58   21.54
  10  -6  -1  413.16   15.41
  10  -6  -1  394.59   16.90
  -6  -4  -1  384.29   15.41
  10  -6  -1  400.59   16.82
  -4  10  -1  402.89   22.06
  -6  -4  -1  354.37   21.63
  10  -6  -1  396.26   15.17
  10  -6  -1  384.55   21.69
  10  -6  -1  382.59   21.82
  10  -6  -1  383.79   15.11
  10  -6  -1  394.87   16.37
  -6  -4  -1  389.11   14.94
  10  -6  -1  406.53   15.27
  10  -6  -1  406.39   16.28
  10  -6  -1  397.33   16.06
  10  -6  -1  389.54   15.17
  -4  10  -1  366.11   22.03
  -6  -4  -1  388.92   14.81
  10  -6  -1  395.73   16.01
  10  -6  -1  411.21   16.34
  10  -6  -1  382.24   15.35
  10  -6  -1  392.54   16.41
  10  -6  -1  373.18   16.01
  -6  -4  -1  407.21   14.27
  -6  -4  -1  398.90   15.29
  -6  -4  -1  368.57   15.89
   4 -10   1  375.97   15.03
   4 -10   1  393.33   15.88
   4 -10   1  377.18   16.34
   4 -10   1  401.11   16.16
   4 -10   1  388.47   22.45
   6   4   1  383.54   15.49
   6   4   1  376.74   15.32
   4 -10   1  358.98   22.95
   4 -10   1  396.70   16.50
   6   4   1  371.15   15.60
   6   4   1  335.65   22.34
   4 -10   1  389.26   16.27
   4 -10   1  388.68   15.62
   4 -10   1  369.85   23.22
   4 -10   1  403.20   15.53
   4 -10   1  408.62   16.50
   4 -10   1  392.98   15.13
   4 -10   1  401.49   15.66
   6   4   1  372.85   21.53
   4 -10   1  397.62   15.27
   4 -10   1  393.67   15.51
   4 -10   1  381.41   15.92
   4 -10   1  398.56   15.32
   4 -10   1  413.86   15.74
   6   4   1  385.27   15.80
   6   4   1  405.56   16.45
   4 -10   1  393.28   15.66
   6   4   1  402.53   16.12
 -10   6   1  383.45   21.50
   6   4   1  386.57   15.06
 -10   6   1  350.73   21.31
 -10   6   1  382.91   22.36
   4 -10   1  412.83   16.96
   4 -10   1  404.54   16.14
   4 -10   1  387.24   23.45
   6   4   1  366.25   21.53
   6   4   1  396.76   16.88
   9  -6  -1  246.10   15.00
   9  -6  -1  255.19   10.02
   9  -6  -1  242.71   14.62
   9  -6  -1  238.15   10.55
   9  -6  -1  232.19   10.78
  -6  -3  -1  270.33   10.19
   9  -6  -1  244.39   14.36
   9  -6  -1  243.15   10.81
   9  -6  -1  242.65   11.13
   9  -6  -1  252.98    9.99
  -3   9  -1  241.40   15.04
  -6  -3  -1  265.35   15.00
   9  -6  -1  272.56   10.82
   9  -6  -1  255.90   10.03
  -6  -3  -1  243.74   14.68
  -6  -3  -1  254.31    9.91
   9  -6  -1  266.65   10.40
  -6  -3  -1  256.41    9.44
   9  -6  -1  263.50   10.59
  -6  -3  -1  246.20   14.23
   9  -6  -1  229.42   14.48
   9  -6  -1  255.40   10.62
   9  -6  -1  265.95   10.82
   9  -6  -1  254.90   11.13
  -3   9  -1  260.95   15.08
   9  -6  -1  253.16   10.15
   9  -6  -1  248.99   10.63
  -6  -3  -1  259.01    9.86
  -6  -3  -1  248.91   10.56
  -6  -3  -1  245.09   10.21
   9  -6  -1  254.79   10.17
  -6  -3  -1  229.16   10.23
   9  -6  -1  250.06   10.07
   9  -6  -1  236.72    9.69
  -6  -3  -1  242.40   10.24
   9  -6  -1  254.24   10.48
   3  -9   1  255.50   10.87
   3  -9   1  263.82   10.72
   3  -9   1  264.01   11.21
   3  -9   1  251.11   10.49
   3  -9   1  259.35   10.01
   3  -9   1  246.03    9.91
   6   3   1  253.81   14.58
   6   3   1  261.29   10.46
   3  -9   1  252.84   10.13
   3  -9   1  262.76   10.99
   3  -9   1  255.56   10.68
   6   3   1  253.88   10.64
   6   3   1  232.23    9.83
   3  -9   1  258.75   10.36
   6   3   1  236.86   10.20
   3  -9   1  261.55   10.29
   6   3   1  240.91   15.09
   3  -9   1  233.25   10.33
   6   3   1  254.69   11.14
  -9   6   1  243.13   14.27
   3  -9   1  254.11   15.29
   3  -9   1  262.01   10.92
  -9   6   1  250.93   14.46
   3  -9   1  251.35   15.54
  -9   6   1  247.43   15.04
   6   3   1  229.37   10.07
   6   3   1  249.62   10.31
   6   3   1  249.20   10.84
   3  -9   1  251.32   10.81
   3  -9   1  263.13   15.96
   3  -9   1  265.18   10.11
   3  -9   1  245.99   10.32
   3  -9   1  251.38   15.77
   6   3   1  258.68   14.61
   6   3   1  246.60    9.94
   3  -9   1  257.60   10.33
   3  -9   1  265.22   10.63
   3  -9   1  263.33   10.29
   8  -6  -1  428.69   23.72
  -6  -2  -1  400.68   16.74
  -2   8  -1  449.14   23.59
   8  -6  -1  430.63   17.41
  -6  -2  -1  429.82   15.36
   8  -6  -1  423.02   17.63
   8  -6  -1  389.71   16.83
   8  -6  -1  426.59   18.14
  -6  -2  -1  435.53   16.02
   8  -6  -1  420.48   16.34
  -2   8  -1  452.16   23.36
  -6  -2  -1  448.96   22.67
  -6  -2  -1  441.08   23.23
  -2   8  -1  437.87   23.83
   8  -6  -1  420.21   22.77
   8  -6  -1  406.20   18.22
   8  -6  -1  408.32   16.57
   8  -6  -1  399.77   17.28
  -6  -2  -1  415.86   17.29
  -6  -2  -1  415.81   16.68
   8  -6  -1  409.62   17.25
   8  -6  -1  428.83   17.66
   8  -6  -1  425.44   16.41
   8  -6  -1  413.42   17.14
   8  -6  -1  421.98   17.55
  -6  -2  -1  423.94   22.87
  -6  -2  -1  419.62   16.48
   8  -6  -1  401.81   16.58
   8  -6  -1  439.07   16.43
  -6  -2  -1  406.16   16.87
   8  -6  -1  412.10   16.88
   8  -6  -1  447.47   23.27
  -6  -2  -1  382.76   17.22
  -6  -2  -1  408.76   16.08
   8  -6  -1  447.29   23.12
   8  -6  -1  396.97   15.85
   8  -6  -1  394.95   17.33
   8  -6  -1  413.01   16.47
   8  -6  -1  393.30   17.70
   6   2   1  454.33   23.23
   2  -8   1  422.96   22.59
   2  -8   1  448.93   17.48
   2  -8   1  451.89   16.53
   2  -8   1  443.21   17.83
   6   2   1  407.17   23.17
   2  -8   1  405.79   16.77
   6   2   1  431.12   17.14
  -8   6   1  451.53   22.77
   6   2   1  429.37   17.79
   2  -8   1  435.26   16.98
   6   2   1  424.68   16.82
   6   2   1  432.71   18.29
   6   2   1  439.94   17.43
   6   2   1  427.58   24.19
   2  -8   1  409.59   17.84
   6   2   1  432.37   16.93
   2  -8   1  441.80   24.73
   2  -8   1  447.38   24.91
   2  -8   1  423.14   24.00
   2  -8   1  436.94   16.77
   6   2   1  402.87   16.63
   2  -8   1  433.62   16.78
   2  -8   1  415.38   17.63
   2  -8   1  432.82   16.89
   2  -8   1  417.18   17.23
   6   2   1  402.16   16.25
   6   2   1  435.86   16.37
   2  -8   1  447.67   18.33
   2  -8   1  428.03   16.91
   2  -8   1  425.28   16.38
  -8   6   1  457.24   22.67
   2  -8   1  435.44   16.55
   2  -8   1  416.36   24.44
   2  -8   1  423.09   17.80
   2  -8   1  416.01   17.15
   6   2   1  442.28   23.06
   2  -8   1  434.83   17.45
   2  -8   1  422.06   16.88
   2  -8   1  413.95   16.30
   7  -6  -1  236.53   10.37
  -1   7  -1  279.33   14.47
   7  -6  -1  233.15    9.78
   7  -6  -1  229.81    9.96
   7  -6  -1  239.08   10.42
  -1   7  -1  239.31    9.86
   7  -6  -1  240.23   10.90
   7  -6  -1  241.36    9.84
   7  -6  -1  259.27   14.15
   7  -6  -1  246.76    9.98
  -1   7  -1  284.84   14.61
  -6  -1  -1  234.24    9.66
   7  -6  -1  247.69   10.60
  -6  -1  -1  250.73    9.66
   7  -6  -1  256.16   14.11
   7  -6  -1  263.96   14.33
   7  -6  -1  243.73    9.89
  -6  -1  -1  245.66    9.23
   7  -6  -1  249.89   10.31
  -6  -1  -1  282.21   14.55
   7  -6  -1  239.03   10.95
  -6  -1  -1  265.40   14.15
   7  -6  -1  254.95   14.67
   7  -6  -1  233.68   10.12
   7  -6  -1  229.54   10.61
  -6  -1  -1  258.84   10.12
   7  -6  -1  246.56   10.16
   7  -6  -1  269.12   14.04
  -6  -1  -1  253.83   14.01
   7  -6  -1  245.78   10.46
  -6  -1  -1  251.45    9.95
   7  -6  -1  264.04   10.65
   7  -6  -1  252.96    9.86
   7  -6  -1  275.91   14.63
  -1   7  -1  250.71   14.52
  -6  -1  -1  238.78   10.45
  -6  -1  -1  262.33   14.13
   7  -6  -1  238.33   10.54
   6   1   1  241.46   10.16
   1  -7   1  260.23   10.24
   6   1   1  269.72   14.25
   6   1   1  244.22    9.77
   6   1   1  238.45   13.52
   6   1   1  244.63   10.57
   6   1   1  267.96   14.30
   1  -7   1  241.87   10.64
   6   1   1  242.97    9.81
   1  -7   1  249.43    9.85
   1  -7   1  250.15    9.91
   6   1   1  243.65   10.68
   6   1   1  271.14   14.90
   1  -7   1  239.52    9.93
   1  -7   1  246.13   10.78
   6   1   1  238.75   10.08
   1  -7   1  232.22   10.69
  -7   6   1  253.23   13.57
   1  -7   1  240.42    9.66
   1  -7   1  273.24   15.40
  -7   6   1  272.01   13.87
   1  -7   1  263.23   10.53
  -7   6   1  261.95   13.83
   1  -7   1  253.26   10.33
   1  -7   1  286.22   15.25
   1  -7   1  274.28   14.98
   1  -7   1  282.02   14.17
   6   1   1  247.47   10.99
   1  -7   1  257.95   10.73
   1  -7   1  242.24   10.12
   1  -7   1  250.00   10.40
   1  -7   1  252.95   10.16
   1  -7   1  255.56   10.09
   1  -7   1  256.81   11.03
   1  -7   1  251.48   10.17
   1  -7   1  249.14   10.07
   6   1   1  239.79   10.38
   1  -7   1  267.59   10.21
   6   1   1  254.75   10.32
   1  -7   1  250.25   10.50
   1  -7   1  241.82    9.78
   6   1   1  235.66    9.98
   1  -7   1  266.91   15.16
   6   1   1  257.48   14.15
   6   1   1  250.93   10.48
  -6   0  -1  81.712   5.350
  -6   0  -1  74.935   3.375
  -6   0  -1  78.770   5.311
   6  -6  -1  73.306   5.150
   6  -6  -1  74.862   4.879
   6  -6  -1  82.997   5.118
  -6   0  -1  66.798   3.178
   6  -6  -1  74.469   5.117
   6  -6  -1  72.650   4.866
   6  -6  -1  80.250   5.052
   0   6  -1  82.048   5.296
  -6   0  -1  76.872   4.961
   6  -6  -1  78.960   5.160
   0   6  -1  80.595   5.233
  -6   0  -1  76.611   5.178
   6  -6  -1  74.565   5.035
  -6   0  -1  69.169   3.274
   6  -6  -1  74.491   5.060
   0   6  -1  79.851   5.376
   6   0   1  68.276   3.459
   0  -6   1  71.717   3.436
   6   0   1  81.520   4.873
   0  -6   1  67.024   3.279
   0  -6   1  84.483   5.454
   6   0   1  78.034   5.031
   0  -6   1  69.725   3.584
   6   0   1  83.697   5.134
   0  -6   1  74.523   3.330
   0  -6   1  69.959   3.558
   0  -6   1  71.596   3.199
   6   0   1  70.396   3.295
   0  -6   1  89.298   5.720
   0  -6   1  72.615   3.595
   0  -6   1  75.349   3.522
   0  -6   1  81.845   5.243
  -6   6   1  75.526   4.872
   6   0   1  74.032   3.350
   0  -6   1  73.759   4.636
   6   0   1  77.328   3.445
   0  -6   1  69.068   3.334
   0  -6   1  74.280   3.271
   0  -6   1  74.569   3.449
   6   0   1  82.752   5.141
   0  -6   1  72.679   3.581
   0  -6   1  71.644   3.374
   6   0   1  72.832   3.189
   0  -6   1  71.591   3.450
   0  -6   1  72.227   5.324
   6   0   1  71.996   3.282
   6   0   1  74.162   3.390
   6   0   1  69.874   3.557
   6   0   1  75.348   3.447
   0  -6   1  75.828   3.355
   6   0   1  81.499   5.296
   1   5  -1  273.27   15.57
   5  -6  -1  266.89   14.20
   1   5  -1  251.51   14.07
  -6   1  -1  271.51   14.67
  -6   1  -1  264.55   14.91
   5  -6  -1  267.23   14.67
   5  -6  -1  265.72   14.33
   5  -6  -1  264.52   14.41
  -6   1  -1  259.38   14.32
   5  -6  -1  262.97   14.48
   5  -6  -1  247.44   14.54
   5  -6  -1  274.84   15.61
  -6   1  -1  274.06   14.79
   5  -6  -1  264.94   15.51
   1   5  -1  272.29   14.85
   5  -6  -1  260.12   14.58
   5  -6  -1  263.63   14.96
   5  -6  -1  286.62   15.60
   1   5  -1  282.13   15.18
   5  -6  -1  264.74   14.96
   1   5  -1  269.61   15.06
  -1  -5   1  282.22   14.48
   6  -1   1  269.51   14.55
  -1  -5   1  266.80   14.75
  -1  -5   1  266.13   15.37
   6  -1   1  276.91   15.10
   6  -1   1  278.84   14.79
   6  -1   1  266.42   15.50
   6  -1   1  282.55   14.89
  -1  -5   1  270.67   15.60
  -1  -5   1  280.85   15.78
   4  -6  -1  589.33   31.55
   4  -6  -1  584.65   29.60
   2   4  -1  577.46   30.53
  -6   2  -1  561.15   29.19
   4  -6  -1  594.32   31.53
   4  -6  -1  515.40   29.39
   4  -6  -1  583.65   31.66
  -6   2  -1  592.59   30.11
   2   4  -1  531.71   29.94
  -6   2  -1  527.59   28.83
   2   4  -1  578.64   29.69
   4  -6  -1  543.73   28.59
   4  -6  -1  554.58   29.13
   4  -6  -1  574.84   29.21
   2   4  -1  548.74   29.04
  -6   2  -1  595.75   29.57
   4  -6  -1  555.93   29.67
   4  -6  -1  561.44   30.50
   2   4  -1  568.77   31.29
  -2  -4   1  585.74   31.38
  -2  -4   1  584.58   31.45
   6  -2   1  585.26   30.59
   6  -2   1  575.75   29.70
  -2  -4   1  565.97   30.70
  -2  -4   1  587.35   29.38
  -2  -4   1  583.14   29.58
   6  -2   1  559.98   29.85
   6  -2   1  530.58   30.98
   6  -2   1  606.49   29.61
   6  -2   1  579.37   31.43
  -6   3  -1 1487.98   73.34
   3  -6  -1 1503.80   79.15
   3  -6  -1 1470.41   78.83
  -6   3  -1 1451.06   72.45
   3   3  -1 1503.46   76.45
   3  -6  -1 1523.03   76.39
   3  -6  -1 1529.43   78.90
   3   3  -1 1352.70   74.67
   3  -6  -1 1335.70   71.77
  -6   3  -1 1362.30   74.69
   3  -6  -1 1465.54   73.15
   3  -6  -1 1387.16   73.09
   3   3  -1 1477.01   78.44
   3   3  -1 1446.66   74.05
   3   3  -1 1397.87   73.40
  -3  -3   1 1451.91   71.99
   6  -3   1 1501.45   76.49
  -3  -3   1 1452.69   78.55
   6  -3   1 1531.65   78.79
  -3   6   1 1461.89   76.22
  -3   6   1 1395.51   73.34
   6  -3   1 1383.37   74.67
  -3   6   1 1571.29   74.74
   6  -3   1 1453.17   78.53
  -3  -3   1 1526.93   76.45
  -3  -3   1 1474.60   73.48
   6  -3   1 1454.02   73.90
  -3  -3   1 1447.72   73.44
   6  -3   1 1442.95   74.16
  -3  -3   1 1521.17   78.50
   2  -6  -1  359.01   18.53
   2  -6  -1  372.13   18.38
   2  -6  -1  323.39   17.61
   4   2  -1  314.79   18.70
   4   2  -1  340.03   18.35
   2  -6  -1  302.92   19.87
   4   2  -1  355.21   19.20
   4   2  -1  350.52   18.31
  -6   4  -1  350.37   18.29
  -6   4  -1  371.03   19.07
   4   2  -1  347.32   19.32
   2  -6  -1  350.27   19.96
  -6   4  -1  353.39   18.28
   2  -6  -1  358.08   20.04
   2  -6  -1  363.46   19.43
   4   2  -1  360.13   18.55
   6  -4   1  349.50   18.70
  -4  -2   1  332.33   18.62
   6  -4   1  315.45   18.71
  -4  -2   1  342.10   18.07
   6  -4   1  350.17   19.52
  -2   6   1  357.30   18.72
  -2   6   1  367.64   18.79
  -4  -2   1  396.64   19.35
   6  -4   1  369.44   19.84
   6  -4   1  350.34   18.71
  -4  -2   1  356.34   18.71
  -4  -2   1  344.04   19.31
  -2   6   1  343.72   18.88
   6  -4   1  331.72   19.23
   5   1  -1  143.94    8.64
  -6   5  -1  154.15    8.70
   1  -6  -1  150.10    8.74
   1  -6  -1  149.99    9.68
   5   1  -1  154.64    8.79
   5   1  -1  158.41    9.21
   5   1  -1  161.29    8.84
  -6   5  -1  148.33    8.43
   1  -6  -1  151.80    8.95
  -6   5  -1  146.95    9.17
  -6   5  -1  162.43    9.20
   5   1  -1  154.67    8.93
   1  -6  -1  163.05    9.50
   1  -6  -1  145.13    9.64
   5   1  -1  158.11    9.06
  -1   6   1  162.17    9.10
   6  -5   1  137.73    8.93
  -5  -1   1  158.15    9.11
   6  -5   1  146.06    8.93
  -1   6   1  154.26    8.75
  -1   6   1  170.82    9.05
  -5  -1   1  149.87    9.03
  -5  -1   1  167.91    8.89
   6  -5   1  163.35    9.56
   6  -5   1  160.81    9.03
  -5  -1   1  155.60    9.15
   6  -5   1  150.22    9.25
   6  -5   1  135.74    9.15
   0  -6  -1  326.82   18.02
   6   0  -1  342.23   16.97
   6   0  -1  293.78   11.84
   0  -6  -1  280.39   12.19
   0  -6  -1  305.96   12.86
   0  -6  -1  310.30   12.15
   6   0  -1  286.48   12.70
   6   0  -1  294.42   12.39
   6   0  -1  329.36   17.28
   6   0  -1  283.76   12.79
   0  -6  -1  298.42   12.28
   0  -6  -1  288.10   12.19
   0  -6  -1  319.72   17.50
   0  -6  -1  305.31   11.94
   6   0  -1  294.76   11.54
   0  -6  -1  291.90   12.75
   0  -6  -1  315.15   12.65
   0  -6  -1  313.73   17.99
  -6   6  -1  331.78   16.99
   0  -6  -1  295.32   11.94
   6   0  -1  295.89   13.19
   0  -6  -1  287.70   12.90
   0  -6  -1  293.87   11.64
   0  -6  -1  301.85   12.23
   0  -6  -1  332.79   16.82
   0  -6  -1  292.57   11.08
   6   0  -1  308.51   12.08
   6   0  -1  316.82   12.54
   0  -6  -1  298.74   12.17
   0  -6  -1  298.24   12.88
   0  -6  -1  287.54   12.56
   6   0  -1  290.44   11.83
   6   0  -1  292.66   12.20
   6   0  -1  287.62   11.80
   6   0  -1  326.18   16.55
   6   0  -1  293.99   11.91
   6   0  -1  317.46   16.73
  -6   6  -1  335.68   17.02
   0  -6  -1  310.00   12.15
   0  -6  -1  325.64   16.56
   0  -6  -1  280.62   12.42
   6   0  -1  324.07   16.55
  -6   6  -1  324.98   16.11
   0   6   1  313.69   16.80
  -6   0   1  290.77   16.74
   6  -6   1  321.98   17.39
   0   6   1  340.02   17.98
   6  -6   1  322.84   16.90
   6  -6   1  298.20   12.18
   6  -6   1  299.93   11.84
   6  -6   1  302.13   12.09
  -6   0   1  317.39   16.86
   6  -6   1  326.47   16.79
   6  -6   1  330.66   17.85
   6  -6   1  298.10   12.74
   6  -6   1  301.91   12.60
   6  -6   1  277.23   12.53
   0   6   1  336.79   16.94
   6  -6   1  294.45   11.91
  -6   0   1  297.56   11.63
   6  -6   1  304.73   13.23
   6  -6   1  291.83   11.98
   6  -6   1  296.16   11.87
   6  -6   1  304.30   11.88
   6  -6   1  307.16   17.60
   6  -6   1  346.60   17.47
  -6   0   1  297.08   11.09
   6  -6   1  294.08   12.41
   6  -6   1  301.49   11.88
  -6   0   1  323.20   16.71
   6  -6   1  296.46   12.86
  -6   0   1  335.00   16.53
   6  -6   1  297.48   12.24
  -1  -6  -1  128.31    5.96
   7  -1  -1  128.44    5.43
  -1  -6  -1  133.15    5.65
  -1  -6  -1  126.28    5.73
   7  -1  -1  132.52    6.04
  -1  -6  -1  131.10    5.93
  -1  -6  -1  125.01    5.60
   7  -1  -1  126.74    5.85
  -1  -6  -1  129.10    5.65
  -1  -6  -1  137.45    5.64
  -1  -6  -1  136.21    8.71
  -6   7  -1  137.47    8.13
  -1  -6  -1  129.89    5.97
  -1  -6  -1  128.28    5.40
   7  -1  -1  131.46    5.48
   7  -1  -1  127.83    5.73
   7  -1  -1  135.13    5.75
   7  -1  -1  150.03    8.20
   7  -1  -1  124.39    5.77
  -1  -6  -1  127.96    5.78
  -1  -6  -1  127.99    5.52
  -1  -6  -1  134.19    5.55
   7  -1  -1  142.66    5.40
  -1  -6  -1  140.56    5.73
  -1  -6  -1  137.46    8.41
  -1  -6  -1  138.77    5.53
   7  -1  -1  130.34    5.79
  -1  -6  -1  132.49    5.15
   7  -1  -1  138.95    5.63
  -6   7  -1  143.37    8.79
   7  -1  -1  141.79    8.28
   7  -1  -1  135.16    8.10
  -1  -6  -1  139.57    5.64
  -1  -6  -1  149.02    8.34
   7  -1  -1  142.49    5.89
  -1  -6  -1  134.98    8.81
  -1  -6  -1  131.85    5.33
   7  -1  -1  131.96    5.43
   7  -1  -1  138.90    5.54
   7  -1  -1  132.55    5.67
   7  -1  -1  138.89    5.86
   7  -1  -1  131.87    5.87
  -1  -6  -1  126.09    5.89
   7  -1  -1  133.52    5.45
   7  -1  -1  130.43    5.44
   7  -1  -1  145.60    8.53
   7  -1  -1  134.00    5.70
   7  -1  -1  142.83    8.34
  -1  -6  -1  138.71    5.88
  -1  -6  -1  138.44    5.69
   7  -1  -1  130.65    6.02
  -6   7  -1  142.80    8.47
   6  -7   1  135.07    5.94
   6  -7   1  140.44    5.50
  -7   1   1  133.22    5.14
   6  -7   1  126.26    5.49
   6  -7   1  137.71    8.52
  -7   1   1  138.58    8.24
   6  -7   1  134.89    5.62
  -7   1   1  122.80    5.35
   6  -7   1  129.68    5.56
   6  -7   1  128.55    5.83
   1   6   1  127.54    6.03
   6  -7   1  131.77    5.71
   6  -7   1  124.36    5.74
   6  -7   1  142.93    8.82
   6  -7   1  126.96    5.56
   6  -7   1  131.29    5.44
   6  -7   1  114.87    5.39
   6  -7   1  116.45    5.74
   6  -7   1  127.49    5.53
   1   6   1  123.78    5.64
   6  -7   1  129.76    5.58
   6  -7   1  141.76    8.72
   1   6   1  145.52    8.34
  -7   1   1  130.75    8.10
   6  -7   1  134.97    6.10
   6  -7   1  131.93    5.80
   6  -7   1  139.84    8.27
  -7   1   1  137.32    8.42
   6  -7   1  126.31    5.44
   6  -7   1  133.71    8.23
   6  -7   1  132.62    5.46
   1   6   1  135.54    8.14
   6  -7   1  131.86    5.63
   6  -7   1  125.83    5.43
  -2  -6  -1  41.798   2.287
   8  -2  -1  44.849   2.295
   8  -2  -1  40.592   2.141
  -2  -6  -1  45.794   2.483
  -2  -6  -1  45.156   2.373
   8  -2  -1  44.895   2.315
   8  -2  -1  47.238   2.385
   8  -2  -1  44.142   2.378
   8  -2  -1  45.160   2.324
  -2  -6  -1  43.990   2.260
  -2  -6  -1  44.033   3.974
   8  -2  -1  42.177   2.252
   8  -2  -1  41.803   2.128
  -2  -6  -1  41.870   2.426
  -2  -6  -1  46.430   2.306
   8  -2  -1  42.812   2.386
   8  -2  -1  50.253   2.251
   8  -2  -1  42.452   2.391
   8  -2  -1  40.696   2.201
  -2  -6  -1  43.066   3.807
  -2  -6  -1  39.321   2.208
  -6   8  -1  49.384   3.974
  -2  -6  -1  46.849   2.260
   8  -2  -1  43.887   3.699
  -2  -6  -1  42.590   2.313
  -2  -6  -1  32.865   2.034
   8  -2  -1  40.855   2.319
   8  -2  -1  41.103   2.258
   8  -2  -1  45.113   2.160
  -2  -6  -1  41.526   2.164
  -6   8  -1  47.380   4.157
  -2  -6  -1  43.251   2.155
   8  -2  -1  42.894   2.399
   8  -2  -1  42.747   2.150
   8  -2  -1  47.854   3.839
   8  -2  -1  43.475   3.794
   8  -2  -1  42.923   2.171
  -2  -6  -1  46.833   4.079
  -2  -6  -1  46.188   2.369
   8  -2  -1  43.762   2.322
  -2  -6  -1  39.376   2.279
   8  -2  -1  44.777   2.314
  -2  -6  -1  43.090   2.302
   8  -2  -1  43.627   3.562
  -2  -6  -1  41.887   3.977
  -2  -6  -1  43.517   2.408
  -2  -6  -1  43.076   2.261
  -2  -6  -1  40.848   2.262
  -2  -6  -1  46.787   2.372
   6  -8   1  45.678   2.350
  -8   2   1  48.046   4.103
   2   6   1  42.042   2.225
   2   6   1  45.029   3.726
   2   6   1  47.731   3.843
   6  -8   1  42.837   2.294
  -8   2   1  40.490   3.670
   6  -8   1  44.854   2.163
  -8   2   1  43.734   3.895
   6  -8   1  44.897   3.900
   6  -8   1  43.163   2.224
   6  -8   1  40.612   3.879
   2   6   1  45.569   2.381
   6  -8   1  44.352   2.130
  -8   2   1  41.401   2.082
   6  -8   1  44.307   2.385
   6  -8   1  45.660   2.311
  -8   2   1  46.101   4.104
   6  -8   1  40.942   2.281
   6  -8   1  45.833   2.259
   6  -8   1  41.463   2.132
   6  -8   1  37.224   2.220
   6  -8   1  43.553   2.275
   2   6   1  43.626   2.098
   6  -8   1  37.416   2.216
   6  -8   1  42.792   2.172
   6  -8   1  42.270   2.232
   6  -8   1  46.738   4.059
   6  -8   1  41.944   2.415
  -8   2   1  41.152   2.146
   2   6   1  40.539   2.402
   6  -8   1  39.282   2.147
   2   6   1  44.211   3.770
   6  -8   1  38.764   2.209
   6  -8   1  47.754   2.246
   2   6   1  47.538   3.992
   6  -8   1  45.676   3.819
   6  -8   1  44.270   2.176
  -3  -6  -1  249.91   11.13
  -3  -6  -1  272.41   15.63
   9  -3  -1  276.56   11.59
   9  -3  -1  269.37   15.36
  -6   9  -1  269.64   15.96
  -6   9  -1  271.12   16.32
   9  -3  -1  274.09   15.68
   9  -3  -1  288.64   11.62
  -6   9  -1  257.30   15.29
  -3  -6  -1  259.13   16.24
  -3  -6  -1  286.34   10.82
  -3  -6  -1  273.20   11.68
  -3  -6  -1  277.53   10.63
  -3  -6  -1  278.69   11.04
   9  -3  -1  276.91   16.12
  -3  -6  -1  256.10   10.82
   9  -3  -1  275.11   10.93
   9  -3  -1  279.41   10.85
   9  -3  -1  276.18   11.13
  -3  -6  -1  276.20   11.08
   9  -3  -1  276.57   10.70
  -3  -6  -1  281.87   10.11
  -3  -6  -1  260.92   15.70
   9  -3  -1  276.09   10.72
   9  -3  -1  276.29   11.95
  -3  -6  -1  272.73   10.83
   9  -3  -1  271.66   11.37
  -3  -6  -1  287.61   11.15
  -3  -6  -1  257.74   11.25
   9  -3  -1  268.78   11.51
   9  -3  -1  266.28   11.38
  -3  -6  -1  263.76   10.91
  -3  -6  -1  262.62   11.60
   9  -3  -1  277.94   10.76
   9  -3  -1  248.78   11.25
  -3  -6  -1  267.89   10.43
  -3  -6  -1  264.00   10.98
  -3  -6  -1  263.46   16.17
   9  -3  -1  287.99   11.94
   9  -3  -1  273.75   10.47
   9  -3  -1  253.86   10.68
   9  -3  -1  276.97   11.39
   9  -3  -1  282.46   11.49
   9  -3  -1  265.34   15.46
  -3  -6  -1  273.25   11.54
   9  -3  -1  273.03   11.22
   6  -9   1  270.89   11.04
  -9   3   1  271.11   15.82
   6  -9   1  262.23   16.44
  -9   3   1  284.30   15.73
   6  -9   1  262.26   10.66
   6  -9   1  270.74   15.60
   3   6   1  271.75   11.04
   3   6   1  252.58   10.58
   6  -9   1  269.81   10.67
   3   6   1  256.50   11.58
   3   6   1  276.44   15.59
   6  -9   1  264.57   11.29
   6  -9   1  274.85   11.64
   3   6   1  262.08   11.36
   3   6   1  267.37   15.44
  -9   3   1  261.54    9.99
   3   6   1  271.65   11.91
   6  -9   1  272.59   16.73
   6  -9   1  290.53   11.00
   6  -9   1  282.40   11.24
   6  -9   1  267.12   11.45
   6  -9   1  277.85   11.96
   3   6   1  258.39   16.03
   6  -9   1  270.38   11.39
   6  -9   1  244.92   10.67
   3   6   1  264.58   11.13
   6  -9   1  277.32   11.11
   6  -9   1  278.04   10.77
  -9   3   1  279.07   16.07
   6  -9   1  267.21   10.65
   6  -9   1  277.11   10.96
   6  -9   1  250.92   10.68
   6  -9   1  255.68   11.14
   6  -9   1  268.46   10.76
   3   6   1  273.50   16.44
   6  -9   1  270.99   16.57
   6  -9   1  278.62   11.06
   6  -9   1  276.28   11.05
  10  -4  -1  482.30   20.41
  10  -4  -1  515.20   19.53
  10  -4  -1  494.85   19.08
  -6  10  -1  493.04   27.76
  10  -4  -1  512.73   20.90
  10  -4  -1  501.10   18.84
  10  -4  -1  510.05   19.21
  -4  -6  -1  476.44   20.20
  -4  -6  -1  456.61   26.59
  10  -4  -1  508.49   20.21
  -4  -6  -1  496.52   18.97
  10  -4  -1  466.88   26.51
  10  -4  -1  434.96   26.63
  -6  10  -1  478.02   26.85
  -4  -6  -1  464.59   20.39
  10  -4  -1  495.66   18.96
  10  -4  -1  490.54   19.75
  -4  -6  -1  472.95   20.42
  10  -4  -1  472.48   19.93
  10  -4  -1  518.07   20.32
  10  -4  -1  515.10   20.01
  -4  -6  -1  502.07   17.70
  10  -4  -1  504.28   18.90
  -4  -6  -1  476.02   18.91
  10  -4  -1  506.24   20.36
  -4  -6  -1  481.43   18.33
  -4  -6  -1  450.38   27.31
  -4  -6  -1  464.29   19.06
  -4  -6  -1  491.14   19.39
  10  -4  -1  492.01   18.33
  10  -4  -1  474.12   27.39
  -4  -6  -1  496.01   18.59
  10  -4  -1  491.03   19.91
  -4  -6  -1  439.14   26.39
  -6  10  -1  477.18   27.08
  10  -4  -1  510.14   20.03
  10  -4  -1  504.90   18.89
  10  -4  -1  503.10   21.06
   6 -10   1  498.99   19.45
   6 -10   1  496.54   18.86
   6 -10   1  458.05   28.21
   6 -10   1  504.94   19.29
   6 -10   1  508.09   20.08
 -10   4   1  454.89   17.51
   6 -10   1  492.21   18.98
   4   6   1  501.14   26.67
 -10   4   1  465.07   26.65
   6 -10   1  479.92   19.72
   4   6   1  461.44   18.69
   6 -10   1  478.11   18.75
   6 -10   1  479.86   19.39
   4   6   1  443.09   26.41
   6 -10   1  460.95   28.30
   4   6   1  491.17   20.98
   6 -10   1  480.76   19.94
   4   6   1  434.20   27.82
   6 -10   1  458.69   20.12
   6 -10   1  459.78   28.46
   6 -10   1  502.83   19.30
   6 -10   1  485.23   19.71
   4   6   1  502.57   19.36
   6 -10   1  497.53   18.97
   6 -10   1  476.07   18.80
 -10   4   1  498.26   27.44
   6 -10   1  510.42   19.44
   4   6   1  477.11   19.65
   6 -10   1  492.74   20.47
   6 -10   1  509.18   19.55
 -10   4   1  479.21   18.88
   4   6   1  512.70   20.07
   4   6   1  507.45   20.46
 -10   4   1  470.35   26.43
   4   6   1  500.40   19.46
   6 -10   1  503.09   21.05
  11  -5  -1  86.535   3.952
  11  -5  -1  84.662   3.883
  -6  11  -1  80.065   6.729
  11  -5  -1  76.128   6.447
  -5  -6  -1  88.609   4.012
  -5  -6  -1  77.289   6.467
  11  -5  -1  93.140   4.373
  11  -5  -1  88.304   4.195
  11  -5  -1  85.415   4.179
  11  -5  -1  89.357   4.258
  11  -5  -1  75.282   6.334
  -5  -6  -1  89.288   3.994
  11  -5  -1  81.945   4.024
  -5  -6  -1  85.858   4.226
  -5  -6  -1  77.837   3.886
  11  -5  -1  83.950   4.166
  -5  -6  -1  84.056   3.728
  -6  11  -1  74.541   6.416
  11  -5  -1  84.986   4.359
  -5  -6  -1  79.048   6.700
  11  -5  -1  89.568   4.246
  11  -5  -1  91.496   4.075
  11  -5  -1  87.885   4.243
  11  -5  -1  91.165   4.146
  -5  -6  -1  86.290   4.074
  11  -5  -1  90.350   3.923
  11  -5  -1  90.062   3.895
  11  -5  -1  85.751   3.874
  -5  -6  -1  83.619   4.137
  11  -5  -1  87.430   4.301
  -5  -6  -1  85.216   3.842
  11  -5  -1  80.020   6.367
  11  -5  -1  92.423   4.136
   6 -11   1  86.598   3.860
   6 -11   1  76.572   6.875
   6 -11   1  88.693   4.045
   6 -11   1  86.500   4.163
   5   6   1  81.745   3.728
   5   6   1  89.265   3.982
   6 -11   1  86.067   3.786
   6 -11   1  91.419   4.357
   6 -11   1  82.576   4.184
   5   6   1  76.157   6.109
   6 -11   1  90.343   4.315
   6 -11   1  84.716   3.789
   5   6   1  83.647   3.919
 -11   5   1  81.664   6.704
   6 -11   1  94.682   4.149
   6 -11   1  86.251   4.042
   6 -11   1  86.606   4.069
 -11   5   1  74.966   6.667
   6 -11   1  83.959   4.112
   6 -11   1  88.669   3.965
   6 -11   1  79.236   6.746
   5   6   1  90.260   4.219
   6 -11   1  84.788   4.048
   6 -11   1  88.559   4.005
   5   6   1  85.344   4.109
   5   6   1  86.141   4.272
 -11   5   1  84.314   6.897
   5   6   1  77.263   6.243
   6 -11   1  87.661   4.045
   5   6   1  90.965   4.017
   6 -11   1  92.360   4.282
   5   6   1  83.354   3.844
   6 -11   1  83.116   7.134
   6 -11   1  88.309   4.094
 -11   5   1  82.644   3.939
  12  -6  -1  158.18    6.54
  12  -6  -1  152.96    6.83
  -6  -6  -1  149.88    6.09
  12  -6  -1  163.58    7.05
  12  -6  -1  153.73    6.88
  12  -6  -1  154.53    6.46
  12  -6  -1  158.82    6.72
  -6  -6  -1  136.55    6.42
  12  -6  -1  146.51    6.40
  -6  -6  -1  153.37    6.38
  -6  -6  -1  150.97    6.28
  12  -6  -1  153.96    6.46
  12  -6  -1  147.15    6.91
  12  -6  -1  156.51    6.92
  -6  12  -1  140.82    6.33
  -6  -6  -1  139.44    6.57
  -6  -6  -1  156.87    6.56
  12  -6  -1  158.77    6.85
  12  -6  -1  156.71    6.76
  12  -6  -1  155.72    6.83
  12  -6  -1  155.30    6.40
  -6  -6  -1  141.63    6.89
  12  -6  -1  152.42    7.16
  12  -6  -1  164.61    7.20
   6   6   1  170.08    7.06
   6   6   1  158.24    6.52
   6   6   1  159.95    6.82
   6 -12   1  148.71    6.92
   6 -12   1  162.83    6.71
   6   6   1  149.54    6.61
   6 -12   1  160.18    6.54
   6 -12   1  149.44    6.58
   6 -12   1  156.40    6.37
   6   6   1  164.47    7.17
   6 -12   1  158.88    6.87
   6 -12   1  151.02    6.67
   6 -12   1  155.88    6.62
   6 -12   1  158.23    6.72
   6 -12   1  150.66    7.14
   6 -12   1  156.45    6.99
 -12   6   1  149.35    6.22
   6 -12   1  160.34    6.55
   6 -12   1  153.48    6.63
   6   6   1  158.13    6.61
   6 -12   1  145.56    6.26
   6 -12   1  160.08    6.71
   6 -12   1  160.39    6.78
   6 -12   1  154.16    6.84
  13  -7  -1  72.058   3.462
  13  -7  -1  70.828   3.193
  13  -7  -1  71.373   3.189
  -7  -6  -1  71.020   3.287
  13  -7  -1  68.748   3.311
  13  -7  -1  73.876   3.429
  13  -7  -1  70.799   3.581
  -7  -6  -1  67.686   3.177
  13  -7  -1  71.469   3.229
  -7  -6  -1  75.265   3.096
  -6  13  -1  68.662   3.174
  13  -7  -1  73.964   3.438
  13  -7  -1  70.079   3.483
  -7  -6  -1  60.836   3.123
  13  -7  -1  68.792   3.522
  -7  -6  -1  68.971   3.123
  -7  -6  -1  70.266   3.305
  13  -7  -1  72.710   3.417
  13  -7  -1  73.275   3.194
  13  -7  -1  66.495   3.358
  13  -7  -1  71.256   3.181
  13  -7  -1  71.410   3.345
   6 -13   1  72.229   3.360
   6 -13   1  69.529   3.435
 -13   7   1  69.197   3.410
   7   6   1  70.437   3.226
   6 -13   1  70.228   3.487
   7   6   1  69.983   3.221
   6 -13   1  67.930   3.400
   6 -13   1  69.050   3.334
   6 -13   1  71.285   3.383
   7   6   1  73.844   3.451
   7   6   1  70.519   3.498
   6 -13   1  71.333   3.345
   6 -13   1  73.163   3.461
   6 -13   1  69.403   3.290
   6 -13   1  65.950   3.513
   6 -13   1  66.486   3.275
   6 -13   1  68.308   3.273
   6 -13   1  72.062   3.407
   7   6   1  71.163   3.357
   7   6   1  64.886   3.113
 -13   7   1  60.833   3.182
   6 -13   1  72.087   3.313
   6 -13   1  70.379   3.268
  12  -7  -1  78.429   3.509
  12  -7  -1  80.430   3.965
  12  -7  -1  66.063   3.653
  12  -7  -1  72.516   3.707
  12  -7  -1  73.673   3.643
  12  -7  -1  77.305   3.755
  12  -7  -1  77.928   3.770
  -7  -5  -1  75.161   3.465
  -7  -5  -1  73.368   3.529
  12  -7  -1  77.460   3.505
  -7  -5  -1  76.276   3.599
  12  -7  -1  77.795   3.681
  12  -7  -1  77.242   3.798
  12  -7  -1  77.406   3.500
  12  -7  -1  74.743   3.841
  -7  -5  -1  78.338   3.642
  -5  12  -1  70.716   3.419
  12  -7  -1  76.738   3.793
  12  -7  -1  79.059   3.596
  12  -7  -1  77.220   3.891
  -7  -5  -1  79.859   3.411
  -7  -5  -1  74.529   3.517
  12  -7  -1  78.060   3.526
   5 -12   1  75.627   3.631
   5 -12   1  78.650   3.686
   5 -12   1  78.581   3.605
   5 -12   1  76.290   3.632
   7   5   1  72.966   3.463
   7   5   1  76.078   3.707
   5 -12   1  77.419   3.815
   5 -12   1  83.255   3.908
   5 -12   1  80.571   3.812
   5 -12   1  73.016   3.739
   5 -12   1  76.869   3.686
   7   5   1  77.638   3.853
   5 -12   1  76.375   3.544
   7   5   1  73.011   3.509
   5 -12   1  80.303   3.777
   5 -12   1  75.853   3.599
   7   5   1  67.318   3.301
   5 -12   1  78.655   3.915
   5 -12   1  72.856   3.620
   7   5   1  74.608   3.746
   5 -12   1  75.221   3.667
   7   5   1  73.835   3.561
   5 -12   1  68.987   3.723
  -4  11  -1  20.723   1.501
  11  -7  -1  22.853   1.648
  11  -7  -1  19.107   1.534
  11  -7  -1  23.578   1.561
  -7  -4  -1  18.975   1.570
  11  -7  -1  18.987   1.430
  -7  -4  -1  17.528   3.021
  11  -7  -1  20.259   1.432
  11  -7  -1  20.821   1.595
  11  -7  -1  18.560   1.531
  11  -7  -1  21.346   1.529
  11  -7  -1  21.160   1.495
  11  -7  -1  15.615   2.691
  11  -7  -1  19.702   1.539
  -4  11  -1  15.644   3.032
  -7  -4  -1  20.087   1.541
  11  -7  -1  19.885   1.472
  11  -7  -1  21.139   1.665
  -7  -4  -1  16.663   1.462
  11  -7  -1  12.114   2.508
  11  -7  -1  20.581   1.628
  -7  -4  -1  21.073   1.598
  -7  -4  -1  21.435   1.531
  11  -7  -1  23.360   1.499
  -4  11  -1  18.757   3.041
  -7  -4  -1  17.376   1.471
  11  -7  -1  21.442   1.642
  11  -7  -1  19.952   1.624
  -7  -4  -1  19.694   1.551
  11  -7  -1  22.136   1.460
  11  -7  -1  20.291   1.531
   7   4   1  19.240   1.388
   7   4   1  16.197   1.423
   4 -11   1  21.105   1.553
   4 -11   1  19.334   1.536
   7   4   1  20.393   1.471
   7   4   1  21.273   1.451
   4 -11   1  21.088   1.580
   4 -11   1  21.338   1.568
 -11   7   1  17.356   2.962
   4 -11   1  17.182   3.047
   4 -11   1  21.856   1.635
   4 -11   1  17.979   1.549
   4 -11   1  22.128   1.623
   4 -11   1  14.947   3.029
   4 -11   1  21.924   1.880
   7   4   1  19.477   2.725
   4 -11   1  21.804   1.471
   4 -11   1  20.049   1.659
   7   4   1  22.572   1.664
   7   4   1  19.886   1.472
   4 -11   1  17.991   1.480
 -11   7   1  19.490   3.125
   4 -11   1  19.799   1.567
   4 -11   1  20.554   1.665
   4 -11   1  20.206   1.640
   4 -11   1  23.279   1.646
   4 -11   1  18.598   1.499
   4 -11   1  17.936   1.524
   7   4   1  21.835   1.490
   4 -11   1  22.160   1.791
  10  -7  -1  497.84   30.06
  10  -7  -1  560.82   22.43
  -7  -3  -1  510.17   29.36
  -7  -3  -1  480.94   28.34
  10  -7  -1  543.87   23.06
  10  -7  -1  556.73   20.97
  -3  10  -1  535.83   20.81
  -7  -3  -1  545.36   21.94
  10  -7  -1  504.64   21.01
  10  -7  -1  536.75   20.85
  -3  10  -1  524.07   20.79
  -7  -3  -1  526.38   21.26
  -3  10  -1  518.04   31.25
  10  -7  -1  534.07   21.90
  10  -7  -1  555.26   22.02
  10  -7  -1  534.96   22.55
  10  -7  -1  523.28   22.05
  10  -7  -1  566.34   22.46
  -3  10  -1  540.61   29.67
  10  -7  -1  534.63   23.20
  -7  -3  -1  535.64   20.44
  10  -7  -1  560.77   20.89
  10  -7  -1  555.73   22.14
  -7  -3  -1  494.24   28.96
  -7  -3  -1  567.20   20.34
  10  -7  -1  550.16   21.10
  -7  -3  -1  496.28   21.32
  10  -7  -1  536.66   20.79
  10  -7  -1  564.73   22.36
  10  -7  -1  537.94   21.80
  10  -7  -1  487.75   29.28
  10  -7  -1  535.70   21.43
  -7  -3  -1  535.09   21.18
  -7  -3  -1  552.95   20.98
  -7  -3  -1  568.29   19.54
  -3  10  -1  535.04   29.85
   7   3   1  499.31   21.08
   3 -10   1  560.00   21.93
   7   3   1  473.26   21.28
   3 -10   1  564.16   22.16
   3 -10   1  523.27   30.46
   7   3   1  569.90   22.63
   3 -10   1  576.08   21.53
   3 -10   1  568.28   22.63
 -10   7   1  497.06   28.67
   3 -10   1  539.03   21.29
   7   3   1  543.24   20.76
   3 -10   1  560.71   21.59
   7   3   1  549.44   21.50
   3 -10   1  551.37   21.47
   3 -10   1  535.53   31.58
   3 -10   1  551.94   22.74
   3 -10   1  554.42   22.64
   3 -10   1  517.83   31.40
   7   3   1  544.21   22.11
   3 -10   1  565.67   23.28
   3 -10   1  570.97   22.21
   7   3   1  464.49   28.95
   3 -10   1  558.17   21.49
   3 -10   1  566.70   21.36
   3 -10   1  547.39   22.41
   3 -10   1  568.42   21.35
   7   3   1  540.03   21.78
   7   3   1  508.48   29.24
   3 -10   1  542.69   21.79
   7   3   1  565.04   23.25
   3 -10   1  557.42   20.97
 -10   7   1  532.01   29.92
   3 -10   1  531.90   20.77
   3 -10   1  565.28   21.05
  -7  -2  -1  53.499   2.542
   9  -7  -1  43.699   2.407
  -7  -2  -1  43.012   2.444
   9  -7  -1  47.399   2.399
  -2   9  -1  49.431   2.511
  -7  -2  -1  49.726   4.485
   9  -7  -1  48.531   2.615
   9  -7  -1  45.562   2.611
   9  -7  -1  47.588   3.984
   9  -7  -1  43.333   4.181
  -7  -2  -1  46.239   2.662
  -7  -2  -1  49.812   2.562
  -7  -2  -1  52.160   2.688
   9  -7  -1  47.840   2.552
   9  -7  -1  43.396   2.449
  -7  -2  -1  52.311   4.312
   9  -7  -1  47.252   2.402
   9  -7  -1  50.116   2.657
  -2   9  -1  45.175   4.279
   9  -7  -1  47.941   2.461
   9  -7  -1  48.279   2.672
  -7  -2  -1  46.698   2.449
   9  -7  -1  45.492   2.552
   9  -7  -1  44.808   2.519
   9  -7  -1  44.881   2.541
  -2   9  -1  44.322   4.482
  -2   9  -1  44.827   2.404
   9  -7  -1  56.017   4.406
   9  -7  -1  50.447   2.639
   9  -7  -1  49.974   2.451
  -2   9  -1  49.246   4.507
  -7  -2  -1  48.312   2.575
  -7  -2  -1  49.210   4.415
  -2   9  -1  51.749   4.617
  -7  -2  -1  50.109   2.418
   9  -7  -1  48.175   2.709
   9  -7  -1  47.898   4.247
   9  -7  -1  48.106   2.399
   9  -7  -1  50.443   2.523
  -7  -2  -1  43.467   2.515
   9  -7  -1  50.404   2.618
   2  -9   1  46.702   2.753
   2  -9   1  49.489   2.476
   2  -9   1  43.777   4.663
   2  -9   1  50.493   2.592
  -9   7   1  47.401   4.264
   2  -9   1  49.761   2.591
   7   2   1  49.333   2.689
   2  -9   1  51.631   4.902
   2  -9   1  48.683   2.563
   7   2   1  47.773   2.456
  -9   7   1  51.570   4.571
   2  -9   1  50.301   2.657
   2  -9   1  48.201   2.536
   7   2   1  50.968   2.651
   7   2   1  46.538   2.541
   2  -9   1  50.386   2.692
   7   2   1  51.812   2.522
   2  -9   1  50.486   2.558
   2  -9   1  51.159   2.576
   2  -9   1  48.988   2.720
   2  -9   1  47.312   2.426
   7   2   1  46.350   2.425
   7   2   1  51.419   4.219
   7   2   1  46.222   2.302
   2  -9   1  44.546   4.483
   2  -9   1  49.946   2.595
   2  -9   1  48.545   2.731
   7   2   1  42.268   4.076
   2  -9   1  52.267   2.618
   7   2   1  48.397   4.142
   2  -9   1  50.316   2.805
   2  -9   1  52.393   2.795
   2  -9   1  47.725   2.542
   2  -9   1  49.512   2.813
   7   2   1  44.499   2.365
   7   2   1  48.066   2.350
  -7  -1  -1  286.02   11.50
   8  -7  -1  284.38   11.72
   8  -7  -1  269.94   11.38
  -7  -1  -1  277.80   11.18
  -7  -1  -1  256.84   15.70
   8  -7  -1  278.21   16.39
   8  -7  -1  293.89   15.97
   8  -7  -1  274.98   15.72
   8  -7  -1  281.68   11.87
   8  -7  -1  264.75   11.61
   8  -7  -1  276.35   15.94
   8  -7  -1  267.18   11.36
  -7  -1  -1  280.58   11.76
   8  -7  -1  281.54   11.21
  -1   8  -1  277.65   11.09
   8  -7  -1  272.19   16.51
   8  -7  -1  282.04   11.03
   8  -7  -1  271.05   11.71
  -7  -1  -1  279.28   15.78
   8  -7  -1  289.71   11.59
  -7  -1  -1  300.10   11.40
   8  -7  -1  273.43   11.07
   8  -7  -1  286.32   12.28
  -7  -1  -1  292.01   16.24
  -1   8  -1  291.54   16.30
  -7  -1  -1  288.35   10.41
   8  -7  -1  275.32   12.31
   8  -7  -1  269.23   11.06
   8  -7  -1  280.63   11.89
  -1   8  -1  268.29   16.95
  -1   8  -1  270.42   11.06
  -1   8  -1  274.38   16.28
  -7  -1  -1  287.87   10.90
   8  -7  -1  281.72   11.77
   8  -7  -1  279.01   11.12
  -7  -1  -1  262.54   10.82
  -7  -1  -1  265.78   15.79
   8  -7  -1  282.45   11.91
  -1   8  -1  304.28   16.53
   8  -7  -1  274.29   11.97
   7   1   1  275.45   10.96
   7   1   1  275.81   15.97
   1  -8   1  274.91   15.78
   1  -8   1  300.49   17.01
   1  -8   1  307.20   11.54
   1  -8   1  291.23   11.45
   7   1   1  297.56   16.10
   1  -8   1  280.58   10.87
   1  -8   1  280.88   11.71
   1  -8   1  284.31   12.07
   1  -8   1  279.38   12.07
  -8   7   1  294.44   15.60
   7   1   1  279.89   15.91
   1  -8   1  283.17   11.81
   7   1   1  263.02   10.95
   1  -8   1  283.08   11.42
   7   1   1  292.99   11.82
   1  -8   1  290.12   11.41
   7   1   1  278.49   11.67
   1  -8   1  292.82   11.36
   7   1   1  275.80   11.43
   1  -8   1  288.97   11.45
   1  -8   1  284.06   12.00
   1  -8   1  297.01   12.40
   1  -8   1  290.68   11.15
   1  -8   1  290.60   11.36
   7   1   1  259.03   11.17
   7   1   1  275.00   11.33
  -8   7   1  298.28   16.39
   1  -8   1  288.01   11.82
   7   1   1  294.20   12.06
   1  -8   1  285.07   11.19
   1  -8   1  279.25   17.08
   1  -8   1  286.01   11.63
   7   1   1  263.67   16.54
   7   1   1  288.54   11.06
   1  -8   1  278.64   12.11
   7   1   1  268.65   11.83
   1  -8   1  277.24   17.29
   7   1   1  285.98   11.59
   7   1   1  293.95   12.38
   0   7  -1  852.19   34.28
   7  -7  -1  948.11   47.23
   7  -7  -1  943.84   48.29
  -7   0  -1  964.08   46.93
   0   7  -1  885.51   48.21
   7  -7  -1  854.73   35.18
  -7   0  -1  916.07   33.34
   7  -7  -1  851.83   36.35
   7  -7  -1  873.45   36.82
   7  -7  -1  907.48   49.61
   7  -7  -1  848.00   34.40
  -7   0  -1  924.24   36.15
   7  -7  -1  856.96   35.37
   0   7  -1  956.25   47.65
   7  -7  -1  937.50   46.73
  -7   0  -1  940.43   47.29
  -7   0  -1  915.45   46.03
  -7   0  -1  913.50   34.35
   7  -7  -1  875.94   34.29
   7  -7  -1  869.89   35.84
   7  -7  -1  906.91   49.59
   7  -7  -1  867.90   34.16
   7  -7  -1  860.62   37.11
   7  -7  -1  858.76   36.62
   0   7  -1  883.74   34.35
   7  -7  -1  892.38   34.28
  -7   0  -1  894.93   46.18
   0   7  -1  923.84   49.91
  -7   0  -1  909.51   34.82
   7  -7  -1  901.95   46.71
   7  -7  -1  840.40   36.07
   0   7  -1  959.40   47.23
   7  -7  -1  840.59   36.74
  -7   0  -1  860.18   31.93
  -7   0  -1  802.87   33.46
   7  -7  -1  887.08   38.18
   7  -7  -1  852.86   36.28
   0   7  -1  908.56   34.24
   7  -7  -1  886.73   34.61
   7  -7  -1  863.20   37.79
   7   0   1  880.66   34.15
   7   0   1  914.03   46.93
   7   0   1  905.87   38.22
   7   0   1  933.18   35.33
   0  -7   1  868.53   35.19
   0  -7   1 1001.37   46.73
   0  -7   1  928.11   35.15
   7   0   1  839.80   36.55
   0  -7   1  951.43   50.09
  -7   7   1  899.87   46.07
   0  -7   1  951.00   38.28
   7   0   1  939.90   47.24
   7   0   1  923.60   36.17
   7   0   1  928.67   46.40
   0  -7   1  912.94   37.19
   0  -7   1  932.34   33.60
   7   0   1  909.96   35.44
   0  -7   1  912.72   36.83
   0  -7   1  974.74   48.81
   7   0   1  888.58   36.42
   0  -7   1  935.71   36.48
   0  -7   1  901.72   37.28
  -7   7   1  954.48   45.68
   0  -7   1  929.67   35.30
   0  -7   1  934.80   37.23
   7   0   1  910.14   34.29
   7   0   1  926.43   35.91
   0  -7   1  938.15   50.10
   7   0   1  917.10   49.60
   0  -7   1  904.08   35.91
   0  -7   1  932.57   34.45
   7   0   1  906.79   36.79
   0  -7   1  912.83   35.28
   0  -7   1  898.37   36.29
   0  -7   1  918.40   35.01
   7   0   1  897.31   37.18
   0  -7   1  892.08   34.45
   7   0   1  911.38   35.24
   7   0   1  878.75   34.91
   0  -7   1  911.62   31.95
   0  -7   1  887.51   35.94
   7   0   1  835.75   34.22
   7   0   1  941.66   48.17
   7   0   1  871.74   37.76
   0  -7   1  905.33   34.98
   0  -7   1  958.18   35.50
   6  -7  -1  187.64    8.02
  -7   1  -1  192.15    7.94
   6  -7  -1  193.72    8.04
   6  -7  -1  196.47   10.99
   1   6  -1  219.91   11.90
   6  -7  -1  180.12    8.30
   6  -7  -1  195.84    8.25
  -7   1  -1  196.95    7.76
   6  -7  -1  214.30   11.47
   6  -7  -1  185.34   11.45
   6  -7  -1  191.77    8.13
   6  -7  -1  188.40    8.76
   1   6  -1  210.11   11.68
   6  -7  -1  190.27    7.89
   1   6  -1  202.86   12.14
   6  -7  -1  183.22    8.08
   6  -7  -1  190.75    7.84
   6  -7  -1  188.06    7.94
  -7   1  -1  221.32   11.80
  -7   1  -1  206.42   11.16
   6  -7  -1  212.12   12.17
   6  -7  -1  201.22   12.00
   1   6  -1  200.35    8.34
   6  -7  -1  184.64    8.42
   6  -7  -1  194.92    8.54
   1   6  -1  221.50   11.95
   6  -7  -1  196.38    8.10
  -7   1  -1  204.87    8.15
   1   6  -1  202.63    7.97
  -7   1  -1  212.73   11.89
   1   6  -1  190.59    7.87
   6  -7  -1  191.85    7.86
   6  -7  -1  190.15    8.36
   1   6  -1  193.67    7.89
  -7   1  -1  184.72    7.36
   6  -7  -1  180.26    8.07
   6  -7  -1  201.88   11.42
   6  -7  -1  213.08   12.18
   6  -7  -1  216.87   11.75
  -7   1  -1  219.06   11.80
   6  -7  -1  187.54    7.88
   6  -7  -1  179.37    8.38
   6  -7  -1  186.33    7.86
  -1  -6   1  203.60    8.17
  -1  -6   1  190.08    8.06
  -1  -6   1  197.71    8.33
  -1  -6   1  207.17    8.70
   7  -1   1  196.47    8.12
   7  -1   1  204.01    8.85
   7  -1   1  198.82    8.29
   7  -1   1  200.05    8.77
   7  -1   1  205.74    7.92
   7  -1   1  217.56   11.86
   7  -1   1  200.73    8.59
   7  -1   1  207.86    8.44
   7  -1   1  218.02   11.70
  -1  -6   1  199.32    8.40
   7  -1   1  223.40   12.20
   7  -1   1  186.89    8.00
   7  -1   1  193.00    8.34
  -1  -6   1  216.22   12.27
   7  -1   1  186.23    7.88
  -1  -6   1  185.65    7.92
  -1  -6   1  204.61    7.84
   7  -1   1  206.09    8.26
   7  -1   1  191.14    8.44
  -1  -6   1  199.36    7.94
   7  -1   1  223.13   11.67
  -1  -6   1  189.63    8.03
  -1  -6   1  206.47    8.46
  -1  -6   1  204.97    8.62
   7  -1   1  196.53    7.86
   7  -1   1  205.47    8.44
   7  -1   1  194.89    7.88
  -1  -6   1  207.61   11.67
   7  -1   1  221.66   11.43
  -1  -6   1  200.87   12.12
   7  -1   1  194.94    8.43
  -1  -6   1  217.01   12.41
  -1  -6   1  191.32    7.40
  -1  -6   1  213.30    8.89
  -1  -6   1  185.15    8.07
   7  -1   1  196.26    8.17
  -1  -6   1  205.06    8.60
   7  -1   1  194.46    7.95
  -1  -6   1  187.72    8.09
   7  -1   1  210.97    8.46
  -1  -6   1  209.44   11.21
  -1  -6   1  201.90    8.21
  -1  -6   1  210.13    8.23
  -1  -6   1  201.30    8.66
   7  -1   1  203.89    8.56
  -1  -6   1  179.35    7.89
  -6   7   1  218.94   11.06
   5  -7  -1  411.28   23.76
   5  -7  -1  391.28   17.64
   5  -7  -1  413.85   17.74
   5  -7  -1  437.38   22.33
   5  -7  -1  429.47   17.18
   5  -7  -1  427.14   23.14
   5  -7  -1  407.01   18.59
  -7   2  -1  465.89   23.75
   2   5  -1  419.01   16.75
   5  -7  -1  406.48   17.05
   5  -7  -1  397.25   17.44
  -7   2  -1  414.07   16.26
   2   5  -1  483.37   23.43
   5  -7  -1  445.37   22.79
   5  -7  -1  407.67   17.20
  -7   2  -1  425.02   22.51
   5  -7  -1  400.23   16.78
   5  -7  -1  426.80   17.20
   2   5  -1  483.16   23.70
   5  -7  -1  475.41   24.80
   2   5  -1  424.46   18.68
   2   5  -1  438.62   24.48
   5  -7  -1  450.77   23.26
   5  -7  -1  478.52   24.84
  -7   2  -1  466.53   23.19
   5  -7  -1  428.57   24.78
   5  -7  -1  435.37   17.29
   5  -7  -1  436.18   22.74
   5  -7  -1  418.73   16.78
   2   5  -1  452.80   23.93
   2   5  -1  430.35   17.55
  -7   2  -1  462.95   23.30
   2   5  -1  411.51   16.68
   5  -7  -1  428.26   17.07
  -2  -5   1  410.72   17.98
  -2  -5   1  469.39   24.68
  -2  -5   1  406.21   16.73
   7  -2   1  428.76   17.20
  -5   7   1  460.61   23.10
   7  -2   1  467.09   23.25
   7  -2   1  439.05   17.81
   7  -2   1  429.67   16.69
   7  -2   1  438.76   18.16
   7  -2   1  428.53   17.65
  -2  -5   1  437.98   17.20
   7  -2   1  415.60   16.79
   7  -2   1  441.18   17.29
  -2  -5   1  477.60   23.45
   7  -2   1  470.45   24.72
  -2  -5   1  472.68   24.35
   7  -2   1  429.01   17.69
  -2  -5   1  436.39   17.32
  -2  -5   1  411.02   17.51
  -2  -5   1  453.85   24.72
   7  -2   1  485.59   23.48
   7  -2   1  428.92   16.90
   7  -2   1  421.73   17.29
  -2  -5   1  441.31   17.83
  -2  -5   1  442.70   15.67
  -2  -5   1  442.45   22.94
   7  -2   1  425.11   16.73
   7  -2   1  429.14   18.67
  -2  -5   1  427.91   18.21
  -5   7   1  477.02   24.06
   7  -2   1  436.56   16.75
   7  -2   1  446.74   18.03
   7  -2   1  429.63   17.53
   7  -2   1  434.12   18.50
   7  -2   1  453.17   23.48
   7  -2   1  434.67   17.74
   7  -2   1  458.59   24.00
   7  -2   1  424.70   17.97
  -2  -5   1  450.62   18.20
  -2  -5   1  422.70   17.20
  -2  -5   1  428.40   16.46
  -2  -5   1  414.29   18.17
   7  -2   1  437.65   17.92
   4  -7  -1  694.85   27.93
   4  -7  -1  690.52   28.38
  -7   3  -1  806.60   38.73
   4  -7  -1  700.04   27.96
   4  -7  -1  704.89   28.64
   3   4  -1  696.97   29.13
   3   4  -1  728.71   37.31
   3   4  -1  719.63   30.17
   3   4  -1  716.34   31.03
   4  -7  -1  719.82   28.62
   4  -7  -1  812.54   37.68
   4  -7  -1  778.57   40.77
   4  -7  -1  730.24   37.34
   3   4  -1  680.11   27.74
   4  -7  -1  814.87   40.68
   4  -7  -1  718.59   29.55
   4  -7  -1  664.21   30.11
   3   4  -1  700.60   27.84
   4  -7  -1  690.18   28.57
   4  -7  -1  710.63   28.39
   4  -7  -1  694.07   29.12
   3   4  -1  766.11   38.50
   4  -7  -1  745.51   39.26
   4  -7  -1  694.93   29.42
  -7   3  -1  827.16   37.69
  -7   3  -1  775.92   37.86
   3   4  -1  767.48   40.15
   3   4  -1  793.28   38.12
   3   4  -1  765.00   39.24
   4  -7  -1  714.87   28.75
   4  -7  -1  689.27   30.18
   7  -3   1  706.51   28.59
  -3  -4   1  768.19   37.83
   7  -3   1  726.79   29.79
  -3  -4   1  749.58   40.18
   7  -3   1  706.90   31.03
   7  -3   1  749.95   30.76
   7  -3   1  735.44   28.66
   7  -3   1  690.12   28.16
  -3  -4   1  714.49   29.85
   7  -3   1  727.89   29.92
   7  -3   1  782.10   38.51
  -4   7   1  731.24   37.51
   7  -3   1  726.05   28.14
   7  -3   1  770.77   38.04
   7  -3   1  714.83   27.77
  -3  -4   1  716.74   28.53
   7  -3   1  697.45   29.55
  -3  -4   1  741.41   40.20
   7  -3   1  786.44   40.47
  -3  -4   1  717.21   25.98
  -4   7   1  786.77   39.16
   7  -3   1  721.89   30.18
  -3  -4   1  775.40   39.43
   7  -3   1  703.79   29.92
   7  -3   1  808.17   38.29
   7  -3   1  722.20   27.85
   7  -3   1  797.69   39.38
   7  -3   1  727.20   29.38
  -3  -4   1  715.91   27.30
   7  -3   1  717.60   28.76
  -3  -4   1  695.71   27.84
  -4   7   1  790.97   38.44
   7  -3   1  723.77   29.14
   7  -3   1  698.92   27.96
   7  -3   1  727.83   29.51
   7  -3   1  691.22   27.84
   7  -3   1  733.96   29.29
  -3  -4   1  764.80   38.00
  -3  -4   1  711.13   30.17
   3  -7  -1  407.03   17.57
   3  -7  -1  401.60   17.64
   3  -7  -1  421.97   22.04
  -7   4  -1  461.43   22.37
   3  -7  -1  445.15   23.40
   4   3  -1  413.46   23.43
   3  -7  -1  426.45   22.29
   4   3  -1  405.17   17.57
   3  -7  -1  415.64   16.36
  -7   4  -1  444.42   23.03
   3  -7  -1  397.59   17.57
   4   3  -1  441.85   22.82
   3  -7  -1  411.41   16.74
   4   3  -1  406.39   16.98
   3  -7  -1  419.54   16.59
   3  -7  -1  433.57   16.81
   4   3  -1  400.06   17.19
   4   3  -1  398.10   16.17
   4   3  -1  409.58   16.24
   4   3  -1  448.29   23.25
   4   3  -1  461.28   22.53
   3  -7  -1  406.38   16.60
  -7   4  -1  449.40   22.31
   3  -7  -1  404.82   17.42
   3  -7  -1  402.65   17.20
   3  -7  -1  451.28   24.29
   3  -7  -1  385.91   16.58
   3  -7  -1  392.15   17.00
   3  -7  -1  415.45   16.71
   4   3  -1  408.69   18.09
   3  -7  -1  456.60   24.14
   3  -7  -1  421.47   16.72
   4   3  -1  443.67   22.07
   3  -7  -1  463.84   24.42
   3  -7  -1  417.38   17.24
   3  -7  -1  411.75   16.32
  -4  -3   1  434.11   22.70
  -4  -3   1  462.42   22.68
  -3   7   1  458.59   22.79
   7  -4   1  394.32   17.44
   7  -4   1  411.32   17.25
  -3   7   1  445.05   22.99
  -4  -3   1  424.36   21.78
   7  -4   1  451.38   22.72
   7  -4   1  469.92   22.77
   7  -4   1  412.89   17.46
  -3   7   1  436.08   22.64
   7  -4   1  410.07   17.22
   7  -4   1  418.82   17.01
   7  -4   1  484.13   23.53
  -4  -3   1  383.77   16.63
   7  -4   1  402.00   16.66
   7  -4   1  451.38   24.01
   7  -4   1  416.92   16.26
   7  -4   1  423.34   17.98
   7  -4   1  409.00   16.73
   7  -4   1  423.67   16.28
   7  -4   1  414.21   23.45
   7  -4   1  465.08   22.89
  -4  -3   1  409.08   15.96
  -4  -3   1  396.84   17.58
   7  -4   1  396.24   16.75
   7  -4   1  418.37   16.34
   7  -4   1  417.88   17.40
  -4  -3   1  449.20   23.60
   7  -4   1  412.17   17.60
  -4  -3   1  410.73   15.19
  -4  -3   1  410.61   16.30
   7  -4   1  414.50   16.21
  -4  -3   1  464.02   23.43
   7  -4   1  411.19   17.14
  -4  -3   1  410.53   15.79
   7  -4   1  420.78   16.44
   7  -4   1  426.05   18.12
   2  -7  -1  219.22    9.59
   5   2  -1  209.37    8.85
   2  -7  -1  223.36    8.98
   5   2  -1  237.43   13.18
   5   2  -1  222.18    9.61
   5   2  -1  220.69    8.86
   5   2  -1  225.73    9.05
   2  -7  -1  230.43    9.23
  -7   5  -1  220.96   12.31
   2  -7  -1  244.13   13.96
   2  -7  -1  211.61    9.12
   5   2  -1  208.42    9.49
  -7   5  -1  248.37   13.30
   5   2  -1  224.69    9.90
   5   2  -1  239.24   12.95
   2  -7  -1  229.88    9.39
   2  -7  -1  227.04    9.47
   2  -7  -1  226.53    9.64
   2  -7  -1  250.54   13.50
   2  -7  -1  259.14   14.05
   2  -7  -1  224.40    9.13
   2  -7  -1  218.71    8.30
   2  -7  -1  219.57    9.48
  -7   5  -1  250.83   13.25
   5   2  -1  234.62   12.40
   2  -7  -1  224.85    9.01
  -7   5  -1  245.44   12.69
   2  -7  -1  214.13    9.68
   2  -7  -1  251.58   12.85
   2  -7  -1  231.86    9.14
   2  -7  -1  220.55    9.20
   2  -7  -1  237.07    9.21
   5   2  -1  213.45    8.88
   2  -7  -1  228.36    9.88
   2  -7  -1  227.59    8.75
   5   2  -1  220.82    9.36
   2  -7  -1  214.02    9.67
   2  -7  -1  219.38    9.20
   5   2  -1  223.26    9.32
   2  -7  -1  229.14   12.43
   5   2  -1  215.85    9.38
   5   2  -1  231.03   12.62
   7  -5   1  216.24    9.39
   7  -5   1  253.84   12.95
  -2   7   1  230.33   12.73
   7  -5   1  228.16    9.49
  -5  -2   1  218.42    8.70
   7  -5   1  230.71   13.56
   7  -5   1  223.45    9.33
   7  -5   1  215.70    9.13
  -5  -2   1  242.25   13.01
   7  -5   1  211.62    8.86
   7  -5   1  223.87    8.93
   7  -5   1  233.87   12.97
  -5  -2   1  208.85   12.32
  -5  -2   1  204.80    9.60
  -5  -2   1  224.83    8.38
   7  -5   1  212.64    9.15
   7  -5   1  215.07    9.01
   7  -5   1  222.25    9.59
   7  -5   1  235.91    9.96
   7  -5   1  243.85   13.29
   7  -5   1  229.29    8.98
   7  -5   1  223.79    9.55
  -2   7   1  249.00   12.95
   7  -5   1  220.06    9.45
  -2   7   1  237.35   12.88
  -5  -2   1  219.11    9.00
  -5  -2   1  221.80    9.15
  -2   7   1  248.62   13.84
   7  -5   1  220.39    9.19
   7  -5   1  210.83    9.03
   7  -5   1  247.20   13.36
  -5  -2   1  254.05   13.16
  -5  -2   1  217.17    8.77
   7  -5   1  221.46    9.86
   7  -5   1  224.01    9.58
   7  -5   1  214.97    9.64
   7  -5   1  213.81    8.86
  -5  -2   1  231.85   13.05
   7  -5   1  223.01    8.92
   1  -7  -1  1.6677  0.5687
   1  -7  -1  1.8645  1.0039
   1  -7  -1  1.3952  0.5339
   6   1  -1  4.3362  1.0870
   1  -7  -1  1.3512  0.5425
   6   1  -1  1.0961  0.4448
   1  -7  -1  1.0968  0.5391
   6   1  -1  1.0844  0.5251
  -7   6  -1  1.6467  1.1360
   1  -7  -1  1.6443  0.5215
   1  -7  -1  1.5431  0.5430
   6   1  -1  1.8804  0.4197
   1  -7  -1  2.3204  0.5474
   1  -7  -1  1.6192  0.5603
   6   1  -1  0.7686  1.0129
   6   1  -1  1.2856  0.3812
   1  -7  -1  1.0371  0.5242
  -7   6  -1  0.8351  1.2498
   6   1  -1  4.4517  0.6116
   6   1  -1  1.4603  0.4473
   1  -7  -1  1.9058  0.5740
   1  -7  -1  1.2406  0.5522
   1  -7  -1  1.6810  0.5509
   6   1  -1  1.8289  0.4601
   1  -7  -1  1.9822  1.2167
   1  -7  -1  1.4978  0.5348
   6   1  -1  2.0200  0.5271
   1  -7  -1  1.9443  0.5749
   6   1  -1  1.7369  0.4581
   6   1  -1  2.2745  0.8713
   1  -7  -1  1.4406  0.5591
   1  -7  -1  1.7824  0.5288
   1  -7  -1  1.9225  1.1220
   6   1  -1  1.9522  0.5090
   1  -7  -1  1.4773  0.5493
   1  -7  -1  1.4728  1.2074
   1  -7  -1  2.7553  0.6146
  -7   6  -1  2.0552  1.1097
   6   1  -1  0.9741  0.5335
   6   1  -1  1.2955  0.9094
   6   1  -1  1.9334  0.6378
   1  -7  -1  1.4396  0.5292
   6   1  -1  1.3468  0.4187
   1  -7  -1  1.0257  0.5174
   1  -7  -1  0.8152  0.5480
   6   1  -1  1.9259  0.4986
   7  -6   1  1.7898  0.5080
   7  -6   1  1.0821  0.4843
  -1   7   1  3.1356  1.0900
   7  -6   1  2.6152  0.4976
   7  -6   1  1.4338  0.6108
  -1   7   1  1.2425  1.0446
  -6  -1   1  0.7456  0.9133
   7  -6   1  1.2628  0.5148
   7  -6   1  3.4482  0.5661
  -6  -1   1  4.5383  1.4518
   7  -6   1  1.8707  0.5760
   7  -6   1  0.9749  0.9214
  -6  -1   1  2.7747  0.5902
   7  -6   1  1.6316  0.4828
   7  -6   1  1.0554  0.9043
   7  -6   1  1.5343  0.4681
  -6  -1   1  0.8955  0.5959
   7  -6   1  1.6788  0.4851
  -1   7   1  2.0015  1.1810
   7  -6   1  1.7984  1.1804
   7  -6   1  1.6942  0.5788
  -6  -1   1  1.6442  0.5665
   7  -6   1  1.3860  1.0011
   7  -6   1  1.3850  0.5054
   7  -6   1  1.7803  0.4896
   7  -6   1  2.7904  0.5096
   7  -6   1  1.9349  0.5511
  -6  -1   1  1.9572  1.1883
   7  -6   1  2.0362  0.5194
  -6  -1   1  2.6469  0.6398
  -6  -1   1  2.3245  0.5805
  -6  -1   1  1.4239  1.1333
   7  -6   1  3.0758  0.5944
  -6  -1   1  2.8394  1.1639
   7  -6   1  2.1506  1.0557
   7  -6   1  1.2602  0.4891
   7  -6   1  1.6195  0.5011
   7  -6   1  1.4687  0.4902
   0  -7  -1  338.56   14.40
   0  -7  -1  364.27   20.43
  -7   7  -1  366.58   19.19
   0  -7  -1  337.16   14.52
   7   0  -1  350.34   13.60
   7   0  -1  335.20   14.12
   7   0  -1  355.21   13.04
   7   0  -1  341.52   14.09
   7   0  -1  360.73   19.11
   7   0  -1  366.67   18.79
   7   0  -1  340.56   13.97
   0  -7  -1  367.73   20.42
   7   0  -1  352.06   14.89
   0  -7  -1  355.37   13.71
   0  -7  -1  331.29   14.85
   7   0  -1  351.10   13.37
   0  -7  -1  342.80   13.77
   7   0  -1  318.54   13.39
   0  -7  -1  357.09   13.48
   7   0  -1  328.70   14.05
   7   0  -1  344.59   13.78
   0  -7  -1  339.92   13.74
   0  -7  -1  348.73   14.50
   0  -7  -1  332.74   13.44
   7   0  -1  381.45   19.60
   7   0  -1  334.73   13.35
   7   0  -1  337.05   14.43
   0  -7  -1  368.06   19.07
   7   0  -1  330.49   14.30
   0  -7  -1  355.56   14.06
   0  -7  -1  354.77   13.70
   7   0  -1  327.12   14.29
   7   0  -1  314.46   14.16
  -7   7  -1  356.58   19.20
   7   0  -1  355.67   18.69
   0  -7  -1  357.68   13.80
   7   0  -1  332.77   13.30
   0  -7  -1  349.49   14.18
   7   0  -1  333.75   13.33
   0  -7  -1  357.30   13.89
   7   0  -1  339.69   14.69
   0  -7  -1  353.68   18.71
   0  -7  -1  340.92   13.39
   0  -7  -1  351.98   12.51
   0  -7  -1  327.28   12.92
   0  -7  -1  348.39   13.17
   0  -7  -1  328.64   14.53
   0  -7  -1  344.74   14.24
   7   0  -1  340.48   14.08
   0  -7  -1  362.37   19.94
   0  -7  -1  348.63   13.80
   7  -7   1  348.14   13.44
  -7   0   1  355.29   18.91
  -7   0   1  310.64   13.61
  -7   0   1  352.65   13.48
   7  -7   1  351.55   13.59
   0   7   1  314.45   13.91
   7  -7   1  347.66   18.96
   7  -7   1  313.18   14.23
   7  -7   1  314.59   14.28
   0   7   1  364.76   20.22
  -7   0   1  324.89   13.10
   7  -7   1  362.98   19.21
  -7   0   1  343.00   12.52
   7  -7   1  333.60   14.89
   7  -7   1  335.75   13.37
   7  -7   1  338.12   14.49
   7  -7   1  349.87   19.94
   7  -7   1  338.71   13.37
   7  -7   1  312.46   13.63
   7  -7   1  348.13   13.82
   0   7   1  362.44   19.01
   0   7   1  341.72   19.02
   7  -7   1  315.71   14.68
   7  -7   1  340.45   14.36
   7  -7   1  346.03   13.61
   7  -7   1  351.97   13.74
   7  -7   1  343.17   13.39
   7  -7   1  341.91   13.33
   7  -7   1  340.64   13.99
  -7   0   1  378.12   19.33
  -7   0   1  350.86   18.67
   7  -7   1  347.95   14.22
   7  -7   1  334.33   13.51
   7  -7   1  323.37   14.13
   7  -7   1  350.54   20.10
  -1  -7  -1  17.240   1.245
   8  -1  -1  16.776   1.223
   8  -1  -1  14.466   1.367
   8  -1  -1  14.356   1.135
   8  -1  -1  17.231   1.209
   8  -1  -1  17.653   1.362
   8  -1  -1  16.836   1.319
   8  -1  -1  18.302   1.351
   8  -1  -1  16.218   1.250
  -1  -7  -1  21.660   2.781
   8  -1  -1  15.190   1.120
  -7   8  -1  18.584   2.747
  -1  -7  -1  16.418   1.383
   8  -1  -1  18.234   1.290
  -7   8  -1  14.990   2.227
   8  -1  -1  19.201   1.389
   8  -1  -1  19.866   2.397
  -1  -7  -1  15.673   1.389
   8  -1  -1  16.684   1.282
  -1  -7  -1  16.981   2.579
  -1  -7  -1  16.425   2.295
   8  -1  -1  17.063   2.355
  -1  -7  -1  17.953   2.597
  -1  -7  -1  15.175   1.399
  -1  -7  -1  18.064   1.420
   8  -1  -1  16.903   1.259
  -7   8  -1  17.724   2.572
   8  -1  -1  16.069   2.175
   8  -1  -1  18.790   1.427
  -1  -7  -1  18.043   1.365
  -1  -7  -1  17.204   1.409
  -1  -7  -1  15.614   1.424
  -1  -7  -1  16.724   1.473
   8  -1  -1  17.039   1.390
  -1  -7  -1  17.784   1.396
   8  -1  -1  16.313   1.200
  -1  -7  -1  17.499   1.416
  -1  -7  -1  16.826   1.339
   8  -1  -1  18.006   2.235
  -1  -7  -1  17.443   1.400
  -1  -7  -1  15.857   1.204
  -1  -7  -1  19.265   1.481
  -1  -7  -1  14.433   1.327
  -1  -7  -1  17.736   1.343
  -1  -7  -1  15.161   1.391
   8  -1  -1  14.829   1.228
  -1  -7  -1  15.992   1.253
   8  -1  -1  15.137   1.220
   8  -1  -1  18.975   1.351
   1   7   1  15.979   2.142
   7  -8   1  17.027   1.287
   1   7   1  16.846   2.411
   1   7   1  19.481   2.500
   1   7   1  16.382   2.296
  -8   1   1  19.672   1.546
   1   7   1  16.719   1.199
  -8   1   1  17.374   2.449
   7  -8   1  16.253   1.241
   7  -8   1  15.963   2.310
   7  -8   1  13.783   2.164
   7  -8   1  16.454   1.351
   7  -8   1  17.133   1.308
  -8   1   1  16.883   1.225
   7  -8   1  15.918   1.395
   7  -8   1  15.377   1.267
   7  -8   1  16.318   1.293
  -8   1   1  15.701   2.328
   7  -8   1  16.498   1.225
   7  -8   1  16.410   1.187
   7  -8   1  18.208   1.230
   1   7   1  14.306   1.262
   7  -8   1  17.908   1.217
  -8   1   1  17.372   2.617
   7  -8   1  17.810   1.279
   7  -8   1  16.731   1.255
   7  -8   1  17.718   1.258
  -8   1   1  15.928   1.310
   7  -8   1  19.324   1.279
   7  -8   1  15.605   2.500
  -8   1   1  16.710   2.393
   7  -8   1  18.433   1.423
   7  -8   1  15.151   2.301
   7  -8   1  18.083   1.365
   7  -8   1  17.425   1.297
   7  -8   1  15.506   1.296
   9  -2  -1  288.44   11.85
   9  -2  -1  295.24   10.95
  -2  -7  -1  300.31   10.56
   9  -2  -1  292.24   11.21
   9  -2  -1  288.41   11.86
   9  -2  -1  291.72   12.37
  -2  -7  -1  261.21   17.04
  -2  -7  -1  291.33   11.45
  -7   9  -1  276.43   16.98
   9  -2  -1  292.71   11.42
   9  -2  -1  283.95   12.46
   9  -2  -1  294.61   11.73
  -2  -7  -1  281.99   16.44
   9  -2  -1  296.05   11.20
   9  -2  -1  281.41   16.28
  -2  -7  -1  275.08   11.79
  -7   9  -1  275.21   16.22
  -7   9  -1  290.87   16.75
  -2  -7  -1  268.88   11.69
  -2  -7  -1  293.62   11.61
  -2  -7  -1  277.54   17.04
   9  -2  -1  283.31   11.14
   9  -2  -1  277.63   11.26
  -2  -7  -1  283.39   12.19
  -2  -7  -1  291.96   11.30
  -2  -7  -1  292.06   11.66
   9  -2  -1  261.20   15.83
   9  -2  -1  277.77   11.15
   9  -2  -1  282.57   11.81
  -2  -7  -1  274.20   12.05
  -2  -7  -1  294.07   11.29
  -2  -7  -1  271.55   16.10
  -2  -7  -1  275.39   11.19
  -2  -7  -1  275.32   10.84
  -2  -7  -1  280.00   11.50
   9  -2  -1  284.78   12.08
   9  -2  -1  243.46   16.34
   9  -2  -1  285.84   12.05
   9  -2  -1  265.21   11.77
  -2  -7  -1  295.11   11.52
  -2  -7  -1  283.38   12.18
   9  -2  -1  262.65   15.93
   9  -2  -1  278.02   11.57
   9  -2  -1  283.31   11.94
   9  -2  -1  292.29   12.01
  -2  -7  -1  282.77   11.48
  -2  -7  -1  284.79   11.07
  -2  -7  -1  285.58   11.56
   7  -9   1  275.67   17.28
   7  -9   1  292.93   11.44
   7  -9   1  286.42   11.18
   7  -9   1  289.71   11.91
   2   7   1  279.30   12.39
   7  -9   1  288.72   11.42
   7  -9   1  270.08   11.21
   7  -9   1  276.62   11.17
   7  -9   1  263.32   11.71
   2   7   1  294.41   16.28
   7  -9   1  282.45   16.22
   7  -9   1  286.32   11.52
   7  -9   1  287.07   12.49
   7  -9   1  288.89   11.72
  -9   2   1  272.76   16.17
  -9   2   1  300.01   11.34
   7  -9   1  293.10   11.16
   2   7   1  293.62   12.13
   7  -9   1  282.02   11.57
  -9   2   1  264.39   15.88
   7  -9   1  287.95   11.23
   2   7   1  268.35   11.57
  -9   2   1  282.93   16.58
   7  -9   1  292.93   12.17
   7  -9   1  283.79   11.49
   7  -9   1  287.47   11.20
  -9   2   1  275.84   10.45
   2   7   1  270.64   16.08
   7  -9   1  269.07   17.20
   2   7   1  288.59   17.21
   7  -9   1  282.62   11.48
  -9   2   1  269.52   10.91
  -9   2   1  278.72   16.54
   7  -9   1  276.05   11.97
   2   7   1  289.96   11.89
   7  -9   1  266.47   11.16
   2   7   1  273.01   16.91
  10  -3  -1  105.50    4.45
  10  -3  -1  105.77    4.72
  10  -3  -1  105.17    4.70
  10  -3  -1  109.13    5.01
  10  -3  -1  104.84    5.01
  -3  -7  -1  93.953   4.654
  10  -3  -1  95.584   7.040
  10  -3  -1  97.491   4.645
  10  -3  -1  101.42    4.80
  10  -3  -1  100.09    4.72
  10  -3  -1  105.02    4.48
  -3  -7  -1  95.142   4.521
  -3  -7  -1  99.497   4.534
  -7  10  -1  94.013   7.588
  -3  -7  -1  100.03    4.94
  -3  -7  -1  97.241   4.645
  -7  10  -1  105.63    7.66
  -3  -7  -1  87.775   7.328
  10  -3  -1  100.17    4.76
  -3  -7  -1  103.01    4.54
  -3  -7  -1  109.42    4.32
  10  -3  -1  104.47    4.81
  10  -3  -1  101.90    4.45
  10  -3  -1  111.30    4.92
  -3  -7  -1  101.98    4.52
  10  -3  -1  104.05    4.48
  10  -3  -1  99.600   7.221
  -3  -7  -1  93.654   7.358
  -3  -7  -1  100.04    4.88
  -3  -7  -1  111.82    4.77
  10  -3  -1  107.38    4.85
  -3  -7  -1  96.083   4.804
  -3  -7  -1  103.33    4.63
  10  -3  -1  93.651   7.273
  10  -3  -1  108.65    4.76
  10  -3  -1  109.29    4.83
  -3  -7  -1  101.72    4.48
  10  -3  -1  103.48    4.51
  -3  -7  -1  98.530   4.349
  -3  -7  -1  88.480   6.992
   3   7   1  105.89    4.77
   7 -10   1  108.58    4.81
 -10   3   1  99.912   4.587
   7 -10   1  104.20    4.68
   3   7   1  100.29    4.56
   7 -10   1  105.71    4.60
   7 -10   1  101.46    4.42
   7 -10   1  107.92    4.65
   7 -10   1  90.812   7.069
   7 -10   1  103.15    4.44
 -10   3   1  103.20    7.68
   3   7   1  90.524   6.973
   7 -10   1  106.81    4.90
   7 -10   1  97.327   4.674
   3   7   1  99.637   4.880
   7 -10   1  82.607   7.404
   7 -10   1  102.76    4.59
   7 -10   1  101.39    4.97
   3   7   1  104.68    4.83
 -10   3   1  96.978   4.162
   7 -10   1  96.565   4.366
   7 -10   1  101.40    4.50
   7 -10   1  106.82    4.66
   7 -10   1  102.50    4.45
   7 -10   1  101.21    4.48
 -10   3   1  95.254   7.488
   7 -10   1  106.87    4.65
   3   7   1  94.390   6.982
   7 -10   1  91.785   7.676
   3   7   1  107.33    4.64
 -10   3   1  91.713   7.291
   7 -10   1  94.700   4.676
   3   7   1  97.775   7.366
   7 -10   1  99.850   4.639
  11  -4  -1  44.078   2.420
  -4  -7  -1  36.052   2.295
  11  -4  -1  37.930   2.378
  11  -4  -1  43.689   2.557
  -4  -7  -1  39.065   2.239
  11  -4  -1  41.961   4.032
  -4  -7  -1  45.531   2.258
  -4  -7  -1  44.540   2.434
  11  -4  -1  45.432   2.493
  11  -4  -1  34.088   2.246
  11  -4  -1  44.522   2.534
  11  -4  -1  42.196   2.424
  11  -4  -1  42.411   2.443
  11  -4  -1  44.690   2.325
  11  -4  -1  43.031   2.264
  -4  -7  -1  42.154   2.232
  11  -4  -1  43.105   2.490
  -4  -7  -1  39.139   2.431
  11  -4  -1  46.149   2.609
  -4  -7  -1  40.238   2.490
  -4  -7  -1  38.834   4.372
  -4  -7  -1  45.137   2.535
  -4  -7  -1  42.514   2.433
  -7  11  -1  38.858   4.447
  11  -4  -1  46.525   2.335
  11  -4  -1  37.748   2.440
  11  -4  -1  44.316   2.519
  11  -4  -1  40.849   2.259
  11  -4  -1  46.955   2.479
  11  -4  -1  37.207   4.017
  11  -4  -1  31.491   3.883
  -7  11  -1  43.312   4.333
  11  -4  -1  42.296   2.242
   4   7   1  41.395   2.261
   7 -11   1  46.659   2.399
   7 -11   1  44.868   2.533
   7 -11   1  42.450   2.233
   7 -11   1  40.696   2.320
   4   7   1  44.374   2.486
 -11   4   1  40.281   2.347
 -11   4   1  38.608   4.305
   7 -11   1  39.404   4.450
   7 -11   1  45.580   2.364
   4   7   1  41.879   2.371
   4   7   1  44.585   2.443
   7 -11   1  42.922   2.365
   7 -11   1  43.496   2.446
   7 -11   1  35.765   4.191
   7 -11   1  43.357   2.325
   4   7   1  41.003   2.237
   7 -11   1  48.065   2.436
   4   7   1  46.838   2.344
   7 -11   1  44.357   2.394
   7 -11   1  46.119   2.582
 -11   4   1  31.653   4.055
   7 -11   1  43.293   2.213
   7 -11   1  43.192   2.421
   4   7   1  43.046   2.262
   7 -11   1  48.331   2.529
   7 -11   1  45.380   2.403
   4   7   1  38.531   3.974
 -11   4   1  41.949   2.344
   7 -11   1  41.344   2.195
   7 -11   1  45.646   2.488
  12  -5  -1  155.36    6.87
  12  -5  -1  156.21    6.45
  12  -5  -1  159.25    6.78
  12  -5  -1  155.05    6.53
  12  -5  -1  146.95    6.92
  -5  -7  -1  150.97    6.99
  12  -5  -1  156.68    6.48
  -5  -7  -1  153.64    6.54
  -5  -7  -1  145.91    6.86
  -5  -7  -1  152.39    6.44
  12  -5  -1  153.33    7.19
  12  -5  -1  157.79    6.74
  12  -5  -1  155.37    6.91
  12  -5  -1  159.13    6.47
  -5  -7  -1  154.42    6.13
  12  -5  -1  162.04    6.92
  12  -5  -1  155.58    6.86
  12  -5  -1  154.36    6.91
  12  -5  -1  158.42    7.04
  12  -5  -1  155.23    7.19
  -5  -7  -1  153.36    6.26
  12  -5  -1  154.77    6.44
  -5  -7  -1  155.46    6.68
   5   7   1  161.27    7.15
   7 -12   1  161.72    6.68
   7 -12   1  153.19    6.70
   7 -12   1  157.67    6.87
   5   7   1  161.50    6.87
   5   7   1  145.16    6.42
   7 -12   1  141.19    6.29
   7 -12   1  168.82    6.58
   5   7   1  147.14    6.61
   7 -12   1  141.00    6.28
   7 -12   1  154.81    6.66
   7 -12   1  156.91    6.85
   7 -12   1  157.18    7.21
   7 -12   1  152.67    7.01
   7 -12   1  157.34    6.76
   7 -12   1  157.52    6.51
   5   7   1  160.51    6.56
   7 -12   1  157.45    6.70
   7 -12   1  153.78    6.39
 -12   5   1  159.06    6.67
   7 -12   1  157.08    6.70
   5   7   1  161.42    7.00
   7 -12   1  157.80    6.69
   5   7   1  160.34    6.64
 -12   5   1  147.88    6.29
  -6  -7  -1  97.193   4.298
  13  -6  -1  99.908   4.276
  -6  -7  -1  95.062   4.521
  13  -6  -1  95.591   4.204
  13  -6  -1  101.41    4.24
  13  -6  -1  90.810   4.459
  13  -6  -1  99.815   4.217
  13  -6  -1  97.061   4.507
  13  -6  -1  101.98    4.55
  13  -6  -1  95.588   4.679
  -7  13  -1  91.461   4.153
  13  -6  -1  99.384   4.237
  13  -6  -1  103.17    4.57
  -6  -7  -1  101.06    4.03
  13  -6  -1  103.09    4.75
  -6  -7  -1  104.70    4.26
  -6  -7  -1  101.43    4.40
  13  -6  -1  88.575   4.367
  13  -6  -1  96.978   4.595
  13  -6  -1  98.473   4.493
  -6  -7  -1  93.495   4.085
  13  -6  -1  100.23    4.43
   6   7   1  103.60    4.67
 -13   6   1  97.491   4.315
   7 -13   1  98.024   4.260
   6   7   1  95.048   4.233
   7 -13   1  99.913   4.493
   7 -13   1  93.501   4.557
   6   7   1  97.016   4.272
   6   7   1  103.49    4.58
 -13   6   1  100.94    4.54
   7 -13   1  95.747   4.661
   7 -13   1  100.44    4.37
   7 -13   1  100.26    4.40
   7 -13   1  95.889   4.353
   7 -13   1  92.346   4.102
   7 -13   1  99.954   4.429
   7 -13   1  99.081   4.504
   6   7   1  96.932   4.298
   7 -13   1  101.78    4.32
   7 -13   1  89.748   4.371
   7 -13   1  94.695   4.340
   6   7   1  97.682   4.438
   7 -13   1  88.760   4.335
   7 -13   1  100.16    4.37
  14  -7  -1  115.33    4.63
  14  -7  -1  109.81    4.94
  14  -7  -1  115.77    5.13
  14  -7  -1  110.62    4.61
  14  -7  -1  111.76    4.89
  -7  14  -1  100.70    4.52
  -7  -7  -1  112.02    4.56
  -7  -7  -1  115.75    4.37
  -7  -7  -1  103.54    4.69
  14  -7  -1  114.10    4.60
  14  -7  -1  116.82    4.68
  14  -7  -1  111.93    4.98
  -7  -7  -1  113.12    4.65
  -7  14  -1  109.97    4.81
  14  -7  -1  112.97    4.80
  14  -7  -1  108.33    4.59
  14  -7  -1  112.08    4.95
   7 -14   1  112.60    4.79
   7 -14   1  116.48    4.76
   7 -14   1  112.33    4.77
   7 -14   1  113.36    4.76
   7   7   1  112.19    4.97
   7   7   1  113.17    4.70
   7 -14   1  108.72    4.89
   7 -14   1  112.34    4.81
   7 -14   1  114.58    4.67
   7   7   1  114.62    5.09
   7 -14   1  104.14    4.95
   7 -14   1  115.80    4.69
   7   7   1  114.14    4.88
   7 -14   1  106.71    5.09
   7 -14   1  113.41    4.78
   7 -14   1  111.82    4.89
 -14   7   1  113.58    4.80
  -8  -6  -1  224.31    8.78
  -6  14  -1  216.39    9.08
  14  -8  -1  230.59    9.35
  14  -8  -1  222.32    8.71
  14  -8  -1  231.88    8.77
  14  -8  -1  232.46    8.84
  14  -8  -1  218.99    8.69
  -8  -6  -1  207.46    8.44
  -8  -6  -1  217.28    8.54
  -6  14  -1  218.38    9.68
  14  -8  -1  225.04    9.26
  -8  -6  -1  228.75    8.18
  14  -8  -1  216.92    9.37
  14  -8  -1  219.67    9.10
  14  -8  -1  225.06    9.67
  14  -8  -1  222.07    9.37
  14  -8  -1  222.68    8.72
   6 -14   1  229.18    8.81
   8   6   1  223.45    9.24
   6 -14   1  217.27    9.02
   6 -14   1  229.47    8.96
   6 -14   1  226.47    9.03
   6 -14   1  206.56    9.41
   6 -14   1  215.98    8.92
   6 -14   1  224.68    9.01
   6 -14   1  226.53    9.01
   8   6   1  227.57    9.69
   6 -14   1  220.39    8.79
   6 -14   1  220.09    9.27
   8   6   1  206.85    8.92
   8   6   1  234.18    9.46
  13  -8  -1  241.64    9.32
  13  -8  -1  242.61   10.01
  13  -8  -1  238.02    9.34
  13  -8  -1  240.03    9.76
  13  -8  -1  236.32    9.45
  13  -8  -1  234.47    9.33
  -8  -5  -1  232.53    9.10
  13  -8  -1  232.46    9.90
  -8  -5  -1  236.63    9.45
  13  -8  -1  229.74    9.82
  13  -8  -1  235.81   10.04
  -5  13  -1  238.96    9.79
  -8  -5  -1  213.37    9.45
  -5  13  -1  227.93    9.28
  -8  -5  -1  233.66    9.40
  13  -8  -1  215.62    9.55
  -8  -5  -1  245.00    8.80
  13  -8  -1  235.24   10.33
  13  -8  -1  222.65   10.01
  -8  -5  -1  226.78    9.15
  13  -8  -1  228.64   10.34
  13  -8  -1  239.99    9.38
   5 -13   1  232.21   10.11
   5 -13   1  242.63    9.46
   5 -13   1  235.84    9.58
   5 -13   1  240.83    9.67
   5 -13   1  238.56    9.56
   5 -13   1  241.62   10.17
   5 -13   1  239.71    9.85
   5 -13   1  234.08    9.94
   5 -13   1  227.99   10.36
   8   5   1  237.70   10.37
   8   5   1  240.57    9.90
   8   5   1  236.57    9.68
   5 -13   1  238.85    9.64
   5 -13   1  233.04    9.66
   8   5   1  228.24    9.56
   5 -13   1  244.07    9.69
 -13   8   1  213.40    9.73
   5 -13   1  247.43    9.43
   5 -13   1  245.61    9.97
   8   5   1  238.88   10.09
  -8  -4  -1  66.362   3.138
  12  -8  -1  66.706   3.115
  12  -8  -1  65.680   3.266
  12  -8  -1  68.694   3.144
  -4  12  -1  68.696   3.163
  -8  -4  -1  68.991   3.043
  12  -8  -1  68.488   3.428
  12  -8  -1  62.600   3.300
  12  -8  -1  65.920   3.127
  12  -8  -1  65.787   3.375
  12  -8  -1  69.347   3.175
  -8  -4  -1  60.061   3.225
  12  -8  -1  70.414   3.379
  12  -8  -1  68.680   3.203
  12  -8  -1  62.091   3.420
  12  -8  -1  59.499   3.159
  -8  -4  -1  64.116   3.097
  12  -8  -1  69.036   3.507
  12  -8  -1  69.771   3.401
  12  -8  -1  64.822   3.319
  -8  -4  -1  67.946   3.249
  -4  12  -1  60.045   3.025
  -8  -4  -1  68.055   3.275
  12  -8  -1  57.139   3.199
  -8  -4  -1  61.089   3.175
   4 -12   1  68.183   3.246
   4 -12   1  68.180   3.312
   4 -12   1  67.916   3.318
   4 -12   1  74.439   3.308
   8   4   1  71.579   3.504
   4 -12   1  66.044   3.304
   8   4   1  64.160   3.146
   4 -12   1  67.404   3.433
   8   4   1  64.582   3.191
   8   4   1  69.895   3.402
   4 -12   1  66.510   3.217
   4 -12   1  64.269   3.391
   4 -12   1  64.841   3.375
   4 -12   1  70.525   3.434
   4 -12   1  66.793   3.418
   4 -12   1  70.737   3.496
   4 -12   1  68.078   3.313
   8   4   1  59.169   3.030
   4 -12   1  67.439   3.466
   4 -12   1  65.923   3.216
   8   4   1  67.560   3.293
   8   4   1  65.551   2.998
  11  -8  -1  109.72    4.85
  -8  -3  -1  112.98    4.64
  11  -8  -1  107.63    5.24
  -8  -3  -1  118.71    5.07
  11  -8  -1  110.23    5.14
  -8  -3  -1  109.14    4.80
  11  -8  -1  103.88    5.04
  11  -8  -1  116.85    4.90
  11  -8  -1  108.10    5.21
  11  -8  -1  114.64    4.92
  11  -8  -1  109.63    5.09
  -8  -3  -1  110.83    4.87
  11  -8  -1  115.50    5.21
  11  -8  -1  108.05    5.38
  -8  -3  -1  118.46    5.08
  -3  11  -1  112.33    4.93
  11  -8  -1  114.54    4.94
  11  -8  -1  107.78    4.98
  -8  -3  -1  103.08    4.90
  11  -8  -1  112.63    5.23
  -8  -3  -1  108.44    5.14
  11  -8  -1  112.94    5.23
  -3  11  -1  104.68    4.79
  11  -8  -1  118.57    4.92
  11  -8  -1  110.88    5.38
   3 -11   1  110.83    5.08
   3 -11   1  113.08    5.09
   3 -11   1  114.78    5.06
   3 -11   1  114.51    4.91
   8   3   1  108.59    4.96
   3 -11   1  119.14    5.09
   3 -11   1  111.11    5.31
   3 -11   1  117.62    5.05
   8   3   1  112.77    5.15
   3 -11   1  117.23    5.36
   8   3   1  114.10    5.06
   3 -11   1  100.80    5.24
   3 -11   1  117.10    5.24
   8   3   1  111.56    5.26
   8   3   1  112.34    4.76
   3 -11   1  115.64    5.34
   3 -11   1  118.93    5.43
   3 -11   1  107.49    5.18
   3 -11   1  107.29    4.95
   3 -11   1  116.87    5.13
   3 -11   1  117.93    5.12
   8   3   1  107.04    4.86
   8   3   1  118.29    5.42
   3 -11   1  111.67    5.42
  -2  10  -1  85.140   3.940
  10  -8  -1  76.322   6.401
  10  -8  -1  89.317   3.919
  -8  -2  -1  86.039   6.783
  10  -8  -1  82.591   3.981
  10  -8  -1  88.180   3.897
  10  -8  -1  88.773   4.003
  -8  -2  -1  88.515   4.101
  -2  10  -1  82.382   6.724
  -8  -2  -1  86.720   4.049
  -2  10  -1  98.448   7.215
  10  -8  -1  81.224   4.077
  10  -8  -1  84.909   3.876
  10  -8  -1  84.334   4.070
  10  -8  -1  89.075   4.263
  -2  10  -1  85.079   3.884
  10  -8  -1  87.191   4.176
  -8  -2  -1  89.178   3.973
  -8  -2  -1  71.094   6.252
  10  -8  -1  87.736   4.347
  10  -8  -1  87.046   4.210
  -8  -2  -1  86.569   4.065
  -8  -2  -1  77.939   4.056
  -2  10  -1  86.517   6.731
  10  -8  -1  85.569   4.180
  10  -8  -1  83.940   4.183
  -8  -2  -1  87.364   4.194
  10  -8  -1  86.376   3.889
  -8  -2  -1  86.230   3.715
  10  -8  -1  88.612   4.073
  -8  -2  -1  73.045   6.171
  10  -8  -1  80.355   4.045
  10  -8  -1  84.598   4.310
  -8  -2  -1  83.082   3.841
  10  -8  -1  74.814   6.216
 -10   8   1  75.248   6.483
   2 -10   1  91.875   4.406
   2 -10   1  83.300   6.996
 -10   8   1  74.473   6.642
   2 -10   1  90.238   4.059
   2 -10   1  89.863   4.115
   8   2   1  88.684   3.851
   2 -10   1  86.185   7.297
   2 -10   1  86.038   4.068
   2 -10   1  87.082   3.951
   8   2   1  92.850   4.304
   8   2   1  90.792   4.350
   8   2   1  75.546   6.168
   2 -10   1  86.382   4.240
   8   2   1  78.482   3.713
   2 -10   1  95.288   4.512
   2 -10   1  86.837   4.307
   2 -10   1  86.352   4.021
   2 -10   1  88.753   4.073
   2 -10   1  104.78    4.17
   2 -10   1  71.242   6.718
   8   2   1  88.046   3.985
   8   2   1  74.055   6.173
   2 -10   1  88.961   4.302
   2 -10   1  92.165   4.111
   8   2   1  90.541   4.069
   8   2   1  92.803   4.173
   2 -10   1  87.818   4.328
   2 -10   1  91.525   4.109
   2 -10   1  89.255   4.074
   8   2   1  85.846   3.921
   2 -10   1  92.818   4.235
   2 -10   1  95.595   4.425
  -8  -1  -1  16.586   1.332
   9  -8  -1  15.208   1.311
  -1   9  -1  14.848   1.285
  -8  -1  -1  14.617   1.418
   9  -8  -1  13.007   2.180
  -8  -1  -1  15.792   1.378
   9  -8  -1  14.368   1.345
   9  -8  -1  13.254   2.232
  -8  -1  -1  15.400   1.391
   9  -8  -1  15.409   1.199
   9  -8  -1  15.773   1.200
   9  -8  -1  14.170   2.303
  -8  -1  -1  11.642   2.358
  -8  -1  -1  14.886   2.391
   9  -8  -1  17.859   1.353
   9  -8  -1  13.941   1.236
   9  -8  -1  19.632   1.400
  -8  -1  -1  16.530   1.394
   9  -8  -1  16.497   1.389
   9  -8  -1  15.164   1.290
   9  -8  -1  15.128   1.431
  -8  -1  -1  17.299   1.368
  -1   9  -1  18.902   1.369
  -1   9  -1  14.250   2.575
   9  -8  -1  15.866   1.389
   9  -8  -1  15.927   1.429
   9  -8  -1  15.022   1.280
   9  -8  -1  13.587   1.240
  -8  -1  -1  16.132   2.616
  -1   9  -1  16.259   2.603
  -8  -1  -1  13.947   1.177
   9  -8  -1  14.503   1.172
  -1   9  -1  13.552   2.486
  -8  -1  -1  20.529   1.554
   9  -8  -1  13.683   1.243
   1  -9   1  20.492   1.445
   1  -9   1  17.559   1.521
   8   1   1  14.722   1.174
   1  -9   1  15.798   1.419
   1  -9   1  17.481   1.406
   1  -9   1  16.749   1.353
   1  -9   1  16.966   1.367
   1  -9   1  15.839   1.303
  -9   8   1  15.434   2.766
   1  -9   1  16.950   1.497
   8   1   1  17.408   1.395
   1  -9   1  17.610   1.543
   8   1   1  16.355   1.379
   1  -9   1  12.572   2.474
   1  -9   1  18.172   1.467
  -9   8   1  15.465   2.621
   8   1   1  14.682   2.332
   1  -9   1  15.408   2.726
   1  -9   1  16.031   1.561
   1  -9   1  19.603   1.562
   8   1   1  15.477   1.178
   1  -9   1  18.436   2.884
   8   1   1  15.786   1.363
   1  -9   1  17.838   1.540
   8   1   1  14.259   1.289
   1  -9   1  16.744   1.497
   8   1   1  14.196   1.175
   1  -9   1  16.139   2.561
   1  -9   1  15.756   1.368
   8   1   1  15.954   1.274
   1  -9   1  16.012   1.305
   1  -9   1  16.612   1.472
   8   1   1  15.710   2.371
   1  -9   1  16.680   1.463
   8   1   1  14.449   1.298
   0   8  -1  191.80    7.67
   8  -8  -1  191.87    7.57
  -8   0  -1  197.33    7.91
   0   8  -1  174.86   11.35
   8  -8  -1  182.70    8.11
  -8   0  -1  173.13   10.97
   8  -8  -1  168.37    8.33
   8  -8  -1  184.25    8.13
   8  -8  -1  185.02    7.57
   8  -8  -1  184.12    8.04
   0   8  -1  187.87   11.65
   0   8  -1  195.40    8.07
   8  -8  -1  187.50   11.61
  -8   0  -1  186.02    7.73
   8  -8  -1  181.88    7.59
   8  -8  -1  173.85   11.13
   8  -8  -1  184.74    7.66
  -8   0  -1  184.86   11.64
   8  -8  -1  182.73    7.92
  -8   0  -1  190.20    7.52
  -8   0  -1  193.39    8.21
   8  -8  -1  182.38   11.15
  -8   0  -1  192.10    7.15
   0   8  -1  179.53    7.56
   8  -8  -1  168.28   11.59
   8  -8  -1  184.29    8.03
   8  -8  -1  180.63    8.15
   8  -8  -1  182.43    7.81
   0   8  -1  186.26   12.03
   8  -8  -1  181.81    8.21
  -8   0  -1  187.07   11.48
   0   8  -1  174.55    7.53
   0   8  -1  201.17   11.66
  -8   0  -1  189.43   11.50
   8  -8  -1  181.69    7.76
   8  -8  -1  177.38    7.68
   8  -8  -1  189.82    7.60
   8  -8  -1  199.61    8.49
   8   0   1  183.94    8.35
   8   0   1  204.72    8.15
   0  -8   1  188.20    7.78
   0  -8   1  189.46    7.85
   8   0   1  192.74    8.27
   0  -8   1  193.10    8.31
   0  -8   1  188.86   12.33
   0  -8   1  199.22    8.18
   0  -8   1  199.99    8.56
   8   0   1  196.62    8.00
   8   0   1  192.70    8.12
   8   0   1  192.59    7.61
   8   0   1  198.18    8.54
   0  -8   1  199.08    7.91
   0  -8   1  189.56    8.31
   0  -8   1  188.23   12.17
   0  -8   1  194.91    7.92
   0  -8   1  186.20    7.83
   0  -8   1  192.98    8.39
   8   0   1  181.51   11.31
   0  -8   1  192.33    8.39
   0  -8   1  212.21   11.68
   0  -8   1  184.32    7.10
   0  -8   1  196.95    7.68
   8   0   1  181.24    7.75
   8   0   1  187.68    7.53
   8   0   1  178.51    8.04
   0  -8   1  191.35    7.70
  -8   8   1  190.78   11.61
   8   0   1  189.02    8.18
   0  -8   1  197.06    8.16
   0  -8   1  190.80    7.80
   0  -8   1  185.19   12.13
   0  -8   1  198.59    7.95
   8   0   1  182.71   11.71
   0  -8   1  184.57    7.53
   8   0   1  186.50   11.39
  -8   8   1  182.51   11.47
   8   0   1  183.17   11.36
   8   0   1  188.18    7.54
   8   0   1  191.41    7.86
   0  -8   1  185.00    8.06
   8   0   1  173.36    8.02
   1   7  -1  81.699   3.855
  -8   1  -1  84.367   4.017
  -8   1  -1  82.295   6.088
   7  -8  -1  80.513   3.733
   7  -8  -1  84.413   5.790
   7  -8  -1  82.199   3.762
   7  -8  -1  77.412   3.740
   7  -8  -1  81.692   3.600
   7  -8  -1  78.174   3.831
   1   7  -1  85.757   3.685
   7  -8  -1  79.254   3.851
  -8   1  -1  84.126   6.133
   7  -8  -1  85.261   4.068
   1   7  -1  82.737   5.855
   7  -8  -1  78.224   3.655
  -8   1  -1  84.459   3.673
  -8   1  -1  82.280   3.876
   1   7  -1  84.485   6.135
   7  -8  -1  82.423   5.709
   7  -8  -1  78.779   3.600
   7  -8  -1  75.319   3.779
   1   7  -1  78.502   3.574
   1   7  -1  85.158   5.995
   7  -8  -1  77.253   3.594
  -8   1  -1  77.566   3.397
   7  -8  -1  83.814   6.124
  -8   1  -1  80.211   3.756
   7  -8  -1  81.195   3.722
   7  -8  -1  80.401   3.908
   1   7  -1  82.011   6.080
   7  -8  -1  84.351   3.625
   7  -8  -1  75.946   6.001
   7  -8  -1  84.719   3.609
   7  -8  -1  75.175   3.690
   7  -8  -1  78.998   3.597
   1   7  -1  80.357   3.658
  -8   1  -1  88.869   6.193
  -1  -7   1  82.257   3.649
   8  -1   1  81.819   3.607
  -1  -7   1  85.603   3.894
  -7   8   1  80.957   5.884
   8  -1   1  81.388   3.835
   8  -1   1  85.866   3.748
  -1  -7   1  81.186   3.479
   8  -1   1  85.979   3.645
  -1  -7   1  87.546   3.879
  -1  -7   1  89.520   6.388
   8  -1   1  82.152   3.594
   8  -1   1  87.713   3.948
  -7   8   1  82.802   5.892
   8  -1   1  82.644   3.893
  -1  -7   1  87.116   4.116
  -1  -7   1  82.832   3.774
  -1  -7   1  78.118   3.869
   8  -1   1  83.379   3.767
   8  -1   1  87.030   4.068
   8  -1   1  76.182   3.567
   8  -1   1  80.349   5.978
   8  -1   1  86.336   4.037
   8  -1   1  81.614   3.812
  -1  -7   1  79.247   3.692
  -1  -7   1  77.218   3.750
  -1  -7   1  85.062   4.121
   8  -1   1  86.717   5.953
  -1  -7   1  85.913   6.385
  -1  -7   1  87.740   3.704
  -1  -7   1  87.377   3.959
  -1  -7   1  86.285   6.133
   8  -1   1  84.265   5.896
  -1  -7   1  81.930   3.915
   8  -1   1  87.549   4.122
   8  -1   1  83.186   3.874
  -1  -7   1  83.022   3.789
  -1  -7   1  80.177   3.764
  -1  -7   1  91.526   6.539
  -1  -7   1  85.243   4.014
   8  -1   1  88.595   3.848
  -1  -7   1  84.740   3.734
   8  -1   1  87.804   4.004
   8  -1   1  80.400   3.626
  -1  -7   1  80.881   4.072
   8  -1   1  91.904   3.957
   8  -1   1  86.385   5.986
   6  -8  -1  27.981   1.680
   2   6  -1  30.052   1.787
   6  -8  -1  27.830   2.859
   6  -8  -1  31.986   3.239
   6  -8  -1  38.775   3.369
   6  -8  -1  28.143   1.628
   6  -8  -1  30.246   1.774
   6  -8  -1  36.290   1.887
  -8   2  -1  34.162   3.398
  -8   2  -1  26.665   1.752
  -8   2  -1  33.485   3.430
   2   6  -1  39.876   1.818
   2   6  -1  33.613   3.103
   6  -8  -1  30.465   1.671
  -8   2  -1  28.022   3.212
   6  -8  -1  29.772   1.730
   6  -8  -1  29.541   1.781
   6  -8  -1  28.499   1.583
   6  -8  -1  35.241   1.777
  -8   2  -1  29.510   1.813
   6  -8  -1  24.258   1.686
   2   6  -1  33.710   3.080
   6  -8  -1  31.642   3.041
   2   6  -1  32.245   3.132
   6  -8  -1  32.503   1.861
   6  -8  -1  30.725   1.742
   2   6  -1  41.032   3.358
   6  -8  -1  32.579   3.386
   6  -8  -1  31.547   1.772
   6  -8  -1  31.212   1.802
  -8   2  -1  30.527   1.868
   6  -8  -1  29.392   1.803
   2   6  -1  29.269   1.907
   6  -8  -1  27.947   1.788
   2   6  -1  30.379   1.667
   2   6  -1  28.732   1.636
   6  -8  -1  28.789   1.681
   6  -8  -1  27.694   1.836
  -2  -6   1  30.303   1.810
   8  -2   1  31.892   3.077
   8  -2   1  31.822   1.666
  -6   8   1  28.009   2.909
  -2  -6   1  38.228   1.888
   8  -2   1  31.293   1.775
  -2  -6   1  27.049   1.853
  -2  -6   1  28.365   1.772
   8  -2   1  29.215   1.663
   8  -2   1  29.753   1.773
   8  -2   1  28.449   1.786
   8  -2   1  35.883   1.830
  -2  -6   1  27.963   1.716
   8  -2   1  30.756   1.688
  -2  -6   1  31.704   3.363
  -2  -6   1  30.809   1.881
  -2  -6   1  30.369   1.767
  -2  -6   1  30.070   1.655
   8  -2   1  34.950   3.057
   8  -2   1  33.904   1.845
   8  -2   1  33.500   1.986
  -2  -6   1  32.313   1.877
  -6   8   1  27.830   3.120
  -2  -6   1  25.145   2.998
  -2  -6   1  31.300   1.963
   8  -2   1  33.643   1.971
   8  -2   1  31.982   1.873
   8  -2   1  30.432   1.936
   8  -2   1  30.377   1.802
   8  -2   1  29.368   1.634
  -2  -6   1  29.271   1.927
   8  -2   1  29.359   1.877
   8  -2   1  31.360   1.917
  -2  -6   1  29.083   1.769
  -2  -6   1  29.809   1.918
   8  -2   1  33.414   3.137
  -2  -6   1  30.784   1.688
   8  -2   1  29.136   1.753
  -2  -6   1  28.346   2.894
  -2  -6   1  30.850   1.834
   8  -2   1  29.981   1.720
   8  -2   1  32.632   1.691
  -2  -6   1  31.605   3.387
   8  -2   1  32.802   3.193
  -2  -6   1  30.436   3.233
   8  -2   1  30.350   1.908
  -2  -6   1  33.308   1.914
   8  -2   1  31.583   3.050
  -8   3  -1  40.356   3.606
   3   5  -1  38.765   1.939
   5  -8  -1  35.355   2.148
   5  -8  -1  40.236   2.090
   5  -8  -1  37.401   2.028
   5  -8  -1  40.629   3.530
   3   5  -1  40.388   2.208
   5  -8  -1  37.214   2.103
   5  -8  -1  37.534   2.030
   3   5  -1  38.851   2.233
   5  -8  -1  38.455   2.013
   5  -8  -1  41.178   2.076
   5  -8  -1  36.893   2.125
   5  -8  -1  35.045   2.112
   3   5  -1  41.293   3.413
   5  -8  -1  41.717   3.783
   5  -8  -1  40.955   2.061
  -8   3  -1  35.877   2.005
   3   5  -1  38.870   3.366
   5  -8  -1  40.819   3.310
   3   5  -1  36.098   1.928
   5  -8  -1  39.159   3.750
   5  -8  -1  39.575   2.110
   3   5  -1  40.607   2.033
  -8   3  -1  39.593   3.664
   3   5  -1  41.448   3.576
   5  -8  -1  43.290   3.763
   5  -8  -1  35.921   1.911
   5  -8  -1  34.078   1.855
  -8   3  -1  40.713   3.808
   5  -8  -1  39.673   2.150
   5  -8  -1  38.874   2.091
   3   5  -1  40.461   3.374
   5  -8  -1  36.186   2.156
   5  -8  -1  34.719   2.071
   5  -8  -1  37.456   2.185
   5  -8  -1  37.991   2.040
   3   5  -1  36.954   2.066
   8  -3   1  38.240   2.022
  -3  -5   1  37.416   2.103
  -3  -5   1  43.813   3.826
  -3  -5   1  39.914   3.596
   8  -3   1  39.187   2.254
   8  -3   1  45.412   2.062
  -5   8   1  39.693   3.580
  -3  -5   1  37.098   2.225
  -5   8   1  39.198   3.497
  -3  -5   1  41.243   2.120
   8  -3   1  39.124   2.042
   8  -3   1  39.395   2.144
   8  -3   1  40.276   2.193
   8  -3   1  38.735   2.163
  -3  -5   1  35.265   1.935
   8  -3   1  40.582   2.223
   8  -3   1  42.985   2.179
   8  -3   1  38.772   1.963
   8  -3   1  40.399   2.117
   8  -3   1  38.918   2.150
  -3  -5   1  38.178   2.179
   8  -3   1  52.083   3.763
   8  -3   1  35.724   1.973
   8  -3   1  41.124   2.259
   8  -3   1  43.791   3.577
  -3  -5   1  39.987   2.085
   8  -3   1  39.863   3.497
   8  -3   1  42.886   3.607
  -3  -5   1  31.932   2.068
  -3  -5   1  39.772   3.730
   8  -3   1  39.706   2.229
   8  -3   1  40.782   1.985
  -3  -5   1  42.593   1.990
   8  -3   1  39.970   1.993
  -3  -5   1  39.028   3.359
   8  -3   1  38.730   2.117
   8  -3   1  39.950   2.085
  -3  -5   1  36.120   2.020
   8  -3   1  41.608   3.639
  -3  -5   1  40.937   2.122
  -3  -5   1  35.084   2.049
  -3  -5   1  38.309   2.198
  -3  -5   1  39.306   2.141
   8  -3   1  36.475   2.052
   4   4  -1  60.048   2.725
   4   4  -1  60.715   2.703
   4   4  -1  60.083   3.050
   4  -8  -1  55.257   2.745
   4  -8  -1  59.377   2.779
   4  -8  -1  53.037   2.612
   4   4  -1  61.603   4.583
  -8   4  -1  50.077   2.677
   4  -8  -1  59.125   2.965
   4  -8  -1  56.777   2.817
   4   4  -1  56.319   2.746
   4  -8  -1  64.148   4.492
   4   4  -1  62.149   4.568
   4  -8  -1  52.467   2.617
   4   4  -1  54.293   2.669
   4  -8  -1  59.540   2.931
   4  -8  -1  65.697   5.125
   4  -8  -1  59.374   4.690
   4  -8  -1  60.437   4.949
   4  -8  -1  59.636   2.833
   4  -8  -1  57.778   2.970
   4  -8  -1  58.595   2.909
   4  -8  -1  57.259   2.967
   4  -8  -1  59.189   2.840
  -8   4  -1  61.213   4.536
   4  -8  -1  57.589   2.808
   4   4  -1  62.637   2.877
   4   4  -1  57.122   2.836
   4  -8  -1  63.404   2.869
   4  -8  -1  60.000   2.898
  -8   4  -1  63.294   4.780
   4   4  -1  56.933   4.268
  -8   4  -1  62.564   4.891
   4   4  -1  66.253   2.888
   4  -8  -1  59.063   2.824
   4   4  -1  62.255   4.398
   4   4  -1  59.034   2.940
   4  -8  -1  53.073   2.904
   4  -8  -1  60.173   2.901
   4  -8  -1  53.264   2.994
   4  -8  -1  62.962   4.862
   4  -8  -1  56.406   2.935
  -4   8   1  63.639   4.582
  -4  -4   1  57.947   4.470
  -4  -4   1  58.821   2.649
   8  -4   1  60.936   2.874
  -4  -4   1  62.578   2.829
   8  -4   1  57.803   2.999
   8  -4   1  63.737   4.658
   8  -4   1  58.979   2.933
   8  -4   1  61.331   2.973
   8  -4   1  61.164   3.013
   8  -4   1  59.084   2.953
   8  -4   1  60.501   2.753
   8  -4   1  60.498   2.803
  -4   8   1  62.274   4.457
   8  -4   1  58.506   2.792
   8  -4   1  59.986   2.764
   8  -4   1  56.370   2.702
   8  -4   1  59.565   3.068
   8  -4   1  58.317   2.810
  -4  -4   1  56.944   2.992
  -4  -4   1  63.263   4.651
   8  -4   1  67.492   4.846
   8  -4   1  63.345   4.606
   8  -4   1  55.765   2.884
  -4  -4   1  53.265   2.907
  -4  -4   1  64.424   4.825
   8  -4   1  60.853   2.945
  -4  -4   1  62.625   4.848
   8  -4   1  55.187   2.715
  -4  -4   1  54.402   2.740
   8  -4   1  60.849   3.090
   8  -4   1  55.579   2.774
  -4   8   1  65.361   4.676
   8  -4   1  59.346   2.876
  -4  -4   1  55.315   2.981
  -4  -4   1  61.887   2.930
  -4  -4   1  57.857   2.674
   8  -4   1  58.494   2.788
   8  -4   1  66.847   4.792
  -4  -4   1  57.693   2.825
   8  -4   1  58.743   2.914
   5   3  -1  24.460   1.478
   5   3  -1  25.902   1.626
   5   3  -1  28.024   1.732
  -8   5  -1  28.432   2.965
  -8   5  -1  28.570   3.149
   5   3  -1  27.949   1.564
   5   3  -1  33.442   2.940
   5   3  -1  26.772   1.625
   5   3  -1  35.980   1.755
   3  -8  -1  28.114   1.850
   3  -8  -1  27.237   1.731
   5   3  -1  29.453   2.869
   3  -8  -1  28.039   1.683
   3  -8  -1  29.009   2.788
  -8   5  -1  30.625   3.275
   3  -8  -1  28.428   1.767
   3  -8  -1  28.145   1.605
   3  -8  -1  28.325   1.704
   5   3  -1  28.922   1.593
   3  -8  -1  25.803   1.793
   3  -8  -1  27.002   1.678
   5   3  -1  26.959   1.492
   5   3  -1  29.925   2.740
   3  -8  -1  28.378   1.707
   3  -8  -1  26.673   1.578
  -8   5  -1  26.513   2.771
   3  -8  -1  26.859   1.669
   3  -8  -1  27.614   1.650
   3  -8  -1  28.386   3.200
   3  -8  -1  24.009   1.446
   3  -8  -1  28.806   1.716
   3  -8  -1  27.318   1.720
   3  -8  -1  29.300   1.699
   5   3  -1  25.771   1.618
   3  -8  -1  26.739   1.690
   3  -8  -1  26.648   2.972
   3  -8  -1  27.423   1.627
   3  -8  -1  34.046   3.396
   3  -8  -1  27.187   1.770
   3  -8  -1  28.370   1.783
   8  -5   1  26.015   1.627
   8  -5   1  24.757   1.686
  -5  -3   1  26.547   1.781
  -5  -3   1  23.339   1.571
   8  -5   1  27.109   1.559
  -5  -3   1  27.040   3.013
  -3   8   1  31.742   3.220
   8  -5   1  27.507   1.805
  -5  -3   1  29.501   1.597
   8  -5   1  27.611   1.574
   8  -5   1  27.485   1.707
   8  -5   1  30.524   2.963
  -5  -3   1  25.957   1.739
   8  -5   1  24.949   1.581
  -3   8   1  28.069   2.901
  -5  -3   1  23.927   1.629
   8  -5   1  24.763   2.801
   8  -5   1  27.476   1.625
   8  -5   1  26.632   1.577
   8  -5   1  28.378   1.765
   8  -5   1  27.785   1.801
   8  -5   1  25.250   1.529
   8  -5   1  29.045   1.640
   8  -5   1  27.885   2.875
   8  -5   1  26.162   1.642
  -5  -3   1  27.875   1.607
  -5  -3   1  24.709   1.641
   8  -5   1  27.037   1.742
   8  -5   1  28.263   1.738
  -5  -3   1  27.017   2.661
   8  -5   1  26.544   1.693
  -3   8   1  28.995   3.004
   8  -5   1  27.739   1.577
  -5  -3   1  28.704   2.873
   8  -5   1  28.823   1.592
  -5  -3   1  28.139   1.671
  -5  -3   1  28.849   2.974
   8  -5   1  28.127   1.714
   8  -5   1  32.380   3.121
   8  -5   1  27.315   1.675
   2  -8  -1  224.11    9.35
   6   2  -1  218.75   12.30
   2  -8  -1  217.37    9.37
   2  -8  -1  238.63   14.07
   2  -8  -1  225.97    9.13
  -8   6  -1  229.92   12.65
   6   2  -1  213.52    8.73
   6   2  -1  225.05   12.94
  -8   6  -1  223.55   13.26
   6   2  -1  207.42    9.24
   2  -8  -1  227.00    8.93
   2  -8  -1  217.64    8.19
   2  -8  -1  230.67    9.04
   2  -8  -1  225.59    8.89
   2  -8  -1  211.40    9.08
   6   2  -1  222.00    9.20
   2  -8  -1  226.33   13.50
   6   2  -1  213.25    8.74
   6   2  -1  217.16    8.78
   6   2  -1  213.83    9.00
   2  -8  -1  220.71    9.59
   2  -8  -1  230.45    9.14
   2  -8  -1  223.61    9.30
   2  -8  -1  221.02    9.09
   6   2  -1  220.45   13.04
   6   2  -1  205.31    8.94
   2  -8  -1  224.75    9.53
   6   2  -1  223.65    9.78
   2  -8  -1  226.84    9.65
   2  -8  -1  225.24    9.55
   6   2  -1  222.18    9.27
   2  -8  -1  227.75    9.09
   6   2  -1  209.00    9.45
   2  -8  -1  207.59    9.10
  -8   6  -1  234.22   13.37
   6   2  -1  208.15    9.34
   2  -8  -1  226.62   13.95
   6   2  -1  222.42   12.61
   2  -8  -1  229.15   12.83
   2  -8  -1  225.48    9.05
   2  -8  -1  209.87    8.61
   2  -8  -1  213.22    9.74
   6   2  -1  199.37    8.67
   8  -6   1  226.80    9.26
  -6  -2   1  234.08   13.08
  -6  -2   1  215.34    9.06
   8  -6   1  207.83    9.01
   8  -6   1  215.41    9.43
  -6  -2   1  203.60    9.47
   8  -6   1  217.57    8.81
   8  -6   1  223.16   12.96
   8  -6   1  222.30    9.09
  -2   8   1  217.16   12.81
  -6  -2   1  222.97   13.02
   8  -6   1  223.86    8.93
   8  -6   1  237.53   12.95
  -6  -2   1  222.12    8.92
   8  -6   1  227.83   13.34
   8  -6   1  221.47    9.03
   8  -6   1  227.53    8.88
   8  -6   1  214.92    8.76
  -6  -2   1  221.12   12.47
   8  -6   1  215.63    9.74
   8  -6   1  223.29    9.49
   8  -6   1  230.58    9.31
   8  -6   1  209.14    9.33
   8  -6   1  219.17    8.78
  -6  -2   1  217.96    8.60
   8  -6   1  231.55    9.39
  -6  -2   1  216.13    8.69
  -6  -2   1  223.80   12.97
   8  -6   1  218.67    8.94
   8  -6   1  204.23    9.43
   8  -6   1  222.56    8.83
  -2   8   1  237.93   13.13
   8  -6   1  224.12    9.56
  -6  -2   1  225.34    8.30
   8  -6   1  221.63    9.82
  -2   8   1  235.29   13.88
   8  -6   1  227.27   13.59
   1  -8  -1  551.83   21.31
   1  -8  -1  530.78   20.81
   1  -8  -1  556.84   21.33
   1  -8  -1  562.46   21.42
   1  -8  -1  515.09   22.96
   1  -8  -1  498.09   30.83
   1  -8  -1  552.37   22.26
   1  -8  -1  531.76   20.28
   1  -8  -1  545.02   30.06
   1  -8  -1  542.94   21.14
   7   1  -1  518.51   22.12
   1  -8  -1  539.01   21.98
   1  -8  -1  544.19   22.46
   1  -8  -1  519.37   22.47
   1  -8  -1  552.97   21.24
   7   1  -1  547.51   21.64
   1  -8  -1  512.14   20.61
   1  -8  -1  528.74   22.38
   1  -8  -1  563.09   21.17
   7   1  -1  557.19   29.65
   7   1  -1  529.37   21.23
   7   1  -1  546.23   20.65
   7   1  -1  541.32   29.06
  -8   7  -1  544.46   29.22
   7   1  -1  533.68   21.74
   7   1  -1  543.59   28.58
   7   1  -1  551.20   23.04
   1  -8  -1  543.18   20.81
   7   1  -1  530.90   20.66
   7   1  -1  544.78   28.33
   1  -8  -1  525.13   21.70
  -8   7  -1  531.65   27.92
   7   1  -1  514.87   21.71
   1  -8  -1  531.30   30.91
   7   1  -1  516.93   22.08
   7   1  -1  544.36   20.60
   1  -8  -1  554.07   21.95
   7   1  -1  538.42   21.90
  -8   7  -1  560.53   29.28
   7   1  -1  495.22   20.72
   1  -8  -1  577.32   19.32
   7   1  -1  535.94   22.36
   1  -8  -1  540.66   21.32
   1  -8  -1  544.12   28.74
   7   1  -1  514.60   20.64
  -7  -1   1  534.22   20.28
   8  -7   1  553.33   21.67
   8  -7   1  523.16   22.19
   8  -7   1  501.78   30.13
  -7  -1   1  532.11   19.33
   8  -7   1  553.21   20.73
  -1   8   1  562.32   30.81
   8  -7   1  533.69   20.92
   8  -7   1  500.19   20.96
   8  -7   1  552.32   21.26
   8  -7   1  525.92   20.77
   8  -7   1  550.89   23.06
  -7  -1   1  536.12   20.76
   8  -7   1  536.81   22.24
   8  -7   1  537.23   21.96
  -7  -1   1  480.85   22.24
  -7  -1   1  555.91   20.16
  -1   8   1  542.59   28.96
   8  -7   1  554.24   20.65
  -7  -1   1  521.32   21.12
  -7  -1   1  556.74   29.08
   8  -7   1  544.75   21.37
   8  -7   1  519.46   22.09
   8  -7   1  530.56   21.91
   8  -7   1  546.81   20.70
  -1   8   1  542.31   28.99
   8  -7   1  552.10   22.45
   8  -7   1  498.13   21.69
   8  -7   1  554.28   20.72
   8  -7   1  532.09   28.85
   8  -7   1  533.70   21.06
  -7  -1   1  553.85   28.83
  -7  -1   1  539.31   28.27
   8  -7   1  566.55   29.92
   8  -7   1  524.14   22.79
   8  -7   1  548.39   30.65
  -7  -1   1  520.39   28.70
   8  -7   1  554.38   29.14
   0  -8  -1  90.829   4.182
   0  -8  -1  88.785   3.976
   0  -8  -1  90.201   4.373
   8   0  -1  93.306   3.968
   8   0  -1  93.655   4.223
   8   0  -1  88.448   4.244
   0  -8  -1  87.551   4.265
   0  -8  -1  91.999   4.063
   8   0  -1  86.144   4.141
   0  -8  -1  91.925   4.294
   8   0  -1  89.292   6.416
   0  -8  -1  94.062   4.206
   8   0  -1  88.086   4.093
   8   0  -1  85.518   3.895
   0  -8  -1  93.958   4.444
   0  -8  -1  89.605   4.037
   0  -8  -1  91.443   6.937
   8   0  -1  81.817   4.275
  -8   8  -1  85.715   6.822
   0  -8  -1  92.836   4.157
   0  -8  -1  87.450   4.329
   0  -8  -1  90.555   4.251
   0  -8  -1  92.613   3.788
   0  -8  -1  93.993   4.162
   0  -8  -1  94.131   4.196
   0  -8  -1  91.321   3.987
   0  -8  -1  92.733   6.694
   8   0  -1  85.680   4.113
   8   0  -1  81.625   3.836
  -8   8  -1  91.205   6.731
   0  -8  -1  90.580   4.421
   8   0  -1  87.819   4.207
   8   0  -1  91.401   3.926
   8   0  -1  89.746   4.114
   8   0  -1  89.375   4.241
   0  -8  -1  90.454   4.161
   8   0  -1  90.559   6.204
   0  -8  -1  86.199   6.946
   8   0  -1  90.704   4.385
   8   0  -1  88.914   4.249
   8   0  -1  81.308   6.073
   8   0  -1  91.834   4.144
   8   0  -1  91.744   3.929
   8   0  -1  92.170   4.141
  -8   8  -1  88.052   6.464
   0  -8  -1  93.737   4.155
   8   0  -1  88.425   6.460
   8  -8   1  87.727   6.785
  -8   0   1  91.859   4.113
   8  -8   1  88.883   3.950
  -8   0   1  91.942   4.024
   8  -8   1  88.027   6.395
   0   8   1  86.232   4.377
   8  -8   1  91.801   3.985
   8  -8   1  93.333   4.279
   8  -8   1  93.187   4.045
  -8   0   1  87.183   3.915
   0   8   1  88.701   4.066
   8  -8   1  91.726   3.975
   8  -8   1  89.191   4.005
   8  -8   1  92.784   4.185
   8  -8   1  88.868   4.037
   8  -8   1  82.692   6.417
  -8   0   1  81.852   6.330
   8  -8   1  85.565   3.991
   8  -8   1  88.065   4.216
   8  -8   1  86.464   4.208
   8  -8   1  96.414   4.007
   8  -8   1  88.518   3.999
  -8   0   1  89.835   3.783
   0   8   1  83.782   6.120
   0   8   1  92.626   6.816
   8  -8   1  82.458   4.188
   8  -8   1  96.031   4.108
   0   8   1  88.378   6.399
  -8   0   1  88.489   6.471
  -8   0   1  86.982   4.053
   8  -8   1  88.446   4.098
   8  -8   1  82.623   6.274
  -8   0   1  90.822   6.512
   8  -8   1  93.132   4.342
   8  -8   1  89.777   4.436
   8  -8   1  81.150   4.305
  -8   0   1  88.404   6.735
  -1  -8  -1  66.578   6.020
   9  -1  -1  71.797   3.304
  -1  -8  -1  64.731   5.910
   9  -1  -1  75.197   3.617
   9  -1  -1  74.805   3.531
   9  -1  -1  75.382   3.329
  -1  -8  -1  76.236   3.754
  -1  -8  -1  72.852   3.465
  -1  -8  -1  79.038   3.828
   9  -1  -1  64.517   5.351
   9  -1  -1  67.717   3.461
  -1  -8  -1  71.607   3.389
   9  -1  -1  78.643   3.389
   9  -1  -1  68.561   3.507
   9  -1  -1  73.795   3.591
  -1  -8  -1  71.237   3.418
   9  -1  -1  76.450   3.722
  -1  -8  -1  75.658   3.822
  -1  -8  -1  72.287   3.484
  -1  -8  -1  73.039   3.674
  -1  -8  -1  73.675   3.498
   9  -1  -1  67.794   5.579
  -1  -8  -1  75.759   3.592
   9  -1  -1  70.900   3.702
   9  -1  -1  74.202   3.532
  -1  -8  -1  73.990   3.226
   9  -1  -1  75.017   3.336
   9  -1  -1  73.427   3.578
  -1  -8  -1  72.903   3.443
   9  -1  -1  70.673   5.581
   9  -1  -1  73.635   3.620
  -1  -8  -1  79.317   3.680
   9  -1  -1  75.065   3.714
  -1  -8  -1  80.695   3.617
  -1  -8  -1  69.475   3.599
   9  -1  -1  70.295   5.377
  -8   9  -1  68.931   5.665
   9  -1  -1  72.053   3.338
  -8   9  -1  70.674   6.145
  -1  -8  -1  68.243   5.774
  -1  -8  -1  73.567   3.647
   9  -1  -1  73.168   3.586
  -1  -8  -1  76.996   3.523
  -1  -8  -1  65.468   3.179
   9  -1  -1  70.748   3.489
   8  -9   1  73.989   3.370
   1   8   1  72.554   3.732
   8  -9   1  72.019   3.527
  -9   1   1  71.280   5.831
   8  -9   1  67.469   3.474
   8  -9   1  69.518   3.471
  -9   1   1  64.547   5.544
   8  -9   1  70.224   3.428
  -9   1   1  69.330   3.319
   8  -9   1  75.386   3.783
   8  -9   1  72.620   3.393
  -9   1   1  76.326   6.083
   8  -9   1  68.957   5.871
  -9   1   1  68.916   3.216
  -9   1   1  71.899   3.425
   1   8   1  72.567   3.631
   1   8   1  70.000   5.667
   8  -9   1  75.857   3.688
   8  -9   1  74.841   3.477
   1   8   1  75.791   6.050
   1   8   1  65.903   3.395
  -9   1   1  77.641   3.534
   8  -9   1  73.789   3.372
   8  -9   1  72.203   5.623
   8  -9   1  74.735   3.604
   8  -9   1  74.744   3.414
   8  -9   1  74.080   3.378
   8  -9   1  71.288   3.578
   1   8   1  71.194   5.559
   1   8   1  63.190   5.286
   8  -9   1  72.707   3.392
  -9   1   1  71.503   5.822
   8  -9   1  73.856   3.391
   8  -9   1  66.809   3.369
   8  -9   1  63.826   5.683
   8  -9   1  66.020   3.468
   8  -9   1  68.502   3.309
  10  -2  -1  231.70    9.42
  -2  -8  -1  201.18   13.96
  -2  -8  -1  239.39    9.44
  -2  -8  -1  225.47    9.12
  10  -2  -1  225.53    9.66
  -2  -8  -1  207.84    8.71
  -2  -8  -1  222.47    9.38
  10  -2  -1  206.45   13.38
  10  -2  -1  226.52    9.55
  -8  10  -1  214.53   14.24
  10  -2  -1  227.69    9.10
  10  -2  -1  232.13    9.65
  -2  -8  -1  222.64    9.86
  -2  -8  -1  231.77    8.54
  10  -2  -1  234.40    9.62
  -2  -8  -1  188.02   14.01
  10  -2  -1  209.57   13.74
  10  -2  -1  229.24    9.02
  -2  -8  -1  226.90    9.50
  -2  -8  -1  241.26    9.36
  10  -2  -1  235.81    9.02
  -2  -8  -1  226.63    9.12
  -2  -8  -1  219.69    9.29
  -2  -8  -1  223.52    9.23
  -2  -8  -1  216.16    9.03
  10  -2  -1  218.76    9.97
  10  -2  -1  222.27    9.03
  10  -2  -1  233.69   10.11
  10  -2  -1  229.19    9.78
  -2  -8  -1  204.75   13.58
  -2  -8  -1  239.66    9.06
  -2  -8  -1  234.62    9.94
  10  -2  -1  233.70    9.76
  10  -2  -1  214.32    9.48
  10  -2  -1  233.63    9.50
  -2  -8  -1  224.82    9.82
  10  -2  -1  201.50   13.14
  -2  -8  -1  217.01    9.24
  -2  -8  -1  226.74    9.57
  10  -2  -1  223.13    9.03
  -8  10  -1  214.49   13.78
  10  -2  -1  230.82    9.64
   8 -10   1  219.87    9.00
   2   8   1  244.26    9.65
   2   8   1  209.47   14.05
   8 -10   1  203.76   13.35
   8 -10   1  209.80    9.01
   8 -10   1  217.15    9.20
   2   8   1  196.86   13.10
   8 -10   1  235.51    9.39
   8 -10   1  203.13   14.17
   2   8   1  231.43    9.80
   2   8   1  196.80   13.77
 -10   2   1  230.52    9.17
   8 -10   1  225.24    9.66
   2   8   1  224.28   10.03
   8 -10   1  237.14    9.30
   8 -10   1  233.12    9.06
   8 -10   1  194.40   14.13
   8 -10   1  222.50    9.22
   8 -10   1  230.93    9.10
 -10   2   1  224.53    8.46
 -10   2   1  212.61   13.71
 -10   2   1  218.30   13.63
   2   8   1  217.77   13.41
   8 -10   1  242.91    9.89
 -10   2   1  202.80   13.56
   2   8   1  225.67    9.36
   8 -10   1  210.79    8.97
   8 -10   1  226.36   10.09
 -10   2   1  241.83    8.98
   8 -10   1  228.20    9.47
   8 -10   1  230.48    9.64
   8 -10   1  234.27    9.34
   8 -10   1  227.49    9.02
   8 -10   1  231.23    9.27
   8 -10   1  223.89    9.00
  11  -3  -1  150.25    6.30
  -3  -8  -1  149.75    6.59
  11  -3  -1  149.41    6.79
  11  -3  -1  149.90    6.28
  11  -3  -1  147.43    6.76
  11  -3  -1  153.99    6.36
  -3  -8  -1  140.95    6.37
  11  -3  -1  152.57    6.85
  11  -3  -1  154.45    7.05
  -3  -8  -1  142.44    6.27
  -3  -8  -1  142.38    6.08
  11  -3  -1  154.10    6.74
  11  -3  -1  150.57    6.60
  -3  -8  -1  152.74    6.36
  -3  -8  -1  141.27    6.55
  -3  -8  -1  153.47    6.40
  11  -3  -1  152.13    6.75
  11  -3  -1  155.97    7.01
  -3  -8  -1  147.56    5.98
  11  -3  -1  153.80    6.62
  11  -3  -1  149.88    6.31
  -3  -8  -1  156.84    6.55
  -3  -8  -1  154.82    6.95
  11  -3  -1  145.19    6.72
  -3  -8  -1  152.98    6.86
  11  -3  -1  154.78    6.69
  -3  -8  -1  152.88    6.86
  11  -3  -1  155.39    6.32
   8 -11   1  153.91    6.47
   8 -11   1  149.10    7.04
 -11   3   1  139.97    5.83
   3   8   1  145.80    6.96
   3   8   1  143.21    6.67
   8 -11   1  151.57    6.28
   8 -11   1  152.62    6.55
   8 -11   1  156.26    6.74
   3   8   1  160.09    6.87
   8 -11   1  151.14    6.53
   8 -11   1  148.04    6.31
   3   8   1  157.47    6.45
   8 -11   1  151.06    6.35
 -11   3   1  154.84    6.28
   8 -11   1  152.45    6.24
   8 -11   1  150.86    6.47
   8 -11   1  134.59    6.16
   8 -11   1  151.49    6.27
   8 -11   1  155.10    6.52
   3   8   1  150.17    6.49
   8 -11   1  159.13    6.65
   8 -11   1  140.71    6.65
   3   8   1  151.00    6.49
 -11   3   1  162.50    6.62
 -11   3   1  153.68    6.40
   8 -11   1  152.08    6.88
   8 -11   1  146.83    6.48
  12  -4  -1  1.1071  0.6425
  12  -4  -1  0.1407  0.5851
  12  -4  -1  1.1463  0.5784
  -4  -8  -1  0.1495  0.5863
  12  -4  -1  0.5392  0.6276
  -4  -8  -1  0.4172  0.6710
  12  -4  -1  0.1283  0.4937
  12  -4  -1 -0.0963  0.6499
  12  -4  -1  0.2596  0.6418
  -4  -8  -1 -0.1525  0.5741
  12  -4  -1  0.1379  0.6158
  -4  -8  -1  1.0336  0.6546
  -4  -8  -1  0.4336  0.7350
  12  -4  -1  0.7823  0.4850
  12  -4  -1  0.6765  0.7548
  -4  -8  -1 -0.1597  0.6632
  12  -4  -1  0.3808  0.5418
  12  -4  -1  0.5126  0.6362
  12  -4  -1  0.0645  0.7177
  -4  -8  -1  0.5082  0.6737
  12  -4  -1  4.1684  0.7344
  12  -4  -1 -0.4721  0.5434
  -4  -8  -1  0.3391  0.7070
   8 -12   1  0.3085  0.6947
   4   8   1 -0.2467  0.5754
   4   8   1 -0.6333  0.4864
   8 -12   1 -0.1632  0.6961
   8 -12   1  0.4424  0.6252
   8 -12   1 -0.1173  0.4432
   8 -12   1  0.3025  0.5817
   8 -12   1  3.9482  0.8555
   4   8   1  0.1025  0.5047
   8 -12   1 -0.2799  0.4879
   8 -12   1  1.8273  0.6672
 -12   4   1  0.8281  0.7177
   8 -12   1 -0.0217  0.6652
   4   8   1  1.6790  0.6233
   8 -12   1  1.6110  0.6533
   8 -12   1  0.2333  0.5368
   8 -12   1  0.0191  0.5387
   4   8   1  0.4545  0.5919
   4   8   1  1.2278  0.6344
 -12   4   1  0.8729  0.7405
 -12   4   1  0.5395  0.6520
   8 -12   1  0.6469  0.5798
   8 -12   1  0.2200  0.4663
   4   8   1  0.3292  0.5943
   8 -12   1  0.8817  0.6109
   8 -12   1  0.1367  0.5679
  13  -5  -1  121.20    4.88
  13  -5  -1  119.19    4.85
  -5  -8  -1  104.55    4.62
  13  -5  -1  115.35    5.08
  13  -5  -1  118.51    5.21
  -5  -8  -1  116.25    4.89
  13  -5  -1  119.53    5.15
  13  -5  -1  115.98    5.38
  13  -5  -1  120.15    4.86
  13  -5  -1  112.17    4.88
  13  -5  -1  111.40    4.85
  13  -5  -1  117.70    5.17
  -5  -8  -1  116.06    5.27
  13  -5  -1  116.85    5.22
  -5  -8  -1  117.49    4.86
  13  -5  -1  121.79    5.32
  -5  -8  -1  115.72    4.61
  13  -5  -1  107.04    5.16
  13  -5  -1  115.38    5.39
  -5  -8  -1  118.85    5.06
   8 -13   1  117.25    5.05
   8 -13   1  118.18    5.03
   5   8   1  117.80    4.97
   8 -13   1  114.04    5.16
   8 -13   1  110.21    5.01
   8 -13   1  105.51    4.70
   5   8   1  113.91    4.88
   8 -13   1  110.15    4.76
   8 -13   1  113.95    5.25
 -13   5   1  118.90    5.23
   8 -13   1  113.04    4.90
   5   8   1  110.00    4.93
   8 -13   1  112.20    5.38
   8 -13   1  116.44    5.00
   8 -13   1  111.48    5.02
 -13   5   1  116.53    4.99
   8 -13   1  116.36    4.88
   5   8   1  119.58    5.15
   8 -13   1  117.62    4.99
   8 -13   1  109.53    4.96
   5   8   1  117.05    5.26
   5   8   1  118.61    5.36
 -13   5   1  107.91    4.67
  14  -6  -1  28.105   1.434
  14  -6  -1  25.212   1.561
  14  -6  -1  28.938   1.682
  -8  14  -1  23.676   1.447
  -6  -8  -1  25.264   1.494
  14  -6  -1  29.019   1.550
  14  -6  -1  28.680   1.640
  14  -6  -1  26.138   1.473
  14  -6  -1  27.738   1.421
  14  -6  -1  26.977   1.565
  -6  -8  -1  25.852   1.475
  14  -6  -1  24.734   1.436
  14  -6  -1  25.985   1.407
  14  -6  -1  27.927   1.450
  14  -6  -1  27.852   1.544
  -6  -8  -1  26.455   1.417
  -6  -8  -1  25.867   1.469
   8 -14   1  26.797   1.500
   8 -14   1  25.297   1.469
   6   8   1  26.477   1.498
   8 -14   1  26.738   1.495
   8 -14   1  24.279   1.499
 -14   6   1  23.479   1.482
   8 -14   1  25.174   1.487
   8 -14   1  22.056   1.417
   6   8   1  26.954   1.526
   8 -14   1  27.002   1.546
 -14   6   1  26.391   1.587
   8 -14   1  24.666   1.571
 -14   6   1  26.768   1.609
   8 -14   1  25.915   1.490
   6   8   1  25.825   1.484
   8 -14   1  23.135   1.520
   6   8   1  26.468   1.426
   8 -14   1  26.435   1.552
  14  -9  -1  219.04    9.32
  14  -9  -1  229.20    9.38
  -9  -5  -1  229.71    8.80
  -9  -5  -1  216.42    8.47
  14  -9  -1  222.66    9.24
  14  -9  -1  221.66    8.80
  14  -9  -1  218.44    8.68
  14  -9  -1  222.17    9.63
  14  -9  -1  227.81    8.72
  14  -9  -1  209.00    9.32
  -5  14  -1  225.73    9.70
  14  -9  -1  223.39    8.75
  -9  -5  -1  223.82    8.16
   5 -14   1  230.15    8.82
   5 -14   1  219.35    9.00
   5 -14   1  229.25    9.02
   9   5   1  227.52    9.69
   5 -14   1  226.04    8.93
   5 -14   1  215.64    9.27
   5 -14   1  225.66    8.93
   5 -14   1  218.09    9.02
   5 -14   1  221.46    8.99
   5 -14   1  221.58    9.17
   5 -14   1  219.35    8.78
   9   5   1  226.26    9.44
   9   5   1  219.97    9.22
  -9  -4  -1  142.60    5.71
  13  -9  -1  142.68    6.43
  13  -9  -1  131.72    6.05
  13  -9  -1  141.88    5.80
  13  -9  -1  148.14    5.86
  13  -9  -1  136.02    6.41
  13  -9  -1  140.51    6.20
  -9  -4  -1  145.89    5.49
  -4  13  -1  150.97    6.52
  13  -9  -1  141.71    6.16
  13  -9  -1  139.87    6.21
  -9  -4  -1  137.61    5.67
  -4  13  -1  145.58    6.08
  -9  -4  -1  141.67    5.93
  -4  13  -1  134.04    5.72
  13  -9  -1  144.65    5.81
  -9  -4  -1  145.62    5.92
  13  -9  -1  144.99    6.07
  13  -9  -1  140.85    5.79
  13  -9  -1  151.31    5.92
  -9  -4  -1  127.73    6.00
  13  -9  -1  133.23    6.20
   9   4   1  146.81    6.30
   4 -13   1  133.53    5.96
   4 -13   1  139.73    6.25
   4 -13   1  141.13    6.22
   9   4   1  138.47    5.93
   4 -13   1  139.67    5.85
   4 -13   1  147.94    6.07
   4 -13   1  145.42    5.93
   4 -13   1  139.73    6.04
   4 -13   1  146.23    6.39
   4 -13   1  144.29    6.17
   4 -13   1  147.78    6.25
   9   4   1  144.62    6.46
   9   4   1  144.46    6.02
   4 -13   1  136.09    5.99
   9   4   1  148.40    6.18
   4 -13   1  138.44    6.02
   4 -13   1  135.39    5.95
   4 -13   1  137.40    6.30
  -9  -3  -1  90.459   4.174
  -9  -3  -1  93.243   4.210
  -9  -3  -1  87.724   4.268
  -3  12  -1  91.051   4.000
  12  -9  -1  92.297   4.366
  12  -9  -1  92.526   4.043
  12  -9  -1  91.601   4.366
  12  -9  -1  86.500   4.313
  12  -9  -1  90.986   4.315
  12  -9  -1  92.873   4.056
  12  -9  -1  90.920   4.071
  12  -9  -1  93.638   4.074
  -9  -3  -1  92.265   4.060
  12  -9  -1  88.523   4.101
  12  -9  -1  89.329   4.480
  12  -9  -1  85.314   4.218
  12  -9  -1  86.438   4.448
  -9  -3  -1  87.025   3.974
  12  -9  -1  89.629   4.221
  -3  12  -1  93.802   4.281
  12  -9  -1  82.437   4.307
  -9  -3  -1  93.297   3.860
   3 -12   1  98.786   4.457
   3 -12   1  102.28    4.53
   3 -12   1  94.755   4.260
   9   3   1  100.14    4.45
   3 -12   1  94.880   4.362
   3 -12   1  92.617   4.387
   3 -12   1  97.140   4.578
   9   3   1  94.050   4.190
   3 -12   1  94.654   4.239
   9   3   1  95.478   4.526
   3 -12   1  94.949   4.453
   9   3   1  87.838   3.931
   9   3   1  94.549   4.309
   3 -12   1  94.168   4.228
   3 -12   1  94.036   4.221
   3 -12   1  94.473   4.413
   3 -12   1  92.347   4.262
   3 -12   1  93.944   4.205
   3 -12   1  93.039   4.138
   9   3   1  88.975   4.094
   3 -12   1  96.664   4.259
  11  -9  -1  174.57    8.26
  -9  -2  -1  188.02    7.72
  11  -9  -1  173.27    8.19
  11  -9  -1  179.24    7.45
  -2  11  -1  198.04    7.91
  11  -9  -1  184.21    7.57
  11  -9  -1  177.56    7.96
  -9  -2  -1  176.54    7.36
  11  -9  -1  181.03    8.02
  -9  -2  -1  166.72    7.63
  -9  -2  -1  191.23    7.63
  -9  -2  -1  186.92    7.04
  11  -9  -1  180.13    7.49
  -2  11  -1  177.34    7.37
  11  -9  -1  174.80    8.00
  11  -9  -1  170.73    8.02
  11  -9  -1  176.23    7.89
  -9  -2  -1  172.86    7.28
  11  -9  -1  184.01    7.43
  11  -9  -1  186.94    7.82
  -9  -2  -1  175.84    7.89
  -2  11  -1  176.31    7.44
  11  -9  -1  187.36    7.50
  11  -9  -1  167.76    7.78
   2 -11   1  172.96    7.90
   9   2   1  167.08    7.50
   2 -11   1  184.21    7.72
   2 -11   1  182.30    7.58
   9   2   1  184.15    8.11
   9   2   1  180.75    7.77
   2 -11   1  188.00    7.55
   2 -11   1  189.34    7.81
   2 -11   1  192.65    7.72
   2 -11   1  185.86    7.68
   2 -11   1  176.22    7.96
   2 -11   1  184.44    7.70
   2 -11   1  183.21    8.01
   9   2   1  181.03    7.39
   2 -11   1  198.53    8.23
   2 -11   1  189.21    7.76
   2 -11   1  192.62    7.80
   9   2   1  188.25    7.94
   9   2   1  186.39    7.69
   2 -11   1  190.36    8.21
   2 -11   1  183.91    8.14
   2 -11   1  196.04    8.31
   9   2   1  194.08    8.38
  -9  -1  -1  13.692   1.272
  -9  -1  -1  9.6740  2.3817
  10  -9  -1  13.830   1.186
  10  -9  -1  12.250   1.197
  10  -9  -1  13.009   1.307
  -1  10  -1  14.678   2.811
  -9  -1  -1  12.291   1.220
  10  -9  -1  13.436   1.219
  -9  -1  -1  13.268   1.120
  10  -9  -1  12.313   1.150
  -1  10  -1  12.021   1.112
  -9  -1  -1  16.128   1.363
  -1  10  -1  12.573   1.119
  10  -9  -1  9.7016  1.0503
  10  -9  -1  12.776   1.256
  10  -9  -1  13.859   1.286
  -9  -1  -1  13.853   1.334
  -9  -1  -1  12.296   1.098
  10  -9  -1  12.980   1.155
  -9  -1  -1  14.675   1.303
  -1  10  -1  15.123   1.376
  10  -9  -1  11.786   1.095
  10  -9  -1  11.660   1.148
  -9  -1  -1  10.665   2.634
  10  -9  -1  13.981   1.118
  -9  -1  -1  12.591   1.308
  -1  10  -1  13.234   2.478
  -1  10  -1  16.502   2.766
  10  -9  -1  13.135   1.289
  10  -9  -1  13.127   1.219
  10  -9  -1  9.6525  2.1603
  10  -9  -1  13.531   1.329
   9   1   1  12.045   1.108
   1 -10   1  15.288   1.474
   1 -10   1  21.754   3.028
 -10   9   1  8.1703  2.3461
   1 -10   1  12.444   1.272
   1 -10   1  12.534   1.129
   1 -10   1  13.187   1.264
   9   1   1  12.013   1.143
   1 -10   1  12.627   1.220
   9   1   1  13.359   1.234
   1 -10   1  10.433   2.642
   9   1   1  11.736   1.045
   9   1   1  11.331   2.182
   1 -10   1  13.131   1.188
   1 -10   1  14.207   1.302
   1 -10   1  11.925   1.250
   1 -10   1  12.161   1.247
   9   1   1  13.306   1.291
   9   1   1  12.511   1.060
   1 -10   1  13.364   1.302
   1 -10   1  12.464   2.685
   1 -10   1  13.296   1.269
   9   1   1  13.257   2.291
   1 -10   1  13.954   1.293
   1 -10   1  12.990   1.125
   1 -10   1  15.401   1.393
   9   1   1  13.612   1.209
   1 -10   1  13.300   1.173
   9   1   1  12.662   1.128
   1 -10   1  12.837   1.322
   9  -9  -1  101.73    4.48
   9  -9  -1  96.298   4.908
   0   9  -1  100.93    7.64
   0   9  -1  111.16    4.80
   9  -9  -1  100.08    4.49
  -9   0  -1  102.20    7.37
   9  -9  -1  99.552   4.722
   9  -9  -1  100.95    4.75
   9  -9  -1  84.239   6.892
   0   9  -1  102.75    5.05
   9  -9  -1  99.786   4.595
   0   9  -1  99.456   4.423
   9  -9  -1  99.339   4.437
   0   9  -1  94.798   7.250
  -9   0  -1  108.67    4.74
   0   9  -1  96.780   7.252
   9  -9  -1  98.813   4.827
  -9   0  -1  94.505   4.693
   9  -9  -1  102.98    4.77
   9  -9  -1  105.19    4.82
  -9   0  -1  107.35    4.93
  -9   0  -1  114.29    4.59
  -9   0  -1  109.51    4.68
   9  -9  -1  104.95    4.99
  -9   0  -1  99.100   4.219
   0   9  -1  105.48    4.54
   9  -9  -1  101.59    4.43
   9  -9  -1  101.48    4.46
   9  -9  -1  86.253   6.891
  -9   0  -1  95.511   7.388
   9  -9  -1  95.655   4.533
   9  -9  -1  104.03    4.68
   9   0   1  94.834   7.115
   9   0   1  109.09    4.77
   9   0   1  103.64    4.47
   0  -9   1  107.42    5.03
   9   0   1  105.13    4.91
   0  -9   1  106.15    4.52
   0  -9   1  111.28    4.71
   9   0   1  101.21    4.91
  -9   9   1  99.750   7.404
   0  -9   1  101.90    4.63
   9   0   1  104.08    4.80
   0  -9   1  95.404   7.647
   0  -9   1  112.39    4.83
   0  -9   1  107.47    5.06
   0  -9   1  103.25    4.89
   9   0   1  91.510   7.066
   0  -9   1  109.15    4.71
   0  -9   1  106.31    4.95
   0  -9   1  101.60    8.05
   0  -9   1  102.48    7.94
   0  -9   1  112.31    4.92
  -9   9   1  94.069   7.611
   0  -9   1  113.87    5.09
   0  -9   1  106.50    4.72
   9   0   1  100.67    4.41
   9   0   1  98.102   4.541
   9   0   1  103.14    4.63
   0  -9   1  108.95    4.56
   0  -9   1  99.349   7.330
   0  -9   1  105.61    4.60
   0  -9   1  107.29    4.71
   0  -9   1  105.58    4.84
   9   0   1  105.27    5.06
   9   0   1  100.52    4.38
   9   0   1  106.09    4.87
   0  -9   1  106.79    4.64
   8  -9  -1  362.23   15.21
   8  -9  -1  381.15   15.90
  -9   1  -1  363.58   21.44
  -9   1  -1  398.23   15.99
   8  -9  -1  353.96   22.40
   8  -9  -1  356.42   14.97
   8  -9  -1  368.78   15.08
   1   8  -1  363.02   22.40
  -9   1  -1  413.77   15.42
   8  -9  -1  382.37   15.67
  -9   1  -1  359.95   13.93
   8  -9  -1  364.54   15.78
   8  -9  -1  366.03   14.97
  -9   1  -1  363.25   21.63
   1   8  -1  375.77   21.40
   8  -9  -1  382.79   16.22
   1   8  -1  413.48   15.79
   1   8  -1  388.52   14.95
   8  -9  -1  363.25   16.01
   8  -9  -1  375.83   14.90
  -9   1  -1  392.32   15.08
   8  -9  -1  372.90   15.37
   8  -9  -1  349.79   21.10
   8  -9  -1  377.33   16.67
  -9   1  -1  407.46   14.70
   8  -9  -1  378.47   15.25
   1   8  -1  379.47   21.66
   8  -9  -1  377.19   15.46
   1   8  -1  415.69   16.84
   8  -9  -1  377.15   14.95
  -9   1  -1  411.99   21.66
   8  -9  -1  380.99   14.96
   1   8  -1  398.92   15.04
   9  -1   1  396.81   14.97
   9  -1   1  393.24   16.00
   9  -1   1  391.57   15.50
  -1  -8   1  374.62   22.48
   9  -1   1  393.69   14.94
  -1  -8   1  405.88   15.60
  -1  -8   1  402.55   15.52
  -1  -8   1  365.40   22.85
   9  -1   1  382.27   15.36
   9  -1   1  380.02   14.96
  -1  -8   1  389.60   15.30
  -1  -8   1  397.63   16.23
   9  -1   1  398.20   16.31
   9  -1   1  388.81   15.97
   9  -1   1  376.75   15.80
   9  -1   1  396.66   16.57
  -1  -8   1  381.55   15.07
   9  -1   1  388.42   16.14
  -1  -8   1  355.54   22.58
   9  -1   1  402.53   15.75
   9  -1   1  371.02   15.05
   9  -1   1  396.63   15.01
   9  -1   1  379.29   16.02
  -1  -8   1  379.30   15.41
   9  -1   1  342.08   21.57
  -1  -8   1  373.94   21.45
  -1  -8   1  414.05   16.07
  -8   9   1  364.96   22.10
   9  -1   1  399.60   15.92
  -1  -8   1  382.56   15.08
  -1  -8   1  387.73   15.90
  -1  -8   1  404.84   14.83
  -1  -8   1  404.43   15.51
  -1  -8   1  382.90   15.39
  -1  -8   1  403.52   16.44
   9  -1   1  385.02   21.55
  -1  -8   1  387.80   15.79
  -1  -8   1  407.58   14.06
   9  -1   1  375.40   21.40
   9  -1   1  397.04   16.78
  -8   9   1  369.49   21.33
  -1  -8   1  415.71   16.44
  -1  -8   1  391.75   15.32
   2   7  -1  326.55   19.90
   2   7  -1  361.80   15.01
   7  -9  -1  335.42   14.14
   7  -9  -1  325.43   20.58
  -9   2  -1  338.43   13.82
   2   7  -1  342.05   13.73
   7  -9  -1  365.65   14.67
   2   7  -1  350.36   14.46
   7  -9  -1  342.07   13.69
   2   7  -1  357.87   19.76
  -9   2  -1  374.99   14.16
   7  -9  -1  320.22   14.69
   2   7  -1  337.53   13.73
  -9   2  -1  345.73   20.15
   7  -9  -1  355.17   13.86
   7  -9  -1  348.51   14.41
   7  -9  -1  352.85   14.08
   7  -9  -1  334.02   19.55
   7  -9  -1  331.77   20.77
   2   7  -1  361.56   15.45
   2   7  -1  356.43   13.84
   7  -9  -1  351.55   14.24
   7  -9  -1  390.96   14.25
   7  -9  -1  323.69   14.89
   7  -9  -1  350.87   15.35
  -9   2  -1  355.77   14.67
   7  -9  -1  338.44   13.82
  -9   2  -1  346.68   19.67
   7  -9  -1  362.07   14.08
   2   7  -1  353.71   20.67
  -9   2  -1  354.35   19.88
   7  -9  -1  334.36   13.72
   7  -9  -1  337.75   14.17
   7  -9  -1  350.23   20.99
  -9   2  -1  370.98   13.53
  -9   2  -1  340.48   19.88
   2   7  -1  338.29   19.89
   7  -9  -1  334.38   13.73
   9  -2   1  373.81   14.68
  -2  -7   1  375.83   14.99
  -2  -7   1  352.07   14.11
   9  -2   1  351.42   13.78
   9  -2   1  377.53   14.75
   9  -2   1  365.31   14.84
  -2  -7   1  365.77   14.25
   9  -2   1  368.57   15.31
  -2  -7   1  340.57   13.81
  -7   9   1  354.59   20.36
   9  -2   1  370.02   14.94
  -2  -7   1  363.55   20.01
   9  -2   1  375.44   14.37
   9  -2   1  352.54   14.17
  -2  -7   1  330.04   13.80
   9  -2   1  364.54   14.63
  -2  -7   1  343.35   13.84
  -2  -7   1  355.74   15.06
   9  -2   1  369.70   15.04
  -7   9   1  359.09   20.02
   9  -2   1  357.49   14.77
   9  -2   1  344.66   13.82
  -2  -7   1  354.61   12.95
  -2  -7   1  358.55   15.06
   9  -2   1  372.02   13.86
   9  -2   1  362.76   14.30
  -2  -7   1  373.94   14.37
  -2  -7   1  350.87   14.59
  -2  -7   1  361.75   13.65
   9  -2   1  361.46   13.78
   9  -2   1  344.74   13.91
   9  -2   1  334.74   20.09
   9  -2   1  354.59   19.83
  -2  -7   1  366.96   14.29
   9  -2   1  366.02   15.47
  -2  -7   1  380.95   14.81
  -2  -7   1  345.03   20.98
   9  -2   1  339.79   19.88
  -2  -7   1  338.96   20.68
   9  -2   1  366.29   14.51
  -2  -7   1  346.49   14.13
  -2  -7   1  359.18   14.53
   3   6  -1  312.60   12.79
   3   6  -1  315.49   12.95
   3   6  -1  317.08   17.79
   6  -9  -1  307.22   12.57
   6  -9  -1  306.16   12.26
   6  -9  -1  304.29   12.55
   6  -9  -1  291.60   12.66
   6  -9  -1  302.46   12.12
   3   6  -1  320.32   17.49
   6  -9  -1  292.68   13.01
   6  -9  -1  311.12   12.94
   6  -9  -1  317.86   12.48
   6  -9  -1  305.97   12.89
   6  -9  -1  311.22   13.20
   6  -9  -1  295.80   18.50
  -9   3  -1  293.90   12.16
   3   6  -1  331.11   17.92
   6  -9  -1  299.02   13.52
   3   6  -1  322.14   12.18
  -9   3  -1  310.60   11.87
   6  -9  -1  328.75   12.30
  -9   3  -1  328.96   17.81
   6  -9  -1  312.94   12.48
   6  -9  -1  304.88   12.75
   6  -9  -1  309.75   12.54
   6  -9  -1  314.95   18.84
   3   6  -1  316.37   13.26
   6  -9  -1  302.12   13.21
   6  -9  -1  303.75   18.55
   3   6  -1  309.78   13.61
   6  -9  -1  289.72   12.04
  -9   3  -1  331.84   18.34
   3   6  -1  300.12   12.11
   3   6  -1  312.76   12.21
  -9   3  -1  315.64   17.55
   6  -9  -1  291.45   17.77
   3   6  -1  292.10   18.09
  -9   3  -1  323.74   12.50
   6  -9  -1  308.28   12.59
   9  -3   1  317.10   13.65
  -6   9   1  307.78   17.55
  -3  -6   1  314.23   13.29
   9  -3   1  315.33   12.51
  -3  -6   1  314.72   13.17
   9  -3   1  319.63   12.23
   9  -3   1  325.89   13.10
   9  -3   1  314.43   17.67
  -3  -6   1  316.20   12.62
   9  -3   1  311.28   18.38
   9  -3   1  314.70   13.00
  -3  -6   1  286.30   12.38
   9  -3   1  292.41   13.18
  -3  -6   1  308.62   12.26
  -3  -6   1  320.04   12.58
   9  -3   1  315.67   12.21
   9  -3   1  334.16   12.73
  -3  -6   1  295.63   11.79
  -3  -6   1  323.71   18.42
  -3  -6   1  301.73   17.26
  -3  -6   1  307.87   12.77
  -3  -6   1  317.47   11.47
  -3  -6   1  315.64   12.08
  -3  -6   1  311.06   12.64
   9  -3   1  321.00   13.54
  -3  -6   1  289.17   12.81
   9  -3   1  320.33   13.28
   9  -3   1  316.23   12.62
  -6   9   1  321.28   17.78
   9  -3   1  320.99   13.11
  -3  -6   1  296.33   18.43
  -3  -6   1  307.26   17.68
   9  -3   1  326.58   12.20
  -3  -6   1  313.02   13.32
  -6   9   1  292.24   17.83
   9  -3   1  327.74   12.27
   9  -3   1  273.79   12.74
   9  -3   1  317.96   12.34
   9  -3   1  314.17   17.72
   9  -3   1  305.98   17.96
   9  -3   1  312.22   12.93
   9  -3   1  322.37   12.99
   5  -9  -1  882.07   33.97
   4   5  -1  908.08   34.06
   5  -9  -1  872.95   33.18
   5  -9  -1  881.96   35.77
   5  -9  -1  843.69   33.70
   5  -9  -1  885.46   35.07
   5  -9  -1  857.11   34.91
   4   5  -1  865.27   33.03
   4   5  -1  825.06   32.94
   5  -9  -1  828.22   34.45
  -9   4  -1  900.74   46.27
   5  -9  -1  846.15   35.35
  -9   4  -1  846.93   44.84
   4   5  -1  855.60   32.90
   5  -9  -1  790.97   32.88
   5  -9  -1  859.19   36.74
   4   5  -1  841.22   34.55
   4   5  -1  836.64   45.71
   5  -9  -1  881.12   33.96
   5  -9  -1  847.05   35.80
   4   5  -1  883.20   35.06
  -9   4  -1  867.02   45.75
   5  -9  -1  866.67   48.40
   4   5  -1  837.74   46.43
   5  -9  -1  875.27   34.01
   5  -9  -1  888.90   33.74
   4   5  -1  857.81   45.20
   5  -9  -1  866.18   33.19
   5  -9  -1  878.23   34.58
   5  -9  -1  855.83   46.72
   5  -9  -1  902.66   34.15
  -9   4  -1  916.08   44.88
   5  -9  -1  886.71   33.73
   5  -9  -1  849.16   48.33
   5  -9  -1  868.99   48.60
  -9   4  -1  876.08   33.48
   4   5  -1  910.91   36.85
   5  -9  -1  831.40   35.67
   4   5  -1  870.89   35.79
  -9   4  -1  815.86   31.96
   9  -4   1  843.58   34.57
   9  -4   1  897.75   34.14
   9  -4   1  871.80   33.38
   9  -4   1  888.64   46.92
  -4  -5   1  868.61   45.23
   9  -4   1  902.39   35.53
  -4  -5   1  878.91   35.81
  -4  -5   1  853.55   33.85
  -4  -5   1  774.72   34.42
   9  -4   1  821.44   33.57
   9  -4   1  897.78   35.13
   9  -4   1  882.58   33.07
   9  -4   1  893.71   35.02
   9  -4   1  880.59   35.83
   9  -4   1  870.10   32.96
  -4  -5   1  865.71   33.04
   9  -4   1  839.92   47.93
   9  -4   1  894.89   35.53
  -4  -5   1  902.34   47.00
   9  -4   1  908.67   33.21
   9  -4   1  896.67   34.77
  -4  -5   1  822.77   31.98
  -4  -5   1  850.90   35.39
  -4  -5   1  868.40   30.83
   9  -4   1  880.22   33.92
   9  -4   1  885.13   36.87
   9  -4   1  853.15   45.76
  -5   9   1  877.48   45.72
  -4  -5   1  819.82   44.82
   9  -4   1  878.40   35.34
   9  -4   1  902.38   34.03
   9  -4   1  879.53   45.54
   9  -4   1  830.34   36.45
   9  -4   1  864.58   33.05
  -5   9   1  883.01   45.46
   9  -4   1  889.14   34.87
  -4  -5   1  841.23   35.78
  -4  -5   1  915.87   32.46
   5   4  -1  80.180   3.656
  -9   5  -1  78.502   5.856
   4  -9  -1  78.735   3.846
   5   4  -1  78.235   5.736
   4  -9  -1  77.839   3.771
   4  -9  -1  75.047   3.610
   4  -9  -1  72.711   3.372
   4  -9  -1  74.972   3.647
   4  -9  -1  76.271   3.796
   4  -9  -1  71.609   3.541
   4  -9  -1  79.493   3.577
   4  -9  -1  76.411   3.611
   5   4  -1  74.344   3.476
  -9   5  -1  83.319   6.357
   4  -9  -1  76.591   3.691
   4  -9  -1  74.784   3.750
   5   4  -1  75.112   5.616
   4  -9  -1  85.197   6.456
   5   4  -1  80.668   3.444
   5   4  -1  77.458   3.463
  -9   5  -1  74.248   3.547
   4  -9  -1  83.951   3.881
   4  -9  -1  76.715   3.571
   5   4  -1  71.261   3.379
   4  -9  -1  76.345   3.601
   4  -9  -1  78.408   3.622
   5   4  -1  84.450   5.626
   5   4  -1  75.928   3.719
   5   4  -1  71.856   3.595
   4  -9  -1  79.845   3.690
   4  -9  -1  70.640   3.342
   4  -9  -1  81.170   6.361
   4  -9  -1  80.385   3.756
   4  -9  -1  75.330   5.980
  -9   5  -1  84.728   6.314
   4  -9  -1  77.661   3.621
   4  -9  -1  74.759   5.597
   4  -9  -1  77.702   3.760
   5   4  -1  70.382   3.812
   9  -5   1  76.629   3.594
   9  -5   1  78.149   5.810
   9  -5   1  77.552   3.792
  -5  -4   1  73.612   5.880
  -5  -4   1  74.339   3.429
   9  -5   1  79.158   3.766
   9  -5   1  76.682   3.725
  -5  -4   1  78.485   3.361
   9  -5   1  76.476   3.770
  -5  -4   1  75.184   3.568
   9  -5   1  76.039   3.511
   9  -5   1  78.170   3.565
   9  -5   1  82.447   3.945
   9  -5   1  79.715   3.611
   9  -5   1  78.663   3.678
   9  -5   1  76.961   3.721
   9  -5   1  78.186   3.479
   9  -5   1  78.008   3.651
  -4   9   1  76.870   5.759
  -4   9   1  83.465   5.842
   9  -5   1  76.374   5.871
  -5  -4   1  73.699   5.770
  -5  -4   1  78.885   3.708
  -4   9   1  79.817   6.210
   9  -5   1  78.034   3.756
  -5  -4   1  79.191   5.845
   9  -5   1  77.517   3.522
   9  -5   1  86.483   4.011
   9  -5   1  76.049   3.708
   9  -5   1  78.444   3.833
  -5  -4   1  69.391   3.692
  -5  -4   1  73.904   3.705
  -5  -4   1  72.098   3.508
   9  -5   1  75.665   5.951
  -5  -4   1  77.082   3.819
   9  -5   1  78.892   3.506
   9  -5   1  74.282   5.728
  -5  -4   1  73.920   3.505
   9  -5   1  76.961   3.517
   6   3  -1  88.564   4.270
   3  -9  -1  88.077   4.235
  -9   6  -1  86.932   6.303
   3  -9  -1  88.656   4.134
   6   3  -1  87.083   3.791
   3  -9  -1  86.431   3.964
   3  -9  -1  87.928   3.930
   3  -9  -1  88.322   4.008
   6   3  -1  87.039   4.001
   6   3  -1  88.331   3.785
   6   3  -1  78.923   3.944
   3  -9  -1  83.703   4.137
   3  -9  -1  84.353   6.162
   6   3  -1  93.152   6.346
   3  -9  -1  91.854   7.017
   3  -9  -1  87.129   6.669
   3  -9  -1  87.333   4.065
   3  -9  -1  93.630   4.049
   3  -9  -1  86.068   4.211
   3  -9  -1  89.924   3.999
   3  -9  -1  90.991   4.150
   3  -9  -1  90.576   3.982
   6   3  -1  89.005   6.265
   3  -9  -1  89.919   4.288
   3  -9  -1  90.430   4.201
   6   3  -1  84.612   6.018
   6   3  -1  90.391   3.837
   3  -9  -1  83.302   3.763
   3  -9  -1  90.059   4.030
  -9   6  -1  81.396   6.574
   3  -9  -1  88.719   4.081
   6   3  -1  85.667   4.109
   3  -9  -1  86.177   3.998
  -9   6  -1  84.367   6.597
   6   3  -1  84.113   4.007
   3  -9  -1  85.386   4.205
   6   3  -1  82.499   3.839
   9  -6   1  88.076   4.191
   9  -6   1  81.724   4.037
  -6  -3   1  79.946   4.038
  -3   9   1  88.939   6.792
   9  -6   1  85.953   3.859
   9  -6   1  88.157   3.874
   9  -6   1  88.692   3.969
   9  -6   1  86.655   4.312
  -6  -3   1  88.537   6.411
   9  -6   1  85.134   4.309
  -3   9   1  90.607   6.522
   9  -6   1  78.651   6.306
   9  -6   1  82.222   6.429
   9  -6   1  90.214   4.187
   9  -6   1  87.077   3.846
   9  -6   1  84.254   6.269
   9  -6   1  84.835   3.918
  -6  -3   1  91.853   4.048
  -6  -3   1  81.791   3.880
   9  -6   1  84.547   4.038
   9  -6   1  83.950   3.980
   9  -6   1  84.525   3.918
   9  -6   1  85.262   4.108
  -6  -3   1  85.029   6.419
   9  -6   1  88.064   3.896
   9  -6   1  89.222   3.907
   9  -6   1  86.736   4.129
  -3   9   1  83.600   6.201
   9  -6   1  82.629   4.042
  -6  -3   1  82.459   6.154
  -6  -3   1  87.212   4.064
  -6  -3   1  85.143   3.831
  -6  -3   1  81.576   3.913
   9  -6   1  86.454   4.191
  -6  -3   1  88.381   3.717
  -6  -3   1  75.104   3.973
   9  -6   1  85.889   4.152
  -6  -3   1  83.903   4.136
   2  -9  -1  252.23   16.23
   2  -9  -1  258.62   11.08
   7   2  -1  248.59   10.88
   2  -9  -1  247.12    9.52
   2  -9  -1  271.38   10.62
  -9   7  -1  237.90   14.49
   2  -9  -1  260.37   10.63
   2  -9  -1  251.41   15.66
   7   2  -1  248.59   10.74
  -9   7  -1  255.41   15.43
   2  -9  -1  262.88   10.62
   7   2  -1  256.89   11.04
   2  -9  -1  258.61   10.56
   2  -9  -1  267.61   15.04
   2  -9  -1  259.39   11.21
   2  -9  -1  257.65   10.33
   7   2  -1  262.51   15.08
   2  -9  -1  274.60   10.42
   7   2  -1  249.73   15.14
   7   2  -1  256.91   11.38
   7   2  -1  267.46   10.72
   2  -9  -1  265.15   10.91
   2  -9  -1  254.63   11.15
   2  -9  -1  265.42   10.52
  -9   7  -1  251.11   15.32
   7   2  -1  237.08   10.39
   7   2  -1  255.21   10.17
   2  -9  -1  260.55   10.07
   2  -9  -1  264.39   10.53
   2  -9  -1  255.58   11.08
   7   2  -1  241.37   10.45
   2  -9  -1  234.56   10.55
   2  -9  -1  259.89   10.84
   2  -9  -1  255.95   11.33
   2  -9  -1  254.50   10.93
   2  -9  -1  258.92   10.60
   7   2  -1  262.79   10.23
   7   2  -1  241.95   14.56
   7   2  -1  259.47   10.18
   2  -9  -1  245.76   16.16
   9  -7   1  252.06   11.32
  -7  -2   1  253.61   10.51
  -7  -2   1  239.06   14.41
   9  -7   1  274.45   10.93
   9  -7   1  252.96   10.39
   9  -7   1  259.83   10.98
   9  -7   1  260.76   10.50
   9  -7   1  260.69   11.43
   9  -7   1  258.62   11.04
  -7  -2   1  262.61   10.11
   9  -7   1  274.83   10.27
   9  -7   1  243.10   15.70
  -2   9   1  259.52   15.15
  -7  -2   1  266.98   10.37
  -7  -2   1  260.36   10.45
  -7  -2   1  234.18   10.96
   9  -7   1  258.70   10.73
   9  -7   1  261.24   10.31
   9  -7   1  265.56   10.59
   9  -7   1  244.63   10.75
  -2   9   1  249.31   14.93
   9  -7   1  254.67   14.96
   9  -7   1  245.93   10.16
  -7  -2   1  248.76   15.02
   9  -7   1  260.48   10.27
  -7  -2   1  252.40   15.10
  -2   9   1  261.22   16.04
   9  -7   1  266.80   10.42
  -7  -2   1  268.75    9.66
   9  -7   1  260.97   10.90
   9  -7   1  265.92   15.62
   9  -7   1  260.45   15.19
   9  -7   1  270.77   10.30
   9  -7   1  260.16   11.11
  -7  -2   1  252.17   10.00
   9  -7   1  266.22   11.05
   9  -7   1  232.97   10.44
   1  -9  -1  99.683   4.462
   8   1  -1  93.175   4.394
   1  -9  -1  96.137   4.443
   1  -9  -1  94.407   7.343
   8   1  -1  85.127   6.512
   8   1  -1  96.956   4.449
   1  -9  -1  100.95    4.50
   1  -9  -1  101.39    4.48
   1  -9  -1  89.324   6.953
   1  -9  -1  93.024   4.562
  -9   8  -1  93.053   7.199
   1  -9  -1  97.642   4.739
   8   1  -1  92.133   4.423
   1  -9  -1  96.599   3.996
   1  -9  -1  97.460   4.555
   1  -9  -1  94.061   4.471
   8   1  -1  98.461   4.553
   8   1  -1  92.981   4.440
   1  -9  -1  100.13    4.45
  -9   8  -1  92.201   7.070
   8   1  -1  94.344   6.870
   1  -9  -1  100.76    4.57
   1  -9  -1  98.780   4.363
   8   1  -1  88.836   6.731
   8   1  -1  93.626   4.195
   8   1  -1  101.21    4.75
   8   1  -1  95.286   4.166
   1  -9  -1  96.649   4.597
  -9   8  -1  94.883   7.429
   1  -9  -1  94.620   7.582
   8   1  -1  92.192   4.168
   1  -9  -1  101.62    4.52
   1  -9  -1  96.873   4.718
   1  -9  -1  99.404   4.356
   1  -9  -1  99.529   4.275
   8   1  -1  96.818   4.431
   1  -9  -1  98.900   4.703
   8   1  -1  85.231   4.433
   8   1  -1  88.450   4.091
  -1   9   1  89.906   6.730
   9  -8   1  100.67    4.31
   9  -8   1  93.798   4.525
   9  -8   1  101.83    4.79
   9  -8   1  98.994   4.288
  -1   9   1  96.644   7.381
   9  -8   1  95.487   6.824
   9  -8   1  95.202   4.389
   9  -8   1  97.954   4.476
   9  -8   1  91.459   7.233
   9  -8   1  100.64    4.73
   9  -8   1  96.608   4.562
   9  -8   1  89.269   4.514
   9  -8   1  95.023   4.522
   9  -8   1  102.25    4.61
  -8  -1   1  102.24    4.11
  -1   9   1  91.103   4.338
  -8  -1   1  98.176   4.381
  -1   9   1  95.262   6.903
   9  -8   1  99.647   4.334
   9  -8   1  99.138   4.277
  -8  -1   1  91.081   7.034
  -8  -1   1  93.959   4.364
   9  -8   1  89.783   4.201
  -8  -1   1  98.716   4.268
   9  -8   1  95.352   6.951
   9  -8   1  94.142   4.319
   9  -8   1  94.793   4.165
   9  -8   1  97.112   4.362
  -8  -1   1  87.561   6.754
  -8  -1   1  99.299   4.264
  -8  -1   1  86.430   4.352
   9  -8   1  98.876   4.628
   9  -8   1  97.197   4.232
  -8  -1   1  90.035   6.905
   9   0  -1  444.43   17.64
  -9   9  -1  438.42   25.35
   0  -9  -1  462.73   18.78
   0  -9  -1  465.72   17.43
   9   0  -1  435.99   18.67
   0  -9  -1  453.79   18.58
   0  -9  -1  426.02   26.08
   9   0  -1  474.08   18.53
   0  -9  -1  488.26   18.39
   0  -9  -1  432.53   17.64
   0  -9  -1  449.06   25.18
   9   0  -1  419.07   25.07
   0  -9  -1  479.94   19.32
   0  -9  -1  448.36   18.18
   9   0  -1  414.52   25.51
   0  -9  -1  465.18   17.83
   9   0  -1  431.73   18.74
   0  -9  -1  478.46   18.27
   9   0  -1  472.29   19.71
   0  -9  -1  472.35   18.88
   9   0  -1  466.47   17.69
   0  -9  -1  467.04   18.26
   9   0  -1  446.93   18.92
   9   0  -1  435.12   17.72
   9   0  -1  395.29   24.54
   0  -9  -1  481.69   18.14
  -9   9  -1  429.10   26.27
   0  -9  -1  502.53   18.23
   9   0  -1  468.82   18.96
   0  -9  -1  481.26   16.59
   0  -9  -1  433.76   26.78
   9   0  -1  473.72   18.71
   0  -9  -1  454.94   17.81
   9   0  -1  455.06   18.62
   9   0  -1  451.82   19.12
   0  -9  -1  486.87   18.32
   9   0  -1  437.94   19.38
   9   0  -1  447.81   17.60
   0  -9  -1  483.05   19.36
   9   0  -1  459.07   17.64
   0  -9  -1  479.87   19.13
   9   0  -1  427.41   18.56
   9   0  -1  462.36   18.24
   9  -9   1  479.48   18.32
   9  -9   1  473.97   19.06
   9  -9   1  422.62   19.41
   9  -9   1  458.34   17.88
   0   9   1  458.88   19.15
   0   9   1  452.81   19.64
   9  -9   1  487.25   19.79
   9  -9   1  467.75   19.22
  -9   0   1  488.71   18.10
   9  -9   1  467.78   17.73
  -9   0   1  462.46   17.28
   9  -9   1  413.50   25.16
   9  -9   1  458.93   17.75
   9  -9   1  454.59   18.71
  -9   0   1  429.46   24.69
   0   9   1  455.23   26.66
   9  -9   1  463.64   17.67
   9  -9   1  451.90   18.87
   9  -9   1  485.65   18.59
  -9   0   1  439.23   17.31
   9  -9   1  449.15   17.95
  -9   0   1  476.08   17.82
  -9   0   1  462.45   16.55
  -9   0   1  430.12   25.18
   0   9   1  440.94   25.08
   9  -9   1  427.25   26.58
   9  -9   1  467.88   18.82
  -9   0   1  400.91   24.68
   0   9   1  417.30   24.81
   9  -9   1  470.50   17.73
   9  -9   1  465.86   17.73
   9  -9   1  423.83   25.03
   9  -9   1  447.26   18.18
   9  -9   1  460.45   18.04
   0   9   1  432.80   26.49
   0   9   1  435.57   18.37
  -1  -9  -1  32.670   2.055
  -1  -9  -1  26.650   3.653
  -1  -9  -1  30.381   2.027
  10  -1  -1  27.209   3.321
  -9  10  -1  30.300   3.843
  10  -1  -1  33.460   1.889
  10  -1  -1  34.661   1.963
  10  -1  -1  32.418   1.929
  10  -1  -1  30.101   1.946
  10  -1  -1  32.557   2.052
  -1  -9  -1  33.510   2.058
  10  -1  -1  35.009   2.124
  -1  -9  -1  32.019   2.254
  -1  -9  -1  32.732   2.067
  10  -1  -1  32.709   2.140
  10  -1  -1  30.757   1.915
  10  -1  -1  31.500   1.933
  10  -1  -1  30.401   1.990
  -1  -9  -1  36.788   2.229
  -1  -9  -1  30.856   2.136
  -1  -9  -1  33.073   2.075
  -1  -9  -1  33.675   1.992
  10  -1  -1  31.393   2.123
  10  -1  -1  31.364   1.825
  -1  -9  -1  31.757   1.872
  -1  -9  -1  24.210   3.599
  -1  -9  -1  33.394   1.995
  -1  -9  -1  26.065   3.698
  -1  -9  -1  32.465   2.067
  -9  10  -1  32.159   4.115
  10  -1  -1  28.955   3.461
  -9  10  -1  30.487   3.811
  10  -1  -1  33.904   2.094
  -1  -9  -1  33.125   2.022
  10  -1  -1  34.564   2.184
  -1  -9  -1  33.889   1.990
  -1  -9  -1  32.656   2.176
  10  -1  -1  37.437   1.956
  10  -1  -1  31.430   1.828
  -1  -9  -1  34.005   2.166
  -1  -9  -1  31.173   2.254
   1   9   1  32.630   2.017
   9 -10   1  30.564   1.894
 -10   1   1  38.123   2.097
   1   9   1  33.393   2.095
   9 -10   1  38.045   2.118
 -10   1   1  34.627   2.118
   9 -10   1  34.767   2.040
   1   9   1  31.550   3.805
 -10   1   1  30.436   1.873
   9 -10   1  32.736   1.999
   9 -10   1  34.978   2.114
   9 -10   1  34.098   1.969
   9 -10   1  33.991   1.896
 -10   1   1  37.510   2.155
   9 -10   1  35.372   2.014
   9 -10   1  33.669   2.213
 -10   1   1  34.646   4.100
   9 -10   1  27.381   3.699
   9 -10   1  29.277   1.908
   1   9   1  27.906   3.598
   9 -10   1  32.802   2.100
   1   9   1  34.042   1.915
   1   9   1  30.279   3.428
   9 -10   1  32.784   1.913
   9 -10   1  33.272   1.989
   1   9   1  30.522   1.988
   9 -10   1  32.968   1.873
 -10   1   1  31.919   3.763
   9 -10   1  33.001   3.609
   9 -10   1  32.333   1.909
   9 -10   1  36.902   2.117
   9 -10   1  34.723   1.918
 -10   1   1  33.988   1.839
  11  -2  -1  73.676   3.367
  -2  -9  -1  69.646   3.417
  -2  -9  -1  73.186   3.791
  -2  -9  -1  76.033   3.526
  -2  -9  -1  71.125   3.632
  11  -2  -1  76.251   3.692
  -2  -9  -1  72.102   3.498
  11  -2  -1  74.598   3.642
  11  -2  -1  69.886   3.711
  -2  -9  -1  73.258   3.487
  -2  -9  -1  70.835   3.637
  11  -2  -1  72.353   3.386
  11  -2  -1  78.936   3.716
  -2  -9  -1  72.354   3.455
  11  -2  -1  72.874   3.376
  11  -2  -1  74.389   3.794
  11  -2  -1  74.308   3.546
  -2  -9  -1  78.202   3.329
  11  -2  -1  68.752   3.392
  -2  -9  -1  77.583   3.814
  11  -2  -1  74.660   3.736
  -2  -9  -1  72.867   3.604
  11  -2  -1  75.080   3.631
  -2  -9  -1  68.962   3.493
  -2  -9  -1  72.971   3.781
  -2  -9  -1  69.460   3.412
  11  -2  -1  73.061   3.557
  -2  -9  -1  73.175   3.593
  11  -2  -1  70.262   3.566
  11  -2  -1  77.946   3.390
   9 -11   1  77.569   3.519
 -11   2   1  76.804   3.524
 -11   2   1  72.393   3.216
   2   9   1  67.860   3.563
   9 -11   1  75.044   3.472
   9 -11   1  69.743   3.586
   2   9   1  71.639   3.427
   9 -11   1  77.331   3.625
   9 -11   1  70.763   3.475
   9 -11   1  73.265   3.826
 -11   2   1  77.629   3.679
   9 -11   1  75.559   3.413
   9 -11   1  69.792   3.358
   2   9   1  74.196   3.703
 -11   2   1  76.520   3.486
   2   9   1  72.034   3.477
   9 -11   1  73.906   3.652
   9 -11   1  67.286   3.297
   9 -11   1  77.532   3.560
   9 -11   1  74.531   3.367
   9 -11   1  76.148   3.728
   2   9   1  71.800   3.633
   9 -11   1  74.499   3.465
   9 -11   1  75.181   3.558
  12  -3  -1  202.21    8.98
  -3  -9  -1  197.64    8.74
  12  -3  -1  197.12    8.04
  12  -3  -1  191.22    8.55
  -3  -9  -1  212.02    8.43
  12  -3  -1  199.26    8.90
  -3  -9  -1  196.17    7.98
  12  -3  -1  207.97    8.43
  12  -3  -1  200.46    8.10
  -3  -9  -1  182.42    8.33
  12  -3  -1  204.98    8.58
  -3  -9  -1  191.19    8.66
  12  -3  -1  207.37    8.06
  -3  -9  -1  186.25    8.01
  12  -3  -1  196.89    8.49
  -3  -9  -1  204.26    7.61
  12  -3  -1  183.30    8.62
  -3  -9  -1  192.70    8.08
  12  -3  -1  196.15    8.42
  12  -3  -1  204.24    8.03
  12  -3  -1  206.85    8.71
  -3  -9  -1  194.95    8.79
  12  -3  -1  201.39    8.62
  12  -3  -1  214.89    8.13
   9 -12   1  199.36    8.58
   3   9   1  205.41    8.24
   9 -12   1  198.66    8.02
   9 -12   1  202.90    8.37
   9 -12   1  198.34    8.24
   3   9   1  195.52    8.90
   9 -12   1  199.31    7.99
 -12   3   1  209.64    7.93
   9 -12   1  200.13    8.25
   3   9   1  207.85    8.58
   9 -12   1  200.83    8.32
   9 -12   1  193.20    8.23
   9 -12   1  195.35    8.74
 -12   3   1  200.16    8.09
   9 -12   1  203.28    8.43
   3   9   1  210.95    8.33
   9 -12   1  194.30    8.28
   9 -12   1  183.34    8.51
   9 -12   1  198.55    8.11
   3   9   1  193.54    8.11
   9 -12   1  192.48    8.95
   3   9   1  195.37    8.29
 -12   3   1  202.13    8.31
   9 -12   1  193.15    7.98
   3   9   1  210.72    8.73
 -12   3   1  213.16    8.65
  13  -4  -1  46.074   2.181
  -4  -9  -1  41.302   2.354
  13  -4  -1  41.496   2.391
  13  -4  -1  45.824   2.360
  13  -4  -1  43.995   2.167
  13  -4  -1  45.546   2.343
  13  -4  -1  43.966   2.470
  -4  -9  -1  42.668   2.201
  13  -4  -1  40.858   2.285
  -4  -9  -1  45.993   2.436
  13  -4  -1  45.845   2.221
  13  -4  -1  46.343   2.333
  13  -4  -1  45.337   2.424
  -4  -9  -1  46.178   2.284
  13  -4  -1  46.480   2.235
  13  -4  -1  43.628   2.421
  13  -4  -1  45.459   2.341
  -4  -9  -1  43.516   2.331
  13  -4  -1  43.088   2.167
  -4  -9  -1  43.227   2.102
   4   9   1  43.847   2.163
   4   9   1  40.155   2.302
   9 -13   1  41.361   2.404
   9 -13   1  45.311   2.290
   9 -13   1  44.289   2.264
   9 -13   1  43.988   2.365
   9 -13   1  44.981   2.328
   9 -13   1  44.270   2.279
   9 -13   1  42.936   2.175
   9 -13   1  42.355   2.276
   4   9   1  47.297   2.350
   9 -13   1  45.828   2.266
 -13   4   1  46.650   2.392
   9 -13   1  42.847   2.280
   4   9   1  49.189   2.276
   9 -13   1  42.853   2.116
 -13   4   1  48.141   2.473
 -13   4   1  46.285   2.371
   4   9   1  46.102   2.391
 -13   4   1  43.313   2.168
   9 -13   1  46.600   2.307
   9 -13   1  43.636   2.380
   4   9   1  41.018   2.118
  14  -5  -1  128.99    5.33
  -5  -9  -1  137.96    5.32
  14  -5  -1  134.08    5.71
  -5  -9  -1  117.85    5.30
  14  -5  -1  136.40    5.38
  14  -5  -1  127.67    5.63
  -5  -9  -1  139.00    5.54
  14  -5  -1  132.67    5.59
  -5  -9  -1  129.73    5.02
  14  -5  -1  133.29    5.79
  14  -5  -1  131.77    5.38
  14  -5  -1  135.94    5.95
  14  -5  -1  137.03    5.35
  14  -5  -1  137.36    5.37
  14  -5  -1  136.47    5.73
   5   9   1  133.34    5.49
   5   9   1  143.28    5.70
 -14   5   1  135.36    5.69
   5   9   1  142.33    5.81
   9 -14   1  127.12    5.50
   9 -14   1  128.65    5.69
   9 -14   1  125.56    5.79
 -14   5   1  141.54    5.64
 -14   5   1  142.67    5.77
   9 -14   1  126.86    5.46
   9 -14   1  120.39    5.91
   9 -14   1  128.58    5.47
   9 -14   1  128.85    5.54
  13 -10  -1  99.188   4.384
  13 -10  -1  89.208   4.462
 -10  -3  -1  97.003   4.195
 -10  -3  -1  90.605   4.133
  13 -10  -1  96.041   4.054
 -10  -3  -1  91.096   4.269
  -3  13  -1  99.573   4.442
  13 -10  -1  94.953   4.335
  13 -10  -1  85.082   4.283
  -3  13  -1  98.507   4.249
  13 -10  -1  98.497   4.083
  13 -10  -1  96.389   4.105
 -10  -3  -1  94.732   4.040
  -3  13  -1  101.73    4.57
  13 -10  -1  94.399   4.034
 -10  -3  -1  98.744   3.842
  13 -10  -1  94.723   4.232
  13 -10  -1  89.257   4.443
  -3  13  -1  86.126   3.950
  13 -10  -1  100.67    4.08
  13 -10  -1  93.463   4.292
   3 -13   1  99.191   4.255
   3 -13   1  98.930   4.210
   3 -13   1  99.998   4.511
   3 -13   1  101.53    4.28
   3 -13   1  99.198   4.442
  10   3   1  97.472   4.421
   3 -13   1  99.276   4.132
   3 -13   1  98.808   4.249
  10   3   1  93.920   4.518
  10   3   1  101.23    4.23
   3 -13   1  90.398   4.383
  10   3   1  97.520   4.306
   3 -13   1  105.28    4.45
   3 -13   1  107.79    4.28
   3 -13   1  96.555   4.390
   3 -13   1  94.285   4.148
  10   3   1  90.343   4.103
   3 -13   1  98.953   4.371
  12 -10  -1  111.46    5.03
  12 -10  -1  108.99    5.25
  12 -10  -1  111.93    4.96
 -10  -2  -1  117.97    4.92
 -10  -2  -1  118.73    4.98
  12 -10  -1  110.77    4.76
 -10  -2  -1  110.59    5.08
  12 -10  -1  114.49    4.77
  -2  12  -1  123.95    5.41
  12 -10  -1  114.10    4.78
  12 -10  -1  108.81    4.75
  12 -10  -1  111.57    4.84
  -2  12  -1  117.60    5.24
  -2  12  -1  112.55    4.99
  12 -10  -1  104.87    5.05
  12 -10  -1  106.75    5.23
 -10  -2  -1  105.75    4.87
  -2  12  -1  113.43    4.72
 -10  -2  -1  108.24    4.74
 -10  -2  -1  112.86    4.51
  12 -10  -1  109.59    5.10
   2 -12   1  113.92    4.94
   2 -12   1  114.08    4.99
   2 -12   1  102.99    5.19
   2 -12   1  115.74    5.26
  10   2   1  116.45    5.23
   2 -12   1  114.83    4.96
   2 -12   1  119.92    5.21
  10   2   1  103.77    4.84
  10   2   1  120.62    5.38
   2 -12   1  112.85    4.84
  10   2   1  109.01    4.68
   2 -12   1  115.08    5.34
   2 -12   1  114.50    5.10
  10   2   1  111.76    5.05
   2 -12   1  114.74    5.18
   2 -12   1  109.76    4.92
   2 -12   1  115.08    4.99
   2 -12   1  114.49    4.97
  10   2   1  117.91    5.01
   2 -12   1  118.11    4.92
 -10  -1  -1  4.6764  0.8880
 -10  -1  -1  3.5215  0.7632
 -10  -1  -1  4.7666  0.8734
  11 -10  -1  5.8676  0.8012
  11 -10  -1  2.8929  0.7829
  11 -10  -1  5.0562  0.7736
 -10  -1  -1  4.6475  0.8135
  11 -10  -1  4.5913  0.8094
 -10  -1  -1  5.8132  0.9208
  11 -10  -1  4.6323  0.7691
  -1  11  -1  3.9360  0.6956
  -1  11  -1  3.5832  0.8448
  11 -10  -1  4.3721  0.7331
  11 -10  -1  4.2668  0.8118
  11 -10  -1  3.5536  0.7271
  11 -10  -1  2.8343  0.7648
  11 -10  -1  5.0313  0.9204
  11 -10  -1  3.7844  0.7313
 -10  -1  -1  5.3032  0.8364
  11 -10  -1  4.0841  0.7104
  -1  11  -1  3.6262  0.8096
  -1  11  -1  4.4718  0.9128
   1 -11   1  4.0180  0.9371
   1 -11   1  5.0957  0.8491
   1 -11   1  3.4627  0.8113
   1 -11   1  4.6368  0.9084
   1 -11   1  3.4350  0.8691
   1 -11   1  3.6278  0.8106
   1 -11   1  4.6511  0.8778
   1 -11   1  5.9595  0.9121
  10   1   1  5.8603  0.7951
  10   1   1  3.4688  0.8471
  10   1   1  3.5411  0.6839
   1 -11   1  5.5088  1.0151
  10   1   1  4.5129  0.7298
  10   1   1  5.1630  0.9128
   1 -11   1  5.3408  0.8755
   1 -11   1  4.6245  0.7856
   1 -11   1  4.1589  0.8667
  10   1   1  6.6795  0.8099
  10   1   1  4.4992  0.7383
   1 -11   1  4.5847  0.8575
   1 -11   1  4.0988  1.0197
   1 -11   1  5.1399  0.9678
 -10   0  -1  778.76   28.14
  10 -10  -1  715.75   31.22
 -10   0  -1  777.24   28.97
   0  10  -1  755.67   31.34
 -10   0  -1  756.56   29.77
  10 -10  -1  720.27   30.49
 -10   0  -1  716.19   26.86
   0  10  -1  720.44   28.69
 -10   0  -1  740.78   30.45
  10 -10  -1  757.61   28.78
   0  10  -1  769.03   30.25
  10 -10  -1  753.93   30.98
  10 -10  -1  749.70   28.84
  10 -10  -1  745.98   28.86
  10 -10  -1  736.52   32.13
   0  10  -1  764.54   32.24
   0  10  -1  774.00   28.88
 -10   0  -1  793.65   30.53
  10 -10  -1  721.03   30.59
  10 -10  -1  739.03   29.12
 -10   0  -1  750.51   29.36
  10 -10  -1  747.09   30.17
  10 -10  -1  729.92   28.94
   0 -10   1  773.09   29.06
   0 -10   1  740.61   29.73
   0 -10   1  749.63   28.28
   0 -10   1  773.41   29.51
   0 -10   1  740.38   29.68
   0 -10   1  783.85   29.93
  10   0   1  795.13   28.90
   0 -10   1  750.56   29.00
   0 -10   1  799.91   30.81
   0 -10   1  751.22   30.59
  10   0   1  741.72   29.79
  10   0   1  743.64   28.72
  10   0   1  760.80   31.34
   0 -10   1  779.09   29.68
  10   0   1  763.41   30.69
  10   0   1  764.32   32.25
  10   0   1  711.52   28.74
   0 -10   1  774.28   31.11
   0 -10   1  734.26   31.42
   0 -10   1  756.15   29.46
   0 -10   1  794.21   31.42
   0 -10   1  777.92   30.35
   0 -10   1  761.12   29.66
   9 -10  -1  503.34   20.61
   9 -10  -1  493.44   18.99
   1   9  -1  492.10   18.91
   9 -10  -1  497.61   19.88
   1   9  -1  418.74   28.10
   9 -10  -1  494.99   20.38
   1   9  -1  514.49   20.71
   9 -10  -1  488.00   19.51
   9 -10  -1  474.13   19.33
   1   9  -1  526.67   19.99
 -10   1  -1  510.14   19.74
   9 -10  -1  477.46   18.91
   1   9  -1  498.57   19.03
   9 -10  -1  481.21   19.01
 -10   1  -1  515.54   19.46
   1   9  -1  449.82   27.00
 -10   1  -1  449.64   26.82
   1   9  -1  469.33   26.86
   1   9  -1  502.93   21.27
 -10   1  -1  444.99   26.51
   9 -10  -1  494.73   20.19
   9 -10  -1  492.64   18.99
 -10   1  -1  520.34   18.60
 -10   1  -1  483.74   20.15
 -10   1  -1  464.00   17.68
 -10   1  -1  498.10   19.09
   9 -10  -1  474.54   19.61
   9 -10  -1  489.40   21.17
  -1  -9   1  436.16   28.55
  -1  -9   1  537.08   20.07
  -1  -9   1  534.29   20.84
  10  -1   1  497.67   18.97
  -1  -9   1  492.05   19.39
  -1  -9   1  490.14   19.54
  -9  10   1  428.22   26.97
  -1  -9   1  497.04   17.75
  10  -1   1  508.51   18.96
  -1  -9   1  513.54   19.64
  10  -1   1  483.57   20.32
  10  -1   1  522.58   19.07
  10  -1   1  506.24   20.48
  10  -1   1  513.43   20.27
  -1  -9   1  514.77   19.65
  -1  -9   1  499.57   19.10
  10  -1   1  425.28   26.71
  10  -1   1  469.84   19.45
  -1  -9   1  539.78   19.81
  10  -1   1  485.25   21.25
  -1  -9   1  493.67   20.57
  -1  -9   1  500.22   19.45
  10  -1   1  504.42   20.69
  -1  -9   1  496.57   20.19
  -1  -9   1  497.97   19.13
  -1  -9   1  529.06   18.78
  -1  -9   1  461.84   28.13
  -1  -9   1  492.77   19.53
  10  -1   1  468.62   19.62
  -1  -9   1  498.29   20.75
  10  -1   1  459.28   27.04
  10  -1   1  514.08   21.01
  -1  -9   1  467.26   26.94
  10  -1   1  472.97   20.22
  10  -1   1  523.65   19.99
   8 -10  -1  156.87    6.57
   8 -10  -1  144.66    6.74
   8 -10  -1  150.18    6.64
 -10   2  -1  136.70    9.87
   8 -10  -1  156.66    6.80
   8 -10  -1  148.10    6.32
   2   8  -1  156.49    6.81
   2   8  -1  162.15    6.37
   8 -10  -1  147.97    7.07
   8 -10  -1  144.21    6.52
 -10   2  -1  159.23    6.33
 -10   2  -1  158.13    6.75
 -10   2  -1  138.40   10.05
   8 -10  -1  149.18    6.57
   2   8  -1  164.79    6.77
   8 -10  -1  154.06    6.54
   8 -10  -1  143.73    6.29
   8 -10  -1  125.53   10.03
   8 -10  -1  151.22    6.30
   2   8  -1  155.92    9.87
   8 -10  -1  150.85    6.88
   8 -10  -1  147.59    6.38
 -10   2  -1  152.35    6.44
 -10   2  -1  151.55   10.13
 -10   2  -1  166.45    6.99
   2   8  -1  160.42    7.21
   2   8  -1  167.89    7.04
   8 -10  -1  146.99    6.50
   8 -10  -1  150.47    6.50
   2   8  -1  149.98    6.39
 -10   2  -1  161.15    6.70
   2   8  -1  143.91    9.93
  10  -2   1  156.95    7.00
  -2  -8   1  142.67   10.00
  10  -2   1  158.50    6.76
  10  -2   1  158.38    7.20
  -2  -8   1  152.36    6.74
  -8  10   1  147.82   10.04
  10  -2   1  161.69    6.99
  10  -2   1  152.57    6.41
  10  -2   1  149.74    6.50
  10  -2   1  161.61    6.86
  -2  -8   1  146.48    6.36
  10  -2   1  164.13    6.45
  10  -2   1  143.79    9.94
  -2  -8   1  152.95    6.41
  10  -2   1  140.00    9.77
  -8  10   1  140.95    9.80
  10  -2   1  158.23    6.84
  -2  -8   1  148.23    6.53
  10  -2   1  158.36    6.38
  -2  -8   1  157.88    6.42
  -2  -8   1  164.53    6.68
  -2  -8   1  162.20    6.74
  -2  -8   1  159.84    6.70
  -2  -8   1  159.61    6.07
  10  -2   1  159.96    6.86
  10  -2   1  163.39    6.76
  10  -2   1  152.55   10.01
  -2  -8   1  163.14    7.06
  10  -2   1  168.94    6.95
  -2  -8   1  159.72    6.81
  -2  -8   1  158.93    7.12
  10  -2   1  153.23    6.37
  -2  -8   1  159.60    7.10
  -2  -8   1  141.46   10.39
  10  -2   1  152.17    7.10
  10  -2   1  158.83    6.60
  -2  -8   1  129.30   10.21
  10  -2   1  158.57    6.38
   3   7  -1  975.35   39.43
   3   7  -1  942.08   35.21
   3   7  -1  949.33   36.99
   7 -10  -1  912.89   35.25
   3   7  -1  998.34   38.35
   7 -10  -1  898.63   36.90
 -10   3  -1  884.04   35.23
   7 -10  -1  924.89   37.49
   7 -10  -1  834.59   38.20
   7 -10  -1  938.60   36.06
   7 -10  -1  915.23   36.26
 -10   3  -1  962.90   34.32
   7 -10  -1  845.98   51.77
   7 -10  -1  908.45   36.88
 -10   3  -1  863.78   47.82
   7 -10  -1  918.69   35.45
   7 -10  -1  929.01   36.04
 -10   3  -1  968.52   37.30
   7 -10  -1  915.47   37.28
   7 -10  -1  852.31   51.59
   7 -10  -1  925.85   36.49
   7 -10  -1  877.22   35.11
 -10   3  -1  872.01   48.28
 -10   3  -1  872.26   48.75
   7 -10  -1  919.65   39.30
   7 -10  -1  908.12   35.45
   7 -10  -1  935.34   36.33
   3   7  -1  889.78   48.52
   7 -10  -1  882.27   36.32
   3   7  -1  941.20   36.44
   3   7  -1  952.88   35.36
   3   7  -1  891.68   49.04
   3   7  -1  981.55   37.54
 -10   3  -1  884.50   49.28
 -10   3  -1  959.46   35.89
  10  -3   1  851.16   49.93
  10  -3   1  949.02   35.48
  -3  -7   1  886.61   35.97
  10  -3   1  975.30   38.03
  -3  -7   1  844.70   48.29
  -3  -7   1  934.09   37.93
  10  -3   1  961.71   37.04
  -3  -7   1  931.93   36.97
  10  -3   1 1001.29   37.39
  10  -3   1  905.82   49.09
  10  -3   1  992.35   37.46
  10  -3   1  953.50   37.79
  10  -3   1 1001.94   36.51
  -3  -7   1  967.75   33.00
  -3  -7   1  956.46   38.39
  10  -3   1  937.89   35.25
  10  -3   1  952.26   37.96
  -7  10   1  874.21   48.91
  10  -3   1  968.04   36.53
  -7  10   1  847.36   48.53
  -3  -7   1  897.25   37.25
  -3  -7   1  983.78   34.72
  -3  -7   1  921.63   35.32
  10  -3   1  954.42   39.45
  10  -3   1  926.56   36.26
  10  -3   1  939.52   35.36
  -3  -7   1  920.10   36.32
  10  -3   1  945.76   37.57
  10  -3   1  884.12   48.72
  10  -3   1  930.36   35.67
  10  -3   1  979.91   38.38
  10  -3   1  973.73   39.05
  -3  -7   1  957.69   36.26
  -3  -7   1  851.38   50.31
  -3  -7   1  993.72   38.38
  10  -3   1  964.37   35.36
 -10   4  -1 1006.50   55.56
   6 -10  -1 1053.85   41.48
   6 -10  -1 1044.44   43.73
   6 -10  -1 1032.19   42.60
   4   6  -1 1031.33   55.16
   6 -10  -1 1103.15   41.21
   6 -10  -1 1093.65   40.54
   6 -10  -1 1041.52   41.66
   4   6  -1 1125.55   40.38
   4   6  -1 1091.02   44.98
   6 -10  -1  985.16   59.02
   4   6  -1 1015.71   41.31
   4   6  -1 1057.63   41.58
   4   6  -1 1025.16   40.22
   6 -10  -1 1079.40   41.18
   6 -10  -1 1050.96   41.52
   6 -10  -1 1071.38   42.22
   6 -10  -1 1060.35   42.82
   4   6  -1 1094.31   43.72
 -10   4  -1 1018.15   56.09
   6 -10  -1 1061.28   40.53
   6 -10  -1  988.71   40.19
   6 -10  -1 1101.55   41.48
   4   6  -1 1130.00   42.28
 -10   4  -1  946.44   54.55
   4   6  -1 1090.15   40.20
   6 -10  -1 1018.73   42.09
   6 -10  -1 1030.97   44.86
   6 -10  -1  995.67   58.70
   4   6  -1 1050.32   42.79
 -10   4  -1 1032.41   39.06
 -10   4  -1 1045.30   54.48
   6 -10  -1 1015.56   43.64
   6 -10  -1 1031.19   43.14
 -10   4  -1 1045.99   42.44
 -10   4  -1 1059.71   40.87
   4   6  -1 1054.82   55.83
  10  -4   1 1124.69   43.80
  10  -4   1 1093.54   40.78
  -4  -6   1 1114.27   39.59
  -4  -6   1 1075.89   40.36
  10  -4   1 1125.29   43.18
  10  -4   1 1094.12   40.39
  10  -4   1 1106.48   45.04
  -4  -6   1  993.24   57.07
  -4  -6   1  975.68   39.01
  10  -4   1 1090.21   41.43
  -4  -6   1 1029.15   43.23
  10  -4   1 1122.27   42.61
  -4  -6   1 1027.27   37.62
  -4  -6   1 1060.46   43.69
  -4  -6   1 1099.98   41.38
  10  -4   1 1108.80   42.76
  10  -4   1 1083.21   41.67
  10  -4   1 1110.57   40.28
  -6  10   1 1040.24   55.78
  10  -4   1 1101.84   42.27
  10  -4   1 1088.37   43.35
  10  -4   1 1005.37   55.72
  -6  10   1 1012.70   55.28
  -4  -6   1 1066.37   43.73
  -4  -6   1 1018.40   55.06
  10  -4   1 1113.99   44.59
  10  -4   1 1109.33   41.57
  10  -4   1 1107.46   40.40
  10  -4   1 1129.71   42.91
  10  -4   1 1104.32   55.64
  10  -4   1 1100.42   40.55
  10  -4   1 1086.84   57.23
  10  -4   1 1135.92   43.42
  -4  -6   1  910.58   54.43
  -4  -6   1  972.78   42.07
   5 -10  -1  338.19   13.98
 -10   5  -1  330.65   19.41
   5 -10  -1  344.12   13.96
   5 -10  -1  337.87   14.20
   5 -10  -1  339.43   13.85
 -10   5  -1  340.53   19.97
   5   5  -1  353.22   13.54
   5 -10  -1  365.56   13.71
   5 -10  -1  349.29   21.17
   5   5  -1  300.81   19.45
   5   5  -1  331.19   13.41
   5 -10  -1  331.81   20.05
   5 -10  -1  345.15   20.93
   5 -10  -1  353.96   14.40
   5 -10  -1  334.70   13.65
   5 -10  -1  335.08   15.00
   5 -10  -1  347.06   14.73
   5 -10  -1  320.28   13.37
   5 -10  -1  358.39   14.06
   5 -10  -1  349.52   14.00
   5   5  -1  362.41   14.21
 -10   5  -1  333.28   13.70
   5   5  -1  330.78   13.85
 -10   5  -1  330.14   20.03
   5   5  -1  349.41   14.33
   5 -10  -1  344.56   14.64
   5   5  -1  354.84   15.10
   5 -10  -1  350.85   13.90
   5 -10  -1  327.95   14.50
   5 -10  -1  370.13   14.46
   5   5  -1  350.99   14.66
   5 -10  -1  333.83   14.07
   5   5  -1  318.46   19.13
   5   5  -1  346.06   13.44
   5 -10  -1  342.96   14.65
   5   5  -1  331.46   19.53
   5 -10  -1  325.05   13.77
  10  -5   1  359.99   13.59
  -5  -5   1  318.91   19.23
  -5  -5   1  317.33   14.57
  10  -5   1  358.97   15.17
  -5  -5   1  316.85   13.60
  -5  10   1  340.11   19.54
  10  -5   1  359.89   14.42
  -5  -5   1  344.53   13.60
  10  -5   1  358.74   14.60
  10  -5   1  356.98   14.02
  10  -5   1  362.51   15.07
  10  -5   1  355.84   14.56
  10  -5   1  356.01   14.74
  10  -5   1  364.35   14.03
  10  -5   1  332.32   19.52
  -5  -5   1  330.18   19.59
  10  -5   1  351.70   13.89
  -5  -5   1  353.91   12.74
  10  -5   1  348.47   14.43
  10  -5   1  339.81   20.10
  -5  -5   1  352.63   13.95
  10  -5   1  370.64   13.76
  -5  -5   1  314.01   19.93
  -5  10   1  339.94   20.82
  -5  10   1  333.84   19.55
  10  -5   1  377.68   14.72
  10  -5   1  343.97   19.77
  -5  -5   1  340.98   14.53
  10  -5   1  354.80   13.63
  10  -5   1  350.04   14.36
  -5  -5   1  332.79   13.12
  10  -5   1  363.83   14.23
  -5  -5   1  334.16   14.68
  -5  -5   1  352.93   13.38
  10  -5   1  361.52   13.61
  10  -5   1  355.83   13.53
   6   4  -1  48.367   2.689
 -10   6  -1  48.794   4.845
   6   4  -1  46.437   2.619
   4 -10  -1  44.177   4.554
   6   4  -1  52.683   2.581
 -10   6  -1  49.955   4.913
   6   4  -1  47.291   4.399
   4 -10  -1  50.934   2.654
   4 -10  -1  56.033   2.820
   4 -10  -1  47.419   2.476
   4 -10  -1  48.573   2.795
   4 -10  -1  51.365   2.840
   4 -10  -1  52.458   2.691
   4 -10  -1  54.234   2.720
   4 -10  -1  52.237   2.841
   6   4  -1  51.027   2.452
   6   4  -1  54.771   2.549
   4 -10  -1  50.984   2.766
   4 -10  -1  49.364   2.775
   4 -10  -1  47.699   2.592
   4 -10  -1  48.023   2.745
   4 -10  -1  49.317   2.779
   6   4  -1  47.863   2.500
   4 -10  -1  51.847   2.691
   4 -10  -1  49.600   4.949
   4 -10  -1  53.682   2.721
   4 -10  -1  50.384   5.007
   6   4  -1  45.949   4.233
   6   4  -1  52.626   2.843
   4 -10  -1  54.099   2.742
   6   4  -1  50.775   2.651
   4 -10  -1  51.700   2.852
   6   4  -1  48.034   4.330
 -10   6  -1  51.825   4.763
   4 -10  -1  49.289   2.647
   4 -10  -1  55.417   2.787
  -6  -4   1  51.873   4.704
  10  -6   1  48.758   2.716
  10  -6   1  49.658   2.674
  10  -6   1  49.093   2.797
  10  -6   1  53.979   2.817
  10  -6   1  48.874   2.697
  10  -6   1  55.950   2.757
  10  -6   1  52.570   2.921
  -4  10   1  47.503   4.570
  10  -6   1  51.688   2.632
  10  -6   1  49.696   2.885
  -6  -4   1  49.393   2.540
  10  -6   1  52.678   2.651
  10  -6   1  48.786   2.533
  10  -6   1  50.069   2.734
  -6  -4   1  48.823   2.828
  10  -6   1  50.714   2.849
  10  -6   1  49.441   2.922
  -4  10   1  47.573   4.775
  10  -6   1  47.660   4.491
  -6  -4   1  54.253   2.672
  10  -6   1  49.311   2.781
  10  -6   1  46.148   4.497
  10  -6   1  52.092   2.633
  10  -6   1  46.690   2.605
  -6  -4   1  47.084   4.555
  10  -6   1  54.523   2.612
  -6  -4   1  50.759   2.494
  -6  -4   1  52.021   2.721
  -6  -4   1  49.115   2.639
  -6  -4   1  49.144   2.726
  -6  -4   1  43.662   4.441
  -6  -4   1  46.606   2.570
  10  -6   1  50.634   4.529
  10  -6   1  48.299   2.543
  -4  10   1  57.532   4.823
   3 -10  -1  9.0224  0.9588
   7   3  -1  9.0823  1.8991
   7   3  -1  7.7892  0.9215
   7   3  -1  6.9116  1.8543
   7   3  -1  8.7968  1.0192
   3 -10  -1  7.9574  1.0491
   7   3  -1  7.0812  0.8935
   3 -10  -1  10.239   1.214
   3 -10  -1  10.490   1.176
   3 -10  -1  7.7972  1.0242
   3 -10  -1  7.4915  2.1207
   3 -10  -1  6.7753  1.7916
   3 -10  -1  9.4084  1.0432
   3 -10  -1  5.4199  2.1704
   3 -10  -1  7.7112  0.9864
 -10   7  -1  5.5372  1.9772
   3 -10  -1  8.6749  1.0685
 -10   7  -1  5.7446  2.1454
   3 -10  -1  7.7939  2.2740
   3 -10  -1  9.5889  1.0901
   7   3  -1  8.1158  0.8590
   3 -10  -1  8.6484  1.0932
   3 -10  -1  7.3488  0.9854
   3 -10  -1  7.1590  0.9980
   7   3  -1  7.1032  0.8172
   3 -10  -1  8.8449  1.0114
   3 -10  -1  8.0988  1.0347
   7   3  -1  7.8993  0.8309
   3 -10  -1  8.3326  1.0067
   7   3  -1  7.6474  0.8516
   7   3  -1  6.9770  1.7852
   3 -10  -1  7.3728  0.9917
   7   3  -1  7.3953  0.8916
   3 -10  -1  9.6362  1.0309
 -10   7  -1  9.1897  2.3402
   3 -10  -1  10.654   1.124
   3 -10  -1  9.7600  1.1507
   7   3  -1  8.3486  0.9505
  10  -7   1  8.6065  1.0374
  10  -7   1  6.1806  0.9539
  10  -7   1  8.0794  0.9859
  10  -7   1  8.4670  0.9366
  -3  10   1  9.8722  2.2879
  10  -7   1  6.3027  0.8216
  -7  -3   1  6.8126  1.0126
  -3  10   1  6.7745  2.0002
  -7  -3   1  7.4577  1.0023
  10  -7   1  9.4598  1.1633
  10  -7   1  8.1290  0.9167
  -7  -3   1  6.6118  1.9483
  10  -7   1  7.7410  0.9523
  -7  -3   1  8.6983  1.1237
  10  -7   1  8.9940  1.0651
  10  -7   1  6.9013  0.9805
  -7  -3   1  9.2652  1.0823
  10  -7   1  9.7967  1.1447
  -3  10   1  8.2861  2.1224
  10  -7   1  6.7680  1.8296
  10  -7   1  9.0203  2.0504
  10  -7   1  6.2022  1.0101
  10  -7   1  8.9057  1.0307
  -7  -3   1  7.5505  0.9246
  10  -7   1  8.0258  2.0496
  -7  -3   1  7.8993  2.0735
  -7  -3   1  12.001   1.045
  -7  -3   1  8.9436  0.9962
  10  -7   1  6.1359  0.9285
  10  -7   1  9.3851  1.0703
  10  -7   1  7.9331  0.9217
  10  -7   1  7.2005  0.8810
  10  -7   1  6.2788  0.9587
  10  -7   1  7.9921  0.9278
  -7  -3   1  8.7856  1.0846
  10  -7   1  6.6562  1.8555
   2 -10  -1  18.502   1.607
   2 -10  -1  15.628   2.784
   8   2  -1  17.202   1.366
   2 -10  -1  17.900   1.531
   2 -10  -1  18.695   1.474
   2 -10  -1  18.295   1.619
   2 -10  -1  17.725   1.500
   2 -10  -1  18.783   1.509
   8   2  -1  16.442   1.362
   2 -10  -1  15.993   1.480
   8   2  -1  16.675   2.459
   2 -10  -1  16.322   3.057
 -10   8  -1  13.267   2.839
   8   2  -1  18.306   1.487
   8   2  -1  16.733   1.457
   2 -10  -1  15.264   2.980
   2 -10  -1  23.388   1.589
   2 -10  -1  17.215   1.363
   8   2  -1  17.989   1.393
   8   2  -1  19.542   1.331
   2 -10  -1  18.007   1.533
   8   2  -1  17.155   1.310
   2 -10  -1  19.608   1.570
   2 -10  -1  20.105   1.516
   2 -10  -1  19.069   1.537
   2 -10  -1  21.110   1.671
 -10   8  -1  17.080   2.933
   2 -10  -1  20.028   1.782
   2 -10  -1  19.728   1.782
   2 -10  -1  18.652   1.493
   8   2  -1  18.422   2.613
   8   2  -1  17.978   1.317
   2 -10  -1  19.841   1.619
   8   2  -1  15.074   2.476
  -8  -2   1  16.489   1.443
  10  -8   1  16.414   1.450
  10  -8   1  22.495   1.443
  -2  10   1  15.865   2.714
  10  -8   1  17.905   1.591
  10  -8   1  19.601   1.503
  10  -8   1  18.718   1.462
  -8  -2   1  17.942   1.445
  -2  10   1  17.506   1.414
  -8  -2   1  17.876   1.505
  10  -8   1  16.465   2.809
  10  -8   1  14.197   2.457
  -8  -2   1  18.258   1.373
  -8  -2   1  18.201   1.436
  10  -8   1  18.550   1.392
  10  -8   1  18.469   1.551
  -8  -2   1  17.774   2.807
  10  -8   1  18.373   1.566
  10  -8   1  18.341   1.381
  10  -8   1  20.055   1.418
  -2  10   1  18.267   2.789
  -8  -2   1  18.210   1.555
  10  -8   1  16.104   1.311
  10  -8   1  19.400   1.434
  -8  -2   1  22.882   1.515
  10  -8   1  18.490   2.745
  -8  -2   1  17.640   1.503
  -8  -2   1  16.140   2.751
  10  -8   1  15.964   1.531
  10  -8   1  19.226   1.652
  10  -8   1  19.785   1.432
  10  -8   1  19.388   1.483
  10  -8   1  21.850   1.486
  10  -8   1  15.887   1.469
  10  -8   1  20.567   1.639
   9   1  -1  589.74   24.11
   9   1  -1  554.63   23.28
 -10   9  -1  552.05   32.81
   9   1  -1  612.89   24.85
   9   1  -1  554.93   23.78
   1 -10  -1  624.31   21.95
   9   1  -1  597.92   22.20
   9   1  -1  559.07   23.53
   9   1  -1  572.74   22.20
   9   1  -1  497.44   31.74
   1 -10  -1  592.85   23.10
   1 -10  -1  515.41   32.46
   1 -10  -1  576.01   23.60
   1 -10  -1  574.70   23.99
   1 -10  -1  595.94   20.78
   9   1  -1  597.37   22.29
 -10   9  -1  522.43   31.42
   1 -10  -1  606.65   22.47
   1 -10  -1  524.36   31.06
   1 -10  -1  625.56   23.77
   1 -10  -1  596.18   24.31
   1 -10  -1  603.85   22.85
   1 -10  -1  542.86   33.46
   1 -10  -1  614.23   22.95
   9   1  -1  509.53   31.26
   1 -10  -1  572.69   22.98
   9   1  -1  558.06   23.35
   1 -10  -1  588.73   22.98
   1 -10  -1  615.48   24.27
   1 -10  -1  598.54   22.47
   1 -10  -1  596.16   22.95
   1 -10  -1  589.74   23.43
   1 -10  -1  620.62   22.84
  10  -9   1  609.23   22.35
  -9  -1   1  495.27   30.33
  -9  -1   1  487.74   30.75
  -9  -1   1  552.75   22.69
  -9  -1   1  586.97   22.40
  -1  10   1  532.87   33.11
  -1  10   1  598.66   24.78
  10  -9   1  611.34   23.37
  -1  10   1  558.40   23.17
  -9  -1   1  584.57   21.71
  -9  -1   1  513.09   31.15
  10  -9   1  587.51   22.40
  10  -9   1  570.55   22.67
  10  -9   1  569.52   24.54
  -9  -1   1  584.09   21.84
  10  -9   1  611.37   24.92
  10  -9   1  559.71   22.24
  10  -9   1  592.05   23.83
  10  -9   1  583.12   22.54
  10  -9   1  601.69   23.05
  10  -9   1  529.17   31.44
  10  -9   1  604.15   22.93
  -9  -1   1  570.59   23.46
  -1  10   1  554.89   31.26
  10  -9   1  569.70   23.60
  10  -9   1  611.33   22.29
  10  -9   1  613.18   22.35
  -9  -1   1  617.01   22.70
  -1  10   1  538.61   33.12
  10  -9   1  598.28   24.20
  10  -9   1  602.97   23.71
  10  -9   1  618.48   24.01
  10  -9   1  509.49   31.11
  -9  -1   1  578.27   20.83
  10   0  -1  142.49    5.76
  10   0  -1  130.04    6.02
   0 -10  -1  138.62    5.90
   0 -10  -1  138.29    6.05
   0 -10  -1  133.98    6.38
   0 -10  -1  141.56    6.04
   0 -10  -1  149.60    6.10
   0 -10  -1  138.27    5.44
   0 -10  -1  133.89    5.98
   0 -10  -1  131.51    5.93
  10   0  -1  139.71    6.45
  10   0  -1  133.06    5.75
  10   0  -1  129.16    5.63
  10   0  -1  130.33    6.11
   0 -10  -1  149.09    5.83
   0 -10  -1  136.42    6.20
   0 -10  -1  116.51    6.25
  10   0  -1  133.45    6.05
   0 -10  -1  145.79    6.20
   0 -10  -1  139.16    6.00
   0 -10  -1  139.98    6.01
   0 -10  -1  129.81    5.84
  10   0  -1  132.65    6.19
   0 -10  -1  141.07    6.41
  10   0  -1  130.54    6.06
  10   0  -1  138.08    5.72
  10   0  -1  126.76    5.97
  10 -10   1  135.39    5.77
  10 -10   1  139.23    6.19
  10 -10   1  128.63    6.06
   0  10   1  126.62    5.86
  10 -10   1  133.12    5.93
 -10   0   1  133.77    5.45
 -10   0   1  140.37    6.01
  10 -10   1  134.01    5.74
   0  10   1  145.01    6.27
  10 -10   1  135.79    5.89
   0  10   1  132.89    6.34
  10 -10   1  140.87    6.49
  10 -10   1  140.22    6.24
  10 -10   1  134.74    5.82
  10 -10   1  135.91    5.97
  10 -10   1  141.45    5.82
 -10   0   1  137.47    6.19
 -10   0   1  134.81    5.68
 -10   0   1  136.47    5.73
  10 -10   1  141.58    5.80
   0  10   1  144.08    6.16
  10 -10   1  144.18    5.79
 -10   0   1  149.00    5.98
  10 -10   1  135.02    6.04
  10 -10   1  131.61    6.26
  10 -10   1  133.38    6.07
  -1 -10  -1  32.075   2.014
  11  -1  -1  32.370   1.826
  11  -1  -1  30.761   1.932
  -1 -10  -1  30.556   2.129
  -1 -10  -1  33.479   1.977
  11  -1  -1  30.381   1.942
  -1 -10  -1  32.080   2.055
  -1 -10  -1  31.857   1.968
  -1 -10  -1  31.932   1.971
  -1 -10  -1  34.104   1.961
  11  -1  -1  30.954   1.905
  -1 -10  -1  33.730   2.024
  11  -1  -1  32.443   1.828
  -1 -10  -1  31.913   2.094
  11  -1  -1  30.828   2.002
  11  -1  -1  32.445   1.784
  -1 -10  -1  31.830   1.960
  -1 -10  -1  33.230   2.045
  11  -1  -1  32.095   1.735
  -1 -10  -1  33.276   1.982
  -1 -10  -1  30.432   1.808
  -1 -10  -1  31.707   2.164
  -1 -10  -1  30.815   2.023
  11  -1  -1  32.813   1.919
  11  -1  -1  31.237   1.976
  11  -1  -1  29.841   2.048
  11  -1  -1  30.864   1.766
  10 -11   1  34.966   1.948
 -11   1   1  33.083   2.030
  10 -11   1  35.012   2.089
   1  10   1  34.251   2.017
  10 -11   1  34.183   1.967
  10 -11   1  29.709   1.769
  10 -11   1  32.548   2.003
 -11   1   1  31.252   2.065
  10 -11   1  32.945   2.038
  10 -11   1  33.290   2.137
  10 -11   1  32.708   1.860
 -11   1   1  29.788   1.804
  10 -11   1  29.445   1.770
  10 -11   1  31.176   1.821
  10 -11   1  31.662   1.852
   1  10   1  34.884   1.910
  10 -11   1  30.595   1.917
   1  10   1  34.949   1.991
 -11   1   1  35.967   2.036
  10 -11   1  34.845   2.011
 -11   1   1  33.360   2.073
   1  10   1  33.600   1.980
   1  10   1  29.424   1.767
  10 -11   1  29.879   1.839
  -2 -10  -1  9.5146  1.1030
  12  -2  -1  10.677   1.028
  12  -2  -1  9.1694  0.9020
  12  -2  -1  11.156   1.070
  12  -2  -1  11.638   0.996
  -2 -10  -1  10.985   1.028
  -2 -10  -1  10.851   1.112
  12  -2  -1  10.381   1.080
  12  -2  -1  10.009   0.916
  12  -2  -1  9.8750  1.0879
  12  -2  -1  11.324   1.081
  -2 -10  -1  10.220   1.092
  12  -2  -1  10.307   1.014
  -2 -10  -1  10.118   1.104
  -2 -10  -1  11.110   1.127
  -2 -10  -1  12.054   1.082
  12  -2  -1  9.6971  1.0510
  12  -2  -1  10.977   0.951
  12  -2  -1  11.058   0.970
  12  -2  -1  10.045   1.061
  -2 -10  -1  10.517   0.938
  12  -2  -1  11.548   1.046
  -2 -10  -1  11.211   1.181
  -2 -10  -1  8.7906  1.0082
  10 -12   1  12.000   1.149
  10 -12   1  9.7292  1.0151
  10 -12   1  9.0542  0.9777
  10 -12   1  11.478   1.005
 -12   2   1  11.442   1.114
  10 -12   1  10.342   0.999
   2  10   1  12.734   1.173
   2  10   1  11.077   0.956
  10 -12   1  10.135   1.048
  10 -12   1  9.3809  0.8733
 -12   2   1  11.767   1.136
  10 -12   1  10.377   0.961
  10 -12   1  9.5210  0.9714
   2  10   1  11.481   1.026
 -12   2   1  12.181   1.171
 -12   2   1  10.597   1.147
  10 -12   1  11.198   1.101
   2  10   1  10.538   1.061
 -12   2   1  10.317   0.985
  10 -12   1  10.254   0.983
  10 -12   1  10.110   1.039
   2  10   1  10.817   1.044
  10 -12   1  11.762   1.109
 -12   2   1  12.197   1.131
  10 -12   1  11.256   1.083
  13  -3  -1  29.794   1.781
  13  -3  -1  27.068   1.677
  -3 -10  -1  32.005   1.780
  13  -3  -1  30.394   1.734
  13  -3  -1  31.178   1.583
  -3 -10  -1  32.510   1.599
  13  -3  -1  31.861   1.656
  -3 -10  -1  33.261   1.723
  -3 -10  -1  29.493   1.826
  13  -3  -1  29.315   1.802
  13  -3  -1  31.031   1.635
  -3 -10  -1  31.169   1.839
  13  -3  -1  29.610   1.601
  -3 -10  -1  32.376   1.850
  13  -3  -1  31.627   1.732
  13  -3  -1  32.503   1.724
  13  -3  -1  30.350   1.792
  13  -3  -1  26.740   1.672
  13  -3  -1  29.264   1.585
   3  10   1  30.832   1.759
   3  10   1  33.220   1.755
[truncated: 1,574,794 more chars]
