# Supplementary material for: Use of intensity quotients and differences in absolute structure refinement
Source: Acta Crystallogr B Struct Sci Cryst Eng Mater. 2013 May 17;69(Pt 3):249–59. doi: 10.1107/S2052519213010014 (PMC3661305; doi:10.1107/S2052519213010014)
Supplement: Supplementary file 2 [file b-69-00249-sup2.zip › TWA21A_B.cif]

 
data_TWA21A_B
 
_audit_creation_method            SHELXL-2012
_chemical_name_systematic
;
 ?
;
_chemical_name_common             ?
_chemical_melting_point           ?
_chemical_formula_moiety          ?
_chemical_formula_sum
 'C21 H29 N3' 
_chemical_formula_weight          323.47

loop_
 _atom_type_symbol
 _atom_type_description
 _atom_type_scat_dispersion_real
 _atom_type_scat_dispersion_imag
 _atom_type_scat_source
 'C'  'C'   0.0181   0.0091
 'International Tables Vol C Tables 4.2.6.8 and 6.1.1.4'
 'H'  'H'   0.0000   0.0000
 'International Tables Vol C Tables 4.2.6.8 and 6.1.1.4'
 'N'  'N'   0.0311   0.0180
 'International Tables Vol C Tables 4.2.6.8 and 6.1.1.4'
 
_space_group_crystal_system       orthorhombic
_space_group_IT_number            19
_space_group_name_H-M_alt         'P 21 21 21'
_space_group_name_Hall            'P 2ac 2ab'
 
_shelx_space_group_comment
;
The symmetry employed for this shelxl refinement is uniquely defined
by the following loop, which should always be used as a source of
symmetry information in preference to the above space-group names.
They are only intended as comments.
;
 
loop_
 _space_group_symop_operation_xyz
 'x, y, z'
 '-x+1/2, -y, z+1/2'
 '-x, y+1/2, -z+1/2'
 'x+1/2, -y+1/2, -z'
 
_cell_length_a                    8.513(2)
_cell_length_b                    11.527(2)
_cell_length_c                    17.855(4)
_cell_angle_alpha                 90
_cell_angle_beta                  90
_cell_angle_gamma                 90
_cell_volume                      1752.1(6)
_cell_formula_units_Z             4
_cell_measurement_temperature     100(2)
_cell_measurement_reflns_used     ? 
_cell_measurement_theta_min       ? 
_cell_measurement_theta_max       ? 
 
_exptl_crystal_description        ? 
_exptl_crystal_colour             ? 
_exptl_crystal_density_meas       ? 
_exptl_crystal_density_method     ?              
_exptl_crystal_density_diffrn     1.226          
_exptl_crystal_F_000              704
_exptl_transmission_factor_min    ?                                             
_exptl_transmission_factor_max    ?                                             
_exptl_crystal_size_max           0.790
_exptl_crystal_size_mid           0.300
_exptl_crystal_size_min           0.300
_exptl_absorpt_coefficient_mu     0.554
_shelx_estimated_absorpt_T_min    0.669
_shelx_estimated_absorpt_T_max    0.851
_exptl_absorpt_correction_type    ? 
_exptl_absorpt_correction_T_min   ? 
_exptl_absorpt_correction_T_max   ? 
_exptl_absorpt_process_details    ? 
 
_exptl_special_details
;
 ?
;
 
_diffrn_ambient_temperature       100(2)
_diffrn_radiation_wavelength      1.54178
_diffrn_radiation_type            CuK\a
_diffrn_source                    ?                       
_diffrn_measurement_device_type   ? 
_diffrn_measurement_method        ? 
_diffrn_detector_area_resol_mean  ? 
_diffrn_reflns_number             53779
_diffrn_reflns_av_unetI/netI      0.0129
_diffrn_reflns_av_R_equivalents   0.0326
_diffrn_reflns_limit_h_min        -10
_diffrn_reflns_limit_h_max        10
_diffrn_reflns_limit_k_min        -13
_diffrn_reflns_limit_k_max        13
_diffrn_reflns_limit_l_min        -18
_diffrn_reflns_limit_l_max        20
_diffrn_reflns_theta_min          4.566
_diffrn_reflns_theta_max          66.590
_diffrn_reflns_theta_full         67.679
_diffrn_measured_fraction_theta_max   0.989
_diffrn_measured_fraction_theta_full  0.967
_diffrn_reflns_Laue_measured_fraction_max    0.989
_diffrn_reflns_Laue_measured_fraction_full   0.967
_diffrn_reflns_point_group_measured_fraction_max   0.991
_diffrn_reflns_point_group_measured_fraction_full  0.967
_reflns_number_total              3071
_reflns_number_gt                 3069
_reflns_threshold_expression      'I > 2\s(I)'
_reflns_Friedel_coverage          0.732
_reflns_Friedel_fraction_max      0.994
_reflns_Friedel_fraction_full     0.967
 
_reflns_special_details
;
 Reflections were merged by SHELXL according to the crystal
 class for the calculation of statistics and refinement.
 
 _reflns_Friedel_fraction is defined as the number of unique
 Friedel pairs measured divided by the number that would be
 possible theoretically, ignoring centric projections and
 systematic absences.
;
 
_computing_data_collection        ?
_computing_cell_refinement        ?
_computing_data_reduction         ?
_computing_structure_solution     ?
_computing_structure_refinement   'SHELXL-2012 (Sheldrick, 2012)'
_computing_molecular_graphics     ?
_computing_publication_material   ?
 
_refine_special_details
;
 ?
;
_refine_ls_structure_factor_coef  Fsqd
_refine_ls_matrix_type            full
_refine_ls_weighting_scheme       calc
_refine_ls_weighting_details
;
 w=1/[\s^2^(Fo^2^)+(0.0363P)^2^+0.2813P]
 where P=(Fo^2^+2Fc^2^)/3
;
_atom_sites_solution_primary      ?
_atom_sites_solution_secondary    ?
_atom_sites_solution_hydrogens    difmap
_refine_ls_hydrogen_treatment     refall
_refine_ls_extinction_method      SHELXL
_refine_ls_extinction_coef        0.0108(9)
_refine_ls_extinction_expression
 'Fc^*^=kFc[1+0.001xFc^2^\l^3^/sin(2\q)]^-1/4^'
_refine_ls_abs_structure_details
;
 Flack x determined using 1295 quotients [(I+)-(I-)]/[(I+)+(I-)]
 (Parsons and Flack (2004), Acta Cryst. A60, s61).
;
_refine_ls_abs_structure_Flack    0.01(4)
_chemical_absolute_configuration  ?
_refine_ls_number_reflns          3071
_refine_ls_number_parameters      334
_refine_ls_number_restraints      0
_refine_ls_R_factor_all           0.0247
_refine_ls_R_factor_gt            0.0247
_refine_ls_wR_factor_ref          0.0647
_refine_ls_wR_factor_gt           0.0647
_refine_ls_goodness_of_fit_ref    1.105
_refine_ls_restrained_S_all       1.105
_refine_ls_shift/su_max           0.004
_refine_ls_shift/su_mean          0.001
 
loop_
 _atom_site_label
 _atom_site_type_symbol
 _atom_site_fract_x
 _atom_site_fract_y
 _atom_site_fract_z
 _atom_site_U_iso_or_equiv
 _atom_site_adp_type
 _atom_site_occupancy
 _atom_site_site_symmetry_order  
 _atom_site_calc_flag
 _atom_site_refinement_flags_posn
 _atom_site_refinement_flags_adp
 _atom_site_refinement_flags_occupancy
 _atom_site_disorder_assembly
 _atom_site_disorder_group
C1 C 0.8226(2) 0.34074(17) -0.04023(9) 0.0260(4) Uani 1 1 d . . . . .
H1A H 0.787(3) 0.263(2) -0.0487(13) 0.049(7) Uiso 1 1 d . . . . .
H1B H 0.893(2) 0.3618(18) -0.0794(11) 0.029(5) Uiso 1 1 d . . . . .
H1C H 0.727(3) 0.393(2) -0.0456(15) 0.054(7) Uiso 1 1 d . . . . .
C2 C 0.90209(18) 0.35478(14) 0.03561(8) 0.0200(3) Uani 1 1 d . . . . .
H2A H 0.940(2) 0.4361(17) 0.0408(10) 0.022(5) Uiso 1 1 d . . . . .
H2B H 0.999(2) 0.3070(17) 0.0375(11) 0.027(5) Uiso 1 1 d . . . . .
C3 C 0.80269(17) 0.32573(13) 0.10526(8) 0.0174(3) Uani 1 1 d . . . . .
C4 C 0.75019(17) 0.19789(13) 0.10606(9) 0.0184(3) Uani 1 1 d . . . . .
H4A H 0.676(2) 0.1827(15) 0.1486(10) 0.015(4) Uiso 1 1 d . . . . .
H4B H 0.690(2) 0.1801(16) 0.0601(11) 0.020(4) Uiso 1 1 d . . . . .
C5 C 0.89078(18) 0.11625(14) 0.11413(9) 0.0207(3) Uani 1 1 d . . . . .
H5A H 0.853(2) 0.0321(16) 0.1175(10) 0.021(4) Uiso 1 1 d . . . . .
H5B H 0.965(2) 0.1227(17) 0.0691(11) 0.024(5) Uiso 1 1 d . . . . .
C6 C 0.98221(18) 0.14486(13) 0.18497(9) 0.0208(3) Uani 1 1 d . . . . .
H6A H 0.911(2) 0.1258(15) 0.2295(10) 0.015(4) Uiso 1 1 d . . . . .
H6B H 1.083(2) 0.0977(18) 0.1892(11) 0.027(5) Uiso 1 1 d . . . . .
N7 N 1.03433(14) 0.26656(11) 0.18484(7) 0.0183(3) Uani 1 1 d . . . . .
C8 C 1.11943(19) 0.29579(14) 0.25411(9) 0.0208(3) Uani 1 1 d . . . . .
H8A H 1.152(2) 0.3801(17) 0.2478(10) 0.020(4) Uiso 1 1 d . . . . .
H8B H 1.217(2) 0.2489(18) 0.2563(11) 0.028(5) Uiso 1 1 d . . . . .
C9 C 1.02328(19) 0.28159(14) 0.32688(9) 0.0211(4) Uani 1 1 d . . . . .
H9A H 1.019(2) 0.1976(18) 0.3434(11) 0.027(5) Uiso 1 1 d . . . . .
H9B H 1.078(2) 0.3263(18) 0.3696(12) 0.030(5) Uiso 1 1 d . . . . .
C10 C 0.86009(17) 0.32732(12) 0.31474(9) 0.0176(3) Uani 1 1 d . . . . .
C11 C 0.73065(18) 0.34505(13) 0.36484(9) 0.0174(3) Uani 1 1 d . . . . .
C12 C 0.70959(19) 0.32740(13) 0.44204(9) 0.0203(3) Uani 1 1 d . . . . .
H12 H 0.795(2) 0.3000(15) 0.4715(10) 0.017(4) Uiso 1 1 d . . . . .
C13 C 0.5635(2) 0.34850(14) 0.47298(9) 0.0225(3) Uani 1 1 d . . . . .
H13 H 0.548(2) 0.3359(16) 0.5258(11) 0.022(4) Uiso 1 1 d . . . . .
C14 C 0.43857(19) 0.38888(14) 0.42903(9) 0.0215(3) Uani 1 1 d . . . . .
H14 H 0.334(2) 0.4064(16) 0.4540(10) 0.023(5) Uiso 1 1 d . . . . .
C15 C 0.45572(19) 0.40832(13) 0.35287(9) 0.0189(3) Uani 1 1 d . . . . .
H15 H 0.368(2) 0.4377(15) 0.3238(10) 0.020(4) Uiso 1 1 d . . . . .
C16 C 0.60236(18) 0.38523(12) 0.32107(8) 0.0163(3) Uani 1 1 d . . . . .
N17 N 0.65287(14) 0.39311(10) 0.24699(7) 0.0160(3) Uani 1 1 d . . . . .
C18 C 0.55512(17) 0.39916(13) 0.17940(8) 0.0167(3) Uani 1 1 d . . . . .
H18 H 0.492(2) 0.3242(15) 0.1763(9) 0.014(4) Uiso 1 1 d . . . . .
N19 N 0.44003(15) 0.49264(11) 0.18821(7) 0.0180(3) Uani 1 1 d . . . . .
C20 C 0.32257(19) 0.49289(16) 0.12878(9) 0.0236(4) Uani 1 1 d . . . . .
H20A H 0.237(2) 0.5504(17) 0.1419(11) 0.027(5) Uiso 1 1 d . . . . .
H20B H 0.277(2) 0.4162(18) 0.1240(11) 0.027(5) Uiso 1 1 d . . . . .
H20C H 0.367(2) 0.5167(16) 0.0787(11) 0.024(5) Uiso 1 1 d . . . . .
C21 C 0.5071(2) 0.60732(14) 0.19924(10) 0.0252(4) Uani 1 1 d . . . . .
H21A H 0.557(3) 0.6406(19) 0.1535(12) 0.040(6) Uiso 1 1 d . . . . .
H21B H 0.588(2) 0.6048(17) 0.2401(11) 0.026(5) Uiso 1 1 d . . . . .
H21C H 0.419(2) 0.6609(18) 0.2148(11) 0.030(5) Uiso 1 1 d . . . . .
C22 C 0.66130(17) 0.40946(13) 0.10990(9) 0.0180(3) Uani 1 1 d . . . . .
H22A H 0.703(2) 0.4908(19) 0.1078(11) 0.033(5) Uiso 1 1 d . . . . .
H22B H 0.596(2) 0.3985(16) 0.0657(11) 0.022(5) Uiso 1 1 d . . . . .
C23 C 0.80803(17) 0.35575(12) 0.24492(8) 0.0162(3) Uani 1 1 d . . . . .
C24 C 0.90373(16) 0.34979(13) 0.17480(8) 0.0166(3) Uani 1 1 d . . . . .
H24 H 0.955(2) 0.4281(17) 0.1666(10) 0.021(5) Uiso 1 1 d . . . . .
 
loop_
 _atom_site_aniso_label
 _atom_site_aniso_U_11
 _atom_site_aniso_U_22
 _atom_site_aniso_U_33
 _atom_site_aniso_U_23
 _atom_site_aniso_U_13
 _atom_site_aniso_U_12
C1 0.0227(8) 0.0364(10) 0.0190(8) -0.0011(7) 0.0032(7) -0.0046(7)
C2 0.0157(7) 0.0248(8) 0.0196(8) 0.0023(6) 0.0026(6) -0.0001(6)
C3 0.0145(7) 0.0199(8) 0.0179(7) 0.0015(6) -0.0001(6) 0.0005(6)
C4 0.0156(7) 0.0206(8) 0.0189(8) -0.0010(6) -0.0004(6) -0.0020(6)
C5 0.0194(7) 0.0190(7) 0.0237(8) -0.0016(6) 0.0021(6) 0.0005(6)
C6 0.0195(7) 0.0188(7) 0.0239(8) 0.0009(6) 0.0006(6) 0.0029(6)
N7 0.0144(6) 0.0192(6) 0.0212(7) 0.0013(5) -0.0021(5) 0.0011(5)
C8 0.0150(7) 0.0248(8) 0.0227(8) 0.0025(6) -0.0027(6) 0.0010(6)
C9 0.0192(8) 0.0228(8) 0.0213(8) 0.0019(6) -0.0033(6) 0.0014(7)
C10 0.0172(7) 0.0165(7) 0.0190(7) 0.0000(6) -0.0028(6) -0.0011(6)
C11 0.0197(7) 0.0137(7) 0.0188(7) -0.0006(6) -0.0022(6) -0.0014(6)
C12 0.0239(8) 0.0192(8) 0.0178(7) 0.0010(6) -0.0031(6) 0.0004(6)
C13 0.0300(8) 0.0212(8) 0.0164(8) -0.0001(6) 0.0020(6) -0.0014(7)
C14 0.0214(8) 0.0219(8) 0.0211(8) -0.0026(6) 0.0046(6) -0.0016(6)
C15 0.0193(7) 0.0171(7) 0.0204(8) -0.0015(6) 0.0000(6) 0.0001(6)
C16 0.0196(7) 0.0128(7) 0.0163(7) -0.0009(5) 0.0002(6) -0.0009(6)
N17 0.0152(6) 0.0163(6) 0.0165(6) 0.0000(5) -0.0006(5) 0.0011(5)
C18 0.0162(7) 0.0159(7) 0.0179(7) 0.0001(6) -0.0019(6) 0.0010(6)
N19 0.0164(6) 0.0166(6) 0.0210(6) 0.0001(5) -0.0011(5) 0.0022(5)
C20 0.0190(8) 0.0285(9) 0.0231(8) 0.0015(7) -0.0018(7) 0.0049(7)
C21 0.0264(8) 0.0170(8) 0.0321(10) 0.0005(6) -0.0005(7) 0.0015(7)
C22 0.0159(7) 0.0206(8) 0.0174(8) 0.0015(6) -0.0010(6) 0.0017(6)
C23 0.0152(7) 0.0139(7) 0.0196(7) 0.0002(6) -0.0002(6) -0.0007(6)
C24 0.0146(7) 0.0170(7) 0.0182(7) 0.0018(6) -0.0002(6) -0.0014(6)
 
_geom_special_details
;
 All esds (except the esd in the dihedral angle between two l.s. planes)
 are estimated using the full covariance matrix.  The cell esds are taken
 into account individually in the estimation of esds in distances, angles
 and torsion angles; correlations between esds in cell parameters are only
 used when they are defined by crystal symmetry.  An approximate (isotropic)
 treatment of cell esds is used for estimating esds involving l.s. planes.
;
 
loop_
 _geom_bond_atom_site_label_1
 _geom_bond_atom_site_label_2
 _geom_bond_distance
 _geom_bond_site_symmetry_2
 _geom_bond_publ_flag
C1 C2 1.522(2) . ?
C2 C3 1.541(2) . ?
C3 C24 1.536(2) . ?
C3 C4 1.540(2) . ?
C3 C22 1.545(2) . ?
C4 C5 1.529(2) . ?
C5 C6 1.521(2) . ?
C6 N7 1.471(2) . ?
N7 C8 1.473(2) . ?
N7 C24 1.4794(19) . ?
C8 C9 1.544(2) . ?
C9 C10 1.502(2) . ?
C10 C23 1.363(2) . ?
C10 C11 1.434(2) . ?
C11 C12 1.405(2) . ?
C11 C16 1.421(2) . ?
C12 C13 1.382(2) . ?
C13 C14 1.401(2) . ?
C14 C15 1.386(2) . ?
C15 C16 1.397(2) . ?
C16 N17 1.394(2) . ?
N17 C23 1.3898(19) . ?
N17 C18 1.4676(19) . ?
C18 N19 1.465(2) . ?
C18 C22 1.540(2) . ?
N19 C21 1.454(2) . ?
N19 C20 1.458(2) . ?
C23 C24 1.495(2) . ?
 
loop_
 _geom_angle_atom_site_label_1
 _geom_angle_atom_site_label_2
 _geom_angle_atom_site_label_3
 _geom_angle
 _geom_angle_site_symmetry_1
 _geom_angle_site_symmetry_3
 _geom_angle_publ_flag
C1 C2 C3 116.79(13) . . ?
C24 C3 C4 109.14(12) . . ?
C24 C3 C2 107.80(12) . . ?
C4 C3 C2 112.01(12) . . ?
C24 C3 C22 106.27(12) . . ?
C4 C3 C22 111.79(12) . . ?
C2 C3 C22 109.60(12) . . ?
C5 C4 C3 111.26(12) . . ?
C6 C5 C4 110.21(12) . . ?
N7 C6 C5 111.08(13) . . ?
C6 N7 C8 111.42(12) . . ?
C6 N7 C24 113.07(11) . . ?
C8 N7 C24 108.86(12) . . ?
N7 C8 C9 114.94(13) . . ?
C10 C9 C8 109.37(13) . . ?
C23 C10 C11 106.65(13) . . ?
C23 C10 C9 121.15(14) . . ?
C11 C10 C9 132.13(14) . . ?
C12 C11 C16 119.27(14) . . ?
C12 C11 C10 133.60(15) . . ?
C16 C11 C10 107.10(13) . . ?
C13 C12 C11 118.78(15) . . ?
C12 C13 C14 121.16(15) . . ?
C15 C14 C13 121.55(15) . . ?
C14 C15 C16 117.53(15) . . ?
N17 C16 C15 130.46(14) . . ?
N17 C16 C11 107.83(13) . . ?
C15 C16 C11 121.70(14) . . ?
C23 N17 C16 107.35(12) . . ?
C23 N17 C18 122.13(13) . . ?
C16 N17 C18 127.48(12) . . ?
N19 C18 N17 109.02(12) . . ?
N19 C18 C22 114.99(12) . . ?
N17 C18 C22 109.48(12) . . ?
C21 N19 C20 111.49(13) . . ?
C21 N19 C18 114.87(12) . . ?
C20 N19 C18 112.45(12) . . ?
C18 C22 C3 116.90(12) . . ?
C10 C23 N17 111.05(13) . . ?
C10 C23 C24 125.28(13) . . ?
N17 C23 C24 123.66(13) . . ?
N7 C24 C23 109.74(12) . . ?
N7 C24 C3 113.69(12) . . ?
C23 C24 C3 112.34(12) . . ?
 
_refine_diff_density_max    0.158
_refine_diff_density_min   -0.130
_refine_diff_density_rms    0.029

_shelxl_version_number 2012-9

_shelx_res_file
;
TITL TWA21a in P2(1)2(1)2(1) [PKF027-263]
CELL 1.54178   8.513  11.527  17.855  90.000  90.000  90.000
ZERR    4.00   0.002   0.002   0.004   0.000   0.000   0.000
LATT -1
SYMM 0.5-X, -Y, 0.5+Z
SYMM -X, 0.5+Y, 0.5-Z
SYMM 0.5+X, 0.5-Y, -Z
SFAC C  H  N
UNIT 84 116 12
L.S. 4
ACTA
FMAP 2
PLAN 8
SIZE 0.79 0.30 0.30
TEMP -173
WGHT    0.036300    0.281300
EXTI    0.010821
FVAR       1.00711
C1    1    0.822628    0.340739   -0.040226    11.00000    0.02267    0.03638 =
         0.01905   -0.00110    0.00318   -0.00462
H1A   2    0.787160    0.263280   -0.048738    11.00000    0.04862
H1B   2    0.893480    0.361778   -0.079350    11.00000    0.02889
H1C   2    0.727301    0.392700   -0.045573    11.00000    0.05399
C2    1    0.902089    0.354780    0.035607    11.00000    0.01572    0.02477 =
         0.01965    0.00226    0.00263   -0.00007
H2A   2    0.940024    0.436124    0.040773    11.00000    0.02179
H2B   2    0.999307    0.307032    0.037477    11.00000    0.02721
C3    1    0.802691    0.325733    0.105258    11.00000    0.01446    0.01988 =
         0.01788    0.00152   -0.00009    0.00049
C4    1    0.750190    0.197892    0.106060    11.00000    0.01560    0.02063 =
         0.01893   -0.00099   -0.00045   -0.00198
H4A   2    0.676464    0.182664    0.148590    11.00000    0.01467
H4B   2    0.690011    0.180054    0.060054    11.00000    0.01986
C5    1    0.890779    0.116251    0.114133    11.00000    0.01940    0.01902 =
         0.02371   -0.00161    0.00206    0.00054
H5A   2    0.853204    0.032118    0.117530    11.00000    0.02052
H5B   2    0.964572    0.122707    0.069098    11.00000    0.02404
C6    1    0.982209    0.144858    0.184966    11.00000    0.01949    0.01884 =
         0.02395    0.00092    0.00058    0.00290
H6A   2    0.911366    0.125836    0.229475    11.00000    0.01503
H6B   2    1.083259    0.097673    0.189220    11.00000    0.02737
N7    3    1.034334    0.266562    0.184838    11.00000    0.01445    0.01922 =
         0.02119    0.00133   -0.00214    0.00112
C8    1    1.119433    0.295790    0.254115    11.00000    0.01504    0.02483 =
         0.02267    0.00254   -0.00267    0.00096
H8A   2    1.152054    0.380064    0.247816    11.00000    0.02041
H8B   2    1.217269    0.248887    0.256296    11.00000    0.02820
C9    1    1.023275    0.281586    0.326881    11.00000    0.01918    0.02280 =
         0.02131    0.00193   -0.00334    0.00140
H9A   2    1.018768    0.197552    0.343429    11.00000    0.02658
H9B   2    1.078078    0.326338    0.369584    11.00000    0.02977
C10   1    0.860094    0.327322    0.314737    11.00000    0.01722    0.01648 =
         0.01905   -0.00003   -0.00278   -0.00107
C11   1    0.730653    0.345047    0.364841    11.00000    0.01973    0.01374 =
         0.01876   -0.00062   -0.00218   -0.00140
C12   1    0.709586    0.327401    0.442041    11.00000    0.02387    0.01919 =
         0.01780    0.00100   -0.00309    0.00039
H12   2    0.795445    0.299954    0.471513    11.00000    0.01694
C13   1    0.563506    0.348504    0.472985    11.00000    0.03002    0.02122 =
         0.01637   -0.00006    0.00197   -0.00143
H13   2    0.547617    0.335873    0.525805    11.00000    0.02234
C14   1    0.438565    0.388875    0.429027    11.00000    0.02141    0.02185 =
         0.02110   -0.00259    0.00464   -0.00160
H14   2    0.334232    0.406399    0.453968    11.00000    0.02290
C15   1    0.455719    0.408316    0.352868    11.00000    0.01929    0.01707 =
         0.02036   -0.00154   -0.00001    0.00011
H15   2    0.367509    0.437650    0.323821    11.00000    0.02030
C16   1    0.602365    0.385231    0.321066    11.00000    0.01961    0.01283 =
         0.01633   -0.00085    0.00018   -0.00086
N17   3    0.652872    0.393113    0.246986    11.00000    0.01516    0.01632 =
         0.01653    0.00004   -0.00058    0.00107
C18   1    0.555115    0.399158    0.179399    11.00000    0.01620    0.01590 =
         0.01793    0.00014   -0.00187    0.00100
H18   2    0.492124    0.324161    0.176298    11.00000    0.01382
N19   3    0.440026    0.492639    0.188214    11.00000    0.01639    0.01661 =
         0.02096    0.00010   -0.00105    0.00222
C20   1    0.322568    0.492894    0.128779    11.00000    0.01900    0.02854 =
         0.02312    0.00150   -0.00182    0.00486
H20A  2    0.237255    0.550415    0.141861    11.00000    0.02715
H20B  2    0.277046    0.416176    0.123960    11.00000    0.02708
H20C  2    0.366761    0.516733    0.078665    11.00000    0.02385
C21   1    0.507146    0.607319    0.199241    11.00000    0.02636    0.01697 =
         0.03214    0.00045   -0.00047    0.00153
H21A  2    0.557408    0.640618    0.153536    11.00000    0.03981
H21B  2    0.587931    0.604795    0.240110    11.00000    0.02637
H21C  2    0.418531    0.660933    0.214784    11.00000    0.03046
C22   1    0.661297    0.409464    0.109905    11.00000    0.01593    0.02061 =
         0.01738    0.00151   -0.00103    0.00172
H22A  2    0.703335    0.490774    0.107803    11.00000    0.03328
H22B  2    0.595876    0.398474    0.065745    11.00000    0.02197
C23   1    0.808032    0.355748    0.244918    11.00000    0.01515    0.01389 =
         0.01961    0.00016   -0.00023   -0.00069
C24   1    0.903729    0.349790    0.174795    11.00000    0.01458    0.01703 =
         0.01825    0.00185   -0.00019   -0.00145
H24   2    0.954954    0.428135    0.166623    11.00000    0.02096
HKLF 4

REM  TWA21a in P2(1)2(1)2(1) [PKF027-263]
REM R1 =  0.0247 for    3069 Fo > 4sig(Fo)  and  0.0247 for all    3071 data
REM    334 parameters refined using      0 restraints

END

WGHT      0.0363      0.2812

REM Highest difference peak  0.158,  deepest hole -0.130,  1-sigma level  0.029
Q1    1   0.8544  0.3414  0.1397  11.00000  0.05    0.16
Q2    1   0.9371  0.3046  0.3189  11.00000  0.05    0.15
Q3    1   0.8649  0.3788  0.2822  11.00000  0.05    0.15
Q4    1   0.8268  0.3072  0.2794  11.00000  0.05    0.13
Q5    1   0.7419  0.3596  0.1065  11.00000  0.05    0.12
Q6    1   0.8538  0.3484  0.0687  11.00000  0.05    0.12
Q7    1   0.7415  0.3716  0.4003  11.00000  0.05    0.12
Q8    1   0.5285  0.3987  0.3349  11.00000  0.05    0.12
;
_shelx_res_checksum   78994

_shelx_hkl_file
;
  -1   0   0  1.1410  0.1819
  -1   0   0  1.6599  0.2336
  -2   0   0 2122.67  107.45
  -2   0   0 2287.53  108.70
   2   0   0 2181.17  110.19
  -2   0   0 2300.67  110.33
   2   0   0 2255.79  107.79
   3   0   0  0.5441  0.2929
  -3   0   0  0.9237  0.3226
   3   0   0  0.4495  0.3221
   3   0   0  0.1650  0.2505
  -3   0   0  0.4090  0.4204
   4   0   0  15.117   1.121
  -4   0   0  12.933   1.344
  -4   0   0  11.654   1.014
   4   0   0  15.164   1.308
   4   0   0  14.061   1.302
  -5   0   0  0.2402  0.2595
   5   0   0  0.8399  0.2816
  -5   0   0 -0.1009  0.6467
   5   0   0 -0.1692  0.5762
   5   0   0  0.2667  0.6034
   5   0   0  0.1850  0.2457
  -5   0   0  0.5147  0.2450
  -5   0   0  3.1698  0.9734
  -5   0   0 -0.0830  0.2224
   6   0   0  2.2739  0.4091
  -6   0   0  1.8749  1.4009
  -6   0   0  1.0993  0.3670
   6   0   0  4.1775  1.2852
  -6   0   0  2.9283  0.3882
   6   0   0  2.2761  0.4187
   6   0   0  1.3925  0.4002
  -6   0   0  1.5330  0.3705
   6   0   0  1.8091  0.3279
  -6   0   0  1.2524  0.3270
   6   0   0  1.2950  0.9359
  -6   0   0  1.1696  0.9754
  -6   0   0  1.8757  0.3725
   6   0   0  1.9174  0.4086
  -7   0   0 -0.1055  0.3945
   7   0   0  0.0088  0.3883
  -7   0   0 -0.1825  0.3373
   7   0   0  1.4594  0.9244
  -7   0   0  0.5706  0.3636
   7   0   0  2.2544  0.3857
  -7   0   0  0.0940  0.8810
  -7   0   0  0.0150  0.3591
   7   0   0  1.4003  0.5410
   7   0   0 -0.0946  0.4605
   8   0   0  146.75    5.83
   8   0   0  149.12    5.86
  -8   0   0  140.32    5.62
  -8   0   0  143.84    5.73
   8   0   0  142.58    5.66
  -8   0   0  149.59    5.66
  -9   0   0  0.8050  0.4302
  -9   0   0  1.3385  0.5295
  -9   0   0 -0.4161  0.3615
   9   0   0 -0.1802  0.3724
   9   0   0  0.2232  0.4522
   9   0   0  0.3212  0.5060
 -10   0   0  3.1085  0.4271
  10   0   0  3.5688  0.4656
 -10   0   0  3.1632  0.4587
  10   0   0  2.9140  0.4237
   0   1   0  0.9794  0.1378
   0   1   0  0.5959  0.1283
  -1  -1   0 2624.09  125.88
   1  -1   0 2386.03  128.51
   1  -1   0 2415.60  125.29
  -1  -1   0 2879.60  127.45
  -1   1   0 2576.25  125.63
  -1   1   0 2659.83  128.48
   1   1   0 2667.15  125.69
   1   1   0 2694.76  127.00
  -1   1   0 2543.98  127.07
   1  -1   0 2751.49  127.63
   1   1   0 2570.92  128.63
  -1  -1   0 2762.76  129.01
   2  -1   0  112.36    5.36
   2  -1   0  104.75    5.51
  -2  -1   0  93.028   5.523
  -2  -1   0  107.93    5.41
   2   1   0  112.00    5.47
  -2   1   0  107.91    5.52
  -2   1   0  110.06    5.45
  -2  -1   0  112.27    5.46
   2   1   0  112.52    5.42
   2   1   0  113.00    5.42
   2  -1   0  108.18    5.42
  -3   1   0  90.343   4.992
   3   1   0  91.719   4.891
   3  -1   0  97.909   4.813
  -3  -1   0  93.230   4.805
   3   1   0  96.191   4.830
  -3   1   0  93.055   4.855
   3   1   0  98.765   4.907
  -3  -1   0  95.456   4.957
   3  -1   0  92.982   4.949
  -3   1   0  94.655   5.003
   3  -1   0  89.327   4.787
  -3  -1   0  93.623   5.052
   4  -1   0  175.03    9.29
  -4   1   0  199.29    9.72
  -4   1   0  182.44    9.35
   4   1   0  186.98    9.50
   4  -1   0  197.75    9.47
  -4  -1   0  195.93    9.63
   4  -1   0  192.34    9.69
  -4   1   0  191.23    9.77
  -4  -1   0  179.54    9.37
   4   1   0  182.32    9.40
   4   1   0  191.67    9.62
  -4  -1   0  188.40    9.82
  -5   1   0  516.89   20.07
   5  -1   0  599.31   27.73
   5   1   0  585.09   27.61
   5   1   0  580.91   27.12
   5   1   0  545.43   20.18
   5   1   0  541.51   20.89
   5  -1   0  618.17   27.13
   5   1   0  529.56   20.11
   5   1   0  540.34   20.83
  -5   1   0  587.91   27.35
  -5  -1   0  556.26   27.04
  -5   1   0  522.01   19.51
  -5  -1   0  561.30   20.12
  -5  -1   0  546.83   20.08
   5  -1   0  541.97   20.17
   5   1   0  543.07   27.00
  -5   1   0  531.43   19.96
   5  -1   0  525.71   20.86
   5  -1   0  550.04   20.83
  -5  -1   0  584.37   27.20
  -5  -1   0  578.32   27.86
  -5   1   0  604.01   27.86
  -5   1   0  544.72   20.07
  -5  -1   0  560.36   20.00
   6  -1   0  65.044   2.731
  -6   1   0  66.860   4.516
   6  -1   0  61.268   2.727
  -6   1   0  63.207   2.750
  -6  -1   0  65.441   4.441
   6  -1   0  66.795   4.213
   6   1   0  64.355   2.729
  -6   1   0  61.634   2.627
  -6  -1   0  60.302   2.585
   6   1   0  64.599   2.656
   6   1   0  65.124   2.716
   6   1   0  60.563   2.580
   6  -1   0  62.563   2.695
  -6   1   0  65.669   2.726
  -6   1   0  64.351   2.642
  -6  -1   0  64.419   2.673
   6  -1   0  66.828   4.166
   6  -1   0  60.097   2.630
   6   1   0  66.173   4.191
   6  -1   0  65.557   2.637
  -6   1   0  62.767   4.331
  -6  -1   0  63.320   2.710
  -6  -1   0  63.491   2.584
  -6  -1   0  67.299   2.674
  -6   1   0  62.752   2.613
  -7  -1   0  30.088   1.564
  -7  -1   0  26.823   2.998
   7  -1   0  30.318   1.572
   7   1   0  30.955   1.574
  -7   1   0  29.843   1.484
   7   1   0  29.535   1.560
  -7   1   0  31.272   1.630
  -7  -1   0  30.610   1.537
   7   1   0  30.219   1.540
   7  -1   0  29.215   1.506
  -7  -1   0  30.184   1.441
  -7   1   0  29.848   1.536
   7   1   0  27.426   2.774
  -7  -1   0  34.444   1.654
   7  -1   0  27.728   2.700
   7   1   0  28.437   1.452
  -7   1   0  28.449   1.508
  -7   1   0  26.775   2.900
   7  -1   0  27.565   1.496
   8  -1   0  78.245   3.425
   8   1   0  74.975   3.216
   8   1   0  82.962   3.483
   8  -1   0  81.933   3.337
  -8  -1   0  82.593   3.381
  -8   1   0  82.911   3.459
   8   1   0  81.772   3.471
  -8  -1   0  82.413   3.375
  -8   1   0  81.255   3.297
  -8  -1   0  80.979   3.415
   8   1   0  80.416   3.389
   8  -1   0  80.387   3.401
   8  -1   0  84.170   3.482
  -8   1   0  67.131   3.256
  -8   1   0  84.790   3.377
   9   1   0  77.603   3.296
  -9  -1   0  74.627   3.195
  -9   1   0  82.238   3.292
  -9  -1   0  79.369   3.170
   9   1   0  77.282   3.273
  -9   1   0  71.161   3.088
   9  -1   0  77.365   3.192
   9   1   0  80.013   3.210
   9  -1   0  76.132   3.303
  -9  -1   0  79.231   3.191
  -9   1   0  76.328   3.145
   9  -1   0  73.360   3.224
  10   1   0  155.89    6.23
  10  -1   0  161.95    6.03
 -10  -1   0  160.84    5.97
  10   1   0  163.99    6.06
   0   2   0 3460.20  185.68
   0   2   0 4036.66  184.46
   0  -2   0 3852.77  188.54
   0  -2   0 4115.07  188.64
  -1   2   0 2151.29  105.03
  -1   2   0 2014.00  106.55
  -1  -2   0 2244.03  107.93
   1  -2   0 2252.43  104.21
   1  -2   0 2165.78  107.03
   1   2   0 2046.24  104.35
  -1  -2   0 2257.56  106.35
  -1   2   0 2108.04  105.90
   1   2   0 2228.41  106.03
   1  -2   0 2236.92  106.19
  -1  -2   0 2126.33  104.39
  -2   2   0  143.28    7.28
   2  -2   0  147.97    7.31
  -2  -2   0  145.48    7.46
   2  -2   0  152.59    7.16
  -2  -2   0  154.05    7.25
   2   2   0  137.08    7.20
  -2   2   0  142.35    7.30
  -2   2   0  145.34    7.36
   2  -2   0  148.01    7.40
  -2  -2   0  142.43    7.28
   2   2   0  153.11    7.28
   2   2   0  143.56    7.31
  -3  -2   0  490.52   23.87
   3  -2   0  509.12   23.14
  -3   2   0  416.24   23.26
  -3  -2   0  502.57   23.25
  -3   2   0  488.07   23.41
  -3   2   0  458.86   23.73
   3  -2   0  496.98   23.46
  -3  -2   0  497.43   23.46
   3   2   0  483.76   23.24
   3  -2   0  500.54   23.81
   3   2   0  483.23   23.38
   3   2   0  481.12   23.68
   4  -2   0  786.43   37.73
  -4  -2   0  807.89   38.86
   4  -2   0  760.43   38.07
  -4   2   0  761.23   37.99
   4  -2   0  808.47   38.78
  -4  -2   0  804.74   37.82
   4   2   0  809.62   38.62
  -4   2   0  823.10   38.06
   4   2   0  786.36   37.87
   4   2   0  764.77   38.03
  -4  -2   0  814.38   38.18
  -4   2   0  769.29   38.69
   5  -2   0  58.146   2.571
  -5   2   0  65.892   4.029
   5  -2   0  60.417   2.624
   5  -2   0  62.754   3.929
   5  -2   0  63.888   2.612
   5  -2   0  70.364   3.918
   5   2   0  62.356   2.553
   5  -2   0  60.327   2.578
   5   2   0  63.632   3.903
  -5  -2   0  64.758   2.580
   5  -2   0  64.489   2.524
  -5  -2   0  68.510   4.195
   5   2   0  60.950   2.512
  -5   2   0  65.985   2.553
   5   2   0  63.692   2.643
  -5  -2   0  70.046   2.603
  -5   2   0  62.397   4.173
  -5  -2   0  62.748   2.514
  -5   2   0  58.465   2.625
  -5  -2   0  64.469   4.027
   5   2   0  66.858   3.699
  -5   2   0  57.725   2.492
  -5   2   0  63.830   2.602
  -5  -2   0  64.391   3.636
  -5  -2   0  60.079   2.582
  -5   2   0  60.588   2.515
  -6   2   0  0.0616  1.1363
   6  -2   0  3.9022  1.3173
  -6  -2   0  0.7292  0.3645
   6  -2   0  0.9916  0.9002
  -6  -2   0  0.4630  0.2968
   6  -2   0  0.5925  0.3158
   6  -2   0  2.3546  0.4321
   6  -2   0  0.4380  0.3200
  -6   2   0  0.5345  0.8961
  -6   2   0  0.5537  0.3643
  -6   2   0  0.8826  0.3789
  -6   2   0  0.1603  0.2905
  -6   2   0  0.4497  0.2757
   6   2   0  0.6893  0.3323
   6  -2   0  2.3351  0.4398
  -6  -2   0  0.8191  0.3741
  -6   2   0 -0.1791  0.3156
  -6  -2   0  1.3323  0.3777
   6   2   0  1.1208  0.9965
   6   2   0  0.9107  0.3959
  -6  -2   0  0.4329  0.9941
   6   2   0  1.2518  0.3666
   6  -2   0  1.0542  0.4224
   6   2   0  1.3925  0.4051
  -7  -2   0  136.63    5.37
   7  -2   0  137.88    5.48
   7   2   0  137.72    5.28
  -7   2   0  135.69    5.30
  -7   2   0  140.69    5.32
  -7   2   0  124.14    8.08
  -7   2   0  144.27    5.31
   7   2   0  138.74    5.37
  -7  -2   0  143.84    5.39
  -7   2   0  124.68    8.28
  -7   2   0  140.50    5.44
   7   2   0  146.03    5.57
  -7  -2   0  145.40    5.44
   7  -2   0  135.03    5.40
   7  -2   0  136.76    5.55
   7  -2   0  142.60    5.55
   7   2   0  137.40    5.52
   7  -2   0  131.05    7.77
  -7  -2   0  140.42    8.46
  -7   2   0  135.12    5.47
   7   2   0  129.76    7.95
   7  -2   0  135.84    5.31
  -7  -2   0  135.59    5.28
   8   2   0  304.37   11.27
   8   2   0  293.25   11.56
  -8  -2   0  318.12   11.24
  -8   2   0  302.03   11.11
   8  -2   0  284.33   11.51
  -8  -2   0  306.74   11.21
   8  -2   0  306.93   11.61
   8  -2   0  302.37   11.20
  -8   2   0  311.71   11.27
   8  -2   0  301.05   11.65
   8   2   0  316.34   11.65
  -8  -2   0  282.63   11.07
  -8   2   0  302.74   10.91
   8   2   0  288.35   11.12
  -8   2   0  289.70   11.11
  -8  -2   0  311.78   11.19
  -9  -2   0  192.88    7.45
  -9  -2   0  206.46    7.49
   9   2   0  185.37    7.39
  -9  -2   0  195.70    7.49
   9  -2   0  180.37    7.66
  -9   2   0  204.85    7.57
   9  -2   0  212.59    7.82
   9   2   0  206.45    7.57
   9  -2   0  204.73    7.51
   9   2   0  210.03    7.82
  -9   2   0  190.09    7.40
 -10  -2   0  64.782   2.559
 -10   2   0  63.581   2.584
  10   2   0  64.192   2.590
  10   2   0  62.207   2.652
   0  -3   0  0.3486  0.2427
   0   3   0  0.4939  0.2894
  -2   3   0  548.16   27.06
  -2  -3   0  577.38   27.76
   2  -3   0  581.75   27.45
  -2  -3   0  565.53   27.39
   2   3   0  582.66   27.31
  -2   3   0  529.02   27.57
   2  -3   0  576.46   26.92
   2   3   0  556.07   27.02
   2  -3   0  574.73   27.72
  -2  -3   0  572.24   26.96
  -2   3   0  571.19   27.35
   3   3   0  103.92    5.65
   3   3   0  109.28    5.72
  -3   3   0  102.82    5.77
   3   3   0  116.49    5.76
  -3   3   0  104.62    5.84
   3  -3   0  105.92    5.85
  -3  -3   0  112.06    5.69
  -3  -3   0  128.11    5.79
  -3   3   0  104.57    5.79
   3  -3   0  110.38    5.75
  -3  -3   0  109.10    5.98
   3  -3   0  107.24    5.55
  -4   3   0 1848.28   91.56
  -4   3   0 1840.61   85.86
  -4  -3   0 1819.13   85.90
   4  -3   0 1744.50   89.78
   4  -3   0 1805.29   87.58
   4   3   0 1815.18   89.94
  -4  -3   0 1808.75   88.16
  -4  -3   0 1855.43   87.31
   4  -3   0 1732.28   88.67
   4   3   0 1795.98   90.77
  -4   3   0 1706.85   87.95
   5  -3   0  200.18    9.52
   5  -3   0  164.40    7.00
   5   3   0  181.51    6.85
   5  -3   0  169.95    6.79
  -5  -3   0  184.16    6.83
  -5   3   0  162.86    6.74
   5  -3   0  181.18    7.05
  -5   3   0  192.71    9.84
  -5   3   0  180.89    6.69
  -5   3   0  187.91    9.93
  -5  -3   0  187.20    6.83
   5  -3   0  180.73    7.11
  -5  -3   0  200.31    9.48
  -5  -3   0  192.93   10.11
   5  -3   0  182.09    6.95
   5   3   0  192.02    9.68
   5   3   0  195.39    9.48
  -5   3   0  179.42    6.85
  -5   3   0  171.55    6.74
   5   3   0  183.97    7.10
   5  -3   0  193.58    9.87
  -5  -3   0  173.87    6.84
  -5  -3   0  183.71    6.87
   5   3   0  183.99    6.82
  -5   3   0  183.28    6.98
   6  -3   0  458.79   22.82
  -6   3   0  464.29   16.39
   6  -3   0  419.85   17.37
   6  -3   0  467.65   23.52
  -6   3   0  434.58   16.74
  -6   3   0  476.70   17.08
  -6  -3   0  441.00   23.73
   6   3   0  447.91   23.02
  -6  -3   0  464.50   16.81
   6  -3   0  464.25   17.16
   6  -3   0  464.00   17.43
  -6  -3   0  484.61   16.84
   6  -3   0  454.15   16.83
  -6   3   0  464.60   16.69
  -6   3   0  470.46   23.53
  -6  -3   0  472.17   16.88
   6   3   0  481.55   16.84
   6   3   0  446.13   22.77
   6   3   0  447.37   17.48
  -6   3   0  486.31   23.49
   6  -3   0  471.38   17.58
   6   3   0  444.17   17.42
  -6  -3   0  481.56   16.79
  -6   3   0  476.18   16.85
   6   3   0  473.81   16.92
  -7   3   0  141.43    5.31
  -7  -3   0  136.15    5.31
  -7  -3   0  137.38    8.38
  -7  -3   0  142.33    5.41
  -7   3   0  127.72    8.58
   7  -3   0  128.20    8.09
   7  -3   0  143.95    5.55
   7   3   0  138.01    5.56
   7  -3   0  130.12    7.80
  -7   3   0  143.09    5.46
   7  -3   0  140.17    5.31
  -7  -3   0  136.17    5.38
  -7   3   0  131.19    5.24
   7  -3   0  132.20    5.42
   7   3   0  141.64    5.40
   7   3   0  127.66    8.03
  -7   3   0  140.43    5.51
   7  -3   0  142.01    5.59
  -7   3   0  136.02    5.27
   7  -3   0  133.98    5.41
  -7  -3   0  144.24    5.40
  -7   3   0  127.93    8.06
   7   3   0  146.80    5.35
  -8   3   0  2.4071  0.4534
   8   3   0  2.2064  0.5206
  -8  -3   0  2.3845  0.4838
   8  -3   0  1.9761  0.5023
   8   3   0  1.9523  0.5232
   8  -3   0  1.7881  0.5079
  -8   3   0  2.8648  0.5797
  -8   3   0  1.8874  0.5661
   8   3   0  2.1889  0.5432
  -8  -3   0  2.2124  0.5240
   8  -3   0  1.9349  0.5149
  -8   3   0  1.8905  0.5242
  -8  -3   0  2.2032  0.6122
  -8  -3   0  2.3134  0.5306
   8  -3   0  2.8149  0.4977
  -9   3   0  701.30   26.19
   9   3   0  771.64   27.55
   9  -3   0  717.75   26.50
  -9   3   0  741.37   25.62
   9  -3   0  676.55   27.42
   9  -3   0  703.56   27.59
   9   3   0  727.31   26.60
  -9  -3   0  782.06   26.33
  -9  -3   0  774.39   26.49
  -9   3   0  748.56   26.43
   9   3   0  716.56   26.45
   1  -4   0 6030.57  286.39
   1   4   0 5539.00  279.49
   1  -4   0 6066.77  279.33
  -1  -4   0 6270.16  285.54
  -1   4   0 5932.41  285.02
   1  -4   0 5438.67  286.24
  -1   4   0 5790.13  281.75
   1   4   0 5647.56  283.87
  -1  -4   0 6211.31  288.85
   1   4   0 5763.05  280.78
   1  -4   0 5885.96  288.34
  -2  -4   0  178.66    9.44
  -2   4   0  176.37    9.23
   2  -4   0  192.53    8.96
   2  -4   0  182.10    9.32
   2   4   0  187.25    9.26
   2  -4   0  196.40    9.42
   2   4   0  186.42    9.00
   2   4   0  185.79    9.14
  -2  -4   0  179.87    9.26
  -2   4   0  180.50    9.24
  -2  -4   0  173.94    9.12
  -3  -4   0 2528.76  114.81
  -3   4   0 2377.40  115.11
   3   4   0 2410.83  117.39
  -3   4   0 2089.65  114.24
   3   4   0 2297.42  114.50
   3  -4   0 2382.88  116.81
  -3  -4   0 2402.56  116.72
   3  -4   0 2307.81  119.10
  -3   4   0 2338.11  117.74
  -3  -4   0 2366.85  113.37
   3  -4   0 2272.40  113.98
   4  -4   0  851.43   39.87
   4   4   0  773.60   29.10
   4   4   0  861.05   38.93
   4  -4   0  762.66   29.65
  -4  -4   0  807.44   29.08
  -4  -4   0  832.07   38.55
   4  -4   0  844.07   38.61
   4   4   0  878.33   39.17
  -4  -4   0  781.72   29.06
   4   4   0  782.52   30.19
   4  -4   0  820.18   39.17
  -4   4   0  771.92   28.92
   4  -4   0  781.65   30.34
  -4  -4   0  775.42   28.87
  -4  -4   0  790.10   39.89
  -4   4   0  798.11   29.31
  -4   4   0  812.57   28.18
  -4   4   0  875.57   39.69
   4  -4   0  727.43   30.06
  -4  -4   0  863.59   39.26
  -5   4   0  100.12    3.94
   5   4   0  103.40    5.69
   5  -4   0  105.63    5.93
   5  -4   0  99.072   4.013
  -5   4   0  92.528   3.820
   5   4   0  110.82    5.96
  -5   4   0  104.78    6.22
   5   4   0  94.594   3.939
   5   4   0  99.086   3.885
  -5   4   0  98.391   4.034
  -5  -4   0  93.425   3.908
   5  -4   0  107.94    5.68
   5  -4   0  92.518   3.834
   5   4   0  103.80    4.08
  -5  -4   0  103.77    5.63
   5  -4   0  99.816   4.064
  -5  -4   0  100.93    3.91
  -5  -4   0  103.29    3.96
  -5  -4   0  98.440   3.929
  -5   4   0  103.44    5.84
  -5   4   0  100.78    3.87
  -5  -4   0  106.18    6.20
  -5  -4   0  94.643   3.710
   5   4   0  98.478   3.929
   5  -4   0  99.712   3.977
   6   4   0  64.950   2.590
   6  -4   0  62.455   2.660
   6   4   0  64.654   2.635
  -6  -4   0  56.179   2.553
  -6   4   0  58.267   4.243
  -6  -4   0  61.074   2.566
   6   4   0  63.385   2.718
  -6  -4   0  60.138   4.520
   6  -4   0  60.402   4.301
  -6  -4   0  63.221   2.646
   6  -4   0  58.143   2.511
   6   4   0  65.831   4.374
  -6   4   0  61.106   4.687
  -6   4   0  62.749   2.626
   6  -4   0  59.810   4.069
   6   4   0  54.294   3.898
  -6  -4   0  62.601   2.641
  -6   4   0  58.950   2.703
  -6   4   0  58.470   2.508
  -6   4   0  61.385   2.644
   6  -4   0  58.768   2.685
   6   4   0  54.774   2.513
   6  -4   0  62.182   2.620
   7   4   0  32.743   1.628
  -7  -4   0  34.061   1.713
   7  -4   0  32.196   3.519
   7   4   0  34.119   1.750
  -7   4   0  31.040   3.763
  -7   4   0  32.010   1.577
  -7  -4   0  32.057   1.607
   7  -4   0  34.017   1.697
  -7  -4   0  30.934   3.382
  -7   4   0  33.504   1.726
  -7   4   0  31.775   1.683
   7  -4   0  31.895   1.685
  -7   4   0  32.316   1.786
   7   4   0  29.911   3.228
  -7  -4   0  33.292   1.709
   7  -4   0  34.503   1.678
   7   4   0  32.848   1.752
   7  -4   0  30.132   1.558
   8  -4   0  0.3377  0.5296
  -8   4   0  0.6186  0.4669
   8  -4   0  0.1635  0.3857
   8   4   0  0.0720  0.4220
   8   4   0  0.6178  0.4084
  -8  -4   0  0.1986  0.5055
  -8   4   0  0.0517  0.5219
  -8  -4   0  0.4444  0.4370
  -8  -4   0  1.0097  0.3861
   8  -4   0  0.7347  0.4769
  -8   4   0  0.3847  0.4227
   8  -4   0  0.0547  0.3793
  -8   4   0 -0.1130  0.3450
   8   4   0  0.0215  0.4331
   9   4   0  144.04    5.56
  -9  -4   0  125.49    5.21
   9  -4   0  136.77    5.50
  -9  -4   0  140.96    5.33
  -9   4   0  138.83    5.17
   9  -4   0  145.02    5.53
  -9  -4   0  134.86    5.28
  -9   4   0  140.13    5.36
   9   4   0  142.07    5.36
   9   4   0  134.94    5.26
   0   5   0  0.0243  0.3941
   0  -5   0  0.4761  0.4676
   0  -5   0  0.5123  0.5469
   0  -5   0  0.1527  0.3483
   0   5   0  0.5846  0.5207
   0   5   0  0.2341  0.4680
   1   5   0 1240.31   62.17
   1  -5   0 1287.42   61.07
   1   5   0 1204.48   59.00
   1  -5   0 1217.28   61.64
   1  -5   0 1290.04   62.23
  -1  -5   0 1245.84   59.66
  -1  -5   0 1263.21   60.62
  -1  -5   0 1219.18   62.44
   1  -5   0 1118.23   58.74
   1   5   0 1195.24   61.50
  -1   5   0 1257.27   60.61
  -1   5   0 1215.71   61.40
   2   5   0 1510.55   67.94
   2  -5   0 1412.99   73.91
  -2  -5   0 1492.17   71.12
   2  -5   0 1380.47   69.06
  -2   5   0 1360.35   71.69
  -2  -5   0 1402.56   71.14
   2   5   0 1406.64   68.42
  -2  -5   0 1372.20   70.80
  -2   5   0 1485.64   72.19
   2   5   0 1444.74   74.54
  -2   5   0 1475.10   71.90
   2  -5   0 1453.62   70.78
   3  -5   0  709.56   27.33
  -3   5   0  734.07   36.19
   3   5   0  794.20   36.19
  -3  -5   0  814.28   36.31
  -3  -5   0  761.22   36.84
   3   5   0  748.95   35.80
   3   5   0  769.69   35.48
  -3   5   0  708.89   25.93
  -3  -5   0  700.45   26.80
  -3   5   0  709.35   35.94
   3  -5   0  765.62   36.75
   3  -5   0  749.73   35.46
  -3   5   0  756.22   36.43
   3  -5   0  743.09   36.31
  -3   5   0  725.95   27.00
  -4   5   0  3.5220  0.4221
   4  -5   0  3.7139  0.4272
   4   5   0  2.7558  0.8665
   4   5   0  3.0445  0.4098
  -4  -5   0  2.8478  0.4157
   4   5   0  3.7890  1.0084
   4  -5   0  3.4277  0.4321
   4  -5   0  4.7928  0.8761
  -4  -5   0  4.4936  1.1052
   4  -5   0  3.3355  0.3718
  -4  -5   0  2.9499  0.4274
   4  -5   0  4.7631  0.4546
   4  -5   0  3.3624  0.8183
   4   5   0  3.5329  0.4641
  -4   5   0  3.4536  0.8422
  -4   5   0  5.0148  0.5248
  -4   5   0  2.8768  0.4826
  -4  -5   0  4.4674  0.4134
  -5   5   0  0.4147  0.3473
  -5  -5   0  0.7224  0.3648
   5  -5   0 -0.2438  0.9259
   5   5   0  0.2030  0.8207
  -5  -5   0  0.2708  0.3315
   5  -5   0  0.6169  0.7049
  -5  -5   0  0.2177  0.3417
  -5  -5   0  0.4270  0.2944
  -5  -5   0  0.0813  0.9555
   5   5   0 -0.0326  0.2965
  -5   5   0 -0.0677  1.1023
   5   5   0 -0.2248  0.3462
   5   5   0  4.2598  1.2370
   5  -5   0  0.5650  0.3275
  -5   5   0  0.4170  0.8103
   5   5   0  0.9458  0.3518
  -5   5   0  1.5482  0.3857
   5  -5   0  0.5954  0.2874
  -5  -5   0 -0.1627  0.9818
  -5   5   0  0.6317  0.3864
   5  -5   0  1.6584  0.3677
   5  -5   0  0.5231  0.3326
   6  -5   0  2.7002  0.4886
   6   5   0  1.4772  1.1328
   6   5   0  1.6231  0.4700
   6   5   0  1.2337  0.3733
   6  -5   0  2.4617  0.4626
   6   5   0  1.3509  0.4560
   6   5   0  1.7704  0.4969
   6  -5   0  1.4335  0.4449
  -6   5   0  1.9824  0.4874
  -6   5   0  2.9894  0.5306
  -6  -5   0  1.8450  0.4543
  -6  -5   0  3.8107  0.5519
   6   5   0  1.8310  1.3901
  -6   5   0  1.6654  0.5061
  -6   5   0  2.0670  0.3579
  -6  -5   0  1.6100  1.3762
  -6  -5   0  1.3712  0.4594
  -6   5   0  1.7277  1.5584
   6  -5   0  1.6016  1.2493
  -7   5   0  17.060   1.132
   7  -5   0  14.914   1.047
  -7  -5   0  13.485   0.968
  -7  -5   0  13.084   1.023
   7   5   0  14.818   1.108
   7  -5   0  14.587   1.021
   7  -5   0  12.279   0.939
  -7  -5   0  14.128   1.060
  -7   5   0  13.713   1.050
   7   5   0  13.485   1.025
  -7   5   0  14.166   1.059
   8  -5   0  81.979   3.465
  -8  -5   0  81.391   3.435
  -8   5   0  79.910   3.548
   8  -5   0  82.418   3.571
  -8   5   0  87.958   3.475
   8   5   0  85.770   3.506
  -8  -5   0  86.872   3.499
  -8   5   0  84.621   3.536
   8   5   0  87.114   3.647
   8   5   0  84.089   3.449
   8  -5   0  85.650   3.569
  -8  -5   0  81.156   3.408
  -9  -5   0  150.72    5.58
   9   5   0  149.61    5.65
  -9  -5   0  135.91    5.53
  -9   5   0  148.54    5.46
   9   5   0  143.16    5.58
   9  -5   0  152.24    5.81
   9  -5   0  141.17    5.81
  -9  -5   0  150.52    5.63
   9   5   0  153.73    5.86
  -9   5   0  149.69    5.64
   0  -6   0 2228.62  108.48
   0  -6   0 2224.47  110.20
   0   6   0 2116.65  105.48
   0  -6   0 2255.28  110.87
   0   6   0 2111.12  109.51
   1   6   0 2659.04  130.75
  -1  -6   0 2792.25  138.78
  -1   6   0 2681.47  135.05
   1  -6   0 2613.28  135.31
  -1  -6   0 2756.18  135.82
   1   6   0 2657.60  133.54
   1  -6   0 2817.40  137.98
  -1  -6   0 2711.05  134.52
   1   6   0 2631.62  137.36
  -1   6   0 2768.88  136.59
   1  -6   0 2897.89  138.98
   2  -6   0 1981.34   92.18
  -2  -6   0 1984.38   94.76
   2   6   0 1807.84   70.83
  -2  -6   0 1968.12   92.53
  -2   6   0 1730.91   69.00
   2  -6   0 1768.59   69.87
   2  -6   0 1754.01   67.02
   2  -6   0 1947.41   94.81
   2   6   0 1773.41   68.57
   2   6   0 1916.79   90.30
  -2   6   0 1777.79   68.97
   2   6   0 2014.85   92.25
  -2  -6   0 1757.58   64.09
  -2   6   0 1980.04   93.65
  -2  -6   0 1809.84   66.93
  -2   6   0 2019.71   92.05
  -2   6   0 1823.76   93.46
   2   6   0 1907.61   95.46
  -3   6   0  42.597   2.864
   3   6   0  42.525   1.910
  -3   6   0  47.356   3.328
  -3  -6   0  48.352   3.309
   3   6   0  41.996   1.992
  -3  -6   0  41.705   1.945
  -3   6   0  42.621   1.978
   3   6   0  45.159   1.978
  -3  -6   0  42.238   1.739
   3  -6   0  48.848   3.316
   3  -6   0  45.768   1.909
   3  -6   0  42.298   1.818
  -3  -6   0  42.077   1.911
   3  -6   0  48.193   3.125
  -3   6   0  48.788   3.376
  -3  -6   0  42.904   1.839
   3  -6   0  47.685   1.903
   3   6   0  45.782   1.921
  -3  -6   0  46.592   3.128
   3   6   0  49.204   3.181
   3  -6   0  45.941   1.979
  -3   6   0  43.715   1.990
  -3  -6   0  47.250   1.958
   3  -6   0  44.935   1.951
  -3   6   0  46.906   1.901
   3   6   0  48.880   3.196
  -4   6   0  6.6256  0.6998
   4   6   0  6.5402  0.7155
   4  -6   0  10.950   0.710
  -4  -6   0  9.2000  1.5495
  -4  -6   0  8.1111  0.6102
   4   6   0  8.7584  0.6514
  -4   6   0  7.5577  0.7760
  -4   6   0  8.1614  1.5686
   4   6   0  8.0063  0.6944
   4  -6   0  12.547   1.612
   4  -6   0  8.2276  0.7099
  -4  -6   0  7.6828  0.5465
   4  -6   0  10.696   0.742
   4   6   0  7.8140  0.7198
  -4  -6   0  8.2595  0.7465
  -4  -6   0  9.0901  1.3278
  -4   6   0  8.1115  0.6351
   4   6   0  8.0347  1.5747
   4   6   0  9.5227  1.4049
  -4  -6   0  8.8720  0.7165
   4   6   0  7.4463  0.6569
  -4  -6   0  8.0871  0.7136
   4  -6   0  8.6757  0.7034
   5  -6   0  92.091   3.671
   5   6   0  90.986   5.765
  -5  -6   0  87.884   5.841
  -5   6   0  91.282   3.748
   5   6   0  87.168   3.637
  -5   6   0  95.894   3.599
   5   6   0  86.712   3.601
  -5   6   0  83.095   5.930
  -5   6   0  85.018   3.679
  -5  -6   0  89.131   3.605
   5   6   0  90.416   3.604
   5   6   0  88.282   3.736
   5   6   0  86.323   5.475
   5  -6   0  92.133   3.659
   5   6   0  84.653   3.505
  -5   6   0  88.680   3.593
  -5  -6   0  90.167   3.630
  -5  -6   0  92.088   3.624
  -5  -6   0  85.887   3.401
  -5  -6   0  88.813   5.410
   5  -6   0  87.567   5.663
   5  -6   0  87.369   3.482
   5  -6   0  90.347   3.724
  -6  -6   0  45.982   2.112
   6  -6   0  46.446   2.168
  -6  -6   0  42.266   1.911
   6   6   0  43.878   2.224
   6   6   0  43.081   2.119
  -6  -6   0  48.572   2.174
  -6  -6   0  44.628   4.026
  -6   6   0  46.214   2.145
   6  -6   0  45.140   2.112
   6  -6   0  47.104   2.182
   6   6   0  47.284   2.127
  -6   6   0  44.332   4.240
  -6   6   0  46.514   2.247
   6  -6   0  42.718   3.589
  -6  -6   0  46.416   2.111
   6   6   0  41.920   3.626
  -6   6   0  44.298   2.125
   6   6   0  44.887   2.075
   7   6   0  17.121   1.121
   7  -6   0  17.554   1.163
   7  -6   0  17.090   1.130
   7   6   0  17.438   1.194
  -7  -6   0  19.000   1.225
   7   6   0  16.939   1.189
  -7   6   0  16.685   1.149
  -7   6   0  17.501   1.225
  -7  -6   0  17.736   1.182
  -7   6   0  18.125   1.253
   7  -6   0  18.116   1.169
  -7  -6   0  18.885   1.187
   8   6   0  65.007   2.817
  -8   6   0  69.614   2.875
  -8  -6   0  58.754   2.762
  -8   6   0  66.456   2.911
  -8  -6   0  64.956   2.824
  -8  -6   0  69.149   2.833
   8  -6   0  70.577   2.937
   8   6   0  66.952   2.843
   8   6   0  66.840   2.960
  -8   6   0  69.905   2.826
   8  -6   0  67.262   2.886
   8  -6   0  67.577   2.844
   9   6   0  6.2785  0.6683
   9   6   0  5.6586  0.5691
  -9   6   0  5.1485  0.5627
  -9  -6   0  5.2381  0.5224
   9  -6   0  6.5492  0.6117
   9   6   0  6.1303  0.5672
  -9  -6   0  6.6896  0.6422
   9  -6   0  6.5496  0.6133
  -9   6   0  5.3231  0.5837
   0   7   0  0.6358  0.3135
   0   7   0  0.2481  0.3026
   0  -7   0  1.9605  0.8533
   0  -7   0  1.2065  0.3065
   0   7   0  0.6254  0.7079
   0  -7   0  1.4858  0.3044
   0  -7   0  1.6866  0.8664
   1  -7   0 1105.45   47.13
  -1   7   0 1244.29   46.21
   1   7   0 1303.39   60.92
  -1   7   0 1387.97   61.21
   1  -7   0 1241.49   44.76
   1   7   0 1229.06   48.29
  -1  -7   0 1243.33   45.41
   1  -7   0 1293.90   43.48
  -1  -7   0 1384.21   63.47
  -1  -7   0 1265.17   45.98
   1   7   0 1238.61   46.84
   1  -7   0 1378.30   62.60
  -1  -7   0 1274.10   62.41
  -1  -7   0 1244.81   43.82
   1   7   0 1230.36   47.51
  -1   7   0 1332.76   61.99
  -1   7   0 1272.60   48.11
  -1   7   0 1217.83   46.06
  -1   7   0 1258.84   47.31
   1  -7   0 1254.73   46.46
  -1  -7   0 1212.08   45.70
  -1  -7   0 1368.73   62.18
   1   7   0 1394.70   61.96
   1  -7   0 1408.74   62.30
   2   7   0  686.53   34.49
  -2  -7   0  694.77   25.19
  -2  -7   0  701.39   26.02
  -2   7   0  723.74   26.29
  -2  -7   0  740.64   35.67
  -2  -7   0  710.33   24.31
  -2   7   0  744.28   35.41
  -2   7   0  708.34   26.08
  -2   7   0  672.45   26.76
  -2  -7   0  787.49   35.55
  -2   7   0  690.51   25.12
   2   7   0  736.02   26.77
   2   7   0  710.74   26.20
   2  -7   0  708.37   26.48
   2  -7   0  713.84   25.28
   2  -7   0  759.16   35.58
  -2  -7   0  743.92   25.32
  -2   7   0  780.07   35.10
   2  -7   0  764.04   35.74
  -2  -7   0  672.20   25.95
   2   7   0  779.20   35.40
   2   7   0  685.65   26.02
   2  -7   0  696.73   25.32
  -2   7   0  726.71   26.18
   2   7   0  714.73   26.04
   2  -7   0  694.14   24.35
   2  -7   0  737.41   27.09
   3  -7   0  2.5786  1.3204
  -3   7   0  3.2144  0.4570
   3  -7   0  3.2905  0.4553
  -3  -7   0  2.9989  0.3853
   3   7   0  5.1805  1.2228
  -3  -7   0  2.6789  1.3317
   3  -7   0  3.2360  0.3992
   3   7   0  2.6091  0.4932
  -3  -7   0  5.8223  0.5705
   3  -7   0  3.4731  0.4338
  -3   7   0  3.7890  1.2095
   3   7   0  4.2148  0.5425
  -3  -7   0  3.3028  0.5241
  -3   7   0  3.1398  0.4748
  -3   7   0  4.7942  0.5592
  -3  -7   0  2.8381  0.4786
   3  -7   0  3.6628  1.0794
  -3   7   0  3.6907  0.5188
   3   7   0  6.0060  0.6324
   3  -7   0  3.0471  0.5041
  -3  -7   0  6.3559  1.2190
  -4   7   0  230.16   12.62
   4   7   0  221.16    8.98
  -4  -7   0  235.13   12.32
  -4  -7   0  231.90    8.69
   4  -7   0  236.36    8.83
  -4   7   0  233.01    8.61
   4   7   0  222.93   12.31
  -4  -7   0  235.73    8.70
   4   7   0  212.26    8.62
  -4  -7   0  234.77    8.40
  -4   7   0  240.08    8.47
  -4   7   0  238.24    8.84
  -4  -7   0  234.12   12.61
   4  -7   0  232.65   12.54
   4  -7   0  242.47    9.02
   4  -7   0  234.63    8.45
   4   7   0  232.05    8.90
  -4  -7   0  226.59    8.03
  -4  -7   0  224.83    8.60
   4   7   0  237.87    8.70
   4  -7   0  223.23    8.85
   4   7   0  235.77    8.66
  -4   7   0  236.10    8.84
   5  -7   0  140.43    5.40
  -5  -7   0  133.15    5.32
   5   7   0  133.06    5.29
  -5  -7   0  141.37    5.33
   5  -7   0  133.30    5.38
   5   7   0  140.34    5.43
  -5   7   0  131.36    5.39
  -5  -7   0  133.97    5.07
  -5   7   0  139.80    5.47
   5   7   0  136.12    8.04
  -5   7   0  135.92    5.27
  -5  -7   0  125.25    8.15
   5  -7   0  135.42    5.13
  -5   7   0  131.60    8.38
  -5  -7   0  137.45    5.28
  -5  -7   0  127.34    4.82
   5   7   0  139.13    5.32
   5   7   0  135.73    5.49
  -5  -7   0  127.02    7.78
   5  -7   0  129.07    8.01
   5  -7   0  143.97    5.51
   5   7   0  129.83    5.22
  -5   7   0  150.26    5.27
  -6   7   0  40.788   2.041
  -6   7   0  40.386   1.941
   6   7   0  36.849   1.786
   6   7   0  39.751   1.924
  -6  -7   0  37.084   1.729
  -6  -7   0  41.409   1.942
  -6  -7   0  39.572   1.882
   6  -7   0  41.032   1.938
   6   7   0  40.484   1.913
   6  -7   0  34.151   1.891
   6  -7   0  39.722   1.912
   6   7   0  41.244   1.989
  -6   7   0  39.848   1.908
  -6  -7   0  40.213   1.910
   6   7   0  36.563   1.888
   7   7   0  175.02    6.85
   7   7   0  164.04    6.54
  -7  -7   0  179.92    6.62
  -7   7   0  176.77    6.75
   7   7   0  170.98    6.59
   7   7   0  158.27    6.63
   7  -7   0  171.84    6.68
  -7  -7   0  178.63    6.59
  -7   7   0  174.59    6.46
   7  -7   0  165.57    6.72
  -7  -7   0  171.27    6.51
   7  -7   0  175.36    6.84
  -7   7   0  163.23    6.55
   8   7   0  229.44    8.58
  -8  -7   0  228.84    8.54
   8  -7   0  231.14    8.81
   8  -7   0  229.32    8.90
   8  -7   0  227.31    8.68
  -8   7   0  247.79    8.70
  -8   7   0  219.98    8.32
  -8  -7   0  221.97    8.52
  -8  -7   0  228.63    8.45
  -8   7   0  225.11    8.52
   8   7   0  230.75    8.89
   0  -8   0 1350.43   50.67
   0   8   0 1386.37   52.19
   0  -8   0 1339.79   48.71
   0   8   0 1437.13   66.69
   0   8   0 1299.72   51.28
   0  -8   0 1407.23   68.17
   0  -8   0 1526.08   68.09
   0   8   0 1351.63   52.24
   0   8   0 1565.16   67.86
   0   8   0 1402.13   53.02
   0  -8   0 1414.93   50.23
   0  -8   0 1309.13   50.16
  -1  -8   0  111.13    4.29
   1  -8   0  112.83    4.20
   1   8   0  114.22    6.45
  -1   8   0  123.38    6.70
   1  -8   0  110.98    4.37
  -1  -8   0  113.79    4.38
   1  -8   0  117.13    4.47
   1   8   0  109.46    4.61
  -1  -8   0  108.25    4.47
   1  -8   0  123.14    6.59
   1  -8   0  114.95    4.35
   1   8   0  124.39    4.57
  -1  -8   0  120.64    6.88
  -1   8   0  107.42    4.26
  -1  -8   0  116.07    4.20
  -1   8   0  116.63    4.56
  -1   8   0  114.44    4.63
  -1   8   0  114.92    4.53
  -1   8   0  112.89    4.49
   1  -8   0  109.28    6.79
   1   8   0  112.93    4.49
   1   8   0  116.11    6.82
  -1   8   0  122.61    6.91
   2  -8   0 1230.91   44.16
   2  -8   0 1229.92   42.21
  -2   8   0 1183.98   57.91
   2  -8   0 1156.92   45.95
   2  -8   0 1225.94   40.59
   2  -8   0 1219.34   59.19
  -2   8   0 1179.10   44.40
   2  -8   0 1269.16   58.91
  -2   8   0 1156.13   44.58
  -2  -8   0 1179.20   42.45
  -2   8   0 1228.94   43.46
   2   8   0 1236.61   58.62
  -2  -8   0 1237.87   58.80
  -2  -8   0 1247.19   43.37
   2   8   0 1200.46   45.05
  -2   8   0 1149.26   41.85
   2  -8   0 1227.09   42.99
  -2  -8   0 1189.09   42.17
   2   8   0 1171.91   45.38
   2   8   0 1174.94   44.32
  -2   8   0 1234.47   58.63
  -2  -8   0 1226.36   41.87
   2   8   0 1201.79   43.40
  -2   8   0 1189.47   43.77
   3   8   0 1623.92   76.41
  -3   8   0 1580.16   57.00
  -3  -8   0 1487.21   55.83
   3   8   0 1538.29   58.41
   3  -8   0 1633.59   56.82
  -3  -8   0 1648.04   58.33
  -3   8   0 1547.04   56.76
  -3   8   0 1539.87   58.13
  -3   8   0 1642.77   75.71
  -3  -8   0 1572.79   55.21
  -3  -8   0 1609.17   57.30
   3  -8   0 1559.49   60.10
   3   8   0 1563.47   59.00
   3   8   0 1585.94   58.14
  -3   8   0 1477.73   57.12
   3  -8   0 1604.27   53.05
   3   8   0 1525.46   60.66
   3  -8   0 1605.68   76.64
  -3   8   0 1575.82   58.55
   3  -8   0 1630.12   77.36
  -3  -8   0 1542.39   56.55
   3  -8   0 1557.03   61.14
  -3  -8   0 1675.45   76.65
   4  -8   0  78.597   3.267
  -4   8   0  78.083   3.142
   4   8   0  77.525   3.215
   4   8   0  72.164   5.188
   4   8   0  77.773   3.182
  -4  -8   0  73.944   5.099
   4   8   0  70.509   3.105
   4  -8   0  75.308   3.113
  -4  -8   0  80.110   3.162
   4  -8   0  72.787   3.145
  -4   8   0  72.360   3.101
  -4  -8   0  81.367   3.276
  -4   8   0  81.480   5.576
   4  -8   0  72.564   2.952
  -4  -8   0  75.621   2.915
   4  -8   0  80.330   3.247
  -4   8   0  79.530   3.323
   4   8   0  81.067   3.321
  -4  -8   0  75.903   3.065
  -4   8   0  76.789   3.307
  -4  -8   0  78.665   3.227
   4   8   0  72.425   3.283
   4  -8   0  75.779   5.176
  -5   8   0  415.91   15.27
   5  -8   0  404.64   15.65
  -5  -8   0  428.05   15.41
   5   8   0  440.38   15.82
   5  -8   0  397.50   15.77
  -5  -8   0  416.97   15.36
  -5  -8   0  414.92   14.90
  -5  -8   0  417.88   15.21
   5   8   0  389.70   21.41
  -5  -8   0  408.15   14.27
  -5   8   0  429.00   14.95
  -5   8   0  415.99   15.59
   5  -8   0  399.46   21.76
   5  -8   0  452.31   16.04
  -5  -8   0  381.06   21.40
   5   8   0  412.85   15.95
   5  -8   0  433.75   14.96
   5   8   0  423.11   15.34
   5   8   0  446.49   15.44
  -5   8   0  427.52   15.60
  -5   8   0  415.75   21.85
  -6   8   0  10.591   0.979
  -6  -8   0  10.951   0.902
  -6  -8   0  10.281   0.893
   6  -8   0  10.792   0.907
   6   8   0  12.282   0.991
   6   8   0  13.411   0.978
  -6   8   0  10.885   0.940
   6  -8   0  11.333   0.962
  -6   8   0  11.547   1.072
   6  -8   0  10.134   0.864
   6   8   0  11.137   0.856
  -6  -8   0  10.785   0.802
   6   8   0  11.955   0.979
   6  -8   0  11.401   0.879
  -6  -8   0  11.088   0.961
   7  -8   0  8.8268  0.7664
  -7   8   0  10.365   0.875
   7   8   0  9.8640  0.8141
  -7  -8   0  9.6262  0.8529
  -7  -8   0  8.3726  0.8019
  -7  -8   0  10.960   0.826
  -7   8   0  8.7347  0.8032
   7  -8   0  10.415   0.801
   7   8   0  8.5365  0.8024
   7  -8   0  9.7848  0.8862
   7   8   0  8.6747  0.8248
  -7   8   0  9.6637  0.8349
  -8   8   0  80.666   3.331
   8  -8   0  83.460   3.391
   8  -8   0  75.942   3.290
   8   8   0  88.337   3.315
  -8  -8   0  83.725   3.262
  -8   8   0  77.843   3.220
   8  -8   0  82.817   3.293
  -8  -8   0  85.439   3.253
  -8   8   0  82.117   3.208
   0  -9   0  0.7396  0.3888
   0  -9   0  0.2195  1.1424
   0  -9   0  0.6864  0.3567
   0   9   0  0.4814  0.3332
   0   9   0  1.1566  1.2526
   0   9   0  1.5150  0.4661
   0  -9   0  0.1591  0.3434
   0   9   0  0.4605  1.0953
   0   9   0  0.4034  0.4138
   0   9   0  0.4709  0.4197
  -1  -9   0 1144.25   42.56
   1   9   0 1181.35   43.86
   1   9   0 1190.37   44.92
  -1  -9   0 1209.69   58.00
  -1   9   0 1174.14   43.00
  -1  -9   0 1179.79   41.55
   1  -9   0 1209.69   42.36
  -1   9   0 1204.25   43.84
   1  -9   0 1179.58   58.01
   1  -9   0 1213.88   41.48
  -1   9   0 1182.81   56.94
   1  -9   0 1216.58   40.83
  -1  -9   0 1194.40   42.07
  -1   9   0 1156.41   57.71
  -1  -9   0 1204.27   42.49
   1  -9   0 1180.11   58.05
  -1   9   0 1204.68   42.81
   1   9   0 1177.83   57.78
   1   9   0 1168.57   42.67
   1  -9   0 1137.80   43.30
  -1   9   0 1223.03   42.72
  -1   9   0 1103.88   41.07
   2  -9   0  559.12   22.11
   2   9   0  582.19   21.36
  -2   9   0  594.62   21.43
   2   9   0  608.18   21.42
   2  -9   0  564.39   29.46
  -2  -9   0  567.54   20.63
   2   9   0  606.91   22.00
   2  -9   0  586.75   20.79
  -2  -9   0  595.62   19.96
   2   9   0  583.05   29.56
  -2   9   0  585.84   20.60
  -2   9   0  584.28   21.48
   2  -9   0  571.79   29.60
   2  -9   0  605.64   20.02
  -2   9   0  565.74   29.11
  -2  -9   0  606.08   20.79
  -2   9   0  614.51   21.63
   2  -9   0  615.50   20.78
   2   9   0  575.01   21.49
  -2   9   0  551.62   21.94
  -2  -9   0  590.11   21.36
   2  -9   0  598.51   21.68
  -2  -9   0  570.72   29.56
  -3  -9   0  98.782   3.665
  -3  -9   0  98.878   4.008
   3   9   0  100.28    4.01
   3  -9   0  87.698   3.984
  -3   9   0  88.653   6.310
  -3  -9   0  93.415   3.915
   3   9   0  100.52    4.00
   3  -9   0  97.838   3.981
   3   9   0  91.990   3.919
  -3   9   0  101.04    3.85
   3   9   0  95.275   6.388
  -3  -9   0  105.34    3.90
   3   9   0  102.86    4.15
  -3  -9   0  93.859   3.715
   3  -9   0  95.085   6.173
   3  -9   0  103.35    3.92
   3  -9   0  102.15    3.77
  -3  -9   0  96.226   6.323
  -3   9   0  98.999   4.034
  -3   9   0  102.21    4.09
  -3   9   0  97.860   4.086
  -4  -9   0  33.783   1.648
   4   9   0  30.853   3.389
   4  -9   0  34.506   1.706
   4   9   0  33.061   1.753
   4  -9   0  31.698   1.562
   4  -9   0  34.093   1.664
   4   9   0  29.218   1.564
  -4   9   0  33.773   1.762
  -4   9   0  31.884   3.552
  -4  -9   0  31.849   1.509
   4   9   0  33.784   1.683
  -4   9   0  34.565   1.835
  -4   9   0  34.031   1.700
  -4   9   0  32.803   1.582
   4  -9   0  31.600   3.228
  -4  -9   0  30.861   3.295
  -4  -9   0  33.123   1.667
   4   9   0  31.663   1.666
  -4  -9   0  33.223   1.703
   4  -9   0  33.113   1.658
  -5  -9   0  241.40    8.81
  -5  -9   0  252.80    9.56
   5  -9   0  259.32    9.70
   5  -9   0  257.48    9.89
  -5   9   0  247.84    9.42
   5  -9   0  263.15    9.28
   5   9   0  242.77    9.49
  -5  -9   0  252.25    9.23
  -5  -9   0  247.17    9.49
  -5   9   0  264.38    9.30
  -5   9   0  250.45    9.69
   5   9   0  261.08    9.60
  -5   9   0  260.10    9.73
   5   9   0  257.55    9.82
   6  -9   0  54.733   2.384
   6   9   0  55.373   2.381
   6  -9   0  51.727   2.392
   6  -9   0  50.275   2.190
  -6   9   0  49.112   2.269
  -6  -9   0  54.215   2.326
  -6  -9   0  56.029   2.402
  -6  -9   0  49.540   2.174
   6   9   0  52.367   2.400
  -6   9   0  55.054   2.473
   6   9   0  47.730   2.244
  -6   9   0  55.051   2.363
  -7  -9   0  67.583   2.707
   7   9   0  63.235   2.747
   7  -9   0  67.005   2.826
   7  -9   0  69.779   2.797
  -7  -9   0  68.551   2.772
  -7   9   0  65.004   2.843
  -7   9   0  70.069   2.752
   7   9   0  62.734   2.763
  -7   9   0  63.588   2.689
   0  10   0  384.16   14.33
   0  10   0  400.77   14.51
   0 -10   0  396.18   13.43
   0  10   0  390.20   14.41
   0 -10   0  360.68   20.23
   0  10   0  385.11   14.77
   0 -10   0  397.82   13.99
   0  10   0  374.29   20.37
   0 -10   0  402.07   13.91
   1 -10   0  11.617   0.943
  -1  10   0  9.6745  2.6468
  -1 -10   0  12.742   0.981
  -1 -10   0  13.961   0.973
  -1  10   0  12.478   1.111
   1 -10   0  11.300   0.848
   1  10   0  11.740   1.031
  -1  10   0  12.178   2.423
   1 -10   0  16.414   1.116
  -1  10   0  12.753   1.027
  -1 -10   0  13.049   2.280
  -1  10   0  13.788   1.089
   1  10   0  13.309   1.026
   1  10   0  11.211   2.300
  -1  10   0  11.341   0.859
   1 -10   0  14.257   0.991
   1  10   0  13.109   1.073
  -1 -10   0  13.411   1.011
  -1  10   0  11.122   1.088
   1 -10   0  15.173   2.462
  -1 -10   0  10.907   0.918
   2  10   0  111.44    7.40
  -2  10   0  121.17    4.76
  -2  10   0  117.97    4.68
   2  10   0  124.41    4.84
  -2 -10   0  119.17    4.32
  -2 -10   0  119.79    4.54
   2  10   0  107.83    4.64
  -2 -10   0  113.09    4.36
  -2  10   0  116.53    4.42
   2 -10   0  100.35    6.89
  -2  10   0  119.36    4.67
   2 -10   0  120.46    4.53
   2  10   0  113.78    4.63
   2 -10   0  112.49    4.49
   2 -10   0  103.21    7.41
  -2 -10   0  118.48    4.64
  -2  10   0  103.01    7.13
   2 -10   0  114.27    4.57
   2 -10   0  121.14    4.38
  -2 -10   0  114.56    7.27
   3 -10   0  323.66   11.52
  -3 -10   0  325.24   11.53
   3 -10   0  317.55   11.98
  -3  10   0  337.04   12.06
  -3 -10   0  308.72   11.83
   3  10   0  304.76   11.82
  -3  10   0  304.37   11.84
  -3 -10   0  330.45   11.05
   3  10   0  320.48   12.21
   3  10   0  308.69   11.86
  -3  10   0  321.89   11.95
   3 -10   0  302.47   12.18
  -3  10   0  314.40   11.42
   3 -10   0  321.10   11.08
   3  10   0  329.62   11.89
  -4 -10   0  35.125   1.806
  -4  10   0  35.609   1.846
  -4 -10   0  33.280   1.565
   4  10   0  35.062   1.782
   4  10   0  36.241   1.854
  -4  10   0  35.187   1.863
   4 -10   0  36.943   1.726
   4  10   0  35.087   1.764
  -4  10   0  33.656   1.693
  -4 -10   0  35.746   1.743
   4 -10   0  35.202   1.733
   4 -10   0  35.339   1.721
  -5 -10   0  205.43    7.66
   5  10   0  227.80    8.60
  -5 -10   0  217.57    8.06
   5 -10   0  239.99    8.48
  -5  10   0  229.21    8.49
  -5  10   0  218.57    8.44
   5 -10   0  219.90    8.60
   5  10   0  222.18    8.35
   5 -10   0  224.12    8.07
  -5  10   0  224.37    8.09
   5  10   0  217.82    8.31
  -5 -10   0  221.33    8.34
  -5 -10   0  201.44    8.20
   6  10   0  7.0595  0.6588
  -6 -10   0  6.6025  0.7205
  -6 -10   0  7.3392  0.6349
  -6 -10   0  7.7338  0.6695
   6  10   0  7.1057  0.7429
  -6  10   0  7.9131  0.7502
  -6  10   0  7.8531  0.7448
   6  10   0  7.5282  0.7529
   6 -10   0  8.0347  0.6658
   6 -10   0  8.2439  0.7178
   0 -11   0 -0.2600  0.3756
   0 -11   0  0.6869  0.3905
   0  11   0  0.1848  0.4922
   0  11   0  0.5367  0.5308
   0 -11   0  0.2667  0.3806
   0  11   0 -0.1157  0.4137
   1  11   0  2.2651  0.5472
   1 -11   0  2.3186  0.5646
  -1  11   0  2.9292  0.5923
  -1  11   0  2.3026  0.5203
  -1  11   0  2.7351  0.5501
   1 -11   0  2.3715  0.5052
   1  11   0  3.4180  0.6732
  -1  11   0  2.1005  0.5714
   1 -11   0  2.7091  0.5149
  -1 -11   0  2.6694  0.4879
  -1 -11   0  2.2754  0.5221
   1  11   0  2.7095  0.5625
  -1 -11   0  2.6140  0.5183
   2  11   0  230.23    8.71
  -2  11   0  243.10    8.73
   2  11   0  243.86    8.99
  -2 -11   0  239.16    8.09
  -2  11   0  215.25    8.26
  -2  11   0  243.04    8.83
  -2 -11   0  220.61    8.41
   2 -11   0  199.38    8.34
   2 -11   0  243.21    8.13
  -2 -11   0  222.55    8.27
   2 -11   0  229.62    8.66
  -2 -11   0  226.61    8.58
   2 -11   0  237.82    8.40
   2  11   0  202.09    8.65
  -2  11   0  231.10    8.70
  -3 -11   0  2.2227  0.4265
  -3  11   0  2.0052  0.4749
   3  11   0  2.4986  0.5714
   3 -11   0  2.1363  0.4733
  -3  11   0  2.1804  0.5502
   3  11   0  1.4804  0.4970
  -3  11   0  2.0271  0.4951
  -3 -11   0  2.1336  0.5165
   3  11   0  2.4640  0.5085
   3 -11   0  2.4710  0.4698
  -3 -11   0  1.9888  0.5392
   3 -11   0  2.3079  0.5114
   4 -11   0  59.279   2.690
  -4  11   0  64.093   2.821
  -4 -11   0  63.776   2.649
  -4 -11   0  62.238   2.486
   4 -11   0  65.773   2.664
   4 -11   0  64.407   2.711
   4  11   0  61.745   2.747
   4  11   0  62.225   2.706
  -4 -11   0  64.095   2.732
  -4  11   0  62.222   2.624
   4  11   0  68.032   2.904
  -4  11   0  65.025   2.805
  -5 -11   0  53.277   2.214
   5  11   0  52.379   2.289
  -5  11   0  55.203   2.414
  -5 -11   0  50.330   2.059
   5 -11   0  55.369   2.232
  -5  11   0  52.332   2.235
  -5  11   0  53.261   2.349
   5 -11   0  54.725   2.308
   5  11   0  53.456   2.405
   5  11   0  53.485   2.305
  -5 -11   0  55.530   2.325
   5 -11   0  52.285   2.303
   6 -11   0  206.58    7.67
  -6 -11   0  202.04    7.53
  -6  11   0  201.25    7.65
   0  12   0  272.96   10.29
   0  12   0  267.00   10.45
   0 -12   0  273.16    9.51
   0  12   0  273.63   10.23
   0 -12   0  273.13    9.89
   0 -12   0  269.33    9.81
  -1 -12   0  626.31   21.54
   1  12   0  619.62   22.79
  -1 -12   0  595.23   21.39
   1  12   0  629.10   22.22
   1 -12   0  620.14   21.47
  -1  12   0  611.86   22.19
  -1  12   0  625.76   22.37
   1  12   0  625.11   22.34
   1 -12   0  607.89   21.50
  -1 -12   0  623.53   20.69
   1 -12   0  624.72   20.71
  -1  12   0  552.60   22.67
  -1  12   0  537.12   22.11
   2 -12   0  78.811   3.055
  -2  12   0  76.901   3.263
  -2 -12   0  80.533   3.061
  -2  12   0  73.587   3.256
  -2  12   0  83.072   3.385
   2 -12   0  82.107   3.194
   2  12   0  82.314   3.444
  -2 -12   0  80.677   3.214
  -2 -12   0  74.610   3.034
   2  12   0  80.267   3.347
   2  12   0  76.613   3.266
   2 -12   0  75.642   3.116
  -3 -12   0  121.33    4.76
   3 -12   0  122.96    4.69
  -3 -12   0  122.55    4.48
   3 -12   0  124.45    4.47
   3  12   0  125.79    5.02
   3  12   0  122.68    4.87
   3  12   0  121.99    4.82
  -3  12   0  129.91    4.97
   3 -12   0  118.85    4.78
  -3 -12   0  129.99    4.73
  -3  12   0  118.84    4.86
  -4 -12   0  10.508   0.689
  -4  12   0  10.975   0.822
   4 -12   0  9.7253  0.6953
  -4 -12   0  10.738   0.782
  -4 -12   0  10.915   0.774
   4  12   0  11.495   0.831
   4 -12   0  10.253   0.758
  -4  12   0  10.208   0.715
  -4  12   0  10.902   0.822
   4  12   0  11.360   0.822
   0  13   0  0.2242  0.4190
   0  13   0 -0.2613  0.3987
   0  13   0 -0.0942  0.4264
   0 -13   0 -0.0492  0.3646
   0 -13   0  0.2601  0.4383
   0 -13   0 -0.2919  0.3477
   1 -13   0  153.05    5.93
   1 -13   0  167.18    5.96
  -1  13   0  159.45    6.18
   1  13   0  163.72    6.23
   1 -13   0  159.96    5.75
  -1 -13   0  163.10    5.99
  -1 -13   0  165.71    5.77
   1  13   0  165.37    6.36
  -1  13   0  168.15    6.28
   1  13   0  162.04    6.23
  -1 -13   0  154.54    5.88
   2 -13   0  0.2948  0.3488
  -2 -13   0  0.0900  0.3795
   2  13   0  0.0848  0.4218
  -2  13   0  0.6768  0.4471
   2  13   0  0.0719  0.4176
   2  13   0  0.6513  0.4091
   2 -13   0  0.8844  0.4023
  -2 -13   0 -0.2666  0.3381
   3 -13   0  45.027   1.849
  -3  13   0  45.449   1.979
  -3 -13   0  44.376   1.861
  -3 -13   0  42.414   1.758
   3  13   0  44.743   2.004
   3  13   0  44.935   1.973
   0   0   1  0.3701  0.0860
   0   0   1  0.1734  0.0742
   0   0   1  0.2891  0.0946
   0   0   1  0.4814  0.1044
   1   0   1  34.178   1.774
  -1   0  -1  32.434   1.676
  -1   0   1  33.109   1.778
   1   0   1  31.101   1.769
  -1   0  -1  32.577   1.778
  -1   0   1  33.618   1.818
   1   0   1  35.413   1.663
  -1   0   1  31.039   1.655
  -1   0   1  32.517   1.788
   1   0   1  36.378   1.742
   1   0  -1  32.520   1.717
   1   0  -1  33.846   1.702
  -2   0  -1 4289.60  202.74
   2   0   1 3916.85  201.88
   2   0   1 4166.29  197.68
  -2   0   1 3775.94  198.04
  -2   0   1 4607.78  203.26
  -2   0  -1 4262.62  197.39
  -2   0   1 4043.78  200.14
   2   0   1 4089.55  199.67
   2   0  -1 4167.45  197.48
   2   0  -1 3946.21  201.15
  -3   0   1  40.716   2.378
   3   0  -1  46.451   2.541
  -3   0  -1  45.994   2.653
  -3   0  -1  45.277   2.563
   3   0   1  51.351   2.631
   3   0  -1  47.435   2.551
  -3   0   1  45.268   2.742
   3   0   1  43.742   2.626
   3   0   1  43.206   2.421
  -3   0  -1  47.082   2.721
  -4   0   1  92.951   5.153
  -4   0  -1  88.242   5.102
   4   0   1  85.587   4.683
   4   0   1  107.71    5.02
  -4   0   1  93.841   4.671
   4   0  -1  88.602   4.795
  -4   0   1  92.079   5.172
  -4   0  -1  85.567   4.792
   4   0  -1  89.576   4.860
  -4   0  -1  89.854   4.992
   4   0   1  95.256   5.047
   4   0  -1  89.998   4.926
   5   0  -1  12.342   0.726
   5   0   1  14.376   1.501
   5   0   1  12.284   0.786
  -5   0   1  13.751   1.725
   5   0  -1  14.116   1.331
   5   0   1  16.545   1.553
  -5   0  -1  12.680   0.806
  -5   0   1  14.342   1.613
  -5   0  -1  13.616   1.738
  -5   0  -1  11.920   0.758
  -5   0   1  12.920   0.770
   5   0  -1  15.290   1.513
  -5   0  -1  12.705   1.218
   5   0  -1  14.781   1.502
   5   0   1  13.080   0.779
   5   0  -1  12.565   0.760
  -5   0   1  12.355   0.816
  -5   0  -1  14.613   1.482
  -5   0  -1  14.115   0.744
   5   0  -1  11.749   0.755
  -5   0   1  12.668   0.775
   6   0   1  42.510   1.849
   6   0   1  41.587   3.216
  -6   0  -1  45.123   1.847
   6   0  -1  43.352   1.878
  -6   0   1  40.986   1.850
  -6   0  -1  41.673   1.898
  -6   0  -1  42.862   3.281
   6   0   1  42.863   1.894
   6   0  -1  42.416   3.081
   6   0  -1  38.532   1.848
   6   0   1  39.927   1.888
   6   0  -1  38.025   1.740
   6   0   1  39.538   1.740
   6   0   1  37.404   1.861
  -6   0  -1  43.627   1.862
  -6   0   1  40.250   3.490
  -6   0  -1  38.354   1.737
   6   0   1  41.961   3.076
  -6   0   1  41.981   1.858
  -6   0   1  39.684   1.818
   6   0  -1  41.314   1.834
  -6   0  -1  39.604   1.799
  -6   0   1  39.965   1.912
  -6   0   1  40.307   1.930
  -6   0   1  42.080   3.192
  -7   0  -1  145.59    8.88
  -7   0  -1  154.46    5.82
   7   0  -1  154.57    6.00
  -7   0   1  152.03    5.71
  -7   0  -1  154.15    5.89
   7   0  -1  155.02    5.82
   7   0   1  152.36    6.03
   7   0   1  154.13    5.83
   7   0   1  148.05    8.53
   7   0   1  149.40    5.99
  -7   0   1  145.11    8.84
  -7   0  -1  138.20    5.67
  -7   0   1  151.25    5.82
  -7   0   1  160.02    5.94
   7   0   1  149.10    6.03
   7   0  -1  143.97    5.69
   7   0  -1  146.98    8.46
  -7   0   1  150.73    5.80
  -7   0  -1  155.42    5.81
   7   0  -1  152.59    6.00
  -8   0   1  589.08   21.29
  -8   0  -1  593.19   21.30
   8   0   1  592.81   22.24
   8   0  -1  590.92   21.49
  -8   0  -1  600.73   21.42
  -8   0   1  577.18   21.39
   8   0   1  591.51   21.51
   8   0   1  580.62   22.23
  -8   0  -1  593.26   21.42
  -8   0   1  569.90   20.75
  -8   0   1  603.16   21.45
   8   0  -1  602.06   22.20
   8   0  -1  572.75   22.20
  -9   0  -1  616.22   21.46
   9   0  -1  592.76   22.35
  -9   0   1  584.66   21.42
   9   0   1  588.49   22.39
  -9   0  -1  594.95   21.52
   9   0   1  601.96   21.67
   9   0  -1  600.93   21.66
  -9   0  -1  583.48   21.53
   9   0  -1  597.47   22.39
  -9   0   1  616.09   21.57
  -9   0   1  556.72   21.49
   9   0   1  602.26   22.38
  10   0   1  0.6949  0.3570
  10   0   1  1.3068  0.3907
 -10   0   1 -0.1314  0.3566
  10   0  -1  0.7537  0.3550
 -10   0  -1  0.3994  0.3356
  10   0  -1  1.0418  0.3722
 -10   0   1 -0.1827  0.3237
  10   0   1  0.4114  0.3177
 -10   0  -1 -0.1418  0.3044
   0   1  -1  941.05   46.76
   0  -1  -1  891.17   47.81
   0  -1   1  943.86   47.19
   0   1   1  912.57   46.14
   0  -1   1  999.67   47.40
   0  -1   1  969.40   47.77
   0  -1  -1  954.68   47.05
   0   1   1  998.89   47.32
   0  -1   1  967.41   46.76
   0   1   1 1006.77   47.16
  -1   1   1 4333.00  217.19
  -1  -1   1 4802.14  218.20
  -2  -1  -1  564.76   28.87
   2  -1   1  608.15   29.23
   2  -1   1  568.44   28.67
  -2   1   1  576.72   28.04
   2  -1   1  605.92   29.08
   2   1  -1  586.09   29.52
  -2   1   1  592.99   28.34
  -2  -1  -1  576.76   29.45
   2   1  -1  573.37   29.43
  -2  -1  -1  613.59   27.94
   2   1  -1  595.98   29.63
  -2   1   1  598.29   30.07
   2  -1  -1  597.94   29.11
   2   1   1  577.36   29.78
   2  -1  -1  573.57   29.25
  -2  -1   1  607.74   29.81
  -2   1  -1  577.04   29.45
   2   1   1  562.54   28.75
  -2  -1   1  616.15   29.91
  -2   1  -1  588.87   28.72
   2  -1  -1  607.15   29.75
  -2  -1   1  605.90   28.07
  -2   1  -1  554.15   29.21
   2   1   1  612.98   30.06
  -3   1   1  365.65   19.63
  -3   1   1  437.67   19.51
   3   1  -1  395.16   19.53
  -3   1   1  383.05   19.33
   3   1  -1  389.39   19.31
   3  -1   1  417.49   19.71
   3  -1   1  360.34   19.12
  -3  -1  -1  399.06   19.40
   3   1  -1  412.64   19.20
   3  -1   1  416.74   19.20
  -3   1   1  369.38   19.22
  -3  -1  -1  411.20   19.21
   3  -1   1  413.10   19.44
  -3  -1  -1  398.11   19.71
  -3   1  -1  360.36   19.19
   3  -1  -1  409.64   19.63
   3   1   1  415.88   19.27
  -3  -1   1  389.52   19.74
   3   1   1  396.52   19.26
  -3  -1   1  409.11   19.31
  -3   1  -1  426.67   19.74
   3   1   1  408.21   19.68
  -3  -1   1  397.67   19.34
   3  -1  -1  402.85   19.15
   4   1  -1  173.88    9.16
   4  -1   1  163.11    8.88
  -4   1   1  191.00    9.49
   4  -1   1  178.40    9.38
   4  -1   1  190.08    9.19
   4   1  -1  171.76    9.11
   4   1  -1  184.24    9.21
  -4  -1  -1  177.08    9.17
  -4  -1  -1  178.39    9.13
  -4   1   1  179.52    9.43
  -4  -1  -1  181.19    9.48
   4  -1  -1  184.20    9.07
  -4   1  -1  184.90    9.30
  -4   1  -1  176.95    9.11
  -4  -1   1  186.27    9.51
   4   1   1  189.95    9.38
   4  -1  -1  180.45    9.28
  -4   1  -1  189.23    9.47
   4   1   1  191.44    9.25
  -4  -1   1  181.30    9.01
  -4  -1   1  183.88    9.37
   4   1   1  175.42    9.01
  -5   1   1  316.97   12.09
  -5  -1  -1  316.32   12.14
  -5  -1  -1  323.18   16.49
  -5  -1  -1  333.30   12.12
   5  -1   1  368.52   16.69
  -5  -1  -1  332.26   12.18
   5  -1   1  327.73   12.62
   5   1  -1  334.72   16.77
   5  -1   1  332.23   12.22
   5  -1   1  307.29   12.60
   5   1  -1  340.17   16.60
   5   1  -1  343.14   16.54
  -5   1   1  361.89   17.15
  -5   1   1  330.26   12.19
  -5   1   1  367.47   17.06
  -5  -1  -1  348.59   16.64
   5   1  -1  322.97   12.21
   5  -1   1  317.38   12.71
  -5  -1  -1  304.09   12.14
   5  -1   1  363.57   17.07
  -5  -1  -1  364.52   17.21
  -5   1   1  327.71   11.87
   5   1  -1  327.80   12.64
   5  -1  -1  313.18   12.60
  -5  -1   1  334.64   12.13
  -5   1  -1  313.42   12.14
   5   1   1  329.92   12.65
   5   1   1  316.11   12.15
   5   1   1  354.98   16.68
  -5   1  -1  357.37   16.85
  -5  -1   1  320.16   12.18
  -5  -1   1  364.96   17.27
  -5   1  -1  315.18   16.44
   5  -1  -1  314.36   16.36
  -5   1  -1  365.21   17.14
   5  -1  -1  352.07   16.93
  -5  -1   1  331.58   12.20
   5   1   1  323.02   12.62
  -5  -1   1  361.02   16.89
   5  -1  -1  325.42   12.59
   5  -1  -1  355.93   16.58
   5   1   1  339.19   16.40
   5  -1  -1  320.14   12.19
  -5   1  -1  333.80   12.18
   5   1   1  322.63   12.22
   5   1   1  351.37   16.98
  -5   1  -1  325.69   12.09
  -6   1   1  241.76    8.64
  -6  -1  -1  234.33    8.69
  -6   1   1  244.37   12.66
   6  -1   1  235.77    9.05
  -6  -1  -1  233.11   12.60
   6   1  -1  240.07    8.71
   6  -1   1  243.79   12.46
   6  -1   1  235.54    8.99
   6   1  -1  231.77    8.96
   6  -1   1  243.60   12.17
  -6   1   1  239.84    8.75
   6  -1   1  231.73    8.97
   6   1  -1  238.17   12.19
  -6   1   1  230.93    8.50
  -6   1   1  229.06    8.84
  -6  -1  -1  231.79    8.63
  -6  -1  -1  233.72    8.71
   6  -1   1  236.15    8.69
   6  -1   1  220.49    8.81
  -6  -1  -1  238.64    8.66
  -6   1   1  239.32    8.66
   6   1  -1  230.68    8.63
  -6   1   1  216.07   12.41
   6   1  -1  233.96    8.99
  -6   1  -1  236.87   12.39
   6   1   1  228.62    8.62
   6  -1  -1  231.76   12.26
   6  -1  -1  229.85    9.01
  -6  -1   1  235.55    8.67
  -6   1  -1  240.68    8.73
  -6   1  -1  234.98    8.66
   6  -1  -1  243.94   12.15
   6   1   1  242.05   12.23
   6   1   1  233.75    8.71
  -6   1  -1  236.29    8.63
  -6  -1   1  225.92   12.31
  -6   1  -1  234.55    8.47
   6  -1  -1  236.84    8.69
   6   1   1  230.13    9.00
   6  -1  -1  240.48    8.98
  -6  -1   1  240.66    8.76
   6   1   1  234.00    8.99
  -6  -1   1  223.91   12.61
   6  -1  -1  236.67    8.97
  -6  -1   1  214.92    8.60
  -6   1  -1  246.65   12.62
  -6  -1   1  228.53    8.68
  -6  -1   1  222.72    8.45
  -6   1  -1  206.94    8.56
  -7  -1  -1  462.36   17.43
   7  -1   1  459.69   17.56
   7   1  -1  483.69   24.05
  -7   1   1  468.48   24.71
   7  -1   1  476.91   18.29
  -7  -1  -1  494.23   17.54
   7  -1   1  499.94   18.20
   7   1  -1  475.24   17.47
  -7   1   1  490.97   17.08
  -7   1   1  477.51   17.57
   7   1  -1  480.57   18.14
  -7  -1  -1  515.81   17.49
  -7   1   1  474.39   17.73
  -7   1   1  453.01   24.35
   7  -1   1  475.55   24.00
  -7  -1  -1  483.95   24.86
   7   1  -1  510.42   17.61
   7   1  -1  491.18   18.19
  -7   1   1  481.16   17.49
  -7   1   1  485.68   17.43
   7  -1   1  483.26   18.16
  -7  -1  -1  481.52   17.53
  -7   1  -1  468.40   24.66
  -7  -1   1  484.12   17.54
  -7   1  -1  459.39   17.40
  -7  -1   1  478.10   17.01
   7   1   1  458.95   24.04
  -7  -1   1  489.42   17.46
   7   1   1  498.55   18.22
   7  -1  -1  481.46   18.15
  -7   1  -1  490.58   17.50
   7  -1  -1  462.26   18.24
  -7  -1   1  435.49   17.40
  -7  -1   1  467.77   24.81
  -7  -1   1  482.91   17.56
   7   1   1  492.90   17.61
   7  -1  -1  504.14   17.58
   7  -1  -1  486.00   18.16
   7   1   1  498.47   18.20
   7   1   1  467.02   17.46
  -7   1  -1  472.77   17.02
  -7   1  -1  485.10   17.55
   7  -1  -1  478.48   24.00
   8   1  -1  21.511   1.284
  -8   1   1  19.848   1.330
   8  -1   1  19.464   1.264
  -8  -1  -1  19.574   1.313
   8   1  -1  20.887   1.240
   8   1  -1  20.894   1.174
   8  -1   1  20.585   1.244
  -8  -1  -1  20.983   1.241
  -8   1   1  20.575   1.291
  -8  -1  -1  22.050   1.300
  -8  -1  -1  17.052   1.098
  -8   1   1  19.123   1.191
   8  -1   1  19.969   1.273
   8   1  -1  20.285   1.242
  -8   1   1  19.839   1.278
   8  -1   1  19.317   1.273
   8   1   1  21.398   1.288
   8  -1  -1  21.535   1.273
  -8  -1   1  20.894   1.287
  -8   1  -1  21.929   1.277
  -8   1  -1  25.536   1.255
   8  -1  -1  20.394   1.296
  -8   1  -1  24.853   1.372
  -8  -1   1  21.612   1.296
   8  -1  -1  20.110   1.215
   8   1   1  24.688   1.389
   8   1   1  24.080   1.328
  -8   1  -1  19.404   1.267
  -8  -1   1  21.020   1.363
  -9   1   1  124.02    4.74
  -9  -1  -1  121.08    4.67
   9   1  -1  120.73    4.68
   9  -1   1  125.16    4.88
   9   1  -1  120.13    4.83
  -9   1   1  107.06    4.55
  -9  -1  -1  117.23    4.65
   9  -1   1  110.96    4.76
  -9  -1  -1  118.93    4.67
  -9   1   1  117.23    4.62
   9  -1   1  114.83    4.65
   9   1  -1  115.70    4.78
  -9  -1   1  118.14    4.64
   9   1   1  119.58    4.82
  -9   1  -1  122.67    4.65
  -9  -1   1  120.31    4.66
  -9  -1   1  121.12    4.70
   9   1   1  119.49    4.82
   9  -1  -1  117.19    4.78
   9  -1  -1  121.40    4.82
  -9   1  -1  121.86    4.71
   9  -1  -1  118.63    4.65
  -9   1  -1  115.85    4.60
   9   1   1  125.65    4.73
 -10  -1  -1  146.54    5.51
  10  -1   1  145.63    5.56
  10   1  -1  151.32    5.59
 -10   1   1  148.01    5.55
 -10   1  -1  145.56    5.49
  10   1   1  152.07    5.60
 -10  -1   1  144.38    5.50
  10  -1  -1  147.89    5.56
   1  -2   1 8493.03  411.85
   2  -2   1  774.25   42.08
   2   2  -1  812.34   39.83
  -2   2   1  807.30   40.57
  -2  -2  -1  841.43   40.36
  -2  -2  -1  828.65   38.46
   2  -2   1  805.61   40.07
   2  -2   1  837.22   38.77
  -2   2   1  787.68   39.59
  -2  -2  -1  813.43   40.03
  -2   2   1  779.96   40.37
   2   2  -1  823.49   39.51
   2   2  -1  771.11   39.83
  -2   2  -1  823.72   39.13
  -2  -2   1  814.23   39.69
   2   2   1  767.24   39.76
   2   2   1  797.62   41.06
   2  -2  -1  783.96   39.56
  -2  -2   1  829.50   38.23
   2  -2  -1  769.32   41.13
  -2   2  -1  790.99   39.38
   2  -2  -1  806.06   39.87
   2   2   1  808.82   40.72
  -2   2  -1  820.47   40.05
  -2  -2   1  822.80   40.44
   3  -2   1  834.07   41.71
   3  -2   1  815.31   39.76
  -3  -2  -1  832.40   40.23
   3   2  -1  851.45   40.46
  -3   2   1  875.17   39.44
  -3   2   1  809.13   41.31
  -3  -2  -1  789.56   40.74
   3   2  -1  791.30   41.08
   3  -2   1  816.09   41.09
  -3  -2  -1  838.21   39.14
   3   2  -1  774.00   40.59
  -3   2   1  884.69   39.76
   3  -2  -1  824.46   40.20
  -3  -2   1  772.31   39.27
  -3  -2   1  822.76   42.07
   3  -2  -1  859.90   41.20
   3  -2  -1  790.99   39.58
   3   2   1  829.26   40.85
  -3   2  -1  824.55   41.56
   3   2   1  853.04   40.22
   3   2   1  831.04   40.75
  -3   2  -1  812.19   39.47
  -3  -2   1  838.27   40.31
  -3   2  -1  837.61   39.28
  -4   2   1 1530.81   76.55
   4   2  -1 1417.61   72.77
  -4  -2  -1 1564.34   71.11
   4  -2   1 1500.09   73.06
  -4  -2  -1 1419.04   74.95
   4   2  -1 1445.65   71.25
   4   2  -1 1512.68   75.44
  -4   2   1 1548.55   71.48
  -4  -2  -1 1438.53   75.13
  -4   2   1 1590.46   71.98
   4  -2   1 1497.35   74.57
   4  -2   1 1505.92   76.26
   4   2   1 1492.99   74.21
  -4   2  -1 1515.79   77.95
   4   2   1 1529.46   75.83
  -4   2  -1 1561.08   73.51
   4  -2  -1 1533.42   73.97
  -4  -2   1 1511.12   73.61
   4   2   1 1427.12   74.74
   4  -2  -1 1518.20   75.74
  -4  -2   1 1468.57   75.50
  -4  -2   1 1550.78   71.33
  -5   2   1  151.80    6.04
   5  -2   1  158.50    6.10
   5  -2   1  152.88    6.14
  -5  -2  -1  151.19    5.87
  -5   2   1  166.43    8.77
   5  -2   1  142.34    5.86
  -5   2   1  151.54    5.78
   5  -2   1  162.17    8.56
   5   2  -1  177.99    8.43
   5   2  -1  158.30    5.91
  -5  -2  -1  152.89    5.90
  -5   2   1  171.26    8.64
   5   2  -1  151.19    6.10
  -5  -2  -1  155.80    5.89
  -5  -2  -1  167.82    8.72
   5   2  -1  150.39    5.86
  -5  -2  -1  162.60    8.18
   5  -2   1  142.44    6.06
   5   2  -1  157.69    8.19
  -5   2   1  149.04    5.84
   5  -2   1  161.53    8.28
  -5   2   1  157.03    5.93
   5  -2   1  150.88    6.00
   5   2   1  173.93    8.49
   5   2   1  151.59    6.12
  -5  -2   1  153.83    5.94
   5   2   1  153.58    5.92
   5  -2  -1  168.58    8.49
  -5  -2   1  162.21    8.76
   5   2   1  158.39    8.42
   5   2   1  151.87    5.87
   5   2   1  164.50    8.12
  -5  -2   1  156.97    5.91
  -5  -2   1  153.43    5.87
  -5   2  -1  186.48    8.71
  -5   2  -1  170.15    5.88
  -5  -2   1  156.67    5.93
   5  -2  -1  158.57    6.08
   5  -2  -1  151.75    5.98
  -5   2  -1  151.25    5.91
   5   2   1  148.97    6.10
   5  -2  -1  146.65    5.86
  -5  -2   1  170.00    8.53
  -5   2  -1  142.88    5.97
   5  -2  -1  170.53    8.29
  -5   2  -1  172.51    8.68
   5  -2  -1  151.09    6.12
  -5   2  -1  155.45    5.76
  -6   2   1  85.406   3.354
   6  -2   1  82.468   3.511
   6  -2   1  83.446   3.447
  -6   2   1  82.108   3.516
   6   2  -1  80.337   3.462
   6  -2   1  84.926   3.502
   6   2  -1  81.288   4.888
   6   2  -1  83.447   5.163
   6  -2   1  90.694   5.201
  -6  -2  -1  94.199   3.382
   6  -2   1  83.595   5.275
  -6  -2  -1  86.421   5.434
   6  -2   1  84.947   3.363
  -6   2   1  85.366   3.464
  -6  -2  -1  83.169   3.384
  -6   2   1  83.945   3.381
   6   2  -1  85.856   3.400
   6   2  -1  85.164   3.507
  -6   2   1  85.957   5.379
  -6  -2  -1  86.655   3.428
  -6   2   1  83.341   3.352
  -6   2   1  83.438   5.595
  -6  -2  -1  84.084   3.441
   6   2  -1  85.142   3.344
   6  -2   1  80.894   3.421
  -6   2  -1  87.135   5.496
  -6  -2   1  77.547   3.289
  -6  -2   1  87.278   3.442
  -6   2  -1  81.603   3.482
   6   2   1  85.494   3.529
   6  -2  -1  78.945   5.017
  -6   2  -1  85.856   3.373
   6  -2  -1  78.756   3.378
   6   2   1  82.480   3.407
   6  -2  -1  84.451   3.502
   6  -2  -1  85.555   5.210
  -6  -2   1  85.467   3.460
   6   2   1  84.508   3.339
   6  -2  -1  83.355   3.447
  -6   2  -1  88.008   3.465
  -6   2  -1  85.973   3.354
   6  -2  -1  88.220   3.500
   6  -2  -1  83.715   3.359
  -6   2  -1  82.827   5.313
   6   2   1  84.224   3.512
  -6   2  -1  82.072   3.339
   6   2   1  85.413   5.266
  -6  -2   1  84.964   3.424
  -6  -2   1  84.577   3.342
  -6  -2   1  85.688   5.552
  -7   2   1  239.71    8.62
   7  -2   1  230.70    8.64
  -7  -2  -1  237.06    8.52
  -7  -2  -1  229.98    8.53
   7  -2   1  238.16    8.84
   7  -2   1  210.19   11.95
  -7  -2  -1  223.32    8.43
  -7   2   1  221.45    8.66
  -7   2   1  206.89    8.40
  -7   2   1  207.60   12.48
   7  -2   1  223.46    8.48
   7   2  -1  237.46    8.84
   7   2  -1  219.99   12.11
   7  -2   1  202.81   12.27
  -7  -2  -1  215.07   12.63
  -7   2   1  216.42   12.39
  -7   2   1  235.35    8.37
   7   2  -1  240.18    8.55
  -7  -2  -1  243.86    8.57
   7   2  -1  222.22    8.76
  -7   2   1  229.52    8.45
   7  -2   1  216.99    8.74
   7   2  -1  232.17    8.46
   7  -2   1  222.76    8.85
  -7  -2   1  230.27    8.56
  -7   2  -1  227.21    8.44
  -7   2  -1  213.64   12.43
  -7  -2   1  224.03    8.43
   7   2   1  223.25    8.80
   7  -2  -1  231.42    8.50
   7  -2  -1  233.94    8.79
   7   2   1  227.72    8.83
   7   2   1  235.61    8.57
  -7  -2   1  233.73    8.54
   7  -2  -1  217.51   11.98
  -7   2  -1  225.63    8.31
   7  -2  -1  221.05    8.73
  -7   2  -1  230.25    8.57
   7  -2  -1  229.94    8.83
  -7  -2   1  215.42   12.63
   7   2   1  232.18   12.29
   7   2   1  214.60    8.41
  -7  -2   1  237.23    8.53
   8  -2   1  264.23   10.49
   8   2  -1  275.65   10.52
  -8   2   1  273.40   10.10
  -8  -2  -1  256.62   10.08
  -8  -2  -1  266.33   10.16
   8  -2   1  277.75   10.63
   8  -2   1  280.75   10.20
   8  -2   1  276.43   10.58
  -8   2   1  264.91   10.30
  -8  -2  -1  284.00   10.23
   8   2  -1  268.41   10.56
  -8   2   1  281.26    9.97
   8   2  -1  239.80   10.18
  -8   2   1  278.32   10.28
  -8  -2  -1  272.37   10.19
   8   2  -1  264.65   10.10
   8  -2  -1  294.22   10.60
  -8   2  -1  290.50   10.28
  -8  -2   1  273.98   10.21
   8  -2  -1  272.24   10.50
  -8  -2   1  279.28   10.24
   8  -2  -1  276.17   10.19
   8   2   1  257.23   10.10
  -8   2  -1  271.23    9.91
   8   2   1  282.80   10.62
   8   2   1  282.03   10.58
  -8   2  -1  265.86   10.11
  -8  -2   1  275.16   10.18
  -8   2  -1  275.74   10.12
   8   2   1  280.34   10.26
   8  -2  -1  264.57   10.57
   9   2  -1  167.98    6.26
   9  -2   1  155.95    5.99
  -9   2   1  160.15    5.84
  -9  -2  -1  151.89    5.98
   9   2  -1  163.72    6.06
   9  -2   1  162.70    6.27
  -9   2   1  152.41    5.92
   9  -2   1  145.88    6.18
  -9  -2  -1  165.02    6.02
  -9   2   1  165.35    6.10
   9   2  -1  150.21    5.91
   9  -2  -1  167.52    6.25
   9   2   1  148.82    6.16
   9  -2  -1  150.94    6.13
  -9   2  -1  162.35    6.07
  -9  -2   1  164.36    6.02
   9   2   1  158.36    6.05
  -9   2  -1  146.20    5.90
   9   2   1  150.65    6.23
   9  -2  -1  157.66    5.99
  -9  -2   1  152.82    5.98
  -9  -2   1  155.07    5.99
  -9   2  -1  154.67    5.94
  10   2  -1  56.830   2.378
 -10   2   1  53.686   2.308
 -10  -2  -1  54.110   2.267
  10   2  -1  57.670   2.320
  10  -2   1  55.209   2.381
 -10  -2  -1  56.382   2.275
  10   2   1  55.854   2.382
  10   2   1  57.669   2.334
 -10  -2   1  56.144   2.282
   0   3   1  20.999   1.403
   0  -3  -1  22.111   1.339
   0  -3  -1  20.762   1.309
   0  -3  -1  21.326   1.334
   0  -3   1  20.374   1.269
   0   3  -1  20.368   1.300
   0  -3   1  21.299   1.437
   0  -3   1  20.200   1.348
   0   3   1  20.350   1.306
   0   3   1  22.372   1.404
   1  -3   1 4586.76  223.31
  -1   3   1 4132.62  221.10
   1   3  -1 4566.71  220.62
  -1   3   1 4034.32  218.37
  -1   3   1 4090.82  221.81
   1   3  -1 4225.94  217.32
   1  -3   1 4485.33  223.58
  -1  -3  -1 4902.79  222.44
   1  -3   1 4879.38  224.78
  -1  -3  -1 5020.11  224.33
  -1   3   1 4846.82  219.34
  -1  -3  -1 4636.93  223.76
   1   3   1 4558.76  221.20
  -1  -3   1 4989.52  222.84
   1  -3  -1 4422.16  221.47
   1   3   1 4429.19  219.32
   1  -3  -1 4506.34  224.27
  -1   3  -1 4564.55  220.26
  -1   3  -1 4613.58  219.05
  -1  -3   1 4910.91  225.55
   2  -3   1  926.80   43.97
  -2  -3  -1  884.98   42.52
  -2   3   1  845.86   43.88
  -2   3   1  839.09   41.99
  -2  -3  -1  905.07   45.16
  -2   3   1  913.38   42.50
   2  -3   1  925.62   46.40
   2   3  -1  903.56   43.62
   2  -3   1  855.67   43.76
   2   3  -1  861.26   43.28
  -2   3  -1  910.59   44.51
  -2  -3   1  907.67   44.52
   2  -3  -1  854.81   44.97
   2   3   1  883.72   44.54
  -2  -3   1  910.18   43.44
  -2   3  -1  818.65   44.33
   2  -3  -1  890.79   44.74
   2   3   1  892.75   43.30
   2   3   1  896.64   44.53
  -2  -3   1  930.97   41.97
  -2  -3   1  830.28   43.64
   2  -3  -1  855.42   43.79
  -2   3  -1  900.88   43.06
  -3   3   1 2805.72  135.48
  -3  -3  -1 2668.99  130.27
  -3   3   1 2820.29  136.35
  -3  -3  -1 2778.96  137.21
   3   3  -1 2622.75  133.08
   3  -3   1 2672.57  134.37
   3  -3   1 2624.52  132.37
  -3  -3  -1 2819.03  133.88
   3   3  -1 2807.22  135.29
  -3   3   1 2767.47  134.85
   3  -3   1 2468.80  136.99
   3  -3  -1 2491.73  136.28
   3   3   1 2748.82  133.82
  -3  -3   1 2748.24  133.44
  -3   3  -1 2764.42  131.91
  -3   3  -1 2747.72  136.70
   3  -3  -1 2687.91  132.12
  -3  -3   1 2820.56  134.90
   3   3   1 2632.29  134.71
   3  -3  -1 2707.68  131.55
   3   3   1 2749.63  135.68
  -3   3  -1 2731.83  132.27
  -3  -3   1 2855.00  135.11
   4  -3   1 1119.73   53.21
   4  -3   1 1081.59   53.93
   4   3  -1 1098.16   52.57
  -4   3   1 1144.35   53.14
  -4  -3  -1 1082.59   52.27
  -4   3   1 1086.19   52.86
  -4  -3  -1 1149.38   54.81
  -4  -3  -1 1152.83   53.99
  -4   3   1 1135.64   55.79
   4   3  -1 1028.08   52.97
   4  -3   1 1077.20   53.89
   4   3   1 1095.71   54.42
   4  -3  -1 1112.71   54.97
   4  -3  -1 1056.15   53.86
   4   3   1 1135.52   52.71
  -4  -3   1 1111.15   54.04
  -4  -3   1 1134.65   54.38
  -4  -3   1 1135.68   52.58
  -4   3  -1 1101.34   53.81
   4   3   1 1120.13   53.77
  -4   3  -1 1043.25   52.70
   5   3  -1  161.80    6.30
  -5  -3  -1  142.61    5.79
   5  -3   1  156.92    6.18
  -5   3   1  164.40    9.01
  -5   3   1  162.11    6.11
  -5  -3  -1  159.18    6.08
  -5   3   1  165.23    6.23
   5  -3   1  160.24    8.81
  -5  -3  -1  166.03    8.46
  -5   3   1  154.96    6.23
  -5  -3  -1  171.80    9.00
   5  -3   1  160.61    6.32
  -5  -3  -1  147.09    6.04
   5   3  -1  172.82    8.55
  -5  -3  -1  158.48    6.04
  -5   3   1  171.53    8.82
   5   3  -1  170.59    8.65
   5  -3   1  171.90    8.52
   5   3  -1  162.04    6.08
  -5   3   1  162.55    5.97
  -5   3   1  150.68    5.98
  -5  -3  -1  159.74    6.06
   5  -3   1  150.97    6.03
   5  -3   1  161.63    6.26
   5   3  -1  164.48    6.05
   5  -3   1  145.39    5.98
   5  -3  -1  162.97    6.25
  -5  -3   1  161.82    6.08
  -5  -3   1  165.79    8.38
   5  -3  -1  158.71    6.16
   5  -3  -1  165.77    8.76
   5  -3  -1  170.38    8.45
  -5  -3   1  156.94    6.05
  -5   3  -1  163.24    8.78
  -5   3  -1  163.53    5.94
  -5   3  -1  159.75    6.07
  -5   3  -1  151.94    5.99
   5   3   1  177.16    8.49
   5  -3  -1  158.42    6.29
  -5  -3   1  173.03    9.07
  -5  -3   1  172.55    8.65
   5   3   1  161.58    6.10
   5   3   1  159.86    6.05
  -5   3  -1  157.88    6.18
  -5  -3   1  159.11    6.16
  -5  -3   1  170.70    6.12
  -5   3  -1  178.80    9.00
   5   3   1  178.15    8.74
   5   3   1  150.14    6.27
  -5  -3   1  156.57    6.09
   5   3   1  159.69    6.31
   5  -3  -1  152.94    6.01
  -6  -3  -1  135.15    5.35
   6   3  -1  142.32    5.35
   6  -3   1  140.62    5.51
   6  -3   1  137.85    5.28
  -6   3   1  137.48    8.23
  -6   3   1  128.94    7.87
  -6  -3  -1  136.10    5.33
  -6   3   1  139.58    5.51
   6   3  -1  145.90    7.87
   6  -3   1  141.59    5.56
  -6  -3  -1  144.72    5.32
   6  -3   1  135.90    7.65
  -6  -3  -1  129.08    5.31
   6  -3   1  143.12    8.04
   6   3  -1  132.26    7.49
   6   3  -1  134.67    5.29
   6  -3   1  135.93    5.41
   6   3  -1  138.13    5.52
  -6  -3  -1  134.51    8.13
  -6   3   1  144.72    5.42
  -6   3   1  129.95    5.24
  -6   3   1  140.60    5.27
   6   3   1  140.00    5.54
  -6  -3   1  135.91    5.37
   6  -3  -1  138.37    5.29
  -6   3  -1  143.96    8.04
   6  -3  -1  141.48    7.93
  -6  -3   1  141.01    5.37
  -6   3  -1  138.48    8.18
   6  -3  -1  137.50    5.53
   6  -3  -1  135.01    5.48
  -6   3  -1  131.16    5.24
   6  -3  -1  140.40    5.40
  -6  -3   1  137.79    5.37
   6   3   1  141.13    5.31
  -6  -3   1  139.21    8.20
  -6   3  -1  141.70    5.39
   6  -3  -1  137.61    5.45
   6   3   1  142.73    5.38
   6   3   1  140.70    5.55
  -6   3  -1  143.06    5.26
  -6   3  -1  139.26    5.27
  -6  -3   1  135.34    5.29
   6  -3  -1  142.31    7.67
   6   3   1  144.43    7.96
  -6  -3   1  134.49    5.34
  -6   3  -1  140.66    5.46
   7   3  -1  695.69   25.07
  -7   3   1  710.11   24.42
   7  -3   1  691.64   26.19
  -7  -3  -1  668.47   24.96
   7   3  -1  728.33   26.08
  -7  -3  -1  724.14   24.97
   7  -3   1  664.87   25.10
  -7   3   1  730.30   25.42
  -7   3   1  723.72   25.09
  -7   3   1  650.22   34.43
   7   3  -1  684.67   34.09
  -7  -3  -1  719.27   25.12
   7  -3   1  682.70   25.57
   7  -3   1  705.80   26.01
   7   3  -1  729.87   25.20
   7  -3   1  647.34   34.78
  -7   3   1  677.65   24.85
  -7  -3  -1  714.76   25.06
   7  -3   1  620.94   33.74
  -7  -3  -1  673.12   35.05
  -7   3   1  617.89   34.63
   7   3   1  699.41   25.09
   7  -3  -1  643.41   33.78
   7  -3  -1  680.48   25.54
  -7  -3   1  639.91   35.03
   7   3   1  666.42   34.16
   7  -3  -1  721.45   26.19
  -7  -3   1  720.24   24.99
   7  -3  -1  709.64   25.98
  -7  -3   1  730.51   25.06
   7   3   1  729.65   25.24
   7   3   1  702.40   26.09
  -7   3  -1  672.25   24.97
  -7   3  -1  700.29   24.87
   7  -3  -1  649.46   25.92
  -7  -3   1  744.83   25.15
  -7   3  -1  636.24   34.71
   7   3   1  703.53   26.00
  -7  -3   1  699.03   25.03
  -7   3  -1  716.36   24.38
  -7   3  -1  735.69   25.09
  -7   3  -1  666.11   25.31
   7  -3  -1  710.58   25.12
   8   3  -1  87.468   3.469
   8  -3   1  82.189   3.429
  -8   3   1  83.569   3.516
   8  -3   1  81.624   3.556
  -8  -3  -1  83.136   3.480
   8   3  -1  82.466   3.373
  -8  -3  -1  82.788   3.476
  -8   3   1  85.711   3.425
   8   3  -1  85.908   3.586
  -8   3   1  77.132   3.331
  -8   3   1  81.525   3.539
   8  -3   1  86.241   3.581
   8  -3   1  78.498   3.360
  -8  -3  -1  80.808   3.348
   8  -3  -1  84.620   3.541
   8  -3  -1  81.683   3.522
  -8  -3   1  80.123   3.337
  -8   3  -1  79.626   3.348
  -8  -3   1  79.502   3.455
   8   3   1  84.154   3.393
  -8   3  -1  85.965   3.526
  -8   3  -1  85.391   3.406
  -8  -3   1  86.699   3.472
   8  -3  -1  78.114   3.411
   8   3   1  83.341   3.470
  -8  -3   1  84.051   3.452
   8   3   1  79.757   3.558
   8  -3  -1  81.507   3.367
  -9   3   1  58.262   2.549
   9   3  -1  58.295   2.393
   9  -3   1  59.408   2.561
   9  -3   1  55.472   2.515
   9   3  -1  58.603   2.490
   9  -3   1  56.091   2.389
  -9  -3  -1  59.846   2.502
   9   3  -1  59.852   2.559
  -9  -3  -1  53.811   2.336
  -9  -3  -1  55.923   2.444
  -9   3   1  57.266   2.416
  -9   3   1  49.902   2.336
   9   3   1  60.896   2.506
  -9  -3   1  54.758   2.400
   9  -3  -1  57.157   2.398
   9  -3  -1  57.618   2.524
  -9   3  -1  55.221   2.517
  -9  -3   1  59.347   2.500
   9   3   1  55.033   2.377
  -9  -3   1  57.053   2.469
  -9   3  -1  54.119   2.359
  -9   3  -1  57.453   2.410
   9   3   1  62.756   2.616
   0   4  -1  614.96   29.76
   0  -4  -1  609.10   30.08
   0  -4   1  637.95   30.27
   0   4  -1  592.62   29.40
   0   4   1  615.04   29.86
   0   4   1  609.95   30.59
   0  -4  -1  630.06   31.17
   0   4  -1  628.42   29.36
   0  -4   1  617.75   29.99
   0   4   1  639.48   29.54
   0  -4  -1  622.37   29.92
   0  -4   1  611.38   31.73
   1   4  -1 1734.82   87.20
   1  -4   1 1739.67   87.56
   1   4  -1 1673.80   84.44
  -1   4   1 1830.28   84.94
   1  -4   1 1709.19   86.98
  -1   4   1 1746.89   88.35
  -1  -4  -1 1777.85   86.97
  -1  -4  -1 1765.18   86.44
   1  -4   1 1765.30   88.72
  -1  -4  -1 1737.79   87.27
  -1   4   1 1555.85   85.21
   1  -4   1 1660.56   83.20
   1   4  -1 1767.27   86.02
  -1   4   1 1736.83   86.79
   1   4   1 1608.02   83.78
   1   4   1 1660.47   87.37
  -1  -4   1 1759.11   86.43
   1  -4  -1 1802.20   87.72
   1   4   1 1789.83   85.76
  -1   4  -1 1780.76   86.02
  -1  -4   1 1804.27   88.34
  -1   4  -1 1747.98   86.35
  -1  -4   1 1818.71   88.53
   1  -4  -1 1689.29   87.02
   2  -4   1  287.84   13.82
  -2   4   1  251.14   13.53
  -2  -4  -1  268.47   13.76
   2   4  -1  294.41   13.38
   2   4  -1  275.92   13.55
  -2   4   1  279.46   13.56
  -2  -4  -1  281.86   13.62
   2  -4   1  267.19   13.15
  -2   4   1  291.67   13.74
  -2  -4  -1  288.14   13.62
   2  -4   1  274.36   13.71
   2  -4  -1  247.61   13.55
   2  -4  -1  273.53   13.75
  -2   4  -1  274.12   13.68
  -2  -4   1  279.71   13.64
   2   4   1  252.44   13.15
   2   4   1  298.73   13.53
  -2   4  -1  266.55   13.48
  -2   4  -1  267.25   13.52
  -2  -4   1  285.78   13.93
  -2  -4   1  261.27   13.42
   2  -4  -1  267.99   13.29
   2   4   1  281.32   13.60
   3  -4   1  511.46   24.91
  -3   4   1  544.56   25.63
   3   4  -1  536.09   25.42
  -3   4   1  528.36   25.55
  -3   4   1  519.60   25.36
   3  -4   1  545.09   25.61
  -3  -4  -1  491.21   25.55
  -3  -4  -1  526.87   25.85
   3  -4   1  527.58   25.85
   3   4  -1  521.47   25.12
  -3  -4  -1  540.72   25.48
  -3  -4   1  549.08   25.48
   3   4   1  529.74   25.40
   3   4   1  466.07   24.77
  -3  -4   1  544.68   25.12
  -3   4  -1  510.85   25.68
   3  -4  -1  517.86   25.79
   3  -4  -1  522.73   25.01
   3  -4  -1  509.69   25.40
  -3   4  -1  519.77   25.29
  -3   4  -1  494.67   25.28
  -3  -4   1  520.95   25.91
   3   4   1  525.85   25.25
   4   4  -1  28.797   1.314
   4  -4   1  26.806   1.313
  -4  -4  -1  29.913   2.117
   4   4  -1  26.977   1.340
  -4  -4  -1  28.574   1.320
   4  -4   1  28.231   1.355
   4  -4   1  32.455   2.322
  -4   4   1  28.592   1.341
   4   4  -1  29.925   2.201
   4  -4   1  33.362   2.381
  -4  -4  -1  28.038   1.332
  -4   4   1  28.503   2.361
   4  -4   1  28.329   1.339
  -4   4   1  28.664   2.386
  -4  -4  -1  30.531   2.401
   4   4  -1  31.135   2.188
   4  -4   1  30.837   2.038
  -4   4   1  27.510   1.307
  -4   4   1  29.078   2.130
  -4  -4  -1  29.063   1.349
  -4   4   1  27.595   1.380
   4   4   1  31.759   2.338
  -4  -4   1  29.120   1.312
  -4  -4   1  30.009   2.215
  -4   4  -1  31.570   2.234
  -4   4  -1  26.095   1.361
   4  -4  -1  26.657   1.306
   4   4   1  30.446   2.171
   4   4   1  27.799   1.379
   4  -4  -1  30.195   2.188
   4  -4  -1  31.088   2.003
  -4  -4   1  28.383   2.421
   4   4   1  27.739   1.314
  -4  -4   1  27.539   1.313
  -4   4  -1  32.434   1.321
  -4  -4   1  28.270   1.351
  -4   4  -1  30.844   2.454
   4  -4  -1  27.015   1.331
   4   4   1  27.870   1.340
  -4   4  -1  27.029   1.314
  -4  -4   1  27.191   1.346
  -4  -4   1  31.463   2.130
   4  -4  -1  28.639   1.301
   5  -4   1  441.48   16.37
   5  -4   1  436.10   16.59
  -5   4   1  435.28   16.00
  -5   4   1  463.25   22.27
  -5   4   1  454.52   15.63
  -5  -4  -1  437.97   16.03
   5  -4   1  411.45   15.56
   5  -4   1  444.54   21.58
   5   4  -1  442.19   16.65
   5   4  -1  447.49   21.83
   5   4  -1  438.09   16.07
  -5  -4  -1  438.96   22.49
  -5  -4  -1  435.22   15.95
  -5   4   1  399.29   16.22
   5   4  -1  458.17   21.83
   5  -4   1  439.84   16.74
  -5  -4  -1  406.10   15.50
  -5  -4  -1  448.71   21.87
   5   4  -1  446.49   16.05
  -5  -4  -1  447.47   16.06
   5  -4   1  461.72   22.43
  -5   4   1  402.12   15.83
  -5   4   1  421.32   16.24
  -5   4  -1  445.57   16.23
   5   4   1  438.36   16.12
  -5   4  -1  418.48   22.10
  -5  -4   1  426.98   15.99
  -5   4  -1  463.59   22.28
   5   4   1  404.46   16.41
   5  -4  -1  451.19   16.73
  -5  -4   1  445.30   15.98
   5   4   1  437.58   21.92
  -5   4  -1  443.79   15.99
   5   4   1  447.52   16.69
   5  -4  -1  410.60   15.99
   5  -4  -1  437.61   16.56
   5   4   1  470.46   21.90
  -5  -4   1  460.08   16.42
  -5  -4   1  455.80   21.84
   5  -4  -1  472.09   22.41
  -5  -4   1  455.07   16.08
   5  -4  -1  448.78   16.35
  -5   4  -1  426.52   15.86
  -5   4  -1  444.04   15.59
  -5  -4   1  455.37   16.06
  -5  -4   1  453.63   22.63
   5  -4  -1  467.23   21.59
   5   4   1  437.00   16.06
   6  -4   1  48.279   3.630
  -6   4   1  46.612   2.090
  -6  -4  -1  44.565   3.724
   6  -4   1  46.646   2.071
  -6   4   1  48.539   2.144
   6   4  -1  42.861   3.203
   6  -4   1  40.388   1.921
   6   4  -1  45.146   1.986
   6   4  -1  45.479   2.057
  -6   4   1  45.516   2.194
   6   4  -1  43.477   2.005
   6  -4   1  43.057   2.106
  -6   4   1  47.879   4.023
  -6  -4  -1  46.851   2.094
   6  -4   1  46.701   2.104
  -6  -4  -1  45.064   2.023
  -6   4   1  42.807   1.957
  -6   4   1  40.834   3.490
   6  -4   1  42.075   3.235
  -6  -4  -1  45.793   2.089
   6   4  -1  45.107   3.501
   6   4  -1  44.989   2.118
   6  -4  -1  46.689   2.092
  -6   4  -1  43.831   2.129
  -6   4  -1  42.616   1.936
  -6   4  -1  47.117   2.106
   6   4   1  45.168   2.034
   6  -4  -1  44.984   2.095
   6   4   1  44.550   2.076
   6  -4  -1  47.887   3.584
   6   4   1  44.826   3.599
  -6  -4   1  46.665   2.103
   6   4   1  44.890   2.149
   6  -4  -1  46.263   1.996
  -6   4  -1  49.236   2.097
  -6  -4   1  48.917   2.118
   6  -4  -1  43.985   2.036
  -6  -4   1  44.793   2.057
   6  -4  -1  46.366   3.368
  -6   4  -1  47.865   3.939
  -6  -4   1  46.187   2.030
  -6  -4   1  42.874   3.592
  -6   4  -1  42.977   1.958
  -6   4  -1  42.785   3.435
  -7  -4  -1  80.223   5.912
   7   4  -1  89.999   3.642
   7  -4   1  80.429   5.827
   7  -4   1  84.676   3.591
   7   4  -1  78.912   5.598
   7   4  -1  91.606   3.557
   7  -4   1  89.132   3.634
  -7  -4  -1  88.891   3.554
  -7   4   1  90.789   3.567
  -7  -4  -1  87.820   3.469
  -7   4   1  77.002   3.338
   7  -4   1  79.814   3.371
  -7  -4  -1  89.088   3.534
  -7   4   1  79.277   6.134
  -7   4   1  87.376   3.576
  -7   4   1  83.654   3.619
   7   4  -1  86.049   3.446
   7  -4   1  89.396   3.556
  -7   4  -1  81.501   3.372
  -7  -4   1  84.454   3.451
   7   4   1  86.719   3.532
  -7  -4   1  83.703   3.460
  -7   4  -1  72.243   5.492
   7  -4  -1  74.313   5.806
  -7   4  -1  81.444   3.563
  -7   4  -1  86.715   3.475
  -7  -4   1  88.275   3.554
   7   4   1  78.937   3.605
  -7  -4   1  81.324   5.780
   7   4   1  84.392   3.443
   7  -4  -1  83.675   3.600
   7   4   1  82.342   5.782
   7  -4  -1  83.320   3.490
   7  -4  -1  83.445   3.377
   7  -4  -1  83.972   3.559
  -7   4  -1  75.222   6.067
  -7   4  -1  86.845   3.555
   7  -4  -1  69.112   5.197
  -7  -4   1  88.770   3.561
  -8  -4  -1  419.92   15.70
   8   4  -1  420.50   15.73
   8   4  -1  440.08   15.84
   8   4  -1  452.47   16.41
   8  -4   1  420.51   16.02
  -8  -4  -1  439.22   15.79
   8  -4   1  433.48   16.46
  -8   4   1  435.72   15.79
   8  -4   1  428.58   16.33
  -8   4   1  431.32   15.95
  -8  -4  -1  450.68   15.71
  -8   4   1  435.04   15.37
  -8  -4   1  443.00   15.80
   8  -4  -1  448.22   16.45
  -8   4  -1  408.68   15.55
   8  -4  -1  411.72   15.98
  -8   4  -1  443.60   15.79
  -8  -4   1  410.01   15.69
   8  -4  -1  424.04   16.31
  -8  -4   1  410.51   15.63
   8   4   1  415.15   15.74
  -8   4  -1  423.45   15.90
   8   4   1  431.00   16.41
  -8  -4   1  436.22   15.70
  -8   4  -1  432.80   15.33
   8  -4  -1  413.76   15.70
   8   4   1  446.16   15.87
  -9  -4  -1  161.87    5.87
   9   4  -1  148.98    5.78
   9  -4   1  154.62    6.07
  -9   4   1  153.84    5.69
  -9  -4  -1  145.62    5.75
  -9   4   1  151.06    5.86
   9  -4   1  162.14    6.09
  -9  -4  -1  149.94    5.79
   9   4  -1  157.25    5.87
   9   4  -1  158.10    6.09
  -9  -4   1  155.99    5.82
  -9   4  -1  140.27    5.69
   9   4   1  155.95    5.89
  -9  -4   1  156.94    5.85
   9  -4  -1  154.15    6.04
  -9   4  -1  155.44    5.66
   9   4   1  159.07    6.10
   9  -4  -1  147.34    6.02
   9   4   1  145.38    5.78
   9  -4  -1  143.93    5.74
  -9   4  -1  156.91    5.89
   0  -5   1  3.6437  0.7467
   0  -5  -1  4.6841  0.6766
   0  -5  -1  4.5875  0.7377
   0   5  -1  6.2008  0.8560
   0  -5   1  3.8567  0.8114
   0   5  -1  4.5976  0.6670
   0   5   1  4.5647  0.7225
   0  -5   1  4.3604  0.6344
   0   5   1  6.8532  0.9906
   0   5   1  4.8675  0.7566
   0   5  -1  4.7108  0.7036
   1  -5   1 3314.24  159.57
  -1   5   1 2829.23  155.96
  -1   5   1 3187.39  154.43
  -1   5   1 3219.51  159.95
  -1  -5  -1 3135.28  156.85
  -1  -5  -1 3279.97  158.85
   1   5  -1 3143.17  153.89
   1   5  -1 3143.74  157.88
   1  -5   1 3340.98  160.54
   1  -5   1 3206.96  159.23
  -1  -5  -1 3356.52  159.61
  -1   5   1 3160.82  156.95
   1   5  -1 2886.73  153.96
  -1   5  -1 3255.26  157.90
   1  -5  -1 3200.56  156.65
  -1   5  -1 3288.39  156.92
  -1  -5   1 3233.70  160.88
   1   5   1 3229.82  156.67
   1   5   1 2983.57  156.42
  -1  -5   1 3247.29  158.90
  -1  -5   1 3252.90  157.84
   1   5   1 3132.93  154.93
   1  -5  -1 3372.84  160.66
  -2   5   1 1754.05   83.53
   2   5  -1 1665.49   82.17
  -2  -5  -1 1703.79   86.47
  -2  -5  -1 1825.55   83.94
   2  -5   1 1812.17   87.19
   2  -5   1 1751.23   87.63
   2   5  -1 1719.88   85.25
  -2  -5  -1 1848.29   86.42
  -2   5   1 1632.26   83.57
   2   5  -1 1729.25   84.67
  -2   5   1 1710.54   84.22
   2  -5  -1 1711.66   82.34
  -2   5  -1 1755.84   84.49
  -2   5  -1 1561.77   84.91
   2   5   1 1745.59   82.78
   2  -5  -1 1774.96   86.49
  -2   5  -1 1652.00   87.02
  -2  -5   1 1771.53   89.09
   2  -5  -1 1676.92   85.96
   2   5   1 1676.30   83.80
   2   5   1 1669.83   83.77
  -2  -5   1 1724.08   87.21
  -3   5   1  495.83   18.85
  -3   5   1  500.91   19.63
   3  -5   1  501.96   19.85
   3   5  -1  501.16   20.00
  -3   5   1  560.40   26.39
  -3   5   1  554.33   26.52
   3   5  -1  568.80   26.11
   3   5  -1  540.89   25.92
  -3  -5  -1  522.25   19.48
   3   5  -1  576.43   26.43
  -3   5   1  570.78   26.60
   3  -5   1  572.76   26.89
  -3  -5  -1  582.75   26.49
   3  -5   1  529.22   26.57
   3  -5   1  527.27   25.76
  -3  -5  -1  533.39   26.81
  -3  -5   1  541.42   26.95
  -3   5  -1  517.97   26.26
  -3   5  -1  523.57   18.86
  -3  -5   1  598.78   26.60
  -3   5  -1  512.64   19.62
   3  -5  -1  524.92   20.31
  -3   5  -1  554.66   26.35
   3   5   1  595.97   26.49
  -3   5  -1  611.01   26.71
   3   5   1  531.49   26.24
   3  -5  -1  564.21   26.48
   3  -5  -1  490.77   26.73
  -3  -5   1  515.83   19.49
   3  -5  -1  566.95   25.90
   3   5   1  512.90   19.51
   3  -5  -1  488.97   19.83
  -4  -5  -1  245.19   13.08
   4   5  -1  267.88   12.72
   4  -5   1  258.45   13.08
   4  -5   1  241.73    8.93
  -4   5   1  243.69    9.31
  -4   5   1  237.81    9.33
   4  -5   1  251.14    9.56
  -4  -5  -1  229.42    8.49
   4   5  -1  244.60    9.39
  -4  -5  -1  247.38    9.18
  -4  -5  -1  234.14    8.86
   4   5  -1  280.96   12.81
  -4  -5  -1  245.38    9.19
   4   5  -1  240.95    9.16
  -4   5   1  266.75   13.11
   4  -5   1  244.94    9.45
   4  -5   1  259.20   12.85
  -4   5   1  290.21   12.85
  -4  -5  -1  240.01    9.11
  -4  -5  -1  253.66   12.72
   4   5  -1  238.91    9.50
  -4   5   1  241.77    9.13
   4  -5   1  246.93    9.36
  -4   5   1  245.89    8.93
   4   5  -1  232.22    9.17
   4   5   1  265.91   12.82
   4   5   1  268.49   12.80
   4   5   1  250.85    9.20
   4  -5  -1  237.27    9.54
   4  -5  -1  248.56   12.99
  -4   5  -1  271.50   13.03
   4  -5  -1  244.55    9.34
  -4   5  -1  246.59    9.13
  -4  -5   1  250.41    9.21
  -4   5  -1  259.47   12.86
  -4  -5   1  274.97   12.84
   4  -5  -1  237.62    9.43
  -4   5  -1  230.15    9.27
  -4  -5   1  239.49    8.87
   4   5   1  247.65    9.54
  -4   5  -1  242.11    9.28
  -4  -5   1  248.42    9.19
  -4  -5   1  247.69    9.15
   4   5   1  256.13    9.23
  -4  -5   1  235.17    9.09
  -4  -5   1  271.71   13.36
   4  -5  -1  247.54   12.32
  -4   5  -1  252.05    8.92
   4   5   1  235.30    9.39
   4  -5  -1  238.21    8.90
   4   5   1  238.41    9.14
  -5  -5  -1  246.22    9.12
  -5  -5  -1  252.06   12.71
   5   5  -1  249.15   12.72
   5  -5   1  244.80    9.52
   5  -5   1  243.99   13.10
   5  -5   1  240.50    9.30
   5   5  -1  273.40    9.15
   5   5  -1  257.90    9.50
  -5  -5  -1  247.10    9.15
  -5  -5  -1  245.20    8.80
  -5  -5  -1  257.29   13.30
  -5   5   1  242.32    8.93
   5   5  -1  253.24   12.81
   5   5  -1  246.60    9.14
  -5   5   1  247.93    9.32
  -5   5   1  248.97   13.28
   5  -5   1  234.55    8.85
  -5  -5  -1  246.68    9.09
  -5   5   1  257.57    9.15
   5   5  -1  247.00    9.33
   5  -5   1  239.28    9.41
  -5   5   1  228.78    9.27
   5   5   1  269.24    9.18
  -5   5  -1  250.51    8.92
  -5   5  -1  251.16    9.29
   5   5   1  233.84   12.83
  -5  -5   1  239.02   12.67
   5  -5  -1  243.13    9.39
   5  -5  -1  245.70   12.45
   5   5   1  244.73   12.75
  -5   5  -1  219.80    8.95
  -5   5  -1  237.70    9.10
   5   5   1  248.88    9.18
  -5   5  -1  269.54   13.29
   5   5   1  217.60    9.02
  -5  -5   1  243.54   13.34
  -5  -5   1  255.16    9.16
  -5  -5   1  244.81    9.17
  -5  -5   1  249.81    9.12
  -5  -5   1  228.70    8.78
   5  -5  -1  251.05    9.30
  -5   5  -1  242.37   12.91
   5  -5  -1  242.98   13.03
   5  -5  -1  237.92    9.49
   5   5   1  238.79    9.32
   5   5   1  250.10    9.51
  -6  -5  -1  85.616   3.483
   6  -5   1  95.699   3.823
   6   5  -1  83.564   3.580
  -6   5   1  90.639   3.722
   6  -5   1  95.369   3.917
  -6  -5  -1  93.427   3.754
  -6  -5  -1  94.897   3.734
   6  -5   1  94.310   3.840
   6   5  -1  91.657   3.874
   6  -5   1  90.852   5.980
   6   5  -1  98.306   3.745
  -6  -5  -1  99.029   3.808
   6   5  -1  92.532   3.761
  -6  -5  -1  87.295   6.062
  -6   5   1  87.116   6.301
   6   5  -1  91.683   3.756
   6   5  -1  90.687   5.849
  -6   5   1  96.450   3.924
   6   5  -1  92.932   5.736
  -6   5   1  93.295   3.792
  -6  -5   1  94.510   3.742
  -6   5  -1  93.492   3.713
  -6   5  -1  94.779   3.773
   6  -5  -1  90.997   3.777
  -6   5  -1  87.286   5.739
  -6   5  -1  95.916   3.892
   6   5   1  86.710   5.716
   6  -5  -1  97.657   3.843
   6  -5  -1  93.986   3.872
  -6   5  -1  87.375   3.604
  -6  -5   1  94.306   3.787
   6  -5  -1  86.610   3.611
  -6   5  -1  89.107   6.232
   6   5   1  90.948   5.950
  -6  -5   1  97.205   3.813
   6  -5  -1  90.353   5.914
   6   5   1  85.817   3.732
   6   5   1  90.451   3.763
   6   5   1  95.985   3.928
  -6  -5   1  85.597   6.182
   6   5   1  94.617   3.743
   7   5  -1  24.433   1.329
   7   5  -1  28.577   1.530
  -7  -5  -1  26.917   1.466
   7   5  -1  24.346   1.412
   7   5  -1  25.945   1.421
   7  -5   1  25.821   1.456
  -7   5   1  25.188   1.534
  -7  -5  -1  24.642   1.442
  -7   5   1  24.338   1.459
  -7  -5  -1  26.968   1.470
  -7   5   1  27.798   1.510
   7  -5   1  24.538   1.407
   7  -5   1  26.866   1.492
  -7   5  -1  23.643   1.309
  -7  -5   1  27.136   1.418
   7  -5  -1  25.164   1.385
  -7   5  -1  25.463   1.479
   7   5   1  26.223   1.580
   7   5   1  25.641   1.464
  -7   5  -1  25.443   1.503
  -7   5  -1  26.661   1.514
   7  -5  -1  28.311   1.482
  -7  -5   1  26.627   1.480
  -7  -5   1  26.157   1.528
   7  -5  -1  24.185   1.415
   7   5   1  28.775   1.455
   8   5  -1  30.323   1.521
  -8  -5  -1  29.141   1.558
   8   5  -1  30.200   1.612
  -8   5   1  29.040   1.607
   8  -5   1  29.948   1.547
  -8  -5  -1  31.542   1.605
  -8   5   1  29.821   1.638
  -8  -5  -1  27.826   1.476
   8   5  -1  30.655   1.594
  -8   5   1  29.525   1.572
   8  -5   1  29.217   1.586
   8  -5   1  32.658   1.609
  -8  -5   1  28.822   1.508
   8   5   1  31.789   1.657
  -8  -5   1  29.698   1.565
  -8   5  -1  31.413   1.607
   8   5   1  29.821   1.566
  -8   5  -1  31.268   1.646
   8  -5  -1  30.494   1.615
   8  -5  -1  30.903   1.617
  -8   5  -1  28.311   1.579
   8   5   1  28.009   1.496
   8  -5  -1  29.711   1.507
  -8  -5   1  31.147   1.620
   9  -5   1  45.867   2.032
  -9  -5  -1  45.393   1.943
  -9   5   1  43.016   1.942
  -9   5   1  45.855   1.980
   9   5  -1  43.216   2.006
  -9  -5  -1  47.602   1.979
   9  -5   1  44.450   2.009
   9   5  -1  44.804   1.962
  -9  -5  -1  40.771   1.884
   9   5  -1  44.758   1.932
   9   5   1  46.467   1.983
   9   5   1  45.726   2.068
  -9  -5   1  46.249   1.981
  -9  -5   1  44.120   1.951
  -9   5  -1  44.705   1.999
   9   5   1  44.065   1.915
  -9   5  -1  42.702   1.906
   9  -5  -1  42.015   1.979
   9  -5  -1  45.729   2.019
  -9  -5   1  38.588   1.848
   0  -6  -1  3.6996  0.6908
   0  -6  -1  3.5029  0.8042
   0   6   1  3.1590  0.7522
   0   6   1  4.0461  0.8643
   0  -6   1  4.0388  0.9382
   0  -6  -1  4.6142  0.8485
   0  -6   1  3.3027  0.8530
   0   6  -1  2.8122  0.7388
   0   6  -1  3.9532  0.8433
   1  -6   1  691.27   34.78
   1  -6   1  743.06   34.92
  -1  -6  -1  704.99   34.72
   1   6  -1  693.30   34.47
  -1  -6  -1  675.35   34.58
  -1  -6  -1  724.50   34.82
  -1   6   1  728.98   34.19
  -1   6   1  709.91   34.66
   1  -6   1  748.11   34.83
   1   6  -1  715.88   33.97
   1  -6  -1  657.16   33.79
  -1  -6   1  688.34   34.69
  -1  -6   1  706.70   34.98
  -1   6  -1  698.35   34.13
  -1   6  -1  699.98   34.51
   1   6   1  734.68   34.11
   1  -6  -1  760.04   34.93
   1   6   1  719.25   33.96
  -1  -6   1  728.32   34.69
   1   6   1  683.65   34.55
   1  -6  -1  713.45   34.69
   2   6  -1 3449.50  168.61
  -2  -6  -1 3551.35  170.63
  -2  -6  -1 3281.46  168.51
  -2   6   1 3072.54  123.46
  -2  -6  -1 3306.22  115.16
  -2   6   1 3347.82  168.05
   2  -6   1 3233.89  120.10
   2  -6   1 3697.67  170.79
   2   6  -1 3389.45  164.26
   2  -6   1 3577.88  170.00
  -2   6   1 3453.88  169.07
  -2  -6  -1 3368.16  120.01
   2   6  -1 3146.86  126.44
   2   6  -1 3117.15  122.74
  -2  -6  -1 3523.59  166.76
   2   6  -1 3456.80  160.79
   2  -6   1 3334.42  125.26
  -2   6   1 3108.57  124.07
   2  -6  -1 3664.12  172.01
  -2   6  -1 3328.75  167.57
  -2  -6   1 3334.34  119.91
   2  -6  -1 3464.48  163.67
   2  -6  -1 3597.20  169.33
  -2   6  -1 3158.23  123.84
  -2   6  -1 3506.48  167.44
  -2  -6   1 3664.66  166.28
   2   6   1 3287.26  122.91
   2   6   1 3532.51  161.83
   2  -6  -1 3273.22  125.49
  -2   6  -1 3475.40  168.35
   2   6   1 3334.03  163.64
  -2  -6   1 3277.62  123.04
   2   6   1 3135.17  126.68
   2   6   1 3597.22  170.69
  -2  -6   1 3714.57  171.20
   2  -6  -1 3181.38  119.16
  -2  -6   1 3268.43  115.04
   3   6  -1  250.74   12.37
  -3  -6  -1  233.28    8.56
  -3   6   1  262.88    9.39
  -3  -6  -1  220.09    8.83
   3  -6   1  249.27    9.39
  -3   6   1  258.70   13.05
  -3   6   1  229.88    9.26
   3  -6   1  278.56   13.16
  -3  -6  -1  270.34   13.15
   3  -6   1  231.19    8.63
   3  -6   1  282.60    9.62
   3   6  -1  279.69   12.95
  -3  -6  -1  239.31    8.92
   3   6  -1  247.85    9.19
  -3   6   1  229.59    9.12
   3  -6   1  241.08    8.98
   3   6  -1  246.06    9.45
   3  -6   1  221.53    9.43
   3   6  -1  245.03    9.21
  -3   6   1  253.45    9.34
  -3   6   1  242.74    8.94
  -3   6   1  268.25   13.04
   3  -6   1  268.41   13.08
  -3  -6  -1  234.00    9.20
   3   6  -1  264.12   12.68
  -3  -6  -1  250.06    9.22
  -3  -6  -1  269.28   12.92
   3  -6  -1  273.06   13.10
   3  -6  -1  239.60    8.95
  -3  -6   1  262.67   12.96
  -3  -6   1  246.11    9.25
   3   6   1  245.78    9.21
  -3  -6   1  246.87    9.20
  -3  -6   1  252.44    8.59
   3  -6  -1  264.27    9.61
   3   6   1  254.03   12.80
   3   6   1  246.12    9.24
   3  -6  -1  234.66    9.45
  -3   6  -1  239.52    8.93
   3   6   1  219.82    9.21
  -3   6  -1  279.34   13.04
   3   6   1  252.05    9.48
  -3  -6   1  235.11   13.13
  -3   6  -1  236.07    9.32
   3  -6  -1  249.65   12.86
   3   6   1  271.24   12.95
   3   6   1  226.65    9.56
   3  -6  -1  246.25    9.37
  -3   6  -1  254.15    9.32
  -3   6  -1  264.18   12.83
  -3  -6   1  290.19    9.30
  -3  -6   1  242.30    9.17
  -3  -6   1  245.28    8.95
  -4  -6  -1  145.11    5.25
   4  -6   1  150.08    5.58
  -4  -6  -1  150.10    7.89
   4  -6   1  140.94    5.55
   4  -6   1  135.87    7.87
  -4  -6  -1  137.22    5.40
   4  -6   1  143.01    5.65
  -4   6   1  148.04    5.59
   4   6  -1  143.46    5.56
  -4   6   1  144.07    5.33
   4   6  -1  150.39    7.94
  -4  -6  -1  147.62    8.18
  -4  -6  -1  134.88    5.00
   4   6  -1  138.77    5.42
  -4  -6  -1  144.40    5.45
   4  -6   1  152.11    8.15
  -4   6   1  135.92    5.56
   4  -6   1  141.04    5.32
   4   6  -1  138.00    5.39
  -4  -6  -1  146.57    5.48
   4   6  -1  145.94    7.90
  -4   6   1  154.52    8.32
   4  -6   1  133.86    5.09
   4   6  -1  135.15    5.61
  -4   6   1  138.26    5.40
  -4  -6   1  145.87    5.50
   4   6   1  139.47    5.41
  -4   6  -1  142.44    5.41
  -4  -6   1  145.78    5.49
  -4  -6   1  131.88    5.01
   4  -6  -1  142.63    5.53
   4   6   1  133.09    5.44
  -4  -6   1  140.94    5.25
  -4   6  -1  142.67    5.31
   4   6   1  143.79    7.97
   4  -6  -1  138.53    5.54
   4  -6  -1  146.90    5.65
   4  -6  -1  136.53    5.27
   4   6   1  150.41    5.60
  -4  -6   1  144.64    7.90
  -4  -6   1  131.85    5.34
  -4   6  -1  137.89    5.52
   4   6   1  145.68    5.69
   4   6   1  146.80    7.95
   4  -6  -1  149.56    8.04
  -4   6  -1  148.65    5.57
  -4  -6   1  139.80    5.44
  -4   6  -1  134.86    7.75
   4   6   1  150.41    5.49
  -4  -6   1  150.24    8.31
  -4   6  -1  149.66    8.18
  -5   6   1  37.501   1.803
   5  -6   1  39.264   3.230
  -5   6   1  36.712   1.831
   5  -6   1  37.008   1.711
  -5  -6  -1  36.155   1.776
  -5  -6  -1  36.434   1.756
   5   6  -1  38.125   1.777
   5  -6   1  36.882   1.809
  -5  -6  -1  36.036   1.629
   5   6  -1  34.466   3.241
   5   6  -1  37.346   1.753
  -5  -6  -1  35.244   1.520
  -5  -6  -1  35.269   2.889
   5   6  -1  36.160   3.021
   5   6  -1  35.443   1.802
   5  -6   1  36.741   1.751
  -5   6   1  38.160   3.528
   5  -6   1  38.753   1.791
  -5  -6  -1  35.941   1.742
  -5   6   1  36.706   1.880
  -5  -6  -1  37.285   3.329
  -5   6   1  36.598   1.787
   5   6  -1  37.472   1.761
   5   6  -1  29.941   1.645
   5  -6  -1  38.959   1.784
  -5  -6   1  39.179   1.804
  -5  -6   1  35.209   3.297
   5   6   1  34.316   1.692
  -5   6  -1  38.722   1.790
   5  -6  -1  34.530   3.075
  -5  -6   1  37.607   1.820
   5  -6  -1  37.448   1.797
  -5  -6   1  36.035   2.962
  -5  -6   1  36.878   1.776
  -5   6  -1  37.893   3.469
  -5   6  -1  37.228   1.764
   5  -6  -1  34.191   1.660
   5  -6  -1  39.042   1.749
   5   6   1  44.392   1.880
   5   6   1  38.093   1.868
   5   6   1  37.646   1.799
   5   6   1  37.021   3.253
   5   6   1  43.676   3.381
  -5  -6   1  36.567   1.644
  -5   6  -1  37.016   1.874
   5   6   1  35.242   1.776
   6  -6   1  832.37   30.20
   6   6  -1  722.24   39.12
   6   6  -1  813.51   28.99
   6   6  -1  834.51   28.96
  -6  -6  -1  830.20   28.92
  -6   6   1  768.10   39.60
   6   6  -1  774.74   28.82
  -6  -6  -1  842.68   28.73
   6  -6   1  768.94   28.04
   6  -6   1  794.99   29.89
   6   6  -1  807.50   29.66
   6  -6   1  827.52   29.52
  -6   6   1  807.81   29.25
   6  -6   1  709.09   39.95
   6   6  -1  734.51   39.07
  -6  -6  -1  777.39   28.00
  -6  -6  -1  754.97   40.08
   6   6  -1  817.47   30.04
  -6   6   1  838.28   28.11
  -6   6   1  828.59   28.82
  -6  -6  -1  829.79   28.91
   6  -6  -1  772.94   40.00
  -6   6  -1  808.61   28.78
   6   6   1  751.54   29.64
   6  -6  -1  828.93   29.90
   6   6   1  830.92   29.05
  -6  -6   1  697.90   40.02
   6   6   1  711.33   39.15
  -6   6  -1  821.18   29.22
  -6  -6   1  824.55   28.73
   6   6   1  762.52   39.24
   6  -6  -1  838.28   30.18
   6   6   1  828.13   28.99
  -6  -6   1  842.56   28.95
   6  -6  -1  830.54   29.48
  -6  -6   1  832.27   28.94
   6   6   1  843.96   30.09
  -6   6  -1  751.01   39.43
  -6   6  -1  834.65   28.08
   7   6  -1  134.75    5.67
  -7  -6  -1  151.80    5.70
   7   6  -1  144.98    5.65
   7  -6   1  134.60    5.84
   7   6  -1  147.81    5.90
   7   6  -1  144.77    5.65
  -7   6   1  147.26    5.60
  -7   6   1  147.11    5.83
   7  -6   1  144.41    5.81
  -7  -6  -1  142.16    5.59
  -7  -6  -1  151.41    5.66
   7  -6   1  143.43    5.75
  -7   6   1  145.67    5.68
   7   6   1  145.34    5.91
  -7   6  -1  149.46    5.69
   7  -6  -1  142.25    5.78
  -7   6  -1  147.14    5.79
  -7  -6   1  146.27    5.65
   7   6   1  141.31    5.68
   7   6   1  141.53    5.64
  -7   6  -1  150.16    5.58
  -7  -6   1  151.38    5.70
   7  -6  -1  143.34    5.85
   7  -6  -1  143.79    5.73
  -7  -6   1  140.46    5.62
  -8  -6  -1  97.579   3.881
  -8   6   1  101.75    3.90
  -8  -6  -1  99.393   3.934
  -8   6   1  92.978   4.008
   8  -6   1  95.550   3.948
   8   6  -1  99.904   4.067
  -8  -6  -1  92.913   3.873
   8   6  -1  95.413   3.905
  -8   6   1  98.027   3.938
   8   6  -1  96.296   3.890
   8  -6   1  98.912   4.071
   8  -6   1  98.240   4.032
   8  -6  -1  97.358   4.008
   8   6   1  100.45    4.12
   8   6   1  97.157   3.905
   8  -6  -1  91.689   3.906
   8  -6  -1  102.57    4.08
   8   6   1  94.888   3.922
  -8   6  -1  96.336   3.989
  -8  -6   1  98.505   3.955
  -8   6  -1  98.795   3.948
  -8  -6   1  100.21    3.90
  -8   6  -1  101.69    3.89
  -8  -6   1  94.820   3.875
  -9  -6  -1  2.0211  0.4038
   9  -6   1  2.8386  0.4456
   9  -6   1  2.2862  0.4608
  -9  -6  -1  1.9015  0.4101
  -9  -6  -1  2.6031  0.4286
   9   6  -1  2.8823  0.4255
  -9   6   1  1.8360  0.4533
   9   6  -1  3.2769  0.4610
  -9   6   1  3.2304  0.4581
   9   6   1  3.4679  0.4393
   9  -6  -1  2.3548  0.4375
   9  -6  -1  2.3745  0.4412
  -9   6  -1  3.2273  0.4722
   9   6   1  2.8012  0.4633
  -9  -6   1  2.3221  0.4554
  -9  -6   1  3.0697  0.4505
   9   6   1  2.3036  0.4091
  -9  -6   1  2.5159  0.3891
  -9   6  -1  2.3354  0.4392
   0   7   1  5.5713  0.6069
   0  -7   1  5.8804  0.5293
   0   7  -1  5.7451  1.1029
   0   7   1  5.6996  0.6097
   0  -7   1  8.4689  1.1183
   0   7  -1  7.4139  1.1334
   0  -7  -1  7.5693  0.4917
   0  -7   1  5.6080  1.1671
   0  -7  -1  5.0606  0.5304
   0  -7  -1  5.6834  1.1214
   0   7   1  5.7854  1.1802
   0   7  -1  5.6401  0.5761
   0   7   1  6.6355  1.0751
   0  -7   1  5.2074  0.5116
   0  -7   1  6.9567  1.2455
   0  -7  -1  6.4256  0.9472
   0  -7   1  5.0795  0.4695
  -1   7   1  82.775   3.358
   1  -7   1  84.416   3.111
  -1  -7  -1  78.231   3.280
  -1   7   1  77.421   3.406
   1  -7   1  81.285   3.199
  -1   7   1  89.610   5.205
  -1   7   1  80.450   3.149
   1   7  -1  94.069   4.880
  -1  -7  -1  85.480   4.703
  -1  -7  -1  90.363   5.037
   1  -7   1  83.477   3.243
   1  -7   1  92.136   5.232
  -1   7   1  81.536   3.336
   1   7  -1  91.132   5.052
  -1   7   1  80.456   3.303
   1   7  -1  82.093   3.374
   1  -7   1  78.749   3.093
  -1  -7  -1  86.057   3.159
  -1  -7  -1  83.223   3.188
   1  -7   1  88.330   4.849
   1   7  -1  81.626   3.289
  -1   7   1  88.020   4.971
   1   7  -1  82.670   3.311
  -1  -7  -1  83.024   3.062
   1   7   1  86.760   5.127
  -1   7  -1  79.731   3.293
  -1   7  -1  79.621   3.311
   1  -7  -1  80.062   3.202
   1  -7  -1  81.618   5.023
   1  -7  -1  76.265   3.330
  -1   7  -1  87.124   5.043
  -1  -7   1  99.748   5.166
   1  -7  -1  83.708   3.081
   1   7   1  81.364   4.759
   1  -7  -1  90.009   4.922
  -1  -7   1  89.409   5.123
  -1   7  -1  91.399   5.015
   1  -7  -1  80.334   3.171
  -1  -7   1  78.374   3.306
  -1  -7   1  80.264   3.154
  -1  -7   1  82.047   3.230
   1   7   1  81.043   3.329
   1   7   1  83.666   3.424
   1   7   1  85.451   3.341
   1  -7  -1  84.467   3.291
  -1   7  -1  76.389   3.360
  -1  -7   1  78.664   3.068
   1   7   1  78.444   3.304
   2  -7   1  730.61   25.00
  -2   7   1  787.09   36.44
   2  -7   1  728.43   26.00
   2   7  -1  680.88   26.67
   2  -7   1  753.12   25.96
   2   7  -1  729.11   35.43
  -2  -7  -1  733.89   25.85
   2   7  -1  744.55   27.43
  -2   7   1  735.40   26.78
  -2   7   1  697.76   26.83
  -2  -7  -1  707.68   24.92
   2  -7   1  713.95   27.78
  -2  -7  -1  757.28   36.49
  -2   7   1  717.46   25.78
  -2  -7  -1  739.50   25.95
  -2   7   1  791.73   36.00
   2   7  -1  753.50   26.71
  -2   7   1  697.54   27.47
   2  -7   1  671.30   26.39
  -2   7   1  733.67   26.98
   2  -7   1  764.30   27.20
  -2  -7  -1  807.18   36.41
   2  -7   1  823.32   36.73
   2   7  -1  797.50   36.22
  -2  -7  -1  715.44   26.67
   2  -7   1  764.57   36.53
   2  -7  -1  707.92   25.96
  -2   7  -1  758.93   36.23
   2  -7  -1  772.60   36.40
  -2  -7   1  795.93   36.74
   2   7   1  791.17   36.36
  -2   7  -1  722.76   25.77
   2   7   1  734.52   26.89
   2  -7  -1  725.09   24.97
  -2   7  -1  784.93   35.93
   2   7   1  746.27   27.47
  -2   7  -1  747.17   26.94
  -2  -7   1  714.65   26.65
  -2  -7   1  742.95   26.72
  -2  -7   1  688.59   26.43
  -2   7  -1  708.99   26.73
   2  -7  -1  747.67   36.59
  -2  -7   1  735.36   25.97
   2   7   1  761.11   26.74
  -2  -7   1  705.24   25.85
   2  -7  -1  707.09   27.77
  -2   7  -1  742.51   26.85
  -2  -7   1  782.68   36.45
   2  -7  -1  720.88   27.16
   2  -7  -1  728.15   25.93
   2   7   1  720.98   26.73
  -2  -7   1  736.29   24.96
  -3   7   1  412.89   15.20
  -3   7   1  427.50   20.84
  -3  -7  -1  405.91   14.60
  -3   7   1  373.13   14.88
  -3   7   1  403.15   15.25
   3   7  -1  404.27   15.05
   3  -7   1  422.88   20.98
  -3  -7  -1  404.28   15.05
  -3  -7  -1  397.75   15.01
  -3   7   1  421.26   14.59
  -3  -7  -1  418.42   20.78
   3  -7   1  414.85   15.66
  -3   7   1  403.63   15.13
   3   7  -1  433.67   20.81
   3  -7   1  401.64   14.66
  -3  -7  -1  421.97   14.03
   3   7  -1  422.40   15.05
   3  -7   1  428.88   21.08
   3   7  -1  431.13   15.48
   3  -7   1  424.01   15.34
   3  -7   1  404.13   14.65
  -3   7   1  424.01   20.96
  -3  -7  -1  398.87   14.50
   3  -7   1  412.64   14.12
  -3  -7  -1  409.05   20.98
   3  -7  -1  382.96   14.06
  -3  -7   1  398.39   15.05
   3   7   1  398.23   20.53
  -3  -7   1  403.26   14.93
  -3  -7   1  427.58   20.89
  -3  -7   1  411.08   14.05
   3  -7  -1  387.56   15.45
  -3  -7   1  426.68   15.11
   3   7   1  387.05   15.61
   3  -7  -1  397.67   20.76
   3  -7  -1  435.62   21.08
  -3  -7   1  430.93   21.18
  -3   7  -1  403.12   15.23
   3  -7  -1  417.91   15.65
  -3   7  -1  406.52   15.16
   3  -7  -1  432.65   15.34
  -3  -7   1  414.42   14.64
   3   7   1  387.36   15.11
   3  -7  -1  398.58   14.61
  -3   7  -1  428.55   20.78
   3   7   1  418.35   15.49
   3   7   1  430.50   15.09
  -3  -7   1  404.12   15.04
   3   7   1  416.81   20.86
   3   7   1  424.77   15.11
  -3   7  -1  441.76   14.58
   4   7  -1  32.302   1.536
   4   7  -1  32.849   1.601
  -4   7   1  31.705   1.694
   4   7  -1  33.652   2.870
  -4   7   1  29.078   1.517
   4  -7   1  31.257   1.539
  -4  -7  -1  32.680   2.956
  -4   7   1  30.566   1.650
  -4  -7  -1  30.624   2.569
  -4  -7  -1  30.723   1.580
   4   7  -1  30.484   1.549
  -4  -7  -1  31.821   1.490
   4  -7   1  29.825   1.513
   4  -7   1  29.984   1.436
   4   7  -1  29.798   1.564
   4  -7   1  31.750   1.576
  -4   7   1  31.895   1.567
  -4  -7  -1  31.656   1.365
  -4  -7  -1  30.297   1.534
  -4  -7  -1  31.898   1.611
   4  -7   1  31.865   2.876
   4  -7   1  33.342   1.591
  -4   7   1  33.459   3.150
  -4  -7   1  31.546   1.381
  -4  -7   1  30.925   2.757
  -4   7  -1  32.140   1.554
  -4  -7   1  31.913   1.556
  -4   7  -1  33.252   1.659
  -4   7  -1  30.864   1.602
  -4   7  -1  33.890   3.089
   4  -7  -1  30.591   1.480
  -4  -7   1  30.805   2.996
   4  -7  -1  32.648   1.524
   4  -7  -1  30.819   1.562
  -4   7  -1  32.465   1.541
   4   7   1  30.423   2.909
   4   7   1  30.131   1.571
   4   7   1  30.837   1.620
  -4  -7   1  30.969   1.497
   4   7   1  35.741   1.641
   4  -7  -1  37.442   1.610
  -4  -7   1  29.499   1.567
   4   7   1  30.439   1.539
   4   7   1  36.593   2.998
  -4  -7   1  31.336   1.636
  -5   7   1  367.65   13.24
  -5   7   1  346.61   12.91
  -5   7   1  350.54   18.55
  -5   7   1  352.19   13.22
   5  -7   1  324.78   18.43
   5  -7   1  357.55   12.65
  -5   7   1  363.55   12.68
   5   7  -1  353.12   12.94
  -5  -7  -1  338.83   12.03
  -5  -7  -1  359.63   12.58
  -5  -7  -1  365.03   13.01
  -5  -7  -1  309.42   18.00
   5  -7   1  363.77   13.26
  -5  -7  -1  356.95   12.88
   5   7  -1  343.93   18.15
  -5  -7  -1  323.79   18.49
   5   7  -1  374.83   13.04
   5  -7   1  365.08   13.55
   5   7  -1  359.22   13.33
   5  -7   1  344.01   13.36
   5   7  -1  336.46   13.46
  -5  -7  -1  381.18   13.05
   5   7   1  340.34   12.94
  -5  -7   1  334.65   18.11
   5   7   1  373.92   13.07
  -5   7  -1  311.22   18.32
  -5  -7   1  350.14   12.58
  -5  -7   1  364.13   13.04
  -5  -7   1  318.16   18.51
   5  -7  -1  353.52   13.51
  -5  -7   1  365.52   13.04
   5   7   1  364.23   13.54
   5  -7  -1  346.47   12.60
   5  -7  -1  360.13   18.58
   5   7   1  346.39   13.03
  -5   7  -1  371.50   12.68
   5  -7  -1  356.95   13.36
  -5   7  -1  349.97   12.92
  -5   7  -1  373.13   13.22
   5   7   1  347.14   13.34
  -5  -7   1  356.20   12.92
   5   7   1  344.17   18.22
  -5   7  -1  334.24   13.13
   5  -7  -1  367.86   13.26
  -6   7   1  5.8889  0.7392
   6  -7   1  6.1104  0.7037
   6   7  -1  8.0352  0.7444
  -6  -7  -1  6.3647  0.6751
   6   7  -1  8.2456  0.8064
  -6   7   1  7.5240  0.7729
  -6  -7  -1  7.1512  0.7833
   6   7  -1  9.6445  0.8643
   6  -7   1  7.2931  0.7991
   6  -7   1  8.7008  0.8858
  -6  -7  -1  7.4303  0.7354
  -6   7   1  8.4689  0.8935
   6  -7   1  8.7397  0.7499
  -6  -7  -1  8.3843  0.8925
   6   7  -1  8.9212  0.8189
   6   7  -1  7.7171  0.7768
   6  -7  -1  6.9528  0.7734
   6   7   1  7.9344  0.8305
  -6   7  -1  6.7753  0.7376
  -6  -7   1  7.6685  0.7996
  -6   7  -1  8.0370  0.8195
   6  -7  -1  7.4421  0.7575
   6   7   1  7.1608  0.7977
   6   7   1  6.5521  0.7179
  -6   7  -1  7.5777  0.8091
   6  -7  -1  6.7377  0.7216
  -6  -7   1  7.1237  0.7521
   6   7   1  6.0147  0.7266
  -6  -7   1  7.0019  0.7691
   7  -7   1  117.64    4.68
   7  -7   1  120.97    4.79
  -7   7   1  109.42    4.56
   7   7  -1  110.56    4.62
  -7  -7  -1  118.17    4.60
  -7  -7  -1  114.12    4.53
   7  -7   1  116.07    4.69
  -7   7   1  115.68    4.54
  -7  -7  -1  116.20    4.59
   7   7  -1  117.20    4.60
  -7   7   1  117.61    4.77
   7   7  -1  110.16    4.55
   7   7  -1  114.17    4.76
  -7   7  -1  114.86    4.60
  -7   7  -1  124.26    4.56
   7   7   1  112.13    4.59
   7  -7  -1  117.20    4.76
   7  -7  -1  112.32    4.69
  -7   7  -1  112.69    4.72
   7   7   1  112.60    4.61
  -7  -7   1  123.42    4.65
   7  -7  -1  116.29    4.65
  -7  -7   1  116.28    4.58
   7   7   1  113.69    4.79
  -7  -7   1  118.41    4.62
  -8  -7  -1  40.036   1.854
   8   7  -1  41.943   1.886
  -8  -7  -1  40.822   1.871
   8  -7   1  40.376   1.874
   8  -7   1  38.553   1.873
  -8   7   1  40.587   1.872
  -8  -7  -1  39.255   1.803
   8   7  -1  45.873   1.975
  -8   7   1  42.920   1.906
  -8   7   1  42.947   1.974
   8  -7   1  41.009   1.921
  -8  -7   1  40.715   1.858
   8   7   1  41.403   1.966
   8  -7  -1  38.767   1.916
  -8  -7   1  42.408   1.856
  -8   7  -1  40.199   1.933
  -8  -7   1  39.345   1.876
   8  -7  -1  41.659   1.877
   8   7   1  40.123   1.861
  -8   7  -1  41.766   1.887
   8   7   1  41.033   1.860
   8  -7  -1  45.137   1.881
  -8   7  -1  39.741   1.886
   0  -8  -1  130.52    6.97
   0   8  -1  123.07    4.88
   0   8  -1  124.35    4.92
   0  -8  -1  123.78    4.74
   0  -8   1  122.92    4.58
   0  -8   1  127.36    4.79
   0   8   1  125.67    4.92
   0  -8  -1  132.14    7.38
   0   8   1  131.16    5.08
   0   8   1  115.97    4.83
   0  -8  -1  118.65    4.83
   0   8   1  125.15    7.01
   0   8   1  128.57    7.43
   0   8   1  122.59    4.93
   0   8  -1  124.91    5.01
   0  -8   1  121.88    4.89
   0  -8   1  117.90    4.56
   0   8  -1  131.38    7.30
   0   8  -1  133.62    7.08
   0  -8  -1  132.45    4.56
   0  -8   1  126.26    7.43
   0  -8   1  126.02    4.72
   0  -8   1  124.32    4.78
   0  -8   1  135.93    7.02
   0  -8  -1  129.48    4.71
   1  -8   1  309.03   11.98
  -1   8   1  321.96   12.23
  -1   8   1  321.59   11.91
  -1   8   1  313.63   11.91
  -1  -8  -1  313.23   11.83
  -1   8   1  318.67   16.72
   1   8  -1  329.61   12.20
   1  -8   1  337.15   16.54
  -1  -8  -1  317.74   11.52
  -1   8   1  317.13   11.99
   1  -8   1  319.66   11.11
  -1   8   1  315.02   11.40
   1  -8   1  327.93   11.53
   1  -8   1  334.99   11.60
  -1  -8  -1  308.20   16.21
   1   8  -1  328.44   11.95
  -1  -8  -1  316.77   11.44
   1   8  -1  330.08   16.63
   1   8  -1  318.57   11.85
   1  -8   1  334.46   16.87
  -1  -8  -1  319.22   11.06
   1   8  -1  326.47   16.14
  -1   8   1  346.53   16.47
  -1  -8  -1  310.32   16.59
   1   8   1  327.09   12.23
  -1  -8   1  325.65   11.10
   1  -8  -1  332.20   16.73
  -1   8  -1  298.90   12.15
  -1   8  -1  342.42   16.71
   1   8   1  320.95   16.10
   1  -8  -1  325.91   11.10
  -1  -8   1  314.31   11.76
  -1  -8   1  328.38   11.48
  -1   8  -1  306.95   11.87
   1   8   1  315.42   11.95
   1   8   1  331.29   16.74
   1  -8  -1  327.51   16.49
  -1  -8   1  326.41   11.56
   1   8   1  321.82   11.89
   1  -8  -1  307.72   11.97
   1   8   1  305.52   11.85
  -1  -8   1  327.37   11.88
  -1   8  -1  326.78   11.99
   1  -8  -1  334.05   11.51
   1  -8  -1  316.66   11.54
  -1   8  -1  310.17   16.29
  -1   8  -1  320.34   11.88
   1  -8  -1  301.97   12.21
  -1  -8   1  347.61   16.87
   2   8  -1  885.69   33.15
   2   8  -1  951.84   33.20
  -2  -8  -1  955.44   45.14
   2   8  -1  934.09   44.99
   2   8  -1  886.90   44.01
  -2  -8  -1  922.76   32.11
   2  -8   1  907.48   31.04
  -2   8   1  938.16   45.17
  -2   8   1  908.01   34.12
   2  -8   1  883.08   34.48
   2   8  -1  901.44   34.12
   2  -8   1  926.47   33.74
   2   8  -1  942.18   34.09
  -2  -8  -1  913.20   32.23
   2  -8   1  921.31   45.27
  -2   8   1  908.66   33.34
   2  -8   1  922.33   45.40
   2  -8   1  906.25   32.28
  -2  -8  -1  906.49   31.67
  -2  -8  -1  939.45   33.14
  -2   8   1  937.60   33.51
  -2   8   1  933.16   44.57
   2  -8   1  832.22   32.75
   2  -8   1  915.70   32.23
  -2   8   1  917.06   33.25
   2  -8  -1  880.78   31.00
  -2   8  -1  922.43   33.33
   2   8   1  932.36   33.22
   2  -8  -1  901.27   45.36
  -2  -8   1  893.83   30.98
   2  -8  -1  923.73   32.20
  -2   8  -1  975.07   33.50
   2  -8  -1  943.62   45.18
  -2  -8   1  918.53   45.37
  -2  -8   1  968.72   45.29
  -2  -8   1  961.18   32.28
  -2   8  -1  924.18   32.01
   2   8   1  902.40   34.11
  -2   8  -1  938.13   44.50
   2   8   1  922.96   33.21
  -2   8  -1  901.92   33.20
  -2   8  -1  917.21   44.91
   2   8   1  944.62   45.12
  -2  -8   1  887.64   32.67
  -2  -8   1  955.26   33.19
   2  -8  -1  947.36   34.50
  -2  -8   1  862.58   33.06
   2   8   1  918.64   33.40
   2  -8  -1  909.83   33.72
   2  -8  -1  922.09   32.25
   3  -8   1  97.231   3.799
   3  -8   1  99.092   3.690
  -3   8   1  96.125   4.000
   3   8  -1  95.577   5.942
  -3   8   1  93.392   3.751
   3  -8   1  95.951   6.160
   3  -8   1  99.533   3.968
  -3  -8  -1  99.891   3.766
   3   8  -1  91.432   3.833
  -3   8   1  98.857   6.232
   3   8  -1  97.440   3.882
  -3  -8  -1  91.011   3.622
   3  -8   1  98.307   3.923
   3   8  -1  100.68    4.01
   3  -8   1  94.898   3.783
   3   8  -1  94.633   3.867
  -3   8   1  95.869   3.967
   3  -8   1  96.755   6.010
  -3  -8  -1  100.51    3.91
  -3  -8  -1  95.139   3.577
  -3  -8  -1  98.427   5.955
  -3  -8  -1  91.621   3.841
  -3   8   1  97.979   3.971
  -3   8  -1  90.163   3.774
   3   8   1  101.11    4.05
  -3  -8   1  97.487   3.910
   3   8   1  96.624   6.175
   3  -8  -1  91.411   3.625
  -3  -8   1  98.186   3.788
  -3  -8   1  95.382   6.199
   3  -8  -1  102.24    3.93
  -3   8  -1  99.033   3.964
  -3  -8   1  99.145   6.128
   3  -8  -1  98.531   3.791
  -3   8  -1  98.717   3.997
  -3  -8   1  95.149   3.825
  -3   8  -1  88.825   6.034
  -3  -8   1  98.440   3.617
   3  -8  -1  93.120   5.874
   3   8   1  98.594   3.918
  -3  -8   1  100.94    3.95
   3  -8  -1  95.656   3.954
   3   8   1  97.013   3.908
   3   8   1  90.607   3.841
  -3   8  -1  96.233   3.758
  -4   8   1  21.651   1.227
  -4  -8  -1  18.512   1.109
   4  -8   1  20.427   1.194
   4   8  -1  26.064   2.668
  -4   8   1  19.993   1.308
   4  -8   1  21.146   2.486
  -4   8   1  18.579   1.126
  -4  -8  -1  17.979   2.338
  -4  -8  -1  20.215   1.216
  -4  -8  -1  20.889   1.179
  -4   8   1  18.762   2.702
   4   8  -1  18.387   1.081
  -4   8   1  19.914   1.280
  -4  -8  -1  18.681   1.054
   4  -8   1  20.576   1.192
   4  -8   1  23.789   1.282
   4   8  -1  21.364   1.209
   4  -8   1  19.789   1.142
   4   8  -1  20.063   1.256
   4  -8  -1  18.585   1.090
   4   8   1  18.961   1.247
  -4  -8   1  20.883   2.517
   4   8   1  24.102   1.282
  -4   8  -1  21.449   1.316
  -4  -8   1  19.984   1.142
  -4   8  -1  18.105   2.609
  -4   8  -1  16.198   1.124
   4   8   1  21.071   1.223
  -4  -8   1  18.995   1.190
  -4  -8   1  18.536   1.191
  -4  -8   1  21.109   1.077
   4   8   1  21.805   2.656
   4   8   1  21.140   1.272
  -4   8  -1  19.583   1.183
  -4  -8   1  19.293   2.751
   4  -8  -1  21.195   1.197
   4  -8  -1  20.830   1.199
  -4   8  -1  19.925   1.294
  -4  -8   1  20.179   1.236
   4  -8  -1  20.475   1.214
   4  -8  -1  19.564   2.381
   5   8  -1  202.59   11.64
   5  -8   1  205.18    8.14
  -5  -8  -1  216.09    8.00
   5  -8   1  209.33    8.14
   5   8  -1  223.63    8.05
  -5   8   1  197.68   12.02
   5  -8   1  214.03    7.79
   5  -8   1  215.46    8.32
  -5  -8  -1  225.50    8.05
  -5  -8  -1  201.14    7.87
  -5   8   1  222.74    8.21
  -5  -8  -1  214.90    7.73
  -5  -8  -1  202.47    7.36
   5   8  -1  215.41    8.22
   5   8  -1  217.92    7.97
  -5   8   1  224.45    7.86
  -5   8   1  203.37    7.91
   5   8  -1  202.93    8.26
  -5   8   1  221.69    8.23
   5  -8   1  194.60   11.71
  -5  -8  -1  188.41   11.50
  -5   8  -1  204.22    8.10
  -5  -8   1  210.41    7.92
   5   8   1  214.64    8.06
  -5   8  -1  209.22    7.94
  -5  -8   1  228.41    8.08
   5  -8  -1  223.54    8.32
  -5  -8   1  217.24    7.73
  -5   8  -1  199.63    8.13
  -5  -8   1  225.04    8.06
  -5  -8   1  187.56   11.54
  -5   8  -1  199.57   11.98
   5   8   1  202.54    8.30
   5   8   1  199.31   11.72
   5   8   1  211.64    7.97
  -5   8  -1  213.55    7.82
   5   8   1  208.50    8.23
   5  -8  -1  205.85   11.79
   5  -8  -1  217.37    7.77
   5  -8  -1  206.69    8.15
   5  -8  -1  221.72    8.16
   6  -8   1  290.46   10.36
   6   8  -1  301.71   10.74
   6  -8   1  289.88   10.90
   6   8  -1  280.83   11.07
  -6   8   1  288.43   10.44
   6  -8   1  278.24   10.95
  -6  -8  -1  276.06   10.53
  -6   8   1  273.16   10.88
  -6   8   1  289.11   10.64
  -6  -8  -1  280.86   10.31
   6  -8   1  302.57   11.15
   6   8  -1  275.31   10.61
  -6  -8  -1  293.00   10.69
  -6  -8  -1  277.26   10.69
   6   8  -1  271.53   10.94
   6  -8  -1  296.20   11.13
   6  -8  -1  302.03   10.91
   6  -8  -1  283.71   10.96
  -6  -8   1  293.50   10.74
   6   8   1  303.60   10.79
  -6   8  -1  275.13   10.42
  -6   8  -1  291.23   10.64
   6   8   1  284.16   11.11
  -6  -8   1  288.82   10.71
   6   8   1  275.36   10.95
  -6  -8   1  284.34   10.58
  -6   8  -1  296.92   10.90
   7  -8   1  178.63    6.97
   7   8  -1  170.66    6.93
   7   8  -1  166.99    6.81
  -7  -8  -1  178.42    6.70
  -7   8   1  172.35    6.66
   7  -8   1  178.83    6.83
   7  -8   1  164.54    6.83
   7   8  -1  182.64    6.74
  -7   8   1  181.01    6.59
  -7   8   1  188.46    6.91
  -7  -8  -1  164.89    6.55
  -7  -8  -1  177.47    6.71
  -7  -8   1  168.26    6.60
   7  -8  -1  175.95    6.86
   7   8   1  182.88    6.76
   7   8   1  176.97    6.98
  -7   8  -1  184.86    6.88
  -7  -8   1  177.48    6.73
  -7  -8   1  180.88    6.72
   7  -8  -1  183.32    6.99
   7   8   1  157.93    6.79
  -7   8  -1  176.67    6.68
  -7   8  -1  183.10    6.59
   7  -8  -1  178.11    6.82
  -8  -8  -1  4.2982  0.4990
   8  -8   1  4.3959  0.4838
   8   8  -1  3.5965  0.5108
   8  -8   1  3.2733  0.4792
  -8   8   1  3.7666  0.5055
   8   8  -1  4.3731  0.4849
  -8  -8  -1  4.6200  0.4812
  -8   8   1  3.2708  0.4714
   8  -8   1  4.0603  0.4716
   8  -8  -1  3.4170  0.4703
  -8   8  -1  3.8430  0.5269
   8  -8  -1  3.2702  0.4691
  -8  -8   1  3.2912  0.4625
  -8   8  -1  4.0691  0.4830
   8   8   1  3.6100  0.4888
  -8  -8   1  3.2177  0.4668
  -8   8  -1  4.1321  0.5161
   8   8   1  4.1273  0.5156
  -8  -8   1  3.1778  0.4682
   8  -8  -1  3.8960  0.5038
   0   9   1  23.790   1.426
   0   9   1  28.018   2.979
   0   9   1  28.298   1.527
   0   9  -1  27.004   2.844
   0  -9  -1  29.155   2.433
   0   9  -1  28.883   1.518
   0   9  -1  28.233   1.524
   0   9   1  27.422   1.524
   0  -9  -1  28.303   1.448
   0  -9   1  27.547   1.404
   0  -9   1  26.674   1.474
   0   9   1  27.063   1.565
   0  -9  -1  28.910   1.402
   0   9  -1  30.944   2.754
   0  -9  -1  29.940   1.335
   0  -9   1  27.110   2.879
   0   9  -1  31.323   1.556
   0  -9   1  27.181   1.445
   0  -9   1  28.761   1.481
   0   9   1  27.032   2.857
   0   9  -1  30.520   1.492
   0  -9  -1  27.606   2.826
   0  -9  -1  29.693   1.397
   1  -9   1  239.19    9.46
  -1   9   1  244.15   13.28
   1   9  -1  255.92    9.50
  -1   9   1  258.19   13.78
  -1   9   1  250.26    9.45
  -1  -9  -1  249.74    9.17
   1   9  -1  257.42   13.60
   1  -9   1  246.90   13.72
   1  -9   1  259.09    9.17
  -1  -9  -1  250.94    9.08
  -1  -9  -1  253.63    8.80
   1  -9   1  256.49    8.87
  -1   9   1  261.76    9.59
  -1   9   1  253.30    9.75
  -1   9   1  228.57    9.00
   1  -9   1  243.79   13.24
  -1  -9  -1  230.62   13.48
  -1  -9  -1  246.74    9.40
   1   9  -1  238.26   12.99
  -1   9   1  252.79    9.51
   1  -9   1  258.22    9.23
   1   9  -1  256.01    9.46
   1   9  -1  257.67    9.72
   1  -9  -1  259.84    9.15
  -1   9  -1  247.15    9.44
   1   9   1  266.30    9.53
  -1  -9   1  249.42    9.10
  -1   9  -1  247.21    9.04
  -1   9  -1  262.23    9.49
  -1   9  -1  251.62   13.59
  -1  -9   1  256.79   13.75
   1  -9  -1  247.86   13.58
  -1   9  -1  257.93    9.54
  -1   9  -1  251.99    9.71
  -1  -9   1  252.63    9.45
   1  -9  -1  258.67    9.20
   1   9   1  257.51   13.75
   1  -9  -1  250.50   13.26
  -1  -9   1  262.17    8.87
   1   9   1  256.60    9.75
   1  -9  -1  258.49    8.84
   1   9   1  245.96    9.51
   1  -9  -1  245.69    9.47
  -1   9  -1  230.62   13.15
  -1  -9   1  259.24    9.23
  -2  -9  -1  953.37   33.98
  -2  -9  -1  982.89   35.08
  -2   9   1  936.66   47.83
  -2   9   1 1029.83   35.51
  -2   9   1  980.65   35.22
   2  -9   1 1022.08   34.15
   2  -9   1 1030.98   32.91
  -2  -9  -1  991.66   34.15
   2   9  -1  978.53   35.37
   2  -9   1  938.37   48.06
   2  -9   1  949.28   48.00
  -2   9   1  954.89   47.21
  -2   9   1  990.41   35.31
  -2  -9  -1  963.41   32.80
   2  -9   1  922.40   36.46
  -2   9   1  982.92   36.14
   2   9  -1 1015.13   36.13
   2  -9   1  967.65   35.69
   2   9  -1  973.98   47.78
  -2   9   1  926.45   33.86
   2   9  -1 1029.75   35.19
   2   9  -1  909.07   35.07
  -2  -9  -1  921.35   47.82
   2  -9   1 1001.84   34.19
  -2  -9   1  950.57   47.97
   2   9   1  977.92   36.15
   2  -9  -1  966.64   36.49
   2  -9  -1  952.27   34.13
   2   9   1  994.46   35.17
   2  -9  -1 1005.57   34.12
  -2  -9   1  939.94   33.99
  -2   9  -1  918.40   33.85
   2   9   1  971.42   35.38
   2  -9  -1  926.61   47.82
  -2   9  -1  964.04   47.19
  -2  -9   1  985.20   35.12
  -2   9  -1 1012.36   35.30
  -2  -9   1 1001.67   34.19
   2  -9  -1  985.90   35.70
   2  -9  -1  982.42   32.85
  -2   9  -1 1036.61   35.49
   2   9   1  951.54   47.86
  -2   9  -1  982.09   35.17
   2  -9  -1  969.03   48.08
  -2  -9   1  939.00   32.81
   2   9   1  954.09   35.16
   3  -9   1  302.26   16.41
  -3  -9  -1  318.56   11.55
   3  -9   1  307.69   11.22
   3   9  -1  322.27   11.89
  -3   9   1  298.91   16.48
   3  -9   1  318.67   11.25
  -3   9   1  309.27   11.66
   3  -9   1  304.00   11.68
   3  -9   1  316.60   10.83
  -3   9   1  313.47   11.63
  -3   9   1  320.72   11.75
   3   9  -1  300.93   16.42
  -3  -9  -1  319.92   11.22
  -3  -9  -1  315.24   10.74
   3  -9   1  310.74   11.91
   3   9  -1  295.10   11.55
  -3   9   1  311.02   11.15
  -3  -9  -1  314.13   16.46
   3   9  -1  312.59   11.53
   3   9  -1  313.94   11.55
  -3  -9  -1  290.63   11.03
  -3  -9   1  307.88   10.75
   3   9   1  321.62   11.59
   3   9   1  299.22   11.57
   3  -9  -1  326.85   11.24
   3  -9  -1  307.94   10.78
  -3   9  -1  321.68   11.72
  -3  -9   1  292.07   16.43
  -3  -9   1  305.89   11.49
  -3   9  -1  317.81   11.65
   3   9   1  298.17   16.53
   3  -9  -1  307.35   11.68
  -3   9  -1  296.22   16.30
   3   9   1  317.09   11.58
  -3  -9   1  315.96   11.58
   3  -9  -1  299.03   16.37
   3  -9  -1  312.06   11.92
   3   9   1  317.45   11.91
  -3   9  -1  291.73   11.33
  -3   9  -1  317.53   11.16
  -3  -9   1  316.94   11.23
  -4  -9  -1  50.024   2.286
   4   9  -1  46.906   2.143
  -4   9   1  51.145   2.401
   4  -9   1  47.820   4.032
  -4   9   1  48.362   2.198
  -4  -9  -1  45.412   4.002
   4  -9   1  44.988   2.078
   4   9  -1  47.854   2.216
  -4  -9  -1  47.948   2.022
   4  -9   1  49.906   2.272
   4   9  -1  48.284   2.302
   4  -9   1  47.732   2.245
  -4  -9  -1  51.189   2.162
   4   9  -1  44.828   4.075
   4  -9   1  51.612   2.213
  -4   9   1  46.508   4.392
  -4  -9  -1  45.578   2.163
   4   9  -1  49.209   2.228
  -4   9   1  50.078   2.353
   4   9   1  45.391   4.195
  -4   9  -1  48.174   2.314
  -4   9  -1  49.727   2.341
   4   9   1  50.743   2.374
  -4  -9   1  45.452   4.249
  -4   9  -1  48.063   2.178
  -4   9  -1  44.150   4.248
   4  -9  -1  49.627   2.204
   4  -9  -1  44.466   3.884
   4   9   1  48.877   2.225
   4  -9  -1  49.408   2.230
  -4  -9   1  50.180   2.184
  -4  -9   1  51.382   2.297
  -4  -9   1  47.323   2.200
  -4   9  -1  44.751   2.104
   4  -9  -1  50.808   2.240
  -4  -9   1  47.591   2.006
   4   9   1  50.685   2.291
  -5   9   1  113.70    4.76
   5   9  -1  111.93    4.58
  -5  -9  -1  117.68    4.65
  -5   9   1  112.12    4.73
  -5  -9  -1  106.86    4.19
   5  -9   1  122.97    4.71
  -5  -9  -1  119.22    4.47
   5  -9   1  116.48    4.76
   5  -9   1  119.48    4.52
   5   9  -1  119.62    4.65
  -5  -9  -1  116.89    4.58
  -5   9   1  117.75    4.54
   5   9  -1  120.27    4.78
   5  -9  -1  112.85    4.66
  -5  -9   1  114.14    4.46
   5   9   1  115.05    4.76
   5   9   1  121.02    4.72
  -5   9  -1  112.46    4.69
  -5  -9   1  118.26    4.67
   5  -9  -1  117.93    4.48
   5   9   1  117.68    4.60
   5  -9  -1  121.78    4.76
  -5   9  -1  113.52    4.74
  -5  -9   1  111.55    4.52
  -5   9  -1  108.96    4.53
  -5  -9   1  114.86    4.61
  -5   9  -1  115.74    4.54
   5   9   1  112.05    4.78
  -6  -9  -1  154.16    5.97
   6  -9   1  162.63    6.13
  -6   9   1  142.50    5.90
   6  -9   1  159.77    6.24
   6   9  -1  158.29    6.18
  -6   9   1  166.68    6.21
  -6   9   1  157.17    5.89
  -6  -9  -1  152.83    5.77
  -6  -9  -1  162.21    6.05
   6  -9   1  157.80    5.80
   6   9  -1  144.30    5.92
   6   9  -1  159.94    6.04
   6  -9  -1  142.86    6.06
  -6  -9   1  156.79    6.01
  -6   9  -1  162.22    5.98
   6  -9  -1  166.38    6.14
  -6  -9   1  141.37    5.73
  -6   9  -1  169.47    6.21
  -6  -9   1  160.00    6.06
   6  -9  -1  159.20    6.23
  -6   9  -1  162.71    5.93
  -6  -9   1  144.54    5.87
   6   9   1  162.25    6.09
   6   9   1  153.04    6.22
   6   9   1  148.82    6.15
  -7   9   1  97.001   3.705
   7   9  -1  98.262   3.796
  -7  -9  -1  97.833   3.760
  -7   9   1  83.649   3.647
  -7  -9  -1  92.530   3.697
   7  -9   1  98.753   3.826
   7  -9   1  98.119   3.900
  -7   9   1  97.766   3.881
   7   9  -1  90.419   3.790
   7  -9  -1  85.370   3.748
   7   9   1  98.542   3.797
  -7  -9   1  96.786   3.732
  -7   9  -1  89.809   3.695
  -7   9  -1  96.594   3.857
   7  -9  -1  98.184   3.890
  -7  -9   1  98.780   3.786
  -7   9  -1  97.926   3.700
   7  -9  -1  92.181   3.791
   0 -10   1  5.2941  1.8437
   0  10  -1  7.0252  0.7408
   0  10  -1  5.7637  0.7068
   0  10   1  6.1620  0.8020
   0 -10  -1  5.9136  0.6298
   0 -10  -1  8.3885  1.9778
   0 -10  -1  7.1267  0.7098
   0  10  -1  4.2333  1.6051
   0 -10  -1  8.9133  0.8763
   0 -10   1  5.6202  0.6744
   0  10   1  5.2656  0.7183
   0  10   1  5.6379  2.1890
   0 -10   1  5.9374  0.6746
   0  10   1  5.5539  0.6216
   0  10  -1  5.6080  0.6008
   0  10  -1  6.7624  1.9669
   0  10   1  6.4120  0.7588
   0 -10   1  6.7160  0.6721
  -1  10   1 1228.72   44.81
  -1 -10  -1 1294.34   43.44
   1  10  -1 1210.58   60.59
  -1 -10  -1 1170.47   60.71
   1  10  -1 1296.23   47.13
   1 -10   1 1296.63   41.80
  -1 -10  -1 1287.22   42.72
   1  10  -1 1320.89   46.07
  -1  10   1 1272.91   44.77
  -1 -10  -1 1249.35   43.98
  -1  10   1 1208.72   45.05
   1 -10   1 1194.35   60.82
  -1  10   1 1102.67   59.51
   1  10  -1 1174.22   44.71
  -1  10   1 1250.64   45.93
   1  10  -1 1279.15   46.28
   1 -10   1 1327.22   44.58
   1 -10   1 1294.15   43.48
  -1  10   1 1127.79   60.51
  -1  10  -1 1160.13   59.61
   1  10   1 1226.72   60.75
  -1  10  -1 1307.79   45.09
  -1  10  -1 1263.94   44.72
  -1 -10   1 1243.78   43.44
   1 -10  -1 1227.48   45.34
   1  10   1 1271.00   44.75
   1 -10  -1 1290.46   43.35
  -1  10  -1 1258.62   44.82
  -1 -10   1 1281.17   42.87
  -1  10  -1 1151.34   42.99
  -1  10  -1 1204.45   45.86
   1  10   1 1231.61   45.00
  -1 -10   1 1188.88   44.55
  -1 -10   1 1262.04   44.07
   1 -10  -1 1275.51   41.77
  -1 -10   1 1185.07   60.79
   1 -10  -1 1271.90   43.43
   1  10   1 1284.46   45.96
   1 -10  -1 1135.91   60.64
   2 -10   1  343.99   12.84
  -2  10   1  361.05   12.94
   2 -10   1  335.26   12.36
  -2  10   1  348.61   12.81
   2 -10   1  327.08   18.22
  -2 -10  -1  341.46   12.68
  -2 -10  -1  349.04   12.25
   2  10  -1  350.10   12.81
  -2 -10  -1  365.27   11.89
   2  10  -1  353.98   13.12
   2  10  -1  313.98   18.06
   2 -10   1  309.60   17.82
   2 -10   1  365.20   11.97
  -2  10   1  351.92   12.81
  -2 -10  -1  298.02   12.31
  -2  10   1  336.03   12.22
  -2  10   1  318.02   17.86
  -2 -10  -1  330.20   18.12
   2  10  -1  357.42   12.76
  -2  10   1  336.73   13.09
   2 -10   1  363.32   12.42
   2 -10  -1  334.66   13.07
  -2 -10   1  360.44   11.90
   2 -10  -1  355.42   11.92
   2  10   1  355.80   13.17
   2 -10  -1  352.53   12.84
   2 -10  -1  338.31   12.34
   2  10   1  339.36   18.31
  -2 -10   1  329.29   18.20
   2 -10  -1  354.00   12.37
  -2  10  -1  346.65   12.24
   2 -10  -1  317.38   17.82
  -2 -10   1  356.36   12.74
  -2 -10   1  333.17   12.23
  -2  10  -1  351.68   12.90
  -2 -10   1  331.51   12.38
   2  10   1  359.69   12.82
  -2  10  -1  315.25   17.77
  -2  10  -1  354.05   12.80
   2  10   1  345.41   12.72
  -2  10  -1  353.04   12.77
   2  10   1  331.15   12.78
  -3 -10  -1  41.342   1.898
   3  10  -1  44.262   2.108
  -3  10   1  43.649   2.129
  -3 -10  -1  43.300   2.018
   3 -10   1  44.882   1.972
   3  10  -1  44.188   2.073
   3 -10   1  43.106   2.047
  -3  10   1  44.881   2.249
  -3 -10  -1  43.879   2.076
   3 -10   1  46.407   2.053
   3 -10   1  41.985   2.014
  -3  10   1  48.030   2.223
  -3  10   1  41.684   2.000
   3  10  -1  45.878   2.198
   3  10  -1  42.582   2.062
   3 -10   1  45.180   2.048
  -3 -10  -1  45.921   1.927
  -3  10  -1  46.084   2.192
  -3 -10   1  43.333   1.942
   3 -10  -1  45.791   2.082
   3 -10  -1  45.073   1.959
  -3 -10   1  45.625   2.068
  -3  10  -1  48.326   2.189
   3  10   1  45.754   2.149
  -3 -10   1  43.768   2.111
   3 -10  -1  45.594   2.055
   3  10   1  41.882   2.095
   3  10   1  43.065   2.186
  -3  10  -1  46.431   2.050
   3 -10  -1  42.600   2.009
   3  10   1  40.794   2.007
  -4 -10  -1  43.246   2.040
   4 -10   1  43.829   2.015
  -4  10   1  45.709   2.174
   4  10  -1  41.337   1.977
  -4  10   1  43.752   2.132
   4 -10   1  42.105   1.884
   4  10  -1  43.923   2.127
  -4 -10  -1  44.180   1.971
   4  10  -1  43.231   2.044
   4 -10   1  44.607   2.013
  -4  10   1  43.994   2.002
  -4 -10  -1  43.670   1.849
   4 -10   1  42.470   2.018
   4  10  -1  43.781   2.076
  -4 -10   1  43.962   2.075
  -4 -10   1  40.472   1.984
   4 -10  -1  43.801   2.029
  -4  10  -1  44.161   2.144
   4 -10  -1  44.234   2.053
  -4  10  -1  46.228   2.018
  -4 -10   1  38.046   1.825
   4 -10  -1  43.277   2.010
   4  10   1  44.414   2.190
  -4  10  -1  41.773   2.090
   4  10   1  43.156   2.055
   4  10   1  42.888   2.091
  -4 -10   1  43.750   2.014
  -5 -10  -1  73.802   2.858
  -5 -10  -1  75.359   3.046
   5  10  -1  71.388   3.143
   5  10  -1  75.433   3.151
  -5  10   1  76.698   3.109
  -5  10   1  78.793   3.287
   5 -10   1  72.823   3.155
  -5 -10  -1  75.288   3.176
   5 -10   1  74.537   3.042
  -5  10   1  75.527   3.251
   5 -10   1  75.257   3.212
   5  10  -1  78.905   3.278
  -5 -10   1  73.678   3.093
  -5  10  -1  77.051   3.117
   5 -10  -1  75.884   3.213
   5 -10  -1  79.430   3.180
  -5  10  -1  66.907   3.170
  -5 -10   1  77.152   3.184
   5 -10  -1  75.324   3.057
   5  10   1  70.852   3.116
  -5  10  -1  83.407   3.313
   5  10   1  78.565   3.209
   5  10   1  77.144   3.276
  -5 -10   1  72.774   3.016
   6  10  -1  81.511   3.196
   6  10  -1  73.545   3.097
   6 -10   1  79.541   3.253
   6 -10   1  80.750   3.222
   6 -10   1  76.966   3.026
  -6  10   1  78.699   3.281
  -6  10   1  79.290   3.109
   6  10  -1  78.613   3.258
  -6 -10  -1  79.192   3.187
  -6 -10  -1  73.899   3.010
  -6  10  -1  68.774   3.056
   6 -10  -1  78.309   3.244
   6  10   1  81.460   3.225
  -6 -10   1  74.515   3.103
  -6  10  -1  83.810   3.304
  -6  10  -1  81.458   3.132
   6  10   1  78.107   3.255
   6 -10  -1  81.644   3.206
  -6 -10   1  69.211   2.975
  -6 -10   1  80.376   3.205
   0  11  -1  1.1551  0.4292
   0  11   1  1.0467  0.5700
   0 -11   1  0.4757  0.3750
   0  11  -1  0.9730  0.4874
   0 -11   1  0.8148  0.3972
   0  11   1  2.0111  0.5325
   0 -11  -1  1.1384  0.5031
   0 -11  -1  1.4101  0.4887
   0  11  -1  0.5704  0.5470
   0 -11  -1  0.9691  0.4169
  -1  11   1  86.729   3.769
  -1 -11  -1  88.270   3.465
   1  11  -1  85.159   3.760
   1  11  -1  92.009   3.704
   1  11  -1  92.130   3.737
  -1  11   1  85.981   3.608
  -1  11   1  84.356   3.731
   1 -11   1  86.045   3.559
  -1 -11  -1  88.140   3.404
  -1 -11  -1  89.672   3.564
   1 -11   1  90.101   3.473
  -1  11   1  83.003   3.709
   1 -11   1  88.659   3.542
  -1 -11   1  90.761   3.440
  -1  11  -1  89.110   3.736
   1  11   1  88.566   3.706
  -1  11  -1  88.642   3.706
  -1 -11   1  88.763   3.481
   1 -11  -1  90.633   3.552
  -1  11  -1  79.575   3.678
   1  11   1  92.091   3.856
   1 -11  -1  89.850   3.563
  -1  11  -1  85.858   3.615
   1 -11  -1  89.409   3.436
  -1 -11   1  90.794   3.624
  -1 -11   1  82.629   3.582
   1  11   1  79.186   3.671
   2 -11   1  134.54    4.74
  -2  11   1  123.38    5.02
  -2 -11  -1  118.53    4.89
   2 -11   1  124.36    4.86
   2  11  -1  125.86    5.04
   2  11  -1  129.65    5.04
   2  11  -1  132.66    5.23
  -2 -11  -1  124.20    4.65
  -2 -11  -1  124.82    4.75
  -2  11   1  130.71    5.09
   2 -11   1  132.99    4.88
  -2 -11  -1  125.03    4.88
   2 -11   1  117.86    4.91
  -2  11   1  128.08    5.14
  -2  11  -1  127.26    5.03
  -2 -11   1  123.88    4.97
   2 -11  -1  121.68    4.80
  -2  11  -1  132.92    5.13
   2 -11  -1  122.94    4.94
   2  11   1  121.45    5.04
   2 -11  -1  129.14    4.86
  -2  11  -1  121.54    4.75
  -2 -11   1  119.16    4.72
  -2  11  -1  128.78    5.03
   2 -11  -1  127.33    4.67
  -2 -11   1  131.80    4.68
   2  11   1  127.55    5.03
   2  11   1  136.15    5.27
  -2 -11   1  109.42    4.82
   3 -11   1  23.162   1.271
   3  11  -1  21.404   1.250
  -3  11   1  22.033   1.362
  -3 -11  -1  22.237   1.302
  -3  11   1  20.147   1.309
   3 -11   1  21.762   1.193
  -3  11   1  21.608   1.291
   3  11  -1  21.452   1.307
  -3 -11  -1  22.580   1.210
   3  11  -1  22.152   1.350
  -3  11   1  20.099   1.166
  -3 -11  -1  20.920   1.241
   3 -11   1  20.252   1.182
   3 -11  -1  21.368   1.202
  -3 -11   1  21.073   1.290
  -3 -11   1  23.519   1.267
   3 -11  -1  19.882   1.160
   3  11   1  19.758   1.214
   3 -11  -1  23.387   1.260
   3 -11  -1  21.839   1.219
   3  11   1  22.650   1.262
  -3  11  -1  23.013   1.395
   3  11   1  21.619   1.359
   3  11   1  21.640   1.356
  -3  11  -1  21.283   1.218
  -3  11  -1  21.962   1.347
  -3 -11   1  23.290   1.208
  -4  11   1  152.61    5.95
  -4 -11  -1  160.68    5.73
  -4  11   1  158.03    6.27
  -4 -11  -1  166.54    6.02
   4 -11   1  148.17    6.27
   4  11  -1  162.10    6.22
  -4 -11  -1  170.09    6.19
   4 -11   1  159.16    6.22
   4 -11   1  172.04    6.05
   4  11  -1  142.19    6.10
   4  11  -1  171.76    6.42
  -4  11   1  169.02    6.34
   4 -11  -1  153.68    6.20
   4 -11  -1  151.91    6.30
  -4  11  -1  164.96    6.28
  -4  11  -1  161.41    5.98
  -4 -11   1  161.91    6.01
   4  11   1  168.65    6.43
   4  11   1  156.50    6.20
  -4 -11   1  155.45    5.71
   4 -11  -1  167.95    6.01
  -4  11  -1  164.26    6.29
  -4 -11   1  161.73    6.19
   4  11   1  161.00    6.19
  -5 -11  -1  115.98    4.30
  -5  11   1  112.99    4.54
   5 -11   1  114.91    4.48
  -5 -11  -1  118.37    4.46
   5  11  -1  112.66    4.44
   5 -11   1  119.99    4.32
  -5 -11  -1  106.17    4.06
   5 -11   1  105.96    4.51
   5  11  -1  120.48    4.63
  -5  11   1  114.35    4.52
  -5  11   1  111.06    4.30
   5 -11  -1  111.48    4.54
   5 -11  -1  111.93    4.27
  -5  11  -1  115.41    4.33
   5 -11  -1  118.78    4.50
   5  11   1  115.73    4.46
   5  11   1  102.77    4.40
  -5  11  -1  121.26    4.58
  -5 -11   1  111.99    4.29
  -5 -11   1  115.32    4.46
   5  11   1  113.78    4.61
   6 -11   1  156.58    5.99
  -6  11   1  159.11    6.02
   6  11  -1  150.56    6.07
  -6  11  -1  164.33    6.02
   6 -11  -1  156.54    5.99
  -6 -11   1  156.93    5.91
   0  12   1  8.6754  0.9311
   0  12   1  8.7897  0.8263
   0 -12  -1  8.4075  0.8207
   0 -12  -1  7.8078  0.7213
   0 -12  -1  8.3038  0.7449
   0 -12   1  8.1892  0.8367
   0  12  -1  8.1233  0.8108
   0  12   1  7.8842  0.8333
   0  12  -1  8.3191  0.8421
   0 -12   1  8.1208  0.7551
   0 -12   1  9.0476  0.7441
   0  12  -1  8.7619  0.8561
  -1 -12  -1  93.335   3.563
   1 -12   1  95.925   3.692
   1 -12   1  93.707   3.717
  -1  12   1  88.125   3.908
  -1 -12  -1  94.004   3.717
  -1  12   1  96.344   3.913
  -1  12   1  95.137   3.954
   1  12  -1  89.947   3.872
   1 -12   1  95.852   3.611
  -1 -12  -1  92.391   3.635
   1  12  -1  98.852   3.893
   1  12  -1  91.774   3.946
   1  12   1  94.918   3.907
   1  12   1  94.029   3.990
   1 -12  -1  88.560   3.678
  -1 -12   1  92.049   3.628
  -1 -12   1  95.519   3.765
   1 -12  -1  100.01    3.61
   1 -12  -1  93.805   3.689
  -1  12  -1  95.539   3.937
  -1  12  -1  87.311   3.778
   1  12   1  92.888   3.885
  -1  12  -1  92.429   3.846
  -1 -12   1  96.677   3.604
   2 -12   1  9.0842  0.7970
  -2 -12  -1  8.7935  0.6904
  -2 -12  -1  9.7274  0.8553
   2 -12   1  8.7706  0.8373
  -2  12   1  8.8564  0.8611
   2  12  -1  9.5164  0.8372
   2  12  -1  8.8899  0.8331
  -2  12   1  8.0204  0.8097
  -2  12   1  8.3718  0.8210
  -2 -12  -1  8.4217  0.7891
   2 -12   1  7.7140  0.7841
   2  12  -1  8.7880  0.8432
   2 -12  -1  8.4660  0.8232
   2  12   1  8.6847  0.8254
  -2 -12   1  7.6167  0.7623
   2  12   1  9.3426  0.8277
   2 -12  -1  7.9791  0.7929
   2  12   1  9.1619  0.8523
  -2  12  -1  9.2457  0.9161
  -2  12  -1  8.4777  0.8258
  -2 -12   1  9.5763  0.8593
  -2  12  -1  8.9313  0.8082
  -2 -12   1  9.6518  0.7413
   3 -12   1  7.3238  0.6423
   3 -12   1  5.5193  0.5772
   3  12  -1  6.0232  0.6418
   3 -12   1  6.7155  0.7020
  -3  12   1  5.5148  0.6460
  -3 -12  -1  5.6848  0.5849
   3  12  -1  6.6556  0.6935
  -3 -12  -1  5.0272  0.6323
  -3  12   1  5.8211  0.6327
   3  12  -1  5.6923  0.6034
  -3 -12   1  5.6257  0.6211
  -3  12  -1  5.1411  0.6331
  -3 -12   1  6.2578  0.6394
   3 -12  -1  6.1671  0.6174
   3 -12  -1  5.0052  0.5967
   3 -12  -1  5.6112  0.5522
   3  12   1  5.3855  0.6216
  -3 -12   1  5.6470  0.6308
   3  12   1  5.4229  0.6643
  -3  12  -1  6.6954  0.6920
   3  12   1  5.0879  0.5874
   4  12  -1  195.17    7.33
   4 -12   1  178.49    7.11
  -4 -12  -1  183.12    6.57
  -4 -12  -1  195.13    6.90
   4  12  -1  192.53    7.13
  -4  12   1  194.48    7.22
   4 -12   1  191.05    6.88
  -4  12   1  190.13    7.16
   4 -12  -1  191.04    6.86
   4  12   1  192.00    7.13
  -4 -12   1  185.74    7.04
   4 -12  -1  182.37    7.13
   4  12   1  198.68    7.36
  -4  12  -1  179.53    6.82
  -4  12  -1  183.34    7.16
  -4  12  -1  186.97    7.16
  -4 -12   1  188.76    6.89
   0  13   1  2.5272  0.5427
   0  13   1  3.1121  0.5029
   0 -13   1  3.6325  0.5211
   0 -13   1  2.6349  0.4753
   0 -13  -1  3.8622  0.4978
   0 -13   1  3.3407  0.4669
   0 -13  -1  3.1020  0.5207
   0 -13  -1  2.5783  0.4645
   0  13  -1  2.6993  0.5153
   0  13  -1  3.3005  0.5089
  -1  13   1  69.772   2.906
  -1  13   1  71.798   2.965
   1 -13   1  66.845   2.759
   1  13  -1  69.133   2.907
  -1 -13  -1  72.308   2.810
   1 -13   1  69.154   2.764
  -1 -13  -1  68.392   2.711
  -1 -13  -1  70.605   2.697
   1  13  -1  68.730   2.952
   1  13  -1  70.202   2.932
   1 -13   1  71.192   2.699
   1 -13  -1  72.350   2.781
   1  13   1  69.405   3.003
   1 -13  -1  63.443   2.720
   1 -13  -1  69.905   2.685
  -1 -13   1  72.312   2.706
  -1 -13   1  70.090   2.812
  -1  13  -1  69.131   2.888
  -1 -13   1  64.757   2.688
   1  13   1  70.544   2.922
   1  13   1  71.386   2.935
  -1  13  -1  73.298   2.974
   2  13  -1  294.26   11.32
   2 -13   1  292.67   10.26
   2  13  -1  288.99   11.07
  -2 -13  -1  307.13   10.28
  -2  13   1  313.04   11.19
   2  13  -1  320.53   11.09
   2 -13   1  305.73   10.67
  -2 -13  -1  313.01   10.72
   2  13   1  296.25   11.35
  -2 -13   1  297.08   10.27
   2  13   1  274.22   11.04
  -2  13  -1  264.66   10.98
  -2  13  -1  306.64   11.15
  -2 -13   1  297.64   10.70
   2 -13  -1  303.20   10.67
   2  13   1  306.58   11.08
  -3 -13  -1  2.4041  0.4047
   3  13  -1  2.6523  0.4692
  -3  13   1  2.7161  0.4633
   3  13  -1  2.9336  0.4654
  -3 -13  -1  2.0048  0.4439
   3 -13   1  2.4853  0.4053
   3 -13  -1  2.5762  0.4075
   3  13   1  2.7413  0.4507
  -3 -13   1  1.8612  0.3716
  -3  13  -1  2.2997  0.4198
  -3 -13   1  2.9236  0.4318
  -1   0   2  276.56   13.96
   1   0  -2  280.61   13.64
   1   0   2  280.60   13.63
  -1   0   2  307.35   13.91
  -1   0   2  295.77   13.75
   1   0   2  312.47   13.90
   1   0   2  287.06   14.01
   1   0  -2  268.48   14.11
  -1   0  -2  293.99   13.95
   1   0   2  271.11   14.17
  -1   0   2  265.20   14.24
  -1   0  -2  289.64   14.11
   2   0   2 3871.71  182.58
  -2   0   2 3817.02  182.97
  -2   0   2 4043.52  185.01
   2   0   2 3821.71  180.20
  -2   0  -2 3838.80  178.94
  -2   0  -2 3635.33  183.81
   2   0   2 3517.15  179.44
   2   0  -2 3705.57  179.59
   2   0   2 3832.88  184.78
  -2   0   2 3454.82  180.91
   2   0  -2 3662.11  182.53
  -3   0   2 1978.93   99.27
  -3   0   2 2048.10  100.55
   3   0   2 1944.33  100.15
   3   0   2 2118.48  100.46
  -3   0  -2 1897.26   97.82
   3   0   2 1956.33   97.60
   3   0  -2 1924.67   99.51
  -3   0   2 2044.71  102.26
  -3   0  -2 2074.03  100.36
   3   0  -2 2077.96   98.41
   4   0   2  47.916   2.910
  -4   0   2  47.951   2.982
  -4   0   2  45.711   3.064
  -4   0  -2  45.375   2.911
  -4   0  -2  47.602   2.852
   4   0   2  47.808   2.870
   4   0  -2  44.451   2.688
   4   0   2  44.475   2.496
   4   0  -2  44.596   2.682
  -4   0  -2  44.199   2.717
   4   0  -2  40.990   2.658
  -5   0   2  293.73   13.78
   5   0  -2  276.40   13.28
   5   0  -2  250.14    9.58
   5   0   2  251.19   10.01
  -5   0  -2  243.85    9.56
  -5   0  -2  276.40   13.63
   5   0  -2  274.52   13.15
  -5   0  -2  268.44   13.24
   5   0  -2  257.75   13.05
  -5   0   2  244.76    9.57
  -5   0  -2  247.03    9.57
  -5   0   2  260.06    9.58
   5   0   2  262.19    9.63
  -5   0  -2  255.06   13.08
   5   0  -2  252.42    9.89
   5   0   2  285.66   13.30
   5   0   2  293.38   13.63
   5   0   2  249.14    9.94
   5   0   2  245.39    9.54
  -5   0   2  261.44    9.63
  -5   0   2  248.52    9.35
  -5   0   2  285.37   13.64
  -5   0   2  262.22    9.55
   5   0   2  251.24    9.94
  -5   0  -2  256.99    9.53
   6   0   2  322.20   12.72
   6   0  -2  349.63   12.53
  -6   0   2  371.36   17.73
   6   0   2  340.95   12.55
   6   0  -2  352.39   17.21
   6   0   2  340.05   12.97
  -6   0   2  344.16   12.45
   6   0   2  334.26   13.05
  -6   0   2  338.26   12.20
  -6   0  -2  346.65   17.75
   6   0   2  354.18   17.29
  -6   0  -2  330.00   12.43
  -6   0  -2  345.73   12.43
  -6   0   2  338.88   17.79
  -6   0   2  331.04   12.48
   6   0   2  348.82   17.64
  -6   0   2  345.63   12.56
  -6   0  -2  339.18   12.49
   6   0  -2  339.80   12.90
  -6   0   2  332.16   12.67
   6   0  -2  337.28   12.94
   6   0   2  334.97   12.96
  -6   0  -2  337.35   12.48
  -6   0   2  334.29   12.44
  -7   0   2  4.9872  0.5684
   7   0   2  5.0513  0.6113
   7   0  -2  7.7060  0.7362
   7   0  -2  4.1374  1.4026
  -7   0   2  7.9189  1.7856
  -7   0   2  4.4177  0.7289
  -7   0  -2  4.2695  1.2638
   7   0   2  4.1586  0.6326
   7   0  -2  5.0683  0.6037
   7   0  -2  4.5540  0.5627
   7   0  -2  4.5309  0.5997
   7   0   2  5.5459  0.6554
  -7   0   2  4.4533  0.6650
  -7   0   2  4.1405  0.6631
  -7   0  -2  5.8653  0.6720
  -7   0  -2  5.7304  0.5988
   7   0   2  9.7447  1.7411
  -7   0  -2  6.9762  0.5984
  -7   0  -2  5.1516  0.6139
   8   0   2  195.64    7.75
  -8   0  -2  204.11    7.54
   8   0   2  207.27    7.55
   8   0   2  196.18    7.79
   8   0  -2  195.05    7.73
   8   0  -2  198.64    7.72
  -8   0   2  184.33    7.42
  -8   0  -2  197.87    7.47
   8   0   2  183.17    7.75
  -8   0   2  195.45    7.45
  -8   0   2  212.27    7.34
   8   0  -2  184.38    7.34
  -8   0  -2  198.19    7.47
  -8   0   2  202.54    7.60
   8   0  -2  199.11    7.49
   9   0  -2  14.527   0.972
  -9   0   2  15.234   1.028
  -9   0  -2  14.830   1.035
  -9   0  -2  13.313   0.965
   9   0   2  14.866   1.015
   9   0   2  14.109   1.058
   9   0  -2  13.773   0.956
   9   0   2  14.214   1.039
  -9   0   2  13.156   0.891
  -9   0   2  14.811   0.957
   9   0  -2  13.626   1.010
  -9   0  -2  12.823   0.969
  10   0   2  13.979   0.827
  10   0   2  12.565   0.830
 -10   0  -2  12.872   0.768
 -10   0  -2  13.376   0.838
  10   0  -2  14.674   0.826
 -10   0   2  13.349   0.848
  10   0  -2  14.467   0.836
 -10   0   2  11.857   0.779
   0  -1  -2  0.9788  0.1887
   0   1   2  0.4463  0.2458
   0  -1   2  0.8416  0.1679
   0   1   2  0.5332  0.2705
   0  -1   2  0.3756  0.2421
   0   1   2  0.1801  0.1499
   0  -1   2  0.6088  0.2244
   0  -1  -2  0.6763  0.1359
   0   1   2  0.6944  0.2595
   1  -1   2 3198.79  148.94
  -1   1   2 2965.00  147.93
  -1  -1  -2 3181.85  147.43
   1   1  -2 3157.95  144.60
  -1  -1  -2 3121.60  148.16
  -1   1   2 2963.06  145.25
  -1   1   2 2834.63  145.73
   1  -1   2 3096.54  148.20
   1  -1   2 2941.92  144.40
  -1   1   2 2806.57  147.49
   1  -1   2 2889.83  148.54
   1   1   2 3051.39  145.69
  -1  -1   2 2959.32  145.89
   1   1   2 3099.88  146.11
   1  -1  -2 2975.43  148.33
  -1   1  -2 3237.29  144.73
  -1  -1   2 3019.33  146.60
   1   1   2 2907.59  148.94
  -1  -1   2 3123.93  149.34
  -2   1   2 1091.09   55.24
   2   1  -2 1078.05   55.65
  -2  -1  -2 1104.47   53.85
  -2   1   2 1131.59   55.23
   2   1  -2 1021.53   54.54
   2   1  -2 1100.16   54.92
  -2  -1  -2 1126.56   55.74
   2  -1   2 1079.83   55.42
  -2  -1  -2 1112.40   54.81
   2  -1   2 1119.49   55.24
   2  -1   2 1132.15   56.16
  -2   1   2 1123.21   56.25
  -2  -1   2 1135.77   55.00
   2  -1  -2 1161.92   55.15
   2   1   2 1131.72   55.16
   2   1   2 1108.28   56.06
  -2  -1   2 1042.12   54.44
   2   1   2 1095.84   55.98
   2  -1  -2 1094.67   55.72
  -2   1  -2 1126.52   53.86
  -2   1  -2 1151.36   56.76
  -2  -1   2 1176.33   57.01
  -3  -1  -2  168.90    9.02
  -3   1   2  181.84    9.19
   3  -1   2  185.14    9.22
   3   1  -2  186.88    8.90
   3   1  -2  171.88    8.93
  -3   1   2  175.86    9.18
  -3  -1  -2  167.50    8.83
  -3  -1  -2  183.20    9.22
   3   1  -2  179.48    9.02
  -3   1   2  179.74    9.18
   3  -1   2  201.23    9.00
   3  -1   2  179.80    9.09
  -3   1  -2  185.04    9.23
  -3  -1   2  184.55    9.19
   3   1   2  167.39    8.84
   3  -1  -2  182.12    8.92
  -3   1  -2  169.41    8.93
  -3  -1   2  190.49    8.87
   3   1   2  183.47    9.02
  -3  -1   2  176.83    9.27
   3   1   2  189.28    9.24
   3  -1  -2  179.34    9.07
  -4  -1  -2  96.171   5.571
   4   1  -2  102.87    5.29
  -4  -1  -2  96.832   5.354
  -4   1   2  110.54    5.66
   4   1  -2  102.28    5.35
  -4  -1  -2  97.724   5.327
  -4   1   2  104.54    5.72
   4  -1   2  107.77    5.46
   4   1  -2  92.724   5.312
   4  -1   2  95.443   5.540
  -4   1   2  105.95    5.55
   4  -1  -2  98.490   5.378
   4   1   2  106.21    5.58
  -4  -1   2  100.60    5.68
   4  -1  -2  103.72    5.32
   4   1   2  103.06    5.49
  -4  -1   2  104.63    5.70
  -4  -1   2  92.005   5.123
  -4   1  -2  97.907   5.575
  -4   1  -2  97.597   5.448
  -5  -1  -2  293.19   14.09
   5  -1   2  247.85   10.20
   5   1  -2  257.65    9.87
  -5  -1  -2  255.31    9.85
  -5   1   2  272.51   10.23
   5  -1   2  289.46   13.97
   5  -1   2  268.07   10.23
  -5   1   2  247.86   10.01
  -5   1   2  283.05   14.01
   5   1  -2  278.55   13.52
   5  -1   2  259.19   10.06
   5  -1   2  282.28   13.59
  -5  -1  -2  262.89    9.80
  -5   1   2  265.63    9.65
   5   1  -2  262.38   10.22
  -5  -1  -2  266.14   13.48
  -5   1   2  248.16    9.87
   5  -1   2  261.06   10.30
  -5   1   2  260.10    9.80
   5  -1   2  252.96    9.88
   5   1  -2  286.19   13.59
  -5   1   2  280.30   14.01
   5   1   2  294.36   13.97
  -5  -1   2  265.16    9.86
  -5  -1   2  258.74    9.88
  -5  -1   2  282.99   13.88
   5  -1  -2  288.20   13.48
   5   1   2  254.94    9.90
   5  -1  -2  266.18    9.86
  -5   1  -2  261.95   13.47
  -5   1  -2  260.83    9.85
  -5   1  -2  283.33   13.70
  -5  -1   2  261.86    9.84
  -5   1  -2  282.58    9.82
  -5  -1   2  288.20   14.15
  -5  -1   2  258.48    9.89
  -5   1  -2  306.57   14.06
  -5  -1   2  249.63    9.61
   5   1   2  260.69   10.22
   5   1   2  289.39   13.71
   5  -1  -2  256.77   10.16
   5   1   2  264.65   10.25
   5  -1  -2  280.44   13.72
   5  -1  -2  271.64   13.43
  -6  -1  -2  251.57    9.61
  -6  -1  -2  258.53    9.67
   6   1  -2  262.42    9.69
   6   1  -2  260.29   13.47
   6  -1   2  263.25    9.70
   6  -1   2  261.67   10.10
  -6   1   2  267.04    9.88
  -6   1   2  259.59    9.63
  -6   1   2  255.21    9.60
   6  -1   2  265.42   10.04
  -6  -1  -2  280.05   14.04
   6   1  -2  255.15   13.24
  -6  -1  -2  265.60    9.63
   6   1  -2  257.06   10.00
  -6  -1  -2  270.94    9.69
  -6   1   2  276.58   14.03
  -6   1   2  266.99    9.75
  -6   1   2  254.13    9.63
  -6   1   2  264.11   13.92
   6  -1   2  253.97    9.85
   6  -1   2  274.45   13.88
   6  -1   2  250.15   10.00
   6  -1   2  250.89   13.43
   6   1  -2  259.99    9.97
  -6   1   2  270.84    9.50
  -6  -1   2  269.80    9.76
   6  -1  -2  249.72   10.02
   6   1   2  268.83   10.05
   6   1   2  269.19   13.61
  -6   1  -2  260.90    9.65
  -6   1  -2  274.77    9.72
   6  -1  -2  273.61   13.49
   6  -1  -2  263.43    9.67
  -6  -1   2  245.42    9.59
   6  -1  -2  269.25    9.99
  -6  -1   2  269.15   14.09
   6   1   2  233.10    9.59
   6   1   2  264.16    9.72
  -6  -1   2  245.64    9.79
  -6   1  -2  263.29    9.61
  -6   1  -2  253.46    9.39
  -6  -1   2  257.12    9.43
   6  -1  -2  265.73   10.00
  -6  -1   2  272.63    9.67
   6   1   2  253.36   13.72
   6   1   2  253.92   10.03
  -6   1  -2  268.62   13.93
  -6  -1   2  268.10   13.83
   6   1   2  243.83   10.07
  -6  -1   2  263.51    9.70
  -7   1   2  396.20   14.74
  -7   1   2  390.89   20.82
   7   1  -2  410.90   14.73
   7   1  -2  392.53   20.34
  -7   1   2  384.70   21.01
   7   1  -2  393.69   15.26
  -7  -1  -2  407.66   14.78
  -7   1   2  409.89   14.85
  -7  -1  -2  420.99   14.81
  -7  -1  -2  411.76   14.71
  -7   1   2  407.08   15.01
   7   1  -2  424.49   14.84
  -7  -1  -2  401.55   21.10
   7  -1   2  421.57   15.36
   7  -1   2  387.41   15.04
   7  -1   2  396.86   20.41
  -7  -1  -2  426.38   14.75
   7   1  -2  410.56   15.34
   7  -1   2  399.76   15.31
   7  -1   2  405.25   14.83
  -7   1   2  409.12   14.44
  -7   1   2  408.86   14.70
   7  -1   2  414.10   15.46
   7  -1  -2  396.80   15.37
  -7   1  -2  400.50   21.05
   7  -1  -2  370.13   14.66
  -7   1  -2  414.60   14.82
  -7  -1   2  404.65   14.80
   7  -1  -2  408.03   14.81
  -7  -1   2  407.54   14.84
  -7  -1   2  380.57   21.04
   7  -1  -2  405.87   15.28
   7   1   2  376.23   14.70
   7  -1  -2  412.05   15.31
  -7   1  -2  373.87   14.64
   7   1   2  418.77   15.37
   7   1   2  409.48   14.87
   7  -1  -2  396.29   20.33
   7   1   2  389.92   15.35
  -7   1  -2  406.81   14.76
  -7  -1   2  410.74   14.39
  -7   1  -2  392.44   14.33
  -7   1  -2  426.08   14.72
  -7  -1   2  403.99   14.73
   7   1   2  391.58   20.51
  -8  -1  -2  247.95    9.06
  -8   1   2  222.43    8.97
   8  -1   2  236.43    9.35
  -8   1   2  244.30    9.15
   8  -1   2  243.28    9.09
  -8  -1  -2  237.77    9.05
  -8  -1  -2  251.62    9.10
   8   1  -2  234.66    9.33
  -8   1   2  246.16    8.87
  -8   1   2  230.57    9.14
   8  -1   2  255.33    9.46
  -8   1   2  243.02    9.03
   8   1  -2  207.28    9.02
   8  -1   2  244.66    9.46
  -8  -1  -2  228.20    8.94
   8   1  -2  249.50    9.41
   8   1  -2  237.11    8.96
  -8  -1   2  231.63    8.76
  -8  -1   2  256.59    9.18
  -8   1  -2  254.63    9.05
   8  -1  -2  225.67    9.33
   8  -1  -2  245.68    9.36
   8   1   2  246.19    9.42
  -8  -1   2  254.80    9.09
  -8   1  -2  238.64    9.10
  -8   1  -2  244.74    9.04
   8   1   2  244.82    9.45
   8   1   2  245.82    9.13
  -8  -1   2  246.45    9.07
   8  -1  -2  247.04    9.07
   9   1  -2  251.90    8.90
   9   1  -2  239.28    9.16
   9  -1   2  219.45    9.10
  -9  -1  -2  235.08    8.80
   9  -1   2  250.00    9.23
  -9   1   2  238.23    8.56
  -9  -1  -2  243.04    8.82
  -9   1   2  229.49    8.75
  -9  -1  -2  237.72    8.84
   9  -1   2  237.33    8.87
   9   1  -2  218.59    8.71
  -9   1   2  248.40    8.93
   9  -1  -2  243.19    8.87
   9   1   2  245.41    8.91
  -9   1  -2  227.97    8.78
   9   1   2  235.08    9.18
  -9  -1   2  212.01    8.77
   9  -1  -2  234.94    9.12
  -9  -1   2  245.48    8.89
  -9  -1   2  237.57    8.80
  -9   1  -2  243.23    8.80
  -9   1  -2  238.58    8.85
   9  -1  -2  235.30    9.14
   9   1   2  233.22    9.17
 -10   1   2  12.941   0.859
  10   1  -2  14.990   0.838
  10   1  -2  13.424   0.826
 -10  -1  -2  12.463   0.791
  10  -1   2  14.825   0.884
  10  -1   2  12.830   0.787
 -10  -1  -2  12.969   0.811
  10  -1  -2  12.865   0.795
  10   1   2  12.899   0.813
  10   1   2  13.767   0.847
 -10  -1   2  13.235   0.794
 -10   1  -2  11.828   0.766
   0   2   2  1.9354  0.2952
   0  -2  -2  2.0971  0.3124
   0   2   2  1.1058  0.3649
  -1   2   2  418.27   19.55
  -1   2   2  404.21   19.26
   1   2  -2  398.18   19.41
   1  -2   2  417.42   19.73
   1   2  -2  394.25   19.59
  -1   2   2  383.21   19.80
   1  -2   2  378.44   19.39
   1  -2   2  412.95   19.70
  -1  -2  -2  393.13   20.03
  -1   2   2  397.12   19.30
  -1  -2  -2  404.64   19.49
   1  -2   2  412.50   19.59
  -1  -2   2  398.77   19.48
   1   2   2  427.30   19.78
   1   2   2  426.13   19.32
  -1  -2   2  416.62   19.78
  -1   2  -2  406.97   19.91
  -1   2  -2  404.41   19.48
   1  -2  -2  403.05   19.69
   1   2   2  374.61   19.72
  -1  -2   2  437.66   19.34
   1  -2  -2  374.68   19.67
   1   2   2  382.79   19.41
   2  -2   2  548.25   27.61
  -2   2   2  555.58   28.81
   2   2  -2  541.70   27.17
  -2   2   2  600.32   27.38
   2  -2   2  604.62   27.42
  -2  -2  -2  584.92   28.38
  -2  -2  -2  575.20   27.53
  -2   2   2  592.26   27.06
   2  -2   2  554.52   27.44
   2   2  -2  553.73   26.82
  -2  -2  -2  517.41   26.68
  -2   2  -2  554.03   27.54
   2  -2  -2  530.93   27.12
   2   2   2  589.70   27.65
  -2  -2   2  540.84   28.68
  -2   2  -2  563.76   26.88
   2  -2  -2  561.90   28.31
   2  -2  -2  561.88   26.91
  -2  -2   2  602.12   27.70
   2   2   2  554.73   27.97
   2   2   2  577.41   26.99
  -3   2   2  154.52    7.67
   3  -2   2  152.40    7.55
   3   2  -2  143.00    7.32
  -3  -2  -2  147.90    7.46
  -3  -2  -2  139.83    7.17
   3  -2   2  142.99    7.33
  -3   2   2  145.13    7.61
  -3   2   2  150.47    7.55
   3  -2   2  147.95    7.64
  -3  -2  -2  150.87    7.63
   3   2  -2  146.17    7.45
   3  -2  -2  144.43    7.51
  -3   2  -2  139.94    7.57
  -3  -2   2  146.01    7.35
   3  -2  -2  150.47    7.36
  -3  -2   2  145.55    7.74
   3   2   2  143.49    7.35
   3   2   2  147.45    7.47
  -3   2  -2  142.22    7.43
   3   2   2  148.13    7.62
  -3  -2   2  144.16    7.57
   4  -2   2  384.91   18.85
   4  -2   2  374.40   18.50
  -4  -2  -2  357.89   18.04
  -4   2   2  375.57   18.61
   4   2  -2  353.85   18.41
  -4   2   2  372.69   18.64
  -4  -2  -2  363.83   18.81
  -4   2   2  408.05   18.83
   4   2  -2  379.39   18.31
  -4  -2  -2  369.22   18.46
   4  -2   2  367.44   18.27
  -4   2  -2  364.54   18.38
  -4  -2   2  375.16   18.30
   4   2   2  366.74   18.40
   4   2   2  382.04   18.81
  -4   2  -2  387.19   18.83
  -4  -2   2  383.38   18.54
  -4  -2   2  381.67   18.98
   4  -2  -2  376.43   18.69
   4  -2  -2  382.94   18.23
   4   2   2  371.45   18.29
   5  -2   2  52.631   2.205
  -5   2   2  53.529   2.386
   5   2  -2  54.753   2.326
  -5  -2  -2  55.040   2.266
   5   2  -2  55.977   3.403
   5  -2   2  53.986   2.348
   5   2  -2  55.650   2.256
  -5  -2  -2  57.230   3.359
   5  -2   2  51.228   2.281
   5  -2   2  57.667   3.532
  -5  -2  -2  53.410   2.234
  -5   2   2  52.553   2.262
   5  -2   2  53.781   2.317
  -5  -2  -2  54.316   2.267
  -5   2   2  52.520   2.313
  -5   2   2  57.933   3.687
   5   2  -2  59.230   3.553
  -5   2   2  57.519   2.319
  -5   2   2  58.762   3.946
   5  -2   2  60.069   3.717
  -5   2   2  51.839   2.226
   5  -2   2  51.656   2.228
  -5  -2  -2  58.913   3.774
  -5  -2   2  52.652   2.265
   5   2   2  52.520   2.342
   5   2   2  53.857   2.280
  -5  -2   2  53.070   2.323
  -5  -2   2  51.099   2.276
  -5   2  -2  53.755   3.336
  -5   2  -2  55.616   3.640
  -5   2  -2  56.065   2.288
  -5  -2   2  51.493   2.223
   5   2   2  60.399   3.666
   5   2   2  61.831   3.707
  -5  -2   2  53.922   2.290
   5  -2  -2  51.844   2.300
  -5  -2   2  49.439   2.216
  -5   2  -2  51.879   2.214
  -5   2  -2  58.242   3.732
   5  -2  -2  66.213   3.592
   5   2   2  50.202   2.217
   5  -2  -2  58.872   3.403
   5   2   2  54.880   2.354
  -5  -2   2  58.303   3.866
  -5   2  -2  52.326   2.227
  -5  -2   2  62.640   3.821
   5   2   2  54.207   3.286
  -6  -2  -2  75.522   3.008
   6  -2   2  72.694   4.805
   6  -2   2  74.385   4.609
  -6  -2  -2  73.335   2.997
  -6   2   2  72.632   3.119
   6   2  -2  72.199   2.964
  -6   2   2  71.253   2.868
   6  -2   2  73.658   3.094
   6  -2   2  66.874   2.858
   6   2  -2  70.890   3.051
   6  -2   2  72.958   2.955
   6   2  -2  74.989   4.658
  -6   2   2  72.787   2.969
   6   2  -2  71.973   3.021
   6   2  -2  67.202   4.315
  -6   2   2  73.779   3.070
   6   2  -2  73.617   2.930
  -6  -2  -2  76.898   2.952
  -6   2   2  73.663   5.143
  -6   2   2  81.495   4.914
  -6  -2  -2  72.347   2.988
   6  -2   2  73.969   3.036
   6  -2   2  72.580   3.101
  -6   2   2  76.009   3.019
  -6  -2  -2  71.287   4.889
   6  -2   2  69.039   3.003
  -6   2   2  68.192   2.919
   6  -2  -2  74.208   3.051
   6  -2  -2  69.041   3.026
   6   2   2  73.007   2.962
  -6  -2   2  74.233   3.018
  -6   2  -2  73.681   2.940
  -6   2  -2  70.132   4.915
   6  -2  -2  72.241   2.937
  -6  -2   2  74.453   3.020
  -6   2  -2  69.078   3.036
  -6   2  -2  72.428   2.922
  -6  -2   2  69.084   2.909
  -6   2  -2  71.645   4.707
   6   2   2  72.879   3.103
  -6  -2   2  72.081   2.942
  -6  -2   2  75.742   4.841
   6   2   2  74.729   3.112
  -6  -2   2  73.864   3.073
  -6  -2   2  76.102   5.032
   6   2   2  73.628   3.017
   6   2   2  77.354   4.818
   6  -2  -2  70.786   4.573
   6  -2  -2  65.599   2.928
   6  -2  -2  72.026   3.017
  -6   2  -2  72.571   2.967
  -6   2  -2  74.473   3.037
   6  -2  -2  73.123   4.534
  -6  -2   2  70.885   2.940
  -7   2   2  55.267   2.500
  -7  -2  -2  50.744   4.251
  -7   2   2  53.138   2.415
  -7   2   2  51.182   2.296
   7   2  -2  54.018   2.340
   7  -2   2  55.052   2.348
   7  -2   2  50.896   3.916
   7   2  -2  53.829   4.018
   7  -2   2  49.552   2.343
  -7  -2  -2  55.828   2.414
  -7  -2  -2  55.836   2.410
  -7   2   2  43.514   2.269
   7   2  -2  55.133   2.376
  -7   2   2  50.834   4.129
   7   2  -2  55.018   2.451
  -7   2   2  58.146   2.565
   7  -2   2  55.746   2.484
  -7   2   2  52.496   4.564
  -7  -2  -2  52.417   2.288
   7  -2   2  49.477   4.144
   7  -2   2  53.186   2.374
   7   2  -2  50.632   2.378
   7  -2   2  55.041   2.479
  -7  -2  -2  57.217   2.435
  -7   2  -2  53.081   4.128
   7   2   2  50.721   2.289
   7   2   2  53.693   2.424
   7  -2  -2  55.290   2.421
  -7   2  -2  52.199   2.301
   7   2   2  53.126   2.474
  -7   2  -2  53.322   2.340
  -7  -2   2  50.857   2.286
  -7  -2   2  54.393   2.400
   7   2   2  50.051   4.086
  -7  -2   2  48.575   4.235
  -7  -2   2  55.209   2.432
  -7   2  -2  53.229   2.335
   7  -2  -2  54.262   2.372
   7  -2  -2  54.921   2.423
   7   2   2  59.494   2.512
   7  -2  -2  50.113   3.849
  -7   2  -2  54.305   2.437
   7  -2  -2  54.766   2.341
  -7  -2   2  54.561   2.468
  -7  -2   2  52.184   2.316
   8   2  -2  979.64   34.74
   8  -2   2  979.87   36.06
   8  -2   2  941.37   35.42
   8   2  -2  988.83   34.89
  -8  -2  -2  912.02   34.55
   8   2  -2  985.96   36.11
   8  -2   2  934.20   34.84
  -8  -2  -2  872.98   34.49
  -8   2   2  989.71   33.75
  -8  -2  -2  960.12   34.68
   8  -2   2 1013.97   36.34
  -8  -2  -2 1004.41   34.77
  -8   2   2  941.32   35.04
  -8   2   2  935.10   34.45
  -8   2   2  873.06   34.65
   8  -2  -2  953.53   36.22
   8  -2  -2  976.05   36.03
  -8   2  -2  939.02   33.63
   8   2   2  937.74   34.91
  -8  -2   2 1000.33   34.57
  -8   2  -2 1021.89   34.71
   8   2   2  906.92   34.72
   8   2   2  994.47   36.15
   8  -2  -2 1019.12   36.03
  -8   2  -2  954.35   34.67
  -8  -2   2  968.97   34.74
   8  -2  -2  988.39   34.85
   8   2   2  950.64   36.02
  -8  -2   2  967.93   34.65
  -8   2  -2 1016.98   34.52
  -9  -2  -2  46.649   2.101
   9   2  -2  52.511   2.239
  -9   2   2  50.587   2.183
   9  -2   2  50.964   2.211
  -9  -2  -2  53.154   2.241
   9  -2   2  52.257   2.364
  -9   2   2  47.759   2.145
   9  -2   2  46.611   2.276
   9   2  -2  47.026   2.113
  -9   2   2  50.346   2.322
  -9  -2  -2  52.466   2.272
   9   2  -2  52.261   2.308
  -9  -2   2  49.953   2.214
   9  -2  -2  47.204   2.218
  -9  -2   2  50.346   2.244
   9   2   2  50.122   2.285
  -9  -2   2  54.627   2.292
  -9   2  -2  48.989   2.137
  -9   2  -2  51.873   2.299
   9   2   2  51.562   2.307
  -9   2  -2  51.612   2.213
   9  -2  -2  52.533   2.281
   9   2   2  51.114   2.337
   9  -2  -2  47.550   2.185
   0  -3   2 7678.27  363.41
   0   3   2 7597.62  355.28
   0   3  -2 7028.57  352.74
  -1   3   2 2392.99  111.62
   1  -3   2 2424.62  114.14
   1   3  -2 2265.92  111.96
   1   3  -2 2114.24  108.65
  -1  -3  -2 2311.06  112.69
   1  -3   2 2413.78  114.50
  -1   3   2 2261.36  111.95
   1  -3   2 2312.24  113.65
  -1   3   2 2226.22  113.43
  -1  -3  -2 2425.80  112.87
   1  -3  -2 2135.89  110.65
   1   3   2 2293.15  110.97
  -1  -3   2 2247.33  111.25
  -1   3  -2 2311.34  110.99
   1  -3  -2 2111.09  113.10
  -1   3  -2 2244.10  110.72
  -1  -3   2 2288.53  112.65
   1   3   2 2305.13  112.63
   1   3   2 2260.19  108.99
  -1  -3   2 2256.00  112.56
  -1  -3   2 2152.79  111.06
  -2  -3  -2  634.01   30.82
   2  -3   2  649.30   32.50
  -2   3   2  628.15   30.62
  -2   3   2  636.96   30.28
   2   3  -2  667.59   30.49
   2  -3   2  625.31   30.69
   2   3  -2  639.77   30.06
   2  -3   2  619.59   30.55
  -2   3   2  598.20   30.68
  -2  -3  -2  665.95   30.60
   2   3   2  566.78   30.37
  -2  -3   2  661.74   31.04
  -2   3  -2  589.49   30.84
   2  -3  -2  631.83   32.06
   2   3   2  660.06   30.28
   2   3   2  570.97   30.40
   2   3   2  682.19   30.99
  -2   3  -2  646.85   30.15
  -2  -3   2  639.74   32.07
  -2  -3   2  676.73   30.27
   2  -3  -2  603.39   30.43
  -2   3  -2  616.66   30.30
   2  -3  -2  638.34   30.15
   3  -3   2  439.14   20.64
   3  -3   2  418.66   21.31
  -3   3   2  396.11   20.92
  -3  -3  -2  456.28   21.03
   3   3  -2  438.04   20.96
  -3   3   2  420.12   21.10
   3   3  -2  409.10   20.66
  -3   3   2  437.74   21.14
  -3  -3  -2  435.39   21.27
   3  -3   2  425.75   21.09
  -3   3  -2  438.23   20.82
   3  -3  -2  422.74   20.66
   3   3   2  437.27   21.27
  -3  -3   2  438.18   20.96
  -3  -3   2  443.34   21.45
  -3   3  -2  444.14   21.27
   3   3   2  406.16   20.88
   3  -3  -2  424.05   21.21
   3   3   2  412.59   20.82
  -3  -3   2  441.17   20.89
  -4   3   2  198.62   10.87
  -4  -3  -2  209.20   10.89
   4   3  -2  207.82   10.60
   4   3  -2  205.98   10.50
  -4   3   2  213.79   10.78
  -4  -3  -2  208.04   10.59
   4  -3   2  211.29   10.44
  -4   3   2  185.05   10.68
   4  -3   2  210.32   10.66
   4  -3   2  203.47   10.85
   4   3   2  215.62   10.72
   4  -3  -2  206.92   10.40
  -4  -3   2  218.44   10.74
  -4   3  -2  205.68   10.69
   4   3   2  206.23   10.75
  -4  -3   2  207.63   10.52
   4  -3  -2  219.00   10.80
   4   3   2  207.21   10.54
  -4  -3   2  211.46   11.03
  -4   3  -2  212.58   10.83
  -5   3   2  176.64    8.99
   5   3  -2  172.72    8.77
   5  -3   2  154.19    6.16
  -5   3   2  171.11    6.38
  -5  -3  -2  165.93    6.19
   5  -3   2  154.81    6.12
   5  -3   2  163.13    8.67
   5  -3   2  180.22    8.75
  -5   3   2  178.21    9.36
   5  -3   2  149.38    6.00
  -5   3   2  152.28    6.10
  -5  -3  -2  165.14    6.21
   5  -3   2  166.53    6.48
   5   3  -2  161.58    6.19
   5  -3   2  179.81    9.12
  -5   3   2  159.31    6.37
  -5  -3  -2  170.56    9.15
   5  -3   2  166.61    6.43
  -5   3   2  168.87    8.83
   5   3  -2  161.72    6.41
  -5  -3  -2  147.59    8.58
  -5   3   2  155.88    6.33
   5  -3   2  163.57    6.33
  -5   3   2  165.52    6.25
   5   3  -2  171.34    8.72
   5   3  -2  166.44    6.18
  -5  -3  -2  164.21    6.18
  -5   3   2  159.78    6.09
   5   3   2  163.47    6.46
   5  -3  -2  161.44    6.37
   5  -3  -2  167.97    8.58
  -5  -3   2  167.98    6.21
  -5   3  -2  156.59    6.27
   5   3   2  164.34    6.24
  -5  -3   2  175.85    9.28
  -5  -3   2  163.26    6.24
   5   3   2  175.71    8.99
  -5   3  -2  174.78    9.04
  -5  -3   2  167.61    6.32
  -5  -3   2  154.48    6.02
   5  -3  -2  164.44    6.28
   5  -3  -2  161.92    6.43
  -5   3  -2  165.23    6.05
  -5   3  -2  168.43    6.21
  -5  -3   2  165.25    6.25
  -5  -3   2  164.25    6.21
   5   3   2  169.61    6.21
  -5  -3   2  172.20    8.91
   5   3   2  176.55    8.66
   5  -3  -2  179.96    8.97
   5   3   2  159.06    6.43
   5   3   2  151.38    5.96
  -6  -3  -2  201.97    7.25
   6   3  -2  188.11   10.29
  -6   3   2  193.54   10.58
  -6   3   2  198.08   10.95
   6  -3   2  200.87   10.25
   6  -3   2  186.65    7.21
  -6   3   2  189.06    7.29
   6   3  -2  200.15    7.26
   6   3  -2  196.51    7.51
  -6   3   2  182.07    7.14
   6  -3   2  196.84    7.40
   6   3  -2  195.10    7.21
  -6  -3  -2  189.35    7.20
   6  -3   2  196.99    7.57
  -6  -3  -2  200.50   10.84
  -6  -3  -2  192.55   10.05
  -6  -3  -2  179.14    7.23
   6  -3   2  189.56    7.50
  -6   3   2  199.20    7.16
   6   3  -2  190.58   10.12
  -6   3   2  190.73    7.44
   6  -3   2  198.00   10.66
  -6  -3   2  195.16    7.33
   6   3   2  190.89    7.52
   6   3   2  197.65    7.56
   6  -3  -2  189.83   10.43
   6  -3  -2  189.82    7.19
  -6  -3   2  191.60    7.30
   6   3   2  194.60   10.52
   6  -3  -2  193.54   10.16
   6   3   2  193.52    7.31
  -6  -3   2  190.16    7.22
  -6   3  -2  191.72    7.17
  -6  -3   2  201.75    7.28
  -6   3  -2  200.61    7.10
   6  -3  -2  188.58    7.50
  -6   3  -2  190.06   10.55
  -6   3  -2  183.99    7.16
   6  -3  -2  187.86    7.45
  -6   3  -2  181.98    7.23
   6   3   2  191.48    7.22
  -6   3  -2  185.91   10.65
   6  -3  -2  185.34    7.42
  -6  -3   2  196.42   10.88
  -6   3  -2  188.13    7.35
  -6  -3   2  196.20    7.29
   6  -3  -2  181.98    7.31
   7  -3   2  6.3798  0.6449
  -7  -3  -2  5.5219  0.6602
   7   3  -2  4.4211  0.6807
  -7  -3  -2  4.1163  1.7371
   7  -3   2  2.7266  1.5813
  -7   3   2  3.0028  1.9712
   7   3  -2  4.0717  1.5451
  -7  -3  -2  4.4655  0.6234
  -7   3   2  5.9906  0.7159
   7  -3   2  4.3205  0.6324
   7  -3   2  8.0520  0.8824
   7  -3   2  6.4381  1.6686
   7  -3   2  3.8863  0.6093
   7   3  -2  6.1379  0.6155
  -7  -3  -2  4.1883  0.5490
   7   3  -2  4.5238  0.6309
  -7   3   2  4.6958  0.7461
  -7   3   2  3.4750  0.6067
  -7   3   2  3.9226  0.5642
   7  -3  -2  6.5146  0.6808
  -7   3  -2  3.8420  0.6243
   7   3   2  5.3884  0.6745
   7   3   2  3.7742  0.6313
   7  -3  -2  3.4382  0.5370
   7  -3  -2  4.8058  0.5687
   7  -3  -2  3.8268  0.5938
  -7   3  -2  4.3274  1.5885
   7   3   2  4.4651  1.6480
  -7  -3   2  4.6251  0.5317
   7   3   2  3.6281  0.6364
  -7  -3   2  3.3486  1.3449
   7   3   2  6.4250  0.6877
  -7   3  -2  3.1193  0.5924
  -7  -3   2  4.0339  0.6132
  -7  -3   2  3.3843  0.6075
  -7   3  -2  5.1650  0.6272
   7  -3  -2  4.8722  1.4565
  -7   3  -2  4.7534  0.5258
  -7  -3   2  3.2186  0.5665
   7  -3  -2  5.3676  0.6042
  -7   3  -2  2.9043  0.5385
   8   3  -2  35.138   1.704
  -8   3   2  34.622   1.781
   8  -3   2  30.447   1.656
  -8   3   2  33.026   1.639
   8  -3   2  31.438   1.730
   8   3  -2  34.006   1.617
  -8   3   2  35.855   1.790
  -8  -3  -2  36.550   1.747
  -8  -3  -2  33.699   1.749
   8   3  -2  33.207   1.792
  -8  -3  -2  35.138   1.653
   8  -3   2  33.869   1.750
   8  -3   2  31.729   1.639
  -8   3   2  30.053   1.735
   8  -3  -2  32.665   1.638
  -8   3  -2  35.746   1.831
   8  -3  -2  31.310   1.596
  -8  -3   2  34.379   1.744
  -8   3  -2  33.984   1.677
   8  -3  -2  34.517   1.711
   8   3   2  33.404   1.733
  -8   3  -2  31.212   1.586
  -8  -3   2  31.569   1.710
   8   3   2  32.620   1.720
  -8  -3   2  33.310   1.694
   8  -3  -2  39.350   1.776
   8   3   2  31.895   1.755
  -8   3  -2  33.545   1.687
   8   3   2  32.272   1.599
  -9  -3  -2  211.70    7.47
   9   3  -2  199.97    7.47
  -9  -3  -2  202.80    7.42
   9  -3   2  192.57    7.73
  -9   3   2  200.27    7.25
   9   3  -2  188.27    7.36
   9  -3   2  196.68    7.72
   9   3  -2  205.26    7.73
  -9  -3  -2  186.52    7.33
  -9   3   2  202.78    7.49
   9  -3   2  181.86    7.36
   9  -3  -2  194.55    7.40
  -9   3  -2  205.06    7.48
   9   3   2  196.01    7.73
  -9  -3   2  189.84    7.41
  -9  -3   2  195.20    7.37
  -9   3  -2  195.71    7.33
  -9  -3   2  198.50    7.41
   9  -3  -2  206.71    7.71
   9   3   2  200.73    7.51
   0   4   2  0.6372  0.3856
   0  -4   2  1.3224  0.5090
   0   4   2  0.6301  0.5002
   0   4  -2  0.8475  0.3612
   0   4  -2  1.5961  0.4437
   0   4   2  0.9762  0.4043
  -1  -4  -2 1644.40   85.34
  -1   4   2 1754.89   87.28
   1  -4   2 1765.00   86.35
   1  -4   2 1871.48   86.52
  -1   4   2 1744.51   85.26
   1  -4   2 1751.63   86.98
  -1  -4  -2 1752.06   86.79
   1   4  -2 1640.94   84.97
  -1   4   2 1779.29   86.61
   1   4  -2 1682.62   83.54
  -1   4   2 1568.75   84.57
   1   4  -2 1788.31   87.11
  -1  -4  -2 1761.80   86.11
  -1   4  -2 1719.53   84.00
  -1   4  -2 1664.19   85.19
   1   4   2 1763.31   87.65
  -1  -4   2 1644.04   85.19
   1   4   2 1702.02   83.56
  -1  -4   2 1770.97   87.24
   1  -4  -2 1691.63   86.22
  -1  -4   2 1776.42   89.53
   1  -4  -2 1743.56   87.88
   1   4   2 1773.38   85.59
  -2   4   2 1182.23   59.36
   2  -4   2 1280.10   59.92
  -2   4   2 1177.52   59.30
  -2   4   2 1248.83   57.92
   2  -4   2 1138.51   58.69
   2   4  -2 1222.10   60.31
   2   4  -2 1142.50   58.65
  -2  -4  -2 1214.31   57.90
  -2  -4  -2 1215.31   60.42
   2  -4   2 1271.81   60.33
  -2   4  -2 1165.78   58.30
   2   4   2 1248.87   60.87
   2   4   2 1080.14   58.02
  -2  -4   2 1236.06   60.66
  -2  -4   2 1304.03   58.62
   2  -4  -2 1152.26   60.88
  -2   4  -2 1221.04   60.09
  -2  -4   2 1257.54   61.54
   2   4   2 1227.75   62.33
   2  -4  -2 1171.85   58.58
   2  -4  -2 1135.10   57.03
  -2   4  -2 1232.92   60.00
  -3   4   2 2553.20  140.29
  -3   4   2 3089.97  143.09
   3  -4   2 3034.39  145.41
   3  -4   2 2713.23  139.26
  -3  -4  -2 3060.11  142.54
  -3   4   2 2804.94  142.73
   3   4  -2 2834.50  142.78
   3   4  -2 2909.82  140.72
  -3  -4  -2 2940.91  145.19
   3  -4   2 2672.56  145.34
   3  -4  -2 2797.76  139.68
   3  -4  -2 2871.65  141.16
  -3  -4   2 3093.12  143.22
  -3   4  -2 3074.45  143.12
   3  -4  -2 2580.39  142.54
  -3  -4   2 2923.13  145.04
   3   4   2 2891.24  141.93
  -3   4  -2 2896.85  145.14
  -3  -4   2 3047.98  138.42
   3   4   2 2783.59  143.08
  -4   4   2  28.899   1.394
  -4   4   2  35.113   2.351
  -4  -4  -2  28.927   1.378
   4  -4   2  30.028   2.394
   4   4  -2  29.098   1.353
  -4  -4  -2  28.776   1.357
   4   4  -2  33.508   2.307
  -4   4   2  28.149   1.466
   4  -4   2  31.802   1.418
   4  -4   2  29.554   1.425
  -4  -4  -2  30.636   2.207
  -4   4   2  32.671   2.512
   4   4  -2  29.054   1.398
   4  -4   2  30.536   1.413
  -4   4   2  30.516   2.660
   4   4  -2  32.738   2.264
  -4  -4  -2  30.060   2.348
   4  -4   2  32.358   2.368
  -4   4   2  29.535   1.403
  -4   4  -2  28.868   1.349
   4  -4  -2  30.006   1.377
   4   4   2  28.126   1.446
   4   4   2  32.558   1.411
  -4  -4   2  29.198   1.420
  -4  -4   2  30.291   1.427
   4   4   2  33.224   2.298
   4   4   2  31.489   2.343
  -4   4  -2  29.336   1.381
   4   4   2  31.403   2.332
   4  -4  -2  30.338   2.096
   4  -4  -2  31.434   2.331
   4  -4  -2  32.082   1.397
  -4  -4   2  30.434   1.388
   4   4   2  27.012   1.392
  -4  -4   2  33.876   2.267
  -4  -4   2  27.966   1.379
  -4   4  -2  32.095   2.361
   4  -4  -2  30.011   1.380
  -4  -4   2  29.322   1.338
  -4  -4   2  32.987   2.422
  -4  -4   2  33.200   2.605
  -5   4   2  268.08   13.88
  -5   4   2  284.20   14.31
   5  -4   2  250.43    9.79
  -5   4   2  256.65   10.08
  -5   4   2  266.83   10.19
  -5   4   2  271.16    9.91
  -5   4   2  251.12   10.06
  -5  -4  -2  274.44   13.68
   5  -4   2  274.89   10.34
  -5   4   2  276.47    9.70
   5  -4   2  271.55   10.24
  -5  -4  -2  272.97    9.85
   5   4  -2  274.12   10.27
  -5  -4  -2  255.87    9.53
   5  -4   2  268.67   14.13
   5  -4   2  260.72    9.75
   5  -4   2  263.66    9.63
   5   4  -2  272.88    9.89
   5   4  -2  262.40    9.89
   5  -4   2  269.86   13.53
  -5  -4  -2  268.97    9.89
   5  -4   2  266.18   10.11
   5   4  -2  277.60   13.70
   5   4  -2  272.50   13.71
  -5  -4  -2  276.43    9.93
  -5  -4  -2  289.08   14.29
   5  -4  -2  270.58   10.30
  -5   4  -2  249.35   13.91
  -5   4  -2  280.82   14.06
  -5   4  -2  270.49    9.63
   5   4   2  248.46   10.25
   5   4   2  260.20    9.91
   5   4   2  244.45   10.10
  -5   4  -2  267.44    9.88
  -5  -4   2  267.31    9.89
   5   4   2  266.29    9.96
   5  -4  -2  260.80   13.42
  -5  -4   2  272.59    9.95
  -5  -4   2  260.72    9.90
  -5  -4   2  272.98   10.11
  -5  -4   2  277.03   14.35
   5   4   2  267.40   10.32
   5   4   2  284.00   13.95
   5  -4  -2  283.20   14.05
  -5  -4   2  259.74   13.61
   5   4   2  280.87   13.73
   5  -4  -2  279.21   10.21
  -5  -4   2  278.92   13.67
   5  -4  -2  269.49   10.07
  -5  -4   2  269.32    9.91
  -5  -4   2  260.03    9.82
  -5   4  -2  258.07   10.02
   6  -4   2  511.94   18.40
   6   4  -2  439.55   23.85
  -6   4   2  489.89   24.63
   6   4  -2  499.67   17.58
   6  -4   2  486.59   18.21
  -6  -4  -2  455.02   23.89
   6   4  -2  469.66   23.97
  -6  -4  -2  478.19   24.78
  -6  -4  -2  501.46   17.58
   6  -4   2  489.14   24.71
  -6  -4  -2  442.76   16.96
   6   4  -2  479.32   18.24
  -6   4   2  509.33   17.62
  -6  -4  -2  501.01   17.49
  -6   4   2  488.61   17.14
  -6   4   2  491.91   17.87
  -6  -4  -2  490.79   17.60
   6   4  -2  486.87   17.62
   6  -4   2  493.77   17.95
  -6  -4   2  478.19   17.54
  -6  -4   2  467.42   24.85
   6  -4  -2  438.06   17.52
   6  -4  -2  482.55   18.16
   6  -4  -2  474.14   24.50
   6   4   2  450.02   18.19
  -6   4  -2  496.52   17.10
   6   4   2  491.23   18.31
   6  -4  -2  488.21   18.32
  -6   4  -2  461.86   24.31
   6   4   2  500.37   24.36
   6  -4  -2  459.17   23.72
  -6  -4   2  498.76   17.53
  -6   4  -2  509.78   17.81
  -6   4  -2  509.35   17.57
  -6  -4   2  484.28   17.57
  -6   4  -2  457.21   17.46
   6   4   2  496.71   17.70
   6   4   2  486.03   17.60
  -6   4  -2  479.69   24.51
  -6   4  -2  484.02   17.41
   6  -4  -2  491.97   17.91
   6  -4  -2  446.64   18.11
  -6  -4   2  460.03   17.44
  -6  -4   2  511.18   17.64
  -7   4   2  407.68   14.39
  -7  -4  -2  417.35   14.29
  -7   4   2  394.44   14.58
   7   4  -2  366.08   14.56
   7  -4   2  363.37   20.35
  -7  -4  -2  399.15   14.36
   7   4  -2  408.96   14.38
   7   4  -2  401.36   14.30
   7  -4   2  415.69   14.98
   7  -4   2  408.82   14.63
   7  -4   2  413.65   14.87
   7   4  -2  361.64   19.83
  -7  -4  -2  366.44   20.50
  -7   4   2  398.82   14.02
  -7   4   2  362.87   20.51
  -7  -4  -2  401.38   14.30
   7   4  -2  407.30   14.88
   7  -4  -2  392.30   14.55
  -7  -4   2  371.13   20.69
  -7  -4   2  388.70   14.28
   7   4   2  384.61   14.33
  -7  -4   2  394.23   14.36
  -7   4  -2  374.56   14.19
  -7  -4   2  410.36   14.32
   7  -4  -2  400.88   14.93
  -7   4  -2  370.95   14.31
  -7   4  -2  392.86   14.49
  -7  -4   2  395.76   14.30
   7   4   2  410.81   14.45
   7  -4  -2  410.30   14.82
   7   4   2  378.73   14.91
   7  -4  -2  377.63   14.72
  -7   4  -2  386.15   13.93
   7  -4  -2  334.07   19.48
  -7   4  -2  388.44   14.16
   7   4   2  374.08   20.11
  -7   4  -2  341.39   20.12
   8  -4   2  164.42    6.61
   8  -4   2  164.54    6.44
  -8  -4  -2  175.20    6.36
   8   4  -2  160.99    6.28
   8   4  -2  172.45    6.61
   8  -4   2  168.30    6.58
  -8   4   2  166.07    6.41
  -8   4   2  165.79    6.49
  -8   4   2  165.59    6.24
  -8  -4  -2  168.94    6.36
   8   4  -2  169.52    6.37
  -8  -4  -2  161.85    6.28
  -8   4  -2  159.16    6.17
   8  -4  -2  168.63    6.56
   8   4   2  165.58    6.62
   8   4   2  169.78    6.43
  -8  -4   2  165.24    6.30
   8  -4  -2  156.68    6.24
   8   4   2  165.47    6.32
  -8   4  -2  142.81    6.19
  -8  -4   2  168.07    6.39
  -8  -4   2  158.22    6.26
  -8  -4   2  164.28    6.33
   8  -4  -2  164.29    6.55
  -8   4  -2  168.21    6.39
  -9  -4  -2  13.755   0.944
   9   4  -2  12.837   0.861
  -9  -4  -2  14.821   0.898
  -9   4   2  13.619   0.924
   9   4  -2  14.418   0.941
   9  -4   2  13.221   0.986
  -9   4   2  12.861   0.928
   9  -4   2  13.373   0.911
  -9  -4  -2  10.982   0.828
  -9   4   2  15.193   0.958
   9   4  -2  12.779   0.905
   9  -4  -2  13.243   0.886
  -9   4  -2  12.954   0.816
   9   4   2  12.308   0.854
  -9   4  -2  13.152   0.908
   9   4   2  14.526   0.956
  -9  -4   2  13.551   0.942
  -9  -4   2  14.756   0.964
  -9   4  -2  12.226   0.899
   9  -4  -2  12.435   0.879
   9  -4  -2  11.681   0.830
   9   4   2  13.078   0.953
   0   5  -2  207.98   10.21
   0   5   2  212.10   10.27
   0  -5   2  207.29   10.60
   0   5   2  207.03   10.31
   0   5  -2  209.07   10.31
   0  -5   2  222.67   10.44
   0  -5  -2  212.28   10.45
   0  -5  -2  200.70   10.38
   0  -5   2  180.85   10.48
   0   5   2  197.66   10.48
   1  -5   2 2151.11  110.27
   1   5  -2 2131.11  107.62
  -1   5   2 2238.40  110.29
   1  -5   2 2254.63  108.53
  -1  -5  -2 2170.28  110.43
  -1   5   2 2299.07  107.78
  -1  -5  -2 2154.63  108.71
   1   5  -2 2150.05  109.06
  -1  -5  -2 2115.72  108.45
  -1   5   2 2216.30  110.86
   1  -5   2 2258.01  109.87
   1   5   2 2167.81  107.16
   1   5   2 2269.29  105.23
  -1   5  -2 2182.99  108.28
  -1   5  -2 2173.92  109.02
  -1  -5   2 2135.65  108.97
   1  -5  -2 2312.12  110.97
   1   5   2 2049.91  108.03
  -1  -5   2 2323.31  111.53
  -1  -5   2 2240.72  110.81
   1  -5  -2 2089.65  109.71
  -2   5   2  772.25   37.25
  -2  -5  -2  649.70   37.02
   2  -5   2  793.68   37.60
  -2  -5  -2  780.98   37.44
  -2   5   2  804.75   36.82
   2   5  -2  745.94   36.43
  -2  -5  -2  769.30   37.34
   2  -5   2  784.20   37.35
   2   5  -2  752.97   36.47
   2   5  -2  752.84   36.94
  -2   5  -2  764.12   36.66
  -2   5  -2  795.99   37.43
   2   5   2  752.05   36.27
   2  -5  -2  753.00   37.50
  -2  -5   2  738.26   37.63
   2   5   2  744.04   37.07
  -2   5  -2  776.49   36.91
  -2  -5   2  823.10   37.30
   2   5   2  784.94   36.77
   2  -5  -2  773.20   37.12
   2  -5  -2  767.12   36.48
  -3  -5  -2 1017.86   38.72
  -3   5   2 1198.86   53.10
  -3  -5  -2 1162.12   53.53
   3   5  -2 1123.84   52.16
  -3   5   2 1025.66   38.02
   3  -5   2 1026.67   41.72
  -3  -5  -2 1050.25   39.27
   3  -5   2 1045.92   38.21
  -3   5   2 1187.77   52.61
   3   5  -2 1113.60   52.74
   3  -5   2 1146.62   53.69
   3  -5   2 1052.23   40.87
   3  -5   2 1008.86   39.00
  -3  -5  -2 1123.70   53.29
  -3   5   2 1051.52   39.59
  -3  -5  -2 1174.99   52.98
   3  -5   2 1153.14   53.19
  -3   5  -2 1154.77   55.46
   3  -5  -2 1158.60   52.87
  -3   5  -2 1037.15   39.93
  -3  -5   2 1057.08   39.79
   3   5   2 1181.50   55.42
   3  -5  -2 1086.52   53.55
  -3  -5   2 1160.45   53.07
  -3  -5   2 1053.01   40.25
   3   5   2 1153.41   52.49
  -3   5  -2 1091.11   38.82
   3  -5  -2 1098.80   52.05
   3   5   2  990.72   39.35
   3  -5  -2 1022.48   40.67
   3  -5  -2 1009.77   40.99
  -3  -5   2 1157.70   53.77
  -3   5  -2 1195.31   52.40
  -3  -5   2 1058.47   40.93
  -3  -5   2 1060.75   39.79
  -4   5   2  221.84    8.61
   4  -5   2  244.24   12.17
   4  -5   2  232.26    8.83
   4  -5   2  217.12    8.31
   4  -5   2  220.36    8.71
  -4  -5  -2  216.73    8.44
  -4   5   2  225.59    8.26
   4   5  -2  222.51    8.43
  -4  -5  -2  207.03    7.82
   4  -5   2  241.31   11.97
  -4   5   2  235.51   12.02
  -4  -5  -2  227.33    8.45
  -4  -5  -2  222.01    8.17
  -4  -5  -2  217.86    8.38
  -4  -5  -2  241.92   12.16
  -4  -5  -2  237.61   11.80
   4   5  -2  214.27    8.73
  -4   5   2  223.06    8.43
   4  -5   2  216.38    7.92
  -4   5   2  220.02    8.62
   4  -5   2  228.66    8.64
   4  -5   2  222.63    8.24
   4  -5   2  206.48    8.35
   4   5  -2  225.11   11.63
  -4   5   2  248.31   12.29
   4   5  -2  240.15   11.79
  -4  -5   2  226.66    8.45
  -4  -5   2  218.36    8.42
  -4   5  -2  229.09    8.42
   4  -5  -2  229.22   11.42
  -4  -5   2  237.81    8.65
   4   5   2  206.86    8.40
  -4  -5   2  217.41    8.18
   4  -5  -2  239.70   12.06
  -4   5  -2  243.79   11.95
   4  -5  -2  228.14    8.60
   4   5   2  226.38    8.81
   4  -5  -2  229.01    8.70
  -4  -5   2  228.60    8.50
   4   5   2  226.13    8.51
   4   5   2  241.07   11.86
  -4  -5   2  243.87   11.63
  -4   5  -2  242.59   12.01
  -4  -5   2  247.14   12.37
   4   5   2  251.42   12.05
  -4  -5   2  239.07    8.50
   4   5   2  231.66    8.49
   4   5   2  217.17    8.66
   4  -5  -2  206.56    8.16
  -4   5  -2  233.50    8.56
  -4  -5   2  258.43   11.93
   4  -5  -2  232.96    8.80
  -4   5  -2  222.05    8.20
  -4  -5   2  231.57    8.41
  -5  -5  -2  72.629   4.340
  -5  -5  -2  69.832   2.889
   5   5  -2  69.144   4.515
  -5  -5  -2  66.139   2.844
   5   5  -2  68.661   2.813
   5   5  -2  66.082   2.931
   5  -5   2  69.302   2.926
  -5   5   2  72.385   4.992
  -5  -5  -2  64.724   2.676
  -5  -5  -2  67.379   4.698
   5  -5   2  62.790   2.719
  -5  -5  -2  70.358   2.558
   5  -5   2  65.093   2.734
  -5  -5  -2  66.598   2.839
   5   5  -2  71.243   4.399
   5  -5   2  67.073   2.923
   5  -5   2  65.997   2.783
   5  -5   2  68.482   4.649
  -5   5   2  71.538   3.029
   5  -5   2  70.830   2.985
  -5   5   2  68.663   2.982
  -5   5   2  67.813   2.891
  -5   5   2  73.335   2.894
   5   5  -2  64.915   2.825
   5  -5  -2  68.600   2.883
   5  -5  -2  69.347   4.554
  -5   5  -2  70.465   2.970
   5   5   2  69.403   4.474
   5  -5  -2  80.324   2.938
   5   5   2  70.599   2.922
   5   5   2  70.425   3.019
  -5  -5   2  73.181   2.932
  -5  -5   2  70.311   4.816
   5  -5  -2  67.891   4.114
   5  -5  -2  70.164   2.954
  -5   5  -2  72.351   4.838
  -5  -5   2  68.913   2.753
  -5  -5   2  67.911   2.881
   5   5   2  71.231   4.716
   5   5   2  64.916   2.873
  -5  -5   2  68.725   2.896
   5   5   2  71.803   2.899
  -5  -5   2  67.604   4.419
  -5  -5   2  69.527   2.879
  -5   5  -2  65.369   4.428
  -5   5  -2  73.860   2.851
  -5   5  -2  73.817   2.901
  -6  -5  -2  331.44   11.79
   6   5  -2  322.51   12.08
  -6   5   2  305.93   12.01
  -6   5   2  303.99   17.07
   6   5  -2  345.67   12.33
   6  -5   2  314.43   11.47
   6   5  -2  314.18   16.39
  -6  -5  -2  334.99   11.83
   6   5  -2  328.53   11.83
  -6  -5  -2  305.85   17.01
   6  -5   2  320.98   12.09
   6   5  -2  333.17   11.87
  -6  -5  -2  300.63   11.37
  -6   5   2  326.12   12.10
   6  -5   2  327.26   12.37
   6   5  -2  313.14   16.48
  -6  -5  -2  328.85   11.87
  -6   5   2  334.23   11.61
   6  -5   2  295.17   16.90
  -6   5   2  308.92   11.83
  -6  -5  -2  293.14   16.25
   6  -5   2  305.25   12.22
  -6   5  -2  320.61   11.83
   6   5   2  339.18   12.37
   6   5   2  329.46   11.89
  -6  -5   2  335.43   11.91
   6  -5  -2  317.71   12.03
  -6  -5   2  322.04   11.79
  -6  -5   2  330.23   11.87
   6  -5  -2  302.70   16.19
   6  -5  -2  326.65   12.33
  -6   5  -2  290.39   16.63
   6  -5  -2  325.46   12.21
  -6   5  -2  329.15   16.98
  -6  -5   2  331.70   11.84
   6   5   2  316.98   16.80
  -6   5  -2  336.56   11.56
  -6   5  -2  317.28   11.67
   6  -5  -2  302.77   11.74
   6   5   2  331.74   11.94
   6  -5  -2  314.66   16.85
  -6  -5   2  312.40   17.21
  -6   5  -2  314.92   12.00
  -7   5   2  284.75   10.28
  -7   5   2  280.57   10.50
  -7  -5  -2  287.82   10.42
  -7  -5  -2  290.77   10.45
  -7  -5  -2  283.60   10.48
   7   5  -2  287.85   10.46
   7   5  -2  264.83   10.61
   7  -5   2  286.11   10.93
   7  -5   2  289.35   10.84
   7  -5   2  281.16   10.68
  -7   5   2  284.38   10.71
   7   5  -2  290.67   10.88
   7   5  -2  285.57   10.48
  -7   5  -2  271.87   10.29
  -7  -5   2  272.89   10.37
   7  -5  -2  280.96   10.88
   7  -5  -2  280.86   10.79
  -7  -5   2  286.72   10.44
   7   5   2  281.48   10.92
  -7  -5   2  277.13   10.50
   7   5   2  290.86   10.57
   7  -5  -2  274.93   10.61
  -7   5  -2  288.47   10.22
  -7   5  -2  255.28   10.43
   7  -5  -2  269.00   10.35
  -7   5  -2  272.14   10.59
   7   5   2  275.74   10.47
  -7  -5   2  274.56   10.44
   8  -5   2  285.29   10.74
   8   5  -2  286.73   10.96
  -8  -5  -2  285.72   10.48
   8  -5   2  284.20   11.02
  -8  -5  -2  282.56   10.51
   8   5  -2  280.26   10.57
   8   5  -2  281.47   10.53
  -8  -5  -2  288.68   10.56
  -8   5   2  281.96   10.57
   8  -5   2  284.13   10.93
  -8   5   2  283.07   10.32
  -8   5   2  290.05   10.74
   8   5   2  283.03   10.56
   8  -5  -2  272.77   10.67
   8   5   2  295.39   10.66
  -8  -5   2  289.44   10.59
   8  -5  -2  296.90   10.93
  -8   5  -2  297.98   10.59
   8   5   2  287.84   11.01
  -8   5  -2  268.12   10.61
  -8  -5   2  248.51   10.46
  -8   5  -2  258.38   10.35
   8  -5  -2  288.99   10.98
  -8   5  -2  298.10   10.31
  -8  -5   2  296.00   10.55
   9   5  -2  188.35    7.19
   9   5  -2  197.33    7.47
  -9   5   2  193.53    7.20
   9   5  -2  189.49    7.17
   9  -5   2  200.03    7.46
  -9  -5  -2  190.06    7.18
   9  -5   2  188.64    7.48
  -9  -5  -2  198.15    7.14
  -9  -5  -2  188.48    7.13
  -9   5   2  178.46    7.21
  -9   5   2  196.14    7.00
   9  -5  -2  202.01    7.45
   9   5   2  194.78    7.24
  -9  -5   2  194.98    7.19
   9   5   2  184.56    7.16
   9   5   2  195.92    7.50
  -9   5  -2  186.06    6.93
  -9   5  -2  198.39    7.21
   9  -5  -2  181.18    7.43
  -9  -5   2  194.40    7.15
   0   6   2  690.37   35.24
   0  -6  -2  725.41   35.21
   0  -6  -2  732.98   35.46
   0   6   2  742.93   34.70
   0  -6   2  738.43   35.62
   0   6   2  705.68   34.71
   0  -6   2  698.83   35.39
   0   6  -2  737.97   34.65
   0  -6   2  745.95   35.44
   0   6  -2  716.68   35.03
   1   6  -2  967.45   46.75
  -1  -6  -2  954.42   47.29
  -1  -6  -2  969.39   46.99
   1  -6   2  978.21   47.38
   1  -6   2  996.28   47.47
   1   6  -2  954.40   46.17
  -1   6   2  996.62   46.42
  -1  -6  -2  921.89   47.16
   1  -6   2  980.33   47.24
  -1   6   2 1005.72   47.11
  -1   6   2  989.26   46.26
   1   6   2  930.99   46.10
   1   6   2 1008.58   46.45
  -1   6  -2  979.54   46.35
  -1   6  -2  966.82   46.78
   1   6   2  923.37   46.95
   1  -6  -2  989.91   47.02
   1  -6  -2 1005.35   47.45
  -1  -6   2  963.43   47.18
  -1  -6   2  985.08   47.56
  -1  -6   2  922.06   47.15
   2  -6   2  106.10    3.97
   2   6  -2  103.93    4.27
   2   6  -2  115.73    6.06
   2  -6   2  99.829   4.244
  -2   6   2  109.06    6.34
  -2  -6  -2  113.50    4.07
   2  -6   2  105.69    4.10
  -2   6   2  100.32    4.25
  -2  -6  -2  116.68    6.11
   2  -6   2  118.20    6.40
   2   6  -2  107.59    5.83
  -2   6   2  114.63    6.26
  -2  -6  -2  112.54    5.87
   2  -6   2  104.40    4.00
  -2  -6  -2  103.53    3.89
   2  -6   2  109.29    6.18
  -2  -6  -2  114.90    6.13
  -2   6   2  103.80    4.28
   2   6   2  111.42    4.25
   2  -6  -2  111.17    4.34
   2   6   2  102.72    4.32
   2  -6  -2  109.61    5.75
  -2  -6   2  106.94    4.25
   2  -6  -2  105.06    4.05
  -2   6  -2  120.06    6.12
   2  -6  -2  120.36    6.18
   2   6   2  122.05    6.30
   2   6   2  112.29    4.24
  -2   6  -2  104.32    4.23
  -2  -6   2  110.79    4.11
  -2   6  -2  112.26    6.11
   2  -6  -2  108.42    4.25
   2   6   2  112.96    6.15
  -2   6  -2  116.24    6.09
  -2  -6   2  102.48    3.91
  -2  -6   2  122.22    6.32
  -2  -6   2  116.79    6.40
  -2  -6   2  106.34    4.17
   3  -6   2  172.92    6.50
  -3  -6  -2  175.67    6.60
  -3   6   2  191.95    9.72
   3  -6   2  192.88    9.67
   3   6  -2  179.09    9.14
   3   6  -2  182.71    9.09
   3  -6   2  175.75    6.87
  -3   6   2  181.84    6.75
   3   6  -2  173.15    6.58
  -3   6   2  172.59    6.70
  -3  -6  -2  161.42    6.57
   3  -6   2  176.77    6.47
  -3   6   2  181.17    6.46
  -3  -6  -2  185.55    9.39
   3   6  -2  175.13    6.77
   3  -6   2  179.21    6.75
   3  -6   2  163.38    6.20
  -3   6   2  161.39    6.54
  -3  -6  -2  182.30    9.49
   3   6  -2  192.88    9.41
  -3  -6  -2  172.48    6.13
   3  -6   2  168.88    6.45
   3  -6   2  187.79    9.63
  -3  -6  -2  175.99    6.40
  -3   6   2  182.83    9.67
  -3   6   2  178.40    6.77
   3  -6  -2  162.86    6.40
  -3  -6   2  170.19    6.42
   3   6   2  193.55    9.55
  -3   6  -2  180.60    9.32
   3  -6  -2  170.09    6.70
   3   6   2  173.28    6.64
  -3  -6   2  174.24    6.60
   3   6   2  168.18    6.61
   3   6   2  164.51    6.35
   3  -6  -2  180.49    9.36
  -3   6  -2  185.28    9.49
  -3   6  -2  175.50    6.68
   3  -6  -2  182.56    8.95
   3  -6  -2  193.37    9.56
   3   6   2  160.65    6.63
   3   6   2  170.93    6.80
  -3   6  -2  164.53    6.67
  -3  -6   2  174.71    6.66
   3   6   2  166.93    6.88
  -3  -6   2  190.41    9.54
  -3  -6   2  172.95    6.17
   3   6   2  194.32    9.59
  -3  -6   2  170.82    6.58
   3  -6  -2  174.30    6.85
  -3  -6   2  178.51    6.66
  -3  -6   2  195.02    9.84
  -3   6  -2  180.09    6.42
   4   6  -2  62.104   2.553
   4   6  -2  58.123   2.478
  -4   6   2  59.703   4.262
   4  -6   2  60.305   2.562
   4  -6   2  54.567   2.351
  -4  -6  -2  57.037   2.250
   4  -6   2  61.515   2.606
   4  -6   2  62.137   4.136
   4  -6   2  60.488   2.462
  -4   6   2  58.802   2.494
  -4   6   2  60.718   2.504
  -4   6   2  63.543   2.653
   4  -6   2  59.683   2.523
   4   6  -2  54.940   2.552
  -4   6   2  57.124   2.572
  -4  -6  -2  54.350   2.456
   4   6  -2  60.564   3.939
  -4  -6  -2  62.936   4.191
  -4  -6  -2  60.854   2.506
   4  -6   2  60.293   4.195
   4  -6   2  58.138   2.363
  -4  -6  -2  61.208   3.896
  -4  -6  -2  58.648   2.375
  -4   6   2  59.827   2.633
  -4  -6  -2  58.119   2.511
   4   6  -2  58.700   3.945
   4  -6  -2  63.128   2.548
  -4   6  -2  55.696   2.531
   4   6   2  57.891   2.476
  -4   6  -2  58.716   3.878
   4  -6  -2  62.102   4.054
   4   6   2  62.967   4.262
  -4  -6   2  58.532   4.261
   4  -6  -2  64.401   2.587
  -4  -6   2  59.909   2.546
   4  -6  -2  58.425   2.419
   4   6   2  58.479   2.564
   4   6   2  56.997   2.560
   4   6   2  62.483   2.556
  -4  -6   2  59.819   2.559
   4  -6  -2  62.251   3.595
  -4  -6   2  57.985   2.407
  -4  -6   2  58.461   2.535
   4   6   2  60.060   4.055
  -4   6  -2  61.766   2.468
   4   6   2  60.408   2.644
  -4   6  -2  59.482   2.484
  -4   6  -2  59.589   2.572
   4  -6  -2  62.640   2.516
  -4  -6   2  60.545   2.419
  -4  -6   2  60.227   3.978
  -4   6  -2  56.947   4.129
   5   6  -2  89.862   3.657
  -5  -6  -2  85.263   5.302
  -5   6   2  79.432   5.861
  -5   6   2  87.946   3.532
   5   6  -2  83.679   3.570
  -5   6   2  87.954   3.556
   5  -6   2  86.757   3.680
  -5  -6  -2  87.022   3.195
   5  -6   2  90.191   3.622
   5  -6   2  87.851   3.621
  -5  -6  -2  89.333   3.547
  -5  -6  -2  84.906   3.337
  -5  -6  -2  88.234   5.788
   5   6  -2  83.672   5.438
  -5   6   2  91.061   3.726
  -5   6   2  90.795   3.709
  -5  -6  -2  86.607   3.545
   5  -6   2  87.274   5.689
   5   6  -2  88.010   3.464
  -5  -6  -2  87.148   3.534
   5  -6   2  89.260   3.470
   5   6  -2  90.136   3.536
   5   6  -2  83.688   3.497
   5   6  -2  87.591   5.404
  -5  -6   2  82.919   3.367
  -5   6  -2  90.146   3.502
   5  -6  -2  90.530   3.671
   5   6   2  87.367   3.586
  -5   6  -2  91.052   5.869
  -5  -6   2  84.586   5.769
   5   6   2  78.264   3.438
   5   6   2  89.772   3.764
  -5  -6   2  87.790   3.577
  -5  -6   2  89.899   3.596
   5   6   2  92.821   3.652
   5   6   2  81.344   5.548
   5  -6  -2  82.719   5.520
  -5  -6   2  87.930   3.413
   5  -6  -2  84.268   3.568
   5   6   2  88.522   5.733
  -5   6  -2  86.642   3.637
   5  -6  -2  91.380   3.604
   5   6   2  87.881   3.582
  -5   6  -2  83.799   5.372
  -5  -6   2  83.574   5.383
  -5   6  -2  90.548   3.559
  -5  -6   2  86.869   3.597
  -6  -6  -2  149.72    5.41
   6   6  -2  140.97    5.64
   6  -6   2  150.07    5.84
   6   6  -2  152.28    5.90
  -6  -6  -2  134.31    8.76
  -6  -6  -2  131.52    8.18
   6  -6   2  141.68    8.70
  -6   6   2  147.48    5.62
   6   6  -2  134.73    8.24
   6  -6   2  147.64    5.49
  -6  -6  -2  151.15    5.71
  -6   6   2  152.23    5.72
  -6  -6  -2  150.22    5.65
  -6  -6  -2  150.82    5.68
  -6   6   2  140.54    5.79
  -6   6   2  137.94    9.04
   6   6  -2  140.79    5.56
  -6   6   2  152.96    5.91
   6  -6   2  151.32    5.81
   6   6  -2  153.29    5.68
   6   6  -2  139.44    5.73
   6  -6   2  147.49    5.93
  -6  -6   2  147.47    5.70
  -6  -6   2  140.22    8.92
   6   6   2  135.04    8.64
   6  -6  -2  150.53    5.82
   6   6   2  152.13    5.77
  -6   6  -2  144.14    8.95
  -6  -6   2  154.24    5.76
  -6  -6   2  147.65    5.70
   6  -6  -2  154.93    5.91
  -6   6  -2  144.76    5.83
   6  -6  -2  131.89    8.51
   6  -6  -2  145.88    5.75
  -6   6  -2  132.86    5.49
   6   6   2  134.26    5.73
  -6   6  -2  148.61    5.59
   6   6   2  155.98    5.98
   6   6   2  151.88    5.73
  -6   6  -2  147.88    5.70
   7   6  -2  335.50   12.80
  -7  -6  -2  361.13   12.83
   7  -6   2  359.92   13.09
  -7  -6  -2  348.85   12.79
   7  -6   2  326.77   13.34
  -7   6   2  351.89   12.82
   7   6  -2  313.51   12.76
   7  -6   2  349.58   13.24
  -7  -6  -2  336.18   12.68
   7   6  -2  349.23   13.29
  -7   6   2  337.30   12.52
  -7   6   2  359.41   13.09
   7   6  -2  330.56   13.04
  -7   6  -2  350.54   12.99
   7  -6  -2  357.44   13.35
  -7  -6   2  343.99   12.81
  -7   6  -2  360.61   12.50
   7  -6  -2  333.66   13.00
  -7   6  -2  361.86   12.82
  -7  -6   2  341.85   12.84
  -7  -6   2  344.02   12.75
   7  -6  -2  355.56   13.22
   7   6   2  351.20   12.85
   7   6   2  338.27   12.88
   7   6   2  358.77   13.37
  -8  -6  -2  84.482   3.439
  -8  -6  -2  87.907   3.426
   8   6  -2  85.159   3.427
  -8   6   2  81.866   3.453
  -8   6   2  86.660   3.449
   8   6  -2  81.901   3.423
   8  -6   2  86.787   3.553
  -8   6   2  88.843   3.602
   8  -6   2  82.547   3.574
   8  -6   2  85.442   3.495
   8   6  -2  86.296   3.589
  -8  -6  -2  83.504   3.406
   8  -6  -2  84.083   3.521
   8   6   2  86.714   3.649
   8  -6  -2  85.773   3.565
   8   6   2  82.516   3.476
   8   6   2  82.614   3.447
  -8  -6   2  86.022   3.472
  -8   6  -2  82.061   3.494
  -8   6  -2  84.245   3.467
  -8  -6   2  81.480   3.402
   8  -6  -2  82.902   3.444
  -8   6  -2  85.237   3.407
  -8  -6   2  84.559   3.447
   9   6  -2  56.367   2.408
  -9   6   2  56.624   2.286
  -9   6   2  56.228   2.332
   9  -6   2  55.884   2.407
   9   6  -2  58.209   2.320
   9  -6   2  56.564   2.416
  -9  -6  -2  52.819   2.277
  -9  -6  -2  57.885   2.322
  -9   6  -2  58.191   2.357
  -9  -6   2  55.451   2.333
   9   6   2  57.965   2.448
  -9  -6   2  56.385   2.301
   9  -6  -2  59.461   2.401
   9   6   2  52.660   2.300
   0   7   2  14.443   1.756
   0  -7  -2  14.671   0.799
   0  -7   2  18.609   1.806
   0  -7  -2  15.202   1.635
   0   7   2  15.126   0.970
   0  -7   2  14.720   0.854
   0  -7   2  14.630   0.857
   0   7   2  15.822   1.876
   0  -7  -2  15.650   1.496
   0  -7  -2  14.937   0.827
   0   7   2  13.904   0.921
   0   7  -2  16.688   1.548
   0   7   2  13.810   0.803
   0  -7   2  18.225   1.547
   0   7  -2  14.256   0.852
   0  -7   2  14.658   0.962
   0  -7  -2  14.358   0.782
   0   7   2  16.252   0.955
   0  -7   2  14.089   0.790
   1  -7   2  627.43   22.80
   1   7  -2  718.94   32.21
   1   7  -2  632.45   23.68
   1  -7   2  605.65   23.42
   1  -7   2  635.02   23.09
  -1   7   2  698.39   31.90
  -1  -7  -2  642.76   22.95
  -1  -7  -2  650.38   23.02
  -1   7   2  625.09   23.80
   1  -7   2  721.45   32.66
  -1   7   2  651.01   23.79
  -1   7   2  644.66   24.41
   1  -7   2  684.98   32.41
   1  -7   2  624.76   22.19
   1  -7   2  645.00   23.03
  -1  -7  -2  731.82   32.36
   1   7  -2  672.73   31.61
  -1  -7  -2  714.42   32.32
  -1  -7  -2  663.49   22.13
   1  -7   2  630.87   23.70
  -1   7   2  594.05   22.83
   1  -7   2  625.13   23.73
   1  -7   2  733.35   32.56
   1  -7   2  637.41   24.10
   1   7  -2  669.04   24.34
  -1   7   2  651.42   23.95
  -1   7   2  685.54   32.45
  -1  -7   2  613.02   22.78
  -1  -7   2  611.50   23.70
   1  -7  -2  614.82   22.13
   1   7   2  751.40   23.95
  -1   7  -2  676.60   32.13
  -1   7  -2  607.00   23.67
   1   7   2  659.40   31.56
  -1   7  -2  697.16   31.87
   1   7   2  674.77   31.75
  -1  -7   2  647.23   22.18
  -1   7  -2  667.30   23.90
   1   7   2  702.33   32.43
   1  -7  -2  637.55   32.25
  -1  -7   2  674.75   32.58
   1   7   2  624.45   23.73
   1  -7  -2  619.42   23.01
  -1  -7   2  632.16   23.07
   1  -7  -2  644.44   22.98
  -1  -7   2  706.06   32.56
  -1  -7   2  620.63   23.66
  -1  -7   2  639.32   23.72
  -1  -7   2  661.10   22.99
   1   7   2  632.98   23.73
   1   7   2  659.18   24.41
  -2   7   2  766.96   36.14
   2   7  -2  802.63   36.37
   2  -7   2  769.13   36.74
  -2  -7  -2  728.61   25.95
   2   7  -2  751.70   35.65
  -2   7   2  717.79   26.90
  -2  -7  -2  740.20   26.04
  -2   7   2  745.33   26.98
   2  -7   2  729.80   27.90
  -2   7   2  773.59   36.67
  -2  -7  -2  759.26   25.04
  -2   7   2  697.85   25.88
   2  -7   2  703.75   26.52
   2  -7   2  737.26   27.30
  -2   7   2  711.49   27.65
   2   7  -2  761.76   26.81
  -2  -7  -2  778.57   36.42
   2  -7   2  744.06   25.12
   2  -7   2  732.20   26.12
  -2  -7  -2  724.73   26.76
   2  -7   2  753.97   26.08
  -2   7   2  694.07   27.60
   2   7  -2  727.55   27.52
  -2   7   2  759.80   27.13
   2  -7   2  802.71   36.88
  -2  -7  -2  763.02   36.46
   2  -7  -2  785.24   36.80
   2   7   2  708.45   26.99
   2  -7  -2  661.97   26.02
  -2  -7   2  738.85   26.93
   2   7   2  738.04   26.86
   2   7   2  746.53   26.86
  -2   7  -2  670.84   26.79
   2  -7  -2  770.97   36.50
   2   7   2  799.66   36.62
  -2  -7   2  691.15   26.56
  -2  -7   2  801.68   36.72
   2   7   2  768.00   27.62
   2  -7  -2  700.02   25.04
   2  -7  -2  753.85   27.28
  -2   7  -2  720.89   27.03
  -2   7  -2  732.28   26.94
  -2   7  -2  787.28   36.08
  -2   7  -2  785.98   36.30
  -2  -7   2  749.91   25.07
  -2  -7   2  728.83   26.78
   2  -7  -2  745.80   26.03
  -2   7  -2  748.64   36.51
  -2  -7   2  787.39   26.13
   2   7   2  783.38   36.07
  -2  -7   2  712.76   26.83
  -2  -7   2  690.72   25.96
   2  -7  -2  729.42   27.90
  -2  -7   2  803.25   37.01
   2   7   2  670.43   27.81
   3   7  -2  253.54   12.54
  -3   7   2  256.31   12.88
  -3   7   2  225.43    9.20
   3  -7   2  237.35    8.69
  -3   7   2  241.35    9.09
  -3  -7  -2  236.80   12.50
  -3  -7  -2  222.42    8.84
  -3   7   2  235.45    8.64
   3   7  -2  252.58    9.14
  -3  -7  -2  242.28    8.89
  -3   7   2  252.34    9.07
   3  -7   2  235.59    8.76
   3  -7   2  232.44    9.22
  -3  -7  -2  234.12    8.26
   3   7  -2  232.46   12.06
  -3   7   2  248.98   12.92
  -3  -7  -2  245.42    8.62
   3  -7   2  240.30    9.06
   3  -7   2  237.15    8.37
   3   7  -2  243.71    8.88
  -3  -7  -2  228.95    8.52
   3  -7   2  241.82    8.70
   3   7  -2  230.37    8.86
  -3   7   2  236.95    9.01
   3  -7   2  240.79   12.76
   3  -7   2  245.40   12.81
  -3   7  -2  233.65    9.00
   3   7   2  253.72    8.97
   3   7   2  250.72   12.61
   3  -7  -2  221.89    9.07
  -3   7  -2  242.43    8.62
   3  -7  -2  247.76    9.23
  -3   7  -2  248.71    9.01
  -3  -7   2  242.23    8.95
   3  -7  -2  218.39    8.28
   3  -7  -2  250.34   12.73
   3   7   2  224.45    9.24
  -3  -7   2  242.54    8.86
   3  -7  -2  229.68    8.63
   3   7   2  213.74    8.89
   3  -7  -2  240.66    9.03
  -3  -7   2  242.28   12.91
  -3  -7   2  247.22   12.76
  -3   7  -2  259.13   12.71
  -3   7  -2  237.74   12.45
   3   7   2  239.16    8.92
  -3  -7   2  230.29    8.30
   3   7   2  239.72    9.18
  -3  -7   2  244.43    8.97
   3   7   2  251.63   12.78
  -3  -7   2  229.27    8.83
  -3  -7   2  244.53    8.68
  -4  -7  -2  67.600   2.614
  -4  -7  -2  69.082   2.759
  -4  -7  -2  71.142   4.570
   4   7  -2  73.885   2.974
   4   7  -2  65.271   2.928
  -4   7   2  65.496   2.849
  -4  -7  -2  65.325   2.859
   4  -7   2  69.126   2.984
   4  -7   2  71.385   4.757
  -4   7   2  68.554   3.037
   4  -7   2  69.227   2.742
  -4   7   2  65.386   4.963
   4  -7   2  71.676   2.912
  -4   7   2  72.988   2.899
  -4   7   2  71.019   3.040
  -4   7   2  64.562   2.947
   4   7  -2  70.685   4.596
   4  -7   2  68.049   2.842
   4   7  -2  68.812   2.871
   4  -7   2  72.365   2.963
  -4  -7  -2  71.125   2.905
   4   7  -2  69.650   2.860
  -4   7  -2  75.128   2.901
  -4  -7   2  72.759   4.875
   4   7   2  66.472   2.923
   4  -7  -2  72.546   2.981
   4  -7  -2  72.167   2.943
  -4  -7   2  69.279   2.974
  -4  -7   2  71.624   2.930
  -4  -7   2  69.504   2.951
   4   7   2  65.586   4.692
  -4  -7   2  70.842   2.789
  -4  -7   2  70.544   4.716
  -4   7  -2  66.992   2.950
   4  -7  -2  69.965   4.674
   4  -7  -2  66.601   2.782
   4   7   2  67.007   2.905
   4  -7  -2  69.897   2.886
   4   7   2  61.150   4.651
  -4  -7   2  73.060   2.838
   4   7   2  70.231   3.076
   4   7   2  68.077   2.989
  -4   7  -2  72.166   2.855
   4   7   2  70.928   2.898
  -4   7  -2  73.730   3.010
  -4   7  -2  64.254   4.746
  -4  -7   2  60.819   2.608
  -5  -7  -2  278.59    9.85
  -5  -7  -2  270.03   10.17
   5  -7   2  276.73   10.62
  -5   7   2  270.22   10.14
  -5  -7  -2  266.99   10.07
   5   7  -2  276.95   10.44
  -5   7   2  283.93    9.97
   5  -7   2  271.61    9.92
  -5   7   2  258.78   14.85
   5   7  -2  282.92   10.19
  -5  -7  -2  277.74   10.19
   5   7  -2  264.53   14.37
  -5  -7  -2  254.79   14.26
   5  -7   2  267.88   10.46
  -5   7   2  276.28   10.41
   5   7  -2  266.48   10.12
   5  -7   2  284.00   10.42
  -5   7   2  280.58   10.41
  -5  -7  -2  260.15    9.40
   5  -7   2  256.04   14.70
   5   7  -2  270.71   10.54
   5  -7  -2  299.45   10.41
   5   7   2  277.34   10.63
   5  -7  -2  271.21   10.44
  -5   7  -2  262.71   14.69
   5   7   2  273.93   10.25
  -5  -7   2  274.13   10.15
  -5  -7   2  289.23   10.28
   5   7   2  263.74   14.54
  -5  -7   2  265.43   10.06
   5   7   2  260.46   10.13
  -5   7  -2  277.65   10.36
   5  -7  -2  287.18   10.60
  -5   7  -2  287.09   10.16
  -5  -7   2  254.47   14.43
  -5   7  -2  297.73    9.96
  -5  -7   2  284.99   10.26
   5   7   2  279.24   10.48
   5   7   2  253.48   14.49
   5  -7  -2  274.93   14.70
  -5  -7   2  265.16    9.85
  -5  -7   2  257.36   14.87
   5   7   2  282.33   10.27
   5  -7  -2  262.48    9.84
  -6  -7  -2  51.143   2.360
  -6   7   2  50.906   2.349
   6   7  -2  49.179   2.232
   6   7  -2  49.091   2.303
   6  -7   2  47.926   2.340
  -6   7   2  44.868   2.418
   6   7  -2  54.706   2.422
   6  -7   2  49.539   2.231
   6  -7   2  51.871   2.421
   6  -7   2  51.024   2.350
  -6  -7  -2  50.914   2.160
  -6  -7  -2  49.064   2.272
  -6   7   2  50.401   2.333
  -6  -7  -2  49.804   2.309
  -6   7   2  50.045   2.406
   6   7  -2  56.687   2.362
   6  -7  -2  53.085   2.331
   6  -7  -2  52.140   2.383
   6   7   2  52.345   2.468
  -6   7  -2  52.223   2.360
  -6   7  -2  51.053   2.477
  -6  -7   2  52.241   2.370
   6   7   2  52.044   2.380
  -6  -7   2  54.954   2.409
   6  -7  -2  53.101   2.342
  -6  -7   2  53.139   2.357
   6   7   2  53.300   2.394
   6   7   2  47.254   2.321
  -6   7  -2  53.544   2.361
  -7  -7  -2  61.144   2.634
   7   7  -2  59.627   2.687
   7  -7   2  65.431   2.846
  -7  -7  -2  61.756   2.690
   7  -7   2  66.605   2.750
  -7   7   2  61.780   2.700
   7  -7   2  61.128   2.741
  -7   7   2  64.783   2.904
   7   7  -2  65.925   2.718
  -7  -7  -2  60.490   2.699
  -7   7   2  59.471   2.702
   7   7  -2  62.754   2.793
  -7   7  -2  66.001   2.753
   7  -7  -2  63.292   2.787
  -7   7  -2  65.466   2.703
   7   7   2  63.261   2.746
  -7  -7   2  61.507   2.702
  -7  -7   2  61.902   2.732
  -7  -7   2  61.653   2.687
   7   7   2  61.466   2.726
   7  -7  -2  61.961   2.721
   7   7   2  61.616   2.833
   7  -7  -2  59.794   2.710
  -7   7  -2  63.761   2.827
  -8   7   2  31.499   1.521
  -8   7   2  32.694   1.533
   8   7  -2  30.823   1.549
   8   7  -2  31.623   1.504
  -8   7   2  31.003   1.609
   8  -7   2  31.936   1.590
  -8  -7  -2  32.557   1.526
  -8  -7  -2  29.943   1.450
  -8  -7  -2  31.219   1.517
   8  -7   2  29.548   1.513
   8  -7   2  31.596   1.524
   8  -7  -2  31.776   1.514
  -8  -7   2  30.819   1.495
  -8  -7   2  31.732   1.513
   8   7   2  29.854   1.510
   8  -7  -2  30.420   1.476
   8   7   2  32.872   1.626
   8   7   2  31.111   1.551
  -8  -7   2  31.120   1.510
  -8   7  -2  33.272   1.551
  -8   7  -2  29.760   1.549
  -8   7  -2  31.135   1.546
   8  -7  -2  29.935   1.542
   0  -8   2  629.37   24.26
   0  -8   2  675.19   33.46
   0   8   2  603.09   24.33
   0   8   2  671.83   25.03
   0   8   2  711.64   33.46
   0   8  -2  697.07   32.66
   0   8   2  647.13   32.54
   0  -8   2  689.23   24.30
   0  -8   2  697.93   23.60
   0  -8  -2  671.27   23.61
   0   8  -2  676.59   24.30
   0  -8   2  679.83   23.68
   0  -8  -2  700.14   33.27
   0  -8   2  623.75   33.14
   0  -8   2  660.24   22.75
   0   8   2  678.21   24.37
   0  -8  -2  695.50   33.21
   0   8   2  668.49   24.52
   0  -8  -2  649.74   24.62
   0   8  -2  690.70   33.10
   0  -8  -2  682.06   22.70
   0  -8  -2  680.18   23.54
   0   8  -2  662.55   24.94
   0  -8   2  647.90   23.33
   0   8  -2  688.69   24.49
   1  -8   2  126.06    5.12
   1  -8   2  136.17    7.84
   1   8  -2  132.32    5.12
   1  -8   2  141.28    7.48
   1  -8   2  137.23    4.86
  -1   8   2  131.35    5.35
   1  -8   2  132.67    4.85
   1   8  -2  146.40    7.67
   1  -8   2  125.48    4.95
  -1   8   2  138.25    7.60
   1   8  -2  128.33    7.28
   1  -8   2  135.08    5.00
  -1  -8  -2  131.10    4.90
   1   8  -2  137.51    5.16
   1   8  -2  140.70    5.28
  -1   8   2  122.21    5.13
  -1  -8  -2  138.26    7.61
  -1   8   2  138.80    7.83
  -1  -8  -2  129.89    4.96
  -1  -8  -2  132.11    4.76
   1  -8   2  131.53    5.15
  -1  -8  -2  122.21    5.07
   1  -8   2  129.80    5.03
  -1   8   2  133.80    5.21
  -1  -8  -2  131.87    7.23
   1   8   2  130.84    5.18
  -1   8  -2  134.90    7.65
  -1   8  -2  128.42    5.16
   1  -8  -2  132.72    7.64
  -1  -8   2  142.94    7.86
   1  -8  -2  133.08    5.13
   1  -8  -2  136.62    7.44
   1  -8  -2  131.45    4.94
  -1  -8   2  140.23    4.84
  -1   8  -2  124.45    5.24
   1   8   2  134.15    5.20
   1   8   2  131.97    5.33
   1  -8  -2  132.74    4.98
  -1  -8   2  134.84    5.04
   1   8   2  134.83    7.84
  -1  -8   2  131.24    5.01
   1  -8  -2  125.42    5.20
  -1   8  -2  123.80    7.41
  -1  -8   2  134.36    5.20
   1   8   2  133.82    5.17
   1  -8  -2  132.35    4.78
  -1  -8   2  130.17    4.94
  -1  -8   2  139.18    7.65
  -1   8  -2  133.99    5.15
  -1  -8   2  125.86    5.10
  -1  -8   2  136.19    4.81
   2   8  -2  624.28   24.15
  -2   8   2  673.43   24.37
  -2  -8  -2  680.71   33.12
   2  -8   2  685.77   33.38
  -2   8   2  695.76   33.41
   2  -8   2  689.43   23.61
  -2   8   2  670.52   24.32
   2   8  -2  678.77   24.87
   2  -8   2  680.68   24.63
   2  -8   2  657.09   23.91
  -2  -8  -2  698.72   23.44
  -2   8   2  656.43   32.79
   2   8  -2  663.72   24.21
   2   8  -2  680.56   24.37
  -2   8   2  669.46   24.96
  -2  -8  -2  660.68   24.17
  -2  -8  -2  673.65   22.59
  -2  -8  -2  646.38   23.51
  -2   8   2  631.79   23.35
   2  -8   2  707.07   33.47
   2   8  -2  609.95   32.89
   2  -8   2  633.89   25.13
   2  -8   2  631.95   23.52
  -2   8   2  655.46   24.48
   2  -8   2  689.94   22.71
   2   8  -2  671.97   32.34
   2   8   2  643.08   24.39
  -2  -8   2  625.86   23.93
  -2  -8   2  706.35   33.40
  -2   8  -2  680.43   24.43
  -2  -8   2  681.44   23.58
  -2  -8   2  654.23   24.17
  -2  -8   2  671.58   33.41
  -2   8  -2  689.06   24.24
   2  -8  -2  697.45   24.62
  -2  -8   2  669.81   22.64
   2   8   2  624.44   24.91
  -2   8  -2  692.41   32.77
  -2  -8   2  631.19   23.42
   2  -8  -2  653.85   33.11
   2   8   2  674.85   24.26
   2  -8  -2  688.88   25.16
  -2   8  -2  692.76   24.35
   2   8   2  675.62   24.27
   2  -8  -2  660.09   22.62
   2  -8  -2  634.31   23.51
   2  -8  -2  677.24   23.51
  -2  -8   2  658.23   24.15
  -2   8  -2  678.40   23.36
  -2  -8   2  690.21   24.26
   2   8   2  701.57   33.34
   2  -8  -2  674.18   33.31
  -3   8   2  333.77   12.33
  -3  -8  -2  329.95   11.81
   3  -8   2  320.69   17.27
   3  -8   2  325.85   11.88
  -3   8   2  316.68   12.57
  -3   8   2  341.78   12.42
   3   8  -2  327.76   12.50
   3  -8   2  338.59   11.45
  -3   8   2  319.88   17.33
  -3  -8  -2  324.22   11.32
   3  -8   2  326.42   12.63
   3  -8   2  340.34   17.35
  -3   8   2  331.23   17.27
  -3  -8  -2  336.39   12.18
  -3  -8  -2  325.33   11.71
  -3  -8  -2  321.98   17.05
   3   8  -2  296.87   16.94
   3  -8   2  337.10   12.40
  -3   8   2  313.19   11.78
   3   8  -2  320.58   12.15
   3   8  -2  373.70   12.25
   3   8  -2  339.39   12.18
   3  -8   2  329.71   11.87
  -3   8   2  327.30   12.30
  -3  -8   2  332.43   12.08
  -3   8  -2  329.99   12.27
  -3  -8   2  329.99   17.29
   3   8   2  343.22   17.37
   3   8   2  334.33   12.23
   3   8   2  335.29   12.26
   3  -8  -2  330.07   11.82
  -3  -8   2  332.89   11.86
   3   8   2  346.87   12.59
   3  -8  -2  310.65   12.43
  -3  -8   2  331.41   12.24
  -3   8  -2  337.40   17.12
  -3  -8   2  317.36   17.37
   3  -8  -2  315.85   11.36
  -3   8  -2  336.46   11.78
   3  -8  -2  331.78   17.23
   3  -8  -2  346.10   12.39
  -3  -8   2  323.80   11.36
   3   8   2  316.74   12.64
   3   8   2  320.67   12.23
  -3   8  -2  331.87   12.33
  -3  -8   2  321.36   12.18
   3  -8  -2  337.74   12.64
  -4   8   2  192.17    7.13
   4   8  -2  175.84   10.09
  -4  -8  -2  186.62    6.41
   4  -8   2  181.57    6.51
   4   8  -2  187.74    6.92
  -4  -8  -2  186.39    6.70
  -4  -8  -2  180.67    6.94
   4   8  -2  189.35    6.94
   4  -8   2  179.99    7.17
   4   8  -2  187.60    7.12
   4  -8   2  189.27    6.80
  -4   8   2  182.34    6.77
  -4  -8  -2  169.94   10.03
  -4   8   2  163.84    6.80
   4  -8   2  189.75    7.07
   4  -8   2  173.19   10.28
  -4  -8  -2  175.56    6.88
  -4   8   2  174.60   10.54
  -4   8   2  187.65    7.15
  -4   8   2  178.39    7.00
   4   8  -2  171.72    6.87
  -4   8  -2  171.49   10.27
  -4   8  -2  183.63    6.75
  -4  -8   2  168.70   10.46
   4   8   2  179.59    7.22
   4  -8  -2  185.13    6.74
   4   8   2  174.02   10.29
  -4  -8   2  183.18   10.29
  -4  -8   2  175.17    6.42
  -4  -8   2  181.90    6.88
  -4  -8   2  183.14    6.97
   4  -8  -2  192.95    7.05
   4   8   2  191.48    7.02
  -4   8  -2  180.52    7.04
   4  -8  -2  175.78   10.21
   4  -8  -2  175.59    7.01
   4  -8  -2  189.41    7.17
  -4   8  -2  184.35    7.06
   4   8   2  175.98    7.14
  -4  -8   2  185.01    7.00
  -4  -8   2  184.86    6.74
  -4   8  -2  184.79    6.86
   4   8   2  182.02    6.94
  -5   8   2  37.463   1.850
  -5  -8  -2  39.937   1.892
   5  -8   2  36.097   3.556
   5   8  -2  39.697   1.930
  -5   8   2  35.622   3.935
   5  -8   2  37.910   1.908
  -5  -8  -2  42.537   1.803
  -5  -8  -2  38.243   3.463
  -5   8   2  37.538   2.004
  -5  -8  -2  39.797   1.931
   5  -8   2  38.095   1.861
  -5   8   2  38.012   1.985
   5   8  -2  35.510   3.535
   5  -8   2  40.409   1.942
   5   8  -2  40.963   1.894
  -5   8   2  37.967   1.893
  -5  -8  -2  41.163   1.659
   5   8  -2  38.984   1.847
   5   8   2  40.012   1.982
  -5  -8   2  38.633   1.800
  -5  -8   2  38.654   1.905
   5   8   2  37.348   1.822
   5   8   2  37.549   3.998
   5  -8  -2  41.555   1.961
  -5  -8   2  38.814   1.928
  -5   8  -2  39.243   1.857
  -5  -8   2  31.032   3.764
  -5   8  -2  40.722   2.027
   5   8   2  40.495   1.956
   5  -8  -2  38.393   1.835
   5  -8  -2  39.855   1.895
   5  -8  -2  34.996   3.476
  -5   8  -2  37.159   1.875
   5  -8  -2  37.771   1.802
  -5  -8   2  40.272   1.975
   5   8   2  40.019   1.990
  -5   8  -2  38.791   3.933
  -6  -8  -2  271.60    9.85
   6   8  -2  279.23    9.87
   6  -8   2  274.95   10.25
   6   8  -2  254.21    9.74
   6   8  -2  265.11   10.07
  -6   8   2  247.42    9.73
  -6   8   2  267.39   10.06
   6  -8   2  255.95    9.52
   6  -8   2  262.90   10.02
  -6   8   2  259.68    9.97
   6   8  -2  254.22   10.14
  -6  -8  -2  262.51    9.47
  -6   8   2  272.96    9.62
   6  -8   2  244.79   10.05
  -6  -8  -2  263.86    9.80
   6  -8  -2  270.97   10.22
   6   8   2  271.93   10.27
   6   8   2  252.15    9.87
  -6  -8   2  270.54    9.76
   6   8   2  247.23   10.05
  -6  -8   2  268.93    9.86
  -6   8  -2  251.28    9.57
   6  -8  -2  268.01   10.00
  -6  -8   2  264.65    9.88
   6   8   2  251.82    9.83
  -6   8  -2  272.12   10.02
  -6   8  -2  260.49    9.78
   6  -8  -2  262.96   10.06
  -7   8   2  118.07    4.78
   7  -8   2  116.55    4.81
  -7  -8  -2  122.68    4.66
  -7   8   2  109.18    4.55
   7   8  -2  118.21    4.65
   7  -8   2  120.25    4.72
   7   8  -2  115.76    4.76
   7  -8   2  109.47    4.68
  -7  -8  -2  114.85    4.58
   7   8  -2  118.06    4.70
  -7   8   2  119.87    4.58
  -7  -8   2  118.77    4.56
   7  -8  -2  120.44    4.80
   7  -8  -2  124.64    4.70
  -7  -8   2  121.32    4.65
  -7   8  -2  102.35    4.57
   7   8   2  119.93    4.83
  -7   8  -2  116.04    4.53
  -7  -8   2  118.26    4.64
   7  -8  -2  119.78    4.70
   7   8   2  125.17    4.72
  -7   8  -2  120.25    4.74
  -8   8   2  82.205   3.175
   8   8  -2  81.508   3.232
  -8  -8  -2  78.663   3.176
  -8   8   2  83.156   3.319
   8  -8   2  83.233   3.275
  -8  -8  -2  82.520   3.221
   8  -8   2  84.668   3.369
   8  -8  -2  80.755   3.272
   8  -8  -2  77.657   3.228
  -8   8  -2  76.521   3.238
   8  -8  -2  83.412   3.341
   8   8   2  83.902   3.272
   8   8   2  77.102   3.335
  -8  -8   2  78.772   3.198
  -8   8  -2  81.715   3.219
  -8   8  -2  82.877   3.165
  -8  -8   2  84.160   3.225
   0   9  -2  96.895   5.806
   0  -9  -2  89.390   5.510
   0  -9   2  88.344   3.773
   0  -9  -2  92.293   5.965
   0   9   2  95.463   3.966
   0  -9   2  91.577   3.652
   0   9   2  96.803   3.882
   0   9   2  91.831   6.198
   0  -9  -2  92.590   3.612
   0  -9  -2  93.048   3.522
   0   9  -2  94.525   3.829
   0  -9   2  93.843   3.772
   0  -9  -2  86.923   3.670
   0   9  -2  96.746   3.805
   0   9  -2  96.415   3.890
   0   9   2  98.151   3.910
   0  -9  -2  91.584   3.668
   0  -9   2  92.985   3.494
   0   9  -2  97.011   6.004
   0  -9   2  94.618   3.586
   0  -9   2  86.286   6.015
  -1   9   2  332.93   13.31
   1  -9   2  365.53   18.99
  -1   9   2  365.32   13.41
  -1   9   2  355.18   18.95
   1   9  -2  353.95   18.18
  -1  -9  -2  371.41   12.94
   1  -9   2  342.84   13.41
  -1  -9  -2  375.46   12.86
  -1  -9  -2  355.20   18.70
   1   9  -2  350.39   18.62
   1  -9   2  370.19   13.01
  -1   9   2  382.03   13.81
   1  -9   2  368.57   12.94
  -1   9   2  371.42   13.50
  -1   9   2  346.61   18.36
  -1  -9  -2  368.90   12.42
   1   9  -2  374.09   13.33
   1   9  -2  391.00   13.44
   1  -9   2  371.97   12.50
   1   9  -2  372.70   13.68
  -1   9  -2  341.86   13.62
  -1   9  -2  367.16   13.34
   1   9   2  347.78   18.92
  -1  -9   2  350.60   13.18
  -1  -9   2  337.38   12.64
   1   9   2  360.27   13.37
  -1   9  -2  365.81   18.43
  -1   9  -2  358.08   13.32
  -1  -9   2  368.53   12.47
   1   9   2  358.90   13.42
   1  -9  -2  333.95   18.62
   1  -9  -2  371.13   12.90
   1   9   2  341.50   13.29
  -1   9  -2  340.05   18.56
  -1  -9   2  367.28   13.34
   1  -9  -2  353.22   12.92
   1  -9  -2  355.11   18.49
   1  -9  -2  338.98   13.68
  -1  -9   2  362.56   12.99
  -1  -9   2  364.54   19.00
   1  -9  -2  354.61   12.42
   1   9   2  377.69   13.78
   1  -9  -2  359.40   13.42
  -1   9  -2  381.66   13.45
  -1  -9   2  365.91   12.88
  -2  -9  -2  132.91    5.23
  -2   9   2  137.88    5.41
  -2  -9  -2  137.70    4.88
   2  -9   2  138.07    8.29
  -2   9   2  129.70    5.45
  -2  -9  -2  133.80    4.99
  -2  -9  -2  137.15    5.10
   2  -9   2  136.37    5.14
  -2   9   2  126.95    5.03
   2  -9   2  140.16    5.20
  -2   9   2  132.51    5.31
   2  -9   2  133.46    5.26
  -2   9   2  135.44    5.37
   2   9  -2  136.12    8.00
  -2   9   2  132.10    8.03
   2  -9   2  131.92    7.90
   2   9  -2  137.85    5.26
  -2  -9  -2  137.37    7.98
   2   9  -2  140.07    5.29
   2  -9   2  134.44    4.97
  -2   9   2  131.17    8.27
   2   9  -2  149.34    5.45
   2  -9   2  131.19    5.04
  -2   9  -2  136.24    5.05
   2  -9  -2  132.92    4.91
  -2   9  -2  133.38    5.30
  -2  -9   2  128.37    5.20
   2  -9  -2  126.92    7.71
  -2  -9   2  132.99    8.09
   2  -9  -2  134.92    5.09
   2  -9  -2  131.68    5.33
  -2  -9   2  136.15    4.92
  -2   9  -2  132.71    5.26
   2   9   2  130.00    5.28
   2  -9  -2  131.94    5.23
   2   9   2  125.20    5.25
  -2   9  -2  135.97    5.35
  -2  -9   2  136.56    5.31
  -2  -9   2  139.16    5.19
  -2   9  -2  132.49    7.94
   2   9   2  136.54    5.33
  -2  -9   2  128.27    5.06
   2  -9  -2  128.19    5.07
   2   9   2  137.68    5.48
   2   9   2  133.98    8.22
  -2  -9   2  126.36    5.00
  -3   9   2  6.9722  0.7189
   3  -9   2  8.8011  0.8415
   3   9  -2  8.9772  0.7925
  -3  -9  -2  8.2722  0.7778
   3   9  -2  7.5815  1.5611
  -3   9   2  8.9335  0.9182
  -3  -9  -2  7.6472  1.7234
  -3  -9  -2  7.7258  0.7520
  -3   9   2  9.5734  0.9809
   3   9  -2  8.8533  0.8057
   3  -9   2  9.7968  1.8267
  -3  -9  -2  7.7640  0.7112
   3  -9   2  7.2998  2.3467
   3   9  -2  7.5205  0.8083
  -3   9   2  7.4268  0.8048
   3  -9   2  7.4863  0.7382
   3  -9   2  7.9748  0.7638
   3  -9   2  8.9364  0.8331
   3   9  -2  7.5474  0.7924
   3  -9   2  9.5219  0.7649
  -3   9   2  9.4428  2.0730
   3   9   2  7.1146  1.9513
  -3   9  -2  7.6415  0.8347
  -3  -9   2  8.2140  0.8391
  -3   9  -2  8.1300  0.8335
   3   9   2  7.2459  0.8031
  -3  -9   2  8.5061  1.9148
   3  -9  -2  6.6345  1.6231
  -3   9  -2  8.4258  0.7753
   3  -9  -2  8.9736  0.7720
   3   9   2  8.4792  0.9012
   3  -9  -2  8.7310  0.7820
  -3   9  -2  7.5340  1.8758
  -3  -9   2  8.6447  0.8574
   3  -9  -2  7.2202  0.7445
  -3   9  -2  7.4135  0.7048
   3  -9  -2  8.7725  0.8012
   3   9   2  7.4670  0.8260
   3   9   2  6.0036  0.6647
  -3  -9   2  7.2971  0.7427
  -3  -9   2  7.6389  0.7771
  -4   9   2  91.176   3.823
   4  -9   2  90.476   3.569
  -4  -9  -2  81.856   5.636
  -4  -9  -2  86.362   3.609
  -4  -9  -2  88.250   3.312
   4  -9   2  84.471   3.666
  -4   9   2  85.730   3.664
   4   9  -2  92.239   3.620
   4  -9   2  85.831   3.378
  -4   9   2  80.531   6.204
  -4   9   2  85.683   3.730
   4   9  -2  83.637   5.907
  -4   9   2  87.371   3.542
   4   9  -2  90.362   3.734
  -4  -9  -2  90.628   3.505
   4   9  -2  87.152   3.598
   4   9  -2  84.593   3.549
   4  -9   2  90.303   3.649
   4  -9   2  80.010   5.844
  -4  -9   2  84.614   3.530
   4   9   2  89.008   3.642
  -4   9  -2  91.172   3.719
   4   9   2  84.126   6.123
  -4  -9   2  86.371   3.690
  -4   9  -2  90.262   3.738
   4  -9  -2  85.952   3.493
   4   9   2  90.049   3.794
  -4  -9   2  81.774   5.939
   4   9   2  82.656   3.725
  -4   9  -2  80.812   3.498
   4  -9  -2  92.408   3.715
   4  -9  -2  91.106   3.662
   4   9   2  93.823   3.712
  -4  -9   2  83.757   3.306
  -4  -9   2  89.879   3.648
   4  -9  -2  84.726   5.804
  -4  -9   2  87.966   3.509
  -4   9  -2  88.172   6.160
  -4   9  -2  94.339   3.556
   5   9  -2  42.541   1.956
   5  -9   2  42.383   2.017
   5   9  -2  42.175   1.963
  -5  -9  -2  39.590   1.746
  -5  -9  -2  44.274   1.996
  -5   9   2  40.091   2.081
  -5  -9  -2  43.064   1.904
   5  -9   2  43.557   1.962
  -5   9   2  42.531   1.978
   5  -9   2  43.866   2.039
   5   9  -2  46.948   2.103
  -5  -9  -2  41.178   1.934
  -5   9   2  40.562   2.064
  -5  -9   2  40.808   2.008
   5   9   2  43.224   2.056
  -5   9  -2  39.825   1.971
   5  -9  -2  42.112   1.890
   5   9   2  41.342   2.030
   5   9   2  41.517   2.050
  -5  -9   2  38.797   1.845
   5   9   2  38.734   1.933
  -5   9  -2  41.504   1.914
   5  -9  -2  38.786   1.942
  -5  -9   2  40.735   1.965
   5  -9  -2  38.017   1.865
  -5   9  -2  38.228   2.033
   5  -9  -2  41.968   2.024
  -5  -9   2  38.705   1.895
  -6  -9  -2  152.08    6.04
   6  -9   2  159.97    5.92
   6   9  -2  164.81    6.16
  -6   9   2  155.97    6.20
   6  -9   2  144.13    6.30
   6   9  -2  158.90    6.07
  -6   9   2  162.26    6.30
   6   9  -2  151.53    6.27
  -6   9   2  162.11    6.02
  -6  -9  -2  168.97    6.17
   6  -9   2  165.47    6.26
  -6  -9  -2  156.30    5.88
   6   9   2  166.70    6.21
  -6  -9   2  156.40    6.01
   6   9   2  156.55    6.35
  -6  -9   2  164.60    6.13
   6  -9  -2  170.75    6.24
  -6  -9   2  162.37    6.17
  -6   9  -2  165.81    6.28
  -6   9  -2  156.41    6.07
  -6   9  -2  163.77    6.00
   6  -9  -2  152.23    6.19
   6  -9  -2  167.37    6.35
   6   9   2  140.54    6.24
  -7  -9  -2  21.369   1.152
   7   9  -2  21.375   1.157
  -7   9   2  20.616   1.161
   7   9  -2  20.710   1.148
  -7  -9  -2  19.413   1.081
   7  -9   2  20.195   1.140
   7  -9   2  21.529   1.181
  -7   9   2  21.296   1.239
  -7   9  -2  21.787   1.222
  -7  -9   2  19.883   1.078
   7   9   2  21.043   1.160
   7   9   2  21.879   1.171
  -7   9  -2  20.297   1.109
  -7   9  -2  22.056   1.173
   7  -9  -2  20.875   1.133
  -7  -9   2  20.806   1.148
   7  -9  -2  19.275   1.075
   7  -9  -2  21.673   1.165
  -7  -9   2  21.392   1.165
   0  10   2  402.31   14.80
   0 -10   2  406.44   13.99
   0  10  -2  358.49   13.66
   0 -10  -2  410.22   13.85
   0  10  -2  398.59   14.70
   0  10   2  400.33   14.42
   0  10   2  366.88   20.36
   0  10  -2  359.78   19.62
   0 -10  -2  400.31   13.38
   0 -10  -2  365.34   20.17
   0 -10   2  413.58   13.44
   0  10   2  413.63   14.51
   0 -10   2  374.08   20.39
   0 -10   2  382.29   14.27
   0 -10  -2  355.71   14.34
   0 -10   2  396.27   13.87
   0  10  -2  395.36   14.44
   0  10  -2  362.86   20.10
   0  10  -2  393.93   14.33
   0 -10  -2  393.15   13.91
   0  10  -2  369.79   14.28
   1 -10   2  180.35    6.54
  -1  10   2  157.31   10.15
   1  10  -2  164.76    9.95
  -1  10   2  171.13    6.90
  -1 -10  -2  165.52    9.94
   1  10  -2  167.59    6.82
   1 -10   2  168.87   10.19
  -1 -10  -2  173.21    6.18
  -1  10   2  179.77    6.76
   1  10  -2  178.33    6.68
  -1 -10  -2  178.42    6.38
   1  10  -2  177.60    6.70
  -1  10   2  165.00    6.64
   1 -10   2  185.93    6.29
  -1 -10  -2  176.73    6.47
   1 -10   2  183.82    6.50
   1  10  -2  160.78    6.54
  -1  10   2  172.97    6.78
   1 -10  -2  162.22    9.94
   1  10   2  177.03    6.74
  -1  10  -2  169.19    6.66
  -1 -10   2  167.46    6.64
  -1  10  -2  180.41    6.74
  -1  10  -2  163.37    6.31
   1 -10  -2  177.31    6.21
   1 -10  -2  172.23    6.62
  -1 -10   2  165.28   10.16
   1  10   2  162.55   10.19
  -1 -10   2  175.49    6.24
   1 -10  -2  174.82    6.45
   1 -10  -2  171.57    6.41
   1  10   2  175.88    6.91
   1 -10  -2  156.19    9.55
   1  10   2  174.49    6.74
  -1  10  -2  164.33    9.67
  -1  10  -2  165.08    6.78
  -1 -10   2  171.70    6.40
  -1  10  -2  179.82    6.66
  -1 -10   2  175.75    6.53
   2  10  -2  143.72    5.54
  -2 -10  -2  130.37    8.42
   2  10  -2  135.01    8.51
   2 -10   2  145.04    5.41
   2  10  -2  138.98    5.53
  -2 -10  -2  138.79    5.23
   2 -10   2  136.82    5.47
  -2  10   2  138.97    5.55
  -2 -10  -2  138.16    5.46
  -2 -10  -2  137.05    5.33
   2  10  -2  145.04    5.69
   2 -10   2  146.48    5.39
   2 -10   2  148.66    5.22
  -2 -10  -2  144.20    5.12
  -2  10   2  125.10    8.59
  -2  10   2  141.01    5.62
   2 -10   2  135.90    8.70
  -2  10   2  145.73    5.68
  -2  10   2  140.36    5.72
  -2 -10   2  142.04    5.39
  -2  10  -2  130.19    8.35
   2 -10  -2  125.48    8.08
   2 -10  -2  145.89    5.51
  -2 -10   2  143.85    5.55
   2 -10  -2  141.46    5.14
  -2  10  -2  142.13    5.52
  -2  10  -2  145.97    5.62
   2 -10  -2  143.04    5.34
   2  10   2  140.88    5.56
   2  10   2  138.85    8.80
  -2 -10   2  131.72    8.56
   2  10   2  132.09    5.71
  -2  10  -2  142.25    5.27
  -2  10  -2  144.05    5.54
   2 -10  -2  135.83    5.54
  -2 -10   2  134.74    5.23
  -2 -10   2  140.30    5.14
   2 -10  -2  139.75    5.33
   2  10   2  147.35    5.60
   2  10   2  142.83    5.53
   3 -10   2  148.47    5.50
  -3  10   2  148.70    5.94
  -3 -10  -2  146.13    5.54
   3  10  -2  152.34    5.88
  -3 -10  -2  150.59    5.68
   3  10  -2  141.33    5.82
  -3 -10  -2  152.28    5.84
   3 -10   2  146.01    5.86
  -3 -10  -2  152.96    5.43
   3  10  -2  151.83    6.04
  -3  10   2  145.01    5.64
  -3  10   2  156.68    6.07
   3 -10   2  145.80    5.67
   3 -10   2  154.89    5.74
  -3  10   2  154.20    5.98
  -3  10  -2  148.40    5.64
   3  10   2  154.84    6.12
  -3 -10   2  143.17    5.78
  -3  10  -2  146.30    5.95
   3 -10  -2  153.43    5.89
   3  10   2  157.32    5.93
   3  10   2  151.02    5.91
   3 -10  -2  148.42    5.45
  -3 -10   2  153.15    5.72
   3 -10  -2  152.00    5.96
  -3  10  -2  155.48    5.95
  -3 -10   2  145.90    5.43
  -3 -10   2  154.82    5.91
   3  10   2  137.83    5.82
   3 -10  -2  154.39    5.71
  -4 -10  -2  127.34    4.58
  -4  10   2  130.73    5.16
  -4 -10  -2  133.02    4.82
   4 -10   2  123.92    4.99
  -4 -10  -2  131.15    4.97
  -4  10   2  124.98    4.81
  -4  10   2  127.42    5.10
   4 -10   2  125.09    5.05
   4  10  -2  134.00    5.01
   4 -10   2  129.76    4.87
   4  10  -2  112.08    5.06
   4  10  -2  131.77    4.96
   4 -10   2  121.50    4.61
   4  10  -2  116.06    4.89
  -4  10  -2  115.61    4.80
   4  10   2  122.18    4.97
  -4 -10   2  123.51    4.91
  -4  10  -2  124.88    5.05
  -4 -10   2  127.73    5.02
  -4  10  -2  126.11    4.81
  -4  10  -2  120.62    5.01
  -4 -10   2  119.48    4.56
   4 -10  -2  130.59    5.00
   4 -10  -2  123.04    4.80
  -4 -10   2  125.65    4.82
   4  10   2  123.33    5.01
   4  10   2  132.23    5.19
   4 -10  -2  127.51    5.05
   5 -10   2  255.58   10.14
   5  10  -2  272.96   10.11
   5 -10   2  259.93    9.96
   5  10  -2  263.50    9.80
  -5  10   2  262.53    9.99
  -5  10   2  270.21    9.54
   5  10  -2  264.29    9.81
   5 -10   2  269.11    9.55
  -5 -10  -2  261.57    9.50
  -5 -10  -2  271.40    9.81
  -5 -10  -2  261.76    9.09
  -5  10   2  271.21   10.00
   5  10   2  269.85    9.88
   5 -10  -2  259.54    9.49
   5 -10  -2  263.80    9.96
  -5  10  -2  269.70    9.55
  -5  10  -2  254.65    9.67
   5  10   2  245.36    9.77
  -5 -10   2  256.05    9.75
  -5 -10   2  269.08    9.86
  -5 -10   2  229.54    9.46
   5  10   2  264.08   10.12
   5 -10  -2  267.13   10.16
  -5  10  -2  273.60    9.97
   6 -10   2  73.001   3.076
   6 -10   2  78.479   3.059
   6 -10   2  70.188   2.847
  -6  10   2  74.907   2.956
  -6  10   2  75.075   3.107
  -6 -10  -2  70.375   2.843
   6  10  -2  67.648   2.930
  -6 -10  -2  73.766   2.995
   6  10  -2  76.624   3.094
   6  10  -2  69.138   2.968
  -6  10  -2  74.366   2.936
   6  10   2  75.874   3.053
   6 -10  -2  73.081   3.020
   6 -10  -2  76.085   3.063
  -6 -10   2  73.668   3.021
   6  10   2  74.092   3.066
  -6  10  -2  73.312   3.080
  -6  10  -2  70.144   2.924
  -6 -10   2  68.254   2.932
   0  11  -2  74.854   3.401
   0  11   2  82.187   3.578
   0  11   2  84.102   3.518
   0 -11  -2  78.077   3.160
   0  11  -2  79.781   3.343
   0 -11   2  80.937   3.215
   0  11   2  81.504   3.513
   0  11  -2  77.533   3.465
   0 -11  -2  80.240   3.259
   0 -11   2  90.623   3.312
   0 -11   2  83.084   3.402
   0  11  -2  81.004   3.458
   0 -11  -2  80.172   3.304
  -1 -11  -2  12.482   0.960
   1 -11   2  8.7568  0.9066
  -1 -11  -2  9.0060  0.7754
  -1  11   2  9.1374  0.9821
  -1 -11  -2  8.3693  0.7382
   1 -11   2  10.221   0.922
   1  11  -2  9.7406  0.8887
   1  11  -2  9.5182  0.9342
   1  11  -2  10.584   0.899
   1 -11   2  8.9239  0.8214
  -1  11   2  9.5749  0.9642
  -1  11   2  10.161   1.027
   1 -11  -2  8.6699  0.7826
  -1 -11   2  8.2088  0.8304
   1  11   2  9.2628  0.9040
  -1  11  -2  9.2266  0.8398
  -1 -11   2  8.1319  0.7978
  -1 -11   2  8.8029  0.7961
   1 -11  -2  8.6891  0.8313
  -1  11  -2  8.8029  0.7474
  -1  11  -2  8.7623  0.8021
  -1 -11   2  8.7472  0.8338
  -1  11  -2  8.9466  0.8936
   1 -11  -2  7.6689  0.7589
   1  11   2  10.063   0.892
   1 -11  -2  9.8353  0.7299
  -2  11   2  369.57   13.29
   2 -11   2  382.34   12.39
   2  11  -2  337.02   13.18
  -2  11   2  343.55   13.21
   2 -11   2  357.29   12.81
  -2  11   2  358.76   13.38
  -2 -11  -2  349.66   12.66
  -2  11   2  361.37   13.57
   2 -11   2  366.89   12.81
   2  11  -2  366.15   13.57
  -2 -11  -2  335.83   12.26
  -2 -11  -2  365.92   12.82
   2  11  -2  360.30   13.26
   2 -11  -2  344.67   12.76
  -2 -11   2  324.01   12.80
   2 -11  -2  312.57   13.23
  -2  11  -2  349.18   12.64
  -2 -11   2  362.10   12.31
  -2  11  -2  356.92   13.23
  -2  11  -2  349.48   13.16
   2  11   2  351.20   13.25
   2  11   2  370.33   13.28
  -2 -11   2  361.50   13.15
   2  11   2  356.17   13.62
  -2  11  -2  379.51   13.37
   2 -11  -2  366.39   12.31
  -3 -11  -2  133.66    5.29
   3 -11   2  142.20    5.04
   3 -11   2  132.64    5.16
  -3 -11  -2  140.91    5.23
  -3 -11  -2  129.39    5.04
   3 -11   2  144.60    5.27
  -3 -11  -2  141.54    5.00
   3  11  -2  141.76    5.41
  -3  11   2  140.16    5.53
  -3  11   2  138.61    5.44
  -3  11   2  135.72    5.40
   3 -11   2  129.79    5.33
   3  11  -2  130.42    5.34
   3  11  -2  141.21    5.55
   3 -11  -2  131.30    5.41
   3  11   2  132.13    5.35
  -3 -11   2  131.84    5.33
  -3 -11   2  133.53    4.97
   3 -11  -2  131.10    4.94
   3  11   2  141.12    5.59
  -3 -11   2  140.05    5.25
   3 -11  -2  134.11    5.34
  -3  11  -2  140.11    5.45
  -3  11  -2  139.62    5.47
   3 -11  -2  139.83    5.21
   3  11   2  143.01    5.45
  -3  11  -2  134.50    5.15
  -4 -11  -2  15.535   0.958
   4 -11   2  15.975   0.975
   4 -11   2  15.775   0.993
   4  11  -2  16.344   1.113
   4 -11   2  17.237   1.081
  -4 -11  -2  15.706   1.016
  -4 -11  -2  17.172   1.016
  -4  11   2  16.367   1.120
  -4  11   2  14.953   0.969
   4  11  -2  17.702   1.112
   4  11  -2  14.281   0.994
  -4  11   2  15.579   1.154
  -4 -11   2  15.762   1.030
  -4  11  -2  16.857   1.101
  -4 -11   2  17.362   1.115
   4  11   2  14.704   1.045
   4  11   2  15.616   1.032
  -4  11  -2  17.534   1.114
   4 -11  -2  15.766   0.976
   4 -11  -2  17.346   1.032
   4  11   2  16.624   1.166
  -4 -11   2  15.634   0.954
   4 -11  -2  17.337   1.039
  -4  11  -2  16.883   1.054
   5  11  -2  126.79    4.92
   5 -11   2  129.61    4.62
   5 -11   2  125.60    4.80
  -5 -11  -2  120.22    4.35
  -5  11   2  118.45    4.58
  -5  11   2  127.56    4.86
  -5 -11  -2  106.26    4.67
  -5 -11  -2  126.22    4.60
  -5  11   2  124.69    4.86
   5 -11   2  116.78    4.83
   5  11  -2  121.46    4.75
  -5  11  -2  134.54    4.88
   5 -11  -2  121.07    4.55
   5 -11  -2  124.68    4.87
  -5 -11   2  125.21    4.77
   5  11   2  115.37    4.71
   5  11   2  108.18    4.73
  -5 -11   2  118.50    4.57
  -5  11  -2  125.28    4.62
   5  11   2  129.01    4.94
   5 -11  -2  128.22    4.81
   0  12  -2  40.809   1.958
   0 -12  -2  41.766   1.844
   0  12   2  43.231   2.075
   0  12  -2  41.622   2.000
   0 -12   2  39.390   1.816
   0  12  -2  36.795   1.843
   0 -12   2  41.398   1.950
   0  12  -2  40.984   1.972
   0  12   2  39.355   1.992
   0  12   2  40.798   2.070
   0 -12  -2  40.041   1.876
   0 -12  -2  43.990   1.888
   0 -12   2  42.027   1.873
   1  12  -2  137.09    5.61
   1 -12   2  142.19    5.14
  -1 -12  -2  145.88    5.13
   1  12  -2  150.36    5.56
  -1 -12  -2  144.05    5.34
  -1  12   2  138.81    5.58
   1 -12   2  138.97    5.28
  -1  12   2  146.06    5.58
   1  12  -2  140.53    5.54
  -1  12   2  134.97    5.63
   1 -12   2  141.07    5.33
  -1 -12  -2  139.61    5.23
   1 -12  -2  142.42    5.29
   1  12   2  138.88    5.69
  -1 -12   2  139.80    5.12
  -1  12  -2  135.15    5.46
  -1  12  -2  143.23    5.57
   1  12   2  135.46    5.52
  -1 -12   2  138.80    5.34
   1 -12  -2  142.14    5.11
  -1  12  -2  130.66    5.42
   1 -12  -2  134.52    5.26
   1  12   2  148.43    5.58
  -1 -12   2  132.69    5.20
  -2  12   2  98.581   3.879
   2  12  -2  97.000   3.934
  -2 -12  -2  97.427   3.552
   2  12  -2  86.823   3.809
  -2  12   2  97.749   3.932
   2 -12   2  96.300   3.573
   2 -12   2  93.057   3.655
   2 -12   2  94.345   3.681
  -2 -12  -2  93.683   3.587
  -2 -12  -2  99.212   3.710
  -2  12   2  83.913   3.738
   2  12  -2  99.105   3.853
   2 -12  -2  96.390   3.695
   2  12   2  87.881   3.780
   2  12   2  100.42    4.02
  -2  12  -2  93.526   3.887
  -2 -12   2  91.616   3.541
  -2 -12   2  93.190   3.748
   2 -12  -2  92.197   3.517
  -2  12  -2  89.107   3.791
  -2 -12   2  98.490   3.751
  -2  12  -2  88.910   3.567
   2  12   2  95.164   3.880
   2 -12  -2  87.308   3.695
   3 -12   2  18.888   1.119
   3  12  -2  19.166   1.182
  -3  12   2  19.044   1.175
   3 -12   2  18.705   1.068
  -3 -12  -2  20.341   1.056
   3  12  -2  18.896   1.139
  -3  12   2  17.871   1.112
  -3 -12  -2  21.063   1.098
  -3  12   2  18.773   1.141
   3  12  -2  19.775   1.220
  -3 -12   2  19.407   1.033
   3 -12  -2  18.588   1.091
  -3 -12   2  19.741   1.128
   3 -12  -2  16.511   1.002
  -3 -12   2  19.669   1.109
  -3  12  -2  17.238   1.045
   3  12   2  20.309   1.200
   3  12   2  19.189   1.193
  -3  12  -2  19.738   1.181
  -3  12  -2  18.951   1.154
   4  12  -2  68.129   2.775
  -4 -12  -2  68.186   2.533
  -4  12   2  66.345   2.830
  -4  12   2  65.236   2.772
  -4 -12  -2  69.628   2.678
   4 -12   2  60.123   2.671
   4  12  -2  70.879   2.884
   4 -12   2  67.510   2.667
  -4  12  -2  62.738   2.754
   4  12   2  67.371   2.765
   4 -12  -2  66.359   2.714
   4  12   2  67.320   2.878
  -4 -12   2  67.135   2.740
  -4  12  -2  65.109   2.627
  -4  12  -2  68.036   2.813
  -4 -12   2  66.874   2.658
   4 -12  -2  66.822   2.640
   0  13   2  185.91    7.01
   0  13  -2  187.20    7.02
   0 -13   2  192.97    6.76
   0  13  -2  182.81    6.95
   0 -13   2  172.64    6.64
   0 -13  -2  184.25    6.68
   0 -13   2  184.38    6.49
   0  13   2  183.92    7.03
   0 -13  -2  186.28    6.47
   0  13   2  183.61    7.14
   0 -13  -2  174.61    6.68
   1  13  -2  72.840   2.958
  -1 -13  -2  73.927   2.833
  -1  13   2  72.387   2.973
  -1  13   2  69.417   3.004
  -1 -13  -2  72.726   2.728
   1 -13   2  73.048   2.738
   1 -13   2  72.391   2.816
   1  13  -2  67.065   2.966
  -1 -13  -2  68.738   2.750
   1 -13   2  70.910   2.798
   1  13  -2  71.580   2.970
   1 -13  -2  71.455   2.808
  -1 -13   2  72.825   2.742
  -1  13  -2  73.023   2.984
  -1 -13   2  72.244   2.859
   1  13   2  71.237   2.957
  -1  13  -2  67.487   2.892
   1 -13  -2  71.107   2.712
   1  13   2  74.428   3.071
   1  13   2  74.312   3.002
  -1  13  -2  60.433   2.826
   2  13  -2  4.5040  0.5341
   2 -13   2  3.6195  0.4580
  -2 -13  -2  4.1965  0.5136
   2 -13   2  4.7806  0.5149
  -2 -13  -2  3.8977  0.4319
   2  13  -2  4.0854  0.5710
  -2 -13  -2  4.3273  0.4944
   2 -13   2  4.0070  0.4654
  -2  13   2  5.5503  0.6293
  -2  13   2  4.0524  0.5416
   2  13  -2  4.6683  0.5599
   2  13   2  4.9799  0.5350
   2 -13  -2  3.9139  0.5032
  -2 -13   2  4.4022  0.4797
   2  13   2  4.2435  0.5698
  -2 -13   2  3.9779  0.5155
   2  13   2  4.2833  0.5960
  -2  13  -2  4.6088  0.5806
  -2  13  -2  3.7393  0.4989
   2 -13  -2  3.9375  0.4504
   3  13  -2  234.59    9.01
  -3 -13  -2  236.40    8.15
   3  13  -2  246.56    8.80
  -3 -13  -2  239.76    8.50
  -3  13   2  242.79    8.89
   3 -13   2  240.32    8.49
   3  13   2  236.29    8.79
   3  13   2  238.69    9.05
  -3  13  -2  222.45    8.77
   3 -13  -2  230.91    8.46
  -3 -13   2  236.50    8.50
   1   0   3 1036.44   51.77
  -1   0   3 1027.53   51.15
  -1   0   3 1063.31   53.19
  -1   0   3 1088.28   52.03
   1   0   3 1071.69   53.43
  -1   0  -3 1066.93   53.04
  -1   0  -3 1059.32   50.75
  -1   0   3  974.30   51.28
   1   0  -3 1048.46   52.13
   1   0   3 1046.38   51.99
   1   0   3 1033.57   52.54
  -1   0   3 1078.76   53.42
   2   0   3  28.281   1.798
  -2   0  -3  28.753   1.774
   2   0   3  29.054   1.824
   2   0  -3  27.879   1.568
  -2   0   3  27.086   1.789
  -2   0   3  29.782   1.923
   2   0   3  31.245   1.733
  -2   0   3  29.352   1.886
   2   0   3  26.443   1.514
  -2   0  -3  28.143   1.566
   2   0  -3  27.353   1.675
   3   0   3 1278.60   62.08
   3   0   3 1226.13   62.40
   3   0  -3 1139.13   60.57
  -3   0  -3 1284.59   59.45
  -3   0   3 1220.56   58.25
  -3   0   3 1245.21   60.33
   3   0   3 1233.95   61.25
   3   0  -3 1229.95   61.49
  -3   0  -3 1139.31   59.53
  -3   0   3 1265.39   61.28
  -4   0  -3  13.587   1.217
   4   0   3  10.856   1.290
  -4   0  -3  10.914   1.270
   4   0  -3  11.458   1.094
  -4   0   3  10.865   1.331
   4   0   3  12.598   1.316
  -4   0  -3  10.439   1.234
  -4   0   3  11.009   1.487
  -5   0   3  579.11   21.94
  -5   0  -3  584.53   21.60
  -5   0   3  614.98   21.74
   5   0   3  655.58   29.35
   5   0   3  597.69   21.67
  -5   0  -3  592.55   21.67
   5   0   3  563.70   22.67
  -5   0   3  645.41   30.12
   5   0   3  571.33   22.14
   5   0   3  643.19   30.04
  -5   0   3  641.14   29.66
   5   0  -3  617.03   21.75
  -5   0   3  569.55   21.68
  -5   0  -3  612.40   29.40
   5   0  -3  555.13   29.21
  -5   0   3  579.40   21.08
   5   0  -3  651.05   29.13
  -5   0   3  580.27   21.67
  -5   0   3  624.51   22.55
  -5   0   3  598.64   21.57
  -5   0  -3  655.59   30.03
   5   0   3  585.98   22.50
   5   0   3  582.82   22.53
   5   0  -3  577.01   22.42
   5   0   3  576.45   21.78
  -5   0  -3  597.79   21.54
  -6   0   3  33.633   1.632
   6   0   3  33.613   1.610
  -6   0   3  33.127   1.515
  -6   0   3  32.523   1.591
   6   0   3  31.895   1.636
   6   0  -3  32.453   1.585
  -6   0   3  32.009   1.569
  -6   0   3  33.288   2.964
  -6   0  -3  33.979   2.899
  -6   0  -3  35.149   1.587
  -6   0  -3  31.393   1.613
   6   0  -3  32.339   1.543
   6   0   3  32.993   1.623
  -6   0  -3  33.826   1.619
   6   0  -3  34.350   2.726
   6   0   3  32.404   1.649
  -6   0   3  32.801   1.679
   6   0  -3  31.519   2.472
   6   0   3  34.833   1.649
   6   0   3  33.766   2.694
   6   0   3  34.285   3.043
  -6   0   3  33.783   3.138
  -6   0   3  32.087   1.660
   6   0  -3  30.348   1.539
  -7   0   3  73.169   5.390
  -7   0  -3  81.148   3.237
   7   0   3  79.498   3.386
   7   0  -3  82.600   3.221
  -7   0  -3  72.839   3.100
  -7   0  -3  79.201   3.286
  -7   0   3  76.520   3.193
   7   0   3  68.612   3.217
  -7   0   3  77.787   3.335
   7   0  -3  80.072   5.118
   7   0   3  71.424   3.225
  -7   0   3  70.391   5.650
  -7   0  -3  74.742   5.268
   7   0  -3  75.739   3.274
  -7   0  -3  79.387   3.230
   7   0   3  76.986   5.124
   7   0  -3  80.342   3.306
   7   0   3  86.738   3.424
  -7   0   3  77.549   3.216
  -7   0   3  77.788   3.354
  -7   0   3  78.932   3.249
   7   0   3  79.922   3.352
   7   0  -3  74.650   3.121
   8   0  -3  397.30   14.94
  -8   0   3  372.93   14.40
   8   0  -3  380.96   14.36
   8   0   3  405.05   15.07
  -8   0  -3  398.83   14.40
   8   0  -3  414.29   15.00
  -8   0   3  377.94   14.57
  -8   0  -3  396.84   14.45
   8   0   3  374.41   14.99
   8   0   3  386.12   15.09
   8   0  -3  405.62   14.51
  -8   0  -3  403.95   14.46
  -8   0   3  404.32   14.09
  -8   0   3  389.70   14.39
  -8   0  -3  372.02   14.33
   8   0   3  404.82   14.56
  -8   0   3  402.49   14.54
   9   0   3  65.177   2.802
  -9   0   3  67.245   2.864
   9   0   3  62.076   2.825
  -9   0  -3  63.651   2.741
   9   0   3  65.393   2.904
   9   0  -3  69.941   2.799
   9   0  -3  65.242   2.809
  -9   0  -3  67.300   2.775
   9   0  -3  67.682   2.856
  -9   0  -3  68.008   2.788
  -9   0   3  64.405   2.667
  -9   0   3  62.800   2.743
 -10   0   3  10.719   0.722
  10   0   3  10.605   0.731
  10   0  -3  9.8769  0.7020
 -10   0  -3  11.252   0.708
  10   0   3  9.8634  0.7295
  10   0  -3  10.613   0.706
   0   1   3  76.068   3.903
   0  -1   3  74.742   3.705
   0   1   3  71.829   3.859
   0   1   3  76.544   3.872
   0  -1  -3  72.976   3.762
   0   1   3  71.797   3.726
   0  -1   3  87.350   3.859
   0   1   3  71.060   3.703
   0  -1   3  72.083   3.792
   0  -1   3  71.536   3.843
   0  -1   3  74.594   3.899
   0  -1   3  74.587   3.794
  -1   1   3 5396.29  280.56
   1   1  -3 5941.64  279.65
  -1   1   3 6140.38  285.29
   1  -1   3 6012.35  285.64
  -1   1   3 6081.78  281.93
  -1  -1   3 5674.07  281.59
  -1  -1   3 5992.11  284.59
   1   1   3 5886.23  288.51
   2  -1   3  212.37   10.47
   2   1  -3  215.87   10.11
  -2  -1  -3  213.64   10.39
   2  -1   3  205.06   10.12
  -2   1   3  218.02   10.47
   2  -1   3  220.30   10.41
  -2  -1  -3  214.01   10.36
  -2   1   3  204.89   10.36
  -2   1   3  211.62   10.36
   2   1  -3  194.22   10.15
   2  -1  -3  212.27   10.18
  -2  -1   3  209.14   10.36
   2   1   3  200.35   10.14
  -2   1  -3  209.25   10.06
  -2  -1   3  217.53   10.42
  -2  -1   3  212.05   10.50
  -2   1  -3  204.38   10.42
   2   1   3  196.32   10.47
  -2  -1   3  193.48   10.12
   2   1   3  208.25   10.22
   2  -1  -3  201.02   10.28
   3   1  -3  238.08   11.38
  -3  -1  -3  219.07   11.23
   3  -1   3  231.53   11.83
   3   1  -3  224.65   11.56
  -3   1   3  235.67   11.80
  -3   1   3  226.72   11.70
   3  -1   3  232.56   11.48
  -3  -1  -3  238.85   11.66
   3  -1   3  239.13   11.71
   3   1  -3  217.06   11.43
  -3   1   3  238.34   11.78
  -3  -1  -3  238.89   11.78
   3   1   3  223.77   11.38
  -3  -1   3  222.67   11.70
   3  -1  -3  257.33   11.49
  -3   1  -3  232.03   11.39
  -3  -1   3  240.60   11.91
  -3   1  -3  239.88   11.80
   3   1   3  247.32   11.89
   3  -1  -3  235.76   11.60
  -3  -1   3  213.29   11.35
   3   1   3  240.99   11.58
   4   1  -3  192.16    9.91
  -4  -1  -3  192.15    9.95
   4  -1   3  203.04   10.24
   4  -1   3  205.33   10.03
  -4  -1  -3  187.22   10.14
  -4   1   3  202.46   10.31
   4   1  -3  194.70    9.78
   4  -1   3  207.72    9.97
  -4   1   3  203.11   10.24
  -4  -1  -3  183.95    9.65
  -4   1   3  205.65   10.18
   4  -1  -3  187.19    9.91
   4   1   3  197.23   10.23
  -4   1  -3  171.42   10.09
  -4  -1   3  201.29   10.23
  -4   1  -3  191.12    9.89
   4  -1  -3  196.30    9.79
  -4  -1   3  207.04   10.38
   4   1   3  190.94    9.68
   4   1   3  193.61   10.00
  -5   1   3  322.15   15.66
  -5   1   3  285.78   10.78
   5   1  -3  306.89   15.13
   5  -1   3  294.13   11.08
   5  -1   3  319.10   15.64
   5  -1   3  294.08   11.27
  -5   1   3  286.93   10.97
   5  -1   3  284.80   11.44
   5  -1   3  296.35   11.00
   5  -1   3  295.99   11.45
  -5   1   3  298.20   11.25
  -5  -1  -3  337.07   15.70
  -5   1   3  293.89   11.04
   5   1  -3  299.08   11.04
   5   1  -3  319.23   15.09
  -5   1   3  295.78   11.08
   5  -1   3  302.00   11.56
   5  -1   3  325.97   15.23
  -5   1   3  295.92   11.44
   5   1  -3  292.75   11.43
  -5  -1  -3  294.07   11.03
  -5   1   3  318.56   15.62
  -5  -1  -3  299.30   10.97
  -5  -1  -3  314.98   15.20
   5  -1   3  293.71   11.00
  -5  -1   3  302.45   11.01
  -5   1  -3  295.16   10.96
  -5   1  -3  319.64   15.58
  -5  -1   3  300.64   11.05
  -5  -1   3  326.22   15.79
  -5  -1   3  297.17   11.35
  -5  -1   3  296.88   11.08
   5  -1  -3  306.87   15.25
  -5   1  -3  297.90   15.15
   5   1   3  287.71   11.54
   5  -1  -3  326.87   15.05
   5   1   3  289.03   11.09
   5   1   3  300.17   11.02
   5   1   3  301.84   11.48
   5   1   3  324.96   15.33
   5   1   3  329.09   15.67
  -5   1  -3  301.38   11.01
   5   1   3  279.81   11.02
   5   1   3  289.70   11.45
  -5   1  -3  329.02   15.25
  -5  -1   3  285.78   15.43
  -5  -1   3  290.06   10.77
  -5  -1   3  283.20   11.19
   5  -1  -3  294.67   11.38
  -5  -1   3  288.87   11.05
   5  -1  -3  307.77   15.08
  -6  -1  -3  57.341   2.473
  -6  -1  -3  58.778   2.444
  -6   1   3  60.690   4.241
   6   1  -3  56.913   3.793
   6  -1   3  57.350   2.592
   6  -1   3  57.611   2.553
   6   1  -3  56.151   2.478
  -6   1   3  58.163   2.545
   6   1  -3  64.405   2.493
  -6  -1  -3  57.608   2.507
   6  -1   3  59.626   4.022
  -6   1   3  58.861   4.463
  -6   1   3  60.051   2.423
   6  -1   3  58.261   2.591
   6  -1   3  55.833   2.396
  -6   1   3  60.216   2.492
   6  -1   3  62.078   4.195
   6  -1   3  58.800   2.489
   6  -1   3  58.118   2.517
   6   1  -3  61.993   3.892
  -6  -1  -3  54.672   3.661
  -6   1   3  56.127   2.560
  -6   1   3  57.370   2.618
  -6   1   3  59.222   2.480
   6   1  -3  59.956   2.551
  -6  -1  -3  58.888   4.169
  -6  -1  -3  60.172   2.489
  -6  -1   3  56.596   2.562
   6   1   3  58.157   2.613
  -6  -1   3  62.029   2.608
   6   1   3  60.729   4.152
  -6   1  -3  61.705   2.489
  -6   1  -3  58.128   2.460
  -6  -1   3  57.888   2.465
   6  -1  -3  60.000   2.524
  -6   1  -3  54.221   2.407
   6  -1  -3  62.375   2.462
  -6  -1   3  60.011   2.500
  -6  -1   3  58.306   2.517
   6   1   3  57.271   2.581
  -6   1  -3  59.803   4.160
   6  -1  -3  56.094   3.760
   6  -1  -3  54.691   2.489
  -6  -1   3  58.028   4.314
  -6  -1   3  59.854   2.437
   6   1   3  59.838   4.115
   6   1   3  58.388   2.524
  -6  -1   3  55.920   2.487
   6  -1  -3  61.009   2.525
   6   1   3  61.335   2.621
  -6  -1   3  61.354   4.317
  -6   1  -3  60.318   2.527
   6   1   3  53.218   2.416
   7   1  -3  351.79   12.23
   7   1  -3  328.92   17.00
  -7   1   3  335.31   11.94
  -7   1   3  339.61   12.42
  -7  -1  -3  332.27   12.12
   7  -1   3  314.42   12.60
   7  -1   3  321.28   12.41
   7  -1   3  302.89   17.38
  -7  -1  -3  352.69   12.22
   7   1  -3  332.91   12.57
  -7   1   3  308.75   17.45
  -7   1   3  339.25   12.29
   7  -1   3  318.99   17.03
  -7   1   3  307.38   12.12
  -7   1   3  342.70   12.14
  -7   1   3  309.19   17.45
   7  -1   3  330.48   12.23
  -7  -1  -3  315.51   17.53
  -7  -1  -3  348.59   12.16
  -7  -1  -3  323.05   12.15
   7   1  -3  340.36   12.63
   7   1  -3  328.51   12.12
   7  -1   3  325.45   12.75
   7  -1   3  342.60   12.69
   7   1   3  340.85   12.29
   7   1   3  305.24   17.06
   7   1   3  334.45   12.68
  -7   1  -3  327.59   12.09
   7   1   3  326.74   12.73
  -7  -1   3  330.57   12.20
  -7   1  -3  330.53   12.20
  -7   1  -3  339.98   12.17
  -7   1  -3  327.35   17.50
   7  -1  -3  326.84   12.18
  -7   1  -3  346.18   12.13
  -7  -1   3  339.29   12.28
   7   1   3  333.96   12.67
  -7  -1   3  320.40   12.31
   7  -1  -3  341.53   12.61
  -7  -1   3  335.23   12.16
  -7  -1   3  321.53   17.65
   7  -1  -3  330.03   12.57
  -7  -1   3  328.53   11.87
   7  -1  -3  313.97   16.83
  -8   1   3  201.95    8.07
   8  -1   3  207.81    8.30
  -8  -1  -3  214.73    7.97
  -8   1   3  213.34    7.82
  -8  -1  -3  218.47    7.98
  -8   1   3  203.13    8.04
   8   1  -3  200.56    8.16
   8  -1   3  213.01    8.00
   8  -1   3  198.68    8.19
  -8  -1  -3  208.71    7.87
   8   1  -3  212.82    7.88
  -8   1   3  211.48    7.91
  -8  -1  -3  203.92    7.93
   8   1  -3  202.05    7.95
   8   1  -3  218.74    8.26
   8  -1   3  216.29    8.31
   8  -1  -3  211.99    8.21
   8   1   3  205.69    8.01
  -8  -1   3  209.71    7.96
  -8  -1   3  205.82    7.73
   8   1   3  213.25    8.28
  -8   1  -3  216.14    7.94
  -8   1  -3  216.04    8.00
  -8  -1   3  216.46    8.06
   8  -1  -3  213.36    7.96
   8  -1  -3  213.66    8.21
  -8   1  -3  211.91    7.93
   8   1   3  201.40    8.27
  -8  -1   3  218.57    7.98
   9   1  -3  156.70    6.32
   9  -1   3  171.38    6.73
  -9  -1  -3  176.34    6.46
  -9   1   3  163.23    6.37
  -9   1   3  170.83    6.27
   9   1  -3  179.50    6.49
  -9   1   3  170.34    6.52
   9   1  -3  172.95    6.68
  -9  -1  -3  178.33    6.47
   9  -1   3  171.72    6.47
   9  -1  -3  175.49    6.45
   9  -1  -3  168.85    6.64
   9   1   3  177.86    6.74
  -9   1  -3  170.68    6.46
  -9   1  -3  167.61    6.40
   9   1   3  165.54    6.68
   9   1   3  168.19    6.49
   9  -1  -3  169.72    6.64
  -9   1  -3  166.32    6.40
  -9  -1   3  157.54    6.40
  -9  -1   3  177.23    6.52
  -9  -1   3  153.14    6.37
  10  -1   3  5.2109  0.5887
 -10  -1  -3  5.9818  0.5479
 -10   1   3  6.1892  0.5708
  10   1  -3  5.7250  0.5589
  10   1  -3  6.0305  0.5620
 -10  -1  -3  4.9282  0.5308
 -10   1  -3  5.5379  0.5654
 -10  -1   3  5.2754  0.5526
 -10  -1   3  5.9413  0.5386
  10   1   3  6.3316  0.5664
  10  -1  -3  5.6513  0.5773
   0  -2   3  54.469   3.081
   0  -2   3  59.948   3.012
   0   2   3  55.117   2.873
   0  -2   3  51.017   2.881
   0   2  -3  57.981   2.888
   0  -2   3  54.787   3.031
   0  -2  -3  56.977   2.902
   0   2  -3  51.602   2.685
   0   2   3  56.940   3.064
   0   2   3  56.478   3.067
  -1  -2  -3 1180.08   58.31
  -1   2   3 1186.77   58.24
   1  -2   3 1220.43   59.32
   1  -2   3 1237.12   60.04
  -1   2   3 1192.56   59.15
  -1  -2  -3 1174.98   58.71
   1   2  -3 1162.84   58.41
   1  -2   3 1150.41   59.26
  -1   2   3 1064.91   57.39
   1   2  -3 1211.73   56.98
  -1   2   3 1057.93   57.40
  -1  -2   3 1182.87   58.89
  -1   2  -3 1132.84   57.00
  -1  -2   3 1242.99   58.85
   1   2   3 1068.03   58.00
   1  -2  -3 1134.75   57.63
   1   2   3 1223.07   60.36
  -1   2  -3 1211.35   58.11
   1   2   3 1214.57   59.20
   1  -2  -3 1142.43   59.42
  -1  -2   3 1234.82   60.98
   2  -2   3 1521.82   76.45
  -2   2   3 1602.35   80.52
   2   2  -3 1568.70   78.29
   2  -2   3 1643.21   80.60
   2  -2   3 1571.30   80.56
  -2  -2  -3 1580.89   78.99
   2   2  -3 1607.15   77.00
  -2   2   3 1590.93   77.72
  -2  -2  -3 1605.60   78.29
  -2   2   3 1489.71   78.12
   2   2   3 1650.97   79.90
   2   2   3 1507.16   78.26
  -2  -2   3 1469.46   77.55
   2  -2  -3 1556.98   77.63
   2   2   3 1578.55   79.01
  -2  -2   3 1598.48   80.27
  -2   2  -3 1577.81   79.69
  -2   2  -3 1608.60   77.95
   2  -2  -3 1515.69   78.59
  -2  -2   3 1597.57   76.81
   3  -2   3  137.15    6.92
   3  -2   3  131.08    6.66
  -3   2   3  130.56    7.02
   3  -2   3  130.24    6.94
   3   2  -3  133.46    6.62
  -3   2   3  127.22    6.98
   3   2  -3  128.43    6.75
  -3  -2  -3  132.74    6.79
  -3  -2  -3  131.74    6.89
  -3   2   3  134.60    6.86
   3   2   3  124.14    6.81
   3  -2  -3  137.58    6.73
   3   2   3  137.46    6.99
  -3  -2   3  131.81    6.97
  -3   2  -3  128.00    6.70
   3   2   3  132.26    6.70
  -3  -2   3  126.13    7.04
   3  -2  -3  131.51    6.79
  -3  -2   3  122.66    6.64
  -3   2  -3  133.66    6.93
   4  -2   3 1077.59   53.07
   4   2  -3 1096.22   52.19
   4  -2   3 1167.48   52.49
   4  -2   3 1130.64   53.66
  -4   2   3 1102.17   52.06
  -4  -2  -3 1098.68   52.97
   4   2  -3 1087.99   51.64
  -4  -2  -3 1098.51   52.37
  -4   2   3 1072.12   52.91
  -4   2   3 1141.74   52.47
  -4  -2   3 1067.99   53.13
  -4   2  -3 1036.44   51.65
  -4  -2   3 1037.67   51.87
   4   2   3 1127.39   53.10
   4   2   3 1024.27   51.82
   4  -2  -3 1133.08   51.68
  -4  -2   3 1006.73   52.10
   4  -2  -3 1076.93   52.85
  -4   2  -3 1099.28   52.96
   4   2   3 1039.79   52.00
   5  -2   3  238.01    9.66
  -5   2   3  247.61    9.06
   5  -2   3  280.95   12.88
  -5   2   3  243.12    9.44
  -5  -2  -3  250.02    9.24
   5   2  -3  272.39   12.82
  -5   2   3  280.12   13.26
   5   2  -3  265.55    9.28
  -5  -2  -3  244.92    9.24
   5   2  -3  260.71   12.80
  -5   2   3  254.42   13.31
  -5  -2  -3  271.01   13.27
   5  -2   3  253.56    9.60
  -5   2   3  251.69    9.58
  -5   2   3  240.12    9.23
  -5   2   3  242.38    9.44
   5  -2   3  261.14    9.22
   5  -2   3  243.49    9.45
  -5  -2  -3  245.33    9.19
  -5   2   3  238.96    9.18
  -5   2   3  243.56    9.29
   5   2  -3  257.73    9.60
  -5   2   3  264.32   12.99
   5  -2   3  235.95    9.26
   5  -2   3  272.52   13.27
  -5   2   3  248.70    9.26
   5  -2   3  236.85    9.19
  -5  -2  -3  262.42   12.81
  -5   2  -3  237.87    8.97
   5  -2  -3  248.68    9.53
  -5   2  -3  268.25   13.21
  -5  -2   3  239.65    9.38
  -5  -2   3  262.20    9.26
   5  -2  -3  235.88    9.59
   5  -2  -3  263.70   12.66
  -5  -2   3  244.82    9.29
  -5  -2   3  234.21    9.00
   5   2   3  272.49   13.20
   5   2   3  251.32    9.65
  -5   2  -3  247.41    9.23
   5   2   3  237.11    9.60
   5  -2  -3  270.82   13.00
   5   2   3  236.09    8.94
   5   2   3  227.46    9.65
  -5  -2   3  249.03    9.31
  -5   2  -3  247.81   12.87
  -5  -2   3  241.35    9.23
  -5  -2   3  264.70   13.12
   5   2   3  245.92    9.31
  -5  -2   3  251.21    9.25
  -5  -2   3  272.06   13.44
  -5  -2   3  254.27    9.50
   5   2   3  228.72    9.23
  -6  -2  -3  77.376   3.081
   6  -2   3  73.798   3.175
   6  -2   3  71.518   3.003
   6  -2   3  79.600   3.117
  -6  -2  -3  80.334   3.139
  -6  -2  -3  67.998   4.958
   6  -2   3  74.511   3.172
  -6   2   3  77.189   3.100
  -6   2   3  73.863   3.202
  -6   2   3  73.360   4.988
  -6   2   3  77.709   3.058
   6   2  -3  73.388   4.595
  -6  -2  -3  71.212   4.505
   6  -2   3  79.729   4.867
   6  -2   3  78.830   5.065
   6  -2   3  78.267   3.256
   6  -2   3  76.629   3.270
  -6   2   3  77.507   3.297
   6   2  -3  80.678   3.091
  -6   2   3  75.903   3.149
  -6  -2  -3  72.272   3.087
   6   2  -3  67.931   3.171
   6   2  -3  74.904   4.775
  -6  -2  -3  71.740   3.106
   6   2  -3  79.624   3.109
  -6   2   3  78.945   5.409
   6   2   3  76.001   3.173
   6   2   3  70.995   2.923
   6   2   3  70.392   3.229
  -6   2  -3  79.346   3.105
   6   2   3  80.168   5.066
  -6   2  -3  77.102   3.096
   6  -2  -3  79.226   3.078
  -6  -2   3  79.125   3.131
  -6  -2   3  77.614   3.166
  -6  -2   3  73.332   3.063
  -6  -2   3  75.382   3.189
   6  -2  -3  84.570   4.811
   6  -2  -3  71.432   3.150
   6   2   3  75.504   3.255
  -6  -2   3  73.985   3.075
  -6  -2   3  77.726   3.211
   6   2   3  78.518   3.097
   6   2   3  78.597   3.280
  -6   2  -3  75.836   4.991
  -6   2  -3  73.900   3.030
   6  -2  -3  76.896   4.758
  -6  -2   3  76.919   3.157
   6  -2  -3  82.888   3.196
  -6   2  -3  78.035   3.154
  -6  -2   3  80.808   5.208
  -6  -2   3  80.156   5.141
  -7   2   3  271.47   10.01
   7   2  -3  261.95   13.98
   7  -2   3  277.08   10.33
   7  -2   3  241.56   10.19
   7  -2   3  273.86   10.13
   7  -2   3  242.06   13.89
  -7  -2  -3  262.64    9.85
   7   2  -3  282.46    9.96
  -7  -2  -3  281.45    9.96
  -7  -2  -3  282.76    9.92
  -7   2   3  270.38   10.15
  -7  -2  -3  264.27   14.58
   7  -2   3  267.41   10.38
  -7   2   3  277.54    9.77
  -7   2   3  263.54    9.84
   7   2  -3  276.66   10.29
   7  -2   3  285.98    9.96
  -7  -2  -3  252.87    9.86
  -7   2   3  251.78   14.54
   7  -2   3  244.16   14.34
  -7   2   3  237.16   14.29
   7   2  -3  271.69    9.87
  -7   2  -3  273.42    9.89
   7  -2  -3  273.65   10.24
   7  -2  -3  277.46    9.92
   7   2   3  270.39   10.33
  -7  -2   3  277.61    9.94
  -7  -2   3  265.78    9.94
  -7   2  -3  278.89    9.97
  -7  -2   3  268.88    9.65
   7   2   3  258.69    9.88
   7  -2  -3  257.80   10.26
  -7   2  -3  276.59    9.86
   7  -2  -3  267.15   10.22
  -7   2  -3  264.38    9.63
   7   2   3  269.02   10.33
  -7  -2   3  280.48   10.02
  -7   2  -3  255.14   14.36
   7  -2  -3  253.28   13.84
   7   2   3  272.63   10.01
  -7  -2   3  243.02   14.52
  -7   2  -3  246.25    9.76
   7   2   3  235.99   14.06
   8  -2   3  144.17    5.69
   8   2  -3  142.72    5.44
  -8   2   3  130.98    5.33
   8  -2   3  125.78    5.61
  -8  -2  -3  144.07    5.45
  -8  -2  -3  141.38    5.35
   8  -2   3  132.27    5.39
  -8   2   3  132.19    5.50
  -8   2   3  132.73    5.53
   8   2  -3  134.58    5.32
  -8   2   3  138.66    5.36
  -8  -2  -3  139.73    5.42
   8   2  -3  129.45    5.56
   8  -2   3  134.55    5.48
   8   2   3  138.64    5.65
   8  -2  -3  138.78    5.53
   8  -2  -3  141.87    5.58
   8   2   3  139.99    5.49
  -8   2  -3  140.53    5.37
  -8   2  -3  147.66    5.40
  -8  -2   3  142.98    5.45
   8  -2  -3  146.62    5.40
   8   2   3  142.49    5.67
  -8   2  -3  143.33    5.50
  -8  -2   3  135.53    5.40
  -8  -2   3  143.12    5.51
   9   2  -3  91.661   3.578
   9   2  -3  90.221   3.672
  -9   2   3  84.892   3.559
   9  -2   3  91.210   3.792
  -9  -2  -3  86.360   3.545
   9  -2   3  88.095   3.637
   9  -2   3  92.314   3.831
  -9   2   3  94.527   3.758
  -9  -2  -3  95.902   3.675
  -9  -2  -3  93.892   3.681
   9   2  -3  98.090   3.816
  -9   2   3  92.469   3.590
   9   2   3  91.127   3.785
  -9  -2   3  87.790   3.622
   9  -2  -3  92.646   3.757
   9   2   3  86.026   3.792
  -9   2  -3  94.225   3.710
  -9  -2   3  92.061   3.648
  -9   2  -3  91.248   3.616
  -9   2  -3  87.525   3.584
   9  -2  -3  89.852   3.709
  -9  -2   3  92.350   3.691
   9   2   3  90.050   3.699
   9  -2  -3  91.673   3.635
   0  -3  -3  2.6709  0.4350
   0   3  -3  3.1816  0.4387
   0  -3   3  3.8996  0.6222
   0   3   3  3.5706  0.4862
   0  -3   3  2.8287  0.6114
   0   3   3  3.4874  0.5669
   0   3  -3  3.2328  0.5253
   0  -3   3  3.9062  0.5049
   0  -3  -3  2.9637  0.4631
  -1   3   3 1729.76   86.33
   1  -3   3 1764.22   85.22
   1  -3   3 1790.70   85.61
  -1   3   3 1701.85   83.88
  -1  -3  -3 1711.83   85.61
   1   3  -3 1725.41   84.13
  -1   3   3 1696.33   83.05
   1  -3   3 1684.63   86.11
   1   3  -3 1648.62   81.86
  -1  -3  -3 1675.50   84.58
   1   3   3 1712.29   84.90
  -1  -3   3 1743.47   87.39
   1  -3  -3 1613.26   85.58
   1   3   3 1671.10   85.29
  -1   3  -3 1649.60   83.05
   1  -3  -3 1606.34   83.59
  -1  -3   3 1720.26   82.12
   1   3   3 1701.33   85.56
   1   3   3 1675.47   81.86
  -1  -3   3 1763.24   86.22
  -1   3  -3 1736.09   83.86
  -2   3   3  1.7352  0.6222
  -2  -3  -3  2.1528  0.4487
   2  -3   3  2.6173  0.4483
   2   3  -3  1.9522  0.4374
  -2   3   3  2.6481  0.4699
   2  -3   3  2.2435  0.5356
  -2   3   3  2.1173  0.5443
   2   3  -3  3.5201  0.5059
  -2  -3   3  2.5593  0.5236
  -2   3  -3  2.0817  0.4695
  -2   3  -3  1.7537  0.4796
  -2   3  -3  2.0890  0.5619
   2  -3  -3  2.0965  0.5095
   2  -3  -3  2.3877  0.4999
   2   3   3  2.5560  0.5437
   2  -3  -3  3.2353  0.5001
   2   3   3  2.1232  0.5765
  -2  -3   3  4.3171  0.7737
  -2  -3   3  1.9089  0.6099
   3  -3   3  221.10   10.82
  -3   3   3  225.57   11.12
   3   3  -3  217.46   10.85
   3  -3   3  213.42   11.30
   3  -3   3  227.12   11.26
  -3  -3  -3  220.81   11.09
  -3   3   3  215.65   11.25
   3   3  -3  200.23   11.02
  -3  -3  -3  227.35   11.25
  -3   3   3  223.21   11.34
   3  -3  -3  227.73   10.95
  -3  -3   3  199.39   11.36
  -3  -3   3  224.78   11.17
  -3   3  -3  213.50   11.25
   3   3   3  222.18   11.31
   3   3   3  222.78   11.04
  -3   3  -3  220.72   10.99
   3  -3  -3  232.02   11.21
  -3  -3   3  223.33   11.06
   3   3   3  223.95   11.14
   4  -3   3  794.62   31.53
  -4   3   3  871.69   40.29
   4   3  -3  824.87   39.55
  -4   3   3  777.45   28.80
  -4   3   3  766.05   29.97
   4   3  -3  898.44   40.08
   4  -3   3  871.01   39.57
   4  -3   3  873.88   40.27
   4  -3   3  882.55   40.80
   4  -3   3  798.24   30.33
  -4  -3  -3  840.87   40.13
  -4   3   3  829.58   40.04
  -4  -3  -3  837.25   29.71
  -4   3   3  879.41   40.56
  -4   3  -3  886.18   39.74
   4  -3  -3  784.51   40.51
   4   3   3  776.71   30.89
  -4  -3   3  742.99   40.72
   4   3   3  874.80   40.70
  -4  -3   3  789.16   29.52
  -4  -3   3  795.13   29.72
   4   3   3  836.54   39.86
   4   3   3  746.83   29.83
  -4   3  -3  776.63   29.53
   4  -3  -3  773.06   30.73
  -4  -3   3  867.62   39.86
   4  -3  -3  881.64   39.60
  -4  -3   3  813.57   29.74
  -4   3  -3  905.51   40.66
  -4  -3   3  846.54   40.03
   4   3   3  819.64   39.92
  -5   3   3  124.07    7.12
   5  -3   3  113.84    4.60
   5  -3   3  115.47    4.45
   5   3  -3  116.99    4.65
  -5  -3  -3  115.88    4.48
   5  -3   3  122.14    6.86
  -5  -3  -3  117.93    6.45
  -5   3   3  116.75    4.63
   5  -3   3  117.38    4.71
   5   3  -3  117.05    4.48
   5  -3   3  126.93    6.58
  -5   3   3  113.06    4.64
  -5   3   3  119.04    4.49
  -5   3   3  123.23    6.72
   5  -3   3  110.72    4.42
   5   3  -3  118.70    4.48
   5  -3   3  124.68    6.54
  -5   3   3  112.30    4.66
   5   3  -3  125.30    6.55
  -5   3   3  108.16    4.45
  -5   3   3  113.04    4.45
  -5   3   3  123.93    6.76
  -5  -3  -3  124.24    6.88
   5   3  -3  125.55    6.54
  -5   3   3  118.14    4.57
  -5  -3  -3  114.70    4.50
   5  -3   3  106.07    4.45
  -5  -3  -3  120.92    4.50
   5  -3   3  110.48    4.38
   5  -3   3  122.83    4.68
   5  -3   3  117.12    4.43
  -5   3  -3  126.34    6.80
  -5  -3   3  117.72    4.58
  -5   3  -3  115.81    4.51
   5   3   3  109.64    4.31
  -5  -3   3  112.95    4.40
  -5  -3   3  120.70    7.03
   5   3   3  113.66    4.69
  -5  -3   3  122.22    6.76
  -5   3  -3  121.78    4.40
   5  -3  -3  117.42    4.64
  -5  -3   3  122.52    4.57
  -5  -3   3  118.24    4.52
  -5  -3   3  113.77    4.53
   5  -3  -3  115.59    4.60
  -5   3  -3  114.93    6.71
   5   3   3  116.12    4.72
  -5  -3   3  119.18    4.60
   5   3   3  113.32    4.55
   5   3   3  117.24    6.69
  -5  -3   3  108.07    4.55
   5   3   3  106.26    4.14
   5   3   3  121.00    6.46
   5  -3  -3  110.04    4.52
   5   3   3  118.13    4.52
   5   3   3  124.63    6.81
  -5  -3   3  116.19    4.47
  -5   3  -3  103.14    4.52
   5  -3  -3  119.79    6.59
   5  -3  -3  128.79    6.43
   6  -3   3  55.486   3.940
   6  -3   3  54.875   2.379
  -6  -3  -3  56.760   4.105
   6  -3   3  53.967   2.510
  -6  -3  -3  54.430   2.361
  -6   3   3  51.238   2.341
  -6  -3  -3  52.372   3.668
   6   3  -3  54.038   2.360
   6   3  -3  57.405   2.489
   6   3  -3  56.542   3.789
   6   3  -3  57.589   2.428
   6   3  -3  53.767   3.709
  -6   3   3  55.747   2.493
  -6  -3  -3  55.672   2.428
  -6   3   3  54.657   4.461
  -6   3   3  49.968   2.471
   6  -3   3  57.459   2.476
  -6   3   3  57.750   2.593
   6  -3   3  57.892   2.522
   6  -3   3  53.049   2.289
  -6  -3  -3  57.280   2.460
  -6   3   3  55.268   4.142
   6  -3   3  58.619   4.157
  -6   3   3  55.500   2.469
   6  -3  -3  57.075   3.896
  -6  -3   3  52.986   2.341
  -6  -3   3  55.976   2.383
   6  -3  -3  55.150   2.441
  -6  -3   3  56.297   2.306
  -6   3  -3  56.122   2.373
   6  -3  -3  61.571   2.466
  -6   3  -3  52.276   2.452
   6   3   3  55.734   4.001
   6  -3  -3  55.333   3.753
  -6  -3   3  54.329   4.129
  -6   3  -3  59.863   2.407
  -6   3  -3  57.877   4.043
  -6  -3   3  56.166   2.389
  -6  -3   3  57.924   2.462
  -6   3  -3  58.112   2.463
  -6   3  -3  54.508   4.346
   6   3   3  60.625   2.564
  -6  -3   3  54.214   4.027
   6   3   3  57.909   2.413
   6  -3  -3  53.741   2.358
  -6  -3   3  58.264   2.483
   6   3   3  52.165   2.447
  -6  -3   3  56.130   2.485
   6   3   3  56.971   2.551
   6  -3  -3  55.106   2.335
  -7  -3  -3  342.42   11.84
   7  -3   3  318.51   12.29
   7  -3   3  322.34   12.09
   7  -3   3  293.97   17.01
  -7   3   3  335.34   11.65
  -7   3   3  324.96   12.11
  -7  -3  -3  332.09   11.81
   7   3  -3  330.51   11.82
   7   3  -3  299.22   16.47
  -7  -3  -3  345.31   11.91
  -7  -3  -3  291.53   17.07
   7  -3   3  331.46   12.41
   7  -3   3  307.04   11.81
  -7   3   3  300.08   17.17
  -7   3   3  339.00   11.95
   7   3  -3  340.98   12.31
  -7   3   3  302.48   11.68
   7   3  -3  313.53   11.85
   7   3   3  322.38   11.95
   7   3   3  327.67   12.32
  -7   3  -3  322.53   11.73
   7   3   3  311.65   11.82
  -7  -3   3  309.00   11.78
  -7   3  -3  315.01   11.76
  -7   3  -3  324.32   11.53
   7  -3  -3  313.30   12.19
  -7  -3   3  330.95   11.91
   7  -3  -3  331.67   11.83
   7  -3  -3  328.50   12.23
   7  -3  -3  318.89   12.30
  -7   3  -3  292.56   16.88
   7  -3  -3  296.98   16.35
  -7  -3   3  324.55   11.89
  -7  -3   3  295.34   17.19
   7   3   3  295.86   16.70
   7   3   3  332.81   12.37
  -7  -3   3  325.82   12.02
  -7  -3   3  328.06   11.85
  -7  -3   3  310.30   11.44
  -7   3  -3  334.15   11.89
   8   3  -3  49.170   2.217
   8   3  -3  47.482   2.236
   8  -3   3  46.770   2.270
   8  -3   3  44.495   2.131
   8  -3   3  45.432   2.187
   8  -3   3  46.847   2.265
  -8  -3  -3  51.083   2.259
  -8   3   3  47.185   2.306
  -8  -3  -3  39.922   2.123
   8   3  -3  48.325   2.105
  -8  -3  -3  44.688   2.081
  -8   3   3  48.673   2.286
  -8   3   3  47.459   2.221
  -8   3  -3  46.316   2.099
  -8   3  -3  47.743   2.126
   8   3   3  49.108   2.306
   8  -3  -3  50.588   2.232
  -8   3  -3  49.440   2.169
   8   3   3  47.381   2.278
   8   3   3  48.065   2.268
  -8  -3   3  48.291   2.268
   8  -3  -3  53.288   2.169
  -8  -3   3  48.896   2.209
   8  -3  -3  46.136   2.190
   8   3   3  43.572   2.103
   8  -3  -3  45.075   2.144
  -8  -3   3  47.589   2.232
  -8   3  -3  49.927   2.244
  -9   3   3  18.448   1.135
   9  -3   3  19.388   1.164
  -9  -3  -3  17.112   1.071
   9   3  -3  19.338   1.065
   9   3  -3  20.757   1.211
   9   3  -3  19.518   1.148
   9  -3   3  18.893   1.168
  -9   3   3  20.483   1.173
  -9   3   3  20.861   1.176
  -9  -3  -3  24.201   1.206
  -9  -3  -3  19.252   1.039
   9  -3  -3  19.075   1.082
  -9   3  -3  18.027   1.027
  -9  -3   3  19.101   1.127
   9  -3  -3  19.797   1.159
  -9   3  -3  20.258   1.197
   9   3   3  20.105   1.166
   9  -3  -3  17.503   1.053
  -9  -3   3  19.484   1.127
  -9   3  -3  19.418   1.098
  -9  -3   3  18.626   1.104
   9   3   3  19.371   1.173
   0   4   3  346.08   17.62
   0  -4   3  355.11   17.68
   0   4  -3  355.72   17.33
   0   4   3  350.64   17.42
   0  -4  -3  371.31   17.73
   0  -4   3  370.44   17.85
   0   4  -3  343.69   17.21
   0  -4  -3  359.52   17.47
   0  -4   3  347.90   17.58
   0   4   3  374.96   17.27
  -1   4   3  281.81   14.19
  -1  -4  -3  292.33   14.00
  -1   4   3  281.09   13.94
   1  -4   3  294.80   14.18
  -1  -4  -3  270.28   14.14
   1  -4   3  281.31   14.20
   1  -4   3  284.03   14.26
   1   4  -3  290.70   13.93
   1   4  -3  294.36   13.87
  -1  -4  -3  273.10   13.94
  -1   4   3  279.04   13.91
  -1  -4   3  299.85   14.38
   1  -4  -3  266.91   13.87
   1   4   3  287.09   14.00
  -1   4  -3  297.05   13.83
  -1   4  -3  280.88   13.80
   1   4   3  262.36   13.61
  -1  -4   3  263.12   13.86
   1  -4  -3  294.81   14.17
  -1  -4   3  294.18   14.18
   1   4   3  285.23   14.10
  -2  -4  -3  352.20   16.83
   2   4  -3  348.73   16.70
   2  -4   3  352.16   17.02
  -2   4   3  345.45   16.76
  -2  -4  -3  341.80   16.75
   2   4  -3  324.45   16.29
   2  -4   3  345.11   16.96
  -2   4   3  343.24   16.98
  -2   4   3  301.23   16.54
  -2  -4   3  355.54   16.65
   2  -4  -3  325.24   16.58
  -2  -4   3  335.71   16.82
  -2   4  -3  347.59   16.94
  -2   4  -3  323.34   16.46
   2   4   3  357.08   16.84
   2  -4  -3  334.96   16.89
  -2  -4   3  352.74   17.17
   2   4   3  339.19   16.69
  -2   4  -3  323.58   16.53
   3   4  -3  42.833   2.632
  -3   4   3  39.834   2.867
  -3   4   3  39.107   2.789
   3   4  -3  36.926   2.359
  -3   4   3  38.559   2.448
  -3  -4  -3  37.890   2.491
  -3  -4  -3  36.605   2.570
   3  -4   3  34.348   2.283
   3  -4   3  37.177   2.730
   3  -4   3  38.037   2.667
  -3  -4   3  38.462   2.656
   3  -4  -3  41.364   2.569
   3  -4  -3  37.092   2.438
  -3  -4   3  41.682   2.636
   3   4   3  38.327   2.726
  -3  -4   3  38.865   2.846
  -3   4  -3  39.982   2.657
   3   4   3  38.250   2.594
  -3   4  -3  39.786   2.637
   3   4   3  44.239   2.714
   4   4  -3  47.282   1.999
  -4   4   3  49.233   3.150
  -4  -4  -3  46.325   2.016
  -4   4   3  48.084   2.005
  -4  -4  -3  49.629   3.311
   4   4  -3  48.870   3.049
   4  -4   3  46.828   2.083
  -4   4   3  48.196   2.154
  -4  -4  -3  51.438   3.164
  -4  -4  -3  50.330   2.025
   4  -4   3  47.355   2.992
   4  -4   3  48.949   1.976
  -4   4   3  47.709   2.067
   4  -4   3  47.002   1.991
  -4   4   3  45.400   2.029
   4  -4   3  47.891   1.983
  -4  -4  -3  44.904   1.992
  -4   4   3  52.618   3.577
   4  -4   3  48.962   2.081
  -4   4   3  55.350   3.619
   4   4  -3  51.398   3.203
   4   4  -3  46.586   2.055
   4  -4   3  44.878   2.082
   4  -4   3  49.199   3.357
  -4   4   3  46.104   2.135
   4  -4   3  57.688   3.457
  -4   4  -3  50.999   3.338
  -4  -4   3  46.989   1.996
   4   4   3  55.358   3.309
  -4  -4   3  48.786   2.082
   4  -4  -3  44.621   2.018
   4   4   3  46.485   2.066
  -4  -4   3  49.559   2.075
   4   4   3  53.808   3.436
   4  -4  -3  49.911   2.078
   4   4   3  48.397   2.151
   4   4   3  50.344   3.217
  -4  -4   3  52.893   3.186
   4  -4  -3  46.125   2.012
  -4  -4   3  45.822   2.045
   4  -4  -3  52.748   3.245
   4   4   3  45.121   1.850
  -4   4  -3  43.889   2.041
  -4  -4   3  44.962   2.059
   4   4   3  46.347   2.025
  -4  -4   3  50.529   3.288
  -4  -4   3  53.213   3.632
  -4   4  -3  48.205   3.244
  -4   4  -3  46.174   1.966
   4  -4  -3  52.211   3.070
   4   4   3  46.555   1.942
  -4  -4   3  51.849   2.074
  -5   4   3  110.25    4.41
  -5   4   3  110.10    4.47
  -5   4   3  118.35    6.65
  -5  -4  -3  107.37    6.20
   5  -4   3  109.51    4.45
  -5  -4  -3  113.04    6.65
   5  -4   3  108.39    4.24
   5  -4   3  111.78    4.51
  -5   4   3  114.08    4.28
   5  -4   3  108.95    4.22
   5  -4   3  114.50    4.42
   5  -4   3  108.80    6.53
   5  -4   3  107.38    6.35
  -5   4   3  109.85    4.48
   5   4  -3  109.29    4.27
  -5   4   3  111.36    4.37
   5   4  -3  109.39    6.27
   5   4  -3  110.30    4.27
  -5  -4  -3  105.67    4.27
  -5  -4  -3  118.60    4.31
   5   4  -3  115.50    6.29
   5   4  -3  109.88    4.44
  -5   4   3  109.72    4.28
  -5  -4  -3  108.10    4.31
   5  -4   3  103.24    4.18
  -5   4   3  114.57    6.95
   5  -4  -3  115.09    6.43
   5  -4  -3  115.89    6.12
   5   4   3  110.38    4.52
   5  -4  -3  110.59    4.38
   5   4   3  104.46    4.47
   5   4   3  117.55    4.40
  -5  -4   3  106.78    4.17
  -5  -4   3  112.05    4.25
  -5   4  -3  108.02    4.37
  -5  -4   3  112.28    4.36
   5  -4  -3  109.91    4.35
   5   4   3  109.83    6.32
   5   4   3  103.30    3.95
  -5   4  -3  116.14    4.33
   5   4   3  117.69    6.55
  -5   4  -3  111.23    6.56
  -5  -4   3  112.50    6.44
   5  -4  -3  107.84    4.43
  -5  -4   3  110.44    4.36
  -5  -4   3  99.578   4.298
  -5  -4   3  106.92    6.78
  -5  -4   3  111.79    4.37
  -5  -4   3  110.91    4.32
  -5   4  -3  113.45    6.48
  -5  -4   3  115.95    4.39
   5   4   3  112.17    4.34
  -5   4  -3  110.59    4.21
   6  -4   3  206.36   11.97
   6   4  -3  221.92   11.57
   6   4  -3  227.71    8.23
  -6   4   3  210.30   12.30
  -6   4   3  222.89    8.30
  -6  -4  -3  229.38    8.23
   6   4  -3  221.42    8.23
  -6  -4  -3  234.43    8.29
  -6   4   3  225.17    8.12
  -6  -4  -3  200.37   11.42
  -6   4   3  210.76    8.39
   6   4  -3  210.31   11.60
  -6  -4  -3  215.40   12.11
  -6  -4  -3  205.35    7.87
   6  -4   3  224.10    8.42
   6   4  -3  221.73    8.53
   6  -4   3  226.99    8.55
   6  -4   3  212.25    7.98
  -6  -4  -3  222.99    8.21
   6  -4   3  223.91    8.62
  -6   4   3  225.43    8.48
  -6   4  -3  220.98    8.03
   6  -4  -3  209.26   11.41
   6  -4  -3  222.92    8.47
   6  -4  -3  212.41    8.34
   6  -4  -3  210.37    8.15
  -6   4  -3  232.68    8.27
  -6  -4   3  228.46    8.30
   6  -4  -3  218.36    8.54
   6  -4  -3  207.31   11.85
  -6   4  -3  216.95   11.98
  -6   4  -3  224.59    8.36
  -6  -4   3  213.29   12.36
  -6   4  -3  217.67    8.14
   6   4   3  224.22    8.33
  -6   4  -3  213.85   11.92
  -6  -4   3  220.99    8.36
  -6  -4   3  224.63    8.27
   6   4   3  210.26   11.94
   6   4   3  218.96    8.56
  -6  -4   3  219.60    8.24
  -6  -4   3  216.12    8.11
  -6  -4   3  219.81    8.27
   6   4   3  218.43    8.26
   6   4   3  227.74    8.62
   7   4  -3  285.65   11.02
   7  -4   3  300.88   11.27
   7  -4   3  313.37   11.39
  -7   4   3  308.09   11.15
   7   4  -3  298.81   10.88
   7   4  -3  261.45   15.17
  -7   4   3  311.34   10.97
   7  -4   3  304.93   11.10
  -7  -4  -3  308.17   10.90
   7   4  -3  308.04   10.83
  -7  -4  -3  313.39   10.85
  -7  -4  -3  271.70   15.77
   7  -4   3  273.32   15.73
  -7  -4  -3  301.21   10.82
   7   4  -3  307.04   11.27
  -7   4   3  279.55   16.07
  -7   4   3  301.00   10.68
   7  -4  -3  287.44   10.98
   7   4   3  291.63   11.25
  -7  -4   3  306.60   10.94
  -7   4  -3  269.29   15.52
   7   4   3  279.27   11.31
   7  -4  -3  296.49   11.21
   7   4   3  287.93   10.86
  -7   4  -3  276.22   10.94
   7   4   3  306.12   10.98
  -7   4  -3  279.63   10.73
  -7   4  -3  297.05   10.73
   7  -4  -3  285.59   10.79
  -7   4  -3  300.24   10.58
   7  -4  -3  252.74   14.92
   7  -4  -3  294.52   11.28
  -7  -4   3  288.27   10.82
  -7  -4   3  272.51   15.95
  -7   4  -3  293.59   10.87
  -7  -4   3  278.44   10.83
  -7  -4   3  302.41   10.87
   7   4   3  278.62   15.61
   7  -4  -3  275.01   11.11
  -8  -4  -3  263.49    9.98
   8  -4   3  276.90   10.52
  -8   4   3  276.38   10.11
   8   4  -3  265.79    9.99
   8   4  -3  278.07   10.43
  -8  -4  -3  278.78   10.08
  -8  -4  -3  282.65   10.02
   8  -4   3  281.27   10.46
   8   4  -3  264.48   10.05
   8  -4   3  270.47   10.23
  -8   4   3  273.15   10.24
  -8   4   3  279.48    9.86
  -8  -4   3  245.40    9.94
  -8  -4   3  262.92   10.01
   8  -4  -3  270.06   10.42
   8   4   3  261.85   10.02
  -8   4  -3  266.39    9.91
  -8   4  -3  246.46    9.89
  -8   4  -3  259.29    9.74
   8  -4  -3  261.63    9.97
  -8   4  -3  282.09   10.09
   8   4   3  271.43   10.13
   8  -4  -3  276.80   10.38
  -8  -4   3  265.03    9.99
   8   4   3  271.05   10.48
  -8  -4   3  267.91   10.06
   9   4  -3  308.81   11.13
   9  -4   3  305.89   11.64
   9   4  -3  310.50   11.18
  -9   4   3  314.91   11.17
  -9  -4  -3  312.26   11.07
   9   4  -3  308.55   11.58
  -9  -4  -3  297.93   11.08
   9  -4   3  283.26   11.29
  -9   4   3  284.38   11.21
  -9   4   3  305.99   10.85
  -9  -4  -3  310.56   11.14
   9  -4   3  315.77   11.60
   9  -4  -3  288.61   11.09
   9   4   3  314.65   11.64
  -9  -4   3  307.06   11.15
   9  -4  -3  300.19   11.53
  -9   4  -3  298.95   11.13
  -9  -4   3  312.16   11.10
  -9   4  -3  290.38   10.99
   9   4   3  276.76   11.09
   9   4   3  313.45   11.24
   0   5   3  31.571   2.161
   0  -5  -3  29.708   2.044
   0   5  -3  30.550   2.004
   0   5   3  32.283   2.331
   0   5   3  29.795   2.215
   0  -5   3  27.795   2.235
   0   5  -3  31.338   2.068
   0  -5   3  33.836   2.340
   0  -5  -3  31.618   2.047
   1  -5   3  150.89    7.41
   1  -5   3  143.77    7.48
  -1   5   3  144.29    7.30
   1  -5   3  144.30    7.55
   1   5  -3  142.25    7.21
  -1   5   3  143.50    7.56
   1   5  -3  145.05    7.23
  -1  -5  -3  139.08    7.29
  -1  -5  -3  140.51    7.30
  -1  -5  -3  133.28    7.12
  -1   5   3  146.54    7.36
   1  -5  -3  146.96    7.38
  -1   5  -3  125.35    7.10
   1   5   3  136.09    7.47
  -1  -5   3  142.95    7.50
   1   5   3  137.03    7.36
  -1  -5   3  128.87    7.04
   1  -5  -3  131.41    7.20
  -1  -5   3  138.37    7.56
   1   5   3  136.09    7.04
   2   5  -3  288.09   14.79
   2   5  -3  294.45   15.03
  -2  -5  -3  302.14   15.24
   2  -5   3  325.37   15.60
  -2  -5  -3  320.99   15.35
   2  -5   3  307.75   15.52
   2   5  -3  275.25   15.13
  -2   5   3  331.83   15.39
  -2   5   3  310.80   15.57
  -2  -5  -3  309.02   15.33
  -2   5  -3  281.74   15.08
  -2   5  -3  304.70   15.05
   2  -5  -3  284.87   15.37
   2  -5  -3  308.84   15.02
  -2  -5   3  319.62   15.49
  -2  -5   3  311.30   15.69
   2   5   3  318.35   15.43
   2   5   3  304.38   15.27
   2  -5  -3  305.03   15.18
  -2   5  -3  313.37   15.44
   3  -5   3  178.80    9.12
  -3  -5  -3  175.18    8.83
  -3   5   3  156.54    6.38
  -3  -5  -3  167.65    8.75
   3  -5   3  175.68    9.11
  -3   5   3  157.21    6.40
  -3  -5  -3  159.95    6.05
  -3   5   3  155.25    6.10
   3  -5   3  160.38    6.39
   3   5  -3  175.58    8.58
  -3  -5  -3  160.93    6.24
   3   5  -3  158.12    6.22
   3  -5   3  169.38    6.19
   3  -5   3  154.58    6.11
  -3  -5  -3  175.77    8.96
  -3   5   3  178.50    9.22
   3   5  -3  186.19    8.89
  -3   5   3  185.81    9.22
  -3   5   3  169.30    6.47
   3  -5   3  160.12    6.53
  -3  -5   3  162.46    6.28
  -3  -5   3  171.68    6.41
  -3  -5   3  158.95    6.30
   3   5   3  162.19    5.84
  -3  -5   3  164.96    6.28
   3  -5  -3  160.56    6.35
  -3  -5   3  180.34    9.31
   3  -5  -3  158.09    6.49
   3   5   3  169.99    6.32
   3   5   3  156.39    6.45
   3  -5  -3  182.21    8.99
  -3   5  -3  184.01    8.92
   3   5   3  184.84    9.06
   3   5   3  153.34    6.53
  -3  -5   3  175.77    8.97
  -3   5  -3  179.77    8.97
  -3  -5   3  187.84    8.83
  -3   5  -3  170.35    6.07
  -3   5  -3  156.35    6.30
  -3  -5   3  165.35    6.23
   3   5   3  173.65    8.99
  -3  -5   3  159.13    6.30
   3  -5  -3  175.25    8.62
  -4  -5  -3  288.67   10.61
   4  -5   3  281.17   10.35
   4  -5   3  280.68   10.46
   4  -5   3  279.06   10.53
  -4   5   3  314.12   15.21
  -4   5   3  275.56   10.71
   4  -5   3  304.17   14.95
   4  -5   3  298.33   11.10
  -4  -5  -3  310.70   14.76
  -4   5   3  277.40   10.59
   4   5  -3  286.95   10.60
   4  -5   3  294.07   10.86
   4   5  -3  310.01   14.77
  -4  -5  -3  259.57   10.49
  -4  -5  -3  295.63   14.99
  -4  -5  -3  271.37   10.58
  -4   5   3  291.99   10.36
  -4   5   3  261.93   10.94
  -4   5   3  274.28   10.58
   4  -5   3  278.21    9.95
  -4   5   3  296.10   10.82
  -4   5   3  293.16   14.98
   4  -5   3  274.35   10.96
   4   5  -3  295.11   14.47
   4  -5   3  270.90   10.33
   4  -5   3  304.65   15.14
  -4   5   3  286.07   10.84
  -4  -5  -3  282.51   10.27
   4   5  -3  279.63   10.97
  -4   5  -3  314.40   14.89
  -4  -5   3  279.45   10.59
   4  -5  -3  288.34   11.05
  -4  -5   3  304.43   14.58
  -4  -5   3  308.60   10.69
   4  -5  -3  293.81   14.94
  -4  -5   3  284.50   10.64
  -4   5  -3  283.05   10.71
   4   5   3  306.13   14.88
   4  -5  -3  287.42   10.93
   4   5   3  276.20   10.91
  -4  -5   3  273.66   10.30
  -4  -5   3  308.26   14.85
  -4  -5   3  293.01   10.68
  -4  -5   3  300.83   10.59
   4   5   3  305.12   10.69
   4  -5  -3  276.67   10.78
  -4  -5   3  283.84   10.60
   4   5   3  262.25   10.58
  -4   5  -3  283.90   10.28
  -4  -5   3  302.11   10.89
  -4   5  -3  305.27   14.93
  -4  -5   3  306.94   15.33
   4   5   3  276.64   10.69
   4   5   3  274.35   11.06
   4   5   3  283.42    9.90
   4  -5  -3  311.77   14.41
   4   5   3  307.68   14.94
  -5  -5  -3  96.763   5.704
   5   5  -3  99.962   5.772
   5  -5   3  92.906   4.039
   5  -5   3  99.249   3.776
  -5  -5  -3  95.423   6.043
   5  -5   3  96.546   3.778
   5   5  -3  97.186   5.741
  -5  -5  -3  99.608   3.893
   5   5  -3  92.872   3.833
   5   5  -3  100.07    3.86
  -5   5   3  97.746   3.879
  -5   5   3  98.810   3.822
  -5  -5  -3  96.366   3.844
   5   5  -3  99.517   3.985
  -5  -5  -3  98.232   3.692
  -5  -5  -3  91.590   3.844
  -5   5   3  96.235   6.369
   5  -5   3  101.62    3.80
   5  -5   3  100.60    4.01
  -5   5   3  100.73    4.08
  -5   5   3  97.213   3.929
   5  -5   3  94.029   6.068
  -5  -5  -3  92.916   3.517
  -5   5   3  91.322   4.025
   5  -5   3  94.743   3.966
  -5   5   3  99.187   3.935
   5   5   3  97.279   5.861
  -5   5  -3  100.74    3.83
   5  -5  -3  101.72    5.59
  -5   5  -3  96.734   3.975
   5  -5  -3  98.219   3.998
  -5  -5   3  99.255   3.924
  -5   5  -3  101.76    5.97
  -5  -5   3  100.42    5.71
   5   5   3  97.506   6.119
   5  -5  -3  97.040   5.925
  -5   5  -3  98.259   6.152
  -5  -5   3  96.120   6.281
   5  -5  -3  96.415   3.908
  -5  -5   3  95.765   3.944
  -5  -5   3  106.80    3.95
   5   5   3  95.907   4.085
  -5  -5   3  101.13    3.93
  -5   5  -3  96.512   3.881
   5   5   3  102.09    3.94
   5  -5  -3  96.612   3.937
   5   5   3  89.054   3.922
  -5  -5   3  97.428   3.811
  -5  -5   3  100.53    3.81
   5   5   3  96.272   3.945
  -5  -5   3  99.966   3.928
  -6   5   3  131.06    5.26
  -6   5   3  132.58    5.09
  -6  -5  -3  133.67    5.09
  -6  -5  -3  117.67    7.30
   6  -5   3  118.89    7.83
   6   5  -3  129.50    7.47
   6   5  -3  125.06    7.54
   6   5  -3  131.99    5.28
   6  -5   3  132.93    5.34
  -6  -5  -3  121.39    7.87
  -6   5   3  130.16    5.15
  -6  -5  -3  129.33    5.07
  -6   5   3  126.60    8.20
  -6  -5  -3  132.42    5.12
   6   5  -3  141.05    5.09
  -6   5   3  138.05    5.37
   6  -5   3  133.86    5.28
   6  -5   3  127.41    5.20
   6  -5   3  129.27    4.93
   6   5  -3  130.99    5.06
  -6  -5  -3  124.34    4.82
   6   5  -3  129.16    5.15
  -6   5  -3  132.93    8.07
   6  -5  -3  124.64    7.66
   6   5   3  129.68    5.20
   6   5   3  137.69    5.15
  -6  -5   3  130.65    5.10
   6  -5  -3  121.41    7.25
   6   5   3  123.59    7.87
  -6  -5   3  135.04    4.96
   6  -5  -3  128.94    5.15
   6   5   3  137.95    5.39
  -6   5  -3  130.77    5.00
   6  -5  -3  133.07    5.26
  -6  -5   3  135.96    5.18
  -6  -5   3  135.21    5.13
  -6  -5   3  126.44    8.10
  -6   5  -3  134.34    5.13
  -6   5  -3  125.61    5.19
   6  -5  -3  127.43    4.97
   6  -5  -3  132.14    5.21
  -6   5  -3  116.84    7.58
  -6   5  -3  132.55    5.01
  -6  -5   3  130.70    5.13
   7   5  -3  139.83    5.85
   7  -5   3  146.23    6.16
  -7   5   3  156.67    6.12
  -7  -5  -3  153.55    5.87
   7  -5   3  149.02    6.09
   7   5  -3  154.13    6.11
  -7  -5  -3  155.75    5.88
  -7  -5  -3  161.38    5.96
  -7   5   3  156.14    5.98
   7  -5   3  155.84    6.03
   7   5  -3  148.77    5.94
  -7   5   3  146.89    5.84
   7   5  -3  155.77    5.89
   7   5   3  153.42    5.93
   7  -5  -3  157.61    6.12
   7  -5  -3  151.29    5.95
   7   5   3  159.19    6.21
  -7   5  -3  153.25    5.93
   7   5   3  156.82    5.99
   7  -5  -3  133.01    6.00
  -7  -5   3  153.73    5.87
  -7  -5   3  161.63    5.92
  -7   5  -3  155.54    5.78
  -7  -5   3  145.28    5.90
  -7  -5   3  145.69    5.92
  -7   5  -3  150.97    5.77
   7  -5  -3  146.39    5.77
  -8  -5  -3  25.660   1.439
   8  -5   3  26.875   1.484
   8  -5   3  29.283   1.590
  -8   5   3  27.305   1.488
   8   5  -3  26.967   1.487
   8   5  -3  27.239   1.531
  -8  -5  -3  27.812   1.508
   8   5  -3  28.420   1.420
  -8   5   3  28.408   1.507
  -8   5   3  30.834   1.591
  -8  -5  -3  28.148   1.411
   8  -5   3  27.426   1.485
  -8  -5   3  25.797   1.409
  -8   5  -3  26.957   1.362
  -8  -5   3  25.690   1.384
   8   5   3  26.036   1.537
  -8  -5   3  29.019   1.542
   8   5   3  28.399   1.465
  -8   5  -3  27.898   1.541
  -8   5  -3  27.964   1.473
   8  -5  -3  28.504   1.475
   8  -5  -3  24.622   1.344
   8   5   3  27.797   1.563
  -8  -5   3  30.162   1.515
   8  -5  -3  27.874   1.478
   9   5  -3  22.225   1.210
  -9  -5  -3  21.951   1.108
   9  -5   3  19.724   1.127
   9   5  -3  20.765   1.125
  -9   5   3  21.460   1.184
  -9   5   3  24.887   1.206
  -9   5   3  20.295   1.179
   9  -5   3  23.097   1.232
  -9  -5  -3  22.832   1.161
   9   5  -3  22.483   1.136
   9  -5   3  22.248   1.208
  -9  -5  -3  23.020   1.170
   9   5   3  23.464   1.261
  -9  -5   3  21.747   1.173
  -9  -5   3  22.520   1.177
  -9   5  -3  24.178   1.217
   9  -5  -3  19.684   1.117
   9   5   3  24.392   1.221
   9   5   3  20.670   1.117
   9  -5  -3  23.885   1.184
   0   6   3  229.66   11.93
   0   6  -3  228.12   11.88
   0  -6  -3  237.35   12.04
   0   6   3  225.25   12.24
   0  -6   3  222.54   11.93
   0   6   3  271.42   11.98
   0  -6   3  237.15   12.29
   0  -6   3  225.05   12.26
   0   6  -3  245.69   11.84
  -1   6   3  44.669   3.021
  -1   6   3  48.333   3.251
  -1   6   3  43.333   2.905
   1   6  -3  46.889   2.848
   1  -6   3  46.851   3.156
  -1  -6  -3  42.435   1.699
   1   6  -3  47.326   2.850
   1  -6   3  44.484   3.003
   1  -6   3  50.416   2.984
  -1   6   3  42.573   1.937
   1  -6   3  40.597   1.772
  -1  -6  -3  44.364   2.782
  -1  -6  -3  45.544   2.887
   1  -6   3  41.337   1.825
   1  -6   3  41.179   1.805
   1  -6  -3  48.654   2.922
  -1   6  -3  47.259   2.915
  -1  -6   3  45.504   3.159
  -1  -6   3  42.575   1.849
   1   6   3  40.032   3.066
  -1  -6   3  44.688   3.087
   1   6   3  41.100   1.894
   1   6   3  42.774   2.754
  -1  -6   3  41.906   1.821
  -1   6  -3  44.494   2.860
   1   6   3  52.477   3.115
   1   6   3  43.553   1.970
   2  -6   3  490.61   17.82
  -2   6   3  479.95   18.09
   2  -6   3  485.22   17.51
  -2  -6  -3  513.96   24.59
  -2  -6  -3  546.00   24.59
  -2   6   3  455.50   18.55
  -2   6   3  492.95   18.23
   2   6  -3  546.35   24.48
  -2  -6  -3  493.21   17.46
  -2   6   3  479.37   18.13
  -2   6   3  542.27   24.55
  -2  -6  -3  474.17   16.77
  -2   6   3  498.92   24.81
   2   6  -3  491.44   24.05
   2  -6   3  485.12   17.55
   2  -6   3  479.88   18.33
   2  -6   3  469.90   17.32
  -2   6   3  497.71   18.75
   2  -6   3  556.11   24.98
   2  -6   3  474.42   16.87
   2   6  -3  502.76   18.46
   2  -6   3  533.08   24.92
   2  -6  -3  510.19   24.77
  -2   6  -3  510.60   24.71
   2   6   3  486.61   18.54
  -2   6  -3  504.61   24.28
  -2   6  -3  466.35   18.11
   2  -6  -3  513.72   24.06
  -2  -6   3  486.74   18.07
   2   6   3  518.81   24.44
   2   6   3  511.13   24.71
   2  -6  -3  480.47   18.29
  -2  -6   3  489.89   17.94
  -2  -6   3  554.96   24.89
   2   6   3  479.27   17.43
  -2  -6   3  527.59   18.07
   2   6   3  461.98   18.03
  -2  -6   3  527.48   25.07
  -2  -6   3  471.01   16.82
  -2   6  -3  503.28   24.31
  -2  -6   3  464.70   17.99
   2   6   3  492.65   18.04
  -2  -6   3  475.13   17.52
  -2  -6   3  471.48   17.86
   2  -6  -3  466.26   17.43
   2  -6  -3  513.06   24.51
   3  -6   3  345.77   13.73
   3  -6   3  378.06   13.69
  -3  -6  -3  412.54   13.82
  -3   6   3  394.43   14.02
   3  -6   3  352.38   14.09
   3  -6   3  356.48   13.80
   3   6  -3  352.54   13.77
  -3  -6  -3  400.12   19.04
  -3   6   3  401.81   19.40
   3  -6   3  407.56   19.39
   3   6  -3  379.25   18.61
  -3  -6  -3  344.12   13.75
  -3  -6  -3  375.80   19.12
   3  -6   3  369.55   14.41
   3  -6   3  371.85   13.64
   3  -6   3  362.18   13.46
  -3   6   3  365.61   14.30
  -3   6   3  378.75   14.06
  -3   6   3  416.35   19.31
   3  -6   3  377.25   19.37
   3  -6   3  368.48   12.98
   3  -6   3  378.66   13.51
  -3   6   3  385.14   13.44
  -3  -6  -3  370.53   13.40
  -3  -6  -3  372.39   12.87
   3   6  -3  391.19   18.98
  -3  -6  -3  377.96   18.91
  -3   6   3  379.43   14.28
  -3   6   3  367.68   13.94
  -3   6  -3  403.70   19.00
  -3  -6   3  400.26   19.28
  -3  -6   3  396.80   19.60
   3   6   3  414.06   19.31
  -3   6  -3  415.43   19.22
   3   6   3  362.57   13.37
  -3  -6   3  376.79   13.77
  -3  -6   3  386.09   13.90
  -3  -6   3  370.27   13.87
   3   6   3  396.12   19.11
   3  -6  -3  417.46   19.33
   3  -6  -3  404.02   18.59
  -3  -6   3  383.36   13.48
   3   6   3  349.93   13.89
   3  -6  -3  358.77   13.39
  -3  -6   3  352.27   12.90
  -3   6  -3  378.53   13.92
  -3  -6   3  360.60   13.72
   3  -6  -3  392.02   14.08
   3   6   3  372.66   13.90
  -3  -6   3  362.38   13.82
   3   6   3  382.95   13.87
   3   6   3  379.38   14.26
  -3   6  -3  385.01   13.37
  -3   6  -3  363.50   13.94
   3  -6  -3  378.33   14.39
   3   6   3  369.77   14.41
  -3  -6   3  380.16   13.78
  -3  -6   3  385.37   13.88
   4  -6   3  462.00   16.69
   4   6  -3  453.41   16.40
  -4   6   3  442.48   15.55
   4  -6   3  455.97   22.22
   4   6  -3  455.43   15.96
   4  -6   3  431.30   15.75
  -4  -6  -3  452.84   21.94
   4  -6   3  438.23   15.56
  -4  -6  -3  435.64   15.95
   4  -6   3  446.61   16.32
  -4   6   3  444.09   16.21
   4   6  -3  460.64   21.95
   4   6  -3  407.03   21.40
   4  -6   3  453.32   22.44
  -4  -6  -3  419.04   14.85
   4  -6   3  405.81   16.46
  -4   6   3  436.78   22.23
  -4   6   3  438.83   16.25
  -4   6   3  415.10   15.88
   4  -6   3  414.90   15.84
  -4  -6  -3  432.94   15.94
  -4   6   3  434.67   22.27
  -4   6   3  414.10   16.07
  -4  -6  -3  446.40   15.49
   4  -6   3  434.92   14.99
   4   6  -3  396.48   16.49
   4  -6   3  427.65   15.56
  -4  -6  -3  442.74   22.29
   4   6   3  436.37   16.06
  -4  -6   3  421.61   15.86
   4  -6  -3  444.23   21.41
  -4  -6   3  450.19   16.05
   4  -6  -3  438.39   22.29
  -4  -6   3  450.77   16.02
   4   6   3  436.80   16.65
   4  -6  -3  402.38   15.47
  -4   6  -3  455.58   15.90
  -4  -6   3  438.58   15.91
   4   6   3  449.70   22.14
   4   6   3  454.78   22.08
  -4  -6   3  431.38   22.56
   4  -6  -3  436.22   16.26
  -4  -6   3  445.09   15.91
   4  -6  -3  436.02   16.46
  -4  -6   3  461.86   16.05
  -4  -6   3  444.05   15.54
   4  -6  -3  446.61   16.64
  -4   6  -3  456.11   22.04
   4   6   3  430.98   16.07
   4   6   3  416.97   15.97
  -4   6  -3  441.34   15.47
  -4   6  -3  441.01   22.12
   4   6   3  420.53   16.43
  -4  -6   3  468.09   22.18
  -4   6  -3  446.85   16.12
   5   6  -3  119.16    6.91
  -5  -6  -3  120.04    4.68
  -5  -6  -3  117.99    6.86
   5   6  -3  122.26    4.64
   5  -6   3  117.23    7.27
   5  -6   3  125.42    4.37
   5  -6   3  120.62    4.81
  -5   6   3  107.80    7.43
  -5   6   3  122.07    4.66
   5   6  -3  120.58    4.75
  -5  -6  -3  119.55    4.47
   5  -6   3  119.75    4.52
   5   6  -3  116.18    4.79
   5  -6   3  111.46    4.52
  -5  -6  -3  116.00    4.25
  -5  -6  -3  116.74    4.64
  -5   6   3  114.29    4.54
  -5  -6  -3  113.08    7.17
  -5   6   3  117.27    4.85
   5  -6   3  124.06    4.80
  -5   6   3  128.36    4.90
   5  -6   3  116.65    4.56
   5  -6   3  124.00    4.89
  -5  -6  -3  111.80    4.60
  -5  -6   3  122.03    4.57
  -5  -6   3  116.76    4.64
   5   6   3  119.71    4.76
   5   6   3  113.65    7.06
   5   6   3  120.66    4.92
  -5  -6   3  122.70    4.72
  -5   6  -3  118.91    4.77
   5  -6  -3  114.98    4.71
   5   6   3  112.69    4.77
  -5   6  -3  121.12    4.66
  -5   6  -3  124.67    4.60
   5   6   3  119.76    7.32
   5  -6  -3  119.71    4.75
  -5   6  -3  110.68    6.92
  -5  -6   3  123.46    4.56
   5   6   3  121.93    4.74
   5  -6  -3  107.70    6.99
  -5  -6   3  121.49    7.51
  -5   6  -3  110.33    7.25
  -5  -6   3  121.65    4.74
   5  -6  -3  120.70    4.83
  -5  -6   3  122.68    4.74
  -6   6   3  688.58   36.84
  -6  -6  -3  692.93   24.91
   6  -6   3  754.84   26.05
  -6  -6  -3  767.30   26.79
  -6   6   3  762.24   27.16
  -6   6   3  740.08   26.71
  -6  -6  -3  672.37   37.18
   6  -6   3  730.01   27.73
  -6   6   3  760.36   26.08
   6   6  -3  724.99   26.72
   6   6  -3  716.91   26.81
  -6  -6  -3  777.64   26.80
  -6  -6  -3  772.08   26.60
   6  -6   3  731.08   37.37
   6   6  -3  745.09   27.80
   6   6  -3  706.45   36.41
   6   6  -3  740.63   27.48
   6  -6   3  762.66   28.01
  -6   6   3  728.41   27.15
  -6  -6  -3  652.67   25.93
   6   6  -3  766.79   26.81
  -6  -6  -3  686.33   36.43
   6  -6   3  764.54   27.38
   6  -6  -3  789.09   27.97
   6  -6  -3  687.44   37.02
   6   6   3  751.92   26.98
   6   6   3  770.75   26.91
  -6   6  -3  782.59   26.71
  -6  -6   3  770.73   26.86
  -6  -6   3  772.70   26.68
   6   6   3  778.87   27.95
  -6   6  -3  725.04   26.49
  -6   6  -3  677.66   36.56
  -6  -6   3  683.71   37.40
   6  -6  -3  745.24   27.31
  -6  -6   3  733.69   26.61
  -6   6  -3  791.28   26.03
  -6   6  -3  761.42   27.07
   6   6   3  658.92   36.49
  -6  -6   3  781.68   26.87
   6  -6  -3  790.84   27.72
   7  -6   3  61.638   2.805
  -7  -6  -3  64.403   2.737
  -7   6   3  55.870   2.724
   7  -6   3  57.737   2.853
   7   6  -3  60.534   2.714
  -7  -6  -3  67.795   2.795
  -7   6   3  62.645   2.787
  -7   6   3  66.193   2.939
   7   6  -3  65.738   2.869
   7  -6   3  68.101   2.839
   7   6  -3  66.957   2.752
  -7  -6  -3  65.559   2.733
   7   6  -3  57.146   2.687
   7   6   3  63.673   2.782
  -7   6  -3  65.401   2.842
  -7   6  -3  66.282   2.747
   7  -6  -3  65.331   2.801
   7  -6  -3  65.541   2.774
   7   6   3  65.771   2.939
  -7  -6   3  66.905   2.807
  -7   6  -3  58.851   2.750
  -7  -6   3  61.667   2.738
  -7  -6   3  61.718   2.821
  -7   6  -3  61.026   2.613
   7  -6  -3  66.669   2.842
   7   6   3  66.447   2.828
  -8   6   3  162.77    5.88
  -8  -6  -3  150.12    5.86
  -8  -6  -3  157.87    5.94
   8   6  -3  153.93    5.93
   8  -6   3  160.40    6.24
   8  -6   3  158.85    6.06
   8   6  -3  147.80    5.89
   8   6  -3  156.86    6.16
  -8   6   3  159.52    6.11
   8  -6   3  156.69    6.15
  -8  -6  -3  156.15    5.92
  -8   6   3  153.95    5.96
  -8  -6   3  141.37    5.87
   8   6   3  153.45    6.00
  -8   6  -3  165.19    6.00
   8  -6  -3  147.73    5.97
  -8   6  -3  155.04    5.80
  -8  -6   3  160.18    5.98
   8   6   3  147.26    6.21
   8  -6  -3  161.76    6.13
  -8  -6   3  156.58    5.93
   8   6   3  149.94    5.96
   8  -6  -3  155.76    6.16
   9   6  -3  31.580   1.449
  -9  -6  -3  30.813   1.420
  -9  -6  -3  30.989   1.460
   9  -6   3  31.506   1.526
   9   6  -3  32.252   1.504
  -9   6   3  30.309   1.454
  -9   6   3  33.018   1.466
   9  -6   3  30.357   1.500
   9  -6  -3  34.431   1.517
   9   6   3  34.709   1.569
  -9  -6   3  33.449   1.460
  -9   6  -3  33.738   1.498
  -9  -6   3  32.823   1.471
   9   6   3  32.636   1.482
   0  -7   3  2.4883  1.0184
   0   7   3  1.4007  0.9903
   0  -7  -3  2.3862  0.3182
   0   7  -3  2.2572  0.8337
   0  -7  -3  1.2959  0.3485
   0  -7   3  2.4809  0.3247
   0   7  -3  1.9973  0.3497
   0   7   3  1.9008  0.9917
   0  -7   3  1.4227  0.3358
   0   7   3  2.5859  0.4249
   0   7  -3  1.6869  0.8286
   0  -7  -3  1.4712  0.6478
   0  -7   3  1.3157  0.3797
   0   7   3  1.7199  0.9665
   0  -7   3  1.6179  0.3110
   0  -7   3  1.9656  0.9323
   0  -7   3  2.5941  0.4011
   0   7   3  1.4732  0.3978
   0   7   3  1.5798  0.4192
   0  -7   3  2.2340  0.3953
   0  -7   3  2.6634  0.8646
   0   7   3  1.3845  0.3949
   0  -7   3  1.4212  0.3091
   0   7   3  1.8330  0.3166
   0  -7  -3  1.5497  0.3059
   0  -7  -3  1.9856  0.7373
   1   7  -3 1461.57   63.55
  -1   7   3 1354.80   62.72
   1  -7   3 1426.74   64.41
   1  -7   3 1254.11   46.80
   1  -7   3 1240.17   45.50
  -1  -7  -3 1293.73   46.43
  -1  -7  -3 1286.30   45.28
  -1   7   3 1471.99   64.05
   1  -7   3 1276.94   46.87
   1   7  -3 1418.70   62.73
   1  -7   3 1278.65   46.73
  -1   7   3 1222.80   48.66
  -1   7   3 1342.08   50.25
   1  -7   3 1469.29   64.22
  -1  -7  -3 1280.90   64.16
  -1  -7  -3 1265.78   47.43
   1  -7   3 1297.62   47.29
  -1  -7  -3 1426.35   63.78
   1   7  -3 1279.97   49.42
   1  -7   3 1431.85   64.33
  -1   7   3 1391.69   62.97
   1   7  -3 1252.11   48.50
   1  -7   3 1290.82   48.78
   1  -7   3 1271.50   46.69
  -1   7   3 1246.36   47.99
  -1   7   3 1259.00   48.22
  -1   7   3 1281.96   49.24
   1  -7   3 1253.10   48.79
   1  -7   3 1295.28   48.24
   1  -7  -3 1422.41   63.82
  -1  -7   3 1311.72   46.76
  -1  -7   3 1270.57   47.22
  -1  -7   3 1295.95   47.31
  -1  -7   3 1271.59   46.73
   1   7   3 1221.61   49.29
  -1  -7   3 1265.73   46.88
   1   7   3 1295.24   47.38
   1   7   3 1251.65   48.12
  -1  -7   3 1313.49   49.00
   1  -7  -3 1438.66   64.37
  -1  -7   3 1324.26   45.54
   1  -7  -3 1295.57   47.52
   1   7   3 1427.15   63.93
  -1   7  -3 1359.42   63.43
  -1  -7   3 1457.41   64.20
  -1  -7   3 1415.92   64.50
   1  -7  -3 1208.63   45.93
  -1  -7   3 1252.09   46.85
  -1  -7   3 1242.89   45.58
  -1   7  -3 1263.98   47.28
   1   7   3 1307.37   48.96
   1  -7  -3 1220.93   44.54
  -1   7  -3 1288.42   48.63
   1   7   3 1266.08   47.68
   1   7   3 1389.25   62.97
  -1  -7   3 1291.67   47.42
  -1   7  -3 1440.88   62.91
   2  -7   3  242.58   12.25
   2  -7   3  227.51    8.22
  -2  -7  -3  232.69    8.10
   2  -7   3  219.54    7.88
  -2  -7  -3  221.87    7.76
   2  -7   3  226.26    8.50
   2  -7   3  207.42    8.21
   2  -7   3  209.65    8.35
   2  -7   3  244.11   12.02
  -2  -7  -3  214.34   11.50
  -2   7   3  222.64    8.48
  -2   7   3  236.64   12.22
   2  -7   3  220.55    8.22
   2  -7   3  208.90    8.28
  -2   7   3  246.66   12.05
  -2  -7  -3  221.49    8.04
  -2  -7  -3  237.85   11.82
  -2   7   3  230.65    8.55
   2   7  -3  240.60   11.79
  -2   7   3  229.22    8.49
   2  -7   3  205.68    8.63
   2   7  -3  223.90    8.33
   2   7  -3  225.09    8.56
  -2   7   3  215.71    8.09
  -2   7   3  216.38    8.57
  -2   7   3  228.20    8.70
   2   7  -3  233.10   11.47
   2  -7   3  225.09    8.02
   2   7  -3  199.98    8.27
   2  -7   3  221.93    8.16
  -2  -7  -3  221.18    8.32
  -2  -7   3  220.57    8.40
  -2  -7   3  214.90    7.98
  -2   7  -3  226.06    8.45
  -2  -7   3  217.76    7.83
   2  -7  -3  226.53   11.76
   2  -7  -3  231.51    8.48
  -2   7  -3  227.92    8.42
  -2  -7   3  218.79    8.31
   2   7   3  229.27    8.42
  -2  -7   3  213.26    8.31
   2   7   3  210.85    8.42
  -2  -7   3  220.43    8.42
  -2  -7   3  227.72    8.35
   2  -7  -3  233.40   11.87
   2   7   3  221.99    8.73
   2  -7  -3  234.04    8.10
  -2  -7   3  238.31   12.13
   2   7   3  223.54    8.43
   2   7   3  236.87   11.89
   2   7   3  230.23    8.67
   2  -7  -3  211.48    7.79
  -2  -7   3  221.36    8.17
  -2   7  -3  239.45   11.81
  -2  -7   3  234.14   12.17
   2   7   3  247.07   12.19
  -2   7  -3  232.22   11.82
   2  -7  -3  221.10    8.65
   3  -7   3  113.50    6.85
   3  -7   3  107.91    4.29
  -3   7   3  115.96    4.54
  -3   7   3  123.41    4.58
  -3   7   3  110.83    4.31
   3  -7   3  107.71    4.26
   3  -7   3  116.45    4.21
   3  -7   3  107.99    4.32
   3   7  -3  107.49    4.34
   3  -7   3  114.11    4.49
  -3  -7  -3  112.35    4.23
  -3   7   3  110.68    4.61
  -3   7   3  116.04    6.96
   3  -7   3  110.06    4.54
   3   7  -3  111.98    4.36
  -3  -7  -3  110.53    4.05
   3   7  -3  115.54    6.57
  -3  -7  -3  110.96    4.37
   3   7  -3  112.23    6.28
  -3  -7  -3  106.32    4.15
  -3   7   3  114.83    4.57
   3  -7   3  111.35    4.34
   3   7  -3  111.50    4.49
  -3   7   3  111.75    6.80
  -3  -7  -3  112.05    6.51
  -3  -7   3  109.64    4.40
  -3  -7   3  118.01    6.83
   3  -7  -3  116.54    6.62
   3   7   3  111.83    4.43
  -3  -7   3  109.70    4.15
  -3  -7   3  107.72    4.30
  -3   7  -3  111.71    4.45
  -3  -7   3  106.77    4.31
   3   7   3  108.59    4.44
  -3   7  -3  116.27    4.29
   3   7   3  115.15    4.59
   3   7   3  124.72    6.94
   3   7   3  109.40    6.67
  -3  -7   3  117.48    4.35
   3  -7  -3  120.54    4.46
  -3  -7   3  116.25    6.92
  -3  -7   3  110.88    4.45
  -3   7  -3  112.71    4.45
  -3  -7   3  110.76    4.47
   3  -7  -3  116.01    4.53
  -3   7  -3  114.48    6.51
  -3  -7   3  113.44    4.11
   3  -7  -3  111.39    4.25
  -3   7  -3  114.02    6.63
  -3  -7   3  113.71    4.31
   3   7   3  113.88    4.64
   4   7  -3  105.58    4.18
   4  -7   3  115.59    6.71
   4  -7   3  113.56    4.32
   4   7  -3  108.91    4.17
  -4   7   3  106.96    4.38
   4  -7   3  104.48    4.36
   4  -7   3  103.92    6.55
  -4  -7  -3  104.16    3.85
  -4  -7  -3  106.27    4.04
  -4   7   3  109.78    4.41
   4   7  -3  103.11    6.35
  -4   7   3  107.21    6.88
  -4   7   3  108.30    4.33
  -4   7   3  107.90    4.16
   4  -7   3  103.88    3.97
  -4  -7  -3  104.32    4.19
   4  -7   3  102.50    4.04
  -4  -7  -3  112.47    4.23
   4  -7   3  105.79    4.14
   4  -7   3  104.47    4.12
   4   7  -3  107.60    4.30
  -4  -7  -3  106.87    6.33
  -4  -7  -3  100.54    3.93
  -4   7   3  96.923   4.145
   4  -7  -3  108.96    4.27
   4   7   3  110.18    6.66
   4  -7  -3  110.86    4.35
   4   7   3  105.77    4.26
   4  -7  -3  103.96    4.07
  -4   7  -3  95.720   6.156
  -4  -7   3  109.37    4.12
  -4   7  -3  102.31    4.24
  -4   7  -3  109.10    4.19
  -4  -7   3  106.78    4.10
   4   7   3  112.68    4.47
  -4  -7   3  96.513   3.857
   4   7   3  110.50    4.30
  -4  -7   3  108.77    4.29
  -4  -7   3  109.20    4.29
  -4   7  -3  108.18    4.30
   4   7   3  101.03    4.19
  -4   7  -3  116.13    4.15
   4  -7  -3  106.98    4.26
   4  -7  -3  101.46    6.41
   4   7   3  104.71    6.60
  -4  -7   3  104.74    4.25
   4   7   3  106.20    4.37
  -4   7  -3  99.429   6.514
  -4  -7   3  101.28    6.72
  -4  -7   3  104.33    6.52
  -5  -7  -3  130.18    7.93
  -5  -7  -3  142.83    5.44
  -5  -7  -3  124.95    4.94
  -5   7   3  132.10    8.64
   5  -7   3  136.50    5.53
  -5  -7  -3  139.12    5.41
   5  -7   3  142.10    5.33
  -5  -7  -3  143.88    5.21
   5   7  -3  138.79    5.36
  -5   7   3  139.57    5.38
  -5   7   3  131.14    5.39
   5   7  -3  138.87    8.10
   5   7  -3  145.90    5.55
  -5   7   3  140.21    5.63
   5  -7   3  135.69    5.05
   5  -7   3  142.70    5.57
   5  -7   3  136.31    5.24
   5  -7   3  148.18    5.69
   5  -7   3  129.77    8.32
   5   7  -3  149.11    5.44
  -5   7   3  141.92    5.65
   5   7  -3  132.25    5.56
   5   7   3  129.99    5.37
  -5   7  -3  137.50    8.48
  -5   7  -3  147.04    5.44
  -5  -7   3  142.10    5.29
  -5   7  -3  141.70    5.57
   5   7   3  139.82    5.58
   5   7   3  135.37    5.69
   5  -7  -3  146.23    5.64
  -5  -7   3  142.35    5.45
  -5  -7   3  145.78    5.52
   5  -7  -3  142.98    5.51
  -5  -7   3  133.33    8.53
  -5   7  -3  142.54    5.34
   5   7   3  143.90    5.52
   5   7   3  130.28    8.23
   5  -7  -3  135.53    8.20
   5   7   3  134.29    8.36
   5  -7  -3  141.66    5.53
  -5  -7   3  147.79    5.53
  -5  -7   3  132.85    5.22
   5   7   3  141.94    5.50
  -6   7   3  77.969   3.262
  -6   7   3  74.142   3.217
   6   7  -3  87.807   3.381
  -6  -7  -3  74.913   3.164
   6  -7   3  75.809   3.293
  -6  -7  -3  76.946   3.229
  -6  -7  -3  75.816   3.050
   6   7  -3  76.778   3.147
  -6  -7  -3  77.618   3.227
   6   7  -3  78.445   3.272
  -6   7   3  77.896   3.424
   6  -7   3  77.393   3.146
   6  -7   3  80.029   3.419
   6   7  -3  79.508   3.231
  -6  -7  -3  71.768   2.862
   6  -7   3  77.987   3.317
  -6  -7   3  77.003   3.257
   6  -7  -3  75.259   3.258
   6   7   3  78.218   3.318
  -6  -7   3  78.291   3.293
  -6  -7   3  78.931   3.310
   6  -7  -3  79.163   3.291
  -6   7  -3  77.062   3.213
  -6   7  -3  76.160   3.347
   6  -7  -3  77.945   3.343
  -6   7  -3  81.258   3.284
   6   7   3  79.630   3.446
   6   7   3  70.000   3.266
   6   7   3  70.348   3.257
  -7  -7  -3  9.5641  0.8201
  -7   7   3  8.6773  0.8341
   7   7  -3  10.500   0.835
   7   7  -3  8.0616  0.7376
  -7  -7  -3  9.2287  0.7227
  -7  -7  -3  9.7164  0.8855
  -7   7   3  9.7003  0.9551
   7   7  -3  9.4987  0.9021
  -7  -7  -3  12.602   0.919
   7  -7   3  7.7255  0.7929
   7  -7   3  9.3149  0.9362
   7  -7   3  9.8676  0.9004
   7   7  -3  10.043   0.869
  -7   7   3  8.5823  0.9150
   7  -7  -3  8.9395  0.8034
  -7  -7   3  9.6980  0.8361
   7  -7  -3  12.746   0.861
   7   7   3  10.890   0.998
   7   7   3  9.1170  0.8857
  -7   7  -3  9.7161  0.9067
   7   7   3  9.3646  0.9099
  -7  -7   3  10.172   0.831
   7  -7  -3  9.7950  0.7775
  -7   7  -3  8.7201  0.8970
  -7  -7   3  10.176   0.957
  -7   7  -3  8.2636  0.8964
  -8   7   3  20.076   1.206
   8   7  -3  20.601   1.124
  -8   7   3  20.699   1.163
  -8  -7  -3  20.121   1.095
   8   7  -3  20.214   1.107
   8  -7   3  17.682   1.057
   8  -7   3  20.232   1.173
  -8   7   3  18.323   1.091
  -8  -7  -3  20.034   1.110
   8  -7   3  18.691   1.110
  -8   7  -3  19.921   1.095
   8  -7  -3  19.498   1.108
   8   7   3  19.285   1.098
   8   7   3  19.141   1.177
  -8  -7   3  19.586   1.072
  -8  -7   3  19.203   1.136
   8  -7  -3  18.759   1.053
  -8   7  -3  20.204   1.121
   8   7   3  19.522   1.126
  -8   7  -3  17.675   1.095
   0   8   3  167.70    6.08
   0  -8  -3  156.32    5.74
   0   8  -3  154.65    6.06
   0  -8   3  158.25    5.61
   0  -8   3  150.15    8.59
   0   8   3  151.59    5.97
   0   8   3  161.16    6.04
   0   8  -3  146.51    8.42
   0   8   3  158.12    8.53
   0  -8   3  163.06    9.02
   0  -8   3  151.00    5.91
   0  -8   3  153.27    5.61
   0  -8  -3  155.76    5.71
   0   8   3  155.98    6.18
   0  -8  -3  160.62    8.45
   0  -8   3  159.25    6.00
   0  -8   3  154.08    5.77
   0  -8  -3  164.59    8.72
   0   8  -3  162.74    6.00
   0  -8   3  155.68    5.85
   0   8  -3  153.24    8.56
   0  -8   3  149.44    5.76
   0   8   3  163.28    9.07
   0  -8   3  140.37    5.79
   0  -8   3  154.83    5.85
   0   8  -3  148.24    5.89
   0   8   3  147.33    6.05
   0  -8  -3  156.75    5.53
   1  -8   3  126.92    5.12
   1  -8   3  137.32    7.47
   1  -8   3  129.37    7.80
   1   8  -3  133.80    5.14
  -1   8   3  133.03    5.22
   1  -8   3  141.63    5.03
   1   8  -3  130.21    7.49
   1  -8   3  133.41    4.84
   1  -8   3  136.91    5.06
  -1  -8  -3  133.55    7.56
   1  -8   3  136.96    5.06
   1   8  -3  131.48    5.09
  -1   8   3  135.42    5.25
   1  -8   3  124.64    5.11
  -1  -8  -3  132.97    4.94
  -1   8   3  125.46    5.14
   1  -8   3  129.46    4.96
  -1  -8  -3  133.35    4.74
  -1   8   3  135.11    7.65
  -1  -8  -3  134.88    4.91
   1   8  -3  130.52    5.22
   1  -8   3  138.69    4.86
   1  -8   3  138.03    7.49
  -1  -8  -3  132.11    7.26
  -1   8   3  132.25    7.91
   1   8  -3  131.96    7.32
  -1   8   3  133.15    5.36
  -1  -8   3  126.01    5.03
   1   8   3  123.16    5.08
   1  -8  -3  132.38    7.55
  -1   8  -3  115.97    5.17
  -1   8  -3  131.50    5.10
   1   8   3  139.00    7.98
   1   8   3  129.35    5.18
  -1  -8   3  132.20    5.13
   1  -8  -3  134.94    4.77
  -1  -8   3  135.24    5.04
   1  -8  -3  131.58    7.41
   1  -8  -3  127.78    5.10
  -1  -8   3  128.45    4.80
  -1   8  -3  138.45    7.48
  -1  -8   3  133.76    4.82
  -1  -8   3  136.30    4.97
  -1   8  -3  138.75    5.17
   1   8   3  128.49    5.15
  -1  -8   3  126.39    4.95
  -1  -8   3  130.27    5.18
   1   8   3  134.11    5.35
  -1  -8   3  137.71    7.95
   1   8   3  129.39    5.18
   1  -8  -3  133.22    4.93
   1  -8  -3  131.39    4.95
  -1  -8   3  133.93    5.02
  -1  -8   3  133.26    7.68
  -1   8  -3  126.37    7.49
   2  -8   3  366.80   14.23
   2  -8   3  385.09   14.06
   2   8  -3  389.92   14.26
   2   8  -3  403.23   14.66
  -2   8   3  381.10   14.66
   2   8  -3  374.57   19.26
  -2   8   3  394.53   14.78
  -2  -8  -3  366.37   13.83
  -2   8   3  415.73   20.37
   2  -8   3  411.45   20.31
  -2   8   3  414.72   20.01
  -2  -8  -3  371.22   14.22
   2  -8   3  380.22   14.49
  -2  -8  -3  396.11   13.30
  -2   8   3  367.07   13.77
   2   8  -3  387.90   19.72
   2  -8   3  395.71   13.43
   2  -8   3  404.01   13.93
   2  -8   3  397.16   20.02
  -2   8   3  393.07   14.41
  -2  -8  -3  398.74   13.78
  -2   8   3  382.43   14.40
  -2   8   3  375.45   14.48
   2  -8   3  402.63   13.98
  -2  -8  -3  381.22   19.81
   2   8   3  403.71   14.39
  -2  -8   3  383.83   14.34
   2  -8  -3  385.10   13.84
  -2   8  -3  382.11   14.34
   2  -8  -3  369.07   13.31
  -2   8  -3  381.64   19.66
  -2  -8   3  398.00   13.38
  -2  -8   3  385.27   20.09
  -2  -8   3  403.88   13.96
  -2   8  -3  376.19   14.26
   2   8   3  401.34   20.19
  -2   8  -3  400.03   14.42
  -2  -8   3  393.52   14.21
   2  -8  -3  402.99   14.49
   2  -8  -3  398.69   19.94
   2   8   3  389.66   14.39
  -2  -8   3  374.87   13.79
  -2  -8   3  379.33   13.64
   2   8   3  377.18   14.83
  -2  -8   3  383.74   14.28
   2  -8  -3  392.20   19.88
  -2  -8   3  395.88   20.19
   2   8   3  388.52   14.36
   2   8   3  393.38   14.77
   2  -8  -3  398.95   14.81
  -2  -8   3  378.77   14.14
   3   8  -3  25.255   1.291
  -3   8   3  21.282   2.868
  -3   8   3  23.283   1.388
   3  -8   3  24.093   2.589
   3   8  -3  22.985   2.430
  -3  -8  -3  22.311   1.135
  -3   8   3  21.000   1.406
   3  -8   3  21.108   1.165
  -3   8   3  18.709   1.213
  -3   8   3  24.514   1.385
   3  -8   3  22.662   1.255
   3  -8   3  23.476   1.315
  -3   8   3  24.266   1.435
   3  -8   3  24.311   2.843
  -3   8   3  23.953   2.872
   3   8  -3  23.739   1.296
   3  -8   3  22.737   1.277
  -3  -8  -3  24.817   1.318
   3  -8   3  22.661   1.320
   3   8  -3  25.658   1.355
   3  -8   3  24.287   1.271
  -3  -8  -3  23.384   2.416
  -3  -8  -3  22.798   1.212
   3   8  -3  22.085   2.471
  -3  -8  -3  22.856   1.122
   3  -8  -3  22.865   1.223
   3  -8  -3  23.602   1.261
   3   8   3  22.788   2.730
   3   8   3  24.558   1.410
  -3   8  -3  24.065   1.283
   3  -8  -3  21.919   1.179
   3  -8  -3  24.992   1.271
  -3  -8   3  23.151   1.333
  -3   8  -3  23.095   1.357
  -3  -8   3  22.420   2.614
  -3  -8   3  26.338   1.200
  -3  -8   3  22.129   1.317
   3  -8  -3  25.161   2.435
  -3  -8   3  25.155   1.382
  -3  -8   3  22.555   1.145
   3   8   3  23.130   1.329
  -3   8  -3  21.783   2.565
  -3  -8   3  22.186   1.267
   3   8   3  23.167   1.416
  -3   8  -3  21.602   1.291
   3   8   3  22.858   1.349
  -3  -8   3  21.458   2.639
  -4  -8  -3  3.3480  0.5275
  -4  -8  -3  3.1243  0.4860
   4  -8   3  3.6428  0.5448
  -4   8   3  5.0556  0.6632
   4   8  -3  3.5113  0.5248
  -4   8   3  4.3677  1.7948
  -4  -8  -3  3.0224  1.3404
  -4   8   3  2.9028  0.6149
   4   8  -3  3.9177  0.5955
   4   8  -3  3.2173  1.4250
   4  -8   3  2.9280  0.5011
  -4   8   3  3.0159  0.6782
   4  -8   3  2.8293  0.5339
  -4   8   3  2.6144  0.5156
   4  -8   3  3.1287  0.4873
  -4  -8  -3  3.8117  0.4442
   4   8  -3  3.5487  0.5422
   4  -8   3  4.7436  1.5784
  -4  -8  -3  2.3792  0.4042
   4  -8   3  3.1146  0.5331
   4  -8  -3  3.4251  0.5178
  -4   8  -3  2.8377  0.5584
  -4  -8   3  2.6308  1.4847
   4   8   3  3.4961  0.5433
  -4  -8   3  2.3358  0.5009
  -4   8  -3  3.4549  0.5481
  -4  -8   3  3.0711  0.4550
  -4  -8   3  4.7199  0.6252
  -4   8  -3  4.3118  0.5394
   4   8   3  5.6257  0.7458
   4  -8  -3  2.6570  1.3450
   4  -8  -3  3.3399  0.4341
  -4   8  -3  3.2898  0.5816
  -4  -8   3  3.4657  0.5888
  -4  -8   3  2.7313  0.5343
   4   8   3  3.0324  0.5583
   4  -8  -3  3.4463  0.4939
  -4  -8   3  2.3081  1.6078
   4  -8  -3  2.7117  0.5083
   4   8   3  3.8095  0.6239
  -4   8  -3  1.2602  1.3970
   4   8   3  2.9033  0.6271
   4   8   3  6.8959  1.8282
  -5   8   3  170.65    6.92
   5   8  -3  166.53    9.87
  -5  -8  -3  177.62    6.18
  -5  -8  -3  165.54    9.84
   5  -8   3  185.00    6.60
   5  -8   3  184.19    7.01
  -5  -8  -3  182.46    6.49
   5  -8   3  172.32    6.25
  -5  -8  -3  178.61    6.72
   5   8  -3  165.14    6.63
  -5   8   3  164.90   10.42
   5   8  -3  183.59    6.89
   5  -8   3  163.31   10.11
   5   8  -3  186.15    6.70
   5  -8   3  180.90    6.88
  -5  -8  -3  173.54    6.68
  -5   8   3  174.71    6.91
  -5   8   3  177.40    6.60
   5   8  -3  180.60    6.72
   5   8   3  155.40   10.06
   5  -8  -3  173.14    6.47
   5   8   3  174.41    6.93
   5  -8  -3  171.86    6.81
   5  -8  -3  177.82    6.84
   5  -8  -3  185.18    6.97
  -5  -8   3  187.27    6.82
   5   8   3  176.36    6.76
  -5  -8   3  173.08    6.50
   5   8   3  180.84    6.84
  -5   8  -3  168.17   10.23
  -5  -8   3  173.26    6.78
  -5   8  -3  177.68    6.68
   5   8   3  176.60    7.03
  -5   8  -3  183.53    6.87
   5  -8  -3  165.43   10.01
  -5  -8   3  184.94    6.72
   5   8   3  163.42    6.67
  -5   8  -3  163.00    6.53
  -5  -8   3  160.38   10.30
  -6  -8  -3  165.68    6.09
   6   8  -3  164.47    6.33
  -6   8   3  166.90    6.24
  -6   8   3  152.33    6.25
  -6   8   3  162.45    6.48
  -6  -8  -3  172.80    6.35
   6  -8   3  161.88    6.46
   6  -8   3  164.57    6.15
  -6  -8  -3  159.53    6.29
   6   8  -3  164.49    6.27
   6   8  -3  168.96    6.49
   6  -8   3  170.35    6.61
  -6   8   3  163.64    6.54
  -6  -8  -3  158.60    5.79
  -6  -8   3  162.55    6.30
   6   8   3  161.32    6.63
   6  -8  -3  165.11    6.56
   6  -8  -3  165.51    6.46
  -6   8  -3  169.03    6.49
   6   8   3  160.39    6.36
  -6  -8   3  165.12    6.38
  -6   8  -3  174.29    6.36
  -6   8  -3  166.19    6.20
   6   8   3  160.19    6.42
   6   8   3  155.00    6.47
   6  -8  -3  171.85    6.44
  -6  -8   3  171.60    6.40
   7   8  -3  239.85    9.46
   7  -8   3  256.94    9.69
  -7   8   3  256.16    9.47
  -7  -8  -3  255.09    9.28
   7  -8   3  226.77    9.48
  -7   8   3  232.04    9.16
   7   8  -3  228.54    9.16
   7  -8   3  251.72    9.46
   7   8  -3  243.66    9.27
  -7  -8  -3  243.51    9.20
  -7   8   3  259.56    9.07
  -7  -8  -3  230.86    8.89
   7  -8  -3  244.71    9.51
  -7  -8   3  250.46    9.28
  -7   8  -3  261.68    9.27
   7   8   3  248.73    9.33
   7  -8  -3  258.02    9.43
  -7  -8   3  252.86    9.19
  -7   8  -3  253.94    9.03
  -7   8  -3  259.76    9.41
  -7  -8   3  253.88    9.30
   7  -8  -3  262.12    9.66
   7   8   3  241.15    9.28
   7   8   3  257.61    9.68
  -8   8   3  106.35    4.09
  -8  -8  -3  102.78    3.98
  -8   8   3  101.22    3.91
   8  -8   3  104.52    4.06
   8  -8   3  105.71    4.17
   8   8  -3  103.64    3.99
  -8  -8   3  99.883   3.917
  -8   8  -3  104.29    3.90
  -8  -8   3  103.50    3.99
   8   8   3  104.00    4.02
   8  -8  -3  98.110   4.066
  -8   8  -3  102.81    3.98
   8  -8  -3  107.51    4.15
  -8  -8   3  101.31    3.97
   0   9   3  166.55    6.53
   0  -9   3  172.11    6.26
   0   9  -3  161.91    9.41
   0  -9   3  166.03    6.46
   0   9   3  169.20    6.56
   0  -9  -3  160.04    9.11
   0  -9  -3  164.35    6.40
   0   9  -3  175.78    6.43
   0  -9   3  168.83    6.07
   0  -9  -3  165.87    6.22
   0  -9  -3  160.92    9.45
   0   9   3  168.71    6.71
   0   9  -3  176.69    6.51
   0  -9   3  169.10    9.79
   0   9  -3  167.12    6.57
   0  -9   3  169.60    6.06
   0   9   3  159.16    6.43
   0  -9   3  169.55    6.33
   0  -9  -3  163.19    5.96
   0  -9   3  169.92    6.33
   0  -9  -3  171.75    6.19
   0   9   3  168.91    9.79
   0   9  -3  159.56    9.22
  -1  -9  -3  277.74    9.96
   1  -9   3  277.06    9.85
   1   9  -3  282.73   10.62
  -1   9   3  267.55   14.62
  -1   9   3  278.18   10.52
   1   9  -3  266.72   14.63
   1  -9   3  280.81   10.07
   1  -9   3  271.93   15.04
   1  -9   3  280.41   10.14
  -1   9   3  273.17   10.45
   1   9  -3  289.26   10.35
  -1  -9  -3  278.13    9.63
  -1  -9  -3  287.58   10.05
  -1   9   3  272.20   15.06
   1   9  -3  267.42   14.30
   1  -9   3  260.23   10.07
  -1   9   3  278.27   10.73
   1  -9   3  278.82   10.34
   1  -9   3  288.42    9.75
  -1  -9  -3  274.40   14.73
  -1   9   3  264.92   10.38
   1   9  -3  285.26   10.42
   1  -9  -3  275.53    9.64
  -1  -9   3  270.39   15.01
   1  -9  -3  278.37   14.54
   1  -9  -3  260.72   14.67
   1  -9  -3  287.15   10.01
  -1  -9   3  277.37   10.01
   1   9   3  272.91   10.46
   1  -9  -3  267.08   10.01
   1   9   3  277.70   15.09
   1   9   3  270.46   10.37
  -1   9  -3  273.45   10.36
  -1   9  -3  287.85   10.46
   1  -9  -3  283.50   10.42
  -1  -9   3  278.27   10.39
  -1  -9   3  289.44    9.73
  -1  -9   3  267.14   10.28
  -1   9  -3  262.70   10.30
   1   9   3  300.54   10.48
  -1   9  -3  265.12   14.44
  -1  -9   3  272.62    9.81
  -1  -9   3  285.64   10.23
   1  -9  -3  274.34   10.63
   1   9   3  290.40   10.76
  -1  -9   3  286.51   10.14
   2  -9   3 1057.83   34.20
  -2  -9  -3 1048.52   35.45
   2  -9   3  990.84   36.05
   2   9  -3  981.05   49.43
   2  -9   3 1022.19   35.46
   2   9  -3 1046.01   37.49
  -2   9   3  927.93   35.16
  -2   9   3  963.33   49.81
   2  -9   3  947.81   49.89
   2  -9   3  990.33   49.94
  -2  -9  -3  982.93   49.58
  -2   9   3 1059.80   36.91
   2  -9   3 1047.33   35.56
  -2  -9  -3  967.10   36.37
  -2  -9  -3 1021.82   35.31
   2   9  -3 1057.03   36.50
  -2   9   3 1037.46   36.70
  -2   9   3  942.16   49.02
  -2  -9  -3 1046.59   34.91
   2   9  -3  929.49   48.50
  -2   9   3 1036.91   36.64
   2   9  -3 1022.91   36.73
  -2   9   3 1049.22   37.61
   2  -9   3  972.41   37.07
  -2   9  -3 1058.29   36.68
   2  -9  -3 1022.78   37.81
  -2   9  -3 1023.01   36.79
  -2  -9   3  998.77   36.07
   2  -9  -3 1036.32   37.93
  -2  -9   3 1073.94   36.55
   2   9   3 1031.34   49.96
   2   9   3  966.79   36.75
   2   9   3 1054.84   37.62
   2  -9  -3 1041.31   35.40
  -2   9  -3 1035.12   35.22
   2  -9  -3 1028.06   34.09
  -2  -9   3  999.37   35.51
  -2  -9   3 1029.76   36.46
  -2  -9   3  982.89   36.37
   2   9   3  991.77   36.56
   2   9   3 1024.73   36.57
   2  -9  -3  987.40   49.88
  -2  -9   3 1019.15   34.13
  -2   9  -3  975.07   48.91
  -2  -9   3  978.80   35.32
  -2  -9   3  985.43   49.93
  -2   9  -3  982.52   36.46
   3   9  -3  184.02    6.91
  -3   9   3  186.24    7.05
  -3  -9  -3  175.64   10.17
   3  -9   3  175.88    6.98
  -3  -9  -3  181.11    6.40
   3   9  -3  174.31   10.20
   3  -9   3  175.04   10.47
   3   9  -3  178.41    6.87
   3  -9   3  169.67    7.08
   3  -9   3  188.57    6.80
  -3  -9  -3  176.78    6.58
  -3  -9  -3  176.95    6.88
  -3   9   3  191.85    7.16
  -3   9   3  175.28    6.70
   3   9  -3  179.95    6.91
   3   9  -3  181.58    7.10
  -3   9   3  183.80    7.05
   3  -9   3  165.11   10.23
   3  -9   3  185.30    6.55
  -3  -9  -3  184.96    6.70
  -3   9   3  177.83   10.56
  -3   9   3  183.41    7.19
   3  -9   3  179.11    6.77
  -3  -9   3  184.46    6.94
   3   9   3  180.89    6.97
   3   9   3  185.57    7.02
  -3   9  -3  187.61    6.70
   3  -9  -3  186.39    6.72
   3  -9  -3  179.59   10.16
  -3  -9   3  184.63    6.77
   3   9   3  172.64   10.51
  -3  -9   3  175.43   10.44
  -3   9  -3  186.90    7.00
   3  -9  -3  172.89    6.41
  -3  -9   3  190.65    7.02
  -3   9  -3  175.97   10.27
   3  -9  -3  190.49    7.00
  -3  -9   3  180.30    6.46
   3   9   3  189.83    7.22
  -3   9  -3  175.82    6.79
   3  -9  -3  182.78    7.10
   3   9   3  165.01    6.90
  -3   9  -3  178.61    7.01
  -3  -9   3  172.33    6.80
  -4  -9  -3  23.115   1.356
  -4   9   3  22.639   1.420
   4  -9   3  23.742   1.384
   4   9  -3  22.939   1.318
   4  -9   3  21.600   1.249
   4   9  -3  20.953   2.850
   4  -9   3  19.975   2.872
  -4   9   3  23.724   1.464
   4  -9   3  22.767   1.282
   4  -9   3  23.062   1.285
  -4   9   3  20.655   3.134
  -4  -9  -3  22.732   1.195
   4   9  -3  22.455   1.344
  -4   9   3  24.067   1.403
   4   9  -3  23.847   1.286
   4   9  -3  23.123   1.311
  -4   9   3  22.717   1.299
  -4  -9  -3  24.452   1.314
   4  -9   3  23.428   1.321
  -4  -9  -3  21.983   2.797
   4  -9  -3  26.480   2.849
   4  -9  -3  23.837   1.316
   4   9   3  22.553   1.387
  -4  -9   3  22.250   1.303
   4  -9  -3  27.555   1.393
   4   9   3  21.931   1.424
  -4   9  -3  21.897   1.427
  -4   9  -3  22.126   1.287
   4  -9  -3  24.725   1.313
   4   9   3  22.993   3.161
  -4  -9   3  21.573   1.357
  -4   9  -3  21.387   1.345
  -4  -9   3  20.683   3.067
  -4   9  -3  21.893   3.017
   4  -9  -3  23.024   1.203
  -4  -9   3  23.690   1.322
  -4  -9   3  22.133   1.327
  -4   9  -3  23.716   1.305
   4   9   3  22.200   1.401
  -4  -9   3  22.095   1.182
  -5  -9  -3  81.212   3.083
   5   9  -3  74.488   3.279
  -5  -9  -3  84.663   3.254
   5   9  -3  85.500   3.500
   5   9  -3  85.004   3.386
  -5   9   3  78.805   3.321
  -5   9   3  86.843   3.602
  -5   9   3  73.352   3.500
   5  -9   3  80.568   3.450
   5  -9   3  82.568   3.478
   5  -9   3  84.665   3.330
   5   9  -3  80.825   3.363
  -5  -9  -3  86.402   3.435
   5  -9  -3  80.109   3.402
   5  -9  -3  84.391   3.477
   5  -9  -3  78.946   3.338
  -5  -9   3  79.759   3.325
  -5   9  -3  81.395   3.331
  -5  -9   3  84.891   3.467
   5   9   3  83.885   3.561
  -5  -9   3  84.808   3.446
   5   9   3  73.264   3.326
   5  -9  -3  81.738   3.249
  -5   9  -3  73.628   3.289
   5   9   3  88.149   3.506
  -5  -9   3  79.954   3.249
  -5   9  -3  80.021   3.494
   5   9   3  82.722   3.526
   6   9  -3  61.804   2.678
  -6   9   3  61.203   2.791
  -6   9   3  65.689   2.876
   6   9  -3  66.092   2.815
   6  -9   3  63.548   2.806
  -6  -9  -3  64.768   2.603
   6  -9   3  65.197   2.776
   6  -9   3  64.503   2.639
  -6  -9  -3  66.030   2.729
   6   9  -3  65.976   2.736
  -6   9   3  61.873   2.692
   6  -9  -3  65.352   2.745
   6  -9  -3  59.511   2.687
  -6   9  -3  63.896   2.707
  -6  -9   3  65.600   2.762
   6   9   3  64.516   2.824
  -6  -9   3  61.281   2.761
   6  -9  -3  66.223   2.796
   6   9   3  60.299   2.788
  -6  -9   3  61.498   2.655
  -6   9  -3  66.322   2.730
  -6   9  -3  65.340   2.827
   6   9   3  66.629   2.872
   7   9  -3  30.493   1.509
  -7  -9  -3  34.477   1.516
  -7  -9  -3  27.881   1.337
   7   9  -3  31.323   1.487
   7  -9   3  32.477   1.546
   7  -9   3  32.365   1.526
  -7   9   3  32.294   1.614
  -7   9   3  32.758   1.514
   7  -9  -3  29.771   1.446
  -7   9  -3  29.925   1.484
   7  -9  -3  33.408   1.543
  -7   9  -3  32.012   1.582
  -7   9  -3  32.444   1.504
  -7  -9   3  32.720   1.518
   7  -9  -3  31.945   1.507
   7   9   3  29.560   1.531
   7   9   3  31.854   1.552
  -7  -9   3  30.437   1.482
  -7  -9   3  29.691   1.427
   0 -10   3  375.68   13.07
   0  10  -3  344.53   18.62
   0  10   3  333.46   19.27
   0  10   3  369.18   13.66
   0 -10  -3  326.89   18.93
   0 -10   3  369.54   13.46
   0 -10  -3  377.30   12.58
   0  10  -3  356.20   13.46
   0  10  -3  316.07   18.84
   0  10  -3  363.46   13.81
   0 -10   3  371.92   12.66
   0  10  -3  375.62   13.48
   0  10   3  374.24   13.61
   0 -10   3  343.70   19.29
   0 -10  -3  333.71   13.50
   0  10  -3  395.10   13.64
   0 -10  -3  382.83   13.04
   0 -10  -3  372.71   13.09
   0  10   3  384.99   13.99
   0 -10   3  389.05   13.21
  -1 -10  -3  104.27    3.86
  -1  10   3  107.12    4.22
   1  10  -3  105.87    4.08
  -1  10   3  95.251   6.862
  -1 -10  -3  88.994   6.373
   1 -10   3  103.15    4.02
   1  10  -3  88.356   6.284
  -1  10   3  103.54    4.28
   1  10  -3  101.41    4.08
   1 -10   3  94.403   3.989
  -1  10   3  100.77    4.18
  -1  10   3  91.463   4.018
   1 -10   3  99.035   3.954
   1  10  -3  101.51    4.16
   1  10  -3  92.132   6.459
  -1 -10  -3  103.72    3.79
   1 -10   3  92.267   6.751
   1 -10   3  104.15    3.88
  -1 -10  -3  98.337   3.917
   1 -10  -3  102.63    3.91
  -1  10  -3  97.889   3.853
   1 -10  -3  100.48    3.97
  -1 -10   3  94.454   3.986
   1  10   3  99.541   4.156
  -1 -10   3  103.52    3.84
   1 -10  -3  102.33    3.80
   1  10   3  100.54    4.28
   1 -10  -3  87.698   6.462
  -1 -10   3  112.52    4.15
  -1 -10   3  93.354   6.688
   1 -10  -3  93.391   4.004
  -1  10  -3  101.97    4.06
   1 -10  -3  102.39    3.94
  -1  10  -3  101.09    4.11
   1  10   3  105.90    4.09
  -1 -10   3  101.08    3.90
   1 -10  -3  90.265   6.039
  -1  10  -3  94.782   6.313
  -1 -10   3  96.927   3.704
   1  10   3  100.08    4.12
  -1  10  -3  98.453   4.037
   1  10   3  93.796   6.772
  -2  10   3  121.89    5.00
  -2 -10  -3  125.35    4.72
  -2  10   3  122.64    4.97
  -2  10   3  102.17    7.92
   2 -10   3  107.63    7.74
  -2  10   3  120.62    5.04
   2  10  -3  128.52    4.89
   2 -10   3  124.32    4.78
   2  10  -3  123.80    4.99
  -2 -10  -3  127.90    4.51
  -2 -10  -3  118.84    7.56
   2  10  -3  114.67    7.55
   2 -10   3  113.57    4.77
   2  10  -3  122.46    4.85
   2 -10   3  126.87    4.60
  -2  10   3  122.41    4.90
  -2 -10  -3  121.75    4.59
   2 -10   3  123.44    4.74
   2  10   3  124.16    4.89
   2 -10  -3  126.41    4.84
   2  10   3  124.78    5.09
  -2 -10   3  122.46    4.89
  -2  10  -3  124.94    4.66
  -2  10  -3  110.48    7.42
   2 -10  -3  106.21    7.17
  -2 -10   3  116.97    4.77
  -2  10  -3  124.08    4.92
  -2  10  -3  113.90    4.78
   2 -10  -3  125.18    4.52
   2  10   3  115.37    4.84
   2 -10  -3  117.19    4.85
   2  10   3  112.13    7.84
  -2  10  -3  131.73    4.92
  -2 -10   3  125.76    4.55
   2  10   3  128.00    4.96
   2 -10  -3  127.63    4.70
  -2 -10   3  114.05    7.77
  -2 -10   3  122.28    4.65
  -2 -10   3  125.29    4.78
   3 -10   3  149.19    5.60
   3  10  -3  150.46    5.74
   3 -10   3  144.41    5.60
  -3  10   3  150.11    5.85
  -3 -10  -3  152.20    5.33
  -3 -10  -3  128.74    5.50
  -3  10   3  140.19    5.90
  -3 -10  -3  145.98    5.42
   3 -10   3  144.27    5.75
   3 -10   3  148.26    5.39
   3  10  -3  149.93    5.76
  -3  10   3  137.87    5.49
  -3 -10  -3  143.14    5.67
  -3  10   3  145.53    5.82
   3  10  -3  158.53    5.96
  -3  10   3  147.08    5.92
  -3 -10   3  151.32    5.62
  -3  10  -3  149.99    5.81
   3  10   3  143.07    5.77
   3 -10  -3  150.94    5.75
  -3  10  -3  148.76    5.53
   3 -10  -3  150.79    5.57
  -3 -10   3  147.78    5.69
  -3 -10   3  149.01    5.35
   3  10   3  151.04    5.81
  -3  10  -3  150.67    5.80
  -3  10  -3  138.72    5.56
  -3 -10   3  144.88    5.77
   3  10   3  144.98    5.97
   3 -10  -3  139.84    5.81
  -4 -10  -3  6.8425  0.7177
   4 -10   3  6.8884  0.7479
  -4  10   3  6.9786  0.7482
   4  10  -3  6.7359  0.7227
  -4  10   3  7.3299  0.8213
  -4 -10  -3  6.0787  0.6505
   4  10  -3  8.2943  0.7726
   4  10  -3  6.7202  0.7812
   4 -10   3  7.6392  0.7146
  -4  10   3  6.6612  0.7300
   4 -10   3  7.4638  0.7673
   4 -10   3  8.0778  0.7692
  -4  10   3  7.1197  0.8693
  -4 -10  -3  7.2322  0.7374
   4  10  -3  8.0745  0.8231
  -4  10  -3  6.3660  0.7248
   4  10   3  7.2835  0.8322
   4 -10  -3  7.5068  0.7270
  -4 -10   3  6.4395  0.7359
   4 -10  -3  7.1486  0.7110
  -4  10  -3  6.6449  0.7966
  -4 -10   3  6.6003  0.7462
  -4  10  -3  8.3257  0.7252
   4 -10  -3  8.2973  0.7729
  -4 -10   3  6.2226  0.6595
  -4 -10   3  6.9746  0.7140
  -4  10  -3  7.2807  0.7461
   4  10   3  7.3950  0.8133
   5 -10   3  210.65    7.51
  -5  10   3  210.48    7.89
   5 -10   3  194.82    7.95
  -5  10   3  203.41    7.89
  -5  10   3  200.19    7.49
   5  10  -3  200.71    7.71
  -5 -10  -3  204.95    7.46
   5 -10   3  203.99    7.83
  -5 -10  -3  208.64    7.71
   5  10  -3  217.24    7.97
   5  10  -3  202.20    7.69
  -5 -10  -3  201.53    7.13
  -5  10  -3  211.17    7.52
   5 -10  -3  203.92    7.97
  -5 -10   3  194.16    7.44
   5  10   3  187.25    7.66
   5 -10  -3  200.67    7.44
  -5 -10   3  200.52    7.67
  -5 -10   3  210.36    7.77
  -5  10  -3  197.29    7.60
  -5  10  -3  209.60    7.85
   5  10   3  209.08    7.80
   5  10   3  202.62    7.96
   5 -10  -3  213.04    7.84
  -6 -10  -3  16.354   0.906
   6 -10   3  15.702   0.977
   6  10  -3  15.748   0.933
   6  10  -3  15.836   1.014
   6 -10   3  15.262   0.919
   6 -10   3  14.828   0.950
  -6 -10  -3  16.620   0.977
  -6  10   3  16.700   1.037
   6  10  -3  14.969   0.933
  -6  10   3  15.636   0.972
  -6  10   3  16.156   1.082
  -6 -10   3  14.559   0.925
   6 -10  -3  17.255   0.990
   6  10   3  15.868   1.014
  -6 -10   3  15.941   1.010
   6 -10  -3  16.179   0.975
   6  10   3  16.582   1.038
  -6  10  -3  16.024   0.968
  -6  10  -3  16.825   1.014
  -6  10  -3  15.495   0.994
   0  11  -3  6.4929  0.7155
   0 -11  -3  6.1231  0.6894
   0 -11  -3  5.7002  0.6646
   0  11   3  7.4300  0.7692
   0 -11  -3  5.5018  0.6046
   0  11  -3  6.7722  0.6888
   0  11  -3  6.4359  0.6921
   0 -11   3  4.6865  0.6488
   0  11   3  5.7067  0.7378
   0 -11   3  5.3782  0.6745
   0  11  -3  5.5522  0.6816
   0 -11   3  5.5663  0.6917
   0  11   3  7.2001  0.8617
   0 -11   3  5.3677  0.6492
   0  11  -3  5.1585  0.5627
  -1 -11  -3  40.811   1.821
   1 -11   3  40.756   1.929
  -1 -11  -3  40.615   1.888
   1  11  -3  40.425   1.970
   1  11  -3  41.742   2.020
   1 -11   3  40.921   1.944
   1 -11   3  38.273   1.847
  -1  11   3  39.875   2.097
  -1  11   3  43.773   2.090
  -1 -11  -3  40.778   1.814
  -1  11   3  38.874   2.034
   1  11  -3  40.816   2.028
   1  11  -3  37.946   1.849
  -1 -11   3  39.015   1.834
   1 -11  -3  39.691   1.822
   1  11   3  38.583   2.009
  -1  11  -3  44.001   2.065
   1 -11  -3  39.221   1.829
  -1 -11   3  40.372   1.957
   1  11   3  39.683   2.095
   1 -11  -3  40.019   1.885
  -1 -11   3  39.766   1.801
  -1 -11   3  37.135   1.910
   1  11   3  39.771   2.035
   1 -11  -3  38.114   1.844
  -1  11  -3  41.307   1.927
  -1  11  -3  39.301   1.797
  -1  11  -3  41.311   1.967
  -2 -11  -3  307.00   10.57
   2 -11   3  298.19   10.22
   2 -11   3  301.69   10.61
  -2 -11  -3  293.44   10.12
   2  11  -3  306.14   10.97
  -2  11   3  267.83   10.87
  -2  11   3  284.21   11.20
  -2  11   3  294.19   10.97
   2 -11   3  289.58   10.56
  -2  11   3  297.97   11.09
   2  11  -3  291.73   11.17
   2  11  -3  303.14   10.91
  -2 -11  -3  296.15   10.44
  -2  11  -3  280.02   10.41
   2  11   3  270.96   10.90
  -2 -11   3  296.84   10.61
  -2 -11   3  297.33   10.17
  -2 -11   3  289.45   10.86
   2 -11  -3  284.77   10.11
   2  11   3  302.50   10.99
   2 -11  -3  293.43   10.53
   2 -11  -3  273.36   10.90
   2  11   3  279.89   11.24
   2  11   3  273.20   10.82
  -2  11  -3  291.64   10.99
  -2  11  -3  292.89   10.92
  -3 -11  -3  99.502   3.825
   3 -11   3  87.555   3.851
  -3 -11  -3  91.831   3.670
  -3  11   3  96.075   3.988
   3  11  -3  100.71    3.99
   3  11  -3  94.873   3.924
   3 -11   3  97.678   3.840
  -3 -11  -3  101.29    3.67
   3 -11   3  95.031   3.778
   3 -11   3  94.810   3.689
   3  11  -3  100.10    4.07
  -3  11   3  92.506   3.967
  -3  11   3  97.683   4.090
   3 -11  -3  98.117   3.803
  -3 -11   3  98.740   3.947
   3  11   3  96.625   3.959
  -3 -11   3  94.555   3.639
   3  11   3  97.247   4.127
  -3 -11   3  98.236   3.859
   3 -11  -3  91.750   3.914
  -3  11  -3  99.274   3.793
   3  11   3  100.24    4.01
  -3  11  -3  99.777   4.020
  -3  11  -3  97.138   3.998
   3 -11  -3  97.890   3.904
  -4 -11  -3  58.127   2.482
   4  11  -3  54.854   2.462
   4 -11   3  57.014   2.495
  -4 -11  -3  55.350   2.301
  -4  11   3  58.672   2.594
   4 -11   3  59.405   2.468
  -4  11   3  62.851   2.698
   4  11  -3  60.939   2.646
  -4 -11  -3  60.138   2.477
  -4  11   3  53.555   2.377
   4 -11   3  56.120   2.331
   4  11  -3  60.678   2.547
   4 -11  -3  60.256   2.442
  -4  11  -3  56.891   2.544
   4 -11  -3  57.845   2.490
  -4 -11   3  55.169   2.443
  -4 -11   3  56.803   2.290
  -4 -11   3  59.376   2.456
  -4 -11   3  60.569   2.558
   4  11   3  59.217   2.661
   4  11   3  59.507   2.567
   4 -11  -3  56.775   2.502
   4  11   3  57.328   2.550
  -4  11  -3  63.121   2.654
  -4  11  -3  59.738   2.466
  -5  11   3  18.124   1.105
  -5 -11  -3  18.011   0.928
   5 -11   3  17.805   1.003
  -5  11   3  18.218   1.140
  -5  11   3  17.233   0.998
  -5 -11  -3  17.852   1.030
  -5 -11  -3  18.508   1.012
   5 -11   3  18.009   1.026
   5  11  -3  18.210   1.015
   5  11  -3  17.773   1.057
  -5 -11   3  16.158   0.944
   5  11   3  17.138   1.005
  -5  11  -3  17.185   1.019
   5  11   3  17.334   1.100
   5 -11  -3  18.459   0.997
   5  11   3  18.143   1.108
   5 -11  -3  16.824   0.946
  -5  11  -3  20.289   1.155
  -5 -11   3  17.582   1.044
   5 -11  -3  17.995   1.007
  -5 -11   3  17.045   0.987
   0 -12  -3  0.4273  0.3503
   0 -12  -3 -0.0915  0.4578
   0  12   3  0.0306  0.4687
   0  12   3  1.3198  0.5672
   0 -12   3  0.3317  0.3873
   0  12  -3  0.3833  0.3808
   0 -12   3  1.2634  0.4413
   0 -12  -3  0.3817  0.4102
   0  12  -3  0.3276  0.5227
   0  12  -3  0.1003  0.3698
   0 -12   3  0.4667  0.4861
   0  12   3  0.3858  0.5350
   1 -12   3  15.771   1.060
   1 -12   3  15.385   0.970
   1  12  -3  16.674   1.087
  -1 -12  -3  15.736   0.984
  -1 -12  -3  16.800   0.973
   1  12  -3  16.464   1.085
   1 -12   3  16.953   1.071
  -1  12   3  14.704   1.118
  -1  12   3  18.027   1.216
  -1  12   3  17.612   1.197
   1  12  -3  16.249   1.130
  -1 -12  -3  17.357   1.062
   1 -12  -3  13.626   0.965
  -1 -12   3  17.127   1.048
   1  12   3  16.382   1.104
   1  12   3  16.374   1.138
  -1 -12   3  14.925   1.004
   1 -12  -3  16.571   0.998
   1 -12  -3  15.940   0.990
  -1 -12   3  16.475   1.044
  -1  12  -3  13.973   0.999
  -1  12  -3  16.007   1.156
   1  12   3  16.531   1.181
  -1  12  -3  15.460   1.030
  -1 -12   3  15.076   0.930
   2 -12   3  109.07    4.15
   2  12  -3  106.04    4.31
  -2 -12  -3  109.81    4.17
   2  12  -3  108.16    4.31
   2 -12   3  105.67    4.16
  -2  12   3  101.64    4.37
  -2 -12  -3  106.03    4.06
   2 -12   3  108.47    4.02
  -2  12   3  115.81    4.47
   2  12  -3  108.80    4.42
  -2  12   3  109.70    4.37
  -2 -12  -3  111.22    3.99
  -2  12  -3  107.79    4.30
   2 -12  -3  103.16    4.20
  -2 -12   3  103.98    4.23
  -2  12  -3  104.13    4.07
   2  12   3  105.09    4.37
  -2 -12   3  109.64    4.21
   2  12   3  112.19    4.51
  -2  12  -3  112.90    4.36
  -2 -12   3  104.74    3.99
   2 -12  -3  106.47    3.95
   2 -12  -3  111.11    4.15
   2  12   3  102.09    4.27
  -3 -12  -3  76.659   3.180
   3 -12   3  88.596   3.357
  -3  12   3  78.792   3.418
  -3 -12  -3  85.416   3.334
   3 -12   3  84.278   3.186
  -3  12   3  82.208   3.437
  -3 -12  -3  87.920   3.181
   3  12  -3  87.602   3.558
  -3  12   3  84.856   3.551
   3  12  -3  85.637   3.456
   3  12  -3  82.151   3.419
  -3 -12   3  80.482   3.158
  -3  12  -3  88.206   3.495
   3  12   3  87.347   3.625
  -3 -12   3  86.959   3.346
  -3  12  -3  84.422   3.277
   3  12   3  86.469   3.501
  -3 -12   3  86.077   3.422
   3 -12  -3  88.307   3.317
  -3  12  -3  84.256   3.481
   3 -12  -3  81.484   3.380
  -4 -12  -3  74.754   2.821
  -4  12   3  66.680   2.903
   4  12  -3  72.879   3.005
   4  12  -3  76.602   2.939
   4 -12   3  74.991   2.823
   4  12  -3  63.172   2.824
  -4  12   3  72.033   3.000
  -4 -12  -3  73.610   2.678
   4  12   3  68.219   2.897
  -4 -12   3  67.699   2.780
   4 -12  -3  69.909   2.867
  -4 -12   3  72.790   2.894
   4  12   3  72.555   3.036
  -4  12  -3  71.542   2.790
  -4  12  -3  72.339   2.957
   4 -12  -3  68.858   2.768
   0 -13   3  12.056   0.829
   0  13  -3  11.186   0.798
   0 -13  -3  11.019   0.756
   0  13   3  10.971   0.877
   0  13   3  10.684   0.894
   0 -13   3  11.387   0.792
   0 -13   3  10.585   0.730
   0 -13  -3  10.410   0.782
   0  13   3  11.680   0.872
   0 -13  -3  11.658   0.766
   0  13  -3  11.090   0.815
   1  13  -3  10.363   0.806
   1  13  -3  10.310   0.772
   1 -13   3  10.112   0.724
  -1 -13  -3  10.720   0.712
   1 -13   3  10.490   0.750
  -1  13   3  11.691   0.853
  -1  13   3  12.224   0.848
   1  13  -3  11.896   0.858
   1 -13   3  11.396   0.805
  -1 -13  -3  11.504   0.789
  -1  13   3  11.019   0.817
  -1 -13  -3  10.623   0.746
   1 -13  -3  12.123   0.756
  -1  13  -3  9.8635  0.8358
   1  13   3  11.138   0.875
   1  13   3  10.158   0.828
   1  13   3  10.048   0.838
   1 -13  -3  10.674   0.757
  -1 -13   3  10.937   0.758
  -1  13  -3  9.6088  0.7313
  -1 -13   3  11.060   0.797
  -2  13   3  92.553   3.728
   2  13  -3  89.725   3.797
   2  13  -3  91.622   3.736
  -2 -13  -3  93.823   3.445
   2 -13   3  93.147   3.448
  -2 -13  -3  94.947   3.597
   2  13  -3  96.177   3.745
   2 -13   3  93.923   3.577
  -2  13   3  98.064   3.830
  -2 -13   3  92.235   3.448
   2 -13  -3  99.040   3.596
  -2  13  -3  90.391   3.697
   2  13   3  93.228   3.770
   2  13   3  95.562   3.868
  -2  13  -3  97.040   3.773
  -2 -13   3  96.681   3.621
   0   0   4 2065.02  101.97
   0   0   4 2042.66  100.03
   0   0   4 1992.32  100.48
   0   0   4 2083.77  100.32
   0   0   4 2053.17  101.13
   0   0   4 2069.14  101.84
   1   0   4  294.75   13.74
  -1   0  -4  274.81   13.95
  -1   0   4  287.69   13.75
  -1   0   4  286.18   13.98
   1   0   4  290.62   13.94
  -1   0   4  274.53   13.81
  -1   0   4  284.83   13.75
   1   0   4  284.66   14.09
  -1   0   4  290.23   14.00
   1   0   4  269.39   13.74
   1   0  -4  282.84   13.96
  -1   0  -4  289.82   13.51
  -2   0   4  457.80   21.04
   2   0  -4  424.67   21.08
  -2   0   4  435.53   21.30
  -2   0   4  453.40   21.23
   2   0  -4  436.08   20.77
   2   0   4  462.02   21.18
   2   0   4  435.46   21.39
  -2   0  -4  419.97   20.53
   2   0   4  427.78   20.81
   2   0   4  395.16   20.77
  -2   0  -4  423.90   21.23
   3   0  -4  539.29   27.40
  -3   0   4  572.25   27.78
   3   0   4  577.29   28.29
   3   0   4  602.88   27.94
  -3   0   4  578.34   27.97
   3   0  -4  556.33   27.88
   3   0   4  586.63   27.58
  -3   0  -4  576.75   28.14
  -3   0   4  571.48   28.22
  -4   0  -4  994.98   49.35
  -4   0  -4 1055.68   50.36
  -4   0   4 1013.46   49.97
   4   0   4 1047.71   51.00
  -4   0  -4 1035.84   50.82
   4   0  -4  991.57   50.52
   4   0   4 1105.06   52.71
  -4   0   4 1091.24   50.37
  -4   0   4 1048.16   50.96
   5   0   4  13.461   0.735
  -5   0  -4  12.721   1.437
  -5   0   4  10.638   0.767
  -5   0  -4  11.052   0.762
  -5   0   4  10.528   0.745
   5   0  -4  10.366   0.664
  -5   0   4  9.5902  0.8256
  -5   0   4  11.130   0.799
   5   0   4  11.203   0.749
  -5   0   4  10.587   0.758
  -5   0   4  9.8888  0.8152
   5   0   4  9.9782  0.7717
   5   0   4  10.203   0.690
  -5   0   4  11.104   0.741
   5   0  -4  12.053   1.475
  -5   0   4  11.404   1.633
  -5   0   4  9.9372  0.7815
   5   0  -4  11.053   1.300
   5   0   4  11.349   1.557
  -5   0   4  10.521   1.668
   5   0   4  10.486   0.778
  -5   0   4  11.994   0.745
  -5   0   4  11.583   0.806
   5   0   4  11.270   0.834
  -5   0  -4  12.364   0.706
   5   0   4  9.8892  0.7633
   5   0   4  11.291   1.566
  -6   0   4  103.49    4.08
  -6   0   4  103.76    4.06
  -6   0   4  101.15    4.04
   6   0   4  107.66    6.38
  -6   0   4  106.82    4.23
  -6   0  -4  93.755   5.775
  -6   0   4  110.74    6.66
  -6   0  -4  101.35    4.05
  -6   0   4  103.46    6.46
  -6   0  -4  93.778   4.000
  -6   0  -4  107.06    6.39
   6   0   4  102.19    4.24
   6   0   4  100.49    4.20
   6   0   4  107.34    6.28
  -6   0   4  96.241   4.130
   6   0  -4  92.233   3.983
   6   0  -4  96.236   5.821
   6   0   4  107.75    4.10
   6   0  -4  109.00    4.13
   6   0   4  104.73    4.27
   6   0  -4  102.62    5.97
   6   0   4  100.03    4.15
   6   0  -4  102.62    4.15
  -6   0   4  98.581   4.007
   6   0   4  105.82    4.01
  -6   0  -4  104.23    4.05
  -6   0   4  111.33    4.04
  -7   0   4  244.89    9.30
   7   0   4  246.89    9.47
  -7   0  -4  236.02   13.38
   7   0   4  247.58    9.31
   7   0  -4  237.54   12.83
   7   0   4  255.61    9.20
  -7   0  -4  244.95    9.04
  -7   0   4  228.97    9.06
   7   0  -4  248.32    9.42
  -7   0  -4  257.10    9.10
  -7   0  -4  246.36    9.12
   7   0   4  232.07   13.07
   7   0  -4  237.81    9.35
   7   0   4  237.72    9.53
  -7   0   4  245.18    8.96
   7   0   4  251.02    9.52
  -7   0   4  223.59   13.40
  -7   0   4  249.51    9.23
  -7   0   4  214.62   13.33
  -7   0   4  245.32    9.10
   7   0  -4  254.35    9.11
  -7   0  -4  252.23    9.10
  -8   0   4  1.1313  0.4836
   8   0  -4  1.9728  0.4581
  -8   0  -4  1.8434  0.4391
   8   0   4  3.6946  0.6115
  -8   0   4  1.9271  0.5662
  -8   0  -4  1.9904  0.5396
   8   0  -4  1.6225  0.5686
  -8   0   4  1.5702  0.4460
   8   0  -4  2.2188  0.4472
   8   0  -4  1.6406  0.4806
   8   0   4  1.4284  0.5152
  -8   0   4  1.1367  0.6079
  -8   0   4  1.5269  0.4748
  -8   0  -4  1.6683  0.5405
  -8   0  -4  1.0329  0.4351
  -9   0   4  1.9684  0.5056
  -9   0   4  1.5058  0.4255
   9   0   4  2.6384  0.5337
   9   0  -4  2.1904  0.5124
   9   0  -4  1.6476  0.4038
  -9   0  -4  1.6129  0.4757
  -9   0  -4  1.8020  0.4398
   9   0  -4  1.6692  0.4593
  -9   0   4  1.9875  0.4982
   9   0   4  2.0122  0.4857
   9   0   4  2.0047  0.5136
  -9   0  -4  1.5272  0.4789
   9   0  -4  1.5698  0.4419
   0  -1   4 1931.22   93.73
   0   1   4 1961.80   95.53
   0  -1   4 1900.37   97.15
   0   1   4 1850.64   94.03
   0   1   4 1990.14   95.91
   0   1   4 1961.76   95.08
   0  -1   4 1992.84   94.60
   0  -1   4 2040.16   96.36
   0   1   4 1811.67   96.95
   0  -1   4 1923.53   95.40
   0  -1   4 1939.02   96.38
   1  -1   4 1422.00   72.04
  -1   1   4 1417.02   68.39
   1  -1   4 1314.17   70.82
  -1   1   4 1370.01   70.16
   1  -1   4 1357.12   68.51
   1   1  -4 1472.64   69.25
   1  -1   4 1434.80   69.31
   1  -1   4 1437.95   71.24
  -1   1   4 1439.17   72.16
  -1   1   4 1385.83   69.43
  -1  -1  -4 1396.07   70.69
  -1  -1   4 1465.28   71.26
   1  -1  -4 1300.70   68.71
  -1  -1   4 1430.55   68.93
  -1  -1   4 1449.11   70.14
  -1  -1   4 1434.50   71.90
   1  -1  -4 1420.13   71.25
   1   1   4 1417.54   69.98
   1   1   4 1436.15   71.50
  -1   1  -4 1484.07   69.35
  -1  -1   4 1429.92   69.75
   1   1   4 1362.72   69.76
   2  -1   4  973.10   48.84
   2   1  -4 1017.72   48.34
  -2   1   4  972.04   46.22
   2  -1   4  952.59   49.39
   2  -1   4  927.00   48.09
  -2   1   4  927.79   49.07
  -2   1   4  983.09   47.62
   2   1  -4  890.63   47.23
  -2  -1  -4  990.26   48.25
  -2  -1  -4  916.44   46.19
  -2  -1   4  861.67   47.29
  -2  -1   4 1013.72   45.75
  -2  -1   4  979.29   46.16
  -2   1  -4  976.71   47.21
   2   1   4  957.84   48.45
   2   1   4 1002.51   49.76
   2  -1  -4  957.21   48.47
  -2  -1   4  956.58   48.32
   2  -1  -4 1027.97   47.94
   2   1   4  925.92   47.77
  -2   1  -4  967.35   48.67
   3  -1   4  526.24   26.33
  -3   1   4  513.17   26.09
  -3   1   4  545.91   26.27
   3  -1   4  557.56   26.09
   3  -1   4  492.56   25.58
   3   1  -4  568.22   25.56
  -3   1   4  523.91   25.90
  -3  -1  -4  553.46   26.22
  -3  -1  -4  526.80   25.99
  -3  -1   4  538.73   26.37
  -3  -1   4  548.67   25.92
   3  -1  -4  551.71   25.62
   3   1   4  532.46   25.73
   3   1   4  481.01   25.61
   3   1   4  549.77   26.40
  -3   1  -4  541.87   26.26
   3  -1  -4  533.43   26.05
  -3   1  -4  514.79   25.43
  -4   1   4  620.98   28.94
  -4   1   4  603.77   28.64
   4  -1   4  626.46   28.57
   4   1  -4  572.63   27.97
  -4  -1  -4  582.51   28.80
   4  -1   4  589.15   28.94
  -4   1   4  560.48   28.48
  -4  -1  -4  575.71   28.48
   4  -1   4  608.30   28.22
   4   1  -4  581.90   28.36
   4   1   4  606.44   28.98
   4  -1  -4  523.53   27.97
  -4   1  -4  532.33   27.92
   4  -1  -4  571.44   28.55
  -4   1  -4  543.03   28.76
  -4  -1   4  603.78   29.02
   4   1   4  598.09   28.30
  -4  -1   4  590.29   28.49
   5   1  -4  12.591   0.813
  -5   1   4  14.398   0.962
   5  -1   4  15.202   1.800
  -5   1   4  15.333   0.933
  -5   1   4  14.898   0.916
  -5  -1  -4  16.182   0.905
  -5   1   4  15.582   1.011
   5  -1   4  14.797   0.946
  -5  -1  -4  17.730   1.706
  -5   1   4  15.368   0.968
   5  -1   4  14.758   0.852
   5   1  -4  15.097   0.858
   5  -1   4  18.633   1.839
  -5   1   4  18.264   1.934
   5  -1   4  15.938   0.923
  -5  -1  -4  15.843   0.860
   5  -1   4  14.337   0.905
  -5   1   4  16.475   0.894
   5   1  -4  15.193   1.567
   5  -1   4  15.116   0.950
   5  -1   4  15.261   0.858
   5   1  -4  16.797   1.628
  -5  -1  -4  15.901   1.554
   5  -1   4  17.489   0.938
  -5   1   4  17.596   2.144
  -5   1   4  16.604   0.947
  -5   1   4  14.910   0.906
  -5   1   4  15.975   0.894
   5  -1   4  16.152   0.884
   5  -1   4  15.689   0.828
  -5  -1   4  18.551   0.986
  -5   1  -4  15.455   1.980
  -5  -1   4  15.090   0.913
   5   1   4  15.320   0.910
   5   1   4  14.731   0.823
   5   1   4  17.328   0.989
   5  -1  -4  16.297   1.608
   5   1   4  16.955   1.848
  -5  -1   4  16.103   0.902
   5  -1  -4  14.528   0.842
   5   1   4  16.471   0.973
   5  -1  -4  17.127   1.485
  -5  -1   4  15.684   0.979
   5   1   4  15.497   0.879
  -5  -1   4  16.504   0.938
   5   1   4  15.658   0.956
   5   1   4  17.290   1.880
  -5   1  -4  17.963   1.663
  -5   1  -4  16.616   1.806
  -5  -1   4  18.372   1.981
   5   1   4  15.291   0.948
   5   1   4  14.415   0.783
  -5  -1   4  18.943   1.031
  -5  -1   4  17.237   2.036
  -5  -1   4  14.800   0.924
  -5   1  -4  14.324   0.879
  -5  -1   4  15.778   0.996
   6  -1   4  193.32    7.28
   6  -1   4  181.95    7.47
   6  -1   4  190.78    7.39
   6   1  -4  186.35   10.19
  -6   1   4  196.00   10.90
  -6   1   4  193.78   10.72
  -6   1   4  202.82    7.22
  -6  -1  -4  188.31   10.61
  -6  -1  -4  194.34    7.20
   6  -1   4  194.34    7.17
   6   1  -4  173.73    7.45
   6   1  -4  221.14    7.44
  -6  -1  -4  184.77    7.21
  -6   1   4  187.32    7.32
   6  -1   4  201.87   10.48
  -6   1   4  189.86    7.13
   6  -1   4  188.54    7.58
  -6   1   4  196.37    7.45
  -6   1   4  186.05    7.35
  -6   1   4  193.37    7.21
  -6  -1  -4  191.27   10.15
   6  -1   4  161.29    7.47
   6   1  -4  202.42    7.24
   6  -1   4  187.37   10.67
   6   1  -4  182.23   10.11
  -6  -1   4  190.81    7.33
   6  -1  -4  183.47   10.05
   6   1   4  191.32    7.54
   6   1   4  189.47    7.57
   6  -1  -4  201.02   10.23
   6   1   4  191.53    7.30
   6   1   4  180.01    6.93
  -6  -1   4  194.39    7.25
   6   1   4  197.62   10.55
  -6  -1   4  206.07    7.23
  -6  -1   4  194.53    7.41
  -6  -1   4  198.73   10.88
   6   1   4  221.35    7.43
   6  -1  -4  178.63    7.18
  -6  -1   4  191.48    7.11
  -6   1  -4  187.75    7.18
   6  -1  -4  191.95    7.41
  -6   1  -4  186.70    7.22
  -6  -1   4  198.06   10.78
  -6   1  -4  188.79    7.20
   6   1   4  202.12   10.71
  -6  -1   4  195.60    7.28
   6   1   4  190.15    7.54
  -6  -1   4  192.95    7.38
  -6   1  -4  192.09   10.62
  -7   1   4  169.72    6.58
  -7   1   4  166.07   10.06
  -7  -1  -4  171.69    6.54
   7   1  -4  174.74    6.54
  -7   1   4  177.67    6.52
   7   1  -4  185.52    6.62
  -7  -1  -4  173.55    9.97
   7  -1   4  167.37    6.83
  -7   1   4  176.52    6.56
   7   1  -4  184.58    6.85
  -7   1   4  162.21   10.16
  -7  -1  -4  179.26    6.60
  -7  -1  -4  180.94    6.64
   7  -1   4  176.20    6.92
   7  -1   4  172.60    6.75
   7  -1   4  173.38    6.94
   7   1  -4  169.98    9.57
   7   1  -4  166.97    6.74
   7  -1   4  156.64    9.90
  -7   1   4  176.30    6.73
  -7  -1  -4  169.97    6.58
   7  -1   4  156.89    9.65
   7  -1   4  175.38    6.66
  -7   1   4  174.00    6.81
  -7   1  -4  171.14    6.61
  -7  -1   4  175.70    6.50
  -7   1  -4  167.15    9.98
   7  -1  -4  173.68    6.78
   7   1   4  177.83    6.94
  -7  -1   4  176.46    6.75
   7   1   4  173.77    6.89
  -7  -1   4  162.53   10.05
   7  -1  -4  169.98    6.80
   7  -1  -4  178.67    6.62
  -7  -1   4  166.81   10.12
  -7  -1   4  177.14    6.73
   7   1   4  162.18    9.80
   7   1   4  175.21    6.93
  -7   1  -4  169.34    6.50
   7   1   4  172.43    6.68
  -7   1  -4  178.49    6.61
  -7  -1   4  171.47    6.61
  -7  -1   4  177.33    6.64
  -7   1  -4  169.03    6.56
   7  -1  -4  167.62    9.50
   8   1  -4  290.94   10.97
   8  -1   4  293.98   11.42
   8  -1   4  276.11   11.12
  -8   1   4  297.03   11.13
  -8  -1  -4  304.97   10.98
  -8   1   4  298.29   11.06
  -8  -1  -4  280.11   10.87
   8  -1   4  294.69   11.01
  -8  -1  -4  277.73   10.89
   8  -1   4  276.83   11.31
  -8   1   4  283.69   10.85
   8  -1   4  305.95   11.48
  -8   1   4  304.61   10.74
   8   1  -4  296.33   10.89
  -8  -1  -4  289.55   10.86
   8   1  -4  291.07   11.33
  -8  -1   4  301.23   10.93
  -8   1  -4  307.15   10.95
  -8   1  -4  277.04   10.80
   8  -1  -4  314.13   11.34
   8   1   4  297.15   11.40
  -8  -1   4  292.58   10.94
   8  -1  -4  296.46   11.29
   8   1   4  298.01   11.41
  -8   1  -4  288.08   10.94
   8  -1  -4  300.26   10.96
   8   1   4  313.98   11.09
   8  -1  -4  283.01   10.82
  -8  -1   4  294.48   10.66
  -8  -1   4  307.42   11.06
  -8   1  -4  301.52   10.91
  -9   1   4  12.450   0.942
   9   1  -4  13.446   0.974
  -9  -1  -4  12.521   0.870
   9  -1   4  11.727   0.939
  -9  -1  -4  13.156   0.951
  -9  -1  -4  13.056   0.789
  -9   1   4  11.588   0.866
   9  -1   4  12.522   0.985
  -9   1   4  12.581   0.910
   9   1  -4  11.007   0.783
   9  -1   4  14.299   1.022
   9   1  -4  13.149   0.888
  -9   1  -4  12.372   0.896
   9   1   4  12.125   0.928
  -9   1  -4  12.406   0.888
   9   1   4  12.431   0.970
   9  -1  -4  12.450   0.868
  -9  -1   4  12.559   0.973
   9  -1  -4  12.841   0.926
   9  -1  -4  12.697   0.901
  -9  -1   4  12.387   0.871
  -9   1  -4  12.646   0.925
   9   1   4  12.674   0.977
  -9  -1   4  13.389   0.919
   0   2   4  929.61   47.73
   0   2  -4  906.04   44.64
   0  -2   4  948.80   45.66
   0   2   4  900.62   47.55
   0  -2   4  931.88   46.51
   0  -2   4  845.39   44.09
   0  -2   4  916.45   45.71
   0  -2  -4  912.22   45.71
   0   2   4  911.28   44.83
   0   2   4  993.95   45.50
   0  -2   4  927.07   48.07
  -1   2   4 1482.98   73.77
   1  -2   4 1376.41   71.03
  -1   2   4 1434.97   73.51
   1  -2   4 1549.19   74.77
   1   2  -4 1489.58   71.47
  -1  -2  -4 1552.98   74.93
  -1  -2  -4 1464.81   73.37
   1  -2   4 1557.02   75.62
  -1   2   4 1506.30   75.22
   1   2  -4 1558.29   73.83
   1  -2   4 1435.14   74.22
  -1   2  -4 1520.93   72.88
  -1  -2   4 1345.65   72.51
  -1  -2   4 1526.60   75.71
   1  -2  -4 1393.79   72.45
  -1  -2   4 1487.50   73.50
  -1   2  -4 1452.14   71.82
   1  -2  -4 1425.39   75.08
   1   2   4 1409.72   73.84
  -1  -2   4 1547.83   74.80
   1   2   4 1526.09   73.87
   1   2   4 1530.59   75.37
  -2  -2  -4  109.28    5.86
   2   2  -4  110.49    5.90
  -2   2   4  114.18    5.81
   2  -2   4  107.67    5.69
   2  -2   4  116.77    6.04
  -2  -2  -4  113.80    5.93
  -2   2   4  115.50    6.06
   2   2  -4  114.37    5.67
  -2   2   4  120.09    6.19
   2  -2   4  114.13    6.06
   2   2   4  113.14    5.89
  -2   2  -4  120.44    5.78
   2   2   4  120.01    6.12
   2  -2  -4  111.11    5.87
  -2   2  -4  111.60    6.01
   2  -2  -4  107.78    5.87
   2   2   4  114.86    5.97
  -2  -2   4  109.37    5.83
  -2  -2   4  120.51    6.16
  -3  -2  -4  245.13   12.63
   3  -2   4  269.03   12.75
  -3   2   4  229.13   12.59
   3  -2   4  241.53   12.31
  -3  -2  -4  250.50   12.57
   3  -2   4  247.98   12.78
  -3   2   4  248.38   12.72
  -3   2   4  254.59   12.82
   3   2  -4  253.95   12.52
   3   2  -4  256.26   12.25
  -3  -2   4  238.56   12.37
   3   2   4  258.08   12.86
   3  -2  -4  252.77   12.57
  -3   2  -4  249.67   12.72
  -3   2  -4  254.16   12.32
   3   2   4  243.72   12.41
  -3  -2   4  266.60   12.73
  -3  -2   4  250.22   12.88
   3   2   4  253.06   12.57
   3  -2  -4  255.56   12.40
  -4   2   4  497.62   27.91
  -4   2   4  595.75   28.26
   4  -2   4  603.70   28.15
  -4   2   4  600.12   28.40
  -4  -2  -4  559.98   27.99
   4   2  -4  568.80   27.90
   4  -2   4  558.03   28.46
   4   2  -4  582.59   27.56
   4  -2   4  596.39   27.71
  -4  -2  -4  585.51   28.38
   4  -2  -4  591.02   27.65
  -4  -2   4  588.15   28.01
  -4   2  -4  565.11   28.35
  -4  -2   4  598.96   28.64
   4   2   4  575.39   27.89
  -4   2  -4  577.96   27.62
   4   2   4  517.90   27.69
   4  -2  -4  567.74   28.17
   4   2   4  549.98   28.45
   5  -2   4  25.231   2.335
  -5   2   4  22.471   1.227
  -5   2   4  25.279   2.621
  -5   2   4  25.237   1.356
  -5   2   4  23.967   1.210
   5  -2   4  23.566   1.292
   5  -2   4  28.815   1.241
   5  -2   4  27.455   1.305
  -5   2   4  24.125   1.285
  -5   2   4  27.396   1.341
   5  -2   4  27.142   2.180
   5   2  -4  25.603   2.129
  -5  -2  -4  25.558   2.065
   5  -2   4  24.837   1.310
  -5  -2  -4  26.050   1.245
   5  -2   4  25.595   1.219
   5  -2   4  23.099   1.218
  -5   2   4  24.262   1.314
   5   2  -4  24.087   1.202
   5  -2   4  26.164   2.219
   5   2  -4  27.299   2.185
  -5  -2  -4  25.101   1.234
  -5   2   4  24.394   2.319
   5  -2   4  24.247   1.194
  -5   2   4  23.719   1.353
  -5   2   4  25.595   1.277
  -5   2   4  26.782   1.248
   5  -2   4  23.408   1.126
  -5  -2  -4  26.216   2.318
   5  -2   4  23.149   1.180
   5  -2   4  25.564   1.202
  -5   2   4  25.217   2.427
  -5   2   4  25.752   1.332
   5   2  -4  25.850   1.266
  -5   2  -4  28.292   2.338
   5  -2  -4  24.898   1.215
   5  -2  -4  26.519   1.221
   5   2   4  31.116   1.364
   5   2   4  24.415   1.326
  -5  -2   4  23.838   1.258
  -5  -2   4  24.517   1.292
  -5  -2   4  25.631   2.347
  -5   2  -4  23.101   1.177
   5   2   4  24.618   1.287
  -5  -2   4  27.181   2.544
  -5  -2   4  27.093   1.246
  -5  -2   4  23.173   1.251
  -5  -2   4  25.214   1.272
  -5  -2   4  23.300   1.331
   5   2   4  23.880   1.298
   5   2   4  29.237   2.466
   5   2   4  24.664   1.330
   5  -2  -4  27.801   2.063
   5   2   4  25.537   1.247
   5   2   4  26.004   2.473
  -5   2  -4  23.746   1.237
  -5  -2   4  22.665   1.226
   5   2   4  23.504   1.126
  -5  -2   4  25.766   1.294
  -5  -2   4  24.910   1.288
  -5  -2   4  25.268   1.239
  -5   2  -4  25.501   2.404
   5  -2  -4  26.476   2.074
   5   2   4  23.907   1.157
  -6   2   4  251.97    9.40
  -6   2   4  246.40   13.45
  -6   2   4  263.40   13.83
  -6  -2  -4  259.09    9.28
  -6  -2  -4  243.01    9.27
  -6   2   4  263.72    9.65
   6   2  -4  239.09    9.62
   6  -2   4  264.88   13.62
  -6   2   4  259.34    9.29
  -6   2   4  246.56    9.49
   6  -2   4  250.57    9.24
  -6  -2  -4  250.65   12.93
   6  -2   4  253.71   13.12
   6  -2   4  250.31    9.34
   6  -2   4  253.07    9.76
  -6   2   4  234.28    9.22
   6  -2   4  237.28    9.00
   6  -2   4  252.96    9.53
   6   2  -4  252.44   12.98
   6   2  -4  258.80   13.03
   6   2  -4  255.25    9.33
   6  -2   4  251.90    9.69
  -6   2   4  250.23    9.16
  -6  -2  -4  249.76    9.32
  -6   2   4  256.82    9.57
  -6  -2  -4  254.35   13.51
   6   2   4  248.74   13.26
  -6   2  -4  255.60    9.32
   6   2   4  242.71    8.97
  -6  -2   4  252.63    9.51
   6  -2  -4  240.49    9.62
   6   2   4  251.78    9.71
  -6  -2   4  249.76    9.26
   6   2   4  248.03    9.40
  -6  -2   4  258.94    9.41
  -6  -2   4  251.00    9.35
   6   2   4  238.15    9.30
  -6   2  -4  240.69    9.02
   6   2   4  240.98    9.71
  -6  -2   4  251.45   13.69
  -6  -2   4  261.94    9.34
   6   2   4  231.47   13.30
  -6  -2   4  254.60    9.12
   6   2   4  235.22    9.71
   6  -2  -4  252.64    9.58
   6  -2  -4  253.44   12.89
  -6  -2   4  248.52    9.44
   6  -2  -4  251.05    9.28
  -6   2  -4  244.77   13.40
  -6  -2   4  257.41   13.43
  -6   2  -4  259.36    9.27
   7   2  -4  27.313   1.387
  -7   2   4  27.554   1.442
  -7   2   4  32.523   1.658
   7  -2   4  28.694   1.491
   7   2  -4  25.538   1.452
   7  -2   4  25.982   3.219
  -7  -2  -4  27.418   1.512
  -7  -2  -4  25.611   2.987
  -7  -2  -4  27.826   1.474
   7  -2   4  28.716   1.522
   7  -2   4  27.140   1.582
  -7   2   4  26.497   1.544
  -7   2   4  23.721   3.353
  -7  -2  -4  26.839   1.383
  -7   2   4  24.335   1.546
   7   2  -4  24.644   2.653
   7   2  -4  26.869   1.478
   7  -2   4  28.188   2.944
  -7   2   4  27.365   1.344
   7  -2   4  29.209   1.557
   7   2   4  28.138   3.010
  -7   2  -4  24.677   1.459
  -7  -2   4  26.172   1.482
   7   2   4  30.829   1.569
   7   2   4  26.553   1.518
  -7   2  -4  30.394   3.023
   7   2   4  25.607   1.515
  -7  -2   4  26.586   1.496
  -7  -2   4  25.409   1.488
   7  -2  -4  27.298   1.413
   7   2   4  24.673   1.389
  -7  -2   4  24.552   1.426
   7  -2  -4  24.158   1.404
  -7  -2   4  24.760   3.037
  -7  -2   4  26.684   1.531
   7  -2  -4  26.539   1.432
   7  -2  -4  24.820   2.618
  -7  -2   4  25.643   1.368
  -7   2  -4  31.829   1.474
   7   2   4  24.305   1.466
  -7   2  -4  26.199   1.455
   7  -2  -4  24.532   1.385
  -8  -2  -4  117.14    4.79
   8  -2   4  117.88    4.85
   8  -2   4  120.55    5.01
  -8  -2  -4  133.13    4.82
  -8   2   4  120.23    4.93
   8  -2   4  116.71    4.76
   8   2  -4  110.03    4.91
  -8   2   4  123.33    4.76
  -8   2   4  121.11    4.89
  -8   2   4  110.80    4.67
   8   2  -4  124.68    4.78
  -8  -2  -4  125.92    4.74
   8   2  -4  124.47    4.71
   8  -2   4  115.37    4.98
  -8  -2   4  125.64    4.89
   8   2   4  118.62    4.86
   8  -2  -4  118.46    4.87
   8  -2  -4  120.07    4.91
  -8   2  -4  123.83    4.85
   8   2   4  124.37    5.02
   8   2   4  121.52    5.00
  -8  -2   4  118.36    4.79
  -8   2  -4  121.97    4.74
  -8   2  -4  126.99    4.77
  -8  -2   4  116.89    4.61
  -8  -2   4  123.69    4.82
   8  -2  -4  124.78    4.76
  -9  -2  -4  144.39    5.41
  -9   2   4  143.36    5.29
   9  -2   4  150.01    5.69
   9   2  -4  140.30    5.32
  -9   2   4  133.36    5.42
   9  -2   4  140.96    5.63
  -9  -2  -4  128.22    5.35
   9  -2   4  129.44    5.36
   9   2  -4  142.86    5.60
   9   2  -4  140.22    5.41
  -9  -2  -4  133.14    5.29
  -9   2   4  151.09    5.50
  -9   2  -4  140.05    5.35
  -9   2  -4  145.29    5.43
   9   2   4  137.65    5.63
  -9   2  -4  148.34    5.39
   9  -2  -4  140.65    5.53
   9  -2  -4  146.20    5.40
  -9  -2   4  144.47    5.43
   9  -2  -4  136.93    5.55
  -9  -2   4  136.82    5.37
   9   2   4  140.17    5.61
   9   2   4  143.72    5.48
  -9  -2   4  139.05    5.38
   0  -3   4  44.042   2.660
   0   3  -4  43.752   2.432
   0   3   4  44.692   2.510
   0  -3   4  44.797   2.743
   0  -3   4  41.465   2.451
   0   3  -4  46.024   2.568
   0   3   4  44.001   2.718
   0  -3  -4  46.220   2.484
   0  -3  -4  44.456   2.621
   0   3   4  40.824   2.669
  -1   3   4  91.009   4.715
  -1  -3  -4  93.511   4.597
   1   3  -4  87.504   4.559
   1  -3   4  88.379   4.769
   1  -3   4  94.479   4.818
  -1   3   4  89.840   4.687
  -1  -3  -4  77.333   4.385
   1  -3   4  88.516   4.650
   1   3  -4  80.115   4.237
  -1   3   4  77.884   4.764
  -1  -3   4  93.216   4.881
  -1   3  -4  83.518   4.329
  -1  -3   4  86.026   4.682
   1   3   4  88.216   4.772
  -1  -3   4  77.178   4.332
   1  -3  -4  88.444   4.649
   1  -3  -4  81.583   4.388
   1   3   4  88.149   4.732
  -1  -3   4  91.627   4.693
   1   3   4  85.131   4.679
  -1   3  -4  89.490   4.486
  -2  -3  -4  528.65   26.21
   2  -3   4  484.35   25.48
   2   3  -4  558.77   26.06
  -2  -3  -4  530.88   26.11
   2  -3   4  549.92   26.33
   2  -3   4  553.72   26.49
   2   3  -4  528.05   25.54
  -2   3   4  544.90   26.32
  -2   3   4  557.60   26.00
   2  -3  -4  478.01   25.80
  -2  -3   4  557.15   25.95
  -2  -3   4  537.47   26.58
   2  -3  -4  555.49   26.37
  -2  -3   4  569.48   26.18
   2   3   4  534.63   25.95
   2   3   4  557.98   26.11
  -2   3  -4  522.55   25.68
   2   3   4  537.12   26.53
  -2   3  -4  520.62   26.39
  -3  -3  -4  176.42    9.28
   3  -3   4  169.76    8.95
  -3   3   4  182.83    9.49
  -3   3   4  169.36    9.16
   3   3  -4  175.32    9.24
   3  -3   4  185.20    9.50
   3   3  -4  179.31    8.98
  -3   3   4  187.44    9.58
  -3  -3  -4  187.34    9.29
   3  -3   4  196.42    9.49
   3   3   4  172.02    9.22
  -3  -3   4  181.13    9.65
   3  -3  -4  187.61    9.29
   3   3   4  150.96    9.22
  -3   3  -4  186.35    9.16
   3  -3  -4  189.25    9.18
  -3   3  -4  187.76    9.44
  -3  -3   4  181.18    9.39
  -3  -3   4  182.76    9.24
   3   3   4  178.21    9.48
   4  -3   4  248.94    9.93
   4   3  -4  279.11   13.31
   4  -3   4  246.99   10.02
  -4   3   4  241.57    9.35
  -4  -3  -4  251.73    9.57
  -4   3   4  260.42   13.61
   4  -3   4  249.82    9.80
  -4  -3  -4  244.92    9.55
   4   3  -4  263.63   13.03
  -4  -3  -4  282.04   13.54
   4  -3   4  258.35    9.48
  -4   3   4  258.76    9.61
  -4   3   4  260.97    9.62
  -4   3   4  255.30    9.92
   4  -3   4  276.14   13.44
   4  -3   4  261.97    9.56
  -4   3   4  254.50    9.76
  -4  -3  -4  275.04   13.31
  -4   3   4  274.32   13.40
  -4   3   4  276.56   13.60
   4   3  -4  249.88    9.91
   4  -3   4  263.84   13.05
  -4   3   4  252.75    9.80
   4  -3   4  263.64   13.61
   4   3   4  271.14   13.23
   4   3   4  280.74   13.44
   4   3   4  256.15   10.01
  -4   3  -4  289.16   13.59
   4  -3  -4  239.05    9.94
   4   3   4  277.49   13.60
  -4  -3   4  249.51    9.57
   4  -3  -4  271.42   13.35
  -4   3  -4  269.47   13.18
   4   3   4  260.51    9.64
  -4  -3   4  252.58    9.63
  -4  -3   4  259.38   13.14
   4  -3  -4  274.26   13.09
   4   3   4  252.38    9.30
  -4  -3   4  260.45    9.62
  -4  -3   4  250.37    9.63
   4   3   4  254.83    9.67
  -4  -3   4  268.48    9.88
  -4  -3   4  262.21    9.59
  -4  -3   4  277.99   13.82
  -5   3   4  141.21    7.90
   5   3  -4  154.32    7.83
   5  -3   4  137.87    5.26
  -5   3   4  138.93    5.33
  -5  -3  -4  143.34    5.36
  -5  -3  -4  143.45    5.41
   5  -3   4  142.31    5.31
   5  -3   4  145.74    7.73
  -5  -3  -4  140.96    7.99
   5  -3   4  147.12    5.36
   5  -3   4  142.31    5.66
  -5   3   4  142.64    5.59
  -5   3   4  144.08    5.58
  -5   3   4  138.94    5.58
   5  -3   4  156.19    7.89
  -5   3   4  144.99    5.39
  -5   3   4  153.42    8.41
  -5  -3  -4  155.09    7.79
   5   3  -4  141.39    5.56
   5   3  -4  140.02    5.37
  -5   3   4  139.98    5.38
  -5   3   4  138.47    5.47
  -5   3   4  147.58    5.49
   5  -3   4  132.87    5.03
  -5  -3  -4  144.43    5.39
   5  -3   4  147.23    8.08
  -5   3   4  146.55    8.04
  -5   3   4  132.80    5.57
   5  -3   4  141.46    5.62
   5  -3   4  130.12    5.20
   5  -3   4  136.24    5.32
   5   3  -4  148.83    7.71
   5  -3   4  135.97    5.51
  -5  -3   4  140.29    5.42
  -5  -3   4  141.68    5.38
   5  -3  -4  131.78    5.42
   5   3   4  144.91    5.49
  -5   3  -4  144.15    8.02
  -5  -3   4  145.30    5.53
  -5  -3   4  139.54    5.49
   5   3   4  148.96    8.09
  -5   3  -4  134.01    5.44
   5  -3  -4  141.93    5.52
  -5   3  -4  130.64    5.21
  -5  -3   4  140.53    7.99
  -5  -3   4  143.68    5.46
  -5  -3   4  138.28    5.29
   5   3   4  135.07    4.98
  -5   3  -4  153.49    8.01
   5   3   4  148.21    5.45
  -5  -3   4  139.63    5.43
   5   3   4  141.20    5.64
   5   3   4  138.69    5.20
  -5  -3   4  150.21    8.32
   5  -3  -4  135.06    5.55
   5  -3  -4  144.33    7.58
   5  -3  -4  143.23    7.78
   5   3   4  147.24    8.00
  -5  -3   4  137.68    5.46
  -5  -3   4  143.23    5.44
   5   3   4  141.89    5.66
   5   3   4  129.87    5.63
  -5   3  -4  140.75    5.39
  -6  -3  -4  34.755   1.562
   6   3  -4  31.402   1.528
   6  -3   4  31.444   1.637
   6  -3   4  27.687   2.719
  -6   3   4  33.531   1.677
   6   3  -4  30.951   1.558
  -6   3   4  30.001   1.660
  -6  -3  -4  31.540   1.561
  -6   3   4  33.010   1.733
  -6  -3  -4  31.098   2.968
   6  -3   4  28.243   1.513
  -6   3   4  34.454   1.573
  -6  -3  -4  30.694   2.585
   6   3  -4  28.857   2.667
  -6   3   4  32.591   1.667
  -6  -3  -4  32.908   1.581
  -6   3   4  30.926   3.338
   6   3  -4  29.414   2.630
   6  -3   4  32.772   1.549
   6  -3   4  31.001   2.976
   6   3  -4  32.906   1.598
   6  -3   4  30.153   1.467
  -6   3   4  30.067   1.455
   6  -3   4  29.952   1.583
   6  -3   4  29.104   1.480
   6  -3  -4  28.931   1.470
  -6  -3   4  30.407   3.205
   6   3   4  32.317   1.569
   6  -3  -4  30.634   2.717
   6  -3  -4  31.565   2.613
  -6   3  -4  31.441   1.589
  -6  -3   4  32.791   1.643
  -6  -3   4  30.338   1.599
   6   3   4  33.148   3.042
  -6  -3   4  31.622   1.532
   6  -3  -4  30.873   1.532
   6   3   4  32.259   1.688
  -6   3  -4  32.575   2.900
  -6  -3   4  31.051   1.640
   6   3   4  35.125   1.679
  -6  -3   4  30.899   1.600
   6  -3  -4  32.223   1.490
   6   3   4  29.482   1.420
  -6   3  -4  30.638   1.519
   6  -3  -4  31.013   1.530
  -6  -3   4  30.919   1.541
   6   3   4  34.472   1.681
  -6  -3   4  32.545   1.568
  -6  -3   4  31.218   1.499
  -6   3  -4  31.008   1.521
   6   3   4  29.877   1.360
  -6  -3   4  28.351   1.485
  -6  -3   4  29.642   3.100
   7   3  -4  233.47    8.77
  -7  -3  -4  229.50    8.49
   7  -3   4  224.75    8.65
   7  -3   4  230.72    8.82
   7   3  -4  231.66    8.46
   7  -3   4  229.01    8.88
   7  -3   4  206.41    8.41
  -7   3   4  230.84    8.57
  -7   3   4  203.88   12.72
  -7   3   4  228.54    8.36
   7   3  -4  232.47    8.43
   7   3  -4  206.41   11.98
  -7  -3  -4  230.45    8.43
  -7  -3  -4  220.81   12.64
  -7  -3  -4  233.28    8.44
  -7   3   4  227.72    8.71
   7  -3   4  194.84   12.39
   7   3   4  213.91    8.54
  -7  -3   4  208.14   12.73
   7   3   4  247.90    8.91
  -7   3  -4  235.15    8.41
  -7  -3   4  228.75    8.48
  -7  -3   4  239.35    8.55
   7  -3  -4  226.59    8.70
   7  -3  -4  214.82   11.96
  -7   3  -4  229.03    8.41
  -7  -3   4  217.73    8.19
   7   3   4  222.49    8.81
   7  -3  -4  227.07    8.75
   7   3   4  226.64    8.48
   7  -3  -4  231.13    8.44
   7   3   4  215.16   12.46
   7  -3  -4  228.26    8.72
  -7  -3   4  206.41    8.39
  -7   3  -4  230.14    8.50
  -7  -3   4  228.78    8.56
  -7   3  -4  227.12    8.22
  -7  -3   4  222.58    8.52
  -7   3  -4  209.15   12.40
  -8   3   4  125.99    5.15
   8  -3   4  125.88    5.11
  -8  -3  -4  135.82    5.05
   8   3  -4  128.25    4.94
  -8  -3  -4  125.59    4.94
  -8  -3  -4  129.36    5.03
   8   3  -4  131.80    5.19
   8  -3   4  130.53    5.24
   8  -3   4  132.23    5.29
  -8   3   4  134.44    5.01
  -8   3   4  131.21    5.14
   8   3  -4  127.77    4.99
   8   3   4  126.96    5.22
  -8  -3   4  124.20    5.04
  -8   3  -4  130.12    5.07
   8   3   4  128.47    5.25
   8  -3  -4  121.89    4.95
   8   3   4  124.41    5.08
  -8  -3   4  129.86    5.03
  -8  -3   4  121.33    5.00
   8   3   4  111.32    4.92
   8  -3  -4  130.67    5.15
  -8   3  -4  125.31    4.96
   8  -3  -4  120.92    5.12
  -8   3  -4  127.61    4.95
   8  -3  -4  133.31    5.11
  -9  -3  -4  212.45    7.47
  -9   3   4  208.33    7.56
  -9   3   4  189.26    7.54
   9   3  -4  199.09    7.78
   9   3  -4  196.78    7.43
  -9   3   4  204.59    7.32
   9  -3   4  204.28    7.82
   9   3  -4  205.40    7.51
  -9  -3  -4  193.60    7.42
  -9  -3  -4  205.35    7.51
   9  -3   4  194.85    7.83
  -9   3  -4  187.07    7.39
  -9  -3   4  198.10    7.46
  -9   3  -4  199.26    7.42
  -9  -3   4  192.11    7.46
   9  -3  -4  187.70    7.66
   9  -3  -4  202.63    7.47
  -9   3  -4  209.22    7.52
   9   3   4  202.25    7.59
   9  -3  -4  205.07    7.74
  -9  -3   4  205.21    7.48
   9   3   4  194.53    7.81
   0  -4   4  263.93   13.02
   0  -4   4  251.46   13.08
   0  -4   4  240.99   12.77
   0   4   4  263.37   13.00
   0  -4  -4  247.27   12.69
   0   4   4  252.24   12.59
   0  -4  -4  267.21   12.96
   0   4  -4  262.82   12.64
   0   4   4  263.86   12.85
   0   4  -4  261.59   12.63
   1   4  -4  303.01   14.54
  -1  -4  -4  300.95   14.61
  -1   4   4  307.05   14.89
   1  -4   4  296.17   14.79
  -1   4   4  299.42   14.58
  -1   4   4  304.36   14.63
   1  -4   4  308.74   14.94
   1  -4   4  283.70   14.81
  -1  -4   4  253.82   14.41
  -1   4  -4  292.28   14.39
   1  -4  -4  269.82   14.72
   1  -4  -4  324.23   14.51
   1   4   4  303.99   14.68
   1   4   4  272.54   14.18
   1   4   4  309.66   14.80
  -1   4  -4  287.12   14.33
  -1  -4   4  304.68   14.82
  -1  -4   4  298.57   15.02
  -2  -4  -4  510.78   25.54
   2  -4   4  525.69   25.71
   2   4  -4  506.99   25.36
  -2   4   4  540.27   25.42
  -2  -4  -4  526.75   25.49
   2   4  -4  503.67   24.85
  -2   4   4  544.64   25.78
   2  -4   4  566.52   25.90
  -2   4  -4  535.66   25.14
   2   4   4  518.82   25.54
  -2  -4   4  556.98   25.30
   2  -4  -4  486.19   25.22
  -2  -4   4  505.40   25.94
   2  -4  -4  449.75   25.63
   2   4   4  527.63   25.37
   2   4   4  547.55   25.89
  -2  -4   4  520.27   25.61
  -3   4   4  203.74   10.33
  -3  -4  -4  204.02   10.04
   3  -4   4  198.24   10.24
  -3  -4  -4  199.03   10.08
   3   4  -4  196.01   10.00
  -3   4   4  201.32   10.38
   3  -4   4  193.57   10.23
   3   4  -4  190.69    9.67
   3   4   4  190.91   10.12
  -3   4  -4  194.51    9.93
   3   4   4  198.92   10.13
   3   4   4  187.07   10.17
  -3  -4   4  193.52   10.07
  -3   4  -4  184.64   10.13
  -3  -4   4  200.00   10.07
   3  -4  -4  198.57   10.08
   3  -4  -4  196.13    9.87
  -3  -4   4  161.77   10.22
  -4  -4  -4  36.933   1.599
   4   4  -4  37.824   1.597
   4  -4   4  38.587   2.883
  -4   4   4  35.683   1.655
   4  -4   4  37.152   1.576
  -4   4   4  36.652   1.618
   4  -4   4  35.488   1.662
   4  -4   4  34.467   1.657
   4  -4   4  34.812   1.524
  -4  -4  -4  33.484   1.576
  -4  -4  -4  33.938   1.568
  -4   4   4  37.993   1.666
   4  -4   4  42.420   2.947
   4  -4   4  34.808   1.570
   4  -4   4  35.544   1.693
  -4   4   4  34.062   1.722
  -4   4   4  39.485   1.779
   4  -4   4  33.580   1.589
   4  -4   4  35.357   1.613
  -4   4   4  33.044   1.678
  -4   4   4  36.640   1.663
  -4   4   4  37.858   1.693
  -4   4   4  39.126   3.123
  -4   4   4  35.534   1.755
   4  -4   4  34.648   1.567
   4   4  -4  36.872   2.515
  -4   4   4  38.167   2.995
   4   4  -4  38.220   2.593
  -4  -4  -4  39.648   2.771
  -4  -4  -4  41.612   2.676
   4   4  -4  35.261   1.615
  -4  -4   4  35.518   1.591
   4   4   4  36.294   2.735
   4   4   4  36.308   1.549
   4   4   4  34.468   1.699
  -4   4  -4  34.239   1.610
  -4  -4   4  35.421   1.666
   4  -4  -4  41.285   2.687
  -4  -4   4  35.429   1.669
   4   4   4  35.390   1.730
   4  -4  -4  37.912   1.600
  -4   4  -4  35.276   2.721
  -4  -4   4  36.143   1.648
  -4   4  -4  33.073   1.547
  -4  -4   4  36.108   1.621
   4  -4  -4  39.608   1.644
  -4  -4   4  35.768   2.751
   4   4   4  32.450   1.506
   4   4   4  35.358   1.478
  -4  -4   4  36.313   1.619
  -4  -4   4  37.092   2.722
   4   4   4  36.431   1.658
  -4  -4   4  38.291   3.026
  -4  -4   4  35.170   1.678
   4   4   4  42.557   2.908
  -4  -4   4  35.285   1.610
  -4   4  -4  37.673   2.729
   4   4   4  35.089   1.669
   4   4   4  37.778   2.912
  -4  -4   4  33.803   1.659
  -5   4   4  674.75   24.76
  -5   4   4  652.36   24.91
   5  -4   4  695.47   24.15
   5  -4   4  687.38   33.81
  -5  -4  -4  686.28   24.61
   5  -4   4  685.74   34.45
   5  -4   4  689.05   25.35
   5  -4   4  673.63   24.73
  -5   4   4  687.29   24.13
  -5   4   4  702.74   24.87
  -5   4   4  659.62   33.96
  -5   4   4  690.60   25.73
   5  -4   4  668.02   23.21
  -5  -4  -4  688.30   34.27
   5   4  -4  686.76   25.73
  -5   4   4  683.84   25.20
  -5  -4  -4  707.02   24.81
  -5   4   4  697.95   25.14
   5  -4   4  690.32   25.95
  -5  -4  -4  676.11   24.78
   5   4  -4  696.98   33.29
   5   4  -4  701.49   33.66
  -5   4   4  651.22   24.80
   5  -4   4  647.14   24.11
   5  -4   4  694.86   25.73
  -5   4   4  731.20   34.05
   5  -4   4  684.55   24.72
   5   4  -4  712.48   24.83
  -5  -4  -4  716.67   33.75
   5  -4   4  715.00   24.58
   5   4  -4  671.60   24.84
  -5   4  -4  673.54   24.01
  -5   4  -4  657.52   33.52
   5   4   4  669.71   24.96
  -5  -4   4  713.18   24.73
  -5  -4   4  703.13   24.77
   5   4   4  652.92   24.88
  -5  -4   4  686.00   24.99
   5  -4  -4  698.03   25.65
  -5  -4   4  675.06   24.96
   5  -4  -4  708.29   33.22
  -5  -4   4  713.57   24.82
  -5  -4   4  697.19   24.86
  -5  -4   4  684.41   34.60
  -5  -4   4  724.12   25.50
  -5   4  -4  703.06   24.71
   5   4   4  678.51   23.17
   5  -4  -4  685.22   34.12
  -5   4  -4  654.61   24.97
  -5   4  -4  648.18   34.17
  -5  -4   4  699.75   33.48
  -5  -4   4  712.47   24.89
   5   4   4  719.23   24.13
   5   4   4  704.54   25.87
   5  -4  -4  644.75   25.24
   5  -4  -4  679.71   25.86
  -5  -4   4  658.10   24.01
   5   4   4  679.91   25.76
   6   4  -4  360.56   13.75
   6  -4   4  363.43   19.02
  -6   4   4  371.08   13.55
   6  -4   4  373.54   13.61
  -6  -4  -4  379.55   13.30
  -6   4   4  361.49   13.57
  -6  -4  -4  300.15   18.70
   6   4  -4  370.40   13.29
  -6  -4  -4  353.06   13.17
  -6  -4  -4  348.45   18.28
   6   4  -4  359.81   18.35
  -6   4   4  377.06   13.72
   6  -4   4  370.01   13.19
  -6   4   4  331.23   18.96
   6  -4   4  342.52   13.14
  -6  -4  -4  378.99   13.28
   6   4  -4  373.13   13.26
   6  -4   4  352.32   12.89
   6  -4   4  380.21   13.81
   6   4  -4  345.80   18.25
  -6   4   4  366.14   13.34
   6  -4   4  369.88   13.90
  -6  -4  -4  356.83   12.81
  -6   4   4  364.46   13.01
   6  -4  -4  344.92   13.46
   6  -4  -4  330.66   18.54
  -6  -4   4  364.82   13.27
   6  -4  -4  369.04   13.24
   6  -4  -4  369.16   13.81
   6   4   4  370.77   13.89
   6  -4  -4  367.02   13.69
  -6  -4   4  363.73   13.31
  -6   4  -4  351.91   18.56
  -6   4  -4  357.17   13.15
   6  -4  -4  372.61   18.16
  -6  -4   4  361.56   13.30
  -6   4  -4  359.93   12.89
   6   4   4  370.72   13.82
  -6  -4   4  352.43   12.84
  -6  -4   4  373.43   13.37
  -6   4  -4  342.27   13.38
   6   4   4  364.69   13.33
  -6   4  -4  329.23   18.68
  -6  -4   4  372.30   13.20
[truncated: 1,183,381 more chars]
