# Supplementary material for: Use of intensity quotients and differences in absolute structure refinement
Source: Acta Crystallogr B Struct Sci Cryst Eng Mater. 2013 May 17;69(Pt 3):249–59. doi: 10.1107/S2052519213010014 (PMC3661305; doi:10.1107/S2052519213010014)
Supplement: Supplementary file 2 [file b-69-00249-sup2.zip › TWA22A_B.cif]

 
data_TWA22A_B
 
_audit_creation_method            SHELXL-2012
_chemical_name_systematic
;
 ?
;
_chemical_name_common             ?
_chemical_melting_point           ?
_chemical_formula_moiety          ?
_chemical_formula_sum
 'C21 H22 N2' 
_chemical_formula_weight          302.40

loop_
 _atom_type_symbol
 _atom_type_description
 _atom_type_scat_dispersion_real
 _atom_type_scat_dispersion_imag
 _atom_type_scat_source
 'C'  'C'   0.0181   0.0091
 'International Tables Vol C Tables 4.2.6.8 and 6.1.1.4'
 'H'  'H'   0.0000   0.0000
 'International Tables Vol C Tables 4.2.6.8 and 6.1.1.4'
 'N'  'N'   0.0311   0.0180
 'International Tables Vol C Tables 4.2.6.8 and 6.1.1.4'
 
_space_group_crystal_system       orthorhombic
_space_group_IT_number            19
_space_group_name_H-M_alt         'P 21 21 21'
_space_group_name_Hall            'P 2ac 2ab'
 
_shelx_space_group_comment
;
The symmetry employed for this shelxl refinement is uniquely defined
by the following loop, which should always be used as a source of
symmetry information in preference to the above space-group names.
They are only intended as comments.
;
 
loop_
 _space_group_symop_operation_xyz
 'x, y, z'
 '-x+1/2, -y, z+1/2'
 '-x, y+1/2, -z+1/2'
 'x+1/2, -y+1/2, -z'
 
_cell_length_a                    6.0196(2)
_cell_length_b                    12.7041(4)
_cell_length_c                    21.6151(4)
_cell_angle_alpha                 90
_cell_angle_beta                  90
_cell_angle_gamma                 90
_cell_volume                      1652.98(8)
_cell_formula_units_Z             4
_cell_measurement_temperature     100(2)
_cell_measurement_reflns_used     ? 
_cell_measurement_theta_min       ? 
_cell_measurement_theta_max       ? 
 
_exptl_crystal_description        ? 
_exptl_crystal_colour             ? 
_exptl_crystal_density_meas       ? 
_exptl_crystal_density_method     ?              
_exptl_crystal_density_diffrn     1.215          
_exptl_crystal_F_000              648
_exptl_transmission_factor_min    ?                                             
_exptl_transmission_factor_max    ?                                             
_exptl_crystal_size_max           0.180
_exptl_crystal_size_mid           0.130
_exptl_crystal_size_min           0.070
_exptl_absorpt_coefficient_mu     0.544
_shelx_estimated_absorpt_T_min    0.908
_shelx_estimated_absorpt_T_max    0.963
_exptl_absorpt_correction_type    ? 
_exptl_absorpt_correction_T_min   ? 
_exptl_absorpt_correction_T_max   ? 
_exptl_absorpt_process_details    ? 
 
_exptl_special_details
;
 ?
;
 
_diffrn_ambient_temperature       100(2)
_diffrn_radiation_wavelength      1.54178
_diffrn_radiation_type            CuK\a
_diffrn_source                    ?                       
_diffrn_measurement_device_type   ? 
_diffrn_measurement_method        ? 
_diffrn_detector_area_resol_mean  ? 
_diffrn_reflns_number             30903
_diffrn_reflns_av_unetI/netI      0.0169
_diffrn_reflns_av_R_equivalents   0.0323
_diffrn_reflns_limit_h_min        -7
_diffrn_reflns_limit_h_max        7
_diffrn_reflns_limit_k_min        -15
_diffrn_reflns_limit_k_max        15
_diffrn_reflns_limit_l_min        -25
_diffrn_reflns_limit_l_max        25
_diffrn_reflns_theta_min          4.036
_diffrn_reflns_theta_max          66.688
_diffrn_reflns_theta_full         67.679
_diffrn_measured_fraction_theta_max   0.998
_diffrn_measured_fraction_theta_full  0.979
_diffrn_reflns_Laue_measured_fraction_max    0.998
_diffrn_reflns_Laue_measured_fraction_full   0.979
_diffrn_reflns_point_group_measured_fraction_max   0.997
_diffrn_reflns_point_group_measured_fraction_full  0.978
_reflns_number_total              2920
_reflns_number_gt                 2892
_reflns_threshold_expression      'I > 2\s(I)'
_reflns_Friedel_coverage          0.702
_reflns_Friedel_fraction_max      0.997
_reflns_Friedel_fraction_full     0.976
 
_reflns_special_details
;
 Reflections were merged by SHELXL according to the crystal
 class for the calculation of statistics and refinement.
 
 _reflns_Friedel_fraction is defined as the number of unique
 Friedel pairs measured divided by the number that would be
 possible theoretically, ignoring centric projections and
 systematic absences.
;
 
_computing_data_collection        ?
_computing_cell_refinement        ?
_computing_data_reduction         ?
_computing_structure_solution     ?
_computing_structure_refinement   'SHELXL-2012 (Sheldrick, 2012)'
_computing_molecular_graphics     ?
_computing_publication_material   ?
 
_refine_special_details
;
 ?
;
_refine_ls_structure_factor_coef  Fsqd
_refine_ls_matrix_type            full
_refine_ls_weighting_scheme       calc
_refine_ls_weighting_details
;
 w=1/[\s^2^(Fo^2^)+(0.0383P)^2^+0.2460P]
 where P=(Fo^2^+2Fc^2^)/3
;
_atom_sites_solution_primary      ?
_atom_sites_solution_secondary    ?
_atom_sites_solution_hydrogens    difmap
_refine_ls_hydrogen_treatment     refall
_refine_ls_extinction_method      none
_refine_ls_extinction_coef        .
_refine_ls_abs_structure_details
;
 Flack x determined using 1200 quotients [(I+)-(I-)]/[(I+)+(I-)]
 (Parsons and Flack (2004), Acta Cryst. A60, s61).
;
_refine_ls_abs_structure_Flack    0.04(6)
_chemical_absolute_configuration  ?
_refine_ls_number_reflns          2920
_refine_ls_number_parameters      296
_refine_ls_number_restraints      0
_refine_ls_R_factor_all           0.0264
_refine_ls_R_factor_gt            0.0262
_refine_ls_wR_factor_ref          0.0665
_refine_ls_wR_factor_gt           0.0663
_refine_ls_goodness_of_fit_ref    1.082
_refine_ls_restrained_S_all       1.082
_refine_ls_shift/su_max           0.001
_refine_ls_shift/su_mean          0.000
 
loop_
 _atom_site_label
 _atom_site_type_symbol
 _atom_site_fract_x
 _atom_site_fract_y
 _atom_site_fract_z
 _atom_site_U_iso_or_equiv
 _atom_site_adp_type
 _atom_site_occupancy
 _atom_site_site_symmetry_order  
 _atom_site_calc_flag
 _atom_site_refinement_flags_posn
 _atom_site_refinement_flags_adp
 _atom_site_refinement_flags_occupancy
 _atom_site_disorder_assembly
 _atom_site_disorder_group
C1 C 0.4085(3) 1.04807(12) 0.31997(7) 0.0226(3) Uani 1 1 d . . . . .
H1A H 0.319(4) 1.1112(17) 0.3313(9) 0.034(5) Uiso 1 1 d . . . . .
H1B H 0.530(3) 1.0404(15) 0.3508(8) 0.026(5) Uiso 1 1 d . . . . .
H1C H 0.311(3) 0.9847(16) 0.3238(8) 0.027(5) Uiso 1 1 d . . . . .
N2 N 0.4903(2) 1.06330(9) 0.25654(6) 0.0182(3) Uani 1 1 d . . . . .
C3 C 0.2997(3) 1.08970(12) 0.21701(7) 0.0222(3) Uani 1 1 d . . . . .
H3A H 0.217(3) 1.1498(15) 0.2366(8) 0.026(4) Uiso 1 1 d . . . . .
H3B H 0.194(3) 1.0277(16) 0.2145(9) 0.029(5) Uiso 1 1 d . . . . .
C4 C 0.3753(3) 1.11671(12) 0.15231(7) 0.0218(3) Uani 1 1 d . . . . .
H4A H 0.475(3) 1.1814(14) 0.1521(8) 0.020(4) Uiso 1 1 d . . . . .
H4B H 0.245(3) 1.1341(14) 0.1265(9) 0.025(5) Uiso 1 1 d . . . . .
C5 C 0.5030(2) 1.02565(11) 0.12222(7) 0.0196(3) Uani 1 1 d . . . . .
H5 H 0.401(3) 0.9648(14) 0.1163(8) 0.021(4) Uiso 1 1 d . . . . .
C6 C 0.6938(3) 0.99085(11) 0.16515(6) 0.0174(3) Uani 1 1 d . . . . .
H6 H 0.803(3) 1.0529(14) 0.1685(7) 0.019(4) Uiso 1 1 d . . . . .
C7 C 0.8256(3) 0.89645(12) 0.14154(7) 0.0207(3) Uani 1 1 d . . . . .
C8 C 0.8475(3) 0.85897(13) 0.08158(8) 0.0295(4) Uani 1 1 d . . . . .
H8 H 0.768(3) 0.8889(16) 0.0468(9) 0.034(5) Uiso 1 1 d . . . . .
C9 C 0.9937(3) 0.77481(15) 0.06816(8) 0.0359(4) Uani 1 1 d . . . . .
H9 H 1.011(4) 0.7530(17) 0.0244(10) 0.042(6) Uiso 1 1 d . . . . .
C10 C 1.1235(3) 0.72609(14) 0.11240(8) 0.0300(4) Uani 1 1 d . . . . .
H10 H 1.230(3) 0.6695(17) 0.1020(9) 0.033(5) Uiso 1 1 d . . . . .
C11 C 1.0995(3) 0.76194(11) 0.17332(7) 0.0214(3) Uani 1 1 d . . . . .
N12 N 1.1945(2) 0.73229(10) 0.22876(6) 0.0208(3) Uani 1 1 d . . . . .
H12 H 1.300(4) 0.6810(16) 0.2351(9) 0.030(5) Uiso 1 1 d . . . . .
C13 C 1.1028(2) 0.79289(11) 0.27560(7) 0.0192(3) Uani 1 1 d . . . . .
H13 H 1.150(3) 0.7815(13) 0.3188(8) 0.017(4) Uiso 1 1 d . . . . .
C14 C 0.9517(2) 0.86203(10) 0.25126(7) 0.0178(3) Uani 1 1 d . . . . .
C15 C 0.8013(2) 0.94422(12) 0.27771(7) 0.0191(3) Uani 1 1 d . . . . .
H15A H 0.887(3) 1.0104(14) 0.2861(8) 0.020(4) Uiso 1 1 d . . . . .
H15B H 0.736(3) 0.9204(13) 0.3193(8) 0.017(4) Uiso 1 1 d . . . . .
C16 C 0.6097(2) 0.96984(11) 0.23260(7) 0.0175(3) Uani 1 1 d . . . . .
H16 H 0.506(3) 0.9069(13) 0.2308(7) 0.020(4) Uiso 1 1 d . . . . .
C17 C 0.9500(2) 0.84366(11) 0.18661(7) 0.0191(3) Uani 1 1 d . . . . .
C18 C 0.5730(3) 1.06155(12) 0.05815(7) 0.0221(3) Uani 1 1 d . . . . .
C19 C 0.7584(3) 1.12467(13) 0.04858(7) 0.0252(3) Uani 1 1 d . . . . .
H19 H 0.852(3) 1.1458(16) 0.0852(9) 0.035(5) Uiso 1 1 d . . . . .
C20 C 0.8102(3) 1.16330(14) -0.00996(8) 0.0313(4) Uani 1 1 d . . . . .
H20 H 0.944(4) 1.2079(18) -0.0157(10) 0.046(6) Uiso 1 1 d . . . . .
C21 C 0.6745(4) 1.13922(13) -0.05973(8) 0.0376(4) Uani 1 1 d . . . . .
H21 H 0.709(4) 1.1688(19) -0.1013(10) 0.048(6) Uiso 1 1 d . . . . .
C22 C 0.4905(4) 1.07621(14) -0.05102(8) 0.0413(5) Uani 1 1 d . . . . .
H22 H 0.396(4) 1.0580(18) -0.0883(11) 0.053(7) Uiso 1 1 d . . . . .
C23 C 0.4395(3) 1.03768(13) 0.00740(8) 0.0322(4) Uani 1 1 d . . . . .
H23 H 0.306(4) 0.9939(17) 0.0142(9) 0.036(5) Uiso 1 1 d . . . . .
 
loop_
 _atom_site_aniso_label
 _atom_site_aniso_U_11
 _atom_site_aniso_U_22
 _atom_site_aniso_U_33
 _atom_site_aniso_U_23
 _atom_site_aniso_U_13
 _atom_site_aniso_U_12
C1 0.0199(7) 0.0228(7) 0.0250(8) -0.0003(6) 0.0043(6) 0.0007(6)
N2 0.0157(6) 0.0168(6) 0.0221(6) 0.0004(5) 0.0015(5) 0.0009(5)
C3 0.0151(6) 0.0221(8) 0.0292(8) 0.0026(6) 0.0004(6) 0.0004(6)
C4 0.0174(7) 0.0201(7) 0.0278(8) 0.0049(6) -0.0026(6) 0.0021(6)
C5 0.0175(7) 0.0179(7) 0.0235(7) 0.0014(6) -0.0027(6) -0.0012(6)
C6 0.0164(7) 0.0165(7) 0.0194(7) 0.0009(5) -0.0010(6) -0.0004(6)
C7 0.0210(7) 0.0185(7) 0.0226(7) 0.0003(6) 0.0001(6) 0.0005(6)
C8 0.0372(9) 0.0285(9) 0.0228(8) -0.0022(6) -0.0058(7) 0.0087(7)
C9 0.0482(11) 0.0352(9) 0.0242(8) -0.0072(7) -0.0015(8) 0.0125(9)
C10 0.0342(9) 0.0254(8) 0.0304(8) -0.0046(7) 0.0015(7) 0.0107(7)
C11 0.0207(7) 0.0172(7) 0.0262(7) 0.0001(6) 0.0003(6) 0.0012(6)
N12 0.0188(6) 0.0165(6) 0.0271(6) 0.0005(5) -0.0012(5) 0.0028(5)
C13 0.0187(7) 0.0167(7) 0.0223(7) 0.0016(5) -0.0004(6) -0.0012(6)
C14 0.0163(7) 0.0148(6) 0.0224(7) 0.0020(5) 0.0003(6) -0.0019(5)
C15 0.0190(7) 0.0190(7) 0.0195(7) 0.0013(6) 0.0003(6) 0.0015(6)
C16 0.0161(6) 0.0146(7) 0.0217(7) 0.0002(5) 0.0014(5) -0.0008(6)
C17 0.0186(7) 0.0164(7) 0.0222(7) -0.0004(6) 0.0000(6) -0.0010(6)
C18 0.0257(8) 0.0182(7) 0.0224(7) 0.0006(6) -0.0052(6) 0.0037(6)
C19 0.0264(8) 0.0263(8) 0.0231(8) 0.0012(6) -0.0013(6) 0.0005(6)
C20 0.0399(9) 0.0278(8) 0.0263(8) 0.0009(7) 0.0067(7) -0.0004(8)
C21 0.0668(13) 0.0265(9) 0.0196(8) -0.0007(6) 0.0036(8) -0.0007(9)
C22 0.0687(14) 0.0317(9) 0.0236(8) -0.0029(7) -0.0156(9) -0.0077(9)
C23 0.0419(10) 0.0260(8) 0.0285(8) 0.0003(7) -0.0109(8) -0.0054(8)
 
_geom_special_details
;
 All esds (except the esd in the dihedral angle between two l.s. planes)
 are estimated using the full covariance matrix.  The cell esds are taken
 into account individually in the estimation of esds in distances, angles
 and torsion angles; correlations between esds in cell parameters are only
 used when they are defined by crystal symmetry.  An approximate (isotropic)
 treatment of cell esds is used for estimating esds involving l.s. planes.
;
 
loop_
 _geom_bond_atom_site_label_1
 _geom_bond_atom_site_label_2
 _geom_bond_distance
 _geom_bond_site_symmetry_2
 _geom_bond_publ_flag
C1 N2 1.4697(19) . ?
N2 C3 1.4696(19) . ?
N2 C16 1.4813(18) . ?
C3 C4 1.510(2) . ?
C4 C5 1.534(2) . ?
C5 C18 1.518(2) . ?
C5 C6 1.541(2) . ?
C6 C7 1.526(2) . ?
C6 C16 1.5661(18) . ?
C7 C8 1.387(2) . ?
C7 C17 1.400(2) . ?
C8 C9 1.415(2) . ?
C9 C10 1.381(2) . ?
C10 C11 1.401(2) . ?
C11 N12 1.380(2) . ?
C11 C17 1.404(2) . ?
N12 C13 1.386(2) . ?
C13 C14 1.370(2) . ?
C14 C17 1.417(2) . ?
C14 C15 1.496(2) . ?
C15 C16 1.545(2) . ?
C18 C19 1.390(2) . ?
C18 C23 1.393(2) . ?
C19 C20 1.393(2) . ?
C20 C21 1.385(3) . ?
C21 C22 1.379(3) . ?
C22 C23 1.389(3) . ?
 
loop_
 _geom_angle_atom_site_label_1
 _geom_angle_atom_site_label_2
 _geom_angle_atom_site_label_3
 _geom_angle
 _geom_angle_site_symmetry_1
 _geom_angle_site_symmetry_3
 _geom_angle_publ_flag
C3 N2 C1 108.09(12) . . ?
C3 N2 C16 111.03(11) . . ?
C1 N2 C16 112.52(11) . . ?
N2 C3 C4 110.79(12) . . ?
C3 C4 C5 111.87(12) . . ?
C18 C5 C4 107.43(12) . . ?
C18 C5 C6 115.39(13) . . ?
C4 C5 C6 109.55(12) . . ?
C7 C6 C5 114.30(12) . . ?
C7 C6 C16 110.20(11) . . ?
C5 C6 C16 111.65(12) . . ?
C8 C7 C17 115.78(14) . . ?
C8 C7 C6 129.18(13) . . ?
C17 C7 C6 114.96(13) . . ?
C7 C8 C9 120.68(15) . . ?
C10 C9 C8 123.25(16) . . ?
C9 C10 C11 116.56(15) . . ?
N12 C11 C10 133.24(14) . . ?
N12 C11 C17 106.84(13) . . ?
C10 C11 C17 119.92(14) . . ?
C11 N12 C13 108.53(12) . . ?
C14 C13 N12 109.87(13) . . ?
C13 C14 C17 106.14(12) . . ?
C13 C14 C15 134.66(14) . . ?
C17 C14 C15 119.19(12) . . ?
C14 C15 C16 110.96(12) . . ?
N2 C16 C15 108.10(11) . . ?
N2 C16 C6 110.20(11) . . ?
C15 C16 C6 112.49(11) . . ?
C7 C17 C11 123.71(14) . . ?
C7 C17 C14 127.68(13) . . ?
C11 C17 C14 108.61(13) . . ?
C19 C18 C23 118.16(15) . . ?
C19 C18 C5 122.15(14) . . ?
C23 C18 C5 119.52(15) . . ?
C18 C19 C20 121.23(16) . . ?
C21 C20 C19 119.72(17) . . ?
C22 C21 C20 119.73(16) . . ?
C21 C22 C23 120.42(17) . . ?
C22 C23 C18 120.76(17) . . ?
 
_refine_diff_density_max    0.144
_refine_diff_density_min   -0.160
_refine_diff_density_rms    0.033

_shelxl_version_number 2012-9

_shelx_res_file
;
TITL TWA22a in P2(1)2(1)2(1) [PKF212-354-NX-2] [TOL]
CELL 1.54178   6.0196  12.7041  21.6151  90.000  90.000  90.000
ZERR    4.00   0.0002   0.0004   0.0004   0.000   0.000   0.000
LATT -1
SYMM 0.5-X, -Y, 0.5+Z
SYMM -X, 0.5+Y, 0.5-Z
SYMM 0.5+X, 0.5-Y, -Z
SFAC C  H  N
UNIT 84 88 8
ACTA
L.S. 3
FMAP 2
PLAN 5
SIZE 0.07 0.13 0.18
TEMP -173
WGHT    0.038300    0.246000
FVAR       0.84649
C1    1    0.408464    1.048065    0.319966    11.00000    0.01995    0.02278 =
         0.02504   -0.00027    0.00428    0.00065
H1A   2    0.319238    1.111181    0.331279    11.00000    0.03351
H1B   2    0.529830    1.040385    0.350803    11.00000    0.02628
H1C   2    0.311107    0.984732    0.323827    11.00000    0.02687
N2    3    0.490320    1.063297    0.256536    11.00000    0.01574    0.01685 =
         0.02212    0.00037    0.00147    0.00087
C3    1    0.299654    1.089696    0.217011    11.00000    0.01513    0.02215 =
         0.02918    0.00265    0.00036    0.00043
H3A   2    0.216636    1.149831    0.236555    11.00000    0.02574
H3B   2    0.194315    1.027673    0.214544    11.00000    0.02878
C4    1    0.375259    1.116706    0.152307    11.00000    0.01743    0.02011 =
         0.02784    0.00487   -0.00260    0.00212
H4A   2    0.475348    1.181367    0.152131    11.00000    0.02039
H4B   2    0.244987    1.134141    0.126531    11.00000    0.02505
C5    1    0.503011    1.025651    0.122216    11.00000    0.01753    0.01792 =
         0.02348    0.00137   -0.00271   -0.00119
H5    2    0.401031    0.964776    0.116302    11.00000    0.02053
C6    1    0.693752    0.990852    0.165147    11.00000    0.01638    0.01655 =
         0.01937    0.00089   -0.00101   -0.00038
H6    2    0.802997    1.052875    0.168506    11.00000    0.01892
C7    1    0.825568    0.896451    0.141540    11.00000    0.02096    0.01854 =
         0.02264    0.00025    0.00006    0.00052
C8    1    0.847492    0.858969    0.081585    11.00000    0.03715    0.02852 =
         0.02284   -0.00219   -0.00578    0.00866
H8    2    0.767873    0.888906    0.046776    11.00000    0.03411
C9    1    0.993738    0.774806    0.068157    11.00000    0.04821    0.03523 =
         0.02419   -0.00716   -0.00149    0.01251
H9    2    1.010560    0.753045    0.024411    11.00000    0.04248
C10   1    1.123455    0.726089    0.112397    11.00000    0.03420    0.02541 =
         0.03044   -0.00464    0.00149    0.01068
H10   2    1.230488    0.669485    0.102035    11.00000    0.03308
C11   1    1.099520    0.761937    0.173324    11.00000    0.02068    0.01716 =
         0.02621    0.00005    0.00026    0.00121
N12   3    1.194463    0.732294    0.228763    11.00000    0.01883    0.01653 =
         0.02712    0.00046   -0.00118    0.00279
H12   2    1.300415    0.680970    0.235112    11.00000    0.02969
C13   1    1.102838    0.792887    0.275601    11.00000    0.01867    0.01670 =
         0.02233    0.00159   -0.00037   -0.00123
H13   2    1.150275    0.781507    0.318761    11.00000    0.01696
C14   1    0.951718    0.862030    0.251258    11.00000    0.01627    0.01477 =
         0.02236    0.00198    0.00027   -0.00187
C15   1    0.801311    0.944217    0.277711    11.00000    0.01897    0.01899 =
         0.01945    0.00130    0.00026    0.00151
H15A  2    0.887377    1.010431    0.286104    11.00000    0.02037
H15B  2    0.735895    0.920438    0.319313    11.00000    0.01690
C16   1    0.609747    0.969837    0.232600    11.00000    0.01607    0.01462 =
         0.02167    0.00019    0.00136   -0.00077
H16   2    0.505601    0.906882    0.230822    11.00000    0.01996
C17   1    0.950021    0.843662    0.186614    11.00000    0.01859    0.01640 =
         0.02217   -0.00042   -0.00004   -0.00097
C18   1    0.573026    1.061551    0.058145    11.00000    0.02573    0.01815 =
         0.02238    0.00064   -0.00517    0.00369
C19   1    0.758395    1.124671    0.048583    11.00000    0.02636    0.02626 =
         0.02306    0.00122   -0.00130    0.00050
H19   2    0.851589    1.145794    0.085206    11.00000    0.03480
C20   1    0.810227    1.163303   -0.009961    11.00000    0.03989    0.02777 =
         0.02626    0.00092    0.00670   -0.00040
H20   2    0.943726    1.207856   -0.015736    11.00000    0.04590
C21   1    0.674481    1.139224   -0.059730    11.00000    0.06679    0.02649 =
         0.01965   -0.00067    0.00356   -0.00068
H21   2    0.709494    1.168810   -0.101270    11.00000    0.04810
C22   1    0.490525    1.076212   -0.051024    11.00000    0.06872    0.03174 =
         0.02358   -0.00291   -0.01563   -0.00768
H22   2    0.396470    1.057962   -0.088263    11.00000    0.05310
C23   1    0.439465    1.037682    0.007402    11.00000    0.04195    0.02602 =
         0.02854    0.00027   -0.01093   -0.00540
H23   2    0.305889    0.993871    0.014207    11.00000    0.03604
HKLF 4

REM  TWA22a in P2(1)2(1)2(1) [PKF212-354-NX-2] [TOL]
REM R1 =  0.0262 for    2892 Fo > 4sig(Fo)  and  0.0264 for all    2920 data
REM    296 parameters refined using      0 restraints

END

WGHT      0.0383      0.2492

REM Highest difference peak  0.144,  deepest hole -0.160,  1-sigma level  0.033
Q1    1   0.5764  1.1145  0.2520  11.00000  0.05    0.14
Q2    1   0.9462  0.7969  0.2661  11.00000  0.05    0.13
Q3    1   1.0845  0.8644  0.2665  11.00000  0.05    0.12
Q4    1   0.9614  0.7795  0.1832  11.00000  0.05    0.12
Q5    1   0.5892  1.0045  0.1440  11.00000  0.05    0.12
;
_shelx_res_checksum   64466

_shelx_hkl_file
;
   1   0   0  0.1243  0.5078
  -1   0   0 -0.0977  0.4314
   1   0   0 -0.0820  0.5773
   1   0   0 -0.1770  0.7268
   2   0   0  161.05    8.08
  -2   0   0  161.87    7.66
  -2   0   0  148.54    7.67
   2   0   0  151.31    7.31
  -3   0   0  0.7149  0.8999
   3   0   0  1.1026  0.9645
   3   0   0  0.3380  1.2269
   4   0   0  3.3127  1.1919
  -4   0   0  3.2384  0.4610
   4   0   0  2.7217  0.5120
  -4   0   0  2.3613  0.4232
  -4   0   0  3.1108  0.4803
   4   0   0  2.9523  0.5245
  -4   0   0  2.3822  0.3542
   4   0   0  3.1311  1.3544
  -4   0   0  4.1917  1.0971
  -5   0   0 -0.1914  0.5712
   5   0   0  0.0762  0.5772
   5   0   0  1.0667  0.4968
  -5   0   0  0.8865  0.4973
   5   0   0 -0.2080  0.6608
  -5   0   0  0.7177  1.0795
  -5   0   0  0.1065  0.3805
   5   0   0 -0.6517  1.1590
  -6   0   0  42.038   1.819
   6   0   0  39.836   1.798
  -6   0   0  37.316   1.511
  -6   0   0  40.845   1.740
   6   0   0  41.972   1.741
   7   0   0  0.0803  0.4013
  -7   0   0 -0.5963  0.3842
   0  -1   0  0.2442  0.2792
   0  -1   0 -0.2470  0.2128
   0  -1   0 -0.1221  0.3411
   1  -1   0 3974.56  196.30
   1  -1   0 3817.70  178.36
   2   1   0 1508.07   75.11
   2   1   0 1454.33   70.89
   2  -1   0 1458.90   73.39
   2  -1   0 1406.09   76.40
  -2   1   0 1449.43   73.47
  -2  -1   0 1509.45   73.36
  -2  -1   0 1447.59   72.77
   2  -1   0 1521.20   70.68
   3   1   0  181.41    9.39
  -3   1   0  188.09    9.03
  -3  -1   0  188.78    9.00
   3   1   0  184.25    8.62
   3  -1   0  159.06    9.50
  -3   1   0  175.32    9.00
   3  -1   0  194.93    8.62
   4  -1   0  34.849   1.564
  -4   1   0  35.154   1.368
   4  -1   0  40.959   2.528
   4  -1   0  40.517   1.548
  -4   1   0  37.483   1.575
  -4  -1   0  36.684   1.556
   4   1   0  39.959   2.560
   4  -1   0  35.250   3.007
  -4  -1   0  37.346   2.299
   4  -1   0  34.382   1.604
  -4  -1   0  39.531   1.596
  -4   1   0  34.215   1.515
   4   1   0  35.532   1.496
  -4   1   0  37.545   2.478
  -4  -1   0  35.477   1.365
   4   1   0  35.958   1.591
  -4  -1   0  35.274   1.557
   5   1   0  1.9511  0.5799
   5  -1   0  1.0873  0.5713
   5  -1   0  1.1340  1.4619
   5  -1   0  1.5005  0.6964
   5   1   0  0.9117  0.6070
  -5   1   0  1.1990  1.1337
  -5   1   0  0.7153  0.5272
  -5  -1   0  0.8303  0.5159
  -5  -1   0  1.2271  0.3789
  -5   1   0  0.9261  0.3859
  -5   1   0  1.2607  0.5926
   5   1   0  1.3881  1.5396
  -5  -1   0  0.7325  1.0920
  -5  -1   0  1.2892  0.5848
   5   1   0  1.3246  0.6604
  -6  -1   0  103.07    4.10
   6   1   0  110.10    4.20
  -6  -1   0  109.27    4.24
  -6   1   0  109.04    4.25
  -6  -1   0  97.088   3.673
  -6   1   0  106.37    4.10
   6   1   0  107.30    3.89
  -6   1   0  97.967   3.682
   6  -1   0  108.11    3.92
   6  -1   0  106.36    4.18
   7  -1   0  74.671   2.793
   7   1   0  78.998   2.809
  -7   1   0  66.311   2.846
   7  -1   0  66.998   2.610
  -7  -1   0  67.137   2.860
   0  -2   0 1700.63   87.40
   0  -2   0 1807.24   86.31
   0  -2   0 1761.21   89.01
  -2  -2   0  252.00   12.41
   2  -2   0  260.81   11.76
   2   2   0  251.86   12.78
   2  -2   0  266.69   12.59
   2   2   0  248.79   11.78
   2  -2   0  263.77   13.03
  -2   2   0  241.52   12.43
  -3   2   0  11.092   1.124
   3  -2   0  11.925   1.635
  -3  -2   0  12.512   1.154
   3   2   0  10.801   1.292
   3  -2   0  10.864   1.249
   3  -2   0  12.432   1.198
   3   2   0  14.381   1.306
   4  -2   0  186.68    9.98
  -4   2   0  180.61    6.45
  -4  -2   0  196.16    7.10
  -4   2   0  192.17    9.43
   4  -2   0  178.16    7.37
   4   2   0  191.41    9.04
   4   2   0  190.46    7.26
  -4  -2   0  188.75    7.35
  -4  -2   0  184.01    6.45
   4   2   0  175.15    6.68
  -4  -2   0  192.99    9.38
   4  -2   0  192.13    9.02
  -4  -2   0  174.77    7.63
  -4  -2   0  186.15    7.16
  -4   2   0  195.55    7.36
  -4   2   0  189.35    7.17
   4  -2   0  193.58    6.70
   4  -2   0  178.96    7.25
  -5   2   0  42.700   1.769
   5   2   0  41.492   1.786
   5   2   0  40.427   2.800
  -5  -2   0  42.042   1.832
   5   2   0  39.455   1.786
   5  -2   0  40.379   2.701
  -5  -2   0  40.355   1.543
  -5   2   0  42.168   1.860
   5  -2   0  43.696   1.864
  -5  -2   0  42.102   1.692
   5  -2   0  39.448   1.812
   5  -2   0  40.929   1.747
  -5   2   0  40.990   1.560
  -5  -2   0  33.833   2.606
   5  -2   0  35.547   3.364
  -5   2   0  35.303   2.550
  -6   2   0  19.548   1.041
  -6  -2   0  17.618   1.009
   6  -2   0  14.848   0.989
   6   2   0  15.563   0.986
   6   2   0  15.690   0.940
  -6   2   0  14.005   0.756
   6   2   0  14.481   1.050
  -6  -2   0  15.040   0.787
   6  -2   0  16.997   1.020
  -6  -2   0  16.793   0.904
  -6   2   0  15.782   0.985
   7   2   0  0.8589  0.3503
   7  -2   0  0.1386  0.2670
  -7  -2   0  0.1535  0.4225
   7  -2   0  0.5264  0.4490
  -7   2   0 -0.0305  0.4377
   0  -3   0  0.3436  0.7993
   0  -3   0 -0.1344  0.7859
   1  -3   0 1206.86   57.91
   1  -3   0 1273.14   66.25
  -1  -3   0 1281.22   63.12
  -1  -3   0 1215.07   62.31
   1  -3   0 1236.41   62.47
  -1   3   0 1284.75   63.33
   1   3   0 1249.39   58.53
   2   3   0 1002.28   46.44
  -2  -3   0  973.62   50.89
   2  -3   0 1000.66   52.00
   2  -3   0 1038.62   52.50
  -2  -3   0 1009.52   49.04
   2  -3   0  986.43   47.52
  -2   3   0  984.77   50.53
  -3   3   0  0.5127  0.3597
  -3   3   0 -0.0018  0.8313
   3  -3   0  -1.193   1.391
   3  -3   0  0.7617  0.9892
   3   3   0  0.4388  0.9500
  -3  -3   0  0.2890  0.8972
   3  -3   0  0.8083  0.5659
  -3  -3   0 -0.1813  0.3801
   3  -3   0  0.3026  1.0554
  -3  -3   0 -0.2628  0.3240
  -4   3   0  57.022   3.271
   4  -3   0  55.824   2.198
  -4  -3   0  54.116   2.244
   4   3   0  55.078   2.312
  -4   3   0  56.635   2.250
   4  -3   0  59.008   2.357
  -4  -3   0  57.013   3.204
  -4  -3   0  57.877   2.326
  -4   3   0  57.599   2.339
   4  -3   0  55.364   3.914
  -4  -3   0  57.508   2.312
   4   3   0  63.311   3.387
  -4  -3   0  54.616   1.994
   4   3   0  50.803   2.144
   4  -3   0  58.186   3.186
   4  -3   0  54.141   2.298
  -4  -3   0  57.377   2.417
  -4  -3   0  56.525   2.238
  -4   3   0  52.629   2.006
  -5  -3   0  98.522   3.842
   5   3   0  90.586   3.512
  -5  -3   0  98.823   3.707
  -5  -3   0  85.862   5.071
   5  -3   0  95.353   3.777
   5  -3   0  99.170   3.869
  -5   3   0  95.248   3.354
  -5  -3   0  97.751   3.336
  -5   3   0  92.447   3.726
   5   3   0  101.59    3.83
   5   3   0  103.76    3.76
  -5  -3   0  92.658   3.973
   5  -3   0  80.067   5.684
   5  -3   0  85.722   4.999
  -5   3   0  98.304   3.839
   5   3   0  93.908   5.193
  -5   3   0  82.647   5.135
   5  -3   0  101.10    3.57
  -6   3   0  2.7337  0.4959
  -6   3   0  2.5170  0.5288
   6  -3   0  2.7963  0.7087
  -6  -3   0  2.0096  0.4777
  -6  -3   0  1.8783  0.4040
  -6   3   0  1.8681  0.3785
   6  -3   0  1.1340  0.5274
   6  -3   0  2.0878  0.4544
  -6  -3   0  3.4430  0.5461
   6   3   0  2.8086  0.5544
   6   3   0  1.9068  0.5389
   7   3   0  109.82    4.13
  -7   3   0  105.43    4.20
   7  -3   0  105.66    3.82
  -7  -3   0  103.15    4.19
   0  -4   0 -0.4463  1.0821
   0   4   0  0.2224  0.6669
   0  -4   0  0.6790  0.9353
   1   4   0 1511.89   74.25
  -1  -4   0 1674.17   80.13
   1  -4   0 1577.91   82.57
  -1   4   0 1558.16   79.54
  -1  -4   0 1627.52   81.50
   1  -4   0 1654.38   82.44
   2  -4   0  804.47   38.05
  -2   4   0  830.91   41.90
   2  -4   0  897.67   41.91
  -2  -4   0  872.35   42.97
   2   4   0  800.98   39.31
   2  -4   0  849.62   40.91
  -2  -4   0  817.19   40.82
  -3  -4   0  2.9204  0.4204
   3  -4   0  2.8604  1.1005
   3  -4   0  1.0268  0.8406
  -3  -4   0  2.1007  0.4113
   3  -4   0  0.6217  1.6066
  -3  -4   0  0.7893  0.7679
  -3   4   0  1.9005  0.3553
   3   4   0  2.7082  0.9756
  -3  -4   0  1.4476  0.2681
   3  -4   0  1.2314  0.3805
  -3  -4   0  1.6100  0.3318
  -3  -4   0  0.8654  0.3405
  -3   4   0  1.3538  0.4778
   3   4   0  1.1233  0.3447
   3  -4   0  0.7920  0.4744
  -3   4   0  0.3083  1.0378
   3  -4   0  1.9169  0.4469
  -4  -4   0  47.422   2.966
  -4   4   0  49.397   2.014
  -4  -4   0  49.442   1.973
   4  -4   0  48.824   3.713
  -4   4   0  48.673   2.113
   4   4   0  45.846   2.023
  -4  -4   0  49.561   2.021
   4   4   0  46.311   3.028
  -4  -4   0  48.605   1.965
  -4  -4   0  49.903   1.777
   4  -4   0  46.904   2.040
  -4  -4   0  50.626   2.075
   4  -4   0  48.511   2.094
   4  -4   0  47.126   2.957
  -4   4   0  46.895   2.963
  -4   4   0  47.265   1.765
  -4  -4   0  48.757   2.110
   5  -4   0  340.01   12.70
   5   4   0  341.30   12.20
  -5  -4   0  337.96   12.32
  -5   4   0  328.57   12.33
  -5  -4   0  321.82   13.15
   5   4   0  304.98   12.47
  -5   4   0  294.68   15.99
   5  -4   0  296.23   16.87
   5   4   0  315.65   15.23
   5  -4   0  333.32   11.50
  -5  -4   0  339.18   11.10
  -5  -4   0  286.36   15.92
  -5   4   0  336.39   11.11
  -5  -4   0  334.49   12.65
  -5   4   0  316.63   12.67
   6   4   0  5.3519  0.5827
  -6  -4   0  4.0454  0.5511
   6  -4   0  4.5143  0.5575
   6   4   0  4.9575  0.5630
   6  -4   0  4.1488  0.6652
  -6   4   0  4.3184  0.5721
  -6   4   0  4.2702  0.4356
  -6   4   0  5.1480  0.6288
  -6  -4   0  4.6530  0.5762
   0  -5   0  0.0680  0.9961
   0   5   0  0.2612  0.6966
   0  -5   0  0.6312  1.0617
   1  -5   0  62.731   4.013
  -1  -5   0  67.063   3.429
   1  -5   0  65.769   3.656
   1   5   0  59.846   3.152
  -1  -5   0  62.091   3.637
  -1   5   0  64.535   3.428
   2  -5   0 2406.01  122.44
   2   5   0 2309.14  109.64
  -2   5   0 2294.10  117.57
   2  -5   0 2365.33  118.78
  -2  -5   0 2217.27  116.74
  -2  -5   0 2343.30  116.51
  -3  -5   0  23.196   1.697
   3   5   0  22.140   1.766
   3  -5   0  20.223   2.326
  -3  -5   0  20.760   1.041
  -3   5   0  21.018   1.120
  -3  -5   0  21.487   1.078
   3   5   0  18.967   0.999
  -3  -5   0  20.961   0.994
   3  -5   0  20.440   1.129
  -3   5   0  21.419   0.871
   3  -5   0  18.924   1.062
  -3   5   0  23.761   1.830
   3  -5   0  21.617   1.084
  -3  -5   0  21.538   0.851
  -3  -5   0  20.332   1.058
   3  -5   0  19.363   1.074
   3  -5   0  17.422   1.081
   3  -5   0  22.797   1.988
  -3  -5   0  20.998   1.038
  -3  -5   0  22.362   0.955
  -4  -5   0  157.02    8.67
  -4  -5   0  176.51    6.57
  -4  -5   0  166.49    5.91
   4   5   0  164.33    6.66
  -4   5   0  166.25    8.77
   4  -5   0  173.95    6.16
   4  -5   0  171.63    6.78
  -4   5   0  171.23    6.75
  -4  -5   0  169.76    6.74
  -4  -5   0  181.86    7.03
   4  -5   0  166.09    9.52
  -4  -5   0  175.13    6.52
  -4  -5   0  171.59    6.53
  -4   5   0  168.44    5.92
   4   5   0  178.65    8.43
  -5  -5   0  34.802   1.662
  -5  -5   0  33.047   1.344
  -5  -5   0  32.416   1.500
  -5  -5   0  35.992   1.571
  -5   5   0  34.903   1.498
   5   5   0  29.616   2.595
  -5  -5   0  34.500   1.452
  -5  -5   0  27.995   2.343
  -5   5   0  34.106   1.327
   5  -5   0  37.210   1.641
   5  -5   0  32.404   1.599
   5  -5   0  30.150   3.099
  -5   5   0  37.279   1.574
   5   5   0  37.091   1.547
  -5   5   0  30.606   2.478
   5   5   0  33.523   1.578
  -6   5   0  0.9752  0.5298
   6   5   0  0.4879  0.4997
   6  -5   0  0.4273  0.5211
   6  -5   0 -0.0796  0.6253
  -6  -5   0  0.7500  0.4764
  -6  -5   0  1.1513  0.5054
   6   5   0  0.1688  0.5357
   0  -6   0  552.81   28.21
   0  -6   0  577.19   27.72
   0   6   0  565.06   27.37
  -1   6   0  305.74   14.57
   1  -6   0  304.36   14.84
   1  -6   0  289.44   15.16
  -1  -6   0  295.52   14.77
  -1  -6   0  291.49   14.55
  -2  -6   0  67.507   2.610
  -2  -6   0  64.144   2.206
  -2  -6   0  61.123   3.535
  -2  -6   0  60.244   2.482
  -2  -6   0  68.053   3.561
   2   6   0  60.035   3.195
   2  -6   0  58.334   2.500
   2  -6   0  60.667   2.598
  -2  -6   0  62.676   2.434
  -2  -6   0  63.675   2.426
  -2  -6   0  56.313   2.451
   2  -6   0  61.210   4.336
   2  -6   0  62.138   2.458
  -2   6   0  65.527   3.491
  -2  -6   0  54.945   2.429
   2  -6   0  60.545   3.705
  -3  -6   0 1304.67   53.52
  -3  -6   0 1249.91   48.84
   3  -6   0 1244.33   46.35
  -3  -6   0 1276.85   51.24
  -3  -6   0 1250.21   44.90
   3  -6   0 1255.50   48.09
  -3  -6   0 1279.74   49.97
  -3   6   0 1325.06   45.08
  -3  -6   0 1248.90   49.70
   3  -6   0 1401.67   62.69
   3  -6   0 1414.96   64.22
  -3   6   0 1350.47   62.00
  -3  -6   0 1304.87   49.52
   3  -6   0 1223.95   51.52
   3  -6   0 1278.60   49.98
   3   6   0 1321.92   58.35
   3  -6   0 1240.17   50.62
  -3  -6   0 1274.55   61.93
   3   6   0 1111.04   50.10
  -4  -6   0  0.5099  0.4015
  -4  -6   0  1.0782  0.5305
  -4   6   0  2.0419  1.3493
  -4   6   0  1.0055  0.4377
  -4  -6   0  2.8099  0.6003
   4  -6   0  2.1690  0.7015
  -4  -6   0  0.5555  0.4221
   4  -6   0  1.5124  0.5889
   4   6   0  0.2784  0.4812
  -4  -6   0  0.6558  0.4392
   4  -6   0  1.3246  1.8917
  -4  -6   0  0.2306  1.1388
  -4  -6   0  0.9194  0.5679
  -4   6   0  0.5078  0.5035
   4  -6   0  0.3503  0.5830
   4   6   0 -0.9200  1.2079
  -5  -6   0  6.5258  0.5329
   5   6   0  6.4862  0.6127
  -5  -6   0  6.1261  0.4504
  -5  -6   0  6.0165  0.6020
  -5   6   0  5.5787  0.6304
   5  -6   0  6.1636  0.7430
  -5   6   0  6.3584  0.6844
   5   6   0  5.6038  0.5749
   5  -6   0  5.1576  0.7283
  -5  -6   0  5.7746  0.5663
  -5  -6   0  6.3178  0.6289
  -5   6   0  5.5114  0.4716
  -6  -6   0  1.4162  0.4418
  -6  -6   0  1.5552  0.4665
  -6   6   0  1.3961  0.4882
   6   6   0  0.9024  0.4037
   6  -6   0  0.9821  0.5881
   0  -7   0  1.6206  1.4443
   0  -7   0 -0.8502  1.0790
   0  -7   0  0.3157  0.3994
   0   7   0  0.6088  0.8418
   0  -7   0  1.0268  0.4899
   0  -7   0  0.0788  0.2964
  -1  -7   0  572.96   23.50
  -1  -7   0  582.99   23.19
  -1  -7   0  587.62   24.81
   1  -7   0  591.70   21.10
  -1  -7   0  640.72   29.55
  -1  -7   0  572.14   22.48
  -1  -7   0  574.15   21.08
   1  -7   0  549.77   23.81
  -1   7   0  658.15   29.20
   1  -7   0  658.37   29.61
   1  -7   0  664.52   30.26
   1  -7   0  567.59   23.24
   1  -7   0  585.86   22.65
   2  -7   0  0.8203  1.9036
   2  -7   0 -0.6613  1.2488
  -2   7   0  0.3542  1.1932
  -2  -7   0  0.1733  0.4050
   2  -7   0  0.1045  0.3804
  -2  -7   0 -0.2941  0.4160
   2  -7   0 -0.6422  0.5633
  -2   7   0 -0.0623  0.3913
  -2  -7   0 -0.7803  1.0856
   2  -7   0 -0.0005  0.5642
  -2  -7   0  0.7834  0.3551
  -2  -7   0 -0.0638  0.9301
  -2  -7   0 -0.1587  0.3838
  -2  -7   0  0.8285  0.4070
  -2  -7   0 -0.0284  0.3448
  -2  -7   0  0.1022  0.3737
   2  -7   0  0.7450  0.4561
  -3  -7   0  135.02    5.21
   3  -7   0  138.54    7.91
   3  -7   0  136.17    5.48
  -3   7   0  144.05    4.78
  -3   7   0  142.93    7.24
  -3  -7   0  136.79    5.30
  -3  -7   0  136.95    5.29
  -3  -7   0  131.63    7.12
   3  -7   0  125.77    7.36
  -3  -7   0  150.28    5.69
  -3  -7   0  138.30    5.42
   3  -7   0  139.06    5.30
  -3  -7   0  137.93    4.78
   3  -7   0  134.07    5.43
   3  -7   0  132.61    5.21
   3  -7   0  129.38    4.97
  -4  -7   0  49.127   2.144
  -4   7   0  47.609   1.893
   4  -7   0  61.795   2.347
   4  -7   0  53.409   2.104
   4   7   0  45.488   2.118
   4  -7   0  54.454   4.406
  -4   7   0  45.476   3.296
  -4   7   0  50.035   2.177
  -4  -7   0  53.235   1.898
   4   7   0  59.585   2.213
  -4  -7   0  43.519   3.186
  -4  -7   0  47.530   2.095
   4  -7   0  46.976   2.143
  -4  -7   0  57.113   2.266
  -4  -7   0  50.969   2.129
  -4  -7   0  54.137   2.153
  -5  -7   0  45.241   1.712
   5  -7   0  48.723   2.122
   5  -7   0  46.627   1.932
  -5  -7   0  49.420   2.007
  -5   7   0  45.610   1.956
  -5   7   0  46.873   1.745
  -5   7   0  50.609   2.044
  -5  -7   0  47.883   2.102
   5   7   0  43.705   1.971
   5   7   0  46.894   2.001
  -5  -7   0  47.335   1.945
  -5  -7   0  43.603   1.962
  -6  -7   0  9.1097  0.6417
   6   7   0  8.4224  0.5514
  -6   7   0  9.3515  0.7385
  -6  -7   0  9.0722  0.6166
   6  -7   0  10.640   0.697
   6   7   0  8.6853  0.5411
   0  -8   0  204.82    8.12
   0   8   0  224.10   10.39
   0  -8   0  209.58    7.95
   0  -8   0  199.49    7.91
   0  -8   0  208.96   10.68
   0  -8   0  208.70    7.18
   0  -8   0  200.82    7.79
   1  -8   0  33.188   1.410
  -1  -8   0  30.302   1.376
  -1  -8   0  30.135   1.478
  -1  -8   0  32.219   2.528
   1  -8   0  31.082   1.438
   1  -8   0  31.251   1.213
  -1  -8   0  30.737   1.451
   1  -8   0  33.074   3.040
   1   8   0  29.324   2.130
  -1   8   0  33.605   2.217
   1  -8   0  32.292   2.632
  -1  -8   0  27.834   1.322
  -1  -8   0  30.109   1.389
   1  -8   0  30.898   1.396
  -1  -8   0  31.902   1.211
   2  -8   0  524.07   20.76
   2  -8   0  501.34   20.93
  -2  -8   0  554.88   26.06
   2  -8   0  532.05   19.62
   2  -8   0  532.04   20.62
   2  -8   0  555.71   26.87
  -2  -8   0  515.31   20.89
  -2   8   0  538.33   25.73
  -2  -8   0  502.68   19.89
   2   8   0  500.20   19.78
  -2  -8   0  539.38   22.41
  -2  -8   0  513.24   18.70
  -2  -8   0  538.81   20.98
  -2   8   0  492.44   19.91
  -2  -8   0  544.82   25.73
   2  -8   0  546.80   26.17
  -3  -8   0  286.37   10.98
  -3  -8   0  268.54   14.27
   3  -8   0  278.68   15.19
   3  -8   0  275.75   14.69
  -3  -8   0  281.99    9.89
   3  -8   0  291.58   10.99
   3   8   0  292.44   10.85
  -3  -8   0  295.31   10.92
  -3  -8   0  294.58   10.75
  -3  -8   0  281.79   11.73
   3  -8   0  285.87   10.77
  -3  -8   0  296.66   11.57
   3  -8   0  306.09   11.33
  -3   8   0  289.75   14.34
  -3   8   0  274.22    9.89
   3  -8   0  287.80   11.21
  -4  -8   0  67.013   2.709
   4   8   0  68.057   2.724
   4  -8   0  64.470   2.701
  -4   8   0  68.894   2.412
   4  -8   0  56.543   4.911
  -4   8   0  60.028   3.944
  -4  -8   0  67.354   2.906
  -4  -8   0  67.003   2.406
  -4  -8   0  67.030   2.653
  -4   8   0  69.664   2.800
  -4  -8   0  59.370   3.886
  -4  -8   0  69.369   2.665
   4  -8   0  70.821   2.884
  -4  -8   0  67.982   2.732
  -5  -8   0  2.2106  0.4680
  -5  -8   0  1.6286  0.4755
  -5  -8   0  2.2901  0.4205
  -5   8   0  1.7224  0.4225
   5  -8   0  1.2732  0.5919
   5  -8   0  1.7425  0.6401
  -5   8   0  1.9898  0.5240
  -5  -8   0  1.3901  0.5383
   5   8   0  1.8974  0.5581
  -5   8   0  2.3211  0.5488
   6   8   0  9.1008  0.5545
   6   8   0  10.935   0.647
  -6  -8   0  10.850   0.612
   6  -8   0  11.208   0.707
  -6   8   0  10.818   0.636
   0  -9   0  0.8926  0.5219
   0  -9   0  0.2822  0.4339
   0   9   0  0.6130  1.0479
   0  -9   0  -1.736   1.380
   0  -9   0 -0.4609  0.4976
   0  -9   0  0.5216  0.3754
   0  -9   0  0.3706  0.6231
  -1   9   0 -0.0164  0.4391
   1  -9   0  0.9261  0.5458
  -1  -9   0  0.1809  0.3926
  -1  -9   0  0.4261  0.4913
  -1  -9   0  1.5918  0.4929
  -1   9   0 -0.6919  1.1055
   1  -9   0  0.3882  1.3433
  -1  -9   0  0.2684  0.4871
   1  -9   0  1.5573  0.4350
   1   9   0 -0.1156  1.0160
   1  -9   0  0.2375  0.3667
  -1  -9   0  0.7112  0.3804
  -1  -9   0  0.4806  0.6173
  -1  -9   0 -0.8587  1.3403
   1  -9   0  1.1628  1.7991
   1  -9   0  1.5669  0.6733
  -2   9   0  7.0250  0.5306
  -2  -9   0  8.0002  0.5012
  -2  -9   0  3.2606  1.5099
  -2  -9   0  7.8853  0.6087
   2  -9   0  7.3591  0.7719
  -2  -9   0  6.9063  0.6291
   2  -9   0  5.1415  2.1102
   2  -9   0  7.8509  0.6584
  -2  -9   0  8.8987  0.7372
   2  -9   0  7.2033  0.6707
   2   9   0  8.5884  1.2602
   2   9   0  6.8375  0.6231
   2  -9   0  6.6295  0.7131
  -2  -9   0  7.5480  0.5457
   2  -9   0  6.4206  1.7336
  -2   9   0  7.9862  1.3238
  -2  -9   0  7.6767  0.6237
   3  -9   0  41.385   3.546
   3  -9   0  48.723   2.059
  -3   9   0  36.731   3.035
   3   9   0  46.705   1.865
  -3  -9   0  47.074   1.919
  -3  -9   0  43.594   1.992
  -3   9   0  40.096   1.676
  -3  -9   0  44.414   1.828
  -3  -9   0  41.910   1.642
   3  -9   0  40.571   1.875
   3  -9   0  43.734   1.905
   3  -9   0  40.082   3.714
  -3  -9   0  47.968   1.884
   3  -9   0  44.607   1.999
  -4   9   0  4.9486  0.4801
  -4  -9   0  5.4654  0.5647
  -4  -9   0  5.7862  0.4782
  -4  -9   0  6.9639  0.6752
   4  -9   0  5.0531  0.6063
  -4   9   0  4.1296  0.6360
   4  -9   0  4.6085  0.6516
  -4  -9   0  4.2771  0.6475
   4  -9   0  5.1460  0.6497
   4   9   0  5.8683  0.6288
  -4  -9   0  5.9935  0.6468
  -5  -9   0  0.1440  0.4961
   5  -9   0  0.3928  0.5751
  -5  -9   0  0.2993  0.4188
   5   9   0 -0.5617  0.4170
   5   9   0  0.0337  0.5071
  -5  -9   0  0.3404  0.4072
  -5   9   0 -0.2832  0.3675
  -5   9   0  0.3147  0.4904
   0 -10   0  943.43   36.58
   0 -10   0  940.08   35.87
   0 -10   0  913.49   37.15
   0 -10   0  952.40   45.76
   0 -10   0  924.06   33.16
   0 -10   0  887.29   36.67
   0  10   0  942.83   45.10
   1 -10   0  3.6409  0.7480
   1  10   0  4.2761  0.4825
   1 -10   0  3.3732  0.5896
   1 -10   0  3.0941  0.6110
  -1  10   0  3.5763  0.5098
  -1 -10   0  0.6522  1.4349
   1 -10   0  2.7000  0.5072
   1 -10   0  3.1728  1.9972
   1  10   0  1.9158  1.3260
  -1 -10   0  3.0789  0.5829
  -1 -10   0  3.2815  0.5497
  -1 -10   0  3.6735  0.5215
  -1  10   0  3.8093  1.4294
  -1 -10   0  3.9835  0.6838
  -1 -10   0  2.3960  0.5630
   2 -10   0  214.70    8.45
   2 -10   0  216.46    8.41
   2 -10   0  218.21    8.21
  -2 -10   0  215.29    8.75
   2 -10   0  202.08   11.28
  -2  10   0  218.06    7.40
  -2 -10   0  217.46    8.20
  -2 -10   0  226.09    8.07
   2 -10   0  195.19   11.52
   2 -10   0  225.04    8.08
   2  10   0  206.65   10.80
  -2  10   0  193.98    8.13
  -2 -10   0  223.70    8.18
  -2  10   0  209.38   10.89
   3 -10   0  44.614   2.069
   3 -10   0  44.605   1.986
  -3 -10   0  46.355   2.013
  -3 -10   0  46.279   1.985
  -3 -10   0  50.234   2.162
  -3 -10   0  48.646   1.792
   3  10   0  47.371   1.979
  -3  10   0  45.439   1.780
  -3 -10   0  51.518   1.993
   3 -10   0  47.112   2.107
   3 -10   0  47.045   2.115
  -4 -10   0  10.185   0.772
  -4 -10   0  9.2810  0.7645
  -4 -10   0  9.8416  0.6541
  -4  10   0  11.294   0.828
   4 -10   0  9.4808  0.7242
  -4 -10   0  8.2014  0.7124
   4 -10   0  8.0116  0.7248
  -4  10   0  9.2579  0.6799
   4 -10   0  8.7553  0.7596
   4  10   0  10.646   0.714
  -5  10   0  31.449   1.286
   5  10   0  32.381   1.315
  -5  10   0  26.520   1.107
  -5 -10   0  28.245   1.226
  -5 -10   0  25.860   1.115
  -5 -10   0  28.324   1.237
   0 -11   0 -0.0716  0.4786
   0 -11   0  0.2175  1.4761
   0 -11   0  0.6223  0.5820
   0  11   0  -1.138   1.060
   0 -11   0 -0.5445  0.5361
   0 -11   0 -0.7571  0.5769
  -1  11   0  213.59    8.09
   1 -11   0  225.71    8.35
  -1 -11   0  222.74    8.13
   1  11   0  199.94   10.75
  -1 -11   0  221.81    8.15
   1 -11   0  223.38    7.36
   1 -11   0  210.61    8.16
  -1 -11   0  222.79    8.01
  -1  11   0  206.37   10.82
   1  11   0  197.03    8.68
  -1 -11   0  214.48    7.35
  -1 -11   0  190.43   11.10
  -1 -11   0  218.20    8.34
   1 -11   0  192.28   11.13
   1 -11   0  212.60    8.01
  -2  11   0  172.20   10.12
   2  11   0  199.23    8.17
   2 -11   0  197.43    7.68
  -2  11   0  204.25    6.92
   2 -11   0  208.52    7.57
  -2 -11   0  216.66    7.66
  -2 -11   0  207.98    7.53
  -2 -11   0  200.06    7.66
   2 -11   0  178.26   10.60
   2 -11   0  195.67    7.86
  -2 -11   0  204.47    6.92
   3 -11   0  28.967   1.498
   3 -11   0  27.529   1.498
  -3  11   0  31.239   1.439
  -3 -11   0  31.028   1.378
   3 -11   0  28.219   1.444
   3  11   0  30.914   1.442
  -3 -11   0  31.162   1.453
   3 -11   0  29.396   1.383
  -3 -11   0  29.582   1.433
  -3 -11   0  29.200   1.237
  -3  11   0  31.218   1.227
   4  11   0  76.566   3.102
  -4  11   0  81.272   2.842
   4 -11   0  81.162   3.274
  -4 -11   0  82.982   3.159
  -4  11   0  81.716   3.245
  -4 -11   0  77.779   3.159
  -4 -11   0  79.919   2.844
  -4 -11   0  76.776   3.108
   4  11   0  85.562   3.364
   0  12   0  139.15    5.48
   0 -12   0  146.53    4.99
   0 -12   0  134.44    5.53
   0 -12   0  150.10    5.67
   0 -12   0  143.65    5.45
  -1 -12   0  344.57   13.02
  -1  12   0  333.51   13.00
   1  12   0  317.95   13.94
   1 -12   0  349.78   12.85
  -1 -12   0  338.17   12.08
   1 -12   0  351.86   13.10
  -1 -12   0  361.14   13.37
  -1 -12   0  346.46   12.84
  -1 -12   0  334.15   13.09
   1 -12   0  332.30   12.08
   1 -12   0  359.02   13.38
   2 -12   0  48.002   2.198
  -2  12   0  50.703   1.849
  -2 -12   0  49.223   2.110
  -2 -12   0  52.248   2.096
  -2 -12   0  47.502   1.847
   2  12   0  50.103   2.156
   2 -12   0  46.729   2.051
  -2 -12   0  49.005   2.055
   2 -12   0  51.127   2.203
   3 -12   0  77.409   3.293
   3  12   0  84.769   3.477
   3 -12   0  73.760   3.264
  -3  12   0  85.127   2.942
  -3 -12   0  83.389   3.278
  -3  12   0  85.529   3.367
  -3 -12   0  86.094   2.943
  -3 -12   0  90.893   3.300
  -3 -12   0  84.546   3.241
   3 -12   0  79.597   3.390
   4 -12   0  64.772   2.744
  -4 -12   0  63.499   2.408
  -4 -12   0  72.015   2.674
  -4  12   0  71.573   2.747
   4  12   0  72.171   2.844
  -4 -12   0  70.415   2.679
  -4  12   0  63.121   2.396
   0  13   0  1.0877  0.5408
   0 -13   0  1.0884  0.6661
   0 -13   0  0.8094  0.4365
   0 -13   0  0.2679  0.5166
   0 -13   0  0.7854  0.7077
   1 -13   0  123.97    4.76
   1  13   0  119.22    4.76
  -1 -13   0  123.57    4.32
  -1 -13   0  124.95    4.75
  -1 -13   0  123.98    4.91
   1 -13   0  127.88    4.94
  -1 -13   0  125.63    4.80
   1 -13   0  118.99    4.79
  -1  13   0  129.97    4.32
  -1  13   0  117.73    4.75
   2 -13   0  85.472   3.437
   2 -13   0  91.930   3.553
  -2 -13   0  85.176   3.410
  -2  13   0  86.891   3.080
  -2 -13   0  87.369   3.084
   2 -13   0  86.470   3.448
  -2 -13   0  89.419   3.430
   2  13   0  86.557   3.618
   3  13   0  66.512   2.674
  -3 -13   0  62.932   2.519
  -3  13   0  66.110   2.281
  -3 -13   0  65.311   2.530
   3 -13   0  56.494   2.534
   3 -13   0  61.419   2.617
  -3 -13   0  63.287   2.279
  -3  13   0  70.551   2.605
   0  14   0  76.119   3.059
   0 -14   0  79.669   3.203
   0 -14   0  78.470   3.084
   0 -14   0  79.932   3.093
   1  14   0  70.998   2.777
  -1 -14   0  70.523   2.510
  -1 -14   0  68.812   2.869
   1 -14   0  72.726   2.903
   1 -14   0  68.161   2.828
   1 -14   0  69.074   2.807
  -1  14   0  74.173   2.516
  -1 -14   0  71.914   2.807
  -1 -14   0  71.597   2.819
   2 -14   0  16.715   0.958
   2 -14   0  17.414   1.014
  -2 -14   0  17.758   1.010
  -2  14   0  19.442   0.825
   2 -14   0  18.431   1.023
  -2 -14   0  18.641   0.808
  -2 -14   0  19.595   0.936
  -2  14   0  17.263   0.904
   2  14   0  21.119   0.915
   0 -15   0  0.2460  0.5277
   0  15   0 -0.0078  0.3441
   0 -15   0 -0.0547  0.4090
   0 -15   0  0.2344  0.4139
   0   0   1  0.9550  0.1027
   0   0   1  1.0953  0.2255
   0   0   1  0.8693  0.1457
   0   0  -1  0.9006  0.1670
  -1   0  -1  236.88   11.73
   1   0   1  241.61   11.10
  -1   0   1  242.96   11.76
   1   0  -1  247.38   11.11
   1   0  -1  232.43   12.05
   1   0  -1  240.54   12.15
   1   0   1  257.33   12.16
   2   0   1  114.19    5.29
   2   0  -1  108.50    5.78
  -2   0   1  97.132   5.434
   2   0   1  115.27    5.82
  -2   0  -1  108.93    5.48
   2   0  -1  119.66    5.33
  -2   0  -1  105.18    5.51
  -2   0   1  113.01    5.54
   3   0   1  579.92   25.99
  -3   0  -1  542.12   27.65
   3   0  -1  566.27   28.42
   3   0  -1  581.90   25.98
  -3   0   1  588.03   27.51
  -3   0  -1  549.24   27.45
   3   0   1  565.80   28.41
   4   0   1  21.263   1.072
  -4   0  -1  23.197   1.822
  -4   0   1  22.031   1.093
   4   0   1  21.182   1.057
  -4   0  -1  22.115   1.010
  -4   0   1  21.036   1.881
  -4   0  -1  22.325   1.041
  -4   0   1  23.396   0.926
   4   0  -1  21.327   2.263
   4   0   1  20.917   1.976
  -4   0  -1  20.977   0.883
  -4   0   1  21.343   1.030
  -4   0   1  20.818   1.043
   4   0   1  19.118   2.096
   4   0  -1  21.809   1.169
  -4   0  -1  21.698   1.061
   4   0  -1  19.089   1.969
   4   0  -1  19.432   1.192
   5   0  -1  0.6062  0.5887
  -5   0   1 -0.5126  1.1448
  -5   0   1  0.7678  0.4052
   5   0   1  0.3346  0.4792
   5   0   1  0.5418  0.6910
  -5   0  -1  0.5420  0.4066
  -5   0  -1  0.9499  0.5228
  -5   0  -1 -0.1153  0.5674
   5   0   1 -0.3394  0.4558
  -5   0  -1  0.0953  1.1779
   5   0   1  0.1464  1.2083
   5   0  -1  0.7215  0.5702
   5   0  -1  0.8118  1.2492
  -5   0   1  1.0074  0.4821
  -5   0   1  1.3209  0.4983
  -6   0   1  17.497   0.985
  -6   0  -1  17.737   0.977
  -6   0   1  17.163   1.087
   6   0  -1  17.545   1.112
   6   0  -1  18.586   0.988
   6   0   1  17.093   1.081
  -6   0   1  15.957   0.819
  -6   0  -1  17.979   1.079
   6   0   1  17.166   1.099
   7   0  -1  56.548   2.262
   7   0   1  57.804   2.110
  -7   0  -1  50.762   2.216
  -7   0   1  58.428   2.320
   7   0   1  60.189   2.263
  -7   0  -1  56.669   2.311
   7   0  -1  56.080   2.112
   0  -1   1  80.189   3.602
   0  -1   1  78.259   3.819
   0  -1   1  80.453   3.884
   0  -1  -1  76.850   3.979
   0   1   1  72.923   3.815
   0   1   1  81.242   3.604
   0  -1   1  78.980   3.971
  -1  -1  -1 2134.69  103.86
  -1  -1  -1 2175.10  102.61
   1  -1   1 2213.86  104.50
   1   1  -1 2123.55  105.85
   1   1  -1 2044.00   97.14
   1  -1   1 2087.27   97.14
   1  -1   1 2094.15  107.37
  -1   1   1 2133.30  103.03
   1  -1  -1 2093.80  103.38
   1   1   1 2081.38   97.46
  -1   1  -1 2092.29  102.55
  -1  -1   1 2044.44  102.82
   1  -1  -1 1957.91   96.74
   1   1   1 2098.92  105.57
  -1  -1   1 2141.17  102.95
   1  -1  -1 2045.11  107.07
   2   1  -1 1428.06   66.88
   2  -1   1 1396.17   73.51
   2  -1   1 1404.22   71.35
  -2  -1  -1 1326.06   70.17
   2  -1   1 1396.20   67.91
  -2   1   1 1477.28   71.63
  -2  -1  -1 1358.60   70.96
   2   1  -1 1364.22   73.10
   2  -1  -1 1343.41   70.23
   2  -1  -1 1462.70   74.67
  -2   1  -1 1395.59   70.98
  -2  -1   1 1524.96   71.73
   2  -1  -1 1409.12   67.31
   2   1   1 1431.85   66.43
   2   1   1 1437.36   72.29
   3  -1   1  205.74    9.18
   3   1  -1  194.68   10.00
  -3   1   1  202.74    9.63
   3   1  -1  191.58    9.18
   3  -1   1  187.74   10.15
  -3  -1  -1  190.41    9.59
  -3   1  -1  193.05    9.64
   3   1   1  194.97    9.18
   3   1   1  198.97   10.00
  -3  -1   1  200.24    9.61
  -3   1  -1  179.32    9.58
   3  -1  -1  186.76   10.15
   3  -1  -1  199.67    9.17
  -4  -1  -1  71.605   2.863
   4   1  -1  72.562   2.918
  -4  -1  -1  72.465   2.855
  -4  -1  -1  74.612   2.924
  -4   1   1  73.042   2.576
  -4   1   1  72.466   2.960
   4  -1   1  67.154   2.951
  -4   1   1  73.823   4.064
   4  -1   1  73.019   4.535
   4  -1   1  70.996   2.778
  -4   1   1  71.886   2.869
  -4  -1  -1  69.743   2.556
  -4  -1  -1  75.562   3.969
   4   1  -1  73.499   2.753
   4   1  -1  73.500   4.018
   4  -1   1  71.824   2.931
   4  -1   1  77.557   4.126
   4   1   1  74.311   4.016
  -4  -1   1  69.859   2.838
   4   1   1  70.485   2.706
   4  -1  -1  70.379   2.903
  -4   1  -1  74.198   2.934
   4  -1  -1  72.957   4.596
  -4   1  -1  68.513   2.557
  -4  -1   1  73.010   2.839
   4  -1  -1  68.278   2.959
   4  -1  -1  77.804   3.999
   4   1   1  71.631   2.907
   4  -1  -1  75.540   2.739
  -4   1  -1  79.933   4.025
  -4  -1   1  75.378   4.053
  -4   1  -1  73.220   2.852
  -4  -1   1  74.746   2.950
  -4  -1   1  73.971   2.570
  -5  -1  -1  32.801   2.444
   5  -1   1  38.279   1.710
   5  -1   1  32.133   2.755
   5   1  -1  38.626   2.718
   5  -1   1  35.463   1.730
  -5   1   1  35.613   2.624
  -5   1   1  37.458   1.609
   5   1  -1  37.063   1.657
  -5  -1  -1  38.053   1.582
   5   1  -1  35.320   1.649
  -5   1   1  37.632   1.423
  -5  -1  -1  38.096   1.634
  -5   1   1  39.651   1.656
  -5  -1  -1  35.937   1.386
  -5  -1   1  32.402   2.520
   5  -1  -1  39.016   1.639
  -5   1  -1  38.668   1.645
  -5  -1   1  38.340   1.642
  -5   1  -1  31.626   2.443
   5   1   1  38.535   1.722
   5   1   1  35.271   1.639
   5  -1  -1  36.697   1.633
   5   1   1  36.157   1.633
   5   1   1  34.820   2.661
  -5   1  -1  38.011   1.635
  -5  -1   1  37.690   1.424
  -5  -1   1  38.340   1.601
   5  -1  -1  33.164   2.583
  -5   1  -1  35.552   1.416
   6   1  -1  117.25    4.63
   6   1  -1  115.28    4.29
  -6   1   1  121.51    4.69
   6  -1   1  115.25    4.61
  -6  -1  -1  117.11    4.56
  -6   1   1  114.25    4.54
  -6  -1  -1  119.40    4.68
   6  -1   1  117.54    4.30
  -6   1   1  108.78    4.08
  -6  -1   1  119.40    4.69
  -6  -1   1  111.79    4.08
  -6   1  -1  121.21    4.56
   6  -1  -1  117.71    4.31
  -6  -1   1  116.05    4.54
   6   1   1  120.15    4.63
   6   1   1  116.36    4.27
  -6   1  -1  120.08    4.69
   6  -1  -1  115.54    4.62
  -7   1   1  116.66    4.68
  -7  -1  -1  110.37    4.54
   7   1  -1  125.02    4.61
   7  -1   1  116.27    4.25
  -7  -1  -1  116.08    4.68
   7  -1   1  119.90    4.59
   7   1   1  127.63    4.61
  -7  -1   1  117.70    4.67
   7  -1  -1  118.98    4.60
   7  -1  -1  116.19    4.25
  -7   1  -1  114.95    4.68
   0   2   1  233.92   11.52
   0  -2   1  257.51   12.34
   0  -2  -1  244.92   12.33
   0  -2   1  255.35   12.09
   0   2   1  229.72   11.93
   0  -2  -1  253.61   12.09
   0  -2   1  238.98   11.71
   0  -2   1  260.08   12.34
  -2  -2  -1  97.063   4.789
   2   2  -1  90.954   4.984
   2  -2   1  94.662   5.288
   2   2  -1  97.704   4.673
  -2   2   1  94.686   4.843
   2  -2   1  93.525   4.654
  -2  -2  -1  92.654   4.866
   2  -2   1  96.979   4.979
  -2   2  -1  93.621   4.804
   2  -2  -1  99.810   5.349
  -2  -2   1  95.552   4.824
   2  -2  -1  95.361   4.936
   2   2   1  97.761   4.652
   2   2   1  90.193   4.973
   2  -2  -1  99.148   4.666
  -3   2   1  302.97   14.20
   3   2  -1  284.38   14.58
  -3  -2  -1  269.61   14.13
   3  -2   1  299.10   14.85
   3  -2   1  295.82   13.43
   3  -2   1  278.94   14.31
   3   2  -1  299.76   13.47
   3   2   1  304.56   13.47
  -3   2  -1  275.05   14.16
   3  -2  -1  276.58   14.26
   3  -2  -1  295.61   14.90
   3  -2  -1  297.36   13.42
  -3  -2   1  295.38   14.16
   3   2   1  278.20   14.56
   4  -2   1  34.115   2.814
  -4   2   1  34.197   2.296
  -4   2   1  33.794   1.485
   4   2  -1  31.835   1.390
  -4  -2  -1  32.214   1.263
   4  -2   1  32.774   1.453
  -4   2   1  33.215   1.455
   4   2  -1  32.189   2.445
  -4  -2  -1  33.971   2.255
   4  -2   1  35.610   2.334
  -4  -2  -1  34.570   1.559
  -4   2   1  33.399   1.304
   4  -2   1  33.298   1.542
   4   2  -1  33.335   1.503
  -4  -2  -1  32.403   1.455
  -4  -2  -1  37.859   1.470
  -4  -2  -1  34.225   1.425
   4  -2   1  35.128   1.586
   4  -2  -1  36.684   1.485
   4   2   1  35.191   1.553
   4  -2  -1  33.209   2.336
   4  -2  -1  33.671   1.461
  -4   2  -1  33.168   1.277
   4  -2  -1  32.267   1.567
   4   2   1  31.451   1.433
  -4  -2   1  32.726   1.254
   4  -2  -1  33.396   3.183
  -4  -2   1  32.102   1.526
  -4   2  -1  33.450   1.535
  -4  -2   1  33.478   1.404
  -4  -2   1  33.227   1.537
  -4  -2   1  34.648   2.243
   4   2   1  37.444   2.700
  -4   2  -1  35.121   2.354
  -4  -2   1  31.095   1.427
  -4  -2   1  34.099   1.510
  -4   2  -1  33.709   1.426
   5   2  -1  63.529   2.579
   5  -2   1  64.400   2.584
  -5  -2  -1  63.801   2.533
  -5  -2  -1  65.013   2.623
   5   2  -1  59.152   3.702
  -5   2   1  66.261   2.603
   5  -2   1  54.212   4.261
  -5  -2  -1  54.997   3.542
  -5   2   1  63.342   2.259
   5  -2   1  54.407   3.686
   5  -2   1  64.623   2.452
  -5  -2  -1  59.204   2.239
   5  -2   1  58.334   2.633
  -5   2   1  61.624   2.519
   5   2  -1  59.460   2.461
  -5   2   1  56.485   3.679
   5   2   1  66.792   2.628
  -5  -2   1  64.644   2.247
   5   2   1  65.130   2.507
  -5   2  -1  66.687   2.599
   5  -2  -1  56.485   4.286
   5  -2  -1  60.176   2.618
  -5   2  -1  62.058   2.235
  -5  -2   1  55.687   3.641
   5  -2  -1  63.610   2.454
   5  -2  -1  57.735   3.704
  -5   2  -1  50.492   3.566
   5   2   1  61.897   3.704
  -5  -2   1  67.729   2.629
  -5  -2   1  65.097   2.509
  -5  -2   1  65.186   2.545
   5   2   1  65.708   2.417
  -5   2  -1  65.136   2.547
   5  -2  -1  65.465   2.583
   6   2  -1  21.174   1.127
   6   2  -1  20.994   1.195
  -6   2   1  21.449   1.128
  -6   2   1  20.086   0.946
  -6  -2  -1  20.992   1.137
  -6  -2  -1  21.947   1.159
  -6   2   1  24.166   1.113
   6   2  -1  21.141   1.111
   6  -2   1  21.903   1.112
   6  -2   1  21.280   1.256
   6  -2  -1  21.770   1.168
  -6   2  -1  21.219   1.171
   6   2   1  20.700   1.097
  -6  -2   1  22.959   1.178
  -6  -2   1  19.991   0.924
  -6   2  -1  22.384   1.181
  -6  -2   1  21.794   1.089
   6  -2  -1  22.885   1.256
   6   2   1  20.686   1.129
   6   2   1  22.216   1.192
   7   2  -1  10.894   0.616
   7  -2   1  8.9678  0.5255
  -7  -2  -1  8.6371  0.5768
  -7  -2  -1  9.9059  0.6437
  -7   2   1  9.0405  0.6305
   7  -2   1  10.447   0.678
  -7  -2   1  10.245   0.673
  -7   2  -1  9.1992  0.6759
   7  -2  -1  10.703   0.684
   1  -3  -1 9999.00  500.57
  -2  -3  -1 1193.71   60.33
   2  -3   1 1198.43   55.81
  -2   3   1 1192.40   60.84
   2  -3   1 1191.51   61.78
  -2  -3  -1 1171.47   60.57
   2  -3   1 1202.60   57.64
   2   3  -1 1169.27   55.86
   2  -3  -1 1175.12   59.53
   2  -3  -1 1134.91   61.32
   2  -3  -1 1153.21   55.84
  -2  -3   1 1196.90   60.27
  -2   3  -1 1235.93   59.77
   2   3   1 1189.66   56.75
   3  -3   1  237.87   11.78
   3   3  -1  242.25   11.09
   3  -3   1  254.61   11.03
  -3   3   1  224.58    9.24
  -3  -3  -1  227.76    8.99
  -3   3   1  247.22   11.66
   3  -3   1  223.94    8.38
  -3  -3  -1  245.67   11.61
   3  -3   1  242.78   12.30
  -3  -3  -1  224.49    8.88
  -3   3  -1  232.79    9.23
  -3   3  -1  241.53   11.64
  -3  -3   1  228.22    9.22
  -3  -3   1  246.55   11.62
   3  -3  -1  226.05    8.38
   3  -3  -1  242.47   10.99
   3   3   1  242.38   11.06
  -3  -3   1  227.03    8.88
   3  -3  -1  217.68    9.26
   3  -3  -1  240.45   11.76
   3  -3  -1  242.77   12.29
  -4  -3  -1  78.246   2.991
   4   3  -1  74.465   4.162
  -4  -3  -1  77.860   3.004
   4  -3   1  79.815   4.148
   4  -3   1  74.855   2.867
  -4   3   1  78.632   3.118
  -4   3   1  77.250   4.300
  -4  -3  -1  77.963   3.065
   4   3  -1  76.274   3.051
  -4  -3  -1  73.509   2.670
   4  -3   1  73.115   3.038
  -4  -3  -1  76.491   3.198
  -4  -3  -1  76.842   4.089
   4   3  -1  66.851   2.810
  -4   3   1  72.598   2.998
   4  -3   1  78.244   3.133
   4  -3   1  78.475   5.014
  -4   3   1  74.723   2.699
  -4  -3   1  74.490   2.979
  -4   3  -1  76.859   3.085
  -4  -3   1  78.018   2.970
   4   3   1  79.709   3.079
   4  -3  -1  77.933   4.134
  -4  -3   1  78.262   2.687
  -4   3  -1  77.025   4.221
   4  -3  -1  77.043   2.868
  -4  -3   1  79.228   2.996
   4  -3  -1  75.943   3.143
  -4  -3   1  73.647   3.201
  -4  -3   1  75.635   3.094
  -4   3  -1  77.377   2.989
   4  -3  -1  75.542   4.845
  -4   3  -1  74.237   2.684
   4   3   1  81.227   4.183
   4  -3  -1  71.779   3.031
   4   3   1  70.992   2.806
  -4  -3   1  72.891   4.210
   5  -3   1  174.35    6.12
  -5   3   1  185.22    6.69
   5   3  -1  156.85    8.32
   5   3  -1  166.68    6.06
  -5  -3  -1  174.52    6.66
  -5   3   1  150.03    8.63
   5  -3   1  164.29    6.57
  -5  -3  -1  168.51    5.82
  -5  -3  -1  178.27    6.49
   5  -3   1  149.08    8.16
  -5   3   1  170.96    5.84
   5  -3   1  148.62    9.23
  -5   3   1  167.30    6.49
   5   3  -1  168.76    6.58
   5  -3   1  169.14    6.69
  -5  -3   1  173.55    6.48
  -5   3  -1  165.89    5.83
   5   3   1  162.26    8.32
   5  -3  -1  166.83    6.56
   5   3   1  163.68    6.06
  -5  -3   1  169.69    6.44
  -5  -3   1  169.48    6.91
   5   3   1  171.57    6.42
   5   3   1  175.99    6.58
   5  -3  -1  152.26    8.22
  -5   3  -1  178.40    6.50
   5  -3  -1  150.68    9.33
   5  -3  -1  174.89    6.12
  -5   3  -1  175.01    6.67
  -5  -3   1  154.69    8.54
  -5  -3   1  177.00    5.83
  -5  -3   1  174.26    6.65
   5  -3  -1  174.11    6.69
  -6  -3  -1  62.426   2.482
  -6   3   1  58.832   2.167
   6   3  -1  62.477   2.417
  -6   3   1  60.224   2.510
  -6  -3  -1  62.828   2.402
   6  -3   1  60.581   2.373
   6   3  -1  62.878   2.474
   6  -3   1  54.098   2.467
   6  -3   1  57.085   2.420
   6  -3  -1  57.570   2.477
  -6  -3   1  61.383   2.487
  -6  -3   1  59.148   2.381
   6   3   1  63.144   2.482
   6   3   1  58.628   2.391
  -6  -3   1  55.161   2.131
  -6   3  -1  59.551   2.427
  -6   3  -1  61.907   2.509
   6  -3  -1  59.021   2.386
   6  -3  -1  56.835   2.419
  -7  -3  -1  7.4065  0.5579
  -7   3   1  7.4015  0.5546
  -7  -3   1  7.1071  0.5817
  -7   3  -1  7.6677  0.6018
   0  -4   1 1372.02   69.96
   0   4   1 1335.03   67.99
   0  -4  -1 1367.28   69.28
   0  -4   1 1331.34   68.81
   0  -4  -1 1344.92   69.67
  -1   4   1  177.19    8.35
  -1  -4  -1  177.96    8.32
   1   4  -1  167.25    7.82
  -1  -4  -1  176.72    8.50
   1  -4   1  168.03    8.49
   1  -4   1  153.58    8.77
  -1  -4   1  163.28    8.41
  -1   4  -1  165.35    8.31
   1   4   1  171.27    7.80
   1  -4  -1  167.35    8.78
  -1  -4   1  170.06    8.32
   1  -4  -1  164.63    8.47
  -2  -4  -1 2416.10  120.52
  -2   4   1 2533.11  121.39
   2  -4   1 2443.58  121.77
   2  -4   1 2394.08  112.15
  -2  -4  -1 2350.07  122.07
   2  -4   1 2487.05  126.12
   2   4  -1 2319.23  114.14
   2  -4  -1 2460.67  128.74
   2  -4  -1 2472.42  123.26
  -2  -4   1 2318.58  121.32
   2  -4  -1 2358.83  112.37
   2   4   1 2364.85  114.17
  -2   4  -1 2431.58  120.94
  -2  -4   1 2572.16  121.96
   3   4  -1  275.66   12.51
  -3  -4  -1  263.02   10.47
  -3  -4  -1  288.39   13.19
   3  -4   1  290.31   12.44
  -3  -4  -1  261.16   10.21
  -3  -4  -1  267.20   10.91
  -3  -4  -1  259.98    9.20
   3  -4   1  261.38   10.51
   3  -4   1  267.08   10.22
   3  -4   1  277.24   13.97
   3  -4   1  282.69   13.42
  -3   4   1  266.59   10.49
   3  -4   1  259.65    9.51
  -3  -4  -1  262.13   10.09
  -3   4   1  267.94   13.20
  -3   4   1  258.37    9.21
   3  -4  -1  259.08    9.51
  -3  -4   1  267.95   10.90
  -3  -4   1  267.50    9.32
   3  -4  -1  275.59   13.36
   3  -4  -1  276.80   12.44
  -3  -4   1  267.58   10.15
   3   4   1  268.05   12.49
  -3   4  -1  274.39   13.20
  -3  -4   1  268.76   10.09
  -3  -4   1  274.06   10.47
   3   4   1  241.76   10.32
  -3   4  -1  266.19   10.48
   3  -4  -1  252.91   10.52
  -3  -4   1  277.61   13.20
  -3  -4   1  262.72   10.21
   3  -4  -1  278.11   13.96
  -3   4  -1  257.48    9.21
  -4   4   1  115.81    4.49
  -4  -4  -1  116.48    4.67
   4  -4   1  115.65    4.17
   4  -4   1  106.44    4.51
   4   4  -1  110.27    4.42
  -4  -4  -1  112.30    4.33
  -4  -4  -1  114.62    4.34
  -4  -4  -1  104.68    4.29
  -4   4   1  117.12    5.97
   4  -4   1  105.76    6.57
  -4   4   1  108.57    4.36
  -4  -4  -1  112.14    4.37
  -4  -4  -1  114.13    5.90
   4  -4   1  103.65    5.57
  -4   4   1  111.55    3.94
  -4  -4  -1  113.28    4.49
  -4  -4  -1  107.65    3.91
   4   4  -1  116.88    5.76
   4  -4  -1  111.09    5.60
   4   4   1  112.48    4.42
  -4   4  -1  111.98    3.92
   4  -4  -1  111.28    6.67
  -4  -4   1  108.69    5.85
  -4  -4   1  110.47    4.32
  -4  -4   1  115.66    4.67
  -4  -4   1  118.02    4.34
   4  -4  -1  109.73    4.51
  -4  -4   1  111.70    3.91
  -4  -4   1  116.11    4.47
   4   4   1  116.15    5.76
  -4   4  -1  106.59    4.48
  -4   4  -1  111.45    4.37
  -4  -4   1  119.23    4.36
  -4   4  -1  115.47    5.95
   4  -4  -1  116.75    4.16
  -5  -4  -1  39.001   1.688
   5  -4   1  38.424   1.785
   5   4  -1  37.764   1.779
  -5   4   1  42.714   1.744
   5  -4   1  36.754   3.344
   5  -4   1  38.610   1.809
   5   4  -1  36.001   2.865
  -5   4   1  37.779   1.490
  -5  -4  -1  36.721   1.476
  -5  -4  -1  39.992   1.689
  -5  -4  -1  39.391   1.764
  -5   4   1  32.469   2.735
  -5   4   1  37.950   1.671
  -5   4  -1  43.056   1.738
   5  -4  -1  32.929   3.565
  -5  -4   1  39.275   1.482
  -5  -4   1  37.781   1.774
  -5  -4   1  39.985   1.662
   5   4   1  42.270   1.702
   5   4   1  32.643   2.823
  -5  -4   1  34.041   2.604
  -5   4  -1  38.453   1.687
   5  -4  -1  42.314   1.842
  -5  -4   1  40.779   1.703
   5  -4  -1  43.101   1.825
  -5   4  -1  37.220   1.488
  -5  -4   1  37.385   1.624
   5   4   1  36.249   1.766
  -6  -4  -1  8.5001  0.7042
  -6   4   1  7.6198  0.5092
  -6   4   1  8.1294  0.6816
   6   4  -1  9.0423  0.6524
  -6  -4  -1  8.2840  0.6211
   6  -4   1  8.8287  0.7770
   6   4  -1  8.8309  0.6768
   6  -4   1  7.7703  0.6719
   6  -4  -1  8.3158  0.6798
  -6  -4   1  9.0368  0.5677
   6   4   1  8.4376  0.6526
   6   4   1  9.8005  0.7784
   6  -4  -1  8.0888  0.7540
  -6  -4   1  9.2735  0.7383
  -6   4  -1  8.8084  0.6494
  -6  -4   1  8.5406  0.6483
  -6   4  -1  9.6264  0.7111
   0  -5   1  102.11    5.46
   0  -5   1  102.16    5.40
   0  -5  -1  102.94    5.48
   0   5   1  101.11    5.20
   0   5  -1  104.05    5.20
   0  -5  -1  103.69    5.41
   1  -5   1  253.80   12.75
   1   5  -1  230.31   11.34
  -1   5   1  243.22   12.14
  -1  -5  -1  270.74   12.14
  -1  -5  -1  240.10   12.29
   1  -5   1  246.84   12.35
  -1  -5   1  252.25   12.32
   1  -5  -1  249.57   12.68
  -1   5  -1  249.55   12.12
   1   5   1  231.86   11.33
  -1  -5   1  258.82   12.14
   1  -5  -1  245.08   12.34
  -2  -5  -1 1661.50   83.73
   2  -5   1 1740.00   82.22
  -2   5   1 1631.93   84.30
  -2  -5  -1 1644.38   84.66
   2   5  -1 1605.50   76.83
   2  -5   1 1678.96   88.55
   2   5   1 1676.92   78.22
  -2  -5   1 1628.12   82.36
  -2  -5   1 1692.95   83.79
   2  -5  -1 1650.31   85.08
   2  -5  -1 1669.66   85.02
  -2   5  -1 1657.37   84.89
   3   5  -1  328.27   14.59
  -3   5   1  293.34   12.27
   3   5  -1  289.21   12.09
  -3  -5  -1  314.83   11.88
  -3  -5  -1  303.86   11.70
  -3   5   1  307.93   10.79
  -3  -5  -1  310.80   12.78
  -3  -5  -1  298.03   12.29
   3  -5   1  296.73   12.31
  -3  -5  -1  321.50   11.83
   3  -5   1  333.44   16.32
   3  -5   1  305.05   12.20
   3  -5   1  324.87   15.71
   3  -5   1  335.31   11.97
  -3  -5  -1  298.98   10.78
  -3  -5  -1  332.24   15.40
   3  -5   1  318.34   11.72
   3  -5   1  312.63   11.14
  -3  -5  -1  303.88   12.44
  -3   5   1  326.49   15.50
   3   5   1  312.55   14.57
   3  -5  -1  328.35   15.68
  -3  -5   1  308.55   12.45
  -3  -5   1  321.04   11.82
  -3   5  -1  333.50   15.45
   3  -5  -1  321.02   11.97
  -3   5  -1  304.45   10.78
   3  -5  -1  314.82   11.14
   3   5   1  297.15   12.09
  -3  -5   1  328.19   15.44
   3  -5  -1  340.92   16.34
  -3  -5   1  310.53   12.77
   3  -5  -1  308.55   12.31
  -3  -5   1  303.77   11.95
  -3  -5   1  304.93   11.70
  -3  -5   1  319.16   12.05
  -3  -5   1  305.98   11.01
   4   5  -1  70.461   2.986
   4   5  -1  74.114   4.208
  -4   5   1  69.098   2.909
  -4   5   1  74.862   3.056
  -4   5   1  73.720   2.639
   4  -5   1  74.054   3.053
  -4  -5  -1  70.205   2.870
  -4  -5  -1  73.562   4.121
  -4  -5  -1  68.370   2.907
  -4  -5  -1  74.479   2.980
   4  -5   1  75.829   2.874
  -4  -5  -1  74.428   3.143
  -4   5   1  69.747   4.183
   4  -5   1  73.507   4.934
  -4  -5  -1  72.751   2.614
  -4  -5  -1  76.264   2.900
   4  -5  -1  77.478   2.801
  -4   5  -1  75.165   3.007
  -4  -5   1  76.410   2.628
   4  -5  -1  77.109   3.060
  -4   5  -1  73.777   4.230
   4   5   1  71.086   4.142
  -4  -5   1  72.504   2.896
  -4  -5   1  68.405   4.068
  -4   5  -1  68.938   2.619
   4  -5  -1  70.131   4.931
  -4  -5   1  74.792   2.987
   4   5   1  69.612   2.988
  -4  -5   1  77.551   2.926
  -4  -5   1  76.251   2.886
  -4  -5   1  78.892   3.156
  -5  -5  -1  7.3695  0.5047
  -5   5   1  7.9616  0.6426
   5   5  -1  5.6494  1.5071
   5  -5   1  7.7108  0.7428
  -5   5   1  5.8370  1.3970
  -5  -5  -1  8.3662  0.6209
  -5  -5  -1  8.8614  0.6470
   5  -5   1  7.6577  0.7054
  -5  -5  -1  7.4065  0.6961
   5   5  -1  9.4961  0.7874
   5  -5   1  9.0124  2.3089
  -5   5   1  8.1524  0.5382
  -5   5   1  7.5693  0.6332
   5   5  -1  5.9465  0.6325
  -5  -5   1  6.9397  0.6559
  -5  -5   1  6.6018  1.2873
   5   5   1  8.8644  0.7436
  -5  -5   1  8.7333  0.5837
  -5  -5   1  7.9034  0.6106
  -5   5  -1  8.6506  0.6388
  -5  -5   1  7.4441  0.6542
  -5   5  -1  8.0881  0.6361
   5  -5  -1  6.7264  0.8099
   5  -5  -1  7.0075  0.7669
  -5   5  -1  7.4606  0.5250
   5   5   1  7.7629  0.5622
  -5  -5   1  6.7471  0.4980
   5  -5  -1  7.4524  2.2395
   5   5   1  5.5735  1.2877
   6   5  -1  1.6257  0.4892
   6  -5   1  0.9607  0.6161
   6  -5   1  0.9170  0.5637
  -6  -5  -1  1.1494  0.4728
  -6  -5  -1  1.4694  0.4437
  -6   5   1  0.9425  0.4094
  -6   5   1  0.9004  0.5426
  -6   5  -1  1.4921  0.5285
   6  -5  -1  0.5596  0.6220
  -6  -5   1  1.2829  0.4251
  -6  -5   1  1.5934  0.3918
  -6   5  -1  1.1355  0.5414
   6   5   1  1.5529  0.4741
   6   5   1  1.4080  0.5189
  -6  -5   1  1.4078  0.4856
   6  -5  -1  0.6470  0.5262
   0  -6  -1  149.78    7.70
   0  -6   1  152.11    7.73
   0   6  -1  145.85    7.35
   0   6   1  145.33    7.34
   0  -6   1  148.28    7.58
   0  -6  -1  140.79    7.56
  -1   6   1  30.698   2.070
  -1  -6  -1  31.873   2.266
   1   6  -1  29.315   1.829
   1  -6   1  30.289   2.380
   1  -6   1  31.946   2.515
  -1  -6  -1  30.219   2.063
  -1  -6   1  32.011   2.088
  -1   6  -1  30.913   2.033
   1  -6  -1  31.794   2.521
   1  -6  -1  30.420   2.352
  -1  -6   1  35.330   2.225
  -2  -6  -1  520.76   23.72
   2  -6   1  533.78   24.13
  -2  -6  -1  466.55   20.21
  -2   6   1  543.67   23.78
  -2  -6  -1  440.16   17.02
  -2  -6  -1  447.71   19.05
  -2  -6  -1  527.59   23.98
   2  -6   1  479.51   18.14
   2  -6   1  519.95   24.78
  -2  -6  -1  491.77   18.43
   2  -6   1  453.45   19.03
  -2  -6  -1  453.50   18.52
   2  -6   1  455.41   19.07
   2   6  -1  499.10   22.29
  -2  -6  -1  495.31   18.67
  -2  -6  -1  446.02   19.23
   2  -6   1  479.34   18.91
  -2  -6   1  458.03   20.26
   2  -6  -1  562.01   24.78
   2   6   1  495.43   22.27
  -2  -6   1  499.64   18.66
  -2  -6   1  504.07   23.92
   2  -6  -1  470.35   19.24
  -2   6  -1  529.04   23.74
  -2  -6   1  456.06   18.74
  -2  -6   1  454.31   17.14
  -2  -6   1  469.28   18.13
   2  -6  -1  510.53   24.06
  -2  -6   1  454.21   19.63
  -2  -6   1  460.55   18.53
   2  -6  -1  481.34   18.90
  -2  -6   1  534.72   23.73
   3   6  -1  397.73   15.71
  -3  -6  -1  398.94   14.37
  -3  -6  -1  404.37   15.94
  -3  -6  -1  428.43   19.99
  -3  -6  -1  390.02   15.92
   3  -6   1  404.33   15.22
  -3  -6  -1  420.33   15.64
   3  -6   1  410.06   15.85
   3  -6   1  390.57   15.99
   3  -6   1  403.78   15.77
   3  -6   1  420.39   14.45
  -3  -6  -1  431.22   15.65
  -3  -6  -1  410.13   17.05
   3  -6   1  425.33   20.36
   3   6  -1  418.99   18.86
  -3  -6  -1  406.57   15.21
  -3   6   1  429.86   20.05
   3  -6   1  427.75   21.06
  -3   6   1  391.37   14.35
   3   6   1  376.69   15.71
  -3  -6   1  384.71   16.03
  -3  -6   1  389.91   14.14
   3  -6  -1  429.15   20.33
   3   6   1  431.11   18.86
  -3  -6   1  409.33   17.07
  -3   6  -1  426.12   20.03
   3  -6  -1  423.59   15.73
  -3  -6   1  407.16   15.20
  -3  -6   1  416.57   19.98
   3  -6  -1  395.95   14.45
   3  -6  -1  384.22   15.84
  -3  -6   1  382.05   16.54
  -3   6  -1  395.93   14.16
   3  -6  -1  421.40   21.09
   3  -6  -1  391.75   16.00
  -3  -6   1  413.75   15.35
  -3  -6   1  411.07   15.62
  -4  -6  -1  190.13    7.23
  -4   6   1  183.85    9.84
   4  -6   1  194.30    6.93
  -4  -6  -1  199.14    7.37
   4  -6   1  197.16    7.41
   4  -6   1  189.83    7.62
  -4   6   1  202.85    7.60
  -4  -6  -1  192.45    6.64
  -4  -6  -1  193.19    7.56
   4  -6   1  177.14   10.55
   4   6  -1  177.52    7.47
  -4  -6  -1  194.81    7.34
  -4  -6  -1  186.83    9.73
  -4   6   1  193.69    6.65
  -4  -6  -1  201.77    7.90
   4   6  -1  184.63    9.31
  -4  -6   1  200.48    7.35
  -4  -6   1  196.83    7.57
   4   6   1  189.18    7.31
   4   6   1  187.56    7.47
  -4  -6   1  193.74    6.65
  -4  -6   1  177.23    9.69
  -4  -6   1  200.27    7.88
  -4  -6   1  206.50    7.32
  -4   6  -1  179.89    9.77
  -4   6  -1  188.30    6.64
  -4   6  -1  205.44    7.60
   4  -6  -1  189.59    7.64
  -4  -6   1  200.04    7.38
   4  -6  -1  184.51   10.72
   4   6   1  180.93    9.22
   4  -6  -1  186.92    6.90
  -5  -6  -1  22.044   0.993
   5   6  -1  25.045   1.309
  -5   6   1  22.508   1.268
   5  -6   1  23.715   1.247
  -5   6   1  24.206   1.062
   5   6  -1  23.469   1.232
  -5  -6  -1  23.414   1.247
  -5   6   1  22.199   1.148
   5  -6   1  21.447   1.291
  -5  -6  -1  25.240   1.098
  -5  -6  -1  23.258   1.198
  -5  -6   1  24.169   1.157
  -5  -6   1  24.246   1.040
  -5   6  -1  22.985   1.207
  -5  -6   1  21.314   1.190
   5  -6  -1  22.248   1.301
  -5   6  -1  23.140   1.019
  -5  -6   1  22.816   1.143
  -5  -6   1  23.721   1.324
  -5   6  -1  23.622   1.273
   5   6   1  25.770   1.267
   5   6   1  23.727   1.194
   5  -6  -1  23.681   1.346
   6  -6   1  54.728   2.122
  -6  -6  -1  52.071   2.173
   6  -6   1  55.966   2.288
   6   6  -1  54.110   2.200
  -6   6   1  57.316   2.270
   6   6  -1  58.086   2.205
  -6  -6  -1  52.458   2.251
  -6   6   1  49.572   1.950
   6  -6  -1  54.703   2.112
   6  -6  -1  58.505   2.290
   6   6   1  54.557   2.199
  -6  -6   1  55.038   2.186
  -6   6  -1  55.850   2.258
   6   6   1  58.768   2.201
  -6  -6   1  55.813   2.243
  -6  -6   1  48.077   1.942
  -6   6  -1  51.326   2.175
   0  -7  -1  497.26   24.23
   0  -7  -1  447.11   17.07
   0  -7   1  502.54   23.86
   0  -7  -1  459.35   18.37
   0  -7   1  471.03   18.65
   0   7  -1  526.73   23.52
   0   7   1  515.61   23.50
   0  -7   1  458.53   17.98
   0  -7  -1  453.50   18.99
   0  -7  -1  506.31   23.86
   0  -7   1  462.46   16.96
   0  -7  -1  478.78   18.77
   0  -7   1  466.01   19.13
   0  -7   1  515.18   24.27
  -1   7   1  197.10    9.39
   1  -7   1  171.86    7.32
   1  -7   1  193.39    9.94
  -1  -7  -1  176.69    9.55
  -1  -7  -1  178.83    7.66
  -1  -7  -1  175.15    7.32
  -1  -7  -1  194.91    7.15
  -1  -7  -1  182.74    6.47
   1  -7   1  192.12    7.06
   1  -7   1  184.59    7.17
  -1  -7  -1  188.09    7.03
   1  -7   1  183.93    9.65
  -1  -7  -1  183.48    7.17
   1  -7   1  190.47    6.47
  -1  -7   1  198.85    9.41
  -1  -7   1  183.06    7.03
  -1  -7   1  187.66    6.47
   1  -7  -1  183.27    7.18
  -1  -7   1  178.75    7.17
   1   7   1  198.20    9.35
  -1  -7   1  186.65    7.66
   1  -7  -1  191.34    6.47
   1  -7  -1  185.51    7.33
  -1  -7   1  188.65    7.15
   1  -7  -1  204.16    9.97
   1  -7  -1  191.72    9.64
  -1  -7   1  197.79    9.59
  -1   7  -1  200.25    9.38
   1  -7  -1  178.26    7.03
   2  -7   1  112.61    4.65
  -2  -7  -1  123.24    6.05
  -2   7   1  110.30    4.46
   2  -7   1  112.49    6.33
  -2  -7  -1  119.83    4.07
  -2  -7  -1  119.20    4.51
  -2   7   1  118.71    6.16
   2  -7   1  118.74    4.06
   2  -7   1  121.66    4.51
   2  -7   1  125.78    6.73
  -2  -7  -1  103.39    4.59
  -2  -7  -1  116.92    4.42
  -2  -7  -1  122.39    6.26
   2  -7   1  112.43    4.43
   2  -7   1  115.93    4.61
  -2  -7  -1  115.27    4.81
  -2  -7  -1  119.39    4.62
  -2  -7  -1  117.27    4.49
  -2  -7   1  113.48    4.46
  -2  -7   1  121.06    4.49
  -2  -7   1  110.82    4.41
   2   7   1  113.16    4.47
  -2  -7   1  114.19    4.05
  -2  -7   1  115.43    4.81
   2  -7  -1  117.26    4.50
   2  -7  -1  120.14    6.70
  -2  -7   1  113.92    4.51
  -2  -7   1  117.34    6.16
  -2   7  -1  123.14    6.06
   2  -7  -1  115.92    6.30
   2  -7  -1  115.34    4.44
   2  -7  -1  113.14    4.60
  -2  -7   1  123.44    6.10
  -2  -7   1  116.86    4.61
   2  -7  -1  115.30    4.66
  -3  -7  -1  61.880   2.646
   3  -7   1  59.548   3.865
  -3   7   1  62.226   2.175
   3  -7   1  59.476   4.355
  -3   7   1  61.414   3.625
  -3  -7  -1  60.453   2.497
  -3  -7  -1  61.795   3.644
   3  -7   1  62.798   2.447
   3  -7   1  55.547   2.554
   3  -7   1  56.644   2.344
  -3  -7  -1  56.996   2.406
   3  -7   1  60.095   2.459
  -3  -7  -1  60.059   2.398
  -3  -7  -1  59.965   2.188
  -3  -7  -1  61.547   2.432
   3  -7   1  59.553   2.544
  -3   7  -1  59.544   3.565
  -3  -7   1  61.335   2.430
   3  -7  -1  58.145   4.328
  -3  -7   1  58.087   2.166
  -3  -7   1  60.155   2.441
  -3  -7   1  62.696   2.603
   3  -7  -1  63.972   2.563
   3  -7  -1  56.670   2.434
  -3  -7   1  63.424   2.475
  -3   7  -1  58.835   2.188
   3  -7  -1  57.753   2.444
  -3  -7   1  55.005   3.506
   3  -7  -1  56.620   4.019
  -3  -7   1  65.596   2.438
   3  -7  -1  59.998   2.526
  -3  -7   1  64.555   2.432
   3   7   1  56.529   2.424
   4  -7   1  472.09   15.90
  -4   7   1  441.39   18.24
  -4  -7  -1  428.97   22.00
   4   7  -1  446.71   17.45
   4  -7   1  450.01   18.03
  -4  -7  -1  458.57   18.09
  -4  -7  -1  466.61   16.98
   4  -7   1  418.34   23.15
  -4  -7  -1  446.67   18.88
  -4  -7  -1  453.11   15.73
  -4   7   1  443.89   22.10
  -4  -7  -1  442.37   17.74
  -4  -7  -1  449.84   17.27
  -4   7   1  459.78   15.87
   4  -7  -1  456.46   15.89
  -4  -7   1  433.25   15.62
   4  -7  -1  430.33   23.15
   4   7   1  448.62   17.44
  -4  -7   1  436.52   17.07
  -4   7  -1  432.72   22.04
   4   7   1  445.98   17.27
  -4  -7   1  442.11   17.26
  -4  -7   1  450.81   18.39
  -4   7  -1  466.11   18.35
  -4   7  -1  445.41   15.59
  -4  -7   1  456.64   18.94
   4  -7  -1  461.87   17.09
  -4  -7   1  439.21   22.00
   4  -7  -1  464.37   17.58
   5  -7   1  28.720   1.511
  -5  -7  -1  29.790   1.322
   5   7  -1  29.453   1.432
  -5  -7  -1  26.523   1.328
  -5  -7  -1  29.837   1.468
  -5  -7  -1  28.408   1.350
   5  -7   1  28.695   1.378
   5   7  -1  29.008   1.320
  -5   7   1  30.120   1.414
  -5  -7  -1  27.475   1.178
  -5   7   1  28.348   1.194
  -5  -7   1  26.793   1.140
  -5  -7   1  29.815   1.448
  -5   7  -1  27.477   1.161
   5   7   1  26.082   1.299
  -5   7  -1  30.785   1.424
  -5  -7   1  29.414   1.373
  -5  -7   1  27.660   1.324
   5  -7  -1  31.962   1.522
   5  -7  -1  30.718   1.372
   5   7   1  30.401   1.340
  -5   7  -1  27.179   1.337
  -5  -7   1  30.046   1.319
   6   7  -1  72.274   3.009
  -6  -7  -1  79.274   3.004
   6   7  -1  76.095   3.177
   6  -7   1  75.309   2.828
   6  -7   1  80.632   3.118
  -6   7   1  80.524   3.092
   6   7   1  85.063   2.992
  -6  -7   1  75.451   2.998
   6  -7  -1  76.623   2.827
   6   7   1  69.396   3.004
  -6  -7   1  78.598   3.078
  -6   7  -1  81.735   3.088
   6   7   1  69.404   3.161
   0   8  -1  284.40   12.98
   0   8   1  227.75   10.66
   0  -8   1  262.16    9.95
   0  -8   1  255.58   10.21
   0  -8  -1  266.35   10.01
   0  -8   1  268.29   10.01
   0  -8   1  269.11    9.82
   0  -8   1  266.42    9.02
   0  -8  -1  255.34   10.22
   0  -8  -1  255.70    9.02
   0   8   1  270.00   12.96
   0  -8  -1  277.97   13.32
   0  -8  -1  245.00    9.80
   0  -8   1  271.19   13.28
   0  -8  -1  262.37    9.96
  -1  -8  -1  512.45   18.34
   1  -8   1  536.14   25.43
  -1  -8  -1  503.67   20.06
   1  -8   1  475.25   20.10
  -1  -8  -1  502.39   21.47
   1   8  -1  563.58   25.02
   1  -8   1  518.09   18.31
   1  -8   1  493.84   20.14
  -1  -8  -1  562.87   25.41
  -1   8   1  452.26   19.62
   1  -8   1  505.00   19.09
  -1  -8  -1  478.83   19.80
  -1  -8  -1  507.55   19.96
   1  -8   1  533.64   25.97
  -1  -8  -1  470.70   19.27
  -1   8   1  564.94   25.04
  -1  -8   1  492.04   18.16
   1  -8  -1  541.37   25.42
  -1  -8   1  514.54   21.30
   1   8   1  546.28   25.00
   1  -8  -1  487.01   20.08
   1  -8  -1  491.34   18.28
   1  -8  -1  513.53   19.30
   1  -8  -1  553.53   26.00
  -1  -8   1  491.17   19.48
  -1  -8   1  499.84   20.04
   1  -8  -1  484.50   19.80
  -1  -8   1  537.63   25.36
  -1   8  -1  556.94   25.03
  -1  -8   1  493.70   20.16
  -1  -8   1  499.94   19.85
   2  -8   1  165.71    6.58
   2  -8   1  170.28    6.40
   2  -8   1  173.85    9.16
  -2  -8  -1  173.83    6.36
  -2  -8  -1  169.98    6.27
  -2  -8  -1  168.27    6.83
  -2   8   1  165.59    8.49
  -2  -8  -1  160.08    6.51
  -2  -8  -1  165.39    6.38
  -2   8   1  153.93    6.32
   2  -8   1  160.61    6.29
   2  -8   1  164.82    6.52
  -2  -8  -1  160.11    8.65
  -2  -8  -1  168.04    5.75
   2  -8   1  158.84    8.77
  -2  -8   1  175.31    6.36
  -2  -8   1  176.90    6.28
  -2  -8   1  172.04    5.75
   2  -8  -1  163.91    8.77
   2   8   1  151.69    6.30
   2  -8  -1  164.20    6.60
   2  -8  -1  159.78    6.52
  -2  -8   1  167.87    6.37
  -2   8  -1  162.19    8.44
   2  -8  -1  158.81    9.18
   2  -8  -1  172.68    6.28
   2  -8  -1  167.85    6.39
  -2  -8   1  163.14    8.61
  -2  -8   1  166.56    6.81
  -2  -8   1  165.96    8.47
  -3  -8  -1  91.147   3.451
  -3   8   1  87.344   5.023
  -3  -8  -1  89.547   3.122
   3  -8   1  87.935   3.490
   3  -8   1  82.602   3.446
  -3  -8  -1  97.033   3.714
  -3  -8  -1  84.794   4.892
  -3  -8  -1  88.265   3.468
   3  -8   1  92.459   3.617
   3  -8   1  89.066   3.595
  -3   8   1  88.867   3.133
   3  -8   1  78.337   5.619
  -3  -8  -1  90.499   3.500
   3  -8   1  80.890   5.336
  -3  -8  -1  89.885   3.560
  -3   8  -1  79.554   4.827
  -3  -8   1  88.285   3.446
   3  -8  -1  87.522   5.906
  -3  -8   1  85.975   3.536
  -3  -8   1  86.996   3.105
   3  -8  -1  83.067   3.467
   3   8   1  85.415   3.431
  -3  -8   1  89.869   3.462
   3  -8  -1  94.263   3.655
  -3  -8   1  86.745   3.440
   3  -8  -1  85.422   3.582
  -3   8  -1  89.656   3.101
   3  -8  -1  83.747   5.356
   3  -8  -1  82.814   3.420
  -3  -8   1  97.450   3.715
  -3  -8   1  81.576   4.813
  -4  -8  -1  28.614   1.269
  -4   8   1  21.236   2.216
   4  -8   1  22.748   2.708
   4  -8   1  22.893   1.305
  -4  -8  -1  22.853   1.290
  -4  -8  -1  27.374   1.137
  -4   8   1  23.159   1.051
   4  -8   1  22.650   1.266
  -4  -8  -1  21.338   2.082
  -4  -8  -1  24.972   1.245
  -4  -8  -1  23.842   1.028
  -4   8   1  22.348   1.194
   4  -8   1  20.868   1.220
  -4  -8  -1  25.412   1.224
   4  -8   1  24.445   1.250
   4   8  -1  25.062   1.207
  -4   8  -1  24.300   1.201
  -4  -8   1  21.209   1.956
   4  -8  -1  21.054   2.654
  -4   8  -1  23.828   1.029
  -4  -8   1  26.290   1.269
  -4  -8   1  24.638   1.238
   4   8   1  25.949   1.281
  -4  -8   1  26.551   1.365
  -4  -8   1  23.112   1.050
  -4   8  -1  18.959   2.087
   4  -8  -1  21.978   1.231
   4  -8  -1  25.196   1.323
  -4  -8   1  24.178   1.199
  -5   8   1  37.298   1.369
  -5  -8  -1  35.289   1.547
  -5  -8  -1  32.663   1.550
   5  -8   1  34.429   1.712
   5   8  -1  34.903   1.595
   5  -8   1  32.370   1.521
  -5   8   1  36.788   1.624
  -5  -8  -1  34.110   1.391
  -5   8  -1  38.433   1.642
  -5  -8   1  39.746   1.696
  -5  -8   1  34.741   1.389
  -5  -8   1  37.604   1.600
  -5  -8   1  34.752   1.598
  -5   8  -1  34.322   1.548
  -5   8  -1  35.251   1.366
   5  -8  -1  37.654   1.536
   5   8   1  36.143   1.611
   5  -8  -1  40.547   1.713
  -5  -8   1  38.789   1.546
   6  -8   1  2.9786  0.4553
  -6   8   1  2.4735  0.4484
   6   8  -1  3.0002  0.3149
   6   8  -1  3.2023  0.4139
  -6  -8  -1  3.2758  0.3881
  -6  -8   1  3.3177  0.3975
  -6   8  -1  3.6642  0.4532
   6  -8  -1  4.0084  0.4559
   0  -9   1  1.4414  0.5199
   0   9   1  1.7631  0.3710
   0  -9   1  2.1482  0.6374
   0  -9  -1  1.7132  0.4724
   0  -9   1  1.6348  0.5281
   0  -9  -1  1.8432  0.6194
   0  -9   1  0.9743  1.7943
   0  -9  -1  3.0370  1.5090
   0  -9  -1  1.9886  0.4157
   0  -9   1  2.1201  0.3920
   0   9   1  1.9413  1.2679
   0  -9  -1  1.9373  0.6435
   0  -9   1  2.9434  0.4674
   0  -9  -1  1.5897  0.4646
   0   9  -1  3.0735  1.0926
   1  -9   1  31.943   1.499
  -1  -9  -1  33.315   1.475
  -1  -9  -1  33.423   1.409
   1   9  -1  33.691   2.342
   1  -9   1  28.452   2.828
  -1  -9  -1  29.883   2.678
   1  -9   1  31.531   2.779
  -1   9   1  33.933   2.411
  -1  -9  -1  32.602   1.562
  -1  -9  -1  32.889   1.497
   1  -9   1  32.456   1.290
   1  -9   1  34.739   1.504
   1  -9   1  31.711   1.544
  -1   9   1  32.396   1.389
  -1  -9  -1  31.970   1.294
  -1  -9   1  33.478   1.573
  -1   9  -1  31.695   2.344
  -1  -9   1  31.223   1.486
  -1  -9   1  31.378   1.290
   1  -9  -1  34.200   1.540
   1  -9  -1  34.560   1.598
   1   9   1  32.591   2.294
  -1   9  -1  30.635   1.401
   1  -9  -1  31.780   2.818
  -1  -9   1  32.092   1.418
  -1  -9   1  32.601   1.468
  -1  -9   1  32.048   1.555
   1  -9  -1  33.772   1.282
   1  -9  -1  33.545   1.487
  -1  -9   1  29.527   2.875
  -2  -9  -1  28.916   1.218
  -2  -9  -1  28.803   1.452
  -2  -9  -1  29.843   1.463
  -2   9   1  27.233   2.260
   2  -9   1  24.400   2.704
   2  -9   1  27.909   1.522
  -2  -9  -1  24.566   1.347
  -2   9   1  28.512   1.143
  -2  -9  -1  26.574   2.583
   2  -9   1  28.967   1.369
   2  -9   1  25.527   2.895
  -2  -9  -1  27.583   1.261
   2  -9   1  28.441   1.479
   2  -9   1  28.727   1.474
  -2  -9  -1  29.303   1.480
   2   9  -1  30.021   2.354
  -2   9   1  25.729   1.237
  -2  -9   1  29.481   1.471
   2  -9  -1  27.965   2.878
  -2   9  -1  27.234   2.200
   2   9   1  27.180   2.110
   2  -9  -1  30.474   1.340
  -2  -9   1  23.787   2.334
   2  -9  -1  29.436   1.407
  -2  -9   1  27.376   1.342
   2   9   1  25.567   1.333
  -2  -9   1  26.958   1.334
   2  -9  -1  26.951   1.443
  -2  -9   1  28.262   1.226
   2  -9  -1  27.039   2.684
   2  -9  -1  29.496   1.472
  -2  -9   1  29.126   1.273
  -3  -9  -1  383.01   15.65
   3  -9   1  417.41   15.48
  -3  -9  -1  404.82   14.73
  -3  -9  -1  389.63   16.39
  -3  -9  -1  378.25   13.96
  -3   9   1  387.80   13.56
   3  -9   1  381.24   14.73
   3  -9   1  417.85   15.36
   3  -9   1  375.79   20.49
   3   9  -1  392.74   14.85
   3  -9   1  400.90   15.05
  -3  -9  -1  395.43   15.36
  -3   9   1  374.49   19.47
   3  -9   1  365.77   19.87
   3  -9  -1  430.32   15.49
   3   9   1  390.64   19.42
  -3  -9   1  389.90   19.49
   3  -9  -1  401.80   15.04
   3  -9  -1  384.23   14.72
   3  -9  -1  368.33   19.86
   3  -9  -1  405.85   15.35
  -3  -9   1  399.60   15.69
  -3  -9   1  389.75   13.88
  -3  -9   1  395.99   16.42
  -3   9  -1  385.35   19.49
  -3   9  -1  389.05   13.80
   3  -9  -1  381.92   20.53
   3   9   1  387.75   14.84
  -3  -9   1  420.92   14.73
  -3  -9   1  415.78   14.96
   4   9  -1  127.35    4.89
  -4  -9  -1  136.22    4.93
  -4   9   1  127.83    4.44
   4  -9   1  124.25    5.12
  -4   9   1  132.93    5.07
  -4  -9  -1  134.60    5.28
  -4  -9  -1  123.47    4.91
  -4  -9  -1  124.23    4.44
  -4  -9  -1  128.38    4.84
   4  -9   1  116.85    5.04
  -4  -9   1  129.68    5.29
   4  -9  -1  110.88    5.08
  -4  -9   1  132.49    4.91
   4   9   1  126.72    4.87
  -4  -9   1  127.66    4.93
  -4   9  -1  135.97    5.06
  -4  -9   1  126.86    4.44
  -4   9  -1  128.21    4.44
   4  -9  -1  116.84    4.92
  -5   9   1  7.0383  0.4779
   5  -9   1  6.0678  0.6751
  -5   9   1  5.8896  0.5760
  -5  -9  -1  6.4754  0.5564
  -5  -9  -1  7.5892  0.6303
  -5  -9  -1  6.7160  0.4980
   5   9  -1  7.3383  0.6173
  -5  -9   1  7.4325  0.4876
  -5   9  -1  6.5331  0.4707
  -5  -9   1  7.1033  0.5809
  -5  -9   1  6.2217  0.5996
  -5   9  -1  6.9269  0.5820
   5   9   1  8.1765  0.6171
   5  -9  -1  6.6831  0.6619
   5   9   1  7.1984  0.6438
  -5   9  -1  6.8523  0.5851
   0 -10  -1  58.916   3.947
   0 -10  -1  56.976   2.497
   0 -10   1  59.650   2.419
   0 -10  -1  59.805   2.380
   0 -10  -1  60.392   2.161
   0 -10   1  54.089   3.913
   0  10  -1  59.515   3.659
   0 -10   1  58.652   2.498
   0 -10  -1  59.324   2.398
   0 -10   1  61.352   2.397
   0 -10  -1  58.977   2.468
   0  10   1  57.447   3.510
   0 -10   1  60.304   2.198
   0 -10   1  57.457   2.391
  -1 -10  -1  53.758   2.261
  -1  10   1  53.890   2.224
   1  10  -1  50.711   3.315
  -1 -10  -1  57.740   2.023
  -1  10   1  53.635   3.528
  -1 -10  -1  58.292   2.375
   1 -10   1  52.527   2.354
  -1 -10  -1  55.409   2.270
   1 -10   1  53.343   2.358
  -1 -10  -1  56.670   3.929
   1 -10   1  57.160   2.046
   1 -10   1  48.992   3.809
   1 -10   1  55.223   2.248
  -1 -10  -1  55.427   2.261
   1  10   1  52.094   2.359
   1 -10  -1  55.503   2.276
  -1 -10   1  56.338   2.317
  -1  10  -1  55.810   2.221
  -1 -10   1  56.537   2.062
  -1 -10   1  52.665   2.258
  -1 -10   1  49.748   3.838
   1 -10  -1  59.133   2.049
   1 -10  -1  54.565   2.333
   1 -10  -1  55.052   3.821
   1 -10  -1  55.795   2.356
  -1  10  -1  51.818   3.482
  -1 -10   1  54.039   2.231
  -1 -10   1  54.853   2.365
   1  10   1  51.694   3.293
   2 -10   1  73.090   2.956
  -2 -10  -1  73.754   2.689
  -2 -10  -1  76.096   2.972
   2  10  -1  69.994   4.183
   2 -10   1  76.494   3.069
  -2 -10  -1  77.771   2.988
  -2  10   1  71.887   2.926
  -2  10   1  70.158   4.360
   2 -10   1  68.911   4.679
   2 -10   1  73.105   3.080
   2 -10   1  63.657   4.953
   2 -10   1  74.586   3.021
  -2 -10  -1  76.747   2.944
  -2  10   1  75.061   2.680
  -2 -10  -1  75.101   3.068
   2 -10  -1  62.608   4.797
  -2 -10   1  79.065   3.186
  -2 -10   1  76.819   2.969
  -2 -10   1  77.168   2.663
   2 -10  -1  75.055   2.972
  -2 -10   1  75.988   2.943
   2 -10  -1  68.101   4.945
   2 -10  -1  73.843   2.986
  -2  10  -1  73.907   2.645
   2 -10  -1  74.149   3.108
  -2  10  -1  74.177   4.274
  -2 -10   1  74.432   2.992
   2 -10  -1  74.223   3.116
   2  10   1  72.269   4.259
  -3  10   1  179.03    6.09
  -3 -10  -1  179.72    6.76
   3  10  -1  158.74    6.66
   3 -10   1  177.90    6.98
   3 -10   1  173.81    6.76
   3 -10   1  172.70    6.65
   3 -10   1  170.43    6.92
  -3 -10  -1  176.82    6.64
  -3 -10  -1  181.63    6.73
  -3 -10  -1  179.50    6.09
  -3 -10   1  178.37    6.64
  -3 -10   1  182.10    6.73
   3 -10  -1  158.65    6.64
   3  10   1  165.69    6.66
  -3 -10   1  182.59    7.23
   3 -10  -1  175.80    6.92
  -3 -10   1  180.31    6.76
   3 -10  -1  171.73    6.77
  -3 -10   1  176.93    6.09
  -3  10  -1  182.91    6.09
   3 -10  -1  175.35    6.98
   4 -10   1  9.7826  0.7788
  -4 -10  -1  10.820   0.795
   4 -10   1  9.6646  0.7315
   4  10  -1  11.888   0.838
  -4 -10  -1  9.7874  0.7115
  -4 -10  -1  10.298   0.750
   4 -10   1  10.839   0.891
  -4  10   1  9.3723  0.7164
  -4 -10  -1  10.577   0.848
  -4  10   1  9.3060  0.7069
  -4  10  -1  9.5226  0.6794
  -4  10  -1  10.960   0.846
  -4 -10   1  11.620   0.889
   4 -10  -1  11.303   0.957
   4  10   1  10.386   0.840
  -4 -10   1  10.479   0.864
   4  10   1  10.652   0.806
  -4 -10   1  9.6134  0.7753
  -4 -10   1  10.297   0.678
  -5 -10  -1  145.10    6.09
   5  10  -1  165.33    6.06
   5 -10   1  172.95    6.33
  -5  10   1  149.58    5.52
  -5  10   1  161.80    6.30
  -5 -10  -1  161.74    6.13
   5  10  -1  164.78    6.54
  -5 -10   1  149.55    5.52
  -5 -10   1  161.44    6.14
   5 -10  -1  171.10    6.33
  -5  10  -1  159.84    6.31
   5  10   1  165.59    6.54
  -5 -10   1  152.92    6.10
   5  10   1  158.32    6.06
   0 -11  -1  0.4048  0.7053
   0 -11   1 -0.3841  1.8873
   0 -11  -1  0.4217  0.4830
   0 -11  -1  0.0798  0.6899
   0 -11   1  1.5669  0.5623
   0  11   1  0.3770  1.3461
   0 -11   1  1.1982  0.7112
   0  11  -1 -0.1412  1.0815
   0 -11   1  1.1573  0.4934
   0 -11  -1 -0.9074  1.8388
   0 -11   1  0.4086  0.7376
   0 -11   1  0.7546  0.5660
   0 -11  -1  0.6635  0.4261
   1 -11   1  16.509   1.215
  -1 -11  -1  15.570   1.155
  -1  11   1  14.998   1.830
  -1 -11  -1  14.779   0.907
   1  11  -1  14.230   0.927
  -1 -11  -1  14.753   0.950
  -1 -11  -1  14.575   1.066
   1 -11   1  14.937   1.062
   1 -11   1  9.9865  1.9845
  -1 -11  -1  14.850   1.926
   1 -11   1  13.882   0.852
  -1  11   1  14.489   0.883
   1  11  -1  15.601   1.594
   1 -11   1  17.324   1.020
  -1 -11  -1  14.545   0.975
   1 -11  -1  16.860   0.856
   1 -11  -1  16.963   0.978
  -1  11  -1  14.970   1.790
   1 -11  -1  12.491   2.021
   1 -11  -1  15.552   1.033
   1  11   1  14.496   0.949
  -1 -11   1  14.428   0.937
  -1 -11   1  14.634   0.986
   1  11   1  13.798   1.693
  -1 -11   1  14.097   1.069
   1 -11  -1  19.432   1.209
  -1 -11   1  11.732   2.115
  -1  11  -1  14.759   0.916
  -1 -11   1  13.951   1.017
  -1 -11   1  16.090   0.810
   2 -11   1  108.28    4.17
  -2 -11  -1  106.71    4.19
   2 -11   1  107.45    4.19
  -2 -11  -1  112.13    4.18
  -2 -11  -1  103.48    4.27
   2 -11   1  92.207   6.323
  -2 -11  -1  109.72    3.76
  -2  11   1  94.499   5.811
  -2  11   1  109.30    3.76
  -2  11   1  98.431   4.117
   2 -11   1  109.99    4.33
  -2 -11  -1  108.31    4.15
  -2 -11   1  111.18    4.15
   2  11   1  111.53    4.43
   2 -11  -1  106.21    4.17
   2 -11  -1  95.552   6.251
  -2 -11   1  109.61    3.75
  -2 -11   1  106.19    4.16
  -2  11  -1  95.669   5.794
   2 -11  -1  110.72    4.19
  -2 -11   1  111.34    4.16
   2 -11  -1  107.56    4.31
  -2  11  -1  106.87    3.76
  -3 -11  -1  19.106   0.935
  -3 -11  -1  17.987   1.100
  -3 -11  -1  17.705   0.982
   3 -11   1  15.849   1.086
  -3  11   1  18.151   1.036
  -3 -11  -1  17.451   1.086
   3 -11   1  17.057   1.106
  -3  11   1  17.156   0.885
   3 -11   1  17.323   1.063
   3 -11   1  18.625   1.132
   3  11   1  18.051   1.016
  -3 -11   1  18.197   0.900
   3 -11  -1  16.013   1.117
  -3 -11   1  16.590   0.985
   3 -11  -1  15.613   1.117
  -3 -11   1  18.616   0.993
   3 -11  -1  16.888   1.037
  -3 -11   1  16.294   1.063
   3 -11  -1  17.192   1.107
  -3  11  -1  18.184   0.862
   4  11  -1  4.7906  0.5122
   4  11  -1  3.9182  0.4552
  -4  11   1  3.4016  0.4635
  -4  11   1  3.7782  0.5383
  -4 -11  -1  4.2500  0.5233
  -4 -11  -1  3.9836  0.4617
   4 -11   1  3.3469  0.5302
  -4 -11  -1  3.7883  0.4679
  -4 -11  -1  2.9873  0.5701
   4 -11   1  4.2718  0.5699
   4 -11  -1  3.0393  0.5621
  -4 -11   1  4.2093  0.4681
  -4  11  -1  3.3052  0.4276
  -4  11  -1  3.8101  0.5350
   4  11   1  4.4450  0.4489
  -4 -11   1  4.2680  0.4797
  -4 -11   1  3.5932  0.5448
   4  11   1  5.2284  0.4891
   0 -12   1  1.4059  0.4682
   0 -12   1  0.1246  0.7065
   0  12   1  0.4700  0.5470
   0 -12  -1 -0.7601  0.5190
   0  12  -1 -0.1345  0.3944
   0 -12   1  0.4998  0.4778
   0 -12  -1  0.1641  0.6951
   0 -12   1  0.7518  0.7302
   0 -12  -1 -0.0520  0.7016
   0 -12  -1  0.2730  0.4708
  -1 -12  -1  67.067   2.672
  -1 -12  -1  66.559   2.782
   1 -12   1  66.014   2.694
   1 -12   1  69.405   2.387
  -1 -12  -1  66.159   2.685
  -1 -12  -1  66.707   2.424
   1 -12   1  62.709   2.690
  -1  12   1  64.225   2.636
   1 -12   1  69.396   2.782
  -1 -12   1  67.581   2.664
  -1  12  -1  63.580   2.621
   1 -12  -1  64.906   2.827
  -1 -12   1  69.900   2.818
  -1 -12   1  68.709   2.695
   1  12   1  63.090   2.801
   1 -12  -1  63.983   2.677
  -1 -12   1  69.096   2.737
  -1 -12   1  67.475   2.430
   1 -12  -1  68.053   2.726
   1 -12  -1  65.915   2.412
  -2 -12  -1  24.615   1.308
  -2 -12  -1  23.331   1.260
  -2 -12  -1  24.505   1.069
   2 -12   1  25.111   1.369
   2 -12   1  24.028   1.209
  -2  12   1  25.412   1.079
   2 -12   1  24.226   1.371
  -2 -12  -1  24.567   1.119
   2  12  -1  22.499   1.190
  -2  12  -1  24.497   1.068
   2 -12  -1  23.750   1.258
   2  12   1  23.026   1.185
  -2 -12   1  24.274   1.199
  -2 -12   1  24.567   1.084
   2 -12  -1  21.656   1.225
   2 -12  -1  26.399   1.330
  -2 -12   1  25.816   1.259
  -2 -12   1  24.398   1.317
  -3  12   1  29.937   1.206
   3  12  -1  30.942   1.403
  -3  12   1  32.297   1.451
  -3 -12  -1  31.822   1.406
  -3 -12  -1  29.300   1.395
   3 -12   1  28.567   1.469
   3 -12   1  28.303   1.401
  -3 -12  -1  29.005   1.352
   3 -12   1  32.110   1.476
  -3 -12  -1  31.089   1.232
   3 -12  -1  26.322   1.381
  -3 -12   1  32.145   1.258
  -3  12  -1  29.617   1.228
   3  12   1  32.301   1.410
  -3 -12   1  30.567   1.399
   3 -12  -1  31.703   1.445
  -3 -12   1  30.722   1.448
  -3 -12   1  29.678   1.355
  -3  12  -1  32.317   1.414
  -4  12   1  14.403   0.659
  -4  12   1  12.755   0.805
  -4 -12  -1  14.181   0.781
  -4 -12  -1  12.935   0.682
  -4 -12  -1  14.722   0.790
  -4 -12  -1  11.509   0.756
   4  12  -1  16.209   0.766
  -4 -12   1  14.706   0.777
  -4 -12   1  14.415   0.774
  -4  12  -1  11.898   0.644
   4  12   1  17.650   0.771
  -4 -12   1  13.362   0.666
  -4  12  -1  13.032   0.745
  -4  12  -1  13.746   0.824
   0 -13  -1  23.206   1.313
   0 -13   1  23.630   1.292
   0 -13  -1  22.595   1.216
   0 -13   1  22.610   1.172
   0 -13   1  22.639   0.965
   0 -13  -1  22.600   1.017
   0  13  -1  23.404   1.105
   0 -13   1  22.985   1.212
   0  13   1  24.119   1.173
   0 -13  -1  25.367   1.315
  -1  13   1  29.332   1.270
   1  13  -1  30.612   1.345
  -1 -13  -1  30.721   1.462
  -1 -13  -1  29.896   1.353
  -1  13   1  30.555   1.208
   1 -13   1  28.624   1.488
  -1 -13  -1  27.628   1.470
   1 -13   1  28.564   1.420
  -1 -13  -1  29.476   1.195
   1 -13   1  27.694   1.358
   1  13   1  31.463   1.348
   1 -13  -1  28.510   1.330
  -1 -13   1  29.087   1.364
   1 -13  -1  31.461   1.414
  -1 -13   1  30.103   1.446
  -1 -13   1  29.508   1.209
   1 -13  -1  28.691   1.470
  -1  13  -1  25.803   1.289
  -1 -13   1  30.860   1.459
   2 -13   1  32.898   1.600
  -2 -13  -1  32.333   1.427
   2 -13   1  34.385   1.578
  -2  13   1  33.372   1.281
  -2 -13  -1  31.911   1.275
  -2 -13  -1  32.050   1.497
   2  13  -1  30.231   1.442
   2 -13   1  32.267   1.477
  -2  13  -1  33.714   1.315
  -2 -13   1  32.698   1.483
   2  13   1  32.164   1.463
  -2 -13   1  33.672   1.457
   2 -13  -1  33.550   1.553
  -2 -13   1  35.199   1.502
   2 -13  -1  32.036   1.442
  -2 -13   1  33.404   1.285
   2 -13  -1  32.911   1.545
  -3 -13  -1  17.795   0.835
   3  13  -1  18.933   0.887
  -3 -13  -1  18.385   1.000
  -3 -13  -1  19.161   0.928
  -3  13   1  19.451   0.822
   3 -13   1  15.726   0.939
  -3  13   1  19.044   0.972
   3 -13   1  18.226   0.994
   3 -13   1  15.483   0.961
   3 -13  -1  17.682   0.990
   3  13   1  19.643   0.900
  -3 -13   1  18.594   0.940
  -3 -13   1  17.418   0.965
  -3 -13   1  17.855   0.786
  -3  13  -1  19.572   0.983
  -3 -13   1  18.318   0.926
  -3  13  -1  18.024   0.797
   0 -14   1  10.313   0.816
   0 -14  -1  10.100   0.775
   0 -14   1  10.456   0.856
   0  14  -1  10.136   0.690
   0 -14   1  11.640   0.850
   0 -14  -1  12.906   0.935
   0 -14  -1  11.901   0.910
   0 -14   1  9.7529  0.6230
   0  14   1  10.670   0.718
   1 -14   1  141.95    5.28
   1 -14   1  138.60    5.48
   1  14  -1  138.49    5.30
  -1  14   1  148.26    4.81
  -1  14   1  129.42    5.28
  -1 -14  -1  135.37    5.34
  -1 -14  -1  141.95    4.81
  -1 -14  -1  141.44    5.26
  -1 -14  -1  138.32    5.45
   1 -14   1  134.71    5.34
  -1 -14   1  137.79    5.34
   1 -14  -1  144.08    5.48
   1 -14  -1  135.33    5.27
  -1  14  -1  145.67    4.82
  -1 -14   1  129.54    5.44
  -1 -14   1  142.69    5.26
   1  14   1  138.85    5.30
   1 -14  -1  131.21    5.33
  -2 -14  -1  134.91    5.20
  -2 -14  -1  138.40    5.29
   2 -14   1  138.23    5.41
  -2  14   1  141.29    5.42
  -2 -14  -1  128.97    4.75
  -2  14   1  147.20    4.76
   2 -14   1  129.57    5.20
   2  14  -1  145.71    5.25
   2 -14   1  127.67    5.29
  -2 -14   1  140.96    5.20
  -2 -14   1  140.28    5.28
   2  14   1  142.10    5.26
   2 -14  -1  138.78    5.41
   2 -14  -1  126.30    5.19
  -2  14  -1  143.96    4.76
  -2 -14   1  133.80    4.76
   0 -15  -1  15.918   0.905
   0  15   1  16.682   0.705
   0 -15   1  15.391   0.824
   0  15   1  14.709   0.721
   0  15  -1  16.169   0.708
   0 -15   1  15.873   0.834
   0 -15  -1  14.979   0.839
   0 -15   1  16.002   0.912
   1   0  -2  78.075   3.854
  -1   0  -2  79.843   4.097
  -1   0  -2  80.140   3.965
   1   0   2  77.962   3.857
   1   0  -2  82.411   4.255
  -1   0   2  81.246   4.027
   1   0   2  85.340   4.321
  -2   0   2  4.0214  0.7699
  -2   0  -2  3.3152  0.7643
   2   0  -2  3.3845  1.2034
   2   0   2  5.4436  0.9275
  -2   0  -2  4.6198  0.7055
   2   0   2  5.1677  1.1566
  -3   0  -2  13.457   1.386
   3   0  -2  15.084   1.508
  -3   0   2  14.838   1.424
   3   0   2  15.079   1.590
   3   0  -2  13.093   1.328
   3   0   2  15.607   1.377
  -3   0  -2  15.275   1.353
  -4   0  -2  73.041   2.935
  -4   0  -2  72.436   2.622
   4   0   2  77.663   3.022
  -4   0   2  72.907   2.941
  -4   0   2  73.340   3.028
   4   0   2  78.916   4.202
  -4   0   2  80.812   4.112
   4   0  -2  79.190   4.706
  -4   0  -2  75.979   3.013
  -4   0   2  74.953   2.911
   4   0  -2  75.235   4.109
  -4   0  -2  77.887   4.054
   4   0  -2  75.861   2.803
   4   0   2  76.928   4.507
  -4   0   2  72.126   2.903
   4   0   2  70.611   2.932
   4   0  -2  75.093   2.994
  -4   0   2  74.081   2.635
   4   0   2  72.462   2.786
   5   0   2  62.606   2.472
  -5   0   2  64.185   2.513
  -5   0   2  62.328   3.734
   5   0   2  56.134   3.630
   5   0  -2  56.601   2.561
  -5   0   2  63.867   2.589
   5   0   2  64.658   2.566
  -5   0   2  60.756   2.524
  -5   0  -2  64.034   2.550
  -5   0   2  63.947   2.262
   5   0  -2  61.972   3.719
  -5   0  -2  65.516   2.614
   5   0  -2  61.235   2.484
   6   0   2 -0.6526  0.5398
  -6   0   2  0.1943  0.4311
   6   0   2 -0.4822  0.6347
  -6   0  -2 -0.7458  0.5578
   6   0  -2  1.2836  0.6737
  -6   0   2 -0.0515  0.4284
   6   0  -2 -0.1681  0.4364
  -6   0   2 -0.8305  0.5875
  -6   0  -2  0.5191  0.5097
  -7   0  -2  48.875   2.079
  -7   0   2  51.755   2.078
   7   0   2  50.867   1.900
  -7   0  -2  48.571   2.010
   7   0  -2  53.576   1.911
   0  -1   2 4013.13  200.94
   1  -1   2 2802.14  133.61
  -1   1   2 2729.96  131.68
   1  -1   2 2750.87  137.24
   1  -1   2 2718.86  124.32
   1   1  -2 2585.78  135.68
   1   1  -2 2585.35  124.25
  -1  -1  -2 2672.77  132.99
   1  -1  -2 2708.13  132.26
   1  -1  -2 2730.68  136.99
  -1   1  -2 2607.17  130.72
   1   1   2 2785.81  135.38
   1  -1  -2 2594.79  123.96
  -1  -1   2 2778.95  131.51
   1   1   2 2595.39  124.15
   2  -1   2  648.31   31.17
   2  -1   2  668.48   31.89
   2  -1   2  615.28   29.09
  -2  -1  -2  658.62   32.25
   2   1  -2  632.10   31.81
   2   1  -2  603.72   30.34
  -2  -1  -2  619.12   31.72
  -2   1   2  632.71   32.47
  -2   1  -2  623.35   31.96
   2  -1  -2  628.99   31.83
   2  -1  -2  615.31   30.21
   2   1   2  660.64   30.69
   2  -1  -2  674.55   31.90
   2   1   2  655.66   31.80
  -2  -1   2  644.00   31.95
   3   1  -2  179.12    9.52
   3  -1   2  187.17    8.70
  -3  -1  -2  178.72    9.15
  -3  -1  -2  194.05    9.07
  -3   1   2  179.24    9.13
   3  -1   2  180.83    9.60
   3   1  -2  181.23    8.73
   3  -1  -2  183.16    8.70
  -3  -1   2  184.96    9.12
  -3   1  -2  192.93    9.09
   3   1   2  187.44    8.73
   3  -1  -2  185.98    9.72
  -3   1  -2  177.15    9.18
   3   1   2  182.41    9.50
   4  -1   2  53.818   2.381
  -4   1   2  58.955   2.061
   4  -1   2  58.114   3.896
   4  -1   2  59.338   3.326
   4  -1   2  58.224   2.220
  -4   1   2  55.292   2.273
   4   1  -2  60.364   2.263
  -4  -1  -2  58.113   2.347
  -4  -1  -2  52.640   2.281
  -4  -1  -2  57.370   2.299
  -4  -1  -2  55.254   2.042
  -4   1   2  59.359   2.366
  -4   1   2  63.035   3.361
   4   1  -2  65.281   3.436
  -4  -1  -2  56.620   3.222
   4  -1   2  54.804   2.336
  -4  -1   2  61.590   3.328
   4  -1  -2  54.465   2.397
  -4   1  -2  60.306   3.343
  -4  -1   2  55.476   2.297
  -4  -1   2  58.602   2.342
   4   1   2  59.447   2.351
  -4   1  -2  53.962   2.059
   4  -1  -2  57.929   3.350
  -4  -1   2  55.493   2.465
  -4   1  -2  60.632   2.364
  -4   1  -2  56.382   2.301
  -4  -1   2  58.980   2.284
   4  -1  -2  58.835   4.031
   4  -1  -2  56.176   2.385
  -4  -1   2  58.721   2.054
  -4  -1   2  60.032   2.355
   4   1   2  60.814   3.389
   4   1   2  55.277   2.224
   4  -1  -2  58.258   2.238
  -5   1   2  12.825   0.728
  -5  -1  -2  11.290   0.775
  -5  -1  -2  9.9797  0.7438
   5   1  -2  9.2611  1.8368
   5  -1   2  11.640   0.966
   5  -1   2  10.516   1.501
   5   1  -2  14.047   1.042
   5  -1   2  9.9085  0.8669
  -5   1   2  12.867   1.617
  -5   1   2  9.3216  0.7896
  -5   1   2  11.753   0.782
   5   1  -2  10.628   0.808
  -5   1  -2  10.491   0.732
  -5  -1   2  11.639   0.709
  -5  -1   2  9.8787  1.5160
  -5  -1   2  13.118   0.956
   5   1   2  9.5104  1.5396
  -5   1  -2  10.465   0.805
  -5  -1   2  12.729   0.930
   5  -1  -2  9.5031  1.7304
   5   1   2  8.7166  0.7722
   5  -1  -2  10.736   0.853
   5   1   2  10.315   0.849
  -5  -1   2  11.949   0.780
   5   1   2  9.4084  0.7092
   5  -1  -2  13.602   0.974
  -6  -1  -2  110.58    4.33
   6   1  -2  116.82    4.43
   6   1  -2  111.64    4.09
  -6  -1  -2  107.71    4.46
  -6   1   2  109.69    3.90
   6  -1   2  102.56    4.39
   6  -1   2  114.52    4.12
  -6   1   2  117.84    4.48
   6   1   2  113.26    4.39
   6  -1  -2  115.05    4.13
   6   1   2  111.09    4.07
  -6   1  -2  116.87    4.46
   6  -1  -2  113.20    4.41
  -6  -1   2  107.98    3.89
  -6  -1   2  101.53    4.44
  -6  -1   2  108.46    4.33
  -6   1  -2  113.52    4.34
  -7  -1  -2  25.333   1.143
   7   1  -2  29.323   1.178
  -7   1   2  26.899   1.198
  -7  -1  -2  27.370   1.205
  -7  -1   2  28.175   1.233
   7  -1  -2  26.642   1.136
  -7   1  -2  26.099   1.211
  -7   1  -2  24.694   1.140
   7  -1  -2  27.789   1.150
   0   2   2  231.70   12.47
   0  -2   2  274.27   12.93
   0  -2  -2  267.77   12.65
   0   2   2  251.90   12.04
   0  -2   2  272.79   12.65
   0  -2  -2  257.86   12.91
   0  -2   2  249.59   12.48
   0  -2   2  259.52   11.76
   1   2  -2 1951.86  102.88
  -1   2   2 2016.51  101.04
   1  -2   2 2079.19  105.64
   1  -2   2 2120.20  102.92
  -1  -2  -2 2093.00  101.89
  -1  -2  -2 2105.98  100.36
   1   2  -2 2029.91   95.28
   1  -2   2 2057.13   94.79
  -1  -2   2 2054.78  100.74
   1   2   2 2042.64  102.65
  -1  -2   2 2069.50  100.87
   1  -2  -2 1994.82  101.45
   1  -2  -2 1960.32   94.31
  -1   2  -2 2040.73  100.34
   1   2   2 2026.48   95.21
   1  -2  -2 2017.26  105.92
  -2  -2  -2  327.25   16.38
   2   2  -2  332.23   15.36
  -2  -2  -2  343.91   16.21
   2  -2   2  345.41   16.94
  -2   2   2  337.42   16.26
   2   2  -2  325.26   16.72
   2  -2   2  327.10   15.33
   2  -2   2  338.34   16.46
   2  -2  -2  333.61   15.35
   2  -2  -2  341.54   16.93
   2  -2  -2  336.21   16.39
  -2   2  -2  329.95   16.21
   2   2   2  331.41   15.35
   2   2   2  325.07   16.70
  -2  -2   2  340.41   16.24
   3   2  -2  141.62    7.55
   3  -2   2  128.83    7.76
   3   2  -2  147.55    7.02
  -3  -2  -2  144.38    7.22
   3  -2   2  151.67    7.02
  -3   2   2  159.59    7.36
   3  -2   2  144.42    7.43
  -3  -2   2  147.02    7.30
   3   2   2  149.33    7.02
  -3   2  -2  144.29    7.27
   3  -2  -2  151.75    7.02
   3   2   2  141.65    7.51
   3  -2  -2  133.48    7.80
   4  -2   2  73.774   4.898
  -4   2   2  80.007   4.294
   4  -2   2  78.322   3.171
  -4   2   2  78.102   2.734
   4  -2   2  82.335   4.279
   4   2  -2  75.175   2.895
   4   2  -2  81.237   4.260
  -4  -2  -2  76.480   3.060
  -4  -2  -2  75.483   2.715
  -4   2   2  81.363   3.164
  -4  -2  -2  75.353   4.162
  -4   2   2  73.049   3.037
  -4  -2  -2  75.280   2.991
   4  -2   2  77.691   3.110
  -4  -2  -2  76.284   3.111
   4  -2   2  77.365   2.906
   4  -2  -2  76.017   4.834
  -4  -2   2  76.586   3.032
  -4   2  -2  74.738   2.732
  -4  -2   2  74.952   3.248
   4  -2  -2  81.017   4.174
  -4  -2   2  78.183   3.121
   4   2   2  82.538   4.246
  -4   2  -2  74.857   3.042
   4   2   2  75.604   2.886
  -4   2  -2  79.452   4.225
  -4  -2   2  76.513   3.023
  -4  -2   2  80.923   2.729
  -4   2  -2  78.659   3.127
  -4  -2   2  82.019   4.239
  -4  -2   2  78.318   3.038
   4  -2  -2  74.159   3.145
   4  -2  -2  77.934   3.084
   4   2   2  81.521   3.103
   4  -2  -2  78.153   2.914
  -5  -2  -2  80.890   3.145
  -5   2   2  83.113   3.219
   5  -2   2  81.113   3.197
   5  -2   2  76.877   3.255
   5   2  -2  81.345   4.463
  -5   2   2  81.003   2.817
   5   2  -2  79.428   3.188
  -5  -2  -2  82.036   3.233
   5  -2   2  63.832   4.942
   5  -2   2  74.591   4.379
  -5   2   2  77.760   3.119
   5   2  -2  76.940   2.990
  -5   2   2  68.436   4.451
   5  -2   2  80.313   2.994
   5  -2  -2  74.201   4.295
   5  -2  -2  72.393   3.255
   5  -2  -2  71.062   5.161
  -5  -2   2  80.933   3.209
  -5  -2   2  78.814   3.146
   5   2   2  75.480   4.372
  -5   2  -2  82.067   3.150
   5  -2  -2  80.962   3.070
  -5  -2   2  78.283   3.114
   5   2   2  85.676   3.190
  -5  -2   2  82.398   2.807
   5   2   2  83.053   3.133
   5  -2  -2  78.849   3.190
  -5  -2   2  73.188   4.431
  -5   2  -2  82.366   3.217
   5   2   2  76.464   2.971
   6   2  -2  102.92    3.93
  -6  -2  -2  99.861   3.846
   6   2  -2  95.617   3.625
   6  -2   2  96.688   3.889
   6   2  -2  96.903   3.812
  -6  -2  -2  99.959   3.954
   6  -2   2  100.94    3.68
  -6   2   2  99.235   3.971
  -6   2   2  95.901   3.443
  -6  -2   2  92.156   3.435
   6  -2  -2  98.834   3.909
   6  -2  -2  104.26    3.68
   6   2   2  102.15    3.90
  -6   2  -2  98.752   3.963
  -6   2  -2  97.145   3.866
  -6  -2   2  99.892   3.964
   6   2   2  93.584   3.599
  -6  -2   2  96.739   3.831
   6   2   2  95.852   3.801
  -7  -2  -2  31.215   1.383
   7   2  -2  34.427   1.372
  -7   2   2  31.307   1.414
  -7  -2  -2  31.592   1.342
   7  -2   2  33.588   1.316
  -7   2  -2  31.348   1.396
  -7  -2   2  32.458   1.407
   7   2   2  34.581   1.365
   7  -2  -2  32.334   1.319
   0   3   2  43.488   2.108
   0  -3   2  41.822   2.148
   0  -3  -2  41.683   2.530
   0   3   2  43.513   2.326
   0  -3   2  43.640   2.670
   0  -3  -2  40.270   2.684
   0  -3   2  42.386   2.548
   0  -3   2  44.015   2.356
   1  -3   2 3417.41  164.43
  -1   3   2 3341.59  161.73
   1   3  -2 3154.54  164.41
  -1  -3  -2 3338.80  163.41
   1   3  -2 3332.97  151.97
  -1  -3  -2 3376.87  160.85
   1  -3   2 3306.87  169.00
   1  -3   2 3239.07  150.85
   1   3   2 3033.70  151.23
   1  -3  -2 3452.84  163.90
   1  -3  -2 3180.62  150.37
  -1  -3   2 3554.39  161.65
   1  -3  -2 3133.65  167.51
  -1   3  -2 3050.84  160.54
  -1  -3   2 3376.74  162.38
   2  -3   2  52.558   3.474
  -2  -3  -2  51.380   3.020
  -2   3   2  50.784   2.944
   2  -3   2  52.909   2.765
  -2  -3  -2  51.548   2.774
   2   3  -2  49.735   2.932
   2  -3   2  57.871   3.229
   2  -3  -2  50.620   3.421
  -2   3  -2  52.445   2.915
  -2  -3   2  48.839   2.803
   2  -3  -2  51.799   2.754
   2  -3  -2  55.996   3.010
  -2  -3   2  54.070   2.889
   2   3   2  52.071   2.798
  -3  -3  -2  97.209   3.725
  -3  -3  -2  101.01    4.99
   3  -3   2  97.760   4.795
  -3   3   2  92.046   3.374
   3  -3   2  95.419   3.762
   3  -3   2  103.11    5.63
  -3   3   2  103.41    5.10
  -3   3   2  96.361   3.851
   3  -3   2  91.397   3.874
   3   3  -2  100.85    4.90
  -3  -3  -2  93.562   3.748
   3  -3   2  93.214   3.530
   3  -3   2  103.42    5.24
   3  -3  -2  93.250   3.535
   3   3   2  88.192   3.791
  -3  -3   2  94.255   3.816
  -3  -3   2  101.83    3.75
   3  -3  -2  101.91    4.85
   3  -3  -2  89.635   3.881
   3   3   2  104.76    4.90
  -3  -3   2  95.471   3.842
  -3   3  -2  95.895   3.851
  -3  -3   2  102.95    5.04
  -3   3  -2  100.75    5.04
   3  -3  -2  98.884   5.169
   3  -3  -2  108.03    5.68
  -3  -3   2  92.102   3.368
  -4  -3  -2  18.615   0.807
  -4  -3  -2  18.522   1.019
  -4  -3  -2  19.406   1.027
   4  -3   2  19.865   1.750
   4   3  -2  17.157   1.009
  -4  -3  -2  18.574   0.973
  -4   3   2  18.037   1.807
  -4   3   2  17.636   0.897
   4  -3   2  17.060   1.011
   4  -3   2  19.842   2.213
   4   3  -2  18.977   1.038
   4  -3   2  17.856   1.043
  -4  -3  -2  20.211   1.047
  -4   3   2  17.908   0.952
  -4  -3  -2  18.790   1.673
   4  -3   2  19.661   1.237
  -4   3   2  18.714   1.114
   4   3  -2  19.834   1.965
   4   3   2  18.673   1.014
   4   3   2  17.067   1.682
  -4  -3   2  17.951   1.013
  -4   3  -2  18.528   0.829
  -4   3  -2  16.879   1.723
  -4  -3   2  21.697   0.993
  -4  -3   2  19.516   1.061
  -4   3  -2  19.327   0.965
   4  -3  -2  19.177   1.761
   4  -3  -2  17.704   1.164
  -4  -3   2  17.032   1.698
   4  -3  -2  20.165   1.101
  -4   3  -2  20.052   1.016
  -4  -3   2  18.806   0.866
   4   3   2  18.590   0.955
   4  -3  -2  17.920   1.020
  -4  -3   2  18.857   0.901
  -4  -3   2  20.239   1.156
   4  -3  -2  18.089   2.548
  -5   3   2  135.19    5.11
  -5   3   2  132.07    4.44
  -5  -3  -2  123.05    4.43
   5   3  -2  119.24    4.63
  -5  -3  -2  131.93    4.95
  -5   3   2  124.93    4.94
   5  -3   2  125.52    5.00
   5  -3   2  116.41    6.41
   5   3  -2  125.02    6.62
   5   3  -2  134.70    5.04
   5  -3   2  111.11    7.22
  -5  -3  -2  133.20    5.06
   5  -3   2  124.28    5.10
  -5   3   2  116.95    6.69
   5  -3   2  136.10    4.67
  -5  -3   2  132.23    4.93
   5  -3  -2  129.05    5.11
  -5  -3   2  132.40    4.93
  -5  -3   2  133.58    4.43
   5  -3  -2  111.47    7.35
   5   3   2  137.43    4.90
   5   3   2  119.25    6.48
  -5   3  -2  122.61    4.43
  -5   3  -2  138.40    5.11
  -5  -3   2  133.94    5.09
  -5  -3   2  113.00    6.60
   5  -3  -2  132.58    4.67
   5  -3  -2  123.91    5.01
  -5  -3   2  123.37    5.26
   5  -3  -2  114.17    6.41
   5   3   2  122.63    4.61
   5   3   2  132.04    5.01
  -5   3  -2  131.25    4.96
  -5  -3   2  126.59    4.89
  -6  -3  -2  57.789   2.372
   6  -3   2  57.544   2.327
   6   3  -2  61.456   2.382
  -6   3   2  55.248   2.072
   6   3  -2  58.449   2.325
  -6  -3  -2  57.427   2.307
   6  -3   2  58.323   2.288
   6  -3   2  52.520   2.369
  -6   3   2  55.279   2.370
   6  -3  -2  58.575   2.290
   6  -3  -2  55.859   2.331
   6  -3  -2  52.774   2.378
  -6  -3   2  54.548   2.058
  -6   3  -2  58.921   2.318
  -6  -3   2  57.158   2.389
   6   3   2  59.838   2.371
  -6   3  -2  60.260   2.403
  -6  -3   2  57.039   2.284
   6   3   2  55.139   2.298
  -7   3   2  51.596   2.089
   7   3  -2  53.755   2.046
   7  -3   2  51.863   1.916
  -7  -3  -2  48.500   2.068
  -7  -3  -2  47.196   2.007
  -7   3  -2  52.501   2.080
   7  -3  -2  51.153   1.924
   7   3   2  52.402   2.038
  -7  -3   2  50.263   2.084
   0  -4   2 1021.01   53.57
   0  -4  -2 1042.02   53.30
   0  -4  -2 1034.87   52.41
   0  -4   2 1038.70   54.13
   0   4   2 1004.16   53.23
   0  -4   2 1129.12   53.56
   1  -4   2  685.85   32.04
   1  -4   2  624.45   29.57
   1  -4   2  651.95   31.33
  -1  -4  -2  673.02   31.76
   1   4  -2  609.16   29.74
  -1   4   2  639.02   31.00
  -1  -4  -2  605.03   31.28
  -1  -4   2  678.61   32.98
   1   4   2  636.89   29.70
  -1  -4   2  648.47   31.27
  -1  -4   2  614.95   32.19
  -1   4  -2  607.33   32.57
   1  -4  -2  692.24   32.04
   1  -4  -2  614.10   31.30
   2  -4   2 1690.89   82.83
   2   4  -2 1615.25   77.32
  -2  -4  -2 1533.24   82.86
   2  -4   2 1698.19   84.67
  -2   4   2 1655.20   84.31
  -2  -4  -2 1688.87   84.51
   2  -4   2 1674.48   76.93
   2  -4  -2 1655.36   77.16
  -2   4  -2 1549.35   83.18
  -2  -4   2 1666.05   82.81
   2   4   2 1618.68   78.61
   2  -4  -2 1678.91   82.12
  -2  -4   2 1688.89   81.27
   2  -4  -2 1712.68   84.61
  -3   4   2  61.022   2.545
  -3  -4  -2  59.166   2.541
   3  -4   2  62.725   4.178
  -3  -4  -2  63.625   2.454
   3  -4   2  59.822   2.580
   3   4  -2  66.052   3.419
  -3   4   2  65.730   3.653
  -3  -4  -2  64.177   2.479
   3  -4   2  67.181   3.381
   3  -4   2  61.879   3.783
  -3  -4  -2  64.589   2.465
  -3  -4  -2  64.265   3.388
   3  -4   2  62.698   2.489
   3  -4   2  59.853   2.418
  -3  -4  -2  63.273   2.668
  -3   4   2  61.153   2.243
  -3  -4   2  60.821   2.464
   3  -4  -2  64.664   3.295
  -3  -4   2  67.792   3.484
   3  -4  -2  63.887   2.413
   3  -4  -2  59.763   3.681
   3  -4  -2  64.244   4.190
  -3   4  -2  63.530   2.576
  -3  -4   2  64.578   2.479
   3  -4  -2  61.350   2.591
  -3  -4   2  62.037   2.531
  -3  -4   2  66.621   2.666
  -3  -4   2  56.527   2.516
   3   4   2  67.284   3.416
  -3  -4   2  60.607   2.212
   3   4   2  60.683   2.531
  -3   4  -2  63.810   3.479
  -3  -4   2  61.187   2.455
  -4   4   2  164.72    8.60
   4  -4   2  162.40    6.38
   4   4  -2  171.54    8.23
  -4  -4  -2  172.56    6.47
  -4  -4  -2  173.93    6.62
   4  -4   2  162.71    6.54
  -4  -4  -2  160.08    5.81
   4   4  -2  161.13    6.55
  -4  -4  -2  167.68    6.33
   4  -4   2  169.14    8.14
  -4  -4  -2  171.50    6.90
  -4   4   2  168.73    5.82
   4  -4   2  167.98    6.06
   4  -4   2  163.16    6.67
  -4   4   2  179.17    6.65
   4  -4   2  166.99    9.28
  -4  -4  -2  164.49    8.48
  -4   4   2  162.50    6.46
   4  -4  -2  173.16    8.10
   4  -4  -2  167.11    6.06
   4   4   2  173.82    6.56
  -4   4  -2  171.71    6.64
  -4   4  -2  165.41    8.53
  -4   4  -2  167.90    6.47
  -4  -4   2  169.93    6.91
   4  -4  -2  166.32    6.67
   4   4   2  169.68    8.26
  -4  -4   2  175.22    6.63
  -4   4  -2  157.54    5.81
  -4  -4   2  168.52    6.43
  -4  -4   2  159.98    8.51
  -4  -4   2  172.01    6.40
  -4  -4   2  169.35    5.81
  -4  -4   2  173.16    6.46
   5  -4   2  373.45   14.55
  -5  -4  -2  369.53   15.08
   5  -4   2  393.79   13.18
  -5   4   2  342.41   18.32
  -5   4   2  381.07   12.75
  -5  -4  -2  364.40   12.73
  -5  -4  -2  357.54   14.50
   5   4  -2  351.92   17.39
  -5   4   2  377.03   14.95
   5   4  -2  372.97   14.31
  -5  -4  -2  368.78   14.77
   5  -4   2  346.86   19.27
  -5  -4   2  398.19   14.47
  -5   4  -2  369.16   12.73
   5  -4  -2  401.72   13.19
   5  -4  -2  326.85   19.19
   5  -4  -2  406.19   14.56
  -5  -4   2  369.16   15.23
  -5  -4   2  345.75   18.28
   5   4   2  361.02   14.43
  -5  -4   2  390.38   15.09
  -5  -4   2  362.56   14.13
  -5  -4   2  358.56   14.04
  -5  -4   2  361.86   12.92
   5   4   2  354.29   17.39
  -5   4  -2  372.48   14.51
  -5   4  -2  386.65   14.15
   5   4   2  392.54   14.75
   6   4  -2  5.0496  0.5582
   6  -4   2  4.8589  0.6921
   6   4  -2  4.5839  0.5724
  -6  -4  -2  4.5704  0.5091
   6  -4   2  4.0935  0.5560
  -6   4   2  4.1623  0.4559
  -6   4   2  4.0207  0.5127
  -6  -4  -2  5.4746  0.5268
   6  -4  -2  4.0682  0.6033
   6   4   2  6.1586  0.5720
  -6  -4   2  3.6347  0.5606
  -6  -4   2  4.5046  0.4315
   6  -4  -2  4.4939  0.7243
  -6   4  -2  4.7141  0.5303
  -6  -4   2  5.0005  0.5319
  -6   4  -2  4.5658  0.6028
   6   4   2  5.1846  0.5750
   0  -5   2  168.33    8.50
   0   5   2  163.52    8.30
   0  -5  -2  171.64    8.51
   0  -5   2  175.58    8.71
   0  -5  -2  161.31    8.66
  -1  -5  -2  526.26   25.46
  -1   5   2  523.53   25.19
   1   5  -2  515.76   23.64
   1  -5   2  512.64   26.06
   1  -5   2  539.82   25.51
  -1  -5  -2  499.48   25.15
  -1  -5   2  538.18   25.18
   1  -5  -2  527.09   26.10
   1  -5  -2  529.26   25.49
  -1  -5   2  532.17   25.43
  -1   5  -2  483.69   25.14
   1   5   2  507.78   23.61
  -2  -5  -2 1184.89   58.71
  -2   5   2 1195.88   60.94
  -2  -5  -2 1090.39   58.20
   2  -5   2 1258.57   59.25
   2   5  -2 1062.61   53.02
   2  -5   2 1228.77   58.28
  -2  -5   2 1225.91   58.28
   2  -5  -2 1175.10   58.68
  -2  -5   2 1155.06   61.23
   2   5   2 1123.87   54.84
  -2   5  -2 1155.38   57.77
   2  -5  -2 1180.78   58.26
  -3  -5  -2  130.48    4.88
  -3  -5  -2  127.38    4.91
  -3  -5  -2  132.23    6.52
   3  -5   2  123.39    4.60
  -3  -5  -2  123.65    4.41
  -3  -5  -2  125.51    4.80
   3   5  -2  133.95    6.24
  -3   5   2  120.97    4.42
   3  -5   2  131.89    7.23
  -3   5   2  127.05    5.05
   3  -5   2  131.95    4.92
   3  -5   2  123.48    5.07
   3  -5   2  123.07    4.82
  -3  -5  -2  130.40    5.03
   3  -5   2  121.96    5.01
   3  -5   2  128.44    6.84
  -3  -5  -2  127.98    5.23
  -3   5   2  135.79    6.63
  -3  -5   2  137.37    6.55
   3  -5  -2  125.14    5.09
  -3  -5   2  128.62    4.41
   3  -5  -2  118.99    4.59
  -3  -5   2  128.79    4.86
  -3  -5   2  124.40    4.89
  -3  -5   2  128.25    5.23
   3  -5  -2  122.11    4.91
  -3   5  -2  128.30    6.52
  -3  -5   2  127.52    4.87
   3  -5  -2  132.43    7.37
   3   5   2  119.91    4.96
  -3  -5   2  130.46    5.03
  -3   5  -2  117.21    4.40
   3   5   2  130.45    6.26
   3  -5  -2  135.41    6.79
   4  -5   2  360.38   19.11
  -4  -5  -2  369.21   13.72
  -4   5   2  364.59   18.19
  -4  -5  -2  352.57   12.64
   4  -5   2  371.31   14.44
   4  -5   2  359.51   13.74
  -4   5   2  384.42   12.65
   4   5  -2  367.55   17.21
  -4  -5  -2  360.36   18.05
  -4  -5  -2  354.65   13.94
   4  -5   2  389.51   13.08
   4   5  -2  346.97   14.19
  -4  -5  -2  377.48   14.97
  -4   5   2  373.28   14.78
  -4   5   2  360.42   14.02
  -4  -5  -2  355.13   14.33
  -4  -5  -2  364.53   14.66
  -4   5  -2  355.53   12.64
  -4  -5   2  358.31   13.94
   4   5   2  375.16   17.17
  -4  -5   2  347.71   18.08
  -4  -5   2  365.63   14.73
  -4   5  -2  369.23   18.11
  -4  -5   2  382.04   14.02
   4  -5  -2  369.04   13.07
  -4  -5   2  388.71   14.28
   4   5   2  352.30   13.86
   4  -5  -2  375.58   14.45
  -4  -5   2  363.80   12.64
  -4   5  -2  379.23   14.40
   4   5   2  373.22   14.19
  -4  -5   2  387.74   14.98
   4  -5  -2  380.23   19.24
   5  -5   2  3.3368  0.7339
  -5  -5  -2  3.5967  0.5427
  -5  -5  -2  4.0634  0.6018
  -5  -5  -2  3.8080  0.4638
   5  -5   2  4.5045  0.6916
   5   5  -2  4.2627  1.4488
  -5  -5  -2  3.4285  0.4416
  -5   5   2  2.8588  1.3567
   5  -5   2  3.6008  2.0990
  -5   5   2  4.1526  0.4897
   5   5   2  3.9532  0.5528
   5   5   2  2.7175  1.3816
  -5  -5   2  4.7651  0.4428
  -5  -5   2  4.3847  1.0632
  -5   5  -2  4.2428  0.5931
  -5  -5   2  3.5764  0.5117
   5   5   2  3.7264  0.5488
  -5   5  -2  3.0375  0.4687
   5  -5  -2  1.3280  2.0693
  -5  -5   2  3.6651  0.5656
  -5   5  -2  4.5046  0.6617
  -5  -5   2  4.2184  0.5816
   5  -5  -2  6.0931  0.7861
  -6  -5  -2  61.681   2.449
   6  -5   2  61.904   2.555
  -6   5   2  65.974   2.559
  -6  -5  -2  61.840   2.532
   6   5  -2  61.860   2.467
   6   5  -2  63.979   2.510
  -6   5   2  60.376   2.213
   6  -5   2  61.712   2.380
  -6  -5   2  54.906   2.591
  -6   5  -2  62.807   2.479
  -6  -5   2  57.302   2.186
   6  -5  -2  57.393   2.362
  -6  -5   2  58.862   2.463
   6  -5  -2  61.515   2.554
  -6   5  -2  63.382   2.545
   6   5   2  63.506   2.488
   6   5   2  63.326   2.456
  -6  -5   2  63.759   2.533
   0  -6   2  405.63   20.30
   0  -6   2  401.69   19.94
   0  -6  -2  400.18   20.28
   0   6  -2  410.44   19.64
   0  -6  -2  407.01   19.94
   0   6   2  398.15   19.63
   1   6  -2  357.63   17.10
  -1   6   2  372.77   18.31
  -1  -6  -2  372.14   18.53
   1  -6   2  383.02   18.60
   1  -6   2  378.70   19.02
   1  -6  -2  379.40   19.02
   1  -6  -2  366.75   18.55
  -1   6  -2  384.92   18.28
  -1  -6   2  383.40   18.54
  -1  -6   2  373.08   18.30
   2  -6   2  810.49   31.60
  -2   6   2  919.42   40.19
  -2  -6  -2  791.48   29.03
   2  -6   2  813.07   32.25
   2  -6   2  779.42   32.90
  -2  -6  -2  819.40   34.44
   2  -6   2  764.60   33.30
  -2  -6  -2  773.98   32.34
   2  -6   2  913.74   40.64
   2   6  -2  913.85   37.73
  -2  -6  -2  811.97   32.21
  -2  -6  -2  765.59   31.38
  -2  -6  -2  887.75   40.10
  -2  -6  -2  937.44   40.53
  -2  -6  -2  801.50   33.09
  -2   6   2  737.67   29.13
   2  -6   2  802.61   29.08
   2  -6   2  961.86   41.63
   2   6   2  851.87   37.69
  -2  -6   2  883.83   40.45
   2   6   2  772.99   31.78
  -2  -6   2  785.92   32.98
   2  -6  -2  767.29   32.38
  -2  -6   2  780.06   32.14
  -2  -6   2  893.20   42.01
  -2  -6   2  790.88   31.37
  -2  -6   2  793.05   34.54
  -2  -6   2  794.53   32.15
   2  -6  -2  893.11   40.58
  -2  -6   2  796.35   29.16
   2  -6  -2  889.81   41.58
  -2   6  -2  838.76   40.09
  -2  -6   2  814.33   31.71
   2  -6  -2  782.44   32.89
   3  -6   2  34.181   1.640
  -3  -6  -2  36.788   1.517
  -3   6   2  34.840   1.625
  -3  -6  -2  34.920   1.325
   3   6  -2  37.076   2.431
  -3  -6  -2  35.098   1.562
  -3  -6  -2  36.298   1.627
   3  -6   2  30.668   2.964
  -3   6   2  33.820   2.517
   3  -6   2  35.960   1.572
  -3  -6  -2  38.580   1.486
   3  -6   2  34.841   1.646
  -3  -6  -2  35.210   1.503
  -3  -6  -2  37.604   2.336
   3  -6   2  36.725   1.743
   3   6  -2  31.695   1.556
  -3   6   2  34.831   1.353
   3  -6   2  34.528   3.315
   3  -6   2  33.857   1.603
  -3  -6   2  33.006   1.540
   3   6   2  29.807   1.532
  -3   6  -2  34.014   1.362
  -3  -6   2  38.687   1.627
  -3  -6   2  36.491   1.487
   3  -6  -2  42.912   1.740
  -3  -6   2  36.101   1.341
   3   6   2  36.693   1.551
   3  -6  -2  35.518   1.548
   3  -6  -2  36.147   2.811
   3  -6  -2  33.122   3.297
  -3  -6   2  36.214   2.393
   3  -6  -2  32.727   1.470
  -3   6  -2  35.513   2.506
  -3  -6   2  39.176   1.569
   3  -6  -2  32.178   1.574
  -3  -6   2  33.807   1.533
  -3  -6   2  36.162   1.537
   3   6   2  33.074   2.392
  -4  -6  -2  80.279   3.216
   4  -6   2  77.882   3.277
  -4   6   2  73.434   4.489
  -4  -6  -2  78.452   3.111
  -4  -6  -2  77.048   3.123
   4  -6   2  78.030   3.171
   4  -6   2  81.096   3.151
   4   6  -2  76.791   3.180
  -4  -6  -2  76.939   3.094
  -4  -6  -2  69.944   4.370
   4   6  -2  72.550   4.257
   4  -6   2  83.825   3.051
   4  -6   2  69.169   5.178
  -4  -6  -2  81.221   3.380
  -4  -6  -2  76.526   2.816
  -4   6   2  83.667   3.263
  -4   6   2  79.171   2.811
   4  -6  -2  87.395   3.289
  -4  -6   2  80.387   2.801
  -4   6  -2  74.640   2.802
   4  -6  -2  87.351   3.031
  -4  -6   2  71.765   4.372
  -4   6  -2  81.046   3.227
  -4  -6   2  85.675   3.388
   4   6   2  70.127   4.293
   4   6   2  79.627   3.181
   4  -6  -2  74.008   5.191
  -4  -6   2  82.690   3.205
  -4  -6   2  83.559   3.186
  -4  -6   2  76.320   3.134
  -4  -6   2  85.315   3.141
  -4   6  -2  67.110   4.397
   4   6   2  82.395   3.135
   5  -6   2  6.0040  0.7543
   5  -6   2  4.9732  0.7306
  -5  -6  -2  6.3488  0.6576
  -5  -6  -2  6.4505  0.5138
   5   6  -2  6.3839  0.7383
   5   6  -2  6.0798  0.5742
  -5  -6  -2  6.4567  0.5850
  -5  -6  -2  5.5358  0.4481
  -5   6   2  6.5555  0.5161
  -5   6   2  5.5853  0.6928
  -5   6  -2  5.3004  0.5060
  -5   6  -2  6.3047  0.5928
   5   6   2  6.7970  0.5935
  -5  -6   2  6.5536  0.5865
  -5  -6   2  6.9257  0.6490
  -5   6  -2  6.4693  0.5793
  -5  -6   2  5.8383  0.4812
   5   6   2  5.9916  0.5728
   5  -6  -2  6.4823  0.7399
  -5  -6   2  6.3955  0.6319
  -5  -6   2  6.1595  0.5494
   5  -6  -2  6.4149  0.6492
   6   6  -2  105.87    3.98
   6   6  -2  106.30    3.92
  -6   6   2  97.034   3.538
  -6   6   2  99.293   4.047
  -6  -6  -2  105.33    3.93
   6  -6   2  101.62    3.71
  -6  -6  -2  100.79    4.03
   6  -6   2  105.07    4.07
  -6  -6   2  94.879   3.532
  -6  -6   2  100.31    3.93
   6  -6  -2  100.37    3.71
  -6   6  -2  104.34    4.04
  -6  -6   2  93.988   4.183
   6  -6  -2  102.24    4.07
   6   6   2  100.64    3.97
  -6  -6   2  102.13    4.04
  -6   6  -2  101.95    3.93
   6   6   2  102.19    3.90
   0   7   2  820.52   39.53
   0  -7   2  913.45   40.07
   0  -7   2  777.51   31.82
   0  -7   2  794.92   28.77
   0  -7   2  888.81   40.76
   0  -7  -2  778.68   28.79
   0   7  -2  838.20   39.54
   0  -7  -2  877.06   40.73
   0  -7   2  744.33   32.27
   0  -7  -2  718.10   30.80
   0  -7  -2  920.86   40.08
   0  -7  -2  824.08   31.68
   0  -7   2  771.04   31.12
   0  -7  -2  753.03   32.46
  -1  -7  -2  236.14    9.65
   1  -7   2  258.12   12.56
   1  -7   2  230.99    9.27
   1  -7   2  252.41    9.67
   1  -7   2  241.57    9.47
  -1   7   2  235.99    9.40
  -1  -7  -2  253.50    9.42
  -1   7   2  268.07   12.33
  -1  -7  -2  241.77   10.10
   1  -7   2  270.19   12.93
  -1  -7  -2  236.09    9.26
  -1  -7  -2  236.27    9.46
   1  -7   2  255.27    8.54
  -1  -7  -2  258.12   12.51
  -1  -7  -2  245.98    8.54
   1  -7  -2  270.91   12.57
  -1  -7   2  242.03   10.10
  -1   7  -2  237.99   12.23
  -1  -7   2  255.96   12.47
   1  -7  -2  246.36    9.27
  -1  -7   2  251.31    9.27
  -1  -7   2  234.02    8.53
  -1  -7   2  239.27    9.47
   1  -7  -2  261.15   12.84
   1  -7  -2  236.37    9.65
  -1  -7   2  236.00   12.26
   1   7   2  268.64   12.24
   1  -7  -2  259.78    8.55
  -1  -7   2  245.49    9.41
  -2   7   2  55.027   3.265
   2  -7   2  56.499   3.901
  -2  -7  -2  53.963   2.154
  -2  -7  -2  54.048   2.158
  -2  -7  -2  54.908   2.230
  -2  -7  -2  57.447   3.272
   2  -7   2  57.914   3.583
   2  -7   2  56.015   2.218
   2  -7   2  56.414   1.938
  -2  -7  -2  55.508   2.374
  -2  -7  -2  53.306   1.964
  -2  -7  -2  55.860   3.480
  -2   7   2  51.142   2.152
  -2  -7  -2  50.563   2.225
   2  -7   2  51.204   2.251
  -2  -7  -2  52.356   2.202
  -2   7   2  53.403   1.947
   2  -7   2  52.910   2.182
   2  -7   2  52.836   2.282
   2  -7  -2  61.419   4.190
  -2  -7   2  54.866   2.179
   2   7   2  52.203   2.180
   2  -7  -2  51.120   2.141
   2  -7  -2  53.038   2.181
  -2   7  -2  55.342   3.129
  -2  -7   2  54.661   2.361
   2  -7  -2  52.476   2.323
  -2  -7   2  54.352   1.949
  -2  -7   2  54.044   2.200
  -2  -7   2  53.349   2.174
   2  -7  -2  57.557   3.690
  -2  -7   2  54.438   2.192
  -2  -7   2  53.359   2.213
   2  -7  -2  53.111   2.284
  -2  -7   2  58.225   3.201
  -2  -7   2  54.581   3.289
   3  -7   2 1261.53   46.71
   3  -7   2 1327.60   65.08
  -3   7   2 1424.55   62.90
  -3  -7  -2 1305.38   50.54
   3  -7   2 1266.59   52.21
   3  -7   2 1335.94   63.56
  -3  -7  -2 1277.78   51.85
   3  -7   2 1275.77   51.01
   3  -7   2 1243.85   51.58
  -3  -7  -2 1345.45   54.44
  -3  -7  -2 1297.16   49.78
  -3  -7  -2 1329.30   62.78
  -3  -7  -2 1253.79   45.41
   3  -7   2 1286.25   49.39
  -3  -7  -2 1312.31   50.61
  -3   7   2 1315.55   45.65
  -3  -7   2 1300.94   45.60
  -3  -7   2 1313.21   50.43
   3  -7  -2 1278.14   52.30
  -3   7  -2 1282.40   45.67
  -3  -7   2 1307.69   50.76
  -3  -7   2 1285.98   54.28
  -3  -7   2 1232.51   50.00
   3  -7  -2 1227.13   50.25
  -3  -7   2 1353.14   62.83
  -3  -7   2 1282.93   52.01
   3  -7  -2 1294.85   65.05
  -3   7  -2 1433.69   62.86
  -3  -7   2 1283.43   49.15
   3  -7  -2 1370.31   63.53
   3  -7  -2 1303.93   45.93
   3  -7  -2 1197.58   51.49
   3   7   2 1241.13   49.99
  -4  -7  -2  159.77    6.02
  -4  -7  -2  142.30    5.05
   4  -7   2  150.83    5.81
  -4  -7  -2  146.22    5.51
  -4  -7  -2  126.90    7.47
   4  -7   2  139.36    5.53
  -4   7   2  151.34    5.07
  -4   7   2  144.34    5.78
   4  -7   2  144.75    5.28
   4   7  -2  133.58    5.66
   4  -7   2  129.32    8.35
  -4   7   2  140.31    7.68
   4  -7   2  146.29    5.64
  -4  -7  -2  143.96    5.59
  -4  -7  -2  146.14    5.75
  -4  -7  -2  152.88    5.62
   4  -7   2  140.07    5.74
  -4  -7   2  157.15    6.02
  -4   7  -2  151.19    5.77
  -4  -7   2  142.89    5.56
  -4  -7   2  153.09    5.61
  -4  -7   2  155.55    5.62
   4  -7  -2  147.59    5.27
  -4  -7   2  142.55    5.04
  -4   7  -2  131.27    7.53
  -4   7  -2  139.72    5.05
   4   7   2  144.34    5.67
   4  -7  -2  158.79    5.84
   4  -7  -2  139.27    8.39
   4   7   2  135.97    5.55
  -4  -7   2  139.29    7.53
  -4  -7   2  148.66    5.75
   5   7  -2  131.98    5.41
  -5  -7  -2  138.36    5.48
  -5   7   2  140.15    4.82
  -5  -7  -2  143.45    5.35
   5   7  -2  139.80    5.33
   5  -7   2  138.84    5.04
  -5   7   2  140.67    5.51
   5  -7   2  138.74    5.56
  -5  -7   2  144.04    5.73
  -5   7  -2  127.62    4.81
  -5  -7   2  135.38    4.81
  -5   7  -2  140.92    5.35
  -5  -7   2  137.53    5.34
  -5   7  -2  146.31    5.52
   5  -7  -2  136.97    5.02
  -5  -7   2  136.53    5.35
   5  -7  -2  137.01    5.56
   5   7   2  143.51    5.33
   5   7   2  130.47    5.40
  -5  -7   2  140.27    5.48
  -6   7   2  100.33    4.03
  -6   7   2  97.119   3.528
   6  -7   2  98.559   3.677
   6   7  -2  95.501   3.950
   6  -7   2  107.81    4.06
   6   7  -2  104.87    3.90
  -6  -7  -2  103.23    3.93
   6  -7  -2  105.47    4.06
   6  -7  -2  99.799   3.676
  -6  -7   2  96.592   3.922
  -6   7  -2  98.800   3.920
  -6  -7   2  101.67    4.03
  -6   7  -2  105.64    4.03
   6   7   2  105.86    3.90
   0  -8   2  11.480   0.812
   0   8   2  9.2682  0.6814
   0  -8   2  14.264   1.683
   0   8   2  9.7045  1.2428
   0  -8  -2  10.568   0.646
   0  -8  -2  10.174   1.558
   0  -8  -2  10.310   0.728
   0  -8  -2  12.013   0.778
   0  -8  -2  10.559   0.786
   0  -8  -2  10.081   0.662
   0   8  -2  10.518   1.240
   0  -8   2  11.302   0.653
   0  -8   2  10.946   0.703
   0  -8   2  12.174   0.826
   0  -8   2  11.667   0.840
   1  -8   2  4.8136  0.4856
   1   8  -2  7.2545  1.1240
  -1  -8  -2  4.7894  1.3877
   1  -8   2  6.1765  1.7289
  -1   8   2  5.6534  1.1615
   1  -8   2  5.0611  0.4769
  -1  -8  -2  5.1780  0.5175
  -1   8   2  5.7193  0.5098
  -1  -8  -2  5.8068  0.5041
   1  -8   2  5.2113  0.5397
   1  -8   2  5.3081  0.4675
   1  -8   2  5.3019  0.5662
  -1  -8  -2  5.0047  0.6028
  -1  -8  -2  5.8352  0.5659
   1  -8   2  4.8901  0.5651
  -1  -8  -2  5.1076  0.4680
  -1  -8  -2  5.8938  0.5134
   1  -8   2  6.4422  1.5417
  -1  -8   2  6.0178  1.3188
   1  -8  -2  5.1463  0.5051
  -1  -8   2  5.8135  0.4601
   1  -8  -2  5.8539  0.4011
  -1  -8   2  6.2331  0.5034
  -1  -8   2  5.1980  0.4110
  -1  -8   2  5.1516  0.4544
  -1  -8   2  4.5894  0.5011
   1  -8  -2  6.0050  1.5049
  -1  -8   2  5.5365  0.5356
   1  -8  -2  5.0427  1.6262
  -1   8  -2  5.6101  1.0874
   1  -8  -2  5.0997  0.6220
   1   8   2  5.5116  1.2163
   1  -8  -2  6.1150  0.5482
   2  -8   2  54.275   2.225
  -2  -8  -2  51.311   2.188
  -2  -8  -2  53.227   2.072
   2  -8   2  50.835   1.840
  -2  -8  -2  50.037   3.410
   2  -8   2  51.182   4.074
  -2  -8  -2  50.431   2.049
   2  -8   2  48.709   2.127
   2  -8   2  44.601   3.428
   2  -8   2  50.606   2.094
  -2   8   2  48.301   1.822
  -2  -8  -2  46.390   2.106
   2  -8   2  50.485   2.072
  -2  -8  -2  50.172   1.822
  -2   8   2  46.342   1.979
  -2   8   2  46.051   3.122
  -2  -8  -2  50.041   2.038
  -2  -8   2  51.960   2.062
  -2  -8   2  42.155   3.183
   2  -8  -2  50.915   3.638
   2   8   2  49.980   2.961
   2  -8  -2  49.714   2.182
   2  -8  -2  48.916   3.751
   2  -8  -2  51.678   2.214
   2  -8  -2  48.610   2.014
  -2  -8   2  51.759   2.099
   2   8   2  45.022   2.031
  -2  -8   2  51.641   1.829
  -2  -8   2  49.103   3.065
  -2  -8   2  51.082   2.054
   2  -8  -2  47.319   2.070
  -2  -8   2  48.634   2.041
  -2   8  -2  51.128   3.130
  -2  -8   2  52.070   2.225
  -3  -8  -2  482.36   18.48
   3  -8   2  452.94   17.96
   3  -8   2  476.50   17.58
  -3  -8  -2  486.76   20.09
  -3  -8  -2  443.73   17.56
  -3  -8  -2  457.92   18.75
  -3  -8  -2  475.94   23.11
   3  -8   2  479.73   18.32
   3  -8   2  445.47   23.54
  -3   8   2  492.71   23.21
   3  -8   2  462.10   24.25
  -3  -8  -2  473.98   16.72
  -3   8   2  463.85   16.86
   3  -8   2  489.72   18.48
   3  -8  -2  460.34   24.22
   3  -8  -2  474.47   18.47
  -3  -8   2  466.75   17.03
  -3  -8   2  483.46   17.73
   3   8   2  450.44   17.71
  -3  -8   2  464.14   18.74
  -3  -8   2  459.69   19.49
   3  -8  -2  476.61   18.16
  -3   8  -2  465.84   16.56
  -3   8  -2  467.97   23.12
  -3  -8   2  508.09   18.27
  -3  -8   2  490.73   17.57
  -3  -8   2  477.21   23.15
   3  -8  -2  464.99   23.51
  -3  -8   2  464.19   18.97
   3  -8  -2  470.32   18.31
   4  -8   2  123.19    8.04
  -4  -8  -2  139.23    5.16
  -4  -8  -2  140.77    5.26
  -4  -8  -2  139.04    5.24
   4  -8   2  136.22    5.27
   4  -8   2  129.73    5.46
  -4   8   2  140.43    5.39
   4  -8   2  126.52    5.38
   4   8  -2  143.99    5.24
   4  -8   2  133.63    4.93
   4  -8   2  126.80    5.18
  -4  -8  -2  134.39    5.38
  -4   8   2  121.38    7.12
  -4  -8  -2  137.58    5.63
  -4  -8  -2  135.74    4.71
  -4   8   2  137.24    4.72
  -4  -8   2  138.28    5.25
  -4  -8   2  142.10    5.38
  -4  -8   2  140.84    4.73
  -4  -8   2  138.90    5.63
   4  -8  -2  137.25    5.44
  -4  -8   2  136.91    5.23
  -4   8  -2  148.56    5.41
  -4   8  -2  134.96    4.71
   4  -8  -2  120.82    7.84
  -4  -8   2  118.66    7.11
   4   8   2  133.72    5.22
  -5   8   2  118.86    4.76
  -5  -8  -2  119.61    4.62
  -5   8   2  121.09    4.16
   5   8  -2  124.19    4.60
   5  -8   2  114.85    4.33
   5  -8   2  118.05    4.80
  -5  -8   2  117.13    4.95
  -5  -8   2  114.22    4.62
   5   8   2  114.99    4.60
  -5  -8   2  116.87    4.17
  -5   8  -2  118.66    4.61
   5   8   2  120.83    4.92
   5  -8  -2  110.46    4.32
   5  -8  -2  126.16    4.81
  -5   8  -2  129.14    4.75
  -5  -8   2  122.08    4.63
   6   8  -2  11.025   0.654
   6   8  -2  10.575   0.582
  -6   8   2  10.530   0.681
  -6  -8  -2  10.614   0.624
   6  -8   2  10.256   0.690
  -6   8  -2  9.3139  0.6769
   6  -8  -2  10.754   0.700
   6   8   2  11.192   0.639
   0   9  -2  329.24   15.04
   0  -9   2  310.54   11.82
   0   9   2  309.16   15.01
   0  -9  -2  296.02   10.68
   0  -9  -2  303.07   11.35
   0   9   2  279.98   12.34
   0  -9   2  300.33   11.35
   0  -9   2  295.94   10.71
   0  -9  -2  306.40   11.52
   0  -9   2  303.76   11.52
   0  -9   2  300.91   11.88
   0  -9  -2  316.65   15.41
   0  -9  -2  299.71   11.58
   0  -9   2  297.13   15.36
   0  -9  -2  303.55   11.82
   1  -9   2  134.54    8.22
   1  -9   2  145.18    8.13
   1  -9   2  152.37    5.81
   1   9  -2  155.92    7.82
   1  -9   2  145.04    5.95
  -1  -9  -2  150.84    5.79
   1  -9   2  149.96    5.73
  -1   9   2  155.35    7.84
  -1  -9  -2  151.27    5.23
  -1  -9  -2  150.02    5.81
  -1  -9  -2  153.72    8.05
  -1  -9  -2  150.44    5.73
   1  -9   2  159.22    5.24
  -1   9   2  152.45    5.78
  -1  -9  -2  146.96    5.93
   1   9   2  150.02    6.19
   1  -9  -2  151.27    5.97
   1  -9  -2  154.18    5.71
   1  -9  -2  149.20    5.81
  -1  -9   2  148.70    6.20
  -1  -9   2  152.44    5.74
  -1  -9   2  148.81    5.25
  -1  -9   2  150.93    8.02
   1   9   2  159.42    7.74
  -1  -9   2  149.22    5.79
  -1  -9   2  144.85    5.95
  -1  -9   2  150.23    5.80
   1  -9  -2  153.29    5.25
  -1   9  -2  149.84    7.75
   1  -9  -2  149.84    8.20
   2  -9   2  56.903   2.421
   2  -9   2  56.247   2.326
   2  -9   2  57.362   2.381
  -2  -9  -2  58.587   2.252
  -2  -9  -2  52.075   2.325
   2  -9   2  53.966   3.868
  -2   9   2  48.521   3.399
  -2  -9  -2  60.115   2.301
  -2   9   2  53.339   2.205
  -2  -9  -2  58.320   2.438
  -2  -9  -2  53.418   2.343
  -2  -9  -2  57.933   2.073
   2  -9   2  57.048   2.311
  -2  -9  -2  53.589   3.741
   2  -9   2  53.780   4.308
  -2   9   2  56.106   2.033
   2  -9  -2  53.775   2.324
  -2   9  -2  56.072   3.372
  -2  -9   2  59.084   2.466
  -2  -9   2  58.303   2.333
   2  -9  -2  57.193   2.428
  -2  -9   2  55.814   2.296
   2   9   2  53.474   3.375
   2  -9  -2  53.952   2.402
   2  -9  -2  53.600   4.235
  -2  -9   2  57.836   2.347
   2   9   2  53.515   2.242
   2  -9  -2  54.054   2.281
  -2  -9   2  54.588   2.079
   2  -9  -2  50.526   3.733
   3  -9   2  86.393   6.148
   3  -9   2  94.054   3.720
  -3   9   2  87.877   5.207
   3  -9   2  94.630   3.747
   3   9  -2  95.161   3.696
   3  -9   2  85.352   5.715
  -3   9   2  96.018   3.340
  -3  -9  -2  97.560   3.722
   3  -9   2  98.607   3.859
   3  -9   2  98.608   3.903
  -3  -9  -2  98.016   3.699
  -3  -9  -2  97.804   3.742
  -3  -9  -2  93.534   3.345
  -3  -9  -2  100.54    4.00
  -3   9  -2  94.909   3.341
   3  -9  -2  92.722   3.729
   3  -9  -2  94.971   3.837
  -3  -9   2  95.608   4.000
   3   9   2  100.09    3.70
  -3   9  -2  91.284   5.257
  -3  -9   2  84.645   5.248
  -3  -9   2  97.352   3.720
  -3  -9   2  93.905   3.676
   3   9   2  88.157   5.137
   3  -9  -2  94.738   3.896
   3  -9  -2  89.308   6.087
   3  -9  -2  86.536   5.633
  -3  -9   2  97.311   3.358
  -3  -9   2  92.395   3.723
  -4  -9  -2  74.496   3.002
  -4  -9  -2  69.999   2.645
  -4   9   2  74.886   2.670
   4  -9   2  72.291   3.073
   4  -9   2  78.610   3.135
  -4  -9  -2  75.565   2.968
   4  -9   2  74.930   2.990
   4   9  -2  75.418   2.977
   4  -9   2  68.131   2.976
  -4   9   2  73.649   3.061
  -4  -9  -2  75.787   2.941
   4   9   2  74.935   2.973
  -4  -9   2  73.506   2.665
  -4   9  -2  75.868   3.039
  -4   9  -2  71.567   2.641
   4  -9  -2  77.149   3.128
  -4  -9   2  76.811   2.969
  -4  -9   2  74.931   3.204
  -4  -9   2  77.455   3.001
  -5   9   2  4.8549  0.5388
  -5   9   2  4.9599  0.4521
  -5  -9  -2  5.2677  0.4847
   5  -9   2  4.1864  0.5996
  -5   9  -2  3.6669  0.5418
   5  -9  -2  4.6695  0.6164
   5   9   2  4.6058  0.5578
  -5  -9   2  4.5288  0.5550
  -5   9  -2  4.4410  0.5414
  -5  -9   2  4.3146  0.4685
  -5  -9   2  4.7218  0.4463
   5   9   2  4.9947  0.5071
  -5  -9   2  4.4364  0.5640
   0 -10   2  0.0874  0.5565
   0 -10  -2  0.7101  0.5608
   0 -10  -2  0.5168  0.5150
   0 -10  -2  0.4689  0.4793
   0 -10   2 -0.0521  0.4880
   0  10  -2  1.6280  1.3577
   0 -10   2  0.1769  0.4560
   0 -10   2  0.8321  1.5645
   0 -10  -2  0.5699  0.5476
   0 -10  -2  0.2658  1.5264
   0 -10   2  0.3560  0.5851
   0  10   2  0.7582  0.4402
   0  10   2  -1.050   1.295
   0 -10   2  0.5513  0.5814
   1 -10   2  102.42    4.01
  -1 -10  -2  100.54    4.10
  -1 -10  -2  100.39    3.96
  -1  10   2  98.165   3.926
   1 -10   2  103.99    4.10
   1  10  -2  102.96    5.52
   1 -10   2  99.729   5.944
  -1 -10  -2  98.468   5.947
  -1 -10  -2  105.74    3.58
   1 -10   2  101.88    4.00
  -1 -10  -2  102.72    3.97
  -1 -10  -2  101.28    3.92
   1 -10   2  104.98    3.57
  -1  10   2  99.342   5.512
  -1  10  -2  100.75    5.51
   1  10   2  97.455   5.447
  -1 -10   2  103.75    3.93
   1 -10  -2  88.566   5.856
  -1 -10   2  104.09    3.97
   1 -10  -2  105.67    3.58
  -1  10  -2  96.255   3.926
  -1 -10   2  103.51    3.61
   1  10   2  97.416   4.200
   1 -10  -2  101.02    4.09
  -1 -10   2  96.324   5.891
  -1 -10   2  100.97    4.10
  -1 -10   2  100.40    4.23
  -1 -10   2  104.42    3.97
   1 -10  -2  104.46    3.99
   1 -10  -2  106.41    3.97
   2 -10   2  92.149   5.802
   2 -10   2  99.426   3.962
  -2  10   2  100.71    3.47
  -2 -10  -2  84.664   5.573
  -2 -10  -2  95.894   3.833
   2 -10   2  86.968   5.984
  -2  10   2  92.969   5.447
   2 -10   2  99.656   3.876
  -2 -10  -2  101.21    3.83
  -2 -10  -2  96.295   3.929
  -2 -10  -2  99.207   3.840
   2  10  -2  97.822   5.328
  -2  10   2  96.207   3.793
   2 -10   2  103.57    3.87
   2 -10   2  95.460   3.968
  -2 -10  -2  99.760   3.472
   2 -10  -2  95.538   3.838
  -2 -10   2  102.49    3.79
   2  10   2  102.22    4.09
  -2 -10   2  102.15    4.11
   2 -10  -2  96.541   3.969
   2 -10  -2  91.391   5.853
  -2  10  -2  97.865   3.458
   2  10   2  94.401   5.349
  -2 -10   2  95.161   3.477
   2 -10  -2  86.991   5.993
  -2 -10   2  103.76    3.88
  -2 -10   2  97.288   3.825
   2 -10  -2  101.11    3.82
   2 -10  -2  103.04    3.99
  -2  10  -2  94.952   5.431
   3 -10   2  150.49    5.78
  -3 -10  -2  157.94    5.84
   3 -10   2  148.32    6.00
  -3 -10  -2  154.25    5.83
  -3  10   2  149.34    6.00
   3  10  -2  144.25    5.77
  -3 -10  -2  153.25    5.76
   3 -10   2  148.40    6.04
   3 -10   2  149.05    5.86
  -3 -10  -2  147.75    5.27
  -3  10   2  151.28    5.26
  -3 -10   2  152.44    6.26
   3  10   2  157.37    6.24
  -3 -10   2  154.53    5.77
  -3 -10   2  147.00    5.26
   3 -10  -2  152.70    6.05
  -3 -10   2  153.69    5.84
   3  10   2  149.62    5.78
   3 -10  -2  145.18    6.01
   3 -10  -2  145.57    5.85
  -3 -10   2  158.65    5.85
  -3  10  -2  155.79    5.26
   4  10  -2  64.192   2.584
  -4 -10  -2  62.921   2.586
   4 -10   2  65.952   2.730
   4 -10   2  60.920   2.628
  -4 -10  -2  64.769   2.600
  -4 -10  -2  62.111   2.322
  -4  10   2  68.418   2.327
  -4  10   2  63.228   2.663
  -4 -10  -2  65.886   2.594
   4 -10   2  60.667   2.670
  -4 -10   2  64.389   2.620
  -4  10  -2  67.762   2.681
  -4 -10   2  64.602   2.331
  -4 -10   2  65.320   2.790
   4  10   2  68.686   2.761
  -4  10  -2  60.496   2.311
  -4 -10   2  63.774   2.590
   4  10   2  65.497   2.577
   4 -10  -2  68.711   2.731
   5 -10   2  211.92    7.72
   5  10  -2  200.26    7.40
  -5  10   2  190.27    6.75
  -5 -10  -2  193.10    7.49
  -5  10   2  196.04    7.68
   5  10  -2  200.60    7.99
   5  10   2  194.92    7.39
  -5 -10   2  191.01    7.49
   5 -10  -2  208.23    7.72
   5  10   2  198.82    7.99
  -5 -10   2  184.51    6.75
  -5  10  -2  203.85    7.69
  -5  10  -2  181.92    7.48
  -5 -10   2  185.72    7.45
   0  11   2  20.825   1.001
   0 -11  -2  14.616   0.976
   0  11   2  14.441   1.600
   0  11  -2  12.500   1.737
   0 -11   2  16.300   1.020
   0 -11   2  16.604   1.035
   0 -11  -2  15.548   1.033
   0 -11   2  16.785   1.060
   0 -11   2  16.957   0.934
   0 -11   2  14.654   1.186
   0 -11   2  12.377   2.026
   0 -11  -2  16.449   1.063
   0 -11  -2  11.127   1.958
   0 -11  -2  15.454   0.823
  -1 -11  -2  10.200   0.816
  -1 -11  -2  10.702   0.739
  -1 -11  -2  9.3373  1.9432
   1  11  -2  8.8320  1.3557
  -1  11   2  11.290   0.703
  -1  11   2  9.2855  1.5959
   1 -11   2  11.152   1.977
   1 -11   2  10.621   0.758
  -1 -11  -2  10.598   0.841
   1  11  -2  9.4548  0.7239
   1 -11   2  9.5653  0.8798
  -1 -11  -2  12.391   0.800
   1 -11   2  10.391   0.902
   1 -11   2  10.917   0.660
  -1 -11  -2  10.913   0.730
  -1  11  -2  11.185   1.466
  -1 -11   2  11.133   0.876
   1 -11  -2  9.8880  0.6948
  -1 -11   2  10.314   0.704
  -1 -11   2  6.4790  1.9103
   1 -11  -2  9.4626  2.1006
   1 -11  -2  11.330   0.763
   1 -11  -2  8.9785  0.8294
  -1 -11   2  10.051   0.801
  -1 -11   2  10.402   0.728
   1  11   2  9.8772  0.7575
  -1  11  -2  9.6953  0.7120
   1 -11  -2  10.680   0.872
  -1 -11   2  10.784   0.777
   1  11   2  10.054   1.338
   2 -11   2  148.49    5.87
  -2 -11  -2  150.99    5.70
   2 -11   2  146.95    5.71
  -2 -11  -2  154.18    5.63
  -2 -11  -2  146.17    5.68
  -2  11   2  138.36    5.64
   2 -11   2  146.02    5.62
  -2  11   2  145.63    5.14
  -2 -11  -2  149.62    5.14
  -2 -11  -2  139.52    5.82
   2 -11  -2  149.92    5.86
   2 -11  -2  146.29    5.62
   2  11   2  148.76    6.07
  -2 -11   2  147.03    5.70
   2 -11  -2  144.21    5.69
  -2 -11   2  151.82    5.71
  -2 -11   2  149.38    5.63
  -2  11  -2  148.50    5.12
  -2 -11   2  146.41    5.13
  -3  11   2  17.455   0.849
  -3 -11  -2  15.663   1.041
   3 -11   2  15.905   1.104
  -3 -11  -2  14.749   0.855
   3 -11   2  14.801   1.030
  -3  11   2  14.871   0.957
  -3 -11  -2  16.894   0.919
   3 -11   2  14.654   1.200
  -3 -11  -2  15.921   1.012
   3 -11   2  14.874   0.985
  -3 -11   2  14.351   0.849
   3 -11  -2  13.881   0.980
  -3 -11   2  16.835   1.035
  -3 -11   2  14.376   1.078
   3 -11  -2  14.391   1.037
  -3 -11   2  15.457   0.939
  -3  11  -2  13.344   0.784
   3  11   2  16.269   0.958
   3 -11  -2  15.269   1.052
  -4 -11  -2  22.629   1.172
   4 -11   2  25.128   1.222
  -4  11   2  24.383   1.151
   4  11  -2  21.810   1.071
  -4 -11  -2  24.653   1.111
   4  11  -2  26.668   1.174
  -4 -11  -2  22.664   0.999
   4 -11   2  21.502   1.198
  -4  11   2  24.452   1.023
  -4 -11  -2  24.036   1.136
   4  11   2  25.649   1.178
   4  11   2  22.825   1.079
  -4  11  -2  22.686   0.967
  -4 -11   2  26.167   1.121
  -4  11  -2  24.714   1.176
  -4 -11   2  24.207   1.040
  -4 -11   2  24.234   1.167
   4 -11  -2  24.885   1.218
   0 -12  -2 -0.0335  0.5152
   0 -12   2  0.3726  0.5718
   0 -12  -2  0.5702  0.3820
   0 -12   2  1.1167  0.7465
   0 -12   2  0.8802  0.5647
   0  12  -2  0.5740  0.4943
   0 -12  -2  0.8717  0.7131
   0 -12  -2 -0.3403  0.6841
   0  12   2  0.8093  0.5203
   0 -12   2  0.6970  0.4836
  -1  12   2  65.096   2.661
   1 -12   2  68.586   2.776
  -1 -12  -2  66.526   2.806
  -1 -12  -2  67.169   2.737
   1 -12   2  67.019   2.798
   1 -12   2  70.645   2.727
  -1 -12  -2  66.302   2.697
  -1 -12  -2  67.257   2.437
  -1  12  -2  62.017   2.647
   1  12   2  62.841   2.827
   1 -12  -2  68.611   2.842
  -1 -12   2  66.212   2.819
  -1 -12   2  70.008   2.757
  -1 -12   2  67.109   2.681
  -1 -12   2  66.122   2.412
  -1 -12   2  70.372   2.716
   1 -12  -2  64.879   2.686
   1 -12  -2  71.680   2.745
   2 -12   2  87.391   3.435
  -2 -12  -2  86.120   3.074
  -2 -12  -2  86.011   3.399
  -2  12   2  86.154   3.076
  -2 -12  -2  83.456   3.488
  -2  12   2  79.703   3.368
   2 -12   2  87.581   3.487
  -2 -12  -2  90.549   3.412
   2  12  -2  84.553   3.612
   2 -12   2  89.489   3.565
  -2 -12  -2  89.910   3.411
  -2 -12   2  89.587   3.424
   2 -12  -2  85.002   3.432
   2  12   2  84.045   3.610
  -2 -12   2  87.562   3.411
  -2  12  -2  91.092   3.091
  -2 -12   2  88.041   3.399
   2 -12  -2  82.113   3.417
  -2 -12   2  88.955   3.084
   2 -12  -2  85.281   3.546
   3 -12   2  60.439   2.556
   3 -12   2  59.913   2.457
  -3 -12  -2  60.149   2.199
  -3 -12  -2  61.928   2.466
  -3  12   2  63.017   2.531
  -3  12   2  62.422   2.200
   3  12  -2  61.960   2.586
  -3 -12  -2  59.807   2.454
   3 -12   2  58.158   2.493
  -3 -12  -2  59.637   2.475
  -3  12  -2  61.621   2.198
  -3  12  -2  64.319   2.527
   3  12   2  59.543   2.585
  -3 -12   2  57.583   2.451
  -3 -12   2  61.226   2.200
  -3 -12   2  62.210   2.471
  -3 -12   2  60.487   2.470
   3 -12  -2  61.736   2.531
   4  12  -2  79.182   3.096
  -4  12   2  74.799   3.004
  -4  12   2  75.843   2.622
  -4 -12  -2  75.189   2.908
   4 -12   2  69.991   2.991
  -4  12  -2  77.029   2.993
   4  12   2  78.762   3.100
  -4 -12   2  75.470   2.919
  -4  12  -2  72.249   2.914
  -4 -12   2  72.007   2.622
   4 -12  -2  70.080   2.986
  -4 -12   2  74.414   2.920
   0 -13  -2  4.6080  0.6960
   0  13   2  5.0419  0.5324
   0 -13   2  4.4463  0.4848
   0 -13  -2  5.0010  0.4806
   0 -13   2  4.8508  0.7328
   0  13  -2  5.6766  0.5064
   0 -13  -2  4.6295  0.7184
   0 -13   2  4.7473  0.7691
   0 -13   2  4.7286  0.5880
   0 -13  -2  4.5815  0.5387
  -1 -13  -2  27.199   1.413
  -1 -13  -2  27.193   1.284
  -1  13   2  26.538   1.257
   1 -13   2  28.970   1.317
   1 -13   2  26.819   1.469
  -1 -13  -2  27.619   1.408
  -1  13   2  28.818   1.158
  -1 -13  -2  27.711   1.144
   1 -13   2  28.482   1.441
  -1 -13   2  27.973   1.164
  -1 -13   2  26.828   1.422
   1 -13  -2  29.849   1.435
   1  13   2  28.289   1.316
  -1 -13   2  25.854   1.398
  -1 -13   2  27.709   1.313
   1 -13  -2  28.811   1.493
   1 -13  -2  27.027   1.310
   2 -13   2  11.726   0.955
  -2 -13  -2  10.782   0.656
   2 -13   2  11.051   0.956
  -2 -13  -2  10.696   0.758
  -2 -13  -2  12.242   0.922
   2 -13   2  12.054   0.876
  -2  13   2  12.013   0.695
   2  13  -2  11.331   0.671
   2  13   2  12.069   0.714
  -2 -13   2  11.234   0.703
   2 -13  -2  11.097   0.838
   2 -13  -2  12.050   0.920
   2 -13  -2  9.5001  0.8036
  -2 -13   2  11.235   0.905
  -2 -13   2  10.064   0.779
  -2 -13   2  12.639   0.812
   2  13   2  13.361   0.802
  -2  13  -2  12.574   0.734
   3  13  -2  13.118   0.687
  -3 -13  -2  11.943   0.706
  -3 -13  -2  11.616   0.659
  -3  13   2  12.772   0.681
  -3  13   2  12.450   0.769
   3 -13   2  10.152   0.858
   3 -13   2  13.378   0.862
  -3 -13  -2  12.713   0.831
   3 -13   2  12.067   0.822
  -3  13  -2  12.939   0.658
  -3 -13   2  12.018   0.802
   3  13   2  14.042   0.731
   3 -13  -2  12.521   0.816
  -3 -13   2  12.881   0.789
  -3 -13   2  12.833   0.762
   3  13   2  13.150   0.711
  -3  13  -2  13.220   0.767
  -3 -13   2  13.551   0.640
   0 -14  -2  1.5599  0.5747
   0  14  -2  1.0595  0.4166
   0 -14   2  0.7515  0.4687
   0 -14   2  0.9440  0.3732
   0 -14   2  1.6662  0.6349
   0  14   2  1.1642  0.4120
   0 -14  -2  0.5643  0.4721
   0 -14   2  1.7601  0.5741
   0 -14  -2  2.0567  0.6081
  -1 -14  -2  36.224   1.602
   1 -14   2  39.046   1.717
  -1 -14  -2  38.120   1.410
  -1 -14  -2  38.083   1.647
   1 -14   2  35.895   1.709
   1  14  -2  38.113   1.580
  -1 -14  -2  38.313   1.654
  -1  14   2  36.520   1.547
  -1  14   2  41.265   1.427
   1 -14   2  38.569   1.600
  -1 -14   2  39.834   1.673
   1 -14  -2  34.742   1.594
   1  14   2  38.355   1.600
   1 -14  -2  39.171   1.711
  -1  14  -2  39.211   1.420
   1 -14  -2  37.234   1.641
  -1 -14   2  39.380   1.635
  -1 -14   2  38.580   1.443
  -1 -14   2  35.317   1.612
   2 -14   2  20.770   1.100
  -2 -14  -2  20.889   0.863
   2 -14   2  20.337   1.013
  -2 -14  -2  19.912   1.077
   2 -14   2  21.312   1.097
  -2  14   2  23.210   0.910
  -2 -14  -2  21.620   0.996
   2  14  -2  23.928   0.976
  -2  14   2  20.434   1.003
   2  14   2  22.306   0.973
  -2 -14   2  21.544   1.073
  -2  14  -2  20.793   0.879
  -2 -14   2  22.205   0.898
  -2 -14   2  21.654   1.020
   2 -14  -2  22.183   1.093
   2 -14  -2  16.706   1.009
   0 -15   2  30.710   1.332
   0  15  -2  31.456   1.186
   0 -15   2  31.492   1.369
   0 -15  -2  31.151   1.373
   0 -15  -2  31.760   1.370
   0  15   2  32.879   1.185
   0   0   3 -0.0881  0.7458
   0   0   3  0.3910  0.3286
   0   0   3  0.4635  0.4705
   0   0  -3  0.9044  0.4779
  -1   0  -3  480.68   23.95
  -1   0   3  495.99   22.65
   1   0  -3  456.42   24.01
   1   0   3  473.51   23.13
  -1   0   3  486.12   24.28
  -1   0  -3  480.00   24.15
   1   0  -3  481.78   24.08
   1   0   3  512.31   24.85
   2   0  -3  558.69   24.99
   2   0  -3  532.68   27.35
   2   0   3  535.21   24.98
   2   0   3  583.61   27.37
  -2   0  -3  538.65   26.83
  -2   0  -3  545.85   26.73
  -2   0   3  539.24   27.44
  -3   0  -3  21.465   1.678
   3   0  -3  25.126   1.879
   3   0  -3  19.309   1.950
  -3   0   3  21.023   1.650
   3   0   3  16.343   1.672
  -3   0  -3  19.439   1.447
   3   0   3  20.970   2.116
  -4   0  -3  13.384   0.794
  -4   0   3  12.565   0.767
   4   0   3  14.151   0.890
  -4   0   3  16.494   1.047
  -4   0   3  15.494   0.910
  -4   0   3  13.583   0.782
   4   0   3  14.362   1.557
  -4   0  -3  12.694   0.862
   4   0  -3  14.515   1.591
  -4   0   3  14.490   0.761
  -4   0  -3  13.036   1.316
  -4   0   3  14.839   0.811
  -4   0   3  16.572   1.606
  -4   0  -3  13.381   0.894
   4   0   3  13.292   0.858
   4   0   3  15.236   1.938
   4   0  -3  15.274   0.942
   4   0   3  13.309   0.845
   4   0  -3  12.095   1.802
  -5   0  -3  48.196   2.025
   5   0  -3  43.206   3.065
   5   0   3  52.801   2.099
   5   0   3  46.971   2.008
  -5   0   3  45.293   2.008
   5   0  -3  46.828   1.948
  -5   0   3  44.371   2.968
   5   0  -3  47.842   2.040
  -5   0   3  48.877   1.749
  -5   0   3  45.724   1.974
  -5   0   3  49.518   2.033
   5   0   3  43.751   2.987
  -5   0  -3  48.552   2.011
  -6   0   3  12.473   0.899
  -6   0  -3  14.897   0.940
   6   0  -3  15.692   1.003
  -6   0  -3  14.992   0.972
   6   0   3  16.444   0.975
   6   0   3  15.615   1.014
  -6   0   3  14.201   0.806
   6   0  -3  17.485   1.111
   7   0  -3  164.92    5.97
   7   0   3  159.58    5.97
  -7   0  -3  167.31    6.59
   7   0  -3  173.85    6.50
  -7   0  -3  165.84    6.42
  -7   0   3  168.38    6.60
   7   0   3  174.25    6.50
   0  -1  -3 3972.24  192.73
   0  -1   3 4011.22  192.85
   0  -1  -3 3798.47  197.01
   0  -1   3 3915.69  197.09
  -1   1   3  555.13   26.97
  -1  -1  -3  580.78   28.59
   1   1  -3  568.56   29.04
  -1  -1  -3  571.46   27.86
   1  -1   3  608.84   29.63
   1  -1   3  609.39   29.34
   1  -1   3  556.34   26.96
  -1   1   3  563.75   28.02
   1  -1  -3  541.59   29.13
  -1  -1   3  589.68   29.31
   1   1   3  561.00   27.21
   1  -1  -3  579.78   29.63
   1   1   3  590.83   29.48
  -1  -1   3  561.22   27.30
  -1   1  -3  547.91   28.25
   2  -1   3  42.187   2.611
   2  -1   3  37.972   2.726
   2   1  -3  38.126   2.343
   2  -1   3  41.324   2.297
  -2   1   3  40.223   2.324
   2   1  -3  39.823   2.560
  -2  -1  -3  39.690   2.156
  -2  -1  -3  41.771   2.382
   2   1   3  40.969   2.326
  -2  -1   3  39.911   2.405
   2   1   3  38.588   2.470
  -2   1  -3  37.808   2.168
   2  -1  -3  40.282   2.717
   2  -1  -3  38.918   2.447
   2  -1  -3  37.428   2.282
   3   1  -3  374.85   18.77
  -3  -1  -3  366.25   18.04
  -3  -1  -3  359.45   18.25
   3  -1   3  367.53   18.81
   3   1  -3  347.29   17.16
  -3   1   3  373.75   18.13
   3  -1   3  375.25   17.14
   3  -1  -3  377.26   17.16
  -3  -1   3  372.45   18.12
  -3   1  -3  376.48   18.05
   3   1   3  386.14   18.73
   3  -1  -3  381.99   18.86
  -3   1  -3  359.67   18.25
   3   1   3  383.15   17.19
   4  -1   3  84.295   4.192
   4   1  -3  84.395   4.273
  -4   1   3  72.543   2.994
  -4   1   3  73.036   3.017
   4  -1   3  73.701   3.122
  -4   1   3  73.065   3.005
  -4  -1  -3  76.253   3.093
   4  -1   3  77.952   2.935
  -4   1   3  78.565   4.269
  -4   1   3  77.786   3.137
  -4  -1  -3  80.233   4.147
  -4  -1  -3  72.895   2.981
  -4  -1  -3  77.412   3.030
   4   1  -3  74.052   2.879
   4  -1   3  75.707   4.753
   4  -1   3  77.817   3.108
  -4   1   3  76.643   2.722
   4  -1  -3  77.927   4.680
  -4  -1   3  79.556   2.737
   4  -1  -3  79.008   2.908
  -4   1  -3  79.069   3.132
   4  -1  -3  72.496   3.146
  -4   1  -3  79.963   4.155
   4   1   3  73.511   2.883
  -4  -1   3  77.480   3.045
  -4  -1   3  75.291   3.227
   4   1   3  79.812   3.083
  -4  -1   3  74.299   3.009
  -4   1  -3  79.567   3.064
  -4  -1   3  76.669   4.322
   4   1   3  83.039   4.225
   4   1   3  76.314   3.031
  -4  -1   3  76.981   3.021
   4  -1  -3  79.474   4.189
  -4  -1   3  82.180   3.117
  -4  -1   3  79.409   3.107
  -5  -1  -3  292.40   11.61
   5   1  -3  307.02   10.82
  -5   1   3  300.00   10.47
   5  -1   3  297.15   11.75
   5   1  -3  306.25   14.43
  -5   1   3  293.21   15.14
  -5   1   3  300.17   11.60
   5  -1   3  299.11   14.37
  -5   1   3  307.31   11.93
   5   1  -3  312.59   11.77
  -5  -1  -3  312.61   12.27
   5  -1   3  327.73   10.85
   5  -1  -3  286.19   11.92
   5  -1  -3  321.72   10.83
  -5  -1   3  300.02   11.47
   5   1   3  310.16   11.75
  -5  -1   3  300.69   10.46
  -5  -1   3  289.61   15.10
  -5  -1   3  297.97   11.59
   5  -1  -3  319.64   11.76
   5  -1  -3  295.06   14.39
   5   1   3  307.63   10.81
  -5   1  -3  303.19   11.62
   5   1   3  298.84   11.46
  -5  -1   3  313.75   11.92
   5   1   3  297.82   14.38
  -5   1  -3  308.15   11.92
  -5  -1   3  295.67   11.53
  -6  -1  -3  315.24   11.74
   6   1  -3  300.80   10.92
   6  -1   3  313.92   11.87
   6  -1   3  317.57   10.93
  -6  -1  -3  309.64   12.03
  -6   1   3  311.27   12.05
  -6   1   3  299.89   10.57
   6   1  -3  305.56   11.88
   6  -1  -3  316.11   11.88
   6   1   3  303.87   11.88
  -6   1  -3  308.11   12.04
   6   1   3  298.12   10.92
  -6  -1   3  293.17   10.57
  -6  -1   3  311.17   12.04
   6  -1  -3  303.85   10.95
  -6   1  -3  304.01   11.75
   7   1  -3  7.5664  0.5575
  -7  -1  -3  7.1978  0.5755
   7   1  -3  7.4001  0.5291
   7  -1   3  7.9283  0.5219
  -7  -1  -3  6.7862  0.5870
  -7   1   3  7.2595  0.5878
   7  -1   3  7.8000  0.5247
   7   1   3  9.2638  0.5683
   7  -1  -3  7.3435  0.5163
   7  -1  -3  7.9604  0.6152
  -7   1  -3  6.0157  0.5098
  -7   1  -3  6.8484  0.5477
  -7  -1   3  6.7124  0.5720
   0  -2   3  90.046   4.489
   0   2   3  92.825   4.223
   0  -2  -3  93.508   4.635
   0   2   3  89.056   4.470
   0  -2  -3  86.442   4.781
   0  -2   3  91.564   4.626
   0  -2   3  92.033   4.260
   0  -2   3  87.794   4.823
  -1   2   3 2741.22  135.90
  -1  -2  -3 2784.45  137.77
   1  -2   3 2724.43  127.91
  -1  -2  -3 2858.56  134.87
   1  -2   3 2761.11  138.51
   1  -2   3 2885.71  141.77
   1   2  -3 2759.13  139.94
  -1  -2   3 2852.55  136.07
  -1   2  -3 2764.39  135.14
   1  -2  -3 2751.66  141.67
  -1  -2   3 2769.71  135.96
   1   2   3 2783.59  139.36
   1   2   3 2576.08  127.63
   1  -2  -3 2667.36  136.95
   2   2  -3  250.40   12.92
   2  -2   3  260.76   12.78
  -2  -2  -3  261.95   12.48
   2  -2   3  261.41   11.85
  -2  -2  -3  253.60   12.67
   2   2  -3  261.13   11.89
  -2   2   3  244.68   12.54
   2  -2   3  263.72   13.12
  -2  -2   3  247.79   12.54
   2  -2  -3  264.68   12.63
  -2   2  -3  250.20   12.49
   2  -2  -3  262.59   13.17
   2   2   3  259.21   11.87
   2   2   3  250.45   12.89
   2  -2  -3  260.78   11.88
   3  -2   3  49.276   3.332
   3   2  -3  49.487   3.096
   3   2  -3  48.023   2.885
  -3  -2  -3  51.420   2.718
   3  -2   3  54.582   2.799
  -3   2   3  48.700   2.875
  -3  -2  -3  45.916   2.829
   3   2   3  52.426   2.851
   3   2   3  42.112   3.034
   3  -2  -3  51.413   3.431
   3  -2  -3  46.295   2.767
  -3  -2   3  47.732   2.809
  -3   2  -3  49.130   2.784
   4  -2   3  28.575   1.434
   4  -2   3  28.765   1.382
  -4   2   3  30.008   1.321
  -4  -2  -3  28.298   1.329
   4   2  -3  26.775   1.259
   4  -2   3  31.241   3.028
  -4  -2  -3  28.046   1.940
  -4   2   3  27.344   1.261
   4   2  -3  29.852   2.327
  -4   2   3  29.531   1.130
   4  -2   3  26.646   1.503
  -4   2   3  27.132   1.261
   4  -2   3  29.520   1.295
  -4  -2  -3  27.758   1.265
   4  -2   3  30.859   2.184
  -4  -2  -3  26.664   1.293
  -4   2   3  30.045   2.187
  -4   2  -3  29.124   1.365
   4  -2  -3  26.980   1.292
  -4  -2   3  29.576   1.293
   4   2   3  30.319   1.373
  -4  -2   3  29.083   1.374
  -4  -2   3  28.403   1.255
   4  -2  -3  28.860   1.345
   4  -2  -3  27.883   2.703
  -4  -2   3  28.092   1.385
  -4  -2   3  29.651   1.304
   4   2   3  27.514   1.383
  -4   2  -3  29.485   2.013
   4  -2  -3  27.399   1.350
   4  -2  -3  29.402   2.193
   4   2   3  28.853   1.279
  -4  -2   3  29.409   2.239
   4   2   3  30.149   2.281
  -4  -2   3  28.608   1.159
  -4   2  -3  29.403   1.352
  -4  -2   3  30.920   1.325
  -5  -2  -3  16.964   0.932
   5  -2   3  18.207   1.059
  -5  -2  -3  17.431   0.918
  -5   2   3  15.734   0.964
  -5   2   3  13.712   1.764
   5   2  -3  17.291   1.182
   5  -2   3  15.206   1.008
  -5   2   3  15.806   0.881
   5   2  -3  17.401   2.036
   5   2  -3  16.147   1.074
   5  -2   3  16.631   1.095
   5  -2   3  15.294   1.820
   5  -2   3  12.809   2.135
  -5   2  -3  18.515   0.940
   5   2   3  18.079   1.772
  -5  -2   3  16.031   1.096
   5   2   3  16.673   1.017
   5  -2  -3  16.905   1.046
  -5  -2   3  17.961   0.980
  -5  -2   3  16.699   1.702
   5  -2  -3  15.157   1.098
   5  -2  -3  13.919   1.798
   5   2   3  18.728   1.019
  -5  -2   3  16.131   0.779
  -5  -2   3  14.786   1.025
   5  -2  -3  16.029   1.052
  -5  -2   3  16.963   0.901
   5  -2  -3  13.732   2.256
  -5   2  -3  18.168   1.075
   5   2   3  18.032   1.036
  -5  -2   3  15.925   0.992
   6   2  -3  331.01   12.66
   6   2  -3  328.62   11.92
   6  -2   3  331.66   12.96
   6  -2   3  355.97   11.95
  -6   2   3  333.14   13.16
  -6   2   3  337.03   11.55
   6   2  -3  334.07   12.98
  -6  -2  -3  335.01   12.82
  -6  -2  -3  348.08   13.15
   6   2   3  313.08   12.64
   6   2   3  341.17   12.98
   6  -2  -3  340.36   11.94
  -6  -2   3  344.09   13.15
  -6  -2   3  337.95   11.55
   6   2   3  327.89   11.91
   6  -2  -3  338.04   12.97
  -6   2  -3  337.73   12.82
  -6   2  -3  327.94   13.15
  -7  -2  -3  18.444   0.835
  -7  -2  -3  16.094   0.832
   7   2  -3  18.275   0.847
   7  -2   3  17.749   0.861
  -7   2   3  17.617   0.898
  -7  -2   3  16.363   0.885
  -7   2  -3  16.212   0.862
  -7   2  -3  17.277   0.813
   7   2   3  20.166   0.846
   7  -2  -3  17.777   0.858
   0  -3  -3  290.38   14.37
   0  -3   3  292.65   13.33
   0  -3   3  295.57   14.36
   0  -3   3  296.14   14.69
   0  -3  -3  296.68   14.67
   0   3   3  297.23   13.54
   0  -3   3  289.76   14.18
   0   3   3  279.35   14.15
  -1   3   3 1486.33   79.00
   1  -3   3 1697.13   81.43
   1  -3   3 1577.67   73.70
  -1  -3  -3 1544.01   79.62
   1   3  -3 1519.91   73.60
   1  -3   3 1614.93   82.87
  -1  -3  -3 1596.50   78.07
  -1  -3  -3 1649.96   79.73
   1   3   3 1499.31   73.34
   1  -3  -3 1617.87   83.47
   1  -3  -3 1538.65   72.83
  -1   3  -3 1564.31   78.51
  -1  -3   3 1553.04   79.05
  -1  -3   3 1570.50   78.92
   1  -3  -3 1606.99   80.25
  -2   3   3  883.53   44.30
  -2  -3  -3  866.74   42.70
  -2  -3  -3  853.12   43.82
   2  -3   3  954.82   43.70
   2  -3   3  871.44   42.93
   2  -3   3  830.06   40.10
   2   3  -3  842.07   41.52
   2   3  -3  811.35   43.02
   2  -3  -3  845.05   39.91
   2  -3  -3  898.28   42.96
   2  -3  -3  830.34   41.90
  -2   3  -3  849.88   42.26
   2   3   3  872.76   42.36
  -2  -3   3  852.88   44.53
   3  -3   3  25.966   1.219
  -3   3   3  26.612   1.092
  -3  -3  -3  27.508   1.925
   3  -3   3  28.837   1.996
  -3  -3  -3  26.129   1.184
   3  -3   3  31.580   2.954
  -3   3   3  26.024   1.265
  -3  -3  -3  27.824   1.786
   3  -3   3  29.090   1.218
  -3   3   3  30.726   2.029
   3  -3   3  26.361   2.300
   3  -3   3  25.857   1.345
   3   3  -3  28.673   2.053
  -3  -3   3  28.273   1.229
  -3  -3   3  27.940   1.267
  -3  -3   3  26.332   1.886
  -3   3  -3  28.787   1.895
   3  -3  -3  27.244   1.295
  -3   3  -3  26.750   1.268
   3  -3  -3  27.555   1.283
  -3  -3   3  26.053   1.048
  -3  -3   3  26.775   1.205
   3  -3  -3  29.286   2.720
   3   3   3  26.262   1.208
  -3  -3   3  26.610   1.222
   3   3   3  29.727   1.993
  -3  -3   3  29.770   1.263
   3  -3  -3  27.446   2.011
   4   3  -3  148.81    7.11
  -4   3   3  135.82    5.48
   4  -3   3  136.38    8.04
  -4  -3  -3  137.76    5.87
  -4   3   3  144.15    7.39
  -4   3   3  143.00    5.64
   4  -3   3  150.78    7.07
   4  -3   3  139.07    5.68
  -4  -3  -3  144.44    5.49
   4  -3   3  141.42    5.57
  -4   3   3  144.83    4.95
  -4  -3  -3  135.95    5.38
   4  -3   3  142.08    5.16
   4  -3   3  139.08    5.46
   4   3  -3  138.53    5.13
  -4  -3  -3  146.81    5.63
  -4  -3  -3  142.41    7.25
  -4  -3   3  148.85    5.47
   4  -3  -3  138.39    5.69
  -4  -3   3  145.54    5.64
   4  -3  -3  152.05    7.07
   4   3   3  147.58    5.57
  -4   3  -3  147.69    5.65
   4  -3  -3  140.27    5.19
  -4   3  -3  138.68    7.24
   4  -3  -3  144.52    8.00
  -4  -3   3  144.75    5.87
   4  -3  -3  136.78    5.56
  -4   3  -3  148.41    5.52
  -4  -3   3  141.16    5.48
   4   3   3  149.84    5.45
  -4  -3   3  143.05    5.46
  -4  -3   3  143.86    7.33
   4   3   3  127.51    5.13
  -4  -3   3  140.56    4.94
   5   3  -3  288.40   10.61
  -5   3   3  299.97   10.28
   5  -3   3  287.83   14.06
   5  -3   3  260.01   15.53
  -5   3   3  281.89   14.87
   5  -3   3  300.99   11.73
  -5  -3  -3  306.21   11.76
  -5   3   3  299.78   11.72
   5   3  -3  301.51   14.23
   5  -3   3  308.07   11.53
   5   3  -3  298.22   11.55
  -5  -3  -3  296.98   11.69
   5  -3   3  320.90   10.64
   5  -3  -3  309.31   10.64
   5  -3  -3  279.25   14.04
  -5  -3   3  305.10   12.16
  -5  -3   3  291.53   11.33
   5   3   3  290.61   14.11
  -5  -3   3  302.64   11.27
   5  -3  -3  256.08   15.63
  -5   3  -3  304.20   11.70
   5   3   3  315.22   11.27
  -5  -3   3  322.07   11.70
   5   3   3  315.22   11.54
  -5   3  -3  300.94   11.41
   5  -3  -3  298.22   11.53
  -5  -3   3  302.57   10.27
  -5  -3   3  278.57   14.79
   5  -3  -3  309.08   11.74
  -5  -3   3  301.64   11.39
   5   3   3  286.11   10.59
  -6  -3  -3  24.328   1.157
   6   3  -3  25.587   1.251
   6  -3   3  23.259   1.283
   6  -3   3  23.109   1.124
   6   3  -3  24.337   1.211
  -6  -3  -3  24.495   1.170
  -6   3   3  23.365   1.041
  -6   3   3  23.401   1.165
   6  -3  -3  25.527   1.330
  -6  -3   3  23.492   0.979
   6  -3  -3  22.868   1.152
  -6   3  -3  23.889   1.141
  -6   3  -3  24.005   1.182
   6   3   3  22.255   1.160
   6  -3  -3  23.060   1.186
  -6  -3   3  22.183   1.090
  -6  -3   3  26.479   1.221
   6   3   3  23.401   1.209
   0  -4   3  5.9835  1.1830
   0  -4  -3  7.0045  1.0870
   0   4   3  6.8929  0.9147
   0  -4   3  6.9932  1.0777
   0  -4   3  6.0925  0.7346
   0  -4  -3  5.9830  1.0634
   0   4   3  6.7683  0.6442
   0  -4   3  8.6773  0.8316
  -1  -4  -3  446.76   21.61
   1   4  -3  410.92   20.34
  -1  -4  -3  451.87   21.89
   1  -4   3  442.69   20.30
  -1   4   3  463.17   21.67
   1  -4   3  477.56   22.45
   1  -4   3  469.43   21.94
  -1  -4   3  437.02   21.84
  -1  -4   3  445.31   22.24
  -1  -4   3  447.07   21.63
   1  -4  -3  440.58   21.88
   1  -4  -3  430.48   20.53
  -1   4  -3  461.60   21.61
   1  -4  -3  443.27   22.41
   1   4   3  432.28   20.33
   2  -4   3 2530.78  132.69
  -2  -4  -3 2627.82  127.81
   2  -4   3 2587.43  120.12
   2  -4   3 2529.23  130.32
  -2   4   3 2565.71  128.85
   2   4  -3 2383.69  120.20
  -2  -4  -3 2713.00  129.03
  -2  -4   3 2652.78  128.77
  -2   4  -3 2548.57  127.68
   2  -4  -3 2538.65  120.08
   2   4   3 2639.00  120.75
   2  -4  -3 2609.62  130.26
  -2  -4   3 2564.47  126.95
   2  -4  -3 2510.75  132.43
   3  -4   3  691.65   26.83
  -3   4   3  628.55   24.16
   3  -4   3  635.05   27.24
  -3  -4  -3  626.02   28.24
  -3   4   3  653.48   27.42
   3  -4   3  670.18   24.98
  -3  -4  -3  621.73   27.00
  -3  -4  -3  732.99   33.43
   3  -4   3  729.83   34.46
  -3  -4  -3  644.33   26.52
   3  -4   3  681.91   25.71
  -3  -4  -3  639.26   25.92
  -3   4   3  746.29   33.21
   3   4  -3  729.38   31.31
   3  -4   3  731.88   31.21
   3  -4   3  727.01   33.57
  -3  -4  -3  757.53   33.10
  -3  -4   3  747.82   33.17
   3  -4  -3  732.42   33.45
   3  -4  -3  648.11   24.36
  -3  -4   3  640.81   28.55
  -3  -4   3  662.13   26.48
   3  -4  -3  752.23   34.49
  -3   4  -3  679.58   27.61
  -3   4  -3  714.87   33.10
  -3  -4   3  645.05   25.99
   3   4   3  628.42   26.81
  -3  -4   3  647.27   27.43
   3  -4  -3  602.52   27.42
   3  -4  -3  756.27   31.22
  -3  -4   3  649.64   26.94
  -3  -4   3  654.96   24.05
   3   4   3  753.91   31.30
  -3  -4   3  638.11   26.55
  -4   4   3  14.395   1.035
  -4   4   3  13.595   1.584
  -4  -4  -3  12.347   1.343
  -4  -4  -3  14.762   0.934
   4   4  -3  12.260   1.579
   4  -4   3  17.082   1.107
  -4  -4  -3  15.874   0.924
   4  -4   3  14.774   1.526
   4  -4   3  16.353   1.027
  -4  -4  -3  15.791   0.978
   4  -4   3  12.645   2.426
   4  -4   3  13.053   1.102
  -4  -4  -3  13.884   0.834
  -4   4   3  15.239   0.763
  -4  -4  -3  13.281   0.698
   4  -4   3  13.560   0.835
  -4  -4   3  15.434   0.734
   4   4   3  18.341   1.052
  -4   4  -3  13.439   0.710
  -4  -4   3  15.274   0.883
   4  -4  -3  13.619   1.564
  -4  -4   3  12.908   1.431
   4  -4  -3  16.051   1.182
   4  -4  -3  15.531   1.008
  -4  -4   3  16.601   1.105
  -4   4  -3  13.993   0.951
  -4   4  -3  15.356   1.581
  -4   4  -3  14.015   0.898
   4   4   3  14.314   0.905
  -4  -4   3  14.828   0.842
  -4  -4   3  15.661   0.899
  -4  -4   3  13.957   0.852
   4   4   3  14.319   1.589
   4  -4  -3  15.356   2.253
  -5   4   3  292.88   11.07
  -5  -4  -3  297.44   11.05
  -5   4   3  249.88   14.08
  -5  -4  -3  290.54   10.78
   5  -4   3  290.49   11.10
  -5  -4  -3  273.39   11.49
   5   4  -3  282.31   10.91
   5  -4   3  291.09   10.07
   5   4  -3  259.19   13.40
   5  -4   3  257.90   14.93
  -5   4   3  262.19    9.71
   5   4   3  256.59   13.35
  -5  -4   3  285.57   11.06
   5  -4  -3  297.13   11.11
   5   4   3  298.98   10.92
   5  -4  -3  298.50   10.07
   5   4   3  291.95   10.67
  -5  -4   3  287.89   10.77
  -5  -4   3  295.90   10.68
  -5  -4   3  277.00   10.70
  -5   4  -3  287.79   10.78
  -5   4  -3  292.70   11.07
  -5  -4   3  259.03   14.05
   5  -4  -3  247.18   14.87
  -5  -4   3  293.26   11.51
  -6  -4  -3  3.6228  0.4915
  -6  -4  -3  3.3539  0.4938
   6   4  -3  4.5736  0.5470
   6  -4   3  2.9498  0.5586
  -6   4   3  3.2119  0.4666
   6  -4   3  2.9146  0.6750
   6   4  -3  4.7003  0.5888
  -6   4   3  3.6301  0.4949
  -6  -4   3  2.5793  0.5120
   6   4   3  3.1144  0.5620
  -6  -4   3  3.5039  0.3868
  -6   4  -3  3.2507  0.5336
  -6  -4   3  4.5508  0.5506
  -6   4  -3  3.2573  0.5590
   6  -4  -3  2.9808  0.5751
   6   4   3  4.0424  0.5301
   6  -4  -3  3.0532  0.6907
   0  -5  -3  199.11    9.79
   0  -5   3  204.42   10.00
   0   5   3  198.71    9.58
   0  -5   3  193.16    9.79
   0  -5  -3  199.99    9.95
   0   5  -3  174.90    8.90
  -1   5   3  850.01   42.99
   1   5  -3  847.40   40.06
   1  -5   3  881.36   42.73
  -1  -5  -3  871.68   41.79
   1  -5   3  863.85   41.83
  -1  -5   3  852.57   41.74
   1  -5  -3  911.78   42.74
  -1   5  -3  845.32   43.48
   1  -5  -3  808.59   41.78
   1   5   3  825.64   39.93
   2   5  -3  562.65   25.64
   2  -5   3  566.63   28.29
   2  -5   3  598.91   27.64
  -2  -5  -3  562.25   27.51
  -2   5   3  555.29   27.26
  -2  -5  -3  564.70   27.18
   2  -5   3  533.81   25.51
  -2   5  -3  577.61   27.20
   2  -5  -3  546.58   27.51
  -2  -5   3  552.33   27.40
   2  -5  -3  572.00   28.31
   2   5   3  528.71   25.59
  -2  -5   3  574.10   27.22
  -3  -5  -3  114.10    4.06
  -3  -5  -3  116.31    6.10
   3  -5   3  114.39    4.62
   3  -5   3  117.29    6.30
  -3  -5  -3  114.89    4.63
   3  -5   3  121.51    4.53
  -3  -5  -3  122.82    6.03
  -3  -5  -3  113.99    4.50
   3   5  -3  120.37    5.85
  -3   5   3  116.67    4.64
   3  -5   3  117.94    6.76
  -3  -5  -3  118.48    4.82
  -3  -5  -3  121.21    4.51
  -3   5   3  117.64    4.07
   3  -5   3  115.84    4.46
   3  -5   3  119.61    4.25
   3  -5   3  112.83    4.67
  -3   5   3  110.02    4.47
  -3  -5  -3  121.81    4.44
  -3   5   3  118.48    6.14
  -3  -5   3  116.06    4.82
   3  -5  -3  116.29    4.26
  -3  -5   3  118.96    4.63
  -3   5  -3  111.77    4.06
   3  -5  -3  106.54    4.51
   3  -5  -3  120.54    6.21
  -3  -5   3  121.28    4.51
  -3   5  -3  120.97    6.06
   3  -5  -3  119.98    6.94
   3  -5  -3  114.13    4.70
  -3  -5   3  117.92    6.07
   3   5   3  122.11    5.83
  -3  -5   3  111.67    4.59
   3   5   3  112.27    4.57
   3   5   3  118.03    4.48
  -3  -5   3  116.12    4.06
  -3  -5   3  120.26    4.48
  -3  -5   3  115.46    4.50
   4  -5   3  416.15   15.11
  -4  -5  -3  398.00   19.81
  -4  -5  -3  394.46   16.21
   4  -5   3  383.86   15.87
  -4  -5  -3  416.01   15.08
   4  -5   3  395.01   20.92
  -4   5   3  390.95   14.35
   4   5  -3  401.67   15.88
   4  -5   3  405.25   14.36
  -4  -5  -3  422.06   16.06
   4  -5   3  416.24   15.75
   4   5  -3  412.90   18.88
  -4  -5  -3  416.20   16.69
  -4   5   3  420.93   20.02
  -4   5   3  407.75   15.83
  -4  -5  -3  406.97   13.89
  -4  -5  -3  389.64   15.31
   4   5   3  409.68   18.84
   4  -5  -3  402.64   15.87
  -4   5  -3  383.97   19.83
   4  -5  -3  410.04   21.01
  -4   5  -3  398.98   15.82
  -4  -5   3  408.76   15.79
  -4  -5   3  415.02   15.85
   4  -5  -3  428.16   14.35
   4   5   3  403.83   15.23
  -4  -5   3  413.65   16.77
  -4  -5   3  411.09   16.42
  -4  -5   3  385.93   14.24
   4   5   3  385.02   15.59
  -4   5  -3  395.28   13.89
  -4  -5   3  387.95   19.86
  -4  -5   3  409.40   15.62
   5  -5   3  205.22    7.31
  -5   5   3  204.25    7.03
  -5  -5  -3  202.27    7.78
   5  -5   3  194.79    8.02
  -5  -5  -3  206.35    7.99
  -5   5   3  207.40    8.02
  -5  -5  -3  202.79    8.30
   5   5  -3  208.71    7.90
   5   5   3  192.85    7.72
  -5   5  -3  208.81    7.79
  -5  -5   3  190.06    7.73
  -5   5  -3  201.28    8.01
  -5  -5   3  208.16    8.00
  -5  -5   3  202.36    8.32
  -5  -5   3  198.38    7.01
   5  -5  -3  199.31    8.03
   5   5   3  205.46    7.89
  -5  -5   3  209.12    7.72
  -5  -5   3  204.73    7.78
   5  -5  -3  203.26    7.31
  -6   5   3  95.310   3.366
   6  -5   3  94.528   3.864
  -6  -5  -3  95.920   3.836
   6  -5   3  95.130   3.545
  -6  -5  -3  99.021   3.739
  -6   5   3  96.651   3.853
   6   5  -3  102.46    3.80
   6   5  -3  95.419   3.716
   6  -5  -3  94.809   3.548
  -6  -5   3  91.469   3.355
  -6  -5   3  92.658   3.721
  -6  -5   3  97.951   3.846
  -6   5  -3  96.146   3.846
   6   5   3  93.714   3.781
   6   5   3  96.648   3.716
  -6  -5   3  88.757   3.970
   6  -5  -3  99.523   3.870
  -6   5  -3  100.48    3.74
   0  -6   3  191.76    9.89
   0   6  -3  192.56    9.53
   0  -6   3  193.42    9.80
   0  -6  -3  196.34    9.75
   0   6   3  193.54    9.50
   0  -6  -3  184.67    9.87
  -1  -6  -3  943.08   46.78
   1   6  -3  902.35   43.46
   1  -6   3  908.06   46.81
  -1   6   3  996.61   48.33
   1  -6   3  955.21   47.81
  -1  -6   3  933.86   49.26
   1   6   3  943.76   47.45
   1  -6  -3 1039.68   47.87
   1  -6  -3 1001.99   46.83
  -1   6  -3  924.86   47.63
  -1  -6   3  990.62   46.74
  -2  -6  -3  137.54    5.28
  -2   6   3  150.89    7.10
   2  -6   3  139.34    5.30
   2  -6   3  133.78    5.41
  -2   6   3  128.06    5.26
  -2  -6  -3  143.34    7.22
   2  -6   3  141.30    7.64
  -2   6   3  135.18    4.77
   2  -6   3  137.35    5.24
   2  -6   3  131.20    5.47
  -2  -6  -3  136.29    4.77
   2  -6   3  142.84    7.32
  -2  -6  -3  130.50    5.18
   2   6  -3  141.38    6.58
   2  -6   3  136.50    4.77
  -2  -6  -3  131.93    5.42
  -2  -6  -3  148.00    6.97
  -2  -6  -3  137.69    5.27
  -2  -6  -3  140.66    5.66
   2  -6  -3  130.81    5.40
  -2  -6   3  146.78    7.02
  -2  -6   3  134.78    4.77
  -2  -6   3  136.81    5.28
  -2   6  -3  144.02    7.01
  -2  -6   3  138.24    5.23
   2   6   3  122.85    5.24
  -2  -6   3  140.60    7.04
  -2  -6   3  138.65    5.26
  -2  -6   3  138.02    5.44
   2  -6  -3  139.98    7.20
   2  -6  -3  144.59    7.77
  -2  -6   3  135.97    5.66
   2  -6  -3  141.61    5.49
   2   6   3  139.40    6.57
  -3  -6  -3  519.01   20.95
  -3  -6  -3  548.34   23.08
  -3  -6  -3  588.71   26.64
  -3  -6  -3  534.42   21.40
  -3   6   3  536.68   21.72
  -3  -6  -3  524.04   22.09
   3  -6   3  583.67   20.65
   3  -6   3  564.49   27.08
   3  -6   3  565.38   27.88
   3  -6   3  552.55   19.33
  -3   6   3  597.25   26.76
  -3   6   3  518.30   20.89
   3  -6   3  564.67   21.73
  -3  -6  -3  546.35   21.04
  -3   6   3  547.79   19.45
   3  -6   3  545.33   21.22
  -3  -6  -3  510.09   19.01
   3  -6   3  533.06   21.79
   3   6  -3  555.50   25.12
  -3  -6   3  522.04   22.30
   3  -6  -3  566.68   27.86
  -3   6  -3  514.03   18.93
  -3  -6   3  527.04   21.55
  -3  -6   3  541.18   21.43
   3   6   3  549.72   21.21
  -3  -6   3  583.60   26.68
  -3  -6   3  538.44   21.03
   3  -6  -3  526.82   22.27
  -3  -6   3  546.63   23.35
   3  -6  -3  568.55   26.99
   3  -6  -3  542.80   20.82
   3   6   3  568.46   25.11
  -3   6  -3  565.62   26.65
  -3  -6   3  527.20   19.59
   3  -6  -3  544.91   19.34
   3   6   3  509.10   21.14
   4  -6   3  780.12   28.41
   4  -6   3  774.25   30.23
  -4  -6  -3  744.84   29.13
  -4  -6  -3  729.69   30.73
  -4   6   3  777.34   30.93
  -4  -6  -3  706.36   26.64
   4   6  -3  738.12   30.24
  -4   6   3  751.58   27.24
  -4  -6  -3  733.15   37.02
  -4  -6  -3  789.30   30.33
   4  -6   3  750.91   31.28
  -4  -6  -3  730.40   29.09
  -4  -6  -3  767.48   32.26
   4  -6   3  765.97   29.58
  -4   6   3  808.26   37.23
   4  -6   3  788.85   27.66
   4  -6   3  774.24   38.70
   4   6  -3  786.35   35.04
  -4  -6   3  734.10   26.73
   4  -6  -3  765.44   38.71
  -4  -6   3  773.71   31.00
   4   6   3  769.26   35.00
  -4   6  -3  717.86   26.73
  -4   6  -3  747.33   37.06
  -4  -6   3  769.54   30.19
  -4   6  -3  807.68   31.03
  -4  -6   3  774.77   37.11
  -4  -6   3  775.84   29.93
   4   6   3  754.85   30.08
   4  -6  -3  802.25   26.97
   4  -6  -3  772.58   31.59
  -4  -6   3  771.96   29.83
  -4  -6   3  772.51   32.37
   4   6   3  738.14   29.64
  -5  -6  -3  96.949   3.787
   5  -6   3  96.986   3.922
  -5  -6  -3  94.435   3.874
  -5   6   3  97.629   3.414
  -5   6   3  97.264   3.918
   5  -6   3  96.215   3.618
   5   6  -3  97.310   3.841
   5   6   3  96.537   3.826
  -5  -6   3  97.613   3.772
  -5  -6   3  95.385   3.874
   5  -6  -3  94.269   3.607
   5   6   3  93.244   3.786
  -5  -6   3  94.679   3.399
  -5   6  -3  98.290   3.912
   5  -6  -3  96.907   3.929
  -5  -6   3  100.76    4.06
  -5   6  -3  96.611   3.793
  -5  -6   3  96.153   3.773
  -6   6   3  15.448   0.764
   6  -6   3  18.517   0.968
  -6  -6  -3  14.909   0.859
  -6  -6  -3  17.551   0.850
   6   6  -3  17.548   0.875
  -6   6   3  15.336   0.928
   6   6  -3  18.237   0.927
   6  -6   3  16.001   0.965
   6  -6  -3  19.594   0.978
  -6  -6   3  15.644   0.895
   6   6   3  17.606   0.825
   6  -6  -3  16.270   0.957
  -6  -6   3  15.039   0.853
  -6  -6   3  14.683   0.741
   6   6   3  17.024   0.910
  -6  -6   3  16.155   0.899
  -6   6  -3  16.194   0.895
  -6   6  -3  15.644   0.959
   0   7   3  113.04    5.63
   0  -7  -3  107.42    3.79
   0  -7   3  104.11    4.20
   0  -7  -3  101.01    4.29
   0  -7  -3  104.53    4.12
   0  -7   3  105.97    4.30
   0  -7  -3  111.68    4.19
   0  -7   3  109.07    3.79
   0   7  -3  114.46    5.62
   0  -7  -3  119.70    5.92
   0  -7  -3  113.55    5.90
   0  -7   3  109.94    5.91
   0  -7   3  106.67    4.14
   1  -7   3  176.30    9.15
  -1   7   3  190.61    8.93
   1  -7   3  182.32    9.46
   1  -7   3  171.96    6.76
  -1  -7  -3  177.83    9.07
   1  -7   3  176.81    6.65
  -1   7   3  173.20    6.72
  -1  -7  -3  173.96    6.09
   1  -7   3  172.10    6.90
  -1  -7  -3  178.63    6.75
  -1  -7  -3  163.36    6.89
  -1  -7  -3  177.48    7.21
   1  -7   3  177.21    6.09
  -1  -7  -3  160.21    6.61
  -1  -7  -3  172.72    6.73
  -1  -7   3  179.13    6.09
   1  -7  -3  173.80    6.89
  -1  -7   3  176.42    6.62
  -1  -7   3  194.27    8.89
  -1  -7   3  168.35    7.21
   1  -7  -3  183.95    9.34
  -1  -7   3  180.30    9.03
   1  -7  -3  175.23    9.08
   1  -7  -3  180.91    6.10
   1   7   3  179.97    8.80
  -1  -7   3  172.92    6.72
  -1   7  -3  185.41    8.83
   1  -7  -3  172.83    6.63
  -1  -7   3  175.36    6.76
   2  -7   3  199.38    8.06
   2  -7   3  214.67   10.67
  -2  -7  -3  202.14    7.11
   2  -7   3  212.51    7.11
  -2  -7  -3  192.11    8.04
  -2  -7  -3  196.24    7.72
  -2   7   3  194.26    7.83
  -2  -7  -3  211.94    7.85
   2  -7   3  209.92    8.15
   2  -7   3  213.01    7.75
   2  -7   3  206.13    7.89
  -2  -7  -3  225.40   10.59
  -2  -7  -3  217.55    8.43
  -2   7   3  208.53    7.12
  -2   7   3  217.39   10.39
   2  -7   3  214.93   11.12
  -2  -7  -3  203.26    7.88
  -2  -7   3  210.79    8.10
  -2  -7   3  207.50    8.42
  -2  -7   3  193.65    7.72
   2  -7  -3  209.73   10.57
   2  -7  -3  206.20    8.05
  -2  -7   3  210.20    7.84
  -2  -7   3  198.66    7.11
  -2  -7   3  217.67   10.33
  -2   7  -3  217.48   10.29
  -2  -7   3  204.75    7.89
   2  -7  -3  191.05    7.74
   2  -7  -3  207.90    8.14
   2  -7  -3  198.85    7.88
   2   7   3  189.30    7.78
   2  -7  -3  208.81   10.98
  -2  -7   3  199.25    7.79
   3  -7   3  65.818   2.609
  -3  -7  -3  63.632   3.821
   3  -7   3  65.834   2.744
   3  -7   3  64.177   4.686
   3  -7   3  62.667   4.203
   3  -7   3  68.516   2.717
  -3  -7  -3  68.772   2.705
  -3  -7  -3  68.385   2.680
  -3  -7  -3  66.196   2.644
  -3   7   3  68.124   2.772
   3  -7   3  69.005   2.746
  -3   7   3  66.136   2.394
  -3  -7  -3  65.564   2.390
  -3  -7  -3  65.926   2.698
   3   7  -3  59.117   3.619
  -3   7   3  65.203   3.951
  -3  -7  -3  72.226   2.907
   3  -7   3  65.220   2.800
  -3   7   3  63.087   2.637
  -3   7  -3  62.632   2.383
  -3  -7   3  70.946   2.711
  -3  -7   3  67.499   2.643
  -3  -7   3  63.373   3.841
  -3  -7   3  68.690   2.658
   3  -7  -3  63.463   4.152
  -3   7  -3  65.127   3.889
   3  -7  -3  66.314   2.863
  -3  -7   3  68.220   2.673
  -3  -7   3  62.963   2.849
   3  -7  -3  63.615   2.746
   3  -7  -3  66.578   5.010
  -3  -7   3  71.290   2.725
   3  -7  -3  61.430   2.662
   3   7   3  76.808   2.692
  -3  -7   3  67.679   2.387
   4  -7   3  309.75   12.14
   4   7  -3  287.56   11.89
  -4  -7  -3  320.02   11.52
   4  -7   3  318.66   11.79
  -4   7   3  309.69   12.08
  -4  -7  -3  291.44   10.59
  -4   7   3  315.59   10.62
  -4  -7  -3  301.09   11.76
   4  -7   3  289.94   12.01
  -4  -7  -3  310.45   12.07
   4  -7   3  321.56   10.97
  -4  -7  -3  313.20   12.57
   4  -7   3  305.65   11.54
  -4  -7  -3  315.56   11.70
   4  -7   3  295.47   16.29
  -4   7   3  296.35   15.39
   4  -7  -3  309.55   10.96
   4   7   3  298.83   11.89
  -4  -7   3  311.11   12.57
  -4   7  -3  292.77   10.59
  -4  -7   3  313.95   10.60
   4  -7  -3  286.75   16.34
  -4  -7   3  320.99   11.71
  -4  -7   3  289.10   15.29
  -4   7  -3  324.46   12.08
  -4  -7   3  316.25   12.44
  -4  -7   3  315.92   11.77
  -4  -7   3  326.94   11.65
   4  -7  -3  308.88   12.14
  -5   7   3  5.1181  0.4990
  -5  -7  -3  6.2212  0.5523
  -5   7   3  4.7896  0.6479
   5   7  -3  5.5592  0.6865
  -5  -7  -3  5.4998  0.5206
   5  -7   3  5.4751  0.7178
   5   7  -3  5.1424  0.5526
   5  -7   3  5.3692  0.6834
  -5  -7   3  5.2326  0.5235
   5   7   3  6.2055  0.5282
  -5  -7   3  5.7137  0.4798
  -5  -7   3  5.1288  0.5855
  -5  -7   3  5.8779  0.7141
  -5   7  -3  7.3521  0.5903
   5   7   3  5.7543  0.5179
  -5  -7   3  5.2789  0.5868
  -5   7  -3  6.0165  0.6365
   5  -7  -3  5.7794  0.7507
   5   7   3  5.6769  0.6647
   6   7  -3  63.060   2.735
   6   7  -3  76.662   2.729
  -6   7   3  70.964   2.810
  -6  -7  -3  69.750   2.739
   6  -7   3  72.243   2.837
  -6   7   3  67.238   2.454
   6  -7   3  69.319   2.572
   6  -7  -3  77.472   2.841
  -6   7  -3  67.220   2.731
   6   7   3  75.948   2.717
   6  -7  -3  67.784   2.570
  -6   7  -3  70.145   2.817
  -6  -7   3  64.843   2.720
  -6  -7   3  63.974   2.451
   0  -8  -3  396.39   15.45
   0  -8   3  408.25   16.11
   0  -8   3  406.56   15.46
   0  -8   3  409.46   15.70
   0  -8  -3  406.03   16.14
   0  -8   3  420.92   20.65
   0  -8  -3  411.00   14.84
   0  -8   3  405.69   16.18
   0  -8  -3  399.08   16.11
   0   8  -3  461.14   20.33
   0  -8   3  407.22   14.53
   0  -8  -3  452.60   20.71
   0  -8  -3  406.34   15.91
   0   8   3  396.08   16.85
   0   8   3  440.79   20.31
   1  -8   3  41.894   1.737
   1  -8   3  40.395   1.548
   1  -8   3  38.814   1.748
  -1  -8  -3  39.878   1.721
   1  -8   3  38.516   1.815
  -1   8   3  42.023   1.743
   1  -8   3  38.013   1.819
  -1  -8  -3  41.431   1.549
  -1  -8  -3  45.351   1.764
  -1  -8  -3  42.606   1.701
  -1  -8  -3  44.467   3.015
   1  -8   3  44.075   3.325
  -1   8   3  45.927   2.710
   1  -8   3  41.977   3.097
   1  -8   3  43.361   1.865
  -1  -8  -3  39.636   1.784
   1  -8  -3  44.182   1.868
  -1  -8   3  42.103   1.751
   1  -8  -3  42.878   1.730
  -1  -8   3  39.479   1.741
   1  -8  -3  40.520   1.734
  -1  -8   3  42.941   1.741
   1  -8  -3  43.169   3.036
  -1  -8   3  38.786   1.810
  -1   8  -3  40.680   2.613
   1  -8  -3  42.662   3.256
   1   8   3  42.625   2.568
   1   8   3  40.988   1.836
  -1  -8   3  41.729   3.053
  -1  -8   3  42.223   1.553
  -1  -8   3  40.430   1.846
   1  -8  -3  44.462   1.600
  -2  -8  -3  98.493   5.468
  -2  -8  -3  93.304   3.914
   2  -8   3  101.63    3.84
   2  -8   3  97.207   5.935
  -2   8   3  95.631   3.464
  -2   8   3  99.432   5.438
  -2  -8  -3  96.074   3.806
   2  -8   3  104.73    3.98
  -2  -8  -3  100.37    4.09
   2  -8   3  97.038   3.963
   2  -8   3  99.939   3.807
  -2  -8  -3  101.91    3.86
  -2  -8  -3  99.091   3.455
  -2  -8  -3  101.40    3.80
   2  -8   3  105.00    3.45
  -2   8   3  93.179   3.778
   2  -8   3  98.799   5.857
   2  -8  -3  100.27    3.99
   2  -8  -3  97.143   5.574
  -2  -8   3  96.585   4.079
  -2  -8   3  99.640   3.848
   2  -8  -3  94.099   3.821
   2  -8  -3  93.602   3.919
   2   8   3  95.251   3.786
   2   8   3  99.175   5.180
  -2  -8   3  95.805   3.794
  -2  -8   3  96.428   5.278
  -2  -8   3  98.075   3.442
   2  -8  -3  101.88    6.18
  -2   8  -3  103.14    5.30
   2  -8  -3  91.594   3.805
  -2  -8   3  93.063   3.788
  -2  -8   3  98.496   3.814
   3  -8   3  311.51   11.80
  -3   8   3  309.32   10.64
  -3  -8  -3  319.95   11.41
  -3   8   3  292.94   11.37
  -3  -8  -3  312.16   12.25
  -3   8   3  296.45   11.76
  -3  -8  -3  282.78   11.45
   3  -8   3  284.66   15.82
  -3  -8  -3  300.18   10.32
   3  -8   3  297.41   11.25
  -3  -8  -3  310.70   11.23
   3  -8   3  313.74   11.48
   3  -8   3  275.14   15.27
  -3   8   3  297.98   15.01
   3  -8   3  300.12   11.70
  -3  -8   3  308.77   11.33
   3  -8  -3  295.64   15.94
  -3   8  -3  295.97   14.88
  -3  -8   3  299.74   11.21
   3   8   3  319.69   11.32
  -3  -8   3  297.96   10.59
   3  -8  -3  285.32   15.22
  -3   8  -3  300.59   10.32
   3  -8  -3  292.69   11.46
  -3  -8   3  302.46   14.94
   3  -8  -3  307.30   11.82
   3  -8  -3  288.25   11.69
  -3  -8   3  286.80   12.11
  -3  -8   3  305.98   12.24
  -3  -8   3  287.73   11.41
   4  -8   3  228.83    8.51
  -4  -8  -3  217.65    8.31
   4  -8   3  189.81   12.00
  -4   8   3  237.34    7.66
   4  -8   3  226.83    8.77
  -4  -8  -3  227.78    8.44
  -4  -8  -3  227.86    8.49
  -4   8   3  220.17    8.72
   4  -8   3  214.86    8.66
  -4   8   3  202.31   11.27
  -4  -8  -3  210.05    7.64
   4  -8   3  221.76    7.92
   4  -8   3  207.96    8.35
   4   8   3  220.94    8.39
  -4   8  -3  218.06    7.64
  -4  -8   3  246.38    9.09
   4  -8  -3  183.50   11.93
  -4  -8   3  227.98    7.65
  -4  -8   3  242.19    8.49
   4  -8  -3  228.37    8.75
  -4   8  -3  237.63    8.73
  -4  -8   3  191.53   11.18
  -4  -8   3  230.74    8.46
  -4  -8   3  219.95    8.70
   5  -8   3  60.995   2.508
   5   8  -3  58.539   2.398
  -5   8   3  57.518   2.442
  -5   8   3  59.551   2.120
  -5  -8  -3  58.489   2.358
   5  -8   3  53.406   2.249
   5   8   3  59.700   2.505
   5  -8  -3  54.387   2.222
  -5  -8   3  57.040   2.367
  -5   8  -3  60.438   2.453
  -5  -8   3  56.446   2.400
  -5   8  -3  60.221   2.390
   5   8   3  62.154   2.384
  -5  -8   3  57.491   2.112
   5  -8  -3  62.972   2.527
  -5  -8   3  58.825   2.544
   6   8  -3  37.968   1.687
   6  -8   3  39.619   1.685
   6   8  -3  41.997   1.617
  -6  -8  -3  40.346   1.612
  -6   8   3  38.560   1.674
   6  -8  -3  40.743   1.686
  -6   8  -3  38.964   1.667
   6   8   3  41.532   1.607
   0  -9  -3  434.84   16.04
   0   9   3  387.28   17.25
   0  -9   3  417.80   14.85
   0  -9   3  435.77   21.12
   0  -9  -3  406.28   16.68
   0  -9  -3  414.06   16.26
   0  -9   3  422.71   15.98
   0  -9  -3  399.33   15.20
   0   9  -3  437.94   20.70
   0  -9  -3  441.49   21.11
   0  -9  -3  439.54   16.25
   0  -9   3  418.60   16.40
   0  -9   3  418.61   16.11
   0   9   3  437.39   20.69
   0  -9   3  413.80   16.99
   1   9  -3  443.10   20.19
  -1  -9  -3  411.27   15.95
  -1  -9  -3  411.15   15.92
  -1   9   3  377.16   15.76
   1  -9   3  414.65   15.33
  -1  -9  -3  402.19   15.63
   1  -9   3  422.05   14.84
  -1   9   3  438.57   20.21
   1  -9   3  408.93   20.59
   1  -9   3  418.44   15.90
  -1  -9  -3  403.69   14.10
  -1  -9  -3  418.33   15.67
   1  -9   3  396.72   20.92
   1  -9   3  393.97   15.96
  -1  -9  -3  403.57   20.51
  -1  -9   3  419.19   15.95
   1  -9  -3  420.98   20.58
   1  -9  -3  405.64   14.96
   1  -9  -3  400.72   15.64
   1  -9  -3  398.63   15.95
  -1  -9   3  415.40   20.50
  -1  -9   3  397.09   16.10
  -1  -9   3  410.50   15.31
  -1  -9   3  404.83   16.69
   1  -9  -3  433.08   15.31
  -1  -9   3  398.20   14.78
   1   9   3  418.54   20.12
  -1  -9   3  401.54   16.33
   1   9   3  393.92   17.21
  -1   9  -3  424.94   20.18
  -2  -9  -3  230.03    9.08
   2  -9   3  224.42   12.12
  -2  -9  -3  230.53    8.74
   2  -9   3  239.02    8.92
  -2  -9  -3  232.21    8.02
   2  -9   3  226.06    9.17
   2  -9   3  234.51    9.11
   2  -9   3  230.93   12.53
  -2  -9  -3  227.17    8.90
  -2   9   3  226.17   11.71
   2  -9   3  240.70    8.76
  -2   9   3  222.58    8.83
  -2   9   3  235.40    8.04
  -2  -9  -3  249.88    8.89
  -2  -9  -3  215.90   11.92
   2  -9  -3  233.12    9.18
  -2  -9   3  239.68    8.90
  -2  -9   3  234.16    8.87
   2  -9  -3  227.53    8.73
  -2  -9   3  239.16    9.51
   2  -9  -3  231.44    8.91
   2   9   3  230.54   11.62
   2  -9  -3  219.48   12.42
   2   9   3  222.60    8.78
  -2   9  -3  228.74   11.69
   2  -9  -3  245.14    9.12
  -2  -9   3  234.51    8.04
   2  -9  -3  229.23   12.01
  -2  -9   3  245.75    8.75
  -3  -9  -3  116.78    4.36
  -3   9   3  107.31    6.09
  -3   9   3  116.29    4.53
   3  -9   3  112.64    4.55
   3  -9   3  117.01    4.59
  -3  -9  -3  116.23    4.42
  -3   9   3  119.24    3.96
  -3  -9  -3  117.76    4.39
   3  -9   3  116.93    4.41
   3  -9   3  100.61    6.39
  -3  -9  -3  114.22    3.96
  -3   9   3  107.39    4.36
   3  -9   3  117.62    4.44
   3  -9   3  111.21    7.08
   3   9   3  102.17    5.94
   3  -9  -3  114.05    4.52
  -3   9  -3  116.40    3.96
   3  -9  -3  100.77    6.41
  -3  -9   3  115.99    4.73
   3  -9  -3  102.28    6.73
  -3  -9   3  100.39    6.09
  -3   9  -3  108.45    6.07
   3   9   3  112.05    4.37
   3  -9  -3  112.01    4.55
  -3  -9   3  120.24    3.98
  -3  -9   3  114.45    4.42
   3  -9  -3  108.71    4.41
  -3  -9   3  118.40    4.34
  -3  -9   3  113.57    4.41
  -4   9   3  81.537   3.564
   4  -9   3  83.730   3.587
   4  -9   3  88.545   3.501
  -4  -9  -3  92.368   3.471
  -4  -9  -3  87.749   3.113
  -4  -9  -3  88.508   3.465
  -4  -9  -3  87.656   3.434
  -4   9   3  85.905   3.128
   4  -9   3  84.541   3.488
   4   9  -3  87.622   3.466
   4  -9   3  88.254   3.641
   4   9   3  89.681   3.705
  -4   9  -3  93.167   3.562
  -4   9  -3  82.865   3.102
  -4  -9   3  90.176   3.742
   4   9   3  88.564   3.464
  -4  -9   3  86.948   3.127
   4  -9  -3  91.314   3.647
  -4  -9   3  90.728   3.476
  -4  -9   3  93.071   3.503
  -5  -9  -3  52.985   2.109
  -5   9   3  52.429   1.908
   5  -9   3  52.793   2.237
   5   9  -3  54.046   2.129
  -5   9   3  49.596   2.201
  -5   9  -3  52.069   2.122
  -5  -9   3  51.004   2.147
  -5   9  -3  53.365   2.183
  -5  -9   3  52.962   2.286
   5  -9  -3  51.854   2.231
   5   9   3  53.576   2.117
   5   9   3  51.494   2.234
  -5  -9   3  52.121   1.912
  -5  -9   3  53.386   2.118
   0 -10   3  228.74    8.81
   0 -10  -3  215.47   11.76
   0 -10   3  225.75    8.57
   0 -10   3  211.29   11.67
   0 -10  -3  228.84    8.61
   0 -10  -3  221.95    8.81
   0 -10  -3  221.14    7.77
   0 -10   3  223.81    8.48
   0 -10   3  229.13    7.76
   0  10   3  230.14   11.32
   0 -10   3  231.20    8.62
   0  10   3  213.14    9.16
   0 -10  -3  227.51    8.47
   0  10  -3  232.87   11.35
   1 -10   3  75.867   3.028
  -1  10   3  79.438   3.007
   1 -10   3  75.345   3.184
  -1 -10  -3  70.383   4.613
   1 -10   3  67.614   4.995
   1 -10   3  76.409   2.730
  -1 -10  -3  77.380   3.100
   1 -10   3  79.162   3.091
  -1 -10  -3  75.162   3.035
  -1  10   3  78.838   4.468
   1  10  -3  74.134   4.382
  -1 -10  -3  74.761   2.994
  -1 -10  -3  80.380   3.030
  -1 -10  -3  77.417   2.710
  -1 -10   3  70.365   4.738
   1 -10  -3  79.386   3.057
   1 -10  -3  79.164   2.730
   1  10   3  73.583   3.196
  -1  10  -3  76.243   4.426
  -1 -10   3  76.860   3.056
  -1 -10   3  79.543   3.019
  -1 -10   3  78.271   2.750
   1  10   3  72.795   4.255
  -1  10  -3  71.895   2.980
  -1 -10   3  69.299   3.198
   1 -10  -3  69.714   4.673
   1 -10  -3  76.386   3.023
   1 -10  -3  75.274   3.119
  -1 -10   3  77.413   3.038
  -1 -10   3  74.400   3.128
   2 -10   3  333.94   12.08
   2 -10   3  339.49   12.34
  -2  10   3  315.17   15.73
  -2  10   3  309.87   11.98
   2 -10   3  327.95   12.41
  -2 -10  -3  301.54   12.35
   2 -10   3  292.40   16.19
  -2 -10  -3  327.07   11.82
   2 -10   3  285.83   16.46
   2 -10   3  339.03   11.86
  -2  10   3  306.93   11.15
  -2 -10  -3  319.34   12.01
   2  10  -3  309.19   15.69
  -2 -10  -3  289.58   15.98
  -2 -10  -3  315.52   12.31
  -2 -10  -3  325.28   10.87
   2 -10  -3  299.48   16.07
  -2  10  -3  296.61   10.87
   2 -10  -3  314.84   12.41
  -2 -10   3  310.41   12.00
  -2 -10   3  331.15   11.83
  -2 -10   3  319.46   10.88
   2 -10  -3  309.45   11.83
  -2 -10   3  320.02   12.44
   2 -10  -3  314.88   12.06
   2  10   3  320.16   12.86
   2  10   3  294.75   15.62
  -2  10  -3  308.43   15.72
   2 -10  -3  333.94   12.33
  -2 -10   3  334.09   12.88
   3 -10   3  26.655   1.419
   3 -10   3  25.601   1.380
  -3 -10  -3  24.955   1.320
  -3 -10  -3  24.550   1.076
  -3 -10  -3  25.157   1.224
   3 -10   3  26.092   1.412
  -3 -10  -3  27.771   1.324
   3 -10   3  26.252   1.293
  -3  10   3  26.100   1.122
  -3  10   3  25.991   1.270
   3  10  -3  25.218   1.228
   3 -10  -3  24.889   1.378
   3  10   3  25.209   1.230
  -3 -10   3  24.259   1.336
   3 -10  -3  23.761   1.335
  -3  10  -3  23.441   1.054
  -3 -10   3  25.728   1.239
  -3 -10   3  22.615   1.126
  -3 -10   3  23.301   1.355
   3  10   3  24.110   1.196
  -3 -10   3  24.802   1.225
  -4 -10  -3  11.167   0.784
   4 -10   3  12.298   0.948
  -4 -10  -3  10.338   0.810
  -4 -10  -3  9.9618  0.6540
   4 -10   3  8.3795  0.8296
  -4  10   3  10.558   0.820
  -4  10   3  11.333   0.695
  -4 -10  -3  10.759   0.786
   4  10  -3  9.8610  0.7040
   4 -10   3  11.979   0.942
   4 -10   3  8.5336  0.8186
  -4 -10   3  12.028   0.913
   4 -10  -3  12.631   0.965
  -4  10  -3  11.713   0.860
  -4 -10   3  11.419   0.907
   4  10   3  11.692   0.824
  -4  10  -3  10.648   0.687
  -4 -10   3  11.649   0.716
   4  10   3  10.444   0.815
  -4 -10   3  11.455   0.772
  -5  10   3  81.863   2.891
   5  10  -3  84.052   3.180
  -5 -10  -3  86.103   3.209
  -5  10   3  81.330   3.301
  -5 -10   3  79.227   2.892
  -5 -10   3  77.630   3.208
   5 -10  -3  86.226   3.332
   5  10   3  82.035   3.414
  -5  10  -3  83.127   3.316
  -5 -10   3  82.075   3.220
  -5  10  -3  80.906   3.222
   5  10   3  86.115   3.179
   0 -11   3  197.86    7.66
   0 -11   3  208.84    7.88
   0 -11  -3  211.24    7.88
   0 -11   3  210.64    7.72
   0  11   3  197.64    7.66
   0 -11  -3  208.60    6.95
   0 -11   3  202.96    6.94
   0 -11  -3  196.42    7.58
   0 -11   3  180.01   10.54
   0  11  -3  195.27   10.19
   0 -11  -3  183.07   10.52
   0 -11   3  200.32    7.60
   0  11   3  195.73   10.25
   0 -11  -3  203.87    7.69
   1 -11   3  42.062   2.110
  -1 -11  -3  46.001   1.996
   1 -11   3  42.992   3.462
   1  11  -3  45.063   2.014
   1 -11   3  46.594   1.934
   1 -11   3  46.656   2.006
  -1 -11  -3  38.710   3.261
  -1  11   3  38.641   2.890
  -1 -11  -3  49.191   1.723
  -1 -11  -3  46.813   2.015
  -1 -11  -3  48.701   1.943
   1 -11   3  48.197   1.747
  -1  11   3  47.164   1.932
   1  11  -3  42.076   3.057
  -1 -11  -3  46.059   1.884
  -1 -11   3  46.755   2.056
   1 -11  -3  44.188   3.409
  -1  11  -3  42.388   1.887
  -1 -11   3  48.076   1.989
   1  11   3  47.085   2.039
   1 -11  -3  47.755   1.713
  -1 -11   3  46.407   2.094
  -1 -11   3  47.848   1.914
  -1 -11   3  39.497   3.449
   1 -11  -3  49.731   2.033
  -1  11  -3  40.232   3.081
  -1 -11   3  47.134   1.782
   1 -11  -3  47.968   2.011
   1 -11  -3  46.531   1.926
   1  11   3  40.661   2.872
  -2 -11  -3  189.33    6.99
   2 -11   3  175.72    7.16
  -2  11   3  189.92    6.31
  -2 -11  -3  180.77    6.30
   2 -11   3  178.40    7.02
  -2  11   3  175.46    6.94
  -2 -11  -3  184.35    6.99
  -2 -11  -3  188.92    6.87
  -2 -11  -3  179.22    7.14
   2 -11   3  190.54    6.93
   2 -11  -3  171.31    6.98
  -2 -11   3  185.96    6.32
  -2 -11   3  181.39    6.89
  -2 -11   3  183.57    7.00
   2 -11  -3  170.26    6.89
  -2  11  -3  179.43    6.30
  -2 -11   3  185.93    6.98
   2  11   3  183.38    7.46
   2 -11  -3  188.18    7.16
  -2 -11   3  172.46    7.47
   3 -11   3  44.358   1.945
  -3  11   3  44.045   1.688
  -3 -11  -3  44.132   1.845
   3 -11   3  43.035   2.004
  -3 -11  -3  45.111   1.675
  -3 -11  -3  43.261   1.891
   3 -11   3  44.579   1.913
   3 -11   3  43.298   2.015
  -3 -11  -3  44.519   1.852
  -3  11   3  43.876   1.906
  -3 -11   3  44.856   1.689
  -3 -11   3  40.931   1.906
  -3 -11   3  44.134   1.994
  -3 -11   3  45.000   1.916
  -3 -11   3  46.852   1.874
   3  11   3  46.875   1.973
  -3  11  -3  43.561   1.670
   3 -11  -3  43.643   1.948
   3 -11  -3  42.377   1.958
  -4 -11  -3  24.056   1.141
  -4  11   3  25.313   0.985
   4 -11   3  26.711   1.211
  -4 -11  -3  23.227   1.175
   4 -11   3  21.590   1.188
  -4 -11  -3  25.089   1.094
   4  11  -3  21.475   1.054
  -4  11   3  24.475   1.171
   4  11   3  25.773   1.164
  -4 -11   3  24.139   1.160
   4  11   3  22.559   1.074
   4 -11  -3  24.299   1.197
  -4  11  -3  20.559   0.975
  -4 -11   3  23.305   1.030
  -4  11  -3  24.552   1.159
  -4 -11   3  24.582   1.104
   0 -12   3  85.401   3.288
   0  12   3  83.976   3.253
   0 -12  -3  83.506   3.261
   0 -12  -3  82.142   2.934
   0  12  -3  78.616   3.224
   0 -12  -3  77.950   3.269
   0 -12   3  81.260   3.400
   0 -12   3  83.589   3.315
   0 -12   3  81.377   2.947
   0 -12  -3  84.751   3.401
  -1 -12  -3  72.176   2.527
   1 -12   3  71.085   2.834
   1 -12   3  72.197   2.962
  -1  12   3  65.700   2.766
  -1 -12  -3  70.494   2.797
  -1 -12  -3  68.033   2.908
   1 -12   3  73.406   2.883
  -1 -12  -3  70.292   2.828
  -1 -12   3  72.986   2.847
  -1 -12   3  65.441   2.920
  -1 -12   3  70.637   2.537
   1 -12  -3  67.773   2.825
   1  12   3  72.706   2.811
  -1 -12   3  67.572   2.777
  -1 -12   3  68.641   2.815
   1 -12  -3  68.021   2.784
   1 -12  -3  71.231   2.898
   1  12   3  70.260   2.957
  -2 -12  -3  36.668   1.566
   2 -12   3  35.989   1.625
  -2 -12  -3  34.215   1.614
  -2  12   3  38.338   1.434
   2 -12   3  36.656   1.755
   2  12  -3  36.035   1.624
  -2 -12  -3  36.164   1.664
   2 -12   3  35.684   1.673
  -2  12   3  36.515   1.553
  -2 -12  -3  35.329   1.446
  -2 -12   3  38.653   1.600
   2 -12  -3  36.865   1.647
  -2 -12   3  37.654   1.449
   2 -12  -3  33.782   1.570
   2  12   3  37.987   1.638
   2 -12  -3  34.402   1.680
  -2  12  -3  35.968   1.443
  -2 -12   3  34.796   1.570
  -2 -12   3  38.014   1.668
   3 -12   3  8.8552  0.6929
   3 -12   3  8.8117  0.7568
  -3 -12  -3  7.8755  0.7001
  -3 -12  -3  8.6599  0.6256
   3  12  -3  10.373   0.682
  -3  12   3  9.1023  0.7034
   3 -12   3  8.4946  0.8412
   3 -12   3  8.9814  0.6638
  -3 -12  -3  10.256   0.703
  -3  12   3  10.305   0.722
  -3 -12   3  10.200   0.730
   3  12   3  9.8880  0.6988
  -3 -12   3  9.9905  0.8057
  -3  12  -3  8.7848  0.6272
  -3 -12   3  7.9622  0.7188
  -3  12  -3  9.6642  0.7931
  -3 -12   3  8.8614  0.5990
   3 -12  -3  8.1807  0.7249
   4 -12   3  68.322   2.833
  -4  12   3  71.913   2.485
  -4 -12  -3  72.564   2.763
   4  12  -3  73.978   2.930
  -4  12   3  70.490   2.825
  -4  12  -3  72.545   2.835
   4 -12  -3  65.013   2.821
  -4 -12   3  72.852   2.766
  -4 -12   3  69.094   2.489
   4  12   3  66.800   2.728
  -4  12  -3  70.144   2.758
   4  12   3  72.309   2.933
  -4 -12   3  70.606   2.762
   0 -13   3  22.921   1.019
   0 -13  -3  24.496   1.302
   0 -13   3  23.843   1.347
   0  13  -3  21.254   1.101
   0 -13  -3  23.303   1.006
   0 -13   3  21.642   1.175
   0 -13   3  22.425   1.338
   0  13   3  25.954   1.149
   0 -13  -3  22.419   1.169
   0 -13  -3  23.569   1.249
   1 -13   3  12.222   0.878
  -1 -13  -3  11.662   0.831
  -1 -13  -3  12.301   0.874
   1 -13   3  13.044   1.031
  -1  13   3  13.019   0.820
  -1 -13  -3  12.450   0.979
  -1  13   3  11.531   0.734
   1 -13   3  11.693   0.902
  -1 -13  -3  12.258   0.694
   1 -13  -3  10.427   0.805
  -1 -13   3  12.005   0.861
  -1 -13   3  11.365   0.756
  -1 -13   3  11.437   0.872
   1  13   3  11.338   0.720
   1 -13  -3  13.404   1.018
   1 -13  -3  11.753   0.836
   1  13   3  12.581   0.747
  -1 -13   3  11.629   0.925
  -2 -13  -3  74.105   2.978
   2 -13   3  75.684   3.037
  -2 -13  -3  75.011   2.995
   2 -13   3  78.051   3.119
   2 -13   3  73.189   3.001
  -2  13   3  80.840   2.694
  -2  13   3  67.728   2.940
  -2 -13  -3  75.156   2.669
   2  13   3  82.561   2.980
   2 -13  -3  71.625   2.976
  -2 -13   3  76.674   3.008
  -2 -13   3  77.106   2.693
  -2 -13   3  77.117   3.015
  -2  13  -3  76.884   2.692
  -2 -13   3  74.907   2.983
   2  13   3  74.533   3.149
   3 -13   3  45.963   1.932
  -3  13   3  46.051   1.940
  -3 -13  -3  47.511   1.910
  -3 -13  -3  48.040   1.889
   3  13  -3  46.068   1.967
   3 -13   3  42.675   1.920
  -3  13   3  48.287   1.689
   3 -13   3  46.485   1.982
  -3 -13  -3  42.674   1.680
   3 -13  -3  46.169   1.945
  -3 -13   3  49.289   1.886
  -3 -13   3  46.630   1.891
  -3  13  -3  50.226   1.945
  -3 -13   3  46.054   1.687
   3  13   3  49.192   1.986
  -3  13  -3  42.366   1.678
   3  13   3  49.577   1.872
   0 -14   3  93.617   3.415
   0 -14  -3  95.307   3.777
   0 -14   3  100.18    3.83
   0  14   3  96.545   3.779
   0 -14  -3  95.237   3.793
   0 -14   3  96.648   3.905
   0  14   3  106.01    3.42
   0 -14   3  97.190   3.785
   0 -14  -3  98.210   3.905
   1 -14   3  64.373   2.635
  -1 -14  -3  60.626   2.542
   1  14  -3  62.171   2.501
  -1 -14  -3  63.745   2.600
  -1  14   3  60.331   2.503
  -1 -14  -3  62.320   2.273
  -1  14   3  66.177   2.273
  -1 -14  -3  63.967   2.556
   1 -14   3  65.346   2.566
   1 -14   3  63.524   2.558
  -1 -14   3  64.353   2.544
  -1 -14   3  65.478   2.274
  -1  14  -3  66.018   2.271
   1 -14  -3  61.608   2.549
  -1 -14   3  65.052   2.561
   1 -14  -3  65.482   2.644
   1  14   3  64.873   2.521
   2 -14   3  107.45    4.20
  -2 -14  -3  104.37    4.09
   2 -14   3  104.84    4.05
   2 -14   3  104.25    4.10
  -2  14   3  113.91    3.69
  -2 -14  -3  97.570   3.677
   2  14  -3  108.26    4.07
  -2 -14  -3  107.31    4.04
  -2  14   3  101.90    4.19
  -2  14  -3  104.43    3.68
   2  14   3  111.75    4.07
  -2 -14   3  105.63    3.69
  -2 -14   3  102.24    4.03
  -2 -14   3  106.55    4.10
   2 -14  -3  108.08    4.20
   0  15  -3  0.3640  0.3224
   0  15   3  0.3047  0.3112
   0 -15   3  0.9195  0.4044
   0  15   3  0.3914  0.3189
   0 -15   3  0.3265  0.5228
   0 -15  -3  0.3109  0.4129
   0 -15  -3  0.4919  0.4729
   0   0  -4 3676.14  190.07
   0   0   4 4072.49  195.62
   1   0  -4  272.90   13.88
   1   0   4  282.57   13.04
  -1   0  -4  287.91   13.96
   1   0   4  302.41   14.31
   1   0  -4  274.02   14.32
  -1   0   4  281.13   13.79
  -1   0   4  291.28   13.05
  -2   0   4  15.973   1.365
   2   0  -4  17.315   1.625
   2   0   4  14.790   1.565
   2   0  -4  15.416   1.287
  -2   0  -4  14.444   1.548
   2   0   4  16.588   1.484
  -2   0  -4  14.622   1.151
   3   0  -4  179.49    8.55
   3   0  -4  182.40    9.43
   3   0   4  180.23    8.52
  -3   0  -4  174.48    9.03
  -3   0  -4  178.92    8.82
   3   0   4  174.40    9.32
  -3   0   4  185.02    8.96
   4   0   4  292.20   14.50
  -4   0   4  292.47   13.95
  -4   0   4  278.09   11.45
  -4   0   4  287.07   11.02
  -4   0   4  283.75   10.88
   4   0   4  269.17   10.00
  -4   0  -4  278.11   11.02
  -4   0   4  292.18    9.87
  -4   0  -4  269.58   10.51
   4   0   4  269.47   10.87
   4   0   4  263.01   10.60
   4   0  -4  303.21   13.32
   4   0  -4  279.82   10.02
  -4   0  -4  272.02   10.74
  -4   0   4  278.29   10.61
   4   0  -4  286.35   14.56
   4   0   4  309.43   13.30
  -4   0   4  271.16   10.66
  -5   0   4  6.7718  0.5215
   5   0   4  6.7093  1.3501
  -5   0   4  5.0391  0.5109
   5   0  -4  5.4591  0.7889
   5   0  -4  6.3733  0.5822
  -5   0   4  6.1580  0.6017
  -5   0  -4  6.4787  0.6256
   5   0  -4  7.8680  1.4797
   5   0   4  5.3414  0.6390
  -5   0   4  5.7957  1.2385
  -5   0  -4  7.3074  0.6435
  -5   0   4  5.6125  0.5586
   5   0   4  5.3752  0.6914
   6   0   4  32.736   1.495
   6   0  -4  33.256   1.548
   6   0   4  32.954   1.511
  -6   0  -4  32.498   1.484
  -6   0   4  32.694   1.290
  -6   0  -4  32.711   1.511
   6   0  -4  34.762   1.548
  -6   0   4  32.807   1.558
   7   0  -4  4.1782  0.4020
   7   0   4  3.5732  0.3941
  -7   0  -4  4.0398  0.4092
   7   0  -4  4.1807  0.4414
  -7   0   4  3.4710  0.4783
   7   0   4  5.1368  0.4042
  -7   0  -4  4.3707  0.4323
   0  -1   4  2.7452  0.6230
   0  -1   4  3.9243  0.8985
   0   1   4  3.1868  0.4859
   0  -1   4  2.0630  0.9499
   0  -1  -4  5.0676  0.7633
   0   1   4  3.1955  0.5843
   0  -1   4  3.1183  0.4630
  -1   1   4  11.578   0.933
   1  -1   4  8.9275  1.2210
   1  -1   4  6.6969  1.0916
  -1  -1  -4  7.5072  0.6210
   1   1  -4  7.8017  0.7464
  -1  -1  -4  7.6617  0.9743
   1   1  -4  9.1479  1.1629
   1  -1   4  7.6856  0.9107
  -1   1   4  7.6940  0.7994
  -1  -1   4  7.2811  0.8975
   1  -1  -4  7.3882  0.8219
   1   1   4  8.3892  1.1110
   1  -1  -4  7.7551  1.2625
  -1  -1   4  8.1785  0.9939
  -1   1  -4  9.6684  0.8790
   1   1   4  7.1356  0.8772
  -2   1   4  107.78    5.29
   2  -1   4  105.52    5.80
   2  -1   4  104.08    5.03
   2   1  -4  104.93    5.02
   2   1  -4  105.54    5.56
  -2  -1  -4  104.79    5.33
  -2  -1  -4  102.10    5.15
   2  -1  -4  102.84    5.76
   2   1   4  104.51    5.52
  -2   1  -4  102.69    5.14
   2   1   4  102.06    5.04
   2  -1  -4  100.38    5.13
   2  -1  -4  98.905   5.198
  -2  -1   4  109.61    5.28
   3  -1   4  105.34    5.80
   3   1  -4  107.75    5.28
  -3  -1  -4  107.13    5.46
   3  -1   4  110.06    5.22
  -3   1   4  104.24    5.42
   3   1  -4  103.99    5.80
  -3  -1  -4  104.37    5.28
  -3   1  -4  105.20    5.48
   3  -1  -4  108.04    5.24
   3  -1  -4  101.38    5.84
   3   1   4  99.713   5.200
  -3  -1   4  102.37    5.40
   3   1   4  101.54    5.64
  -3   1  -4  104.83    5.30
   4  -1   4  227.28    9.08
   4  -1   4  232.05    8.36
   4  -1   4  213.74    9.21
  -4  -1  -4  232.34    8.78
   4  -1   4  229.61   11.12
  -4   1   4  224.23    8.86
  -4   1   4  235.17    9.09
  -4   1   4  241.72   11.73
  -4   1   4  232.81    8.90
  -4  -1  -4  228.74    9.20
  -4   1   4  239.01    8.09
  -4   1   4  232.19    9.20
   4   1  -4  236.57    8.38
   4   1  -4  250.14   11.23
  -4  -1  -4  230.91    8.98
   4  -1   4  240.20   12.33
  -4  -1   4  243.54   11.75
  -4   1  -4  237.10    9.20
   4  -1  -4  221.32    9.23
   4   1   4  239.11    8.86
  -4  -1   4  228.67    8.09
  -4  -1   4  226.24    9.58
   4   1   4  238.24   11.17
   4  -1  -4  238.72   11.17
  -4   1  -4  233.33    8.97
  -4  -1   4  253.06    8.88
  -4  -1   4  235.57    9.21
  -4  -1   4  239.64    8.92
  -4  -1   4  219.87    8.96
  -4  -1   4  251.64    9.10
   4  -1  -4  237.92    8.37
   4  -1  -4  243.43   12.40
   4   1   4  233.78    8.37
   4   1   4  234.73    9.08
   5  -1   4  9.5712  1.4489
  -5   1   4  10.273   0.754
  -5  -1  -4  12.164   0.902
   5   1  -4  9.4580  0.7374
   5   1  -4  6.7944  1.5626
  -5   1   4  10.131   0.826
   5  -1   4  9.9566  0.8315
  -5   1   4  10.660   1.676
  -5  -1  -4  11.763   0.863
   5   1  -4  9.9273  0.6920
   5  -1   4  11.801   0.822
   5   1   4  11.999   0.859
   5   1   4  11.161   0.839
  -5  -1   4  11.159   0.782
   5  -1  -4  10.948   0.863
  -5   1  -4  10.543   0.776
   5  -1  -4  11.614   0.930
  -5   1  -4  12.391   0.830
   5  -1  -4  9.5459  0.7834
   5  -1  -4  10.193   1.549
  -5  -1   4  11.328   1.605
  -5  -1   4  10.682   0.765
  -5  -1   4  10.218   0.755
   5   1   4  12.393   0.864
  -5  -1   4  10.684   0.753
   5   1   4  10.929   1.545
   6   1  -4  134.75    5.45
  -6  -1  -4  143.88    5.53
   6  -1   4  144.63    5.60
  -6   1   4  143.26    5.69
   6  -1   4  146.63    5.20
  -6  -1  -4  141.83    5.67
   6   1  -4  149.10    5.62
  -6   1   4  140.75    4.98
   6   1  -4  145.74    5.19
   6   1   4  135.41    5.17
   6  -1  -4  142.97    5.22
  -6   1  -4  147.80    5.54
   6  -1  -4  142.27    5.61
   6   1   4  151.57    5.61
  -6   1  -4  142.19    5.67
  -6  -1   4  141.06    4.97
  -6  -1   4  137.68    5.67
   7   1  -4  83.891   3.196
  -7   1   4  80.595   3.247
  -7  -1  -4  82.362   3.157
   7  -1   4  79.352   3.182
   7  -1   4  82.947   2.956
  -7   1  -4  80.672   3.153
   7   1   4  83.431   3.193
  -7   1  -4  77.043   3.232
  -7  -1   4  82.155   3.250
   7  -1  -4  80.782   2.965
   7  -1  -4  81.622   3.183
   0   2   4  138.43    6.40
   0  -2  -4  141.39    7.11
   0  -2   4  140.77    6.42
   0   2   4  131.42    6.77
   0  -2   4  140.51    7.14
   0  -2   4  141.65    6.95
   0  -2  -4  134.08    6.93
   0  -2   4  139.54    6.78
  -1  -2  -4  234.69   11.55
  -1   2   4  231.64   11.39
  -1  -2  -4  237.66   11.33
   1  -2   4  240.19   11.90
  -1   2   4  245.87   10.75
   1  -2   4  228.87   10.76
   1  -2   4  240.48   11.60
   1   2  -4  226.78   11.76
   1  -2  -4  226.20   11.87
   1   2   4  236.29   11.78
  -1   2  -4  223.36   11.32
   1  -2  -4  230.83   11.50
  -1  -2   4  235.21   11.46
  -1  -2   4  243.76   10.77
   1   2   4  217.56   10.72
  -1  -2   4  237.85   11.39
  -2  -2  -4  262.56   12.46
  -2   2   4  238.07   12.55
   2  -2   4  261.94   13.14
   2   2  -4  255.44   11.90
   2   2  -4  244.97   12.95
   2  -2   4  269.04   12.77
  -2  -2  -4  261.66   12.69
   2  -2   4  266.05   11.89
   2   2   4  256.51   11.87
  -2  -2   4  252.95   12.55
   2  -2  -4  256.16   11.85
  -2   2  -4  259.95   12.46
   2   2   4  260.54   12.93
   2  -2  -4  254.29   12.62
   2  -2  -4  249.87   13.12
   3   2  -4  597.42   25.40
  -3   2   4  621.81   26.91
  -3   2   4  503.46   19.52
   3  -2   4  595.40   25.35
   3  -2   4  520.05   19.76
   3   2  -4  586.82   27.68
   3  -2   4  517.10   21.23
  -3  -2  -4  568.86   27.06
  -3  -2  -4  494.42   21.38
   3  -2   4  579.15   27.87
  -3  -2  -4  611.52   26.76
  -3  -2   4  525.48   21.88
   3   2   4  574.86   25.37
  -3  -2   4  494.69   19.47
   3   2   4  495.05   21.74
  -3   2  -4  567.45   26.75
  -3  -2   4  550.12   21.07
   3  -2  -4  585.38   25.38
  -3  -2   4  614.45   26.87
   3   2   4  558.68   27.61
   3  -2  -4  585.25   27.90
   3  -2  -4  503.26   19.53
   3   2   4  483.94   21.01
  -3  -2   4  527.20   21.74
   4  -2   4  71.119   4.641
  -4   2   4  71.306   2.901
  -4   2   4  66.283   2.763
   4   2  -4  72.041   3.991
   4  -2   4  68.890   2.850
   4  -2   4  73.253   2.867
  -4   2   4  72.048   2.542
  -4   2   4  70.271   4.139
  -4  -2  -4  71.661   2.743
   4   2  -4  67.385   2.642
   4  -2   4  68.343   2.678
  -4  -2  -4  69.458   2.791
   4  -2   4  72.238   3.890
   4  -2   4  68.171   2.908
  -4  -2  -4  70.558   2.848
  -4  -2   4  72.976   2.926
  -4  -2   4  72.664   2.530
  -4  -2   4  71.394   2.970
   4   2   4  73.983   3.962
   4   2   4  72.422   2.846
  -4  -2   4  68.724   2.776
   4  -2  -4  74.261   3.908
  -4  -2   4  71.956   2.796
  -4   2  -4  71.678   2.863
   4  -2  -4  68.197   2.903
   4  -2  -4  71.827   2.699
   4  -2  -4  65.216   4.508
   4   2   4  70.775   2.809
  -4   2  -4  69.883   2.836
   4   2   4  67.279   2.650
  -4  -2   4  75.779   2.857
  -4  -2   4  71.732   2.870
  -4  -2   4  68.558   3.933
  -5   2   4  14.502   1.817
   5  -2   4  18.173   1.064
  -5   2   4  16.811   0.973
   5  -2   4  15.092   1.801
  -5  -2  -4  16.566   1.014
  -5  -2  -4  15.357   0.993
   5  -2   4  15.981   1.003
   5   2  -4  18.657   2.081
  -5  -2  -4  17.491   1.008
  -5   2   4  17.369   0.902
   5   2  -4  16.626   1.162
   5  -2   4  15.688   1.085
   5   2  -4  15.473   1.085
   5  -2  -4  16.498   1.050
  -5  -2   4  15.727   1.045
   5  -2  -4  15.318   2.301
   5   2   4  16.973   1.764
   5  -2  -4  14.794   1.856
   5   2   4  17.397   1.021
   5   2   4  15.417   1.008
  -5  -2   4  17.705   0.972
  -5  -2   4  13.890   1.723
  -5  -2   4  16.578   0.867
  -5   2  -4  16.277   1.048
   5  -2  -4  16.126   1.046
  -5   2  -4  17.283   1.037
  -5  -2   4  15.771   0.926
  -5  -2   4  16.154   0.962
   5   2   4  16.816   1.009
  -5  -2   4  17.102   1.099
   5  -2  -4  18.400   1.107
   6  -2   4  34.646   1.544
  -6   2   4  32.070   1.553
   6   2  -4  31.136   1.493
  -6  -2  -4  34.241   1.480
   6  -2   4  34.607   1.490
  -6   2   4  31.854   1.302
   6   2  -4  32.833   1.542
   6   2  -4  32.682   1.489
  -6  -2  -4  34.212   1.492
   6  -2  -4  35.940   1.604
  -6   2  -4  35.763   1.497
   6   2   4  31.558   1.438
  -6  -2   4  32.087   1.477
  -6   2  -4  33.658   1.510
  -6  -2   4  31.073   1.315
   6  -2  -4  32.379   1.496
   6   2   4  36.489   1.525
   6   2   4  30.087   1.412
  -7  -2  -4  35.778   1.451
   7  -2   4  35.029   1.382
  -7   2   4  34.243   1.495
   7   2  -4  36.075   1.455
  -7   2  -4  32.717   1.473
   7   2   4  37.388   1.453
   7  -2  -4  35.347   1.395
  -7  -2   4  35.826   1.492
  -7   2  -4  34.281   1.432
   0  -3   4  180.00    8.89
   0   3   4  176.30    8.65
   0  -3   4  183.43    9.12
   0  -3   4  180.38    8.65
   0  -3   4  176.17    8.17
   0   3   4  168.10    8.12
   0  -3  -4  177.14    8.85
   0  -3  -4  175.04    9.05
   1  -3   4  81.981   4.372
  -1   3   4  81.302   4.119
  -1  -3  -4  77.042   4.222
  -1  -3  -4  81.368   4.033
   1  -3   4  79.252   4.563
  -1  -3  -4  81.526   4.245
   1  -3   4  77.681   3.853
   1  -3  -4  80.342   4.636
  -1  -3   4  80.589   4.081
  -1  -3   4  78.888   4.163
   1   3   4  78.241   3.890
   1  -3  -4  74.221   4.177
  -1  -3   4  83.923   4.352
  -1   3  -4  79.819   4.019
   2  -3   4  384.54   18.87
   2  -3   4  403.38   19.40
  -2   3   4  391.79   18.63
   2   3  -4  376.91   17.57
   2   3  -4  354.85   19.10
  -2  -3  -4  397.09   18.80
  -2  -3  -4  384.70   18.53
   2  -3   4  373.14   17.52
   2  -3  -4  369.12   17.51
   2   3   4  387.26   17.55
  -2   3  -4  381.89   18.54
   2  -3  -4  377.32   18.76
  -2  -3   4  388.59   18.60
   2  -3  -4  386.69   19.37
  -3  -3  -4  83.774   4.303
   3  -3   4  79.216   3.069
   3  -3   4  85.301   4.705
  -3   3   4  92.100   4.554
  -3   3   4  81.057   3.334
  -3   3   4  81.555   2.937
   3  -3   4  85.982   4.231
   3  -3   4  83.977   3.267
   3  -3   4  80.155   3.363
  -3  -3  -4  79.632   3.245
   3   3  -4  89.239   4.395
  -3  -3  -4  90.857   4.478
   3  -3   4  82.438   5.004
  -3  -3  -4  80.825   3.207
   3  -3   4  81.691   3.223
  -3  -3   4  81.060   3.328
  -3  -3   4  84.019   3.319
  -3  -3   4  82.765   2.921
  -3  -3   4  81.533   3.248
  -3  -3   4  84.803   3.467
   3  -3  -4  87.889   4.312
   3  -3  -4  81.935   3.373
   3   3   4  79.296   3.225
   3   3   4  77.853   3.290
   3  -3  -4  83.181   3.112
   3  -3  -4  85.797   5.053
  -3  -3   4  86.304   3.235
  -3   3  -4  85.063   4.345
  -3   3  -4  82.956   3.333
  -3  -3   4  87.593   4.448
   3   3   4  93.694   4.333
  -4  -3  -4  23.038   1.165
  -4  -3  -4  24.662   1.175
   4  -3   4  22.656   2.417
  -4   3   4  21.349   1.070
   4   3  -4  25.178   2.147
  -4  -3  -4  22.996   1.096
   4  -3   4  23.221   1.152
   4  -3   4  25.997   2.128
   4  -3   4  26.764   1.238
  -4   3   4  22.624   1.147
  -4   3   4  23.704   1.051
   4  -3   4  21.964   1.173
  -4  -3  -4  20.428   1.169
  -4   3   4  24.263   2.056
   4  -3   4  23.992   1.334
   4   3  -4  21.880   1.256
   4  -3  -4  22.391   1.177
  -4  -3   4  23.555   1.246
   4   3   4  20.395   2.049
   4   3   4  21.562   1.153
  -4  -3   4  24.705   1.217
  -4  -3   4  22.935   1.079
   4  -3  -4  22.626   2.441
   4  -3  -4  23.317   1.218
  -4   3  -4  23.657   1.217
  -4  -3   4  22.653   1.023
   4  -3  -4  27.983   2.193
  -4  -3   4  24.852   1.191
  -4  -3   4  22.727   2.130
  -4   3  -4  23.758   1.228
   4  -3  -4  24.741   1.235
   4   3   4  24.955   1.143
  -4  -3   4  23.573   1.101
  -4  -3   4  23.343   1.145
  -5  -3  -4  208.76    7.94
  -5   3   4  217.12    7.31
   5   3  -4  203.22   10.27
  -5   3   4  202.00   10.75
   5  -3   4  180.06   11.35
   5  -3   4  209.50    8.35
  -5  -3  -4  216.18    8.32
  -5   3   4  221.21    8.33
   5   3  -4  204.42    7.56
   5   3  -4  226.69    8.24
   5  -3   4  220.65    7.59
   5  -3   4  195.22   10.16
   5  -3   4  210.32    8.20
  -5  -3  -4  221.45    8.12
   5   3   4  216.50    8.02
   5   3   4  219.15    8.23
  -5  -3   4  219.07    8.04
   5  -3  -4  205.24    8.36
  -5  -3   4  210.31    8.66
  -5  -3   4  214.15    7.31
   5  -3  -4  214.76    8.21
   5   3   4  208.19   10.28
  -5  -3   4  204.54   10.72
   5  -3  -4  218.89    7.60
  -5   3  -4  219.59    8.34
  -5  -3   4  209.41    8.07
  -5   3  -4  225.50    8.13
  -5  -3   4  211.81    8.09
   5  -3  -4  179.01   11.31
   5  -3  -4  188.07   10.16
  -5  -3   4  220.22    8.33
   6   3  -4  16.085   1.001
  -6  -3  -4  17.730   0.941
  -6   3   4  16.826   0.868
  -6   3   4  16.806   1.013
   6   3  -4  16.618   1.019
  -6  -3  -4  17.242   0.924
   6  -3   4  15.537   1.113
   6  -3   4  15.321   0.895
  -6  -3   4  17.173   0.785
   6   3   4  15.677   0.944
   6  -3  -4  15.529   0.949
   6  -3  -4  15.597   0.926
   6   3   4  16.563   0.968
   6  -3  -4  18.672   1.160
  -6   3  -4  17.055   0.971
  -6   3  -4  16.397   0.965
  -6  -3   4  15.794   0.997
   0  -4   4 -0.4609  1.1501
   0  -4   4 -0.1010  0.9330
   0  -4  -4  0.3978  1.0464
   0   4   4 -0.2778  0.5845
   0  -4   4  0.4691  0.6159
   0   4   4  0.1388  0.6553
   0  -4  -4  0.2309  0.9183
   0  -4   4 -0.1061  0.7817
   1   4  -4  389.81   18.33
  -1  -4  -4  409.95   19.74
   1  -4   4  416.18   20.25
   1  -4   4  399.06   19.77
   1  -4   4  385.19   18.28
  -1  -4  -4  387.10   20.01
  -1   4   4  406.46   19.51
   1  -4  -4  407.48   20.22
  -1  -4   4  409.10   20.07
  -1  -4   4  417.72   19.68
   1   4   4  400.42   18.31
  -1  -4   4  399.05   19.47
  -1   4  -4  414.78   19.46
   1  -4  -4  381.83   18.27
   1  -4  -4  400.23   19.71
  -2   4   4  534.69   25.85
   2  -4   4  532.21   24.27
  -2  -4  -4  532.80   25.75
   2   4  -4  511.00   24.32
   2  -4   4  534.91   26.82
   2  -4   4  517.24   26.14
  -2  -4  -4  537.32   26.09
   2  -4  -4  515.68   24.25
   2  -4  -4  553.72   26.83
   2   4   4  552.84   24.31
  -2  -4   4  538.96   25.80
  -2   4  -4  529.93   25.76
   2  -4  -4  528.23   26.07
   3  -4   4  36.889   2.169
   3  -4   4  36.181   1.443
   3  -4   4  33.287   1.531
   3  -4   4  31.642   1.512
  -3  -4  -4  33.166   1.395
   3  -4   4  32.855   2.496
  -3  -4  -4  32.063   1.543
  -3  -4  -4  31.991   1.407
  -3   4   4  36.079   2.524
  -3  -4  -4  32.498   2.336
  -3   4   4  31.562   1.444
  -3  -4  -4  34.652   1.455
  -3   4   4  32.443   1.412
  -3  -4  -4  34.717   2.184
  -3   4   4  32.872   1.303
   3  -4   4  35.691   2.993
   3  -4   4  31.604   1.515
   3  -4   4  33.220   1.465
   3   4  -4  35.734   2.299
   3  -4  -4  31.150   1.521
  -3  -4   4  34.961   2.243
  -3  -4   4  31.941   1.479
   3   4   4  32.614   2.212
   3   4   4  33.960   1.433
   3  -4  -4  32.085   1.402
   3  -4  -4  38.720   3.088
   3  -4  -4  31.384   2.079
  -3  -4   4  34.787   1.450
   3   4   4  30.551   1.422
  -3  -4   4  33.457   1.413
  -3   4  -4  34.203   2.129
  -3   4  -4  33.228   1.446
  -3  -4   4  33.555   1.386
  -3  -4   4  33.694   1.435
  -3  -4   4  35.951   1.506
  -3  -4   4  34.708   1.250
  -4  -4  -4  259.01    9.76
   4  -4   4  252.77   10.05
  -4  -4  -4  260.15   10.01
  -4   4   4  256.08    9.69
  -4   4   4  263.85   10.03
   4  -4   4  257.17    9.60
  -4  -4  -4  251.75    9.56
  -4  -4  -4  255.38   10.43
   4  -4   4  251.24    9.11
  -4   4   4  257.03    8.81
   4   4  -4  261.31   12.21
   4  -4   4  241.04   13.50
  -4   4   4  264.55   12.82
   4  -4   4  242.01    9.87
   4  -4   4  260.45   12.05
   4  -4  -4  259.01   10.08
  -4  -4   4  260.53    9.75
   4   4   4  250.75   12.08
  -4  -4   4  248.75    9.72
  -4  -4   4  264.89   10.43
  -4  -4   4  269.63   10.02
   4  -4  -4  258.71    9.11
  -4  -4   4  259.61    9.91
  -4   4  -4  260.74   10.02
  -4   4  -4  239.51   12.84
   4  -4  -4  245.59   13.62
   4  -4  -4  241.48   11.99
   4   4   4  259.59    9.89
   4   4   4  241.09    9.65
  -4  -4   4  259.07   12.76
  -4  -4   4  269.26    9.66
  -4  -4   4  238.62    8.80
  -5   4   4  370.93   12.46
   5  -4   4  352.46   14.21
   5  -4   4  387.76   12.89
   5   4  -4  373.75   13.98
   5   4  -4  334.75   16.99
  -5  -4  -4  363.90   14.16
  -5   4   4  346.89   17.97
   5  -4   4  325.43   18.82
  -5   4   4  385.37   14.19
  -5  -4  -4  378.08   13.51
   5  -4   4  357.07   13.95
  -5  -4  -4  362.25   14.47
  -5  -4   4  367.69   14.74
  -5  -4   4  364.19   14.17
  -5   4  -4  374.43   14.19
   5   4   4  369.06   13.65
   5  -4  -4  345.80   14.22
  -5  -4   4  372.08   13.80
  -5  -4   4  368.95   12.44
   5  -4  -4  400.47   12.89
  -5  -4   4  361.89   13.72
  -5  -4   4  355.99   13.64
  -5  -4   4  324.13   17.85
  -5   4  -4  380.45   14.57
   5  -4  -4  316.96   18.83
   5   4   4  368.84   14.39
   5   4   4  336.84   16.95
   6  -4   4  78.112   2.904
   6   4  -4  77.335   3.076
  -6   4   4  77.172   3.121
   6  -4   4  73.394   3.112
  -6  -4  -4  76.247   3.077
  -6  -4  -4  76.900   3.021
  -6   4   4  76.247   2.711
   6   4  -4  76.513   3.023
  -6   4  -4  80.196   3.036
  -6  -4   4  75.322   3.082
  -6   4  -4  79.641   3.108
  -6  -4   4  74.205   2.700
   6   4   4  73.998   3.058
   6   4   4  76.559   3.002
   6  -4  -4  78.209   2.907
   6  -4  -4  73.526   3.116
   0  -5  -4  99.304   5.257
   0  -5   4  93.484   5.132
   0  -5  -4  86.309   5.085
   0   5   4  98.645   4.914
   0  -5   4  98.838   5.285
   0  -5   4  102.01    4.93
   0  -5   4  94.778   4.557
  -1  -5  -4 1052.43   53.34
  -1   5   4 1050.72   52.41
   1   5  -4  966.70   47.30
   1  -5   4 1116.24   51.26
   1  -5   4 1042.20   52.05
   1  -5   4  979.96   47.96
   1  -5  -4 1036.41   51.21
  -1  -5   4 1082.49   51.64
   1   5   4 1006.82   51.00
  -1   5  -4  971.38   50.99
  -1  -5   4 1008.18   50.51
   1  -5  -4  970.75   51.58
   1   5   4 1044.91   48.22
  -1  -5   4 1063.92   51.29
  -2   5   4  158.73    8.34
  -2   5   4  154.95    5.71
   2  -5   4  167.00    8.91
  -2  -5  -4  175.55    8.44
   2  -5   4  163.75    6.34
  -2  -5  -4  174.92    8.24
  -2  -5  -4  161.14    6.20
  -2  -5  -4  168.45    6.77
   2   5  -4  166.86    7.84
   2  -5   4  163.35    8.55
   2  -5   4  160.67    7.69
   2  -5  -4  172.24    8.88
  -2  -5   4  162.78    6.30
  -2  -5   4  156.83    5.71
  -2  -5   4  165.10    6.76
   2   5   4  168.87    7.80
   2  -5  -4  171.48    8.48
  -2   5  -4  165.29    8.21
  -2  -5   4  168.88    8.28
   3  -5   4  115.63    4.18
   3  -5   4  110.75    4.57
   3  -5   4  112.94    4.54
  -3   5   4  116.68    4.53
  -3   5   4  117.20    6.10
  -3  -5  -4  112.46    4.40
   3  -5   4  108.30    6.61
   3  -5   4  118.46    4.37
   3  -5   4  119.60    6.37
  -3  -5  -4  115.57    6.03
  -3  -5  -4  110.01    4.40
  -3  -5  -4  107.49    3.96
  -3  -5  -4  117.82    4.71
  -3  -5  -4  109.58    4.52
  -3  -5  -4  113.71    4.33
  -3   5   4  108.54    4.37
   3   5  -4  117.42    5.75
  -3  -5  -4  120.37    5.88
  -3   5   4  114.89    4.00
   3  -5   4  120.41    4.44
  -3  -5   4  114.63    4.40
   3   5   4  104.51    4.45
  -3  -5   4  115.78    4.50
  -3  -5   4  120.89    4.41
   3  -5  -4  115.56    6.10
   3  -5  -4  112.79    4.57
   3   5   4  111.21    5.61
  -3   5  -4  104.41    3.96
  -3  -5   4  116.42    4.73
  -3  -5   4  116.49    3.98
  -3  -5   4  126.94    6.00
  -3  -5   4  114.96    4.40
   3   5   4  111.60    4.40
  -3  -5   4  113.74    4.52
   3  -5  -4  114.41    6.66
  -3   5  -4  115.41    5.89
   3  -5  -4  109.79    4.16
  -4   5   4  260.00   12.53
   4  -5   4  252.89    9.33
  -4  -5  -4  239.96    9.72
  -4   5   4  246.87    8.56
   4  -5   4  247.14   13.36
  -4   5   4  230.04    9.42
   4  -5   4  255.80    8.86
   4   5  -4  244.03    9.61
  -4  -5  -4  248.12   10.13
   4  -5   4  253.77    9.79
   4   5  -4  234.47   11.78
  -4   5   4  261.79    9.76
   4  -5   4  239.85    9.68
  -4  -5  -4  242.35    9.28
   4  -5   4  260.56    9.52
  -4  -5  -4  253.65    9.48
  -4  -5   4  251.06   12.46
  -4   5  -4  250.37    9.75
   4  -5  -4  239.67    9.78
  -4  -5   4  255.63    9.48
  -4  -5   4  239.14    9.73
  -4  -5   4  237.81    8.55
   4   5   4  250.62    9.38
  -4  -5   4  250.71   10.14
   4  -5  -4  250.16    8.87
   4   5   4  241.93   11.81
  -4  -5   4  257.93    9.39
   4  -5  -4  231.54   13.23
  -4  -5   4  252.11    9.45
   4   5   4  249.30    9.60
   5  -5   4  23.675   1.239
  -5  -5  -4  25.650   1.208
   5   5  -4  24.433   1.276
  -5   5   4  24.330   1.297
  -5  -5  -4  25.811   1.260
  -5   5   4  24.777   1.103
  -5  -5  -4  25.150   1.197
   5  -5   4  25.694   1.364
   5   5   4  24.404   1.210
  -5  -5   4  24.504   1.193
  -5  -5   4  22.635   1.199
  -5  -5   4  23.987   1.316
   5   5   4  25.335   1.245
  -5   5  -4  25.376   1.244
   5  -5  -4  26.292   1.372
  -5  -5   4  24.133   1.263
   5   5   4  23.499   1.302
  -5  -5   4  23.979   1.353
   5  -5  -4  24.741   1.376
  -5  -5   4  24.049   1.060
  -5   5  -4  22.589   1.209
   6  -5   4  54.196   2.293
  -6   5   4  55.912   1.995
   6   5  -4  56.494   2.229
  -6   5   4  54.016   2.282
  -6  -5  -4  53.054   2.253
   6  -5   4  57.404   2.162
  -6  -5  -4  55.973   2.207
   6   5  -4  55.802   2.242
   6   5   4  54.525   2.226
   6  -5  -4  55.580   2.162
  -6  -5   4  56.133   2.274
  -6   5  -4  56.653   2.242
  -6   5  -4  54.263   2.272
  -6  -5   4  50.183   2.334
   6   5   4  54.956   2.197
  -6  -5   4  53.406   1.976
   6  -5  -4  52.828   2.299
   0   6  -4  45.907   2.694
   0  -6  -4  46.630   2.903
   0  -6  -4  44.168   2.866
   0  -6   4  47.224   2.991
   0  -6   4  43.809   3.103
   0   6   4  43.259   2.591
   1  -6   4 1091.30   52.20
  -1  -6  -4 1045.61   51.05
   1   6  -4 1001.21   47.47
   1  -6   4 1064.50   51.10
  -1   6   4 1072.07   53.65
   1  -6  -4 1056.77   51.07
  -1  -6   4 1008.27   50.99
  -1   6  -4 1061.08   51.82
  -1  -6   4  967.19   53.29
   1  -6  -4 1118.21   52.19
   1   6   4 1012.20   52.77
   2  -6   4  8.2581  0.6684
  -2  -6  -4  9.6462  0.6366
  -2  -6  -4  9.2333  1.2850
  -2  -6  -4  9.5477  1.1551
  -2  -6  -4  9.2757  0.6648
  -2  -6  -4  8.9006  0.5708
  -2   6   4  8.3055  0.6019
   2  -6   4  7.4908  0.5928
  -2  -6  -4  8.3211  0.6830
   2  -6   4  9.1814  0.6266
  -2   6   4  9.4272  1.2518
   2  -6   4  7.6583  1.7722
   2  -6   4  7.9012  1.7851
  -2  -6  -4  7.1732  0.6211
  -2  -6  -4  9.6604  0.5806
  -2  -6  -4  8.5330  0.6496
   2  -6   4  8.4196  0.5469
   2  -6   4  9.3238  0.6913
   2   6  -4  8.9371  1.1992
  -2   6   4  8.2976  0.5592
   2  -6  -4  9.3270  0.6843
   2  -6  -4  8.7243  0.5975
  -2  -6   4  8.1587  0.6234
  -2  -6   4  8.9602  0.7587
   2   6   4  8.6355  0.6037
  -2  -6   4  9.6964  0.7651
  -2  -6   4  7.9691  0.6162
  -2   6  -4  8.2677  1.1094
  -2  -6   4  8.9730  0.5481
   2  -6  -4  9.2116  1.5018
  -2  -6   4  8.8303  1.1245
   2  -6  -4  8.9728  2.0446
   2   6   4  8.3369  1.0206
  -2  -6   4  7.8562  0.5727
   3  -6   4  160.89    9.12
  -3   6   4  166.36    6.58
  -3   6   4  176.31    6.82
  -3  -6  -4  174.91    6.79
  -3  -6  -4  176.38    8.70
  -3  -6  -4  180.65    7.08
  -3  -6  -4  167.41    6.49
  -3   6   4  173.09    5.99
   3   6  -4  169.22    8.31
   3  -6   4  173.75    6.21
   3  -6   4  178.21    6.84
   3  -6   4  175.91    6.55
   3  -6   4  176.19    6.80
   3  -6   4  178.53    9.60
  -3  -6  -4  177.79    6.63
   3  -6   4  181.84    6.64
  -3  -6  -4  169.03    8.85
  -3   6   4  176.61    8.86
  -3  -6  -4  171.20    5.97
  -3  -6  -4  169.52    6.60
  -3  -6   4  177.34    7.08
   3  -6  -4  173.97    8.95
   3   6   4  176.70    8.28
  -3  -6   4  178.14    6.81
  -3   6  -4  169.85    8.71
   3  -6  -4  162.97    6.19
  -3  -6   4  175.82    6.58
  -3   6  -4  157.21    5.96
  -3  -6   4  171.75    8.76
   3  -6  -4  173.10    9.54
   3   6   4  167.21    6.55
   3  -6  -4  173.98    6.85
   3   6   4  159.50    6.70
  -3  -6   4  174.51    6.62
  -3  -6   4  175.34    5.97
  -3  -6   4  160.92    6.71
  -3  -6   4  177.78    6.59
  -4  -6  -4  281.64   11.28
   4  -6   4  288.49   10.76
   4   6  -4  273.38   13.55
   4  -6   4  311.76   10.98
   4  -6   4  282.39   11.19
  -4   6   4  298.09    9.89
   4  -6   4  250.97   14.57
  -4  -6  -4  293.45   11.69
  -4  -6  -4  291.61   10.73
  -4   6   4  288.64   11.26
  -4  -6  -4  268.31   10.89
  -4  -6  -4  278.18   11.23
   4  -6   4  305.51   10.23
   4  -6   4  284.89   15.23
  -4   6   4  273.34   14.36
   4  -6   4  292.65   11.29
   4   6  -4  285.53   11.09
   4  -6  -4  284.99   15.38
  -4  -6   4  302.94   10.96
  -4  -6   4  283.13   10.90
  -4  -6   4  285.51   11.25
   4   6   4  301.64   10.83
   4   6   4  264.86   13.47
   4  -6  -4  277.61   10.21
  -4  -6   4  275.93   14.29
   4   6   4  280.32   11.07
  -4   6  -4  287.74   11.25
   4  -6  -4  302.85   11.31
  -4  -6   4  291.63   11.70
  -4  -6   4  297.61   10.84
  -4  -6   4  281.20    9.88
  -5  -6  -4  53.619   2.248
   5  -6   4  54.330   2.370
   5  -6   4  52.601   2.136
  -5   6   4  53.671   2.006
  -5   6   4  54.917   2.308
  -5  -6  -4  56.627   2.190
   5   6  -4  53.236   2.258
  -5  -6  -4  52.731   2.208
  -5  -6   4  52.131   2.220
   5   6   4  53.829   2.218
  -5  -6   4  57.828   2.299
   5   6   4  53.398   2.315
  -5  -6   4  53.296   2.209
  -5   6  -4  55.083   2.235
   5  -6  -4  54.020   2.196
  -5   6  -4  55.283   2.304
  -5  -6   4  53.186   2.226
   5  -6  -4  53.919   2.370
  -5  -6   4  54.920   1.987
   5   6   4  51.239   2.225
  -5  -6   4  55.070   2.396
  -6  -6  -4  100.64    4.26
  -6   6   4  109.91    4.29
  -6   6   4  112.54    3.75
   6  -6   4  110.08    3.92
   6   6  -4  106.77    4.13
   6   6  -4  107.71    4.21
   6  -6   4  103.43    4.30
  -6  -6  -4  109.20    4.16
  -6   6  -4  111.65    4.28
  -6  -6   4  101.76    3.74
   6   6   4  106.01    4.20
   6  -6  -4  108.02    3.91
  -6   6  -4  112.59    4.17
   6  -6  -4  106.50    4.30
  -6  -6   4  102.77    4.44
  -6  -6   4  109.67    4.27
   6   6   4  109.74    4.13
   0  -7   4  605.41   23.78
   0  -7   4  633.05   30.61
   0  -7   4  648.61   30.07
   0  -7  -4  593.26   23.59
   0  -7  -4  668.17   30.08
   0   7   4  669.72   29.65
   0  -7  -4  577.78   21.56
   0  -7   4  574.80   21.48
   0  -7   4  565.43   23.91
   0  -7  -4  551.44   24.30
   0  -7   4  600.92   23.19
   0   7  -4  665.05   29.66
   0  -7  -4  556.69   22.85
   0  -7  -4  632.19   30.55
   1  -7   4  395.60   13.81
  -1   7   4  377.89   15.21
  -1  -7  -4  422.27   19.58
   1  -7   4  397.69   15.30
   1  -7   4  421.62   20.09
  -1   7   4  428.49   19.32
   1  -7   4  394.57   14.69
   1  -7   4  409.97   19.63
  -1  -7  -4  362.48   14.67
  -1  -7  -4  359.53   15.29
   1  -7   4  369.09   15.31
  -1  -7  -4  365.54   15.18
  -1  -7  -4  378.91   13.71
  -1  -7  -4  382.38   14.92
  -1  -7   4  390.97   14.68
   1  -7  -4  382.99   15.30
  -1  -7   4  364.70   15.25
  -1  -7   4  417.50   19.53
  -1   7  -4  425.49   19.26
  -1  -7   4  396.02   15.05
   1  -7  -4  420.93   20.09
   1  -7  -4  432.66   19.65
  -1  -7   4  421.66   19.28
   1  -7  -4  395.58   13.90
  -1  -7   4  386.83   13.76
   1  -7  -4  383.66   14.67
   1   7   4  365.13   16.36
   1   7   4  405.12   19.21
  -1  -7   4  380.77   16.01
  -2  -7  -4  165.83    6.11
   2  -7   4  162.31    8.82
  -2  -7  -4  155.70    6.01
  -2   7   4  159.12    6.10
  -2  -7  -4  165.19    6.55
   2  -7   4  159.04    5.52
  -2   7   4  169.91    8.21
  -2  -7  -4  154.03    8.34
   2  -7   4  156.18    6.28
  -2  -7  -4  157.99    6.13
  -2  -7  -4  159.98    5.53
   2  -7   4  160.25    6.35
   2  -7   4  160.35    8.49
  -2   7   4  158.08    5.53
  -2  -7  -4  150.00    6.26
   2  -7   4  161.05    6.05
   2  -7   4  159.79    6.14
  -2  -7   4  158.73    6.10
   2   7   4  156.52    8.04
  -2  -7   4  170.01    8.20
  -2  -7   4  162.73    6.56
  -2  -7   4  157.62    6.13
  -2  -7   4  159.70    5.54
   2  -7  -4  160.94    6.35
  -2  -7   4  160.05    6.29
   2  -7  -4  165.64    8.44
   2   7   4  146.76    6.05
   2  -7  -4  160.09    6.27
  -2  -7   4  153.09    6.06
   2  -7  -4  164.12    8.92
  -2  -7   4  157.96    6.01
  -2   7  -4  164.95    8.06
   3  -7   4  549.17   21.06
  -3  -7  -4  517.11   18.73
  -3  -7  -4  550.67   20.31
  -3   7   4  560.66   26.44
   3  -7   4  556.19   27.67
   3  -7   4  556.77   20.12
   3   7  -4  523.30   24.81
   3  -7   4  529.77   26.83
  -3  -7  -4  554.68   20.66
   3  -7   4  535.06   20.95
  -3  -7  -4  533.57   22.92
  -3  -7  -4  538.94   21.42
  -3  -7  -4  532.16   26.29
  -3   7   4  540.07   19.31
   3  -7   4  559.73   19.08
  -3   7   4  541.13   20.71
   3  -7   4  510.85   21.46
  -3   7   4  539.23   21.58
  -3  -7  -4  537.36   21.70
  -3  -7   4  556.89   26.37
  -3   7  -4  542.05   26.31
   3  -7  -4  552.35   21.13
  -3  -7   4  501.32   21.13
  -3  -7   4  549.12   20.49
   3   7   4  532.66   20.97
   3  -7  -4  543.92   27.56
  -3   7  -4  521.17   18.73
  -3  -7   4  535.19   19.25
   3  -7  -4  539.10   20.93
  -3  -7   4  551.32   21.42
  -3  -7   4  535.48   22.38
   3  -7  -4  531.53   26.69
  -3  -7   4  534.79   21.91
  -4   7   4  326.88   12.31
  -4   7   4  311.98   15.69
   4  -7   4  298.95   11.76
  -4  -7  -4  317.40   12.34
  -4  -7  -4  313.99   11.74
  -4   7   4  330.75   10.81
   4  -7   4  324.08   11.17
  -4  -7  -4  310.66   11.91
   4  -7   4  310.27   12.23
   4  -7   4  322.14   12.01
  -4  -7  -4  323.97   12.29
   4  -7   4  322.44   12.36
   4  -7   4  288.06   16.64
   4   7  -4  290.47   12.11
  -4  -7   4  322.15   12.81
   4  -7  -4  324.28   12.36
   4  -7  -4  293.79   16.66
   4  -7  -4  313.21   11.17
   4   7   4  324.66   11.86
  -4  -7   4  305.55   12.29
  -4  -7   4  313.41   11.92
  -4  -7   4  294.98   15.57
   4   7   4  308.14   12.11
  -4   7  -4  321.43   12.76
  -4  -7   4  330.59   11.86
  -4  -7   4  302.58   11.06
  -4  -7   4  308.66   11.98
  -5  -7  -4  22.152   1.168
  -5  -7  -4  23.845   1.135
  -5   7   4  23.044   1.208
  -5   7   4  24.316   1.023
   5  -7   4  24.160   1.326
   5   7  -4  22.010   1.146
   5  -7   4  24.408   1.289
  -5  -7  -4  21.829   1.152
  -5  -7   4  21.995   1.168
  -5  -7   4  22.567   1.258
  -5  -7   4  23.605   1.173
  -5   7  -4  23.123   1.164
   5  -7  -4  24.945   1.345
  -5  -7   4  23.766   0.999
   5  -7  -4  22.884   1.222
   5   7   4  20.413   1.130
   5   7   4  25.728   1.244
  -5  -7   4  24.435   1.139
  -5   7  -4  23.755   1.201
   5   7   4  20.484   1.081
   6  -7   4  98.821   3.930
  -6   7   4  98.675   3.421
  -6  -7  -4  102.34    3.81
  -6   7   4  98.836   3.910
   6   7  -4  105.55    3.78
   6  -7   4  98.490   3.562
  -6  -7   4  90.605   4.046
  -6   7  -4  98.923   3.911
   6  -7  -4  100.94    3.93
  -6  -7   4  92.383   3.424
   6   7   4  102.80    3.77
  -6   7  -4  94.853   3.805
   6  -7  -4  94.638   3.549
   0  -8   4  650.60   26.03
   0  -8   4  717.05   32.52
   0  -8   4  622.46   23.36
   0  -8  -4  614.22   26.56
   0  -8  -4  713.83   32.51
   0  -8  -4  666.17   23.14
   0  -8   4  613.35   26.05
   0  -8  -4  643.80   25.34
   0   8   4  583.49   27.36
   0  -8   4  647.38   25.16
   0  -8   4  630.06   24.74
   0  -8  -4  653.78   25.12
   0   8   4  718.63   32.03
   0   8  -4  733.44   32.05
   0  -8  -4  665.38   25.73
  -1   8   4  48.885   1.994
  -1  -8  -4  48.249   1.801
   1  -8   4  45.998   3.574
   1  -8   4  47.714   2.026
  -1  -8  -4  46.281   2.086
   1  -8   4  50.128   1.803
  -1  -8  -4  49.013   1.969
  -1  -8  -4  52.147   2.006
  -1  -8  -4  48.719   3.476
   1  -8   4  47.472   2.078
   1  -8   4  47.288   2.073
  -1  -8  -4  48.053   1.976
  -1   8   4  47.493   2.990
   1  -8   4  48.238   2.033
   1  -8   4  46.664   3.364
  -1   8  -4  48.512   3.014
   1  -8  -4  49.818   3.499
  -1  -8   4  47.806   1.998
   1  -8  -4  47.854   2.007
   1  -8  -4  47.844   1.967
  -1  -8   4  49.798   1.778
   1  -8  -4  50.480   1.772
   1  -8  -4  47.886   2.045
   1   8   4  47.779   2.104
  -1  -8   4  47.557   1.983
  -1  -8   4  48.264   2.064
   1   8   4  48.365   2.930
  -1  -8   4  47.534   2.108
   1  -8  -4  49.646   3.311
  -1  -8   4  48.204   2.027
  -1  -8   4  47.332   3.347
   2  -8   4  23.277   1.156
  -2  -8  -4  23.012   1.164
  -2  -8  -4  23.658   2.483
  -2  -8  -4  24.167   1.267
  -2  -8  -4  24.261   1.139
  -2  -8  -4  23.733   1.039
  -2   8   4  22.445   2.097
   2  -8   4  22.856   1.267
   2  -8   4  23.939   0.998
   2  -8   4  25.129   2.881
  -2   8   4  23.704   1.002
  -2  -8  -4  23.884   1.226
  -2   8   4  24.247   1.142
   2  -8   4  24.518   1.339
   2  -8   4  23.484   2.569
   2  -8   4  24.602   1.383
   2  -8  -4  22.599   1.186
   2   8   4  20.890   1.157
   2  -8  -4  23.328   1.199
   2  -8  -4  22.094   1.333
  -2   8  -4  21.349   2.010
   2  -8  -4  23.923   2.739
  -2  -8   4  22.474   1.246
  -2  -8   4  23.348   1.155
  -2  -8   4  22.662   1.090
  -2  -8   4  24.545   1.006
  -2  -8   4  24.281   2.042
   2  -8  -4  21.380   1.094
   2   8   4  23.307   1.782
  -2  -8   4  21.844   1.166
   2  -8  -4  21.207   2.331
  -2  -8   4  24.154   1.196
  -3  -8  -4  45.906   1.882
   3  -8   4  46.020   1.999
   3  -8   4  44.319   2.035
   3  -8   4  43.397   3.848
  -3   8   4  47.195   1.950
  -3   8   4  44.610   1.762
   3  -8   4  42.262   3.657
  -3   8   4  49.141   1.905
   3  -8   4  47.056   1.985
   3  -8   4  46.595   2.087
  -3  -8  -4  44.318   1.733
  -3   8   4  39.114   3.191
  -3  -8  -4  48.440   1.993
  -3  -8  -4  46.845   1.973
   3  -8  -4  43.164   3.508
   3  -8  -4  45.076   2.133
  -3  -8   4  43.236   1.932
   3   8   4  46.794   1.908
  -3  -8   4  45.460   1.926
   3  -8  -4  47.830   3.839
  -3   8  -4  44.627   1.690
  -3  -8   4  45.956   2.047
  -3  -8   4  48.282   1.707
  -3  -8   4  47.229   1.911
   3  -8  -4  45.163   2.057
  -3  -8   4  43.268   2.972
  -3  -8   4  44.488   1.925
   3   8   4  42.438   2.834
  -3   8  -4  40.751   2.946
  -4   8   4  118.09    4.74
   4  -8   4  121.45    4.64
  -4   8   4  120.71    4.16
   4  -8   4  111.98    4.72
   4  -8   4  119.53    4.77
  -4  -8  -4  118.47    4.60
   4  -8   4  115.43    4.32
   4  -8   4  117.34    4.57
  -4  -8  -4  117.28    4.53
  -4  -8  -4  117.33    4.59
   4   8   4  119.72    4.59
   4   8   4  117.40    4.89
  -4  -8   4  113.83    4.13
  -4  -8   4  124.92    4.59
  -4  -8   4  123.18    4.72
  -4   8  -4  122.05    4.72
  -4   8  -4  107.60    4.13
  -4  -8   4  114.86    4.56
  -4  -8   4  124.84    4.94
   4  -8  -4  114.25    4.76
  -4  -8   4  122.81    4.60
  -5   8   4  17.750   1.060
   5  -8   4  16.879   1.016
   5  -8   4  17.114   1.138
  -5  -8  -4  18.194   0.945
   5   8  -4  18.109   1.046
  -5   8   4  17.918   0.899
  -5  -8  -4  16.574   1.061
  -5  -8   4  16.650   0.832
  -5   8  -4  16.509   0.966
  -5  -8   4  16.967   1.000
  -5   8  -4  20.163   1.020
  -5  -8   4  16.881   1.068
   5   8   4  19.045   1.039
   5  -8  -4  21.955   1.122
   5   8   4  18.553   0.980
  -5  -8   4  17.112   0.959
   0  -9  -4  43.062   1.828
   0   9   4  39.178   2.799
   0   9  -4  43.689   2.854
   0  -9   4  40.245   1.805
   0  -9   4  40.084   3.460
   0  -9  -4  44.734   1.622
   0   9   4  40.678   1.821
   0  -9   4  40.164   1.914
   0  -9   4  40.071   1.611
   0  -9  -4  41.562   1.738
   0  -9   4  42.349   1.749
   0  -9  -4  41.952   1.761
   0  -9   4  39.614   1.727
   0  -9  -4  41.637   3.080
   1  -9   4  104.51    3.93
  -1  -9  -4  96.864   5.680
   1   9  -4  98.841   5.379
   1  -9   4  101.70    3.51
  -1  -9  -4  101.65    4.01
  -1   9   4  100.36    5.41
  -1   9   4  101.90    3.87
  -1  -9  -4  102.08    3.53
  -1  -9  -4  102.40    3.90
   1  -9   4  103.91    3.92
  -1  -9  -4  98.271   3.883
  -1  -9  -4  100.47    3.88
   1  -9   4  89.033   5.785
   1  -9   4  94.150   5.794
   1  -9   4  97.219   4.024
   1  -9  -4  103.09    4.01
  -1  -9   4  101.48    3.52
   1  -9  -4  94.086   3.894
  -1  -9   4  102.37    3.87
   1  -9  -4  105.49    5.79
   1  -9  -4  103.09    3.88
  -1  -9   4  92.446   5.597
  -1  -9   4  99.258   3.898
  -1  -9   4  96.912   4.156
  -1   9  -4  97.241   5.340
   1   9   4  100.64    5.39
  -1  -9   4  98.027   4.015
  -1  -9   4  99.880   3.893
   1  -9  -4  102.10    3.51
   1   9   4  99.944   4.139
   2  -9   4  15.912   1.138
   2  -9   4  16.933   1.250
  -2  -9  -4  16.162   0.887
   2  -9   4  17.292   1.292
  -2   9   4  13.017   1.650
  -2  -9  -4  15.035   1.078
  -2  -9  -4  16.290   0.966
   2  -9   4  14.410   2.419
  -2   9   4  15.657   0.944
  -2   9   4  15.326   0.822
   2  -9   4  15.601   0.984
  -2  -9  -4  16.836   0.998
   2  -9   4  16.427   2.250
  -2  -9  -4  15.652   1.011
  -2  -9  -4  13.966   1.806
  -2  -9   4  20.300   1.083
   2   9   4  17.935   1.043
   2  -9  -4  17.020   1.983
   2  -9  -4  13.326   2.437
   2  -9  -4  15.236   1.035
  -2  -9   4  16.914   0.903
  -2  -9   4  19.035   1.008
   2   9   4  16.743   1.654
   2  -9  -4  16.232   1.154
   2  -9  -4  15.555   1.142
   2  -9  -4  15.029   0.904
  -2  -9   4  20.098   1.109
  -2   9  -4  16.012   1.719
   2   9   4  16.851   0.928
  -3  -9  -4  3.9575  0.5285
   3  -9   4  3.9316  0.8035
   3  -9   4  4.8001  2.3303
  -3  -9  -4  3.6998  0.5016
  -3   9   4  3.3597  0.5948
   3  -9   4  2.8833  0.7129
  -3   9   4  4.1096  0.4527
   3  -9   4  1.5478  1.5813
  -3  -9  -4  4.1522  0.6189
  -3   9   4  4.0747  0.4849
  -3  -9  -4  4.3939  0.6680
   3  -9   4  3.5729  0.6229
  -3   9   4  2.3965  1.2405
   3  -9   4  3.8154  0.5623
   3  -9  -4  1.5827  1.5815
   3  -9  -4  4.4181  0.6257
   3  -9  -4  4.4484  1.8114
  -3  -9   4  3.7675  0.6591
  -3  -9   4  3.6932  1.1800
  -3  -9   4  3.5176  0.5659
  -3   9  -4  4.6706  1.2573
  -3  -9   4  5.2901  0.5678
  -3  -9   4  3.6077  0.5819
   3   9   4  4.2729  0.5712
   3   9   4  3.9669  1.2602
  -3  -9   4  4.0363  0.5461
   3  -9  -4  5.1861  0.6107
   3   9   4  3.9642  0.4752
  -3  -9   4  4.2488  0.4459
  -3   9  -4  3.8739  0.4990
   4   9  -4  145.94    5.70
  -4  -9  -4  151.63    5.75
  -4  -9  -4  143.92    5.73
   4  -9   4  155.44    5.94
   4  -9   4  151.51    5.78
   4  -9   4  136.86    5.69
  -4   9   4  154.86    5.19
   4  -9   4  142.38    5.89
  -4   9   4  148.14    5.90
  -4  -9  -4  143.40    5.65
  -4  -9   4  153.54    5.75
   4   9   4  153.27    6.13
  -4  -9   4  150.67    5.75
   4   9   4  149.26    5.70
  -4  -9   4  149.98    6.16
  -4   9  -4  134.69    5.89
   4  -9  -4  158.96    5.97
  -4  -9   4  154.62    5.19
  -5   9   4  60.654   2.589
   5   9  -4  63.772   2.513
  -5  -9  -4  64.999   2.523
  -5   9   4  63.764   2.253
   5  -9   4  64.096   2.635
  -5  -9  -4  58.328   2.474
  -5  -9   4  62.867   2.537
  -5   9  -4  64.671   2.506
   5  -9  -4  65.158   2.632
  -5  -9   4  64.240   2.696
   5   9   4  65.872   2.504
  -5   9  -4  63.047   2.607
   5   9   4  63.766   2.664
  -5  -9   4  62.199   2.503
  -5  -9   4  61.048   2.251
   0  10   4  343.31   13.61
   0 -10   4  381.16   13.43
   0 -10   4  338.90   18.14
   0 -10  -4  376.03   13.70
   0 -10   4  339.18   14.02
   0 -10   4  350.64   12.88
   0 -10  -4  351.73   12.84
   0 -10  -4  361.44   13.42
   0 -10   4  379.01   13.99
   0  10   4  347.61   14.60
   0  10  -4  369.98   17.80
   0 -10  -4  353.29   18.21
   0  10   4  360.46   17.76
   0 -10   4  363.21   13.62
   0 -10  -4  360.69   13.99
   1 -10   4  115.00    4.64
   1 -10   4  115.73    4.50
  -1 -10  -4  117.10    4.58
   1 -10   4  116.93    4.02
  -1 -10  -4  118.23    4.49
  -1 -10  -4  119.99    4.44
   1 -10   4  111.99    4.51
  -1  10   4  116.69    6.14
   1 -10   4  107.02    6.70
   1  10  -4  113.10    6.11
  -1 -10  -4  113.78    4.45
  -1  10   4  107.35    4.45
  -1 -10  -4  120.70    4.04
  -1 -10  -4  109.79    6.41
   1  10   4  109.54    6.04
  -1 -10   4  120.20    4.46
  -1 -10   4  105.27    6.35
  -1 -10   4  109.06    4.76
  -1 -10   4  113.27    4.03
   1  10   4  114.31    4.76
  -1 -10   4  113.24    4.48
  -1 -10   4  110.75    4.62
   1 -10  -4  120.57    4.60
  -1 -10   4  119.14    4.47
  -1  10  -4  110.90    6.11
   1 -10  -4  107.92    6.48
   1 -10  -4  123.47    4.05
   1 -10  -4  119.23    4.44
   1 -10  -4  116.06    4.47
  -2 -10  -4  3.1906  1.6375
  -2 -10  -4  2.2270  0.4497
   2 -10   4  2.8072  0.6668
   2  10  -4  1.3413  1.1247
   2 -10   4  3.3511  0.6554
  -2 -10  -4  2.7582  0.5043
  -2  10   4  2.8476  1.2426
  -2 -10  -4  2.5605  0.5169
  -2  10   4  2.2995  0.4058
  -2 -10  -4  2.1166  0.6629
  -2 -10  -4  2.0549  0.5874
   2 -10   4  3.5717  1.9789
   2 -10   4  2.0173  1.6985
  -2  10   4  1.7310  0.4953
   2 -10   4  2.7340  0.6542
   2 -10   4  2.9748  0.6153
   2  10   4  1.1225  1.1348
   2 -10  -4  2.8935  1.5376
  -2 -10   4  3.6196  0.5105
   2 -10  -4  3.1570  0.5758
  -2 -10   4  2.4807  0.5727
   2 -10  -4  2.2567  0.5414
   2  10   4  2.9716  0.5289
  -2  10  -4  2.5570  0.4480
  -2 -10   4  2.5946  0.5627
  -2 -10   4  1.5329  0.5229
   2 -10  -4  2.6914  0.5664
  -2 -10   4  3.7987  0.6796
  -2  10  -4  1.2754  1.3153
   2 -10  -4  2.0738  0.6080
  -3 -10  -4  3.6207  0.6212
  -3 -10  -4  4.0024  0.6713
  -3  10   4  4.4420  0.4516
   3  10  -4  3.9343  0.5834
  -3 -10  -4  4.0584  0.4251
   3 -10   4  3.8864  0.6565
  -3  10   4  3.9543  0.5789
   3 -10   4  3.7763  0.7914
   3 -10   4  4.5763  0.7502
  -3 -10  -4  3.8043  0.5391
  -3  10   4  4.1831  0.5186
   3 -10   4  3.4091  0.6769
  -3  10  -4  4.0478  0.4275
   3 -10  -4  5.4258  0.6712
  -3 -10   4  4.2319  0.6596
   3  10   4  4.7931  0.5700
   3  10   4  3.5840  0.5823
  -3 -10   4  4.1039  0.5064
  -3 -10   4  4.2081  0.6374
  -3 -10   4  5.0994  0.5651
   3 -10  -4  5.0466  0.6417
  -3 -10   4  4.2659  0.5981
  -4 -10  -4  49.390   1.973
  -4 -10  -4  46.935   2.000
   4  10  -4  47.931   1.969
  -4 -10  -4  46.345   1.976
   4 -10   4  49.173   2.021
  -4  10   4  47.958   2.021
   4 -10   4  48.923   2.110
   4 -10   4  44.392   2.100
   4 -10   4  42.808   2.062
  -4  10   4  48.034   1.787
   4 -10  -4  47.713   2.100
  -4 -10   4  46.255   1.785
  -4 -10   4  48.792   2.022
   4  10   4  49.953   2.101
  -4  10  -4  49.377   2.054
   4  10   4  49.472   1.967
  -4 -10   4  48.831   2.139
  -4 -10   4  49.050   1.973
  -5 -10  -4  66.490   2.573
   5 -10   4  65.715   2.690
  -5  10   4  65.524   2.326
   5  10  -4  67.189   2.555
  -5  10   4  62.346   2.643
   5  10   4  66.687   2.739
  -5 -10   4  62.139   2.581
  -5  10  -4  69.096   2.655
   5  10   4  68.744   2.556
  -5 -10   4  63.492   2.585
  -5 -10   4  65.018   2.327
   5 -10  -4  68.714   2.680
  -5  10  -4  63.540   2.594
   0 -11   4  449.53   15.85
   0 -11  -4  454.47   17.17
   0 -11  -4  435.04   17.31
   0 -11  -4  438.50   22.36
   0  11  -4  423.15   21.89
   0  11   4  442.58   21.90
   0 -11   4  465.42   16.63
   0 -11   4  416.14   22.34
   0  11   4  448.32   17.60
   0  11   4  438.60   18.09
   0 -11  -4  464.24   17.06
   0 -11  -4  442.65   16.06
   0 -11   4  453.42   17.68
   0 -11   4  448.42   16.86
   0 -11   4  452.02   17.32
   1 -11   4  213.92    7.66
  -1 -11  -4  203.84    7.64
  -1 -11  -4  191.00    6.89
  -1 -11  -4  177.44   10.41
   1 -11   4  202.27    7.53
   1 -11   4  201.68    7.83
   1  11  -4  190.43   10.12
  -1  11   4  198.16    7.59
  -1  11   4  184.11   10.10
  -1 -11  -4  207.24    7.53
  -1 -11  -4  215.21    7.81
   1 -11   4  173.41   10.51
   1 -11  -4  197.06    7.64
  -1  11  -4  192.67   10.16
   1  11   4  181.45   10.08
  -1 -11   4  169.89   10.42
   1 -11  -4  205.47    7.51
  -1 -11   4  207.46    7.82
   1  11   4  204.10    8.14
   1 -11  -4  215.01    7.82
  -1 -11   4  208.64    7.62
   1 -11  -4  188.94   10.50
  -1 -11   4  208.91    6.89
  -1 -11   4  205.15    7.52
  -2 -11  -4  36.455   1.486
  -2 -11  -4  35.749   1.622
  -2  11   4  36.355   1.582
  -2  11   4  37.548   1.421
   2 -11   4  36.980   1.693
   2 -11   4  37.665   1.815
   2 -11   4  37.315   1.704
  -2 -11  -4  37.592   1.612
  -2 -11  -4  37.164   1.678
  -2 -11  -4  38.300   1.621
  -2 -11   4  36.080   1.715
  -2  11  -4  36.433   1.442
   2 -11  -4  33.389   1.711
   2 -11  -4  39.398   1.774
  -2 -11   4  36.253   1.694
  -2 -11   4  36.654   1.716
  -2 -11   4  39.128   1.498
  -2 -11   4  37.148   1.582
   2  11   4  38.546   1.704
  -3  11   4  42.486   1.580
   3 -11   4  40.032   1.827
  -3  11   4  40.932   1.776
   3 -11   4  40.842   1.898
  -3 -11  -4  41.264   1.777
  -3 -11  -4  41.067   1.785
  -3 -11  -4  41.857   1.732
   3 -11   4  39.821   1.872
  -3 -11  -4  40.658   1.558
   3 -11   4  42.241   1.812
  -3 -11   4  41.542   1.902
   3 -11  -4  40.752   1.825
   3 -11  -4  40.926   1.835
  -3 -11   4  40.825   1.752
  -3  11  -4  40.256   1.559
   3  11   4  43.030   1.853
  -3 -11   4  42.186   1.590
  -3 -11   4  38.660   1.792
  -3 -11   4  40.526   1.798
   4 -11   4  55.825   2.523
  -4 -11  -4  65.735   2.495
   4 -11   4  64.017   2.605
  -4  11   4  65.276   2.251
  -4 -11  -4  62.640   2.474
  -4  11   4  60.276   2.569
   4 -11   4  60.245   2.595
  -4 -11   4  64.840   2.517
   4  11   4  66.198   2.669
   4  11   4  59.781   2.452
  -4 -11   4  64.914   2.275
  -4  11  -4  63.453   2.600
  -4 -11   4  63.130   2.521
   4 -11  -4  64.607   2.600
   0 -12   4  11.347   0.708
   0 -12  -4  13.063   0.757
   0 -12   4  12.335   0.944
   0 -12   4  12.421   0.951
   0 -12   4  11.564   0.908
   0 -12  -4  12.280   0.862
   0 -12  -4  13.107   0.938
   0  12   4  13.801   0.787
   0 -12  -4  12.164   0.833
  -1 -12  -4  257.98    8.83
  -1 -12  -4  256.99    9.79
  -1  12   4  243.22    9.73
   1 -12   4  253.96    9.63
  -1 -12  -4  253.52    9.62
   1 -12   4  254.32    9.82
  -1 -12  -4  254.07   10.01
  -1  12   4  263.50    8.84
   1 -12   4  255.91   10.02
  -1 -12   4  250.78    9.75
   1 -12  -4  263.95    9.62
  -1 -12   4  254.39    8.83
  -1 -12   4  260.61    9.62
   1  12   4  270.35    9.75
   1 -12  -4  267.98   10.03
   1  12   4  239.18   10.44
   1 -12  -4  246.81    9.79
  -1 -12   4  263.69    9.81
  -1 -12   4  250.90   10.00
  -2 -12  -4  13.273   0.975
  -2 -12  -4  15.104   0.830
   2 -12   4  15.204   0.984
  -2  12   4  14.850   0.806
   2 -12   4  14.801   1.128
  -2  12   4  14.172   0.819
   2  12  -4  14.906   0.863
  -2 -12  -4  15.490   1.038
   2 -12   4  14.335   1.176
  -2 -12  -4  14.344   0.860
  -2 -12   4  15.991   0.848
  -2 -12   4  15.494   1.041
  -2 -12   4  14.637   0.839
  -2  12  -4  13.839   0.765
   2 -12  -4  14.918   1.051
  -2 -12   4  14.240   0.872
   2  12   4  15.369   0.889
   2 -12  -4  15.682   1.076
   2  12   4  16.612   0.946
  -3 -12  -4  116.32    4.22
  -3  12   4  113.38    3.87
  -3 -12  -4  101.50    3.84
   3 -12   4  108.54    4.30
   3  12  -4  112.72    4.55
   3 -12   4  104.93    4.39
  -3  12   4  106.42    4.39
  -3 -12  -4  114.55    4.29
   3 -12   4  108.14    4.27
   3 -12   4  110.69    4.41
   3  12   4  115.21    4.26
   3 -12  -4  111.20    4.39
  -3 -12   4  109.28    4.28
  -3 -12   4  103.44    4.21
  -3 -12   4  112.69    4.30
  -3 -12   4  112.38    3.86
   3  12   4  115.02    4.56
  -3  12  -4  106.26    3.85
  -3  12  -4  113.17    4.41
  -4 -12  -4  12.407   0.742
  -4  12   4  10.650   0.691
  -4  12   4  12.567   0.632
   4  12  -4  12.998   0.681
   4 -12   4  10.842   0.732
  -4 -12  -4  13.262   0.705
   4 -12   4  13.087   0.704
   4  12   4  14.034   0.702
  -4 -12   4  11.917   0.639
  -4 -12   4  13.689   0.745
   4 -12  -4  11.062   0.668
  -4  12  -4  13.166   0.734
  -4  12  -4  12.817   0.767
  -4 -12   4  13.670   0.759
   4  12   4  12.378   0.649
   0 -13  -4  109.95    4.35
   0 -13  -4  115.68    4.31
   0 -13   4  110.79    4.34
   0 -13   4  114.20    3.92
   0 -13   4  112.46    4.37
   0 -13  -4  113.88    4.49
   0 -13   4  109.54    4.48
   0  13   4  117.46    4.34
   0  13  -4  103.71    4.31
  -1 -13  -4  128.07    4.57
  -1  13   4  132.33    4.58
  -1 -13  -4  129.31    5.08
  -1 -13  -4  132.42    5.02
   1 -13   4  128.55    5.23
   1 -13   4  134.67    5.05
  -1  13   4  130.65    5.05
   1 -13   4  129.22    5.12
  -1 -13  -4  136.38    5.21
  -1 -13   4  137.87    5.04
   1 -13  -4  133.48    5.03
   1 -13  -4  119.16    5.07
   1  13   4  132.88    5.06
   1 -13  -4  141.05    5.24
  -1 -13   4  134.57    5.10
  -1 -13   4  128.48    5.19
   1  13   4  123.61    5.39
  -1 -13   4  134.99    4.59
   2 -13   4  54.716   2.249
  -2 -13  -4  53.415   2.205
  -2 -13  -4  53.974   2.187
  -2 -13  -4  51.462   1.950
  -2 -13  -4  50.803   2.225
  -2  13   4  50.361   2.141
   2 -13   4  53.564   2.308
  -2  13   4  51.744   2.223
  -2  13   4  57.274   1.969
  -2  13  -4  52.508   1.954
   2  13   4  55.137   2.292
  -2 -13   4  53.321   2.185
  -2 -13   4  55.873   2.193
  -2 -13   4  55.211   2.195
  -2 -13   4  57.837   1.972
   2 -13  -4  55.793   2.287
   2  13   4  56.533   2.186
   3 -13   4  4.0944  0.5984
  -3  13   4  5.2162  0.3907
  -3 -13  -4  4.6340  0.4431
  -3 -13  -4  5.1168  0.5758
  -3  13   4  4.4214  0.4606
   3  13  -4  3.7440  0.3604
   3 -13   4  4.3207  0.5301
   3 -13   4  4.4417  0.6177
  -3 -13   4  5.0060  0.4289
  -3  13  -4  4.3197  0.5415
   3 -13  -4  4.0700  0.4735
   3  13   4  4.9800  0.4125
  -3 -13   4  4.7599  0.4790
  -3 -13   4  5.1953  0.4935
   3  13   4  5.2472  0.4677
   0 -14   4  59.600   2.415
   0  14   4  62.111   2.352
   0 -14  -4  54.084   2.364
   0 -14  -4  61.867   2.370
   0 -14   4  59.219   2.456
   0  14   4  61.416   2.128
   0 -14   4  56.768   2.122
   0 -14  -4  63.061   2.484
   0 -14   4  58.020   2.470
   1 -14   4  99.413   3.823
  -1 -14  -4  99.350   3.907
  -1 -14  -4  92.396   3.808
  -1 -14  -4  98.458   3.779
  -1  14   4  102.82    3.44
  -1  14   4  99.576   3.781
   1 -14   4  97.658   3.927
   1  14  -4  92.244   3.774
   1 -14   4  97.652   3.821
   1  14   4  101.20    3.80
  -1  14  -4  96.807   3.432
  -1 -14   4  97.828   3.830
  -1 -14   4  101.33    3.79
   1 -14  -4  95.437   3.770
  -1 -14   4  95.951   3.429
   1 -14  -4  103.42    3.92
   2  14  -4  54.594   2.028
   2 -14   4  52.707   2.136
  -2 -14  -4  49.952   2.054
   2 -14   4  49.466   2.090
   2 -14   4  51.760   2.071
  -2 -14  -4  50.032   2.041
  -2  14   4  54.622   1.843
   2 -14  -4  52.662   2.118
  -2  14  -4  48.063   1.833
   2  14   4  47.214   2.128
  -2 -14   4  53.220   2.063
  -2 -14   4  47.932   2.036
  -2 -14   4  51.988   1.843
   2  14   4  52.347   2.038
   0   0   5  0.9851  0.5129
   0   0   5  0.5454  0.4845
   0   0  -5  0.9282  0.7036
   0   0   5 -0.2308  1.0397
   1   0  -5 1077.29   56.82
  -1   0  -5 1051.79   55.36
  -1   0   5 1115.33   54.09
   1   0   5 1085.99   51.77
  -1   0   5 1055.96   51.93
   1   0   5 1060.30   56.89
   1   0  -5 1081.97   53.52
  -2   0   5 -0.1264  0.7347
   2   0  -5  1.4079  1.0963
   2   0   5  0.1957  0.8524
   2   0   5 -0.4325  1.1788
  -2   0  -5  0.1681  0.5445
   2   0  -5  0.4852  0.8878
  -2   0  -5 -0.3959  0.8183
  -3   0   5  71.281   2.665
  -3   0   5  74.912   2.867
   3   0   5  80.503   4.356
  -3   0  -5  74.431   3.893
  -3   0   5  80.080   4.130
   3   0  -5  79.920   4.058
   3   0  -5  77.359   4.563
  -3   0  -5  78.241   4.186
  -3   0  -5  71.734   2.986
   3   0   5  80.798   3.974
   3   0   5  74.545   3.034
   4   0  -5  129.86    7.13
   4   0   5  126.12    4.99
   4   0  -5  125.98    6.43
   4   0  -5  115.31    5.06
  -4   0   5  128.90    5.04
  -4   0   5  134.87    5.02
  -4   0  -5  135.47    4.93
  -4   0   5  132.44    4.89
   4   0   5  126.37    4.63
  -4   0   5  128.78    4.88
   4   0   5  126.42    4.87
   4   0   5  128.40    6.40
   4   0  -5  131.61    4.63
  -4   0  -5  124.84    5.04
  -4   0   5  131.60    6.64
  -4   0   5  120.47    5.24
  -4   0  -5  122.59    4.82
   4   0   5  119.36    7.06
  -4   0   5  128.22    4.43
  -5   0  -5  181.26    6.71
  -5   0   5  170.86    6.64
   5   0  -5  177.83    6.80
  -5   0   5  175.24    6.04
   5   0   5  175.11    6.27
  -5   0   5  161.03    8.92
   5   0   5  188.09    6.81
  -5   0   5  171.25    6.89
  -5   0  -5  171.53    6.56
  -5   0  -5  174.54    6.88
  -5   0   5  174.78    6.66
   5   0  -5  173.11    6.31
   5   0   5  166.84    8.54
   5   0  -5  170.33    8.61
   6   0  -5  27.602   1.304
  -6   0   5  25.024   1.313
   6   0  -5  24.152   1.310
  -6   0  -5  24.831   1.256
  -6   0  -5  24.188   1.244
   6   0   5  28.522   1.285
   6   0   5  27.024   1.263
  -6   0   5  26.331   1.085
   7   0   5  2.2929  0.3470
  -7   0   5  0.6420  0.4228
   7   0  -5  1.2732  0.3287
  -7   0  -5  0.3805  0.3955
   0   1   5  619.75   29.07
   0  -1   5  615.59   30.44
   0  -1   5  628.36   31.04
   0  -1   5  663.14   30.94
   0  -1  -5  627.70   32.16
   0  -1   5  601.48   30.54
   0   1   5  587.75   30.82
   1   1  -5  107.36    5.67
   1  -1   5  111.16    5.61
   1   1  -5  106.24    5.34
  -1   1   5  105.24    5.34
  -1   1   5  109.42    5.17
   1  -1   5  109.51    5.13
   1  -1   5  112.42    5.78
  -1  -1  -5  107.05    5.51
   1   1   5  107.76    5.14
  -1  -1   5  106.32    5.34
  -1   1  -5  98.963   5.226
   1   1   5  113.06    5.67
  -1  -1   5  109.10    5.16
   1  -1  -5  105.66    5.42
   1  -1  -5  104.20    5.76
   2   1  -5  420.67   20.95
   2  -1   5  423.21   20.98
   2  -1   5  424.30   19.12
  -2  -1  -5  412.80   20.14
   2   1  -5  407.80   19.14
  -2  -1  -5  424.81   20.47
  -2   1   5  407.57   20.25
  -2   1  -5  425.07   20.47
  -2   1  -5  394.94   20.13
   2   1   5  427.27   20.92
   2   1   5  418.76   19.12
   2  -1  -5  420.85   19.13
   2  -1  -5  428.77   21.06
  -2  -1   5  407.29   20.24
  -3  -1  -5  456.96   19.28
   3   1  -5  509.55   24.94
  -3  -1  -5  504.44   24.35
  -3   1   5  530.61   24.16
   3  -1   5  476.72   17.53
   3  -1   5  495.35   25.00
   3  -1   5  442.78   19.43
  -3   1   5  445.26   17.40
  -3   1   5  492.15   17.54
  -3  -1  -5  505.52   23.99
   3   1  -5  529.26   22.86
  -3   1  -5  542.19   24.39
   3   1   5  534.70   24.93
   3  -1  -5  540.15   22.84
  -3  -1   5  538.60   24.15
   3  -1  -5  505.54   25.04
   3   1   5  535.45   22.84
  -3   1  -5  513.26   24.00
   3   1   5  459.86   19.36
  -3  -1   5  469.09   19.43
  -3  -1   5  443.72   17.45
  -3   1  -5  436.26   19.22
  -4   1   5  263.55   12.72
   4   1  -5  256.39    9.08
   4  -1   5  253.91   13.30
  -4  -1  -5  243.67    9.98
   4  -1   5  261.57    9.08
   4  -1   5  246.72   12.04
   4  -1   5  260.67    9.86
  -4  -1  -5  248.73    9.74
   4   1  -5  266.99   12.15
  -4   1   5  242.57    9.62
   4  -1   5  245.59   10.01
  -4   1   5  257.64    8.78
  -4  -1  -5  255.77    9.53
  -4   1   5  263.90    9.88
  -4   1   5  255.16    9.99
  -4   1   5  250.32    9.67
  -4  -1   5  256.08    9.88
   4   1   5  249.41    9.62
  -4  -1   5  242.00    8.78
   4  -1  -5  256.83   13.40
  -4  -1   5  258.45   12.73
   4   1   5  250.96    9.87
   4   1   5  256.85   12.12
   4  -1  -5  255.82    9.09
  -4  -1   5  258.97    9.67
  -4  -1   5  259.16    9.99
   4  -1  -5  263.66   12.15
   4   1   5  255.41    9.07
  -4   1  -5  249.19    9.74
  -4  -1   5  265.84    9.62
  -4   1  -5  263.57    9.99
  -4  -1   5  258.47   10.39
   4  -1  -5  235.14   10.02
  -5  -1  -5  10.982   0.840
  -5   1   5  10.209   0.803
   5   1  -5  11.156   1.590
   5   1  -5  11.366   0.798
  -5  -1  -5  11.366   0.822
   5  -1   5  9.1083  1.4382
  -5  -1  -5  10.619   0.884
   5  -1   5  10.849   0.751
   5  -1   5  11.379   0.846
  -5   1   5  10.825   0.764
   5   1  -5  10.579   0.842
  -5   1   5  11.594   0.926
  -5   1   5  12.583   1.749
  -5  -1   5  12.097   0.918
  -5   1  -5  10.045   0.820
  -5  -1   5  11.554   0.962
   5   1   5  10.472   1.524
   5   1   5  11.234   0.829
  -5  -1   5  9.8141  0.7928
  -5  -1   5  9.5208  1.5916
   5  -1  -5  12.192   1.576
   5   1   5  10.188   0.759
  -5  -1   5  11.963   0.762
   5  -1  -5  9.3635  0.7540
   5  -1  -5  10.530   0.849
  -5   1  -5  10.390   0.865
  -5  -1   5  9.3511  0.8628
  -5   1  -5  9.0197  0.7855
   5  -1  -5  10.977   0.789
   5   1   5  9.8713  0.8336
  -6  -1  -5  254.02    9.51
   6  -1   5  242.28    9.61
   6  -1   5  250.53    8.87
  -6  -1  -5  242.50    9.75
   6   1  -5  241.64    8.86
   6   1  -5  256.93    9.64
  -6   1   5  246.22    8.57
  -6   1   5  241.95    9.77
   6   1  -5  235.37    9.39
  -6  -1   5  256.06    9.77
   6  -1  -5  251.00    8.87
   6   1   5  244.87    8.85
  -6   1  -5  244.73    9.75
  -6  -1   5  244.53    8.57
   6   1   5  262.60    9.63
  -6   1  -5  250.56    9.52
   6  -1  -5  255.60    9.63
   7   1  -5  29.243   1.218
  -7   1   5  26.994   1.249
   7  -1   5  27.909   1.142
  -7  -1  -5  29.180   1.219
   7  -1   5  28.565   1.190
  -7   1  -5  27.806   1.208
   7   1   5  30.553   1.210
  -7  -1   5  27.985   1.255
   7  -1  -5  28.891   1.170
   0   2   5  835.32   43.01
   0  -2   5  875.62   43.34
   0  -2  -5  899.41   45.01
   0  -2   5  863.39   40.83
   0  -2  -5  851.39   44.73
   0  -2   5  842.24   43.85
   0  -2   5  884.30   44.30
   0   2   5  849.62   41.60
  -1   2   5  259.71   12.55
   1  -2   5  265.61   11.86
   1  -2   5  259.79   13.09
   1   2  -5  248.62   12.99
  -1  -2  -5  254.31   12.73
  -1   2   5  263.23   11.85
   1  -2   5  256.60   12.79
  -1   2  -5  245.06   12.46
   1   2   5  266.86   13.01
   1  -2  -5  255.03   12.68
  -1  -2   5  263.24   12.55
   1  -2  -5  268.43   13.09
   1   2   5  257.50   11.86
  -1  -2   5  265.17   11.88
   1   2   5  238.27   12.45
  -1  -2   5  255.80   12.65
   2   2  -5  840.67   41.79
  -2  -2  -5  832.45   42.47
   2  -2   5  875.61   38.21
   2  -2   5  860.34   41.92
   2  -2   5  864.25   42.70
  -2  -2  -5  814.72   41.45
   2   2  -5  836.95   40.02
   2   2   5  824.49   39.77
  -2  -2   5  829.29   42.72
   2  -2  -5  824.05   41.91
   2   2   5  853.67   41.76
   2  -2  -5  848.13   39.55
  -2   2  -5  784.57   41.39
   2  -2  -5  863.46   40.85
  -3   2   5  117.67    4.24
   3   2  -5  130.82    6.10
  -3  -2  -5  117.37    4.71
   3   2  -5  121.84    6.56
   3  -2   5  123.63    4.66
  -3  -2  -5  126.05    6.35
   3  -2   5  122.18    4.73
   3  -2   5  118.54    4.87
   3  -2   5  117.40    4.77
   3  -2   5  117.32    4.42
  -3  -2  -5  119.95    4.62
  -3   2   5  122.95    6.30
  -3  -2  -5  124.42    6.12
   3  -2   5  127.65    6.89
   3  -2  -5  127.34    6.01
   3   2   5  121.76    4.79
  -3  -2   5  121.87    6.31
  -3   2  -5  123.22    6.13
  -3  -2   5  121.17    4.68
   3  -2  -5  130.84    6.84
  -3   2  -5  128.71    6.37
  -3  -2   5  121.19    4.83
  -3  -2   5  121.30    4.25
  -3  -2   5  121.58    5.03
  -3  -2   5  124.98    4.67
   3   2   5  121.12    4.66
   3   2   5  127.47    6.09
  -3  -2   5  124.70    4.79
   3  -2  -5  114.83    4.86
   3   2   5  125.46    6.54
   4   2  -5  176.71    6.55
  -4  -2  -5  175.04    6.84
   4  -2   5  180.50    8.78
  -4  -2  -5  185.13    6.99
  -4   2   5  179.24    6.95
  -4   2   5  176.63    7.10
   4  -2   5  181.05    6.91
   4  -2   5  179.92    9.87
   4  -2   5  184.28    6.57
  -4   2   5  181.78    7.18
   4   2  -5  189.55    8.92
  -4  -2  -5  178.27    7.17
   4  -2   5  187.73    7.09
  -4   2   5  184.87    6.31
  -4   2   5  182.63    9.30
   4  -2   5  177.40    7.20
   4  -2  -5  180.82    8.87
  -4  -2   5  179.39    6.95
   4  -2  -5  182.64    6.57
  -4   2  -5  183.75    7.18
  -4  -2   5  185.09    9.23
  -4  -2   5  186.57    7.11
  -4  -2   5  190.69    7.18
   4   2   5  184.70    7.10
   4   2   5  176.53    6.52
   4   2   5  179.70    6.91
  -4  -2   5  183.04    7.47
   4   2   5  194.89    8.93
  -4  -2   5  177.18    6.98
  -4  -2   5  187.43    6.92
  -4  -2   5  180.90    6.31
   4  -2  -5  178.79    7.22
   4  -2  -5  181.24    9.98
  -4   2  -5  183.82    7.01
  -5   2   5  72.813   2.972
   5  -2   5  68.469   4.087
   5  -2   5  72.203   2.902
  -5  -2  -5  71.301   2.926
   5  -2   5  71.411   2.743
   5   2  -5  77.087   2.982
  -5   2   5  74.043   2.592
  -5  -2  -5  75.591   2.847
   5   2  -5  71.931   2.747
  -5  -2  -5  72.181   2.806
  -5   2   5  70.897   2.821
  -5   2   5  64.773   4.232
   5   2  -5  69.229   4.259
   5  -2   5  68.776   2.971
  -5  -2   5  62.028   4.157
   5  -2  -5  60.370   4.710
  -5  -2   5  69.865   2.845
   5  -2  -5  72.290   2.927
  -5  -2   5  67.057   3.021
  -5  -2   5  74.259   2.969
  -5   2  -5  74.473   2.892
   5   2   5  72.399   2.853
   5  -2  -5  76.742   2.772
   5   2   5  66.824   4.023
  -5   2  -5  73.937   2.945
   5  -2  -5  67.983   4.115
   5   2   5  66.053   2.693
  -5  -2   5  72.668   2.574
  -5  -2   5  72.203   2.880
   5   2   5  73.886   2.901
  -5   2  -5  70.520   2.845
   5  -2  -5  73.891   2.970
   6   2  -5  31.910   1.479
   6  -2   5  34.508   1.484
  -6  -2  -5  32.376   1.463
  -6   2   5  33.079   1.311
  -6   2   5  32.994   1.544
  -6  -2  -5  33.332   1.475
   6   2  -5  34.191   1.560
   6  -2   5  32.067   1.523
   6  -2  -5  32.649   1.552
  -6  -2   5  34.982   1.534
   6   2   5  29.960   1.430
   6   2   5  35.276   1.519
   6   2   5  31.049   1.405
   6  -2  -5  32.663   1.520
  -6   2  -5  34.178   1.487
  -6  -2   5  33.572   1.293
  -6   2  -5  34.519   1.498
   0  -3   5  8.5014  1.1072
   0  -3  -5  8.6167  1.0878
   0  -3  -5  9.5666  1.3309
   0   3   5  8.0674  0.7645
   0  -3   5  9.5108  0.8714
   0  -3   5  8.3111  0.9358
   0  -3   5  8.4846  1.1989
  -1  -3  -5  39.324   2.425
  -1  -3  -5  35.624   2.391
  -1   3   5  38.687   2.157
   1  -3   5  40.939   2.750
   1  -3   5  39.288   2.550
  -1   3   5  37.847   2.237
   1  -3   5  39.585   2.138
   1   3   5  35.432   2.071
  -1  -3   5  36.512   2.325
  -1  -3   5  41.359   2.160
  -1   3  -5  36.411   2.092
  -1  -3   5  39.048   2.184
  -1  -3   5  38.183   2.658
   1   3   5  33.998   2.055
   1  -3  -5  37.050   2.655
   1  -3  -5  38.622   2.431
   2   3  -5 1077.32   54.97
  -2  -3  -5 1074.33   54.55
   2  -3   5 1160.69   53.22
  -2  -3  -5 1041.26   54.63
   2   3  -5 1082.42   51.74
   2  -3   5 1100.84   51.57
   2  -3   5 1173.41   54.39
  -2  -3   5 1066.23   56.61
   2  -3  -5 1054.65   54.45
   2   3   5 1084.30   54.60
   2  -3  -5 1083.33   50.46
   2  -3  -5 1120.24   57.31
  -2   3  -5 1030.29   52.99
   2   3   5 1119.05   52.24
   3  -3   5  229.09   11.28
   3  -3   5  222.66    8.18
  -3   3   5  231.74   10.69
   3  -3   5  203.11    7.60
  -3   3   5  211.45    7.35
   3  -3   5  206.69    8.39
   3   3  -5  224.57   10.14
   3  -3   5  214.64    8.01
  -3  -3  -5  197.81    8.15
   3  -3   5  198.10    8.24
   3  -3   5  235.28   10.05
   3  -3   5  226.75   10.87
  -3   3   5  202.68    8.10
  -3  -3  -5  220.25   10.70
  -3   3   5  206.04    8.37
  -3  -3  -5  208.83    7.98
  -3  -3  -5  217.05   10.47
  -3  -3   5  220.79    7.35
  -3  -3   5  207.13    8.26
   3   3   5  224.67   10.11
   3  -3  -5  193.12    8.39
   3  -3  -5  203.28    7.61
  -3   3  -5  217.20    8.37
  -3  -3   5  211.92    8.71
  -3  -3   5  220.77    8.06
  -3   3  -5  213.43   10.49
   3   3   5  207.36    8.26
  -3  -3   5  219.35   10.60
   3   3   5  202.47    8.05
   3  -3  -5  204.66   11.25
  -3  -3   5  206.00    8.10
   3  -3  -5  225.68   10.08
  -3  -3   5  218.72    8.36
   4  -3   5  60.179   2.427
  -4   3   5  55.972   2.368
   4   3  -5  55.254   2.295
   4  -3   5  65.974   3.528
   4  -3   5  60.002   2.430
  -4  -3  -5  59.282   2.383
  -4   3   5  57.852   2.456
   4  -3   5  58.310   2.386
  -4   3   5  61.500   3.598
  -4  -3  -5  58.655   2.351
  -4  -3  -5  54.634   2.556
   4  -3   5  57.728   4.083
   4   3  -5  59.609   3.537
  -4  -3  -5  59.931   2.450
  -4   3   5  58.677   2.154
   4  -3   5  61.641   2.478
   4  -3  -5  59.087   2.569
  -4  -3   5  59.811   2.543
  -4  -3   5  60.606   2.483
  -4   3  -5  61.343   2.446
  -4  -3   5  59.490   3.502
  -4  -3   5  56.430   2.358
  -4   3  -5  58.592   3.594
  -4  -3   5  62.606   2.140
   4   3   5  59.151   2.384
   4  -3  -5  59.829   3.501
   4  -3  -5  58.400   4.497
  -4   3  -5  61.323   2.451
  -4  -3   5  62.650   2.545
  -4  -3   5  61.201   2.421
   4   3   5  60.566   3.498
  -4  -3   5  61.881   2.421
   4   3   5  59.159   2.487
   4  -3  -5  55.848   2.331
   5  -3   5  2.6521  0.5871
   5   3  -5  1.7295  0.6187
  -5  -3  -5  2.5937  0.4626
  -5   3   5  2.0212  0.5881
  -5  -3  -5  1.9958  0.5285
   5  -3   5  0.5696  1.8619
  -5   3   5  2.8187  0.5009
   5   3  -5  2.3705  0.6757
   5  -3   5  2.0429  1.2801
  -5   3   5  2.6411  1.4742
  -5  -3  -5  1.9561  0.4981
   5   3  -5  0.6460  1.5031
   5  -3   5  1.7974  0.5183
   5  -3   5  2.6186  0.7423
   5  -3  -5  1.1188  1.2992
  -5  -3   5  3.5507  1.3308
   5  -3  -5  1.6398  0.6467
   5   3   5  2.0076  0.5875
  -5  -3   5  1.5687  0.4583
  -5   3  -5  2.5644  0.5792
  -5  -3   5  3.2278  0.6146
  -5  -3   5  1.1591  0.6470
  -5   3  -5  3.0938  0.4821
  -5  -3   5  1.2791  0.5323
   5   3   5  1.4661  1.4302
   5  -3  -5  2.7620  0.6358
   5   3   5  2.2143  0.6091
   5  -3  -5  2.1162  0.4984
  -5   3  -5  2.6267  0.6418
  -5  -3   5  2.7631  0.4937
   5  -3  -5  2.2065  2.0065
   6  -3   5  11.824   0.805
  -6  -3  -5  11.532   0.809
   6   3  -5  11.861   0.879
  -6  -3  -5  12.342   0.742
   6  -3   5  12.444   0.779
   6   3  -5  10.919   0.876
  -6   3   5  11.172   0.860
  -6   3   5  11.348   0.774
   6   3   5  11.360   0.848
  -6   3  -5  12.561   0.804
  -6  -3   5  11.634   0.670
   6  -3  -5  11.586   0.761
   6  -3  -5  9.8785  0.8183
   6   3   5  10.253   0.786
  -6   3  -5  11.942   0.850
   6  -3  -5  11.817   0.871
  -6  -3   5  11.414   0.843
   0   4   5  261.48   13.26
   0  -4   5  275.87   13.28
   0  -4  -5  263.48   13.50
   0  -4  -5  272.71   13.79
   0  -4   5  280.89   13.52
   0  -4   5  276.40   12.51
   0   4   5  270.64   12.45
   0  -4   5  279.12   13.85
   1  -4   5  83.220   4.247
  -1  -4  -5  84.054   4.690
  -1  -4  -5  86.541   4.713
   1  -4   5  88.739   5.004
   1  -4   5  95.173   4.877
  -1   4   5  87.918   4.583
  -1  -4   5  90.394   4.549
   1  -4  -5  89.573   4.688
  -1  -4   5  91.629   4.805
   1   4   5  88.055   4.261
   1   4   5  85.131   4.460
   1  -4  -5  87.684   4.964
  -1   4  -5  96.649   4.507
  -1  -4   5  86.677   4.704
   2  -4   5  194.05    9.87
  -2  -4  -5  194.82    9.70
  -2  -4  -5  190.43    9.46
   2  -4   5  206.91   10.19
   2   4  -5  178.55    9.03
   2  -4   5  191.80    8.98
  -2   4   5  202.00    9.62
   2  -4  -5  190.90   10.12
   2  -4  -5  180.02    8.96
   2  -4  -5  188.75    9.66
   2   4   5  194.39    9.00
  -2  -4   5  200.49    9.55
  -2   4  -5  192.45    9.47
   3   4  -5  6.4433  1.2027
   3  -4   5  5.0009  0.6929
   3  -4   5  7.6165  1.6071
  -3   4   5  5.5595  0.4186
   3  -4   5  5.4023  0.6126
   3  -4   5  7.0716  1.7447
  -3  -4  -5  5.8742  0.4388
  -3  -4  -5  5.9067  0.4930
  -3  -4  -5  8.5964  0.9287
  -3   4   5  5.4165  0.5371
  -3  -4  -5  6.3050  1.1415
   3  -4   5  7.8852  0.5493
  -3   4   5  6.0216  0.5071
  -3  -4  -5  5.8701  0.4520
  -3   4   5  5.5913  1.1784
   3  -4   5  7.1534  1.1260
   3  -4   5  6.2318  0.5515
   3  -4   5  7.2675  0.5265
  -3  -4  -5  5.9005  0.5360
  -3  -4   5  6.9148  0.5078
   3  -4  -5  4.7457  1.7130
  -3  -4   5  5.8813  0.4501
  -3  -4   5  6.1312  0.4732
  -3  -4   5  5.6249  0.5824
   3   4   5  7.4352  1.1030
  -3   4  -5  6.5570  1.0029
   3  -4  -5  7.0387  0.5647
  -3  -4   5  5.7737  0.4559
   3   4   5  5.4910  0.5015
  -3  -4   5  5.8530  0.5156
  -3  -4   5  6.8548  0.4473
   3   4   5  5.7719  0.5063
   3  -4  -5  6.5948  1.1149
  -3  -4   5  5.4995  1.0531
   3  -4  -5  5.4865  0.6443
  -3   4  -5  5.5089  0.5437
   4  -4   5  43.904   3.893
  -4   4   5  39.574   2.868
  -4   4   5  42.762   1.594
  -4  -4  -5  39.560   1.927
  -4   4   5  41.611   1.858
   4  -4   5  39.564   1.922
   4  -4   5  41.664   1.937
  -4  -4  -5  41.427   1.799
   4   4  -5  39.306   2.794
   4  -4   5  38.714   2.707
  -4  -4  -5  41.699   1.797
   4  -4   5  39.932   1.762
   4  -4   5  40.345   1.877
  -4   4   5  38.986   1.774
   4  -4   5  43.037   1.927
  -4  -4  -5  43.491   1.750
  -4  -4   5  40.426   1.733
  -4  -4   5  39.338   2.709
   4   4   5  41.210   2.742
  -4  -4   5  43.322   1.571
  -4   4  -5  42.902   1.862
  -4  -4   5  44.714   1.836
  -4  -4   5  45.300   1.936
   4  -4  -5  42.110   1.990
  -4  -4   5  42.075   1.804
   4  -4  -5  42.279   1.777
   4  -4  -5  41.836   3.577
   4  -4  -5  39.057   2.615
  -4  -4   5  43.165   1.843
   4   4   5  42.108   1.782
  -4   4  -5  45.696   1.827
  -4  -4   5  44.042   1.821
  -4   4  -5  38.935   3.056
   4   4   5  44.745   1.811
   5  -4   5  423.02   16.72
  -5   4   5  400.94   21.08
   5   4  -5  451.33   16.45
   5   4  -5  405.11   19.93
   5  -4   5  422.20   16.43
  -5  -4  -5  432.64   15.90
  -5  -4  -5  424.24   16.87
  -5  -4  -5  428.61   16.56
   5  -4   5  382.38   21.97
  -5   4   5  434.56   16.69
   5  -4   5  443.78   15.14
  -5   4   5  448.12   15.20
  -5  -4   5  432.99   16.97
  -5  -4   5  426.29   17.00
   5  -4  -5  432.44   16.73
  -5  -4   5  389.68   20.96
  -5  -4   5  424.86   15.14
   5   4   5  434.88   16.52
  -5  -4   5  447.16   16.16
  -5  -4   5  440.54   17.36
   5   4   5  393.94   19.84
   5   4   5  448.09   17.14
   5  -4  -5  435.00   15.15
   5  -4  -5  385.82   22.06
  -5   4  -5  440.76   16.99
  -5   4  -5  441.71   16.97
   6  -4   5  87.358   3.198
  -6  -4  -5  82.975   3.423
  -6   4   5  87.815   3.453
  -6   4   5  88.792   3.033
   6   4  -5  91.249   3.412
   6  -4   5  83.262   3.452
  -6  -4  -5  90.251   3.356
   6   4  -5  87.278   3.346
  -6   4  -5  90.985   3.389
   6   4   5  84.091   3.394
   6  -4  -5  83.409   3.460
  -6  -4   5  87.280   3.447
  -6  -4   5  74.820   3.326
  -6  -4   5  77.332   3.552
  -6  -4   5  86.056   3.019
   6  -4  -5  87.125   3.217
  -6   4  -5  87.391   3.437
   6   4   5  81.438   3.313
   0  -5  -5  66.381   3.686
   0  -5   5  65.622   3.694
   0  -5   5  65.847   3.865
   0   5   5  61.038   3.132
   0  -5   5  66.966   3.509
   0  -5  -5  62.269   3.720
   0   5   5  64.701   3.404
   0  -5   5  63.705   3.166
   1  -5   5  2.9364  1.2588
  -1  -5  -5  2.3415  0.9201
  -1   5   5  1.5794  0.8627
   1  -5   5  2.9710  1.2265
   1  -5   5  1.6848  0.6257
  -1  -5  -5  4.3242  1.1138
   1   5  -5  2.1130  0.7841
  -1  -5   5  2.8172  0.7838
  -1   5  -5  2.4625  0.8093
   1   5   5  2.6131  0.6661
   1   5   5  2.3203  0.7514
   1  -5  -5  3.1409  1.0209
  -1  -5   5  2.3305  0.9832
  -1  -5   5  3.4259  1.0409
   1  -5  -5  1.6293  1.2670
  -2  -5  -5  34.210   1.491
  -2  -5  -5  36.136   1.651
  -2  -5  -5  40.473   2.243
   2   5  -5  36.307   2.283
   2  -5   5  35.920   2.003
  -2  -5  -5  35.623   2.455
   2  -5   5  36.018   1.549
  -2  -5  -5  34.312   1.470
   2  -5   5  38.646   2.757
   2  -5   5  37.764   1.662
   2  -5   5  37.215   1.564
   2  -5   5  39.778   3.038
  -2   5   5  37.833   2.450
   2  -5   5  37.228   1.639
  -2   5   5  33.695   1.484
  -2   5   5  34.341   1.344
  -2  -5   5  37.008   1.556
   2   5   5  34.983   1.498
  -2  -5   5  36.167   1.339
  -2  -5   5  37.332   2.322
   2  -5  -5  34.913   1.601
   2   5   5  36.271   2.197
  -2  -5   5  35.825   1.597
  -2  -5   5  36.528   1.510
   2  -5  -5  39.110   2.573
  -2   5  -5  36.714   2.213
  -2  -5   5  37.127   1.515
   2  -5  -5  37.249   2.961
   3  -5   5  12.599   0.851
  -3  -5  -5  12.124   1.386
  -3  -5  -5  13.037   1.191
  -3  -5  -5  10.477   0.718
  -3   5   5  13.877   1.474
  -3   5   5  10.985   0.747
   3  -5   5  9.6846  1.6006
  -3   5   5  10.493   0.663
  -3   5   5  9.9153  0.7475
  -3  -5  -5  11.503   0.793
  -3  -5  -5  12.285   0.875
  -3  -5  -5  9.2255  0.7774
   3  -5   5  11.037   0.697
   3  -5   5  11.183   2.349
   3  -5   5  11.382   1.117
  -3  -5  -5  11.375   0.704
   3   5  -5  15.123   1.605
   3  -5   5  11.798   0.811
   3  -5   5  11.218   0.773
   3  -5   5  11.690   0.800
  -3  -5   5  13.380   1.359
  -3  -5   5  12.078   0.794
  -3   5  -5  10.274   0.747
   3  -5  -5  11.386   0.811
  -3   5  -5  10.024   1.243
   3   5   5  11.166   0.802
   3  -5  -5  11.862   0.902
  -3  -5   5  11.826   0.638
  -3  -5   5  10.909   0.726
  -3  -5   5  11.277   0.832
   3   5   5  10.704   0.786
  -3  -5   5  11.937   0.815
  -3  -5   5  11.077   0.934
   3  -5  -5  9.1972  2.0164
  -3  -5   5  10.634   0.770
   3   5   5  12.527   1.266
  -4   5   5  104.35    3.66
   4  -5   5  99.168   4.177
  -4  -5  -5  104.29    4.15
   4  -5   5  100.66    4.20
  -4   5   5  103.93    5.72
   4  -5   5  101.51    6.34
  -4  -5  -5  102.48    4.00
   4  -5   5  103.85    3.84
  -4   5   5  101.63    4.02
  -4  -5  -5  104.04    4.07
   4   5  -5  102.78    5.41
   4  -5   5  108.83    4.09
  -4   5   5  106.71    4.17
  -4  -5   5  97.620   5.579
  -4   5  -5  108.34    4.16
  -4  -5   5  103.71    3.64
  -4  -5   5  107.58    4.05
   4   5   5  105.84    4.12
  -4  -5   5  109.32    4.16
   4   5   5  100.77    5.32
   4  -5  -5  105.27    4.27
  -4  -5   5  102.56    4.35
   4  -5  -5  101.03    6.54
  -4  -5   5  108.63    4.05
   4   5   5  101.72    4.07
  -4   5  -5  93.769   5.746
   4  -5  -5  103.02    3.88
  -4  -5   5  105.41    4.05
  -5  -5  -5  25.300   1.160
   5  -5   5  21.045   1.336
   5   5  -5  24.575   1.264
   5  -5   5  19.510   1.371
  -5  -5  -5  22.335   1.231
  -5  -5  -5  23.301   1.170
   5  -5   5  22.835   1.303
  -5   5   5  22.137   1.065
  -5   5   5  22.389   1.232
  -5   5  -5  23.523   1.209
  -5   5  -5  22.725   1.228
   5  -5  -5  21.146   1.343
   5   5   5  23.734   1.169
  -5  -5   5  23.274   1.119
   5   5   5  22.116   1.240
  -5  -5   5  24.190   1.205
  -5  -5   5  22.526   0.965
  -5  -5   5  21.605   1.269
  -5  -5   5  22.428   1.156
   5  -5  -5  22.835   1.340
  -5  -5   5  23.364   1.316
   6   5  -5  3.7390  0.5471
  -6  -5  -5  3.9282  0.5338
   6  -5   5  3.6189  0.5229
   6  -5   5  3.7207  0.6134
  -6  -5  -5  3.7823  0.4451
  -6   5   5  2.6477  0.5269
   6   5  -5  3.7696  0.4888
  -6   5   5  2.9206  0.4614
  -6  -5   5  2.4281  0.3723
   6  -5  -5  2.9999  0.6220
   6   5   5  3.3742  0.4600
  -6  -5   5  3.0198  0.5178
  -6   5  -5  3.4273  0.4975
  -6   5  -5  3.4339  0.4910
   6   5   5  3.3215  0.5014
  -6  -5   5  3.3462  0.5735
  -6  -5   5  2.9668  0.4764
   6  -5  -5  2.8656  0.5277
   0  -6  -5 -0.2750  1.0838
   0  -6  -5  0.2124  0.9981
   0   6  -5  0.6746  0.7421
   0   6   5  0.1037  0.9070
   0  -6   5  0.0116  1.0711
   0  -6   5  0.8314  1.1710
   1  -6   5  220.01   10.40
   1  -6   5  199.19    7.75
  -1  -6  -5  213.75   10.36
  -1  -6  -5  189.27    7.58
  -1   6   5  192.96    7.70
  -1   6   5  173.75   10.09
   1   6  -5  197.12    9.40
   1  -6   5  215.77   10.73
   1  -6   5  202.10    7.92
   1  -6   5  200.58    7.61
  -1  -6   5  211.41   10.26
   1   6   5  188.08    8.26
   1   6   5  213.30   10.02
  -1   6  -5  216.96   10.05
   1  -6  -5  203.24   10.29
  -1  -6   5  206.20   10.06
   1  -6  -5  213.72   10.61
  -2  -6  -5  30.430   1.367
  -2  -6  -5  28.657   1.346
   2  -6   5  37.523   2.991
  -2  -6  -5  30.133   1.304
   2  -6   5  30.699   1.447
  -2   6   5  30.666   1.205
  -2  -6  -5  31.364   1.350
   2  -6   5  30.750   1.368
   2  -6   5  31.325   1.414
  -2   6   5  34.457   2.312
   2  -6   5  31.009   1.355
   2  -6   5  31.625   1.436
   2  -6   5  32.517   2.662
  -2   6   5  29.985   1.322
  -2  -6  -5  32.485   2.337
  -2  -6  -5  33.486   1.513
   2   6  -5  32.618   2.183
  -2  -6  -5  30.778   1.391
  -2  -6   5  29.977   1.353
   2  -6  -5  35.281   3.248
   2   6   5  29.874   1.386
  -2  -6   5  34.192   2.184
  -2  -6   5  31.736   1.416
   2   6   5  32.111   2.007
   2   6   5  30.410   2.030
   2  -6  -5  34.411   2.351
  -2  -6   5  30.941   1.387
  -2   6  -5  31.895   2.071
  -2  -6   5  32.752   1.397
   2  -6  -5  29.265   1.521
   2  -6  -5  29.052   1.405
  -2  -6   5  30.673   1.299
  -2  -6   5  31.859   1.192
  -2  -6   5  31.936   1.397
  -3  -6  -5  30.201   1.225
  -3  -6  -5  27.089   1.263
   3  -6   5  29.014   1.292
  -3  -6  -5  26.059   2.133
   3  -6   5  26.905   1.379
   3   6  -5  29.539   2.235
   3  -6   5  28.647   2.613
  -3   6   5  28.315   2.296
   3  -6   5  26.017   1.297
  -3  -6  -5  26.935   2.236
   3  -6   5  26.839   1.353
   3  -6   5  24.183   2.709
  -3   6   5  26.442   1.348
  -3  -6  -5  29.880   1.359
  -3   6   5  27.363   1.130
  -3   6   5  26.567   1.248
  -3  -6  -5  28.405   1.429
  -3  -6  -5  26.879   1.309
   3  -6   5  28.640   1.396
   3   6   5  25.464   1.288
  -3   6  -5  26.428   2.156
  -3  -6   5  28.395   1.316
   3   6   5  28.820   1.287
   3  -6  -5  23.663   1.301
  -3  -6   5  25.776   1.338
  -3  -6   5  28.317   1.349
  -3  -6   5  29.258   1.340
  -3  -6   5  27.785   1.270
  -3  -6   5  25.890   2.118
  -3  -6   5  28.521   1.168
   3  -6  -5  26.051   2.745
   3  -6  -5  28.276   1.405
   3  -6  -5  23.972   2.349
   3   6   5  27.094   2.210
  -3  -6   5  28.697   1.261
  -4   6   5  37.745   2.803
   4  -6   5  37.442   1.795
  -4  -6  -5  38.003   1.681
   4  -6   5  40.299   1.685
   4  -6   5  40.588   1.755
  -4  -6  -5  38.401   1.659
  -4   6   5  35.772   1.590
   4  -6   5  36.783   1.833
   4   6  -5  38.515   1.715
  -4   6   5  37.904   1.471
   4  -6   5  39.725   1.771
   4  -6   5  35.030   3.401
  -4  -6  -5  36.446   1.647
  -4   6   5  37.721   1.735
   4   6  -5  31.058   2.691
  -4  -6   5  33.389   2.570
   4   6   5  32.030   2.571
   4  -6  -5  33.464   3.544
  -4  -6   5  36.501   1.831
   4  -6  -5  38.304   1.872
  -4  -6   5  38.215   1.672
  -4  -6   5  39.158   1.622
  -4  -6   5  36.737   1.615
  -4  -6   5  39.668   1.728
   4  -6  -5  36.850   1.692
   4   6   5  40.829   1.670
  -4  -6   5  37.832   1.450
  -4   6  -5  39.274   1.669
   4   6   5  37.836   1.650
  -5   6   5  10.711   0.891
  -5  -6  -5  10.034   0.851
   5  -6   5  10.848   0.823
   5  -6   5  11.198   0.835
  -5   6   5  11.225   0.779
   5   6  -5  11.729   0.873
  -5  -6  -5  12.189   0.759
   5  -6   5  9.6641  0.9099
  -5  -6  -5  12.318   0.851
  -5   6  -5  11.401   0.900
  -5  -6   5  10.500   0.943
  -5  -6   5  12.186   0.733
  -5  -6   5  11.027   0.858
  -5  -6   5  12.914   0.885
   5  -6  -5  11.305   0.855
  -5  -6   5  10.770   0.788
   5   6   5  11.351   0.787
  -5  -6   5  12.392   0.836
   5   6   5  10.974   0.791
   5  -6  -5  12.654   0.847
  -5   6  -5  12.757   0.888
   5   6   5  11.759   0.799
  -6   6   5  36.666   1.352
   6   6  -5  36.710   1.525
  -6   6   5  34.871   1.556
   6  -6   5  38.786   1.484
   6   6  -5  34.950   1.507
  -6  -6  -5  32.599   1.486
  -6  -6  -5  36.527   1.510
   6  -6   5  34.803   1.574
   6   6   5  37.503   1.496
  -6  -6   5  32.773   1.581
  -6  -6   5  32.406   1.500
  -6  -6   5  37.477   1.558
   6   6   5  35.786   1.481
   6  -6  -5  37.995   1.479
  -6   6  -5  37.099   1.529
   6  -6  -5  34.388   1.570
  -6   6  -5  36.474   1.525
  -6  -6   5  35.103   1.336
   0  -7   5  23.281   2.172
   0  -7  -5  20.548   1.020
   0  -7   5  21.624   2.061
   0   7   5  22.900   1.665
   0  -7   5  19.506   0.968
   0  -7  -5  21.451   2.084
   0  -7   5  20.665   1.160
   0  -7  -5  19.549   1.983
   0  -7   5  21.560   1.140
   0   7  -5  22.557   1.650
   0   7   5  19.144   1.031
   0  -7  -5  21.521   0.867
   0  -7   5  20.053   0.868
   0  -7  -5  19.593   1.050
  -1  -7  -5  259.99    9.11
  -1   7   5  243.20   10.77
   1  -7   5  276.19   13.73
  -1  -7  -5  293.00   13.39
   1  -7   5  276.01   10.11
  -1   7   5  257.72   10.04
  -1  -7  -5  260.50   10.31
  -1  -7  -5  245.80   10.09
   1  -7   5  258.61   10.31
  -1  -7  -5  256.53    9.89
   1  -7   5  278.61    9.91
   1  -7   5  273.91    9.11
  -1   7   5  281.10   13.12
   1  -7   5  285.65   13.46
  -1  -7  -5  270.80   10.05
   1  -7   5  251.24   10.38
  -1  -7   5  255.09    9.90
  -1  -7   5  264.14    9.11
   1  -7  -5  266.31    9.11
  -1  -7   5  256.10   10.77
   1  -7  -5  263.18    9.89
   1   7   5  254.78   10.77
  -1  -7   5  250.16   10.30
   1  -7  -5  274.33   13.37
  -1  -7   5  260.31   10.10
   1  -7  -5  262.24   10.30
   1  -7  -5  278.95   13.77
  -1   7  -5  272.60   13.06
   1  -7  -5  242.64   10.39
  -1  -7   5  268.19   10.05
   1   7   5  276.80   13.03
  -1  -7   5  272.25   13.32
  -2   7   5  252.03   10.04
  -2   7   5  267.61   13.19
   2  -7   5  261.78    9.92
   2  -7   5  270.46   13.92
  -2  -7  -5  277.94   13.44
   2  -7   5  251.39   10.40
  -2   7   5  256.47    9.11
   2  -7   5  277.17   13.53
   2  -7   5  274.16   10.12
  -2  -7  -5  264.45   10.31
  -2  -7  -5  252.39   10.10
   2  -7   5  265.18   10.32
  -2  -7  -5  259.31    9.11
  -2  -7  -5  265.41    9.90
  -2  -7  -5  266.43   10.05
  -2  -7   5  275.81   13.15
   2  -7  -5  265.50   10.42
  -2  -7   5  254.16    9.11
   2  -7  -5  272.26   13.44
   2  -7  -5  268.18   10.31
   2  -7  -5  287.24   14.01
  -2  -7   5  263.92    9.98
  -2  -7   5  257.35    9.89
  -2   7  -5  264.19   13.07
   2   7   5  263.23    9.98
  -2  -7   5  262.30   10.10
  -2  -7   5  257.72   10.78
  -2  -7   5  268.43   10.05
   2   7   5  261.19   13.03
  -3   7   5  73.060   4.361
   3  -7   5  76.387   2.958
  -3  -7  -5  66.629   4.275
  -3   7   5  74.047   2.646
  -3  -7  -5  75.161   2.908
   3  -7   5  75.534   2.922
   3  -7   5  76.185   5.053
   3  -7   5  74.419   2.785
   3   7  -5  67.732   3.909
   3  -7   5  70.263   4.570
  -3  -7  -5  77.244   2.900
  -3  -7  -5  73.030   2.950
  -3   7   5  73.726   2.994
  -3  -7  -5  72.240   2.910
   3  -7   5  73.465   2.999
   3  -7   5  72.150   3.030
  -3   7   5  71.379   2.849
  -3  -7  -5  72.261   2.605
  -3   7  -5  66.019   2.589
  -3  -7   5  73.096   2.597
  -3  -7   5  74.873   2.884
  -3   7  -5  67.352   4.115
  -3  -7   5  76.204   2.888
  -3  -7   5  71.013   2.978
  -3  -7   5  74.123   3.096
   3  -7  -5  71.320   3.032
   3  -7  -5  69.888   4.872
  -3  -7   5  76.240   2.873
   3  -7  -5  65.778   4.481
   3   7   5  73.123   2.883
   3   7   5  72.268   4.001
  -3  -7   5  71.654   4.144
  -4  -7  -5  35.629   1.538
   4  -7   5  36.149   1.600
   4  -7   5  33.414   1.657
   4   7  -5  32.128   1.588
  -4   7   5  33.992   1.459
  -4  -7  -5  36.010   1.526
  -4   7   5  32.578   2.616
   4  -7   5  33.041   1.560
  -4  -7  -5  35.847   1.518
   4  -7   5  25.130   2.782
   4  -7   5  32.159   1.723
  -4   7   5  35.306   1.369
   4  -7   5  34.754   1.689
   4  -7   5  30.280   3.383
  -4  -7  -5  35.546   1.549
  -4   7   5  35.212   1.544
   4  -7  -5  34.980   1.785
   4  -7  -5  35.370   1.596
  -4  -7   5  35.609   1.545
   4   7   5  31.901   1.505
  -4  -7   5  35.392   1.509
  -4  -7   5  35.925   1.588
  -4  -7   5  35.355   1.345
  -4  -7   5  35.581   1.570
   4   7   5  38.736   1.644
  -4   7  -5  33.720   1.610
   4   7   5  35.449   1.619
  -4  -7   5  30.230   2.435
   4  -7  -5  33.639   3.697
  -4  -7   5  36.216   1.735
   5  -7   5  160.83    6.34
   5  -7   5  162.41    5.75
  -5   7   5  158.38    6.29
  -5   7   5  167.32    5.53
   5   7  -5  154.11    6.19
  -5  -7  -5  156.13    6.01
  -5  -7  -5  168.25    6.13
  -5  -7  -5  152.66    6.27
  -5  -7   5  166.51    6.56
   5   7   5  159.80    6.07
  -5  -7   5  161.73    6.11
  -5  -7   5  153.47    5.52
   5   7   5  154.01    6.52
   5   7   5  151.36    6.18
  -5   7  -5  166.40    6.14
   5  -7  -5  161.98    6.34
   5  -7  -5  150.23    5.72
  -5  -7   5  159.33    6.28
  -5   7  -5  156.61    6.30
  -5  -7   5  159.57    6.12
  -6   7   5  4.1392  0.4109
   6  -7   5  4.2836  0.4589
   6  -7   5  5.2667  0.4978
   6   7  -5  3.9271  0.3482
  -6   7   5  3.3409  0.4546
   6   7  -5  4.6109  0.4780
  -6  -7  -5  4.9464  0.4558
  -6   7  -5  3.6415  0.4669
   6   7   5  4.7300  0.4468
   6  -7  -5  3.4908  0.4380
  -6  -7   5  4.3011  0.3722
  -6   7  -5  4.6580  0.4851
  -6  -7   5  4.0030  0.4514
   6  -7  -5  4.8356  0.4985
  -6  -7   5  3.6340  0.4258
   0  -8   5  275.25    9.12
   0  -8  -5  255.95    9.90
   0   8   5  281.08   13.14
   0  -8   5  263.93   10.12
   0  -8  -5  281.15   13.48
   0  -8  -5  276.37    9.13
   0   8   5  255.87   10.78
   0  -8  -5  250.54   10.10
   0  -8   5  255.42    9.91
   0  -8   5  262.02   13.49
   0  -8  -5  258.42   10.31
   0   8  -5  278.78   13.12
   0  -8   5  259.55   10.33
   0  -8   5  257.01   10.05
   1  -8   5  324.86   11.24
   1  -8   5  322.75   12.72
  -1  -8  -5  329.77   11.24
   1  -8   5  322.87   16.87
  -1  -8  -5  314.33   12.19
  -1   8   5  334.50   16.13
  -1  -8  -5  343.14   16.44
  -1  -8  -5  323.82   12.71
  -1  -8  -5  325.93   12.46
  -1  -8  -5  325.35   12.40
   1  -8   5  334.41   12.24
   1  -8   5  329.29   16.51
   1  -8   5  325.25   12.47
  -1   8   5  298.18   13.28
  -1   8   5  308.28   12.38
   1  -8  -5  327.66   16.43
   1  -8  -5  340.43   16.83
  -1  -8   5  340.15   12.40
  -1  -8   5  335.44   12.69
  -1  -8   5  318.52   12.71
   1  -8  -5  338.13   11.41
  -1  -8   5  325.31   16.39
  -1  -8   5  319.77   13.29
   1  -8  -5  318.57   12.45
  -1  -8   5  310.66   11.42
   1  -8  -5  327.28   12.20
   1   8   5  338.37   16.07
  -1  -8   5  344.32   12.22
   1   8   5  314.08   13.67
  -1   8  -5  335.74   16.10
   1  -8  -5  334.42   12.71
  -2  -8  -5  201.03    8.27
  -2   8   5  214.65    7.30
  -2  -8  -5  212.62    8.10
   2  -8   5  216.43    8.12
   2  -8   5  222.49   11.44
  -2  -8  -5  217.80    7.96
  -2   8   5  203.39    8.05
   2  -8   5  204.46   11.11
  -2  -8  -5  215.58    7.30
  -2  -8  -5  225.58    8.07
  -2   8   5  215.73   10.71
   2  -8   5  216.85    8.32
   2  -8   5  209.84    8.35
   2  -8   5  213.89    7.97
  -2  -8  -5  205.11   10.86
  -2  -8   5  217.01    8.10
  -2  -8   5  201.15    8.00
   2  -8  -5  206.03   11.30
   2  -8  -5  209.86   10.92
  -2  -8   5  208.22    7.95
  -2  -8   5  217.56    7.30
   2   8   5  200.72    8.00
   2   8   5  203.58   10.54
   2  -8  -5  209.21    8.34
  -2   8  -5  197.70   10.57
  -2  -8   5  217.19    8.07
   2   8   5  217.61    8.65
   2  -8  -5  210.38    8.27
  -2  -8   5  212.40   10.66
  -2  -8   5  211.76    8.64
  -3   8   5  202.79    7.91
  -3   8   5  212.37    7.19
  -3  -8  -5  203.37    7.18
   3  -8   5  195.74   11.35
   3  -8   5  218.71    8.01
  -3   8   5  191.47   10.56
  -3  -8  -5  211.10    7.94
  -3  -8  -5  216.84    7.97
  -3   8   5  208.37    8.17
  -3  -8  -5  207.15    7.83
   3  -8   5  199.10    8.15
   3  -8   5  206.42    7.87
   3  -8   5  194.33   10.92
   3  -8   5  216.79    8.25
  -3  -8   5  219.61    8.52
  -3  -8   5  218.61    7.95
   3   8   5  204.17    7.87
   3   8   5  214.08    8.51
   3  -8  -5  197.71   11.35
  -3  -8   5  219.78    7.20
   3  -8  -5  197.49    8.13
  -3  -8   5  196.67   10.56
   3  -8  -5  200.58    8.24
  -3  -8   5  208.63    7.87
  -3  -8   5  219.09    7.97
  -3   8  -5  201.02    7.17
  -4  -8  -5  7.9754  0.6983
  -4   8   5  7.9629  0.6771
  -4  -8  -5  9.5887  0.7756
   4  -8   5  9.2846  0.7243
  -4  -8  -5  7.1477  0.6507
  -4   8   5  9.1178  0.6139
   4  -8   5  8.3675  0.8577
   4  -8   5  10.248   0.755
   4  -8   5  7.3613  0.7376
   4  -8   5  7.8073  0.8433
   4  -8  -5  7.6206  0.8087
  -4   8  -5  8.6393  0.7082
  -4  -8   5  8.9002  0.6801
  -4  -8   5  8.9441  0.7393
  -4  -8   5  6.9641  0.7088
  -4  -8   5  8.5411  0.6603
   4   8   5  8.6698  0.7085
   4   8   5  9.3319  0.7886
  -4  -8   5  8.7986  0.5796
  -4  -8   5  9.2610  0.7454
   5  -8   5  107.99    4.14
  -5  -8  -5  107.08    4.35
  -5  -8  -5  114.67    4.43
  -5   8   5  117.47    4.00
  -5   8   5  110.22    4.54
   5   8  -5  116.45    4.42
   5  -8   5  116.95    4.60
   5   8   5  113.88    4.40
  -5  -8   5  111.71    4.00
  -5  -8   5  120.62    4.75
  -5   8  -5  121.13    4.44
   5   8   5  114.38    4.71
   5  -8  -5  124.89    4.62
  -5   8  -5  105.47    4.55
  -5  -8   5  111.74    4.42
  -5  -8   5  113.47    4.42
   0  -9  -5  275.57    9.17
   0  -9   5  271.35   10.17
   0   9   5  261.25   13.22
   0  -9   5  265.62   10.10
   0  -9  -5  255.64   10.16
   0  -9   5  265.15    9.98
   0  -9   5  266.34   13.63
   0  -9  -5  269.66    9.96
   0   9   5  262.02   10.11
   0  -9   5  270.97    9.17
   0  -9  -5  262.41   10.38
   0  -9  -5  265.63   13.61
   0   9   5  264.95   10.84
   0  -9   5  271.90   10.40
   0   9  -5  258.31   13.22
   1  -9   5  177.37    6.04
  -1   9   5  171.66    6.65
  -1  -9  -5  166.36    6.56
  -1  -9  -5  171.35    9.21
  -1  -9  -5  175.63    6.03
   1  -9   5  180.34    6.89
  -1  -9  -5  172.09    6.68
   1  -9   5  162.71    9.49
  -1  -9  -5  176.85    6.86
   1  -9   5  164.80    9.42
   1  -9   5  181.91    6.72
  -1   9   5  171.51    8.87
   1   9  -5  171.12    8.87
   1  -9   5  179.77    6.60
  -1  -9  -5  187.48    6.67
   1  -9  -5  173.03    9.22
   1   9   5  172.64    7.12
  -1  -9   5  172.69    6.84
   1   9   5  165.49    8.78
  -1  -9   5  177.57    6.60
  -1  -9   5  179.19    6.69
   1  -9  -5  170.18    6.58
  -1  -9   5  173.54    6.66
   1  -9  -5  166.85    6.69
  -1  -9   5  172.25    9.21
  -1  -9   5  168.65    7.13
  -1   9  -5  168.06    8.83
  -1  -9   5  182.77    6.05
   1  -9  -5  178.34    6.04
   1  -9  -5  174.57    6.84
  -2  -9  -5  4.5360  0.5218
   2  -9   5  5.1336  0.6784
  -2   9   5  5.0526  0.5417
  -2  -9  -5  4.2596  0.4578
  -2  -9  -5  4.2086  0.6251
  -2  -9  -5  3.4814  0.5720
  -2  -9  -5  4.6462  1.7107
  -2  -9  -5  5.2231  0.5516
   2  -9   5  2.4783  2.1419
   2  -9   5  4.6131  0.6777
   2  -9   5  4.5534  0.5694
  -2   9   5  2.7496  1.5585
   2  -9   5  3.8760  0.8323
   2  -9   5  2.4812  1.6991
  -2   9   5  3.9388  0.5494
   2  -9  -5  4.0846  0.6796
  -2  -9   5  2.5665  1.4404
   2  -9  -5  5.0711  2.1372
  -2   9  -5  4.7180  1.0988
  -2  -9   5  4.2226  0.5520
   2   9   5  6.3064  0.5911
   2   9   5  3.6708  1.1668
  -2  -9   5  3.4685  0.6665
   2   9   5  4.3168  0.5200
   2  -9  -5  4.7615  0.6557
  -2  -9   5  4.3360  0.4917
   2  -9  -5  3.2915  1.8207
  -2  -9   5  5.2103  0.5340
  -2  -9   5  4.9884  0.6086
   3  -9   5  333.99   12.25
  -3   9   5  333.90   11.39
   3  -9   5  333.44   12.50
   3  -9   5  329.96   12.60
  -3   9   5  328.16   12.54
  -3  -9  -5  312.83   12.50
   3  -9   5  293.28   16.39
   3  -9   5  294.12   16.87
  -3  -9  -5  309.70   11.01
  -3  -9  -5  323.10   12.16
  -3  -9  -5  325.08   11.97
   3  -9   5  332.97   12.02
  -3   9   5  296.31   15.93
  -3   9   5  321.11   12.14
   3   9   5  331.92   13.74
  -3  -9   5  296.50   13.05
   3  -9  -5  333.88   12.58
   3   9   5  325.18   12.07
  -3  -9   5  324.23   12.07
  -3  -9   5  341.59   12.23
  -3  -9   5  327.24   11.34
   3  -9  -5  283.61   16.74
  -3  -9   5  297.54   15.91
  -3   9  -5  307.91   11.01
  -3  -9   5  342.59   12.17
   3  -9  -5  318.47   12.47
  -4  -9  -5  7.9408  0.5788
  -4  -9  -5  7.9618  0.6436
  -4  -9  -5  6.6578  0.6579
  -4   9   5  6.9821  0.6980
   4  -9   5  6.3760  0.7385
  -4   9   5  8.3650  0.5786
   4  -9   5  6.2043  0.6070
   4  -9   5  7.4362  0.7867
   4  -9   5  5.9021  0.7924
   4   9   5  7.3244  0.6042
  -4  -9   5  7.6710  0.6113
   4   9   5  7.5014  0.6562
  -4  -9   5  7.5673  0.6964
  -4  -9   5  8.0882  0.5549
   4  -9  -5  7.6958  0.7456
  -4   9  -5  8.0036  0.6656
  -4  -9   5  6.9501  0.5859
   5  -9   5  27.310   1.297
  -5   9   5  23.941   1.217
  -5   9   5  26.565   1.055
  -5  -9  -5  27.239   1.199
   5   9  -5  26.883   1.200
  -5  -9  -5  24.631   1.192
  -5  -9   5  24.802   1.211
   5   9   5  26.914   1.204
   5  -9  -5  28.815   1.308
  -5  -9   5  25.301   1.192
  -5  -9   5  26.974   1.284
  -5   9  -5  25.835   1.220
   5   9   5  27.807   1.229
  -5   9  -5  28.123   1.182
  -5  -9   5  25.594   1.086
   0 -10  -5  200.91    7.68
   0 -10   5  195.06    7.78
   0  10   5  218.53    7.78
   0 -10   5  185.14   10.75
   0 -10   5  211.57    7.05
   0 -10  -5  208.84    7.99
   0 -10   5  209.22    7.71
   0  10  -5  204.53   10.33
   0  10   5  196.91    8.32
   0 -10   5  206.53    8.01
   0  10   5  194.34   10.32
   0 -10  -5  199.62    7.80
   0 -10  -5  205.14    7.05
   0 -10   5  213.86    7.82
   0 -10  -5  192.53   10.65
  -1 -10  -5  50.303   2.128
   1 -10   5  52.051   1.860
  -1 -10  -5  48.915   2.048
  -1 -10  -5  51.081   2.129
  -1  10   5  45.730   3.107
   1  10  -5  48.510   3.244
   1 -10   5  50.856   2.217
   1 -10   5  48.256   2.248
  -1  10   5  49.321   2.031
  -1 -10  -5  51.797   1.869
  -1 -10  -5  43.526   3.397
   1 -10   5  47.879   3.978
   1 -10   5  50.332   2.127
  -1 -10   5  50.679   1.900
  -1 -10   5  46.993   2.209
   1 -10  -5  50.622   2.106
   1 -10  -5  48.732   2.061
  -1  10  -5  45.646   3.076
   1 -10  -5  48.233   3.546
  -1 -10   5  49.359   2.047
   1  10   5  49.995   2.171
   1 -10  -5  52.555   2.213
  -1 -10   5  53.674   2.171
  -1 -10   5  50.598   2.111
   1  10   5  46.281   3.114
  -1 -10   5  44.378   3.642
   2 -10   5  401.03   15.98
  -2 -10  -5  410.73   14.19
   2 -10   5  407.58   15.87
   2  10  -5  410.72   20.12
  -2  10   5  399.25   15.44
   2 -10   5  442.37   15.26
   2 -10   5  369.77   21.03
  -2 -10  -5  411.74   15.88
  -2 -10  -5  403.00   15.22
  -2  10   5  416.37   14.54
   2 -10   5  423.21   15.99
  -2  10   5  402.71   20.14
  -2 -10  -5  407.07   16.02
   2 -10   5  376.44   20.57
  -2 -10  -5  422.63   16.20
  -2 -10  -5  380.42   20.42
   2  10   5  388.44   20.02
  -2  10  -5  380.72   20.04
  -2 -10   5  400.19   15.88
  -2 -10   5  404.82   15.46
  -2  10  -5  424.68   14.01
   2 -10  -5  406.13   20.54
  -2 -10   5  407.79   16.59
   2 -10  -5  408.22   15.98
   2  10   5  411.10   16.85
   2 -10  -5  409.71   15.22
  -2 -10   5  438.59   15.24
   2 -10  -5  431.65   15.87
  -3 -10  -5  73.797   2.920
  -3  10   5  74.430   2.637
  -3 -10  -5  72.444   2.905
  -3 -10  -5  68.892   2.617
  -3 -10  -5  75.933   2.932
  -3  10   5  67.995   2.862
   3 -10   5  72.916   3.066
   3  10  -5  68.574   2.879
   3 -10   5  71.110   3.047
   3 -10   5  73.464   2.987
  -3  10   5  72.304   2.976
   3 -10   5  74.675   2.969
  -3  10  -5  71.904   2.602
  -3 -10   5  76.684   2.920
  -3 -10   5  74.148   2.612
   3  10   5  71.129   2.891
   3 -10  -5  74.454   3.045
  -3 -10   5  73.305   2.948
  -3 -10   5  75.230   3.130
   3  10   5  77.029   3.083
   3 -10  -5  73.026   3.018
  -4 -10  -5  34.949   1.577
   4 -10   5  35.501   1.730
  -4 -10  -5  35.871   1.656
   4 -10   5  36.228   1.638
   4 -10   5  35.419   1.731
   4 -10   5  37.691   1.724
  -4  10   5  36.223   1.611
   4  10  -5  36.953   1.595
  -4 -10  -5  38.910   1.578
  -4  10   5  38.121   1.439
   4  10   5  37.940   1.603
  -4 -10   5  37.251   1.439
  -4  10  -5  37.393   1.654
  -4 -10   5  37.955   1.649
  -4 -10   5  38.432   1.579
  -4 -10   5  38.695   1.756
   4  10   5  38.094   1.686
   4 -10  -5  36.634   1.716
  -5  10   5  63.574   2.284
   5 -10   5  67.510   2.636
   5  10  -5  63.722   2.503
  -5 -10  -5  65.375   2.522
  -5  10  -5  65.994   2.617
   5  10   5  67.037   2.686
  -5 -10   5  66.044   2.708
  -5 -10   5  62.112   2.285
  -5 -10   5  63.079   2.536
   5 -10  -5  63.475   2.627
  -5  10  -5  64.770   2.552
   5  10   5  61.719   2.494
   0  11   5  20.002   1.097
   0 -11   5  22.124   1.345
   0 -11  -5  16.917   2.382
   0 -11  -5  21.073   1.294
   0 -11   5  18.339   2.499
   0  11  -5  20.354   2.073
   0 -11  -5  20.462   1.121
   0 -11   5  21.186   1.099
   0 -11   5  21.554   1.027
   0  11   5  20.442   1.138
   0 -11   5  21.828   1.082
   0 -11  -5  22.178   0.987
   0 -11   5  19.730   1.284
   0 -11  -5  21.074   1.071
   0  11   5  19.215   2.074
  -1 -11  -5  152.95    5.96
   1 -11   5  159.07    5.98
  -1 -11  -5  163.96    5.89
  -1  11   5  161.67    5.38
   1 -11   5  160.51    5.37
  -1  11   5  145.70    8.07
  -1 -11  -5  165.19    6.12
   1 -11   5  159.64    6.13
   1  11  -5  140.29    8.02
  -1 -11  -5  161.82    5.38
   1 -11   5  153.58    5.90
  -1  11   5  151.45    5.93
  -1 -11  -5  133.78    8.36
   1 -11   5  133.72    8.38
  -1 -11   5  149.35    6.12
   1  11   5  170.38    5.96
  -1 -11   5  163.92    5.91
   1 -11  -5  145.44    5.95
   1 -11  -5  164.29    5.88
   1 -11  -5  145.47    8.47
  -1 -11   5  160.97    5.94
  -1 -11   5  153.00    5.96
  -1 -11   5  154.72    5.39
  -1  11  -5  141.51    8.03
   1 -11  -5  165.10    6.14
   1  11   5  137.22    7.96
   1  11   5  149.54    6.35
  -2  11   5  118.50    4.51
  -2 -11  -5  113.84    4.47
  -2 -11  -5  111.96    4.64
   2 -11   5  117.17    4.58
  -2  11   5  116.91    4.10
   2 -11   5  110.72    4.67
  -2 -11  -5  117.04    4.10
  -2 -11  -5  116.37    4.54
   2 -11   5  116.51    4.57
  -2  11  -5  117.72    4.08
   2  11   5  118.60    4.84
   2 -11  -5  121.90    4.69
  -2 -11   5  118.92    4.56
  -2 -11   5  110.65    4.84
  -2 -11   5  119.77    4.52
  -2 -11   5  117.07    4.55
  -2 -11   5  121.02    4.11
   3 -11   5  22.745   1.223
  -3 -11  -5  22.341   1.189
   3 -11   5  21.752   1.212
   3 -11   5  22.196   1.316
  -3  11   5  21.459   1.094
  -3 -11  -5  23.250   1.073
   3 -11   5  21.366   1.275
  -3  11   5  18.490   1.040
  -3 -11  -5  20.433   0.942
  -3  11   5  23.103   1.009
  -3  11  -5  22.914   1.182
   3 -11  -5  20.454   1.166
  -3 -11   5  23.395   1.100
  -3  11  -5  20.383   0.983
  -3 -11   5  22.214   0.950
   3 -11  -5  22.070   1.193
  -3 -11   5  23.091   1.181
  -3 -11   5  22.684   1.192
   3  11   5  24.071   1.154
  -4 -11  -5  24.311   1.156
  -4 -11  -5  24.286   1.064
   4 -11   5  23.428   1.181
   4 -11   5  21.946   1.207
   4 -11   5  20.027   1.254
  -4  11   5  22.471   1.097
  -4  11   5  25.104   0.976
  -4 -11   5  23.478   1.180
   4  11   5  25.524   1.140
  -4 -11   5  24.454   0.981
  -4 -11   5  24.776   1.143
   4  11   5  22.749   1.041
  -4 -11   5  23.257   1.101
   4 -11  -5  23.417   1.159
  -4  11  -5  24.213   1.128
   4  11   5  22.059   1.039
   0 -12   5 -0.1537  0.7495
   0 -12   5  0.5381  0.3721
   0 -12  -5  0.4147  0.6453
   0 -12  -5  0.0301  0.4392
   0 -12  -5  2.3179  0.5174
   0 -12   5  0.4202  0.7034
   0  12   5  0.8069  0.5359
   0 -12   5  0.1911  0.5727
   0 -12  -5 -0.7610  0.6601
  -1 -12  -5  153.45    5.97
   1 -12   5  156.01    5.46
  -1 -12  -5  156.04    6.05
  -1 -12  -5  158.72    6.22
   1 -12   5  154.70    5.99
  -1 -12  -5  154.14    5.47
   1 -12   5  162.04    6.09
  -1  12   5  156.56    5.46
   1 -12   5  157.62    6.24
  -1  12   5  155.28    6.02
  -1 -12   5  151.12    6.03
   1  12   5  162.90    6.04
  -1 -12   5  150.03    6.21
   1 -12  -5  162.07    6.21
  -1 -12   5  160.90    5.47
  -1 -12   5  160.18    6.08
   1  12   5  156.76    6.45
   1 -12  -5  155.29    5.98
  -1 -12   5  161.13    6.00
   2 -12   5  105.28    4.30
  -2 -12  -5  102.79    4.23
   2 -12   5  109.25    4.16
   2 -12   5  106.09    4.18
  -2  12   5  103.03    4.10
  -2 -12  -5  101.92    3.73
   2  12  -5  102.39    4.39
  -2 -12  -5  105.70    4.13
  -2  12   5  108.45    3.74
  -2 -12  -5  113.23    4.11
  -2 -12   5  104.80    4.14
  -2 -12   5  107.39    4.11
  -2 -12   5  107.90    4.16
   2  12   5  110.73    4.13
  -2  12  -5  102.20    3.73
  -2 -12   5  103.03    3.74
   2  12   5  110.78    4.41
   2 -12  -5  110.12    4.28
   3  12  -5  21.765   1.038
   3 -12   5  24.003   1.109
   3 -12   5  19.776   1.027
  -3 -12  -5  22.022   1.005
  -3 -12  -5  20.399   1.097
  -3  12   5  18.155   1.066
  -3  12   5  22.487   0.930
   3 -12   5  21.111   1.263
  -3  12  -5  22.528   1.101
   3 -12  -5  20.269   1.104
  -3 -12   5  21.083   0.938
  -3 -12   5  20.916   1.085
  -3 -12   5  21.971   1.094
   3  12   5  21.434   1.090
   3  12   5  21.890   1.058
  -4 -12  -5  22.990   1.019
  -4 -12  -5  22.426   1.052
  -4  12   5  23.887   0.926
   4 -12   5  19.638   1.063
   4  12  -5  23.986   1.050
   4 -12   5  21.911   1.046
  -4 -12   5  23.802   0.931
  -4  12  -5  24.238   1.059
  -4 -12   5  24.058   1.044
  -4 -12   5  22.719   1.064
  -4  12  -5  23.518   1.084
   4  12   5  24.913   1.066
   0 -13   5  55.249   2.250
   0 -13  -5  48.728   2.163
   0 -13   5  52.398   1.966
   0 -13  -5  53.803   2.187
   0 -13   5  53.491   2.191
   0  13   5  53.986   2.160
   0  13   5  55.762   1.943
   0 -13   5  51.557   2.270
   0 -13  -5  53.694   2.280
   1 -13   5  53.877   2.400
  -1  13   5  55.297   2.034
  -1 -13  -5  56.735   2.036
  -1 -13  -5  54.992   2.351
   1 -13   5  55.252   2.342
  -1  13   5  54.784   2.240
   1 -13   5  56.250   2.297
  -1 -13  -5  54.873   2.282
  -1 -13  -5  56.768   2.289
   1  13   5  57.090   2.259
   1  13   5  55.603   2.375
   1 -13  -5  57.594   2.308
  -1 -13   5  56.077   2.370
  -1 -13   5  55.062   2.282
  -1 -13   5  57.323   2.045
   1 -13  -5  57.694   2.376
  -2  13   5  200.32    8.20
  -2 -13  -5  197.41    8.16
  -2  13   5  203.29    7.94
   2 -13   5  208.62    8.20
  -2 -13  -5  202.29    8.00
   2 -13   5  216.10    8.03
   2 -13   5  212.24    7.88
  -2 -13  -5  190.13    7.21
  -2 -13  -5  209.35    7.86
  -2  13   5  224.51    7.22
   2  13   5  210.55    8.53
  -2  13  -5  199.85    7.21
  -2 -13   5  217.91    7.23
  -2 -13   5  212.45    7.97
   2 -13  -5  215.16    8.18
  -2 -13   5  211.38    7.86
  -2 -13   5  212.20    8.02
   2  13   5  220.22    7.96
   3 -13   5  25.570   1.286
   3 -13   5  28.208   1.258
   3 -13   5  27.981   1.318
  -3 -13  -5  29.059   1.263
  -3  13   5  28.956   1.092
   3  13  -5  25.164   1.206
  -3 -13  -5  27.461   1.182
  -3 -13   5  27.292   1.232
  -3 -13   5  28.803   1.222
   3  13   5  28.795   1.245
  -3 -13   5  29.034   1.097
   3  13   5  27.068   1.167
  -3  13  -5  29.850   1.241
   0 -14   5  45.461   1.943
   0 -14   5  43.390   1.968
   0 -14  -5  45.287   1.903
   0 -14   5  44.987   1.691
   0  14   5  46.485   1.885
   0  14   5  49.228   1.696
   0 -14  -5  46.962   1.990
   0 -14   5  47.989   1.928
   1 -14   5  65.554   2.637
  -1  14   5  67.042   2.288
  -1 -14  -5  66.106   2.531
  -1 -14  -5  65.845   2.608
  -1  14   5  63.446   2.511
   1 -14   5  63.743   2.589
  -1 -14  -5  55.454   2.522
   1 -14   5  65.251   2.550
  -1 -14   5  62.199   2.536
   1 -14  -5  68.818   2.626
   1  14   5  65.267   2.531
   1  14   5  63.587   2.282
  -1 -14   5  63.362   2.272
   1 -14  -5  63.327   2.517
  -1  14  -5  59.906   2.278
  -1 -14   5  67.539   2.570
  -2  14   5  97.865   3.298
   2 -14   5  92.271   3.764
   2 -14   5  94.727   3.682
  -2 -14  -5  94.186   3.601
   2 -14   5  93.931   3.640
   2  14  -5  95.242   3.629
  -2 -14   5  91.583   3.296
  -2 -14   5  93.367   3.666
   2 -14  -5  93.166   3.746
   2  14   5  98.818   3.641
   0   0   6 1082.09   55.28
   0   0   6 1088.83   50.85
   0   0  -6 1039.42   53.45
   0   0   6 1024.36   51.93
  -1   0   6  83.983   4.083
  -1   0   6  81.247   4.181
   1   0   6  80.683   4.083
   1   0  -6  83.202   4.613
   1   0  -6  82.393   4.261
  -1   0  -6  82.238   4.374
   1   0   6  87.207   4.739
   2   0  -6  237.00   12.05
  -2   0  -6  236.36   11.69
   2   0   6  234.52   12.02
   2   0  -6  229.36   10.96
   2   0   6  230.83   10.93
  -2   0   6  242.74   11.55
  -3   0  -6 1280.41   51.12
  -3   0   6 1216.02   46.04
   3   0   6 1379.83   64.52
  -3   0   6 1308.38   52.02
   3   0  -6 1418.97   60.19
  -3   0   6 1380.54   67.23
  -3   0   6 1350.13   48.17
   3   0   6 1288.95   51.90
   3   0   6 1387.23   65.81
   3   0   6 1305.14   50.57
  -3   0   6 1270.89   50.84
  -3   0  -6 1379.01   67.26
   3   0   6 1207.85   47.31
   3   0  -6 1368.60   65.87
   4   0   6  198.55    7.16
   4   0  -6  203.21    7.18
  -4   0  -6  197.27    7.53
  -4   0   6  207.36    6.93
   4   0   6  197.48    7.77
  -4   0   6  192.51    8.19
   4   0   6  186.97   10.62
  -4   0   6  205.66    7.63
  -4   0   6  196.99   10.14
   4   0  -6  206.49    9.71
  -4   0   6  206.54    7.88
   4   0  -6  180.65    7.89
  -4   0   6  197.39    7.58
  -4   0   6  218.83    7.80
   4   0  -6  202.65   10.71
  -4   0  -6  199.01    7.68
   4   0   6  217.64    9.68
  -4   0  -6  197.85    7.87
   4   0   6  193.02    7.58
  -5   0  -6  109.35    4.24
   5   0   6  115.29    4.37
   5   0   6  101.24    5.69
   5   0   6  110.02    4.08
  -5   0   6  116.17    3.88
  -5   0  -6  109.19    4.41
   5   0  -6  110.22    4.38
   5   0  -6  114.69    4.12
  -5   0   6  105.91    5.94
  -5   0   6  106.23    4.28
  -5   0   6  108.11    4.27
   5   0  -6  103.11    5.78
  -5   0   6  113.19    4.42
  -5   0  -6  115.79    4.31
   6   0   6  64.944   2.687
  -6   0  -6  63.388   2.714
  -6   0  -6  67.372   2.659
   6   0  -6  67.069   2.570
  -6   0   6  69.604   2.379
   6   0  -6  67.624   2.715
   6   0   6  62.900   2.527
  -6   0   6  65.293   2.733
   0  -1  -6  533.93   27.13
   0  -1   6  605.62   27.80
   0  -1   6  511.71   27.53
   0   1   6  584.97   25.31
   0  -1   6  566.13   25.32
   0   1   6  529.75   27.39
   1   1  -6  605.26   28.70
  -1  -1  -6  574.25   29.23
   1  -1   6  534.17   27.21
  -1   1   6  585.44   28.96
   1  -1   6  606.15   28.72
   1   1  -6  570.07   27.96
  -1   1   6  558.43   27.17
   1   1   6  598.88   28.69
   1   1   6  563.64   27.30
   1  -1  -6  567.20   28.72
  -1  -1   6  571.95   28.90
   1  -1  -6  567.01   27.98
  -1  -1   6  559.61   26.18
   2   1  -6  591.17   30.21
   2  -1   6  584.43   27.57
   2   1  -6  624.24   27.62
   2  -1   6  631.00   30.27
  -2   1   6  592.08   29.24
  -2  -1  -6  615.44   29.55
  -2   1  -6  609.36   29.56
  -2  -1   6  599.18   29.23
   2  -1  -6  586.87   27.58
   2  -1  -6  614.54   30.28
   2   1   6  611.14   30.17
   2   1   6  593.75   27.57
  -3   1   6  781.78   30.42
  -3   1   6  866.89   31.79
  -3  -1  -6  956.63   42.55
  -3  -1  -6  823.34   33.15
   3   1  -6  915.58   43.49
   3  -1   6  946.69   43.57
   3  -1   6  815.94   34.47
   3   1  -6  974.74   39.81
  -3   1   6  863.16   34.16
   3  -1   6  786.06   31.50
   3  -1   6  827.64   32.96
  -3   1   6  826.24   33.54
  -3   1   6  924.27   42.15
  -3  -1  -6  828.50   33.86
  -3  -1   6  840.01   34.55
   3   1   6  912.11   39.75
  -3   1  -6  802.06   33.90
  -3  -1   6  788.69   30.38
  -3   1  -6  966.97   42.57
  -3  -1   6  953.18   42.15
   3  -1  -6  942.84   39.77
   3   1   6  797.59   34.12
   3  -1  -6  970.28   43.62
  -3  -1   6  866.06   33.88
   3   1   6  804.09   33.48
   3   1   6  933.57   43.44
  -3  -1   6  843.89   34.20
  -3  -1   6  845.56   33.67
  -3  -1   6  822.11   36.11
  -3  -1   6  849.10   31.18
  -4   1   6  20.715   0.984
   4  -1   6  18.394   1.112
  -4   1   6  21.720   1.113
   4  -1   6  21.456   1.138
   4   1  -6  21.456   1.220
   4  -1   6  21.446   1.111
  -4  -1  -6  19.975   1.037
  -4   1   6  21.825   2.216
  -4   1   6  20.235   0.982
   4   1  -6  19.705   1.918
  -4  -1  -6  19.832   1.147
  -4   1   6  20.192   1.102
   4  -1   6  21.173   2.298
   4  -1   6  20.603   1.988
  -4   1   6  19.829   1.093
  -4  -1  -6  19.866   1.122
  -4   1   6  20.991   1.133
   4  -1  -6  21.891   1.162
  -4  -1   6  22.034   1.183
   4  -1  -6  18.338   1.169
   4   1   6  20.096   1.992
   4  -1  -6  18.093   1.814
   4   1   6  22.712   1.121
  -4   1  -6  17.526   1.961
  -4  -1   6  21.544   1.048
  -4   1  -6  24.261   1.064
   4  -1  -6  21.214   2.489
  -4  -1   6  17.989   1.881
  -4  -1   6  20.922   1.077
  -4  -1   6  21.974   1.195
  -4  -1   6  20.783   0.907
  -4  -1   6  21.070   1.069
   4   1   6  21.385   1.089
   4   1   6  19.361   1.130
  -4   1  -6  21.436   1.086
   5  -1   6  70.244   2.780
  -5   1   6  70.295   2.785
  -5   1   6  64.050   2.706
  -5  -1  -6  66.945   2.681
  -5   1   6  63.564   4.001
  -5  -1  -6  68.895   2.743
  -5  -1  -6  65.552   2.773
   5   1  -6  66.610   2.597
  -5   1   6  70.793   2.439
   5   1  -6  67.385   2.837
   5   1  -6  65.154   4.148
   5  -1   6  63.582   3.847
   5  -1   6  69.724   2.661
   5   1   6  67.441   2.720
   5  -1  -6  69.131   2.816
  -5  -1   6  67.527   2.737
   5  -1  -6  65.802   4.051
  -5  -1   6  70.244   2.466
  -5  -1   6  64.619   2.893
  -5  -1   6  64.394   4.074
   5   1   6  69.903   2.761
  -5   1  -6  66.689   2.783
   5   1   6  61.081   3.842
  -5   1  -6  67.300   2.697
  -5   1  -6  74.515   2.731
   5  -1  -6  63.379   2.827
  -5  -1   6  65.891   2.704
  -5  -1   6  72.553   2.827
   5   1   6  68.776   2.611
   5  -1  -6  71.281   2.701
   6   1  -6  189.91    6.89
   6   1  -6  186.91    7.47
  -6   1   6  192.48    6.64
  -6  -1  -6  191.97    7.37
   6  -1   6  188.72    6.88
  -6  -1  -6  187.45    7.54
   6  -1   6  196.24    7.46
  -6   1   6  192.85    7.57
   6   1   6  184.56    6.86
  -6   1  -6  187.71    7.55
   6  -1  -6  192.49    6.90
  -6  -1   6  189.36    7.56
   6  -1  -6  201.10    7.47
   6   1   6  190.89    7.46
  -6   1  -6  199.23    7.38
  -6  -1   6  195.42    6.64
   0  -2   6  467.07   21.99
   0  -2  -6  461.06   22.47
   0  -2   6  443.61   22.00
   0   2   6  450.75   20.47
   0  -2   6  448.89   22.51
   0  -2  -6  439.00   21.97
   0   2   6  426.20   22.03
   0  -2   6  456.66   20.49
   1  -2   6  313.97   14.09
   1  -2   6  310.84   15.55
   1  -2   6  312.28   15.18
   1   2  -6  305.56   15.47
  -1   2   6  317.84   14.09
  -1  -2  -6  316.45   15.15
  -1   2   6  295.92   14.90
   1  -2  -6  293.40   15.06
   1  -2  -6  313.53   15.56
  -1   2  -6  294.81   14.82
  -1  -2   6  304.88   14.90
   1   2   6  304.97   14.07
  -1  -2   6  323.51   14.13
   1   2   6  321.26   15.49
  -1  -2   6  297.30   15.05
   1   2   6  286.86   14.81
  -2   2   6  355.48   17.82
   2   2  -6  378.55   16.88
   2  -2   6  388.30   18.58
  -2  -2  -6  385.72   18.06
   2  -2   6  333.77   18.08
   2  -2   6  385.34   16.83
  -2  -2  -6  351.53   17.68
   2   2  -6  373.19   18.44
   2   2   6  375.95   16.83
   2  -2  -6  364.07   16.82
   2  -2  -6  355.66   17.91
   2   2   6  368.68   18.40
   2  -2  -6  369.89   18.56
  -2   2  -6  336.34   17.68
  -2  -2   6  370.91   17.81
   3  -2   6  16.153   0.907
  -3   2   6  16.378   0.734
   3   2  -6  14.644   1.573
  -3   2   6  16.377   0.878
   3  -2   6  18.310   1.907
  -3   2   6  16.996   0.968
   3  -2   6  18.165   1.598
  -3   2   6  15.419   0.877
  -3   2   6  18.102   1.663
  -3  -2  -6  14.572   0.823
   3  -2   6  16.302   1.005
  -3   2   6  15.741   0.887
   3  -2   6  16.150   0.877
   3  -2   6  16.813   0.886
   3   2  -6  18.097   1.780
  -3  -2  -6  18.647   1.828
  -3  -2  -6  16.099   0.868
   3  -2  -6  15.869   0.934
  -3  -2   6  16.703   0.836
   3   2   6  16.872   1.669
  -3  -2   6  16.391   0.908
   3  -2  -6  19.384   1.972
  -3  -2   6  17.062   0.973
  -3  -2   6  16.218   0.903
   3   2   6  18.439   1.670
  -3  -2   6  15.871   1.580
  -3  -2   6  16.385   0.961
   3  -2  -6  17.116   1.699
   3   2   6  16.022   0.853
   3   2   6  16.245   0.877
  -3  -2   6  16.500   0.823
  -3  -2   6  16.486   0.734
  -3   2  -6  17.878   1.716
   4  -2   6  458.42   15.74
  -4   2   6  436.92   17.13
   4   2  -6  455.56   20.69
   4  -2   6  462.73   20.61
  -4  -2  -6  435.10   17.64
  -4   2   6  426.48   15.26
   4   2  -6  454.43   15.73
   4  -2   6  454.60   16.59
  -4   2   6  443.87   16.99
  -4   2   6  456.82   21.84
  -4   2   6  424.93   17.55
   4  -2   6  433.99   22.65
  -4  -2  -6  453.99   16.79
  -4  -2  -6  439.51   17.26
   4  -2   6  448.16   17.58
   4  -2   6  445.13   17.39
  -4   2  -6  450.59   21.99
  -4  -2   6  432.88   17.78
  -4  -2   6  451.52   21.79
   4   2   6  452.43   16.70
  -4  -2   6  431.60   17.02
  -4   2  -6  426.04   17.45
   4  -2  -6  433.95   22.75
   4  -2  -6  441.97   16.25
  -4  -2   6  477.34   17.56
  -4  -2   6  428.30   17.06
   4   2   6  429.54   17.93
   4  -2  -6  434.77   17.40
   4   2   6  477.22   20.65
   4   2   6  431.01   15.71
   4  -2  -6  465.65   20.63
  -4  -2   6  424.72   15.65
  -4   2  -6  429.94   17.87
  -4  -2   6  446.28   18.46
   5  -2   6  221.36    8.91
   5  -2   6  211.36   10.85
   5   2  -6  221.12    8.09
   5   2  -6  242.12    8.79
  -5   2   6  223.78    8.60
  -5   2   6  209.12   11.43
  -5   2   6  232.47    7.83
  -5  -2  -6  230.16    8.89
   5   2  -6  214.08   10.94
  -5  -2  -6  218.08    8.66
   5  -2   6  233.07    8.78
  -5   2   6  237.60    8.91
   5  -2   6  236.95    8.10
  -5  -2  -6  229.96    8.49
   5   2   6  213.31   10.86
   5  -2  -6  210.63   10.90
  -5  -2   6  211.92   11.44
   5  -2  -6  222.32    8.92
  -5   2  -6  237.80    8.69
  -5  -2   6  229.53    9.25
  -5  -2   6  227.35    8.57
  -5  -2   6  240.54    7.82
   5   2   6  218.66    8.57
  -5  -2   6  224.56    8.62
  -5   2  -6  225.30    8.89
  -5   2  -6  224.90    8.49
   5   2   6  220.07    8.06
   5  -2  -6  206.60   12.16
   5  -2  -6  232.11    8.14
  -5  -2   6  234.08    8.89
   5   2   6  236.84    8.78
   5  -2  -6  232.99    8.78
   6   2  -6  25.793   1.263
   6  -2   6  29.089   1.250
  -6   2   6  25.924   1.165
  -6  -2  -6  25.552   1.243
  -6   2   6  26.640   1.382
   6  -2   6  28.484   1.336
  -6  -2  -6  27.763   1.256
   6   2  -6  23.801   1.248
  -6  -2   6  22.728   1.197
  -6   2  -6  26.524   1.238
  -6  -2   6  28.097   1.292
  -6   2  -6  28.598   1.273
   6  -2  -6  27.540   1.269
   6  -2  -6  29.063   1.397
   6   2   6  27.807   1.278
  -6  -2   6  27.240   1.095
   6   2   6  26.252   1.188
   6   2   6  24.871   1.187
   0   3   6  37.238   2.063
   0  -3   6  37.937   2.873
   0  -3  -6  39.606   2.689
   0  -3   6  37.790   2.108
   0   3   6  38.165   2.157
   0  -3   6  38.105   2.449
   0  -3  -6  38.224   2.413
   0  -3   6  37.047   2.142
   1  -3   6  664.08   31.51
  -1  -3  -6  661.13   33.32
   1  -3   6  669.31   33.47
   1  -3   6  717.71   32.76
  -1   3   6  701.26   32.35
  -1   3   6  678.39   30.45
  -1  -3  -6  710.63   34.55
  -1  -3   6  708.42   32.08
  -1  -3   6  693.82   32.63
   1   3   6  628.06   30.44
   1  -3  -6  654.82   32.65
   1   3   6  621.84   33.01
  -1  -3   6  625.39   35.02
   1  -3  -6  692.25   33.46
  -1  -3   6  691.92   33.39
  -1   3  -6  587.76   32.95
   2  -3   6  675.54   32.96
  -2   3   6  677.17   31.83
  -2  -3  -6  664.94   32.14
   2  -3   6  672.44   32.22
  -2  -3  -6  640.28   31.69
   2   3  -6  639.66   30.02
   2   3  -6  641.64   32.77
   2  -3   6  670.30   29.96
   2   3   6  636.32   29.96
   2   3   6  651.51   32.73
  -2  -3   6  638.50   31.79
   2  -3  -6  666.43   32.97
   2  -3  -6  651.31   29.96
  -2   3  -6  669.35   32.19
   2  -3  -6  664.94   32.07
   3  -3   6  112.04    5.36
   3  -3   6  104.00    4.25
   3  -3   6  102.59    4.17
  -3   3   6  114.54    5.66
   3  -3   6  108.04    6.10
  -3   3   6  101.16    4.10
   3  -3   6  109.48    4.10
   3  -3   6  110.97    4.14
  -3   3   6  104.27    4.22
  -3   3   6  99.516   4.190
  -3  -3  -6  98.818   4.117
   3  -3   6  108.47    4.28
  -3  -3  -6  103.71    4.05
  -3  -3  -6  108.15    5.68
   3  -3   6  102.25    3.89
   3   3  -6  114.20    5.44
  -3   3   6  106.26    3.72
   3  -3  -6  104.09    4.30
  -3  -3   6  112.00    4.12
   3   3   6  101.25    4.08
  -3  -3   6  108.60    4.10
  -3  -3   6  113.75    5.57
   3  -3  -6  117.95    6.41
  -3  -3   6  109.58    3.71
   3  -3  -6  108.21    5.35
   3   3   6  104.19    4.18
  -3   3  -6  103.35    4.23
   3   3   6  107.61    5.33
  -3  -3   6  105.88    3.89
  -3  -3   6  105.03    4.40
  -3  -3   6  107.12    4.24
  -3  -3   6  110.39    4.21
   4  -3   6  276.42   10.66
   4  -3   6  279.08   10.37
  -4  -3  -6  278.16   10.31
   4  -3   6  262.40   10.76
  -4  -3  -6  264.59   10.79
  -4   3   6  271.68   10.81
  -4  -3  -6  262.64   10.53
   4  -3   6  271.95   13.01
  -4   3   6  282.94   13.80
  -4   3   6  266.96    9.50
   4  -3   6  270.64   10.85
   4   3  -6  282.37   13.11
  -4   3   6  264.54   10.47
   4  -3   6  267.37   14.52
   4   3  -6  269.20    9.81
  -4   3   6  269.75   10.67
   4  -3   6  286.22    9.83
  -4  -3   6  264.10    9.72
  -4  -3   6  283.00   10.43
  -4  -3   6  281.05   11.25
  -4  -3   6  290.92   10.69
   4  -3  -6  276.71   13.02
   4   3   6  272.28   10.42
   4  -3  -6  255.47   14.60
   4   3   6  275.04   13.03
   4  -3  -6  277.40    9.83
  -4  -3   6  286.42   13.78
  -4  -3   6  290.57   10.81
  -4  -3   6  286.92   10.47
  -4   3  -6  291.33   10.54
   4  -3  -6  282.43   10.86
   4   3   6  279.02   10.66
  -4   3  -6  263.40   13.91
  -4   3  -6  279.69   10.80
  -5  -3  -6  265.54    9.63
  -5  -3  -6  255.87    9.87
   5   3  -6  253.41    8.98
   5  -3   6  257.97    9.01
  -5   3   6  237.75    9.55
   5  -3   6  259.08    9.74
  -5  -3  -6  250.47    9.42
  -5   3   6  231.14   12.67
  -5   3   6  262.15    8.68
   5   3  -6  255.94    9.77
  -5   3   6  252.48    9.89
   5   3  -6  243.32   12.08
   5  -3   6  228.03   11.96
   5  -3   6  258.58    9.91
   5  -3  -6  247.35    9.74
   5   3   6  236.19   12.00
  -5  -3   6  258.42   10.28
  -5   3  -6  261.70    9.87
  -5  -3   6  258.63    9.89
   5  -3  -6  251.76    9.92
  -5  -3   6  256.46    9.52
   5  -3  -6  225.24   13.37
  -5   3  -6  247.02    9.44
   5   3   6  251.17    9.74
  -5  -3   6  230.23   12.63
   5   3   6  262.77    9.52
  -5  -3   6  251.62    8.68
  -5  -3   6  252.70    9.58
  -5   3  -6  265.39    9.65
  -6   3   6  8.0442  0.6401
   6  -3   6  7.1206  0.5539
   6  -3   6  7.5057  0.7185
   6   3  -6  7.9185  0.6293
  -6  -3  -6  8.4895  0.6004
  -6  -3  -6  6.7114  0.5997
   6   3  -6  6.2263  0.5890
  -6   3   6  7.5124  0.5237
  -6  -3   6  7.7273  0.6000
   6  -3  -6  8.5855  0.7459
  -6  -3   6  6.1872  0.5987
  -6   3  -6  7.9523  0.5832
   6   3   6  7.8230  0.6003
   6  -3  -6  7.0270  0.6016
  -6   3  -6  7.7266  0.6202
   6   3   6  7.4315  0.5937
  -6  -3   6  7.4290  0.4984
   0  -4   6  236.59   11.87
   0  -4  -6  217.24   11.83
   0  -4   6  236.70   11.59
   0   4   6  231.13   10.66
   0  -4  -6  232.46   11.61
   0  -4   6  242.54   10.73
   0  -4   6  233.60   11.35
   0   4   6  226.38   11.33
  -1   4   6  6.5819  0.9354
  -1   4   6  5.3875  0.8679
   1  -4   6  5.6324  0.8031
  -1  -4  -6  5.7781  1.0517
   1  -4   6  6.0742  1.2474
   1  -4   6  5.4378  1.3983
  -1  -4  -6  6.0276  1.1032
   1   4   6  5.5425  0.7026
  -1  -4   6  6.2999  0.9633
   1  -4  -6  6.1190  1.3434
   1   4   6  4.9852  0.7893
   1  -4  -6  6.7821  1.0107
  -1   4  -6  7.6251  0.8321
  -1  -4   6  5.0281  0.8212
  -1  -4   6  6.4133  1.2769
  -1  -4   6  5.9154  0.9707
   2  -4   6  145.85    7.65
  -2  -4  -6  144.31    7.23
  -2  -4  -6  141.15    6.96
   2  -4   6  149.33    7.40
   2   4  -6  142.50    6.76
   2   4  -6  128.94    7.26
   2  -4   6  139.63    6.65
  -2   4   6  144.03    7.19
   2  -4  -6  137.56    7.21
   2  -4  -6  138.78    7.62
  -2   4  -6  138.00    6.96
  -2  -4   6  148.64    7.07
   2   4   6  136.07    6.66
   2  -4  -6  129.28    6.60
   3  -4   6  173.65    6.25
  -3  -4  -6  161.50    6.84
  -3  -4  -6  156.66    6.81
   3  -4   6  164.18    6.75
   3  -4   6  180.74    9.07
  -3   4   6  182.71    8.89
   3  -4   6  181.74    6.72
  -3  -4  -6  172.01    6.68
   3  -4   6  173.12    6.83
   3  -4   6  168.11    6.89
   3  -4   6  179.11    9.49
  -3   4   6  173.01    6.86
   3  -4   6  197.70    8.34
   3  -4   6  170.54    6.58
   3   4  -6  186.60    8.44
  -3  -4  -6  171.15    8.92
  -3   4   6  176.34    6.04
  -3   4   6  173.98    6.64
  -3  -4  -6  177.17    6.55
  -3  -4   6  180.02    6.02
  -3  -4   6  179.11    7.14
   3  -4  -6  172.14    6.92
  -3   4  -6  169.84    6.86
   3  -4  -6  176.86    8.29
  -3  -4   6  166.60    6.67
  -3  -4   6  175.39    6.78
  -3  -4   6  173.26    6.65
   3   4   6  175.23    6.77
  -3  -4   6  175.45    6.85
   3   4   6  181.49    8.39
  -3  -4   6  178.43    8.79
   3  -4  -6  181.64    9.52
  -3  -4   6  173.33    6.62
   3   4   6  169.66    6.61
   3  -4  -6  168.80    6.24
   4  -4   6  145.34    8.88
  -4  -4  -6  163.99    6.06
  -4  -4  -6  151.59    6.31
  -4  -4  -6  165.71    6.17
   4   4  -6  153.45    7.91
   4  -4   6  168.74    6.13
  -4   4   6  154.60    6.13
  -4   4   6  160.57    6.33
   4  -4   6  161.61    6.36
   4  -4   6  159.04    7.80
   4  -4   6  154.00    6.32
   4   4  -6  145.12    5.74
  -4   4   6  152.27    8.28
  -4   4   6  165.53    5.57
   4  -4   6  164.69    5.79
   4  -4   6  152.27    6.23
   4   4   6  151.61    6.56
  -4  -4   6  159.33    6.27
  -4  -4   6  166.08    6.61
   4   4   6  165.06    7.94
  -4  -4   6  165.07    6.13
  -4  -4   6  165.32    6.16
  -4  -4   6  166.43    6.34
  -4  -4   6  166.70    5.55
  -4  -4   6  159.86    8.22
  -4   4  -6  159.61    8.42
   4   4   6  163.26    6.11
   4   4   6  163.24    6.26
   4  -4  -6  161.27    6.41
  -4   4  -6  163.81    6.17
   4  -4  -6  150.59    8.99
   4  -4  -6  163.17    5.79
  -4   4  -6  166.00    6.34
  -4  -4   6  156.20    6.15
   5  -4   6  257.24    8.97
  -5   4   6  248.28    8.65
   5  -4   6  241.81    9.68
  -5   4   6  250.47    9.84
   5  -4   6  244.87    9.87
  -5  -4  -6  257.84    9.58
   5   4  -6  260.32    9.72
  -5   4   6  227.97    9.51
  -5  -4  -6  253.10    9.38
  -5  -4  -6  242.15    9.81
  -5   4  -6  244.30    9.59
  -5  -4   6  262.91    9.84
   5   4   6  248.69    9.48
  -5  -4   6  246.63   10.24
   5  -4  -6  244.46    9.87
  -5   4  -6  251.85    9.83
   5   4   6  262.56    9.71
  -5  -4   6  252.54    9.54
  -5  -4   6  247.57    8.64
   5  -4  -6  252.39    8.96
  -5  -4   6  257.87    9.50
   6   4  -6  62.568   2.385
  -6  -4  -6  59.911   2.327
  -6   4   6  57.771   2.090
   6  -4   6  53.193   2.390
  -6  -4  -6  53.735   2.349
  -6   4   6  59.028   2.393
   6  -4   6  60.017   2.272
   6  -4  -6  62.680   2.291
   6   4   6  58.209   2.300
  -6  -4   6  56.706   2.096
  -6  -4   6  52.406   2.320
   6  -4  -6  56.075   2.401
  -6  -4   6  60.824   2.393
  -6   4  -6  58.322   2.369
  -6   4  -6  59.912   2.372
   6   4   6  60.945   2.356
  -6  -4   6  52.528   2.465
   0  -5   6  4.2945  0.7894
   0  -5   6  5.7861  1.3591
   0  -5   6  3.3907  1.1658
   0   5   6  4.5647  0.9001
   0   5   6  4.8438  0.7642
   0  -5   6  5.1319  0.9375
   0  -5  -6  4.3847  1.1152
   0  -5  -6  5.0548  1.2259
   1  -5   6  187.70    9.25
  -1   5   6  169.71    8.69
  -1  -5  -6  170.00    8.88
   1   5  -6  160.21    8.14
   1  -5   6  178.10    8.97
   1  -5   6  174.14    8.10
  -1  -5  -6  168.33    8.91
  -1   5  -6  187.73    8.64
   1  -5  -6  173.01    9.16
   1  -5  -6  174.02    8.86
  -1  -5   6  181.94    8.83
   1   5   6  168.91    8.10
  -1  -5   6  181.22    8.67
   1   5   6  163.83    8.59
  -1  -5   6  180.24    9.01
  -2  -5  -6  115.82    4.54
  -2  -5  -6  112.92    4.61
   2  -5   6  122.34    6.49
  -2   5   6  113.68    4.60
   2  -5   6  122.32    4.75
  -2  -5  -6  128.32    6.34
   2   5  -6  125.85    5.90
  -2   5   6  112.07    4.17
   2  -5   6  119.07    4.57
   2  -5   6  125.84    4.64
   2  -5   6  125.48    6.76
  -2   5   6  132.67    6.28
   2  -5   6  118.10    4.78
   2  -5   6  111.99    4.33
  -2  -5  -6  112.90    4.72
   2  -5   6  127.03    5.74
   2  -5  -6  127.66    6.78
  -2  -5   6  116.06    4.60
   2   5   6  125.69    6.04
   2   5   6  126.01    5.82
  -2   5  -6  124.94    6.07
   2  -5  -6  127.98    6.33
  -2  -5   6  119.88    4.94
  -2  -5   6  127.95    6.18
   2   5   6  111.96    4.60
   2  -5  -6  113.13    4.79
  -2  -5   6  116.96    4.74
  -2  -5   6  122.10    4.63
  -2  -5   6  116.40    4.17
   3  -5   6  74.053   4.712
  -3   5   6  69.470   2.766
   3   5  -6  69.646   3.874
   3  -5   6  74.089   2.816
   3  -5   6  70.827   2.921
  -3  -5  -6  72.466   2.781
  -3   5   6  74.011   4.223
  -3  -5  -6  72.963   2.796
   3  -5   6  75.568   2.868
  -3   5   6  70.047   2.547
  -3  -5  -6  66.733   2.853
  -3  -5  -6  65.805   2.849
   3  -5   6  70.050   3.677
   3  -5   6  66.091   4.288
  -3  -5  -6  71.797   4.137
   3  -5   6  69.764   2.891
   3  -5   6  69.764   2.683
  -3   5   6  67.467   2.879
  -3  -5   6  68.225   2.848
  -3   5  -6  70.068   2.860
   3  -5  -6  70.384   2.932
  -3  -5   6  73.679   2.803
   3   5   6  71.257   3.845
   3   5   6  69.730   2.788
  -3  -5   6  71.775   2.510
   3  -5  -6  70.299   2.688
  -3  -5   6  72.249   2.986
   3  -5  -6  72.781   4.769
  -3  -5   6  68.282   2.778
  -3  -5   6  73.384   3.992
  -3  -5   6  73.573   2.857
  -3  -5   6  71.660   2.800
   3   5   6  68.421   2.832
  -4   5   6  321.50   12.41
  -4  -5  -6  303.03   12.39
  -4   5   6  318.00   10.91
  -4  -5  -6  332.69   11.85
   4  -5   6  308.06   16.63
  -4   5   6  310.05   15.79
   4  -5   6  315.55   12.34
   4  -5   6  329.51   11.28
  -4  -5  -6  314.48   12.39
   4   5  -6  305.16   14.91
   4  -5   6  324.22   11.87
  -4   5   6  319.39   12.01
   4  -5   6  312.85   12.45
  -4  -5   6  318.93   12.25
  -4  -5   6  316.18   12.76
  -4  -5   6  298.59   15.70
   4  -5  -6  311.30   11.27
   4  -5  -6  313.83   12.46
  -4   5  -6  330.37   12.42
   4  -5  -6  304.45   16.64
   4   5   6  302.94   14.87
  -4  -5   6  328.74   12.92
  -4  -5   6  318.65   12.03
  -4  -5   6  323.01   11.96
  -4   5  -6  304.58   15.95
   4   5   6  317.93   12.90
  -4  -5   6  327.38   12.09
   4   5   6  323.66   12.23
   4   5   6  305.76   11.96
  -4  -5   6  321.52   11.13
  -5  -5  -6 -0.2131  0.4809
  -5  -5  -6  0.8194  0.5143
  -5   5   6  0.0316  0.5566
  -5   5   6 -0.2141  0.4826
   5  -5   6  2.7847  0.6374
   5  -5   6  0.9668  0.6941
   5  -5   6  0.5429  0.8201
   5   5  -6  1.8351  0.5519
  -5  -5  -6  0.4141  0.6029
  -5  -5   6  0.1713  0.5392
  -5   5  -6  0.3116  0.5375
  -5  -5   6 -0.3573  0.5606
   5  -5  -6  0.0980  0.6858
  -5  -5   6  0.2773  0.3542
  -5  -5   6  1.0517  0.5191
   5   5   6  1.3623  0.5723
   5  -5  -6  0.5423  0.6655
  -5  -5   6  0.6451  0.5384
  -5   5  -6  0.6372  0.4655
   5   5   6  0.6796  0.4918
   6   5  -6  18.141   0.983
  -6   5   6  17.542   0.848
   6  -5   6  17.398   0.990
  -6   5   6  16.722   0.913
   6  -5   6  17.497   0.962
  -6  -5  -6  19.509   0.952
   6   5  -6  17.499   0.933
  -6  -5   6  15.913   0.940
   6   5   6  17.465   0.912
  -6  -5   6  18.077   0.925
   6   5   6  17.179   0.889
  -6  -5   6  15.263   0.909
   6  -5  -6  18.631   0.978
  -6  -5   6  17.210   0.811
   6  -5  -6  18.323   1.016
  -6   5  -6  17.864   0.926
  -6   5  -6  16.870   0.941
   0  -6   6  409.41   19.05
   0   6   6  438.35   20.32
   0  -6  -6  426.12   20.65
   0  -6   6  440.50   21.10
   0  -6   6  435.03   20.67
   0  -6  -6  433.59   21.04
   0   6   6  375.64   15.79
   0   6  -6  424.94   20.31
   0  -6  -6  379.92   16.20
   1  -6   6  132.20    7.10
  -1  -6  -6  120.16    5.05
  -1  -6  -6  139.23    6.79
  -1  -6  -6  123.56    4.84
   1  -6   6  132.67    6.90
  -1   6   6  128.46    6.55
   1   6  -6  128.38    6.12
   1  -6   6  131.12    5.07
  -1  -6  -6  126.81    4.94
   1  -6   6  129.18    4.95
  -1   6   6  123.21    4.92
   1  -6   6  128.89    4.90
   1   6   6  137.84    6.49
   1  -6  -6  133.11    6.76
  -1  -6   6  120.02    4.93
  -1  -6   6  127.30    4.92
  -1  -6   6  138.92    6.74
  -1   6  -6  135.36    6.51
   1  -6  -6  129.78    7.00
  -1  -6   6  128.65    4.46
   1  -6  -6  123.15    5.04
   1   6   6  121.26    5.27
   1  -6  -6  128.65    4.46
  -2   6   6  31.836   1.354
   2  -6   6  33.563   1.403
  -2  -6  -6  28.323   1.368
  -2   6   6  29.710   1.171
   2  -6   6  26.512   2.881
   2  -6   6  30.899   1.360
   2  -6   6  32.687   2.666
  -2  -6  -6  30.218   2.319
  -2  -6  -6  29.877   1.316
  -2   6   6  32.369   2.273
   2  -6   6  31.479   1.412
   2  -6   6  30.711   1.326
   2   6  -6  33.937   2.130
  -2  -6  -6  27.314   1.341
  -2  -6  -6  29.587   1.268
   2  -6   6  29.510   1.406
  -2  -6   6  31.262   1.390
   2  -6  -6  32.770   2.508
   2   6   6  29.207   1.970
  -2  -6   6  29.211   1.309
  -2  -6   6  30.295   1.310
   2  -6  -6  28.038   1.410
  -2   6  -6  29.626   2.016
   2   6   6  29.826   1.892
   2   6   6  31.811   1.365
  -2  -6   6  29.510   1.164
   2  -6  -6  28.213   1.368
   2   6   6  29.828   1.372
  -2  -6   6  31.479   2.137
  -2  -6   6  31.574   1.327
   2  -6  -6  30.635   2.816
  -2  -6   6  29.627   1.264
  -3  -6  -6  110.22    4.51
  -3   6   6  118.05    6.23
   3  -6   6  115.75    4.64
  -3   6   6  118.17    4.10
  -3  -6  -6  125.49    4.47
  -3  -6  -6  113.81    4.61
   3  -6   6  117.42    4.53
   3  -6   6  116.24    6.90
   3  -6   6  122.07    4.57
   3   6  -6  116.62    5.91
   3  -6   6  114.33    6.48
  -3   6   6  112.49    4.48
  -3   6   6  114.09    4.64
   3  -6   6  117.02    4.28
   3  -6   6  115.85    4.72
  -3  -6  -6  115.14    4.52
  -3  -6  -6  109.67    6.28
  -3  -6  -6  104.84    4.61
  -3  -6   6  121.93    4.60
   3  -6  -6  115.31    6.93
   3   6   6  110.45    4.55
  -3  -6   6  117.50    4.49
   3   6   6  117.54    4.48
  -3  -6   6  122.21    6.24
   3  -6  -6  112.64    4.27
   3  -6  -6  119.75    4.69
   3   6   6  112.24    5.78
  -3  -6   6  119.28    4.51
  -3  -6   6  118.45    4.08
  -3  -6   6  119.94    4.82
  -3  -6   6  115.38    4.51
  -3  -6   6  123.37    4.63
   4   6  -6  255.66   13.00
  -4  -6  -6  280.94   10.28
  -4  -6  -6  276.26   10.84
   4  -6   6  288.75    9.80
  -4   6   6  274.13   10.77
   4  -6   6  246.80   14.53
   4  -6   6  272.76   10.74
  -4  -6  -6  274.87   10.75
   4  -6   6  265.04   10.81
  -4   6   6  271.95   13.82
  -4   6   6  285.41    9.48
   4  -6   6  281.62   10.31
  -4   6   6  267.93   10.42
   4  -6   6  299.90   10.53
  -4  -6   6  277.66   10.43
  -4  -6   6  284.72   10.48
  -4  -6   6  294.86   11.22
  -4  -6   6  257.33   13.68
   4   6   6  265.28   10.60
   4   6   6  278.44   10.37
   4  -6  -6  264.37    9.78
  -4   6  -6  275.80   10.77
   4   6   6  248.74   12.91
  -4  -6   6  271.12    9.45
   4   6   6  272.69   11.19
  -4  -6   6  281.14   10.38
   4  -6  -6  265.15   14.71
   4  -6  -6  283.31   10.84
  -4  -6   6  272.69   10.76
  -5   6   6  114.88    3.84
  -5   6   6  110.45    4.36
   5  -6   6  105.97    4.41
  -5  -6  -6  102.61    4.33
  -5  -6  -6  106.23    4.16
  -5  -6  -6  111.13    4.25
   5  -6   6  108.10    4.25
   5   6  -6  106.80    4.30
   5  -6   6  108.94    4.03
  -5   6  -6  113.73    4.26
  -5  -6   6  109.34    4.55
  -5  -6   6  107.19    4.21
  -5  -6   6  110.00    3.82
  -5   6  -6  108.35    4.36
   5  -6  -6  107.35    4.01
   5  -6  -6  111.45    4.40
   5   6   6  104.08    4.27
  -5  -6   6  113.48    4.36
   5   6   6  101.31    4.49
   5   6   6  113.14    4.23
  -5  -6   6  110.34    4.25
   6  -6   6  78.565   3.192
  -6  -6  -6  81.073   3.078
   6   6  -6  79.406   3.117
   6  -6   6  81.053   2.921
  -6   6   6  83.764   2.789
   6   6  -6  85.340   3.085
  -6   6   6  76.925   3.167
  -6  -6   6  77.429   2.768
   6  -6  -6  76.451   2.910
  -6  -6   6  79.820   3.165
   6   6   6  81.272   3.060
  -6   6  -6  77.005   3.168
   6   6   6  76.836   3.102
  -6  -6   6  72.285   3.077
  -6   6  -6  84.932   3.105
  -6  -6   6  73.410   3.286
   6  -6  -6  77.870   3.191
   0  -7   6  32.284   2.513
   0  -7  -6  29.371   1.346
   0   7   6  27.452   1.374
   0  -7  -6  29.014   2.298
   0  -7  -6  29.529   1.141
   0  -7   6  27.928   1.296
   0  -7  -6  29.834   1.275
   0  -7   6  30.484   1.339
   0  -7   6  30.569   1.333
   0  -7   6  32.994   2.663
   0  -7  -6  33.442   2.418
   0   7  -6  32.397   2.024
   0   7   6  29.423   1.287
   0   7   6  30.969   2.024
   0  -7   6  29.902   1.357
   0  -7   6  28.885   1.144
  -1   7   6  27.762   1.214
   1  -7   6  29.246   1.234
   1  -7   6  28.899   1.102
  -1  -7  -6  26.825   1.179
   1  -7   6  27.806   2.580
  -1  -7  -6  28.470   1.215
  -1  -7  -6  29.236   1.241
   1  -7   6  27.701   2.583
   1  -7   6  28.093   1.312
   1  -7   6  27.355   1.399
  -1   7   6  24.813   1.252
  -1  -7  -6  27.331   1.094
  -1  -7  -6  26.685   1.333
   1  -7   6  25.859   1.262
  -1   7   6  26.153   1.999
  -1  -7  -6  29.542   2.652
   1  -7  -6  28.368   1.072
  -1  -7   6  25.133   1.273
   1   7   6  27.019   1.301
  -1  -7   6  27.550   1.071
  -1  -7   6  27.834   1.312
  -1  -7   6  28.249   2.005
   1  -7  -6  25.437   1.263
  -1  -7   6  26.301   1.181
   1  -7  -6  30.691   2.389
   1   7   6  26.356   1.195
  -1  -7   6  28.570   2.401
  -1  -7   6  27.106   1.286
   1  -7  -6  25.282   1.243
   1  -7  -6  28.231   2.689
   1  -7  -6  24.560   1.331
   1   7   6  29.072   1.979
  -1   7  -6  30.924   2.034
  -1  -7   6  26.874   1.197
  -2  -7  -6  7.8609  0.6592
   2  -7   6  7.8789  0.6320
  -2   7   6  6.8903  0.4805
  -2   7   6  8.1702  0.6220
   2  -7   6  7.2904  0.6835
   2  -7   6  10.759   2.121
   2  -7   6  8.4545  1.9181
   2  -7   6  8.4087  0.7789
  -2  -7  -6  7.9320  0.6362
  -2  -7  -6  8.2165  0.4987
   2  -7   6  7.4738  0.5890
  -2  -7  -6  7.9444  0.5415
  -2  -7  -6  7.7946  0.6313
  -2   7   6  8.4786  1.3608
  -2  -7  -6  8.0293  1.6482
   2  -7  -6  8.5857  1.6946
  -2   7  -6  7.9713  1.2747
   2   7   6  7.5172  1.1697
  -2  -7   6  7.6433  0.6928
   2  -7  -6  6.4103  1.8376
  -2  -7   6  8.4125  0.6023
  -2  -7   6  8.5810  1.2491
  -2  -7   6  8.2373  0.5415
  -2  -7   6  7.9159  0.6047
   2   7   6  7.4119  0.6056
   2  -7  -6  6.7417  0.7111
  -2  -7   6  7.7312  0.6600
  -2  -7   6  7.8657  0.4688
   2  -7  -6  6.7299  0.6206
   2   7   6  8.3043  0.6759
  -3  -7  -6  13.999   0.896
   3  -7   6  14.839   1.148
  -3  -7  -6  13.864   1.731
   3  -7   6  14.971   1.073
  -3   7   6  14.798   0.805
   3  -7   6  16.191   1.272
  -3  -7  -6  14.665   0.947
  -3   7   6  13.137   1.646
   3   7  -6  12.015   1.493
   3  -7   6  10.629   1.926
   3  -7   6  14.602   1.038
   3  -7   6  14.710   1.073
  -3   7   6  12.926   0.895
  -3   7   6  14.812   0.954
  -3  -7  -6  13.406   0.927
  -3  -7  -6  15.455   1.049
   3  -7   6  14.323   2.360
   3  -7  -6  14.227   1.062
  -3  -7   6  16.054   0.896
   3   7   6  15.437   0.924
  -3  -7   6  16.002   1.072
  -3  -7   6  16.016   0.869
  -3  -7   6  15.161   0.963
   3   7   6  14.635   0.887
  -3  -7   6  12.229   1.720
   3  -7  -6  12.695   2.261
  -3  -7   6  13.892   0.884
  -3  -7   6  16.119   1.070
  -4   7   6  159.44    8.91
   4  -7   6  147.85    9.68
  -4   7   6  183.04    5.97
   4  -7   6  176.51    6.86
   4  -7   6  169.18    6.78
  -4  -7  -6  174.95    6.48
   4   7  -6  166.22    6.69
  -4   7   6  169.46    6.79
  -4   7   6  168.44    6.56
  -4  -7  -6  166.36    6.61
   4  -7   6  179.21    6.21
  -4  -7  -6  163.78    6.76
   4  -7   6  175.51    6.55
   4  -7  -6  168.57    6.18
   4   7   6  158.05    6.67
  -4  -7   6  151.27    8.82
  -4  -7   6  172.02    6.55
   4  -7  -6  163.22    9.69
  -4  -7   6  180.37    6.60
  -4  -7   6  176.35    5.97
  -4  -7   6  175.59    7.06
   4   7   6  175.71    7.05
  -4  -7   6  176.75    6.60
   4   7   6  178.62    6.56
  -4  -7   6  180.26    6.79
  -4   7  -6  181.53    6.80
   4  -7  -6  177.85    6.84
   5   7  -6  33.368   1.577
  -5  -7  -6  38.639   1.571
   5  -7   6  30.686   1.742
  -5   7   6  38.139   1.440
  -5   7   6  33.873   1.605
  -5  -7  -6  36.178   1.620
   5  -7   6  37.072   1.585
   5  -7   6  35.720   1.709
  -5   7  -6  36.480   1.624
  -5   7  -6  38.496   1.602
  -5  -7   6  38.821   1.661
   5   7   6  36.402   1.630
  -5  -7   6  36.943   1.621
   5   7   6  37.593   1.620
   5   7   6  35.262   1.535
  -5  -7   6  37.284   1.414
   5  -7  -6  35.547   1.568
  -5  -7   6  37.090   1.723
   5  -7  -6  36.592   1.726
  -5  -7   6  36.628   1.646
   6  -7   6  130.80    5.22
  -6   7   6  134.47    4.57
   6  -7   6  131.62    4.73
   6   7  -6  136.11    5.02
  -6  -7  -6  134.58    5.07
  -6  -7   6  123.15    5.40
  -6   7  -6  127.16    5.20
   6   7   6  134.95    5.01
   6  -7  -6  130.04    5.22
  -6   7  -6  136.95    5.08
   0  -8   6  70.519   2.781
   0  -8  -6  76.267   4.323
   0  -8   6  70.760   2.500
   0  -8  -6  72.317   2.519
   0  -8   6  71.766   2.808
   0   8   6  69.078   2.763
   0   8   6  75.239   4.006
   0  -8  -6  63.993   2.751
   0  -8   6  72.379   2.912
   0  -8  -6  71.204   2.737
   0  -8  -6  70.081   2.859
   0  -8   6  68.220   2.770
   0   8   6  66.377   2.957
   0   8  -6  69.361   3.881
   0  -8   6  71.482   4.498
   1  -8   6  24.137   1.297
  -1  -8  -6  26.140   1.079
  -1  -8  -6  24.918   1.198
  -1  -8  -6  26.384   1.171
   1  -8   6  23.909   2.596
   1  -8   6  25.918   1.298
   1  -8   6  27.426   1.318
   1  -8   6  25.920   2.649
  -1  -8  -6  25.139   1.245
  -1   8   6  22.923   1.202
  -1   8   6  25.782   1.189
   1  -8   6  25.361   1.083
  -1  -8  -6  27.729   1.224
  -1   8   6  26.414   2.224
   1  -8   6  26.894   1.305
  -1  -8  -6  26.881   2.387
  -1  -8   6  25.812   1.164
   1   8   6  24.709   1.842
  -1  -8   6  27.065   1.118
   1  -8  -6  24.748   2.689
  -1  -8   6  25.545   1.186
   1  -8  -6  25.057   2.429
  -1  -8   6  24.617   1.274
   1  -8  -6  26.213   1.098
  -1  -8   6  24.895   1.267
   1  -8  -6  25.588   1.267
   1   8   6  27.288   1.219
  -1  -8   6  23.380   2.255
  -1  -8   6  24.263   1.337
   1  -8  -6  24.151   1.258
  -1   8  -6  24.828   2.050
   2  -8   6  11.424   0.791
   2  -8   6  11.121   0.799
   2  -8   6  11.316   0.896
   2  -8   6  12.539   2.490
   2  -8   6  9.5530  2.2502
  -2  -8  -6  11.917   0.854
  -2   8   6  10.880   0.868
  -2  -8  -6  11.169   1.832
  -2  -8  -6  10.146   0.741
  -2  -8  -6  10.632   0.751
   2  -8   6  11.017   0.811
  -2  -8  -6  12.233   0.829
  -2  -8  -6  11.605   0.782
  -2   8   6  10.748   0.683
  -2   8   6  11.250   1.510
   2  -8  -6  11.959   0.967
  -2  -8   6  10.033   0.716
  -2   8  -6  11.627   1.368
  -2  -8   6  9.0428  0.7331
  -2  -8   6  10.162   0.916
  -2  -8   6  12.608   1.442
  -2  -8   6  11.278   0.847
   2  -8  -6  11.538   0.909
   2  -8  -6  9.6120  1.8860
   2   8   6  9.7873  1.2453
   2   8   6  10.897   0.825
   2   8   6  12.495   0.901
  -2  -8   6  12.465   0.944
   2  -8  -6  9.1993  1.9778
  -2  -8   6  11.582   0.786
   3  -8   6  493.44   25.59
   3  -8   6  505.19   19.89
  -3   8   6  512.08   19.84
  -3   8   6  532.90   18.58
   3  -8   6  504.09   26.33
  -3  -8  -6  506.87   19.85
  -3   8   6  519.86   25.17
   3  -8   6  522.39   20.85
   3  -8   6  505.62   19.95
  -3  -8  -6  501.39   20.03
  -3   8   6  485.65   19.98
  -3  -8  -6  509.51   19.65
   3  -8   6  540.43   19.10
  -3  -8  -6  520.02   19.88
   3  -8  -6  494.31   26.26
  -3  -8   6  522.72   21.60
  -3  -8   6  522.29   25.11
  -3  -8   6  515.29   19.95
  -3  -8   6  517.90   19.23
   3   8   6  534.38   22.01
   3  -8  -6  504.89   19.86
  -3  -8   6  517.77   18.49
  -3  -8   6  516.79   20.31
   3   8   6  494.39   19.87
   3  -8  -6  493.72   20.43
  -4  -8  -6  5.3969  0.6590
   4  -8   6  4.9781  0.7070
  -4   8   6  4.0672  0.4653
   4  -8   6  3.6035  0.7138
  -4   8   6  4.1058  0.5380
   4  -8   6  3.7223  0.7919
   4  -8   6  1.8442  0.6732
   4  -8   6  4.6518  0.7460
  -4   8   6  4.6117  0.5830
  -4  -8  -6  5.6628  0.5414
   4   8   6  5.6990  0.5592
  -4   8  -6  5.1390  0.5240
  -4  -8   6  5.6920  0.6365
  -4  -8   6  6.3760  0.6788
   4  -8  -6  4.1788  0.7407
  -4  -8   6  4.1497  0.5697
  -4  -8   6  5.3382  0.5151
   4   8   6  4.9648  0.6395
  -4  -8   6  5.0794  0.6587
  -5  -8  -6  91.221   3.577
   5  -8   6  91.791   3.371
  -5  -8  -6  90.394   3.537
  -5   8   6  98.249   3.240
  -5   8   6  90.796   3.683
   5  -8   6  94.574   3.732
   5   8  -6  92.172   3.586
   5  -8   6  81.918   3.582
   5  -8  -6  93.681   3.739
  -5  -8   6  89.195   3.587
   5   8   6  89.972   3.806
  -5  -8   6  94.271   3.231
  -5  -8   6  85.147   3.558
  -5   8  -6  90.919   3.613
  -5  -8   6  91.648   3.843
   5   8   6  98.170   3.572
  -5   8  -6  96.240   3.702
   0  -9   6  1.9782  1.5802
   0  -9   6  1.6714  0.4530
   0  -9  -6  1.5197  1.4865
   0   9   6  1.7465  0.4543
   0  -9   6  1.4577  0.5754
   0   9  -6  0.7542  1.0038
   0  -9   6  1.0930  0.4922
   0  -9   6  1.1081  0.3693
   0  -9  -6  0.6274  0.4843
   0  -9  -6  1.3170  0.4299
   0   9   6  1.9902  0.4662
   0   9   6  1.5459  1.2623
   0  -9   6  1.4467  0.5907
   0  -9  -6  2.1305  0.4430
   0  -9  -6  1.4651  0.5376
   1  -9   6  2.2532  0.7695
  -1   9   6  1.2957  0.3924
  -1  -9  -6  1.3751  0.4427
   1  -9   6  1.2548  0.4273
  -1   9   6  1.6573  0.4611
   1  -9   6  2.4287  0.6118
   1   9  -6  3.0032  1.3202
   1  -9   6 -0.6191  1.5133
  -1  -9  -6  3.1864  1.5134
  -1  -9  -6  0.5424  0.5005
  -1  -9  -6  1.6849  0.4205
  -1  -9  -6  1.6770  0.5093
   1  -9   6  2.2995  0.5030
  -1   9   6  3.2512  1.3689
   1  -9   6  1.4026  1.6339
  -1  -9   6  0.6341  0.6605
  -1  -9   6  2.1130  0.4653
  -1  -9   6  1.7241  0.4794
  -1  -9   6  1.7019  0.5947
   1  -9  -6  1.3629  0.5705
   1   9   6  2.1861  0.4925
   1  -9  -6  0.8970  0.6484
   1   9   6  2.3769  0.9541
  -1  -9   6  1.9897  0.5436
  -1  -9   6  4.2066  1.6874
  -1   9  -6  1.9572  1.2121
  -1  -9   6  2.0375  0.4685
   1  -9  -6  0.3623  1.7596
  -2  -9  -6  259.59    9.63
   2  -9   6  239.10   13.69
   2  -9   6  268.93    9.85
  -2  -9  -6  250.13    8.86
   2  -9   6  246.38   13.31
   2  -9   6  260.87   10.13
  -2  -9  -6  255.70   10.03
  -2  -9  -6  243.64   13.17
  -2   9   6  252.87   12.96
   2  -9   6  271.71   10.06
  -2   9   6  256.75    9.77
  -2  -9  -6  271.02    9.79
  -2   9   6  254.67    8.87
   2  -9   6  265.73    9.69
  -2  -9  -6  270.85    9.83
   2   9   6  269.52   10.50
  -2  -9   6  262.78   10.50
   2  -9  -6  259.76   10.12
  -2  -9   6  255.45    8.87
  -2  -9   6  249.07    9.64
  -2  -9   6  247.42   12.88
  -2   9  -6  240.41   12.79
   2  -9  -6  270.02   10.05
   2   9   6  240.80   12.76
   2  -9  -6  243.12   13.66
  -2  -9   6  265.20    9.78
   2  -9  -6  235.40   13.13
  -2  -9   6  264.16    9.84
   2   9   6  252.94    9.70
  -3  -9  -6  23.159   1.144
  -3   9   6  22.134   0.986
   3  -9   6  23.368   1.265
  -3  -9  -6  20.799   1.087
   3  -9   6  24.529   1.338
   3  -9   6  21.840   1.278
   3  -9   6  22.167   1.221
  -3   9   6  22.460   1.127
   3  -9   6  19.179   2.829
   3  -9   6  19.471   2.291
  -3   9   6  17.871   1.983
  -3  -9  -6  22.024   1.187
  -3   9   6  21.889   1.092
  -3  -9   6  21.416   1.179
   3  -9  -6  21.114   1.189
  -3  -9   6  22.741   1.141
  -3  -9   6  22.959   1.056
  -3  -9   6  21.694   1.963
  -3  -9   6  23.091   1.117
   3  -9  -6  22.502   1.342
   3   9   6  24.667   1.213
   3  -9  -6  16.725   2.691
  -3  -9   6  21.657   1.220
   3   9   6  22.658   1.151
   4  -9   6  58.451   2.621
  -4   9   6  62.491   2.269
   4  -9   6  57.799   2.562
  -4  -9  -6  57.484   2.478
   4  -9   6  59.873   2.651
  -4  -9  -6  64.793   2.490
  -4  -9  -6  61.835   2.500
  -4   9   6  61.806   2.555
  -4  -9   6  62.697   2.509
   4  -9  -6  64.602   2.606
   4   9   6  65.716   2.663
  -4   9  -6  65.015   2.588
   4   9   6  60.588   2.500
  -4  -9   6  62.919   2.715
  -4  -9   6  63.925   2.506
  -4  -9   6  62.850   2.266
   5   9  -6  14.326   0.811
  -5   9   6  11.362   0.787
   5  -9   6  13.708   0.914
  -5  -9  -6  13.055   0.721
  -5  -9  -6  12.318   0.805
  -5   9   6  13.432   0.674
  -5   9  -6  13.117   0.778
  -5   9  -6  13.669   0.819
  -5  -9   6  12.136   0.731
   5   9   6  14.296   0.790
  -5  -9   6  12.429   0.810
  -5  -9   6  13.008   0.717
   5   9   6  12.316   0.746
   5  -9  -6  12.400   0.882
  -5  -9   6  14.392   0.845
   0  10   6  120.69    5.26
   0 -10  -6  124.87    4.94
   0  10  -6  123.01    6.77
   0 -10  -6  134.13    5.07
   0 -10  -6  128.68    4.46
   0 -10   6  131.40    4.97
   0 -10  -6  134.49    4.89
   0  10   6  124.41    6.69
   0 -10   6  131.26    4.47
   0 -10   6  112.32    7.05
   0 -10  -6  115.92    7.01
   0 -10   6  126.12    4.92
   0 -10   6  127.81    4.89
   0  10   6  135.16    4.94
   0 -10   6  130.94    5.08
   1 -10   6  117.88    4.74
   1 -10   6  119.89    4.12
  -1  10   6  120.10    4.55
  -1  10   6  117.51    4.13
  -1  10   6  114.01    6.34
   1 -10   6  122.80    4.59
  -1 -10  -6  120.83    4.12
  -1 -10  -6  117.88    4.58
  -1 -10  -6  117.79    4.53
   1  10  -6  118.21    6.33
  -1 -10  -6  110.01    6.56
   1 -10   6  115.91    4.55
   1 -10   6  110.30    6.83
  -1 -10  -6  121.02    4.72
  -1 -10   6  117.68    4.58
   1 -10  -6  119.49    4.52
   1 -10  -6  109.41    6.58
  -1 -10   6  120.94    4.15
   1 -10  -6  121.83    4.69
  -1 -10   6  116.95    4.55
  -1 -10   6  118.43    4.57
  -1 -10   6  117.90    4.71
   1  10   6  110.38    6.20
  -1 -10   6  102.78    6.56
  -1  10  -6  113.65    6.29
   1  10   6  117.03    4.87
   1  10   6  125.49    4.58
   2 -10   6  97.122   3.904
  -2 -10  -6  96.989   3.943
   2  10  -6  98.041   5.363
  -2 -10  -6  98.566   3.828
   2 -10   6  80.353   5.969
  -2 -10  -6  100.30    3.86
  -2 -10  -6  101.45    3.83
  -2  10   6  99.900   3.822
   2 -10   6  100.02    4.01
  -2 -10  -6  98.704   3.444
   2 -10   6  98.800   3.974
  -2  10   6  91.343   5.451
  -2 -10  -6  91.262   5.667
   2 -10   6  84.365   5.908
  -2  10   6  100.54    3.47
   2 -10   6  103.80    3.89
   2 -10  -6  104.22    3.98
  -2 -10   6  99.408   3.833
   2  10   6  102.03    4.10
   2 -10  -6  93.678   3.965
  -2  10  -6  95.903   3.451
  -2 -10   6  94.754   3.803
   2 -10  -6  85.850   5.741
  -2 -10   6  101.62    3.48
  -2 -10   6  100.84    4.10
  -2 -10   6  100.80    3.85
   3 -10   6  73.969   3.006
   3 -10   6  70.912   2.953
  -3  10   6  69.406   2.940
   3 -10   6  73.847   2.970
  -3 -10  -6  69.662   2.861
  -3  10   6  74.914   2.597
  -3 -10  -6  75.157   2.871
  -3 -10  -6  72.322   2.851
  -3  10   6  70.559   2.826
   3  10  -6  66.578   2.844
   3 -10   6  74.971   2.934
  -3 -10   6  73.041   2.865
  -3 -10   6  69.793   2.565
   3  10   6  71.925   3.051
  -3 -10   6  73.975   2.902
   3  10   6  72.548   2.842
  -3 -10   6  69.249   3.064
   3 -10  -6  69.450   2.934
   3 -10  -6  70.911   2.984
  -4  10   6  79.393   2.707
   4 -10   6  70.722   3.118
  -4 -10  -6  74.602   2.985
   4 -10   6  69.195   3.034
   4 -10   6  77.377   3.036
  -4 -10  -6  74.462   2.964
   4  10  -6  73.111   2.975
  -4  10   6  74.624   3.067
   4 -10   6  75.149   3.130
   4  10   6  70.480   2.945
   4 -10  -6  76.480   3.142
   4  10   6  78.125   3.187
  -4 -10   6  75.998   3.226
   4  10   6  78.584   2.971
  -4 -10   6  78.123   3.003
  -4  10  -6  79.575   3.085
  -4 -10   6  79.558   2.706
  -4 -10   6  79.588   3.025
   5  10  -6  15.419   0.764
  -5  10   6  15.522   0.710
   5 -10   6  17.525   0.875
  -5 -10  -6  15.939   0.785
   5  10   6  15.885   0.765
  -5  10  -6  16.372   0.821
  -5  10  -6  15.774   0.878
   5  10   6  15.690   0.786
  -5 -10   6  15.237   0.839
   5 -10  -6  17.402   0.861
  -5 -10   6  17.020   0.728
  -5 -10   6  15.968   0.844
   0  11   6  0.6472  1.2445
   0 -11  -6  1.7822  1.5169
   0  11  -6  0.1527  1.2174
   0 -11   6  0.1034  0.5327
   0 -11  -6  0.1492  0.6105
   0 -11   6 -0.5035  0.6246
   0  11   6  1.9674  0.4973
   0 -11   6 -0.0800  1.8261
   0 -11  -6  0.8532  0.5481
   0  11   6 -0.1801  0.5411
   0 -11  -6  0.2608  0.4053
   0 -11  -6  0.2812  0.4949
   0 -11   6  0.0856  0.7100
   0 -11   6  0.0140  0.5847
   0 -11   6  0.5624  0.4606
   1 -11   6  835.60   31.35
   1 -11   6  837.90   32.71
  -1 -11  -6  766.30   39.78
   1 -11   6  742.56   39.82
  -1 -11  -6  835.37   28.69
   1 -11   6  827.02   28.32
   1  11  -6  793.92   39.21
  -1 -11  -6  820.07   31.64
  -1  11   6  811.70   28.83
  -1  11   6  782.59   39.21
   1 -11   6  835.91   32.37
  -1  11   6  825.35   31.97
  -1 -11  -6  784.54   31.24
  -1 -11  -6  843.61   32.78
   1  11   6  809.47   33.70
   1 -11  -6  802.08   32.74
   1 -11  -6  781.82   39.80
   1  11   6  761.00   39.14
  -1 -11   6  807.54   31.24
  -1 -11   6  801.84   30.71
  -1 -11   6  808.53   31.37
   1  11   6  824.38   31.51
  -1 -11   6  826.98   31.97
   1 -11  -6  847.02   30.46
  -1 -11   6  839.03   28.78
  -1  11  -6  731.22   39.15
  -2 -11  -6  128.77    4.85
  -2  11   6  132.88    4.45
  -2  11   6  126.56    4.90
  -2 -11  -6  123.23    4.44
  -2 -11  -6  127.37    5.05
   2 -11   6  132.32    4.94
   2 -11   6  124.27    5.11
  -2 -11  -6  124.56    4.92
   2 -11   6  128.38    4.97
   2 -11  -6  130.17    5.07
  -2  11  -6  122.07    4.43
  -2 -11   6  127.38    4.94
  -2 -11   6  124.13    5.25
   2  11   6  125.19    4.90
  -2 -11   6  129.90    4.46
  -2 -11   6  127.50    4.89
   2  11   6  136.73    5.26
  -2 -11   6  116.96    4.92
   3 -11   6  103.86    4.22
  -3  11   6  106.59    3.67
  -3  11   6  101.26    4.03
  -3 -11  -6  104.65    4.06
  -3 -11  -6  105.80    4.03
   3 -11   6  102.05    4.21
   3 -11   6  103.30    4.11
  -3  11   6  97.338   4.158
   3 -11   6  103.21    4.08
   3 -11  -6  103.61    4.17
   3  11   6  103.28    4.05
  -3 -11   6  105.23    4.08
   3 -11  -6  100.62    4.20
   3  11   6  106.60    4.34
  -3 -11   6  109.18    4.07
  -3 -11   6  103.48    4.35
  -3  11  -6  110.46    4.18
  -3 -11   6  108.39    3.68
   4 -11   6  4.4260  0.6738
   4 -11   6  3.7488  0.6307
  -4  11   6  4.1372  0.4543
  -4 -11  -6  4.6300  0.5175
  -4 -11  -6  4.7774  0.4737
  -4  11   6  4.2964  0.4174
   4 -11   6  5.6325  0.5760
   4  11   6  5.1741  0.4798
   4  11   6  4.1878  0.3761
  -4 -11   6  4.6789  0.4817
  -4 -11   6  4.6243  0.5330
  -4 -11   6  5.3364  0.5295
   4 -11  -6  5.2679  0.5378
   4  11   6  4.4774  0.4205
  -4 -11   6  5.1884  0.4309
  -4  11  -6  4.9206  0.5109
   0 -12  -6  130.26    5.05
   0  12   6  133.11    4.88
   0 -12   6  127.41    4.92
   0 -12   6  126.93    4.84
   0  12   6  119.33    5.19
   0 -12   6  123.89    5.04
   0 -12  -6  126.80    4.83
   0 -12  -6  122.42    4.88
   0 -12   6  125.12    4.41
  -1 -12  -6  276.02   10.91
  -1  12   6  287.91   10.62
  -1 -12  -6  274.35    9.62
  -1 -12  -6  283.06   10.48
   1 -12   6  283.49   10.93
  -1 -12  -6  272.37   10.67
   1 -12   6  274.37    9.63
   1 -12   6  272.79   10.70
   1 -12   6  276.34   10.49
   1  12   6  282.96   11.39
  -1 -12   6  275.43   10.49
   1 -12  -6  275.82   10.47
  -1 -12   6  288.58   10.69
   1  12   6  285.91   10.63
   1 -12  -6  290.42   10.91
  -1 -12   6  268.34   10.62
  -2  12   6  27.785   1.347
  -2  12   6  32.385   1.239
  -2 -12  -6  32.061   1.456
  -2 -12  -6  29.029   1.452
   2  12  -6  29.304   1.378
  -2  12   6  30.932   1.336
   2 -12   6  31.341   1.450
  -2 -12  -6  29.307   1.198
  -2 -12  -6  31.753   1.365
   2 -12   6  30.790   1.565
   2 -12   6  29.298   1.563
  -2 -12   6  31.571   1.390
   2  12   6  32.650   1.458
  -2  12  -6  28.904   1.202
   2  12   6  32.060   1.393
  -2 -12   6  29.837   1.399
  -2 -12   6  30.631   1.250
   2 -12  -6  31.065   1.487
  -2 -12   6  31.046   1.432
  -3  12   6  22.253   1.109
  -3  12   6  26.668   1.075
  -3 -12  -6  26.173   1.210
  -3 -12  -6  25.132   1.152
   3 -12   6  27.712   1.294
   3 -12   6  26.567   1.317
  -3  12   6  23.504   1.148
   3 -12   6  24.670   1.298
   3 -12   6  21.626   1.158
  -3 -12   6  25.446   1.190
  -3 -12   6  25.950   1.197
   3 -12  -6  23.620   1.201
  -3  12  -6  28.103   1.218
  -3 -12   6  26.319   1.047
   3  12   6  26.858   1.202
   3  12   6  26.819   1.155
  -4 -12  -6  6.5495  0.4967
  -4  12   6  8.0047  0.4819
  -4 -12  -6  6.7616  0.5274
   4  12  -6  6.4594  0.4699
  -4 -12   6  7.3667  0.5858
   4  12   6  7.5481  0.5075
  -4 -12   6  6.5652  0.4898
  -4  12  -6  6.8471  0.5552
  -4  12  -6  6.9882  0.5785
   0 -13   6  24.783   1.364
   0 -13   6  24.884   1.042
   0  13   6  26.882   1.199
   0 -13  -6  23.213   1.295
   0 -13   6  25.805   1.371
   0 -13  -6  24.696   1.331
   0  13   6  27.469   1.093
   0 -13   6  24.949   1.228
  -1  13   6  9.2105  0.7090
   1 -13   6  9.0024  0.8047
   1 -13   6  10.521   0.813
  -1 -13  -6  8.9153  0.7106
   1 -13   6  8.2980  0.8488
  -1 -13  -6  9.8921  0.7929
  -1  13   6  9.3841  0.6368
  -1 -13  -6  10.307   0.699
  -1  13  -6  9.1209  0.6523
   1 -13  -6  10.918   0.897
  -1 -13   6  9.3095  0.7773
   1  13   6  9.2512  0.6727
  -1 -13   6  10.016   0.777
  -1 -13   6  10.113   0.654
   1 -13  -6  9.2254  0.7565
   1  13   6  10.683   0.759
   2 -13   6  77.128   2.951
   2 -13   6  73.312   2.946
  -2 -13  -6  72.985   2.913
   2 -13   6  73.395   3.049
  -2 -13  -6  76.839   2.927
  -2 -13  -6  65.831   2.604
  -2  13   6  72.041   2.889
  -2  13   6  79.918   2.632
  -2 -13  -6  70.531   2.977
   2  13   6  79.034   3.090
  -2 -13   6  72.421   2.906
  -2  13  -6  69.904   2.614
  -2 -13   6  77.830   2.948
   2  13   6  77.148   2.901
  -2 -13   6  72.920   2.909
  -2 -13   6  75.062   2.629
   2 -13  -6  75.705   3.008
   3 -13   6  72.672   3.011
   3 -13   6  77.416   3.112
   3 -13   6  76.702   3.041
  -3  13   6  80.749   2.709
  -3 -13  -6  79.220   2.971
  -3 -13   6  76.886   2.719
  -3  13  -6  82.081   3.097
  -3 -13   6  77.466   3.026
   3  13   6  73.409   2.986
   3  13   6  79.102   3.200
  -3 -13   6  75.219   3.008
   0 -14   6  358.49   12.83
   0 -14   6  359.88   14.52
   0 -14  -6  391.79   14.53
   0 -14   6  386.93   14.25
   0  14   6  384.78   12.83
   0 -14   6  365.56   13.95
   0 -14  -6  364.03   13.93
   0  14   6  378.02   14.15
  -1 -14  -6  46.568   1.922
  -1  14   6  47.195   1.911
   1 -14   6  46.256   1.978
  -1  14   6  50.321   1.744
   1 -14   6  48.620   2.024
   1 -14   6  48.428   2.048
  -1 -14  -6  48.278   1.998
   1  14   6  53.434   1.944
  -1 -14   6  46.767   1.989
   1 -14  -6  50.697   2.025
  -1  14  -6  43.792   1.730
   1  14   6  46.748   1.730
  -1 -14   6  47.725   1.961
  -1 -14   6  47.174   1.739
  -2  14   6  91.170   3.077
   2 -14   6  89.213   3.452
   2 -14   6  87.738   3.520
   2 -14   6  82.106   3.396
  -2 -14  -6  88.764   3.373
  -2 -14   6  88.613   3.078
  -2 -14   6  89.172   3.423
  -2  14  -6  88.181   3.512
   2  14   6  88.655   3.392
   0   0   7 -0.3559  0.5057
   0   0   7  0.4490  1.2321
   0   0   7  0.7208  0.7964
   0   0  -7  -1.317   0.790
   1   0   7  37.332   2.271
   1   0  -7  43.478   2.751
  -1   0  -7  38.134   2.458
  -1   0   7  40.634   2.278
  -1   0   7  38.158   2.252
   1   0   7  40.937   2.760
   1   0  -7  37.674   2.288
   2   0  -7  911.79   45.21
  -2   0  -7  882.49   48.41
   2   0   7  979.55   47.64
   2   0  -7  969.00   47.69
   2   0   7 1004.12   46.87
  -2   0   7  992.89   47.57
  -3   0   7 1412.55   51.13
   3   0   7 1538.23   68.48
  -3   0   7 1380.70   56.34
  -3   0  -7 1484.90   56.82
   3   0   7 1346.91   55.96
   3   0   7 1617.83   73.01
  -3   0   7 1489.00   57.80
  -3   0  -7 1507.94   73.30
   3   0   7 1523.71   56.13
  -3   0   7 1460.78   74.14
  -3   0   7 1481.06   56.09
  -3   0   7 1381.93   57.82
   3   0   7 1348.45   57.38
  -3   0   7 1550.96   53.26
   3   0   7 1380.56   52.97
   3   0  -7 1541.57   69.71
   3   0  -7 1522.94   73.01
  -3   0   7 1450.47   60.57
   4   0   7  36.887   1.571
   4   0   7  36.496   1.600
   4   0  -7  34.914   1.685
  -4   0   7  36.084   2.592
  -4   0   7  39.487   1.478
  -4   0   7  37.413   1.682
   4   0  -7  39.337   2.760
  -4   0   7  37.523   1.736
   4   0   7  36.780   2.772
  -4   0  -7  38.385   1.659
  -4   0   7  38.996   1.624
  -4   0   7  39.967   1.707
  -4   0   7  39.488   1.580
   4   0   7  38.199   1.697
  -4   0  -7  36.828   1.679
  -4   0  -7  34.875   1.621
   4   0  -7  39.437   1.635
   4   0  -7  37.913   3.242
  -4   0  -7  34.910   2.629
   4   0   7  33.166   3.155
  -5   0   7  52.767   2.110
   5   0   7  51.112   3.184
  -5   0   7  49.765   2.170
   5   0  -7  51.818   2.084
   5   0  -7  50.867   3.440
  -5   0   7  50.350   2.249
  -5   0  -7  47.784   2.126
  -5   0  -7  49.488   2.171
   5   0   7  52.291   2.148
  -5   0   7  50.237   3.386
  -5   0  -7  52.121   2.162
   5   0   7  50.800   2.098
  -5   0   7  53.180   2.168
  -5   0   7  54.901   1.934
   6   0   7  13.924   0.924
   6   0  -7  14.464   0.931
  -6   0  -7  12.776   0.869
   6   0  -7  12.967   1.016
  -6   0   7  11.957   0.980
   6   0   7  13.632   0.882
  -6   0  -7  12.416   0.835
  -6   0   7  13.328   0.823
   0  -1   7  53.633   2.801
   0   1   7  55.285   2.847
   0  -1   7  57.484   2.895
   0   1   7  54.424   2.817
   0   1  -7  54.403   3.026
   0  -1  -7  53.372   3.080
   0  -1   7  55.113   3.425
   1   1  -7  151.28    7.82
  -1  -1  -7  156.52    7.96
   1   1  -7  155.05    8.21
  -1   1   7  162.90    7.76
   1  -1   7  164.42    8.25
  -1   1   7  154.58    7.39
   1  -1   7  160.35    7.42
   1  -1  -7  166.49    8.28
   1  -1  -7  154.51    7.87
  -1  -1   7  158.71    7.77
   1   1   7  155.89    7.39
   1   1   7  152.55    8.18
  -1   1  -7  157.19    7.95
  -1  -1   7  156.15    7.38
   2   1  -7  150.23    7.21
  -2  -1  -7  152.88    7.74
   2  -1   7  147.57    7.16
  -2   1   7  155.87    7.52
   2   1  -7  145.07    7.96
   2  -1   7  149.77    7.97
   2   1   7  148.44    7.85
  -2  -1   7  152.80    7.54
   2   1   7  149.02    7.16
  -2   1  -7  148.04    7.72
   2  -1  -7  148.92    7.23
   2  -1  -7  154.07    8.01
  -3   1   7  393.48   14.56
  -3   1   7  399.51   13.63
  -3   1   7  385.26   14.45
  -3   1   7  405.24   18.84
   3   1  -7  403.54   17.85
  -3  -1  -7  398.20   19.04
   3  -1   7  374.30   13.61
   3  -1   7  382.69   14.36
   3  -1   7  427.75   17.84
  -3  -1  -7  353.80   15.00
   3  -1   7  385.11   14.94
  -3   1   7  379.93   15.63
  -3   1   7  374.06   14.83
  -3   1   7  356.21   13.31
   3   1  -7  387.68   19.53
   3  -1   7  396.46   19.57
  -3  -1  -7  376.57   14.54
   3  -1   7  358.44   14.97
   3  -1   7  364.20   15.05
  -3   1   7  377.43   15.02
  -3  -1   7  393.31   15.09
  -3  -1   7  402.49   18.83
  -3   1  -7  408.18   19.07
   3  -1  -7  417.30   17.85
  -3  -1   7  371.33   15.02
  -3  -1   7  385.48   14.46
  -3  -1   7  397.57   13.62
  -3  -1   7  368.72   15.77
   3   1   7  404.79   19.50
  -3  -1   7  371.36   13.58
   3  -1  -7  391.10   19.64
   3   1   7  363.28   14.98
  -3  -1   7  395.48   14.56
   3   1   7  370.83   13.60
  -3   1  -7  358.97   15.04
   3   1   7  406.22   17.81
   3   1   7  379.50   14.45
   3  -1  -7  356.03   15.06
   4  -1   7  84.516   3.613
   4  -1   7  89.874   3.547
  -4  -1  -7  90.145   3.453
   4   1  -7  91.318   3.376
  -4   1   7  89.153   3.492
  -4  -1  -7  85.780   3.570
  -4   1   7  87.651   3.584
  -4  -1  -7  87.216   3.500
  -4   1   7  92.081   5.061
  -4   1   7  88.095   3.732
  -4   1   7  90.211   3.586
  -4   1   7  88.829   3.488
  -4   1   7  90.793   3.177
   4   1  -7  88.119   4.863
   4  -1   7  92.967   4.775
   4  -1   7  87.202   3.361
   4  -1   7  90.779   5.483
   4   1   7  85.353   4.726
  -4  -1   7  92.613   3.591
   4   1   7  91.088   3.328
  -4  -1   7  90.988   3.170
   4   1   7  87.446   3.553
   4  -1  -7  85.954   5.419
  -4   1  -7  88.574   3.536
   4  -1  -7  93.109   3.343
  -4  -1   7  89.773   3.516
   4  -1  -7  92.798   4.824
  -4  -1   7  90.939   3.480
  -4   1  -7  87.627   4.997
   4  -1  -7  84.133   3.640
  -4   1  -7  89.293   3.587
  -4  -1   7  90.629   3.752
  -4  -1   7  89.735   5.003
   4   1   7  88.786   3.491
  -4  -1   7  95.642   3.604
  -5   1   7  59.132   2.070
   5   1  -7  50.602   3.430
  -5  -1  -7  58.606   2.307
  -5  -1  -7  54.710   2.306
   5  -1   7  56.874   2.327
  -5   1   7  51.576   2.272
  -5   1   7  58.694   2.323
   5  -1   7  57.999   2.196
  -5   1   7  55.794   2.284
  -5   1   7  53.313   3.601
   5   1  -7  55.605   2.268
   5  -1   7  52.773   3.480
  -5  -1  -7  55.179   2.304
   5   1   7  58.052   3.417
   5   1   7  53.872   2.247
   5  -1  -7  58.078   2.318
  -5  -1   7  49.297   3.396
   5  -1  -7  56.161   2.368
  -5  -1   7  57.115   2.029
   5   1   7  58.738   2.304
   5  -1  -7  48.517   3.538
  -5  -1   7  55.037   2.311
   5  -1  -7  52.658   2.371
  -5  -1   7  59.088   2.367
  -5   1  -7  53.568   2.308
  -5  -1   7  53.550   2.268
   5   1   7  56.535   2.203
  -5  -1   7  53.314   2.410
  -5   1  -7  59.739   2.328
  -5   1  -7  54.258   2.281
  -6   1   7  148.97    5.08
  -6   1   7  145.50    5.78
  -6  -1  -7  147.60    5.63
   6  -1   7  146.19    5.28
   6  -1   7  147.66    5.70
   6   1  -7  144.87    5.28
  -6  -1  -7  138.62    5.76
   6   1  -7  149.26    5.72
   6   1   7  153.14    5.71
  -6  -1   7  150.10    5.07
  -6  -1   7  129.80    5.59
  -6  -1   7  142.18    5.78
   6  -1  -7  146.74    5.71
  -6   1  -7  156.96    5.65
  -6   1  -7  140.83    5.76
   6   1   7  140.58    5.25
   6  -1  -7  150.97    5.31
   0   2   7  2.5752  0.6327
   0  -2   7  4.5436  0.6617
   0  -2   7  3.4857  1.2626
   0  -2  -7  3.2732  0.9144
   0  -2  -7  2.8801  1.1013
   0   2   7  4.7672  0.9072
   0  -2   7  2.5559  0.8456
   0  -2   7  4.2871  1.1716
   1  -2   7  192.76    9.33
   1  -2   7  190.34    8.61
  -1  -2  -7  184.47    9.28
  -1   2   7  185.26    9.07
   1   2  -7  185.60    9.12
  -1   2   7  184.90    8.61
   1   2  -7  185.48    9.52
   1  -2   7  178.38    9.56
  -1  -2   7  186.92    9.04
  -1  -2   7  180.05    8.63
  -1   2  -7  170.81    8.93
   1  -2  -7  186.06    9.58
   1   2   7  192.80    9.49
   1  -2  -7  179.02    9.18
   1   2   7  183.14    8.58
   2   2  -7  696.18   34.66
   2  -2   7  749.56   34.81
  -2  -2  -7  679.65   33.95
   2   2  -7  665.41   31.68
   2  -2   7  643.08   31.63
  -2   2   7  719.37   33.61
   2   2   7  681.65   34.62
   2   2   7  690.87   31.66
   2  -2  -7  690.09   31.67
  -2  -2   7  698.90   33.57
   2  -2  -7  728.18   34.80
   2  -2  -7  689.89   33.81
   3   2  -7  88.836   4.676
   3  -2   7  87.166   3.385
  -3   2   7  85.345   3.042
  -3   2   7  92.178   3.272
  -3  -2  -7  88.821   4.823
   3  -2   7  94.599   5.199
  -3   2   7  82.874   3.603
  -3   2   7  88.954   3.477
   3  -2   7  94.652   4.574
   3  -2   7  84.781   3.435
   3  -2   7  85.713   3.197
  -3   2   7  83.712   3.464
   3   2  -7  87.431   5.002
  -3  -2  -7  78.383   3.372
  -3  -2  -7  83.388   3.329
  -3   2   7  86.425   3.360
   3  -2   7  85.303   3.486
   3  -2   7  88.349   3.483
  -3   2   7  93.484   4.683
   3   2   7  92.202   4.497
   3  -2  -7  83.761   3.535
   3  -2  -7  92.698   5.264
  -3  -2   7  88.284   3.477
  -3  -2   7  83.992   3.056
  -3  -2   7  88.898   3.400
   3   2   7  85.701   3.352
  -3  -2   7  86.854   3.633
   3  -2  -7  90.693   4.593
  -3  -2   7  87.768   3.495
   3   2   7  90.920   4.903
   3   2   7  84.534   3.427
  -3  -2   7  84.663   3.227
   3   2   7  80.888   3.504
  -3  -2   7  89.304   3.360
   3   2   7  81.443   3.167
  -3   2  -7  82.081   3.458
  -3  -2   7  96.333   4.674
  -3   2  -7  90.745   4.804
   4  -2   7  487.45   25.28
   4  -2   7  522.28   23.02
  -4  -2  -7  468.45   19.74
   4   2  -7  513.32   23.09
  -4   2   7  487.65   19.44
  -4   2   7  492.32   19.21
   4   2  -7  512.50   17.58
  -4   2   7  515.32   24.39
   4  -2   7  528.23   18.54
  -4   2   7  484.06   17.41
   4  -2   7  484.28   19.29
  -4  -2  -7  470.40   18.82
   4  -2   7  469.11   19.44
   4  -2   7  502.13   18.47
  -4  -2  -7  462.24   19.62
   4  -2   7  484.76   19.94
  -4   2   7  482.91   19.63
   4  -2  -7  500.73   23.00
   4  -2  -7  517.22   25.42
  -4  -2   7  487.55   20.63
  -4  -2   7  517.65   19.22
  -4  -2   7  539.27   20.42
   4   2   7  474.66   20.20
  -4   2  -7  505.63   24.59
   4   2   7  496.25   19.28
  -4   2  -7  497.69   19.87
   4  -2  -7  494.49   17.61
  -4  -2   7  510.15   24.32
   4  -2  -7  474.34   19.75
  -4  -2   7  492.73   17.58
  -4  -2   7  503.74   20.22
  -4  -2   7  516.00   19.08
  -4   2  -7  472.75   19.68
   4   2   7  520.37   23.01
   4   2   7  499.15   17.57
   5  -2   7  72.695   2.713
   5  -2   7  68.903   2.944
  -5  -2  -7  66.135   2.879
   5  -2   7  73.673   2.872
  -5   2   7  70.697   2.793
  -5   2   7  65.309   4.122
   5   2  -7  73.202   2.728
   5   2  -7  64.239   4.054
  -5  -2  -7  70.898   2.797
  -5   2   7  73.195   2.926
  -5  -2  -7  76.394   2.852
   5  -2   7  62.553   4.043
  -5   2   7  71.461   2.540
   5   2   7  72.575   2.862
   5  -2  -7  70.882   2.900
   5  -2  -7  59.423   4.747
  -5  -2   7  75.561   2.931
   5   2   7  66.561   3.995
  -5   2  -7  75.757   2.830
   5   2   7  67.573   2.698
   5  -2  -7  73.001   2.738
   5  -2  -7  63.523   4.071
   5   2   7  71.326   2.811
  -5  -2   7  72.669   2.836
  -5  -2   7  71.064   3.010
   5  -2  -7  69.838   2.936
  -5  -2   7  70.723   2.529
  -5   2  -7  72.056   2.910
  -5   2  -7  70.235   2.810
  -5  -2   7  66.421   4.084
  -6   2   7  164.82    6.59
  -6   2   7  167.76    5.78
   6   2  -7  167.69    5.99
   6  -2   7  161.24    6.48
   6  -2   7  169.52    6.01
  -6  -2  -7  176.94    6.42
  -6  -2  -7  153.39    6.56
   6   2  -7  175.62    6.51
  -6  -2   7  167.77    5.78
  -6   2  -7  168.88    6.42
   6  -2  -7  168.16    6.49
  -6  -2   7  156.92    6.36
   6  -2  -7  165.22    6.02
  -6   2  -7  160.45    6.56
  -6  -2   7  171.85    6.58
   6   2   7  175.38    6.50
  -6  -2   7  161.06    6.34
   0  -3   7 1310.87   65.91
   0   3   7 1287.71   60.23
   0   3   7 1245.11   62.71
   0  -3  -7 1241.49   64.37
   0  -3  -7 1294.06   65.87
   0  -3   7 1223.22   59.29
   0  -3   7 1297.58   66.48
   0  -3   7 1214.91   63.52
   1  -3   7  241.77   11.97
  -1  -3  -7  227.32   11.76
  -1   3   7  238.24   11.36
  -1   3   7  239.09   10.72
   1  -3   7  237.21   11.63
   1  -3   7  223.38   10.70
  -1  -3  -7  228.71   11.56
   1   3   7  229.64   10.72
  -1  -3   7  241.90   10.81
   1  -3  -7  245.04   11.95
  -1  -3   7  229.70   11.47
   1  -3  -7  232.98   11.53
  -1  -3   7  229.83   11.32
  -1   3  -7  215.35   11.24
   1   3   7  211.61   11.23
  -1  -3   7  238.89   11.83
  -2   3   7  730.24   35.70
   2  -3   7  755.04   33.61
   2  -3   7  790.49   37.02
  -2  -3  -7  730.76   36.05
   2   3  -7  723.43   36.78
   2   3  -7  757.83   33.68
   2  -3   7  769.79   36.15
   2  -3  -7  746.27   36.96
  -2   3  -7  682.60   35.52
   2  -3  -7  727.08   33.61
   2  -3  -7  709.11   35.96
   2   3   7  728.82   36.74
   2   3   7  734.29   33.62
  -2  -3   7  746.00   37.08
   3  -3   7  62.984   2.507
  -3  -3  -7  63.267   3.660
   3  -3   7  61.490   2.455
  -3   3   7  61.394   2.424
   3  -3   7  58.315   2.327
  -3  -3  -7  60.818   2.398
   3  -3   7  60.226   4.241
   3  -3   7  67.133   3.353
   3  -3   7  59.402   2.443
  -3  -3  -7  57.503   2.472
   3   3  -7  63.524   3.475
   3  -3   7  62.878   2.431
  -3   3   7  56.909   2.466
   3  -3   7  61.366   2.548
  -3   3   7  59.045   2.167
  -3   3   7  63.283   3.554
  -3   3   7  55.595   2.554
  -3  -3  -7  61.862   2.384
  -3   3   7  58.353   2.469
   3  -3  -7  60.579   4.121
  -3   3  -7  65.135   3.635
   3   3   7  57.213   2.550
  -3  -3   7  60.537   2.186
  -3  -3   7  58.813   2.396
  -3  -3   7  64.456   2.474
  -3   3  -7  57.941   2.467
   3  -3  -7  61.937   3.456
   3   3   7  60.073   2.441
   3  -3  -7  59.455   2.527
  -3  -3   7  61.601   3.455
  -3  -3   7  61.929   2.486
   3   3   7  60.364   2.443
   3   3   7  66.804   3.376
  -3  -3   7  64.541   2.498
  -3  -3   7  60.560   2.613
  -3  -3   7  58.993   2.330
   4  -3   7  301.95   12.00
  -4   3   7  295.59   11.97
   4  -3   7  313.40   11.80
   4   3  -7  302.04   10.86
  -4   3   7  302.62   10.52
  -4   3   7  300.55   15.23
  -4  -3  -7  296.62   11.66
   4   3  -7  313.40   14.53
  -4  -3  -7  310.98   11.43
   4  -3   7  289.22   15.95
  -4   3   7  298.41   11.81
   4  -3   7  295.51   11.91
   4  -3   7  325.38   14.42
   4  -3   7  319.66   10.89
  -4   3   7  303.09   11.60
  -4  -3  -7  301.70   11.95
   4  -3   7  313.16   11.46
   4   3   7  298.43   11.81
   4   3   7  304.77   14.41
  -4  -3   7  310.08   12.45
   4  -3  -7  297.38   14.37
  -4  -3   7  318.40   11.60
  -4   3  -7  307.70   12.05
   4  -3  -7  305.34   16.14
  -4  -3   7  307.64   11.84
  -4  -3   7  294.21   10.74
   4  -3  -7  310.26   10.88
  -4  -3   7  311.35   11.53
   4  -3  -7  303.70   12.02
  -4   3  -7  299.74   11.96
   4   3   7  300.59   11.52
  -4  -3   7  315.91   11.97
  -4   3  -7  311.60   15.40
  -4  -3   7  300.87   15.16
   5   3  -7  96.688   5.563
   5   3  -7  108.86    4.23
   5   3  -7  102.73    3.90
   5  -3   7  86.258   6.260
  -5   3   7  110.20    3.72
  -5  -3  -7  107.20    4.13
   5  -3   7  113.32    3.90
  -5   3   7  107.26    4.24
   5  -3   7  108.14    4.29
  -5   3   7  95.408   5.740
  -5  -3  -7  111.61    4.06
   5  -3   7  95.805   5.453
   5  -3   7  106.89    4.17
  -5   3   7  101.57    4.09
  -5  -3  -7  104.75    4.21
  -5   3  -7  106.09    4.09
  -5   3  -7  106.39    4.13
   5   3   7  105.07    4.17
   5  -3  -7  104.92    4.28
  -5  -3   7  106.68    4.24
   5   3   7  93.452   5.455
   5  -3  -7  96.664   6.500
   5  -3  -7  109.49    3.92
  -5  -3   7  89.547   5.710
  -5  -3   7  109.04    4.11
   5   3   7  111.27    4.10
  -5  -3   7  111.11    3.72
   5  -3  -7  108.93    4.19
  -5  -3   7  105.06    4.13
  -5   3  -7  111.80    4.23
  -5  -3   7  106.96    4.41
  -6   3   7  92.476   3.196
   6  -3   7  92.877   3.363
  -6  -3  -7  95.078   3.531
   6  -3   7  89.578   3.545
  -6   3   7  89.865   3.638
   6   3  -7  87.018   3.297
   6   3  -7  91.532   3.589
  -6  -3   7  90.758   3.169
  -6   3  -7  95.236   3.541
   6   3   7  93.410   3.573
   6  -3  -7  84.383   3.616
  -6  -3   7  85.057   3.505
   6  -3  -7  92.184   3.366
   6   3   7  89.285   3.475
  -6  -3   7  92.044   3.617
  -6  -3   7  81.322   3.737
  -6   3  -7  88.953   3.604
   0  -4   7  479.06   22.06
   0  -4  -7  482.70   23.72
   0   4   7  476.05   23.38
   0  -4   7  485.96   23.37
   0   4   7  480.51   22.01
   0  -4   7  506.30   24.29
   0  -4   7  499.19   23.73
   0  -4  -7  455.42   24.19
   1  -4   7  770.55   36.18
   1  -4   7  755.12   35.38
  -1   4   7  743.56   32.86
   1  -4   7  691.56   32.85
  -1  -4  -7  703.74   35.30
  -1   4   7  724.62   34.92
  -1  -4  -7  684.69   35.95
   1  -4  -7  726.30   35.29
  -1  -4   7  751.52   35.90
  -1  -4   7  732.56   35.24
   1   4   7  694.09   34.82
  -1   4  -7  689.95   34.82
  -1  -4   7  750.80   36.05
  -1  -4   7  712.13   32.90
   1   4   7  714.97   32.84
   1  -4  -7  715.48   36.12
   2  -4   7  188.11    7.17
   2  -4   7  187.05    6.88
  -2   4   7  171.32    6.31
  -2   4   7  167.92    6.96
  -2   4   7  198.67    9.19
   2  -4   7  195.94    9.76
  -2  -4  -7  169.37    6.86
   2  -4   7  174.63    6.53
   2   4  -7  182.34    9.42
   2  -4   7  185.33    7.02
   2  -4   7  191.31    9.51
   2  -4   7  196.66    8.62
   2   4  -7  189.79    8.69
   2  -4   7  173.72    7.21
  -2  -4   7  197.51    9.13
  -2   4  -7  181.97    9.00
  -2  -4   7  186.98    6.92
  -2  -4   7  175.24    6.31
   2  -4  -7  192.23    9.75
  -2  -4   7  182.49    6.96
   2  -4  -7  186.90    8.61
   2  -4  -7  173.40    7.22
   2  -4  -7  190.81    9.25
   2   4   7  169.11    7.46
   2   4   7  178.66    8.95
   2   4   7  198.99    8.64
  -2  -4   7  181.00    7.49
   2   4   7  174.41    6.92
  -3   4   7  186.88    7.45
   3  -4   7  193.59    7.00
   3  -4   7  202.42    9.29
  -3   4   7  190.58    6.76
  -3   4   7  202.42    9.93
  -3  -4  -7  187.72    7.48
   3  -4   7  199.72    7.53
   3  -4   7  204.14    7.40
   3  -4   7  183.89    7.57
  -3  -4  -7  178.04    7.63
   3  -4   7  192.24   10.51
   3  -4   7  194.13    7.68
   3  -4   7  197.69    7.73
   3   4  -7  207.46    9.48
  -3  -4  -7  199.43    9.99
   3  -4   7  201.90   10.24
  -3  -4  -7  189.35    7.34
  -3   4   7  187.30    7.69
  -3  -4   7  198.33    7.46
  -3  -4   7  207.31    8.02
  -3  -4   7  199.17    7.62
   3  -4  -7  190.63    7.75
  -3  -4   7  184.36    7.00
   3   4   7  195.37    7.99
   3  -4  -7  206.04   10.73
  -3  -4   7  198.75    6.75
  -3  -4   7  197.86    9.83
   3  -4  -7  191.60    7.01
   3  -4  -7  204.95    9.29
   3   4   7  191.18    7.43
  -3   4  -7  197.06    7.69
   3   4   7  202.65    9.37
  -3  -4   7  204.31    7.69
  -3  -4   7  201.08    7.42
   3   4   7  189.08    7.58
   4   4  -7  311.79   11.61
  -4   4   7  321.14   16.27
   4  -4   7  321.93   17.18
   4  -4   7  328.61   12.74
   4  -4   7  337.53   12.27
   4  -4   7  333.50   12.61
   4  -4   7  336.47   12.85
  -4   4   7  343.01   12.81
  -4  -4  -7  325.96   12.21
  -4   4   7  335.24   11.26
   4   4  -7  321.75   15.45
   4  -4   7  315.76   15.26
  -4   4   7  327.40   12.40
   4  -4   7  331.92   11.63
  -4  -4  -7  313.34   12.74
  -4  -4  -7  320.38   12.78
  -4  -4   7  336.13   12.42
  -4  -4   7  326.71   16.22
  -4   4  -7  337.63   12.81
   4  -4  -7  330.58   12.87
  -4  -4   7  332.04   12.34
  -4   4  -7  327.17   16.44
  -4  -4   7  342.63   12.66
  -4  -4   7  312.20   11.68
  -4  -4   7  327.49   13.32
   4  -4  -7  330.52   11.63
   4   4   7  305.70   13.30
  -4   4  -7  328.68   12.86
   4   4   7  321.37   12.33
   4   4   7  328.29   12.62
   4   4   7  324.39   15.35
  -4  -4   7  324.46   12.81
   4  -4  -7  310.12   17.20
   5  -4   7  62.273   2.539
  -5   4   7  59.926   2.593
   5  -4   7  62.456   2.640
  -5   4   7  55.144   2.480
   5   4  -7  64.080   2.580
  -5   4   7  65.675   2.299
  -5  -4  -7  58.799   2.550
   5  -4   7  62.129   2.499
  -5  -4  -7  61.966   2.495
  -5  -4  -7  66.838   2.529
  -5  -4   7  62.463   2.700
  -5  -4   7  64.674   2.274
   5   4   7  64.775   2.532
  -5  -4   7  64.101   2.575
  -5   4  -7  65.169   2.562
   5  -4  -7  63.781   2.519
  -5  -4   7  63.417   2.592
   5   4   7  58.103   2.554
   5  -4  -7  61.258   2.663
  -5   4  -7  58.428   2.577
  -5  -4   7  62.911   2.547
  -6   4   7  167.38    6.81
   6  -4   7  181.89    6.21
   6   4  -7  181.35    6.72
   6  -4   7  159.26    6.81
  -6   4   7  176.01    5.99
  -6  -4  -7  181.42    6.63
   6   4   7  168.72    6.55
  -6  -4   7  175.24    5.98
   6   4   7  179.36    6.71
  -6   4  -7  183.86    6.64
   6  -4  -7  168.32    6.82
  -6  -4   7  156.99    7.06
  -6  -4   7  163.46    6.59
  -6   4  -7  165.53    6.80
   6  -4  -7  183.32    6.22
  -6  -4   7  172.30    6.80
   0   5   7  49.134   2.594
   0  -5   7  52.510   2.853
   0  -5   7  51.706   2.631
   0  -5   7  50.283   3.116
   0  -5  -7  49.136   3.157
   0  -5   7  50.004   3.414
   0   5   7  49.081   2.748
   0  -5  -7  47.782   3.186
   1  -5   7  123.28    6.71
  -1  -5  -7  116.70    6.36
   1  -5   7  122.43    6.51
  -1  -5  -7  122.11    6.37
   1  -5   7  121.21    5.77
  -1   5   7  125.78    6.25
   1   5   7  119.64    6.06
   1   5   7  118.38    5.75
  -1  -5   7  120.43    6.51
   1  -5  -7  123.31    6.36
   1  -5  -7  124.56    6.63
  -1  -5   7  120.18    6.30
  -1   5  -7  120.40    6.08
   2  -5   7  109.28    4.13
   2   5  -7  112.51    5.20
  -2   5   7  99.446   3.591
  -2   5   7  107.24    5.45
   2  -5   7  103.00    3.95
  -2   5   7  98.513   3.965
   2  -5   7  103.77    4.01
  -2  -5  -7  100.08    3.96
  -2  -5  -7  99.507   3.913
   2  -5   7  103.59    4.99
   2  -5   7  106.61    5.92
  -2  -5  -7  106.99    5.57
   2  -5   7  109.31    5.99
   2  -5   7  99.322   4.123
   2  -5   7  101.54    3.77
  -2  -5  -7  100.23    4.07
  -2   5  -7  102.01    5.27
  -2  -5   7  98.071   4.055
   2   5   7  106.92    5.06
  -2  -5   7  98.705   3.949
   2  -5  -7  107.13    5.96
   2   5   7  101.68    3.96
   2   5   7  100.17    5.19
  -2  -5   7  110.05    5.38
   2  -5  -7  106.82    5.55
  -2  -5   7  105.63    4.08
  -2  -5   7  106.85    3.97
   2   5   7  100.57    4.24
  -2  -5   7  103.44    4.25
   2  -5  -7  94.934   4.124
  -2  -5   7  103.12    3.59
   3  -5   7  66.424   2.598
  -3  -5  -7  62.679   2.493
  -3  -5  -7  59.842   2.455
   3   5  -7  62.410   3.521
   3  -5   7  63.653   2.446
   3  -5   7  60.543   4.146
  -3   5   7  59.321   3.717
  -3   5   7  63.111   2.234
   3  -5   7  62.727   3.290
  -3   5   7  59.950   2.453
   3  -5   7  61.270   2.624
  -3  -5  -7  58.591   2.538
  -3   5   7  59.618   2.544
   3  -5   7  64.367   2.603
  -3  -5  -7  60.042   3.668
   3  -5   7  64.397   2.508
   3  -5   7  61.997   4.341
  -3  -5   7  61.706   2.687
   3  -5  -7  59.678   2.410
  -3  -5   7  59.598   2.444
   3   5   7  64.223   2.518
  -3  -5   7  64.097   2.252
  -3  -5   7  61.374   2.579
  -3  -5   7  64.373   2.482
  -3  -5   7  62.551   2.484
   3   5   7  60.460   3.495
  -3  -5   7  62.647   3.723
  -3   5  -7  59.974   2.551
   3   5   7  62.131   2.509
   3   5   7  62.324   2.615
  -3  -5   7  63.191   2.524
   3  -5  -7  59.845   2.609
   3  -5  -7  63.578   4.346
   4  -5   7  207.68    8.43
  -4  -5  -7  219.65    8.09
   4  -5   7  224.10    8.52
   4  -5   7  210.11    8.12
   4   5  -7  204.19   10.36
  -4   5   7  214.27    8.20
   4  -5   7  226.39    7.73
  -4  -5  -7  206.91    8.44
   4  -5   7  200.49   11.77
  -4  -5  -7  225.39    8.24
  -4   5   7  218.81    7.45
  -4   5   7  207.37   11.01
  -4   5   7  207.21    8.46
   4   5   7  206.45   10.32
  -4  -5   7  221.73    7.44
  -4   5  -7  215.91    8.46
   4   5   7  214.49    8.34
   4  -5  -7  193.28   11.67
   4   5   7  206.14    8.78
  -4  -5   7  229.76    8.21
   4   5   7  220.25    8.16
  -4  -5   7  225.97    8.46
  -4  -5   7  211.30   10.88
   4  -5  -7  217.76    7.72
   4  -5  -7  222.66    8.52
  -4  -5   7  227.97    8.17
  -4  -5   7  197.82    8.35
  -4  -5   7  225.48    8.81
  -4   5  -7  203.14   11.09
   5  -5   7  335.09   11.72
  -5   5   7  341.41   11.64
  -5   5   7  314.54   12.89
  -5  -5  -7  307.23   12.56
   5  -5   7  336.70   12.94
   5  -5   7  333.38   12.35
  -5  -5  -7  313.48   12.87
   5   5  -7  334.80   12.72
  -5  -5  -7  330.03   12.30
  -5  -5   7  320.08   12.49
   5   5   7  330.22   12.71
   5  -5  -7  341.41   12.95
  -5   5  -7  326.81   12.89
  -5  -5   7  337.15   13.42
  -5  -5   7  334.09   12.43
  -5  -5   7  326.39   12.89
   5   5   7  333.39   12.42
   5  -5  -7  328.01   11.71
  -5   5  -7  332.65   13.33
  -5  -5   7  325.35   11.32
   6  -5   7  1.5758  0.4565
   6   5  -7  1.4400  0.5350
  -6   5   7  1.7642  0.4823
  -6  -5  -7  1.8835  0.4210
  -6   5   7  1.9326  0.3875
   6   5  -7  1.9622  0.4478
   6  -5   7  2.0162  0.5522
  -6  -5   7  2.3769  0.4150
   6   5   7  2.0051  0.3971
   6   5   7  2.0825  0.4633
  -6   5  -7  1.5575  0.4433
  -6   5  -7  1.8097  0.5180
  -6  -5   7  2.5737  0.5163
  -6  -5   7  1.2961  0.4551
   6  -5  -7  1.8916  0.5787
   6  -5  -7  1.8255  0.4910
  -6  -5   7  2.3563  0.4688
   0   6   7  266.08   11.58
   0  -6   7  315.28   14.64
   0  -6   7  272.02   10.85
   0  -6  -7  268.92   11.07
   0   6   7  310.39   14.00
   0  -6   7  289.04   13.13
   0  -6  -7  302.25   14.29
   0  -6   7  272.30   10.63
   0   6   7  259.66   10.79
   0   6  -7  291.46   13.95
   0  -6  -7  295.06   14.51
  -1  -6  -7  185.74    7.26
  -1  -6  -7  194.13    7.59
   1  -6   7  189.60    7.64
   1  -6   7  197.95    7.29
   1  -6   7  195.60    7.59
   1  -6   7  206.51   10.03
  -1   6   7  187.11    7.39
  -1  -6  -7  193.59    7.38
   1   6  -7  187.93    9.09
   1  -6   7  191.53    7.43
  -1   6   7  198.62    9.74
  -1   6   7  176.36    7.92
  -1  -6  -7  210.78   10.00
  -1   6   7  183.62    6.69
   1  -6   7  201.07   10.31
  -1  -6   7  196.23    6.70
   1  -6  -7  185.71    7.57
   1   6   7  198.89    9.59
  -1   6  -7  207.91    9.62
  -1  -6   7  203.52    9.70
  -1  -6   7  196.88    7.38
   1  -6  -7  211.08   10.24
  -1  -6   7  182.75    7.91
  -1  -6   7  209.67    9.87
   1   6   7  180.63    7.33
   1  -6  -7  179.24    7.63
   1   6   7  187.75    7.92
  -1  -6   7  201.85   10.06
  -1  -6   7  191.97    7.42
   1  -6  -7  208.08    9.93
  -2  -6  -7  33.207   2.473
  -2   6   7  30.068   1.488
   2  -6   7  35.529   2.833
   2  -6   7  34.455   1.479
  -2  -6  -7  32.927   1.422
   2  -6   7  35.400   1.632
  -2   6   7  31.604   1.430
  -2  -6  -7  34.837   1.470
   2   6  -7  31.235   2.256
   2  -6   7  34.070   1.535
   2  -6   7  33.107   1.448
  -2   6   7  34.049   1.328
  -2  -6  -7  32.785   1.471
  -2   6   7  33.691   2.595
   2  -6   7  36.051   1.612
   2  -6   7  37.558   3.117
  -2  -6  -7  33.159   1.502
   2   6   7  33.458   1.478
  -2  -6   7  31.639   1.484
  -2  -6   7  34.684   1.484
   2   6   7  33.030   2.145
   2  -6  -7  31.555   1.493
  -2  -6   7  35.245   1.507
  -2  -6   7  32.655   1.414
  -2  -6   7  34.307   1.448
  -2  -6   7  34.077   1.275
  -2  -6   7  33.792   1.517
   2  -6  -7  33.537   2.591
   2   6   7  32.560   2.060
   2   6   7  34.398   1.502
  -2  -6   7  34.572   2.295
   2  -6  -7  33.570   1.549
   2  -6  -7  35.031   3.009
  -2   6  -7  34.950   2.213
  -3   6   7  17.473   1.794
  -3  -6  -7  17.732   1.029
  -3  -6  -7  17.608   0.973
  -3  -6  -7  18.397   0.985
   3  -6   7  18.318   1.232
  -3  -6  -7  16.974   0.966
   3  -6   7  16.340   2.303
  -3   6   7  16.302   0.993
   3  -6   7  16.715   1.305
  -3  -6  -7  15.461   1.863
   3   6  -7  16.804   1.613
   3  -6   7  16.697   1.187
   3  -6   7  18.567   1.049
  -3   6   7  17.370   0.866
  -3   6   7  17.961   0.926
   3  -6   7  17.661   2.411
   3  -6   7  17.652   1.109
  -3  -6   7  16.904   1.814
  -3  -6   7  18.975   1.037
  -3  -6   7  19.281   1.146
   3  -6  -7  15.682   2.372
  -3  -6   7  17.905   0.925
   3  -6  -7  18.085   1.079
   3  -6  -7  19.098   1.132
  -3  -6   7  17.358   1.096
  -3  -6   7  19.188   1.013
   3   6   7  17.237   0.927
   3   6   7  18.407   0.993
  -3  -6   7  19.047   0.924
   3   6   7  19.862   0.971
   3   6   7  18.613   1.816
  -3  -6   7  17.783   1.033
  -4   6   7  154.02    8.65
  -4   6   7  168.49    6.32
   4  -6   7  155.39    9.30
  -4  -6  -7  166.01    6.36
  -4  -6  -7  157.47    6.50
   4  -6   7  165.68    5.99
  -4  -6  -7  164.20    6.25
   4  -6   7  170.19    6.41
   4   6  -7  142.25    8.11
   4  -6   7  168.43    6.58
   4  -6   7  170.74    6.29
   4  -6   7  166.49    6.53
  -4   6   7  155.03    6.52
  -4   6   7  170.81    5.76
  -4  -6   7  167.69    6.35
   4  -6  -7  159.06    9.30
  -4   6  -7  150.48    8.72
  -4  -6   7  172.21    6.34
   4  -6  -7  161.51    5.97
  -4   6  -7  172.68    6.54
  -4  -6   7  173.01    5.73
   4   6   7  164.27    6.42
  -4  -6   7  164.91    6.46
   4  -6  -7  168.16    6.59
  -4  -6   7  177.52    6.54
  -4  -6   7  147.90    8.46
  -4  -6   7  172.77    6.33
   4   6   7  168.94    6.78
  -4  -6   7  174.66    6.82
   4   6   7  170.00    6.33
   4   6   7  152.21    8.06
   5  -6   7  90.030   3.774
   5  -6   7  95.795   3.559
  -5   6   7  96.448   3.378
   5  -6   7  96.185   3.889
  -5  -6  -7  96.183   3.667
  -5  -6  -7  101.34    3.71
   5   6  -7  97.880   3.786
  -5   6   7  89.559   3.817
   5  -6  -7  90.682   3.552
  -5  -6   7  94.927   3.359
   5   6   7  93.791   3.715
  -5  -6   7  96.523   4.006
  -5   6  -7  101.78    3.75
  -5  -6   7  94.821   3.829
   5  -6  -7  96.685   3.899
  -5  -6   7  95.946   3.750
  -5   6  -7  91.652   3.828
   5   6   7  92.555   3.765
  -5  -6   7  94.015   3.725
  -6   6   7  100.51    3.34
   6   6  -7  99.950   3.678
   6  -6   7  98.611   3.473
  -6  -6  -7  100.63    3.69
  -6   6   7  92.984   3.788
   6   6  -7  93.826   3.731
   6  -6   7  93.463   3.812
  -6   6  -7  99.226   3.698
   6  -6  -7  96.298   3.816
  -6  -6   7  94.334   3.331
   6   6   7  98.018   3.653
  -6   6  -7  90.414   3.790
   6  -6  -7  97.821   3.474
  -6  -6   7  87.284   3.682
   6   6   7  89.689   3.716
  -6  -6   7  98.517   3.801
  -6  -6   7  90.656   3.942
   0  -7   7  224.44    8.72
   0  -7   7  225.04    8.56
   0  -7  -7  235.96   11.65
   0  -7  -7  228.94   11.78
   0  -7   7  228.03    7.87
   0   7   7  216.39    8.68
   0  -7   7  238.73   11.92
   0   7  -7  232.41   11.31
   0  -7  -7  224.89    8.90
   0   7   7  235.81   11.34
   0  -7  -7  232.26    7.86
   0  -7  -7  223.76    8.54
   0  -7   7  240.10   11.73
   0  -7   7  222.73    8.92
   0   7   7  220.63    9.31
   1  -7   7  239.04    8.50
  -1  -7  -7  257.52    9.39
  -1  -7  -7  234.65    8.50
   1  -7   7  242.64    9.71
   1  -7   7  252.62   12.63
  -1  -7  -7  243.33    9.62
   1  -7   7  261.18    9.65
   1  -7   7  244.92    9.26
  -1   7   7  242.99    9.38
  -1   7   7  257.73   12.29
  -1  -7  -7  226.54    9.42
   1  -7   7  266.20   13.05
  -1  -7  -7  261.80   12.57
  -1  -7  -7  245.32    9.23
   1  -7   7  256.01    9.44
  -1   7   7  233.18   10.06
  -1  -7   7  266.54   12.27
   1  -7  -7  264.45   12.89
   1  -7  -7  228.93    9.23
  -1  -7   7  252.27   12.48
   1   7   7  237.81    9.30
  -1  -7   7  256.67    9.37
  -1  -7   7  235.10   10.06
   1  -7  -7  227.77    9.71
   1  -7  -7  237.06    9.62
   1   7   7  243.96   12.17
   1  -7  -7  264.23   12.57
  -1  -7   7  252.65    8.51
  -1   7  -7  253.40   12.20
  -1  -7   7  243.08    9.43
   1   7   7  243.41   10.06
  -1  -7   7  246.24    9.25
   2  -7   7  64.112   2.582
   2  -7   7  69.793   2.700
  -2  -7  -7  68.954   2.690
  -2  -7  -7  69.437   2.749
  -2  -7  -7  66.510   4.057
  -2   7   7  68.117   4.068
   2  -7   7  68.227   4.837
   2  -7   7  71.635   2.797
   2  -7   7  64.988   2.844
   2  -7   7  69.927   2.801
   2  -7   7  63.006   4.280
  -2   7   7  67.869   2.434
  -2  -7  -7  69.993   2.705
  -2   7   7  66.470   2.669
  -2  -7  -7  66.660   2.648
   2   7   7  70.352   2.874
   2  -7  -7  69.357   2.807
  -2  -7   7  67.032   2.410
  -2  -7   7  70.182   2.886
  -2  -7   7  66.524   2.685
   2   7   7  66.184   2.647
  -2  -7   7  69.466   2.698
  -2  -7   7  66.918   2.676
   2   7   7  62.472   3.611
  -2  -7   7  63.472   3.827
  -2   7  -7  65.643   3.765
   2  -7  -7  63.412   2.765
   2  -7  -7  69.450   4.058
   2  -7  -7  63.081   4.489
  -3   7   7  179.36    7.44
  -3  -7  -7  188.97    7.13
   3  -7   7  192.57    6.79
  -3   7   7  192.49    7.22
  -3  -7  -7  187.95    7.21
   3  -7   7  200.77    7.30
   3  -7   7  174.90   10.55
   3  -7   7  176.02   10.08
  -3   7   7  177.78    9.66
   3  -7   7  190.47    7.51
  -3  -7  -7  180.95    7.39
  -3  -7  -7  182.20    9.81
  -3   7   7  192.34    6.55
   3  -7   7  185.66    7.16
   3  -7   7  195.02    7.46
  -3  -7  -7  194.48    7.24
   3  -7  -7  182.61    7.49
  -3  -7   7  191.24    7.21
  -3  -7   7  184.28    9.66
  -3  -7   7  203.88    7.75
  -3  -7   7  193.15    6.55
  -3  -7   7  191.90    7.18
   3   7   7  192.92    7.75
  -3  -7   7  193.58    7.26
   3   7   7  185.96    7.19
   3  -7  -7  178.87   10.38
  -3  -7   7  200.82    7.44
  -3  -7   7  177.20    7.34
  -4   7   7  12.621   1.863
   4   7  -7  13.646   0.983
  -4   7   7  13.856   0.897
  -4  -7  -7  14.586   0.903
  -4   7   7  14.786   0.879
   4  -7   7  13.983   1.063
   4  -7   7  13.511   2.567
   4  -7   7  13.456   0.990
   4  -7   7  14.915   1.114
   4  -7   7  13.655   1.067
  -4   7   7  14.405   0.832
   4  -7   7  14.922   1.160
  -4  -7  -7  14.867   0.881
  -4  -7   7  12.536   1.506
  -4  -7   7  13.862   0.992
  -4   7  -7  12.197   1.858
   4  -7  -7  14.567   1.181
  -4   7  -7  10.768   0.911
  -4  -7   7  14.193   0.819
  -4  -7   7  15.479   1.078
   4   7   7  13.632   1.015
  -4  -7   7  14.444   0.836
   4  -7  -7  12.915   1.013
  -4  -7   7  14.569   1.062
  -4  -7   7  14.309   0.940
   4  -7  -7  13.737   2.674
   4   7   7  14.425   0.903
   4   7   7  13.566   0.826
   5  -7   7  80.729   3.265
  -5  -7  -7  78.018   3.093
   5  -7   7  73.953   3.155
   5   7  -7  78.244   3.144
   5  -7   7  80.228   2.986
  -5  -7  -7  82.086   3.106
  -5   7   7  75.039   3.193
  -5   7   7  84.231   2.824
  -5  -7   7  79.363   2.804
  -5   7  -7  80.889   3.196
  -5  -7   7  81.621   3.349
   5  -7  -7  78.355   3.268
   5   7   7  75.438   3.283
   5   7   7  85.152   3.115
  -5  -7   7  79.393   3.119
  -5  -7   7  76.006   3.192
   5   7   7  74.051   3.112
   5  -7  -7  75.255   2.951
  -5   7  -7  79.274   3.128
  -5  -7   7  79.802   3.100
  -6   7   7  2.1420  0.3423
   6  -7   7  2.0534  0.4196
   6  -7   7  2.5066  0.4002
  -6  -7  -7  2.5925  0.4147
   6   7  -7  1.6155  0.3912
  -6  -7   7  2.5445  0.3711
  -6  -7   7  2.1113  0.3886
   6   7   7  3.0148  0.3858
  -6   7  -7  1.7301  0.3986
   6  -7  -7  2.2036  0.4085
  -6   7  -7  1.6829  0.3862
  -6  -7   7  1.8075  0.3932
   0  -8   7  178.11    6.61
   0   8   7  168.83    7.13
   0  -8  -7  172.53    6.57
   0  -8  -7  173.09    9.13
   0  -8   7  174.53    6.84
   0   8   7  172.25    6.66
   0  -8   7  171.24    9.16
   0  -8   7  169.22    6.65
   0  -8  -7  181.79    6.84
   0   8   7  177.85    8.84
   0  -8   7  176.70    6.04
   0  -8  -7  172.81    6.02
   0  -8   7  175.65    6.70
   0   8  -7  174.78    8.83
   1  -8   7  38.268   1.669
   1  -8   7  32.361   2.967
   1  -8   7  37.005   1.397
  -1  -8  -7  36.526   1.552
   1  -8   7  34.791   1.663
   1  -8   7  33.713   3.230
  -1  -8  -7  40.649   2.834
  -1  -8  -7  37.251   1.622
   1  -8   7  37.693   1.630
  -1  -8  -7  35.381   1.545
  -1   8   7  36.666   1.548
  -1   8   7  36.707   2.496
   1  -8   7  37.225   1.647
  -1   8   7  33.351   1.609
  -1  -8  -7  34.672   1.388
   1  -8  -7  33.357   1.641
   1   8   7  36.870   1.615
  -1  -8   7  36.433   1.427
  -1  -8   7  37.649   1.577
   1  -8  -7  37.167   3.169
  -1  -8   7  37.354   2.888
   1   8   7  34.895   1.504
  -1  -8   7  34.950   1.593
  -1  -8   7  34.179   1.634
  -1  -8   7  35.402   1.658
   1  -8  -7  36.711   2.876
   1  -8  -7  37.109   1.631
   1  -8  -7  36.487   1.577
   1   8   7  37.503   2.403
  -1  -8   7  34.827   1.670
  -1   8  -7  38.072   2.469
   2  -8   7  4.2094  1.8662
  -2  -8  -7  5.6051  0.5402
  -2  -8  -7  5.6889  0.6226
  -2   8   7  5.0755  0.5201
   2  -8   7  4.7838  0.8074
  -2  -8  -7  5.5284  0.5012
   2  -8   7  5.7307  0.5741
  -2  -8  -7  4.6188  0.6513
   2  -8   7  5.4695  2.1084
   2  -8   7  5.7923  0.5981
  -2  -8  -7  3.4721  1.4164
   2  -8   7  4.9358  0.7218
  -2   8   7  4.0621  1.2848
  -2   8   7  5.4172  0.4573
  -2  -8   7  5.2724  0.5626
   2   8   7  5.6178  0.5938
  -2  -8   7  5.2015  0.4410
   2  -8  -7  5.2699  0.6921
   2  -8  -7  4.4055  1.7891
   2   8   7  5.4867  1.1169
  -2  -8   7  5.7799  0.4754
  -2   8  -7  3.1742  1.0955
   2  -8  -7  3.8934  1.4168
   2  -8  -7  5.9707  0.5588
  -2  -8   7  5.8917  0.6190
   2   8   7  5.4023  0.4882
  -2  -8   7  5.9350  1.2337
  -2  -8   7  5.6572  0.6131
  -2  -8   7  5.6847  0.6179
  -3  -8  -7  21.598   1.079
  -3  -8  -7  19.159   1.122
   3  -8   7  21.820   1.345
  -3   8   7  20.899   1.049
   3  -8   7  21.309   1.229
  -3  -8  -7  19.166   1.174
   3  -8   7  20.053   2.843
   3  -8   7  20.725   1.420
  -3   8   7  18.553   2.071
  -3  -8  -7  22.447   1.231
   3  -8   7  20.280   1.243
  -3   8   7  19.844   1.147
   3  -8   7  17.747   2.286
   3  -8   7  19.961   1.185
  -3   8   7  21.633   1.094
  -3  -8   7  22.959   1.029
   3   8   7  22.607   1.166
  -3  -8   7  21.549   1.067
   3  -8  -7  19.200   2.773
   3  -8  -7  23.668   1.372
   3   8   7  21.817   1.179
  -3  -8   7  20.692   1.245
  -3  -8   7  20.032   2.158
  -3  -8   7  21.716   1.189
  -3  -8   7  21.789   1.193
   4  -8   7  110.34    4.20
  -4   8   7  104.16    4.27
   4  -8   7  106.70    4.35
  -4   8   7  106.28    4.14
  -4  -8  -7  109.90    4.12
   4  -8   7  105.47    4.18
   4  -8   7  104.23    3.94
  -4   8   7  108.14    3.76
  -4  -8  -7  105.74    4.16
   4  -8   7  105.20    4.31
   4   8   7  109.25    4.15
  -4  -8   7  105.61    4.15
  -4  -8   7  106.71    4.16
  -4   8  -7  106.31    4.28
   4  -8  -7  109.66    4.37
   4   8   7  108.41    4.44
  -4  -8   7  109.00    4.48
  -4  -8   7  106.80    4.16
  -4  -8   7  101.61    3.76
  -5   8   7  212.72    6.91
  -5  -8  -7  198.72    7.50
   5  -8   7  183.73    7.54
  -5  -8  -7  199.49    7.65
  -5   8   7  186.26    7.84
   5  -8   7  201.04    7.90
   5  -8   7  189.49    7.12
   5   8   7  199.04    7.57
  -5   8  -7  210.29    7.66
   5  -8  -7  208.81    7.90
  -5  -8   7  203.32    8.18
  -5  -8   7  206.70    6.90
   5   8   7  197.30    8.15
  -5   8  -7  198.55    7.85
   0  -9  -7  666.51   32.04
[truncated: 518,759 more chars]
