# Supplementary material for: Use of intensity quotients and differences in absolute structure refinement
Source: Acta Crystallogr B Struct Sci Cryst Eng Mater. 2013 May 17;69(Pt 3):249–59. doi: 10.1107/S2052519213010014 (PMC3661305; doi:10.1107/S2052519213010014)
Supplement: Supplementary file 2 [file b-69-00249-sup2.zip › A0030a_B.cif]

 
data_A0030a_B
 
_audit_creation_method            SHELXL-2012
_chemical_name_systematic
;
 ?
;
_chemical_name_common             ?
_chemical_melting_point           ?
_chemical_formula_moiety          ?
_chemical_formula_sum
 'C21 H26 N2 O3' 
_chemical_formula_weight          354.44

loop_
 _atom_type_symbol
 _atom_type_description
 _atom_type_scat_dispersion_real
 _atom_type_scat_dispersion_imag
 _atom_type_scat_source
 'C'  'C'   0.0181   0.0091
 'International Tables Vol C Tables 4.2.6.8 and 6.1.1.4'
 'H'  'H'   0.0000   0.0000
 'International Tables Vol C Tables 4.2.6.8 and 6.1.1.4'
 'N'  'N'   0.0311   0.0180
 'International Tables Vol C Tables 4.2.6.8 and 6.1.1.4'
 'O'  'O'   0.0492   0.0322
 'International Tables Vol C Tables 4.2.6.8 and 6.1.1.4'
 
_space_group_crystal_system       orthorhombic
_space_group_IT_number            19
_space_group_name_H-M_alt         'P 21 21 21'
_space_group_name_Hall            'P 2ac 2ab'
 
_shelx_space_group_comment
;
The symmetry employed for this shelxl refinement is uniquely defined
by the following loop, which should always be used as a source of
symmetry information in preference to the above space-group names.
They are only intended as comments.
;
 
loop_
 _space_group_symop_operation_xyz
 'x, y, z'
 '-x+1/2, -y, z+1/2'
 '-x, y+1/2, -z+1/2'
 'x+1/2, -y+1/2, -z'
 
_cell_length_a                    7.633(2)
_cell_length_b                    14.455(4)
_cell_length_c                    16.504(4)
_cell_angle_alpha                 90
_cell_angle_beta                  90
_cell_angle_gamma                 90
_cell_volume                      1821.0(8)
_cell_formula_units_Z             4
_cell_measurement_temperature     100(2)
_cell_measurement_reflns_used     ? 
_cell_measurement_theta_min       ? 
_cell_measurement_theta_max       ? 
 
_exptl_crystal_description        ? 
_exptl_crystal_colour             ? 
_exptl_crystal_density_meas       ? 
_exptl_crystal_density_method     ?              
_exptl_crystal_density_diffrn     1.293          
_exptl_crystal_F_000              760
_exptl_transmission_factor_min    ?                                             
_exptl_transmission_factor_max    ?                                             
_exptl_crystal_size_max           0.250
_exptl_crystal_size_mid           0.160
_exptl_crystal_size_min           0.050
_exptl_absorpt_coefficient_mu     0.695
_shelx_estimated_absorpt_T_min    0.845
_shelx_estimated_absorpt_T_max    0.966
_exptl_absorpt_correction_type    ? 
_exptl_absorpt_correction_T_min   ? 
_exptl_absorpt_correction_T_max   ? 
_exptl_absorpt_process_details    ? 
 
_exptl_special_details
;
 ?
;
 
_diffrn_ambient_temperature       100(2)
_diffrn_radiation_wavelength      1.54178
_diffrn_radiation_type            CuK\a
_diffrn_source                    ?                       
_diffrn_measurement_device_type   ? 
_diffrn_measurement_method        ? 
_diffrn_detector_area_resol_mean  ? 
_diffrn_reflns_number             37369
_diffrn_reflns_av_unetI/netI      0.0194
_diffrn_reflns_av_R_equivalents   0.0418
_diffrn_reflns_limit_h_min        -9
_diffrn_reflns_limit_h_max        9
_diffrn_reflns_limit_k_min        -17
_diffrn_reflns_limit_k_max        17
_diffrn_reflns_limit_l_min        -19
_diffrn_reflns_limit_l_max        19
_diffrn_reflns_theta_min          4.065
_diffrn_reflns_theta_max          68.323
_diffrn_reflns_theta_full         67.679
_diffrn_measured_fraction_theta_max   0.998
_diffrn_measured_fraction_theta_full  0.999
_diffrn_reflns_Laue_measured_fraction_max    0.998
_diffrn_reflns_Laue_measured_fraction_full   0.999
_diffrn_reflns_point_group_measured_fraction_max   0.998
_diffrn_reflns_point_group_measured_fraction_full  1.000
_reflns_number_total              3333
_reflns_number_gt                 3236
_reflns_threshold_expression      'I > 2\s(I)'
_reflns_Friedel_coverage          0.730
_reflns_Friedel_fraction_max      0.997
_reflns_Friedel_fraction_full     1.000
 
_reflns_special_details
;
 Reflections were merged by SHELXL according to the crystal
 class for the calculation of statistics and refinement.
 
 _reflns_Friedel_fraction is defined as the number of unique
 Friedel pairs measured divided by the number that would be
 possible theoretically, ignoring centric projections and
 systematic absences.
;
 
_computing_data_collection        ?
_computing_cell_refinement        ?
_computing_data_reduction         ?
_computing_structure_solution     ?
_computing_structure_refinement   'SHELXL-2012 (Sheldrick, 2012)'
_computing_molecular_graphics     ?
_computing_publication_material   ?
 
_refine_special_details
;
 ?
;
_refine_ls_structure_factor_coef  Fsqd
_refine_ls_matrix_type            full
_refine_ls_weighting_scheme       calc
_refine_ls_weighting_details
;
 w=1/[\s^2^(Fo^2^)+(0.0399P)^2^+0.2790P]
 where P=(Fo^2^+2Fc^2^)/3
;
_atom_sites_solution_primary      ?
_atom_sites_solution_secondary    ?
_atom_sites_solution_hydrogens    difmap
_refine_ls_hydrogen_treatment     refall
_refine_ls_extinction_method      none
_refine_ls_extinction_coef        .
_refine_ls_abs_structure_details
;
 Flack x determined using 1351 quotients [(I+)-(I-)]/[(I+)+(I-)]
 (Parsons and Flack (2004), Acta Cryst. A60, s61).
;
_refine_ls_abs_structure_Flack    -0.07(6)
_chemical_absolute_configuration  ?
_refine_ls_number_reflns          3333
_refine_ls_number_parameters      339
_refine_ls_number_restraints      0
_refine_ls_R_factor_all           0.0273
_refine_ls_R_factor_gt            0.0260
_refine_ls_wR_factor_ref          0.0676
_refine_ls_wR_factor_gt           0.0664
_refine_ls_goodness_of_fit_ref    1.057
_refine_ls_restrained_S_all       1.057
_refine_ls_shift/su_max           0.001
_refine_ls_shift/su_mean          0.000
 
loop_
 _atom_site_label
 _atom_site_type_symbol
 _atom_site_fract_x
 _atom_site_fract_y
 _atom_site_fract_z
 _atom_site_U_iso_or_equiv
 _atom_site_adp_type
 _atom_site_occupancy
 _atom_site_site_symmetry_order  
 _atom_site_calc_flag
 _atom_site_refinement_flags_posn
 _atom_site_refinement_flags_adp
 _atom_site_refinement_flags_occupancy
 _atom_site_disorder_assembly
 _atom_site_disorder_group
C1 C 0.4275(3) 0.19765(16) 0.56465(12) 0.0346(5) Uani 1 1 d . . . . .
H1A H 0.554(4) 0.1897(19) 0.5501(16) 0.049(7) Uiso 1 1 d . . . . .
H1B H 0.382(4) 0.2399(19) 0.5239(15) 0.047(7) Uiso 1 1 d . . . . .
H1C H 0.372(3) 0.1348(17) 0.5598(14) 0.039(6) Uiso 1 1 d . . . . .
C2 C 0.4018(3) 0.24047(13) 0.64857(11) 0.0259(4) Uani 1 1 d . . . . .
H2A H 0.274(3) 0.2605(15) 0.6548(12) 0.025(5) Uiso 1 1 d . . . . .
H2B H 0.468(3) 0.3005(14) 0.6509(12) 0.023(5) Uiso 1 1 d . . . . .
C3 C 0.4563(2) 0.17927(11) 0.72139(10) 0.0201(4) Uani 1 1 d . . . . .
C4 C 0.6373(2) 0.13535(12) 0.70941(11) 0.0221(4) Uani 1 1 d . . . . .
H4A H 0.659(3) 0.0884(15) 0.7544(13) 0.029(6) Uiso 1 1 d . . . . .
H4B H 0.638(3) 0.0998(15) 0.6567(13) 0.028(5) Uiso 1 1 d . . . . .
C5 C 0.7827(2) 0.20792(12) 0.71141(11) 0.0236(4) Uani 1 1 d . . . . .
H5A H 0.771(2) 0.2501(13) 0.6649(11) 0.015(4) Uiso 1 1 d . . . . .
H5B H 0.902(3) 0.1794(14) 0.7062(12) 0.024(5) Uiso 1 1 d . . . . .
C6 C 0.7780(2) 0.26046(12) 0.79145(11) 0.0223(4) Uani 1 1 d . . . . .
H6A H 0.800(3) 0.2169(13) 0.8382(12) 0.020(5) Uiso 1 1 d . . . . .
H6B H 0.868(3) 0.3103(14) 0.7937(12) 0.023(5) Uiso 1 1 d . . . . .
N7 N 0.60714(19) 0.30702(9) 0.80173(9) 0.0202(3) Uani 1 1 d . . . . .
C8 C 0.5987(2) 0.35841(11) 0.87972(11) 0.0237(4) Uani 1 1 d . . . . .
H8A H 0.489(3) 0.3904(15) 0.8797(13) 0.028(5) Uiso 1 1 d . . . . .
H8B H 0.687(3) 0.4099(14) 0.8799(12) 0.022(5) Uiso 1 1 d . . . . .
C9 C 0.6211(3) 0.29888(13) 0.95661(11) 0.0256(4) Uani 1 1 d . . . . .
H9A H 0.749(3) 0.2882(14) 0.9709(13) 0.029(5) Uiso 1 1 d . . . . .
H9B H 0.567(3) 0.3329(15) 1.0031(14) 0.029(5) Uiso 1 1 d . . . . .
C10 C 0.5378(2) 0.20635(12) 0.94482(10) 0.0204(3) Uani 1 1 d . . . . .
C11 C 0.5337(2) 0.12632(12) 0.99617(10) 0.0209(3) Uani 1 1 d . . . . .
C12 C 0.5907(2) 0.10833(14) 1.07565(11) 0.0246(4) Uani 1 1 d . . . . .
H12 H 0.643(3) 0.1587(15) 1.1061(13) 0.026(5) Uiso 1 1 d . . . . .
C13 C 0.5692(2) 0.02052(13) 1.10703(11) 0.0282(4) Uani 1 1 d . . . . .
H13 H 0.607(3) 0.0070(15) 1.1623(13) 0.029(5) Uiso 1 1 d . . . . .
C14 C 0.4925(2) -0.05005(13) 1.06108(11) 0.0278(4) Uani 1 1 d . . . . .
H14 H 0.476(3) -0.1132(17) 1.0855(14) 0.035(6) Uiso 1 1 d . . . . .
C15 C 0.4340(2) -0.03452(13) 0.98251(11) 0.0248(4) Uani 1 1 d . . . . .
H15 H 0.382(3) -0.0848(15) 0.9485(13) 0.030(5) Uiso 1 1 d . . . . .
C16 C 0.4545(2) 0.05430(11) 0.95119(10) 0.0203(3) Uani 1 1 d . . . . .
N17 N 0.41098(18) 0.08991(9) 0.87565(8) 0.0183(3) Uani 1 1 d . . . . .
C18 C 0.4638(2) 0.18156(11) 0.87313(10) 0.0181(3) Uani 1 1 d . . . . .
C19 C 0.4586(2) 0.24014(11) 0.79844(10) 0.0190(3) Uani 1 1 d . . . . .
H19 H 0.345(3) 0.2802(13) 0.8008(12) 0.020(5) Uiso 1 1 d . . . . .
C20 C 0.3123(2) 0.10589(12) 0.73553(10) 0.0205(4) Uani 1 1 d . . . . .
H20A H 0.200(3) 0.1386(14) 0.7461(12) 0.021(5) Uiso 1 1 d . . . . .
H20B H 0.294(3) 0.0693(14) 0.6837(12) 0.024(5) Uiso 1 1 d . . . . .
C21 C 0.3410(2) 0.03847(11) 0.80739(10) 0.0192(3) Uani 1 1 d . . . . .
O22 O 0.46004(16) -0.03243(8) 0.78989(7) 0.0218(3) Uani 1 1 d . . . . .
H22 H 0.412(4) -0.078(2) 0.7711(18) 0.054(8) Uiso 1 1 d . . . . .
C23 C 0.1623(2) -0.00441(12) 0.83193(10) 0.0203(4) Uani 1 1 d . . . . .
O24 O 0.1269(2) -0.08374(9) 0.82050(10) 0.0406(4) Uani 1 1 d . . . . .
O25 O 0.05545(17) 0.05593(9) 0.86621(8) 0.0299(3) Uani 1 1 d . . . . .
C26 C -0.1095(3) 0.01734(14) 0.89467(14) 0.0323(4) Uani 1 1 d . . . . .
H26A H -0.175(4) -0.0103(18) 0.8512(17) 0.046(7) Uiso 1 1 d . . . . .
H26B H -0.178(4) 0.068(2) 0.9158(17) 0.058(8) Uiso 1 1 d . . . . .
H26C H -0.088(3) -0.0326(18) 0.9326(15) 0.039(6) Uiso 1 1 d . . . . .
 
loop_
 _atom_site_aniso_label
 _atom_site_aniso_U_11
 _atom_site_aniso_U_22
 _atom_site_aniso_U_33
 _atom_site_aniso_U_23
 _atom_site_aniso_U_13
 _atom_site_aniso_U_12
C1 0.0415(12) 0.0393(11) 0.0231(9) 0.0037(8) -0.0030(9) -0.0094(10)
C2 0.0274(9) 0.0268(9) 0.0234(9) 0.0035(7) -0.0038(7) -0.0023(8)
C3 0.0220(8) 0.0205(8) 0.0179(8) -0.0006(6) -0.0006(7) -0.0010(7)
C4 0.0227(8) 0.0219(8) 0.0216(8) -0.0021(7) 0.0030(7) 0.0007(7)
C5 0.0206(9) 0.0245(8) 0.0258(9) 0.0009(8) 0.0039(7) 0.0006(7)
C6 0.0183(8) 0.0220(8) 0.0266(9) 0.0023(8) -0.0001(7) -0.0012(7)
N7 0.0192(7) 0.0186(6) 0.0229(7) -0.0011(6) 0.0005(6) -0.0013(6)
C8 0.0241(9) 0.0198(8) 0.0273(9) -0.0034(7) 0.0010(7) -0.0015(7)
C9 0.0298(10) 0.0249(8) 0.0222(8) -0.0035(7) -0.0017(7) -0.0054(8)
C10 0.0180(8) 0.0234(8) 0.0196(8) -0.0021(7) 0.0017(6) 0.0000(7)
C11 0.0157(8) 0.0253(8) 0.0216(8) -0.0024(7) 0.0016(7) 0.0036(7)
C12 0.0189(8) 0.0332(9) 0.0216(8) -0.0026(7) -0.0007(7) 0.0028(7)
C13 0.0260(9) 0.0381(10) 0.0204(8) 0.0049(7) -0.0006(7) 0.0097(8)
C14 0.0296(9) 0.0268(9) 0.0270(9) 0.0055(7) 0.0028(7) 0.0063(8)
C15 0.0262(9) 0.0224(8) 0.0258(8) 0.0012(7) 0.0018(7) 0.0029(7)
C16 0.0174(7) 0.0244(8) 0.0191(7) 0.0001(7) 0.0007(6) 0.0025(7)
N17 0.0199(7) 0.0178(6) 0.0174(6) -0.0008(5) -0.0015(5) -0.0012(5)
C18 0.0152(7) 0.0187(8) 0.0205(8) -0.0020(6) 0.0017(7) -0.0002(6)
C19 0.0171(7) 0.0187(7) 0.0213(8) -0.0015(7) 0.0002(7) 0.0009(6)
C20 0.0199(9) 0.0213(8) 0.0202(8) -0.0005(7) -0.0015(6) -0.0008(7)
C21 0.0185(7) 0.0183(7) 0.0207(8) -0.0030(6) -0.0004(6) 0.0001(7)
O22 0.0197(6) 0.0182(6) 0.0276(6) -0.0045(5) 0.0009(5) 0.0007(5)
C23 0.0210(8) 0.0204(8) 0.0196(8) -0.0015(6) -0.0007(6) 0.0000(6)
O24 0.0332(7) 0.0240(7) 0.0647(10) -0.0132(6) 0.0191(7) -0.0083(6)
O25 0.0205(6) 0.0240(6) 0.0451(8) -0.0060(6) 0.0081(6) -0.0003(5)
C26 0.0228(9) 0.0321(10) 0.0420(11) -0.0006(9) 0.0081(9) -0.0004(8)
 
_geom_special_details
;
 All esds (except the esd in the dihedral angle between two l.s. planes)
 are estimated using the full covariance matrix.  The cell esds are taken
 into account individually in the estimation of esds in distances, angles
 and torsion angles; correlations between esds in cell parameters are only
 used when they are defined by crystal symmetry.  An approximate (isotropic)
 treatment of cell esds is used for estimating esds involving l.s. planes.
;
 
loop_
 _geom_bond_atom_site_label_1
 _geom_bond_atom_site_label_2
 _geom_bond_distance
 _geom_bond_site_symmetry_2
 _geom_bond_publ_flag
C1 C2 1.530(3) . ?
C1 H1A 1.00(3) . ?
C1 H1B 0.97(3) . ?
C1 H1C 1.01(3) . ?
C2 C3 1.549(2) . ?
C2 H2A 1.03(2) . ?
C2 H2B 1.01(2) . ?
C3 C4 1.534(2) . ?
C3 C20 1.545(2) . ?
C3 C19 1.546(2) . ?
C4 C5 1.527(2) . ?
C4 H4A 1.02(2) . ?
C4 H4B 1.01(2) . ?
C5 C6 1.524(3) . ?
C5 H5A 0.98(2) . ?
C5 H5B 1.01(2) . ?
C6 N7 1.478(2) . ?
C6 H6A 1.01(2) . ?
C6 H6B 1.00(2) . ?
N7 C8 1.488(2) . ?
N7 C19 1.491(2) . ?
C8 C9 1.543(3) . ?
C8 H8A 0.96(2) . ?
C8 H8B 1.00(2) . ?
C9 C10 1.494(2) . ?
C9 H9A 1.02(2) . ?
C9 H9B 1.00(2) . ?
C10 C18 1.359(2) . ?
C10 C11 1.434(2) . ?
C11 C12 1.406(2) . ?
C11 C16 1.415(2) . ?
C12 C13 1.381(3) . ?
C12 H12 0.97(2) . ?
C13 C14 1.399(3) . ?
C13 H13 0.98(2) . ?
C14 C15 1.390(3) . ?
C14 H14 1.01(2) . ?
C15 C16 1.393(3) . ?
C15 H15 1.00(2) . ?
C16 N17 1.389(2) . ?
N17 C18 1.386(2) . ?
N17 C21 1.452(2) . ?
C18 C19 1.496(2) . ?
C19 H19 1.04(2) . ?
C20 C21 1.551(2) . ?
C20 H20A 1.00(2) . ?
C20 H20B 1.02(2) . ?
C21 O22 1.400(2) . ?
C21 C23 1.553(2) . ?
O22 H22 0.82(3) . ?
C23 O24 1.193(2) . ?
C23 O25 1.321(2) . ?
O25 C26 1.455(2) . ?
C26 H26A 0.96(3) . ?
C26 H26B 0.97(3) . ?
C26 H26C 0.97(3) . ?
 
loop_
 _geom_angle_atom_site_label_1
 _geom_angle_atom_site_label_2
 _geom_angle_atom_site_label_3
 _geom_angle
 _geom_angle_site_symmetry_1
 _geom_angle_site_symmetry_3
 _geom_angle_publ_flag
C2 C1 H1A 112.9(16) . . ?
C2 C1 H1B 109.0(16) . . ?
H1A C1 H1B 105(2) . . ?
C2 C1 H1C 112.5(14) . . ?
H1A C1 H1C 107(2) . . ?
H1B C1 H1C 111(2) . . ?
C1 C2 C3 115.90(16) . . ?
C1 C2 H2A 109.1(11) . . ?
C3 C2 H2A 109.9(12) . . ?
C1 C2 H2B 108.6(12) . . ?
C3 C2 H2B 109.1(12) . . ?
H2A C2 H2B 103.5(17) . . ?
C4 C3 C20 112.11(13) . . ?
C4 C3 C19 109.34(14) . . ?
C20 C3 C19 105.94(13) . . ?
C4 C3 C2 112.23(14) . . ?
C20 C3 C2 108.55(14) . . ?
C19 C3 C2 108.43(13) . . ?
C5 C4 C3 111.57(14) . . ?
C5 C4 H4A 109.0(13) . . ?
C3 C4 H4A 109.1(13) . . ?
C5 C4 H4B 111.4(13) . . ?
C3 C4 H4B 109.0(13) . . ?
H4A C4 H4B 106.7(17) . . ?
C6 C5 C4 110.10(14) . . ?
C6 C5 H5A 111.4(11) . . ?
C4 C5 H5A 110.1(11) . . ?
C6 C5 H5B 107.5(12) . . ?
C4 C5 H5B 112.1(12) . . ?
H5A C5 H5B 105.6(16) . . ?
N7 C6 C5 110.32(14) . . ?
N7 C6 H6A 110.1(12) . . ?
C5 C6 H6A 110.4(11) . . ?
N7 C6 H6B 105.8(12) . . ?
C5 C6 H6B 112.2(12) . . ?
H6A C6 H6B 107.9(17) . . ?
C6 N7 C8 111.41(14) . . ?
C6 N7 C19 111.81(13) . . ?
C8 N7 C19 108.81(13) . . ?
N7 C8 C9 115.37(14) . . ?
N7 C8 H8A 106.2(13) . . ?
C9 C8 H8A 111.5(13) . . ?
N7 C8 H8B 110.2(12) . . ?
C9 C8 H8B 109.7(12) . . ?
H8A C8 H8B 103.2(17) . . ?
C10 C9 C8 110.20(14) . . ?
C10 C9 H9A 107.7(12) . . ?
C8 C9 H9A 112.4(12) . . ?
C10 C9 H9B 111.5(13) . . ?
C8 C9 H9B 108.2(13) . . ?
H9A C9 H9B 106.8(18) . . ?
C18 C10 C11 107.02(14) . . ?
C18 C10 C9 121.75(15) . . ?
C11 C10 C9 130.89(15) . . ?
C12 C11 C16 119.06(17) . . ?
C12 C11 C10 133.90(17) . . ?
C16 C11 C10 107.04(14) . . ?
C13 C12 C11 118.88(17) . . ?
C13 C12 H12 123.0(12) . . ?
C11 C12 H12 118.1(13) . . ?
C12 C13 C14 121.11(17) . . ?
C12 C13 H13 119.9(13) . . ?
C14 C13 H13 119.0(13) . . ?
C15 C14 C13 121.49(17) . . ?
C15 C14 H14 118.7(13) . . ?
C13 C14 H14 119.8(13) . . ?
C14 C15 C16 117.33(17) . . ?
C14 C15 H15 122.3(12) . . ?
C16 C15 H15 120.4(12) . . ?
N17 C16 C15 130.38(16) . . ?
N17 C16 C11 107.48(14) . . ?
C15 C16 C11 122.12(16) . . ?
C18 N17 C16 108.17(13) . . ?
C18 N17 C21 125.00(13) . . ?
C16 N17 C21 126.48(14) . . ?
C10 C18 N17 110.29(14) . . ?
C10 C18 C19 125.39(15) . . ?
N17 C18 C19 123.94(14) . . ?
N7 C19 C18 108.48(13) . . ?
N7 C19 C3 114.06(14) . . ?
C18 C19 C3 110.85(13) . . ?
N7 C19 H19 105.7(11) . . ?
C18 C19 H19 107.8(11) . . ?
C3 C19 H19 109.7(11) . . ?
C3 C20 C21 116.51(14) . . ?
C3 C20 H20A 108.3(12) . . ?
C21 C20 H20A 106.7(11) . . ?
C3 C20 H20B 109.0(12) . . ?
C21 C20 H20B 109.6(11) . . ?
H20A C20 H20B 106.2(16) . . ?
O22 C21 N17 107.25(13) . . ?
O22 C21 C20 113.21(13) . . ?
N17 C21 C20 108.88(13) . . ?
O22 C21 C23 109.39(13) . . ?
N17 C21 C23 108.99(13) . . ?
C20 C21 C23 109.03(13) . . ?
C21 O22 H22 112(2) . . ?
O24 C23 O25 124.26(17) . . ?
O24 C23 C21 122.76(16) . . ?
O25 C23 C21 112.98(14) . . ?
C23 O25 C26 114.78(14) . . ?
O25 C26 H26A 111.7(16) . . ?
O25 C26 H26B 107.1(18) . . ?
H26A C26 H26B 108(2) . . ?
O25 C26 H26C 110.2(15) . . ?
H26A C26 H26C 105(2) . . ?
H26B C26 H26C 115(2) . . ?
 
loop_
 _geom_torsion_atom_site_label_1
 _geom_torsion_atom_site_label_2
 _geom_torsion_atom_site_label_3
 _geom_torsion_atom_site_label_4
 _geom_torsion
 _geom_torsion_site_symmetry_1
 _geom_torsion_site_symmetry_2
 _geom_torsion_site_symmetry_3
 _geom_torsion_site_symmetry_4
 _geom_torsion_publ_flag
C1 C2 C3 C4 47.2(2) . . . . ?
C1 C2 C3 C20 -77.22(19) . . . . ?
C1 C2 C3 C19 168.13(16) . . . . ?
C20 C3 C4 C5 -169.31(14) . . . . ?
C19 C3 C4 C5 -52.13(18) . . . . ?
C2 C3 C4 C5 68.22(18) . . . . ?
C3 C4 C5 C6 57.78(19) . . . . ?
C4 C5 C6 N7 -59.61(18) . . . . ?
C5 C6 N7 C8 179.66(13) . . . . ?
C5 C6 N7 C19 57.65(17) . . . . ?
C6 N7 C8 C9 -60.54(19) . . . . ?
C19 N7 C8 C9 63.19(19) . . . . ?
N7 C8 C9 C10 -35.6(2) . . . . ?
C8 C9 C10 C18 3.2(2) . . . . ?
C8 C9 C10 C11 175.62(17) . . . . ?
C18 C10 C11 C12 179.41(18) . . . . ?
C9 C10 C11 C12 6.2(3) . . . . ?
C18 C10 C11 C16 0.05(19) . . . . ?
C9 C10 C11 C16 -173.19(18) . . . . ?
C16 C11 C12 C13 0.7(2) . . . . ?
C10 C11 C12 C13 -178.62(18) . . . . ?
C11 C12 C13 C14 0.2(3) . . . . ?
C12 C13 C14 C15 -0.5(3) . . . . ?
C13 C14 C15 C16 -0.1(3) . . . . ?
C14 C15 C16 N17 179.32(17) . . . . ?
C14 C15 C16 C11 1.0(3) . . . . ?
C12 C11 C16 N17 -179.96(14) . . . . ?
C10 C11 C16 N17 -0.49(19) . . . . ?
C12 C11 C16 C15 -1.3(3) . . . . ?
C10 C11 C16 C15 178.21(15) . . . . ?
C15 C16 N17 C18 -177.81(18) . . . . ?
C11 C16 N17 C18 0.74(18) . . . . ?
C15 C16 N17 C21 -4.3(3) . . . . ?
C11 C16 N17 C21 174.21(14) . . . . ?
C11 C10 C18 N17 0.42(19) . . . . ?
C9 C10 C18 N17 174.41(15) . . . . ?
C11 C10 C18 C19 -172.70(15) . . . . ?
C9 C10 C18 C19 1.3(3) . . . . ?
C16 N17 C18 C10 -0.74(18) . . . . ?
C21 N17 C18 C10 -174.32(14) . . . . ?
C16 N17 C18 C19 172.50(15) . . . . ?
C21 N17 C18 C19 -1.1(2) . . . . ?
C6 N7 C19 C18 69.78(16) . . . . ?
C8 N7 C19 C18 -53.70(16) . . . . ?
C6 N7 C19 C3 -54.28(18) . . . . ?
C8 N7 C19 C3 -177.77(13) . . . . ?
C10 C18 C19 N7 24.8(2) . . . . ?
N17 C18 C19 N7 -147.47(15) . . . . ?
C10 C18 C19 C3 150.71(17) . . . . ?
N17 C18 C19 C3 -21.5(2) . . . . ?
C4 C3 C19 N7 50.59(17) . . . . ?
C20 C3 C19 N7 171.59(13) . . . . ?
C2 C3 C19 N7 -72.06(17) . . . . ?
C4 C3 C19 C18 -72.19(17) . . . . ?
C20 C3 C19 C18 48.80(17) . . . . ?
C2 C3 C19 C18 165.15(14) . . . . ?
C4 C3 C20 C21 56.55(19) . . . . ?
C19 C3 C20 C21 -62.64(18) . . . . ?
C2 C3 C20 C21 -178.91(14) . . . . ?
C18 N17 C21 O22 115.35(16) . . . . ?
C16 N17 C21 O22 -57.1(2) . . . . ?
C18 N17 C21 C20 -7.5(2) . . . . ?
C16 N17 C21 C20 -179.91(14) . . . . ?
C18 N17 C21 C23 -126.33(16) . . . . ?
C16 N17 C21 C23 61.3(2) . . . . ?
C3 C20 C21 O22 -78.35(18) . . . . ?
C3 C20 C21 N17 40.85(19) . . . . ?
C3 C20 C21 C23 159.65(14) . . . . ?
O22 C21 C23 O24 -14.1(2) . . . . ?
N17 C21 C23 O24 -131.05(19) . . . . ?
C20 C21 C23 O24 110.2(2) . . . . ?
O22 C21 C23 O25 166.02(14) . . . . ?
N17 C21 C23 O25 49.04(18) . . . . ?
C20 C21 C23 O25 -69.69(18) . . . . ?
O24 C23 O25 C26 3.7(3) . . . . ?
C21 C23 O25 C26 -176.41(15) . . . . ?
 
_refine_diff_density_max    0.128
_refine_diff_density_min   -0.154
_refine_diff_density_rms    0.033

_shelxl_version_number 2012-9

_shelx_res_file
;
TITL A0030a in P2(1)2(1)2(1) [#0030] [BA013832A-NX-1] [THF]
CELL 1.54178   7.633  14.455  16.504  90.000  90.000  90.000
ZERR    4.00   0.002   0.004   0.004   0.000   0.000   0.000
LATT -1
SYMM 0.5-X, -Y, 0.5+Z
SYMM -X, 0.5+Y, 0.5-Z
SYMM 0.5+X, 0.5-Y, -Z
SFAC C  H  N  O
UNIT 84 104 8 12
L.S. 4
ACTA
BOND $H
FMAP 2
PLAN 5
SIZE 0.25 0.16 0.05
CONF
WPDB -1
HTAB
TEMP -173
WGHT    0.039900    0.279000
FVAR       0.64750
C1    1    0.427524    0.197649    0.564647    11.00000    0.04145    0.03930 =
         0.02307    0.00371   -0.00305   -0.00943
H1A   2    0.553583    0.189677    0.550056    11.00000    0.04938
H1B   2    0.381949    0.239896    0.523939    11.00000    0.04669
H1C   2    0.371616    0.134818    0.559837    11.00000    0.03900
C2    1    0.401793    0.240472    0.648570    11.00000    0.02740    0.02683 =
         0.02335    0.00354   -0.00380   -0.00229
H2A   2    0.273585    0.260488    0.654764    11.00000    0.02470
H2B   2    0.468291    0.300506    0.650897    11.00000    0.02292
C3    1    0.456301    0.179270    0.721393    11.00000    0.02199    0.02053 =
         0.01793   -0.00056   -0.00063   -0.00104
C4    1    0.637340    0.135353    0.709411    11.00000    0.02267    0.02193 =
         0.02158   -0.00212    0.00297    0.00066
H4A   2    0.658786    0.088417    0.754358    11.00000    0.02940
H4B   2    0.637877    0.099780    0.656675    11.00000    0.02778
C5    1    0.782731    0.207922    0.711406    11.00000    0.02055    0.02454 =
         0.02584    0.00089    0.00390    0.00055
H5A   2    0.771124    0.250140    0.664874    11.00000    0.01505
H5B   2    0.902470    0.179383    0.706178    11.00000    0.02448
C6    1    0.778022    0.260456    0.791448    11.00000    0.01834    0.02196 =
         0.02665    0.00235   -0.00013   -0.00123
H6A   2    0.800101    0.216921    0.838223    11.00000    0.02012
H6B   2    0.867739    0.310342    0.793710    11.00000    0.02335
N7    3    0.607141    0.307018    0.801727    11.00000    0.01915    0.01857 =
         0.02291   -0.00112    0.00047   -0.00133
C8    1    0.598704    0.358405    0.879722    11.00000    0.02406    0.01984 =
         0.02725   -0.00343    0.00097   -0.00149
H8A   2    0.488741    0.390414    0.879740    11.00000    0.02833
H8B   2    0.686693    0.409908    0.879939    11.00000    0.02248
C9    1    0.621074    0.298879    0.956606    11.00000    0.02978    0.02493 =
         0.02221   -0.00348   -0.00168   -0.00542
H9A   2    0.749469    0.288231    0.970923    11.00000    0.02859
H9B   2    0.567493    0.332879    1.003114    11.00000    0.02865
C10   1    0.537827    0.206347    0.944822    11.00000    0.01804    0.02340 =
         0.01963   -0.00207    0.00168    0.00002
C11   1    0.533714    0.126323    0.996166    11.00000    0.01575    0.02528 =
         0.02163   -0.00244    0.00156    0.00359
C12   1    0.590733    0.108333    1.075654    11.00000    0.01892    0.03325 =
         0.02157   -0.00263   -0.00074    0.00282
H12   2    0.642993    0.158701    1.106082    11.00000    0.02611
C13   1    0.569196    0.020524    1.107031    11.00000    0.02602    0.03811 =
         0.02042    0.00490   -0.00058    0.00975
H13   2    0.607311    0.007005    1.162266    11.00000    0.02940
C14   1    0.492511   -0.050047    1.061083    11.00000    0.02960    0.02684 =
         0.02700    0.00549    0.00279    0.00633
H14   2    0.475948   -0.113238    1.085531    11.00000    0.03519
C15   1    0.434004   -0.034522    0.982510    11.00000    0.02616    0.02245 =
         0.02584    0.00120    0.00183    0.00291
H15   2    0.382372   -0.084809    0.948474    11.00000    0.02978
C16   1    0.454456    0.054298    0.951194    11.00000    0.01738    0.02441 =
         0.01914    0.00007    0.00074    0.00245
N17   3    0.410984    0.089909    0.875655    11.00000    0.01987    0.01776 =
         0.01738   -0.00077   -0.00145   -0.00118
C18   1    0.463822    0.181564    0.873131    11.00000    0.01516    0.01869 =
         0.02046   -0.00204    0.00171   -0.00021
C19   1    0.458648    0.240137    0.798438    11.00000    0.01707    0.01870 =
         0.02127   -0.00150    0.00016    0.00092
H19   2    0.345161    0.280160    0.800758    11.00000    0.02000
C20   1    0.312291    0.105888    0.735533    11.00000    0.01992    0.02131 =
         0.02017   -0.00051   -0.00152   -0.00083
H20A  2    0.199817    0.138627    0.746059    11.00000    0.02139
H20B  2    0.294464    0.069288    0.683689    11.00000    0.02411
C21   1    0.341035    0.038466    0.807392    11.00000    0.01850    0.01829 =
         0.02073   -0.00301   -0.00041    0.00013
O22   4    0.460038   -0.032434    0.789885    11.00000    0.01969    0.01817 =
         0.02761   -0.00451    0.00091    0.00066
H22   2    0.412323   -0.078109    0.771075    11.00000    0.05426
C23   1    0.162254   -0.004415    0.831932    11.00000    0.02097    0.02037 =
         0.01959   -0.00147   -0.00067   -0.00001
O24   4    0.126941   -0.083739    0.820503    11.00000    0.03317    0.02403 =
         0.06471   -0.01315    0.01908   -0.00833
O25   4    0.055449    0.055931    0.866213    11.00000    0.02053    0.02396 =
         0.04511   -0.00604    0.00811   -0.00033
C26   1   -0.109534    0.017340    0.894665    11.00000    0.02281    0.03209 =
         0.04198   -0.00060    0.00813   -0.00043
H26A  2   -0.175368   -0.010267    0.851178    11.00000    0.04592
H26B  2   -0.178204    0.068238    0.915796    11.00000    0.05828
H26C  2   -0.087777   -0.032579    0.932628    11.00000    0.03923
HKLF 4

REM  A0030a in P2(1)2(1)2(1) [#0030] [BA013832A-NX-1] [THF]
REM R1 =  0.0260 for    3236 Fo > 4sig(Fo)  and  0.0273 for all    3333 data
REM    339 parameters refined using      0 restraints

END

WGHT      0.0399      0.2790

REM Instructions for potential hydrogen bonds
EQIV $1 -x+1, y+1/2, -z+3/2
HTAB C5 O24_$1
HTAB C6 O24_$1
EQIV $2 -x+1, y-1/2, -z+3/2
HTAB O22 N7_$2

REM Highest difference peak  0.128,  deepest hole -0.154,  1-sigma level  0.033
Q1    1   0.5500  0.1580  0.7132  11.00000  0.05    0.13
Q2    1   0.5665  0.1216  1.0360  11.00000  0.05    0.12
Q3    1   0.6368  0.0583  1.0753  11.00000  0.05    0.12
Q4    1   0.5958  0.3314  0.9201  11.00000  0.05    0.12
Q5    1   0.4635  0.2067  0.9157  11.00000  0.05    0.12
;
_shelx_res_checksum   66396

_shelx_hkl_file
;
  -1   0   0  0.4562  0.6479
   1   0   0  0.4911  0.7261
  -1   0   0  0.6638  0.5919
   1   0   0  1.6194  0.6629
   2   0   0 9543.71  485.41
  -2   0   0 9873.19  495.63
  -2   0   0 9999.00  479.02
   2   0   0 9934.21  480.69
  -3   0   0  1.9723  1.2417
   3   0   0  3.4006  1.5802
   3   0   0  1.0740  1.1613
   4   0   0  687.02   34.94
   4   0   0  660.81   34.81
  -4   0   0  716.21   35.53
  -4   0   0  642.09   34.20
   5   0   0 -0.0025  1.3934
   5   0   0  -2.015   1.963
  -5   0   0 -0.6565  1.0384
  -5   0   0  0.3820  1.8814
  -5   0   0 -0.9330  1.2129
  -5   0   0 -0.5264  1.0249
   5   0   0  -1.083   1.115
   5   0   0  -3.660   2.094
  -5   0   0  0.2032  1.0014
   6   0   0  332.05   19.98
  -6   0   0  332.87   14.34
   6   0   0  328.27   14.86
   6   0   0  335.01   15.10
  -6   0   0  307.08   14.27
   6   0   0  292.18   19.03
  -6   0   0  296.40   14.52
  -6   0   0  325.06   14.57
  -7   0   0  -1.822   1.638
   7   0   0 -0.2512  1.6873
  -7   0   0  -1.302   1.533
   7   0   0 -0.2456  1.6683
   7   0   0 -0.9626  3.3224
  -7   0   0 -0.9212  1.3002
  -8   0   0  68.642   4.614
   8   0   0  79.545   4.913
   8   0   0  78.183   4.881
  -8   0   0  79.841   4.830
   9   0   0  0.1502  1.1989
  -9   0   0  0.3775  1.3301
   9   0   0 -0.0744  1.1735
   0   1   0  0.9630  0.4386
   0  -1   0  0.4460  0.3255
   0  -1   0  0.7121  0.2577
  -1   1   0 2956.01  142.41
   1   1   0 2731.12  141.71
   1  -1   0 2875.41  142.79
   1  -1   0 2836.86  140.76
   1   1   0 2835.38  141.37
  -1   1   0 3020.05  146.44
  -1  -1   0 2924.19  146.39
   1   1   0 2862.70  137.14
   2   1   0  43.419   3.254
   2   1   0  42.933   3.715
  -2   1   0  55.553   3.638
  -2  -1   0  44.845   3.223
  -2   1   0  51.311   3.512
   2  -1   0  49.038   3.652
   2  -1   0  44.822   3.694
  -2  -1   0  42.200   3.158
  -3  -1   0 1600.56   80.57
   3  -1   0 1598.13   77.94
   3   1   0 1648.52   78.23
  -3   1   0 1628.02   80.80
  -3   1   0 1630.09   78.39
   3  -1   0 1636.49   79.13
  -3  -1   0 1583.30   78.19
   3   1   0 1525.15   78.70
   4   1   0  129.85    8.72
  -4   1   0  141.68    9.10
   4   1   0  145.62    9.53
   4  -1   0  166.84    9.66
   4  -1   0  137.87    9.20
  -4   1   0  141.51    8.88
  -4  -1   0  135.45    8.58
  -4  -1   0  145.70    8.91
   5  -1   0  134.82    6.86
   5  -1   0  136.98    6.95
  -5   1   0  135.92    6.63
   5   1   0  117.44    6.53
  -5   1   0  125.24    6.47
  -5  -1   0  124.97    6.54
  -5   1   0  130.63    9.22
   5  -1   0  133.87    9.57
   5   1   0  126.30    6.76
  -5  -1   0  130.07    6.59
   5   1   0  129.32    6.89
   5  -1   0  144.24    9.99
   5   1   0  144.34   10.08
  -5   1   0  132.11    6.75
  -5   1   0  132.48    6.61
  -5  -1   0  127.26    6.44
   5   1   0  123.49    8.97
  -5  -1   0  138.66    9.06
  -6  -1   0  314.09   14.18
  -6  -1   0  330.33   14.58
   6   1   0  316.80   14.98
   6   1   0  319.25   14.77
   6   1   0  303.84   14.36
  -6   1   0  321.11   14.53
   6  -1   0  338.52   14.97
   6  -1   0  297.82   19.32
  -6  -1   0  327.98   14.57
  -6   1   0  321.84   14.53
   6  -1   0  328.24   14.89
  -6   1   0  326.02   14.41
   6   1   0  319.98   19.85
   6  -1   0  282.18   19.02
  -6   1   0  308.65   14.23
   7  -1   0  194.92   15.27
  -7  -1   0  200.78   10.49
   7  -1   0  211.79   10.31
   7   1   0  216.50   10.86
   7   1   0  232.74   11.18
   7   1   0  207.23   15.84
  -7   1   0  210.92   10.65
  -7   1   0  218.71   10.39
   7  -1   0  226.18   11.06
  -7  -1   0  223.54   10.37
   7  -1   0  233.94   11.04
  -7   1   0  226.84   10.71
  -7  -1   0  228.42   10.74
   8   1   0  6.6415  2.0685
  -8   1   0  7.2494  1.8502
  -8  -1   0  3.7111  1.6871
  -8   1   0  8.5968  1.9195
  -8   1   0  5.3073  1.8189
  -8  -1   0  6.3371  1.7871
   8  -1   0  3.2231  1.8109
   8   1   0  6.4378  1.7756
   9  -1   0  4.5521  1.2730
  -9   1   0  3.2639  1.4717
  -9  -1   0  5.8303  1.3719
   9   1   0  3.8935  1.3696
   0  -2   0  161.07    8.57
   0   2   0  158.37    7.93
   0  -2   0  162.16    8.18
   0   2   0  166.57    8.53
   1   2   0 2283.65  106.13
   1   2   0 2315.73  109.91
  -1   2   0 2211.18  107.33
   1  -2   0 2198.29  106.80
   1  -2   0 2116.44  107.82
  -1  -2   0 2246.83  113.79
  -1   2   0 2196.89  110.53
   2  -2   0  762.03   36.64
  -2  -2   0  714.58   37.86
   2   2   0  682.86   36.74
   2   2   0  776.78   37.10
  -2   2   0  778.14   38.31
   2   2   0  718.01   36.91
   2  -2   0  779.07   37.52
  -2   2   0  792.92   37.15
  -3   2   0  108.83    6.86
   3  -2   0  123.39    7.37
   3   2   0  105.56    6.56
   3   2   0  104.78    7.19
  -3  -2   0  107.48    6.66
  -3  -2   0  102.39    6.50
  -3   2   0  108.08    7.05
   3  -2   0  106.58    6.86
   4   2   0  172.59   10.66
  -4  -2   0  153.33    9.54
  -4  -2   0  164.59    9.91
   4  -2   0  167.84   10.31
   4  -2   0  159.73   10.40
  -4   2   0  162.95    9.99
  -4   2   0  165.54   10.31
   4   2   0  151.97    9.62
   5   2   0  1.1999  1.4984
   5   2   0 -0.2598  1.1781
   5  -2   0  0.9228  2.4663
  -5   2   0 -0.4701  1.0160
   5   2   0  0.0043  2.0867
  -5  -2   0  0.7095  1.1509
  -5  -2   0  1.9409  1.3357
  -5   2   0  1.8143  1.4968
  -5   2   0 -0.4447  1.0753
   5  -2   0  5.1491  2.8044
  -5   2   0 -0.5018  1.4199
   5  -2   0  3.2324  1.3494
   5  -2   0  -1.490   1.288
  -5   2   0 -0.3282  1.2676
  -5   2   0 -0.0913  1.6627
  -5  -2   0 -0.0567  1.2835
   5   2   0  -1.610   1.114
  -5   2   0  0.8641  1.4153
  -6   2   0  82.721   4.785
   6   2   0  79.222   4.974
  -6   2   0  87.782   5.201
  -6  -2   0  83.936   4.952
   6  -2   0  74.015   7.451
  -6  -2   0  79.025   4.662
   6   2   0  77.453   5.314
  -6  -2   0  76.557   4.901
   6  -2   0  81.099   5.151
   6   2   0  83.948   5.080
   6  -2   0  75.548   7.455
   6  -2   0  76.007   5.041
   6   2   0  92.326   8.674
  -6   2   0  82.466   4.890
  -6   2   0  80.264   5.128
   7  -2   0  1.7407  1.8005
   7   2   0  1.7853  1.9235
   7   2   0  2.3214  1.5611
   7   2   0  2.7076  1.6446
   7  -2   0  0.2127  1.7395
  -7  -2   0  4.5326  1.9931
  -7  -2   0  3.8235  1.8167
  -7  -2   0  0.5111  1.5375
  -7   2   0  0.1883  1.6106
   7  -2   0  1.4323  1.5682
  -7   2   0  2.3020  1.5165
  -7   2   0  5.0959  1.8069
   8   2   0  51.287   3.885
  -8   2   0  42.624   3.630
  -8  -2   0  44.475   3.483
   8   2   0  51.912   3.783
   8  -2   0  53.749   3.700
  -8  -2   0  50.825   3.573
  -8   2   0  54.217   3.795
  -8   2   0  44.941   3.535
   8  -2   0  53.229   3.891
  -9  -2   0  67.489   3.749
   9  -2   0  64.780   3.802
  -9   2   0  68.829   3.836
   9   2   0  61.305   3.777
   0   3   0  1.2907  1.1201
   0  -3   0  0.4757  0.6810
   0   3   0  0.5950  0.6272
   0  -3   0  2.0800  0.9444
   1  -3   0  14.395   1.309
  -1   3   0  15.197   1.973
   1   3   0  13.296   1.630
  -1   3   0  14.791   1.964
   1  -3   0  18.784   1.853
   1   3   0  11.127   1.757
  -1  -3   0  13.225   1.594
  -2  -3   0  339.26   18.48
  -2   3   0  369.02   19.07
   2   3   0  364.28   18.38
   2   3   0  313.97   17.50
   2  -3   0  368.91   18.61
   2  -3   0  344.69   17.79
  -2   3   0  371.39   18.57
   2   3   0  373.11   18.46
   3   3   0  359.69   17.74
   3   3   0  319.27   16.52
  -3  -3   0  336.13   17.01
  -3   3   0  297.26   17.75
   3  -3   0  301.11   16.91
  -3  -3   0  338.87   17.36
   3  -3   0  302.44   17.61
  -3   3   0  316.98   17.31
  -4   3   0  776.86   38.32
  -4   3   0  678.03   30.37
   4  -3   0  723.25   36.62
  -4  -3   0  685.25   36.44
   4  -3   0  753.40   37.73
  -4   3   0  741.24   37.07
   4   3   0  735.36   37.25
  -4  -3   0  687.94   30.39
  -4  -3   0  708.41   37.39
   5   3   0  2.4266  1.3925
  -5  -3   0  8.2974  1.5370
   5  -3   0  5.5935  2.3547
   5  -3   0  4.3898  1.4760
  -5   3   0  3.9479  2.6520
  -5  -3   0  5.6320  1.5349
  -5   3   0  5.1061  1.4459
  -5  -3   0  5.9150  1.6037
  -5   3   0  3.6566  1.4116
   5  -3   0  6.2370  1.5472
   5   3   0  3.3608  1.5304
  -5   3   0  7.7513  1.5311
   5  -3   0  1.5811  2.1771
   5   3   0  2.8858  2.5425
  -5   3   0  4.5018  1.3458
  -5   3   0  5.1554  1.4286
  -5   3   0  4.7396  1.5664
   5   3   0  4.2371  1.7012
   6   3   0  541.37   23.34
  -6   3   0  545.49   23.15
   6   3   0  545.66   23.99
   6  -3   0  505.95   29.31
  -6   3   0  533.15   23.34
   6  -3   0  531.00   23.62
   6  -3   0  550.23   23.73
  -6  -3   0  540.25   23.27
  -6  -3   0  525.03   22.81
   6   3   0  507.70   23.40
  -6   3   0  513.28   22.69
   6  -3   0  530.48   30.16
   6   3   0  486.75   29.98
  -6  -3   0  509.72   23.09
  -6   3   0  555.46   23.39
  -6   3   0  547.78   22.96
   7  -3   0  323.96   15.41
   7   3   0  319.93   15.31
  -7  -3   0  341.79   14.93
  -7  -3   0  342.99   15.31
   7  -3   0  360.22   15.71
   7  -3   0  324.54   15.07
  -7   3   0  342.74   15.39
   7   3   0  332.82   15.76
   7   3   0  320.94   15.16
  -7   3   0  341.19   15.39
  -7  -3   0  317.00   15.10
  -7   3   0  330.86   15.01
  -8   3   0  3.3021  1.6976
   8   3   0  2.7801  1.6851
   8   3   0  4.7412  1.7837
  -8  -3   0  7.5123  1.8116
  -8  -3   0  5.4511  1.7983
   8  -3   0  6.4900  1.7538
  -8   3   0  3.0547  1.7388
  -8   3   0  7.2248  1.9895
   8  -3   0  7.3609  1.8266
  -9   3   0  52.988   3.434
   9   3   0  58.891   3.522
  -9  -3   0  57.182   3.448
   9  -3   0  59.278   3.418
   0  -4   0 1654.17   82.42
   0  -4   0 1715.58   84.95
   0   4   0 1725.04   82.77
   1   4   0  688.51   34.21
  -1   4   0  688.54   34.27
   1   4   0  659.38   33.27
  -1   4   0  698.15   35.27
   1  -4   0  650.69   33.99
  -1  -4   0  707.37   34.86
  -2  -4   0  18.851   2.156
  -2   4   0  20.675   2.586
   2   4   0  23.209   2.630
   2  -4   0  21.138   2.055
  -2   4   0  19.761   2.666
   2   4   0  23.401   2.616
   2  -4   0  21.464   2.634
   3  -4   0 4006.51  190.81
   3  -4   0 3940.08  186.91
  -3   4   0 3898.37  195.31
   3   4   0 4001.97  187.75
  -3   4   0 3879.27  189.52
  -3  -4   0 3742.94  194.48
   4  -4   0  198.25   11.95
  -4  -4   0  196.82    9.15
   4   4   0  216.19    9.56
  -4   4   0  191.50    9.32
   4   4   0  204.94    9.63
  -4   4   0  186.19    9.42
  -4   4   0  196.71   12.75
  -4   4   0  211.70   12.52
  -4  -4   0  208.01    9.39
  -4  -4   0  206.14   11.84
  -4   4   0  189.38    9.16
  -4   4   0  193.89    9.30
  -4   4   0  192.44    9.24
   4  -4   0  214.24   12.96
  -4  -4   0  205.97   12.02
   4   4   0  230.16   13.10
   5   4   0  243.63   12.66
   5   4   0  290.02   17.50
   5   4   0  290.41   13.20
  -5   4   0  273.16   12.58
  -5  -4   0  275.70   12.52
   5  -4   0  283.85   13.03
  -5   4   0  260.23   12.76
   5  -4   0  276.15   16.42
  -5  -4   0  293.67   12.87
  -5   4   0  292.32   12.97
  -5  -4   0  272.94   12.65
   5   4   0  268.33   12.82
  -5   4   0  280.69   12.58
  -5   4   0  298.87   12.80
  -5   4   0  278.21   17.31
  -5   4   0  275.50   12.80
   5  -4   0  294.09   17.66
   6   4   0  11.971   2.123
  -6   4   0  13.301   2.187
  -6   4   0  17.562   2.231
  -6  -4   0  15.641   2.170
  -6   4   0  15.753   2.160
   6   4   0  7.8921  3.6884
   6   4   0  11.788   2.057
   6  -4   0  16.524   4.183
  -6   4   0  15.836   2.063
   6  -4   0  14.013   2.319
  -6  -4   0  13.103   2.033
   6  -4   0  13.969   2.237
  -6  -4   0  16.882   2.027
   6   4   0  13.861   2.402
  -6   4   0  17.114   2.528
  -6   4   0  10.675   2.177
  -7  -4   0  18.316   2.486
  -7   4   0  16.408   2.266
   7   4   0  18.234   2.680
   7  -4   0  20.417   2.490
  -7   4   0  15.932   2.457
  -7  -4   0  15.608   2.399
  -7  -4   0  18.923   2.401
  -7   4   0  21.642   2.449
   7  -4   0  18.088   2.362
   7   4   0  21.841   2.709
   8   4   0  13.554   2.164
   8  -4   0  21.791   2.222
  -8   4   0  17.950   2.404
   8  -4   0  21.328   2.401
  -8  -4   0  20.081   2.225
  -8   4   0  15.237   2.271
   8   4   0  18.484   2.356
  -8  -4   0  16.406   2.229
  -8   4   0  18.631   2.329
   0  -5   0  0.0395  1.0198
   0   5   0  0.8808  1.4329
   0  -5   0 -0.4951  0.8086
   1  -5   0  1.1488  1.2201
   1  -5   0  1.8967  1.1963
  -1  -5   0  1.7525  1.1309
   1   5   0  1.0874  1.3933
  -1   5   0 -0.3864  0.9102
   1   5   0  0.4002  0.9688
   2   5   0 1157.64   58.54
   2   5   0 1186.79   59.52
  -2  -5   0 1136.11   60.62
  -2   5   0 1277.78   61.61
  -2   5   0 1211.71   59.63
   2  -5   0 1222.36   59.73
   3   5   0  363.31   20.04
   3   5   0  369.37   20.06
  -3  -5   0  350.70   19.97
  -3   5   0  378.94   20.98
   3  -5   0  338.83   18.92
  -3   5   0  400.47   20.50
   3  -5   0  394.54   20.61
   4   5   0  317.18   14.79
  -4   5   0  316.21   14.30
  -4   5   0  347.20   19.49
  -4   5   0  340.84   18.83
  -4   5   0  315.58   14.49
  -4  -5   0  331.23   18.29
   4  -5   0  304.69   14.51
   4   5   0  319.10   14.40
  -4   5   0  324.84   14.66
  -4   5   0  337.30   14.64
  -4   5   0  331.97   14.39
   4  -5   0  350.28   19.30
  -4  -5   0  314.16   14.16
   4   5   0  336.02   14.68
  -4   5   0  319.75   14.23
   4   5   0  316.09   14.50
  -4  -5   0  305.21   17.89
  -4  -5   0  335.45   14.41
   4  -5   0  324.27   17.80
   5   5   0  11.702   2.087
  -5   5   0  8.4783  3.2848
  -5  -5   0  14.727   1.983
   5   5   0  13.130   2.106
   5  -5   0  16.026   3.846
  -5   5   0  14.075   2.099
   5  -5   0  11.346   2.083
  -5   5   0  16.718   2.134
  -5   5   0  12.380   1.966
  -5   5   0  12.366   1.897
   5   5   0  14.678   2.324
   5   5   0  15.423   4.064
  -5   5   0  11.643   2.070
  -5  -5   0  11.242   1.850
  -5   5   0  13.583   2.200
  -6  -5   0  237.84   11.46
   6   5   0  209.78   15.88
   6   5   0  235.08   11.78
  -6   5   0  244.52   11.55
  -6   5   0  243.82   11.37
   6   5   0  258.14   11.82
   6  -5   0  244.93   11.64
  -6   5   0  222.14   11.53
  -6   5   0  246.02   11.67
  -6   5   0  241.36   11.34
  -6  -5   0  224.65   11.23
  -6   5   0  252.46   11.56
   6  -5   0  230.37   16.24
  -6  -5   0  246.56   11.24
   7   5   0  18.578   2.591
  -7   5   0  22.904   2.674
  -7   5   0  21.202   2.621
  -7  -5   0  20.522   2.283
   7  -5   0  19.811   2.562
   7  -5   0  20.681   2.541
  -7   5   0  16.641   2.589
   7   5   0  22.713   2.769
  -7   5   0  20.363   2.645
  -8  -5   0  46.975   3.446
  -8   5   0  46.338   3.570
   8   5   0  45.376   3.508
   8  -5   0  52.833   3.670
   8  -5   0  55.405   3.443
  -8   5   0  52.150   3.579
   8   5   0  49.039   3.757
   0   6   0  156.59    9.39
   0  -6   0  139.93    8.07
   0  -6   0  143.20    8.96
  -1   6   0  645.58   34.14
  -1  -6   0  689.12   34.67
   1  -6   0  666.55   33.68
   1   6   0  635.27   32.56
   1   6   0  675.62   34.29
   1  -6   0  681.37   34.84
   2   6   0  156.34    9.50
  -2  -6   0  155.41    9.75
  -2   6   0  166.50   10.32
   2  -6   0  155.48    9.84
   2   6   0  171.80   10.28
  -3   6   0  41.018   3.175
   3   6   0  33.671   4.210
   3   6   0  37.883   4.168
  -3   6   0  51.325   5.194
   3  -6   0  47.971   4.729
  -3   6   0  40.454   2.863
  -3   6   0  47.489   3.071
  -3   6   0  41.921   2.942
   3   6   0  34.343   3.234
  -3   6   0  50.112   5.078
   3   6   0  39.972   3.111
   3   6   0  33.757   2.826
  -3  -6   0  35.403   3.831
  -4   6   0  8.0500  1.7232
   4   6   0  7.4024  2.7266
   4   6   0  5.2039  1.4665
  -4   6   0  7.9280  1.6712
  -4   6   0  8.7274  1.9334
   4   6   0  5.4820  1.5250
  -4  -6   0  7.7128  1.6129
  -4   6   0  9.0211  1.6160
   4  -6   0  11.541   3.042
  -4  -6   0  7.7047  1.4728
   4   6   0  6.1284  1.5496
  -4  -6   0  5.4603  2.2547
  -4   6   0  9.8171  3.0169
  -4   6   0  8.4557  1.5919
  -4   6   0  12.043   2.013
   4  -6   0  6.0506  1.4387
   4   6   0  5.3487  1.5144
  -4   6   0  8.7446  1.8494
  -4  -6   0  5.3844  2.1823
   4   6   0  6.9430  1.8885
  -4   6   0  8.4352  2.7069
  -5   6   0  4.6754  1.5524
   5  -6   0  3.7771  1.3983
   5   6   0  5.4970  1.7626
  -5   6   0  3.3531  1.7986
  -5   6   0  4.9355  1.9161
  -5   6   0  5.0180  1.9540
  -5   6   0  4.8057  1.6305
  -5  -6   0  4.3903  1.4507
   5   6   0  3.9992  1.7804
  -5   6   0  6.3146  1.7641
   5   6   0  6.9898  1.8048
   5  -6   0  4.0495  2.8184
  -5  -6   0  3.7819  1.5698
   5   6   0  5.3089  1.7727
   5   6   0  0.2936  2.7685
  -6   6   0  18.081   2.623
  -6   6   0  17.879   2.619
   6  -6   0  19.591   2.571
  -6   6   0  16.332   2.495
  -6   6   0  22.446   2.593
   6   6   0  18.075   2.326
  -6  -6   0  23.114   2.449
   6   6   0  21.153   2.819
  -6  -6   0  19.605   2.358
   6   6   0  14.691   4.370
  -6  -6   0  17.168   2.323
  -6   6   0  22.491   2.490
   6  -6   0  15.696   4.465
   6   6   0  17.864   2.517
  -7  -6   0  0.0035  1.6450
   7   6   0  3.2063  1.8717
  -7   6   0  1.7983  1.9611
  -7   6   0  2.4267  1.7810
   7  -6   0  1.7011  1.3766
  -7   6   0  1.2016  1.8657
   7   6   0  0.4967  1.5779
   7  -6   0  -2.610   1.421
  -7  -6   0  1.7455  1.3837
   8  -6   0 -0.7481  1.2041
   8  -6   0  0.1527  1.2696
  -8   6   0  0.4367  1.5910
  -8   6   0  0.7643  1.5909
   8   6   0  0.9613  1.4483
   8   6   0  0.1523  1.5309
  -8  -6   0  0.2544  1.3177
   0  -7   0  2.0950  1.5073
   0  -7   0  0.1642  1.1170
   0   7   0 -0.2548  1.1038
  -1   7   0  601.02   31.90
   1   7   0  581.93   31.81
   1  -7   0  636.91   32.36
  -1  -7   0  619.62   32.13
   1  -7   0  588.00   30.91
   2  -7   0  458.69   24.73
   2   7   0  451.03   25.07
  -2  -7   0  449.89   24.96
   2   7   0  441.66   23.73
   2  -7   0  484.99   25.56
  -2   7   0  482.12   25.31
  -3   7   0 1601.24   74.75
  -3  -7   0 1489.52   60.83
   3   7   0 1448.05   61.12
   3   7   0 1412.43   61.63
  -3   7   0 1440.78   61.03
  -3   7   0 1502.02   60.52
   3   7   0 1359.42   60.47
   3  -7   0 1569.19   76.18
  -3   7   0 1449.38   62.47
   3   7   0 1445.48   62.07
   3   7   0 1567.69   73.17
  -3   7   0 1402.07   60.59
   3   7   0 1455.01   61.54
  -3   7   0 1450.61   61.72
   3   7   0 1529.15   74.31
   3   7   0 1498.78   61.91
  -3   7   0 1436.77   61.71
  -3  -7   0 1486.70   75.37
  -3   7   0 1433.50   61.01
   3  -7   0 1640.85   74.95
  -4   7   0  102.32    5.64
  -4  -7   0  94.555   5.193
   4  -7   0  94.447   5.329
   4   7   0  93.685   5.461
   4  -7   0  98.048   8.274
  -4   7   0  102.23    5.44
   4   7   0  88.937   5.366
  -4   7   0  95.502   8.137
   4   7   0  93.279   5.533
  -4   7   0  97.712   5.441
   4  -7   0  92.095   7.759
   4   7   0  90.260   5.488
   4   7   0  90.814   5.538
   4   7   0  92.006   8.124
  -4  -7   0  88.697   7.440
  -4   7   0  105.28    5.48
  -4   7   0  103.11    5.65
  -4   7   0  93.957   5.395
  -4   7   0  99.164   5.478
  -5   7   0  25.906   3.112
   5  -7   0  33.944   2.983
   5   7   0  30.955   3.000
   5  -7   0  31.065   4.860
  -5   7   0  30.967   2.895
  -5   7   0  31.085   3.184
  -5   7   0  31.044   2.917
  -5   7   0  35.299   3.150
  -5   7   0  40.472   3.366
  -5  -7   0  34.782   3.134
   5   7   0  31.184   5.316
   5   7   0  29.586   3.053
   5   7   0  34.297   3.197
   5  -7   0  36.495   5.518
   5   7   0  35.550   3.189
  -5  -7   0  34.980   2.951
  -6   7   0  17.201   2.522
  -6   7   0  15.890   2.243
   6   7   0  17.327   2.407
   6   7   0  18.623   2.506
  -6   7   0  19.880   2.476
  -6   7   0  16.485   2.613
   6  -7   0  16.972   4.541
   6  -7   0  20.609   2.424
  -6   7   0  20.772   2.591
  -6  -7   0  17.760   2.319
   6  -7   0  14.991   2.264
   6   7   0  17.368   2.535
  -6  -7   0  19.962   2.554
  -6  -7   0  15.337   2.374
   6   7   0  15.935   5.343
  -7   7   0  22.457   2.710
  -7   7   0  21.850   2.432
   7  -7   0  19.705   2.302
  -7  -7   0  20.317   2.401
   7   7   0  24.306   2.785
  -7   7   0  23.442   2.691
  -7   7   0  22.020   2.572
   7   7   0  18.855   2.568
  -7  -7   0  22.355   2.384
   7  -7   0  26.769   2.573
   8  -7   0  81.621   4.311
   8   7   0  76.220   4.437
  -8  -7   0  80.993   4.455
   8  -7   0  82.990   4.396
  -8   7   0  72.785   4.383
   8   7   0  75.318   4.451
  -8   7   0  79.842   4.539
   0   8   0  214.09   13.93
   0  -8   0  235.24   13.81
   1  -8   0 1323.73   63.29
  -1  -8   0 1312.90   63.05
  -1   8   0 1188.29   51.23
   1   8   0 1162.74   51.44
  -1   8   0 1223.70   51.83
  -1   8   0 1176.99   51.09
   1   8   0 1152.11   51.23
  -1   8   0 1155.77   50.23
  -1   8   0 1316.86   62.22
   1  -8   0 1223.10   60.87
  -1   8   0 1195.20   50.63
   1   8   0 1201.35   50.69
   1   8   0 1289.99   62.13
   2   8   0  568.60   25.83
   2   8   0  580.11   25.84
   2  -8   0  652.75   32.14
   2   8   0  600.94   26.23
   2   8   0  611.67   26.03
  -2   8   0  596.39   25.52
  -2   8   0  635.63   26.50
  -2   8   0  605.13   25.86
  -2   8   0  564.44   25.52
   2   8   0  598.41   26.11
  -2   8   0  607.32   26.12
   2   8   0  622.95   32.74
  -2   8   0  629.21   32.92
  -2  -8   0  618.78   32.64
   2  -8   0  687.35   33.47
   2   8   0  591.31   25.64
  -2   8   0  600.97   26.08
   2   8   0  575.86   26.23
  -3  -8   0  129.25    9.00
  -3   8   0  121.18    6.50
  -3   8   0  115.58    6.60
   3   8   0  146.15   10.17
   3   8   0  131.36    6.76
  -3   8   0  122.17    6.78
  -3   8   0  116.39    6.65
   3   8   0  130.81    6.73
  -3   8   0  119.92    6.64
   3   8   0  138.93    6.78
  -3  -8   0  126.71    6.34
   3  -8   0  140.24    9.62
  -3   8   0  121.35    6.55
   3   8   0  127.60    8.97
   3   8   0  130.90    6.72
  -3   8   0  131.26    9.90
   3   8   0  126.53    6.59
   3   8   0  134.54    6.91
   3  -8   0  120.91    9.36
  -3   8   0  119.10    6.48
  -4   8   0  37.737   5.573
   4   8   0  39.983   3.355
   4   8   0  34.643   3.213
  -4   8   0  36.744   3.391
  -4   8   0  38.121   3.311
  -4   8   0  44.124   3.598
  -4   8   0  39.259   3.408
   4   8   0  31.685   3.068
  -4  -8   0  26.267   4.455
   4   8   0  40.672   3.484
  -4   8   0  44.573   3.442
   4  -8   0  39.462   5.385
   4   8   0  35.687   3.203
   4  -8   0  45.911   5.345
  -4  -8   0  35.657   3.204
  -4   8   0  40.699   3.476
   4   8   0  31.753   4.972
  -4   8   0  43.044   3.299
   5  -8   0  92.356   5.512
   5   8   0  71.223   8.219
  -5   8   0  99.488   6.066
  -5  -8   0  91.767   5.324
   5   8   0  92.248   5.759
  -5   8   0  104.89    5.81
   5   8   0  98.115   6.093
   5  -8   0  90.212   8.858
   5  -8   0  85.168   8.411
   5   8   0  91.729   5.614
  -5   8   0  95.636   5.810
   5   8   0  97.060   5.728
  -5  -8   0  92.147   5.536
  -5   8   0  102.72    5.89
  -5   8   0  103.08    5.87
   6  -8   0  5.0360  1.8702
  -6  -8   0  7.8320  1.7958
  -6   8   0  6.7935  2.0494
  -6  -8   0  4.6551  1.8854
  -6   8   0  9.0108  2.2000
   6   8   0  5.5822  2.1883
  -6  -8   0  7.6976  1.9611
   6   8   0  5.5489  1.8330
  -6   8   0  6.0107  2.0289
   6  -8   0  7.1016  1.9590
   6   8   0  3.3117  1.9747
  -6   8   0  6.1077  2.0592
  -6   8   0  5.2381  1.7158
  -7  -8   0  61.361   3.890
  -7  -8   0  64.492   4.098
   7   8   0  62.497   4.281
  -7   8   0  60.977   4.263
   7   8   0  51.430   3.939
   7  -8   0  59.768   3.967
  -7   8   0  58.026   4.070
  -7   8   0  62.656   4.004
  -7   8   0  66.734   4.375
   7  -8   0  65.264   4.119
   8  -8   0  4.4914  1.3494
  -8  -8   0  3.3790  1.3738
  -8   8   0  4.9488  1.5569
   8   8   0  7.7305  1.5440
   0   9   0  2.1689  1.5830
   0   9   0 -0.3765  2.0046
   0  -9   0 -0.0278  1.6529
   0   9   0  1.4540  1.8349
   0   9   0  1.0053  1.3662
   0   9   0 -0.0074  1.2221
   0   9   0  -1.685   1.406
   0   9   0  -1.541   1.096
   0   9   0  0.5331  1.4739
   1   9   0  36.975   4.766
   1  -9   0  30.107   4.088
   1  -9   0  24.626   3.492
   1   9   0  36.951   3.010
  -1   9   0  33.677   4.677
   1   9   0  34.155   3.027
  -1   9   0  30.509   2.607
   1   9   0  29.938   2.727
  -1   9   0  27.608   2.619
  -1   9   0  26.585   2.519
   1   9   0  36.229   3.083
   1   9   0  32.743   2.773
  -1  -9   0  32.248   3.954
   1   9   0  27.391   2.492
  -1   9   0  25.254   2.881
   1   9   0  31.506   2.830
  -1   9   0  24.989   2.421
  -1   9   0  24.225   2.711
  -1   9   0  33.549   2.987
  -2   9   0  158.85    8.48
  -2  -9   0  178.68   11.72
   2   9   0  179.20    8.89
  -2   9   0  187.87    8.96
  -2   9   0  204.62   12.94
  -2   9   0  175.29    8.53
  -2   9   0  171.59    8.68
   2   9   0  178.33    8.77
   2  -9   0  180.94   12.11
   2   9   0  165.79    8.53
  -2  -9   0  159.10    8.23
  -2   9   0  174.64    8.64
  -2   9   0  179.98    8.73
   2  -9   0  186.88   11.53
   2   9   0  186.83   12.58
   2   9   0  169.99    8.59
   2   9   0  180.53    8.83
   2  -9   0  166.43    8.20
   2   9   0  168.15    8.76
  -2   9   0  184.62    8.63
   2   9   0  167.16    8.57
   3  -9   0  523.14   30.58
  -3   9   0  551.30   23.26
  -3  -9   0  512.15   29.66
  -3   9   0  554.15   23.38
  -3   9   0  541.09   23.76
  -3   9   0  534.65   24.06
   3   9   0  562.37   23.93
   3   9   0  552.49   23.69
  -3   9   0  526.20   23.67
   3   9   0  533.88   23.86
   3   9   0  521.53   23.21
   3   9   0  565.55   23.66
  -3  -9   0  565.02   23.18
  -3   9   0  532.61   23.55
   3  -9   0  527.52   29.83
   3   9   0  519.24   30.22
   3   9   0  539.43   23.69
  -3   9   0  549.36   30.77
   4   9   0  256.59   12.71
  -4   9   0  268.30   12.99
   4   9   0  257.42   12.24
  -4   9   0  282.40   12.60
  -4   9   0  264.13   12.65
  -4   9   0  268.42   17.75
   4   9   0  279.76   12.82
  -4   9   0  278.56   12.84
  -4  -9   0  224.84   16.17
   4  -9   0  251.94   17.34
  -4   9   0  280.93   12.73
   4   9   0  267.76   12.67
  -4  -9   0  268.75   12.25
   4   9   0  271.56   12.74
  -4   9   0  269.11   12.46
   4  -9   0  263.63   17.32
   5   9   0  426.00   19.35
   5   9   0  423.06   19.27
   5  -9   0  447.42   19.21
  -5  -9   0  452.40   19.34
  -5   9   0  419.74   19.71
   5  -9   0  365.34   25.38
  -5   9   0  449.79   19.52
   5  -9   0  381.65   25.59
  -5  -9   0  434.60   19.00
   5   9   0  448.24   19.63
  -5   9   0  423.55   19.30
  -5   9   0  461.46   19.35
  -5   9   0  444.46   19.63
  -6  -9   0  104.85    5.89
  -6  -9   0  103.40    5.65
  -6   9   0  96.046   5.984
   6   9   0  104.90    5.90
   6   9   0  104.85    6.20
   6  -9   0  113.77    6.03
  -6   9   0  97.949   6.082
  -6   9   0  99.038   5.879
  -6   9   0  101.38    6.00
  -6   9   0  97.806   6.035
   7   9   0  49.929   3.612
  -7   9   0  59.849   3.975
  -7  -9   0  66.935   3.913
   7   9   0  62.977   4.072
   7  -9   0  69.370   3.928
  -7   9   0  51.210   4.117
  -7   9   0  60.606   4.062
  -7  -9   0  57.848   3.738
   0  10   0  59.066   4.309
   0  10   0  58.743   4.464
   0  10   0  56.666   4.057
   0  10   0  66.548   6.773
   0 -10   0  61.707   6.018
   0  10   0  60.336   4.112
   0  10   0  69.312   4.521
   0  10   0  62.360   4.454
   0  10   0  65.638   4.438
  -1 -10   0  48.493   5.293
  -1  10   0  52.199   3.605
  -1  10   0  46.805   3.886
   1  10   0  46.141   3.483
   1  10   0  45.718   3.589
  -1  10   0  41.273   3.344
  -1  10   0  42.523   3.783
  -1  10   0  48.590   3.884
   1  10   0  61.506   4.022
   1  10   0  44.535   3.552
   1  10   0  45.147   5.832
   1  10   0  49.944   3.985
  -1  10   0  39.602   3.366
   1 -10   0  48.485   5.458
   1  10   0  38.795   3.374
  -1  10   0  46.216   5.867
   2  10   0  96.335   5.745
  -2 -10   0  83.585   5.103
   2 -10   0  106.09    8.59
  -2  10   0  91.696   5.468
  -2  10   0  98.246   5.745
  -2 -10   0  89.430   7.643
  -2  10   0  99.287   5.842
  -2  10   0  94.801   5.614
   2  10   0  90.224   5.584
  -2  10   0  96.692   5.847
  -2  10   0  90.210   8.697
  -2  10   0  97.822   5.554
   2  10   0  102.80    5.81
   2  10   0  98.643   5.630
   2  10   0  82.625   5.547
   2  10   0  90.225   5.372
  -2  10   0  102.21    5.95
   2  10   0  92.751   6.010
   2 -10   0  84.123   7.747
   2  10   0  87.593   8.461
   3  10   0  60.352   4.352
  -3  10   0  60.041   4.651
   3  10   0  59.046   4.305
   3 -10   0  56.286   6.572
  -3  10   0  69.171   4.695
   3 -10   0  54.543   6.341
  -3  10   0  60.615   4.383
  -3  10   0  61.638   4.508
  -3 -10   0  60.340   4.201
   3  10   0  64.542   4.814
   3  10   0  50.700   6.600
  -3  10   0  55.968   7.329
   3  10   0  55.678   4.506
   3  10   0  62.781   4.527
   3  10   0  60.568   4.565
   3 -10   0  48.291   3.852
  -3  10   0  60.471   4.500
  -3  10   0  64.581   4.376
  -4  10   0  191.68    9.13
  -4  10   0  164.99   13.68
   4  10   0  173.31    9.14
   4  10   0  172.94    9.21
   4 -10   0  184.98    8.89
  -4  10   0  176.21    9.24
   4 -10   0  180.64   13.22
   4  10   0  167.32    9.16
  -4 -10   0  176.29    8.78
  -4  10   0  190.44    9.62
   4 -10   0  170.17   13.17
   4  10   0  167.86    9.07
  -4  10   0  192.42    9.47
  -4  10   0  180.48    9.09
   4  10   0  160.68    8.82
  -4  10   0  183.84    9.21
  -5 -10   0  2.8630  1.4928
  -5  10   0  4.8449  2.0893
   5  10   0  4.4433  1.7627
  -5  10   0  1.7433  1.8570
   5  10   0  2.5541  1.7791
  -5  10   0  2.2269  1.5858
  -5  10   0  0.9649  1.7354
  -5 -10   0  2.0371  1.5958
   5  10   0  1.7888  1.8744
   5  10   0  1.3421  2.0037
  -5  10   0 -0.6199  1.8634
   5 -10   0  1.6035  1.3567
   6  10   0  0.3307  1.8536
  -6 -10   0  0.5031  1.4706
  -6 -10   0  2.5278  1.6014
  -6  10   0  0.9262  1.7740
  -6  10   0  1.0286  2.2114
  -6  10   0  2.2466  1.8859
  -6  10   0  0.0102  1.6204
   6 -10   0  1.7205  1.5353
  -6  10   0  0.2005  1.6826
   6  10   0  0.8425  1.7573
  -7  10   0  2.6786  1.5725
   7 -10   0  2.5874  1.4229
   7 -10   0  6.9733  1.5246
  -7 -10   0  3.0540  1.3388
  -7  10   0  3.8483  1.8826
   7  10   0  4.2516  1.5556
  -7  10   0  1.6534  1.6493
   0  11   0  1.1444  1.6371
   0  11   0  -2.276   1.674
   0  11   0  -2.843   1.523
   0  11   0  0.7364  1.7241
   0  11   0  3.0475  1.8510
   0  11   0  0.1345  1.4012
   0 -11   0  1.0727  2.1456
   0  11   0  -1.700   1.371
   0  11   0  -2.820   2.230
  -1  11   0  26.061   3.078
   1  11   0  29.044   3.067
  -1  11   0  29.623   3.065
   1  11   0  28.832   3.188
  -1  11   0  27.634   2.875
  -1 -11   0  31.810   2.880
   1  11   0  32.262   3.229
   1  11   0  29.881   3.103
  -1  11   0  31.935   3.270
  -1  11   0  29.604   3.400
   1  11   0  42.773   3.367
   1 -11   0  31.912   4.735
  -1 -11   0  30.296   4.758
  -1  11   0  24.743   3.045
   1  11   0  33.977   3.161
  -1  11   0  29.224   5.287
   1  11   0  31.213   5.285
   2  11   0  164.68    8.70
   2  11   0  182.93    9.18
   2 -11   0  173.03   12.86
   2  11   0  177.08    9.14
  -2  11   0  183.00    8.88
   2  11   0  181.31    9.13
   2  11   0  171.66   13.14
  -2  11   0  177.98    9.03
   2  11   0  168.29    9.06
  -2  11   0  189.69    9.19
  -2  11   0  179.11    8.75
  -2  11   0  162.52    8.81
  -2  11   0  180.92    9.08
  -2  11   0  169.57   13.30
  -2 -11   0  153.20   11.82
   2  11   0  169.57    8.90
  -2  11   0  183.25    9.28
  -2 -11   0  160.80    8.43
  -3  11   0 -0.5264  1.7154
  -3  11   0  -1.400   1.555
   3 -11   0  -1.395   1.384
   3  11   0  -1.171   2.013
   3  11   0 -0.9915  1.6426
   3 -11   0 -0.2372  3.0606
   3  11   0 -0.2332  1.9592
  -3  11   0  2.1834  1.6837
  -3  11   0  -3.117   3.110
  -3  11   0  2.6061  2.0478
   3  11   0  0.4876  1.6833
   3  11   0  2.3730  4.0774
   3  11   0  3.9975  2.0443
   3  11   0  3.0334  2.2111
  -3  11   0  2.6044  1.7731
  -3  11   0 -0.4736  2.1979
  -3 -11   0  1.5286  1.7021
  -4  11   0  375.28   17.33
  -4  11   0  381.23   16.68
   4  11   0  340.87   16.42
  -4  11   0  373.26   17.04
   4  11   0  381.36   17.01
   4 -11   0  328.97   22.71
  -4  11   0  377.06   16.92
  -4  11   0  363.09   16.99
  -4 -11   0  362.51   16.38
  -4  11   0  369.87   16.59
   4  11   0  381.04   16.89
   4 -11   0  361.83   16.40
   4  11   0  364.02   16.82
   4  11   0  373.71   17.07
   5  11   0  105.92    6.28
  -5  11   0  118.69    6.65
  -5  11   0  110.38    6.66
  -5  11   0  110.83    6.33
  -5 -11   0  114.78    6.08
   5  11   0  98.536   6.149
   5  11   0  107.74    6.41
   5  11   0  114.86    6.54
   5 -11   0  111.18    6.13
  -5 -11   0  121.32    6.30
  -5  11   0  111.08    6.45
  -5  11   0  114.77    6.59
   6  11   0  12.089   2.165
  -6  11   0  11.317   2.280
  -6 -11   0  12.462   1.809
  -6 -11   0  15.089   2.037
   6 -11   0  13.494   1.846
   6  11   0  13.625   2.153
  -6  11   0  13.095   2.192
  -6  11   0  14.475   2.131
  -6  11   0  13.434   2.280
   7 -11   0  0.5481  0.9715
   7  11   0  2.2053  1.2785
  -7 -11   0  0.9504  1.1838
   7 -11   0  1.2615  1.1739
  -7  11   0  1.5022  1.3361
  -7  11   0  0.4742  1.4342
   0  12   0  228.37   11.39
   0  12   0  198.18   15.67
   0  12   0  229.10   11.25
   0  12   0  230.23   11.02
   0 -12   0  220.82   15.18
   0  12   0  226.68   11.15
   0  12   0  213.01   11.05
   0  12   0  239.93   11.39
   0  12   0  216.62   10.80
   1  12   0  29.469   3.336
  -1  12   0  22.368   3.046
  -1  12   0  27.307   3.140
   1  12   0  34.609   3.330
   1 -12   0  22.553   4.482
  -1  12   0  30.112   3.107
   1  12   0  27.361   3.430
  -1 -12   0  29.672   2.714
  -1  12   0  16.897   4.898
   1  12   0  29.344   3.151
  -1 -12   0  23.399   4.902
  -1  12   0  26.183   3.002
   1  12   0  25.771   5.709
   1 -12   0  29.153   2.612
   1  12   0  30.434   3.183
  -1  12   0  30.726   3.400
  -1  12   0  27.056   2.918
   1  12   0  32.037   3.051
  -2 -12   0  104.51    9.84
   2  12   0  135.18    7.27
  -2  12   0  108.32    6.86
  -2  12   0  125.38    6.96
   2 -12   0  96.351   9.841
  -2 -12   0  125.58    6.55
   2  12   0  134.96    7.11
   2  12   0  127.90    7.14
   2  12   0  122.73    7.10
  -2  12   0  123.89    7.04
  -2  12   0  125.12    7.16
  -2  12   0  121.05    7.17
   2  12   0  139.83    7.33
   2  12   0  109.82   10.54
   2  12   0  136.10    7.27
  -2  12   0  117.47   10.82
  -2  12   0  119.78    7.19
  -3  12   0  10.599   2.077
  -3  12   0  10.995   4.554
  -3  12   0  9.4675  2.0257
  -3 -12   0  10.505   1.867
   3  12   0  8.6778  2.2488
   3  12   0  12.052   2.399
  -3  12   0  9.5571  2.1855
   3  12   0  11.424   2.525
   3  12   0  7.1574  4.8009
  -3  12   0  9.7475  2.4294
   3  12   0  11.398   2.339
   3  12   0  8.2948  2.3848
   3  12   0  8.3339  2.1002
  -3  12   0  9.8347  2.3223
  -3  12   0  8.5297  2.3060
   3 -12   0  4.2637  3.5429
   4 -12   0  38.335   3.264
  -4  12   0  47.104   4.049
  -4  12   0  40.884   3.865
  -4  12   0  61.533   4.023
   4  12   0  39.674   3.567
  -4  12   0  40.521   3.620
  -4  12   0  39.574   3.572
  -4 -12   0  42.992   3.512
  -4 -12   0  40.232   3.499
  -4  12   0  42.379   3.691
   4  12   0  39.581   3.650
   4  12   0  38.753   3.705
   4  12   0  44.337   3.933
   4  12   0  36.929   3.374
   5  12   0  12.810   2.228
  -5  12   0  17.422   2.508
  -5  12   0  16.900   2.464
   5  12   0  16.939   2.309
   5  12   0  15.559   2.356
  -5 -12   0  18.128   2.095
  -5  12   0  16.787   2.633
  -5 -12   0  16.162   2.124
   5  12   0  19.370   2.434
   5 -12   0  13.338   1.878
  -5  12   0  18.099   2.746
   6 -12   0  3.8765  1.2468
  -6  12   0  4.9945  1.7556
  -6 -12   0  3.3617  1.3446
   6 -12   0  4.6747  1.4080
  -6 -12   0  4.5030  1.5826
  -6  12   0  3.4054  2.0201
   6  12   0  3.9105  1.5728
   6  12   0  2.3409  1.5645
  -6  12   0  4.3838  1.9068
  -6  12   0  2.1420  1.5296
   0 -13   0 -0.5492  2.8276
   0  13   0 -0.6388  3.4386
   0  13   0  -2.629   1.793
   0  13   0  -1.379   1.480
   0  13   0  -1.505   1.611
   0  13   0  0.6409  1.6206
   0  13   0  1.5246  2.3753
  -1  13   0  -3.184   2.051
   1  13   0  -1.677   1.352
  -1 -13   0 -0.0598  3.0651
   1 -13   0  1.0207  1.6140
  -1  13   0  3.7163  1.9758
  -1  13   0 -0.7396  1.5939
   1  13   0  1.6201  4.4635
  -1  13   0  0.9265  1.8941
  -1  13   0  -2.006   3.447
  -1  13   0  -3.562   1.640
   1  13   0  -1.153   1.736
  -1  13   0 -0.5162  1.9870
  -1 -13   0  1.1281  1.4629
   1 -13   0 -0.4262  2.7152
   1  13   0  0.2920  2.1331
   1  13   0  -1.557   2.256
   1  13   0  0.4424  1.9313
   1  13   0  -2.511   1.715
  -2  13   0  443.99   18.89
  -2  13   0  416.83   19.26
   2  13   0  427.08   19.41
  -2  13   0  407.28   19.17
   2 -13   0  407.59   18.19
  -2  13   0  392.03   18.98
   2  13   0  435.29   18.86
   2  13   0  404.61   19.01
   2  13   0  443.88   19.38
  -2 -13   0  395.60   18.56
  -2  13   0  423.26   19.12
  -2  13   0  419.46   19.50
   2  13   0  439.06   19.00
  -3  13   0  14.203   2.550
   3  13   0  18.999   2.819
   3  13   0  11.260   2.551
  -3  13   0  14.338   2.728
   3  13   0  16.113   2.537
   3  13   0  17.003   2.512
  -3  13   0  16.625   2.540
   3 -13   0  17.096   2.250
   3  13   0  14.229   2.302
  -3 -13   0  17.270   2.106
  -3  13   0  17.578   2.647
  -3  13   0  12.318   2.413
  -4  13   0  44.338   3.763
   4  13   0  41.842   3.576
   4  13   0  43.132   3.543
   4  13   0  44.330   3.838
  -4  13   0  45.026   3.956
  -4 -13   0  43.172   3.397
   4 -13   0  47.073   3.495
   4  13   0  41.916   3.747
   4  13   0  46.762   3.817
  -4  13   0  45.961   3.797
  -4  13   0  48.682   3.826
  -4 -13   0  50.335   3.533
  -4  13   0  48.517   3.865
  -5  13   0  2.6271  1.8000
  -5  13   0  5.1221  1.7560
  -5  13   0  1.9579  2.0959
   5 -13   0  5.9489  1.5438
  -5 -13   0  4.9342  1.6798
   5  13   0  3.3879  1.4967
   5  13   0  3.5667  1.6844
  -5  13   0  8.8996  1.8608
   5  13   0  1.5584  1.6262
  -5 -13   0  0.5876  1.5669
  -6  13   0  0.9524  1.4186
   6 -13   0 -0.5845  1.1064
   6  13   0  -2.172   1.090
  -6 -13   0  0.7143  1.1316
   6  13   0 -0.0578  1.2381
  -6  13   0  0.9659  1.3430
   0  14   0  146.17    8.30
   0  14   0  156.87    8.49
   0  14   0  154.13    8.59
   0 -14   0  158.11    7.96
   0  14   0  158.06    8.40
   0  14   0  153.34    8.48
  -1  14   0  88.081   5.402
  -1  14   0  71.682   5.217
   1  14   0  66.822   5.026
   1  14   0  76.907   4.930
  -1  14   0  75.910   5.425
  -1  14   0  75.698   5.222
  -1  14   0  69.067   4.981
  -1  14   0  90.175   5.433
   1  14   0  66.042   5.096
   1  14   0  70.386   5.049
  -1 -14   0  71.992   4.542
   1  14   0  79.487   5.231
   1  14   0  73.385   5.226
  -2 -14   0  124.78    6.34
  -2  14   0  114.33    6.64
   2  14   0  122.38    6.75
  -2  14   0  115.40    6.62
   2  14   0  118.42    6.80
  -2  14   0  120.35    6.70
   2  14   0  117.55    6.68
  -2 -14   0  120.48    6.20
   2 -14   0  102.74    5.97
  -2  14   0  107.74    6.57
   2  14   0  116.66    6.57
   2  14   0  110.26    6.68
  -2  14   0  110.48    6.85
  -3 -14   0  55.410   3.737
   3  14   0  58.041   4.241
  -3  14   0  52.786   4.233
   3  14   0  56.986   4.154
  -3  14   0  51.737   4.111
   3  14   0  51.227   3.950
  -3  14   0  48.158   4.097
   3 -14   0  44.862   3.597
   3  14   0  58.946   4.371
  -3  14   0  53.122   4.342
   3  14   0  53.284   4.100
  -3  14   0  51.551   3.954
   4  14   0  45.205   3.795
  -4  14   0  50.496   3.656
  -4 -14   0  48.952   3.484
  -4  14   0  46.994   3.696
  -4  14   0  48.711   3.799
   4  14   0  45.155   3.586
   4 -14   0  50.786   3.326
   4  14   0  46.676   3.650
  -4  14   0  49.778   3.978
  -4 -14   0  50.190   3.399
  -4  14   0  53.655   3.964
  -5 -14   0  21.933   2.036
   5 -14   0  22.431   2.136
  -5  14   0  22.649   2.403
  -5  14   0  25.124   2.437
  -5  14   0  22.782   2.320
   5  14   0  23.633   2.241
  -5 -14   0  24.908   2.215
  -5  14   0  19.889   2.333
   0 -15   0  2.4264  1.4888
   0  15   0  0.2426  1.7600
   0  15   0  -1.392   1.684
   0  15   0 -0.8481  1.4912
   0  15   0  -1.216   1.605
   0  15   0 -0.4691  2.0983
  -1  15   0  44.754   3.822
  -1  15   0  51.965   3.980
  -1  15   0  45.855   3.908
   1  15   0  44.818   3.864
  -1  15   0  46.855   4.018
  -1  15   0  45.659   3.661
   1  15   0  41.982   3.707
   1 -15   0  46.103   3.484
  -1 -15   0  39.718   3.299
   1  15   0  43.009   3.896
   1  15   0  47.134   3.818
  -2  15   0  5.2276  2.1467
  -2 -15   0  2.7656  1.5914
   2 -15   0  3.2168  1.5153
  -2  15   0  4.1482  1.8449
  -2  15   0  1.7311  1.7222
   2  15   0  3.4342  1.9033
   2  15   0  1.2480  1.5844
   2  15   0  3.1790  1.7201
   2  15   0  3.0957  1.8994
   2  15   0  3.2544  1.9019
  -2  15   0  3.3964  1.8840
  -3 -15   0 -0.0755  1.5313
  -3  15   0  2.2479  1.8570
  -3  15   0  2.1358  1.6651
   3  15   0  0.7320  1.6938
  -3  15   0  4.5395  1.8984
   3  15   0  2.6934  1.8088
  -3  15   0  0.0031  1.9645
  -3  15   0  0.6344  1.6233
   3 -15   0  1.9690  1.3923
   3  15   0  -1.790   1.785
   3  15   0  1.2747  1.4320
  -4  15   0  8.8738  1.7866
   4  15   0  6.5745  1.5575
  -4 -15   0  5.0147  1.3239
  -4  15   0  2.6987  1.6457
  -4  15   0  1.4703  1.6323
  -4  15   0  5.0133  1.5258
   4  15   0  3.3964  1.4934
  -4  15   0  4.1098  1.8350
  -4 -15   0  4.1919  1.2296
   4 -15   0  3.9681  1.3159
   0  16   0  30.798   2.906
   0 -16   0  34.939   2.856
   0  16   0  35.883   3.151
   0  16   0  34.082   3.132
   0  16   0  34.218   3.144
   0  16   0  39.641   3.262
   1  16   0  12.561   2.233
   1  16   0  16.134   2.423
   1  16   0  18.168   2.472
   1 -16   0  15.508   1.912
  -1  16   0  11.980   2.115
  -1 -16   0  18.591   2.025
   1  16   0  17.288   2.304
  -1  16   0  14.046   2.079
  -1 -16   0  16.417   1.998
  -1  16   0  17.150   2.365
  -1  16   0  16.487   2.281
   2  16   0  32.333   2.898
  -2  16   0  32.540   2.904
   2 -16   0  34.022   2.750
   2  16   0  30.003   2.679
  -2  16   0  32.068   2.843
   2  16   0  24.907   2.516
  -2 -16   0  34.043   2.581
  -2  16   0  38.242   2.954
   2  16   0  32.846   2.871
   2  16   0  30.514   2.795
  -2  16   0  32.650   2.916
   3  16   0  42.710   2.974
   3  16   0  43.159   3.100
  -3  16   0  43.956   3.194
   3 -16   0  47.135   3.022
  -3 -16   0  42.860   2.840
  -3  16   0  45.959   3.358
  -3  16   0  49.529   3.203
  -3  16   0  41.601   3.157
  -3 -16   0  40.120   2.879
   0  17   0  1.4691  1.2791
   0  17   0  1.9721  1.2522
   0  17   0  0.6812  1.5329
   0 -17   0  -2.126   1.038
   0  17   0  1.4761  1.5125
   0 -17   0  0.3535  1.2304
  -1 -17   0  5.0927  1.4278
  -1  17   0  2.0838  1.5425
   1  17   0  3.1097  1.5912
   1 -17   0  3.5618  1.2620
  -1  17   0  4.4979  1.3499
  -1  17   0  2.2235  1.5018
   1  17   0  5.3536  1.4901
   1  17   0  5.0250  1.4320
   1  17   0  3.2780  1.5971
   2  17   0  6.3468  1.4498
  -2  17   0  4.8812  1.4777
  -2  17   0  6.5835  1.5207
  -2 -17   0  6.3360  1.3245
  -2  17   0  5.0749  1.6432
   0   0  -1  0.2753  0.1951
   0   0   1  1.0511  0.2536
   0   0  -1  0.4380  0.3049
   0   0  -1  0.6458  0.3177
   1   0   1 4884.04  235.76
  -1   0  -1 4895.47  245.12
  -1   0   1 4854.66  236.46
  -1   0   1 4831.90  242.03
  -1   0  -1 4848.23  238.95
  -1   0  -1 4746.43  234.51
   1   0  -1 4733.16  238.12
   1   0  -1 4832.12  233.56
  -2   0  -1 1516.99   71.93
  -2   0   1 1532.40   74.19
  -2   0  -1 1554.60   74.50
   2   0   1 1443.91   71.76
  -2   0   1 1477.50   72.27
   2   0  -1 1484.41   72.68
   2   0  -1 1400.71   71.64
  -3   0  -1  365.09   18.41
  -3   0  -1  336.10   17.36
   3   0  -1  342.20   18.01
  -3   0   1  355.65   18.04
   3   0  -1  325.14   17.87
  -3   0   1  337.60   17.77
   3   0   1  300.17   17.81
   3   0   1  348.42   18.11
  -4   0  -1  115.91    7.20
  -4   0  -1  121.95    7.84
   4   0  -1  111.05    7.78
  -4   0   1  113.87    7.68
   4   0   1  107.94    7.65
  -4   0   1  111.95    7.45
   4   0  -1  113.78    8.08
   4   0   1  123.53    8.27
   5   0   1  51.165   5.047
   5   0   1  46.749   3.352
  -5   0  -1  40.548   3.116
  -5   0   1  46.361   3.191
  -5   0  -1  47.922   3.232
  -5   0  -1  37.174   2.939
  -5   0   1  45.442   3.168
  -5   0  -1  38.219   3.256
   5   0  -1  47.657   4.798
   5   0  -1  46.340   3.349
  -5   0  -1  42.874   3.033
  -5   0  -1  45.682   4.692
   5   0  -1  42.052   3.271
  -5   0   1  41.483   4.644
  -5   0   1  48.339   3.254
  -5   0   1  50.881   3.288
   5   0  -1  50.607   5.365
   5   0   1  44.806   5.198
  -6   0  -1  16.444   2.250
   6   0  -1  15.372   2.030
   6   0  -1  16.104   2.383
  -6   0  -1  13.677   2.110
   6   0  -1  18.101   2.556
  -6   0   1  21.311   2.465
   6   0   1  13.649   3.809
  -6   0   1  19.873   2.210
   6   0   1  16.198   4.072
   6   0   1  16.555   2.312
  -6   0  -1  15.620   2.201
  -6   0   1  20.098   2.184
  -6   0  -1  19.949   2.442
   6   0   1  21.458   2.387
   6   0  -1  12.929   3.877
  -7   0   1  0.5638  1.6811
   7   0  -1  5.7694  2.0217
   7   0   1  8.1789  1.8401
  -7   0  -1  4.6263  1.9676
  -7   0  -1  6.7468  1.7520
   7   0  -1  2.3249  4.3066
  -7   0   1  7.1737  1.9611
  -7   0   1  5.9388  1.7164
   7   0   1  2.8357  3.6969
   7   0   1  8.2783  2.1542
   7   0  -1  5.5585  1.9584
  -7   0  -1  7.8856  1.9405
  -8   0  -1  19.160   2.379
  -8   0  -1  14.982   2.315
   8   0  -1  18.200   2.522
  -8   0   1  17.202   2.281
  -8   0   1  14.102   2.259
   8   0   1  21.533   2.476
   8   0  -1  19.376   2.369
   9   0  -1  64.317   3.761
   9   0  -1  58.882   3.676
   9   0   1  63.734   3.776
   9   0   1  62.961   3.742
  -9   0   1  74.811   3.927
  -9   0  -1  67.464   3.817
   0  -1  -1 2039.50  108.80
   0  -1  -1 2154.36  102.90
   0   1  -1 2239.09  105.86
   0   1  -1 2145.72  104.35
   0   1   1 2086.79  103.54
   0   1  -1 2228.89  104.98
   0   1  -1 2214.05  108.36
   0  -1  -1 1949.51  105.87
   1   1  -1 1827.87   94.41
  -1   1   1 2051.00   93.50
  -1  -1  -1 1847.21   96.08
   1  -1   1 1971.03   92.39
  -1  -1  -1 2074.84   96.58
   1   1  -1 2020.28   96.24
   1   1  -1 1945.88   92.43
  -1   1   1 2052.27   99.16
  -1   1  -1 1786.40   94.92
   1  -1  -1 1859.75   92.25
   1   1   1 1983.97   95.28
  -1   1  -1 1916.43   93.90
  -1  -1   1 1906.20   96.61
  -1   1  -1 1981.11   98.22
   1   1   1 1924.13   94.94
   1  -1  -1 1847.58   93.87
   2  -1   1 1638.18   80.91
  -2  -1  -1 1640.20   81.89
   2   1  -1 1734.31   81.90
   2   1  -1 1736.03   81.06
  -2   1   1 1694.76   81.71
  -2  -1  -1 1693.68   84.00
  -2  -1  -1 1547.27   81.13
  -2   1   1 1716.43   83.95
   2  -1   1 1602.37   82.14
  -2  -1   1 1680.67   81.56
   2  -1  -1 1665.19   82.18
   2   1   1 1737.07   81.11
  -2  -1   1 1717.09   83.66
  -2   1  -1 1632.31   81.33
  -2   1  -1 1785.27   84.22
   2  -1  -1 1691.85   80.84
  -3  -1  -1 1762.65   86.85
   3  -1   1 1713.05   88.01
   3  -1   1 1777.65   86.81
  -3   1   1 1848.68   89.85
  -3   1   1 1891.51   87.54
   3   1  -1 1781.20   87.67
  -3  -1  -1 1749.65   89.85
   3   1  -1 1834.26   86.93
  -3   1  -1 1749.25   86.98
   3   1   1 1779.67   86.95
   3   1   1 1756.49   87.72
  -3   1  -1 1864.12   90.14
  -3  -1   1 1751.94   87.23
  -3  -1   1 1857.19   89.54
   3  -1  -1 1761.21   88.00
   3  -1  -1 1778.76   86.69
  -4   1   1  308.17   16.75
  -4  -1  -1  314.41   17.11
   4  -1   1  302.16   17.08
  -4  -1  -1  298.27   16.13
   4  -1   1  295.41   17.01
   4   1  -1  295.93   16.68
   4   1  -1  321.67   17.40
  -4   1   1  314.08   16.97
  -4   1  -1  279.45   16.13
   4   1   1  310.96   17.38
   4  -1  -1  296.00   16.97
  -4   1  -1  312.67   17.35
   4  -1  -1  313.11   17.18
   4   1   1  294.02   16.64
  -4  -1   1  305.43   16.63
  -4  -1   1  291.04   16.60
  -5  -1  -1  237.50   11.73
  -5  -1  -1  246.32   11.55
   5  -1   1  253.33   12.09
  -5   1   1  254.51   15.37
   5  -1   1  279.16   16.05
  -5   1   1  261.55   15.27
   5   1  -1  250.28   15.18
  -5   1   1  268.87   11.92
   5   1  -1  249.66   11.74
  -5   1   1  275.58   11.93
   5   1  -1  274.72   16.29
   5   1  -1  277.12   12.32
   5   1  -1  260.85   12.01
   5  -1   1  278.90   16.05
  -5  -1  -1  273.00   15.72
  -5  -1  -1  248.02   11.78
  -5   1   1  251.61   11.55
  -5   1   1  248.46   11.67
   5   1   1  290.11   16.38
   5  -1  -1  260.54   12.06
   5  -1  -1  274.07   15.90
  -5   1  -1  241.89   11.59
  -5  -1   1  260.37   15.08
   5   1   1  250.89   12.16
  -5   1  -1  268.22   11.86
  -5   1  -1  265.25   11.84
   5   1   1  251.14   11.96
  -5  -1   1  265.53   11.87
   5  -1  -1  275.00   16.04
  -5  -1   1  261.60   11.89
  -5  -1   1  247.40   11.45
   5   1   1  266.88   15.47
   5  -1  -1  265.24   12.16
  -5   1  -1  254.51   15.68
  -5   1  -1  262.59   11.76
  -5   1  -1  245.02   11.76
   5   1   1  235.47   11.73
   6   1  -1  113.07    9.87
   6  -1   1  112.30    6.23
  -6   1   1  111.77    6.15
  -6  -1  -1  116.54    5.93
   6  -1   1  97.101   9.090
  -6   1   1  106.27    5.89
   6  -1   1  107.43    9.21
   6   1  -1  105.53    6.02
  -6  -1  -1  121.30    6.26
   6  -1   1  119.07    6.63
   6   1  -1  115.68    6.30
  -6   1   1  105.67    6.08
   6   1  -1  109.08    6.39
  -6  -1  -1  102.72    6.00
   6  -1  -1  100.34    8.75
  -6  -1   1  105.26    5.79
   6   1   1  101.54    5.94
   6  -1  -1  110.20    6.29
  -6   1  -1  108.62    6.04
  -6   1  -1  115.77    6.12
  -6  -1   1  114.44    6.09
   6   1   1  107.48    6.29
   6   1   1  102.08    9.32
  -6  -1   1  107.51    6.18
   6  -1  -1  112.54    6.21
  -6   1  -1  114.19    6.21
  -6   1  -1  116.21    5.98
   6  -1  -1  100.53    9.12
   6   1   1  107.91    6.37
  -7   1   1  272.29   12.42
   7  -1   1  287.32   12.81
  -7   1   1  253.66   11.96
   7   1  -1  274.53   12.55
  -7  -1  -1  261.50   12.29
   7   1  -1  242.48   17.62
   7  -1   1  264.44   12.59
  -7  -1  -1  251.10   11.96
  -7  -1  -1  216.01   11.91
   7  -1   1  216.34   17.07
  -7   1   1  274.10   12.43
   7   1  -1  266.50   12.74
  -7   1  -1  261.86   12.33
   7  -1  -1  233.33   17.21
   7   1   1  263.19   12.74
   7   1   1  264.44   12.59
   7   1   1  235.31   17.29
  -7   1  -1  253.19   12.17
   7  -1  -1  248.37   11.91
  -7  -1   1  274.45   12.40
  -7   1  -1  259.64   12.08
  -7  -1   1  263.85   11.97
   7  -1  -1  267.78   12.60
   7  -1  -1  275.92   12.66
  -7  -1   1  256.97   12.32
  -8  -1  -1  13.410   2.180
  -8  -1  -1  16.761   2.122
  -8   1   1  21.471   2.329
   8  -1   1  16.822   2.394
  -8   1   1  16.917   2.333
   8   1  -1  18.453   2.276
   8   1   1  15.022   2.306
   8  -1  -1  15.869   2.378
   8   1   1  22.819   2.551
  -8   1  -1  14.664   2.264
  -8   1  -1  18.695   2.376
  -8  -1   1  19.850   2.394
  -8  -1   1  17.837   2.293
   9  -1   1  18.849   1.972
   9   1  -1  19.404   1.923
  -9  -1  -1  25.786   2.219
  -9   1   1  19.842   2.063
   9   1  -1  21.575   2.074
   9   1   1  23.282   2.124
   9  -1  -1  21.952   2.013
  -9   1  -1  22.291   2.080
   9   1   1  16.432   1.766
  -9  -1   1  21.493   1.997
   0   2  -1 1492.63   73.01
   0   2  -1 1551.22   71.05
   0   2   1 1424.16   70.75
   0   2   1 1429.72   70.95
   0  -2  -1 1445.23   72.99
   0  -2  -1 1437.93   71.15
   0   2  -1 1421.32   71.12
   0   2  -1 1525.70   72.18
  -1  -2  -1 2936.50  172.21
   1   2  -1 3651.43  167.70
  -1  -2  -1 3525.22  167.69
   1   2  -1 3226.96  165.44
  -1   2   1 3612.23  171.52
   1   2  -1 3248.57  163.72
   1  -2   1 3431.60  162.55
  -1   2   1 3442.24  168.36
   1  -2  -1 3397.62  165.53
   1  -2  -1 3381.64  170.97
   1   2   1 3494.97  168.79
  -1   2  -1 3459.40  173.54
   1   2   1 3413.80  165.42
  -1   2  -1 3490.27  168.79
  -1  -2   1 3346.54  171.86
  -1   2  -1 3210.44  166.62
  -2   2   1 1475.35   71.57
   2   2  -1 1344.93   69.32
   2  -2   1 1423.97   70.03
  -2  -2  -1 1531.78   71.50
  -2  -2  -1 1457.41   69.48
   2   2  -1 1438.48   68.98
   2  -2   1 1409.31   68.74
  -2   2   1 1468.96   69.66
   2   2   1 1454.73   69.22
  -2   2  -1 1398.80   69.32
   2  -2  -1 1434.13   70.03
  -2   2  -1 1336.22   71.60
   2  -2  -1 1368.01   68.58
  -2  -2   1 1359.25   71.03
   2   2   1 1486.85   69.04
   3   2  -1  97.415   6.527
   3  -2   1  91.076   6.309
   3  -2   1  87.976   6.110
   3   2  -1  87.798   5.663
  -3   2   1  89.448   6.145
  -3  -2  -1  93.728   5.588
  -3   2   1  93.388   6.125
  -3  -2  -1  90.220   5.956
   3  -2  -1  96.400   6.147
  -3   2  -1  89.106   6.303
  -3  -2   1  91.008   5.963
   3   2   1  86.789   5.772
  -3  -2   1  90.434   5.672
   3  -2  -1  89.957   6.321
   3   2   1  94.297   6.497
  -3   2  -1  84.356   5.763
  -4   2   1  490.21   25.54
   4  -2   1  481.52   25.47
  -4   2   1  525.99   25.26
   4   2  -1  498.66   25.40
  -4  -2  -1  414.58   23.98
   4   2  -1  462.35   24.46
  -4  -2  -1  477.82   25.41
   4  -2   1  459.71   24.96
   4   2   1  447.14   24.56
  -4   2  -1  441.31   24.38
   4   2   1  483.86   25.47
   4  -2  -1  481.52   25.43
  -4  -2   1  466.09   24.84
  -4  -2   1  486.91   24.73
   4  -2  -1  457.97   24.80
  -4   2  -1  470.67   25.74
  -5  -2  -1  423.08   20.51
  -5   2   1  481.20   20.87
   5   2  -1  471.96   20.74
  -5  -2  -1  464.76   20.71
   5   2  -1  451.74   20.91
   5   2  -1  488.93   21.37
   5  -2   1  519.05   26.87
  -5   2   1  493.61   20.61
  -5   2   1  488.17   20.73
  -5   2   1  466.16   20.37
   5   2  -1  515.78   26.93
   5  -2   1  493.59   26.23
  -5   2   1  492.01   26.48
   5  -2   1  481.04   21.20
  -5  -2  -1  460.93   20.37
  -5   2   1  485.63   25.98
  -5  -2  -1  508.83   26.57
  -5   2  -1  459.45   20.85
  -5  -2   1  451.74   20.30
   5  -2  -1  498.10   26.65
  -5  -2   1  443.15   20.61
  -5   2  -1  506.18   20.89
  -5  -2   1  453.40   25.47
   5  -2  -1  517.31   26.38
   5  -2  -1  482.58   21.11
   5   2   1  452.37   20.73
  -5   2  -1  507.96   20.67
  -5   2  -1  478.45   26.78
  -5   2  -1  473.23   20.45
  -5   2  -1  454.92   20.21
  -5  -2   1  492.83   20.79
   5   2   1  464.31   20.97
  -5   2  -1  484.79   20.80
   5  -2  -1  478.75   21.15
   5   2   1  471.21   26.59
   5   2   1  465.80   21.31
   6   2  -1  57.333   4.402
  -6   2   1  53.535   3.885
   6   2  -1  57.460   4.103
   6   2  -1  56.705   3.989
  -6  -2  -1  57.557   3.808
   6  -2   1  64.963   4.612
   6  -2   1  56.570   6.552
  -6  -2  -1  44.906   3.791
  -6  -2  -1  51.530   3.825
  -6   2   1  58.468   4.305
  -6   2   1  66.243   4.100
   6   2  -1  54.747   6.804
   6  -2   1  56.430   6.420
   6  -2   1  59.056   4.180
  -6   2  -1  55.301   3.964
   6  -2  -1  48.437   6.076
   6  -2  -1  57.413   6.406
  -6   2  -1  59.307   3.954
   6  -2  -1  65.031   4.272
  -6  -2   1  50.394   3.704
  -6   2  -1  57.120   3.951
   6   2   1  49.945   3.955
   6   2   1  54.972   6.819
   6   2   1  53.109   4.166
  -6  -2   1  60.404   4.197
  -6   2  -1  54.574   3.908
   6   2   1  54.945   4.163
  -6   2  -1  47.983   6.106
  -6  -2   1  59.804   4.186
   6  -2  -1  48.129   3.969
  -6   2  -1  67.904   4.223
   7   2  -1  29.797   3.036
   7  -2   1  30.810   3.191
  -7  -2  -1  34.156   3.014
  -7   2   1  32.998   3.149
  -7   2   1  31.227   3.068
   7   2  -1  32.716   3.085
  -7   2   1  42.258   3.239
   7   2  -1  32.375   2.930
   7  -2   1  29.033   3.013
  -7  -2  -1  33.280   3.103
   7   2   1  37.921   3.348
  -7  -2   1  31.914   2.891
   7  -2  -1  32.733   3.254
  -7   2  -1  33.200   3.207
   7   2   1  31.261   3.097
  -7   2  -1  35.600   3.081
  -7  -2   1  31.650   3.149
   7  -2  -1  30.971   3.039
   7  -2  -1  31.568   2.914
   7   2   1  30.763   3.026
  -7  -2   1  33.986   2.997
  -7   2  -1  27.712   2.887
  -8  -2  -1  78.621   4.531
  -8  -2  -1  80.852   4.806
   8   2  -1  81.828   4.802
   8   2  -1  77.476   4.895
   8  -2   1  68.358   4.617
   8  -2   1  81.912   4.964
  -8   2   1  77.511   4.802
  -8   2   1  80.756   4.791
  -8  -2   1  75.886   4.756
   8  -2  -1  70.740   4.635
  -8  -2   1  67.549   4.551
   8   2   1  78.564   4.755
  -8   2  -1  80.125   4.693
   8   2   1  75.107   4.922
  -8   2  -1  66.876   4.532
   8  -2  -1  77.971   4.857
  -9  -2  -1  8.3693  1.5516
  -9   2   1  6.3775  1.4381
   9   2  -1  6.1748  1.4820
   9  -2   1  5.9453  1.4453
   9   2   1  8.1081  1.5052
  -9   2  -1  8.0035  1.6382
  -9  -2   1  7.5573  1.5607
   9  -2  -1  10.068   1.482
   0   3  -1  477.92   23.75
   0  -3  -1  472.96   24.27
   0   3   1  501.01   24.64
   0   3  -1  498.78   24.64
   0  -3  -1  516.72   25.20
   0  -3   1  478.38   24.14
  -1   3   1  722.14   35.86
  -1  -3  -1  734.77   36.63
   1   3  -1  711.27   35.12
   1   3  -1  746.76   35.82
   1  -3   1  686.76   34.76
  -1  -3  -1  726.27   35.18
   1  -3   1  721.81   35.76
  -1  -3   1  755.18   36.38
   1  -3  -1  695.41   35.76
  -1   3  -1  714.40   35.64
   1   3   1  742.53   35.67
   1  -3  -1  680.70   34.56
   1   3   1  726.91   35.10
  -1   3  -1  734.95   36.80
   2  -3   1  321.70   16.91
  -2   3   1  337.51   17.98
   2   3  -1  359.77   17.45
   2   3  -1  344.33   17.57
   2   3  -1  318.09   16.45
  -2  -3  -1  324.16   16.64
  -2   3   1  349.37   17.65
  -2  -3  -1  341.43   17.68
   2  -3   1  323.91   17.60
  -2  -3   1  333.77   17.29
   2  -3  -1  328.30   17.60
  -2   3  -1  313.46   17.22
   2  -3  -1  314.33   16.74
   2   3   1  351.64   17.28
  -2   3  -1  334.06   18.04
   2   3   1  334.72   17.33
   3  -3   1  482.85   24.27
   3   3  -1  481.15   24.71
  -3  -3  -1  473.39   24.99
   3   3  -1  433.94   23.70
  -3  -3  -1  458.65   23.94
  -3   3   1  509.57   24.95
  -3   3   1  462.38   25.22
   3  -3   1  483.83   25.03
  -3   3  -1  480.83   25.49
   3   3   1  498.93   24.81
   3  -3  -1  482.08   25.01
   3  -3  -1  488.58   24.18
  -3  -3   1  470.31   24.53
  -3  -3   1  460.92   24.28
   3   3   1  430.80   23.81
  -3   3  -1  481.16   24.36
  -4   3   1  77.407   6.191
   4   3  -1  75.168   4.295
  -4  -3  -1  61.402   3.974
  -4  -3  -1  69.183   5.541
  -4   3   1  76.547   5.938
   4  -3   1  76.395   5.908
   4   3  -1  74.762   6.407
  -4  -3  -1  58.831   4.960
   4  -3   1  74.643   6.276
  -4   3  -1  66.722   4.012
  -4  -3   1  72.109   4.079
   4  -3  -1  81.878   6.379
   4   3   1  66.318   4.198
  -4   3  -1  76.880   6.127
   4  -3  -1  76.718   5.794
   4   3   1  80.458   6.481
  -4   3  -1  65.795   5.605
  -4   3  -1  72.619   4.109
  -4  -3   1  82.446   5.414
  -4  -3   1  82.978   5.898
   4   3   1  62.343   5.056
  -5   3   1  134.77    9.84
   5   3  -1  139.58    7.18
  -5   3   1  142.12    7.14
  -5   3   1  135.67    9.89
  -5  -3  -1  130.59    6.79
   5  -3   1  158.37   10.64
  -5   3   1  137.51    6.80
   5   3  -1  135.17   10.32
  -5  -3  -1  125.76    6.87
  -5   3   1  134.65    7.13
  -5  -3  -1  144.37    9.65
  -5   3   1  134.36    7.07
   5   3  -1  141.26    7.34
   5  -3   1  144.16    9.88
  -5   3   1  137.11    6.92
   5  -3   1  131.47    7.10
   5   3  -1  138.78    7.09
  -5  -3  -1  140.58    7.02
   5  -3  -1  137.64    9.87
  -5   3  -1  146.55    7.01
   5   3   1  142.57    7.30
  -5   3  -1  144.83    7.25
   5  -3  -1  130.08    7.08
  -5   3  -1  144.01    7.07
   5   3   1  128.47    7.05
  -5   3  -1  146.49    7.07
   5   3   1  128.46    7.09
  -5  -3   1  136.12    6.98
   5  -3  -1  135.84    7.18
  -5   3  -1  143.90    7.13
   5   3   1  141.98   10.44
  -5   3  -1  145.74    7.12
  -5   3  -1  145.75   10.35
  -5  -3   1  139.14    6.81
   5  -3  -1  140.17   10.23
  -5  -3   1  152.35    7.13
   6   3  -1  190.58    9.35
   6  -3   1  183.29    9.34
  -6  -3  -1  173.34    9.01
  -6  -3  -1  185.64    9.20
  -6   3   1  193.81    9.29
   6  -3   1  190.57    9.53
   6   3  -1  201.91   14.14
   6   3  -1  199.57    9.79
  -6   3   1  192.50    9.12
   6  -3   1  163.99   12.78
   6   3  -1  188.41    9.35
  -6  -3  -1  166.15    9.04
   6  -3   1  183.04   13.65
  -6   3   1  195.55    9.40
  -6   3  -1  197.00    9.36
  -6   3  -1  198.34    9.39
   6  -3  -1  178.45    9.34
  -6   3  -1  186.06    9.03
   6   3   1  182.53    9.68
  -6   3  -1  183.65    9.23
   6  -3  -1  169.75   12.57
  -6  -3   1  195.49    8.96
  -6  -3   1  188.59    9.22
   6   3   1  171.24    9.23
   6  -3  -1  171.33   13.11
   6  -3  -1  196.67    9.55
  -6   3  -1  193.90    9.33
  -6  -3   1  190.58    9.29
  -6   3  -1  204.61    9.27
   6   3   1  172.08   13.56
   6   3   1  183.87    9.32
  -6   3  -1  175.15   13.20
  -7  -3  -1  5.3290  1.9094
  -7   3   1  10.269   2.124
  -7   3   1  5.3232  1.8703
   7  -3   1  9.8259  1.9483
   7   3  -1  9.1301  1.9373
  -7   3   1  9.8796  2.0785
  -7  -3  -1  7.6948  1.8511
   7   3  -1  5.4178  1.7469
   7  -3  -1  6.4179  1.9845
  -7  -3   1  7.4794  1.7521
   7  -3  -1  3.7887  1.6249
  -7   3  -1  7.2774  1.9915
   7   3   1  8.4579  2.2346
   7   3   1  10.170   2.010
  -7  -3   1  6.5281  1.9520
  -7   3  -1  9.0727  2.0682
  -7   3  -1  7.4769  1.9547
   7   3   1  5.1993  1.8070
   7  -3  -1  6.7376  1.6630
  -7  -3   1  6.1598  1.9183
  -8  -3  -1  72.479   4.550
  -8   3   1  74.364   4.514
   8   3  -1  61.293   4.285
   8   3  -1  75.875   4.738
   8  -3   1  71.512   4.365
  -8   3   1  71.066   4.546
   8  -3   1  74.263   4.661
  -8  -3  -1  70.544   4.364
   8  -3   1  66.122   4.347
   8  -3  -1  66.027   4.164
   8  -3  -1  77.199   4.664
  -8   3  -1  73.112   4.543
  -8   3  -1  76.268   4.552
   8   3   1  64.578   4.282
  -8  -3   1  65.131   4.380
  -8  -3   1  78.561   4.572
   8   3   1  76.892   4.723
   9   3  -1  71.192   3.989
  -9   3   1  67.860   3.904
   9  -3   1  72.804   3.966
  -9  -3  -1  70.736   3.887
   9  -3  -1  67.675   3.901
  -9   3  -1  72.602   3.975
  -9  -3   1  70.984   3.923
   9   3   1  66.270   3.935
   0  -4  -1  76.312   4.872
   0  -4  -1  71.759   4.304
   0   4   1  68.331   4.906
   0   4  -1  67.808   4.040
   0   4  -1  72.654   5.002
   0  -4   1  69.353   4.608
   0  -4   1  65.988   4.093
   1   4  -1  200.35   10.90
  -1  -4  -1  176.14    9.64
   1  -4   1  202.52   10.48
   1  -4   1  186.55    9.66
  -1  -4  -1  183.13   10.71
  -1   4   1  191.62   10.80
   1   4  -1  187.83   10.14
   1  -4  -1  207.37   10.84
   1   4   1  191.05   10.66
   1  -4  -1  186.83   10.52
   1   4   1  186.70   10.07
  -1   4  -1  192.82   10.68
  -1   4  -1  216.47   11.19
  -1  -4   1  179.44   10.45
   2  -4   1  287.08   15.28
  -2  -4  -1  291.06   16.22
   2   4  -1  287.06   16.13
  -2   4   1  304.04   16.73
   2   4  -1  299.48   15.90
  -2   4   1  304.29   16.34
   2  -4   1  308.50   16.27
   2   4   1  310.24   16.01
  -2  -4   1  282.00   15.86
  -2   4  -1  318.11   16.78
   2  -4  -1  281.14   15.03
   2   4   1  306.86   15.92
  -2   4  -1  302.58   16.10
   2  -4  -1  318.95   16.32
  -3  -4  -1  659.45   35.40
   3  -4   1  654.46   35.18
   3   4  -1  708.23   34.89
   3  -4   1  632.19   33.93
  -3   4   1  711.17   36.01
  -3   4   1  748.07   35.40
   3   4   1  697.28   34.55
  -3   4  -1  666.35   34.67
   3   4   1  686.66   34.79
  -3   4  -1  671.68   36.02
   3  -4  -1  706.35   35.36
  -3  -4   1  668.45   35.00
   3  -4  -1  659.49   33.84
  -4   4   1  217.67   10.28
  -4   4   1  211.51   10.41
  -4   4   1  225.61   10.58
  -4  -4  -1  213.97   10.38
  -4  -4  -1  221.11   10.26
  -4   4   1  227.85   14.07
   4   4  -1  237.17   10.69
   4   4  -1  250.23   14.33
  -4   4   1  227.56   10.45
  -4   4   1  236.18   14.12
   4   4  -1  219.45   10.55
   4   4  -1  224.34   10.77
  -4  -4  -1  237.23   13.63
   4  -4   1  243.75   13.53
  -4  -4  -1  215.40   12.84
   4  -4  -1  215.13   10.58
  -4   4  -1  241.32   13.55
   4   4   1  242.12   14.22
  -4   4  -1  269.86   14.76
  -4  -4   1  233.54   13.44
  -4   4  -1  230.13   10.34
  -4   4  -1  229.87   10.54
  -4   4  -1  234.13   10.36
  -4   4  -1  238.49   10.60
  -4  -4   1  224.52   10.47
   4  -4  -1  232.62   13.24
   4  -4  -1  238.09   14.35
   4   4   1  218.80   10.56
   4   4   1  219.91   10.75
  -4   4  -1  233.21   10.63
  -4   4  -1  235.36   10.47
  -4   4  -1  239.73   10.58
  -5   4   1  107.48    8.81
  -5  -4  -1  103.67    5.79
   5  -4   1  111.31    8.95
   5   4  -1  97.208   5.725
  -5   4   1  112.02    5.96
  -5   4   1  110.62    8.55
   5   4  -1  103.50    5.96
  -5  -4  -1  105.37    5.75
   5  -4   1  99.947   5.751
  -5   4   1  107.79    5.83
  -5   4   1  100.18    5.63
   5   4  -1  92.085   5.589
   5   4  -1  100.95    6.00
  -5   4   1  104.19    5.60
  -5  -4  -1  93.291   5.607
   5  -4   1  108.16    5.93
   5   4  -1  103.64    8.81
  -5   4   1  110.89    5.83
  -5   4   1  106.07    5.84
   5  -4   1  96.180   8.135
   5  -4  -1  109.09    5.91
  -5   4  -1  114.09    5.77
   5   4   1  109.10    6.03
  -5   4  -1  114.02    5.87
   5  -4  -1  111.74    8.33
  -5  -4   1  109.72    5.80
   5   4   1  98.436   8.778
  -5   4  -1  110.65    6.10
   5  -4  -1  104.65    8.74
  -5  -4   1  105.04    5.57
  -5   4  -1  109.61    5.75
  -5   4  -1  118.02    5.96
  -5  -4   1  109.89    5.91
  -5   4  -1  113.31    5.88
   5   4   1  108.61    5.96
  -5   4  -1  119.41    8.97
  -6  -4  -1  5.6384  1.6715
   6   4  -1  7.4241  3.6423
  -6   4   1  11.067   1.943
   6  -4   1  9.5580  4.1050
   6  -4   1  8.5016  1.9889
   6   4  -1  9.3629  1.9915
  -6   4   1  8.4745  1.8613
  -6   4   1  6.1675  2.2165
  -6   4   1  12.563   2.241
  -6  -4  -1  7.3036  1.9650
   6  -4   1  11.662   1.979
   6   4  -1  8.4212  2.1419
  -6  -4  -1  7.6348  1.9298
   6   4   1  10.660   2.217
  -6   4  -1  8.6247  2.1337
  -6   4  -1  7.7991  3.8961
  -6  -4   1  10.137   1.878
   6   4   1  6.9528  1.9707
  -6   4  -1  10.888   2.164
   6   4   1  11.225   4.444
  -6   4  -1  10.082   2.066
  -6  -4   1  11.276   2.157
  -6   4  -1  8.8714  1.8983
   6  -4  -1  12.745   2.054
  -6   4  -1  10.103   2.170
   6   4   1  9.9013  2.1454
   6  -4  -1  11.620   3.786
  -6   4  -1  11.431   2.052
  -6  -4   1  11.006   1.879
   7  -4   1  93.519   5.532
  -7   4   1  79.244   5.269
   7   4  -1  86.256   5.605
  -7   4   1  89.610   5.534
  -7   4   1  86.533   5.293
   7   4  -1  85.681   5.404
  -7  -4  -1  85.575   5.324
  -7  -4  -1  86.784   5.118
  -7  -4   1  83.803   5.350
  -7   4  -1  88.464   5.400
  -7   4  -1  89.365   5.536
   7   4   1  83.435   5.356
  -7  -4   1  90.693   5.286
   7  -4  -1  90.622   5.390
  -7   4  -1  90.138   5.335
  -7  -4   1  85.225   4.982
   7  -4  -1  89.697   5.437
   7   4   1  88.617   5.698
  -7   4  -1  95.678   5.408
  -8  -4  -1  3.6405  1.6707
   8   4  -1  6.4689  1.7536
  -8   4   1  2.6295  1.6663
  -8  -4  -1  4.6599  1.6082
   8  -4   1  8.5204  1.8132
  -8   4   1  4.6616  1.6791
   8   4  -1  2.5536  1.6788
   8  -4   1  3.5453  1.6667
  -8   4  -1  4.1929  1.7261
  -8  -4   1  4.1177  1.5535
   8  -4  -1  3.0066  1.6090
   8   4   1  3.1409  1.7350
   8  -4  -1  5.8672  1.6647
   8   4   1  4.5209  1.7313
  -8   4  -1  2.9279  1.6918
   0   5   1  112.91    7.14
   0  -5  -1  114.94    6.97
   0  -5   1  105.85    6.16
   0   5  -1  117.44    7.31
   0  -5   1  114.25    6.91
   0  -5  -1  108.09    6.35
   0   5  -1  105.59    5.92
   1  -5   1  181.98   10.44
   1   5  -1  184.48   10.10
  -1  -5  -1  167.81    9.49
  -1   5   1  196.50   11.12
   1   5  -1  195.98   11.06
  -1  -5  -1  185.44   10.83
   1  -5  -1  190.01   10.49
   1   5   1  202.61   11.02
  -1   5  -1  188.70   11.29
  -1   5  -1  180.63   10.84
   1   5   1  186.78   10.01
   1  -5  -1  199.65   10.96
  -1  -5   1  198.19   10.67
   2   5  -1  928.90   47.36
  -2  -5  -1  919.64   48.14
  -2   5   1  969.01   47.52
   2   5  -1  919.38   46.46
   2  -5   1  873.02   45.51
   2  -5   1 1024.77   47.53
   2   5   1  951.95   46.42
   2  -5  -1  948.82   47.44
  -2   5  -1  969.40   47.30
   2   5   1  968.39   47.22
  -2  -5   1  908.43   47.86
  -2   5  -1  930.90   48.74
  -3  -5  -1  621.49   33.78
   3   5  -1  646.74   33.16
   3  -5   1  627.24   32.10
   3  -5   1  657.27   33.81
  -3   5   1  658.69   34.60
  -3   5   1  658.42   33.70
   3   5  -1  633.22   33.45
  -3   5  -1  641.32   33.32
   3  -5  -1  614.18   31.84
  -3  -5   1  632.11   33.32
   3   5   1  637.93   33.06
   3  -5  -1  672.11   33.85
  -3   5  -1  668.72   34.63
   3   5   1  642.38   33.11
  -4   5   1  299.41   14.10
  -4  -5  -1  318.82   13.85
  -4  -5  -1  319.53   18.07
  -4   5   1  311.82   18.80
  -4   5   1  325.29   14.00
  -4   5   1  321.95   14.22
  -4   5   1  307.23   13.82
  -4   5   1  292.52   13.82
   4   5  -1  304.75   13.97
  -4   5   1  346.18   18.69
  -4  -5  -1  297.66   17.19
  -4   5   1  303.62   13.99
   4   5  -1  310.23   14.35
   4  -5   1  307.02   17.27
   4   5  -1  339.81   18.61
  -4  -5  -1  307.05   13.98
   4  -5   1  340.18   18.86
   4   5  -1  313.87   14.14
   4   5  -1  316.81   14.16
  -4   5   1  313.27   13.88
   4   5   1  323.40   14.24
   4   5   1  340.58   18.72
  -4   5  -1  323.36   14.12
   4  -5  -1  354.18   18.96
  -4   5  -1  320.04   14.20
  -4   5  -1  311.63   14.23
  -4   5  -1  319.25   13.87
  -4   5  -1  330.21   19.09
  -4   5  -1  316.05   13.97
   4   5   1  306.39   14.08
  -4  -5   1  316.15   17.77
  -4   5  -1  300.58   13.85
   4   5   1  313.61   13.98
  -4   5  -1  307.43   14.04
   4  -5  -1  301.73   14.09
  -4  -5   1  306.50   13.96
  -4   5  -1  320.36   17.99
   4   5   1  302.14   14.41
  -4  -5   1  298.32   13.67
  -5   5   1  248.68   12.06
  -5   5   1  261.73   11.79
  -5   5   1  273.29   12.17
   5   5  -1  259.37   12.35
  -5   5   1  260.15   12.00
   5   5  -1  248.17   16.45
  -5   5   1  267.89   11.97
  -5   5   1  252.87   16.08
  -5  -5  -1  258.08   11.85
  -5  -5  -1  247.83   11.71
   5  -5   1  249.94   16.45
  -5   5   1  258.15   11.75
   5  -5   1  260.76   12.13
  -5  -5  -1  258.74   11.69
   5   5  -1  249.88   11.75
   5   5  -1  256.77   12.14
  -5   5  -1  251.58   11.98
   5   5   1  258.46   12.15
  -5  -5   1  241.55   11.85
  -5  -5   1  240.89   11.48
   5  -5  -1  252.09   16.44
  -5   5  -1  263.29   12.14
  -5   5  -1  249.71   11.69
  -5   5  -1  240.74   11.77
   5   5   1  251.74   12.24
  -5   5  -1  264.64   11.83
   5   5   1  259.09   16.52
  -5   5  -1  249.27   16.50
  -5   5  -1  271.49   12.24
   5   5   1  251.04   11.77
   5  -5  -1  255.66   12.03
  -6  -5  -1  1.1098  1.2693
  -6   5   1  0.8261  1.7328
  -6   5   1 -0.6941  1.3060
   6   5  -1  4.2674  2.0025
   6   5  -1 -0.3454  3.6352
  -6   5   1  3.5048  1.6187
   6   5  -1  -1.238   1.651
   6  -5   1  1.3996  1.6571
  -6   5   1 -0.5740  1.6049
  -6  -5  -1  1.9397  1.7190
   6  -5   1  3.3872  3.2935
  -6  -5  -1  0.8247  1.4355
   6   5   1  1.7898  1.5573
   6  -5  -1  2.8871  2.8060
  -6   5  -1 -0.5753  1.6084
   6   5   1 -0.3813  1.8853
  -6   5  -1  0.6769  1.7275
  -6   5  -1  0.9370  3.7734
  -6   5  -1  0.4932  1.4359
  -6  -5   1  1.0042  1.4414
   6  -5  -1  1.0719  1.6736
   6   5   1  1.0093  2.9533
   6  -5  -1  1.1180  1.7604
  -6  -5   1  2.1726  1.6128
  -6   5  -1  0.5658  1.7339
  -6   5  -1 -0.9134  1.6775
  -6  -5   1  1.3844  1.4467
  -6   5  -1  1.0808  1.7053
  -7   5   1  2.0096  1.7671
  -7  -5  -1  2.5889  1.6677
  -7  -5  -1  4.7715  1.8936
  -7   5   1  2.2336  1.7389
   7   5  -1  2.7893  1.7966
   7  -5   1  4.9267  1.8820
   7  -5   1  4.6573  1.8591
   7   5  -1  3.3953  1.9248
  -7   5   1  2.7802  1.5929
   7   5   1  6.4900  1.7222
  -7  -5   1  3.3257  1.8225
   7  -5  -1  3.6390  1.5431
   7  -5  -1  3.8075  1.7907
  -7   5  -1  7.1926  1.8922
  -7  -5   1  4.6126  1.5269
  -7   5  -1  8.3339  1.9579
  -7  -5   1  3.9607  1.7592
   7   5   1  4.5939  2.0047
  -7   5  -1  4.3206  1.5924
  -7   5  -1  2.7976  1.7261
  -8  -5  -1  25.786   2.566
   8  -5   1  32.342   2.690
  -8   5   1  28.514   2.582
   8   5  -1  27.809   2.578
  -8   5   1  29.731   2.716
  -8  -5  -1  25.927   2.447
   8   5  -1  30.975   2.795
   8  -5   1  24.085   2.500
  -8   5  -1  27.780   2.618
   8  -5  -1  26.122   2.347
  -8  -5   1  30.569   2.703
  -8   5  -1  23.992   2.562
   8   5   1  24.818   2.522
   8  -5  -1  30.084   2.692
   8   5   1  31.011   2.725
   0  -6  -1  42.766   3.351
   0  -6   1  46.342   3.969
   0  -6   1  44.613   3.238
   0  -6  -1  50.946   4.202
   0   6  -1  44.999   4.380
   0   6   1  50.305   4.456
   1   6  -1  64.458   5.597
  -1   6   1  79.999   5.950
   1  -6   1  78.581   5.591
   1   6  -1  69.519   4.754
  -1  -6  -1  76.325   5.511
   1  -6   1  69.347   5.122
   1   6   1  67.080   4.636
   1  -6  -1  81.985   5.372
  -1   6  -1  72.751   5.755
   1  -6  -1  81.794   5.711
  -1  -6   1  74.187   5.257
   1   6   1  79.424   5.830
   2  -6   1  80.436   5.995
   2   6  -1  62.468   5.397
  -2  -6  -1  75.409   5.897
   2   6  -1  81.975   6.321
  -2   6   1  82.659   6.473
  -2   6  -1  79.443   6.248
   2  -6  -1  83.761   6.085
   2  -6  -1  85.592   6.053
   2   6   1  75.658   5.547
   2   6   1  79.048   6.160
  -2  -6   1  78.484   5.629
  -2   6  -1  89.008   6.686
   3   6  -1  89.218   6.992
  -3   6   1  88.529   4.851
   3   6  -1  96.212   7.113
  -3  -6  -1  84.195   6.582
  -3   6   1  87.224   4.912
  -3   6   1  85.565   4.811
   3   6  -1  91.923   4.996
   3   6  -1  85.236   5.019
  -3  -6  -1  76.998   4.590
   3  -6   1  101.68    7.32
   3   6  -1  87.947   4.898
  -3   6   1  94.004   5.010
  -3   6   1  92.729   7.295
   3   6   1  82.005   4.825
  -3   6  -1  89.685   4.985
  -3   6  -1  94.297   4.932
  -3  -6   1  86.930   6.235
  -3   6  -1  94.855   4.946
  -3   6  -1  94.367   4.877
  -3   6  -1  98.840   7.574
   3   6   1  85.555   5.163
  -3   6  -1  93.444   7.023
  -3   6  -1  90.687   4.944
   3   6   1  89.685   6.906
   3  -6  -1  106.49    7.39
   3  -6  -1  90.202   6.794
   3   6   1  84.146   5.105
  -3   6  -1  93.139   4.943
   3   6   1  91.825   6.887
  -4   6   1  75.502   4.484
  -4   6   1  76.951   4.712
  -4   6   1  72.899   4.353
   4   6  -1  76.012   4.608
  -4   6   1  79.129   4.787
  -4   6   1  69.384   4.280
   4   6  -1  78.426   4.755
  -4  -6  -1  65.837   5.816
   4   6  -1  66.697   4.309
   4   6  -1  80.682   4.664
  -4  -6  -1  71.985   4.275
  -4   6   1  72.484   7.021
   4   6  -1  72.657   4.432
  -4  -6  -1  71.941   4.231
   4   6  -1  78.530   4.716
   4  -6   1  71.675   6.806
  -4   6   1  75.126   4.458
  -4  -6  -1  66.302   6.094
   4   6  -1  80.947   7.173
  -4   6   1  75.761   4.515
  -4   6  -1  69.801   4.375
   4   6   1  72.336   4.616
  -4  -6   1  73.897   4.376
  -4   6  -1  71.791   4.401
  -4   6  -1  71.817   4.385
   4  -6  -1  85.059   7.116
  -4  -6   1  78.916   4.343
  -4   6  -1  72.262   4.508
   4   6   1  81.481   7.105
  -4   6  -1  70.493   6.587
  -4   6  -1  72.957   4.521
  -4  -6   1  73.323   6.293
   4   6   1  72.131   4.586
   4  -6  -1  78.303   6.567
  -4   6  -1  78.682   7.131
   4   6   1  77.123   4.840
   4  -6  -1  64.730   4.202
  -4   6  -1  77.629   4.470
   4   6   1  67.654   4.458
   5  -6   1  0.8315  1.2637
  -5   6   1  1.0640  1.7225
   5   6  -1  -1.388   1.528
  -5   6   1  -1.330   1.664
   5   6  -1 -0.5073  1.5538
  -5   6   1  0.6829  1.3005
  -5  -6  -1  -1.286   1.185
  -5  -6  -1  0.8977  1.3050
  -5   6   1  0.0505  1.2472
   5   6  -1 -0.3934  1.4605
   5   6  -1  0.3110  1.5960
  -5   6   1  -1.439   1.722
  -5   6   1  1.1941  1.4930
  -5   6   1  0.2200  3.1933
   5  -6   1  -3.651   2.138
  -5   6   1  0.0672  1.6571
   5   6  -1  -1.347   2.823
  -5   6  -1  2.7269  1.4880
   5   6   1  0.0606  1.5688
  -5   6  -1  -1.241   2.422
  -5   6  -1  0.5158  1.4337
   5  -6  -1  0.5271  2.5290
  -5  -6   1 -0.6443  1.2743
   5   6   1 -0.6843  1.4631
   5   6   1  0.4864  2.4822
  -5   6  -1  1.1781  1.7472
  -5   6  -1  1.7089  1.4423
   5  -6  -1  1.2624  2.6856
   5  -6  -1  2.5687  1.5348
  -5  -6   1  2.7324  1.4924
  -5   6  -1  1.1209  1.6768
   5   6   1  0.2997  1.5551
  -5   6  -1  0.8403  1.3572
  -6   6   1  15.837   2.518
   6  -6   1  13.097   2.012
   6   6  -1  12.322   2.334
   6   6  -1  12.294   4.228
  -6   6   1  11.913   2.125
  -6  -6  -1  13.101   1.963
  -6   6   1  12.851   2.402
   6  -6   1  9.5072  3.9525
  -6   6   1  14.805   2.410
  -6   6   1  16.554   2.210
  -6  -6  -1  14.858   2.102
   6   6  -1  12.895   2.314
   6   6  -1  14.527   2.310
   6  -6  -1  13.938   2.256
   6   6   1  8.8883  2.3677
  -6   6  -1  13.437   2.366
  -6   6  -1  13.774   2.353
  -6  -6   1  12.060   2.189
   6  -6  -1  18.254   2.244
  -6  -6   1  15.166   2.077
   6   6   1  8.7960  4.1709
  -6  -6   1  18.055   2.455
  -6   6  -1  13.876   2.180
   6   6   1  13.245   2.094
  -6   6  -1  10.366   2.260
   6  -6  -1  13.986   4.489
  -6   6  -1  13.250   2.389
  -6   6  -1  16.589   2.304
   7  -6   1  10.554   2.040
  -7   6   1  7.2422  2.0338
  -7  -6  -1  8.3310  1.7315
  -7   6   1  8.3839  1.9295
   7  -6   1  14.105   2.176
   7   6  -1  10.100   2.171
   7   6  -1  12.480   2.205
  -7   6   1  8.8185  2.0922
  -7   6   1  6.5469  2.1561
  -7  -6  -1  10.034   1.902
  -7   6  -1  10.488   2.198
   7   6   1  9.1960  2.1950
  -7   6  -1  8.8287  2.0540
  -7  -6   1  8.3142  1.7513
   7  -6  -1  10.279   2.062
  -7  -6   1  6.8575  1.9044
   7   6   1  9.6077  2.1241
  -7   6  -1  11.858   2.287
  -7   6  -1  9.8338  2.4539
  -7   6  -1  12.177   2.121
  -7  -6   1  9.6350  2.0856
   7  -6  -1  8.3209  1.9098
  -8   6   1  11.325   1.903
   8  -6   1  10.119   1.824
  -8   6   1  9.5906  1.7832
   8   6  -1  8.8763  1.8300
   8   6  -1  10.261   1.724
  -8  -6  -1  7.2622  1.7678
  -8  -6  -1  7.2657  1.6240
   8  -6   1  13.043   1.888
  -8   6  -1  9.3557  1.9624
   8   6   1  8.3015  1.8670
   8  -6  -1  11.304   1.800
   8   6   1  9.7587  1.7617
   8  -6  -1  12.315   1.656
  -8   6  -1  14.828   1.977
  -8  -6   1  10.877   1.788
   0  -7  -1  3.6275  1.3656
   0   7  -1  5.3032  2.1481
   0  -7   1  3.7201  1.6378
   0  -7  -1  5.6523  1.6489
   0   7   1  6.6492  2.2003
   0  -7   1  3.2177  1.3592
   1  -7   1  12.184   2.155
  -1  -7  -1  13.677   2.363
   1   7  -1  10.991   2.580
   1  -7   1  15.660   2.555
  -1   7   1  15.299   2.862
  -1   7  -1  10.913   2.600
   1   7   1  10.747   2.523
  -1  -7   1  12.515   2.407
   1  -7  -1  15.415   2.328
   1  -7  -1  11.793   2.364
   2   7  -1  84.162   6.925
   2  -7   1  88.759   6.656
  -2   7   1  92.763   7.136
  -2  -7  -1  70.958   6.256
   2   7  -1  80.948   6.068
   2  -7   1  80.333   6.437
   2   7   1  77.409   5.896
   2  -7  -1  85.536   6.427
   2   7   1  86.173   6.712
  -2  -7   1  91.270   6.379
  -2   7  -1  90.197   7.101
   2  -7  -1  90.514   6.755
  -3  -7  -1  114.52    7.94
  -3  -7  -1  109.59    5.50
   3   7  -1  101.26    5.50
   3   7  -1  100.20    5.64
  -3   7   1  102.01    5.60
   3   7  -1  107.53    5.86
  -3   7   1  107.19    5.68
   3   7  -1  100.55    5.68
  -3   7   1  105.98    5.71
   3   7  -1  112.64    8.41
   3  -7   1  111.67    8.27
  -3   7   1  112.89    5.87
  -3   7   1  121.51    8.81
   3   7  -1  107.34    7.88
  -3   7   1  110.63    5.66
   3   7  -1  110.31    5.85
   3   7  -1  109.05    5.76
  -3   7   1  118.36    5.76
  -3   7   1  107.37    5.72
   3   7   1  101.35    5.76
   3  -7  -1  109.11    8.06
   3   7   1  105.97    5.73
  -3   7  -1  88.495   5.382
   3  -7  -1  115.83    8.28
   3   7   1  99.585   5.703
  -3   7  -1  100.18    5.69
  -3  -7   1  101.03    7.40
  -3   7  -1  109.30    5.79
  -3  -7   1  100.81    5.32
   3   7   1  118.25    8.49
   3   7   1  114.67    7.98
  -3   7  -1  108.81    8.24
  -3   7  -1  102.14    5.78
  -3   7  -1  105.69    5.69
  -3   7  -1  104.95    5.61
   3   7   1  96.840   5.670
   3   7   1  106.30    5.76
  -3   7  -1  100.79    5.55
  -4  -7  -1  176.46    8.43
   4   7  -1  170.01    8.69
  -4   7   1  178.87    8.93
   4   7  -1  163.59    8.37
   4  -7   1  194.31   12.64
  -4  -7  -1  186.32    8.67
  -4   7   1  174.18    8.60
  -4   7   1  205.48   12.93
   4   7  -1  184.91   12.27
   4   7  -1  169.72    8.81
  -4   7   1  167.89    8.55
   4   7  -1  175.82    8.80
   4   7  -1  171.59    8.77
   4   7  -1  173.34    8.65
  -4   7   1  188.40    8.68
  -4   7   1  179.30    8.72
  -4   7   1  193.15    8.74
  -4   7   1  178.75    8.78
   4  -7   1  168.36    8.55
  -4  -7  -1  169.45   11.50
  -4   7  -1  173.95    8.52
  -4   7  -1  182.00    8.71
  -4   7  -1  175.72   12.74
  -4   7  -1  182.90    8.85
   4   7   1  168.60    8.59
   4  -7  -1  184.79   12.18
  -4   7  -1  181.72   12.18
   4   7   1  163.13    8.69
   4   7   1  166.10    8.71
  -4  -7   1  170.31   11.65
  -4   7  -1  190.85    8.73
   4  -7  -1  160.66    8.47
   4   7   1  173.01   11.96
  -4   7  -1  179.11    8.86
   4  -7  -1  163.98   12.13
  -4   7  -1  172.35    8.62
   4   7   1  164.33    8.60
   4   7   1  166.19    8.58
  -4  -7   1  175.10    8.41
   5   7  -1  19.402   2.563
  -5   7   1  18.994   2.601
   5   7  -1  11.064   4.308
   5   7  -1  17.547   2.746
  -5   7   1  18.010   2.390
   5  -7   1  16.257   4.132
  -5   7   1  22.117   2.599
  -5   7   1  24.195   2.716
   5  -7   1  18.496   2.447
  -5  -7  -1  22.955   2.476
  -5   7   1  21.591   2.589
   5   7  -1  22.020   2.674
  -5   7   1  22.914   2.727
  -5  -7  -1  23.289   2.601
  -5   7  -1  20.883   2.720
   5  -7  -1  18.033   3.822
   5   7   1  23.539   2.716
  -5  -7   1  24.736   2.703
   5   7   1  15.707   4.565
   5  -7  -1  22.098   2.415
  -5  -7   1  21.277   2.392
   5  -7  -1  21.050   4.533
  -5   7  -1  23.197   2.496
   5   7   1  19.694   2.413
  -5   7  -1  24.956   2.868
  -5   7  -1  23.937   2.610
   5   7   1  19.382   2.782
  -5   7  -1  19.740   2.426
  -5   7  -1  26.628   2.956
   5   7   1  21.010   2.556
  -6   7   1  2.8993  1.8584
  -6   7   1  1.1516  1.9107
  -6   7   1  5.8718  1.9884
   6   7  -1  1.7138  1.8888
  -6  -7  -1  4.6533  1.8089
  -6   7   1  1.7830  1.7546
   6  -7   1  1.4024  1.6145
   6   7  -1  4.3676  2.0956
  -6  -7  -1  1.8540  1.6276
  -6   7   1  1.6575  1.4917
   6   7  -1  3.5142  1.7837
  -6   7  -1  2.7006  1.8196
   6  -7  -1  1.5976  1.6133
   6   7   1  3.3023  1.6793
  -6   7  -1  1.6466  1.9340
  -6  -7   1 -0.3677  1.3402
  -6   7  -1  1.6644  1.9970
  -6  -7   1  1.8081  1.5327
  -6  -7   1 -0.6838  1.5161
  -6   7  -1  3.5580  1.9564
   6  -7  -1 -0.0512  1.4127
   6   7   1  3.8515  2.0407
  -6   7  -1  3.2353  1.5926
   6   7   1 -0.2626  1.5609
  -7   7   1  25.894   2.967
  -7   7   1  26.626   2.849
   7  -7   1  27.766   2.803
   7  -7   1  30.106   2.768
   7   7  -1  25.449   2.720
   7   7  -1  29.212   2.951
  -7  -7  -1  28.550   2.583
  -7  -7  -1  28.014   2.573
  -7   7   1  27.437   2.792
  -7   7   1  27.357   2.843
  -7  -7   1  22.169   2.514
  -7  -7   1  30.488   2.793
  -7   7  -1  25.438   2.872
  -7  -7   1  23.903   2.603
   7  -7  -1  34.936   2.868
  -7   7  -1  33.399   2.997
   7   7   1  25.790   2.738
   7   7   1  26.242   2.823
  -7   7  -1  24.748   2.939
   7  -7  -1  30.267   2.710
  -7   7  -1  28.556   2.872
  -7   7  -1  25.955   2.896
   8   7  -1  3.5974  1.4867
   8  -7   1  8.3125  1.6299
  -8   7   1  6.0939  1.5356
  -8  -7  -1  4.9389  1.5456
  -8  -7  -1  4.4552  1.5493
   8  -7   1  3.9287  1.3989
   8   7  -1  5.8312  1.6940
  -8   7   1  5.4496  1.6160
   8  -7  -1  6.0152  1.4360
  -8   7  -1  3.5298  1.6611
   8  -7  -1  5.6510  1.3916
   8   7   1  5.1107  1.5477
  -8   7  -1  8.1460  1.7424
   8   7   1  3.5796  1.4287
   0   8  -1  37.893   4.576
   0  -8  -1  36.774   4.127
   0   8   1  45.472   4.842
   0  -8   1  39.369   4.216
  -1   8   1  22.640   2.156
   1   8  -1  25.720   2.270
  -1   8   1  28.049   2.491
  -1   8   1  22.619   2.218
  -1   8   1  25.890   2.579
   1   8  -1  27.976   2.451
  -1   8   1  30.844   4.077
   1   8  -1  27.883   4.012
   1   8  -1  25.936   2.804
   1  -8   1  29.921   3.163
   1  -8   1  33.900   3.872
   1   8  -1  25.303   2.663
   1   8  -1  23.082   2.235
  -1  -8  -1  30.519   3.619
  -1   8  -1  26.360   2.441
  -1   8  -1  27.017   2.298
  -1   8  -1  29.436   2.552
  -1   8  -1  27.516   2.490
   1  -8  -1  27.770   3.643
  -1  -8   1  25.933   3.300
   1   8   1  22.349   2.366
   1  -8  -1  22.328   3.051
   1   8   1  27.466   3.847
   1   8   1  27.149   2.588
  -1   8  -1  23.188   2.249
  -1   8  -1  23.888   3.818
   2  -8   1  58.391   5.176
   2   8  -1  45.735   3.984
  -2   8   1  56.884   3.729
   2   8  -1  53.826   3.705
  -2   8   1  60.696   5.871
  -2   8   1  53.321   3.484
  -2  -8  -1  50.217   3.340
   2  -8   1  51.496   5.185
   2   8  -1  57.053   5.753
  -2   8   1  53.672   3.693
  -2   8   1  55.594   3.825
  -2   8   1  53.118   3.611
   2   8  -1  48.152   3.604
   2   8  -1  53.312   3.592
   2   8  -1  50.909   3.783
   2   8  -1  49.370   3.525
  -2  -8  -1  53.034   5.216
   2   8  -1  53.663   3.853
  -2   8   1  56.368   3.835
  -2   8  -1  52.201   5.589
   2   8   1  57.228   3.883
   2   8   1  49.300   3.714
   2   8   1  52.818   5.484
  -2   8  -1  50.880   3.544
   2   8   1  49.658   3.700
   2   8   1  50.928   3.544
  -2  -8   1  56.175   5.048
   2   8   1  51.715   3.436
   2  -8  -1  53.862   5.010
   2  -8  -1  55.208   5.361
  -2   8  -1  49.816   3.429
  -2   8  -1  52.205   3.832
  -2   8  -1  46.897   3.497
  -2   8  -1  48.060   3.555
   2   8   1  52.680   3.654
   2   8   1  48.710   3.509
  -2   8  -1  52.387   3.907
   3  -8   1  0.2882  1.8732
   3   8  -1  2.7895  1.5908
   3   8  -1  0.1154  1.5753
  -3   8   1 -0.2118  2.1203
   3   8  -1  -1.831   1.605
  -3   8   1  1.9865  1.4787
  -3  -8  -1  0.9329  1.2207
  -3   8   1  0.0757  1.2453
   3   8  -1  -1.752   1.519
  -3   8   1  1.8144  1.2395
   3   8  -1  2.8738  1.8537
   3   8  -1  0.6639  2.0557
   3   8  -1 -0.0411  2.2628
  -3  -8  -1  2.0395  1.8954
   3  -8   1 -0.2438  2.0490
  -3   8   1  3.8395  1.4745
  -3   8   1  2.9000  1.5501
  -3   8   1 -0.1359  1.2546
   3   8  -1  2.1588  1.4624
  -3  -8  -1 -0.0195  1.1408
   3   8   1 -0.8034  1.2627
  -3  -8   1  1.1860  1.1278
  -3   8  -1 -0.4399  1.1898
  -3   8  -1  -1.337   1.236
   3   8   1  -1.017   1.626
   3  -8  -1  1.2765  1.9794
  -3   8  -1  2.7805  1.5367
   3   8   1  0.7029  1.5924
   3   8   1  0.8575  2.5488
   3   8   1  1.1576  1.4860
  -3   8  -1  5.6240  2.8810
  -3   8  -1  1.0042  1.3628
  -3   8  -1  -1.144   1.383
   3  -8  -1  3.7278  2.3274
  -3   8  -1 -0.3625  1.4064
  -3  -8   1  0.9840  1.8164
   3   8   1  0.1360  1.3100
  -3   8  -1 -0.3191  1.2027
   3   8   1  0.1402  1.4035
   4   8  -1  99.491   5.908
  -4   8   1  104.36    9.22
   4   8  -1  98.434   5.814
   4   8  -1  99.736   8.617
  -4   8   1  94.724   5.668
  -4   8   1  102.56    5.84
  -4   8   1  95.081   5.967
   4   8  -1  97.674   5.677
   4   8  -1  103.30    5.79
   4   8  -1  94.726   5.665
  -4   8   1  98.976   5.792
   4   8  -1  98.054   5.932
   4  -8   1  105.93    8.82
  -4  -8  -1  97.790   5.466
  -4   8   1  103.35    5.91
   4  -8   1  116.83    9.07
  -4   8   1  96.739   5.784
  -4   8  -1  93.226   5.656
  -4   8  -1  99.068   5.915
  -4  -8   1  96.456   7.986
   4  -8  -1  107.03    8.85
  -4   8  -1  99.523   5.560
  -4   8  -1  98.711   8.801
   4   8   1  95.982   8.277
  -4  -8   1  100.55    5.49
   4   8   1  96.409   5.820
   4   8   1  97.378   5.812
  -4   8  -1  97.564   5.795
  -4   8  -1  102.32    5.95
   4   8   1  96.931   5.888
  -4   8  -1  101.20    5.75
   4   8   1  92.154   5.663
  -4   8  -1  105.45    5.77
   4  -8  -1  100.61    8.49
   5  -8   1  4.8069  1.6355
   5   8  -1  3.7289  4.0900
   5   8  -1  3.8441  1.9546
  -5   8   1  3.5872  2.0281
  -5   8   1  2.2812  1.6614
   5   8  -1  3.7833  1.7763
  -5   8   1  4.0346  1.9359
   5   8  -1  4.5346  1.8381
  -5  -8  -1  4.6989  1.7725
  -5   8   1  5.5098  1.6723
   5  -8   1  8.4217  3.6838
   5  -8   1  5.4057  3.1714
  -5   8   1  2.2513  2.0309
  -5  -8  -1  4.9915  1.6263
   5   8  -1  2.5194  1.6026
   5   8  -1  2.9521  1.8645
  -5   8   1  5.3099  1.8541
  -5  -8   1  8.1208  2.0731
  -5   8  -1  4.3280  1.8556
  -5   8  -1  2.5891  1.6964
   5   8   1  3.9743  1.8418
   5  -8  -1  3.6902  3.8758
   5  -8  -1  5.2259  1.8286
   5   8   1  5.7270  2.0437
  -5  -8   1  5.1554  1.6821
  -5   8  -1  5.1200  1.7633
  -5   8  -1  2.5114  1.9730
  -5   8  -1  4.2092  1.7067
   5  -8  -1  2.3177  2.6812
   5   8   1  4.1455  2.0157
   5  -8  -1  5.6240  1.6559
   5   8   1  7.4423  2.0841
  -5   8  -1  4.6632  1.6912
  -6  -8  -1  55.382   3.956
  -6   8   1  65.316   4.198
   6   8  -1  59.470   4.490
   6   8  -1  57.593   4.122
   6  -8   1  47.098   3.811
   6   8  -1  58.330   4.153
  -6   8   1  52.718   4.022
  -6   8   1  56.942   4.227
  -6  -8  -1  58.703   4.143
   6  -8   1  65.240   4.357
  -6   8   1  53.161   4.220
  -6   8   1  61.632   4.294
  -6  -8   1  59.483   4.049
  -6   8  -1  54.524   4.324
  -6  -8   1  61.059   3.902
  -6   8  -1  53.598   4.260
  -6   8  -1  57.071   4.117
   6   8   1  50.717   4.201
  -6  -8   1  51.673   3.943
  -6   8  -1  60.086   4.311
   6  -8  -1  56.243   4.200
   6  -8  -1  53.918   3.901
   6   8   1  58.583   4.509
  -6   8  -1  55.947   4.092
   6   8   1  52.965   4.152
  -7   8   1  8.9918  2.2073
  -7  -8  -1  9.7024  1.9010
  -7  -8  -1  7.8864  1.7112
   7   8  -1  6.2522  1.8102
  -7   8   1  9.2742  1.8688
   7  -8   1  12.657   1.952
   7   8  -1  6.9658  1.9364
  -7   8   1  9.2987  1.8937
   7  -8   1  8.2100  1.8071
   7   8   1  11.511   2.162
  -7  -8   1  12.591   2.013
   7  -8  -1  8.5010  1.8207
  -7   8  -1  9.0142  2.1812
  -7   8  -1  9.3454  1.8599
  -7   8  -1  11.913   2.066
   7   8   1  9.6269  1.8743
   7  -8  -1  5.6972  1.7362
  -7   8  -1  12.290   2.072
  -7   8  -1  13.260   2.456
  -7  -8   1  11.088   1.880
  -8  -8  -1  84.076   4.405
  -8   8   1  73.205   4.368
   8  -8   1  81.492   4.341
   8   8  -1  83.155   4.488
  -8   8   1  79.967   4.510
   8  -8  -1  84.852   4.315
  -8  -8   1  90.921   4.449
  -8   8  -1  84.766   4.645
   8   8   1  87.792   4.550
   0   9  -1  28.115   2.587
   0   9   1  28.215   2.544
   0   9  -1  26.799   2.743
   0   9   1  29.673   2.590
   0   9  -1  26.766   2.450
   0   9   1  35.198   2.963
   0  -9  -1  32.517   3.977
   0   9  -1  24.372   2.497
   0   9  -1  30.707   4.457
   0   9   1  30.535   2.597
   0   9   1  29.874   2.801
   0   9  -1  24.794   2.617
   0   9   1  32.244   2.716
   0   9   1  29.193   2.774
   0   9   1  27.159   4.278
   0  -9   1  27.063   3.779
   0   9  -1  26.761   2.621
   0   9  -1  27.918   2.474
   1   9  -1  17.020   2.321
  -1   9   1  17.154   2.246
   1  -9   1  16.825   3.177
  -1   9   1  13.886   1.847
   1   9  -1  14.423   1.964
   1   9  -1  15.375   1.986
   1   9  -1  16.427   2.037
  -1  -9  -1  18.618   3.190
  -1   9   1  12.621   1.887
  -1   9   1  13.699   1.886
  -1   9   1  12.319   2.078
   1   9  -1  19.731   2.262
  -1   9   1  14.605   3.462
   1   9  -1  20.102   3.824
  -1   9   1  15.667   2.096
   1   9  -1  17.831   2.003
  -1   9   1  14.404   1.970
   1   9  -1  16.933   2.510
  -1   9  -1  15.186   2.071
  -1   9  -1  13.076   1.872
   1   9   1  17.099   2.321
  -1   9  -1  15.789   2.021
   1   9   1  12.950   1.946
   1   9   1  14.047   1.894
   1   9   1  16.342   2.022
  -1   9  -1  16.699   2.180
  -1  -9   1  18.418   2.972
   1  -9  -1  13.100   2.974
   1   9   1  18.188   3.707
  -1   9  -1  16.291   2.130
  -1   9  -1  16.220   3.565
   1  -9  -1  12.756   2.479
   1   9   1  18.432   2.463
  -1   9  -1  14.310   2.127
   1   9   1  16.701   2.053
  -1   9  -1  14.678   1.979
   2   9  -1  30.118   2.954
   2   9  -1  30.535   2.873
  -2   9   1  28.847   2.574
   2  -9   1  29.466   3.878
  -2  -9  -1  25.616   2.367
   2   9  -1  34.566   2.875
   2  -9   1  32.223   4.304
   2   9  -1  31.671   2.819
  -2   9   1  30.799   2.711
   2   9  -1  30.889   4.709
  -2   9   1  31.945   2.919
  -2   9   1  25.145   2.759
  -2   9   1  27.417   4.516
   2   9  -1  30.374   2.675
  -2   9   1  29.573   2.744
   2   9  -1  26.791   2.616
  -2  -9  -1  31.134   4.114
   2   9  -1  31.571   2.887
  -2   9   1  29.339   2.871
  -2   9   1  31.501   2.825
   2   9   1  26.431   2.649
   2   9   1  31.210   3.015
   2   9   1  27.104   2.695
   2   9   1  29.377   2.937
  -2   9  -1  31.284   2.782
  -2   9  -1  29.979   4.661
  -2   9  -1  32.316   2.864
   2   9   1  26.188   2.691
   2  -9  -1  26.519   2.350
   2  -9  -1  27.983   4.094
   2  -9  -1  29.459   4.217
  -2   9  -1  27.534   2.653
  -2   9  -1  29.292   2.642
  -2  -9   1  26.879   2.440
   2   9   1  30.607   2.746
   2   9   1  31.731   2.915
  -2   9  -1  28.330   2.785
   2   9   1  26.769   4.380
  -2  -9   1  31.017   3.996
  -2   9  -1  33.229   2.873
  -3   9   1  20.909   2.620
   3   9  -1  24.079   2.684
   3  -9   1  27.233   4.259
   3   9  -1  26.001   4.786
   3   9  -1  22.070   2.519
   3  -9   1  27.143   4.173
  -3   9   1  18.825   4.268
  -3  -9  -1  20.758   2.162
  -3   9   1  19.716   2.363
   3   9  -1  18.670   2.368
  -3   9   1  19.487   2.338
  -3  -9  -1  19.663   3.749
  -3   9   1  18.153   2.431
   3   9  -1  19.867   2.784
  -3   9   1  23.758   2.541
  -3  -9  -1  20.324   2.223
   3   9  -1  22.886   2.791
  -3   9   1  24.045   2.449
   3   9  -1  21.800   2.515
   3   9   1  20.045   2.552
  -3   9  -1  24.929   2.547
  -3   9  -1  22.626   2.549
  -3   9  -1  19.083   2.527
   3   9   1  21.233   2.666
  -3   9  -1  20.860   2.369
   3  -9  -1  20.840   3.971
   3  -9  -1  20.854   2.132
  -3   9  -1  22.406   4.723
  -3   9  -1  21.258   2.500
  -3  -9   1  22.292   2.172
   3   9   1  22.031   2.603
   3   9   1  22.864   2.466
   3   9   1  19.247   2.446
   3   9   1  14.769   3.781
  -3   9  -1  23.699   2.499
   3   9   1  24.444   2.715
   3  -9  -1  20.389   3.845
  -3   9  -1  19.428   2.386
   4   9  -1  17.189   2.485
   4   9  -1  17.154   2.589
   4  -9   1  13.992   4.036
  -4   9   1  13.977   4.634
   4   9  -1  16.825   2.975
  -4   9   1  17.549   2.784
   4   9  -1  17.385   2.427
   4  -9   1  18.184   4.108
  -4   9   1  21.231   2.897
  -4   9   1  16.526   2.288
  -4   9   1  18.197   2.446
   4   9  -1  21.955   2.813
  -4  -9  -1  23.780   2.357
  -4   9   1  19.522   2.705
   4   9  -1  15.893   2.652
   4  -9  -1  12.267   4.087
  -4   9  -1  17.036   2.429
  -4   9  -1  22.414   2.613
   4  -9  -1  17.326   3.975
  -4   9  -1  16.953   2.501
   4  -9  -1  20.833   2.259
  -4   9  -1  17.753   2.645
   4   9   1  19.938   2.690
  -4  -9   1  12.856   3.869
  -4   9  -1  17.816   2.497
   4   9   1  18.257   2.669
  -4   9  -1  17.440   2.377
  -4   9  -1  10.598   4.035
   4   9   1  16.975   2.493
   4   9   1  18.260   2.509
  -4   9  -1  18.820   2.281
  -4  -9   1  14.253   1.967
   5   9  -1  110.98    6.37
   5   9  -1  94.350   5.902
   5  -9   1  88.647   9.177
  -5   9   1  108.58    6.16
  -5   9   1  98.953   6.157
  -5   9   1  101.54    6.09
  -5  -9  -1  109.22    5.75
  -5   9   1  99.029   5.878
   5   9  -1  99.868   6.139
   5   9  -1  100.08    6.04
  -5  -9  -1  107.64    5.84
  -5   9   1  95.876   6.184
  -5   9   1  91.990   5.838
   5  -9   1  85.853   8.884
  -5   9  -1  102.84    6.16
   5   9   1  93.575   5.935
  -5   9  -1  109.89    6.28
   5   9   1  103.52    6.04
   5  -9  -1  109.18    6.01
  -5  -9   1  104.26    5.82
  -5   9  -1  110.26    6.36
   5  -9  -1  94.356   9.758
   5   9   1  98.122   6.075
  -5   9  -1  99.105   6.234
  -5   9  -1  104.32    6.01
   5  -9  -1  88.165   8.649
  -5  -9   1  94.662   5.597
   6   9  -1 -0.5614  1.6365
   6   9  -1  2.2974  1.9787
  -6   9   1  2.0942  2.1089
  -6  -9  -1  2.9552  1.6273
  -6   9   1  3.3094  1.8433
  -6   9   1  2.5700  2.2321
  -6   9   1 -0.0733  1.8530
  -6   9   1  1.7544  1.6823
  -6  -9  -1  0.9018  1.5885
   6  -9   1  4.2138  1.7486
   6   9  -1  1.9145  1.7262
   6  -9  -1  2.9516  1.7095
  -6   9  -1  3.9948  1.8886
   6   9   1  -1.380   1.352
  -6  -9   1  2.8605  1.4638
  -6   9  -1  5.1382  1.7659
  -6  -9   1  3.1850  1.7610
   6   9   1  2.9211  1.7558
  -6   9  -1  4.5801  2.0254
  -6  -9   1  2.0622  1.5661
   6   9   1  3.5684  2.0725
  -6   9  -1  3.1465  1.5518
  -6   9  -1  1.2456  1.7540
  -7  -9  -1  69.400   4.132
   7   9  -1  64.580   4.406
   7   9  -1  55.496   3.947
   7  -9   1  67.252   4.160
  -7   9   1  70.130   4.300
  -7   9   1  68.851   4.419
  -7  -9  -1  73.711   4.118
  -7  -9   1  72.725   4.184
   7   9   1  70.544   4.478
  -7   9  -1  67.082   4.328
  -7   9  -1  63.417   4.254
  -7   9  -1  62.882   4.326
   7  -9  -1  68.410   3.978
  -7   9  -1  67.903   4.490
   7  -9  -1  73.461   4.146
  -7   9  -1  70.448   4.414
   0  10  -1  5.7900  2.1180
   0  10  -1  10.098   3.332
   0 -10  -1  12.774   3.120
   0  10   1  11.576   2.138
   0  10  -1  11.159   1.827
   0  10   1  11.354   2.062
   0  10   1  10.437   2.024
   0  10   1  8.8129  1.9640
   0  10  -1  13.650   2.540
   0  10  -1  13.408   2.024
   0  10  -1  10.943   2.111
   0  10  -1  8.6347  1.7175
   0  10   1  11.533   2.159
   0  10   1  6.5042  2.0093
   0  10  -1  6.7566  1.8516
   0 -10   1  10.174   2.758
   0  10   1  8.7352  1.7724
   0 -10  -1  10.312   1.671
   0  10   1  8.8546  3.2433
   1  10  -1  29.010   3.019
   1  10  -1  32.363   3.443
   1  10  -1  31.583   2.864
  -1  10   1  37.337   5.393
  -1  10   1  35.115   3.096
   1  10  -1  29.530   2.869
   1  10  -1  29.202   3.053
  -1  10   1  36.556   3.213
   1 -10   1  30.262   4.470
   1  10  -1  32.214   3.049
  -1  10   1  32.193   2.871
  -1  10   1  41.512   3.575
   1  10  -1  26.799   4.799
  -1  10   1  35.893   3.185
  -1 -10  -1  37.450   4.642
   1  10  -1  33.911   3.016
   1  10   1  33.719   3.068
   1  10   1  38.147   3.387
   1 -10  -1  28.452   4.409
  -1  10  -1  34.821   5.096
   1  10   1  34.283   3.083
  -1  10  -1  33.231   2.985
  -1  10  -1  30.143   2.899
  -1  10  -1  33.928   2.894
  -1 -10   1  27.349   4.134
   1  10   1  29.911   4.856
  -1  10  -1  35.962   3.095
  -1  10  -1  31.702   3.038
   1  10   1  38.029   3.561
   1  10   1  35.458   3.292
  -1  10  -1  35.713   3.210
   1  10   1  30.181   2.774
  -1  10  -1  38.963   3.282
  -2  10   1  297.35   14.19
   2  10  -1  314.41   14.08
   2  10  -1  308.47   19.16
   2  10  -1  302.64   13.82
   2  10  -1  295.69   14.02
  -2  10   1  314.28   13.64
  -2  10   1  288.42   13.84
   2 -10   1  306.73   18.76
  -2  10   1  277.70   13.80
   2  10  -1  300.83   13.71
   2  10  -1  314.59   14.24
  -2  10   1  296.53   19.11
  -2  10   1  311.04   13.99
   2  10  -1  304.82   14.00
  -2 -10  -1  305.08   18.40
  -2  10   1  314.32   14.02
  -2 -10  -1  300.72   13.61
  -2  10   1  299.68   13.67
   2  10  -1  289.74   13.64
   2 -10  -1  289.55   18.64
  -2 -10   1  292.00   18.02
  -2  10  -1  302.04   13.70
   2  10   1  276.01   18.48
   2  10   1  282.26   13.62
   2  10   1  310.81   13.88
  -2  10  -1  295.62   13.56
  -2  10  -1  316.97   14.32
  -2 -10   1  266.09   13.38
  -2  10  -1  295.67   13.83
  -2  10  -1  269.94   13.70
   2  10   1  327.80   14.12
   2  10   1  302.61   14.12
  -2  10  -1  306.89   14.10
  -2  10  -1  274.07   18.76
   2  10   1  301.91   14.07
   2  10   1  295.10   13.60
   2  10   1  300.51   13.94
   2 -10  -1  293.72   17.65
  -2  10  -1  305.05   13.94
  -3 -10  -1  394.26   16.39
   3  10  -1  371.65   16.93
  -3  10   1  383.29   17.14
   3  10  -1  365.83   16.82
   3  10  -1  384.27   16.81
   3  10  -1  380.28   16.74
  -3 -10  -1  343.42   16.31
   3  10  -1  377.77   17.02
   3  10  -1  362.08   16.38
   3 -10   1  378.71   22.77
  -3  10   1  356.94   16.52
   3 -10   1  355.83   21.66
  -3  10   1  364.93   16.77
   3  10  -1  338.70   22.17
  -3 -10  -1  327.55   21.41
  -3  10   1  359.02   16.72
  -3  10   1  363.92   22.92
  -3  10   1  379.46   16.73
  -3  10   1  377.58   16.49
   3  10   1  358.08   16.63
   3  10   1  367.92   16.36
  -3 -10   1  368.50   16.17
   3 -10  -1  349.37   22.34
  -3  10  -1  363.77   16.40
   3  10   1  379.72   17.03
  -3  10  -1  366.83   16.69
  -3  10  -1  364.10   17.03
   3 -10  -1  343.80   21.72
   3 -10  -1  367.13   16.24
  -3  10  -1  371.55   16.48
  -3  10  -1  372.34   16.83
   3  10   1  354.47   16.61
  -3  10  -1  363.75   16.81
   3  10   1  363.55   16.66
   3  10   1  398.23   17.07
  -3  10  -1  353.91   22.55
   3  10   1  313.92   21.80
  -4  10   1  190.63   14.58
  -4  10   1  202.05   10.28
   4 -10   1  202.63    9.67
   4  10  -1  201.37   10.07
   4 -10   1  171.56   13.84
   4 -10   1  184.33   14.15
  -4  10   1  193.87    9.80
  -4  10   1  209.28   10.08
   4  10  -1  201.64   10.02
   4  10  -1  202.89    9.92
   4  10  -1  200.87   10.06
  -4  10   1  207.61    9.90
  -4  10   1  201.99   10.01
  -4  10   1  190.64    9.87
   4  10  -1  199.18    9.75
  -4 -10  -1  209.92    9.60
  -4  10  -1  201.54   10.00
  -4  10  -1  194.41    9.71
  -4  10  -1  202.81   10.12
   4  10   1  194.57   10.01
  -4  10  -1  199.15    9.90
   4 -10  -1  199.85   14.24
  -4 -10   1  155.79   13.16
   4  10   1  189.56    9.77
  -4  10  -1  195.44   10.15
  -4  10  -1  192.35    9.77
   4 -10  -1  175.47   13.85
   4  10   1  204.51   10.00
   4  10   1  184.10    9.86
  -4 -10   1  195.36    9.49
   4 -10  -1  203.28    9.59
  -5  10   1  149.89    8.03
   5  10  -1  140.11    8.05
  -5  10   1  158.49    8.20
   5  10  -1  155.31    8.20
   5  10  -1  162.51    8.28
  -5  10   1  150.20    8.49
   5  10  -1  157.84    8.35
   5 -10   1  164.72    8.00
  -5 -10  -1  155.58    7.86
  -5  10   1  149.02    8.22
  -5  10   1  171.32    8.56
  -5 -10  -1  156.89    8.00
  -5  10   1  150.39    8.26
   5  10   1  144.88    8.00
   5  10   1  157.99    8.20
  -5  10  -1  157.08    8.34
  -5 -10   1  158.11    7.86
  -5  10  -1  160.49    8.33
  -5  10  -1  155.41    8.31
   5  10   1  163.71    8.46
  -5  10  -1  153.50    8.53
   5 -10  -1  158.84    7.96
  -5  10  -1  157.11    8.42
  -5 -10   1  164.55    8.20
  -6 -10  -1  38.648   3.138
   6  10  -1  39.321   3.511
   6  10  -1  38.267   3.256
  -6  10   1  37.743   3.356
  -6  10   1  35.512   3.315
  -6 -10  -1  38.298   3.207
  -6  10   1  59.788   3.892
  -6  10   1  41.471   3.743
   6 -10   1  39.060   3.263
  -6  10  -1  37.953   3.380
   6  10   1  37.022   3.280
  -6  10  -1  36.395   3.357
   6  10   1  39.433   3.554
  -6 -10   1  33.814   3.009
  -6  10  -1  34.408   3.283
  -6 -10   1  36.034   2.946
   6 -10  -1  42.762   3.278
  -6 -10   1  43.472   3.359
  -6  10  -1  39.723   3.539
  -6  10  -1  36.163   3.297
   7  10  -1  44.488   3.229
  -7 -10  -1  36.466   2.873
  -7  10   1  40.175   3.181
   7 -10   1  45.787   2.961
  -7  10   1  45.867   3.233
  -7 -10  -1  39.657   2.822
   7  10   1  42.808   3.215
  -7 -10   1  39.832   3.026
  -7  10  -1  32.415   3.098
  -7  10  -1  38.622   3.144
  -7  10  -1  45.673   3.220
   7 -10  -1  43.461   2.901
  -7  10  -1  40.753   3.207
   7 -10  -1  44.064   2.895
   0  11  -1  53.003   4.337
   0  11  -1  55.995   6.890
   0  11   1  55.634   4.226
   0  11  -1  49.228   3.940
   0  11  -1  51.768   4.234
   0 -11   1  57.372   6.062
   0 -11  -1  56.260   6.091
   0  11   1  55.589   6.817
   0  11   1  58.308   4.178
   0  11   1  59.449   4.403
   0  11   1  63.020   4.364
   0  11   1  55.042   4.306
   0  11  -1  58.151   4.080
   0  11  -1  55.154   4.158
   0 -11  -1  48.807   3.506
   0  11  -1  57.432   4.335
   0  11  -1  59.874   4.335
   0  11   1  52.251   4.197
   0  11   1  56.316   4.159
  -1  11   1  53.095   4.012
  -1  11   1  46.785   6.665
  -1  11   1  58.339   4.206
   1  11  -1  49.944   3.899
  -1  11   1  53.841   4.000
  -1  11   1  50.021   4.137
  -1  11   1  49.922   4.150
   1 -11   1  60.191   6.356
   1  11  -1  48.538   4.173
   1  11  -1  48.478   4.172
   1  11  -1  48.658   4.378
   1  11  -1  53.785   6.786
   1  11  -1  45.919   4.125
  -1 -11  -1  48.262   3.664
  -1  11   1  48.636   4.062
   1  11  -1  48.515   4.017
  -1 -11  -1  50.035   5.814
   1 -11  -1  50.430   5.839
  -1  11  -1  50.595   3.922
  -1  11  -1  51.670   4.138
   1  11   1  46.020   6.619
  -1  11  -1  55.773   3.945
  -1  11  -1  42.385   3.735
   1  11   1  46.410   3.815
   1 -11  -1  47.983   3.542
  -1  11  -1  53.703   4.215
   1  11   1  53.031   4.115
   1  11   1  46.846   3.867
  -1  11  -1  54.373   4.083
   1  11   1  45.415   3.928
   1  11   1  51.994   4.548
  -1  11  -1  49.010   3.924
   1  11   1  49.581   4.041
  -1  11  -1  52.205   6.644
  -1 -11   1  48.442   5.647
  -2  11   1  5.7788  1.8403
   2  11  -1  6.8013  2.0278
   2  11  -1  6.1188  3.4044
   2  11  -1  4.2452  1.7308
  -2  11   1  5.1635  1.9908
   2  11  -1  4.5942  1.9368
  -2  11   1  7.2933  1.8081
  -2  11   1  1.8932  2.3398
  -2 -11  -1  2.4611  2.5520
   2 -11   1  3.5103  2.8412
   2  11  -1  3.4885  1.7440
  -2  11   1  2.1471  3.6762
   2  11  -1  4.2083  1.7694
  -2  11   1  1.8842  1.9668
  -2 -11  -1  5.3991  1.4421
   2  11  -1  4.7654  2.1212
   2  11   1  8.1591  1.8796
  -2  11  -1  7.3807  2.0808
  -2  11  -1  6.4828  2.1357
  -2  11  -1  3.5220  1.8363
   2  11   1  7.2920  2.0614
   2  11   1  5.5817  2.1693
   2  11   1  6.2066  2.0940
  -2 -11   1  3.5945  3.0672
  -2  11  -1  4.7207  3.4317
   2 -11  -1  5.7451  3.1607
  -2 -11   1  4.8697  1.5574
   2  11   1  4.4545  1.7227
   2  11   1  3.6144  1.9657
   2  11   1  4.7674  3.2937
  -2  11  -1  5.6128  1.7847
  -2  11  -1  9.4188  2.2630
  -2  11  -1  3.7399  1.6444
  -2  11  -1  5.4328  1.9738
  -3  11   1  99.341   6.080
  -3  11   1  95.727   5.963
  -3  11   1  95.408   5.821
  -3  11   1  84.314   5.658
   3  11  -1  93.268   5.806
   3  11  -1  100.76    5.95
  -3 -11  -1  92.693   5.324
  -3  11   1  93.579   9.493
   3  11  -1  90.971   5.929
  -3  11   1  97.068   5.935
   3  11  -1  88.202   5.859
  -3  11   1  102.22    6.01
  -3 -11  -1  104.20    5.73
   3  11  -1  80.663   8.753
   3 -11   1  80.708   5.125
   3  11  -1  92.195   5.945
   3 -11   1  80.164   8.490
   3  11  -1  90.718   5.705
  -3  11  -1  94.110   5.703
  -3  11  -1  101.51    9.69
   3  11   1  84.215   9.221
   3  11   1  103.50    6.14
   3  11   1  104.24    6.07
   3  11   1  96.385   5.795
  -3  11  -1  91.058   6.027
  -3  11  -1  96.002   5.958
  -3 -11   1  102.48    5.47
   3  11   1  97.891   5.690
   3  11   1  93.506   5.828
  -3  11  -1  91.882   5.943
  -3  11  -1  102.55    5.96
   3 -11  -1  88.114   5.180
  -3  11  -1  92.138   6.060
   3  11   1  99.046   6.190
   3 -11  -1  92.734   8.863
  -4  11   1  67.816   5.158
  -4  11   1  79.216   5.310
   4  11  -1  68.848   5.014
   4  11  -1  80.219   5.257
   4  11  -1  74.114   5.203
  -4  11   1  74.167   5.197
  -4 -11  -1  75.260   4.861
  -4  11   1  71.862   5.409
   4  11  -1  73.481   5.273
  -4  11   1  82.500   5.225
   4  11  -1  71.101   4.910
  -4  11   1  75.257   5.269
   4 -11   1  79.354   4.783
  -4 -11   1  73.806   4.598
  -4  11  -1  76.740   5.131
  -4  11  -1  82.605   5.508
   4  11   1  77.062   4.975
   4  11   1  77.780   5.333
   4  11   1  88.442   5.378
   4  11   1  78.797   5.183
   4 -11  -1  79.047   4.730
  -4  11  -1  76.855   5.072
  -4  11  -1  79.617   5.152
  -4  11  -1  78.771   5.492
  -4  11  -1  74.761   4.967
  -5  11   1  104.16    6.23
  -5  11   1  97.439   5.938
  -5  11   1  101.91    6.14
   5  11  -1  103.49    6.17
  -5 -11  -1  115.06    6.09
  -5  11   1  111.40    6.22
  -5  11   1  116.31    6.40
   5  11  -1  95.842   6.077
   5  11  -1  98.438   5.985
   5  11  -1  98.686   6.141
   5 -11   1  111.69    5.94
  -5 -11  -1  103.55    5.84
  -5  11   1  101.73    6.33
  -5  11  -1  105.18    6.35
  -5 -11   1  115.09    5.99
  -5 -11   1  107.42    5.77
  -5  11  -1  107.95    6.33
  -5  11  -1  101.59    6.19
   5  11   1  105.70    6.27
  -5  11  -1  97.644   6.371
   5 -11  -1  114.27    5.90
  -5  11  -1  106.33    6.16
   5  11   1  110.81    6.21
  -6 -11  -1  17.368   2.000
   6  11  -1  12.273   2.147
   6 -11   1  14.263   1.925
   6  11  -1  12.540   2.142
  -6 -11  -1  14.181   1.954
  -6  11   1  12.244   2.263
  -6  11   1  13.747   2.373
  -6  11   1  15.931   2.195
  -6  11   1  12.778   2.143
  -6  11  -1  11.816   2.166
   6 -11  -1  17.111   2.075
   6  11   1  14.698   2.361
  -6  11  -1  17.883   2.270
  -6  11  -1  13.049   2.476
  -6  11  -1  15.626   2.342
  -6 -11   1  13.899   2.015
   6  11   1  15.809   2.157
  -6 -11   1  13.539   2.049
   6 -11  -1  18.663   1.962
  -6 -11   1  15.476   2.140
  -6  11  -1  18.293   2.313
   7 -11   1  18.624   1.696
  -7  11   1  18.314   2.131
  -7 -11  -1  18.271   1.811
  -7  11   1  17.632   1.935
   7 -11   1  19.423   1.795
   7  11  -1  20.466   2.011
   7 -11  -1  17.193   1.760
  -7  11  -1  21.027   2.165
   7  11   1  16.114   1.871
  -7 -11   1  18.029   1.761
   7 -11  -1  19.058   1.787
   0  12  -1  26.319   5.431
   0  12  -1  33.054   3.291
   0  12  -1  28.610   3.191
   0  12  -1  33.689   3.471
   0  12   1  22.129   5.054
   0  12   1  35.388   3.624
   0  12  -1  30.665   3.150
   0  12   1  28.594   2.921
   0 -12   1  27.561   4.613
   0  12   1  32.932   3.338
   0  12   1  30.147   3.362
   0  12  -1  34.115   3.366
   0  12   1  26.268   3.210
   0  12  -1  31.995   3.088
   0  12   1  32.436   3.323
   0 -12  -1  30.324   4.969
   0  12   1  28.861   3.007
  -1  12   1  63.798   4.701
   1 -12   1  51.404   3.794
  -1 -12  -1  54.956   3.889
  -1  12   1  48.532   6.962
   1  12  -1  60.937   4.479
   1  12  -1  62.035   4.485
   1 -12   1  51.322   6.419
  -1  12   1  62.290   4.625
  -1  12   1  62.470   4.569
  -1  12   1  66.554   4.766
  -1 -12  -1  54.675   6.454
   1  12  -1  63.239   4.505
  -1  12   1  65.347   5.046
  -1  12   1  66.668   4.649
   1  12  -1  61.035   4.413
   1  12  -1  57.099   4.627
   1  12  -1  55.181   7.244
   1  12  -1  62.664   4.678
  -1  12  -1  61.914   4.606
  -1  12  -1  62.298   5.009
   1  12   1  60.349   4.510
  -1  12  -1  57.708   4.746
  -1 -12   1  55.255   3.969
  -1 -12   1  47.074   6.345
  -1  12  -1  61.144   4.473
   1  12   1  57.299   4.542
   1  12   1  53.820   7.449
  -1  12  -1  71.126   7.926
   1  12   1  60.368   4.803
  -1  12  -1  67.361   4.714
   1  12   1  59.535   4.661
   1 -12  -1  57.187   6.598
   1  12   1  56.000   4.528
   1 -12  -1  58.840   3.917
   1  12   1  60.713   4.625
  -1  12  -1  56.362   4.669
   2  12  -1  103.96    6.16
   2  12  -1  98.596   5.895
   2 -12   1  85.973   8.696
  -2  12   1  104.71    6.47
  -2  12   1  106.67    6.18
   2  12  -1  99.120   6.059
  -2  12   1  102.18    6.07
  -2  12   1  98.551   5.944
  -2 -12  -1  72.198   8.293
   2  12  -1  93.668   6.003
   2  12  -1  80.094   9.035
   2  12  -1  91.938   6.062
  -2 -12  -1  90.307   5.450
   2  12  -1  101.43    6.13
  -2  12   1  100.86    6.16
  -2  12   1  99.732   5.930
  -2  12   1  98.043   9.801
  -2 -12   1  80.915   5.345
   2 -12  -1  106.04    5.46
  -2  12  -1  93.942   6.167
  -2  12  -1  93.820   5.794
  -2  12  -1  107.22    6.28
  -2  12  -1  93.046   5.701
   2  12   1  94.743   5.993
   2  12   1  98.948   5.917
  -2  12  -1  100.39    6.31
  -2  12  -1  83.289   9.094
   2 -12  -1  88.667   8.712
   2  12   1  95.976   5.951
   2  12   1  104.95    6.21
  -2  12  -1  90.685   5.821
   2  12   1  87.842   9.614
  -2  12  -1  107.09    6.27
   2  12   1  97.023   6.009
   3 -12   1  218.89   16.07
  -3 -12  -1  239.93   10.90
   3  12  -1  234.21   11.58
   3  12  -1  225.22   11.05
   3  12  -1  167.72   15.10
   3  12  -1  230.05   11.38
  -3  12   1  212.82   16.47
  -3  12   1  224.91   11.31
   3  12  -1  238.16   11.33
  -3  12   1  241.97   11.51
  -3  12   1  219.67   11.26
   3  12  -1  221.71   11.48
  -3 -12  -1  220.45   10.81
  -3  12   1  237.11   11.62
  -3  12   1  241.56   11.29
   3  12  -1  215.27   10.97
   3  12   1  231.69   11.51
   3 -12  -1  215.93   15.93
   3  12   1  254.43   11.59
  -3  12  -1  233.12   11.53
  -3  12  -1  232.70   11.46
  -3 -12   1  229.16   10.87
   3  12   1  222.05   11.25
  -3  12  -1  242.05   11.75
  -3  12  -1  212.48   16.70
  -3  12  -1  237.44   11.25
   3  12   1  218.97   10.92
  -3  12  -1  239.12   11.47
   3  12   1  240.13   11.49
   3  12   1  222.19   11.02
  -3  12  -1  235.91   11.15
  -4  12   1  63.675   4.622
  -4  12   1  57.712   4.581
  -4  12   1  60.392   4.539
  -4  12   1  57.146   4.431
   4  12  -1  62.266   4.348
  -4 -12  -1  58.786   4.135
   4  12  -1  60.036   4.368
  -4 -12  -1  67.817   4.118
   4 -12   1  51.053   3.913
   4  12  -1  60.485   4.335
   4  12  -1  58.851   4.424
  -4  12   1  61.617   4.393
   4  12  -1  67.879   4.695
   4  12   1  65.934   4.698
   4  12   1  62.621   4.600
  -4  12  -1  64.768   4.609
  -4  12  -1  55.844   4.521
   4 -12  -1  52.148   3.858
   4  12   1  61.198   4.306
   4  12   1  53.163   4.310
  -4  12  -1  66.766   4.879
  -4 -12   1  56.418   4.036
  -4  12  -1  59.258   4.650
  -4  12  -1  59.910   4.442
  -4  12  -1  60.258   4.420
  -5 -12  -1  55.227   3.844
  -5  12   1  55.492   4.251
  -5 -12  -1  53.838   3.774
   5 -12   1  48.246   3.627
   5  12  -1  51.583   4.084
  -5  12   1  60.741   4.253
  -5  12   1  51.185   3.906
  -5  12   1  54.454   4.272
   5  12  -1  58.305   4.027
  -5  12   1  59.355   4.192
   5  12  -1  57.592   4.069
   5  12  -1  54.031   4.004
  -5  12  -1  55.323   4.198
  -5  12  -1  61.052   4.207
   5 -12  -1  55.039   3.721
  -5 -12   1  58.557   3.859
   5  12   1  53.275   4.099
  -5 -12   1  64.810   4.049
   5  12   1  58.090   4.132
   5 -12  -1  59.127   3.899
  -5  12  -1  58.652   4.264
  -5  12  -1  59.512   4.365
  -5  12  -1  56.954   4.257
   6  12  -1  11.914   1.894
  -6  12   1  8.2925  1.9298
  -6  12   1  8.7729  2.1784
   6 -12   1  13.802   1.861
  -6 -12  -1  10.345   1.615
  -6  12   1  14.864   2.440
  -6  12   1  11.815   1.882
   6  12  -1  9.9075  1.7293
  -6 -12  -1  8.7515  1.6755
  -6 -12   1  8.9739  1.6039
   6  12   1  8.5707  1.8061
  -6  12  -1  11.744   1.993
  -6  12  -1  9.1082  2.0361
   6 -12  -1  9.7749  1.5615
   6 -12  -1  12.241   1.678
  -6  12  -1  10.120   2.095
   6  12   1  10.208   1.733
  -6  12  -1  14.557   2.058
   0  13  -1  12.810   5.065
   0  13   1  24.328   3.008
   0  13   1  24.752   2.803
   0  13  -1  24.291   3.077
   0  13  -1  21.389   3.284
   0  13  -1  18.332   3.044
   0  13  -1  26.643   2.844
   0 -13  -1  26.871   2.644
   0 -13  -1  22.431   4.747
   0  13  -1  23.319   3.215
   0  13  -1  24.135   2.793
   0  13   1  22.668   2.835
   0  13   1  26.394   3.105
   0  13   1  17.569   5.202
   0  13   1  27.237   3.039
   0 -13   1  16.995   4.418
   1  13  -1  147.29    7.91
  -1  13   1  146.11    8.03
  -1  13   1  145.74    7.98
   1  13  -1  148.94    8.02
   1  13  -1  140.93    7.88
   1  13  -1  141.34    7.75
  -1 -13  -1  140.18    7.35
  -1  13   1  116.82   11.60
   1  13  -1  129.21   12.05
   1  13  -1  141.03    8.00
  -1  13   1  147.86    8.12
  -1 -13  -1  118.09   10.82
   1  13  -1  150.53    8.18
  -1  13   1  135.38    7.89
  -1  13   1  142.48    8.03
   1 -13   1  136.01   11.28
  -1  13   1  147.85    7.87
  -1  13  -1  153.27    8.15
   1  13   1  141.28    7.93
   1  13   1  157.80    8.06
   1  13   1  142.55    7.77
  -1  13  -1  149.42    8.19
   1  13   1  122.84   12.04
  -1  13  -1  133.93   12.16
  -1  13  -1  148.52    7.93
   1  13   1  137.88    7.89
   1 -13  -1  126.43   11.15
  -1  13  -1  147.36    8.03
  -1  13  -1  142.92    7.88
  -1 -13   1  143.04    7.36
   1  13   1  150.56    8.04
   1  13   1  145.26    7.77
   1 -13  -1  144.38    7.19
  -1  13  -1  159.26    8.35
   2 -13   1  220.93   10.66
  -2 -13  -1  217.66   10.84
  -2  13   1  227.99   11.44
   2  13  -1  233.57   11.53
  -2 -13  -1  243.23   10.98
  -2  13   1  248.90   11.43
  -2  13   1  229.01   11.43
   2  13  -1  227.94   11.33
  -2  13   1  228.67   11.70
   2  13  -1  216.05   11.46
   2  13  -1  220.82   11.37
  -2  13   1  225.54   11.35
   2  13  -1  223.24   11.23
  -2  13   1  220.80   11.35
  -2  13  -1  241.96   11.68
   2 -13  -1  236.60   10.72
   2  13   1  237.75   11.39
  -2  13  -1  232.67   11.45
   2  13   1  237.23   11.55
  -2  13  -1  243.73   11.27
   2  13   1  212.44   11.19
  -2  13  -1  232.66   11.51
   2  13   1  231.12   11.55
   2  13   1  226.12   11.16
  -2  13  -1  224.40   11.61
  -3  13   1  42.062   3.747
  -3  13   1  38.535   3.521
  -3  13   1  34.613   3.393
   3  13  -1  35.466   3.493
   3  13  -1  40.378   3.789
   3  13  -1  38.977   3.509
  -3 -13  -1  35.979   3.275
  -3  13   1  35.601   3.508
  -3  13   1  35.284   3.700
   3  13  -1  29.414   3.307
   3  13  -1  35.080   3.303
   3 -13  -1  40.574   3.302
   3  13   1  38.247   3.606
   3  13   1  41.527   3.726
  -3  13  -1  34.406   3.320
   3  13   1  36.342   3.370
  -3  13  -1  36.767   3.481
  -3  13  -1  32.019   3.610
   3  13   1  42.730   3.688
  -3 -13   1  38.809   3.357
  -3  13  -1  40.199   3.645
  -3  13  -1  36.477   3.527
   3  13   1  36.482   3.311
  -4  13   1  16.896   2.649
  -4  13   1  18.729   2.535
   4  13  -1  17.851   2.485
   4  13  -1  15.649   2.318
  -4 -13  -1  21.966   2.378
  -4  13   1  18.147   2.851
   4  13  -1  22.034   2.634
   4  13  -1  17.913   2.599
  -4  13   1  18.947   2.673
  -4  13   1  14.853   2.436
  -4 -13  -1  19.202   2.230
   4  13  -1  15.672   2.661
  -4  13  -1  20.524   2.637
   4  13   1  21.437   2.643
  -4  13  -1  18.628   2.531
   4 -13  -1  21.770   2.202
   4  13   1  15.122   2.369
   4  13   1  23.387   2.737
  -4  13  -1  18.690   2.462
   4  13   1  18.540   2.432
  -4 -13   1  17.559   2.266
  -4  13  -1  24.432   2.778
  -4  13  -1  18.186   2.571
  -4 -13   1  19.661   2.232
  -5  13   1  8.4365  1.8632
  -5  13   1  6.2685  2.0561
  -5  13   1  4.3175  1.9394
  -5 -13  -1  9.4463  1.7690
   5  13  -1  6.7819  1.7861
   5  13  -1  5.8717  1.6912
  -5  13   1  6.1701  1.9136
  -5 -13  -1  6.0503  1.7479
   5 -13   1  8.2366  1.6154
  -5  13   1  6.7384  1.8649
   5  13  -1  8.9000  1.9514
   5  13   1  4.4082  1.6636
  -5 -13   1  6.1829  1.6515
   5  13   1  4.9022  1.7085
  -5  13  -1  8.4740  2.2245
  -5  13  -1  5.6378  1.7681
   5 -13  -1  7.3268  1.5890
  -5 -13   1  9.8059  1.7600
  -5  13  -1  10.110   1.937
   6  13  -1  6.2031  1.4133
  -6 -13  -1  5.5798  1.3835
   6 -13   1  6.8532  1.3657
  -6  13   1  6.5167  1.7419
   6  13   1  4.2580  1.2852
  -6  13  -1  6.9897  1.5862
  -6  13  -1  5.8579  1.6599
  -6  13  -1  5.6786  1.5728
   6 -13  -1  6.7417  1.3685
  -6 -13   1  7.7209  1.4059
   0  14   1  63.189   4.763
   0  14   1  62.830   4.737
   0 -14  -1  60.172   4.226
   0  14  -1  66.228   4.972
   0  14   1  61.359   4.865
   0  14  -1  57.552   4.790
   0  14  -1  65.148   4.751
   0 -14   1  56.038   4.060
   0  14   1  59.554   4.614
   0  14  -1  60.762   4.661
   0  14   1  59.670   4.348
   0  14  -1  63.589   4.677
  -1  14   1  208.97   10.66
  -1  14   1  211.89   10.65
  -1  14   1  212.45   10.60
   1  14  -1  216.92   10.52
   1  14  -1  230.31   10.83
   1  14  -1  217.89   10.39
  -1 -14  -1  208.86   10.05
   1  14  -1  217.66   10.70
   1  14  -1  207.39   10.57
  -1  14   1  203.50   10.38
  -1  14   1  185.99   10.38
   1  14  -1  202.87   10.24
   1 -14  -1  189.95    9.58
  -1  14  -1  218.69   10.64
   1  14   1  214.69   10.53
  -1 -14   1  196.15    9.97
  -1  14  -1  194.40   10.44
   1  14   1  206.81   10.30
  -1  14  -1  212.30   10.64
  -1  14  -1  215.84   10.55
  -1  14  -1  218.03   10.44
   1  14   1  212.29   10.72
   1  14   1  213.61   10.38
   1  14   1  201.31   10.40
   1  14   1  212.77   10.56
  -1  14  -1  206.08   10.63
   2  14  -1  51.892   4.049
   2  14  -1  55.320   4.116
  -2 -14  -1  49.209   3.747
  -2  14   1  51.711   4.123
  -2  14   1  48.372   4.100
  -2  14   1  41.966   3.976
  -2  14   1  51.037   4.015
  -2  14   1  42.680   4.054
  -2 -14  -1  46.589   3.467
  -2  14   1  49.030   4.198
   2  14  -1  49.975   4.066
   2 -14   1  47.744   3.522
   2  14  -1  49.994   4.165
  -2  14  -1  50.470   4.116
   2  14   1  47.233   3.952
  -2  14  -1  51.455   4.309
   2  14   1  52.919   4.223
  -2 -14   1  42.649   3.622
  -2  14  -1  48.826   4.399
   2  14   1  48.524   4.215
  -2  14  -1  53.748   4.213
   2  14   1  46.307   3.858
  -2  14  -1  45.534   4.233
   2  14   1  51.039   3.997
   2 -14  -1  49.523   3.528
  -3  14   1  26.146   2.846
  -3 -14  -1  34.090   2.890
   3  14  -1  26.707   2.897
   3  14  -1  28.714   3.117
   3  14  -1  32.134   3.024
   3 -14   1  26.925   2.641
  -3  14   1  25.069   2.984
  -3  14   1  28.003   2.953
  -3  14   1  27.494   3.014
   3  14  -1  31.655   3.072
   3  14  -1  30.831   3.045
   3  14   1  25.923   2.990
   3  14   1  27.161   2.799
   3 -14  -1  27.326   2.567
  -3  14  -1  31.990   3.149
  -3  14  -1  28.740   3.254
  -3  14  -1  31.601   3.093
  -3  14  -1  29.956   3.119
   3  14   1  24.631   2.937
  -3 -14   1  34.601   2.901
   3  14   1  28.995   3.025
  -3  14  -1  27.805   3.120
  -4  14   1  43.969   3.755
   4  14  -1  41.868   3.435
  -4  14   1  48.163   3.818
   4  14  -1  46.714   3.607
   4 -14   1  46.222   3.354
  -4 -14  -1  42.199   3.348
   4  14  -1  47.013   3.631
  -4 -14  -1  54.006   3.414
  -4  14   1  47.190   3.909
   4  14  -1  48.528   3.728
  -4  14   1  43.750   3.536
  -4  14   1  51.512   3.758
  -4 -14   1  52.732   3.410
   4  14   1  46.548   3.584
   4  14   1  49.903   3.781
  -4  14  -1  45.198   3.674
   4 -14  -1  49.804   3.445
  -4  14  -1  57.166   3.931
  -4 -14   1  48.456   3.395
  -4  14  -1  48.134   3.904
  -4  14  -1  48.468   3.739
   5 -14   1  63.017   3.437
  -5  14   1  50.580   3.747
  -5 -14  -1  63.418   3.487
  -5 -14  -1  58.716   3.444
  -5  14   1  64.729   3.902
  -5  14   1  46.335   3.638
  -5  14   1  49.765   3.616
   5  14  -1  58.833   3.613
   5  14   1  57.070   3.635
  -5  14  -1  54.739   3.697
  -5 -14   1  53.509   3.397
  -5  14  -1  59.843   3.797
  -5  14  -1  57.262   3.814
  -5  14  -1  57.204   3.751
  -5 -14   1  64.102   3.541
   0  15  -1  1.5956  1.7968
   0  15  -1  2.3352  1.7255
   0  15  -1  1.9460  1.8931
   0  15   1  2.6964  2.0626
   0 -15   1  2.7448  1.4385
   0  15   1  1.3968  1.7561
   0  15   1  -1.390   1.568
   0  15   1 -0.8257  1.7656
   0  15  -1  1.8843  2.1558
   0  15  -1 -0.9707  1.9121
   0  15   1  0.8867  1.6857
   0 -15  -1  2.5283  1.5695
  -1  15   1  142.79    7.88
  -1  15   1  149.23    7.82
   1  15  -1  152.72    7.91
   1  15  -1  142.14    7.73
  -1  15   1  150.28    7.89
   1 -15   1  148.35    7.55
   1  15  -1  163.45    8.19
  -1  15   1  149.03    7.71
  -1 -15  -1  139.52    7.32
   1  15  -1  149.51    7.88
  -1  15   1  144.41    7.81
   1  15  -1  153.17    7.89
   1  15   1  141.21    7.96
  -1 -15   1  131.98    7.26
   1  15   1  140.16    7.68
  -1  15  -1  151.43    7.94
  -1  15  -1  145.95    7.89
   1 -15  -1  154.32    7.58
   1  15   1  143.97    7.74
   1  15   1  148.81    7.88
  -1  15  -1  154.96    7.85
  -1  15  -1  145.56    7.81
  -1  15  -1  157.51    7.92
   2  15  -1  99.928   5.786
  -2 -15  -1  99.043   5.382
  -2  15   1  87.896   5.739
  -2  15   1  90.817   5.745
  -2 -15  -1  94.031   5.255
   2  15  -1  104.27    5.95
   2  15  -1  95.778   5.673
   2  15  -1  104.15    5.87
  -2  15   1  102.83    5.79
   2  15  -1  100.74    5.72
  -2  15   1  102.72    5.83
  -2  15  -1  99.695   5.850
   2  15   1  99.468   5.666
  -2  15  -1  88.383   5.801
  -2  15  -1  90.789   5.855
   2  15   1  95.754   5.505
  -2  15  -1  104.49    5.77
   2 -15  -1  85.288   5.053
  -2 -15   1  103.31    5.43
  -2  15  -1  98.319   5.828
   2 -15  -1  102.69    5.50
   2  15   1  97.821   5.745
   2  15   1  101.76    5.88
   2  15   1  94.359   5.596
   3  15  -1  92.100   5.292
  -3 -15  -1  82.377   4.821
   3 -15   1  92.060   4.818
  -3  15   1  90.231   5.196
   3  15  -1  91.100   5.155
  -3  15   1  94.454   5.324
  -3 -15  -1  98.264   5.011
   3  15  -1  84.205   5.162
  -3  15   1  88.437   5.265
   3  15  -1  95.447   5.161
  -3  15   1  82.445   5.377
  -3  15  -1  94.635   5.354
  -3  15  -1  96.895   5.505
  -3 -15   1  95.377   4.935
   3  15   1  94.153   5.251
  -3  15  -1  93.673   5.481
   3  15   1  85.350   5.109
  -3  15  -1  90.366   5.369
   3 -15  -1  84.097   4.756
  -3  15  -1  88.282   5.217
   3  15   1  85.851   5.312
  -4  15   1  25.063   2.447
  -4  15   1  19.957   2.414
   4  15  -1  23.397   2.246
  -4  15   1  21.544   2.548
  -4  15   1  18.766   2.294
   4  15  -1  15.856   2.231
  -4 -15  -1  24.162   2.099
   4 -15   1  25.198   2.167
  -4 -15  -1  25.141   2.165
   4  15   1  23.744   2.326
  -4  15  -1  24.645   2.566
  -4 -15   1  20.190   2.052
  -4  15  -1  21.649   2.323
  -4  15  -1  20.843   2.280
   4 -15  -1  26.945   2.170
   4  15   1  19.702   2.112
  -4 -15   1  22.445   2.029
  -4  15  -1  23.401   2.418
   0  16  -1  115.68    6.28
   0  16   1  111.39    6.33
   0  16  -1  116.01    6.36
   0  16   1  111.67    6.26
   0  16  -1  114.01    6.29
   0  16   1  112.38    6.12
   0 -16   1  107.73    5.83
   0 -16  -1  116.54    5.92
   0  16  -1  115.91    6.34
   0  16  -1  123.67    6.38
   0  16   1  117.99    6.19
  -1  16   1 -0.7967  1.7107
   1  16  -1 -0.6443  1.4613
   1 -16   1  0.3682  1.2428
  -1 -16  -1  0.2293  1.3576
   1  16  -1  -1.223   1.383
  -1  16   1  3.3587  1.8141
   1  16  -1  -1.101   1.413
  -1 -16  -1  -1.611   1.276
   1  16  -1 -0.2085  1.5614
  -1  16   1 -0.0726  1.5532
  -1  16   1  -1.387   1.688
  -1  16   1  1.1844  1.6741
  -1 -16   1  0.0657  1.2511
  -1  16  -1  0.1060  1.7649
  -1  16  -1 -0.1813  1.5253
   1  16   1  -1.191   1.791
   1  16   1  0.2377  1.7862
   1 -16  -1  0.7885  1.3268
   1  16   1 -0.0380  1.6480
  -1  16  -1  1.9282  1.7036
  -1  16  -1  -2.484   1.627
   1  16   1 -0.3407  1.4259
  -1  16  -1  0.4012  1.7136
  -2  16   1  90.846   5.292
  -2  16   1  93.389   5.145
   2  16  -1  81.867   4.853
  -2 -16  -1  96.063   4.883
   2  16  -1  92.889   5.143
   2  16  -1  96.821   5.312
   2  16  -1  90.654   5.157
  -2  16   1  87.383   5.200
  -2  16   1  84.594   5.137
   2 -16   1  92.572   4.990
   2  16  -1  96.404   5.074
  -2 -16   1  95.489   4.860
   2  16   1  94.429   5.366
   2  16   1  91.466   5.177
   2  16   1  90.090   5.028
   2  16   1  92.058   5.102
  -2  16  -1  91.545   5.227
   2 -16  -1  101.23    5.02
   2  16   1  76.674   4.848
  -2  16  -1  102.97    5.43
  -2  16  -1  97.400   5.275
  -2  16  -1  90.467   5.180
  -3  16   1  3.1776  1.5703
  -3 -16  -1  2.5071  1.2543
  -3 -16  -1  1.4775  1.3232
  -3  16   1  0.5257  1.4776
   3  16  -1  2.3198  1.4736
  -3  16   1  3.5856  1.6268
   3 -16   1  2.4237  1.1132
   3  16  -1  3.5958  1.4951
  -3  16   1  0.7655  1.4582
   3  16  -1  2.5072  1.3140
   3  16  -1  0.2141  1.6780
  -3 -16   1  3.5021  1.3235
  -3 -16   1  5.0152  1.3999
  -3  16  -1  3.7510  1.5659
   3  16   1  4.7216  1.5275
  -3  16  -1  2.7414  1.6058
  -3  16  -1  1.4284  1.7168
   3  16   1  2.6972  1.3578
  -3  16  -1  1.4498  1.5354
   3 -16  -1  3.1534  1.1992
   0  17   1  16.618   2.035
   0  17  -1  17.102   2.161
   0  17   1  15.663   2.007
   0 -17   1  17.169   1.740
   0 -17  -1  21.750   1.856
   0  17  -1  19.410   2.070
   0  17   1  17.470   2.005
   0  17  -1  19.180   2.113
   0  17   1  12.783   1.966
   0 -17  -1  11.619   1.646
   0  17  -1  16.588   1.855
  -1 -17  -1  79.032   3.973
   1  17  -1  73.988   4.179
   1  17  -1  72.794   4.113
   1  17  -1  72.091   4.145
   1  17  -1  75.656   4.268
  -1  17   1  60.692   4.108
  -1  17   1  75.512   4.187
   1 -17   1  70.014   3.883
  -1  17   1  69.033   4.187
  -1  17  -1  75.684   4.245
   1 -17  -1  76.186   3.974
   1  17   1  69.782   4.044
  -1  17  -1  75.634   4.265
  -1  17  -1  73.544   4.146
   1  17   1  76.067   4.245
  -1  17  -1  69.733   4.262
   1  17   1  66.452   4.165
  -1 -17   1  75.272   3.914
   0   0  -2 2366.98  112.07
   0   0  -2 2318.26  114.09
   0   0   2 2196.85  112.34
   0   0  -2 2271.90  115.14
  -1   0   2  301.10   15.57
   1   0  -2  305.58   15.40
   1   0  -2  300.82   15.47
  -1   0  -2  323.04   15.62
  -1   0  -2  313.69   15.98
   1   0  -2  314.31   15.64
   1   0   2  297.44   15.45
  -2   0   2 3075.19  149.60
   2   0   2 2999.49  148.57
  -2   0  -2 3003.39  153.11
  -2   0   2 3129.00  144.12
  -2   0  -2 3010.12  144.83
   2   0  -2 2586.30  142.40
   2   0  -2 3080.45  144.80
  -3   0   2  733.75   37.47
   3   0  -2  732.89   36.96
   3   0   2  736.76   37.32
   3   0   2  725.18   37.11
  -3   0  -2  759.66   38.21
  -3   0   2  761.50   37.21
   3   0  -2  713.11   37.15
  -4   0  -2  63.827   5.465
   4   0   2  72.252   6.009
   4   0  -2  70.330   5.757
   4   0   2  67.240   5.499
  -4   0   2  69.691   5.564
   4   0  -2  64.442   5.513
  -4   0   2  67.599   5.074
  -5   0  -2  114.25    6.25
  -5   0  -2  124.28    9.02
  -5   0   2  128.31    6.42
  -5   0  -2  120.09    6.12
   5   0  -2  133.84    6.57
  -5   0   2  131.17    6.31
  -5   0  -2  121.72    6.46
   5   0  -2  128.04    6.53
  -5   0  -2  117.90    6.24
   5   0  -2  136.06    9.52
   5   0  -2  115.40    6.14
   5   0   2  111.57    6.19
  -5   0  -2  126.99    6.30
   5   0  -2  138.75    9.17
  -5   0  -2  112.24    6.27
   5   0   2  129.23    9.12
  -5   0   2  110.44    8.58
   5   0   2  125.80    6.61
   5   0   2  133.50    9.71
  -5   0   2  118.83    6.04
  -6   0  -2  78.672   4.829
  -6   0  -2  84.213   7.787
  -6   0   2  77.121   5.173
   6   0   2  89.485   5.252
   6   0  -2  86.862   5.308
  -6   0  -2  84.399   4.969
   6   0   2  79.656   5.264
  -6   0   2  73.566   4.614
  -6   0  -2  89.517   4.927
   6   0  -2  80.301   5.199
   6   0   2  80.854   7.510
  -6   0   2  81.171   5.063
   6   0   2  86.583   8.422
  -6   0  -2  77.012   4.772
  -7   0   2  288.25   13.29
  -7   0  -2  290.63   13.08
   7   0  -2  278.63   13.59
  -7   0  -2  291.32   13.33
   7   0   2  280.32   13.56
   7   0  -2  281.62   13.50
   7   0   2  278.93   13.62
  -7   0   2  275.68   13.28
   8   0   2  0.7092  1.5490
  -8   0  -2 -0.4949  1.5549
  -8   0   2  1.2162  1.5371
  -8   0  -2  -1.174   1.413
  -8   0   2  0.4024  1.7061
   8   0  -2  1.3781  1.5138
   8   0   2 -0.9037  1.5401
   8   0  -2  0.0019  1.4276
   9   0   2  16.009   1.822
   9   0   2  18.364   1.821
  -9   0   2  23.874   2.042
   9   0  -2  16.981   1.836
  -9   0  -2  18.704   1.972
   9   0  -2  15.541   1.763
   0   1  -2 1623.53   80.02
   0   1  -2 1585.88   80.08
   0   1  -2 1622.38   79.14
   0  -1  -2 1694.38   80.05
   0  -1  -2 1627.76   81.87
   0   1   2 1577.90   77.97
   0   1  -2 1641.16   82.22
   0  -1  -2 1566.27   80.34
  -1   1   2 1128.83   53.22
   1   1  -2 1082.43   52.60
  -1  -1  -2 1105.57   53.30
  -1  -1  -2 1098.87   54.66
   1   1  -2 1097.23   53.19
  -1   1  -2 1044.16   52.74
   1  -1  -2 1022.62   54.33
   1  -1  -2 1071.58   53.45
  -1   1  -2 1113.12   54.73
   1   1   2 1089.51   53.41
   1   1   2 1105.39   52.68
   1  -1  -2 1059.15   52.41
  -1   1  -2 1137.79   53.46
  -1  -1   2 1132.79   53.13
  -2  -1  -2  841.91   47.83
   2   1  -2 1022.98   48.74
  -2  -1  -2 1006.41   50.08
  -2  -1  -2 1027.48   48.82
  -2   1   2 1028.79   49.77
   2   1  -2 1041.86   48.42
   2  -1   2 1022.47   48.36
  -2   1   2 1041.45   48.83
   2  -1  -2 1019.89   48.20
   2   1   2  994.36   48.42
  -2   1  -2  945.14   50.12
  -2   1  -2  922.33   48.96
   2  -1  -2 1005.99   49.02
  -2  -1   2 1035.55   49.41
  -2  -1   2 1019.38   48.68
  -2   1  -2  884.10   47.96
   3  -1   2  161.78   10.05
  -3  -1  -2  164.47    9.02
   3  -1   2  165.97   10.01
   3   1  -2  177.25    9.79
  -3  -1  -2  177.33   10.18
  -3   1   2  179.80    9.80
  -3   1   2  189.56   10.15
   3   1  -2  178.53   10.22
  -3  -1   2  166.65    9.32
  -3   1  -2  161.61   10.07
  -3   1  -2  144.92    9.06
   3  -1  -2  170.86   10.01
  -3  -1   2  181.19   10.02
   3  -1  -2  168.96    9.97
   3   1   2  168.57   10.23
   4   1  -2  54.050   4.860
  -4   1   2  56.412   4.751
   4  -1   2  56.955   5.165
   4   1  -2  60.608   5.385
  -4   1   2  58.696   5.051
  -4  -1  -2  61.238   5.104
   4  -1   2  58.682   5.370
  -4  -1   2  52.653   4.393
   4  -1  -2  67.161   5.393
   4   1   2  66.175   5.209
   4   1   2  68.079   5.682
  -4   1  -2  62.345   5.251
   4  -1  -2  61.175   5.211
  -4  -1   2  50.921   4.987
  -5   1   2  4.1391  1.4579
   5   1  -2  3.2871  1.5087
  -5   1   2  1.0613  1.2807
  -5  -1  -2  1.9313  1.3052
   5   1  -2  2.1192  2.2945
  -5  -1  -2  4.3012  1.3073
   5   1  -2  2.4053  2.2603
   5  -1   2  4.4454  1.4045
  -5  -1  -2  4.7126  2.1861
   5   1  -2  4.6929  1.6373
  -5  -1  -2  1.1248  1.3214
  -5  -1  -2  3.7088  1.5042
  -5   1   2  3.0710  2.3788
   5   1  -2  3.3604  1.2938
  -5   1   2  2.0691  1.2407
   5  -1   2 -0.0295  2.0086
   5  -1   2  3.0887  2.5655
  -5  -1  -2  4.5240  1.2776
  -5   1  -2  2.9442  1.4131
  -5  -1   2  2.0243  1.2844
   5   1   2  3.1443  1.4624
  -5  -1   2  2.1558  1.4453
  -5   1  -2  0.7120  1.0994
  -5   1  -2  2.3098  1.4227
   5  -1  -2  0.9228  1.4048
   5   1   2  3.8486  2.5599
  -5   1  -2  2.5897  1.2822
   5   1   2  3.6730  1.3309
  -5  -1   2  3.4365  1.3067
  -5  -1   2  2.6015  2.3398
   5  -1  -2  3.8449  1.4109
   5  -1  -2  0.3747  2.4058
   5   1   2  1.0669  1.7414
   5  -1  -2  3.4683  2.1482
  -5   1  -2  2.1188  1.4067
  -5   1  -2  1.9226  1.1948
  -5   1  -2  3.2304  1.2573
  -5   1  -2  4.0664  2.1911
  -6   1   2  336.02   14.73
   6  -1   2  326.08   20.09
   6   1  -2  314.72   20.02
  -6   1   2  316.43   14.34
   6  -1   2  325.49   15.16
  -6  -1  -2  327.56   14.52
   6  -1   2  313.76   19.80
  -6   1   2  323.95   14.94
   6   1  -2  326.11   15.03
   6   1  -2  292.29   14.53
   6  -1   2  346.66   15.19
  -6  -1  -2  314.95   14.74
   6   1  -2  334.36   15.30
   6  -1  -2  335.11   15.09
   6  -1  -2  303.82   14.47
   6   1   2  320.64   15.23
   6   1   2  315.87   14.70
   6  -1  -2  327.52   15.11
  -6   1  -2  319.25   14.77
  -6   1  -2  336.49   14.64
   6  -1  -2  303.98   19.76
  -6   1  -2  322.37   20.01
   6  -1  -2  327.30   19.78
  -6   1  -2  352.38   14.76
   6   1   2  340.20   20.48
  -6  -1   2  312.79   14.80
  -6  -1   2  323.05   14.72
  -6  -1   2  311.34   14.32
  -6   1  -2  337.93   14.89
  -6   1  -2  315.98   14.71
   6   1   2  321.71   15.06
  -7   1   2  70.781   5.020
  -7   1   2  72.489   4.910
   7  -1   2  79.139   5.150
   7   1  -2  80.695   5.157
  -7  -1  -2  75.740   4.864
   7   1  -2  82.229   5.079
   7  -1   2  78.237   5.065
  -7  -1  -2  80.767   5.034
  -7   1  -2  74.323   4.893
  -7   1  -2  73.831   5.017
   7  -1  -2  66.725   4.903
  -7  -1   2  85.351   5.193
  -7  -1   2  87.287   5.106
  -7   1  -2  71.308   4.716
   7   1   2  77.319   5.145
   7   1   2  76.462   5.238
   7  -1  -2  77.052   5.209
  -8  -1  -2  17.350   2.161
   8   1  -2  17.825   2.289
  -8   1   2  21.420   2.439
   8  -1   2  18.678   2.297
  -8  -1  -2  17.540   2.296
  -8   1   2  16.557   2.362
   8  -1   2  18.583   2.471
   8   1  -2  14.759   2.215
  -8   1  -2  15.224   2.214
   8  -1  -2  19.958   2.234
   8  -1  -2  17.806   2.322
  -8  -1   2  18.655   2.271
  -8  -1   2  17.476   2.448
  -8   1  -2  19.942   2.466
   8   1   2  15.314   2.223
   8   1   2  19.882   2.411
   9   1  -2  2.5351  1.2822
  -9   1   2  4.6170  1.3863
  -9  -1  -2  2.6491  1.2966
   9  -1   2  6.5627  1.3755
  -9  -1   2  3.5973  1.4337
   9   1   2  4.2239  1.2719
   9  -1  -2  4.6971  1.3642
  -9   1  -2  2.4898  1.4226
   0   2   2  572.28   27.84
   0  -2  -2  579.01   27.90
   0   2  -2  538.45   27.37
   0   2  -2  559.95   27.71
   0   2  -2  542.69   28.45
   0  -2  -2  568.62   28.58
   0   2  -2  569.27   27.89
   0  -2  -2  578.66   27.23
  -1  -2  -2 2325.32  117.32
   1   2  -2 2236.51  110.81
  -1  -2  -2 2307.74  114.84
   1   2  -2 2237.68  112.83
  -1   2   2 2327.90  110.81
   1   2  -2 2428.64  110.92
   1  -2  -2 2263.05  109.16
   1  -2  -2 2267.24  116.13
  -1   2  -2 2545.79  111.36
   1   2   2 2179.60  110.37
  -1   2  -2 2245.98  110.47
  -1   2  -2 2319.71  117.64
  -1  -2   2 2193.71  115.37
   1   2   2 2186.48  109.38
  -2  -2  -2 2263.21  109.68
   2   2  -2 2213.90  108.44
   2   2  -2 2290.31  109.54
  -2   2   2 2252.93  112.53
  -2  -2  -2 2135.94  112.55
   2  -2   2 2262.08  108.27
  -2   2   2 2362.21  109.67
  -2   2  -2 2101.60  108.94
  -2   2  -2 2400.91  110.23
  -2   2  -2 2318.83  112.86
   2  -2  -2 2228.39  108.06
   2   2   2 2374.15  108.59
   2   2   2 2332.00  108.91
  -2  -2   2 2125.14  111.89
  -2  -2   2 2210.31  109.35
   2  -2  -2 2249.53  110.14
   3   2  -2 2882.13  132.35
   3   2  -2 2757.35  133.55
  -3  -2  -2 2546.63  132.28
  -3   2   2 2881.98  137.08
  -3   2   2 2811.97  133.46
   3  -2   2 2700.19  132.01
  -3  -2  -2 2909.87  137.31
  -3  -2   2 2775.97  133.22
  -3   2  -2 2844.17  137.47
   3  -2  -2 2613.76  131.71
   3   2   2 2727.34  132.27
   3  -2  -2 2690.96  134.15
  -3   2  -2 2543.54  132.51
   4  -2   2  202.20   12.97
   4   2  -2  207.96   12.32
  -4   2   2  215.03   12.69
   4  -2   2  202.31   12.75
  -4  -2  -2  224.96   12.99
   4   2  -2  221.55   13.20
  -4   2   2  226.25   13.06
  -4  -2   2  204.70   12.50
   4   2   2  224.03   13.29
   4  -2  -2  212.50   12.74
  -4   2  -2  214.35   13.18
   4  -2  -2  212.23   12.98
   4   2   2  213.90   12.39
   5  -2   2  88.353   7.367
   5  -2   2  80.553   7.313
   5   2  -2  78.266   4.739
  -5  -2  -2  82.288   4.471
  -5  -2  -2  73.504   4.447
  -5   2   2  72.900   4.377
   5   2  -2  83.841   7.379
  -5   2   2  77.274   6.740
  -5  -2  -2  87.445   7.001
   5   2  -2  76.076   4.713
  -5   2   2  70.604   4.361
   5  -2   2  73.576   4.733
  -5   2   2  76.070   4.644
   5   2  -2  77.292   4.722
  -5  -2  -2  82.815   4.580
  -5   2  -2  74.544   6.985
  -5  -2   2  76.069   4.499
  -5  -2   2  65.209   4.229
   5   2   2  85.195   4.660
   5  -2  -2  73.751   4.649
   5   2   2  80.989   7.380
   5  -2  -2  75.875   4.660
   5  -2  -2  79.733   6.953
  -5   2  -2  75.410   4.467
  -5  -2   2  79.147   6.591
  -5   2  -2  75.883   4.708
  -5   2  -2  75.555   4.614
   5  -2  -2  76.349   6.776
  -5   2  -2  84.258   4.610
  -5  -2   2  75.687   4.530
  -5   2  -2  85.618   4.681
   5   2   2  79.683   6.650
   5   2   2  81.799   4.840
  -5   2  -2  70.884   4.516
  -5   2  -2  78.487   4.677
   6  -2   2  332.43   21.29
   6  -2   2  360.12   16.61
   6   2  -2  374.25   16.70
   6  -2   2  366.90   16.56
   6   2  -2  363.34   16.13
  -6   2   2  383.60   16.32
  -6  -2  -2  357.36   15.93
   6   2  -2  337.86   16.30
   6  -2   2  355.49   21.77
  -6   2   2  343.30   15.74
   6   2  -2  370.21   21.96
  -6   2   2  360.16   16.27
  -6  -2  -2  363.19   16.17
   6   2   2  344.92   16.33
  -6   2  -2  351.64   16.14
  -6   2  -2  345.53   15.73
   6   2   2  349.83   22.02
  -6  -2   2  366.13   16.24
   6  -2  -2  342.31   21.32
   6  -2  -2  350.31   16.43
  -6   2  -2  364.98   16.00
   6   2   2  375.66   16.84
   6  -2  -2  353.04   21.85
  -6   2  -2  364.33   16.08
   6  -2  -2  359.99   16.55
  -6   2  -2  343.97   21.78
  -6   2  -2  357.65   16.20
  -6  -2   2  375.44   16.27
  -6  -2   2  343.32   15.63
   6  -2  -2  370.62   16.03
   6   2   2  336.76   16.08
  -6   2  -2  361.26   16.25
   7  -2   2  74.919   5.116
  -7   2   2  77.348   5.040
  -7   2   2  76.406   4.932
   7  -2   2  71.453   4.966
   7   2  -2  72.147   4.803
   7   2  -2  70.357   4.886
  -7  -2  -2  83.865   5.022
   7   2  -2  79.916   5.224
  -7  -2  -2  78.055   4.820
  -7   2  -2  71.000   4.608
   7   2   2  70.068   4.856
  -7  -2   2  69.542   4.878
   7   2   2  82.883   5.187
  -7   2  -2  77.278   4.824
  -7   2  -2  81.943   5.109
  -7  -2   2  77.015   4.936
   7   2   2  70.260   4.903
   7  -2  -2  83.563   5.083
   7  -2  -2  79.010   4.926
   7  -2  -2  66.635   4.641
  -8  -2  -2  21.374   2.353
   8  -2   2  22.103   2.482
   8   2  -2  20.013   2.485
  -8   2   2  26.858   2.592
   8  -2   2  20.853   2.532
  -8  -2  -2  23.979   2.511
   8   2  -2  21.110   2.489
  -8   2   2  19.699   2.532
   8   2   2  23.847   2.574
   8  -2  -2  21.436   2.414
  -8   2  -2  21.861   2.389
   8  -2  -2  27.304   2.461
  -8   2  -2  23.281   2.577
   8   2   2  27.447   2.705
  -8  -2   2  18.161   2.338
  -8  -2   2  20.725   2.433
  -9  -2  -2  5.7547  1.3371
   9   2  -2  7.0541  1.4237
   9  -2   2  5.8861  1.3668
  -9   2   2  6.2020  1.4956
  -9  -2   2  3.6515  1.3344
   9   2   2  5.8490  1.4459
  -9   2  -2  5.7522  1.5144
   9  -2  -2  5.9562  1.3033
   0   3  -2 4874.88  245.63
   0   3  -2 4877.07  236.18
   0   3   2 4712.04  238.26
   0   3  -2 4894.41  238.83
   0   3   2 4914.71  234.89
   0  -3  -2 4773.74  241.82
   0  -3  -2 4814.13  249.87
   0   3  -2 5230.54  243.35
   1   3  -2  179.84    9.87
   1   3  -2  164.82    9.22
   1   3  -2  194.88   10.40
  -1   3   2  182.04   10.22
  -1  -3  -2  187.87    9.64
  -1  -3  -2  190.54   10.35
   1  -3  -2  176.82    9.31
   1   3   2  191.00   10.00
   1  -3  -2  191.51   10.16
  -1  -3   2  180.67    9.81
  -1   3  -2  182.71   10.42
   1  -3  -2  182.75   10.18
  -1   3  -2  200.12   10.12
   1   3   2  190.49    9.85
  -2  -3  -2  40.049   2.800
   2   3  -2  36.023   2.453
   2  -3   2  28.072   2.933
  -2   3   2  31.460   3.373
  -2   3   2  31.119   3.184
  -2  -3  -2  35.769   3.155
   2   3  -2  37.513   3.398
   2   3  -2  37.145   3.386
   2  -3   2  28.217   3.037
   2  -3  -2  32.691   2.809
   2  -3  -2  30.639   3.213
  -2  -3   2  34.286   2.485
  -2   3  -2  29.096   3.013
   2   3   2  35.254   3.551
   2   3   2  37.340   2.984
  -2   3  -2  29.371   2.880
   3   3  -2  225.71   12.58
  -3  -3  -2  203.76   11.32
  -3   3   2  209.82   12.45
   3   3  -2  210.60   11.38
   3  -3   2  213.35   12.53
   3  -3   2  210.11   12.06
  -3  -3  -2  209.69   12.38
  -3   3   2  239.12   12.69
   3   3   2  195.47   11.51
  -3  -3   2  222.95   12.18
   3  -3  -2  205.34   11.78
  -3   3  -2  202.91   11.73
  -3  -3   2  218.94   11.54
  -3   3  -2  208.20   12.67
   3   3   2  231.99   12.63
   3  -3  -2  216.87   12.53
  -4  -3  -2  828.80   40.66
  -4   3   2  752.40   32.58
  -4  -3  -2  749.08   32.10
   4  -3   2  762.86   40.13
  -4   3   2  762.49   32.30
  -4   3   2  814.88   40.59
   4   3  -2  754.77   32.59
   4  -3   2  791.07   39.31
  -4  -3  -2  749.46   32.45
  -4   3   2  831.71   40.01
   4   3  -2  850.26   40.07
   4   3  -2  738.83   33.22
   4   3   2  741.84   33.25
   4   3   2  841.96   40.10
   4   3   2  737.60   38.85
   4   3   2  730.63   32.54
   4  -3  -2  839.15   39.27
  -4  -3   2  758.70   32.50
  -4   3  -2  705.29   32.45
  -4   3  -2  735.14   32.12
  -4   3  -2  780.23   40.99
  -4  -3   2  821.25   39.67
  -4   3  -2  731.19   32.23
  -4   3  -2  737.26   32.79
   4  -3  -2  755.77   32.86
   4  -3  -2  801.05   40.22
  -5  -3  -2  217.34   10.65
   5  -3   2  240.64   15.12
  -5   3   2  225.36   10.54
  -5   3   2  230.66   10.59
  -5   3   2  239.57   10.79
   5   3  -2  225.06   10.82
   5  -3   2  223.86   14.51
   5   3  -2  232.10   11.15
  -5   3   2  241.03   10.95
   5   3  -2  246.20   15.23
   5  -3   2  219.68   10.96
  -5   3   2  229.89   14.43
   5   3  -2  231.58   10.93
  -5   3   2  217.85   10.64
  -5   3   2  232.83   14.52
  -5  -3  -2  240.25   10.90
  -5  -3  -2  238.18   10.65
  -5  -3  -2  236.13   14.60
  -5   3  -2  239.23   15.04
  -5   3  -2  244.06   10.92
   5   3   2  206.70   10.80
  -5   3  -2  236.86   10.77
  -5  -3   2  231.85   14.27
   5  -3  -2  241.90   14.44
  -5   3  -2  237.25   10.96
   5   3   2  236.41   10.93
  -5  -3   2  243.31   10.83
  -5  -3   2  221.98   10.75
   5   3   2  225.15   14.93
   5  -3  -2  246.64   15.08
  -5   3  -2  231.58   10.92
  -5   3  -2  240.71   10.71
  -5  -3   2  209.34   10.34
   5  -3  -2  209.27   10.80
   5  -3  -2  238.05   11.10
  -5   3  -2  233.46   10.89
  -5   3  -2  239.81   10.60
   5   3   2  229.23   11.15
   6  -3   2  186.28   12.94
   6   3  -2  169.39    9.14
   6  -3   2  176.45    8.93
  -6   3   2  184.33    8.79
   6  -3   2  150.03   12.40
   6   3  -2  174.12    8.80
   6  -3   2  190.45    9.14
  -6   3   2  186.54    9.07
   6   3  -2  172.90    8.85
  -6  -3  -2  165.67    8.65
  -6   3   2  168.97    8.55
  -6  -3  -2  176.06    8.70
   6   3  -2  169.72   12.98
  -6   3  -2  169.04    8.56
  -6  -3   2  169.46    8.35
  -6   3  -2  179.99    8.73
  -6   3  -2  168.42    8.81
   6  -3  -2  184.27    9.02
   6  -3  -2  166.98   12.80
   6  -3  -2  160.33   12.14
   6   3   2  177.28    9.20
   6   3   2  174.39    8.87
  -6   3  -2  175.43    8.83
  -6   3  -2  155.26   12.61
  -6   3  -2  187.76    8.96
   6  -3  -2  178.00    8.65
   6   3   2  167.76    8.84
   6   3   2  171.23   13.17
  -6  -3   2  173.27    8.85
  -6   3  -2  180.36    8.80
   6  -3  -2  173.86    8.81
  -6  -3   2  183.56    8.78
   7   3  -2  45.813   3.551
  -7   3   2  35.825   3.391
   7   3  -2  49.914   3.914
  -7  -3  -2  41.475   3.346
  -7   3   2  44.725   3.417
   7  -3   2  40.429   3.585
  -7  -3  -2  38.378   3.271
   7  -3   2  42.742   3.548
  -7  -3   2  42.244   3.564
   7   3   2  38.772   3.576
  -7   3  -2  45.296   3.640
  -7   3  -2  39.368   3.530
   7   3   2  39.934   3.658
   7  -3  -2  38.625   3.426
   7  -3  -2  39.175   3.516
  -7   3  -2  43.795   3.599
  -7  -3   2  41.098   3.570
   7   3   2  33.927   3.185
  -7   3  -2  41.939   3.644
   7  -3  -2  37.071   3.463
  -8   3   2  7.2312  1.8669
   8  -3   2  8.7470  1.8516
   8  -3   2  10.842   1.919
   8   3  -2  10.404   1.955
  -8  -3  -2  10.128   2.018
   8  -3   2  7.5442  1.9148
  -8   3   2  9.2115  1.8629
   8   3  -2  7.9096  1.7998
  -8  -3  -2  10.263   1.939
  -8  -3   2  8.9440  1.8903
   8   3   2  8.6112  1.7198
   8  -3  -2  10.053   1.925
  -8   3  -2  6.9839  1.8586
   8  -3  -2  9.1029  1.7336
   8   3   2  4.4712  1.9003
  -8  -3   2  11.462   2.160
  -8   3  -2  7.2479  1.7855
   9  -3   2  33.130   2.351
   9   3  -2  27.790   2.294
  -9  -3  -2  25.991   2.220
   9  -3  -2  27.241   2.299
  -9   3  -2  31.991   2.440
   9   3   2  27.059   2.299
  -9  -3   2  27.348   2.294
   0   4  -2  215.92   11.07
   0  -4  -2  219.38   12.00
   0  -4  -2  205.63   11.35
   0   4   2  205.88   10.66
   0   4   2  212.86   11.87
   0   4  -2  237.51   11.98
   1  -4   2  221.70   11.39
  -1  -4  -2  202.29   11.68
   1   4  -2  199.40   11.05
  -1  -4  -2  203.16   10.80
  -1   4   2  222.51   11.80
   1   4  -2  218.87   11.81
  -1  -4   2  211.30   11.29
   1   4   2  189.31   10.89
   1  -4  -2  205.04   11.62
   1   4   2  205.55   11.40
  -1   4  -2  211.48   11.52
   1  -4  -2  206.34   11.38
  -1   4  -2  210.59   11.87
  -2  -4  -2  197.12   11.59
  -2   4   2  202.09   11.81
  -2  -4  -2  189.69   10.58
   2   4  -2  207.69   11.80
   2   4  -2  212.04   11.47
   2  -4   2  217.37   11.71
   2  -4   2  203.23   10.97
   2  -4  -2  209.58   11.67
  -2   4  -2  190.81   11.21
   2   4   2  207.41   11.28
  -2   4  -2  210.80   12.04
   2  -4  -2  189.43   11.47
   2   4   2  217.49   11.45
   2  -4  -2  196.65   10.59
  -2  -4   2  204.93   11.01
   3  -4   2  511.72   25.69
   3  -4   2  525.10   26.71
  -3  -4  -2  511.54   26.80
   3   4  -2  534.30   26.50
  -3   4   2  523.38   27.07
  -3   4   2  514.53   26.62
  -3  -4   2  473.27   25.73
   3  -4  -2  478.21   26.50
  -3   4  -2  512.33   27.27
   3   4   2  519.31   26.29
   3   4   2  442.65   25.08
  -3   4  -2  475.14   25.76
  -3  -4   2  517.19   26.18
   3   4   2  496.14   25.64
   3  -4  -2  496.48   25.29
  -4  -4  -2  247.70   10.96
   4   4  -2  246.99   11.25
   4   4  -2  251.24   15.05
  -4   4   2  230.02   11.12
  -4   4   2  241.62   11.10
   4   4  -2  254.48   11.36
   4  -4   2  260.29   15.18
   4   4  -2  249.16   11.50
   4  -4   2  242.49   14.20
  -4   4   2  244.42   14.89
  -4   4   2  242.34   11.29
  -4  -4  -2  256.38   14.71
  -4   4   2  241.32   11.02
  -4  -4  -2  243.39   11.13
  -4   4   2  252.83   15.04
  -4   4  -2  250.50   15.27
  -4  -4   2  239.63   14.35
   4  -4  -2  231.35   11.26
   4  -4  -2  249.58   13.99
  -4   4  -2  247.13   11.22
  -4   4  -2  230.08   10.98
   4   4   2  241.90   11.46
   4   4   2  265.65   15.15
  -4  -4   2  259.24   11.24
  -4   4  -2  229.99   11.14
  -4   4  -2  240.15   11.08
  -4   4  -2  244.14   11.20
   4  -4  -2  261.82   15.04
  -4   4  -2  233.07   11.32
   4   4   2  250.13   11.35
  -4   4  -2  242.84   11.00
  -5  -4  -2  26.635   3.989
  -5   4   2  28.561   2.826
  -5   4   2  31.911   2.783
   5   4  -2  27.372   2.634
   5   4  -2  34.248   3.035
   5  -4   2  36.475   4.717
   5  -4   2  28.980   2.637
  -5  -4  -2  31.374   2.659
  -5   4   2  35.160   3.072
  -5   4   2  32.089   4.768
  -5  -4  -2  24.906   2.565
   5   4  -2  29.239   4.769
  -5   4   2  31.820   2.789
   5   4  -2  30.158   2.818
   5   4  -2  29.862   2.658
   5  -4   2  38.380   5.045
  -5  -4  -2  31.403   2.804
  -5   4   2  28.829   2.616
  -5   4  -2  31.702   2.838
   5   4   2  31.713   3.018
   5  -4  -2  32.878   4.532
  -5  -4   2  35.670   2.918
   5  -4  -2  31.902   2.768
   5   4   2  27.924   4.639
  -5  -4   2  35.681   2.940
  -5   4  -2  33.653   2.871
  -5   4  -2  38.810   3.041
  -5   4  -2  35.445   2.898
  -5   4  -2  34.344   2.930
  -5   4  -2  35.352   2.983
   5  -4  -2  32.488   4.743
  -5   4  -2  36.387   2.971
  -5  -4   2  30.721   2.652
   5   4   2  25.809   2.752
  -5  -4   2  26.311   4.116
  -5   4  -2  39.290   5.006
   6   4  -2  20.165   4.652
   6  -4   2  17.548   4.453
  -6   4   2  23.787   2.623
   6  -4   2  20.556   2.555
  -6  -4  -2  25.302   2.641
  -6  -4  -2  20.959   2.524
  -6   4   2  26.476   2.549
  -6   4   2  19.020   2.380
   6   4  -2  18.447   2.597
  -6   4   2  18.937   2.664
   6  -4   2  18.903   2.477
   6   4  -2  25.335   2.699
  -6   4  -2  22.048   2.607
  -6   4  -2  24.074   2.530
  -6   4  -2  21.988   2.688
  -6  -4   2  23.494   2.458
  -6   4  -2  14.235   4.486
  -6  -4   2  18.421   2.338
   6  -4  -2  18.503   2.379
  -6   4  -2  22.072   2.604
  -6   4  -2  21.089   2.632
   6  -4  -2  21.840   2.568
   6   4   2  16.232   2.273
   6   4   2  22.952   2.874
  -6  -4   2  30.923   2.850
   6   4   2  17.080   2.639
  -6   4  -2  24.358   2.735
   6   4   2  23.022   5.383
   6  -4  -2  22.834   5.261
   7  -4   2  214.35   10.44
   7  -4   2  190.84   10.01
  -7   4   2  212.77   10.24
  -7  -4  -2  209.57   10.08
  -7  -4  -2  212.68    9.95
   7   4  -2  218.39   10.53
   7   4  -2  216.95   10.24
  -7   4   2  211.27   10.31
  -7   4  -2  193.09   10.10
   7  -4  -2  208.20   10.38
  -7  -4   2  202.48   10.07
  -7   4  -2  204.52   10.19
   7   4   2  212.88   10.59
   7   4   2  205.29   10.28
  -7  -4   2  204.29   10.04
  -7   4  -2  211.11   10.03
   7  -4  -2  195.76    9.94
  -7   4  -2  186.68    9.97
  -7   4  -2  201.10    9.82
  -7   4  -2  215.38   10.18
   8  -4   2  13.598   2.108
  -8   4   2  11.544   1.944
  -8  -4  -2  13.342   1.996
   8  -4   2  12.147   1.855
   8   4  -2  18.394   2.211
  -8   4   2  13.535   2.105
  -8  -4  -2  14.701   2.101
   8  -4  -2  13.250   1.893
   8   4   2  13.773   2.111
  -8  -4   2  13.470   2.052
   8  -4  -2  15.218   2.050
  -8   4  -2  14.362   2.161
   8   4   2  15.542   2.141
  -8   4  -2  18.561   2.291
  -8  -4   2  13.124   1.937
   0   5  -2  35.804   3.510
   0  -5  -2  31.946   3.290
   0   5   2  34.707   3.531
   0  -5   2  33.743   2.662
   0  -5   2  39.427   3.207
   0  -5  -2  35.818   2.867
   0   5  -2  34.784   2.848
  -1  -5  -2  359.58   18.95
   1   5  -2  357.85   18.81
  -1   5   2  345.53   18.78
   1  -5   2  306.68   17.24
   1   5  -2  338.54   17.80
   1  -5   2  344.35   18.22
  -1  -5  -2  348.62   17.58
   1  -5  -2  334.58   18.34
  -1   5  -2  344.62   19.10
   1   5   2  356.91   18.61
  -1   5  -2  368.15   18.71
   1  -5  -2  358.24   18.83
   1   5   2  352.15   17.64
  -1  -5   2  366.47   18.58
   2  -5   2  223.63   12.18
  -2  -5  -2  222.55   13.27
   2   5  -2  214.42   12.77
   2   5  -2  233.36   13.46
   2  -5   2  231.04   13.19
  -2   5   2  246.85   13.66
   2   5   2  234.19   12.85
   2   5   2  237.09   13.08
  -2   5  -2  237.67   13.19
  -2   5  -2  223.00   13.66
   2  -5  -2  247.39   13.36
   2  -5  -2  227.38   13.22
  -2  -5   2  233.87   12.74
   3  -5   2  102.83    7.10
  -3   5   2  119.17    8.27
   3   5  -2  109.63    7.83
   3   5  -2  112.94    7.93
   3  -5   2  122.13    8.14
  -3  -5  -2  107.60    7.63
   3  -5  -2  121.28    7.78
   3  -5  -2  111.53    7.98
  -3   5  -2  103.01    7.44
   3   5   2  116.96    7.90
  -3  -5   2  109.49    6.91
   3  -5  -2  109.13    6.83
   3   5   2  113.91    7.45
  -3   5  -2  112.97    8.26
  -4   5   2  309.31   14.21
  -4   5   2  342.42   14.50
   4   5  -2  334.37   14.64
  -4   5   2  312.09   14.33
  -4  -5  -2  319.76   14.25
  -4  -5  -2  294.73   14.34
   4   5  -2  313.66   14.19
  -4   5   2  344.53   19.28
   4  -5   2  310.37   17.93
  -4   5   2  320.51   14.31
   4   5  -2  315.63   14.35
  -4   5   2  317.67   14.65
   4  -5   2  354.34   19.52
   4   5  -2  313.22   14.46
   4   5  -2  323.07   14.88
  -4  -5  -2  327.51   14.39
  -4  -5  -2  340.84   18.88
  -4   5   2  318.46   14.58
   4   5  -2  340.87   14.70
  -4   5   2  324.16   14.43
   4   5   2  313.43   14.80
   4  -5  -2  311.68   14.55
  -4  -5   2  349.98   18.67
  -4   5  -2  318.43   14.35
  -4   5  -2  326.00   14.32
  -4   5  -2  326.42   14.70
  -4   5  -2  316.99   14.32
  -4   5  -2  358.72   19.82
  -4   5  -2  324.19   14.56
  -4  -5   2  311.97   14.07
   4  -5  -2  342.04   19.32
  -4   5  -2  318.78   14.51
   4   5   2  347.92   18.98
   4  -5  -2  337.37   18.69
   4   5   2  314.68   14.40
   4   5   2  339.87   14.68
  -4  -5   2  326.37   14.46
  -4   5  -2  318.30   14.53
   5  -5   2  109.36    9.30
  -5   5   2  104.63    6.02
   5   5  -2  93.845   5.524
   5   5  -2  90.522   5.955
  -5  -5  -2  103.36    5.82
  -5  -5  -2  104.22    8.17
   5   5  -2  106.80    9.27
  -5   5   2  101.97    5.70
  -5   5   2  99.978   5.842
  -5   5   2  96.941   5.829
  -5   5   2  100.84    5.67
   5   5  -2  98.572   5.644
  -5   5   2  98.854   5.789
  -5  -5  -2  109.00    5.64
  -5   5   2  92.034   8.392
   5   5  -2  105.71    6.10
   5   5   2  112.28    6.01
  -5  -5   2  98.637   5.438
   5   5   2  94.766   5.678
   5   5   2  99.720   6.043
   5  -5  -2  98.377   5.858
  -5   5  -2  105.96    5.73
  -5   5  -2  101.33    5.79
  -5   5  -2  105.90    5.91
  -5  -5   2  110.89    5.80
  -5   5  -2  103.50    5.84
  -5   5  -2  108.03    5.90
   5  -5  -2  108.98    9.00
   5  -5  -2  102.33    8.21
  -5   5  -2  120.29    6.14
  -5   5  -2  105.40    9.06
   5   5   2  98.971   8.804
  -5  -5   2  101.79    8.30
   6  -5   2  237.12   11.10
   6   5  -2  227.09   10.89
  -6   5   2  223.90   10.70
  -6   5   2  214.25   10.44
   6   5  -2  189.18   14.92
  -6  -5  -2  227.11   10.53
   6  -5   2  209.27   15.41
   6   5  -2  229.38   11.08
  -6   5   2  220.44   10.64
  -6   5   2  235.06   11.05
  -6  -5  -2  225.59   10.64
  -6   5  -2  223.80   10.63
  -6   5  -2  224.20   10.70
  -6  -5   2  234.79   10.78
   6   5   2  214.20   10.97
  -6   5  -2  225.76   10.70
   6  -5  -2  205.06   15.78
  -6  -5   2  201.69   10.25
   6   5   2  188.17   14.86
  -6   5  -2  207.82   10.74
   6  -5  -2  229.57   10.79
  -6  -5   2  222.92   10.75
   6  -5  -2  229.30   10.96
  -6   5  -2  230.93   10.85
  -6   5  -2  183.41   15.18
   6   5   2  233.87   11.04
  -6   5  -2  221.67   10.88
  -7  -5  -2  180.93    8.45
   7   5  -2  153.39    8.34
  -7  -5  -2  166.55    8.22
  -7   5   2  161.71    8.31
   7  -5   2  163.73    8.58
  -7   5   2  159.49    8.56
   7   5  -2  157.40    8.64
   7   5   2  162.89    8.50
  -7  -5   2  174.59    8.52
   7  -5  -2  168.33    8.55
  -7   5  -2  155.38    8.35
   7  -5  -2  158.13    8.32
  -7  -5   2  168.61    8.33
  -7   5  -2  158.25    8.18
  -7   5  -2  164.38    8.44
  -7   5  -2  162.37    8.40
  -7   5  -2  153.84    8.37
   7   5   2  173.15    8.79
   8  -5   2  27.184   2.562
   8   5  -2  23.827   2.505
   8   5  -2  22.246   2.446
  -8   5   2  26.464   2.509
  -8  -5  -2  26.560   2.427
  -8   5   2  25.187   2.589
  -8  -5  -2  27.514   2.474
   8  -5   2  30.826   2.625
   8  -5  -2  22.379   2.190
  -8   5  -2  24.654   2.518
  -8   5  -2  28.986   2.640
   8   5   2  19.618   2.452
   8  -5  -2  26.925   2.609
   8   5   2  28.062   2.576
  -8  -5   2  25.171   2.444
  -8  -5   2  29.429   2.668
   0  -6   2  93.825   6.158
   0  -6   2  83.869   5.338
   0   6   2  101.91    6.68
   0  -6  -2  99.673   6.434
   0  -6  -2  86.414   5.566
   0   6  -2  90.203   6.482
   0   6  -2  79.188   5.178
  -1  -6  -2  56.684   3.907
   1  -6   2  58.700   4.506
  -1   6   2  66.117   5.385
   1   6  -2  60.131   4.300
  -1  -6  -2  65.290   4.954
   1  -6   2  47.006   3.739
   1   6  -2  72.750   5.437
  -1   6  -2  58.145   5.013
  -1  -6   2  66.477   4.650
   1  -6  -2  61.843   4.907
   1  -6  -2  60.534   4.585
   1   6   2  55.980   4.065
   1   6   2  57.799   4.968
   2  -6   2  186.32   11.45
   2   6  -2  195.63   11.99
  -2   6   2  197.31   12.05
   2   6  -2  192.21   11.16
  -2  -6  -2  195.28   11.64
   2  -6  -2  182.50   11.58
  -2   6  -2  201.16   12.23
   2   6   2  186.90   11.01
  -2   6  -2  203.34   11.79
   2   6   2  194.86   11.66
  -2  -6   2  182.02   11.02
   2  -6  -2  193.06   11.58
  -3   6   2  633.64   31.75
  -3  -6  -2  562.10   24.63
   3   6  -2  587.50   24.91
   3  -6   2  640.31   31.55
   3   6  -2  579.95   25.24
   3   6  -2  569.16   25.05
  -3  -6  -2  601.56   31.51
  -3   6   2  536.23   25.06
  -3   6   2  592.58   24.67
   3   6  -2  579.59   25.17
  -3   6   2  562.78   24.71
   3   6  -2  628.94   30.85
  -3   6   2  599.37   24.89
   3   6  -2  620.94   31.45
  -3   6  -2  574.14   30.80
  -3   6  -2  583.02   24.83
  -3   6  -2  574.91   24.76
   3   6   2  536.78   24.99
  -3   6  -2  568.52   25.08
   3   6   2  656.09   30.83
   3   6   2  559.31   25.12
   3   6   2  546.21   24.81
   3  -6  -2  614.03   31.59
  -3   6  -2  580.75   25.39
  -3   6  -2  595.76   32.26
  -3   6  -2  563.15   25.11
  -3   6  -2  571.74   24.56
   3  -6  -2  617.35   31.41
   3   6   2  609.56   30.78
   4   6  -2  137.58    7.14
   4  -6   2  149.50   10.32
   4   6  -2  132.67    6.99
  -4  -6  -2  134.58    6.70
   4   6  -2  130.52    6.72
  -4   6   2  135.09    6.83
  -4   6   2  137.96    6.96
  -4   6   2  159.61   10.63
  -4  -6  -2  129.86    6.65
  -4  -6  -2  133.73    9.58
  -4   6   2  139.79    7.03
   4   6  -2  137.10    7.18
   4   6  -2  132.00    6.80
  -4   6   2  131.79    6.76
  -4  -6  -2  120.61    6.62
  -4   6   2  134.25    6.85
   4   6  -2  139.21    6.85
   4   6  -2  152.37   10.22
  -4   6   2  134.63    6.69
   4   6   2  133.59    9.91
  -4   6  -2  144.30    9.67
  -4   6  -2  131.34    6.73
  -4  -6   2  124.41    6.44
  -4   6  -2  129.85    6.89
  -4   6  -2  131.74    6.94
   4   6   2  129.07    6.93
  -4   6  -2  134.33    6.89
  -4   6  -2  138.66    6.81
   4   6   2  123.50    6.98
  -4   6  -2  138.95   10.33
   4  -6  -2  121.71    9.26
   4  -6  -2  137.68   10.10
  -4   6  -2  136.48    6.83
  -4  -6   2  132.13    9.48
  -4   6  -2  138.17    7.02
   4   6   2  124.44    7.10
   4  -6  -2  131.62    6.83
   5   6  -2  3.7158  3.3756
  -5  -6  -2  8.3555  1.6669
   5   6  -2  6.4726  1.9651
  -5   6   2  11.244   2.240
  -5   6   2  6.6842  1.8250
  -5   6   2  8.8401  1.9072
  -5  -6  -2  9.1006  1.7325
  -5   6   2  7.9196  3.8065
   5   6  -2  7.4096  1.9586
   5   6  -2  9.2117  2.0327
   5   6  -2  8.5367  2.1725
   5   6  -2  3.0410  1.6910
   5  -6   2  9.0126  3.4025
  -5   6   2  7.9292  2.2078
   5  -6   2  9.4764  1.9390
  -5   6   2  6.9084  1.8135
  -5   6   2  8.1269  1.8932
   5  -6  -2  11.268   1.947
  -5  -6   2  6.6329  1.7563
  -5   6  -2  9.5543  1.8491
   5  -6  -2  9.6282  2.8945
   5  -6  -2  6.5260  1.9158
  -5  -6   2  4.2823  3.1882
   5  -6  -2  4.4025  3.1297
  -5   6  -2  8.6247  2.0383
  -5   6  -2  8.9023  2.1250
  -5   6  -2  12.808   2.206
  -5   6  -2  8.6093  1.8200
   5   6   2  7.2051  3.2817
   5   6   2  6.3946  1.9078
  -5  -6   2  7.3479  1.6453
   5   6   2  6.6485  1.8670
  -5   6  -2  5.3736  3.0685
   5   6   2  4.5813  1.8487
  -6   6   2  47.571   4.099
   6  -6   2  46.958   3.859
   6   6  -2  48.315   4.109
  -6   6   2  45.744   3.639
   6   6  -2  42.160   6.789
  -6  -6  -2  50.107   3.592
   6   6  -2  45.207   3.768
   6  -6   2  41.980   6.199
  -6  -6  -2  44.389   3.553
  -6   6   2  45.438   3.867
   6   6  -2  53.426   4.133
  -6   6   2  42.049   3.648
  -6  -6   2  51.177   3.725
  -6   6  -2  46.455   3.995
  -6   6  -2  42.695   3.825
   6  -6  -2  47.703   3.820
  -6   6  -2  40.805   6.328
   6  -6  -2  47.804   3.919
  -6   6  -2  52.481   3.916
  -6  -6   2  46.228   3.429
   6   6   2  50.679   6.477
  -6   6  -2  48.875   3.720
  -6   6  -2  47.975   4.023
   6   6   2  49.042   3.755
   6  -6  -2  40.696   6.240
  -6   6  -2  51.346   3.778
  -6  -6   2  43.897   3.808
   6   6   2  51.753   4.205
  -7  -6  -2  106.18    5.83
   7  -6   2  107.72    6.09
   7   6  -2  102.86    6.11
   7   6  -2  110.78    6.14
  -7   6   2  104.53    6.11
  -7  -6  -2  105.99    5.89
  -7   6   2  105.90    6.01
   7  -6  -2  111.97    5.99
  -7  -6   2  103.90    5.97
  -7   6  -2  104.94    6.06
   7  -6  -2  101.09    5.95
  -7   6  -2  102.01    6.02
   7   6   2  103.19    6.09
  -7  -6   2  98.859   5.849
  -7   6  -2  102.51    5.88
  -7   6  -2  106.27    6.03
  -7   6  -2  97.494   6.008
   7   6   2  110.57    6.21
  -8   6   2  19.543   2.278
  -8  -6  -2  19.164   2.040
   8   6  -2  18.641   2.277
   8   6  -2  19.498   2.257
  -8   6   2  21.892   2.334
   8  -6   2  21.682   2.156
   8  -6   2  25.507   2.291
  -8  -6  -2  19.210   2.091
   8   6   2  19.509   2.166
   8  -6  -2  22.133   2.235
  -8   6  -2  28.023   2.565
  -8   6  -2  19.689   2.292
  -8  -6   2  24.147   2.372
   8   6   2  19.571   2.312
   8  -6  -2  24.718   2.181
   0  -7  -2  364.83   20.06
   0  -7   2  319.38   18.36
   0   7   2  386.94   20.24
   0   7  -2  367.41   20.16
   0  -7   2  375.05   19.94
  -1  -7  -2  51.469   4.622
  -1   7   2  40.259   4.612
   1  -7   2  47.314   4.129
   1  -7   2  55.574   4.595
   1   7  -2  47.557   4.872
   1   7  -2  43.011   3.744
  -1  -7   2  51.858   4.251
   1   7   2  47.401   4.993
  -1   7  -2  48.177   4.820
   1  -7  -2  53.235   4.752
   1  -7  -2  46.490   4.133
   2   7  -2  458.93   20.36
   2   7  -2  463.87   24.34
  -2  -7  -2  481.18   25.64
   2   7  -2  471.48   25.64
   2   7  -2  425.29   19.92
   2  -7   2  513.62   25.29
  -2   7   2  500.12   25.96
  -2  -7   2  467.87   24.92
   2   7   2  430.92   19.96
  -2   7  -2  461.82   19.99
   2  -7  -2  477.44   25.71
  -2   7  -2  424.65   20.08
   2   7   2  461.39   20.13
   2   7   2  476.95   25.28
  -2   7  -2  503.93   26.41
  -2   7  -2  469.08   25.37
   2   7   2  455.43   24.07
   2  -7  -2  483.94   25.26
  -2   7  -2  457.61   20.41
  -3   7   2  102.82    5.60
   3   7  -2  114.09    8.21
  -3   7   2  108.20    5.68
   3  -7   2  118.80    8.43
   3   7  -2  103.67    5.71
  -3   7   2  99.766   5.560
  -3   7   2  105.42    5.72
   3   7  -2  111.54    5.84
  -3   7   2  106.31    5.74
  -3  -7  -2  103.30    5.46
   3   7  -2  113.38    8.59
  -3  -7  -2  103.24    5.51
  -3  -7  -2  119.22    8.31
  -3   7   2  107.58    8.63
   3   7  -2  106.23    5.87
   3   7  -2  107.59    5.72
   3   7  -2  109.42    5.83
   3   7  -2  100.40    5.68
   3   7  -2  105.85    5.74
  -3   7   2  103.99    5.94
   3   7   2  110.33    7.85
  -3   7  -2  107.29    5.87
  -3  -7   2  99.546   5.359
   3  -7  -2  108.31    8.23
  -3   7  -2  108.76    5.65
  -3   7  -2  101.06    5.61
   3  -7  -2  113.89    8.14
   3   7   2  109.91    5.88
   3   7   2  102.37    5.75
  -3   7  -2  98.674   5.506
  -3   7  -2  104.69    5.69
   3   7   2  107.06    5.90
   3   7   2  108.19    8.09
   3  -7  -2  106.92    5.65
   3   7   2  109.85    6.02
  -3   7  -2  110.40    5.89
  -3   7  -2  104.03    5.48
  -3   7  -2  100.74    8.15
  -3   7  -2  114.72    8.93
   4   7  -2  32.699   4.650
  -4   7   2  28.933   5.101
   4   7  -2  32.946   2.794
  -4  -7  -2  25.322   2.465
   4   7  -2  33.518   3.121
  -4   7   2  30.070   2.807
  -4   7   2  28.123   2.712
  -4   7   2  30.186   2.814
  -4   7   2  33.329   2.796
   4   7  -2  33.129   2.875
  -4   7   2  26.471   2.847
   4   7  -2  33.223   2.943
   4   7  -2  33.945   2.882
  -4  -7  -2  28.206   2.531
  -4   7   2  32.110   2.856
  -4  -7  -2  27.000   4.247
  -4  -7  -2  26.761   2.445
   4  -7   2  31.998   4.723
   4   7  -2  28.752   2.987
   4   7   2  32.133   3.068
  -4   7  -2  30.656   2.619
   4  -7  -2  22.088   4.253
  -4   7  -2  29.327   2.806
   4   7   2  30.157   4.583
   4   7   2  28.316   2.691
  -4   7  -2  30.135   2.735
   4   7   2  24.089   2.749
   4   7   2  28.598   2.719
  -4   7  -2  29.389   2.730
   4  -7  -2  25.891   2.513
   4  -7  -2  33.249   4.362
   4  -7  -2  32.950   2.834
  -4  -7   2  32.072   4.632
  -4   7  -2  23.426   4.583
  -4   7  -2  33.241   2.943
  -4   7  -2  26.160   2.690
  -4  -7   2  31.394   2.557
  -5   7   2  57.146   4.108
  -5   7   2  53.683   3.843
  -5  -7  -2  57.420   4.089
   5  -7   2  54.315   6.681
   5   7  -2  51.105   4.388
  -5   7   2  52.485   4.193
  -5   7   2  49.161   3.904
   5   7  -2  47.688   3.860
   5   7  -2  51.418   4.045
   5   7  -2  60.335   4.337
  -5   7   2  56.837   4.086
  -5   7   2  52.652   6.830
   5  -7   2  51.291   3.979
   5   7  -2  53.882   3.938
  -5   7   2  49.410   3.943
  -5  -7  -2  55.022   3.792
   5   7  -2  49.836   3.967
   5   7  -2  55.106   6.558
  -5  -7   2  45.412   3.561
   5   7   2  53.655   6.412
  -5   7  -2  48.854   4.056
  -5   7  -2  60.248   4.261
  -5   7  -2  54.561   4.044
  -5   7  -2  48.516   3.859
  -5  -7   2  55.222   4.130
  -5   7  -2  44.294   6.474
   5  -7  -2  52.262   6.755
   5  -7  -2  46.695   5.815
   5   7   2  52.687   4.061
  -5   7  -2  61.726   4.085
   5   7   2  50.069   4.303
   5  -7  -2  54.988   3.889
   5   7   2  49.577   3.986
   5  -7  -2  53.139   4.071
  -5   7  -2  54.652   4.055
  -6   7   2  98.024   5.845
  -6   7   2  96.043   5.805
   6   7  -2  102.52    5.93
  -6  -7  -2  96.966   5.592
   6  -7   2  95.959   5.716
   6   7  -2  103.34    6.00
   6   7  -2  91.555   5.512
  -6   7   2  103.47    5.94
  -6   7   2  94.842   5.623
  -6  -7  -2  93.644   5.602
   6   7   2  102.64    6.16
  -6   7  -2  84.444   5.823
  -6  -7   2  107.27    5.77
  -6   7  -2  98.554   5.715
  -6   7  -2  98.282   5.871
   6  -7  -2  93.331   5.787
   6  -7  -2  92.000   5.612
  -6   7  -2  100.83    5.98
  -6   7  -2  96.391   5.841
  -6  -7   2  99.742   5.804
  -6   7  -2  98.733   5.718
  -6  -7   2  99.798   5.477
   6   7   2  96.219   5.752
   6   7   2  87.815   5.734
   7  -7   2  44.433   3.322
  -7  -7  -2  41.755   3.448
  -7   7   2  42.382   3.591
  -7  -7  -2  41.771   3.322
   7  -7   2  42.798   3.501
   7   7  -2  42.189   3.630
   7   7  -2  41.468   3.450
   7   7   2  38.670   3.538
   7  -7  -2  35.145   3.299
   7   7   2  48.682   3.725
  -7  -7   2  40.992   3.459
  -7   7  -2  41.085   3.533
  -7   7  -2  39.853   3.491
  -7   7  -2  35.938   3.284
  -7  -7   2  45.810   3.514
  -7   7  -2  46.328   3.452
   7  -7  -2  46.716   3.256
  -7   7  -2  41.580   3.715
   7  -7  -2  40.216   3.117
  -8  -7  -2  29.073   2.365
  -8  -7  -2  24.161   2.144
  -8   7   2  29.779   2.496
   8   7  -2  22.874   2.202
   8   7  -2  27.178   2.437
  -8   7   2  24.871   2.309
   8  -7   2  24.562   2.263
   8  -7   2  23.256   2.188
  -8   7  -2  29.881   2.639
   8   7   2  21.210   2.087
   8   7   2  22.495   2.233
   8  -7  -2  22.890   2.087
  -8  -7   2  25.754   2.282
   8  -7  -2  23.582   2.169
  -8   7  -2  21.050   2.327
   0   8  -2  77.950   4.697
   0   8  -2  80.780   4.835
   0   8   2  82.420   4.965
   0   8   2  97.215   7.304
   0   8  -2  82.631   4.764
   0   8   2  81.749   4.728
   0   8  -2  91.112   7.215
   0  -8  -2  78.224   5.672
   0  -8  -2  84.586   6.700
   0  -8   2  94.249   6.729
  -1   8   2  18.363   2.138
   1  -8   2  16.362   2.536
  -1   8   2  23.268   3.430
  -1   8   2  15.730   1.862
   1   8  -2  20.871   2.067
  -1   8   2  19.235   2.170
   1   8  -2  17.015   1.946
  -1   8   2  18.597   2.002
   1   8  -2  18.466   3.461
   1   8  -2  22.736   2.190
   1   8  -2  19.712   2.204
   1  -8   2  17.201   2.975
  -1   8   2  17.290   2.112
   1   8  -2  22.084   2.077
  -1   8   2  16.507   2.391
  -1  -8  -2  20.630   3.123
  -1  -8   2  18.827   2.924
   1   8   2  16.889   1.904
  -1   8  -2  17.094   1.967
  -1   8  -2  19.483   2.112
   1   8   2  21.389   3.488
  -1   8  -2  13.250   2.034
   1   8   2  21.733   2.253
   1  -8  -2  19.831   3.000
  -1   8  -2  11.869   1.740
   1   8   2  23.302   2.624
   1  -8  -2  16.649   2.688
  -1   8  -2  17.244   2.068
  -1   8  -2  18.414   3.385
   2   8  -2  19.233   2.214
  -2  -8  -2  15.149   2.967
   2   8  -2  16.556   2.237
   2   8  -2  16.561   2.069
  -2   8   2  19.605   2.156
  -2   8   2  18.204   2.173
   2   8  -2  16.484   1.954
   2   8  -2  17.698   2.202
  -2   8   2  15.580   2.045
   2   8  -2  15.058   3.598
  -2   8   2  18.863   2.216
   2   8  -2  15.249   2.115
  -2   8   2  14.979   3.379
   2   8  -2  17.347   2.175
   2  -8   2  16.492   3.064
   2  -8   2  16.899   3.157
  -2   8   2  20.600   2.075
  -2   8   2  20.724   2.189
  -2  -8  -2  11.824   1.766
  -2   8   2  17.272   1.973
   2   8   2  14.752   1.992
  -2   8  -2  15.599   1.881
   2  -8  -2  13.874   1.622
  -2   8  -2  14.300   1.944
  -2   8  -2  16.153   1.849
   2   8   2  17.113   2.154
   2   8   2  15.563   1.911
  -2   8  -2  15.271   3.276
  -2   8  -2  16.490   2.073
   2   8   2  13.400   2.168
   2   8   2  12.620   2.962
   2  -8  -2  21.717   3.334
  -2  -8   2  14.490   2.495
   2  -8  -2  19.655   3.101
   2   8   2  13.002   2.127
   2   8   2  16.530   2.187
  -2   8  -2  15.399   2.114
   2   8   2  14.931   2.251
  -2   8  -2  17.187   2.116
  -3   8   2  18.318   2.382
  -3   8   2  19.902   2.231
  -3   8   2  19.174   2.204
  -3  -8  -2  19.989   2.063
   3   8  -2  16.627   3.420
   3  -8   2  14.339   3.550
  -3  -8  -2  16.794   1.975
   3   8  -2  19.331   2.214
   3  -8   2  16.655   3.291
   3   8  -2  20.305   4.102
   3   8  -2  20.999   2.323
  -3   8   2  17.495   2.247
  -3  -8  -2  18.650   3.491
   3   8  -2  13.988   2.190
   3   8  -2  18.140   2.272
  -3   8   2  14.583   2.263
  -3   8   2  14.731   3.800
   3   8  -2  19.034   2.248
  -3   8   2  17.580   2.183
   3   8  -2  20.250   2.413
  -3   8  -2  18.240   2.163
  -3   8  -2  19.388   2.154
  -3   8  -2  16.557   2.150
   3  -8  -2  16.848   3.583
   3   8   2  19.034   2.322
  -3   8  -2  17.741   2.427
   3   8   2  18.797   2.434
   3   8   2  19.880   2.124
  -3   8  -2  14.502   2.029
  -3  -8   2  19.676   1.925
   3  -8  -2  15.198   3.198
   3   8   2  17.210   2.151
  -3   8  -2  16.527   2.226
  -3   8  -2  16.262   2.117
   3   8   2  21.737   2.272
   3  -8  -2  16.095   2.068
  -3   8  -2  15.736   3.781
   3   8   2  18.385   3.667
   3   8   2  18.090   2.247
  -4   8   2  49.202   3.864
  -4   8   2  46.371   3.465
   4   8  -2  42.533   5.542
   4   8  -2  45.147   3.591
  -4  -8  -2  44.361   3.336
  -4  -8  -2  51.001   3.518
  -4   8   2  44.890   3.747
  -4   8   2  43.823   3.887
   4   8  -2  46.144   3.665
  -4   8   2  49.226   3.842
   4   8  -2  43.292   3.732
  -4   8   2  43.893   3.954
   4   8  -2  42.056   3.518
   4   8  -2  38.892   3.517
  -4   8   2  49.490   6.544
  -4  -8  -2  50.708   5.615
   4   8  -2  41.206   3.688
   4  -8   2  45.165   5.754
  -4  -8  -2  44.303   3.358
   4   8  -2  47.171   3.976
   4  -8  -2  42.772   5.817
  -4   8  -2  47.563   3.643
  -4  -8   2  38.379   5.369
   4   8   2  42.251   3.559
   4  -8  -2  48.566   3.493
  -4   8  -2  47.734   3.997
  -4  -8   2  36.723   3.243
   4   8   2  53.019   3.856
  -4   8  -2  46.422   3.466
  -4   8  -2  47.014   3.808
   4   8   2  39.419   3.697
  -4   8  -2  45.619   3.581
   4   8   2  45.677   3.596
  -4   8  -2  43.150   3.784
   4  -8  -2  41.478   5.463
   5  -8   2  45.826   6.304
  -5   8   2  60.490   4.471
   5   8  -2  56.078   4.178
  -5   8   2  58.349   4.241
   5   8  -2  56.618   4.506
   5   8  -2  53.104   4.364
  -5  -8  -2  56.106   4.243
   5   8  -2  44.303   6.676
   5   8  -2  57.915   4.113
  -5   8   2  49.643   6.648
  -5  -8  -2  56.209   3.931
   5  -8   2  58.330   7.012
   5  -8   2  52.398   3.938
  -5   8   2  57.675   4.266
  -5   8   2  58.843   4.172
   5   8  -2  46.912   4.074
   5   8  -2  54.624   4.081
  -5   8   2  58.793   4.270
  -5   8   2  64.431   4.602
  -5  -8   2  56.861   3.886
  -5   8  -2  61.999   4.509
  -5   8  -2  52.779   4.305
  -5   8  -2  61.550   4.117
   5  -8  -2  57.765   3.931
  -5   8  -2  56.066   4.161
   5   8   2  50.784   4.155
   5  -8  -2  65.801   4.175
   5   8   2  50.499   4.223
   5  -8  -2  55.815   6.841
  -5   8  -2  58.578   4.422
   5  -8  -2  45.493   5.887
   5   8   2  55.613   4.248
  -5  -8   2  54.786   4.186
  -5   8  -2  65.316   4.625
  -6   8   2  20.033   2.552
  -6  -8  -2  13.647   2.261
  -6   8   2  17.075   2.573
  -6   8   2  16.281   2.544
   6   8  -2  21.695   2.772
   6   8  -2  13.497   2.238
   6  -8   2  14.741   2.188
   6   8  -2  15.155   2.438
  -6  -8  -2  16.362   2.333
  -6   8   2  17.023   2.519
  -6   8   2  12.441   2.402
   6   8   2  13.205   2.318
   6   8   2  17.235   2.714
  -6  -8   2  18.601   2.384
   6  -8  -2  19.681   2.471
  -6   8  -2  24.514   2.726
  -6   8  -2  16.905   2.579
   6  -8  -2  16.044   2.334
  -6  -8   2  17.450   2.265
  -6   8  -2  18.932   2.647
   6   8   2  18.577   2.467
  -6   8  -2  22.095   2.739
  -6  -8   2  17.832   2.302
  -6   8  -2  18.316   2.419
  -7   8   2  2.5621  1.6967
  -7   8   2  1.2360  1.7612
   7   8  -2  0.9645  1.3822
   7   8  -2  0.2746  1.6410
   7  -8   2 -0.8391  1.5094
  -7  -8  -2  1.3992  1.4954
  -7  -8  -2  1.3815  1.3919
   7  -8   2  0.8976  1.4790
  -7   8  -2  2.0471  1.8778
  -7   8  -2  1.2555  1.8968
  -7   8  -2  1.8935  1.7286
   7   8   2 -0.2547  1.4872
  -7   8  -2  1.0053  1.5429
  -7  -8   2  0.4096  1.7851
   7  -8  -2  0.8728  1.4657
   7  -8  -2  -1.036   1.395
  -7   8  -2  -1.586   1.766
  -7  -8   2  0.7656  1.4761
   7  -8  -2  1.4732  1.4038
   7   8   2  5.0196  1.7762
   8   8  -2  -1.225   1.346
  -8  -8  -2 -0.1992  1.1195
   8  -8   2  0.7744  1.0683
  -8   8   2  2.5100  1.3877
  -8   8   2 -0.4260  1.3819
  -8  -8   2  -1.359   1.193
  -8   8  -2  0.7066  1.4450
   8  -8  -2  0.8769  1.0712
   8   8   2  1.3809  1.3327
   0   9   2  194.06    9.45
   0   9  -2  214.40   13.53
   0   9  -2  195.76    9.60
   0   9   2  198.66    9.67
   0   9  -2  190.60    9.42
   0   9  -2  193.07    9.69
   0  -9  -2  220.19   13.21
   0  -9   2  218.13   13.03
   0   9  -2  186.59    9.32
   0   9   2  203.61    9.43
   0  -9  -2  187.40    8.96
   0   9   2  211.01    9.73
   0   9  -2  190.32    9.62
   0   9   2  187.84    9.57
   0   9   2  206.82    9.96
   0   9   2  196.10    9.60
   0   9  -2  209.31    9.73
   0   9   2  218.04   13.65
   0   9  -2  204.92    9.69
   1   9  -2  489.14   20.87
   1   9  -2  500.68   21.36
   1   9  -2  486.82   21.08
   1   9  -2  450.88   21.18
   1   9  -2  483.77   21.30
  -1   9   2  504.09   27.45
  -1   9   2  477.70   21.15
   1   9  -2  523.64   27.62
  -1   9   2  481.20   21.09
   1  -9   2  518.38   27.30
   1   9  -2  457.68   20.82
  -1   9   2  454.65   20.70
  -1   9   2  488.48   21.55
  -1   9   2  471.17   21.30
  -1  -9  -2  513.73   27.22
  -1  -9  -2  477.79   21.04
  -1   9   2  488.12   21.06
   1   9  -2  475.81   21.23
   1   9   2  487.51   20.99
  -1   9  -2  483.78   21.29
  -1   9  -2  489.64   21.43
   1   9   2  500.37   27.11
  -1   9  -2  472.20   21.18
   1  -9  -2  537.71   27.63
   1   9   2  470.91   21.07
   1   9   2  489.54   21.40
   1   9   2  481.45   21.19
  -1   9  -2  443.42   20.45
  -1   9  -2  472.82   20.74
  -1  -9   2  489.61   26.68
   1  -9  -2  467.89   25.62
  -1   9  -2  454.81   21.10
  -1   9  -2  487.81   27.14
   1   9   2  506.24   21.15
   1   9   2  464.58   20.73
  -1   9  -2  481.09   21.06
   2   9  -2  51.340   3.705
  -2   9   2  55.191   3.729
   2  -9   2  58.636   5.822
   2   9  -2  52.182   6.033
  -2  -9  -2  48.292   3.270
  -2  -9  -2  54.653   5.466
   2   9  -2  48.500   3.657
   2  -9   2  52.808   5.364
  -2   9   2  51.928   3.818
   2   9  -2  54.238   3.872
  -2   9   2  50.227   5.961
  -2   9   2  50.029   3.816
   2   9  -2  45.595   3.547
   2   9  -2  51.838   3.799
  -2   9   2  53.201   3.781
   2   9  -2  49.437   4.143
  -2   9   2  54.612   3.690
   2   9  -2  49.510   3.858
  -2   9   2  56.474   4.360
  -2   9   2  50.714   3.692
  -2   9  -2  46.151   3.890
   2  -9  -2  53.659   5.291
   2   9   2  41.783   3.662
   2   9   2  49.863   3.685
  -2   9  -2  44.317   3.790
   2   9   2  53.492   3.770
  -2   9  -2  50.970   3.847
   2   9   2  49.754   5.595
   2  -9  -2  50.010   3.372
  -2   9  -2  45.782   3.655
  -2   9  -2  55.306   3.832
   2   9   2  48.960   3.791
  -2  -9   2  45.165   4.943
  -2   9  -2  50.306   3.747
  -2   9  -2  48.699   5.784
   2   9   2  51.054   4.289
   2  -9  -2  56.824   5.511
   2   9   2  52.445   3.702
   2   9   2  50.136   3.730
  -3  -9  -2  42.825   3.311
  -3   9   2  51.898   3.929
  -3   9   2  52.925   3.841
   3  -9   2  40.476   5.347
   3   9  -2  47.563   3.978
  -3  -9  -2  40.949   3.304
   3   9  -2  47.327   3.626
   3   9  -2  47.127   3.746
  -3   9   2  45.488   3.535
   3   9  -2  44.836   3.658
  -3   9   2  50.451   3.590
  -3   9   2  43.402   5.896
   3   9  -2  41.892   5.929
  -3   9   2  50.087   3.613
  -3   9   2  51.032   3.981
  -3  -9  -2  43.388   5.347
   3   9  -2  50.406   4.194
   3  -9   2  37.747   5.172
   3   9  -2  46.101   3.650
  -3   9  -2  44.421   3.719
  -3  -9   2  47.820   3.221
  -3   9  -2  44.106   3.578
  -3   9  -2  43.433   3.522
   3   9   2  40.211   3.509
   3   9   2  39.484   5.564
  -3   9  -2  45.943   3.699
  -3   9  -2  53.512   3.738
  -3   9  -2  45.964   3.284
  -3   9  -2  45.930   3.538
  -3   9  -2  47.316   5.876
   3  -9  -2  50.991   5.702
   3   9   2  46.778   4.039
   3   9   2  39.769   3.462
   3   9   2  44.614   3.705
   3   9   2  56.918   3.882
   3  -9  -2  43.154   3.262
   3   9   2  35.756   3.349
   3  -9  -2  42.456   5.424
  -4   9   2  14.977   2.358
  -4   9   2  12.833   2.231
  -4  -9  -2  10.664   2.062
   4   9  -2  16.044   2.297
   4   9  -2  11.152   2.690
  -4   9   2  12.233   2.105
   4   9  -2  13.843   2.483
  -4   9   2  13.217   2.257
   4   9  -2  10.840   2.435
   4  -9   2  5.9342  3.5574
  -4  -9  -2  11.627   2.052
  -4   9   2  14.686   2.332
  -4   9   2  13.548   2.421
  -4  -9  -2  11.189   3.359
   4   9  -2  12.198   2.001
   4   9  -2  14.380   2.479
   4  -9   2  6.4017  3.1985
  -4  -9  -2  16.025   2.086
   4   9   2  11.223   2.345
  -4  -9   2  11.163   3.583
   4   9   2  10.004   2.333
   4   9   2  13.571   2.161
  -4   9  -2  13.060   2.477
   4  -9  -2  14.955   3.751
   4   9   2  10.237   2.308
  -4   9  -2  11.822   1.922
  -4   9  -2  12.498   2.157
  -4  -9   2  7.6380  1.8695
  -4   9  -2  8.8980  2.3594
   4  -9  -2  12.393   1.952
   4  -9  -2  12.961   3.962
  -4   9  -2  9.4111  2.0304
  -4   9  -2  14.096   2.456
   5   9  -2  120.56    7.18
   5   9  -2  143.77    7.58
  -5   9   2  138.48    7.38
   5   9  -2  137.47    7.43
  -5   9   2  130.57    7.25
   5   9  -2  127.22    7.21
  -5   9   2  142.33    7.62
  -5   9   2  137.22    7.37
   5   9  -2  143.97    7.50
   5  -9   2  112.92   11.04
  -5  -9  -2  134.09    7.15
  -5  -9  -2  150.10    7.41
  -5   9   2  130.38    7.55
   5   9  -2  120.09    7.04
  -5   9   2  127.87    7.30
   5  -9   2  114.29   10.61
  -5  -9   2  128.77    6.87
   5  -9  -2  98.673  10.428
   5  -9  -2  139.37    7.17
   5  -9  -2  124.40   11.16
  -5   9  -2  150.46    7.73
   5   9   2  134.14    7.58
  -5   9  -2  136.10    7.26
  -5   9  -2  139.89    7.55
  -5  -9   2  143.75    7.25
  -5   9  -2  143.62    7.58
   5   9   2  134.22    7.47
  -5   9  -2  139.56    7.34
  -5   9  -2  141.47    7.53
   6   9  -2  61.488   4.211
   6   9  -2  55.832   4.053
   6  -9   2  57.861   4.144
   6   9  -2  53.046   3.981
  -6   9   2  64.127   4.394
  -6   9   2  54.012   4.312
  -6   9   2  56.847   4.180
  -6  -9  -2  58.499   3.995
  -6  -9  -2  57.417   3.987
  -6   9   2  58.368   4.312
  -6   9  -2  58.305   4.413
   6   9   2  56.151   4.374
  -6  -9   2  53.865   3.829
  -6   9  -2  58.764   4.356
  -6   9  -2  54.523   4.166
   6  -9  -2  62.603   4.125
  -6  -9   2  54.368   3.918
  -6  -9   2  55.939   4.129
  -6   9  -2  55.463   4.307
  -6   9  -2  60.863   4.408
   6   9   2  55.593   4.243
   7   9  -2  36.660   3.178
  -7   9   2  37.604   3.247
   7  -9   2  42.926   3.094
   7   9  -2  31.323   2.761
  -7   9   2  38.275   3.006
  -7  -9  -2  39.111   2.838
  -7  -9  -2  40.396   2.870
  -7   9  -2  40.020   3.168
  -7   9  -2  39.828   3.330
  -7   9  -2  36.062   3.289
   7  -9  -2  35.377   2.858
  -7  -9   2  32.790   2.942
  -7   9  -2  32.057   2.977
   7   9   2  37.764   3.159
  -7   9  -2  33.209   3.083
  -7  -9   2  38.956   2.958
   7  -9  -2  34.745   2.775
   0  10  -2  -1.673   1.794
   0  10  -2  -1.092   2.304
   0  10   2  0.3893  1.1921
   0  10  -2  0.9117  1.5863
   0  10   2  10.932   1.786
   0  10  -2  0.5719  1.5104
   0  10  -2  0.9817  1.3488
   0  10   2 -0.3271  1.5853
   0 -10  -2  1.1514  2.0254
   0  10   2  0.6241  1.6018
   0  10  -2  -1.403   2.001
   0  10  -2 -0.7338  1.3887
   0  10   2  0.9148  1.3633
   0  10   2  1.1622  1.5828
   0 -10   2 -0.1810  1.8921
   0 -10  -2 -0.1871  1.3141
   0  10   2  8.2870  2.0173
   0  10  -2  0.6911  1.4127
   0  10   2  0.3648  2.2930
   1  10  -2  50.138   3.939
   1  10  -2  43.471   3.841
   1  10  -2  46.377   3.713
  -1  10   2  53.481   3.986
  -1  10   2  51.771   3.679
   1  10  -2  48.781   6.093
  -1  10   2  43.323   3.497
  -1  10   2  51.890   4.291
   1  10  -2  52.499   3.981
  -1  10   2  45.040   3.696
   1  10  -2  46.752   3.735
   1  10  -2  50.769   3.976
  -1 -10  -2  42.660   3.261
   1  10  -2  45.979   3.669
  -1 -10  -2  47.585   5.442
   1 -10   2  56.378   5.781
  -1  10   2  54.362   6.359
  -1  10   2  56.230   4.016
  -1  10  -2  48.974   3.899
   1  10   2  43.295   3.729
   1  10   2  48.984   4.268
  -1 -10   2  49.422   5.176
   1  10   2  55.833   3.888
  -1  10  -2  44.682   3.402
   1  10   2  48.769   3.816
   1  10   2  54.336   3.816
  -1  10  -2  43.611   3.943
  -1  10  -2  53.256   3.941
  -1  10  -2  51.997   3.963
  -1  10  -2  49.994   6.161
   1 -10  -2  45.282   5.346
   1 -10  -2  46.390   3.240
   1  10   2  50.170   3.842
  -1  10  -2  47.260   3.612
  -1  10  -2  49.297   3.732
  -2  10   2  15.519   2.238
   2  10  -2  17.220   4.287
   2  10  -2  13.349   2.112
   2  10  -2  16.697   2.255
   2  10  -2  17.054   2.344
  -2 -10  -2  15.482   1.899
   2  10  -2  15.835   2.559
  -2 -10  -2  13.086   3.274
  -2  10   2  15.622   4.175
  -2  10   2  15.419   2.313
  -2  10   2  15.815   2.505
   2 -10   2  20.273   3.899
  -2  10   2  14.467   2.225
  -2  10   2  16.328   2.276
  -2  10   2  16.873   2.232
   2  10  -2  15.314   2.386
   2  10  -2  16.439   2.346
   2  10  -2  22.028   2.627
  -2  10   2  16.308   2.207
   2  10   2  15.446   2.295
   2  10   2  17.824   2.413
   2  10   2  13.371   2.273
  -2  10  -2  19.801   2.583
  -2 -10   2  11.029   3.186
  -2  10  -2  18.700   2.490
  -2  10  -2  14.821   2.368
  -2  10  -2  15.381   2.316
   2  10   2  10.127   3.672
   2  10   2  19.179   2.446
   2  10   2  14.403   2.209
  -2  10  -2  12.017   3.997
   2 -10  -2  16.910   3.694
   2  10   2  14.465   2.752
   2 -10  -2  12.702   3.270
   2  10   2  19.335   2.591
  -2  10  -2  12.226   2.148
  -2  10  -2  15.622   2.369
   3  10  -2  122.90    6.92
   3  10  -2  131.56    7.12
  -3 -10  -2  120.74    6.48
  -3  10   2  113.98    6.74
  -3  10   2  119.61    7.21
  -3  10   2  125.53    6.85
   3 -10   2  118.63    9.93
  -3 -10  -2  115.54    6.33
   3  10  -2  114.67   10.13
  -3  10   2  122.66    6.77
   3  10  -2  124.77    6.97
  -3  10   2  121.67    6.80
   3  10  -2  131.21    7.10
  -3  10   2  127.13    6.81
   3 -10   2  133.83   10.33
   3  10  -2  134.74    7.06
   3  10  -2  111.60    6.55
  -3  10   2  113.24   10.42
  -3 -10  -2  102.15    9.19
  -3  10  -2  116.58    6.73
  -3  10  -2  133.24    7.11
   3  10   2  119.90    6.81
   3 -10  -2  126.58   10.11
   3  10   2  114.17   10.27
   3  10   2  113.87    6.79
  -3  10  -2  129.66    6.99
   3  10   2  126.45    6.96
   3 -10  -2  109.40    9.61
  -3  10  -2  132.40    7.26
  -3  10  -2  127.72    7.08
   3  10   2  126.75    6.63
   3  10   2  129.00    6.91
  -3  10  -2  119.49    6.66
   3 -10  -2  112.65    6.36
   3  10   2  138.52    7.10
  -3 -10   2  123.84    6.43
  -3  10  -2  114.31    6.39
  -3  10  -2  105.73   10.41
   4  10  -2 -0.0337  2.2005
  -4 -10  -2  0.3058  1.4303
   4  10  -2  1.1354  1.9204
  -4  10   2  3.6926  2.0364
   4  10  -2  5.1948  1.8788
  -4  10   2  3.1781  1.6398
  -4 -10  -2  2.5902  1.3860
  -4  10   2  3.5940  3.7576
  -4  10   2  0.8617  1.7672
  -4 -10  -2  3.3297  1.5776
  -4  10   2  3.9090  1.9192
   4  10  -2  1.9388  1.6730
   4  10  -2  1.6563  2.0881
   4  10  -2  3.0810  1.7694
  -4  10   2  2.0973  1.5648
  -4  10   2  3.3549  2.0109
   4 -10   2  3.2338  3.8426
   4 -10   2 -0.2448  2.7426
   4  10   2  0.8511  1.6034
  -4  10  -2  5.0913  1.8798
  -4  10  -2  2.2155  1.9971
   4 -10  -2  5.5677  3.2201
  -4  10  -2  3.9608  2.1543
   4  10   2  1.8926  2.0434
  -4 -10   2 -0.4533  1.4654
  -4  10  -2  3.5046  1.7536
   4  10   2  3.3594  1.7216
   4 -10  -2  6.7439  4.0383
  -4  10  -2  3.5479  1.8559
   4 -10  -2  2.2627  1.7252
  -4  10  -2  3.5707  1.9482
  -4  10  -2  2.5967  2.1350
  -4 -10   2  0.9943  3.0584
   4  10   2  3.4148  1.8255
   5  10  -2  40.215   3.666
   5  10  -2  39.661   3.422
  -5 -10  -2  46.693   3.693
  -5 -10  -2  48.667   3.679
  -5  10   2  37.412   3.508
  -5  10   2  43.987   3.984
   5  10  -2  38.797   3.546
   5  10  -2  43.172   3.923
  -5  10   2  40.392   3.609
  -5  10   2  44.354   3.745
   5 -10   2  46.302   3.676
   5  10  -2  46.790   4.078
  -5  10   2  46.106   3.705
  -5  10   2  42.774   3.868
  -5  10  -2  48.204   4.084
  -5  10  -2  45.384   3.944
  -5 -10   2  41.696   3.332
   5  10   2  35.152   3.637
  -5 -10   2  45.734   3.516
  -5  10  -2  48.921   4.200
   5  10   2  43.286   3.751
  -5  10  -2  44.806   3.950
   5 -10  -2  44.137   3.566
  -5  10  -2  42.974   3.701
  -6  10   2  19.295   2.725
   6  10  -2  20.334   2.572
  -6 -10  -2  18.038   2.309
  -6  10   2  22.749   2.590
   6 -10   2  22.320   2.425
   6  10  -2  24.193   2.723
  -6  10   2  23.703   2.717
  -6 -10  -2  24.279   2.424
  -6  10   2  18.709   2.757
  -6  10  -2  21.677   2.718
   6 -10  -2  24.945   2.429
   6  10   2  24.397   2.942
   6 -10  -2  21.651   2.302
  -6  10  -2  23.302   2.762
   6  10   2  20.262   2.598
  -6 -10   2  23.118   2.289
  -6  10  -2  18.957   2.657
  -6 -10   2  20.606   2.402
  -6 -10   2  17.954   2.221
  -6  10  -2  24.018   2.890
  -6  10  -2  22.085   2.724
  -7  10   2  58.515   3.826
  -7  10   2  63.919   3.948
  -7 -10  -2  54.935   3.547
  -7 -10  -2  57.551   3.572
   7 -10   2  69.386   3.724
   7  10  -2  65.452   3.986
  -7  10  -2  59.422   3.877
   7 -10  -2  61.454   3.474
  -7 -10   2  61.528   3.776
   7 -10  -2  61.776   3.583
  -7  10  -2  63.270   3.947
  -7  10  -2  61.349   3.868
   7  10   2  72.599   4.026
  -7  10  -2  55.183   3.889
  -7  10  -2  50.597   3.820
   0  11  -2  86.591   5.526
   0  11   2  82.938   5.325
   0  11   2  77.554   5.040
   0  11  -2  88.127   5.558
   0  11   2  80.922   5.233
   0  11  -2  84.589   5.423
   0  11   2  85.835   5.676
   0  11   2  83.940   8.292
   0  11  -2  78.618   4.984
   0  11  -2  78.153   8.154
   0 -11  -2  89.713   7.905
   0 -11   2  77.684   7.513
   0  11   2  78.915   5.202
   0  11  -2  83.478   5.414
   0  11  -2  86.124   5.199
   0  11   2  78.354   5.375
   0  11  -2  84.425   5.225
   0  11   2  75.878   5.288
   0 -11  -2  74.280   4.493
  -1  11   2  66.389   4.809
  -1  11   2  70.539   4.865
   1  11  -2  68.952   5.171
  -1  11   2  61.786   7.548
  -1  11   2  67.785   4.534
   1 -11   2  61.798   7.016
  -1  11   2  70.121   4.697
   1  11  -2  63.963   7.525
  -1 -11  -2  74.740   4.367
  -1  11   2  73.325   5.297
   1  11  -2  62.414   4.564
  -1  11   2  66.911   4.900
   1  11  -2  62.598   4.657
   1  11  -2  62.716   4.587
   1  11  -2  71.855   4.974
   1  11  -2  87.034   4.975
  -1 -11  -2  61.823   6.728
  -1  11  -2  64.177   4.457
  -1  11  -2  68.397   5.026
   1 -11  -2  70.884   7.087
   1  11   2  78.742   4.944
  -1  11  -2  64.864   4.824
   1 -11  -2  70.130   4.307
  -1  11  -2  70.948   7.760
  -1  11  -2  67.763   5.087
   1  11   2  74.360   4.840
  -1  11  -2  71.955   4.853
   1  11   2  66.482   7.716
   1  11   2  69.382   4.771
  -1  11  -2  74.085   4.771
   1  11   2  74.368   5.274
  -1  11  -2  68.005   4.589
  -1 -11   2  61.553   6.444
   1  11   2  75.508   4.688
   1  11   2  72.919   4.819
  -2  11   2  28.661   5.440
  -2  11   2  30.205   2.937
   2  11  -2  23.054   3.040
  -2  11   2  23.869   2.958
  -2 -11  -2  31.722   2.739
  -2 -11  -2  30.940   4.925
   2  11  -2  25.919   2.998
   2  11  -2  27.543   3.036
   2  11  -2  21.530   2.914
   2  11  -2  25.987   5.559
   2 -11   2  21.429   4.412
  -2  11   2  20.406   2.806
  -2  11   2  27.351   3.334
  -2  11   2  28.200   2.973
   2  11  -2  25.540   2.767
  -2  11   2  27.133   2.801
   2  11  -2  25.418   2.822
  -2  11  -2  30.705   3.201
   2  11   2  25.806   2.886
   2 -11  -2  28.394   2.556
  -2  11  -2  21.658   2.856
   2  11   2  29.963   5.448
  -2  11  -2  21.209   4.838
  -2  11  -2  25.280   2.952
   2  11   2  26.790   3.147
   2  11   2  29.019   2.915
  -2  11  -2  26.798   2.951
  -2  11  -2  25.027   2.731
   2 -11  -2  18.616   4.184
   2  11   2  26.936   2.917
   2  11   2  25.865   2.810
   3  11  -2  57.251   4.547
   3  11  -2  41.634   6.411
   3  11  -2  57.364   4.508
   3 -11   2  46.354   3.758
  -3  11   2  57.029   4.214
  -3 -11  -2  59.375   4.159
  -3  11   2  59.893   4.576
  -3  11   2  44.498   6.773
  -3  11   2  56.384   4.395
  -3 -11  -2  56.574   3.898
   3  11  -2  52.965   4.238
   3  11  -2  52.672   4.329
  -3  11   2  55.427   4.341
   3  11  -2  49.312   4.395
  -3 -11  -2  40.208   5.685
  -3  11   2  60.882   4.600
   3  11  -2  59.586   4.133
   3 -11   2  47.614   6.225
   3  11   2  55.101   4.163
   3  11   2  51.069   4.344
   3  11   2  57.335   4.151
   3 -11  -2  52.109   6.574
   3  11   2  52.122   4.249
  -3  11  -2  59.428   4.466
   3  11   2  55.556   4.296
  -3  11  -2  52.084   4.217
  -3  11  -2  51.034   4.489
  -3  11  -2  55.459   4.242
  -3  11  -2  50.514   4.248
  -3 -11   2  55.565   3.973
  -3  11  -2  44.592   6.626
  -3  11  -2  61.078   4.330
   3  11   2  59.438   4.268
   3 -11  -2  52.213   3.645
   4  11  -2  74.999   5.068
  -4 -11  -2  78.694   4.997
  -4  11   2  74.553   5.077
  -4 -11  -2  75.866   4.806
   4  11  -2  77.940   5.248
  -4  11   2  77.159   5.566
  -4  11   2  78.982   5.283
  -4  11   2  81.829   5.287
   4  11  -2  76.910   5.255
   4  11  -2  76.520   5.228
   4 -11   2  74.630   4.716
  -4  11   2  83.927   5.324
   4  11  -2  79.816   5.170
  -4  11  -2  81.929   5.637
   4  11   2  75.744   5.334
   4 -11  -2  75.793   4.677
   4  11   2  77.074   5.218
   4  11   2  73.827   5.014
  -4  11  -2  80.827   4.942
  -4  11  -2  76.230   5.368
  -4  11  -2  80.077   5.065
  -4 -11   2  69.977   4.658
  -4  11  -2  78.547   5.465
  -4  11  -2  79.590   5.147
  -5  11   2  54.134   4.218
  -5 -11  -2  58.480   4.036
  -5  11   2  53.521   4.348
   5  11  -2  56.815   4.313
  -5  11   2  58.991   4.241
   5  11  -2  49.921   4.028
   5  11  -2  46.768   3.973
   5 -11   2  56.471   3.938
  -5 -11  -2  62.739   4.088
   5  11  -2  57.389   4.330
  -5  11   2  58.118   4.265
   5  11  -2  61.328   4.230
  -5  11   2  59.381   4.307
   5  11   2  57.581   4.496
  -5  11  -2  57.210   4.351
   5 -11  -2  57.417   3.838
  -5 -11   2  59.959   3.952
   5  11   2  54.555   4.252
  -5  11  -2  53.257   4.354
  -5 -11   2  53.303   3.743
   5 -11  -2  56.555   4.035
  -5  11  -2  58.057   4.156
  -5  11  -2  65.327   4.424
  -5  11  -2  60.738   4.530
  -6 -11  -2  14.254   1.944
   6  11  -2  11.801   2.025
  -6  11   2  14.638   2.551
  -6 -11  -2  13.431   1.925
   6 -11   2  13.608   1.874
  -6  11   2  14.266   2.279
  -6  11   2  16.020   2.239
   6  11  -2  16.279   2.199
   6 -11  -2  16.048   1.907
  -6  11  -2  12.169   2.253
  -6  11  -2  15.045   2.281
  -6 -11   2  9.8527  1.9951
   6 -11  -2  16.220   1.980
  -6  11  -2  14.112   2.346
  -6  11  -2  12.671   2.378
   6  11   2  13.457   2.084
  -6 -11   2  17.986   2.094
   6  11   2  15.587   2.303
  -6  11  -2  14.388   2.533
   7 -11   2  7.4216  1.4016
   7 -11   2  7.6710  1.2466
   7  11  -2  7.8300  1.5704
   7 -11  -2  7.9760  1.2985
   7  11   2  9.3377  1.5249
  -7  11  -2  7.5599  1.7001
  -7 -11   2  10.749   1.420
   0  12   2  266.01   12.05
   0  12  -2  249.38   12.03
   0  12   2  252.88   11.70
   0  12   2  243.12   11.95
   0  12  -2  241.72   11.98
   0  12   2  233.44   12.03
   0  12  -2  231.85   11.89
   0 -12   2  224.83   16.03
   0  12   2  219.75   16.55
   0  12  -2  253.30   12.02
   0 -12  -2  232.29   10.96
   0  12   2  254.81   11.58
   0 -12  -2  231.96   16.38
   0  12  -2  244.54   11.70
   0  12   2  232.95   11.71
   0  12  -2  221.12   16.71
   0  12  -2  254.35   11.94
   1  12  -2  22.480   2.900
  -1  12   2  20.159   2.783
   1  12  -2  25.475   3.015
  -1  12   2  24.409   3.011
   1  12  -2  15.249   5.197
  -1 -12  -2  23.050   2.309
  -1  12   2  20.715   2.978
   1  12  -2  17.777   2.604
   1 -12   2  13.736   3.932
  -1 -12  -2  23.727   4.424
  -1  12   2  22.458   2.812
  -1  12   2  19.001   5.096
  -1  12   2  22.442   2.854
   1  12  -2  23.000   2.892
   1  12  -2  19.496   2.758
   1  12  -2  22.187   2.868
  -1  12   2  22.305   2.634
  -1  12  -2  21.516   2.857
  -1  12  -2  22.330   2.747
  -1  12  -2  19.831   2.727
   1  12   2  17.834   4.597
   1  12   2  19.622   2.666
  -1 -12   2  17.945   2.214
   1 -12  -2  18.608   2.369
  -1  12  -2  26.970   2.760
   1  12   2  25.748   3.057
   1 -12  -2  15.652   4.072
  -1  12  -2  16.670   4.879
   1  12   2  17.799   2.649
  -1  12  -2  21.477   3.022
   1  12   2  19.762   2.740
   1  12   2  22.678   2.811
  -1  12  -2  17.331   2.873
   1  12   2  19.682   2.909
  -2  12   2  284.70   13.10
   2  12  -2  275.82   13.28
   2  12  -2  279.53   13.37
  -2  12   2  250.30   18.51
  -2 -12  -2  239.14   17.50
   2  12  -2  285.22   13.14
   2 -12   2  244.95   17.87
   2  12  -2  246.59   18.39
  -2  12   2  283.81   13.47
   2  12  -2  280.92   13.04
  -2  12   2  281.86   13.25
   2  12  -2  293.48   13.11
  -2 -12  -2  265.65   12.69
  -2  12   2  275.81   13.11
  -2  12   2  291.10   13.20
  -2  12   2  267.37   12.83
   2  12  -2  280.66   13.34
  -2  12  -2  256.20   18.67
  -2  12  -2  273.97   13.23
  -2  12  -2  277.48   12.97
   2  12   2  273.12   13.37
  -2  12  -2  278.62   13.28
  -2  12  -2  280.38   13.30
   2 -12  -2  273.08   12.40
  -2  12  -2  279.72   13.44
   2  12   2  268.56   12.78
   2 -12  -2  243.99   17.73
  -2  12  -2  258.81   12.59
   2  12   2  242.48   17.93
   2  12   2  273.17   13.01
   2  12   2  269.82   13.05
   2  12   2  276.88   13.23
   3  12  -2  54.461   4.656
   3  12  -2  52.060   4.243
   3  12  -2  48.487   4.216
   3  12  -2  50.773   4.356
  -3  12   2  51.127   4.314
  -3  12   2  55.109   4.129
   3  12  -2  56.554   4.491
  -3  12   2  53.675   4.017
  -3 -12  -2  52.824   3.773
  -3 -12  -2  48.819   3.911
  -3  12   2  53.210   4.294
   3  12  -2  48.773   4.355
  -3  12   2  57.430   4.264
   3 -12  -2  54.258   4.006
   3  12   2  55.171   4.476
  -3 -12   2  51.421   3.904
   3  12   2  48.307   4.239
   3  12   2  51.029   3.972
   3  12   2  54.302   4.439
   3  12   2  59.193   4.399
  -3  12  -2  55.060   4.470
  -3  12  -2  56.515   4.610
  -3  12  -2  57.734   4.317
  -3  12  -2  59.203   4.515
   3  12   2  40.716   3.777
  -3  12  -2  51.167   4.131
  -3  12  -2  58.236   4.283
   4  12  -2  31.877   3.002
   4  12  -2  34.422   3.226
   4  12  -2  39.131   3.335
   4  12  -2  27.424   2.966
  -4  12   2  26.610   3.273
   4 -12   2  32.065   2.793
  -4 -12  -2  34.256   2.938
  -4  12   2  29.008   3.104
  -4 -12  -2  27.782   2.579
  -4  12   2  30.926   3.050
  -4  12   2  32.544   3.253
   4  12  -2  31.699   3.247
  -4  12   2  27.512   3.044
  -4  12  -2  28.339   3.157
   4  12   2  28.774   3.101
  -4  12  -2  36.065   3.491
   4 -12  -2  28.532   2.667
   4  12   2  30.916   3.180
   4 -12  -2  30.712   2.935
  -4  12  -2  34.453   3.629
   4  12   2  33.048   3.081
  -4 -12   2  29.732   2.745
  -4  12  -2  32.682   3.261
  -4  12  -2  29.697   3.320
   5  12  -2  17.530   2.332
   5  12  -2  19.741   2.439
  -5  12   2  15.292   2.609
  -5  12   2  19.199   2.462
  -5 -12  -2  17.199   2.150
  -5 -12  -2  17.972   2.190
   5 -12   2  18.974   2.222
   5  12  -2  22.395   2.502
  -5  12   2  21.082   2.511
   5  12  -2  18.574   2.404
  -5  12  -2  18.849   2.539
   5 -12  -2  16.459   2.121
   5  12   2  16.034   2.449
  -5  12  -2  19.244   2.465
   5 -12  -2  23.238   2.368
  -5  12  -2  21.658   2.451
  -5  12  -2  18.325   2.544
   5  12   2  16.283   2.629
  -5 -12   2  17.896   2.208
  -5  12  -2  18.419   2.626
  -5 -12   2  21.681   2.372
  -6  12   2  6.2534  2.0896
  -6  12   2  11.952   1.836
   6 -12   2  9.7942  1.5111
   6  12  -2  8.6911  1.7327
  -6  12   2  10.022   2.050
   6  12  -2  12.706   1.824
  -6 -12  -2  7.9809  1.6272
  -6 -12  -2  10.207   1.636
  -6  12  -2  12.723   1.966
   6  12   2  11.433   1.767
   6 -12  -2  9.9606  1.5968
   6  12   2  8.0202  1.7678
   6 -12  -2  10.973   1.551
  -6  12  -2  7.6428  1.9971
  -6 -12   2  8.9224  1.7418
  -6  12  -2  7.9740  1.9940
  -6  12  -2  13.590   2.208
   0  13   2  29.230   3.258
   0  13  -2  25.895   5.555
   0 -13  -2  25.000   4.936
   0  13   2  20.839   5.419
   0 -13   2  13.781   4.802
   0  13   2  27.770   3.056
   0  13   2  29.409   3.250
   0  13   2  28.540   3.208
   0  13  -2  26.980   3.041
   0  13   2  30.132   2.964
   0 -13  -2  28.638   2.843
   0  13  -2  28.415   3.155
   0  13  -2  31.150   3.489
   0  13  -2  26.210   3.107
   0  13  -2  25.695   2.905
   0  13  -2  31.900   3.323
   1  13  -2  12.662   2.433
  -1 -13  -2  12.111   4.477
   1 -13   2  9.1459  3.7645
   1  13  -2  13.893   2.416
  -1  13   2  10.833   2.420
  -1  13   2  11.020   4.499
   1  13  -2  13.929   2.501
   1  13  -2  9.2926  2.2642
  -1  13   2  10.753   2.074
  -1  13   2  7.4789  2.5913
   1  13  -2  14.987   2.421
  -1  13   2  9.8879  2.6600
   1  13  -2  12.075   2.209
   1  13  -2  6.5996  4.3904
  -1 -13  -2  10.391   2.050
  -1  13   2  10.467   2.317
  -1  13  -2  12.185   2.493
  -1  13  -2  11.381   2.594
  -1  13  -2  9.2620  2.1482
   1  13   2  14.749   2.576
   1  13   2  11.059   2.319
   1  13   2  11.845   2.171
  -1  13  -2  14.104   4.908
   1  13   2  12.638   2.527
   1  13   2  17.554   2.998
   1 -13  -2  10.903   1.899
  -1  13  -2  11.222   2.415
   1 -13  -2  4.9964  3.7578
   1  13   2  12.463   2.379
  -1  13  -2  7.6666  2.2884
  -1 -13   2  9.9047  1.8927
   1  13   2  16.258   4.872
  -1  13  -2  9.0239  2.5557
  -2  13   2  55.597   4.121
  -2  13   2  45.580   4.160
  -2  13   2  50.832   4.318
   2  13  -2  53.487   4.473
  -2 -13  -2  46.286   3.689
   2  13  -2  44.232   4.033
   2  13  -2  54.000   4.170
   2  13  -2  53.973   4.343
  -2  13   2  49.439   4.282
   2  13  -2  52.466   4.288
  -2  13   2  63.851   4.709
  -2  13   2  56.555   4.395
  -2 -13  -2  49.482   3.654
   2  13   2  52.275   4.298
  -2  13  -2  52.617   4.215
  -2  13  -2  57.275   4.558
  -2  13  -2  53.931   4.362
   2  13   2  50.538   4.342
   2  13   2  51.212   4.325
   2 -13  -2  51.166   3.579
   2  13   2  50.468   4.366
   2  13   2  52.374   4.181
  -2  13  -2  50.401   4.323
  -2  13  -2  55.362   4.305
   3  13  -2  3.4678  1.8850
  -3  13   2 -0.5383  1.7694
  -3  13   2  0.5558  1.8035
  -3  13   2  2.1680  1.8195
   3  13  -2  2.3667  1.9485
  -3  13   2  3.3051  1.9144
  -3 -13  -2  2.9942  1.4289
   3  13  -2  6.0030  2.0760
  -3  13   2  2.1366  2.0117
   3  13  -2  1.9729  1.7359
   3  13  -2 -0.0303  2.0358
  -3 -13  -2  3.5183  1.4139
  -3  13  -2  1.8478  1.9231
   3  13   2  1.8273  1.9441
   3  13   2  0.5992  1.8276
  -3  13  -2  -2.203   1.832
   3 -13  -2  4.2420  1.6798
   3  13   2  0.2191  1.9094
  -3  13  -2  2.3072  2.0239
  -3  13  -2  1.1122  2.2093
  -3 -13   2  2.5449  1.6289
  -3  13  -2  3.7263  1.8808
  -3  13  -2  4.3480  2.2986
   3  13   2  1.0900  1.6948
   3  13   2  4.5022  2.2102
   4  13  -2  45.445   3.675
  -4  13   2  40.107   3.593
   4  13  -2  35.979   3.387
  -4  13   2  49.312   4.016
  -4  13   2  45.587   4.002
  -4  13   2  44.869   3.776
  -4  13   2  45.685   3.665
  -4 -13  -2  51.448   3.538
   4  13  -2  45.105   3.452
   4  13  -2  46.575   3.716
   4  13  -2  41.258   3.758
  -4 -13  -2  46.760   3.517
   4  13   2  34.894   3.374
  -4  13  -2  46.269   3.638
   4  13   2  54.339   3.891
  -4  13  -2  38.377   3.657
   4  13   2  45.097   3.789
  -4  13  -2  44.779   3.791
  -4 -13   2  47.834   3.509
  -4  13  -2  48.591   4.105
  -4 -13   2  44.996   3.467
  -4  13  -2  46.608   3.868
   4 -13  -2  48.861   3.470
   5  13  -2  0.4350  1.4146
  -5  13   2  2.1567  1.8429
  -5 -13  -2  0.3988  1.3505
   5  13  -2  0.1019  1.5169
  -5 -13  -2  3.1487  1.3863
   5  13  -2 -0.2144  1.4345
  -5  13   2 -0.6391  1.6131
  -5  13   2  2.4168  1.5619
  -5  13   2 -0.8690  1.6701
  -5  13   2  1.6249  1.5170
  -5 -13   2  1.6595  1.4929
  -5  13  -2  -1.313   1.639
  -5 -13   2  0.4298  1.3432
   5 -13  -2 -0.6499  1.3508
   5  13   2  1.3929  1.4816
  -5  13  -2  0.8454  1.5871
  -5  13  -2  0.4396  1.6468
  -5  13  -2  -1.083   1.507
   5 -13  -2  0.0598  1.2400
   5  13   2  0.2225  1.4135
   6 -13   2  0.5620  1.0861
  -6 -13  -2  0.1903  1.1587
   6  13  -2  0.3955  1.2569
  -6  13   2  1.3219  1.3899
   6 -13  -2  0.6255  1.0304
  -6 -13   2  -2.416   1.121
  -6  13  -2  1.8229  1.6039
  -6  13  -2  0.9783  1.3608
   0  14   2  66.468   4.765
   0  14  -2  64.692   4.716
   0  14   2  61.037   4.385
   0  14  -2  65.796   4.914
   0  14   2  57.684   4.649
   0  14   2  59.836   4.705
   0 -14  -2  58.709   4.232
   0  14   2  63.283   4.905
   0  14  -2  64.508   4.967
   0  14  -2  63.054   4.683
   0  14  -2  62.300   4.813
   0 -14   2  62.622   4.104
  -1 -14  -2  86.216   5.320
  -1  14   2  96.058   5.987
  -1  14   2  99.643   5.974
  -1  14   2  97.229   5.935
   1  14  -2  93.890   5.747
   1  14  -2  95.328   6.091
  -1  14   2  99.306   5.934
   1  14  -2  89.941   5.786
   1  14  -2  99.596   5.934
   1  14  -2  98.388   6.127
   1  14  -2  97.781   6.163
  -1  14   2  93.056   5.975
  -1  14  -2  100.49    5.98
  -1  14  -2  94.855   5.871
  -1 -14   2  89.417   5.327
   1 -14  -2  103.93    5.71
   1  14   2  92.137   5.888
  -1  14  -2  93.660   5.942
   1  14   2  94.412   5.814
   1 -14  -2  88.469   5.181
   1  14   2  94.649   5.933
  -1  14  -2  107.67    6.08
   1  14   2  95.719   5.907
   1  14   2  99.059   6.131
  -1  14  -2  99.418   6.017
  -1  14  -2  93.969   6.097
   1  14   2  94.492   6.100
  -2  14   2  56.974   4.403
   2  14  -2  67.865   4.702
  -2  14   2  63.539   4.572
  -2 -14  -2  67.473   4.128
  -2 -14  -2  69.187   4.376
   2  14  -2  69.002   4.817
  -2  14   2  59.416   4.532
   2 -14   2  57.064   3.958
   2  14  -2  60.859   4.548
   2  14  -2  65.727   4.563
  -2  14   2  66.419   4.794
  -2  14   2  60.831   4.550
  -2  14  -2  53.117   4.624
   2  14   2  62.766   4.703
  -2  14  -2  65.968   4.627
  -2  14  -2  59.926   4.654
  -2  14  -2  67.013   4.704
   2 -14  -2  62.060   3.990
  -2 -14   2  63.206   4.178
   2  14   2  70.901   4.506
   2  14   2  75.111   4.784
  -2  14  -2  59.347   4.536
   2  14   2  62.351   4.755
   2  14   2  56.745   4.422
  -3  14   2  60.301   4.358
   3  14  -2  63.821   4.239
   3  14  -2  55.228   4.258
  -3 -14  -2  60.764   3.934
   3  14  -2  62.409   4.521
  -3 -14  -2  49.908   3.724
  -3  14   2  58.538   4.281
   3  14  -2  64.019   4.466
   3  14  -2  60.281   4.364
  -3  14   2  61.750   4.288
  -3  14   2  54.074   4.240
  -3  14   2  60.616   4.537
   3 -14   2  54.828   3.699
  -3  14  -2  60.822   4.525
   3  14   2  55.859   4.177
  -3 -14   2  61.940   3.903
  -3  14  -2  51.361   4.135
   3 -14  -2  64.197   3.964
  -3  14  -2  60.615   4.575
   3  14   2  61.671   4.362
   3  14   2  53.106   4.020
  -3  14  -2  62.458   4.446
  -3  14  -2  63.768   4.543
  -4  14   2  61.153   4.120
   4 -14   2  60.932   3.714
  -4  14   2  55.313   4.074
   4  14  -2  58.010   3.980
   4  14  -2  58.630   4.170
   4  14  -2  58.334   3.991
  -4 -14  -2  52.604   3.703
  -4  14   2  63.794   4.296
  -4  14   2  60.962   4.228
  -4 -14  -2  65.154   3.874
  -4  14   2  61.939   4.089
   4  14  -2  63.188   4.092
   4  14   2  58.501   4.008
  -4 -14   2  64.418   3.888
   4  14   2  59.071   4.087
  -4  14  -2  68.659   4.280
   4 -14  -2  65.372   3.861
  -4  14  -2  57.189   4.232
  -4 -14   2  60.582   3.765
  -4  14  -2  59.748   4.218
  -4  14  -2  65.937   4.437
  -5  14   2  28.266   2.563
   5  14  -2  31.042   2.594
   5 -14   2  32.914   2.425
  -5 -14  -2  33.022   2.487
  -5 -14  -2  27.959   2.402
  -5  14   2  31.393   2.819
   5 -14  -2  27.493   2.370
   5  14   2  31.036   2.618
  -5  14  -2  32.498   2.901
  -5 -14   2  31.087   2.489
  -5  14  -2  27.677   2.701
  -5  14  -2  30.749   2.737
   0  15   2  23.180   2.970
   0  15  -2  23.535   2.939
   0 -15   2  21.010   2.322
   0  15   2  20.572   2.580
   0  15  -2  22.135   2.879
   0  15  -2  22.467   2.509
   0 -15  -2  21.408   2.368
   0  15   2  17.590   2.558
   0  15   2  28.259   2.849
   0  15   2  22.159   2.717
   0  15  -2  21.088   2.626
   0  15  -2  18.433   2.681
  -1 -15  -2  83.997   4.957
   1  15  -2  89.397   5.385
  -1  15   2  83.051   5.441
  -1  15   2  86.440   5.303
   1  15  -2  85.524   5.350
   1  15  -2  85.884   5.509
   1  15  -2  88.589   5.486
  -1 -15  -2  79.923   4.937
  -1  15   2  84.236   5.332
   1  15  -2  91.672   5.469
  -1  15   2  87.727   5.503
  -1  15  -2  89.000   5.587
  -1  15  -2  86.196   5.439
  -1  15  -2  84.468   5.342
  -1  15  -2  98.933   5.514
   1  15   2  86.389   5.461
   1  15   2  87.004   5.431
   1 -15  -2  88.803   5.109
   1  15   2  82.517   5.301
  -1  15  -2  84.005   5.318
   1  15   2  86.255   5.302
   2  15  -2  3.2582  1.7687
  -2  15   2  3.5439  1.7570
  -2 -15  -2  4.8505  1.6459
   2  15  -2  4.1471  1.9823
  -2  15   2  1.8647  1.7221
  -2 -15  -2  1.9115  1.5600
   2  15  -2  5.0650  1.7673
  -2  15   2  2.1302  1.9642
   2  15  -2  0.7385  1.6486
   2  15  -2  3.7447  1.8829
  -2  15   2  3.1698  1.9444
  -2  15   2  4.0030  1.7643
   2  15   2  1.7268  1.5703
   2  15   2  1.9304  1.8411
  -2  15  -2  2.1995  1.9295
  -2  15  -2  1.1965  1.9908
   2  15   2  1.7590  1.8726
   2  15   2  1.0405  1.9705
  -2 -15   2  2.2731  1.5686
   2 -15  -2  2.3953  1.3203
  -2  15  -2  1.4651  1.7922
  -2  15  -2  5.1562  1.7842
   2 -15  -2  2.7802  1.5519
  -2  15  -2  0.2131  1.7113
   2  15   2  4.2733  2.0126
   3 -15   2  29.245   2.513
  -3 -15  -2  31.765   2.678
   3  15  -2  28.567   2.789
  -3 -15  -2  27.982   2.585
  -3  15   2  33.177   2.937
   3  15  -2  36.816   3.062
  -3  15   2  34.531   2.960
  -3  15   2  34.002   3.066
  -3  15   2  30.082   2.887
   3  15  -2  27.757   2.748
   3  15  -2  26.785   2.803
  -3  15  -2  37.814   3.246
  -3  15  -2  30.008   2.978
  -3  15  -2  35.875   3.021
   3 -15  -2  35.278   2.727
  -3 -15   2  32.951   2.795
   3  15   2  30.410   2.817
   3 -15  -2  30.880   2.698
  -3  15  -2  32.353   2.912
   3  15   2  35.246   3.048
  -3  15  -2  36.400   3.144
   4  15  -2  17.799   1.919
  -4  15   2  20.534   2.164
  -4  15   2  15.967   1.941
  -4 -15  -2  15.219   1.700
   4  15  -2  14.700   1.979
  -4 -15  -2  11.962   1.629
  -4  15   2  12.441   2.049
   4  15  -2  11.120   1.854
   4 -15   2  13.860   1.647
  -4  15   2  11.984   2.081
  -4 -15   2  14.081   1.800
   4  15   2  12.732   1.801
  -4  15  -2  14.783   2.145
  -4  15  -2  16.426   2.107
   4 -15  -2  20.172   1.856
  -4  15  -2  12.835   2.031
   4 -15  -2  14.506   1.771
   4  15   2  17.600   2.016
  -4 -15   2  18.302   1.797
  -4  15  -2  16.268   2.054
   0  16   2  -1.340   1.364
   0  16  -2  -1.433   1.576
   0  16   2  1.6968  1.5665
   0  16  -2  0.7980  1.4864
   0 -16  -2  1.0023  1.4547
   0  16  -2  1.8349  1.7302
   0  16  -2  0.6013  1.7881
   0  16  -2  -3.121   1.591
   0  16   2  0.1912  1.5537
   0  16   2  0.0377  1.7733
   0 -16   2  0.2665  1.4506
  -1  16   2  36.029   3.241
   1  16  -2  40.133   3.336
  -1  16   2  40.619   3.286
   1  16  -2  40.318   3.213
  -1  16   2  40.701   3.396
   1  16  -2  39.896   3.347
  -1 -16  -2  51.014   3.156
  -1  16   2  43.670   3.285
  -1  16   2  41.408   3.400
   1 -16   2  37.267   2.950
   1  16  -2  41.024   3.431
  -1 -16  -2  38.791   2.926
   1  16   2  35.721   3.261
   1  16   2  40.152   3.325
  -1  16  -2  41.379   3.245
   1  16   2  44.118   3.400
  -1  16  -2  42.329   3.485
  -1  16  -2  42.708   3.440
  -1  16  -2  46.306   3.622
   1  16   2  34.736   3.222
   1 -16  -2  41.598   2.977
  -1 -16   2  38.709   3.047
  -2  16   2  96.222   5.279
   2  16  -2  83.153   4.898
  -2 -16  -2  80.976   4.857
  -2  16   2  96.890   5.250
  -2 -16  -2  96.247   4.968
   2  16  -2  94.554   5.259
  -2  16   2  84.359   5.089
   2 -16   2  96.436   5.014
   2  16  -2  97.575   5.269
   2  16  -2  88.691   5.176
  -2  16   2  97.840   5.253
   2  16  -2  94.165   5.164
   2 -16  -2  98.276   5.001
  -2 -16   2  95.682   4.844
   2  16   2  88.011   4.953
  -2  16  -2  98.723   5.366
   2  16   2  84.581   4.928
  -2  16  -2  96.310   5.318
  -2  16  -2  97.836   5.274
   2  16   2  101.90    5.45
  -2  16  -2  100.65    5.37
   3  16  -2  14.408   1.894
  -3 -16  -2  17.662   1.882
  -3  16   2  14.316   2.125
  -3  16   2  19.969   2.081
   3  16  -2  13.708   1.770
   3  16  -2  13.358   2.015
   3  16  -2  18.555   2.017
   3 -16   2  18.685   1.838
  -3  16   2  14.417   1.970
  -3 -16  -2  13.052   1.668
  -3  16  -2  18.221   2.291
   3 -16  -2  14.840   1.736
  -3 -16   2  20.392   1.805
  -3 -16   2  17.274   1.888
   3  16   2  20.160   2.000
  -3  16  -2  20.574   2.191
   3  16   2  17.630   1.969
   0  17  -2  -1.693   1.456
   0  17  -2 -0.6136  1.4224
   0 -17  -2  0.5444  1.2733
   0 -17  -2 -0.6026  1.1337
   0 -17   2 -0.2664  1.0887
   0  17  -2  1.7368  1.2262
   0  17   2  0.7450  1.3143
   0  17  -2  1.7552  1.3484
   0  17   2  3.1546  1.4513
  -1  17   2  33.700   2.538
   1  17  -2  27.896   2.599
  -1 -17  -2  35.610   2.362
   1  17  -2  32.106   2.629
   1  17  -2  31.447   2.622
   1  17  -2  30.216   2.710
   1 -17  -2  35.602   2.435
  -1  17  -2  32.906   2.721
   1  17   2  27.170   2.430
   1  17   2  32.639   2.672
  -1  17  -2  33.341   2.866
   1 -17  -2  34.460   2.374
  -1 -17   2  33.436   2.566
  -1  17  -2  37.914   2.799
  -1  17  -2  31.347   2.628
   0   0   3  2.1620  0.8577
   0   0  -3  2.0268  0.7525
   0   0  -3  1.0296  0.9235
   0   0  -3  2.0290  0.9296
   1   0  -3  541.08   27.53
  -1   0  -3  557.35   27.15
  -1   0   3  567.54   27.47
  -1   0  -3  551.14   27.53
   1   0  -3  538.26   27.49
  -1   0  -3  556.12   28.14
   1   0  -3  547.63   27.16
  -2   0  -3  327.78   16.23
  -2   0   3  311.78   16.17
   2   0  -3  301.22   16.12
   2   0  -3  280.11   15.50
   2   0  -3  303.54   16.01
   2   0   3  307.05   16.17
  -2   0  -3  320.50   16.59
  -3   0  -3  7.3110  1.7734
  -3   0  -3  4.5314  1.6581
  -3   0   3  6.6782  1.7868
   3   0   3  5.7441  1.9276
   3   0  -3  7.0951  1.7395
  -3   0   3  3.4066  1.1646
   3   0  -3  8.1599  1.9358
   4   0   3  5.3502  1.9620
  -4   0   3  4.0882  2.1735
   4   0  -3  5.5203  2.2256
  -4   0  -3  4.7990  1.9144
   4   0   3  2.6194  2.0240
   4   0  -3  4.1747  2.0278
  -5   0  -3  6.6516  1.4739
  -5   0  -3  6.2706  1.4754
  -5   0  -3  8.3859  1.6452
  -5   0  -3  4.5769  1.4975
  -5   0  -3  5.6927  1.5713
   5   0  -3  4.3943  1.3720
  -5   0   3  5.2132  1.4673
   5   0  -3  6.8294  1.4870
   5   0   3  6.3255  1.7307
   5   0  -3  4.3775  1.4338
  -5   0   3  6.4182  2.8453
   5   0   3  4.2562  2.6639
  -5   0   3  5.9260  1.3771
  -5   0   3  5.2530  1.5878
  -5   0  -3  2.5560  2.7839
  -5   0  -3  6.2917  1.4561
   5   0   3  5.9843  1.8679
   5   0   3  5.2081  2.4597
   5   0  -3  1.7885  2.3305
  -6   0   3  47.414   3.460
   6   0   3  44.655   5.890
  -6   0  -3  40.741   5.399
   6   0  -3  45.555   3.584
   6   0  -3  49.693   3.966
  -6   0  -3  43.411   3.552
  -6   0  -3  43.509   3.615
  -6   0  -3  48.112   3.527
   6   0   3  45.490   3.945
  -6   0  -3  44.652   3.531
  -6   0   3  43.118   3.871
   6   0  -3  40.447   5.681
   6   0   3  39.843   5.799
  -7   0   3  41.514   3.750
  -7   0   3  46.064   3.716
   7   0  -3  45.465   3.879
   7   0   3  46.767   4.049
  -7   0  -3  51.515   3.869
   7   0   3  47.281   3.801
   7   0  -3  45.312   3.916
  -7   0  -3  55.911   3.966
   8   0   3  114.10    6.37
   8   0  -3  111.04    6.25
   8   0   3  115.59    6.36
  -8   0   3  118.24    6.22
  -8   0  -3  113.57    6.16
  -8   0  -3  111.67    6.18
  -8   0   3  110.86    6.15
   8   0  -3  108.30    6.19
  -9   0   3  32.994   2.386
   9   0   3  29.704   2.393
   9   0   3  29.358   2.349
  -9   0  -3  31.133   2.405
   9   0  -3  28.672   2.345
   0   1   3  55.917   3.674
   0   1  -3  53.662   3.646
   0  -1  -3  59.113   3.667
   0   1  -3  62.959   3.729
   0   1  -3  61.232   3.560
   0  -1  -3  54.996   3.659
   0   1  -3  60.155   3.846
   0  -1  -3  59.040   3.835
   1   1  -3 2293.36  110.44
   1   1  -3 2247.29  108.89
  -1   1   3 2246.82  110.06
  -1  -1  -3 2272.53  113.98
  -1  -1  -3 2332.33  113.30
   1  -1  -3 2260.20  108.72
  -1   1  -3 2340.65  114.36
  -1  -1   3 2291.81  109.98
  -1   1  -3 2274.16  111.39
   1  -1  -3 2156.03  115.29
   1   1   3 2160.72  110.69
   1  -1  -3 2299.67  110.70
  -1   1  -3 2319.47  112.80
  -1   1  -3 2344.57  116.83
   1   1   3 2305.61  108.91
   2   1  -3 1223.24   59.72
   2  -1   3 1228.92   59.75
  -2   1   3 1251.70   60.30
  -2  -1  -3 1241.85   61.94
  -2  -1  -3 1333.84   60.49
   2   1  -3 1243.24   60.29
  -2   1  -3 1188.87   61.97
  -2   1  -3 1159.34   60.48
   2  -1  -3 1169.16   59.42
   2  -1  -3 1259.15   60.69
   2  -1  -3 1162.96   61.20
   2   1   3 1225.87   59.76
  -2  -1   3 1266.77   60.24
  -3  -1  -3  132.26    8.12
   3   1  -3  139.63    8.49
  -3   1   3  118.93    7.68
  -3   1   3  126.74    8.33
   3   1  -3  142.08    8.12
  -3  -1  -3  120.30    8.25
   3  -1   3  132.13    8.40
  -3   1  -3  139.37    8.58
  -3   1  -3  135.16    8.25
   3  -1  -3  122.01    8.16
  -3  -1   3  139.30    8.28
   3   1   3  140.76    8.68
   3  -1  -3  123.50    8.18
  -4   1   3  186.04   11.39
   4  -1   3  181.81   11.31
   4   1  -3  188.99   11.07
   4   1  -3  188.11   11.55
   4  -1   3  177.82   11.40
  -4  -1  -3  171.77   11.32
   4  -1  -3  174.36   11.17
  -4   1  -3  178.37   11.49
  -4  -1   3  176.67   11.14
   4  -1  -3  172.83   11.21
   4   1   3  174.80   10.96
   4   1   3  188.56   11.74
  -5   1   3  27.337   2.376
  -5  -1  -3  27.403   2.440
  -5  -1  -3  29.544   2.466
   5  -1   3  25.904   4.103
  -5   1   3  31.972   4.196
  -5  -1  -3  29.174   2.563
  -5  -1  -3  25.360   2.403
  -5  -1  -3  36.140   4.389
  -5  -1  -3  26.555   2.442
   5   1  -3  24.353   4.115
   5  -1   3  34.041   4.628
   5   1  -3  28.292   2.558
   5  -1   3  29.603   2.748
  -5   1   3  28.900   2.590
   5   1  -3  22.333   3.755
   5   1  -3  30.224   2.578
  -5   1   3  31.493   2.743
   5   1  -3  26.274   2.529
  -5   1  -3  34.121   2.757
   5  -1  -3  29.036   2.525
  -5  -1   3  26.802   3.924
  -5  -1   3  27.445   2.531
  -5   1  -3  30.752   2.731
  -5   1  -3  30.484   2.586
  -5  -1   3  28.310   2.679
   5   1   3  31.726   2.886
   5   1   3  31.089   4.265
   5   1   3  27.065   2.604
   5  -1  -3  25.398   4.260
   5  -1  -3  31.158   2.692
  -5   1  -3  32.521   4.331
  -5   1  -3  33.132   2.686
   5   1   3  29.048   4.553
  -5   1  -3  30.725   2.657
   5  -1  -3  28.808   4.194
   5  -1  -3  30.165   2.750
  -5   1  -3  34.372   2.731
   6   1  -3  214.84   10.47
   6  -1   3  196.59   14.20
  -6   1   3  227.24   10.51
  -6  -1  -3  220.36   10.14
   6   1  -3  202.88   14.49
  -6  -1  -3  221.69   10.35
  -6  -1  -3  215.38   14.59
   6  -1   3  208.91   14.61
  -6   1   3  215.93   10.19
   6   1  -3  204.24   10.11
  -6  -1  -3  203.02   10.19
   6  -1   3  214.73   10.68
   6   1  -3  233.44   10.72
  -6  -1   3  213.64   10.18
  -6   1  -3  214.48   10.21
   6   1   3  206.49   10.22
  -6   1  -3  204.21    9.90
   6  -1  -3  206.65   14.43
  -6  -1   3  222.78   10.37
   6   1   3  209.32   10.44
   6  -1  -3  211.51   10.49
   6  -1  -3  206.27   10.01
  -6   1  -3  205.54   10.26
   6   1   3  213.62   10.70
  -6   1  -3  208.30   10.16
   6  -1  -3  219.65   10.56
  -6   1  -3  200.98   14.35
   6   1   3  196.68   14.57
  -6   1  -3  223.49   10.46
   6  -1  -3  208.38   14.46
   7   1  -3  85.839   5.605
   7  -1   3  89.924   5.703
   7  -1   3  93.627   5.768
   7   1  -3  86.209   5.376
  -7   1   3  95.737   5.431
  -7  -1  -3  94.096   5.531
  -7  -1  -3  92.174   5.440
  -7   1   3  92.650   5.648
  -7   1  -3  82.630   5.346
  -7   1  -3  80.112   5.138
  -7   1  -3  92.584   5.509
   7  -1  -3  88.380   5.655
  -7  -1   3  91.012   5.645
  -7   1  -3  90.360   5.360
  -7  -1   3  82.916   5.154
   7   1   3  90.359   5.598
   7  -1  -3  90.938   5.515
   7   1   3  91.112   5.849
  -8   1   3  128.40    6.76
  -8   1   3  123.67    6.79
   8   1  -3  126.82    6.93
   8  -1   3  131.54    6.98
   8  -1   3  134.93    7.04
  -8  -1  -3  126.28    6.72
   8   1  -3  125.65    6.79
  -8  -1  -3  122.72    6.74
   8  -1  -3  127.77    6.87
   8  -1  -3  133.58    7.00
  -8   1  -3  133.39    6.76
  -8   1  -3  126.93    6.72
   8   1   3  139.63    7.16
   8   1   3  125.84    6.85
  -8  -1   3  130.72    6.77
  -8  -1   3  126.29    6.87
   9  -1   3  12.308   1.543
  -9   1   3  13.296   1.648
  -9  -1  -3  11.408   1.578
   9   1  -3  10.096   1.436
  -9   1  -3  11.625   1.629
  -9  -1   3  11.779   1.724
   9  -1  -3  14.059   1.611
   9   1   3  15.164   1.714
   0   2  -3  14.900   1.831
   0  -2  -3  19.231   1.847
   0   2  -3  15.217   1.670
   0   2  -3  15.860   1.792
   0   2   3  21.223   2.126
   0  -2  -3  23.059   2.038
   0  -2  -3  19.327   1.898
   0   2  -3  14.740   1.602
   1   2  -3 3332.64  160.80
   1   2  -3 3495.87  164.19
   1   2  -3 3234.43  161.20
  -1   2   3 3319.23  162.48
  -1  -2  -3 3225.30  167.15
  -1  -2  -3 3291.63  159.13
   1  -2  -3 3327.05  163.78
  -1   2  -3 3352.91  160.31
   1   2   3 3325.12  163.49
   1   2   3 3018.19  161.18
   1  -2  -3 3350.17  166.06
  -1   2  -3 3265.18  162.68
  -1   2  -3 3510.29  166.85
   1  -2  -3 3368.83  159.34
  -1  -2   3 3088.44  164.11
  -1   2  -3 3090.88  159.85
  -2  -2  -3 1466.27   73.73
   2   2  -3 1473.92   71.53
   2   2  -3 1531.66   71.13
   2  -2   3 1469.36   70.96
  -2   2   3 1566.74   71.92
  -2  -2  -3 1518.78   71.78
  -2   2  -3 1380.18   70.86
  -2   2  -3 1577.76   72.24
   2   2   3 1496.60   71.10
   2  -2  -3 1484.03   70.63
   2  -2  -3 1381.05   73.13
   2  -2  -3 1505.42   72.22
  -2   2  -3 1331.09   73.71
   2   2   3 1348.55   70.68
  -2  -2   3 1452.07   71.62
  -3  -2  -3  504.85   27.00
  -3  -2  -3  503.14   26.10
   3   2  -3  487.83   25.83
  -3   2   3  533.01   26.58
   3  -2   3  487.68   26.11
   3   2  -3  495.20   26.31
  -3   2  -3  513.46   27.28
  -3  -2   3  504.79   26.28
   3  -2  -3  516.78   26.60
   3   2   3  527.92   26.54
   3  -2  -3  496.59   25.84
  -4   2   3  234.68   13.38
  -4  -2  -3  211.55    9.71
   4   2  -3  217.65   12.44
   4   2  -3  235.00   13.54
   4  -2   3  224.35   13.29
   4   2  -3  201.36   10.11
   4  -2   3  220.85   13.36
  -4  -2  -3  198.74   13.04
  -4   2   3  214.80    9.93
   4   2   3  205.85   10.19
   4  -2  -3  238.21   13.01
  -4   2  -3  207.40    9.94
  -4  -2   3  211.94   12.91
   4   2   3  214.26   12.62
  -4   2  -3  213.28    9.75
   4  -2  -3  212.17   10.03
  -4   2  -3  227.56   13.59
   4  -2  -3  221.62   13.23
   5   2  -3  130.31    6.64
   5   2  -3  119.95    9.42
   5   2  -3  120.55    6.44
  -5   2   3  122.55    6.34
  -5  -2  -3  121.84    6.30
  -5   2   3  122.09    6.48
  -5  -2  -3  124.68    9.18
   5  -2   3  119.85    9.34
  -5  -2  -3  123.67    6.27
  -5  -2  -3  119.09    6.38
   5  -2   3  129.50    9.68
  -5  -2  -3  118.67    6.34
   5  -2   3  113.56    6.54
   5   2  -3  126.47    6.62
   5   2  -3  113.61    6.14
  -5   2   3  131.42    9.50
  -5   2   3  116.35    6.24
   5   2   3  118.28    6.50
  -5   2  -3  123.46    6.29
   5  -2  -3  133.47    9.30
  -5   2  -3  120.70    6.31
   5   2   3  115.23    8.63
  -5  -2   3  126.55    9.32
  -5   2  -3  122.36    6.53
  -5   2  -3  124.10    6.42
   5  -2  -3  121.01    6.35
  -5   2  -3  118.34    6.35
   5  -2  -3  127.57    9.56
  -5  -2   3  127.98    6.59
  -5   2  -3  121.97    9.39
   5   2   3  123.87    6.83
  -5   2  -3  123.24    6.34
   5   2   3  132.92    9.99
  -5  -2   3  130.62    6.47
   5  -2  -3  122.55    6.52
   5  -2  -3  118.50    6.44
  -6  -2  -3  110.38    9.94
   6  -2   3  131.47   10.61
  -6  -2  -3  138.52    7.09
   6  -2   3  125.70   10.58
  -6  -2  -3  139.49    7.10
  -6   2   3  139.55    7.29
   6   2  -3  138.04    7.44
   6  -2   3  125.26    7.24
   6   2  -3  139.73    7.28
   6   2  -3  136.41   10.96
  -6  -2  -3  123.60    7.12
   6   2  -3  141.58    7.32
  -6   2   3  135.37    7.09
   6  -2  -3  147.17    7.57
   6  -2  -3  137.86    7.02
   6   2   3  142.52    7.36
   6  -2  -3  135.14    7.27
   6   2   3  128.97   10.94
  -6  -2   3  153.85    7.53
   6  -2  -3  129.24   10.23
   6  -2  -3  117.10   10.34
  -6   2  -3  136.89    7.24
  -6   2  -3  145.09    7.31
  -6   2  -3  131.89    6.99
   6   2   3  142.52    7.61
   6   2   3  124.70    7.29
  -6   2  -3  124.96   10.48
  -6  -2   3  131.02    7.04
  -6   2  -3  144.75    7.19
  -6   2  -3  140.72    7.27
   7  -2   3  33.007   3.223
   7   2  -3  24.526   2.764
   7   2  -3  22.293   2.672
  -7   2   3  27.777   3.015
  -7  -2  -3  30.360   2.752
  -7  -2  -3  30.148   2.829
   7  -2   3  26.086   2.882
  -7   2   3  29.254   2.888
  -7   2  -3  23.945   2.720
   7  -2  -3  29.858   2.605
  -7   2  -3  26.454   2.882
   7  -2  -3  24.998   2.714
   7   2   3  29.019   2.948
  -7  -2   3  27.124   2.976
   7   2   3  27.799   2.895
  -7   2  -3  31.635   2.857
  -7   2  -3  26.717   2.821
   7  -2  -3  28.753   2.990
  -7  -2   3  29.415   2.846
   7   2   3  28.309   3.123
  -8  -2  -3  68.867   4.395
  -8   2   3  67.554   4.541
   8  -2   3  66.728   4.195
   8  -2   3  72.046   4.462
  -8   2   3  73.160   4.479
   8   2  -3  74.161   4.611
   8  -2   3  74.722   4.677
  -8  -2  -3  71.356   4.377
   8   2  -3  72.111   4.458
  -8  -2   3  77.214   4.503
  -8   2  -3  69.112   4.517
   8  -2  -3  69.976   4.355
  -8  -2   3  67.779   4.396
  -8   2  -3  63.574   4.339
   8   2   3  66.906   4.432
   8  -2  -3  73.652   4.598
   8   2   3  69.428   4.627
  -9  -2  -3  8.3411  1.4966
   9  -2   3  9.1124  1.4899
   9   2  -3  10.461   1.446
   9  -2  -3  10.706   1.455
   9   2   3  11.449   1.587
  -9  -2   3  12.505   1.558
  -9   2  -3  11.418   1.578
   0   3  -3  0.7267  0.9637
   0  -3  -3  2.6003  1.0377
   0  -3  -3 -0.0527  0.9169
   0   3  -3  0.9609  0.9594
   0   3  -3  0.6979  0.9347
   0   3   3  1.0422  1.1590
   0   3  -3  1.1362  1.1693
   0  -3  -3  0.2312  1.0174
   1   3  -3  41.947   3.298
   1   3  -3  42.576   3.671
  -1  -3  -3  33.832   2.927
  -1   3   3  38.582   3.543
   1   3  -3  43.316   2.707
  -1  -3  -3  35.043   3.264
   1  -3  -3  41.137   2.870
  -1   3  -3  39.435   3.088
   1  -3  -3  37.833   3.388
   1   3   3  35.063   3.039
  -1   3  -3  40.087   3.230
  -1  -3   3  41.410   2.783
  -1   3  -3  41.901   3.250
   1  -3  -3  37.502   3.120
  -1   3  -3  39.083   3.192
   1   3   3  36.351   3.264
  -2  -3  -3  40.066   3.333
  -2   3   3  38.560   3.899
   2   3  -3  45.297   4.053
   2   3  -3  40.492   2.954
   2  -3   3  47.663   3.828
  -2  -3  -3  43.751   3.737
   2  -3  -3  41.455   3.367
   2  -3  -3  47.452   3.982
  -2   3  -3  49.436   3.902
   2   3   3  42.185   3.313
  -2  -3   3  42.454   2.758
  -2   3  -3  53.193   4.169
   2  -3  -3  39.321   3.344
  -2   3  -3  47.071   3.432
   2   3   3  41.707   3.919
  -3   3   3 1712.51   81.16
  -3  -3  -3 1605.39   80.52
   3   3  -3 1704.72   80.27
  -3  -3  -3 1640.44   83.06
   3  -3   3 1599.80   81.29
   3   3  -3 1578.82   80.07
   3  -3   3 1647.14   79.86
   3  -3  -3 1640.34   82.39
  -3   3  -3 1414.88   79.59
  -3   3  -3 1684.63   83.38
   3  -3  -3 1694.44   79.52
   3   3   3 1698.88   80.29
   3  -3  -3 1676.74   81.44
  -3  -3   3 1677.07   80.74
   4  -3   3  7.3230  2.4535
  -4  -3  -3  9.2621  1.4077
  -4  -3  -3  5.3751  1.2652
  -4   3   3  7.7246  1.4621
   4  -3   3  3.8431  2.3196
  -4   3   3  9.0471  2.7167
   4   3  -3  8.2057  1.5315
   4   3  -3  6.9565  1.4588
   4   3  -3  9.8343  1.7809
  -4  -3  -3  8.5180  2.3163
   4   3  -3  10.325   2.695
  -4   3   3  8.5320  1.5531
  -4   3  -3  5.9985  1.5493
   4   3   3  12.112   1.836
   4  -3  -3  6.5447  1.7438
  -4   3  -3  4.4061  2.1735
   4   3   3  7.1899  2.0569
  -4  -3   3  8.3455  1.3848
  -4  -3   3  12.730   2.593
   4  -3  -3  7.9190  2.3150
   4   3   3  6.6694  1.7789
   4  -3  -3  7.6339  1.4176
  -4   3  -3  5.6059  1.3499
  -4   3  -3  7.0497  1.5898
   4   3   3  9.2993  2.6625
   4  -3  -3  10.747   2.651
  -4   3  -3  7.7295  1.4350
  -4   3  -3  7.4055  1.4401
  -4   3  -3  6.8501  1.3774
  -5  -3  -3  227.33   10.44
  -5   3   3  243.43   14.67
   5   3  -3  225.62   10.78
   5   3  -3  219.78   10.18
  -5   3   3  236.53   10.59
  -5  -3  -3  222.44   10.28
   5  -3   3  213.82   10.61
  -5   3   3  213.90   10.28
   5   3  -3  214.06   10.48
  -5  -3  -3  220.42   14.24
  -5   3   3  227.88   10.38
  -5  -3  -3  230.68   10.45
   5  -3   3  229.88   14.37
   5   3  -3  215.78   10.53
   5   3  -3  227.26   14.70
   5  -3   3  223.94   14.62
  -5  -3  -3  207.30   10.27
  -5  -3   3  222.02   10.52
  -5   3  -3  222.70   10.53
  -5   3  -3  232.16   14.84
  -5  -3   3  220.49   10.43
  -5   3  -3  204.68   10.42
   5  -3  -3  217.76   14.53
   5   3   3  219.45   10.90
  -5   3  -3  217.20   10.36
   5   3   3  237.01   15.05
   5  -3  -3  232.43   13.96
  -5   3  -3  218.16   10.45
   5  -3  -3  220.81   10.46
  -5  -3   3  218.67   14.01
   5  -3  -3  219.50   10.29
  -5   3  -3  208.05   10.44
   5   3   3  219.11   10.54
  -5   3  -3  221.04   10.29
   5  -3  -3  223.92   10.59
  -5   3  -3  214.62   10.36
   6   3  -3  121.24   10.22
   6   3  -3  117.83    6.56
  -6  -3  -3  112.96    6.41
   6  -3   3  117.60    6.63
  -6  -3  -3  131.15    6.48
   6  -3   3  108.45    9.76
  -6   3   3  119.04    6.39
   6   3  -3  118.00    6.74
  -6   3   3  113.43    6.70
   6  -3   3  115.54   10.00
   6   3  -3  116.79    6.55
  -6  -3  -3  120.28    6.38
   6  -3  -3  105.02    9.60
   6  -3  -3  114.04    6.59
  -6   3  -3  127.24    6.80
   6   3   3  121.82    6.76
   6  -3  -3  118.01   10.31
  -6   3  -3  116.75    9.97
  -6  -3   3  121.60    6.54
   6   3   3  116.82    6.59
  -6   3  -3  115.41    6.54
   6  -3  -3  109.02    6.38
  -6   3  -3  116.02    6.38
  -6   3  -3  124.30    6.49
  -6  -3   3  114.58    6.45
   6   3   3  124.15    6.93
  -6   3  -3  113.41    6.41
   6   3   3  111.41   10.31
   6  -3  -3  120.34    6.53
  -7  -3  -3  34.000   3.029
   7   3  -3  36.047   3.240
   7  -3   3  33.549   3.164
  -7   3   3  34.929   3.043
   7  -3   3  35.958   3.335
  -7   3   3  30.685   3.036
   7   3  -3  29.929   3.059
   7   3  -3  33.656   3.155
  -7  -3  -3  32.232   3.007
  -7  -3   3  32.826   3.151
   7   3   3  33.786   3.302
   7  -3  -3  33.688   3.055
  -7   3  -3  36.715   3.274
   7  -3  -3  23.091   2.743
   7   3   3  34.564   3.224
  -7   3  -3  39.624   3.468
  -7   3  -3  32.150   2.946
  -7   3  -3  33.844   3.036
   7   3   3  28.910   3.035
  -7   3  -3  37.768   3.306
  -7  -3   3  39.047   3.120
   7  -3  -3  35.585   3.110
   8  -3   3  12.762   2.019
  -8  -3  -3  11.575   2.124
  -8   3   3  11.388   1.928
   8   3  -3  10.808   1.889
   8  -3   3  14.801   2.000
   8   3  -3  14.049   2.105
  -8   3   3  13.999   2.097
   8  -3   3  17.418   2.218
  -8  -3  -3  12.197   1.975
  -8   3  -3  13.567   2.216
   8  -3  -3  12.857   1.787
  -8   3  -3  16.572   2.205
  -8  -3   3  14.740   2.047
  -8  -3   3  10.575   2.061
   8   3   3  12.239   2.079
   8  -3  -3  13.934   2.070
   0   4  -3  464.11   23.18
   0   4  -3  439.92   22.47
   0   4   3  436.89   21.93
   0   4  -3  445.64   22.32
   0  -4  -3  444.98   23.49
   0  -4  -3  446.74   22.76
   0   4   3  440.35   23.03
   0   4  -3  463.45   23.46
  -1   4   3  336.12   17.75
   1   4  -3  335.11   17.74
   1   4  -3  305.58   16.42
  -1  -4  -3  323.60   16.97
  -1  -4  -3  313.57   17.81
   1   4  -3  323.53   17.05
  -1   4  -3  344.29   17.37
  -1   4  -3  351.21   17.46
  -1   4  -3  360.98   18.10
   1  -4  -3  324.63   16.27
   1  -4  -3  342.25   17.81
   1   4   3  313.86   17.20
   1   4   3  318.28   16.86
  -1  -4   3  326.20   17.23
   1  -4  -3  341.15   17.56
  -1   4  -3  334.81   16.76
  -2   4   3  270.31   15.04
   2   4  -3  261.99   14.57
   2  -4   3  276.38   14.28
  -2  -4  -3  262.70   15.00
   2   4  -3  271.74   14.95
  -2  -4  -3  267.99   13.99
  -2  -4   3  248.04   13.86
   2  -4  -3  276.39   14.94
  -2   4  -3  278.06   15.29
   2  -4  -3  260.10   13.67
  -2   4  -3  258.23   14.29
   2   4   3  259.48   14.44
   2   4   3  269.34   14.26
   2  -4  -3  273.19   14.75
  -3  -4  -3  236.82   13.41
   3  -4   3  241.44   13.95
   3   4  -3  263.24   14.60
  -3   4   3  258.94   14.80
  -3  -4  -3  267.24   14.74
   3  -4   3  255.85   14.62
   3  -4  -3  257.33   14.68
   3   4   3  241.02   13.37
  -3   4  -3  222.49   13.58
   3  -4  -3  251.42   14.16
  -3  -4   3  271.23   14.48
   3  -4  -3  248.37   13.57
   3   4   3  244.67   14.35
  -3   4  -3  250.88   14.96
  -4   4   3  85.053   4.921
  -4  -4  -3  93.865   7.206
   4   4  -3  94.627   5.212
  -4  -4  -3  90.527   4.898
  -4   4   3  97.785   5.174
  -4  -4  -3  91.917   4.983
   4   4  -3  90.942   5.036
   4   4  -3  95.785   5.237
  -4   4   3  92.704   7.543
   4   4  -3  105.47    7.90
  -4  -4  -3  94.923   4.944
  -4   4   3  99.431   5.182
   4  -4   3  92.655   7.604
  -4   4   3  83.763   4.837
   4   4  -3  89.599   5.238
   4  -4   3  97.789   7.290
   4   4  -3  88.184   5.045
  -4   4  -3  95.111   4.997
   4  -4  -3  90.194   5.027
   4   4   3  86.645   5.239
  -4   4  -3  86.212   4.964
   4  -4  -3  97.168   6.747
  -4   4  -3  98.478   7.745
  -4   4  -3  88.597   5.056
   4  -4  -3  93.265   5.005
  -4   4  -3  96.677   5.065
   4   4   3  88.935   5.280
   4  -4  -3  101.45    7.67
  -4   4  -3  93.226   4.994
  -4  -4   3  97.352   7.389
  -4  -4   3  91.192   4.958
   4  -4  -3  90.085   6.668
  -4   4  -3  95.037   5.077
  -4   4  -3  87.459   5.161
   4   4   3  106.78    7.84
   5   4  -3  62.444   6.904
  -5   4   3  60.609   3.951
  -5   4   3  59.946   4.189
   5   4  -3  57.185   4.048
   5  -4   3  62.088   4.112
  -5  -4  -3  60.994   4.003
  -5   4   3  64.170   6.591
   5  -4   3  64.983   6.572
   5   4  -3  62.647   4.469
  -5  -4  -3  63.819   6.461
   5  -4   3  63.396   6.692
   5   4  -3  60.047   4.359
  -5  -4  -3  64.140   4.011
   5   4  -3  59.831   4.087
  -5   4   3  65.641   4.458
  -5  -4  -3  66.610   4.229
  -5   4   3  60.042   4.177
   5   4  -3  53.363   4.071
  -5   4  -3  66.227   6.739
  -5   4  -3  70.415   4.185
   5  -4  -3  62.714   4.147
  -5  -4   3  60.120   4.013
  -5   4  -3  69.520   4.371
   5  -4  -3  66.137   6.439
   5   4   3  57.711   6.490
   5  -4  -3  61.314   4.044
  -5   4  -3  68.146   4.089
  -5  -4   3  53.552   6.024
  -5   4  -3  67.680   4.144
   5  -4  -3  68.937   6.902
  -5  -4   3  58.575   4.254
  -5   4  -3  66.877   4.344
   5   4   3  56.944   4.180
  -5   4  -3  60.776   4.282
  -5   4  -3  68.130   4.199
   5   4   3  64.850   4.505
   6  -4   3  1.7390  1.4758
  -6   4   3  0.9793  1.3302
   6   4  -3  0.0717  1.7443
  -6  -4  -3  0.9721  1.3044
  -6  -4  -3  2.1548  1.4731
  -6   4   3  2.8143  1.5855
   6   4  -3  0.2770  1.4875
   6   4  -3  1.5890  2.8565
   6  -4   3  2.4479  1.5798
   6   4  -3  2.3827  1.8449
   6  -4   3  3.6934  3.2246
   6  -4  -3  4.1933  3.1826
  -6  -4   3  0.4457  1.3568
  -6   4  -3  1.0090  1.8269
  -6   4  -3  2.1259  3.0898
   6   4   3  0.8388  1.8016
  -6   4  -3 -0.3019  1.4078
   6   4   3  6.6223  2.1406
   6  -4  -3  -1.368   1.570
  -6   4  -3  1.0701  1.3956
  -6   4  -3  0.4944  1.7936
  -6   4  -3  0.5158  1.4561
   6   4   3  1.6062  1.7390
  -6   4  -3  0.6285  1.4161
   6   4   3  -2.542   3.593
   6  -4  -3  1.4705  1.4593
  -6  -4   3  0.3151  1.6667
  -7   4   3  1.6161  1.5716
   7   4  -3  3.8225  1.8614
   7   4  -3  2.1417  1.9829
   7  -4   3  5.9229  1.9743
   7   4  -3  0.4070  1.4454
  -7  -4  -3  4.5943  1.7740
  -7   4   3  5.1454  1.9275
  -7  -4  -3  4.9546  1.7895
   7  -4   3  4.5320  1.7839
  -7  -4   3  3.7880  1.7736
  -7  -4   3  5.0835  1.8330
   7   4   3  2.4993  1.8901
  -7   4  -3  5.3680  1.6599
  -7   4  -3  3.9737  1.5607
   7   4   3  4.4671  1.9320
  -7   4  -3  7.0592  1.9330
   7  -4  -3  5.4442  1.6340
  -7   4  -3  6.4662  1.8661
  -7   4  -3  5.8047  1.8513
   7  -4  -3  3.7551  1.6341
   8  -4   3  7.5636  1.7708
  -8  -4  -3  11.344   1.836
  -8  -4  -3  13.514   2.065
  -8   4   3  11.397   1.885
   8  -4   3  8.3128  1.8379
   8   4  -3  12.820   2.014
  -8   4   3  7.8822  1.7813
  -8  -4   3  10.444   1.933
   8   4   3  7.9459  1.8579
   8  -4  -3  8.5385  1.6767
  -8   4  -3  8.5458  2.0093
  -8  -4   3  7.4813  1.6638
  -8   4  -3  9.8750  1.9483
   8  -4  -3  8.0208  1.7463
   8   4   3  10.798   1.987
   0  -5  -3  430.31   22.35
   0   5   3  422.35   22.06
   0   5  -3  422.10   22.09
   0  -5  -3  410.61   21.47
   0   5  -3  405.58   20.99
  -1   5   3  435.98   23.34
   1   5  -3  452.21   23.49
   1  -5   3  451.23   22.91
  -1  -5  -3  457.52   23.71
  -1  -5  -3  448.65   22.38
   1   5  -3  430.54   22.41
  -1   5  -3  430.78   23.08
  -1   5  -3  427.42   21.98
   1   5   3  438.78   23.06
  -1   5  -3  451.16   23.83
   1  -5  -3  426.38   22.97
   1   5   3  444.73   22.22
  -1  -5   3  448.98   23.06
   1  -5  -3  437.49   23.54
   2   5  -3  109.16    7.22
  -2  -5  -3  103.79    6.36
  -2  -5  -3  107.16    7.32
  -2   5   3  104.04    7.60
   2  -5   3  117.37    7.40
   2   5  -3  107.67    7.44
   2  -5   3  111.15    6.63
  -2   5  -3  103.84    7.10
   2   5   3  104.51    6.94
  -2  -5   3  98.987   6.368
   2  -5  -3  113.14    7.51
  -2   5  -3  113.47    7.71
   2   5   3  100.88    6.93
   2  -5  -3  105.09    7.12
   3  -5   3  96.196   6.524
   3   5  -3  93.290   7.060
  -3  -5  -3  101.08    7.13
  -3   5   3  93.914   7.462
   3  -5   3  95.315   7.217
   3  -5  -3  89.133   6.671
  -3   5  -3  88.166   7.107
  -3   5  -3  89.176   6.564
   3   5   3  86.752   6.344
   3  -5  -3  99.377   7.313
   3   5   3  102.09    7.14
   4  -5   3  103.66    7.88
   4   5  -3  89.267   5.147
  -4  -5  -3  88.561   4.803
   4   5  -3  85.512   5.034
  -4   5   3  87.909   4.899
   4   5  -3  82.269   4.882
   4   5  -3  85.566   7.596
  -4   5   3  84.483   4.851
  -4   5   3  97.603   5.089
  -4   5   3  82.518   4.799
   4  -5   3  88.050   6.935
  -4   5   3  78.663   4.966
  -4  -5  -3  93.009   7.195
  -4   5   3  94.861   7.771
   4   5  -3  86.616   5.015
   4   5  -3  80.589   4.889
   4   5  -3  84.234   4.776
  -4   5   3  86.137   4.884
  -4  -5  -3  82.214   4.667
  -4  -5  -3  80.641   4.799
  -4   5  -3  79.856   4.847
  -4  -5   3  88.572   7.025
  -4   5  -3  87.609   4.882
   4  -5  -3  90.033   6.789
   4   5   3  85.309   4.852
  -4   5  -3  91.059   5.154
   4   5   3  88.338   5.142
   4  -5  -3  95.954   7.676
   4  -5  -3  86.751   4.817
   4  -5  -3  84.343   4.803
  -4  -5   3  79.632   4.550
  -4  -5   3  91.470   4.818
   4   5   3  94.083   7.723
  -4   5  -3  82.255   4.804
  -4   5  -3  79.259   4.949
   4   5   3  93.541   5.148
  -4   5  -3  91.416   4.915
  -4   5  -3  97.628   7.658
  -4   5  -3  91.224   4.904
   5   5  -3  369.33   16.28
  -5  -5  -3  348.94   15.94
  -5   5   3  362.11   16.38
   5  -5   3  379.72   22.02
  -5   5   3  344.94   16.12
   5   5  -3  357.89   16.60
  -5  -5  -3  345.73   16.10
  -5  -5  -3  360.67   16.09
   5   5  -3  340.00   15.94
  -5   5   3  352.59   15.95
  -5   5   3  329.33   21.20
  -5  -5  -3  321.23   21.06
   5   5  -3  354.16   21.49
  -5   5   3  350.67   15.94
   5   5  -3  367.19   15.92
   5  -5  -3  375.28   16.14
  -5   5  -3  388.08   16.38
  -5   5  -3  364.05   16.08
   5   5   3  354.66   16.41
   5  -5  -3  372.79   22.14
  -5   5  -3  373.91   15.98
  -5   5  -3  376.81   16.13
  -5  -5   3  352.48   20.96
  -5   5  -3  371.08   16.31
   5  -5  -3  353.68   16.30
   5   5   3  321.94   15.90
  -5  -5   3  360.12   16.20
  -5   5  -3  375.85   16.49
  -5   5  -3  368.82   22.31
  -5   5  -3  385.21   16.38
   5   5   3  341.06   21.27
   5   5   3  352.26   16.56
  -6  -5  -3  12.893   1.870
   6  -5   3  8.3872  2.1463
  -6   5   3  7.1881  1.6622
   6  -5   3  9.2817  3.9155
   6   5  -3  6.6198  2.1653
  -6  -5  -3  7.8070  1.9849
  -6   5   3  8.7173  2.2306
  -6   5   3  11.020   2.146
   6   5  -3  8.3672  3.9098
  -6   5   3  10.408   2.459
  -6   5  -3  8.6906  2.1061
  -6   5  -3  5.7639  3.7010
  -6   5  -3  8.0654  2.1290
  -6   5  -3  9.2135  2.2604
   6   5   3  9.0947  2.2471
  -6   5  -3  10.413   2.212
  -6  -5   3  8.6694  2.0412
   6   5   3  10.145   2.368
  -6   5  -3  8.6690  1.8786
   6   5   3  8.2557  4.3640
   6  -5  -3  11.297   1.979
  -6  -5   3  6.2518  2.0249
   6  -5  -3  10.784   2.117
   6  -5  -3  9.5873  4.1078
  -6   5  -3  8.0942  1.8007
  -7   5   3  4.1289  1.8800
  -7  -5  -3  4.9381  1.7539
  -7  -5  -3  5.0996  1.8576
   7   5  -3  4.7198  2.1116
   7   5  -3  8.8254  2.0443
  -7   5   3  6.2344  1.6227
   7  -5   3  6.7683  1.9400
  -7   5  -3  9.0220  2.2125
  -7   5  -3  11.035   2.225
  -7  -5   3  9.1515  1.9569
  -7   5  -3  8.9112  2.0208
   7  -5  -3  2.6221  1.7486
  -7  -5   3  5.2246  1.9454
  -7   5  -3  5.4731  1.9649
   7  -5  -3  6.4816  1.5712
  -7   5  -3  10.718   2.236
   7   5   3  6.3233  2.3165
   7   5   3  7.2282  2.0333
   8   5  -3  21.456   2.294
  -8   5   3  22.457   2.361
  -8  -5  -3  21.169   2.146
   8   5  -3  15.727   2.145
  -8  -5  -3  20.093   2.159
   8  -5   3  19.806   2.246
   8  -5   3  23.071   2.313
  -8   5   3  16.984   2.134
   8  -5  -3  15.506   2.001
   8   5   3  18.288   2.210
   8  -5  -3  19.647   2.257
   8   5   3  18.338   2.163
  -8  -5   3  16.397   2.017
  -8  -5   3  17.440   2.243
  -8   5  -3  19.760   2.183
  -8   5  -3  25.139   2.578
   0   6   3 2430.84  120.32
   0  -6  -3 2406.35  120.04
   0   6  -3 2391.07  117.83
   0  -6   3 2424.58  119.69
   0  -6   3 2509.67  123.25
   0  -6  -3 2546.42  123.62
   0   6  -3 2532.84  120.51
  -1  -6  -3  56.961   4.904
   1   6  -3  58.405   4.384
   1  -6   3  60.633   4.703
   1  -6   3  51.799   3.982
  -1  -6  -3  59.479   4.166
  -1   6   3  65.918   5.425
   1   6  -3  65.470   5.384
   1  -6  -3  60.276   4.791
   1   6   3  63.100   5.086
  -1   6  -3  54.514   4.917
  -1  -6   3  68.087   4.675
  -1   6  -3  53.070   5.073
   1  -6  -3  64.941   5.065
   1   6   3  55.724   4.210
   2   6  -3  806.54   39.81
   2  -6   3  771.27   39.19
   2   6  -3  777.08   38.51
   2  -6   3  706.26   37.50
  -2  -6  -3  773.97   40.12
  -2   6   3  798.37   39.71
   2   6   3  747.39   38.15
  -2  -6   3  745.66   39.05
  -2   6  -3  769.01   40.54
  -2   6  -3  740.83   39.03
   2   6   3  783.59   38.96
   2  -6  -3  759.68   39.92
   2  -6  -3  751.39   39.27
   3   6  -3  54.444   3.809
   3   6  -3  53.693   3.681
  -3   6   3  58.865   3.809
   3   6  -3  54.835   3.768
  -3  -6  -3  56.954   3.521
   3   6  -3  57.765   3.891
   3   6  -3  63.619   5.803
  -3   6   3  60.110   3.764
   3   6  -3  56.359   5.587
   3   6  -3  55.544   3.774
  -3   6   3  60.591   5.876
  -3  -6  -3  68.901   5.698
  -3   6   3  53.875   3.672
  -3  -6  -3  53.745   3.599
   3  -6   3  71.721   5.925
   3   6  -3  58.770   3.794
  -3   6  -3  60.368   5.371
   3   6   3  58.851   3.797
  -3   6  -3  69.024   6.195
   3   6   3  63.020   3.921
  -3   6  -3  58.496   3.598
  -3   6  -3  68.412   3.916
   3   6   3  58.871   5.510
   3  -6  -3  73.244   6.113
   3   6   3  57.309   3.687
  -3   6  -3  61.582   3.725
  -3   6  -3  57.381   3.850
   3  -6  -3  64.617   5.432
   3  -6  -3  58.509   3.591
   3   6   3  61.496   5.400
  -3   6  -3  58.406   3.660
  -3   6  -3  62.138   3.731
   4   6  -3  1.8306  1.4431
  -4   6   3  2.9415  1.3989
  -4   6   3  1.8838  1.6965
  -4   6   3  3.9775  1.6115
   4  -6   3 -0.4261  2.1382
  -4  -6  -3  0.6881  2.3844
  -4   6   3  2.5376  1.6459
   4   6  -3  1.6591  1.3558
  -4  -6  -3  1.5116  1.1497
   4   6  -3  2.0728  1.5096
  -4   6   3  1.7334  1.2046
   4   6  -3  2.3145  1.6033
  -4   6   3  1.4456  2.8550
   4   6  -3  2.2825  1.4739
  -4  -6  -3  1.7390  1.2555
  -4  -6  -3  1.0633  1.3465
   4   6  -3 -0.4652  2.7118
  -4   6   3  2.0036  1.4783
   4   6  -3  1.4939  1.3084
  -4  -6   3  2.9355  1.3298
   4  -6  -3  0.7699  1.3422
   4  -6  -3  3.8871  2.5938
  -4   6  -3  2.4407  1.2733
  -4   6  -3  2.0294  1.3666
  -4   6  -3  2.3443  1.3736
  -4   6  -3  2.5961  1.3990
  -4  -6   3  2.0338  1.4962
  -4   6  -3  2.5647  2.3457
   4   6   3 -0.2053  2.6151
  -4   6  -3  3.1431  1.3508
   4   6   3  1.3443  1.4556
   4   6   3  2.7651  1.6032
   4  -6  -3  0.4170  1.1888
  -4   6  -3  2.6541  1.3802
  -4  -6   3 -0.1848  1.8267
   4  -6  -3  1.7010  2.0518
  -4   6  -3  0.8904  1.3158
   4   6   3  4.9077  1.6018
  -5   6   3  59.758   4.085
  -5  -6  -3  62.393   3.999
   5   6  -3  61.360   4.315
  -5   6   3  63.299   4.285
   5   6  -3  61.701   4.289
   5   6  -3  63.434   4.294
   5   6  -3  52.932   6.884
  -5  -6  -3  58.134   6.530
   5   6  -3  54.307   4.057
  -5   6   3  55.692   7.024
  -5   6   3  58.583   4.384
  -5   6   3  56.247   4.135
  -5  -6  -3  63.766   4.248
   5  -6   3  66.437   7.009
   5   6  -3  62.697   4.460
  -5   6   3  60.444   4.261
  -5  -6  -3  60.650   4.014
   5   6  -3  52.863   4.073
  -5   6  -3  64.010   4.179
   5  -6  -3  62.769   4.358
   5  -6  -3  55.921   3.958
   5  -6  -3  56.714   6.756
  -5   6  -3  63.420   4.399
   5   6   3  62.883   4.208
  -5   6  -3  52.596   4.095
   5   6   3  56.496   6.796
  -5   6  -3  60.914   4.362
  -5   6  -3  62.036   4.264
  -5  -6   3  55.039   4.057
  -5   6  -3  53.107   6.624
   5   6   3  59.899   4.361
  -5   6  -3  64.596   4.517
  -5  -6   3  50.781   6.347
   5   6   3  61.910   4.377
  -5  -6   3  50.129   3.778
   6   6  -3  11.650   2.279
  -6  -6  -3  14.430   2.233
   6   6  -3  9.7062  2.1606
  -6   6   3  14.493   2.073
  -6   6   3  10.235   2.272
   6  -6   3  10.712   4.208
   6  -6   3  10.077   1.912
   6   6  -3  14.157   4.378
  -6   6   3  10.609   2.416
  -6  -6  -3  10.950   1.816
   6   6  -3  14.386   2.496
  -6   6   3  7.3584  2.0232
  -6  -6   3  10.831   2.204
  -6   6  -3  8.5244  2.2128
   6   6   3  9.9561  4.8274
  -6   6  -3  10.652   2.022
  -6   6  -3  16.009   2.308
   6  -6  -3  8.0636  4.3519
   6  -6  -3  11.713   2.170
   6   6   3  13.048   2.503
   6  -6  -3  8.4625  1.9394
  -6   6  -3  11.647   2.384
  -6  -6   3  10.787   2.114
  -6   6  -3  14.352   2.153
  -6   6  -3  6.6457  4.6226
  -6   6  -3  11.024   2.224
   6   6   3  16.516   2.377
   7  -6   3  10.353   2.068
   7   6  -3  8.8272  2.1074
  -7   6   3  10.666   2.178
  -7   6   3  16.693   2.198
  -7  -6  -3  11.764   2.080
   7   6  -3  10.533   2.120
  -7  -6  -3  10.607   1.913
   7  -6  -3  7.5161  1.8962
  -7   6  -3  9.7437  2.1429
  -7  -6   3  11.974   1.863
  -7   6  -3  13.446   2.209
  -7  -6   3  7.1237  1.9763
  -7   6  -3  8.4499  2.2317
   7   6   3  11.553   2.310
  -7   6  -3  12.651   2.256
  -7   6  -3  9.8517  2.0890
   7  -6  -3  12.822   1.847
   7   6   3  10.617   2.078
  -8   6   3  10.230   1.902
   8  -6   3  12.260   1.710
   8   6  -3  9.9037  1.7912
  -8   6   3  8.5304  1.7393
   8   6  -3  10.670   1.763
  -8  -6  -3  8.0702  1.5881
  -8  -6  -3  8.8119  1.6861
   8  -6   3  8.6705  1.6109
   8   6   3  7.6140  1.7629
   8  -6  -3  11.928   1.709
  -8  -6   3  12.663   1.717
   8   6   3  9.0189  1.7157
  -8   6  -3  10.427   1.796
  -8   6  -3  8.5274  1.8665
   8  -6  -3  8.9413  1.5626
  -8  -6   3  6.2830  1.6715
   0  -7  -3  442.20   23.41
   0  -7   3  493.11   24.63
   0  -7  -3  463.57   24.75
   0  -7   3  410.40   22.90
   0   7   3  441.68   24.42
   0   7  -3  469.27   24.73
   1  -7   3  2.8564  1.5872
  -1   7   3  4.2467  2.1942
   1   7  -3  2.5908  1.8391
  -1  -7  -3  1.7459  1.6466
   1  -7   3  5.2546  1.7101
   1   7  -3 -0.7971  1.5177
   1  -7  -3  2.7867  1.4703
  -1  -7   3  1.7059  1.3091
   1  -7  -3  5.6842  1.9774
   1   7   3  1.6612  1.9779
  -1   7  -3  3.6499  1.9196
   2   7  -3  95.241   5.228
   2   7  -3  92.504   5.263
  -2   7   3  106.06    7.90
  -2   7   3  91.100   5.474
   2  -7   3  104.95    7.33
   2   7  -3  94.888   5.051
  -2   7   3  93.282   5.099
   2   7  -3  97.059   6.946
   2   7  -3  100.68    5.33
   2   7  -3  105.91    7.93
  -2   7   3  91.174   5.062
  -2  -7  -3  99.953   7.299
   2   7  -3  99.555   5.342
  -2  -7  -3  82.885   4.833
  -2   7   3  87.524   5.019
   2  -7  -3  96.148   7.193
  -2  -7   3  99.683   6.493
  -2   7  -3  96.563   5.116
  -2   7  -3  100.91    7.86
   2  -7  -3  97.870   7.148
  -2   7  -3  96.180   7.280
  -2   7  -3  83.291   4.962
   2   7   3  99.868   7.352
   2   7   3  96.295   5.091
  -2   7  -3  91.777   5.101
   2   7   3  82.631   6.338
  -2   7  -3  92.388   5.176
  -2   7  -3  87.189   4.867
  -3   7   3  84.682   4.965
   3   7  -3  99.013   7.517
  -3  -7  -3  80.249   4.839
  -3  -7  -3  90.344   7.197
  -3   7   3  94.343   5.206
   3   7  -3  91.436   4.958
   3   7  -3  74.887   4.889
  -3   7   3  91.647   5.127
  -3  -7  -3  83.302   4.745
   3   7  -3  87.525   5.086
   3   7  -3  91.460   5.121
  -3   7   3  101.77    8.11
  -3   7   3  92.555   5.114
   3   7  -3  90.914   7.669
   3  -7   3  96.716   7.550
   3   7  -3  84.413   4.941
   3   7  -3  84.575   5.137
  -3   7   3  89.823   4.860
  -3   7   3  91.815   5.034
   3   7  -3  82.632   5.016
   3  -7  -3  87.669   7.043
   3   7   3  85.155   4.990
  -3   7  -3  83.915   4.966
  -3   7  -3  89.442   4.991
   3   7   3  90.814   5.130
   3  -7  -3  87.100   4.936
   3   7   3  90.600   5.069
  -3   7  -3  96.799   4.904
   3   7   3  81.589   5.014
   3   7   3  94.320   7.053
  -3   7  -3  86.306   5.075
   3  -7  -3  105.23    7.85
   3   7   3  80.486   7.010
  -3   7  -3  88.722   7.237
  -3   7  -3  95.290   7.905
  -3  -7   3  79.310   4.532
  -3   7  -3  93.391   4.979
  -3   7  -3  84.416   5.083
  -4   7   3  181.59    9.53
  -4  -7  -3  183.75    9.04
  -4  -7  -3  204.02   13.22
   4   7  -3  189.64    9.43
  -4   7   3  182.59    9.25
   4   7  -3  197.84    9.57
  -4  -7  -3  187.94    9.19
   4  -7   3  193.60   13.25
   4   7  -3  196.61    9.53
  -4   7   3  168.66    9.10
  -4   7   3  186.62    9.23
   4   7  -3  193.37    9.23
   4   7  -3  182.24    9.26
  -4   7   3  199.45   13.61
  -4   7   3  193.34    9.32
  -4  -7  -3  210.58    9.23
   4   7  -3  191.96    9.35
  -4   7   3  191.01    9.50
  -4   7  -3  203.11    9.57
  -4   7  -3  209.69    9.35
  -4   7  -3  196.86    9.32
  -4   7  -3  196.16    9.55
  -4  -7   3  184.19   12.64
  -4   7  -3  191.64   13.71
   4   7   3  195.41   12.91
   4  -7  -3  192.68   12.77
   4   7   3  201.64    9.55
  -4   7  -3  185.96    9.44
   4  -7  -3  214.56   13.84
   4   7   3  194.91    9.40
   4  -7  -3  175.15    9.10
  -4   7  -3  179.64    9.07
  -4   7  -3  187.68    9.15
  -4  -7   3  181.61    8.87
   4   7   3  183.55    9.36
   4  -7  -3  195.68    9.32
   5   7  -3  106.69    6.02
  -5   7   3  123.13    6.34
  -5   7   3  112.56    6.33
   5  -7   3  111.51    6.21
   5   7  -3  110.89    6.46
   5   7  -3  105.21    9.36
   5  -7   3  112.75    9.77
  -5   7   3  108.56    6.24
  -5   7   3  115.50    6.25
   5   7  -3  101.51    6.11
  -5  -7  -3  111.57    6.06
  -5  -7  -3  102.46    6.03
  -5   7   3  103.67    9.91
   5   7  -3  112.34    6.41
   5   7  -3  112.74    6.52
  -5   7   3  102.42    6.21
   5   7  -3  110.36    6.28
  -5  -7  -3  108.44    6.09
  -5   7   3  110.51    6.08
   5   7   3  102.14    9.02
  -5   7  -3  112.39    6.17
  -5  -7   3  115.84    6.18
   5   7   3  103.19    6.20
  -5   7  -3  118.20    6.41
   5   7   3  119.09    6.69
  -5  -7   3  100.33    5.80
   5   7   3  103.36    6.18
  -5   7  -3  108.09    6.14
  -5   7  -3  111.32    6.38
  -5  -7   3  102.59    9.35
  -5   7  -3  86.646   9.420
  -5   7  -3  112.21    6.38
   5  -7  -3  97.506   9.791
  -5   7  -3  106.07    6.31
   5  -7  -3  111.92    6.33
   5  -7  -3  110.21    6.10
  -6   7   3  9.8298  2.1486
   6   7  -3  11.336   2.190
   6  -7   3  6.5383  1.9369
  -6  -7  -3  8.3237  2.0557
  -6   7   3  7.9401  2.0015
  -6   7   3  6.4662  1.9107
   6   7  -3  6.2457  2.1470
  -6  -7  -3  5.4609  1.7939
  -6   7   3  6.4921  1.8292
  -6   7  -3  7.0959  2.0142
   6   7   3  8.0972  1.9654
   6   7   3  4.6239  2.1128
   6  -7  -3  6.0885  1.7846
  -6   7  -3  9.2883  2.2725
  -6   7  -3  5.7542  1.9523
  -6   7  -3  8.7309  2.1894
  -6  -7   3  9.4048  2.1068
  -6   7  -3  9.1138  2.2329
   6  -7  -3  7.8380  1.7824
  -6   7  -3  8.9789  1.9633
   6   7   3  6.6645  2.1317
  -6  -7   3  10.971   1.894
  -7  -7  -3  164.10    8.41
   7  -7   3  178.57    8.70
  -7  -7  -3  172.49    8.45
   7   7  -3  175.84    8.73
  -7   7   3  166.37    8.61
   7   7  -3  167.28    8.77
  -7   7   3  183.44    8.89
  -7   7  -3  169.47    8.81
   7   7   3  179.13    8.85
   7   7   3  175.77    8.82
  -7   7  -3  167.97    8.69
   7  -7  -3  165.00    8.48
  -7   7  -3  177.69    8.54
   7  -7  -3  171.22    8.47
  -7  -7   3  176.46    8.54
  -7   7  -3  186.58    8.89
  -7  -7   3  167.45    8.58
   8   7  -3  1.8937  1.1930
   8   7  -3  3.1138  1.3762
  -8   7   3  4.0580  1.5161
  -8  -7  -3  2.7513  1.3728
   8  -7   3  2.6657  1.4004
   8  -7   3  5.7292  1.4230
  -8   7   3  3.7711  1.4623
  -8  -7  -3  4.0247  1.3971
   8   7   3  6.4323  1.5379
  -8  -7   3 -0.4756  1.3685
   8  -7  -3  7.2656  1.3919
   8   7   3  3.7264  1.3642
  -8   7  -3  2.5658  1.5892
  -8  -7   3  3.0701  1.4519
  -8   7  -3  6.2578  1.6740
   8  -7  -3  4.4672  1.1843
   0   8  -3  3.8277  1.5407
   0  -8   3  3.0400  1.6905
   0  -8  -3  4.6213  2.0552
   0   8   3  1.4147  1.7900
   0   8   3  0.7320  1.1270
   0   8   3  3.0700  1.1647
   0  -8  -3  1.6852  1.5227
   0   8  -3  2.1282  1.9620
   0   8  -3  1.6353  1.3599
   0   8   3 -0.4577  1.7261
   0   8   3  3.3560  1.5166
   0   8  -3  0.8906  1.2371
   0   8  -3 -0.0135  1.0669
   0   8  -3  1.8554  1.0492
   1   8  -3  157.43    7.65
   1   8  -3  153.09    7.81
  -1   8   3  147.26    7.50
   1  -8   3  173.07   10.65
   1  -8   3  156.98    9.68
   1   8  -3  157.80    7.69
  -1  -8  -3  144.38    7.47
  -1   8   3  167.65   11.07
   1   8  -3  154.51    7.76
   1   8  -3  155.82    7.79
  -1   8   3  159.74    7.67
   1   8  -3  180.52   11.32
  -1   8   3  152.45    7.77
  -1   8   3  155.00    7.82
  -1   8   3  164.98    8.01
   1   8  -3  166.78    7.95
  -1  -8  -3  170.03   10.78
  -1   8  -3  151.23    7.80
   1   8   3  168.10    7.99
   1   8   3  153.22    7.85
  -1   8  -3  153.66    7.77
   1  -8  -3  162.10    9.94
  -1   8  -3  153.35    7.85
   1  -8  -3  179.34   10.80
   1   8   3  148.56    7.58
  -1  -8   3  161.09    9.99
   1   8   3  176.86   11.15
  -1   8  -3  143.41    7.47
  -1   8  -3  144.82    7.71
  -1   8  -3  152.36   10.75
   2   8  -3  57.787   5.942
   2   8  -3  49.786   3.729
   2   8  -3  46.610   3.779
  -2   8   3  52.225   3.609
   2  -8   3  54.781   5.073
  -2   8   3  50.453   3.770
   2   8  -3  48.413   3.872
  -2   8   3  52.766   3.746
   2   8  -3  52.509   3.536
   2  -8   3  56.420   5.160
   2   8  -3  49.747   3.772
  -2  -8  -3  56.265   5.360
   2   8  -3  47.423   4.743
  -2   8   3  60.693   3.924
  -2   8   3  56.799   3.578
  -2   8   3  50.856   3.655
  -2   8   3  48.567   3.405
  -2  -8  -3  46.779   3.394
   2   8  -3  45.275   3.647
   2   8  -3  49.254   3.725
  -2   8   3  49.882   5.692
  -2   8  -3  52.972   3.634
  -2   8  -3  52.399   3.851
   2  -8  -3  51.420   3.191
  -2   8  -3  51.816   3.593
   2  -8  -3  53.196   5.313
   2   8   3  49.093   3.725
   2   8   3  55.950   4.056
  -2   8  -3  54.411   3.610
   2   8   3  49.850   3.545
   2   8   3  47.399   3.446
   2   8   3  48.406   3.486
   2   8   3  47.165   3.477
  -2   8  -3  53.540   3.596
  -2   8  -3  50.688   3.566
   2   8   3  49.607   5.288
  -2   8  -3  47.065   3.272
  -2  -8   3  46.544   4.650
   2  -8  -3  54.628   5.131
  -3  -8  -3  3.9687  1.3098
   3   8  -3  4.8966  1.6802
   3   8  -3  7.3070  1.8617
  -3   8   3  11.204   2.249
   3   8  -3  9.1533  3.1129
   3   8  -3  7.3321  2.0020
  -3   8   3  6.1198  1.8216
   3  -8   3  7.8283  2.7398
   3   8  -3  6.6543  1.5851
  -3   8   3  9.6454  1.9077
   3   8  -3  6.5433  1.8686
  -3   8   3  4.0846  1.6505
  -3   8   3  7.5739  1.6540
  -3   8   3  11.216   3.817
  -3  -8  -3  5.5144  1.4677
  -3   8   3  6.2692  1.9170
  -3  -8  -3  4.5276  2.5312
   3   8  -3  4.5557  1.6045
   3   8  -3  6.8297  2.8077
   3   8   3  3.0168  2.7128
  -3  -8   3  5.8553  1.4915
   3   8   3  4.9638  1.5749
   3   8   3  3.8007  1.5790
   3   8   3  4.8037  1.5972
  -3   8  -3  6.9756  1.6707
  -3   8  -3  4.1340  1.4909
  -3   8  -3  5.8489  1.6807
  -3   8  -3  7.6627  1.7721
  -3   8  -3  4.7703  1.7500
   3  -8  -3  1.5558  2.2728
   3  -8  -3  3.6311  2.4216
  -3   8  -3  5.9213  1.7196
  -3   8  -3  6.2913  1.8765
  -3   8  -3  4.1759  2.6373
   3  -8  -3  10.329   1.575
   3   8   3  3.9150  1.6132
  -4   8   3  181.78    9.24
  -4  -8  -3  171.21    8.96
   4  -8   3  200.84   13.57
  -4  -8  -3  183.55   13.17
   4   8  -3  191.85    9.22
   4   8  -3  196.47    9.46
  -4   8   3  193.94    9.40
  -4  -8  -3  202.06    9.23
  -4   8   3  191.57    9.65
   4   8  -3  183.82    9.44
  -4   8   3  192.53    9.32
   4   8  -3  201.77    9.67
   4   8  -3  194.20   13.24
   4   8  -3  175.38    9.34
  -4   8   3  182.06    9.42
   4   8  -3  181.96    9.40
  -4  -8  -3  190.14    9.23
  -4   8   3  192.80   13.86
  -4   8   3  194.70    9.38
   4  -8  -3  179.24   12.89
   4   8   3  187.15    9.56
  -4   8  -3  184.79    9.33
  -4   8  -3  202.91    9.66
   4  -8  -3  205.59   13.83
  -4   8  -3  196.75    9.39
  -4  -8   3  175.21   12.75
  -4  -8   3  184.08    8.93
   4   8   3  166.93    9.26
  -4   8  -3  188.06    9.53
  -4   8  -3  204.86    9.30
  -4   8  -3  186.17   13.92
  -4   8  -3  196.06    9.65
   4  -8  -3  186.16    9.20
   4   8   3  188.33    9.43
   5   8  -3  186.71    9.83
   5   8  -3  193.48    9.74
  -5   8   3  199.16    9.73
  -5  -8  -3  196.95    9.55
   5   8  -3  173.36   13.67
   5  -8   3  193.50   14.23
  -5   8   3  191.77    9.56
  -5   8   3  197.16    9.89
  -5  -8  -3  186.30    9.40
   5   8  -3  193.10    9.40
   5   8  -3  193.43    9.84
   5   8  -3  196.22    9.73
  -5   8   3  201.60    9.64
  -5   8   3  173.66   14.14
   5   8  -3  185.72    9.50
  -5  -8  -3  208.25    9.50
  -5   8   3  182.93    9.56
  -5   8   3  205.54    9.89
   5  -8   3  182.40    9.47
  -5   8  -3  186.66    9.70
   5   8   3  199.36    9.92
   5  -8  -3  204.16   14.48
  -5  -8   3  199.70    9.57
  -5   8  -3  198.16    9.53
   5  -8  -3  184.41    9.41
  -5  -8   3  184.58    9.08
  -5   8  -3  197.76    9.89
  -5   8  -3  195.19    9.59
  -5  -8   3  151.01   13.03
   5   8   3  195.16    9.76
   5   8   3  178.95    9.58
  -5   8  -3  212.32   10.18
  -5   8  -3  197.51    9.83
   5  -8  -3  204.76    9.67
   6  -8   3  88.211   5.437
  -6   8   3  94.512   5.602
   6   8  -3  84.525   5.491
  -6   8   3  101.88    5.85
   6   8  -3  90.316   5.645
  -6  -8  -3  94.505   5.484
  -6  -8  -3  98.810   5.565
   6   8  -3  101.62    5.95
  -6  -8   3  102.32    5.71
  -6   8  -3  99.351   5.751
  -6  -8   3  87.847   5.544
  -6   8  -3  96.713   5.876
  -6   8  -3  99.855   5.810
   6  -8  -3  89.128   5.436
  -6   8  -3  96.929   5.713
   6  -8  -3  102.44    5.54
   6   8   3  86.766   5.594
  -6   8  -3  97.136   5.874
   6   8   3  99.859   6.005
  -6   8  -3  93.719   5.959
   6   8   3  83.144   5.490
   7  -8   3  10.300   1.882
  -7  -8  -3  10.053   1.899
   7  -8   3  10.622   1.886
  -7   8   3  12.649   1.940
   7   8  -3  9.8323  2.2091
   7   8  -3  8.9717  1.8956
  -7  -8  -3  10.598   1.873
  -7   8   3  11.969   2.094
   7  -8  -3  10.327   1.743
   7   8   3  12.762   2.136
   7  -8  -3  13.949   1.909
  -7   8  -3  14.504   1.958
  -7   8  -3  9.5910  1.9625
  -7   8  -3  9.6599  2.0290
   7  -8  -3  8.2461  1.7593
  -7  -8   3  7.6249  1.7904
   7   8   3  8.7984  1.8431
  -7   8  -3  9.3847  2.0299
  -7  -8   3  7.5460  1.9297
  -8   8   3 -0.4504  1.3320
   8  -8   3  0.4353  1.1252
   8   8  -3  0.1156  1.2017
   8   8   3  1.0114  1.3233
   8  -8  -3 -0.6588  0.9595
  -8   8  -3 -0.6996  1.4133
  -8  -8   3  1.3234  1.2208
   0   9   3  44.760   3.266
   0   9   3  46.462   3.587
   0   9  -3  46.288   5.467
   0  -9  -3  47.446   5.055
   0   9  -3  39.893   3.237
   0   9   3  42.296   3.406
   0   9   3  49.030   3.819
   0  -9  -3  40.632   3.011
   0   9   3  37.947   3.330
   0   9  -3  45.179   3.442
   0   9   3  40.582   5.206
   0   9   3  49.363   3.707
   0   9   3  42.986   3.164
   0   9  -3  43.106   3.547
   0  -9   3  43.540   4.741
   0   9  -3  51.061   3.596
   0   9  -3  39.817   3.377
   0   9  -3  45.717   3.499
   0   9  -3  44.110   3.823
  -1   9   3  17.374   2.109
  -1  -9  -3  13.527   1.761
   1   9  -3  17.227   2.047
  -1   9   3  15.278   1.959
   1   9  -3  17.915   2.283
   1   9  -3  13.428   2.173
  -1  -9  -3  15.277   3.165
  -1  -9  -3  15.041   1.766
   1   9  -3  14.097   2.127
  -1   9   3  17.725   2.370
   1  -9   3  21.060   3.357
  -1   9   3  17.553   2.220
   1   9  -3  15.765   2.036
   1   9  -3  14.178   2.043
   1   9  -3  18.584   3.800
  -1   9   3  15.456   2.395
  -1   9   3  17.038   2.199
  -1   9   3  14.457   3.613
   1   9   3  11.748   2.039
  -1   9  -3  10.469   3.221
   1   9   3  16.908   2.001
  -1   9  -3  11.546   1.922
  -1   9  -3  14.185   2.140
  -1   9  -3  14.998   1.998
  -1   9  -3  18.183   2.230
   1  -9  -3  14.298   1.749
  -1   9  -3  15.612   2.159
   1   9   3  15.868   2.161
   1  -9  -3  14.244   2.772
   1   9   3  15.668   3.838
  -1   9  -3  14.476   2.055
   1   9   3  18.354   2.700
   1   9   3  16.487   2.128
   1   9   3  14.264   2.207
   1  -9  -3  15.470   3.152
  -1  -9   3  11.815   2.492
  -1   9  -3  14.433   2.018
  -2   9   3  139.51    7.36
   2   9  -3  140.36   10.88
   2   9  -3  147.98    7.57
  -2   9   3  148.08    7.67
   2  -9   3  148.51   10.45
  -2   9   3  135.47    7.39
   2   9  -3  146.11    7.46
  -2  -9  -3  126.42   10.00
   2   9  -3  147.51    7.50
  -2   9   3  137.89    7.16
   2   9  -3  148.78    7.33
   2  -9   3  143.37    9.91
  -2   9   3  145.91   10.94
   2   9  -3  147.76    7.31
   2   9  -3  141.41    7.46
  -2   9   3  138.27    7.40
   2   9  -3  134.78    7.20
  -2   9   3  145.16    7.29
  -2  -9  -3  142.52    7.10
   2   9   3  144.50   10.59
  -2   9  -3  147.22   10.63
  -2   9  -3  129.62    7.03
   2   9   3  142.11    7.42
  -2   9  -3  146.41    7.40
   2   9   3  151.52    7.55
   2  -9  -3  124.41    6.78
  -2   9  -3  138.13    7.52
   2  -9  -3  134.38    9.89
   2   9   3  147.13    7.47
   2   9   3  134.92    7.10
  -2   9  -3  148.22    7.21
   2  -9  -3  145.51   10.47
  -2   9  -3  146.89    7.50
   2   9   3  141.49    7.52
   2   9   3  132.48    7.22
   2   9   3  124.87    7.15
  -2   9  -3  140.99    7.57
   3  -9   3  151.83   11.06
  -3   9   3  162.50   12.04
   3   9  -3  143.44    7.78
  -3  -9  -3  141.70   10.93
   3   9  -3  139.99    7.78
  -3  -9  -3  142.02    7.36
  -3  -9  -3  136.05    7.41
   3   9  -3  146.09   11.38
   3   9  -3  139.85    7.83
  -3   9   3  142.35    7.66
  -3   9   3  165.91    8.21
  -3   9   3  148.73    7.77
  -3   9   3  144.37    7.57
   3   9  -3  152.80    7.87
  -3   9   3  142.83    7.57
   3   9  -3  155.26    7.79
   3  -9   3  155.35   11.42
  -3   9   3  158.51    7.77
   3   9  -3  148.14    7.58
   3  -9  -3  146.49   10.97
  -3   9  -3  150.02    7.78
   3  -9  -3  146.35    7.39
  -3   9  -3  145.87   10.94
  -3   9  -3  149.37    7.96
  -3  -9   3  142.49    7.21
  -3   9  -3  157.53    7.97
  -3   9  -3  139.70    7.33
   3   9   3  144.11    7.80
  -3   9  -3  148.90    7.77
  -3   9  -3  156.65    7.68
   3  -9  -3  147.39   10.92
   3   9   3  140.46    7.67
   3   9   3  142.12    7.85
  -3   9  -3  151.57    7.57
   3   9   3  148.47    7.85
  -4   9   3  66.224   4.564
  -4   9   3  68.054   4.671
   4   9  -3  68.241   4.794
  -4  -9  -3  60.647   6.616
  -4   9   3  58.203   7.253
  -4  -9  -3  61.169   4.192
   4  -9   3  53.754   6.797
   4   9  -3  64.576   4.564
  -4   9   3  63.415   4.389
  -4  -9  -3  63.498   4.265
  -4   9   3  58.940   4.530
  -4  -9  -3  63.842   4.265
   4  -9   3  58.994   7.264
   4   9  -3  67.347   4.865
   4   9  -3  68.155   4.664
   4   9  -3  65.480   4.515
   4   9  -3  69.936   4.871
  -4   9   3  67.134   4.521
  -4   9   3  66.733   4.345
   4  -9  -3  64.249   7.060
  -4   9  -3  63.130   4.682
  -4  -9   3  63.525   4.100
  -4   9  -3  66.963   4.513
   4  -9  -3  58.045   6.566
   4   9   3  60.798   4.662
  -4   9  -3  65.628   4.966
  -4   9  -3  61.016   4.444
   4   9   3  57.641   4.505
  -4  -9   3  60.130   7.014
  -4   9  -3  63.954   4.197
  -4   9  -3  65.423   4.471
   4   9   3  69.780   4.738
   4  -9  -3  61.428   4.189
  -5   9   3  5.7884  1.7902
  -5   9   3  5.6937  2.2577
   5  -9   3  8.0839  3.9679
  -5   9   3  4.7526  1.6504
  -5   9   3  5.0644  1.8364
   5   9  -3  4.1627  2.0208
   5  -9   3  7.0465  3.7213
   5   9  -3  4.6670  1.6461
  -5   9   3  7.5159  4.9678
   5   9  -3  7.3398  1.9208
  -5  -9  -3  5.1045  1.8279
  -5  -9  -3  7.0495  1.9209
  -5   9   3  6.5754  1.9220
   5   9  -3  7.6636  1.9951
   5   9  -3  4.7639  1.9346
  -5   9   3  5.9287  2.2461
   5   9  -3  7.3886  2.2170
   5  -9  -3  5.4726  1.9113
  -5   9  -3  5.0220  1.8441
   5  -9  -3  12.469   4.622
  -5  -9   3  6.4468  1.9502
   5   9   3  8.2389  2.1962
  -5   9  -3  5.6271  1.6509
  -5   9  -3  6.5285  1.9913
  -5  -9   3  7.6247  1.8887
  -5   9  -3  2.9730  1.9887
   5   9   3  7.9250  2.2294
  -5   9  -3  9.0659  2.1396
  -5   9  -3  5.2158  1.8616
   6  -9   3  37.956   3.343
   6   9  -3  40.507   3.624
  -6   9   3  50.488   3.643
  -6   9   3  42.791   3.714
  -6  -9  -3  41.665   3.445
   6   9  -3  36.629   3.407
   6   9  -3  48.084   3.848
  -6  -9  -3  42.986   3.369
   6   9   3  43.192   3.861
  -6   9  -3  41.867   3.802
  -6  -9   3  46.995   3.584
  -6   9  -3  39.814   3.539
  -6   9  -3  40.719   3.672
   6  -9  -3  41.182   3.298
   6  -9  -3  49.872   3.547
  -6   9  -3  41.797   3.836
  -6  -9   3  50.240   3.476
   6   9   3  41.439   3.621
  -6   9  -3  44.027   3.621
  -7  -9  -3  134.84    6.40
  -7   9   3  123.91    6.63
   7   9  -3  127.78    6.58
  -7   9   3  111.90    6.40
  -7  -9  -3  123.65    6.23
   7  -9   3  136.41    6.49
   7   9  -3  114.00    6.29
  -7   9  -3  128.14    6.65
  -7   9  -3  108.85    6.58
  -7  -9   3  121.35    6.37
  -7  -9   3  137.41    6.49
   7   9   3  133.08    6.63
  -7   9  -3  135.79    6.82
   7  -9  -3  121.21    6.07
  -7   9  -3  129.07    6.48
   7  -9  -3  131.12    6.34
   0  10   3  116.62    6.46
   0  10   3  114.86    6.35
   0  10  -3  110.45    6.61
   0 -10  -3  120.27    9.39
   0 -10  -3  110.60    5.82
   0  10   3  130.00   10.15
   0 -10   3  120.89    9.09
   0  10   3  131.71    6.87
   0  10   3  119.10    6.51
   0  10  -3  115.30    6.61
   0  10  -3  113.95    6.39
   0  10  -3  108.39    9.50
   0  10   3  122.02    6.47
   0  10   3  126.30    6.70
   0  10   3  117.62    6.57
   0  10  -3  124.81    6.98
   0  10  -3  113.69    6.55
   0  10  -3  109.40    6.17
   0  10  -3  123.23    6.55
  -1  10   3  158.04    7.84
  -1 -10  -3  137.25   10.40
   1  10  -3  141.72    7.62
   1  10  -3  141.74    7.65
  -1  10   3  139.05   11.12
  -1  10   3  142.15    7.29
  -1  10   3  136.80    7.29
  -1  10   3  134.31    7.31
  -1 -10  -3  142.41    7.13
   1 -10   3  147.10   10.64
   1  10  -3  128.34    7.44
   1  10  -3  141.40    7.38
   1  10  -3  147.62   11.30
   1  10  -3  141.72    7.57
  -1  10   3  141.86    7.57
  -1  10   3  145.56    7.50
   1  10  -3  138.60    7.42
   1  10  -3  151.58    7.73
  -1  10  -3  135.36    7.43
   1 -10  -3  131.36   10.32
   1  10   3  148.43   11.21
   1  10   3  136.73    7.28
  -1  10  -3  143.35   11.04
   1  10   3  135.96    7.31
   1 -10  -3  139.93    6.97
   1  10   3  130.60    7.42
  -1  10  -3  143.19    7.62
  -1  10  -3  148.47    7.58
   1  10   3  145.84    7.57
   1  10   3  135.21    7.38
  -1  10  -3  143.09    7.25
  -1  10  -3  133.82    7.29
  -1  10  -3  131.54    7.01
  -1 -10   3  139.07    9.85
  -1  10  -3  140.95    7.63
   1  10   3  144.79    7.38
   2  10  -3  3.2240  1.8076
   2  10  -3  1.5633  2.7867
  -2  10   3  0.3748  1.5928
   2  10  -3  0.4419  1.9682
  -2  10   3 -0.8476  1.7200
  -2  10   3 -0.6130  1.6476
  -2  10   3 -0.5283  1.5729
  -2 -10  -3  1.9963  1.2745
   2 -10   3 -0.7606  2.0909
   2  10  -3  1.0695  1.6629
  -2 -10  -3 -0.1900  2.0554
   2  10  -3 -0.3584  1.3905
  -2  10   3  2.7641  1.4497
  -2  10   3 -0.1256  1.4268
   2  10  -3  3.1425  1.8960
   2  10  -3  0.2030  1.3060
  -2  10   3 -0.9323  2.5363
   2  10  -3 -0.6364  1.4801
   2 -10  -3  2.3068  1.3391
  -2  10  -3  0.6214  1.4789
   2  10   3  -1.040   1.525
  -2  10  -3 -0.9713  1.8999
   2 -10  -3  0.5523  2.0729
  -2  10  -3  0.4352  2.6382
  -2  10  -3  0.1509  1.4843
   2 -10  -3  2.0987  1.4678
   2 -10  -3  1.2020  2.1802
   2  10   3  -1.468   1.349
   2  10   3 -0.6928  1.5901
  -2  10  -3  1.0682  1.6400
   2  10   3 -0.5142  1.5048
   2  10   3  -1.200   2.890
  -2  10  -3  0.7877  1.3945
   2  10   3 -0.1187  1.5511
  -2  10  -3  1.1732  1.3595
   2  10   3  0.6792  1.8405
  -3  10   3  67.448   7.856
  -3  10   3  81.028   5.042
   3  10  -3  83.019   5.326
   3  10  -3  75.529   5.000
   3  10  -3  80.950   5.275
   3  10  -3  77.534   5.039
   3  10  -3  74.507   5.068
  -3 -10  -3  78.650   4.584
  -3  10   3  72.875   5.016
   3 -10   3  75.212   7.590
  -3  10   3  63.827   4.607
  -3  10   3  78.226   5.246
   3  10  -3  70.180   7.864
  -3 -10  -3  58.526   6.776
   3  10  -3  76.567   5.169
   3 -10   3  75.648   7.227
  -3 -10  -3  78.121   4.870
  -3  10   3  72.636   4.843
  -3  10   3  70.483   5.072
  -3  10  -3  75.178   4.894
  -3  10  -3  79.226   5.050
   3  10   3  74.812   4.969
   3  10   3  78.449   5.107
  -3  10  -3  75.528   5.108
  -3  10  -3  66.019   7.514
  -3  10  -3  74.580   4.969
   3  10   3  75.285   4.956
  -3  10  -3  77.895   5.172
   3  10   3  74.776   4.955
   3 -10  -3  76.542   7.549
  -3  10  -3  71.332   4.685
   3 -10  -3  74.919   4.530
  -3 -10   3  76.481   4.432
   3 -10  -3  76.090   7.631
  -3  10  -3  71.194   4.980
  -4 -10  -3  390.20   16.41
  -4  10   3  366.39   17.04
  -4  10   3  355.48   16.43
  -4  10   3  358.74   16.46
  -4 -10  -3  353.16   16.38
   4 -10   3  341.47   22.15
   4  10  -3  373.38   16.81
   4 -10   3  348.85   22.69
  -4 -10  -3  342.70   16.21
   4  10  -3  381.27   16.77
   4  10  -3  372.50   16.83
   4  10  -3  364.84   16.36
   4  10  -3  379.61   16.72
  -4  10   3  326.81   22.55
  -4  10   3  363.35   16.71
  -4  10   3  365.73   16.67
  -4 -10   3  312.96   21.78
  -4  10  -3  381.21   17.07
  -4  10  -3  360.06   16.34
   4 -10  -3  332.36   22.16
   4  10   3  365.06   16.61
  -4  10  -3  375.37   16.72
  -4  10  -3  376.35   16.98
   4  10   3  353.70   16.64
  -4 -10   3  358.95   16.04
   4  10   3  361.54   16.64
   4 -10  -3  362.60   16.24
  -4  10  -3  379.23   16.85
   4 -10  -3  348.47   22.41
  -4  10  -3  363.56   16.26
  -5  10   3  19.387   2.603
  -5 -10  -3  20.481   2.380
   5  10  -3  20.437   2.690
  -5  10   3  20.973   2.729
   5  10  -3  18.445   2.637
   5  10  -3  19.650   2.663
  -5 -10  -3  22.804   2.572
   5  10  -3  16.497   2.717
   5  10  -3  19.322   2.402
  -5  10   3  17.008   2.373
  -5  10   3  22.500   2.565
  -5  10   3  21.058   2.778
   5  10   3  19.707   2.711
  -5  10  -3  20.537   2.703
  -5  10  -3  19.567   2.814
  -5 -10   3  15.442   2.257
  -5  10  -3  16.389   2.415
  -5  10  -3  19.946   2.831
  -5  10  -3  17.920   2.514
  -5 -10   3  21.399   2.569
   5 -10  -3  19.863   2.351
   5 -10  -3  19.471   2.438
   5  10   3  17.338   2.663
   6  10  -3  13.416   2.169
  -6  10   3  10.517   2.182
   6  10  -3  9.9323  2.1609
  -6  10   3  2.1147  1.4898
  -6  10   3  11.349   2.064
  -6 -10  -3  10.104   1.884
  -6 -10  -3  11.238   1.795
   6 -10   3  7.8261  1.8338
  -6  10  -3  11.203   2.251
   6  10   3  9.3909  2.1013
   6  10   3  3.8693  1.9378
  -6 -10   3  11.150   1.941
  -6  10  -3  9.2804  2.1787
   6 -10  -3  6.9051  1.6940
  -6  10  -3  9.8694  2.1423
  -6  10  -3  13.899   2.320
  -6 -10   3  9.9572  2.0072
   6 -10  -3  9.0575  1.7685
  -7  10   3  20.370   2.288
   7 -10   3  26.071   2.333
  -7 -10  -3  21.511   2.101
  -7 -10  -3  27.331   2.366
  -7  10   3  22.574   2.225
   7  10  -3  28.976   2.506
  -7  10  -3  24.999   2.508
  -7  10  -3  22.823   2.251
  -7  10  -3  22.115   2.475
   7 -10  -3  25.849   2.138
  -7 -10   3  25.893   2.248
  -7  10  -3  21.527   2.325
  -7 -10   3  21.988   2.156
   7 -10  -3  27.656   2.202
   7  10   3  23.488   2.370
   0  11  -3  38.846   3.435
   0  11  -3  33.725   2.983
   0  11   3  34.361   3.327
   0  11   3  32.823   3.206
   0 -11  -3  34.199   2.869
   0  11   3  30.312   5.591
   0  11   3  35.240   3.215
   0  11   3  32.236   3.099
   0 -11  -3  32.830   4.941
   0  11  -3  38.166   3.616
   0  11  -3  28.038   3.419
   0  11   3  33.094   3.573
   0  11  -3  40.716   3.483
   0  11   3  34.592   3.232
   0  11  -3  37.546   6.020
   0  11  -3  34.879   3.240
   0 -11   3  31.379   4.753
   0  11  -3  33.942   3.441
  -1  11   3  63.034   4.689
   1 -11   3  64.591   6.798
   1  11  -3  63.820   4.686
  -1  11   3  71.038   4.836
   1  11  -3  63.161   4.760
  -1 -11  -3  70.405   7.278
  -1  11   3  61.661   4.595
   1  11  -3  66.635   5.002
  -1 -11  -3  71.397   4.497
  -1  11   3  69.262   4.724
  -1  11   3  62.108   7.508
  -1  11   3  67.286   4.610
   1  11  -3  71.879   4.688
  -1  11   3  72.010   5.280
   1  11  -3  74.827   4.996
   1  11  -3  82.121   5.095
   1  11  -3  66.772   7.664
   1  11  -3  70.509   4.751
  -1  11  -3  65.465   4.733
  -1  11  -3  74.864   4.881
  -1  11  -3  65.795   4.596
   1  11   3  60.938   4.597
  -1  11  -3  71.389   7.795
   1  11   3  76.110   4.942
   1 -11  -3  66.052   6.931
   1  11   3  67.020   4.945
   1  11   3  67.444   4.913
   1  11   3  74.100   4.965
  -1  11  -3  74.706   4.967
   1  11   3  69.093   7.339
  -1  11  -3  58.009   4.622
  -1  11  -3  68.506   4.785
  -1 -11   3  63.660   6.757
   1 -11  -3  73.219   4.345
   1  11   3  75.704   4.589
   2 -11   3  5.9075  2.9889
  -2  11   3  7.0663  2.0719
  -2 -11  -3  4.4689  3.0461
  -2  11   3  6.0683  1.9908
   2  11  -3  5.1307  1.8593
  -2  11   3  15.360   4.407
  -2  11   3  8.6576  2.5924
  -2  11   3  5.1205  1.7378
   2  11  -3  6.1610  2.0627
  -2  11   3  4.7234  1.9942
  -2  11   3  3.2494  1.4944
   2  11  -3  5.5113  1.8430
   2  11  -3  5.5236  2.0290
   2  11  -3  5.8618  3.7378
  -2 -11  -3  5.6648  1.5284
   2  11  -3  4.5909  1.6744
   2  11  -3  5.9340  2.4088
   2  11  -3  9.0267  1.9974
   2 -11  -3  8.2801  1.6726
   2  11   3  5.5642  1.9254
   2  11   3  2.5515  2.1174
  -2  11  -3  7.6549  3.6481
  -2  11  -3  8.9110  1.9727
  -2  11  -3  4.9885  2.0205
  -2  11  -3  5.3652  1.7395
  -2  11  -3  7.0702  2.4444
  -2  11  -3  4.3981  1.8728
   2  11   3  1.6171  3.6646
   2  11   3  7.1124  2.0608
   2  11   3  4.2018  1.7667
   2 -11  -3  10.252   3.495
  -2  11  -3  8.9786  2.1053
   2  11   3  3.9113  1.8795
  -3 -11  -3  168.14   13.25
   3  11  -3  194.53   10.15
  -3  11   3  215.15   10.36
   3  11  -3  207.52   10.06
   3 -11   3  199.23   14.28
   3  11  -3  203.14    9.82
   3  11  -3  166.58   14.01
   3  11  -3  193.39    9.71
   3  11  -3  205.21   10.03
  -3  11   3  201.24    9.86
  -3  11   3  212.20    9.88
  -3 -11  -3  192.54    9.57
  -3  11   3  188.78    9.80
   3  11  -3  195.94   10.02
  -3 -11  -3  201.68    9.45
  -3  11   3  191.49    9.85
  -3  11   3  179.42   14.59
   3  11   3  176.98    9.44
   3  11   3  192.54    9.94
  -3  11  -3  193.18    9.60
   3 -11  -3  171.42   13.55
   3  11   3  198.48   10.00
  -3  11  -3  168.86   14.12
  -3  11  -3  192.74   10.04
   3  11   3  192.12    9.89
   3  11   3  185.94    9.63
  -3  11  -3  193.08    9.91
  -3  11  -3  205.50   10.27
  -3  11  -3  194.42    9.66
  -3 -11   3  203.11    9.42
  -3  11  -3  197.28   10.04
   3 -11  -3  195.58    9.38
   3 -11  -3  191.82    9.21
   4  11  -3  173.88    8.86
  -4 -11  -3  162.71    8.50
  -4  11   3  174.12    8.98
  -4  11   3  174.77    8.99
   4  11  -3  180.89    9.22
  -4  11   3  178.08    9.27
  -4  11   3  176.12    8.94
  -4 -11  -3  168.72    8.58
  -4 -11  -3  168.67    8.60
   4  11  -3  173.19    9.08
   4  11  -3  175.10    9.04
  -4  11   3  182.76    9.09
   4  11  -3  173.14    9.10
  -4  11  -3  184.82    9.30
   4  11   3  170.32    9.10
  -4 -11   3  171.34    8.48
   4 -11  -3  174.68    8.56
  -4  11  -3  164.29    8.74
  -4  11  -3  171.95    9.08
  -4  11  -3  178.60    9.27
   4 -11  -3  187.29    8.67
   4  11   3  170.15    8.97
  -4  11  -3  172.86    9.17
   4  11   3  166.77    9.01
  -5  11   3  47.060   4.032
   5 -11   3  50.196   3.785
  -5  11   3  43.578   3.977
  -5 -11  -3  51.739   3.622
   5  11  -3  50.723   3.960
   5  11  -3  51.317   3.827
  -5  11   3  51.843   4.151
   5  11  -3  48.486   3.912
  -5 -11  -3  56.041   3.836
  -5  11   3  53.441   3.856
  -5  11   3  47.806   3.742
   5  11  -3  46.108   3.934
   5  11  -3  45.634   3.662
   5  11   3  52.944   4.037
   5 -11  -3  55.352   3.676
  -5  11  -3  51.536   4.348
   5  11   3  50.505   3.943
   5 -11  -3  54.460   3.779
  -5  11  -3  44.171   4.074
  -5  11  -3  51.956   4.025
  -5  11  -3  48.500   4.259
  -5  11  -3  54.085   4.113
  -5 -11   3  48.777   3.801
  -5 -11   3  50.555   3.576
  -6 -11  -3  28.709   2.527
  -6 -11  -3  29.101   2.530
  -6  11   3  24.613   2.661
  -6  11   3  28.711   2.674
   6 -11   3  26.545   2.431
   6  11  -3  29.489   2.688
   6  11  -3  22.681   2.529
  -6  11  -3  31.686   2.769
  -6 -11   3  24.563   2.484
  -6  11  -3  32.441   3.070
  -6 -11   3  25.914   2.461
  -6  11  -3  29.700   2.761
  -6  11  -3  29.090   2.882
   6 -11  -3  28.269   2.470
   6  11   3  26.911   2.782
  -6  11  -3  26.379   2.754
   6 -11  -3  27.771   2.417
   6  11   3  24.234   2.567
   7  11  -3  30.699   2.445
   7  11   3  34.501   2.485
   0  12   3  12.435   2.468
   0  12  -3  13.787   2.396
   0  12  -3  14.577   2.466
   0  12  -3  14.745   2.305
   0  12   3  12.154   2.409
   0  12  -3  11.853   4.356
   0  12  -3  12.638   2.620
   0  12   3  14.789   4.885
   0  12   3  10.803   2.278
   0 -12  -3  13.219   1.912
   0 -12  -3  18.798   2.148
   0  12  -3  8.8029  2.3892
   0  12   3  10.195   2.377
   0 -12  -3  8.7741  3.5752
   0  12   3  14.355   2.513
   0 -12   3  6.0332  3.5663
   0  12   3  11.236   2.147
   0  12  -3  13.589   2.505
   1  12  -3  14.906   2.947
  -1  12   3  11.708   4.455
  -1  12   3  15.149   2.537
  -1  12   3  14.589   2.348
  -1 -12  -3  17.264   2.208
  -1 -12  -3  18.627   4.225
   1  12  -3  16.476   2.639
   1  12  -3  14.715   4.535
   1  12  -3  19.961   2.728
   1  12  -3  15.306   2.741
  -1  12   3  19.176   2.649
  -1  12   3  16.291   2.801
  -1  12   3  17.492   3.038
   1 -12   3  13.713   3.981
   1  12  -3  16.040   2.573
   1  12  -3  18.328   2.617
  -1  12   3  17.733   2.670
  -1  12  -3  15.533   2.416
   1  12   3  18.859   2.669
  -1 -12   3  17.855   2.253
  -1  12  -3  17.111   2.813
   1  12   3  18.695   2.679
   1  12   3  12.635   2.277
   1  12   3  21.208   2.679
  -1  12  -3  10.804   4.365
   1  12   3  16.697   4.661
  -1  12  -3  16.355   2.605
  -1  12  -3  15.096   2.668
   1 -12  -3  14.782   2.140
   1 -12  -3  13.972   4.075
  -1  12  -3  17.072   2.716
   1  12   3  19.692   2.764
  -1  12  -3  15.763   2.662
   1  12   3  19.260   2.641
  -2  12   3  84.001   5.385
   2  12  -3  83.026   5.773
  -2  12   3  89.734   5.577
  -2  12   3  77.495   8.995
  -2  12   3  76.806   5.251
   2  12  -3  87.541   5.422
  -2  12   3  90.123   5.550
   2  12  -3  85.054   5.416
   2  12  -3  68.481   8.532
  -2 -12  -3  73.300   7.908
   2  12  -3  91.193   5.638
  -2  12   3  91.740   5.806
   2  12  -3  91.254   5.714
  -2 -12  -3  85.583   5.045
   2 -12   3  83.951   8.346
   2  12  -3  85.661   5.542
  -2  12   3  88.960   5.424
  -2 -12  -3  88.478   5.243
  -2  12  -3  93.745   5.885
  -2  12  -3  86.845   5.644
   2 -12  -3  88.931   4.976
  -2  12  -3  92.395   5.740
   2  12   3  86.975   5.374
   2  12   3  90.463   5.759
   2  12   3  89.077   5.582
  -2  12  -3  90.727   5.847
   2 -12  -3  85.329   8.362
  -2  12  -3  81.289   5.218
  -2  12  -3  79.890   8.827
   2  12   3  79.286   5.458
   2  12   3  83.169   5.571
  -2  12  -3  79.217   5.463
   2  12   3  70.845   8.338
   3  12  -3  8.8947  2.0865
   3  12  -3  7.6379  2.1598
  -3  12   3  12.110   2.588
  -3 -12  -3  8.7683  1.8730
  -3  12   3  9.3368  2.3231
   3  12  -3  7.2152  2.3714
  -3  12   3  12.908   2.386
   3  12  -3  9.5626  2.2334
   3  12  -3  2.7699  2.0314
  -3  12   3  11.186   2.041
  -3  12   3  13.056   2.127
   3  12  -3  9.7482  2.2297
  -3 -12  -3  10.020   2.021
  -3 -12   3  10.454   2.005
  -3  12  -3  9.7672  2.3587
   3  12   3  6.0121  2.0877
   3 -12  -3  11.313   2.117
  -3  12  -3  10.931   2.603
  -3  12  -3  12.972   2.540
   3  12   3  10.860   2.499
   3  12   3  1.1894  1.7309
  -3  12  -3  9.0716  2.2451
   3  12   3  6.9982  2.2698
   3  12   3  10.557   2.213
  -3  12  -3  10.659   2.547
  -3  12  -3  11.595   2.445
   4  12  -3  48.971   3.829
   4  12  -3  53.594   4.091
   4  12  -3  54.200   4.231
  -4 -12  -3  46.861   3.737
  -4  12   3  47.610   3.904
   4  12  -3  52.186   3.961
   4 -12   3  46.265   3.533
  -4  12   3  46.002   4.014
  -4 -12  -3  45.293   3.570
  -4 -12  -3  52.159   3.845
  -4  12   3  49.255   4.003
  -4  12   3  51.322   4.074
   4  12  -3  47.751   4.051
  -4  12   3  50.024   3.980
   4 -12  -3  58.130   3.866
   4  12   3  50.140   3.855
   4  12   3  53.779   4.215
  -4  12  -3  46.658   4.005
  -4  12  -3  51.339   4.083
  -4  12  -3  51.135   4.029
  -4 -12   3  46.156   3.499
  -4  12  -3  46.606   3.975
   4 -12  -3  48.809   3.623
  -4  12  -3  51.451   4.219
   4  12   3  51.161   3.919
   5 -12   3  2.4248  1.5100
   5  12  -3  3.5142  1.7307
   5  12  -3  6.6218  1.8253
   5  12  -3  5.5234  1.8511
  -5  12   3  2.9513  1.9075
  -5  12   3  5.5565  1.8318
  -5 -12  -3  2.3092  1.5600
   5  12  -3  4.6688  1.9185
  -5  12   3  3.5724  1.9239
   5  12  -3  3.3583  1.7062
  -5  12   3  3.7037  1.6214
  -5 -12  -3  5.8375  1.6719
   5  12   3  3.7838  1.8358
   5 -12  -3  1.6322  1.5389
  -5  12  -3  6.3508  2.1498
  -5  12  -3  1.4688  1.5053
  -5  12  -3  4.4068  1.9975
   5  12   3  4.4553  1.7930
  -5  12  -3  0.1924  1.9616
  -5 -12   3 -0.5013  1.6418
  -5  12  -3  3.1850  1.9164
  -5 -12   3  4.8040  1.6836
   5 -12  -3  5.9121  1.6372
  -6 -12  -3  39.180   2.809
  -6  12   3  48.442   3.378
  -6 -12  -3  46.857   3.067
  -6  12   3  48.151   3.323
   6 -12   3  43.302   2.847
   6  12  -3  39.485   3.114
   6  12  -3  47.932   3.114
  -6 -12   3  48.506   3.192
   6 -12  -3  47.787   2.897
  -6  12  -3  45.687   3.184
  -6  12  -3  43.769   3.396
   6  12   3  40.959   3.083
  -6  12  -3  47.118   3.362
   6  12   3  40.084   3.089
   6 -12  -3  48.560   3.092
  -6  12  -3  48.595   3.366
  -6  12  -3  46.749   3.463
  -6 -12   3  38.882   3.022
   0  13   3  29.595   2.992
   0 -13  -3  33.069   5.315
   0  13  -3  24.478   3.404
   0  13   3  17.802   5.704
   0 -13  -3  28.050   2.642
   0  13  -3  25.495   3.283
   0  13   3  27.658   3.433
   0  13  -3  30.977   3.194
   0  13   3  27.260   2.981
   0  13  -3  20.297   5.292
   0  13  -3  26.944   3.165
   0 -13  -3  24.771   2.447
   0  13   3  24.895   3.140
   0  13  -3  24.380   2.846
   0  13   3  30.161   3.148
   1  13  -3  1.0939  2.0552
  -1  13   3  2.8296  1.9046
  -1  13   3  2.9174  2.0537
   1  13  -3  5.3235  2.1306
   1  13  -3  6.4663  2.4307
   1  13  -3  1.4822  1.8689
   1  13  -3  5.7658  1.8574
  -1 -13  -3  3.9204  1.7013
   1  13  -3  5.3131  1.7870
  -1  13   3  3.2803  1.9636
  -1  13   3  5.2833  1.9681
  -1  13   3  5.0697  2.0175
  -1  13  -3  5.8489  2.2459
   1 -13  -3  4.3182  1.6800
  -1  13  -3  2.1738  1.7613
  -1  13  -3  3.2231  1.8327
   1  13   3  2.7886  1.9408
  -1  13  -3  4.5516  2.4148
   1  13   3  6.2608  2.2127
   1  13   3  1.0028  2.1461
   1  13   3  3.2829  1.6882
   1  13   3 -0.1252  2.3037
  -1  13  -3  1.4467  2.2213
  -1  13  -3  7.7644  2.0561
   1  13   3  3.3565  2.1144
   2  13  -3  36.229   3.577
  -2  13   3  36.242   3.414
  -2  13   3  41.187   3.612
   2  13  -3  36.057   3.464
  -2  13   3  39.473   3.580
  -2 -13  -3  38.888   3.467
  -2 -13  -3  38.824   3.326
  -2  13   3  40.112   3.930
   2  13  -3  35.184   3.383
   2  13  -3  43.006   3.593
  -2  13   3  39.810   3.541
  -2  13   3  38.539   3.627
   2  13  -3  37.947   3.827
  -2  13  -3  47.300   4.075
   2  13   3  39.017   3.466
   2  13   3  35.265   3.307
   2  13   3  42.223   3.793
  -2  13  -3  36.180   3.489
   2  13   3  42.042   3.622
  -2  13  -3  41.734   3.654
   2  13   3  37.517   3.523
  -2  13  -3  46.860   3.895
  -2  13  -3  39.831   3.965
   2 -13  -3  38.448   3.325
   3  13  -3  109.42    6.31
   3  13  -3  106.34    6.25
   3  13  -3  98.638   6.123
  -3 -13  -3  108.81    5.75
  -3  13   3  95.507   6.058
   3  13  -3  97.299   5.919
  -3 -13  -3  96.498   5.498
   3  13  -3  102.87    6.13
  -3  13   3  103.24    6.06
  -3  13   3  99.843   6.018
  -3  13   3  92.387   5.971
  -3  13   3  96.066   6.121
   3  13   3  104.93    6.14
  -3  13  -3  97.672   6.027
   3 -13  -3  100.59    5.70
  -3  13  -3  99.324   5.925
  -3  13  -3  98.847   6.190
   3  13   3  98.998   6.059
  -3  13  -3  107.38    6.30
  -3  13  -3  97.658   6.242
  -3  13  -3  104.03    6.29
  -3 -13   3  95.646   5.485
  -4  13   3  29.229   2.836
  -4 -13  -3  31.031   2.660
  -4  13   3  28.213   3.134
   4  13  -3  26.174   2.836
  -4  13   3  23.493   2.815
   4  13  -3  27.923   2.908
  -4 -13  -3  39.500   2.939
  -4  13   3  21.547   2.930
  -4  13   3  32.263   3.029
   4  13  -3  27.879   2.881
   4  13  -3  30.283   2.980
  -4 -13   3  30.571   2.746
  -4  13  -3  27.950   3.059
  -4  13  -3  25.607   3.044
   4  13   3  28.498   3.037
  -4  13  -3  28.287   3.038
  -4  13  -3  27.925   2.914
  -4 -13   3  27.237   2.627
   4 -13  -3  29.897   2.725
  -4  13  -3  25.315   2.933
   4  13   3  30.827   2.933
  -5 -13  -3  3.0321  1.4930
   5  13  -3 -0.6375  1.5262
  -5 -13  -3  2.8381  1.3255
   5  13  -3  2.3160  1.6964
  -5  13   3  -1.349   1.732
  -5  13   3 -0.2550  1.6667
  -5  13   3  1.9289  1.7736
   5  13  -3 -0.1952  1.4797
   5 -13  -3  3.2683  1.4301
  -5  13  -3 -0.9246  1.6663
  -5  13  -3  1.5557  1.9546
  -5 -13   3  1.2888  1.4187
   5  13   3  2.7701  1.4984
   5 -13  -3  0.9577  1.2345
  -5  13  -3  3.3422  1.6743
  -5  13  -3  1.1670  1.7186
   5  13   3 -0.7866  1.3833
   0  14   3  11.366   2.596
   0  14  -3  9.0093  2.5168
   0  14   3  8.6623  2.4823
   0  14   3  9.2693  2.1075
   0  14  -3  7.9869  2.4994
   0  14   3  9.1778  2.1456
   0  14  -3  9.4984  2.1274
   0  14  -3  11.470   2.124
   0 -14  -3  8.3037  1.9921
   0 -14   3  9.1963  1.9741
   0  14  -3  8.8420  2.4075
   0  14   3  10.557   2.218
  -1  14   3  197.74   10.46
   1  14  -3  204.08   10.29
  -1  14   3  201.72   10.52
  -1  14   3  224.35   10.83
   1  14  -3  225.72   10.93
  -1 -14  -3  214.88   10.31
   1  14  -3  225.33   10.73
  -1  14   3  200.82   10.57
   1  14  -3  236.03   10.72
  -1  14   3  210.24   10.46
   1  14  -3  213.09   10.75
   1  14  -3  224.78   10.86
  -1  14  -3  205.71   10.57
   1  14   3  213.36   10.75
  -1  14  -3  209.99   10.69
   1  14   3  210.87   10.53
   1 -14  -3  201.95    9.82
   1 -14  -3  235.79   10.51
  -1  14  -3  212.27   10.76
  -1  14  -3  205.52   10.66
   1  14   3  206.15   10.41
   1  14   3  200.65   10.34
  -1  14  -3  215.15   10.74
   1  14   3  222.92   10.48
  -1  14  -3  210.38   10.41
   2  14  -3  142.05    7.87
  -2 -14  -3  154.63    7.61
  -2  14   3  139.52    7.85
   2  14  -3  164.64    8.31
   2  14  -3  148.14    8.00
  -2  14   3  146.31    7.92
   2  14  -3  147.64    8.02
  -2 -14  -3  154.64    7.61
  -2  14   3  153.93    7.99
   2  14  -3  155.41    7.94
  -2  14   3  151.20    7.96
  -2  14   3  145.48    7.93
  -2  14  -3  151.09    8.15
   2  14   3  140.99    7.80
   2  14   3  139.04    7.79
  -2  14  -3  154.42    8.24
  -2  14  -3  156.45    7.93
  -2  14  -3  138.15    8.04
   2  14   3  153.07    8.17
   2 -14  -3  158.45    7.77
   2 -14  -3  142.96    7.35
  -2 -14   3  152.91    7.51
  -2  14  -3  155.02    8.20
   2  14   3  144.04    7.72
   3  14  -3  87.174   5.276
   3 -14   3  86.674   4.834
   3  14  -3  86.328   5.287
   3  14  -3  87.560   5.487
   3  14  -3  83.744   5.308
  -3  14   3  84.862   5.268
  -3  14   3  87.529   5.324
  -3  14   3  88.825   5.313
  -3 -14  -3  87.284   4.867
  -3 -14  -3  80.948   4.846
  -3 -14  -3  86.596   4.878
  -3  14   3  75.471   5.212
  -3  14  -3  79.680   5.393
  -3 -14   3  86.026   4.898
  -3  14  -3  90.086   5.578
  -3  14  -3  89.597   5.514
   3 -14  -3  89.136   4.895
  -3  14  -3  88.228   5.536
   3  14   3  89.712   5.392
  -3  14  -3  92.718   5.310
   3  14   3  88.221   5.331
  -4 -14  -3  64.947   3.884
   4 -14   3  64.536   3.912
  -4  14   3  64.435   4.187
  -4 -14  -3  68.113   3.971
   4  14  -3  61.575   4.043
   4  14  -3  68.541   4.378
  -4  14   3  63.993   4.210
   4  14  -3  72.465   4.252
   4  14  -3  62.333   4.185
  -4  14   3  61.156   4.320
  -4  14   3  58.865   4.308
  -4 -14   3  57.050   3.756
   4  14   3  64.690   4.122
  -4  14  -3  69.391   4.468
  -4 -14   3  72.631   4.061
  -4  14  -3  66.138   4.418
   4 -14  -3  61.881   3.826
   4  14   3  69.324   4.254
  -4  14  -3  67.033   4.409
  -4  14  -3  62.069   4.390
  -5  14   3  1.2425  1.4349
  -5 -14  -3  2.2938  1.3034
   5  14  -3 -0.0166  1.2531
   5 -14   3  3.2177  1.2790
   5  14   3  2.6225  1.3860
  -5 -14   3  0.1468  1.3607
  -5  14  -3  2.6300  1.7301
  -5  14  -3  2.5461  1.7050
  -5 -14   3  2.2316  1.1540
   5 -14  -3 -0.5320  1.0840
  -5  14  -3  1.8200  1.4146
   5 -14  -3  -1.951   1.172
  -5  14  -3 -0.4169  1.6663
   0  15  -3  36.985   3.491
   0  15  -3  39.476   3.520
   0  15  -3  47.274   3.915
   0  15  -3  43.926   3.823
   0  15   3  43.207   3.638
   0 -15   3  36.949   3.121
   0  15   3  42.955   3.715
   0  15  -3  40.349   3.485
   0  15   3  35.793   3.348
   0 -15  -3  44.979   3.321
  -1  15   3  120.77    6.63
   1  15  -3  121.81    6.77
  -1  15   3  118.04    6.61
   1  15  -3  115.91    6.68
  -1 -15  -3  119.35    6.21
   1  15  -3  112.90    6.59
   1  15  -3  123.94    6.63
  -1  15   3  124.50    6.52
  -1  15   3  128.73    6.73
  -1 -15  -3  119.31    6.28
   1  15  -3  119.76    6.81
  -1  15   3  121.29    6.64
  -1  15  -3  125.72    6.88
   1  15   3  129.46    6.53
   1  15   3  109.78    6.47
   1 -15  -3  127.32    6.43
  -1  15  -3  109.03    6.51
   1  15   3  112.80    6.40
  -1  15  -3  128.85    6.73
   1  15   3  103.13    6.26
  -1  15  -3  114.60    6.77
  -1  15  -3  122.56    6.83
   1  15   3  121.82    6.79
  -2  15   3  13.307   2.179
  -2 -15  -3  14.223   1.901
  -2 -15  -3  19.020   2.088
   2  15  -3  15.939   2.255
   2  15  -3  13.674   2.336
   2  15  -3  16.199   2.419
  -2  15   3  12.303   2.262
  -2  15   3  13.397   2.173
   2  15  -3  12.628   2.262
  -2  15   3  15.706   2.341
   2  15  -3  13.574   2.294
  -2  15   3  14.670   2.209
  -2  15  -3  10.436   2.333
  -2  15  -3  13.418   2.389
   2  15   3  16.047   2.347
  -2  15  -3  12.793   2.326
  -2 -15   3  14.307   1.948
  -2  15  -3  15.430   2.327
   2 -15  -3  17.056   2.090
  -2  15  -3  16.268   2.480
   2  15   3  15.756   2.389
   2  15   3  14.243   2.399
   2  15   3  16.714   2.359
   2 -15  -3  17.970   2.039
  -3  15   3  23.706   2.410
  -3 -15  -3  33.498   2.491
  -3  15   3  17.278   2.460
   3  15  -3  23.900   2.575
   3  15  -3  23.725   2.602
   3  15  -3  23.614   2.361
  -3  15   3  23.853   2.570
  -3  15   3  27.272   2.479
  -3 -15  -3  21.628   2.081
  -3  15  -3  29.526   2.723
  -3 -15   3  22.687   2.247
  -3  15  -3  23.084   2.551
   3  15   3  26.294   2.675
   3 -15  -3  23.852   2.248
  -3  15  -3  21.130   2.581
   3 -15  -3  22.438   2.073
   3  15   3  22.959   2.532
  -3  15  -3  21.338   2.530
   4 -15   3  0.8654  1.1945
   4  15  -3  2.6063  1.5707
  -4  15   3  2.9072  1.4595
   4  15  -3  2.4277  1.4952
  -4 -15  -3  2.8140  1.3819
   4  15  -3  2.8775  1.4079
   4  15  -3  2.8092  1.4796
  -4  15   3  2.2220  1.5396
   4  15   3  4.1150  1.5074
   4 -15  -3  1.0407  1.2306
  -4  15  -3  4.1709  1.6684
   4  15   3  0.7420  1.2159
   4 -15  -3  0.2252  1.2046
  -4  15  -3  0.6767  1.4793
  -4 -15   3  4.5714  1.4377
  -4  15  -3  3.1164  1.8369
  -4  15  -3  2.2583  1.6586
   0  16  -3  -2.250   1.670
   0  16  -3  -2.545   1.481
   0  16   3 -0.6059  1.3429
   0  16  -3  0.2163  1.6611
   0 -16  -3  0.9343  1.3676
   0  16  -3 -0.7171  1.4409
   0  16  -3  -1.045   1.450
   0  16   3  -1.318   1.389
   0  16   3  -2.250   1.818
   0 -16  -3 -0.7971  1.1935
   0  16   3  0.5557  1.7890
   1  16  -3  2.0614  1.6353
   1  16  -3  4.0985  1.7283
  -1  16   3  4.8471  1.6784
   1  16  -3  2.2182  1.7344
  -1 -16  -3  2.7879  1.3704
   1  16  -3  0.8826  1.4861
  -1  16   3  1.5867  1.8058
  -1 -16  -3  2.0990  1.4539
  -1  16   3  2.4870  1.5340
   1 -16   3  2.1738  1.3726
  -1  16   3  1.0802  1.4559
  -1  16  -3  0.2762  1.4231
  -1  16  -3  0.6208  1.7096
   1 -16  -3  1.0564  1.3370
   1  16   3  2.5697  1.5325
  -1  16  -3  -1.374   1.512
   1  16   3  2.2527  1.5963
  -1  16  -3  0.6770  1.5752
   1  16   3  1.5810  1.9120
  -1 -16   3  1.4767  1.2384
   2  16  -3  13.679   1.941
  -2 -16  -3  20.653   1.942
   2 -16   3  16.827   1.890
  -2 -16  -3  14.925   1.756
  -2  16   3  18.107   2.227
   2  16  -3  22.735   2.297
  -2  16   3  13.350   2.188
   2  16  -3  21.413   2.228
  -2  16   3  14.039   2.244
   2  16  -3  20.790   2.337
  -2 -16  -3  15.261   1.948
   2  16  -3  16.809   2.090
   2 -16  -3  23.816   2.144
   2  16   3  17.314   1.967
   2  16   3  16.633   2.118
  -2  16  -3  22.500   2.487
  -2  16  -3  19.505   2.217
  -2 -16   3  21.876   1.974
   2  16   3  12.269   1.969
  -2  16  -3  18.816   2.323
  -2  16  -3  20.001   2.235
  -3  16   3  1.5225  1.4719
   3  16  -3 -0.2179  1.3032
  -3 -16  -3 -0.3327  1.2236
   3  16  -3  0.2386  1.4741
  -3  16   3  0.2428  1.3763
   3  16  -3  1.1975  1.2116
   3  16  -3  0.8455  1.3183
   3 -16  -3  2.4357  1.2404
   3  16   3  0.2160  1.2422
  -3 -16   3 -0.2570  1.2033
   3  16   3 -0.7753  1.2761
  -3  16  -3  1.9695  1.5246
  -3  16  -3  0.4928  1.6454
  -3  16  -3  1.6809  1.4929
   0  17   3  3.3425  1.4777
   0  17  -3  3.0209  1.4231
   0  17   3  5.6696  1.4948
   0  17  -3  0.6416  1.3998
   0  17  -3  2.1353  1.5681
   0 -17  -3  4.3200  1.3571
   0 -17  -3  5.2695  1.2748
   0 -17   3  2.5892  1.2679
  -1  17   3  32.310   2.514
   1  17  -3  30.680   2.719
   1  17  -3  30.207   2.657
  -1 -17  -3  37.568   2.385
   1  17  -3  33.418   2.543
   1  17  -3  32.099   2.584
  -1  17  -3  32.073   2.764
  -1  17  -3  32.988   2.808
  -1  17  -3  29.507   2.503
  -1  17  -3  29.753   2.632
   1 -17  -3  30.891   2.318
   1  17   3  31.025   2.603
  -1 -17   3  32.693   2.376
   0   0  -4  109.09    6.13
   0   0  -4  104.40    6.32
   0   0  -4  107.78    6.32
   0   0   4  107.13    6.04
  -1   0   4 1080.80   55.18
   1   0  -4 1165.94   55.59
  -1   0  -4 1142.03   56.80
  -1   0  -4 1198.30   55.59
   1   0  -4 1061.53   56.06
  -1   0  -4 1186.25   54.76
   1   0  -4 1066.75   54.62
  -2   0  -4  279.67   14.52
  -2   0  -4  263.94   14.81
   2   0  -4  260.22   14.40
   2   0   4  283.88   14.62
   2   0  -4  246.01   14.23
  -2   0   4  273.29   14.53
  -3   0  -4  344.49   18.68
  -3   0  -4  356.89   19.24
   3   0   4  341.50   18.85
  -3   0   4  334.24   18.68
   3   0  -4  334.47   18.58
   3   0  -4  352.15   18.55
   4   0   4  552.11   28.85
  -4   0  -4  523.49   23.32
  -4   0  -4  515.99   22.76
   4   0  -4  565.12   28.80
   4   0  -4  514.33   23.35
  -4   0   4  535.23   23.08
  -4   0  -4  514.69   23.50
  -4   0   4  545.77   28.79
  -4   0  -4  569.28   29.66
   4   0   4  567.79   29.17
   4   0  -4  515.97   23.56
   4   0  -4  586.20   28.79
   5   0   4  76.780   4.802
  -5   0  -4  79.911   4.707
  -5   0  -4  85.647   4.805
   5   0  -4  88.895   5.223
   5   0  -4  89.045   7.547
  -5   0  -4  96.310   5.189
   5   0  -4  81.271   6.948
  -5   0   4  83.860   4.721
   5   0  -4  76.628   4.668
   5   0   4  87.687   5.181
  -5   0  -4  82.204   4.952
  -5   0   4  93.065   4.998
  -5   0   4  91.538   5.046
  -5   0  -4  78.797   4.775
  -5   0  -4  90.104   7.583
   5   0   4  88.003   7.820
  -5   0  -4  84.882   4.737
  -5   0   4  86.411   7.703
   5   0  -4  88.461   5.034
   5   0   4  87.580   7.378
  -6   0  -4  173.44   13.41
  -6   0  -4  202.96    9.47
   6   0   4  193.79   14.29
  -6   0  -4  209.02    9.74
  -6   0  -4  193.22    9.55
   6   0   4  201.80   10.08
   6   0  -4  202.51    9.75
  -6   0   4  193.99    9.72
   6   0  -4  192.48    9.79
   6   0   4  164.56   13.00
  -6   0  -4  181.95    9.18
  -6   0   4  194.59    9.36
  -6   0   4  173.66    9.21
  -6   0  -4  193.69    9.33
   6   0  -4  204.94   14.15
  -6   0  -4  200.55    9.58
   7   0   4  120.60    6.66
  -7   0   4  117.45    6.25
   7   0  -4  110.22    6.36
   7   0   4  112.01    6.56
  -7   0  -4  98.822   5.943
  -7   0  -4  116.68    6.34
   7   0  -4  109.00    6.43
  -7   0  -4  107.19    6.10
  -7   0   4  110.85    6.42
  -7   0  -4  102.38    6.07
   8   0   4  4.1280  1.6456
  -8   0  -4  4.1676  1.8374
   8   0  -4  4.3624  1.5960
  -8   0  -4  1.7615  1.7737
   8   0  -4  2.7924  1.6180
  -8   0   4  4.1761  1.6156
  -8   0   4  1.7678  1.8129
   8   0   4  5.0829  1.7550
   0  -1  -4 1490.18   67.80
   0  -1  -4 1375.81   70.27
   0   1  -4 1411.15   67.85
   0   1   4 1491.56   68.34
   0   1  -4 1354.60   70.12
   0  -1   4 1322.12   68.18
   1   1  -4  36.521   3.070
   1  -1   4  30.469   2.232
  -1   1   4  32.984   3.133
  -1  -1  -4  42.625   3.191
  -1  -1  -4  30.284   2.939
   1   1  -4  34.282   3.133
  -1  -1  -4  36.094   3.042
  -1  -1   4  32.029   2.959
   1  -1  -4  35.513   2.912
   1  -1  -4  33.832   3.108
   1  -1  -4  39.646   2.624
  -1   1  -4  29.881   2.991
   1   1   4  32.268   2.495
  -1   1  -4  34.711   2.992
  -1   1  -4  26.080   2.895
   2   1  -4  249.80   13.28
   2   1  -4  251.26   13.44
  -2  -1  -4  217.41   13.25
   2  -1   4  254.07   13.61
  -2  -1  -4  241.79   13.72
  -2   1   4  255.93   13.61
   2   1   4  242.85   13.53
   2  -1  -4  245.35   12.82
   2  -1  -4  259.05   13.26
   2  -1  -4  253.21   13.54
  -2   1  -4  227.01   13.39
  -2  -1   4  258.32   13.49
  -2   1  -4  239.04   13.76
   3   1  -4  87.669   6.119
  -3   1   4  101.91    6.81
   3  -1   4  97.151   6.725
  -3  -1  -4  92.241   6.588
  -3  -1  -4  97.868   6.497
   3   1  -4  93.109   6.550
  -3   1  -4  92.141   6.555
   3  -1  -4  82.502   5.377
  -3   1  -4  93.211   6.656
  -3  -1   4  86.179   6.350
   3  -1  -4  88.355   6.252
   3   1   4  85.156   6.608
   3  -1  -4  89.556   6.526
  -4  -1  -4  144.96    7.28
   4   1  -4  157.23    9.62
  -4  -1  -4  144.69    6.97
  -4   1   4  146.27    9.84
   4   1  -4  139.15    7.15
  -4   1   4  135.89    7.04
   4  -1   4  167.41   10.58
  -4  -1  -4  158.39   10.15
   4   1  -4  156.45   10.13
   4   1  -4  138.04    7.30
   4  -1   4  147.18    9.81
  -4   1  -4  143.75    7.10
   4  -1  -4  153.47   10.04
   4   1   4  157.45   10.48
  -4   1  -4  146.06    7.16
  -4   1  -4  143.58   10.02
   4  -1  -4  140.34    7.16
  -4   1  -4  137.82    7.17
   4  -1  -4  144.71    9.70
  -4   1  -4  137.49    6.89
  -4  -1   4  169.22   10.15
  -4  -1   4  142.43    7.07
  -5  -1  -4  119.95    6.26
  -5  -1  -4  138.75    9.69
   5   1  -4  116.23    8.66
  -5  -1  -4  111.49    6.14
  -5   1   4  122.34    6.41
   5   1  -4  114.03    6.34
   5  -1   4  123.26    9.57
  -5   1   4  117.32    6.27
  -5  -1  -4  115.58    6.14
  -5   1   4  122.14    9.31
  -5  -1  -4  112.25    6.02
   5  -1   4  121.54    9.55
  -5   1   4  125.03    6.17
   5   1  -4  126.31    6.49
   5   1  -4  124.79    9.45
   5  -1   4  121.34    6.61
   5   1  -4  138.07    6.63
  -5  -1  -4  119.86    6.21
  -5  -1  -4  124.76    6.43
   5   1   4  118.26    8.90
   5  -1  -4  128.43    6.30
   5   1   4  119.52    6.30
   5   1   4  125.74    9.78
  -5   1  -4  108.54    6.13
   5  -1  -4  114.74    6.34
  -5   1  -4  120.55    6.39
  -5   1  -4  114.23    6.28
   5  -1  -4  125.88    9.20
  -5   1  -4  123.09    9.40
  -5  -1   4  137.23    9.57
   5   1   4  117.78    6.56
  -5   1  -4  113.42    6.17
   5  -1  -4  119.27    9.11
  -5  -1   4  122.85    6.19
   5  -1  -4  122.02    6.50
  -5   1  -4  117.62    6.41
  -5   1  -4  117.22    6.39
  -5  -1   4  120.61    6.52
   6   1  -4  97.327   5.562
   6  -1   4  93.262   9.184
  -6   1   4  91.525   5.396
   6   1  -4  84.842   8.427
   6   1  -4  92.074   5.560
  -6  -1  -4  80.776   5.235
  -6  -1  -4  92.854   5.319
  -6   1   4  101.05    5.87
   6  -1   4  86.821   8.400
   6  -1   4  94.267   5.834
  -6  -1  -4  98.114   8.825
  -6   1   4  86.042   5.238
  -6  -1  -4  92.299   5.330
  -6   1   4  83.888   8.539
  -6  -1  -4  88.973   5.412
  -6  -1   4  89.151   5.324
  -6   1  -4  95.100   5.597
   6   1   4  93.529   8.944
   6   1   4  101.92    5.84
  -6   1  -4  76.919   8.032
  -6   1  -4  91.001   5.338
   6  -1  -4  87.054   5.130
  -6  -1   4  87.106   5.587
   6  -1  -4  94.633   5.580
   6  -1  -4  96.111   8.590
   6  -1  -4  99.695   5.676
   6  -1  -4  92.897   8.556
  -6   1  -4  103.23    5.77
  -6   1  -4  91.534   5.538
  -6  -1   4  89.657   5.329
  -6   1  -4  91.398   5.291
   6   1   4  85.349   5.561
  -6   1  -4  87.943   5.350
   7  -1   4  10.812   2.172
  -7  -1  -4  10.075   2.147
   7  -1   4  12.639   2.208
   7   1  -4  9.9178  2.0917
  -7   1   4  8.0119  1.9440
  -7   1   4  11.693   2.017
  -7  -1  -4  14.373   2.238
  -7  -1  -4  7.7592  2.0783
   7   1  -4  10.593   2.122
  -7   1  -4  12.022   2.232
   7   1   4  8.9997  2.2147
  -7  -1   4  14.679   2.472
  -7  -1   4  10.620   1.777
   7   1   4  13.300   2.274
  -7   1  -4  13.330   2.057
   7  -1  -4  14.385   2.315
   7  -1  -4  12.185   2.215
  -8   1   4  16.141   2.436
  -8  -1  -4  20.200   2.282
   8  -1   4  17.056   2.333
  -8  -1  -4  18.487   2.224
   8   1  -4  19.468   2.208
  -8   1   4  14.598   2.196
   8  -1   4  12.785   2.320
   8   1  -4  18.647   2.437
   8  -1  -4  17.254   2.212
  -8  -1   4  15.772   2.219
   8   1   4  16.602   2.193
   8   1   4  15.002   2.297
   8  -1  -4  16.840   2.228
  -8   1  -4  21.504   2.500
  -8   1  -4  17.317   2.270
  -8  -1   4  17.667   2.174
   0  -2  -4 1146.62   55.03
   0   2  -4 1165.84   55.97
   0   2  -4 1196.67   55.30
   0   2  -4 1107.05   57.03
   0   2  -4 1131.44   55.77
   0   2   4 1141.22   55.70
   0  -2  -4 1142.64   57.31
   0  -2  -4 1087.24   56.07
   1   2  -4  366.63   18.42
  -1  -2  -4  376.17   18.72
  -1  -2  -4  382.92   19.24
  -1   2   4  356.17   18.74
   1   2  -4  360.02   18.59
  -1  -2   4  325.33   18.12
  -1   2  -4  375.74   18.54
  -1   2  -4  367.98   18.83
   1  -2  -4  366.77   18.81
  -1   2  -4  343.54   18.19
   1  -2  -4  387.47   18.95
  -1   2  -4  347.57   19.11
   1   2   4  354.29   18.45
   1   2   4  361.99   18.11
   1  -2  -4  362.67   18.25
   2  -2   4  112.26    7.10
   2   2  -4  115.48    6.60
  -2   2   4  118.99    7.33
  -2  -2  -4  106.31    6.71
   2   2  -4  117.97    7.19
  -2  -2  -4  107.85    7.12
  -2   2  -4  97.464   7.079
  -2  -2   4  114.87    7.07
   2  -2  -4  110.15    6.51
  -2   2  -4  99.955   6.035
  -2   2  -4  113.35    7.01
   2  -2  -4  103.31    7.10
   2  -2  -4  109.57    6.70
   2   2   4  126.61    7.28
   3  -2   4  5.8501  1.9509
   3   2  -4  2.4315  1.7516
  -3  -2  -4  4.1290  1.7533
  -3   2   4  5.2301  2.0100
   3   2  -4  5.1116  1.5784
  -3  -2  -4  6.9338  1.9016
   3   2   4  3.7423  1.9539
   3  -2  -4  7.3737  1.8070
  -3   2  -4  5.6558  1.8536
  -3   2  -4  4.4046  1.8468
   3  -2  -4  7.4373  2.0474
  -3  -2   4  6.4392  1.8448
   3  -2  -4  4.7965  1.2667
  -4   2   4  73.940   4.524
   4  -2   4  86.466   7.182
   4   2  -4  81.222   5.999
   4  -2   4  90.022   6.979
   4   2  -4  81.814   4.655
   4   2  -4  93.367   7.050
  -4   2   4  84.748   4.595
  -4  -2  -4  85.948   4.702
  -4   2   4  96.569   7.050
  -4  -2  -4  92.564   6.859
   4   2  -4  79.845   4.458
  -4  -2  -4  82.097   4.618
   4   2  -4  73.560   4.508
   4   2  -4  82.267   4.569
  -4  -2  -4  85.146   4.493
   4  -2  -4  81.472   4.603
   4  -2  -4  98.493   6.790
  -4   2  -4  79.643   4.470
  -4   2  -4  81.328   4.568
   4  -2  -4  78.931   4.433
   4   2   4  103.09    7.45
  -4   2  -4  82.704   4.541
  -4   2  -4  76.293   4.539
  -4   2  -4  77.721   4.551
  -4  -2   4  85.584   6.683
   4   2   4  77.176   4.698
  -4   2  -4  92.063   7.078
  -4  -2   4  76.724   4.481
  -4   2  -4  73.138   4.541
   4  -2  -4  92.308   6.988
  -4   2  -4  75.858   4.405
   5  -2   4  310.36   18.82
   5   2  -4  324.59   19.06
   5   2  -4  312.92   14.60
  -5  -2  -4  312.59   14.04
  -5  -2  -4  318.80   14.23
   5  -2   4  344.81   19.38
   5   2  -4  299.31   14.02
   5   2  -4  311.52   13.87
  -5  -2  -4  325.90   14.04
  -5   2   4  298.37   18.68
  -5   2   4  325.55   14.30
  -5  -2  -4  315.99   14.24
   5  -2   4  307.93   14.50
  -5   2   4  299.19   13.96
  -5   2   4  288.19   13.81
   5   2  -4  304.23   14.28
  -5  -2  -4  323.69   19.18
  -5   2  -4  329.65   14.45
   5  -2  -4  318.08   18.64
  -5   2  -4  298.90   14.27
  -5  -2   4  303.32   14.21
   5  -2  -4  315.79   14.46
  -5  -2   4  295.40   18.65
   5  -2  -4  319.10   14.04
   5  -2  -4  296.35   14.33
  -5   2  -4  323.17   14.21
   5   2   4  327.41   19.43
   5  -2  -4  331.58   19.20
  -5   2  -4  319.75   14.14
   5   2   4  314.82   14.30
  -5   2  -4  332.62   19.59
  -5  -2   4  317.19   14.04
  -5   2  -4  305.96   14.01
  -5   2  -4  288.86   13.80
   5   2   4  312.89   14.62
   5   2   4  309.04   18.26
  -6  -2  -4  180.33    9.04
  -6  -2  -4  189.69    9.02
  -6   2   4  188.36    9.34
  -6  -2  -4  192.02    9.13
   6   2  -4  185.62    9.01
  -6   2   4  168.86    8.88
  -6   2   4  159.10   12.75
   6  -2   4  186.98    9.36
   6   2  -4  191.48    9.21
   6   2  -4  191.95    9.53
   6  -2   4  175.49   13.19
  -6  -2  -4  168.88   13.28
  -6   2   4  181.44    8.91
   6   2  -4  171.91   13.47
   6  -2   4  184.27   13.30
   6   2   4  192.82   13.89
   6  -2  -4  176.65    9.17
  -6  -2   4  187.27    8.96
   6   2   4  194.02    9.65
   6  -2  -4  186.21    9.29
  -6   2  -4  184.67    9.12
  -6  -2   4  166.95    8.76
   6   2   4  179.26    9.21
   6  -2  -4  181.78   13.09
  -6  -2   4  175.05    9.10
  -6   2  -4  183.20    8.92
  -6   2  -4  183.53    9.02
  -6   2  -4  181.86    9.31
  -6   2  -4  172.40   13.17
  -6   2  -4  192.12    9.21
  -6   2  -4  185.05    9.07
   6  -2  -4  156.72   12.74
   6  -2  -4  179.49    8.89
   7  -2   4  14.701   2.267
  -7   2   4  17.953   2.350
  -7  -2  -4  18.780   2.485
   7   2  -4  15.529   2.362
   7  -2   4  18.667   2.466
  -7  -2  -4  15.603   2.294
   7   2  -4  15.053   2.176
  -7   2   4  17.881   2.532
  -7  -2  -4  23.378   2.474
   7  -2  -4  15.797   2.306
  -7   2  -4  18.776   2.473
   7   2   4  17.351   2.417
   7  -2  -4  15.201   2.381
   7   2   4  16.834   2.551
  -7  -2   4  17.702   2.472
  -7  -2   4  13.889   2.164
  -7   2  -4  15.583   2.272
   7  -2  -4  13.388   2.166
   7   2   4  15.736   2.466
  -7   2  -4  11.102   2.232
  -7   2  -4  15.388   2.345
  -7   2  -4  16.124   2.538
  -8   2   4  12.209   2.014
  -8  -2  -4  10.026   1.883
   8  -2   4  9.3994  1.9400
  -8   2   4  8.9630  1.8089
   8   2  -4  11.427   1.786
   8  -2   4  8.6539  1.9910
   8  -2   4  5.3596  1.6796
   8   2  -4  11.700   2.031
  -8  -2  -4  13.298   1.924
  -8   2  -4  12.812   2.012
  -8  -2   4  8.9363  2.0960
   8  -2  -4  11.073   1.923
  -8   2  -4  12.974   1.992
  -8  -2   4  10.249   1.848
   8  -2  -4  12.103   1.872
   8   2   4  8.6590  1.9034
   8   2   4  11.746   2.036
   0   3  -4 1780.13   85.84
   0  -3  -4 1783.98   88.24
   0   3   4 1724.63   85.71
   0   3  -4 1761.56   87.97
   0  -3  -4 1724.01   84.40
   0   3  -4 1813.99   85.96
   0  -3  -4 1809.53   86.19
   0   3  -4 1694.29   84.72
  -1  -3  -4  222.48   11.75
   1   3  -4  220.81   12.15
  -1  -3  -4  222.90   12.18
  -1   3   4  224.35   12.07
   1   3  -4  200.45   11.30
   1   3  -4  213.19   11.78
  -1   3  -4  225.12   11.71
   1  -3  -4  224.19   11.91
   1   3   4  225.00   11.81
   1   3   4  206.13   11.47
  -1   3  -4  217.09   11.86
  -1   3  -4  216.36   12.18
  -1   3  -4  214.52   11.60
   1  -3  -4  216.91   12.05
  -1  -3   4  203.63   11.26
   1  -3  -4  218.65   11.30
  -2   3   4  8.1195  1.9891
   2   3  -4  10.766   1.430
   2   3  -4  8.9321  2.1642
   2  -3   4  9.9459  1.9400
  -2  -3  -4  9.8172  1.7189
  -2  -3  -4  10.158   1.997
   2  -3  -4  5.9541  1.5825
   2  -3  -4  6.8660  1.9209
  -2   3  -4  7.3844  1.4562
  -2  -3   4  7.6320  1.7978
   2   3   4  9.1474  1.9603
   2   3   4  7.5517  1.4213
  -2   3  -4  9.2832  1.7406
  -2   3  -4  9.3232  1.7769
   2  -3  -4  6.1466  1.3191
   3   3  -4 1236.18   63.26
  -3  -3  -4 1297.44   65.97
  -3   3   4 1336.20   64.49
   3   3  -4 1294.99   63.65
  -3  -3  -4 1235.87   63.79
   3  -3   4 1270.85   63.39
   3  -3  -4 1314.98   64.71
   3  -3  -4 1221.02   64.98
  -3   3  -4 1330.06   66.21
   3   3   4 1318.33   63.82
   3  -3  -4 1326.82   63.00
  -3  -3   4 1279.56   64.05
  -4   3   4  19.696   1.841
   4   3  -4  24.046   2.064
   4  -3   4  21.244   3.484
  -4  -3  -4  22.779   3.403
   4  -3   4  18.317   3.316
  -4  -3  -4  25.146   2.064
  -4   3   4  19.081   2.007
  -4  -3  -4  19.090   1.887
   4   3  -4  22.700   2.370
   4   3  -4  22.377   2.172
   4   3  -4  21.738   3.566
  -4  -3  -4  16.915   1.795
  -4   3   4  17.476   1.923
   4   3  -4  22.737   2.124
  -4   3   4  19.518   3.459
   4   3  -4  20.796   2.073
  -4   3  -4  17.045   1.911
   4  -3  -4  21.372   3.467
  -4  -3   4  23.112   3.429
   4   3   4  18.999   2.329
  -4   3  -4  20.218   1.974
  -4   3  -4  16.847   1.888
  -4   3  -4  18.280   1.933
  -4   3  -4  18.679   1.969
   4   3   4  17.641   2.800
  -4   3  -4  17.906   2.107
  -4  -3   4  23.787   2.019
   4   3   4  19.027   3.547
  -4   3  -4  18.498   3.386
   4  -3  -4  18.342   3.143
   4  -3  -4  17.870   1.894
  -4   3  -4  15.430   1.874
   4  -3  -4  16.761   1.911
   5   3  -4  288.98   17.51
   5  -3   4  284.05   17.21
  -5   3   4  271.33   17.37
   5  -3   4  257.77   12.95
  -5   3   4  294.38   12.78
   5   3  -4  290.61   13.30
   5   3  -4  273.40   12.93
  -5  -3  -4  284.93   12.68
  -5  -3  -4  274.73   12.81
  -5   3   4  297.63   12.99
  -5  -3  -4  282.37   17.51
   5   3  -4  286.79   12.92
   5  -3   4  296.34   17.73
   5   3  -4  286.82   12.65
  -5  -3  -4  268.07   12.78
  -5   3   4  279.09   12.75
  -5  -3  -4  277.93   12.70
   5  -3  -4  276.70   16.64
   5  -3  -4  264.23   12.64
   5  -3  -4  275.07   17.48
  -5   3  -4  292.98   12.82
  -5   3  -4  274.48   12.93
   5  -3  -4  273.41   13.01
   5   3   4  294.95   18.00
  -5  -3   4  285.43   17.26
   5  -3  -4  262.14   12.91
  -5   3  -4  273.06   17.72
  -5   3  -4  274.30   12.96
  -5   3  -4  273.70   12.61
  -5  -3   4  284.70   12.88
  -5  -3   4  285.45   12.74
  -5   3  -4  269.77   12.90
  -5   3  -4  278.26   12.77
   5   3   4  279.50   13.35
   5   3   4  270.73   12.93
   6  -3   4  127.47    7.07
  -6   3   4  129.38    7.05
   6   3  -4  123.85    6.92
  -6   3   4  138.08    6.88
   6  -3   4  117.02   10.44
   6   3  -4  139.12    7.28
   6  -3   4  112.47   10.38
  -6  -3  -4  135.67    6.93
  -6  -3  -4  127.82   10.60
   6   3  -4  125.39   10.70
  -6  -3  -4  145.81    7.08
  -6  -3  -4  130.66    6.87
  -6   3   4  112.25    6.80
   6   3  -4  129.38    7.04
   6  -3  -4  122.42    6.90
   6  -3  -4  126.73    7.03
  -6   3  -4  119.79    6.78
  -6   3  -4  130.41    7.06
   6   3   4  123.02   10.71
  -6   3  -4  111.68   10.31
   6  -3  -4  115.73   10.11
  -6   3  -4  123.07    6.97
   6   3   4  135.29    7.32
  -6  -3   4  135.04    7.04
  -6   3  -4  114.81    6.74
  -6   3  -4  125.37    6.87
   6   3   4  130.06    7.02
  -6  -3   4  133.69    6.96
  -6   3  -4  123.96    6.90
   6  -3  -4  135.71    6.79
   6   3   4  138.49    7.32
  -7  -3  -4  4.5803  1.6584
   7   3  -4  2.0386  1.7697
   7   3  -4  1.6789  1.5404
   7  -3   4  3.4075  1.6877
  -7  -3  -4  1.5142  1.6208
  -7   3   4  2.5790  1.9138
   7   3  -4  3.6384  1.9646
  -7   3   4  5.0050  1.4923
   7  -3   4  2.5061  1.8945
   7   3   4  0.7354  1.8760
   7  -3  -4  0.7294  1.6359
  -7   3  -4  0.9039  1.7115
   7   3   4  2.6738  1.7028
  -7   3  -4  0.5876  1.7464
  -7   3  -4  3.3619  1.4542
  -7   3  -4  0.1410  1.5548
  -7  -3   4  2.5206  1.7951
   7  -3  -4  3.8167  1.9177
  -7  -3   4  2.1184  1.6698
   7   3   4  0.7707  1.4880
  -7   3  -4  3.7405  1.7740
   7  -3  -4  3.6745  1.4976
   8   3  -4  0.6415  1.4403
   8  -3   4  -1.819   1.384
   8  -3   4 -0.1270  1.4441
  -8  -3  -4  0.9340  1.3583
   8  -3   4  -1.206   1.450
  -8   3   4  -2.838   1.440
   8   3  -4  2.4355  1.4885
  -8   3   4  1.4621  1.7440
  -8  -3  -4  2.1172  1.5039
  -8   3  -4  3.2545  1.5733
  -8   3  -4  0.6146  1.5287
  -8  -3   4 -0.1944  1.4080
   8   3   4  2.7800  1.5638
   8  -3  -4  2.0506  1.4312
  -8  -3   4 -0.8485  1.6151
   0   4  -4  41.201   3.703
   0  -4  -4  46.223   3.536
   0   4  -4  42.074   3.571
   0   4  -4  37.454   3.178
   0   4  -4  39.447   3.435
   0   4   4  41.441   3.668
   0  -4  -4  48.156   3.623
   1   4  -4  60.375   3.877
  -1   4   4  62.172   4.873
  -1  -4  -4  56.138   4.618
   1   4  -4  54.138   4.363
   1   4  -4  63.735   5.009
  -1  -4  -4  66.769   4.504
  -1   4  -4  59.540   4.437
   1  -4  -4  68.635   4.579
  -1   4  -4  62.077   4.626
   1  -4  -4  58.779   3.924
  -1   4  -4  66.374   4.412
  -1  -4   4  53.780   3.890
   1   4   4  59.155   4.473
  -1   4  -4  67.432   4.827
   1   4   4  63.304   4.389
   1  -4  -4  56.343   4.537
   2   4  -4  31.716   3.403
   2   4  -4  24.473   2.474
  -2  -4  -4  32.306   2.987
   2   4  -4  33.068   3.584
  -2   4   4  27.293   3.473
  -2  -4  -4  34.038   3.483
   2  -4   4  31.866   3.276
   2  -4  -4  30.194   2.917
  -2   4  -4  31.185   3.303
   2   4   4  31.276   3.023
   2  -4  -4  31.680   3.477
  -2   4  -4  36.381   3.484
  -2   4  -4  32.787   3.023
   2   4   4  34.628   3.554
   2  -4  -4  28.808   3.141
  -3   4   4  99.828   7.561
  -3  -4  -4  93.661   6.564
   3  -4   4  104.72    7.29
  -3  -4  -4  100.84    7.29
   3   4  -4  103.63    7.69
   3  -4   4  108.06    7.55
   3   4   4  96.285   7.272
  -3   4  -4  109.98    7.78
  -3  -4   4  108.56    7.37
   3  -4  -4  95.435   7.411
   3  -4  -4  95.785   6.605
   3  -4  -4  100.92    6.82
   4   4  -4  621.47   27.51
  -4   4   4  611.06   26.51
  -4  -4  -4  652.81   26.57
  -4  -4  -4  613.85   26.71
   4   4  -4  587.87   26.91
  -4   4   4  661.98   33.97
  -4  -4  -4  633.16   27.11
   4   4  -4  603.07   26.42
  -4   4   4  607.48   26.75
  -4   4   4  600.33   26.33
  -4  -4  -4  678.14   34.44
   4   4  -4  642.53   27.08
   4   4  -4  693.48   33.86
   4  -4   4  666.81   33.14
  -4   4   4  633.21   26.96
   4   4  -4  630.71   26.66
   4  -4   4  684.29   34.24
   4   4  -4  596.39   27.03
   4   4  -4  606.34   26.86
  -4  -4   4  626.90   26.76
  -4   4  -4  626.84   26.92
  -4   4  -4  641.61   26.63
  -4   4  -4  646.66   34.72
  -4   4  -4  578.65   27.12
  -4   4  -4  628.83   27.22
   4  -4  -4  656.87   32.46
   4   4   4  578.55   26.54
   4   4   4  652.05   33.55
  -4   4  -4  620.72   26.37
   4  -4  -4  607.18   27.14
  -4   4  -4  637.30   27.14
  -4  -4   4  667.06   33.49
   4   4   4  637.19   27.53
  -4   4  -4  644.32   26.72
   4  -4  -4  599.32   26.62
   4  -4  -4  620.95   33.85
   4   4   4  618.62   26.97
   4  -4  -4  639.91   33.29
   5   4  -4  70.102   7.255
   5   4  -4  62.938   4.291
  -5   4   4  63.985   4.305
  -5  -4  -4  62.116   6.533
  -5   4   4  68.860   6.964
  -5   4   4  64.091   4.427
   5   4  -4  75.243   4.719
  -5   4   4  67.063   4.444
  -5  -4  -4  66.632   4.272
   5   4  -4  67.538   4.437
  -5  -4  -4  63.808   4.191
   5   4  -4  72.068   4.633
   5  -4   4  75.801   7.100
   5  -4   4  63.160   6.862
   5   4  -4  66.184   4.638
  -5  -4  -4  65.740   4.365
   5  -4   4  69.560   4.382
  -5   4   4  66.322   4.538
  -5  -4  -4  61.850   4.152
  -5  -4   4  73.827   4.506
  -5   4  -4  71.946   4.531
  -5  -4   4  75.599   4.394
   5  -4  -4  72.219   4.394
  -5   4  -4  68.032   4.527
   5  -4  -4  79.635   4.578
   5   4   4  70.794   4.779
  -5  -4   4  71.332   7.009
  -5   4  -4  73.898   7.234
  -5   4  -4  70.563   4.423
   5   4   4  68.894   7.129
  -5   4  -4  75.764   4.433
   5   4   4  74.235   4.672
  -5   4  -4  75.204   4.677
   5  -4  -4  71.235   7.164
  -5   4  -4  64.937   4.298
  -6   4   4  200.53   10.34
  -6   4   4  233.93   10.92
   6   4  -4  223.59   10.33
  -6  -4  -4  229.93   10.57
   6   4  -4  215.42   10.57
   6  -4   4  184.85   14.48
   6   4  -4  237.07   10.78
  -6   4   4  235.79   10.59
   6   4  -4  200.29   15.35
  -6  -4  -4  227.04   10.54
   6  -4   4  199.16   15.11
  -6  -4  -4  217.11   10.53
   6  -4   4  204.35   10.73
   6   4  -4  241.09   11.24
   6   4   4  195.61   10.51
   6  -4  -4  232.77   10.86
   6   4   4  212.52   15.31
  -6   4  -4  224.09   10.71
  -6   4  -4  177.47   14.87
  -6  -4   4  232.10   10.77
  -6   4  -4  203.14   10.33
  -6   4  -4  207.68   10.56
  -6  -4   4  252.88   10.77
   6  -4  -4  191.39   14.72
  -6   4  -4  217.95   10.72
   6   4   4  232.04   10.93
   6  -4  -4  227.30   10.51
   6   4   4  227.02   11.02
  -6   4  -4  211.13   10.74
  -7   4   4  88.874   5.405
   7   4  -4  88.270   5.620
  -7  -4  -4  87.836   5.361
   7  -4   4  88.100   5.456
   7  -4   4  97.226   5.840
   7   4  -4  89.080   5.593
  -7  -4  -4  96.872   5.516
  -7   4   4  80.143   5.532
  -7   4  -4  90.224   5.584
   7  -4  -4  99.177   5.397
  -7  -4   4  98.856   5.524
   7  -4  -4  101.03    5.76
  -7   4  -4  96.487   5.446
  -7  -4   4  92.502   5.603
  -7   4  -4  93.460   5.408
   7   4   4  103.37    5.97
  -7   4  -4  96.338   5.684
  -7   4  -4  90.938   5.562
   7   4   4  92.092   5.609
  -8  -4  -4  12.028   1.913
  -8   4   4  8.9421  1.8455
  -8  -4  -4  14.007   1.938
   8   4  -4  9.4904  1.9628
   8  -4   4  8.4486  1.7931
  -8   4   4  13.320   1.982
   8  -4   4  9.4291  1.8688
   8   4   4  15.105   2.026
  -8   4  -4  12.736   1.903
  -8  -4   4  9.4576  1.9927
  -8   4  -4  11.237   1.945
  -8  -4   4  12.492   1.996
   8  -4  -4  9.2715  1.6629
   8  -4  -4  11.817   2.000
   8   4   4  10.895   1.918
   0   5  -4  123.19    7.40
   0  -5  -4  121.78    7.51
   0   5  -4  132.23    8.15
   0   5  -4  112.67    7.12
   0  -5  -4  133.45    8.03
   0   5  -4  123.67    7.92
   0   5   4  112.73    6.82
   0   5   4  132.99    8.11
   1   5  -4  193.64   11.82
  -1  -5  -4  204.78   11.87
   1   5  -4  168.88   10.28
   1   5  -4  191.36   11.10
  -1  -5  -4  206.40   11.07
  -1   5   4  211.69   11.94
   1  -5  -4  203.37   11.52
  -1   5  -4  202.43   11.87
  -1   5  -4  206.92   10.90
   1   5   4  203.31   11.48
  -1   5  -4  205.16   11.51
   1  -5  -4  206.64   11.66
   1   5   4  185.87   10.80
  -1  -5   4  194.36   11.01
  -1   5  -4  208.98   11.33
   2   5  -4  47.321   4.572
  -2  -5  -4  54.615   4.755
  -2   5   4  49.497   4.989
   2  -5   4  51.837   4.347
   2   5  -4  55.514   4.919
  -2  -5  -4  54.788   4.120
  -2   5  -4  44.754   4.136
   2   5   4  48.964   4.263
   2  -5  -4  49.556   3.711
   2   5   4  53.547   4.587
  -2   5  -4  51.903   4.862
   2  -5  -4  50.393   4.339
   2  -5  -4  50.606   4.681
  -3  -5  -4 1261.37   61.99
   3   5  -4 1160.69   49.93
   3  -5   4 1261.46   59.18
   3   5  -4 1227.86   59.90
   3   5  -4 1147.79   49.53
  -3  -5  -4 1148.33   49.33
   3   5  -4 1145.55   49.20
  -3   5   4 1151.15   49.27
   3   5  -4 1197.74   50.14
  -3   5   4 1144.97   49.99
  -3   5   4 1261.62   60.90
   3  -5   4 1276.69   60.83
  -3   5  -4 1139.35   50.03
   3  -5  -4 1161.61   49.55
  -3  -5   4 1283.26   60.39
  -3   5  -4 1160.08   49.54
  -3   5  -4 1144.77   49.41
  -3   5  -4 1169.92   59.32
  -3   5  -4 1169.65   48.99
  -3   5  -4 1189.48   50.63
   3  -5  -4 1258.62   60.99
   3   5   4 1120.73   49.92
  -3   5  -4 1296.89   62.48
   3   5   4 1263.81   59.74
   3  -5  -4 1247.83   61.34
  -4  -5  -4  3.4830  2.2872
   4  -5   4  9.3853  2.7504
   4   5  -4  8.7482  1.8357
   4   5  -4  9.6307  1.8679
   4   5  -4  8.0419  1.6687
   4   5  -4  9.3826  1.8527
  -4   5   4  7.0640  1.5346
   4   5  -4  9.4307  1.7848
   4  -5   4  10.225   3.003
   4   5  -4  9.8676  1.6669
  -4  -5  -4  5.9863  1.5288
  -4   5   4  7.2743  2.9843
  -4   5   4  7.9957  1.6419
  -4  -5  -4  9.2289  1.4919
   4   5  -4  10.327   3.110
  -4  -5  -4  6.5190  1.6500
  -4   5   4  5.7194  1.3493
  -4   5   4  6.8074  1.8848
   4  -5  -4  7.2888  2.2771
   4  -5  -4  6.7389  2.7632
  -4   5  -4  5.7983  1.4680
   4   5   4  6.6620  1.6811
  -4   5  -4  4.7594  1.6275
  -4  -5   4  9.8346  2.9933
  -4   5  -4  5.3631  1.4098
   4  -5  -4  6.2984  1.5813
   4   5   4  1.8227  2.3125
   4   5   4  7.3493  1.7964
  -4   5  -4  7.1029  1.5964
  -4   5  -4  7.2496  2.8761
  -4   5  -4  8.3372  1.6024
   4   5   4  7.5094  1.5713
  -4   5  -4  5.6119  1.5202
  -4  -5   4  8.4813  1.6867
   4  -5  -4  8.3393  1.5605
  -4   5  -4  6.7634  1.5709
  -5  -5  -4  96.466   5.132
  -5   5   4  83.922   5.139
   5   5  -4  91.678   5.289
   5   5  -4  87.045   5.252
   5   5  -4  90.027   5.459
  -5   5   4  89.485   5.063
   5  -5   4  99.296   8.917
  -5   5   4  87.592   5.158
   5   5  -4  88.067   8.328
  -5   5   4  77.815   7.933
  -5  -5  -4  85.426   5.167
  -5  -5  -4  86.359   7.866
   5   5  -4  78.944   5.085
   5   5  -4  91.808   5.576
  -5  -5  -4  80.603   5.143
  -5   5   4  101.28    5.55
   5  -5  -4  86.830   8.274
  -5   5  -4  98.207   5.496
  -5  -5   4  95.977   5.226
   5   5   4  80.694   5.206
  -5   5  -4  83.276   5.452
  -5   5  -4  89.359   5.260
   5   5   4  87.563   5.673
  -5   5  -4  87.576   8.460
   5   5   4  84.190   8.096
   5   5   4  90.544   5.548
  -5   5  -4  87.270   5.444
  -5  -5   4  83.136   7.945
  -5   5  -4  97.697   5.308
  -5   5  -4  97.079   5.414
   5  -5  -4  92.666   5.442
  -5   5  -4  93.216   5.440
   5  -5  -4  87.464   5.215
   6   5  -4  215.03   16.21
  -6   5   4  247.89   11.62
   6   5  -4  233.87   11.44
   6   5  -4  236.34   11.08
  -6   5   4  241.04   11.34
   6   5  -4  247.28   11.84
  -6   5   4  237.47   11.21
  -6  -5  -4  252.57   11.35
  -6  -5  -4  233.78   11.23
  -6  -5  -4  232.90   11.29
   6  -5   4  217.39   16.42
   6   5   4  234.26   11.68
   6  -5  -4  237.69   11.55
   6  -5  -4  227.77   16.18
  -6   5  -4  246.37   11.35
  -6   5  -4  240.00   11.57
   6  -5  -4  230.62   11.28
  -6  -5   4  237.07   11.30
  -6   5  -4  216.06   16.69
  -6  -5   4  239.70   11.54
   6   5   4  241.82   11.71
  -6   5  -4  254.34   11.56
   6   5   4  210.60   15.92
  -6   5  -4  232.54   11.62
  -6   5  -4  234.23   11.34
  -7  -5  -4  74.108   4.611
   7   5  -4  69.862   4.658
  -7   5   4  74.902   4.872
   7   5  -4  72.571   4.826
  -7   5   4  71.791   4.596
   7  -5   4  70.544   4.807
   7   5   4  70.924   4.800
  -7   5  -4  71.260   4.792
  -7  -5   4  74.138   4.772
  -7   5  -4  68.772   4.627
   7  -5  -4  71.178   4.562
   7   5   4  73.313   4.886
  -7  -5   4  73.916   4.597
   7  -5  -4  69.899   4.432
  -7   5  -4  65.371   4.719
  -7   5  -4  66.374   4.855
  -7   5  -4  67.430   4.577
  -8   5   4  74.192   4.517
  -8   5   4  70.843   4.259
   8  -5   4  79.158   4.467
   8   5  -4  60.122   4.102
  -8  -5  -4  66.554   4.230
   8   5  -4  76.522   4.589
   8  -5   4  71.107   4.237
  -8  -5  -4  94.211   4.578
  -8  -5   4  74.900   4.395
   8   5   4  74.592   4.546
   8   5   4  69.644   4.358
  -8  -5   4  90.884   4.402
   8  -5  -4  76.150   4.407
  -8   5  -4  70.882   4.479
   8  -5  -4  70.168   4.117
   0  -6  -4  26.670   2.845
   0   6  -4  26.348   3.362
   0   6  -4  23.782   2.744
   0   6   4  26.918   3.317
   0  -6  -4  28.715   3.063
   0  -6   4  26.094   2.702
   0  -6   4  23.252   2.755
  -1  -6  -4  465.81   24.57
   1   6  -4  412.97   23.02
  -1  -6  -4  436.55   23.10
  -1   6   4  477.15   24.45
   1  -6   4  454.96   23.48
   1   6  -4  483.35   24.50
   1   6   4  454.62   23.92
  -1   6  -4  424.35   22.57
  -1   6  -4  442.83   23.85
  -1  -6   4  436.78   23.62
  -1   6  -4  442.00   24.55
   1   6   4  419.54   22.56
   1  -6  -4  464.83   23.77
   1  -6  -4  476.61   24.38
   2  -6   4  100.77    7.33
  -2   6   4  112.30    7.96
   2   6  -4  102.39    7.74
   2  -6   4  92.376   6.483
  -2  -6  -4  106.19    7.52
   2   6  -4  100.81    7.24
   2   6   4  104.48    7.08
   2  -6  -4  105.34    7.36
   2   6   4  91.421   6.892
  -2   6  -4  99.235   7.673
  -2   6  -4  92.407   7.021
   2  -6  -4  106.51    7.31
  -3   6   4  48.048   5.260
   3   6  -4  46.560   3.350
   3  -6   4  44.430   4.829
   3   6  -4  44.350   3.069
  -3  -6  -4  44.013   2.915
   3  -6   4  39.216   4.173
  -3  -6  -4  41.593   2.851
  -3   6   4  37.399   3.108
   3   6  -4  44.142   3.419
  -3   6   4  40.652   3.324
   3   6  -4  54.586   5.445
  -3   6   4  39.751   2.999
   3   6  -4  42.107   3.090
   3   6  -4  43.726   3.308
   3   6  -4  47.268   3.300
  -3  -6  -4  46.391   4.806
   3   6  -4  43.114   3.246
  -3  -6   4  56.832   5.112
   3  -6  -4  42.055   4.352
  -3   6  -4  36.176   2.959
  -3   6  -4  34.143   2.883
   3  -6  -4  42.981   4.862
  -3   6  -4  44.435   5.060
  -3   6  -4  40.824   4.253
  -3   6  -4  36.939   2.921
  -3   6  -4  38.302   2.980
   3  -6  -4  37.808   2.933
  -3   6  -4  40.648   3.111
   3   6   4  41.627   3.049
  -3   6  -4  34.730   2.910
  -3   6  -4  33.983   2.913
   3   6   4  49.533   3.335
   3   6   4  51.500   4.737
  -4   6   4  16.495   2.135
   4   6  -4  23.570   2.431
  -4  -6  -4  18.302   2.081
  -4   6   4  16.634   2.328
   4   6  -4  17.972   2.298
   4   6  -4  19.877   2.193
   4  -6   4  21.933   4.025
   4   6  -4  22.793   4.069
  -4   6   4  18.981   4.009
   4   6  -4  20.790   2.348
  -4   6   4  15.088   2.255
  -4   6   4  17.777   2.357
  -4  -6  -4  18.916   2.098
  -4   6   4  15.729   2.200
   4   6  -4  22.247   2.462
  -4  -6  -4  18.247   2.001
  -4  -6  -4  16.386   3.416
   4   6  -4  18.131   2.355
  -4  -6   4  22.775   3.843
   4  -6  -4  16.066   3.785
   4  -6  -4  15.720   2.038
   4   6   4  16.183   2.327
  -4   6  -4  21.877   2.122
  -4   6  -4  19.694   2.138
  -4   6  -4  21.315   2.449
  -4   6  -4  22.682   2.366
  -4   6  -4  19.625   4.033
   4   6   4  15.692   3.670
   4  -6  -4  14.075   2.952
  -4   6  -4  21.703   2.363
  -4   6  -4  22.886   2.316
  -4   6  -4  20.762   2.277
   4  -6  -4  17.369   2.080
   4   6   4  18.551   2.345
  -4  -6   4  18.552   2.038
   4   6   4  17.908   2.282
   5   6  -4  3.7702  1.5949
  -5   6   4  5.8189  1.7204
   5   6  -4  0.8931  3.4055
  -5   6   4  5.9517  1.7632
  -5  -6  -4  6.1759  3.0931
   5   6  -4  4.4886  1.7753
   5   6  -4  4.0525  1.7837
  -5  -6  -4  3.4727  1.6009
   5   6  -4  5.1876  1.7567
  -5   6   4  6.8889  1.9589
   5  -6   4  5.5680  3.2418
  -5  -6  -4  4.1361  1.5328
  -5   6   4  2.8888  3.1498
   5   6  -4  5.3736  1.7910
   5   6  -4  9.1039  1.9076
  -5  -6  -4  1.4560  1.5542
  -5   6   4  3.0749  1.6752
  -5  -6   4  4.7968  1.6244
   5   6   4  7.5274  1.9718
   5   6   4  4.7830  1.8276
   5  -6  -4  5.2679  1.6342
  -5  -6   4  5.5975  3.1537
  -5   6  -4  3.3325  1.5771
  -5   6  -4  3.3202  1.4032
  -5   6  -4  6.5368  1.7955
  -5   6  -4  4.8573  1.8172
  -5   6  -4  3.7652  2.0023
   5   6   4  4.2076  1.7462
  -5   6  -4  1.7189  1.5351
   5  -6  -4  2.3147  2.9779
   5  -6  -4  3.9473  1.6387
  -5   6  -4  5.4933  2.0529
   5   6   4  5.4784  3.0472
  -5   6  -4  4.1762  3.3619
  -6   6   4  77.065   4.718
   6   6  -4  67.662   4.654
  -6  -6  -4  75.936   4.747
   6   6  -4  65.234   4.559
   6   6  -4  44.406   7.096
   6  -6   4  63.512   7.670
  -6  -6  -4  68.196   4.489
   6  -6   4  75.806   4.840
  -6   6   4  67.797   4.524
   6   6  -4  61.202   4.487
  -6  -6  -4  60.149   4.441
  -6   6   4  74.244   4.790
   6   6  -4  72.597   4.930
  -6   6  -4  74.565   4.620
   6   6   4  69.539   4.799
  -6   6  -4  76.078   4.784
  -6  -6   4  70.345   4.810
  -6   6  -4  75.131   4.629
  -6   6  -4  73.405   4.951
   6  -6  -4  57.674   7.566
   6   6   4  77.267   5.116
  -6   6  -4  59.956   7.674
  -6   6  -4  69.201   4.892
   6   6   4  59.310   7.802
   6  -6  -4  67.362   4.225
   6  -6  -4  64.407   4.551
  -6  -6   4  73.891   4.707
   6  -6  -4  70.660   4.487
   7   6  -4  0.6942  1.8974
  -7   6   4  6.0785  1.7252
   7  -6   4  4.6300  1.7023
   7   6  -4  5.6950  1.7936
  -7  -6  -4  1.9493  1.5074
  -7   6   4  3.6535  1.8159
  -7  -6  -4  3.1969  1.4538
  -7   6  -4  3.6872  1.8617
   7   6   4  3.7482  1.9200
  -7   6  -4  0.0179  1.9204
   7  -6  -4  3.8934  1.5868
   7   6   4  3.4079  1.7393
  -7   6  -4  4.4627  1.8890
  -7  -6   4  3.5473  1.6146
  -7  -6   4  0.2827  1.6088
  -7   6  -4  2.3859  1.7719
  -7   6  -4  3.1030  1.7141
   7  -6  -4  4.0790  1.5705
  -8  -6  -4  3.3356  1.5408
   8   6  -4  3.3031  1.3376
   8   6  -4  2.5952  1.4400
  -8  -6  -4  3.1096  1.4416
   8  -6   4  2.4410  1.4506
  -8   6   4  5.2916  1.6848
   8  -6   4  3.8321  1.5197
  -8   6   4  3.6635  1.4496
  -8   6  -4  1.0135  1.5112
  -8  -6   4  4.2412  1.3628
   8  -6  -4  1.6999  1.3641
   8  -6  -4  0.8419  1.1063
  -8   6  -4  1.8707  1.6242
   8   6   4 -0.2442  1.3453
  -8  -6   4  3.5695  1.5264
   8   6   4  0.0934  1.4936
   0   7  -4  1.9391  1.5064
   0   7   4  1.0674  1.6853
   0  -7   4  2.3712  1.5227
   0  -7   4  3.8160  1.5759
   0  -7  -4  1.5830  1.6557
   0   7  -4  0.6135  1.7170
   0  -7  -4  2.7880  1.4286
  -1  -7  -4  249.38   15.00
  -1   7   4  270.39   15.45
   1   7  -4  230.43   13.70
   1  -7   4  249.08   14.17
  -1  -7  -4  244.86   13.57
   1   7  -4  251.66   15.23
   1  -7  -4  255.62   14.50
  -1  -7   4  243.67   14.25
  -1   7  -4  248.08   14.83
   1  -7  -4  255.29   14.88
   1   7   4  264.10   14.97
  -2   7   4  42.861   3.071
  -2   7   4  39.001   3.025
   2   7  -4  35.955   3.041
   2   7  -4  43.152   3.087
   2   7  -4  39.692   3.251
   2   7  -4  41.468   4.348
  -2  -7  -4  37.808   2.757
   2  -7   4  41.097   4.352
   2   7  -4  39.218   2.972
  -2   7   4  50.891   5.250
  -2  -7  -4  37.445   2.902
  -2  -7  -4  44.261   4.636
   2   7  -4  40.348   3.104
  -2   7   4  44.336   3.536
  -2   7   4  34.664   2.932
   2   7  -4  39.226   3.227
  -2   7   4  42.854   2.997
   2   7  -4  54.420   5.371
  -2   7  -4  35.707   2.808
   2  -7  -4  45.007   4.528
   2   7   4  33.860   3.167
  -2   7  -4  40.081   2.973
  -2   7  -4  34.253   2.915
   2  -7  -4  36.918   2.847
   2   7   4  43.012   4.507
  -2   7  -4  40.033   2.961
  -2   7  -4  40.575   3.047
  -2   7  -4  36.646   4.575
   2   7   4  44.404   3.253
   2   7   4  41.408   3.148
  -2   7  -4  40.474   4.498
   2  -7  -4  46.405   4.798
   3   7  -4  609.54   26.03
   3   7  -4  621.40   26.40
  -3  -7  -4  601.54   25.91
  -3   7   4  625.10   26.10
   3   7  -4  624.17   26.25
  -3   7   4  572.33   25.99
  -3   7   4  561.94   26.46
  -3  -7  -4  631.06   33.79
   3   7  -4  636.98   26.69
   3   7  -4  655.91   32.73
  -3   7   4  577.23   26.19
   3   7  -4  633.24   26.61
   3   7  -4  631.89   26.87
   3  -7   4  677.24   33.47
  -3   7   4  616.85   25.98
  -3   7   4  593.11   26.39
  -3  -7  -4  603.75   26.51
  -3   7   4  655.28   33.94
  -3   7   4  621.10   26.81
   3   7  -4  614.07   26.56
   3   7   4  607.34   26.42
  -3   7  -4  594.64   26.14
  -3   7  -4  632.86   26.42
  -3   7  -4  630.99   25.92
   3  -7  -4  613.72   26.09
   3   7   4  614.56   26.47
  -3  -7   4  566.38   25.68
   3  -7  -4  666.32   33.62
  -3   7  -4  604.18   26.44
   3   7   4  601.64   26.21
  -3   7  -4  641.74   34.36
   3   7   4  643.94   32.24
  -3   7  -4  564.91   32.16
  -3   7  -4  541.05   26.21
  -3   7  -4  613.20   26.05
   3  -7  -4  652.60   33.42
  -3   7  -4  609.46   26.74
   3   7   4  596.24   26.53
   4   7  -4  137.16    7.21
   4  -7   4  147.20   10.74
  -4   7   4  128.76    6.87
  -4  -7  -4  137.26    6.93
   4   7  -4  139.92    7.16
  -4  -7  -4  142.37   10.34
  -4   7   4  130.06    7.18
   4   7  -4  124.13    6.78
   4   7  -4  136.88    7.17
   4   7  -4  133.70    6.98
  -4   7   4  129.69    7.08
  -4  -7  -4  132.47    6.87
  -4   7   4  130.66    7.09
  -4   7   4  126.15    6.98
   4   7  -4  130.68    7.18
  -4   7   4  137.01   10.81
  -4  -7  -4  129.02    6.62
   4   7  -4  145.42   10.67
  -4   7  -4  142.89    6.99
  -4   7  -4  135.44    7.06
  -4   7  -4  131.65   10.66
   4  -7  -4  124.61    9.70
   4   7   4  129.83    7.13
   4   7   4  124.69    6.91
  -4   7  -4  133.56    7.13
  -4   7  -4  145.46    6.92
   4   7   4  128.51    7.09
  -4   7  -4  121.57    6.92
   4  -7  -4  116.70    6.65
  -4  -7   4  129.20    9.99
   4   7   4  126.81    9.85
   4  -7  -4  126.11    6.80
  -4   7  -4  127.29    6.92
  -4   7  -4  128.07    6.71
   4  -7  -4  119.31   10.12
   5   7  -4  59.116   4.314
  -5  -7  -4  64.674   4.257
  -5  -7  -4  64.356   4.213
   5  -7   4  57.849   6.994
  -5   7   4  69.381   4.662
   5   7  -4  55.834   4.210
   5   7  -4  58.930   4.625
  -5  -7  -4  63.734   4.380
   5   7  -4  48.666   6.604
   5   7  -4  55.151   4.094
   5   7  -4  57.097   4.533
   5   7  -4  65.740   4.506
  -5   7   4  56.568   4.315
  -5   7   4  56.488   4.220
  -5   7   4  49.029   7.076
  -5  -7  -4  54.895   6.721
  -5   7   4  58.156   4.412
  -5   7  -4  58.398   4.207
   5  -7  -4  60.679   4.312
   5   7   4  65.599   4.579
   5  -7  -4  56.866   7.097
  -5  -7   4  56.870   7.036
  -5   7  -4  57.708   4.246
  -5   7  -4  64.352   4.639
   5   7   4  68.368   7.287
   5   7   4  60.853   4.282
   5   7   4  65.263   4.507
  -5   7  -4  53.921   7.042
  -5  -7   4  62.210   4.418
  -5   7  -4  61.270   4.202
  -5   7  -4  61.069   4.357
   5  -7  -4  57.803   4.087
  -5   7  -4  62.482   4.400
   6   7  -4  9.3552  2.1327
  -6   7   4  15.342   2.250
  -6   7   4  12.921   2.299
   6   7  -4  15.459   2.469
   6  -7   4  17.238   2.350
  -6  -7  -4  13.853   2.116
  -6  -7  -4  17.152   2.342
   6   7  -4  15.480   2.410
  -6   7   4  13.167   2.152
   6  -7  -4  17.289   2.352
   6  -7  -4  11.619   2.092
   6   7   4  17.067   2.649
   6   7   4  9.2871  2.2853
   6  -7  -4  10.632   2.047
  -6  -7   4  12.196   1.963
  -6  -7   4  14.243   2.373
  -6   7  -4  12.915   2.261
  -6   7  -4  15.609   2.499
  -6   7  -4  15.061   2.237
  -6   7  -4  13.608   2.181
   6   7   4  12.646   2.306
  -6   7  -4  15.230   2.537
  -7   7   4  5.6004  1.8629
   7   7  -4  4.0929  1.8629
  -7  -7  -4  4.4699  1.7524
  -7   7   4  6.3442  1.8895
  -7  -7  -4  4.7195  1.4527
   7   7  -4  3.3538  2.0192
  -7  -7   4  8.1267  1.8422
  -7  -7   4  5.9612  1.7155
  -7   7  -4  4.3415  1.8773
  -7   7  -4  4.8136  1.8719
  -7   7  -4  5.9004  1.8335
   7   7   4  5.7783  1.8632
   7   7   4  4.9526  1.9165
   7  -7  -4  3.5229  1.6600
  -7   7  -4  3.3681  1.7709
  -7   7  -4  3.6122  1.8047
   7  -7  -4  6.2500  1.6093
   8   7  -4  31.966   2.574
  -8  -7  -4  38.947   2.635
   8   7  -4  31.272   2.539
  -8  -7  -4  31.023   2.446
  -8   7   4  32.404   2.692
   8  -7   4  34.190   2.534
   8  -7   4  38.642   2.635
  -8  -7   4  32.363   2.580
   8   7   4  31.161   2.483
  -8   7  -4  37.013   2.801
   8  -7  -4  32.925   2.456
  -8   7  -4  35.442   2.792
   8  -7  -4  32.704   2.402
   0   8   4  0.0698  1.4500
   0   8  -4  2.0250  1.2381
   0   8   4  1.5682  1.4406
   0   8  -4 -0.5493  1.2383
   0   8  -4  2.3227  1.2893
   0   8   4  0.1458  1.0505
   0   8   4  1.1031  1.9691
   0  -8  -4  0.9336  1.0157
   0   8  -4  4.0127  2.3348
   0   8   4  2.3768  1.3737
   0   8  -4  0.8714  1.4181
   0  -8   4  1.0085  1.5268
   0   8   4  3.8011  1.7614
   0   8  -4  1.3310  1.0788
   0  -8  -4  2.5432  1.7380
   0  -8  -4  2.9448  2.0036
  -1  -8  -4  29.824   2.462
   1   8  -4  28.143   2.598
   1   8  -4  33.874   2.742
  -1  -8  -4  36.217   4.225
   1   8  -4  28.481   2.647
   1   8  -4  28.521   4.303
  -1   8   4  30.039   2.788
   1  -8   4  34.247   3.943
  -1   8   4  28.909   4.268
  -1   8   4  29.075   2.600
   1   8  -4  31.163   2.651
  -1   8   4  28.429   2.626
   1   8  -4  27.614   2.819
  -1   8   4  29.529   2.572
  -1   8   4  25.897   2.542
   1   8  -4  28.227   2.571
   1  -8   4  32.609   3.511
   1   8   4  32.458   2.845
   1  -8  -4  25.303   3.505
   1   8   4  28.014   2.435
  -1   8  -4  26.171   2.466
  -1   8  -4  29.394   2.583
  -1   8  -4  28.508   2.629
  -1  -8   4  30.452   3.468
   1   8   4  33.093   2.807
   1   8   4  30.571   2.675
  -1   8  -4  28.923   2.558
   1  -8  -4  28.919   3.866
   1   8   4  27.029   4.150
   1  -8  -4  30.671   2.621
  -1   8  -4  29.712   4.371
  -1   8  -4  28.265   2.617
  -2   8   4  24.221   2.516
  -2   8   4  16.525   2.336
   2   8  -4  19.139   3.903
   2   8  -4  20.268   2.323
  -2   8   4  19.410   2.243
   2   8  -4  20.406   2.204
  -2   8   4  16.509   2.199
   2   8  -4  18.432   2.217
   2   8  -4  18.570   2.372
  -2   8   4  24.639   4.193
  -2   8   4  20.459   2.168
  -2   8   4  16.743   2.023
   2   8  -4  19.043   2.236
   2   8  -4  20.661   2.211
   2  -8   4  20.751   3.337
  -2  -8  -4  18.589   1.941
   2   8  -4  17.872   2.229
   2   8  -4  19.906   3.303
  -2  -8  -4  21.535   3.535
   2  -8  -4  21.022   1.859
  -2   8  -4  20.526   2.288
  -2   8  -4  21.248   2.504
   2   8   4  22.824   2.329
  -2   8  -4  19.269   2.228
   2  -8  -4  19.771   3.290
   2   8   4  18.287   2.305
   2  -8  -4  20.446   3.474
   2   8   4  19.697   2.167
  -2   8  -4  18.714   2.254
   2   8   4  20.725   2.220
   2   8   4  16.958   3.484
  -2   8  -4  17.075   1.941
  -2   8  -4  19.089   2.309
   2   8   4  15.987   2.283
  -2   8  -4  26.135   3.750
  -2   8  -4  16.444   2.051
   3   8  -4  76.148   4.647
   3   8  -4  76.170   7.370
   3   8  -4  77.574   5.037
  -3  -8  -4  80.630   4.712
  -3   8   4  77.338   4.889
  -3   8   4  72.061   4.593
   3   8  -4  74.537   4.711
  -3  -8  -4  68.274   6.724
  -3   8   4  73.668   4.743
  -3   8   4  81.874   4.782
   3   8  -4  79.513   4.750
  -3   8   4  69.917   4.681
   3   8  -4  71.460   5.038
   3   8  -4  79.105   4.884
  -3   8   4  84.634   8.219
   3  -8   4  83.745   7.582
  -3   8   4  75.411   4.904
  -3  -8  -4  67.316   4.511
  -3   8   4  75.482   4.847
   3   8  -4  81.963   7.301
   3   8   4  75.047   4.869
  -3   8  -4  67.258   6.736
  -3   8  -4  82.047   5.023
  -3   8  -4  69.098   4.496
   3  -8  -4  86.019   7.312
   3   8   4  68.025   4.848
  -3   8  -4  75.693   4.664
  -3   8  -4  76.670   7.591
   3   8   4  70.743   4.719
  -3   8  -4  74.193   4.783
  -3   8  -4  79.519   4.635
   3  -8  -4  82.283   7.032
   3   8   4  72.990   4.880
  -3   8  -4  82.981   4.792
  -3  -8   4  69.989   4.261
   3  -8  -4  72.554   4.388
   4   8  -4  490.34   21.41
  -4   8   4  468.96   21.43
  -4   8   4  475.10   20.99
  -4  -8  -4  482.27   20.90
   4  -8   4  485.55   27.68
   4   8  -4  502.81   21.29
   4   8  -4  487.75   20.83
  -4  -8  -4  488.85   20.88
  -4   8   4  457.50   20.84
  -4   8   4  482.55   21.25
   4   8  -4  486.72   21.13
   4   8  -4  450.54   26.90
   4   8  -4  489.03   21.39
  -4   8   4  459.88   20.85
  -4  -8  -4  475.94   21.17
  -4   8   4  476.73   20.89
   4   8  -4  469.61   21.43
  -4   8   4  474.00   28.13
  -4  -8  -4  461.73   27.65
  -4   8  -4  502.37   21.62
   4   8   4  489.06   21.12
  -4  -8   4  422.06   26.80
  -4   8  -4  424.18   20.82
   4  -8  -4  484.49   20.88
  -4   8  -4  474.68   21.21
   4  -8  -4  442.29   27.31
  -4   8  -4  464.86   28.62
  -4   8  -4  555.96   21.44
  -4   8  -4  493.54   20.85
   4   8   4  484.60   21.29
   4  -8  -4  441.38   27.26
  -4   8  -4  486.92   20.89
  -4  -8   4  452.46   20.42
  -4   8  -4  503.93   21.16
  -5   8   4  190.08    9.67
   5   8  -4  198.23    9.66
   5   8  -4  191.95    9.28
  -5  -8  -4  210.08    9.54
  -5  -8  -4  194.76    9.37
   5   8  -4  187.50    9.45
   5   8  -4  168.48   13.68
   5  -8   4  179.99    9.29
   5   8  -4  198.20    9.67
  -5  -8  -4  187.02    9.19
  -5   8   4  191.24    9.37
  -5   8   4  171.39   14.16
   5   8  -4  181.18    9.38
  -5   8   4  187.35    9.55
   5  -8   4  169.65   13.59
  -5   8   4  193.51    9.47
   5   8  -4  186.30    9.53
  -5   8  -4  192.09    9.52
   5   8   4  193.54    9.69
   5  -8  -4  164.16   13.77
   5  -8  -4  182.78    9.31
  -5   8  -4  195.31    9.80
  -5   8  -4  201.39    9.47
  -5   8  -4  194.19    9.64
   5   8   4  192.48    9.46
  -5  -8   4  154.12   13.29
  -5   8  -4  187.88    9.52
   5  -8  -4  180.21    9.15
  -5   8  -4  164.80   14.01
  -5  -8   4  202.15    9.52
   5   8   4  173.32    9.34
  -5   8  -4  199.57    9.64
  -6  -8  -4  67.151   4.412
  -6  -8  -4  63.487   4.135
  -6   8   4  60.736   4.195
   6   8  -4  67.411   4.683
   6  -8   4  61.389   4.200
  -6   8   4  65.011   4.626
   6   8  -4  65.846   4.445
  -6   8   4  58.226   4.275
   6   8  -4  59.111   4.269
   6   8  -4  62.705   4.383
  -6  -8   4  74.368   4.577
   6  -8  -4  57.755   4.161
  -6   8  -4  68.156   4.613
   6  -8  -4  57.607   3.985
   6   8   4  59.592   4.451
  -6   8  -4  62.424   4.422
   6  -8  -4  62.216   4.284
  -6   8  -4  66.565   4.729
   6   8   4  64.132   4.442
  -6   8  -4  70.901   4.664
   6   8   4  72.350   4.808
  -6   8  -4  68.785   4.777
  -6  -8   4  63.340   4.191
   7  -8   4  23.590   2.326
   7   8  -4  16.614   2.251
  -7  -8  -4  18.197   2.119
   7   8  -4  22.041   2.385
  -7   8   4  16.878   2.252
   7  -8   4  21.428   2.368
  -7  -8  -4  22.863   2.299
  -7   8   4  20.270   2.377
   7  -8  -4  22.083   2.203
   7   8   4  23.050   2.724
   7  -8  -4  18.022   2.148
  -7  -8   4  25.565   2.396
  -7   8  -4  23.445   2.523
  -7   8  -4  18.931   2.386
  -7  -8   4  24.542   2.386
  -7   8  -4  21.319   2.520
  -7   8  -4  23.977   2.547
   0   9   4 -0.4516  1.1525
   0   9  -4  -2.646   1.517
   0   9  -4 -0.7666  1.7944
   0   9  -4 -0.4224  1.6708
   0   9   4  0.9803  1.4646
   0   9  -4 -0.0122  1.2229
   0  -9   4 -0.4800  1.5961
   0   9  -4  1.3117  1.5048
   0  -9  -4  0.0541  1.0328
   0   9  -4 -0.6733  1.4103
   0  -9  -4  0.7576  1.8372
   0   9   4  0.7381  1.1933
   0   9   4  -1.171   1.586
   0   9   4 -0.2130  1.2877
   0   9   4  1.5336  2.1913
   0   9  -4  0.9189  1.1246
   0   9  -4  0.5804  2.1373
   0   9   4 -0.2091  1.5185
  -1   9   4  73.920   4.716
   1   9  -4  68.124   4.361
  -1   9   4  66.311   4.454
   1   9  -4  64.451   4.294
  -1   9   4  70.841   6.887
   1   9  -4  79.617   7.287
   1   9  -4  72.668   4.476
   1  -9   4  83.039   6.704
   1   9  -4  72.948   4.550
   1   9  -4  79.937   4.742
  -1   9   4  65.253   4.378
  -1  -9  -4  78.182   6.773
  -1   9   4  65.273   4.404
  -1   9   4  71.212   4.691
   1   9  -4  63.423   4.431
  -1  -9  -4  63.305   3.806
  -1   9   4  70.077   4.504
  -1  -9  -4  64.799   4.058
  -1   9  -4  66.515   4.194
   1   9   4  64.994   4.312
  -1   9  -4  74.563   4.742
  -1   9  -4  68.490   4.243
   1   9   4  64.266   4.266
  -1  -9   4  73.743   6.083
  -1   9  -4  77.026   4.665
   1   9   4  67.289   6.660
  -1   9  -4  67.041   4.431
   1   9   4  71.518   4.803
  -1   9  -4  79.988   7.066
   1   9   4  67.407   4.377
  -1   9  -4  75.654   4.544
   1   9   4  69.920   4.330
   1  -9  -4  65.652   5.877
   1  -9  -4  65.835   6.366
   1   9   4  58.752   4.435
   1  -9  -4  70.834   4.010
  -1   9  -4  65.706   4.265
   2  -9   4  26.249   4.192
   2  -9   4  28.790   4.141
   2   9  -4  32.550   3.007
  -2  -9  -4  23.190   4.017
  -2   9   4  24.365   2.771
   2   9  -4  25.851   2.607
  -2   9   4  24.796   2.680
  -2   9   4  33.106   4.969
   2   9  -4  31.616   2.762
  -2   9   4  29.697   3.124
  -2  -9  -4  27.852   2.443
   2   9  -4  27.236   2.729
  -2   9   4  27.253   2.574
   2   9  -4  27.508   4.771
  -2   9   4  26.925   2.593
  -2  -9  -4  25.306   2.360
   2   9  -4  28.505   2.772
  -2   9   4  30.686   2.932
   2   9  -4  27.823   2.819
   2   9  -4  26.779   2.957
  -2   9  -4  30.299   2.784
  -2   9  -4  28.268   2.767
   2  -9  -4  24.703   2.312
   2   9   4  28.155   2.738
  -2   9  -4  30.477   2.852
   2   9   4  24.477   2.654
  -2   9  -4  28.556   4.425
  -2   9  -4  25.664   2.599
   2  -9  -4  29.774   4.258
   2   9   4  25.106   2.542
   2   9   4  27.654   2.669
   2   9   4  24.114   4.496
  -2   9  -4  25.428   2.448
  -2   9  -4  27.099   2.788
   2   9   4  28.651   2.681
   2  -9  -4  29.455   2.480
   2  -9  -4  31.066   4.395
  -3   9   4  27.687   2.952
  -3   9   4  23.595   2.662
   3  -9   4  30.735   4.616
  -3   9   4  23.912   4.781
   3   9  -4  25.249   4.822
  -3   9   4  33.520   3.079
   3   9  -4  31.267   3.006
  -3   9   4  25.939   2.733
   3   9  -4  29.082   2.986
   3  -9   4  27.604   4.779
  -3   9   4  25.227   2.843
   3   9  -4  33.774   3.286
   3   9  -4  24.038   2.784
  -3  -9  -4  29.384   4.504
   3   9  -4  30.036   2.846
  -3  -9  -4  31.442   2.776
  -3   9   4  31.738   3.001
   3   9  -4  28.893   2.943
  -3  -9  -4  27.319   2.546
  -3   9  -4  24.904   2.836
  -3   9  -4  28.817   2.870
  -3   9  -4  26.695   2.678
   3  -9  -4  26.713   2.517
  -3   9  -4  23.387   2.488
   3   9   4  23.558   2.736
  -3   9  -4  26.821   3.038
   3   9   4  31.474   3.044
   3  -9  -4  20.657   4.132
  -3   9  -4  20.154   4.376
   3   9   4  25.488   2.764
  -3  -9   4  24.697   2.420
  -3   9  -4  24.173   3.035
   3   9   4  31.331   3.063
   3  -9  -4  28.641   4.473
  -4  -9  -4  44.716   3.551
   4   9  -4  48.305   4.101
  -4   9   4  46.767   6.573
   4   9  -4  51.875   4.275
   4  -9   4  41.892   6.388
   4   9  -4  42.470   3.795
   4   9  -4  40.242   3.772
  -4   9   4  54.746   3.888
   4  -9   4  43.900   5.761
  -4   9   4  48.665   4.202
  -4   9   4  41.684   3.727
  -4  -9  -4  43.291   3.376
   4   9  -4  48.746   3.945
  -4   9   4  46.768   3.786
  -4  -9  -4  38.123   3.446
  -4  -9  -4  39.336   5.579
  -4   9   4  51.167   4.032
   4   9   4  43.299   3.838
   4   9   4  43.150   3.752
  -4   9  -4  43.934   3.597
   4  -9  -4  48.839   6.211
  -4   9  -4  49.586   4.033
  -4   9  -4  49.508   4.007
  -4   9  -4  47.002   3.788
  -4   9  -4  45.837   4.114
   4   9   4  38.492   3.551
  -4  -9   4  43.662   3.339
  -4   9  -4  41.642   3.873
   4  -9  -4  49.950   6.207
   4  -9  -4  48.655   3.518
  -4  -9   4  47.666   6.370
  -5   9   4  26.429   2.872
   5   9  -4  28.170   2.981
   5   9  -4  28.477   2.786
  -5  -9  -4  21.286   2.429
   5   9  -4  20.894   2.739
  -5  -9  -4  26.441   2.597
   5   9  -4  26.126   2.982
   5   9  -4  20.983   2.720
   5   9  -4  30.388   3.178
  -5   9   4  27.636   2.856
  -5  -9  -4  22.496   2.524
  -5   9   4  24.210   2.700
  -5   9   4  26.142   2.956
  -5   9  -4  28.023   2.912
   5  -9  -4  27.414   2.707
  -5   9  -4  23.477   2.967
  -5   9  -4  27.550   2.952
  -5  -9   4  27.875   2.678
   5   9   4  22.788   2.997
  -5   9  -4  23.463   3.092
   5  -9  -4  25.917   2.530
  -5   9  -4  27.573   2.863
   5   9   4  23.000   2.896
  -5   9  -4  29.717   2.871
  -6   9   4  29.904   3.029
   6   9  -4  32.975   2.974
   6  -9   4  32.679   2.944
  -6  -9  -4  32.126   2.844
  -6   9   4  29.480   2.935
   6   9  -4  35.333   3.244
   6   9  -4  35.542   3.104
  -6   9   4  36.599   3.258
  -6  -9  -4  40.753   3.258
  -6   9  -4  31.502   2.851
  -6   9  -4  33.251   3.204
  -6   9  -4  29.485   3.117
  -6   9  -4  36.102   3.281
   6   9   4  34.969   3.176
  -6  -9   4  36.953   3.217
   6   9   4  36.752   3.282
  -6   9  -4  32.600   3.312
  -6  -9   4  43.750   3.301
   6  -9  -4  30.982   2.869
   6  -9  -4  31.016   2.730
  -6   9  -4  36.046   3.328
  -7   9   4  3.9506  1.5400
   7   9  -4  1.5289  1.4220
   7  -9   4  3.1878  1.4635
  -7   9   4  2.4120  1.7276
   7   9  -4  5.3563  1.6807
  -7  -9  -4  2.9304  1.5216
  -7  -9  -4  3.2441  1.4320
  -7   9  -4  2.9366  1.5839
   7  -9  -4  3.8633  1.3154
  -7  -9   4  0.8800  1.3167
   7  -9  -4  4.0682  1.3431
   7   9   4  1.7183  1.7685
  -7   9  -4  4.8929  1.6876
  -7   9  -4  3.3387  1.6638
  -7   9  -4  3.6353  1.6807
   0  10  -4  1.3843  1.2650
   0  10   4  0.2051  1.5735
   0  10   4  2.0522  1.7855
   0  10  -4  2.4000  1.8363
   0  10   4  1.8326  1.3958
   0  10  -4  1.0206  1.7900
   0 -10  -4  2.1360  1.2023
   0  10   4 -0.0003  1.6411
   0  10  -4  1.3869  1.6951
   0 -10  -4  1.8113  2.0985
   0  10   4  2.8948  1.4064
   0 -10   4  0.6514  2.0364
   0  10   4  0.4529  2.5606
   0  10  -4  2.5110  1.8160
   0  10   4  1.0075  1.6974
   0  10  -4  0.1285  1.7559
   0  10  -4  -2.037   2.196
   0  10  -4  2.7959  2.1033
  -1  10   4  39.905   3.521
  -1  10   4  34.864   3.134
   1  10  -4  42.268   3.642
  -1  10   4  37.887   3.332
   1 -10   4  32.915   4.629
   1  10  -4  37.726   3.405
   1  10  -4  36.166   3.216
   1  10  -4  41.428   3.597
   1  10  -4  37.822   5.518
  -1  10   4  35.779   3.218
   1  10  -4  39.157   3.542
  -1  10   4  33.613   3.125
   1  10  -4  37.946   3.305
  -1 -10  -4  47.661   5.388
  -1 -10  -4  40.670   3.045
  -1 -10  -4  39.964   2.959
  -1  10   4  35.142   5.454
  -1  10   4  34.084   3.391
  -1 -10   4  37.440   4.553
   1  10   4  36.235   5.190
   1  10   4  40.139   3.579
  -1  10  -4  32.668   2.973
   1  10   4  34.575   3.325
  -1  10  -4  40.443   3.577
   1  10   4  42.408   3.354
  -1  10  -4  36.561   3.276
   1  10   4  34.237   3.126
   1 -10  -4  38.680   2.955
  -1  10  -4  34.410   5.150
  -1  10  -4  38.537   3.220
   1  10   4  35.673   3.123
  -1  10  -4  37.998   3.445
   1 -10  -4  35.353   4.931
   1  10   4  36.266   3.127
  -1  10  -4  38.800   3.422
  -2 -10  -4  38.122   5.171
  -2 -10  -4  37.351   3.029
  -2  10   4  32.640   5.468
   2  10  -4  40.172   3.589
   2  10  -4  35.169   3.408
   2  10  -4  36.138   3.400
   2  10  -4  42.103   3.657
  -2  10   4  39.881   3.283
   2 -10   4  38.543   5.123
   2  10  -4  30.469   3.011
  -2 -10  -4  36.799   2.988
  -2  10   4  39.894   3.465
   2  10  -4  35.728   5.654
  -2  10   4  35.897   3.434
   2  10  -4  38.796   3.372
  -2  10   4  36.139   3.128
  -2  10   4  34.181   3.184
  -2  10   4  34.050   3.125
   2  10  -4  36.889   3.177
  -2  10  -4  37.087   3.358
   2  10   4  39.329   3.351
   2 -10  -4  28.292   4.668
   2 -10  -4  36.832   4.954
   2 -10  -4  33.213   2.923
  -2  10  -4  40.267   3.452
  -2  10  -4  39.545   3.421
  -2  10  -4  34.239   3.487
  -2  10  -4  39.051   3.504
   2  10   4  31.169   5.172
   2  10   4  32.469   3.311
   2  10   4  33.675   3.049
  -2  10  -4  32.310   3.049
   2  10   4  37.617   3.418
  -2  10  -4  35.562   5.662
   2 -10  -4  35.158   2.921
   2  10   4  38.071   3.119
   3 -10   4  20.875   4.777
   3  10  -4  28.624   3.049
  -3  10   4  28.660   3.053
   3  10  -4  28.551   5.363
   3 -10   4  23.694   4.562
  -3  10   4  25.943   3.030
   3  10  -4  30.694   3.092
  -3  10   4  27.261   5.533
  -3 -10  -4  29.770   2.792
   3  10  -4  29.926   3.091
  -3  10   4  24.574   2.913
  -3 -10  -4  25.604   2.721
  -3  10   4  23.365   2.793
  -3  10   4  26.172   2.928
   3  10  -4  29.685   3.097
  -3 -10  -4  26.139   4.767
   3  10  -4  30.595   3.235
   3  10  -4  27.702   2.998
  -3  10   4  26.330   2.899
   3  10   4  26.924   2.890
   3  10   4  23.151   2.977
   3 -10  -4  24.993   4.490
  -3  10  -4  24.479   3.094
   3 -10  -4  22.950   4.742
  -3  10  -4  23.313   2.977
   3 -10  -4  25.420   2.481
   3 -10  -4  28.051   2.818
  -3  10  -4  24.984   2.676
   3  10   4  29.861   3.101
  -3  10  -4  23.800   2.893
   3  10   4  26.797   2.920
  -3  10  -4  24.452   3.087
  -3  10  -4  25.796   2.522
  -3 -10   4  28.504   2.577
  -3  10  -4  25.303   3.081
   4  10  -4  1.1452  1.9679
  -4 -10  -4  1.5336  1.4364
  -4  10   4  1.1279  1.7903
  -4  10   4  1.3743  1.7668
   4  10  -4  3.3160  1.7681
  -4  10   4  1.6863  1.9691
  -4 -10  -4  0.8201  3.1831
  -4 -10  -4  4.2276  1.6841
  -4  10   4  0.2486  2.0002
  -4  10   4  1.6242  1.5235
  -4 -10  -4  2.1514  1.5365
  -4  10   4  3.1392  3.6145
   4 -10   4  3.8551  3.1074
   4  10  -4  5.0346  1.9331
   4  10  -4  3.0411  1.7703
   4 -10   4 -0.0575  3.9942
   4  10  -4  0.9484  1.9908
   4 -10  -4 -0.4320  1.1551
  -4  10  -4  3.9586  1.7962
  -4  10  -4  2.2058  1.6166
   4 -10  -4  3.5465  3.2995
  -4 -10   4  0.4616  1.6303
   4  10   4  2.8263  1.6725
   4 -10  -4  3.1790  1.7655
  -4  10  -4  2.0014  1.6246
   4  10   4  1.9592  1.8310
   4  10   4  1.7762  1.9333
  -4  10  -4  4.5647  2.2504
  -4  10  -4  4.4228  1.9948
   4 -10  -4  1.0432  3.6445
  -4  10  -4  3.0643  2.0890
  -4 -10   4  5.6718  3.9956
  -5  10   4  0.1451  2.1344
  -5  10   4  3.2919  1.7332
   5  10  -4  5.4224  1.7585
  -5 -10  -4  1.8511  1.6826
   5  10  -4  3.2017  1.8775
   5  10  -4  2.5486  1.6913
   5  10  -4  4.8412  1.9905
  -5  10   4  3.9591  1.8264
  -5 -10  -4  5.7040  1.7682
  -5  10   4  6.8700  2.0102
  -5 -10  -4  2.6689  1.4918
   5  10  -4  5.0042  2.0042
  -5  10  -4  4.4250  2.1272
  -5  10  -4  2.1251  1.7145
  -5  10  -4  5.4542  2.2076
  -5 -10   4  6.3534  1.8549
   5  10   4  3.0955  1.9469
   5  10   4  6.2512  2.0603
   5 -10  -4  4.6371  1.6703
  -5  10  -4  4.2952  1.7980
   5 -10  -4  4.3866  1.7286
  -5  10  -4  1.5762  2.0323
  -6  10   4  11.377   2.073
   6 -10   4  12.542   1.981
  -6  10   4  10.088   2.113
  -6 -10  -4  15.633   2.019
  -6 -10  -4  14.915   2.032
   6  10  -4  15.061   2.292
   6  10  -4  9.3460  1.9351
  -6  10   4  10.212   2.009
   6  10   4  15.032   2.525
  -6  10  -4  15.570   2.402
  -6  10  -4  13.897   2.302
  -6  10  -4  13.355   2.261
  -6 -10   4  10.330   1.967
   6 -10  -4  12.769   1.805
   6 -10  -4  14.540   1.942
   6  10   4  10.844   2.152
  -6  10  -4  12.902   2.183
  -6 -10   4  14.653   2.224
  -6  10  -4  14.762   2.376
   7  10  -4  24.791   2.235
   7 -10   4  26.247   2.217
  -7  10   4  25.304   2.334
  -7 -10  -4  27.908   2.250
  -7 -10   4  25.588   2.306
  -7  10  -4  27.536   2.680
  -7  10  -4  23.379   2.328
  -7  10  -4  24.098   2.469
  -7 -10   4  24.398   2.245
   7  10   4  25.031   2.310
   7 -10  -4  26.325   2.196
  -7  10  -4  22.877   2.447
   0  11  -4  3.9469  2.2155
   0  11   4  2.2727  1.4477
   0  11  -4  4.2316  2.3326
   0  11   4  3.4418  1.7574
   0  11   4  3.1570  2.1611
   0  11  -4  3.8357  1.6060
   0  11   4  1.2496  1.7396
   0  11   4  4.8261  2.0113
   0  11   4  5.7370  3.3257
   0  11  -4  1.8072  1.6330
   0  11  -4  3.0911  1.9879
   0  11  -4  1.1592  1.6235
   0 -11  -4  1.6647  1.3825
   0 -11  -4  7.3052  3.2151
   0  11   4  6.3901  1.6742
   0 -11  -4  4.7054  1.5458
   0  11  -4  1.2683  1.3530
   0 -11   4  4.7515  2.9525
   0  11  -4  6.0790  3.4240
  -1  11   4  12.632   4.573
   1  11  -4  9.3348  2.2067
  -1  11   4  12.476   2.055
  -1 -11  -4  11.160   3.681
  -1  11   4  9.0265  2.1414
   1 -11   4  5.8526  3.0363
  -1  11   4  10.093   2.378
  -1  11   4  11.314   2.360
   1  11  -4  12.194   2.444
   1  11  -4  12.677   2.519
  -1 -11  -4  11.260   1.808
  -1  11   4  14.035   2.260
  -1 -11  -4  13.396   1.928
   1  11  -4  7.8268  4.2478
   1  11  -4  11.298   2.683
   1  11  -4  13.800   2.440
  -1  11   4  10.412   2.457
   1  11   4  13.071   4.295
  -1  11  -4  12.802   2.382
   1  11   4  10.382   2.063
   1 -11  -4  15.632   1.902
   1  11   4  12.291   2.650
  -1  11  -4  10.537   2.222
  -1  11  -4  9.6830  2.1996
  -1  11  -4  13.675   2.195
   1  11   4  9.6273  2.1593
   1 -11  -4  10.728   3.481
   1  11   4  9.1559  2.2427
   1  11   4  9.7759  2.0856
  -1  11  -4  13.749   2.425
  -1  11  -4  10.499   4.449
   1  11   4  10.559   2.296
  -1  11  -4  11.299   2.316
  -2 -11  -4  102.99    5.52
   2  11  -4  102.92    6.29
  -2  11   4  103.04    6.24
   2  11  -4  99.106   5.898
  -2  11   4  95.306   5.952
   2 -11   4  88.060   8.490
   2  11  -4  95.084   6.108
  -2  11   4  105.26    6.15
  -2  11   4  107.93    5.96
  -2 -11  -4  104.96    5.66
  -2 -11  -4  95.109   8.820
  -2  11   4  91.493   5.709
   2  11  -4  89.312   5.639
   2  11  -4  95.335   6.066
  -2  11   4  100.16    9.71
   2  11  -4  78.754   9.043
   2  11  -4  103.47    6.25
   2  11  -4  103.50    6.12
  -2  11   4  97.091   5.898
  -2  11  -4  100.45    6.18
  -2  11  -4  91.012   5.645
   2  11   4  108.72    6.30
   2  11   4  103.20    6.06
   2  11   4  85.241   9.301
   2 -11  -4  97.174   8.803
  -2  11  -4  102.66    6.12
  -2  11  -4  99.407   5.910
  -2  11  -4  105.30    6.22
   2 -11  -4  105.52    5.62
  -2  11  -4  99.238   6.056
   2  11   4  85.853   5.818
   2  11   4  98.448   5.803
  -2  11  -4  91.795   9.065
  -3 -11  -4  50.052   3.843
   3  11  -4  57.125   4.323
  -3  11   4  52.960   3.968
  -3  11   4  46.213   4.008
  -3  11   4  42.194   7.343
  -3  11   4  55.996   4.332
  -3  11   4  57.894   4.300
  -3  11   4  51.277   4.290
   3  11  -4  57.964   4.464
  -3 -11  -4  48.694   3.690
   3  11  -4  53.696   4.455
   3 -11   4  51.618   6.568
   3  11  -4  50.005   4.328
  -3  11   4  48.241   3.930
  -3 -11  -4  51.311   6.615
   3  11  -4  48.431   4.230
   3  11  -4  51.330   4.246
  -3  11  -4  52.859   4.243
  -3  11  -4  54.644   4.603
   3  11   4  49.868   4.149
   3  11   4  52.575   4.350
   3 -11  -4  55.773   3.974
   3 -11  -4  53.871   3.733
   3  11   4  51.704   4.210
   3 -11  -4  42.715   6.085
   3  11   4  52.257   4.137
  -3  11  -4  53.230   3.989
  -3  11  -4  56.632   4.255
  -3  11  -4  65.002   4.722
  -3  11  -4  44.326   4.204
  -3 -11   4  50.772   3.720
  -4  11   4  147.21    7.89
  -4  11   4  140.78    7.78
   4  11  -4  145.12    7.74
  -4  11   4  161.50    8.13
   4  11  -4  145.71    8.05
   4  11  -4  150.04    7.95
   4  11  -4  153.45    7.98
  -4 -11  -4  136.35    7.49
  -4  11   4  141.56    7.85
   4  11  -4  157.24    8.13
  -4 -11  -4  143.97    7.44
  -4  11   4  149.40    7.88
  -4 -11  -4  154.29    7.73
  -4  11  -4  133.72    7.45
  -4  11  -4  158.35    8.17
   4 -11  -4  151.29    7.62
   4 -11  -4  155.28    7.54
  -4  11  -4  145.27    8.17
  -4 -11   4  145.94    7.41
   4  11   4  145.76    7.88
  -4  11  -4  154.12    8.28
   4  11   4  135.53    7.83
  -4  11  -4  149.81    7.75
  -4  11  -4  143.87    8.08
   4  11   4  147.50    7.94
  -5  11   4  16.269   2.378
  -5  11   4  16.497   2.443
   5  11  -4  17.350   2.320
  -5 -11  -4  16.886   2.283
   5 -11   4  16.991   2.276
  -5  11   4  15.642   2.297
   5  11  -4  14.788   2.422
   5  11  -4  12.302   2.225
  -5 -11  -4  12.158   2.051
  -5  11   4  12.311   2.384
   5  11  -4  13.615   2.283
   5  11  -4  18.936   2.558
   5  11   4  18.519   2.550
  -5  11  -4  14.590   2.579
  -5 -11   4  17.919   2.134
  -5  11  -4  14.985   2.468
   5  11   4  18.690   2.500
  -5  11  -4  10.302   2.388
  -5  11  -4  11.802   2.274
   5 -11  -4  17.325   2.166
   5 -11  -4  17.007   2.141
  -5  11  -4  13.127   2.483
  -6  11   4  10.752   2.174
  -6  11   4  13.709   2.056
  -6 -11  -4  14.294   1.871
   6  11  -4  19.280   2.379
   6  11  -4  11.907   2.030
  -6  11   4  17.739   2.292
   6 -11   4  14.663   1.965
  -6 -11  -4  12.859   1.866
   6 -11  -4  14.975   1.933
   6  11   4  14.187   2.052
  -6 -11   4  14.903   2.102
  -6  11  -4  10.558   2.348
   6 -11  -4  14.182   1.842
  -6 -11   4  18.543   2.047
  -6  11  -4  14.923   2.199
  -6  11  -4  14.054   2.391
  -6  11  -4  17.904   2.367
  -6  11  -4  15.760   2.465
   6  11   4  17.314   2.168
   0  12   4  327.82   15.17
   0  12   4  340.11   15.21
   0  12  -4  345.50   15.35
   0  12   4  335.23   15.75
   0  12  -4  319.79   21.51
   0  12   4  309.47   20.98
   0  12  -4  350.15   15.84
   0  12   4  346.05   15.43
   0 -12  -4  311.68   14.54
   0  12  -4  345.26   15.71
   0 -12  -4  295.25   20.52
   0 -12  -4  336.93   15.29
   0  12  -4  319.07   15.44
   0  12   4  322.15   15.33
   0 -12   4  293.21   19.96
   0  12  -4  349.44   15.71
   0  12  -4  339.99   15.46
   0  12   4  346.72   15.43
  -1  12   4  259.25   12.57
   1  12  -4  270.89   12.87
   1  12  -4  282.00   12.99
  -1 -12  -4  276.65   12.33
  -1  12   4  257.59   12.45
   1  12  -4  282.00   12.94
   1  12  -4  264.13   12.34
   1  12  -4  262.82   12.50
  -1 -12  -4  232.87   16.93
  -1  12   4  254.40   12.26
  -1  12   4  254.03   12.44
  -1  12   4  279.77   12.91
   1  12  -4  237.17   17.78
  -1  12   4  236.15   17.65
   1  12  -4  250.61   12.51
   1 -12   4  231.20   16.87
  -1  12  -4  282.61   12.95
   1  12   4  263.95   12.28
   1 -12  -4  245.90   17.27
   1 -12  -4  257.68   11.84
  -1  12  -4  251.53   12.53
   1  12   4  260.50   12.47
   1  12   4  254.92   12.73
  -1  12  -4  218.72   17.23
  -1  12  -4  258.61   12.73
  -1  12  -4  267.52   12.37
  -1  12  -4  275.60   12.71
   1  12   4  258.53   12.43
  -1  12  -4  267.80   12.81
   1  12   4  270.78   12.71
   1  12   4  215.14   17.05
   1  12   4  255.59   12.34
  -2  12   4  15.847   2.635
  -2  12   4  12.882   2.377
  -2 -12  -4  15.149   4.193
  -2  12   4  8.2388  4.5781
  -2 -12  -4  16.689   2.096
   2  12  -4  16.406   2.587
   2  12  -4  17.421   2.802
   2  12  -4  12.289   2.289
  -2  12   4  16.422   2.253
   2  12  -4  15.188   5.289
  -2  12   4  16.729   2.654
   2  12  -4  17.099   2.637
   2  12  -4  15.594   2.640
   2  12  -4  12.723   2.585
  -2  12   4  13.797   2.528
  -2  12   4  12.698   2.400
   2 -12   4  12.922   3.980
  -2 -12  -4  19.774   2.205
  -2  12  -4  13.895   5.438
   2  12   4  16.493   2.348
   2  12   4  17.625   2.450
  -2  12  -4  13.301   2.600
   2 -12  -4  12.541   1.997
  -2  12  -4  15.195   2.545
   2  12   4  17.026   2.720
  -2  12  -4  14.351   2.558
  -2  12  -4  15.986   2.556
   2 -12  -4  7.5388  3.6479
  -2  12  -4  18.199   2.634
   2  12   4  16.662   2.566
  -2  12  -4  18.942   2.877
  -3 -12  -4  32.411   3.145
  -3  12   4  38.586   3.571
   3  12  -4  41.948   3.612
   3  12  -4  39.357   3.419
   3  12  -4  40.057   3.602
  -3 -12  -4  41.396   3.465
   3  12  -4  37.450   3.514
  -3  12   4  44.348   4.018
   3  12  -4  36.679   3.308
   3  12  -4  46.124   3.992
  -3  12   4  41.788   3.493
  -3  12   4  41.954   3.582
  -3  12   4  38.724   3.556
   3  12   4  33.343   3.268
   3  12   4  40.126   3.676
  -3  12  -4  39.319   3.390
  -3  12  -4  36.883   3.696
   3 -12  -4  37.536   3.163
  -3  12  -4  43.229   3.810
  -3 -12   4  41.646   3.441
  -3  12  -4  45.389   3.948
  -3  12  -4  43.854   3.898
  -3  12  -4  44.510   3.768
   4  12  -4  19.498   2.593
   4  12  -4  18.489   2.622
  -4  12   4  19.699   2.784
   4  12  -4  21.598   2.571
  -4 -12  -4  18.507   2.170
  -4 -12  -4  16.617   2.204
   4  12  -4  21.590   2.610
  -4 -12  -4  17.262   2.319
  -4  12   4  19.831   2.602
  -4  12   4  16.172   2.438
   4  12  -4  19.593   2.641
  -4  12   4  26.333   3.005
  -4  12   4  16.674   2.391
  -4  12  -4  21.141   2.604
  -4  12  -4  18.621   2.767
  -4  12  -4  20.010   2.815
   4  12   4  18.903   2.567
  -4  12  -4  18.228   2.592
   4 -12  -4  19.174   2.356
  -4  12  -4  19.537   2.729
  -4 -12   4  18.899   2.247
   4  12   4  19.500   2.679
   4 -12  -4  16.650   2.036
  -4 -12   4  19.836   2.431
   4  12   4  21.117   2.597
   5 -12   4  47.804   3.350
   5  12  -4  43.606   3.454
  -5  12   4  44.780   3.762
  -5  12   4  45.466   3.846
   5  12  -4  47.773   3.628
  -5 -12  -4  43.899   3.219
  -5  12   4  46.249   3.593
   5  12  -4  46.303   3.594
  -5 -12  -4  47.744   3.390
   5  12  -4  54.855   3.963
  -5  12   4  51.718   3.646
   5  12  -4  51.278   3.864
  -5 -12   4  51.070   3.578
  -5  12  -4  47.385   3.842
   5  12   4  49.329   3.831
  -5  12  -4  48.111   3.894
  -5  12  -4  48.517   3.770
   5 -12  -4  54.229   3.462
  -5  12  -4  49.472   3.922
   5  12   4  46.797   3.681
  -5  12  -4  43.355   3.791
   5 -12  -4  47.154   3.205
  -6  12   4  1.4085  1.4663
   6  12  -4  0.1997  1.2714
   6  12  -4  1.4725  1.4219
   6 -12   4  -1.026   1.023
  -6 -12  -4 -0.0002  1.3280
  -6 -12   4  0.6228  1.4148
  -6  12  -4  0.2256  1.5864
   6 -12  -4  1.0749  1.2361
  -6  12  -4 -0.2358  1.3400
  -6  12  -4 -0.6355  1.6107
   6 -12  -4 -0.0361  1.1633
   6  12   4  0.6133  1.2904
  -6  12  -4  0.1960  1.4322
   6  12   4  -1.452   1.174
  -6 -12   4  0.6533  1.3689
   0  13  -4  0.9778  1.7285
   0  13  -4 -0.8671  2.2185
   0  13   4  0.6112  1.7278
   0  13   4  1.2572  1.8358
   0  13   4  1.0414  1.9840
   0  13  -4  0.4566  1.5582
   0  13  -4  2.3814  2.2724
   0 -13  -4  5.0893  1.8129
   0  13  -4  1.3399  2.0209
   0 -13  -4 -0.9808  1.5496
   0  13  -4  1.1636  1.7114
   0  13   4 -0.6825  1.6078
   0  13   4 -0.6441  1.9972
   0  13   4  2.4156  1.6818
   1  13  -4  210.91   10.31
  -1  13   4  203.93   10.41
  -1 -13  -4  216.75   10.35
   1  13  -4  219.29   10.72
  -1  13   4  217.82   10.82
   1  13  -4  213.73   10.68
  -1  13   4  206.24   10.44
   1  13  -4  222.39   10.87
  -1  13   4  208.61   10.45
   1  13  -4  202.47   10.53
   1  13  -4  215.80   10.60
   1  13   4  213.84   10.37
  -1  13  -4  208.92   10.70
  -1  13  -4  212.88   10.69
   1  13   4  211.96   10.36
  -1  13  -4  201.65   10.30
   1 -13  -4  219.79   10.40
   1  13   4  201.19   10.63
   1 -13  -4  204.80    9.76
  -1  13  -4  229.29   10.85
  -1  13  -4  198.93   10.59
   1  13   4  190.51   10.26
  -1  13  -4  206.73   10.51
  -2  13   4  46.183   4.001
  -2  13   4  44.767   4.113
  -2 -13  -4  49.391   3.713
  -2  13   4  45.177   3.858
  -2  13   4  48.128   4.140
   2  13  -4  45.061   4.169
  -2 -13  -4  48.836   3.528
   2  13  -4  47.705   4.112
   2  13  -4  50.459   4.249
  -2  13   4  51.356   4.025
   2  13  -4  48.389   4.081
   2  13  -4  51.714   4.118
  -2  13  -4  45.324   3.920
  -2  13  -4  47.643   4.073
  -2  13  -4  44.198   4.127
   2 -13  -4  48.407   3.594
   2  13   4  49.646   4.011
   2  13   4  53.339   4.229
  -2  13  -4  47.928   3.973
   2  13   4  46.080   4.225
   2  13   4  48.049   4.023
  -2  13  -4  45.365   3.932
   3  13  -4  88.654   5.560
  -3 -13  -4  78.913   4.852
   3  13  -4  93.005   5.548
  -3 -13  -4  88.504   5.183
  -3 -13  -4  91.351   5.197
   3  13  -4  91.907   5.701
  -3  13   4  84.236   5.356
  -3  13   4  77.263   5.482
  -3  13   4  87.327   5.467
   3  13  -4  91.435   5.756
   3  13  -4  85.723   5.582
  -3  13   4  90.195   5.482
  -3  13  -4  90.782   5.804
   3 -13  -4  92.027   5.165
  -3  13  -4  92.110   5.743
  -3  13  -4  86.596   5.260
   3  13   4  95.403   5.656
  -3 -13   4  81.636   4.897
  -3  13  -4  94.546   5.495
  -3  13  -4  88.912   5.701
  -3  13  -4  89.426   5.769
   3  13   4  91.796   5.565
  -4  13   4  56.824   4.257
   4  13  -4  62.327   4.324
  -4  13   4  58.590   4.356
  -4 -13  -4  58.369   3.824
  -4 -13  -4  60.112   3.948
   4  13  -4  55.912   4.081
  -4 -13  -4  65.369   4.047
   4  13  -4  61.384   4.085
   4  13  -4  64.830   4.277
   4  13  -4  61.566   4.214
  -4  13   4  57.064   4.182
   4  13   4  57.379   4.253
  -4  13  -4  63.943   4.542
  -4 -13   4  63.840   4.065
  -4 -13   4  49.783   3.784
   4 -13  -4  66.252   3.995
  -4  13  -4  63.621   4.453
   4  13   4  64.668   4.333
  -4  13  -4  69.290   4.449
  -4  13  -4  56.550   4.391
  -4  13  -4  60.282   4.180
   5  13  -4  14.521   1.978
  -5  13   4  15.457   2.172
  -5 -13  -4  18.918   1.979
   5  13  -4  14.540   2.030
   5  13  -4  16.303   1.953
  -5  13  -4  17.911   2.235
  -5  13  -4  16.521   2.271
   5 -13  -4  12.094   1.656
  -5  13  -4  16.815   2.477
   5  13   4  12.700   2.099
  -5 -13   4  20.391   2.032
   5  13   4  13.700   1.913
   5 -13  -4  13.087   1.769
  -5  13  -4  16.558   2.377
   5 -13  -4  19.514   1.924
  -5  13  -4  16.593   2.229
   0  14  -4  54.056   4.147
   0  14   4  46.497   4.115
   0  14  -4  53.315   4.504
   0  14  -4  54.487   4.381
   0  14  -4  56.662   4.379
   0  14   4  61.602   4.505
   0  14  -4  50.494   4.205
   0  14   4  47.090   4.023
   0  14   4  46.874   4.013
   0 -14  -4  52.296   3.888
   0  14   4  51.938   4.270
   0 -14   4  52.699   3.690
   1  14  -4  228.70   11.04
   1  14  -4  223.46   11.02
  -1 -14  -4  232.10   10.53
  -1 -14  -4  235.32   10.85
  -1  14   4  218.48   10.96
  -1  14   4  224.01   10.83
  -1  14   4  230.04   10.98
   1  14  -4  223.69   11.26
  -1  14   4  226.80   11.24
   1  14  -4  222.82   11.25
  -1  14   4  212.73   10.83
   1  14  -4  229.85   11.18
   1  14  -4  219.51   10.77
   1  14   4  239.54   11.42
  -1  14  -4  217.70   11.17
  -1  14  -4  209.52   11.09
  -1  14  -4  227.96   11.23
  -1  14  -4  230.75   11.04
   1  14   4  227.86   10.86
   1 -14  -4  228.67   10.37
   1  14   4  225.16   10.88
  -1  14  -4  227.63   11.05
   1 -14  -4  246.35   10.97
  -1  14  -4  222.36   11.01
   1  14   4  209.33   10.87
   2  14  -4  1.0691  1.6754
  -2 -14  -4  2.4220  1.5646
   2  14  -4  3.0730  1.7934
  -2 -14  -4  2.1536  1.5157
   2  14  -4  2.8756  1.8735
   2  14  -4  2.2996  1.7850
   2  14  -4  3.7930  1.8717
  -2  14   4  2.0284  2.0131
  -2  14   4  4.4266  2.0573
  -2  14   4  2.7600  1.7175
  -2  14   4  3.2367  1.7238
  -2  14   4  3.5462  1.7976
  -2  14  -4  4.1930  2.0840
   2  14   4  4.4615  1.9299
   2  14   4 -0.0384  2.0438
  -2  14  -4  7.7291  2.0256
  -2  14  -4  2.9144  2.0377
   2  14   4  3.4370  1.9226
   2 -14  -4  4.7968  1.7231
  -2  14  -4  4.5885  2.2170
   2 -14  -4  3.5172  1.5203
  -2  14  -4  4.3026  2.0591
  -2 -14   4  3.5074  1.5641
   2  14   4  2.8679  1.8341
   3  14  -4  44.131   3.899
  -3 -14  -4  50.429   3.464
  -3  14   4  47.915   3.831
   3  14  -4  43.953   3.680
  -3  14   4  47.820   3.717
   3  14  -4  51.109   3.882
   3  14  -4  49.133   3.627
  -3  14   4  48.388   3.812
   3  14  -4  44.098   3.622
   3 -14   4  47.494   3.242
  -3 -14  -4  40.857   3.112
  -3 -14  -4  40.026   3.152
  -3  14   4  42.406   3.662
   3  14   4  50.902   3.740
  -3 -14   4  41.337   3.233
  -3  14  -4  50.366   4.050
  -3  14  -4  43.744   3.932
   3 -14  -4  50.122   3.408
  -3  14  -4  43.779   3.740
   3  14   4  46.960   3.846
   3 -14  -4  50.020   3.378
  -3  14  -4  46.527   3.819
  -3  14  -4  50.284   4.023
   4  14  -4  2.6638  1.5569
  -4 -14  -4  0.3860  1.2548
   4 -14   4 -0.3834  1.2832
   4  14  -4 -0.8811  1.4621
   4  14  -4  1.8623  1.7462
   4  14  -4  -1.130   1.470
  -4  14   4  9.2969  1.8242
  -4  14   4  -2.003   1.286
   4  14   4  0.7570  1.6250
  -4 -14   4  0.4822  1.3324
  -4  14  -4  1.7539  1.7232
  -4  14  -4 -0.9930  1.8992
  -4  14  -4  2.7703  1.7621
   4  14   4  -1.022   1.397
   4 -14  -4  0.4333  1.2978
  -4  14  -4  3.7772  1.8577
   4 -14  -4  2.0025  1.4922
   5 -14   4  9.9716  1.4122
  -5  14   4  8.2712  1.6615
   5  14  -4  9.9652  1.6094
  -5 -14  -4  10.809   1.534
   5 -14  -4  11.417   1.486
  -5 -14   4  7.7637  1.5603
  -5 -14   4  8.6479  1.5112
  -5  14  -4  11.697   1.990
  -5  14  -4  7.3360  1.8822
  -5  14  -4  11.194   1.951
   5  14   4  8.8823  1.5962
   0  15  -4  44.645   3.726
   0  15  -4  41.190   3.608
   0  15   4  41.091   3.483
   0  15   4  43.955   3.613
   0  15   4  37.165   3.471
   0  15  -4  41.431   3.637
   0  15  -4  45.381   3.769
   0  15  -4  41.155   3.653
   0  15   4  44.630   3.646
   0 -15  -4  49.803   3.434
   1  15  -4  72.582   4.669
  -1  15   4  72.490   4.852
   1  15  -4  72.653   4.648
  -1  15   4  73.689   4.705
   1  15  -4  75.031   4.781
  -1  15   4  66.091   4.441
  -1  15   4  74.637   4.665
  -1  15   4  66.234   4.486
  -1 -15  -4  79.786   4.462
   1  15  -4  77.627   4.966
  -1 -15  -4  74.703   4.328
   1  15   4  64.067   4.624
   1 -15  -4  74.338   4.436
  -1  15  -4  74.596   4.933
  -1  15  -4  79.460   4.925
  -1  15  -4  70.979   4.843
   1  15   4  63.050   4.360
  -1  15  -4  70.733   4.635
   1 -15  -4  66.483   4.074
   1  15   4  71.386   4.802
   1  15   4  62.425   4.492
   2  15  -4  45.032   3.484
  -2  15   4  37.619   3.395
  -2  15   4  38.929   3.392
  -2  15   4  40.301   3.485
   2  15  -4  46.979   3.719
  -2  15   4  44.896   3.655
   2  15  -4  48.230   3.534
   2  15  -4  51.109   3.717
  -2 -15  -4  45.085   3.225
  -2 -15  -4  48.926   3.239
   2  15  -4  50.328   3.690
   2 -15  -4  41.648   3.119
  -2  15  -4  41.279   3.731
  -2  15  -4  49.682   3.798
   2  15   4  45.621   3.492
  -2 -15   4  44.964   3.234
   2  15   4  40.738   3.386
   2  15   4  49.534   3.658
   2 -15  -4  47.027   3.286
  -2  15  -4  48.097   3.732
  -2  15  -4  42.942   3.617
  -2  15  -4  48.361   3.807
   3  15  -4  8.2728  1.7927
   3  15  -4  10.363   1.861
  -3 -15  -4  13.596   1.860
   3  15  -4  8.1166  1.6722
  -3 -15  -4  8.0668  1.7204
   3  15  -4  5.9313  1.7974
  -3  15   4  7.8212  2.0985
  -3  15   4  7.6779  1.8554
  -3  15   4  10.749   1.912
  -3  15  -4  10.710   2.225
  -3  15  -4  7.4611  2.0436
   3 -15  -4  11.760   1.735
  -3 -15   4  13.602   1.833
  -3  15  -4  11.574   2.061
  -3  15  -4  9.8870  2.0490
   3  15   4  11.746   1.982
   3 -15  -4  10.010   1.702
   3  15   4  10.327   1.959
   4  15  -4  1.4203  1.5267
  -4  15   4  2.5574  1.3663
   4  15  -4  1.6372  1.3945
   4  15  -4  3.0655  1.2999
   4  15  -4  1.4069  1.3577
  -4  15   4  1.7138  1.5114
  -4 -15  -4 -0.0302  1.2208
   4 -15  -4  2.4476  1.2456
   4 -15  -4  1.2740  1.0424
  -4  15  -4  3.5990  1.6873
   4  15   4  1.7541  1.2616
  -4 -15   4  2.7036  1.3468
  -4  15  -4  2.1662  1.6549
  -4  15  -4  3.6175  1.6401
  -4  15  -4  1.3221  1.7553
   0 -16  -4  -2.257   1.286
   0  16  -4  -1.314   1.563
   0  16  -4  -2.100   1.535
   0  16  -4  0.0668  1.7582
   0  16  -4  -1.846   1.456
[truncated: 713,581 more chars]
