# Supplementary material for: Use of intensity quotients and differences in absolute structure refinement
Source: Acta Crystallogr B Struct Sci Cryst Eng Mater. 2013 May 17;69(Pt 3):249–59. doi: 10.1107/S2052519213010014 (PMC3661305; doi:10.1107/S2052519213010014)
Supplement: Supplementary file 2 [file b-69-00249-sup2.zip › A0034a_B.cif]

 
data_A0034a_B
 
_audit_creation_method            SHELXL-2012
_chemical_name_systematic
;
 ?
;
_chemical_name_common             ?
_chemical_melting_point           ?
_chemical_formula_moiety          ?
_chemical_formula_sum
 'C18 H25 O2.50' 
_chemical_formula_weight          281.38

loop_
 _atom_type_symbol
 _atom_type_description
 _atom_type_scat_dispersion_real
 _atom_type_scat_dispersion_imag
 _atom_type_scat_source
 'C'  'C'   0.0181   0.0091
 'International Tables Vol C Tables 4.2.6.8 and 6.1.1.4'
 'H'  'H'   0.0000   0.0000
 'International Tables Vol C Tables 4.2.6.8 and 6.1.1.4'
 'O'  'O'   0.0492   0.0322
 'International Tables Vol C Tables 4.2.6.8 and 6.1.1.4'
 
_space_group_crystal_system       orthorhombic
_space_group_IT_number            18
_space_group_name_H-M_alt         'P 21 21 2'
_space_group_name_Hall            'P 2 2ab'
 
_shelx_space_group_comment
;
The symmetry employed for this shelxl refinement is uniquely defined
by the following loop, which should always be used as a source of
symmetry information in preference to the above space-group names.
They are only intended as comments.
;
 
loop_
 _space_group_symop_operation_xyz
 'x, y, z'
 '-x, -y, z'
 '-x+1/2, y+1/2, -z'
 'x+1/2, -y+1/2, -z'
 
_cell_length_a                    12.052(3)
_cell_length_b                    19.227(4)
_cell_length_c                    6.521(2)
_cell_angle_alpha                 90
_cell_angle_beta                  90
_cell_angle_gamma                 90
_cell_volume                      1511.1(7)
_cell_formula_units_Z             4
_cell_measurement_temperature     100(2)
_cell_measurement_reflns_used     ? 
_cell_measurement_theta_min       ? 
_cell_measurement_theta_max       ? 
 
_exptl_crystal_description        ? 
_exptl_crystal_colour             ? 
_exptl_crystal_density_meas       ? 
_exptl_crystal_density_method     ?              
_exptl_crystal_density_diffrn     1.237          
_exptl_crystal_F_000              612
_exptl_transmission_factor_min    ?                                             
_exptl_transmission_factor_max    ?                                             
_exptl_crystal_size_max           0.220
_exptl_crystal_size_mid           0.200
_exptl_crystal_size_min           0.150
_exptl_absorpt_coefficient_mu     0.634
_shelx_estimated_absorpt_T_min    0.873
_shelx_estimated_absorpt_T_max    0.911
_exptl_absorpt_correction_type    ? 
_exptl_absorpt_correction_T_min   ? 
_exptl_absorpt_correction_T_max   ? 
_exptl_absorpt_process_details    ? 
 
_exptl_special_details
;
 ?
;
 
_diffrn_ambient_temperature       100(2)
_diffrn_radiation_wavelength      1.54178
_diffrn_radiation_type            CuK\a
_diffrn_source                    ?                       
_diffrn_measurement_device_type   ? 
_diffrn_measurement_method        ? 
_diffrn_detector_area_resol_mean  ? 
_diffrn_reflns_number             30949
_diffrn_reflns_av_unetI/netI      0.0161
_diffrn_reflns_av_R_equivalents   0.0328
_diffrn_reflns_limit_h_min        -14
_diffrn_reflns_limit_h_max        14
_diffrn_reflns_limit_k_min        -23
_diffrn_reflns_limit_k_max        23
_diffrn_reflns_limit_l_min        -7
_diffrn_reflns_limit_l_max        7
_diffrn_reflns_theta_min          4.329
_diffrn_reflns_theta_max          68.185
_diffrn_reflns_theta_full         67.679
_diffrn_measured_fraction_theta_max   0.995
_diffrn_measured_fraction_theta_full  0.995
_diffrn_reflns_Laue_measured_fraction_max    0.995
_diffrn_reflns_Laue_measured_fraction_full   0.995
_diffrn_reflns_point_group_measured_fraction_max   0.996
_diffrn_reflns_point_group_measured_fraction_full  0.996
_reflns_number_total              2757
_reflns_number_gt                 2740
_reflns_threshold_expression      'I > 2\s(I)'
_reflns_Friedel_coverage          0.708
_reflns_Friedel_fraction_max      0.997
_reflns_Friedel_fraction_full     0.997
 
_reflns_special_details
;
 Reflections were merged by SHELXL according to the crystal
 class for the calculation of statistics and refinement.
 
 _reflns_Friedel_fraction is defined as the number of unique
 Friedel pairs measured divided by the number that would be
 possible theoretically, ignoring centric projections and
 systematic absences.
;
 
_computing_data_collection        ?
_computing_cell_refinement        ?
_computing_data_reduction         ?
_computing_structure_solution     ?
_computing_structure_refinement   'SHELXL-2012 (Sheldrick, 2012)'
_computing_molecular_graphics     ?
_computing_publication_material   ?
 
_refine_special_details
;
 ?
;
_refine_ls_structure_factor_coef  Fsqd
_refine_ls_matrix_type            full
_refine_ls_weighting_scheme       calc
_refine_ls_weighting_details
;
 w=1/[\s^2^(Fo^2^)+(0.0472P)^2^+0.1938P]
 where P=(Fo^2^+2Fc^2^)/3
;
_atom_sites_solution_primary      ?
_atom_sites_solution_secondary    ?
_atom_sites_solution_hydrogens    difmap
_refine_ls_hydrogen_treatment     refall
_refine_ls_extinction_method      none
_refine_ls_extinction_coef        .
_refine_ls_abs_structure_details
;
 Flack x determined using 1140 quotients [(I+)-(I-)]/[(I+)+(I-)]
 (Parsons and Flack (2004), Acta Cryst. A60, s61).
;
_refine_ls_abs_structure_Flack    0.02(3)
_chemical_absolute_configuration  ?
_refine_ls_number_reflns          2757
_refine_ls_number_parameters      298
_refine_ls_number_restraints      11
_refine_ls_R_factor_all           0.0274
_refine_ls_R_factor_gt            0.0272
_refine_ls_wR_factor_ref          0.0711
_refine_ls_wR_factor_gt           0.0707
_refine_ls_goodness_of_fit_ref    1.075
_refine_ls_restrained_S_all       1.078
_refine_ls_shift/su_max           0.008
_refine_ls_shift/su_mean          0.001
 
loop_
 _atom_site_label
 _atom_site_type_symbol
 _atom_site_fract_x
 _atom_site_fract_y
 _atom_site_fract_z
 _atom_site_U_iso_or_equiv
 _atom_site_adp_type
 _atom_site_occupancy
 _atom_site_site_symmetry_order  
 _atom_site_calc_flag
 _atom_site_refinement_flags_posn
 _atom_site_refinement_flags_adp
 _atom_site_refinement_flags_occupancy
 _atom_site_disorder_assembly
 _atom_site_disorder_group
O1 O 0.95887(9) 0.41133(7) 0.66624(19) 0.0292(3) Uani 1 1 d D . . . .
H1A H 0.986(3) 0.422(2) 0.553(5) 0.044(13) Uiso 0.5 1 d D . P . .
H1B H 0.961(4) 0.433(2) 0.781(5) 0.055(15) Uiso 0.5 1 d D . P . .
C2 C 0.87075(12) 0.36180(8) 0.6575(2) 0.0207(3) Uani 1 1 d D . . . .
H2 H 0.8905(16) 0.3291(10) 0.546(3) 0.022(5) Uiso 1 1 d . . . . .
C3 C 0.85719(13) 0.32163(8) 0.8605(3) 0.0245(3) Uani 1 1 d . . . . .
H3A H 0.8814(17) 0.3515(10) 0.980(3) 0.028(5) Uiso 1 1 d . . . . .
H3B H 0.9073(17) 0.2791(11) 0.855(4) 0.037(6) Uiso 1 1 d . . . . .
C4 C 0.73194(13) 0.30329(8) 0.8758(3) 0.0220(3) Uani 1 1 d . . . . .
H4A H 0.7191(17) 0.2532(11) 0.897(3) 0.027(5) Uiso 1 1 d . . . . .
H4B H 0.6987(16) 0.3281(11) 0.989(3) 0.025(5) Uiso 1 1 d . . . . .
C5 C 0.68460(12) 0.32768(7) 0.6694(2) 0.0178(3) Uani 1 1 d . . . . .
H5 H 0.7042(15) 0.2909(10) 0.560(3) 0.021(4) Uiso 1 1 d . . . . .
C6 C 0.56097(12) 0.34116(7) 0.6470(2) 0.0174(3) Uani 1 1 d . . . . .
H6 H 0.5403(14) 0.3824(9) 0.734(3) 0.011(4) Uiso 1 1 d . . . . .
C7 C 0.48888(12) 0.28100(8) 0.7191(2) 0.0207(3) Uani 1 1 d . . . . .
H7A H 0.5116(17) 0.2657(10) 0.859(3) 0.027(5) Uiso 1 1 d . . . . .
H7B H 0.5011(17) 0.2400(10) 0.629(3) 0.029(5) Uiso 1 1 d . . . . .
C8 C 0.36689(12) 0.30254(8) 0.7157(2) 0.0203(3) Uani 1 1 d . . . . .
H8A H 0.3148(18) 0.2611(11) 0.727(3) 0.029(5) Uiso 1 1 d . . . . .
H8B H 0.3492(17) 0.3312(10) 0.843(3) 0.028(5) Uiso 1 1 d . . . . .
C9 C 0.33436(12) 0.34377(7) 0.5272(2) 0.0176(3) Uani 1 1 d . . . . .
C10 C 0.22156(13) 0.35832(8) 0.4974(2) 0.0197(3) Uani 1 1 d . . . . .
H10 H 0.1660(17) 0.3433(9) 0.605(3) 0.024(5) Uiso 1 1 d . . . . .
C11 C 0.18576(12) 0.39455(7) 0.3266(2) 0.0200(3) Uani 1 1 d D . . . .
C12 C 0.26156(12) 0.41482(7) 0.1776(2) 0.0202(3) Uani 1 1 d . . . . .
H12 H 0.2357(15) 0.4388(10) 0.055(3) 0.021(4) Uiso 1 1 d . . . . .
C13 C 0.37361(12) 0.40190(8) 0.2097(2) 0.0203(3) Uani 1 1 d . . . . .
H13 H 0.4263(17) 0.4183(11) 0.111(3) 0.031(5) Uiso 1 1 d . . . . .
C14 C 0.41281(12) 0.36787(7) 0.3845(2) 0.0176(3) Uani 1 1 d . . . . .
C15 C 0.53703(12) 0.35696(8) 0.4200(2) 0.0181(3) Uani 1 1 d . . . . .
H15 H 0.5621(14) 0.3147(9) 0.339(3) 0.018(4) Uiso 1 1 d . . . . .
C16 C 0.60830(12) 0.41841(8) 0.3434(2) 0.0212(3) Uani 1 1 d . . . . .
H16A H 0.5959(17) 0.4247(12) 0.191(3) 0.034(5) Uiso 1 1 d . . . . .
H16B H 0.5817(15) 0.4616(10) 0.416(3) 0.023(5) Uiso 1 1 d . . . . .
C17 C 0.73316(12) 0.40843(8) 0.3858(2) 0.0204(3) Uani 1 1 d . . . . .
H17A H 0.7618(16) 0.3690(10) 0.297(3) 0.023(4) Uiso 1 1 d . . . . .
H17B H 0.7757(16) 0.4524(10) 0.340(3) 0.026(5) Uiso 1 1 d . . . . .
C18 C 0.75495(11) 0.39143(7) 0.6112(2) 0.0179(3) Uani 1 1 d . . . . .
C19 C 0.73385(13) 0.45496(8) 0.7470(2) 0.0214(3) Uani 1 1 d . . . . .
H19A H 0.6590(17) 0.4740(10) 0.736(3) 0.026(5) Uiso 1 1 d . . . . .
H19B H 0.7847(17) 0.4925(11) 0.709(3) 0.029(5) Uiso 1 1 d . . . . .
H19C H 0.7464(18) 0.4443(11) 0.889(4) 0.038(6) Uiso 1 1 d . . . . .
O20 O 0.07517(9) 0.41062(7) 0.30272(18) 0.0261(3) Uani 1 1 d D . . . .
H20A H 0.039(2) 0.410(3) 0.422(5) 0.048(13) Uiso 0.5 1 d D . P . .
H20B H 0.062(3) 0.437(2) 0.196(5) 0.033(11) Uiso 0.5 1 d D . P . .
O21 O 0.0000 0.5000 0.9999(3) 0.0298(4) Uani 1 2 d DS T P . .
H21A H 0.034(3) 0.4752(15) 1.086(4) 0.013(8) Uiso 0.5 1 d D . P . .
H21B H 0.030(3) 0.5256(19) 0.907(5) 0.038(12) Uiso 0.5 1 d D . P . .
 
loop_
 _atom_site_aniso_label
 _atom_site_aniso_U_11
 _atom_site_aniso_U_22
 _atom_site_aniso_U_33
 _atom_site_aniso_U_23
 _atom_site_aniso_U_13
 _atom_site_aniso_U_12
O1 0.0176(5) 0.0407(7) 0.0294(7) 0.0045(6) -0.0009(5) -0.0076(5)
C2 0.0163(7) 0.0258(7) 0.0201(7) -0.0041(6) -0.0004(6) 0.0007(6)
C3 0.0211(7) 0.0294(8) 0.0231(8) 0.0011(7) -0.0036(6) 0.0010(6)
C4 0.0217(7) 0.0232(7) 0.0212(8) 0.0017(6) -0.0036(6) -0.0023(6)
C5 0.0182(7) 0.0172(6) 0.0180(7) -0.0011(6) -0.0010(6) -0.0008(5)
C6 0.0174(7) 0.0178(7) 0.0171(7) 0.0002(6) 0.0001(5) -0.0015(5)
C7 0.0195(7) 0.0203(7) 0.0224(8) 0.0046(6) -0.0028(6) -0.0031(6)
C8 0.0193(7) 0.0215(7) 0.0200(7) 0.0028(6) 0.0009(6) -0.0052(6)
C9 0.0202(7) 0.0142(6) 0.0186(7) -0.0027(5) -0.0003(6) -0.0023(5)
C10 0.0195(7) 0.0183(7) 0.0213(7) 0.0001(6) 0.0037(6) -0.0017(6)
C11 0.0173(7) 0.0180(7) 0.0246(8) -0.0015(6) 0.0003(6) 0.0012(5)
C12 0.0206(7) 0.0210(7) 0.0189(7) 0.0009(6) -0.0014(6) 0.0005(6)
C13 0.0189(7) 0.0227(7) 0.0192(7) 0.0003(6) 0.0015(6) -0.0017(6)
C14 0.0181(7) 0.0167(6) 0.0182(7) -0.0031(6) -0.0001(6) -0.0006(5)
C15 0.0174(7) 0.0196(7) 0.0172(7) -0.0008(5) 0.0000(6) 0.0003(6)
C16 0.0180(7) 0.0255(8) 0.0202(7) 0.0053(6) 0.0004(6) -0.0007(6)
C17 0.0164(7) 0.0257(7) 0.0191(7) 0.0022(6) 0.0014(6) -0.0007(6)
C18 0.0153(7) 0.0199(7) 0.0186(7) -0.0015(5) 0.0009(6) -0.0009(5)
C19 0.0201(7) 0.0205(7) 0.0235(8) -0.0032(6) 0.0024(6) -0.0027(6)
O20 0.0176(5) 0.0344(6) 0.0263(6) 0.0050(5) 0.0012(4) 0.0064(4)
O21 0.0395(10) 0.0265(9) 0.0233(9) 0.000 0.000 -0.0037(8)
 
_geom_special_details
;
 All esds (except the esd in the dihedral angle between two l.s. planes)
 are estimated using the full covariance matrix.  The cell esds are taken
 into account individually in the estimation of esds in distances, angles
 and torsion angles; correlations between esds in cell parameters are only
 used when they are defined by crystal symmetry.  An approximate (isotropic)
 treatment of cell esds is used for estimating esds involving l.s. planes.
;
 
loop_
 _geom_bond_atom_site_label_1
 _geom_bond_atom_site_label_2
 _geom_bond_distance
 _geom_bond_site_symmetry_2
 _geom_bond_publ_flag
O1 C2 1.4276(19) . ?
O1 H1A 0.83(2) . ?
O1 H1B 0.86(2) . ?
C2 C18 1.5374(19) . ?
C2 C3 1.542(2) . ?
C2 H2 0.99(2) . ?
C3 C4 1.553(2) . ?
C3 H3A 1.01(2) . ?
C3 H3B 1.02(2) . ?
C4 C5 1.535(2) . ?
C4 H4A 0.99(2) . ?
C4 H4B 0.96(2) . ?
C5 C6 1.5194(19) . ?
C5 C18 1.538(2) . ?
C5 H5 1.032(19) . ?
C6 C7 1.521(2) . ?
C6 C15 1.538(2) . ?
C6 H6 1.006(17) . ?
C7 C8 1.528(2) . ?
C7 H7A 0.99(2) . ?
C7 H7B 0.99(2) . ?
C8 C9 1.514(2) . ?
C8 H8A 1.02(2) . ?
C8 H8B 1.02(2) . ?
C9 C10 1.401(2) . ?
C9 C14 1.405(2) . ?
C10 C11 1.383(2) . ?
C10 H10 1.01(2) . ?
C11 O20 1.3770(18) . ?
C11 C12 1.389(2) . ?
C12 C13 1.389(2) . ?
C12 H12 0.975(19) . ?
C13 C14 1.397(2) . ?
C13 H13 0.96(2) . ?
C14 C15 1.5294(19) . ?
C15 C16 1.544(2) . ?
C15 H15 1.016(18) . ?
C16 C17 1.542(2) . ?
C16 H16A 1.01(2) . ?
C16 H16B 1.01(2) . ?
C17 C18 1.529(2) . ?
C17 H17A 1.02(2) . ?
C17 H17B 1.03(2) . ?
C18 C19 1.530(2) . ?
C19 H19A 0.98(2) . ?
C19 H19B 0.98(2) . ?
C19 H19C 0.96(2) . ?
O20 H20A 0.89(2) . ?
O20 H20B 0.88(2) . ?
O21 H21A 0.85(2) . ?
O21 H21B 0.86(2) . ?
 
loop_
 _geom_angle_atom_site_label_1
 _geom_angle_atom_site_label_2
 _geom_angle_atom_site_label_3
 _geom_angle
 _geom_angle_site_symmetry_1
 _geom_angle_site_symmetry_3
 _geom_angle_publ_flag
C2 O1 H1A 115(2) . . ?
C2 O1 H1B 112(3) . . ?
H1A O1 H1B 130(4) . . ?
O1 C2 C18 115.84(12) . . ?
O1 C2 C3 112.26(12) . . ?
C18 C2 C3 104.96(12) . . ?
O1 C2 H2 105.9(11) . . ?
C18 C2 H2 108.0(11) . . ?
C3 C2 H2 109.7(11) . . ?
C2 C3 C4 105.77(12) . . ?
C2 C3 H3A 110.4(11) . . ?
C4 C3 H3A 111.0(12) . . ?
C2 C3 H3B 108.0(13) . . ?
C4 C3 H3B 113.4(12) . . ?
H3A C3 H3B 108.2(17) . . ?
C5 C4 C3 103.62(12) . . ?
C5 C4 H4A 111.3(12) . . ?
C3 C4 H4A 112.6(12) . . ?
C5 C4 H4B 111.3(12) . . ?
C3 C4 H4B 109.9(12) . . ?
H4A C4 H4B 108.2(17) . . ?
C6 C5 C4 120.06(13) . . ?
C6 C5 C18 112.38(12) . . ?
C4 C5 C18 104.76(11) . . ?
C6 C5 H5 105.9(10) . . ?
C4 C5 H5 108.2(10) . . ?
C18 C5 H5 104.4(10) . . ?
C5 C6 C7 113.61(12) . . ?
C5 C6 C15 108.07(12) . . ?
C7 C6 C15 109.90(12) . . ?
C5 C6 H6 108.8(10) . . ?
C7 C6 H6 106.5(9) . . ?
C15 C6 H6 109.9(9) . . ?
C6 C7 C8 109.81(12) . . ?
C6 C7 H7A 110.5(11) . . ?
C8 C7 H7A 111.0(12) . . ?
C6 C7 H7B 109.7(12) . . ?
C8 C7 H7B 110.5(12) . . ?
H7A C7 H7B 105.2(16) . . ?
C9 C8 C7 113.77(12) . . ?
C9 C8 H8A 107.9(12) . . ?
C7 C8 H8A 112.4(12) . . ?
C9 C8 H8B 108.9(11) . . ?
C7 C8 H8B 109.6(11) . . ?
H8A C8 H8B 103.7(16) . . ?
C10 C9 C14 119.68(14) . . ?
C10 C9 C8 117.91(13) . . ?
C14 C9 C8 122.40(13) . . ?
C11 C10 C9 120.99(14) . . ?
C11 C10 H10 119.7(11) . . ?
C9 C10 H10 119.3(11) . . ?
O20 C11 C10 120.40(13) . . ?
O20 C11 C12 119.64(14) . . ?
C10 C11 C12 119.96(14) . . ?
C13 C12 C11 118.94(14) . . ?
C13 C12 H12 121.3(11) . . ?
C11 C12 H12 119.7(11) . . ?
C12 C13 C14 122.39(14) . . ?
C12 C13 H13 118.9(12) . . ?
C14 C13 H13 118.6(12) . . ?
C13 C14 C9 117.86(13) . . ?
C13 C14 C15 121.26(13) . . ?
C9 C14 C15 120.88(13) . . ?
C14 C15 C6 110.88(12) . . ?
C14 C15 C16 113.00(12) . . ?
C6 C15 C16 110.98(12) . . ?
C14 C15 H15 108.8(10) . . ?
C6 C15 H15 106.6(10) . . ?
C16 C15 H15 106.2(10) . . ?
C17 C16 C15 112.94(12) . . ?
C17 C16 H16A 109.6(12) . . ?
C15 C16 H16A 109.1(12) . . ?
C17 C16 H16B 109.2(11) . . ?
C15 C16 H16B 107.6(11) . . ?
H16A C16 H16B 108.3(17) . . ?
C18 C17 C16 111.50(12) . . ?
C18 C17 H17A 109.4(11) . . ?
C16 C17 H17A 108.8(11) . . ?
C18 C17 H17B 111.7(11) . . ?
C16 C17 H17B 109.3(10) . . ?
H17A C17 H17B 106.0(15) . . ?
C17 C18 C19 110.94(12) . . ?
C17 C18 C2 115.09(12) . . ?
C19 C18 C2 109.46(12) . . ?
C17 C18 C5 108.24(12) . . ?
C19 C18 C5 113.69(12) . . ?
C2 C18 C5 99.01(11) . . ?
C18 C19 H19A 114.2(11) . . ?
C18 C19 H19B 109.8(12) . . ?
H19A C19 H19B 106.5(16) . . ?
C18 C19 H19C 111.2(13) . . ?
H19A C19 H19C 107.3(17) . . ?
H19B C19 H19C 107.5(17) . . ?
C11 O20 H20A 111(2) . . ?
C11 O20 H20B 113(2) . . ?
H20A O20 H20B 128(4) . . ?
H21A O21 H21B 126(3) . . ?
 
loop_
 _geom_torsion_atom_site_label_1
 _geom_torsion_atom_site_label_2
 _geom_torsion_atom_site_label_3
 _geom_torsion_atom_site_label_4
 _geom_torsion
 _geom_torsion_site_symmetry_1
 _geom_torsion_site_symmetry_2
 _geom_torsion_site_symmetry_3
 _geom_torsion_site_symmetry_4
 _geom_torsion_publ_flag
O1 C2 C3 C4 149.68(13) . . . . ?
C18 C2 C3 C4 23.03(16) . . . . ?
C2 C3 C4 C5 5.68(16) . . . . ?
C3 C4 C5 C6 -159.92(13) . . . . ?
C3 C4 C5 C18 -32.52(15) . . . . ?
C4 C5 C6 C7 -51.70(19) . . . . ?
C18 C5 C6 C7 -175.52(12) . . . . ?
C4 C5 C6 C15 -173.93(12) . . . . ?
C18 C5 C6 C15 62.24(16) . . . . ?
C5 C6 C7 C8 173.05(13) . . . . ?
C15 C6 C7 C8 -65.73(16) . . . . ?
C6 C7 C8 C9 42.21(17) . . . . ?
C7 C8 C9 C10 172.11(14) . . . . ?
C7 C8 C9 C14 -8.3(2) . . . . ?
C14 C9 C10 C11 1.7(2) . . . . ?
C8 C9 C10 C11 -178.74(13) . . . . ?
C9 C10 C11 O20 -177.73(14) . . . . ?
C9 C10 C11 C12 2.4(2) . . . . ?
O20 C11 C12 C13 176.20(14) . . . . ?
C10 C11 C12 C13 -4.0(2) . . . . ?
C11 C12 C13 C14 1.4(2) . . . . ?
C12 C13 C14 C9 2.6(2) . . . . ?
C12 C13 C14 C15 -177.48(14) . . . . ?
C10 C9 C14 C13 -4.1(2) . . . . ?
C8 C9 C14 C13 176.34(13) . . . . ?
C10 C9 C14 C15 175.96(13) . . . . ?
C8 C9 C14 C15 -3.6(2) . . . . ?
C13 C14 C15 C6 161.25(13) . . . . ?
C9 C14 C15 C6 -18.84(19) . . . . ?
C13 C14 C15 C16 35.93(19) . . . . ?
C9 C14 C15 C16 -144.16(14) . . . . ?
C5 C6 C15 C14 177.44(12) . . . . ?
C7 C6 C15 C14 52.95(16) . . . . ?
C5 C6 C15 C16 -56.11(15) . . . . ?
C7 C6 C15 C16 179.40(12) . . . . ?
C14 C15 C16 C17 178.09(12) . . . . ?
C6 C15 C16 C17 52.83(16) . . . . ?
C15 C16 C17 C18 -52.47(17) . . . . ?
C16 C17 C18 C19 -70.58(16) . . . . ?
C16 C17 C18 C2 164.46(12) . . . . ?
C16 C17 C18 C5 54.81(16) . . . . ?
O1 C2 C18 C17 78.59(16) . . . . ?
C3 C2 C18 C17 -157.01(13) . . . . ?
O1 C2 C18 C19 -47.14(17) . . . . ?
C3 C2 C18 C19 77.27(14) . . . . ?
O1 C2 C18 C5 -166.32(13) . . . . ?
C3 C2 C18 C5 -41.91(14) . . . . ?
C6 C5 C18 C17 -61.68(16) . . . . ?
C4 C5 C18 C17 166.35(12) . . . . ?
C6 C5 C18 C19 62.07(17) . . . . ?
C4 C5 C18 C19 -69.90(15) . . . . ?
C6 C5 C18 C2 178.04(12) . . . . ?
C4 C5 C18 C2 46.07(14) . . . . ?
 
_refine_diff_density_max    0.142
_refine_diff_density_min   -0.204
_refine_diff_density_rms    0.040

_shelxl_version_number 2012-9

_shelx_res_file
;
TITL A0034a in P2(1)2(1)2 [#0034] [BA003205-NX-1] [ACN]
CELL 1.54178  12.052  19.227   6.521  90.000  90.000  90.000
ZERR    4.00   0.003   0.004   0.002   0.000   0.000   0.000
LATT -1
SYMM -X, -Y, Z
SYMM 0.5-X, 0.5+Y, -Z
SYMM 0.5+X, 0.5-Y, -Z
SFAC C  H  O
UNIT 72 100 10
L.S. 4
ACTA
BOND $H
FMAP 2
PLAN 5
HTAB
WPDB -1
CONF
SIZE 0.22 0.20 0.15
DFIX 0.88 O1 H1a O1 H1B
DFIX 1.48 H21a H21b
DFIX 0.90 O21 H21a O21 H21b O20 H20a O20 H20b
DFIX 1.9 C2 H1a C2 H1b c11 H20a C11 H20b
TEMP -173
WGHT    0.047200    0.193800
FVAR       0.27698
O1    3    0.958867    0.411329    0.666241    11.00000    0.01760    0.04070 =
         0.02938    0.00446   -0.00086   -0.00764
H1A   2    0.985610    0.422035    0.552613    10.50000    0.04369
H1B   2    0.960807    0.433095    0.780614    10.50000    0.05532
C2    1    0.870747    0.361798    0.657502    11.00000    0.01629    0.02585 =
         0.02006   -0.00414   -0.00039    0.00066
H2    2    0.890502    0.329121    0.546152    11.00000    0.02215
C3    1    0.857191    0.321628    0.860543    11.00000    0.02109    0.02941 =
         0.02307    0.00108   -0.00361    0.00099
H3A   2    0.881357    0.351453    0.980183    11.00000    0.02783
H3B   2    0.907340    0.279127    0.855028    11.00000    0.03664
C4    1    0.731944    0.303292    0.875834    11.00000    0.02166    0.02323 =
         0.02118    0.00174   -0.00360   -0.00226
H4A   2    0.719060    0.253184    0.897022    11.00000    0.02745
H4B   2    0.698686    0.328141    0.988714    11.00000    0.02467
C5    1    0.684601    0.327676    0.669402    11.00000    0.01818    0.01715 =
         0.01796   -0.00110   -0.00098   -0.00076
H5    2    0.704209    0.290922    0.559843    11.00000    0.02054
C6    1    0.560971    0.341165    0.646989    11.00000    0.01741    0.01778 =
         0.01707    0.00025    0.00012   -0.00149
H6    2    0.540328    0.382390    0.733890    11.00000    0.01144
C7    1    0.488880    0.281000    0.719100    11.00000    0.01951    0.02034 =
         0.02237    0.00461   -0.00279   -0.00309
H7A   2    0.511585    0.265693    0.858588    11.00000    0.02709
H7B   2    0.501148    0.239998    0.629469    11.00000    0.02858
C8    1    0.366888    0.302545    0.715665    11.00000    0.01929    0.02149 =
         0.01999    0.00283    0.00086   -0.00521
H8A   2    0.314804    0.261102    0.726713    11.00000    0.02926
H8B   2    0.349236    0.331178    0.842815    11.00000    0.02781
C9    1    0.334356    0.343771    0.527189    11.00000    0.02017    0.01420 =
         0.01858   -0.00266   -0.00031   -0.00230
C10   1    0.221561    0.358319    0.497411    11.00000    0.01949    0.01832 =
         0.02133    0.00009    0.00369   -0.00173
H10   2    0.166042    0.343260    0.604845    11.00000    0.02446
C11   1    0.185759    0.394554    0.326597    11.00000    0.01729    0.01804 =
         0.02463   -0.00150    0.00026    0.00119
C12   1    0.261560    0.414820    0.177611    11.00000    0.02061    0.02103 =
         0.01888    0.00089   -0.00135    0.00048
H12   2    0.235655    0.438779    0.054847    11.00000    0.02080
C13   1    0.373610    0.401904    0.209701    11.00000    0.01891    0.02267 =
         0.01920    0.00033    0.00150   -0.00168
H13   2    0.426308    0.418299    0.110742    11.00000    0.03057
C14   1    0.412810    0.367871    0.384502    11.00000    0.01805    0.01666 =
         0.01821   -0.00310   -0.00012   -0.00064
C15   1    0.537031    0.356963    0.420003    11.00000    0.01736    0.01963 =
         0.01718   -0.00079    0.00004    0.00028
H15   2    0.562108    0.314663    0.339027    11.00000    0.01808
C16   1    0.608297    0.418410    0.343443    11.00000    0.01800    0.02546 =
         0.02023    0.00532    0.00043   -0.00070
H16A  2    0.595899    0.424727    0.191450    11.00000    0.03424
H16B  2    0.581675    0.461645    0.415820    11.00000    0.02322
C17   1    0.733158    0.408429    0.385801    11.00000    0.01643    0.02569 =
         0.01914    0.00220    0.00141   -0.00068
H17A  2    0.761773    0.368954    0.296574    11.00000    0.02276
H17B  2    0.775737    0.452421    0.339563    11.00000    0.02590
C18   1    0.754947    0.391432    0.611212    11.00000    0.01534    0.01990 =
         0.01858   -0.00153    0.00088   -0.00088
C19   1    0.733845    0.454961    0.747027    11.00000    0.02015    0.02054 =
         0.02348   -0.00321    0.00236   -0.00267
H19A  2    0.658977    0.473996    0.735822    11.00000    0.02553
H19B  2    0.784718    0.492452    0.709210    11.00000    0.02896
H19C  2    0.746410    0.444306    0.889038    11.00000    0.03768
O20   3    0.075165    0.410617    0.302718    11.00000    0.01760    0.03444 =
         0.02634    0.00503    0.00116    0.00639
H20A  2    0.039463    0.409591    0.422415    10.50000    0.04763
H20B  2    0.062077    0.437385    0.196092    10.50000    0.03300
O21   3    0.000000    0.500000    0.999873    10.50000    0.03954    0.02652 =
         0.02333    0.00000    0.00000   -0.00367
H21A  2    0.034139    0.475184    1.086352    10.50000    0.01278
H21B  2    0.030180    0.525644    0.907478    10.50000    0.03811
HKLF 4

REM  A0034a in P2(1)2(1)2 [#0034] [BA003205-NX-1] [ACN]
REM R1 =  0.0272 for    2740 Fo > 4sig(Fo)  and  0.0274 for all    2757 data
REM    298 parameters refined using     11 restraints

END

WGHT      0.0470      0.1948

REM Instructions for potential hydrogen bonds
EQIV $1 x+1, y, z
HTAB O1 O20_$1
HTAB O1 O21_$1
EQIV $2 x-1, y, z
HTAB O20 O1_$2
EQIV $3 x, y, z-1
HTAB O20 O21_$3
EQIV $4 x, y, z+1
HTAB O21 O20_$4
EQIV $5 -x+1, -y+1, z
HTAB O21 O1_$5

REM Highest difference peak  0.142,  deepest hole -0.204,  1-sigma level  0.040
Q1    1   0.6218  0.3338  0.6746  11.00000  0.05    0.14
Q2    1   0.8239  0.3813  1.0105  11.00000  0.05    0.12
Q3    1   0.8464  0.5290  0.5889  11.00000  0.05    0.12
Q4    1   0.1850  0.3900 -0.1370  11.00000  0.05    0.11
Q5    1   0.5952  0.3920 -0.0100  11.00000  0.05    0.11
;
_shelx_res_checksum   71524

_shelx_hkl_file
;
   0   0   2  442.14   23.31
   0   0   2  504.49   23.89
   0   0   2  492.21   23.30
   0   0   2  472.81   23.70
   0   0   3  426.06   21.60
   0   0   3  433.34   21.34
   0   0   3  415.43   21.22
   0   0   3  444.80   21.65
   0   0   4   76.87    2.89
   0   0   4   75.42    2.86
   0   0   4   85.65    3.93
   0   0   4   76.25    3.08
   0   0   4   82.95    4.01
   0   0   4   84.16    4.02
   0   0   4   76.28    2.99
   0   0   4   85.61    3.95
   0   0  -5   15.22    0.87
   0   0   5   14.73    0.57
   0   0   5   14.71    0.61
   0   0   5   14.50    0.59
   0   0   5   14.26    0.57
   0   0   5   13.98    0.56
   0   0   5   14.23    0.84
   0   0   6   67.64    2.48
   0   0   6   68.67    2.64
   1   0   0    0.01    0.01
   1   0   0    0.01    0.01
   1   0   0    0.02    0.01
  -1   0   0    0.04    0.01
  -1   0   1    0.89    0.09
   1   0   1    0.94    0.08
   1   0   1    1.00    0.08
  -1   0   1    0.93    0.07
   1   0   1    1.24    0.09
  -1   0  -1    0.85    0.07
  -1   0   1    0.95    0.07
  -1   0   2    2.64    0.19
   1   0   2    2.41    0.18
   1   0   2    2.34    0.17
   1   0   2    2.65    0.18
  -1   0   2    2.45    0.16
  -1   0   2    2.40    0.16
   1   0   2    2.56    0.18
  -1   0   2    2.29    0.17
  -1   0   3  160.06    7.74
   1   0   3  153.81    7.54
   1   0   3  161.25    7.87
   1   0   3  152.69    7.67
  -1   0   3  156.56    7.68
  -1   0   3  154.04    7.72
  -1   0   3  156.76    7.63
  -1   0   4   58.33    2.12
  -1   0   4   66.00    3.04
  -1   0   4   57.93    2.30
  -1   0   4   63.05    2.94
   1   0   4   57.84    2.14
   1   0   4   59.62    3.01
   1   0   4   66.32    2.97
   1   0   4   58.94    2.16
   1   0  -4   66.70    3.04
  -1   0  -4   61.81    3.00
   1   0   4   53.78    2.18
  -1   0   4   61.79    2.95
  -1   0   4   57.74    2.18
   1   0   4   56.37    2.23
   1   0   4   61.01    2.98
  -1   0   4   52.45    2.23
   1   0   4   57.68    2.13
  -1   0   5   17.16    0.71
   1   0   5   16.53    0.98
  -1   0   5   16.78    0.66
   1   0   5   16.19    0.68
   1   0   5   18.07    0.65
  -1   0   5   16.30    0.65
  -1   0   5   17.55    0.69
   1   0   5   17.80    0.99
   1   0   5   17.50    0.71
   1   0   5   17.54    0.66
  -1   0   5   17.83    0.68
   1   0   6   37.24    1.48
   1   0   6   39.32    1.37
  -1   0   6   34.75    1.47
  -1   0   6   38.16    1.44
  -1   0   6   36.27    1.40
   1   0   6   39.01    1.39
  -2   0   0  153.13    7.55
  -2   0   0  146.65    7.60
   2   0   0  159.07    7.63
   2   0   0  157.62    7.85
   2   0  -1    0.46    0.06
   2   0   1    0.40    0.06
   2   0   1    0.47    0.06
   2   0  -1    0.46    0.05
  -2   0   1    0.47    0.07
  -2   0   2    5.53    0.35
   2   0   2    5.66    0.33
  -2   0  -2    5.51    0.31
   2   0   2    4.75    0.31
   2   0  -2    5.42    0.30
   2   0  -2    5.78    0.33
  -2   0   2    5.44    0.30
   2   0   2    5.37    0.33
   2   0   3  221.41   10.67
   2   0  -3  204.21    9.91
   2   0  -3  225.99   10.49
  -2   0  -3  207.63   10.22
  -2   0   3  194.75   10.03
   2   0   3  195.34   10.38
  -2   0   3  202.51   10.07
   2   0   3  205.76   10.37
   2   0   4    2.22    0.12
   2   0   4    2.22    0.22
  -2   0   4    1.90    0.12
  -2   0   4    1.76    0.12
  -2   0   4    2.02    0.12
   2   0  -4    2.48    0.21
   2   0   4    2.51    0.12
  -2   0   4    1.95    0.12
   2   0   4    2.06    0.12
   2   0   4    2.13    0.12
  -2   0  -4    1.76    0.19
  -2   0   4    1.99    0.18
   2   0   4    2.40    0.23
   2   0   4    1.81    0.11
  -2   0   4    1.97    0.12
   2   0   4    2.02    0.12
   2   0   4    1.92    0.13
  -2   0   4    2.30    0.23
  -2   0   4    1.98    0.13
   2   0   4    2.03    0.20
   2   0   5    0.52    0.07
  -2   0   5    0.81    0.08
  -2   0   5    0.59    0.16
   2   0   5    0.41    0.06
   2   0   5    0.55    0.07
   2   0   5    0.41    0.06
  -2   0   5    0.39    0.06
  -2   0   5    0.38    0.06
   2   0   5    0.50    0.13
  -2   0   5    0.37    0.06
   2   0   5    0.54    0.06
   2   0   5    0.40    0.13
  -2   0   6    0.50    0.07
   2   0   6    0.44    0.07
  -2   0   6    0.43    0.06
   2   0   6    0.38    0.06
  -2   0   6    0.34    0.07
   2   0   6    0.38    0.07
   2   0   6    0.34    0.07
   2   0   7    3.76    0.18
  -3   0   0    0.00    0.03
   3   0   0    0.03    0.03
  -3   0   1    0.47    0.08
   3   0  -1    0.56    0.06
   3   0   1    0.49    0.07
   3   0   1    0.48    0.07
  -3   0  -1    0.53    0.06
  -3   0   1    0.43    0.05
   3   0   1    0.45    0.07
   3   0  -1    0.73    0.09
   3   0  -2   81.24    4.02
  -3   0   2   77.04    3.96
  -3   0  -2   83.57    3.96
   3   0   2   85.80    4.02
   3   0   2   85.37    3.93
  -3   0   2   80.98    4.00
   3   0  -2   77.80    3.90
   3   0   2   77.70    3.95
  -3   0   3    2.91    0.26
  -3   0   3    2.68    0.20
   3   0   3    3.14    0.25
   3   0  -3    3.02    0.24
  -3   0  -3    3.96    0.23
   3   0   3    3.08    0.25
   3   0   3    3.19    0.24
   3   0   4    8.45    0.36
   3   0   4    8.87    0.35
   3   0   4    8.13    0.52
  -3   0   4    8.70    0.36
   3   0   4    8.72    0.36
   3   0   4    9.63    0.56
   3   0   4    8.40    0.38
  -3   0   4    8.65    0.35
   3   0   4    8.99    0.56
  -3   0   4    8.38    0.36
   3   0   4    7.86    0.35
  -3   0   4    7.92    0.37
   3   0   4    8.03    0.35
   3   0  -4    8.20    0.54
   3   0   4    9.02    0.35
  -3   0   4    8.60    0.35
  -3   0   4    8.45    0.35
  -3   0   4    9.22    0.58
  -3   0   5    6.89    0.31
   3   0   5    7.04    0.31
   3   0   5    7.32    0.30
   3   0   5    7.32    0.32
  -3   0   5    7.56    0.31
   3   0   5    7.08    0.31
   3   0   5    6.69    0.50
  -3   0   5    6.98    0.32
   3   0   5    6.74    0.51
  -3   0   5    6.64    0.31
  -3   0   5    6.66    0.53
   3   0   5    7.07    0.33
  -3   0   5    7.15    0.32
  -3   0   5    6.63    0.32
  -3   0   6   14.52    0.58
   3   0   6   14.55    0.55
  -3   0   6   14.53    0.56
   3   0   6   14.01    0.60
   3   0   6   14.14    0.56
  -3   0   6   14.13    0.57
   3   0   6   13.14    0.56
  -3   0   6   13.05    0.55
   3   0   6   14.65    0.57
   3   0   7    5.49    0.23
   3   0   7    5.17    0.23
   4   0   0  126.66    6.20
   4   0   0  137.79    6.63
  -4   0   0  127.10    6.27
  -4   0   0  125.91    6.28
   4   0   1    0.20    0.06
   4   0  -1    0.18    0.06
  -4   0  -1    0.19    0.05
   4   0   1    0.13    0.05
  -4   0   1    0.27    0.07
  -4   0   1    0.12    0.04
   4   0   1    0.15    0.05
   4   0  -1    0.16    0.04
  -4   0  -2   39.95    2.06
  -4   0   2   41.93    2.12
   4   0   2   40.65    2.06
   4   0   2   43.16    2.09
   4   0   2   42.83    2.12
   4   0  -2   41.39    2.12
   4   0   3    0.54    0.05
   4   0  -3    0.32    0.09
   4   0   3    0.35    0.05
  -4   0  -3    0.33    0.08
   4   0   3    0.33    0.09
   4   0   3    0.38    0.05
   4   0   3    0.35    0.10
   4   0   3    0.30    0.05
   4   0   3    0.45    0.10
  -4   0   3    0.49    0.06
  -4   0   3    0.46    0.12
  -4   0   3    0.47    0.06
  -4   0   4    0.30    0.06
   4   0   4    0.21    0.09
   4   0   4    0.27    0.05
  -4   0   4    0.17    0.11
   4   0   4    0.13    0.09
   4   0  -4    0.22    0.09
   4   0   4    0.20    0.05
   4   0   4    0.23    0.05
  -4   0   4    0.22    0.05
  -4   0   4    0.26    0.05
   4   0   4    0.24    0.05
  -4   0   4    0.30    0.05
  -4   0   4    0.22    0.05
  -4   0   4    0.23    0.05
   4   0   4    0.20    0.05
   4   0   4    0.31    0.05
   4   0   4    0.23    0.05
  -4   0   4    0.20    0.05
  -4   0   5    7.30    0.32
  -4   0   5    7.68    0.32
   4   0   5    7.58    0.31
   4   0   5    6.76    0.53
   4   0   5    6.65    0.51
  -4   0   5    7.32    0.33
   4   0   5    6.88    0.32
   4   0   5    7.50    0.32
  -4   0   5    7.23    0.56
   4   0   5    7.61    0.33
  -4   0   5    7.15    0.34
  -4   0   5    7.02    0.32
  -4   0   5    6.63    0.32
   4   0   5    7.28    0.34
   4   0   5    6.95    0.31
  -4   0   6    8.42    0.38
   4   0   6    8.69    0.37
   4   0   6    8.36    0.36
  -4   0   6    9.11    0.38
  -4   0   6    8.31    0.36
   4   0   6    8.75    0.36
   4   0   6    8.45    0.37
   4   0   6    8.24    0.39
  -4   0   6    8.36    0.36
  -4   0   7    5.20    0.24
   4   0   7    5.32    0.23
   4   0   7    5.24    0.23
   4   0   7    5.54    0.23
  -4   0   7    5.10    0.23
  -5   0   0    0.13    0.05
   5   0   0    0.00    0.04
   5   0   0    0.06    0.06
  -5   0   0    0.12    0.05
   5   0  -1  190.42    9.50
  -5   0  -1  193.90    9.53
   5   0   1  204.30    9.89
   5   0   1  197.85    9.60
   5   0  -1  194.47    9.35
  -5   0   1  182.14    9.32
  -5   0   1  193.06    9.41
   5   0   2    8.64    0.51
  -5   0   2    8.14    0.51
   5   0  -2    8.52    0.51
   5   0   2    7.93    0.48
   5   0   2    7.88    0.49
  -5   0  -2    7.27    0.45
   5   0   3    1.26    0.09
   5   0   3    1.10    0.08
   5   0   3    1.29    0.17
  -5   0   3    1.07    0.09
   5   0   3    1.23    0.09
  -5   0   3    1.06    0.09
   5   0   3    1.16    0.09
   5   0   3    1.22    0.08
  -5   0   3    1.25    0.18
   5   0   3    1.21    0.16
  -5   0   3    1.26    0.10
   5   0   3    1.05    0.09
   5   0  -3    1.13    0.16
   5   0   3    1.25    0.16
  -5   0   3    1.18    0.09
  -5   0   3    1.02    0.09
  -5   0   3    1.13    0.09
  -5   0   3    1.05    0.09
  -5   0   4    4.17    0.22
   5   0   4    4.57    0.22
  -5   0   4    4.66    0.22
   5   0   4    4.63    0.23
  -5   0   4    4.47    0.22
   5   0   4    4.46    0.22
  -5   0   4    4.52    0.40
  -5   0   4    4.41    0.22
   5   0  -4    4.17    0.36
   5   0   4    4.39    0.37
  -5   0   4    4.19    0.21
   5   0   4    4.60    0.21
   5   0   4    4.47    0.38
   5   0   4    4.44    0.22
  -5   0   4    4.37    0.22
   5   0   4    4.46    0.21
  -5   0   4    4.38    0.23
  -5   0   5    4.13    0.41
   5   0   5    4.23    0.21
   5   0   5    4.13    0.21
  -5   0   5    4.28    0.22
   5   0   5    3.79    0.38
   5   0   5    4.21    0.22
  -5   0   5    4.05    0.21
  -5   0   5    4.44    0.22
   5   0   5    4.27    0.21
   5   0   5    3.95    0.22
   5   0   5    4.09    0.22
  -5   0   5    4.35    0.22
  -5   0   5    4.13    0.22
  -5   0   5    4.20    0.22
  -5   0   6    0.04    0.05
  -5   0   6    0.05    0.04
   5   0   6    0.05    0.04
  -5   0   6   -0.05    0.04
  -5   0   6    0.00    0.05
   5   0   6    0.06    0.05
  -5   0   6    0.02    0.04
   5   0   6    0.04    0.04
   5   0   6    0.04    0.05
   5   0   6   -0.01    0.04
  -5   0   7    1.34    0.09
  -5   0   7    1.13    0.09
   5   0   7    1.34    0.09
   5   0   7    1.21    0.09
   5   0   7    1.25    0.09
   6   0   0  112.52    5.45
  -6   0   0  117.94    5.53
  -6   0   0  103.88    5.41
   6   0   0  116.76    5.60
   6   0  -1   21.59    1.15
  -6   0  -1   23.25    1.19
   6   0   1   23.25    1.20
  -6   0  -1   22.03    1.18
  -6   0   1   22.86    1.22
   6   0  -1   23.31    1.24
   6   0   1   24.14    1.24
  -6   0   2   14.79    0.60
  -6   0   2   16.21    0.90
   6   0   2   15.91    0.59
  -6   0   2   15.16    0.59
  -6   0   2   15.34    0.60
   6   0  -2   17.23    0.90
   6   0   2   14.63    0.60
   6   0   2   15.98    0.63
   6   0   2   13.98    0.60
  -6   0   2   14.65    0.61
  -6   0   2   15.78    0.58
   6   0   2   16.29    0.89
   6   0   2   16.60    0.88
  -6   0   2   14.42    0.63
  -6   0   3    0.73    0.16
  -6   0   3    0.60    0.08
  -6   0   3    0.87    0.08
   6   0   3    0.78    0.07
  -6   0   3    0.71    0.07
  -6   0   3    0.63    0.07
   6   0   3    0.78    0.14
   6   0   3    0.60    0.13
   6   0   3    0.71    0.07
  -6   0  -3    0.63    0.07
   6   0   3    0.62    0.06
   6   0   3    0.62    0.08
  -6   0   3    0.58    0.07
   6   0   3    0.66    0.07
   6   0   3    0.68    0.14
  -6   0   3    0.74    0.07
   6   0  -3    0.71    0.15
  -6   0   3    0.70    0.07
   6   0   3    0.71    0.07
   6   0   3    0.68    0.07
  -6   0   4   51.95    1.85
  -6   0   4   50.05    1.94
   6   0   4   50.34    1.81
   6   0   4   50.81    1.95
  -6   0   4   50.58    1.86
   6   0   4   51.18    1.84
  -6   0  -4   47.20    1.88
  -6   0   4   51.90    1.80
  -6   0   4   50.13    1.80
   6   0   4   50.39    1.85
  -6   0   4   48.20    1.89
   6   0   4   49.91    1.80
   6   0   4   49.42    2.59
   6   0  -4   45.53    2.60
  -6   0   4   48.36    1.82
   6   0   4   50.80    1.86
  -6   0   4   47.11    2.62
  -6   0   5   14.31    0.61
   6   0   5   14.72    0.58
   6   0   5   14.59    0.59
  -6   0   5   15.00    0.60
  -6   0   5   14.87    0.59
   6   0   5   14.72    0.57
   6   0   5   13.77    0.61
  -6   0   5   14.34    0.57
  -6   0  -5   12.45    0.89
   6   0   5   14.86    0.57
  -6   0   5   14.46    0.57
   6   0   5   14.78    0.58
  -6   0   5   12.97    0.93
  -6   0   5   14.59    0.59
   6   0   5   12.62    0.89
  -6   0   6    3.24    0.18
   6   0   6    3.70    0.19
  -6   0   6    3.38    0.18
   6   0   6    3.78    0.18
   6   0   6    3.28    0.18
  -6   0   6    3.11    0.17
  -6   0   6    3.73    0.19
   6   0   6    3.65    0.19
  -6   0   6    3.79    0.20
   6   0   6    3.40    0.19
   6   0   7    6.50    0.26
   6   0   7    6.60    0.26
   6   0   7    5.87    0.26
  -6   0   7    6.22    0.26
   7   0   0    0.03    0.07
   7   0   0   -0.02    0.04
  -7   0   0    0.43    0.09
  -7   0   0   -0.03    0.03
   7   0   0   -0.01    0.03
  -7   0   0    0.43    0.06
   7   0   1   25.19    0.99
  -7   0  -1   25.80    1.05
   7   0   1   24.98    0.98
  -7   0   1   25.63    1.01
   7   0   1   24.96    0.98
  -7   0  -1   27.12    1.37
  -7   0  -1   25.18    1.01
   7   0   1   28.07    1.44
   7   0  -1   25.14    0.98
   7   0  -1   29.64    1.46
  -7   0   1   27.00    1.00
   7   0   1   28.26    1.40
  -7   0  -1   26.96    1.36
  -7   0   1   24.48    1.05
  -7   0   1   28.93    1.43
  -7   0   2    6.57    0.29
  -7   0   2    6.41    0.29
   7   0   2    6.77    0.29
   7   0   2    6.67    0.29
   7   0   2    6.72    0.47
   7   0   2    7.09    0.48
  -7   0   2    6.56    0.30
   7   0   2    7.60    0.30
   7   0   2    6.30    0.27
  -7   0   2    6.14    0.28
  -7   0   2    6.71    0.31
  -7   0   2    6.39    0.28
   7   0   2    6.60    0.28
   7   0  -2    7.40    0.49
   7   0   2    6.41    0.29
  -7   0  -2    6.21    0.29
  -7   0  -2    7.05    0.46
  -7   0   2    7.21    0.49
  -7   0   3    1.42    0.11
   7   0   3    1.18    0.11
   7   0  -3    1.38    0.21
  -7   0   3    1.41    0.12
  -7   0   3    1.35    0.11
  -7   0   3    1.35    0.10
   7   0   3    1.31    0.12
   7   0   3    1.13    0.19
  -7   0   3    1.47    0.22
  -7   0  -3    1.24    0.10
   7   0   3    1.40    0.10
   7   0   3    1.21    0.10
  -7   0   3    1.28    0.11
   7   0   3    1.28    0.10
   7   0   3    1.25    0.10
   7   0   3    1.37    0.11
  -7   0   3    1.25    0.12
  -7   0  -3    1.46    0.20
  -7   0   3    1.24    0.11
   7   0   3    0.94    0.18
  -7   0   4    7.25    0.60
   7   0  -4    6.99    0.56
   7   0   4    8.22    0.35
   7   0   4    8.12    0.60
  -7   0   4    8.31    0.35
  -7   0   4    8.41    0.36
   7   0   4    8.09    0.35
  -7   0   4    7.44    0.37
  -7   0   4    8.28    0.36
  -7   0   4    7.94    0.36
  -7   0   4    7.74    0.35
   7   0   4    8.73    0.35
  -7   0  -4    7.57    0.58
   7   0   4    8.11    0.38
   7   0   4    7.32    0.36
   7   0   5    9.27    0.45
   7   0   5   10.27    0.43
  -7   0   5   10.02    0.42
  -7   0   5   10.24    0.44
   7   0   5   10.47    0.43
   7   0   5   10.33    0.41
  -7   0   5    9.81    0.43
   7   0   5   10.02    0.43
  -7   0   5    9.79    0.42
   7   0   5    9.61    0.41
  -7   0   5    9.92    0.42
  -7   0   6    0.83    0.08
   7   0   6    0.88    0.08
   7   0   6    1.01    0.09
  -7   0   6    0.71    0.08
  -7   0   6    0.84    0.08
  -7   0  -6    0.72    0.09
   7   0   6    0.82    0.07
  -7   0   6    0.79    0.08
  -7   0   6    0.91    0.08
   7   0   6    0.81    0.08
   8   0   0   54.46    1.98
   8   0   0   56.25    2.68
  -8   0   0   56.34    2.72
  -8   0   0   51.62    2.08
   8   0   0   50.38    1.97
   8   0   0   55.51    2.78
  -8   0   0   52.98    2.01
   8   0   0   53.82    1.94
  -8   0   0   50.21    1.94
   8   0   1   34.38    1.29
   8   0   1   34.39    1.27
   8   0  -1   33.20    1.29
   8   0   1   35.70    1.79
   8   0  -1   35.62    1.87
  -8   0  -1   34.35    1.76
  -8   0   1   36.08    1.82
  -8   0   1   35.24    1.29
  -8   0   1   35.59    1.36
   8   0   1   34.36    1.27
   8   0  -1   34.74    1.27
  -8   0   1   33.56    1.32
  -8   0  -1   32.61    1.31
   8   0   1   36.75    1.86
  -8   0   1   32.17    1.27
   8   0   1   33.22    1.28
  -8   0  -1   35.19    1.36
  -8   0   1   32.06    1.24
   8   0   2    3.56    0.18
  -8   0   2    3.67    0.19
  -8   0  -2    3.62    0.21
   8   0   2    3.97    0.35
  -8   0   2    3.54    0.21
  -8   0   2    3.95    0.36
   8   0   2    3.87    0.19
   8   0   2    3.91    0.19
   8   0   2    3.51    0.19
   8   0  -2    3.95    0.35
   8   0   2    3.83    0.34
  -8   0   2    3.70    0.18
   8   0   2    3.79    0.18
  -8   0   2    3.69    0.20
  -8   0  -2    3.56    0.20
   8   0   2    3.86    0.19
   8   0  -2    4.01    0.19
  -8   0   2    3.71    0.19
  -8   0   2    4.03    0.20
  -8   0  -2    3.79    0.33
   8   0   3   27.31    1.02
   8   0  -3   24.45    1.49
   8   0   3   26.79    1.02
  -8   0   3   28.39    1.03
  -8   0   3   27.99    1.00
   8   0  -3   26.28    1.00
   8   0   3   24.74    0.99
   8   0   3   26.71    0.98
  -8   0   3   27.05    1.04
  -8   0   3   26.45    1.07
  -8   0   3   26.83    0.99
   8   0   3   27.01    1.01
  -8   0  -3   25.53    1.03
  -8   0   3   26.87    1.52
   8   0   3   27.31    0.99
   8   0   3   24.66    1.48
  -8   0   3   27.60    1.02
  -8   0  -3   25.32    1.45
   8   0   3   24.18    1.46
   8   0   4    1.10    0.10
  -8   0   4    0.96    0.22
  -8   0   4    1.19    0.10
   8   0   4    1.23    0.10
  -8   0  -4    0.86    0.19
   8   0   4    1.21    0.11
   8   0  -4    1.15    0.10
   8   0   4    1.23    0.10
  -8   0   4    1.06    0.10
  -8   0   4    1.08    0.10
  -8   0   4    1.32    0.12
   8   0   4    1.12    0.10
  -8   0   4    1.12    0.10
   8   0   4    0.83    0.20
  -8   0   4    1.28    0.12
   8   0  -4    1.01    0.23
   8   0   5   19.33    0.74
   8   0   5   19.19    0.73
  -8   0   5   18.94    0.73
  -8   0  -5   18.93    0.79
   8   0   5   19.16    0.74
  -8   0   5   18.16    0.74
  -8   0   5   19.16    0.76
   8   0   5   18.36    0.75
  -8   0   5   18.46    0.72
   8   0   5   18.40    0.72
  -8   0   5   19.19    0.75
  -8   0   6    5.25    0.23
   8   0   6    5.20    0.22
   8   0  -6    4.84    0.22
  -8   0   6    4.93    0.23
   8   0   6    5.19    0.23
  -8   0  -6    4.52    0.24
  -8   0   6    5.09    0.23
  -8   0   6    4.90    0.23
   8   0   6    4.89    0.22
   8   0   6    5.07    0.22
  -9   0   0   -0.04    0.04
   9   0   0    0.00    0.04
   9   0   0   -0.05    0.04
   9   0   0    0.12    0.10
  -9   0   0    0.09    0.06
  -9   0   0    0.00    0.04
   9   0   0   -0.05    0.03
  -9   0   1   12.26    0.77
   9   0   1   12.74    0.79
  -9   0   1   12.05    0.49
   9   0  -1   12.03    0.49
  -9   0  -1   12.27    0.53
  -9   0  -1   11.39    0.50
  -9   0   1   12.11    0.53
   9   0   1   11.98    0.74
   9   0   1   11.57    0.48
   9   0   1   11.73    0.48
  -9   0  -1   11.48    0.49
   9   0  -1   12.72    0.80
   9   0  -1   12.62    0.49
   9   0   1   11.88    0.49
  -9   0   1   12.62    0.51
  -9   0   2   32.85    1.35
   9   0   2   33.92    1.29
   9   0   2   33.83    1.87
  -9   0  -2   35.21    1.36
  -9   0   2   34.44    1.29
  -9   0   2   33.20    1.24
   9   0  -2   34.78    1.27
   9   0   2   34.30    1.27
   9   0   2   34.24    1.28
  -9   0   2   33.91    1.31
   9   0  -2   34.09    1.88
  -9   0  -2   32.60    1.30
   9   0   2   33.03    1.24
   9   0   2   33.63    1.82
   9   0   2   33.47    1.26
  -9   0   2   34.47    1.28
  -9   0   2   34.01    1.24
  -9   0   2   34.24    1.86
   9   0  -3    3.18    0.17
  -9   0  -3    2.96    0.20
  -9   0   3    2.97    0.18
  -9   0   3    3.11    0.18
   9   0   3    3.38    0.18
  -9   0   3    3.00    0.18
  -9   0  -3    2.71    0.32
   9   0   3    3.13    0.18
   9   0   3    2.74    0.16
   9   0   3    3.06    0.17
   9   0   3    3.25    0.17
   9   0  -3    2.77    0.33
   9   0   3    2.68    0.32
  -9   0   3    3.31    0.18
  -9   0   3    3.19    0.17
  -9   0   3    2.81    0.34
  -9   0  -3    2.83    0.17
  -9   0   3    3.01    0.19
   9   0   3    3.21    0.16
  -9   0   4    0.36    0.07
   9   0   4    0.24    0.07
  -9   0   4    0.26    0.07
   9   0  -4    0.17    0.05
   9   0   4    0.31    0.06
  -9   0  -4    0.20    0.07
  -9   0   4    0.26    0.07
  -9   0   4    0.33    0.06
   9   0   4    0.40    0.06
  -9   0   4    0.27    0.06
   9   0   4    0.25    0.06
  -9   0   4    0.11    0.06
   9   0   5   17.72    0.68
   9   0   5   16.94    0.67
   9   0   5   17.31    0.68
  -9   0   5   17.55    0.68
  -9   0  -5   17.27    0.72
  -9   0   5   17.52    0.66
   9   0   5   16.98    0.66
  -9   0   5   16.85    0.66
   9   0   5   16.80    0.65
  -9   0   5   16.72    0.69
   9   0   6   17.18    0.65
   9   0   6   17.91    0.65
  -9   0   6   17.07    0.65
  -9   0   6   17.49    0.65
   9   0   6   17.47    0.67
  -9   0   6   17.45    0.67
  10   0   0   36.58    1.30
  10   0   0   34.03    1.93
  10   0   0   36.28    1.32
  10   0   0   31.28    1.30
 -10   0   0   35.61    1.39
 -10   0   0   35.35    1.35
  10   0   1    3.55    0.18
  10   0   1    2.95    0.33
 -10   0  -1    3.10    0.18
 -10   0   1    3.19    0.18
 -10   0  -1    3.60    0.21
 -10   0  -1    3.15    0.18
 -10   0   1    2.93    0.17
  10   0  -1    3.04    0.17
  10   0  -1    3.21    0.18
 -10   0   1    3.16    0.20
  10   0  -1    3.07    0.34
  10   0  -1    3.21    0.18
  10   0   1    3.17    0.18
 -10   0   2    1.10    0.22
  10   0  -2    1.76    0.13
  10   0   2    1.38    0.24
  10   0   2    1.68    0.12
 -10   0   2    1.53    0.12
  10   0  -2    1.39    0.24
 -10   0   2    1.60    0.13
 -10   0  -2    1.57    0.14
  10   0   2    1.09    0.21
  10   0   2    1.58    0.12
  10   0   2    1.45    0.11
 -10   0   2    1.49    0.12
 -10   0  -2    1.26    0.12
 -10   0   2    1.26    0.12
 -10   0  -3   10.28    0.45
  10   0   3   10.77    0.45
 -10   0   3   10.86    0.44
  10   0   3   11.18    0.45
 -10   0   3   11.17    0.46
  10   0  -3   11.03    0.45
 -10   0   3   10.72    0.48
  10   0   3    9.66    0.43
  10   0   3   10.37    0.45
  10   0   3   10.56    0.43
 -10   0   3   10.46    0.44
 -10   0   3   11.69    0.47
  10   0   3   10.76    0.43
 -10   0  -3   10.89    0.49
  10   0   4   11.80    0.49
 -10   0   4   12.39    0.48
  10   0   4   11.68    0.46
 -10   0  -4   11.81    0.52
 -10   0   4   11.66    0.47
  10   0  -4   11.33    0.47
 -10   0   4   11.75    0.50
  10   0   4   11.73    0.47
  10   0   4   11.83    0.48
 -10   0   4   12.08    0.49
  10   0   4   12.03    0.49
 -10   0   4   10.82    0.50
 -10   0   5    1.97    0.13
 -10   0   5    2.36    0.13
 -10   0  -5    1.99    0.14
 -10   0   5    2.24    0.13
 -10   0   5    2.12    0.13
  10   0   5    2.09    0.12
  10   0   5    2.14    0.12
  10   0   5    2.01    0.12
  10   0   5    2.11    0.13
  10   0  -5    2.25    0.13
  11   0   0    0.01    0.03
 -11   0   0    0.01    0.05
  11   0   0    0.01    0.04
 -11   0   0    0.04    0.07
  11   0   0    0.05    0.12
  11   0   0    0.05    0.04
 -11   0  -1   33.64    1.37
  11   0  -1   35.89    1.39
  11   0   1   37.91    1.40
  11   0  -1   34.69    1.39
 -11   0  -1   38.13    1.48
 -11   0  -1   38.33    1.42
 -11   0   1   38.32    1.43
  11   0   1   37.32    1.37
 -11   0   1   35.82    1.47
  11   0  -1   38.57    1.38
 -11   0   2   21.29    0.88
 -11   0  -2   19.79    0.82
  11   0   2   22.19    0.84
  11   0  -2   21.70    0.84
  11   0  -2   22.45    0.83
  11   0   2   20.83    0.82
 -11   0  -2   20.92    0.84
 -11   0  -2   22.66    0.90
 -11   0   2   22.14    0.86
 -11   0   2   21.65    0.83
  11   0   2   19.97    0.83
  11   0   3    0.71    0.08
 -11   0   3    0.66    0.08
 -11   0   3    0.60    0.07
  11   0   3    0.81    0.08
 -11   0  -3    0.74    0.09
 -11   0   3    0.82    0.09
 -11   0  -3    0.83    0.08
  11   0  -3    0.78    0.08
 -11   0   3    0.85    0.09
  11   0   3    0.79    0.08
  11   0  -3    0.70    0.08
  11   0   4    0.21    0.05
 -11   0   4    0.13    0.05
 -11   0   4    0.23    0.05
 -11   0  -4    0.25    0.06
  11   0  -4    0.22    0.05
 -11   0  -4    0.26    0.06
  11   0   4    0.17    0.05
  11   0  -4    0.38    0.05
 -11   0   4    0.29    0.06
  11   0   4    0.18    0.05
 -11   0   4    0.27    0.06
 -11   0   4    0.08    0.05
  11   0   4    0.24    0.05
 -11   0   5   10.96    0.43
 -11   0  -5   11.41    0.45
 -11   0   5   11.33    0.45
  11   0  -5   11.84    0.45
  11   0   5   11.33    0.45
 -12   0   0    0.83    0.08
  12   0   0    0.97    0.09
  12   0   0    0.79    0.09
 -12   0   0    0.83    0.09
  12   0   1    0.09    0.05
  12   0  -1    0.15    0.05
 -12   0   1    0.12    0.05
 -12   0  -1    0.00    0.05
 -12   0  -1    0.19    0.06
 -12   0   1    0.04    0.05
  12   0   1    0.09    0.05
  12   0  -1    0.09    0.05
  12   0  -1    0.05    0.06
  12   0  -2    1.56    0.11
 -12   0   2    1.66    0.12
  12   0   2    1.64    0.11
  12   0  -2    1.63    0.11
 -12   0   2    1.86    0.12
 -12   0  -2    1.76    0.14
 -12   0  -2    1.58    0.12
 -12   0  -2    1.47    0.11
  12   0   2    1.69    0.11
 -12   0   3    0.10    0.05
  12   0   3    0.08    0.05
  12   0  -3   -0.03    0.03
 -12   0  -3    0.06    0.05
 -12   0   3    0.04    0.05
 -12   0  -3    0.03    0.05
  12   0  -3    0.06    0.04
  12   0   3    0.11    0.05
 -12   0   3    0.00    0.04
 -12   0   4    0.10    0.04
  12   0   4    0.09    0.04
  12   0  -4    0.03    0.04
 -12   0  -4    0.08    0.06
 -12   0   4    0.03    0.04
  12   0   4    0.05    0.04
 -12   0  -4    0.11    0.05
  12   0  -4    0.05    0.04
 -13   0   0   -0.03    0.05
  13   0   0   -0.01    0.04
  13   0   0    0.07    0.05
 -13   0   0    0.00    0.05
  13   0   1   13.70    0.53
 -13   0  -1   12.31    0.53
 -13   0   1   13.02    0.54
  13   0   1   13.53    0.52
 -13   0  -1   13.67    0.57
 -13   0   1   12.82    0.56
  13   0  -1   13.99    0.53
  13   0  -2    1.39    0.09
  13   0   2    1.37    0.10
 -13   0   2    1.49    0.10
  13   0   2    1.64    0.10
  13   0  -2    1.58    0.10
 -13   0  -2    1.78    0.12
 -13   0   2    1.40    0.11
 -13   0  -3    4.49    0.21
  13   0  -3    4.13    0.19
  13   0   3    4.30    0.19
  13   0  -3    4.28    0.19
  14   0   0    1.57    0.10
 -14   0   0    1.82    0.10
 -14   0   0    1.63    0.11
  14   0  -1    8.30    0.32
 -14   0  -1    8.31    0.35
  14   0   1    7.72    0.32
 -14   0   1    7.92    0.33
  14   0   1    7.55    0.32
 -14   0   1    8.11    0.34
  14   0  -2    0.00    0.03
  14   0   2   -0.02    0.03
 -14   0  -2    0.02    0.04
 -14   0   2    0.03    0.03
   0   1   0    0.04    0.01
   0  -1   0    0.03    0.01
   0  -1   0    0.04    0.01
   0   1   0    0.05    0.01
   0   1   1    2.80    0.17
   0  -1   1    2.87    0.16
   0  -1   1    3.26    0.18
   0  -1   1    3.02    0.17
   0   1   1    2.81    0.17
   0  -1   1    3.18    0.17
   0   1   1    2.82    0.17
   0   1   1    2.80    0.18
   0   1   2    0.92    0.09
   0  -1   2    0.83    0.09
   0   1   2    0.82    0.09
   0  -1   2    0.91    0.11
   0   1   2    1.21    0.11
   0  -1   2    0.83    0.09
   0  -1   3    2.06    0.19
   0  -1   3    2.56    0.18
   0   1   3    2.18    0.19
   0   1   3    2.15    0.17
   0   1   3    2.44    0.19
   0   1   3    2.28    0.18
   0  -1   3    2.13    0.18
   0  -1   3    1.98    0.18
   0   1   4   20.69    1.09
   0  -1   4   19.57    0.78
   0   1   4   21.72    1.11
   0  -1   4   21.36    1.10
   0  -1   4   19.15    0.77
   0  -1   4   20.77    0.83
   0  -1   4   19.98    0.76
   0   1   4   21.35    1.12
   0  -1   4   21.72    1.10
   0   1   4   20.87    1.12
   0  -1   4   19.58    0.80
   0   1  -5    0.87    0.16
   0   1   5    0.51    0.06
   0   1   5    0.60    0.06
   0  -1   5    0.56    0.07
   0   1   5    0.35    0.06
   0  -1   5    0.47    0.07
   0  -1  -5    0.53    0.14
   0  -1   5    0.45    0.13
   0   1   5    0.50    0.07
   0   1   5    0.60    0.13
   0  -1   5    0.53    0.07
   0  -1   5    0.41    0.07
   0  -1   5    0.55    0.06
   0  -1   6   11.16    0.46
   0  -1   6   10.80    0.45
   0  -1   6   10.87    0.48
   1   1   0    0.85    0.06
   1  -1   0    0.94    0.06
  -1  -1   0    0.90    0.06
  -1  -1   0    0.88    0.06
   1   1   0    0.85    0.06
   1  -1   0    0.80    0.06
  -1   1   0    0.90    0.07
   1  -1   0    0.85    0.06
   1  -1   1  465.56   21.51
  -1   1   1  456.88   22.07
   1   1  -1  456.63   21.88
   1  -1   1  420.32   21.82
   1  -1   1  442.77   21.55
  -1   1   1  426.45   21.25
  -1   1   1  444.59   21.80
   1   1   1  448.32   21.44
  -1  -1   1  431.07   21.35
  -1  -1   1  456.20   21.86
   1   1   1  429.80   21.95
   1   1   1  460.04   21.65
   1   1   1  433.62   21.59
  -1   1  -1  432.87   21.73
   1  -1   2   12.13    0.66
  -1   1   2   12.24    0.64
   1  -1   2   12.97    0.67
  -1   1   2   12.51    0.66
   1  -1   2   12.96    0.67
  -1   1   2   12.04    0.68
  -1   1   2   13.01    0.68
  -1  -1   2   12.28    0.65
  -1  -1   2   12.74    0.69
   1   1   2   13.09    0.66
   1   1   2   12.71    0.66
   1   1   2   13.00    0.67
   1   1   2   13.03    0.68
  -1  -1   2   13.29    0.65
  -1   1   3   71.81    3.62
   1   1  -3   73.22    3.61
  -1   1   3   72.16    3.51
   1  -1   3   73.83    3.55
   1  -1   3   73.76    3.60
  -1   1   3   73.63    3.54
  -1   1   3   72.14    3.60
   1  -1   3   71.30    3.54
  -1  -1   3   72.42    3.52
   1   1   3   74.83    3.56
  -1   1  -3   72.13    3.58
  -1  -1   3   72.99    3.52
   1   1   3   68.80    3.57
  -1  -1   3   72.17    3.61
   1   1   3   73.90    3.53
   1   1   3   72.55    3.62
  -1   1   4    8.31    0.35
   1  -1   4    8.82    0.38
  -1  -1  -4    9.37    0.54
   1  -1   4    8.29    0.35
  -1   1   4    8.82    0.52
   1   1  -4    9.17    0.52
  -1   1   4    8.05    0.36
   1  -1   4    8.94    0.35
  -1   1   4    8.81    0.56
  -1   1   4    8.04    0.35
   1  -1   4    9.76    0.55
   1  -1   4    8.32    0.34
   1  -1   4    9.22    0.37
  -1   1   4    9.19    0.52
   1  -1   4    9.37    0.54
  -1   1   4    8.01    0.35
   1   1   4    9.58    0.54
  -1  -1   4    8.12    0.38
  -1  -1   4    9.26    0.53
  -1  -1   4    8.73    0.35
  -1  -1   4    9.36    0.37
   1   1   4    8.75    0.54
   1   1   4    8.27    0.35
  -1  -1   4    9.31    0.58
   1   1   4    7.86    0.35
   1   1   4    8.52    0.35
  -1  -1   4    8.09    0.35
   1   1   4    8.93    0.54
  -1  -1   4    8.70    0.36
   1   1   4    7.97    0.37
   1   1   4    8.99    0.35
  -1   1  -4    9.50    0.55
  -1   1   5   59.81    3.12
   1  -1   5   59.97    3.05
  -1   1   5   56.01    2.34
  -1   1   5   57.34    2.28
   1  -1   5   62.49    2.22
  -1   1   5   60.11    2.16
   1  -1   5   62.65    2.36
   1  -1   5   63.58    2.19
   1  -1   5   60.85    2.18
  -1   1   5   58.62    2.17
   1  -1   5   60.48    2.29
   1   1  -5   60.92    3.11
  -1   1   5   57.73    2.23
   1   1   5   59.49    2.35
   1   1   5   63.21    2.19
  -1  -1   5   60.82    2.29
   1   1   5   60.65    3.07
  -1  -1   5   58.49    2.21
  -1  -1   5   67.83    2.36
   1   1   5   58.04    2.23
   1   1   5   61.33    3.05
  -1  -1   5   61.24    2.17
  -1  -1   5   62.34    2.23
   1   1   5   62.10    2.18
  -1   1  -5   61.51    3.10
   1   1   5   61.18    2.21
   1  -1   6   14.93    0.63
   1  -1   6   14.28    0.60
   1  -1   6   14.98    0.59
   1  -1   6   15.05    0.58
  -1  -1   6   15.25    0.61
   1   1   6   14.60    0.59
  -1  -1   6   15.34    0.60
   1   1   6   15.27    0.58
  -1  -1   6   14.77    0.63
  -2   1   0   65.61    3.31
   2   1   0   66.05    3.36
  -2  -1   0   64.79    3.22
   2  -1   0   65.24    3.16
   2  -1   0   64.71    3.24
   2   1   0   66.13    3.22
   2  -1   0   67.14    3.23
  -2  -1   0   65.82    3.26
   2  -1   1   19.18    0.95
  -2   1   1   19.80    0.96
   2   1  -1   19.06    0.96
  -2  -1  -1   18.32    0.93
   2  -1   1   20.01    0.94
   2  -1   1   19.60    0.96
  -2  -1   1   18.21    0.92
  -2  -1   1   17.87    0.96
   2   1   1   18.79    0.96
   2   1   1   19.12    0.95
  -2   1  -1   19.65    0.95
   2  -1  -1   17.98    0.93
   2   1   1   18.01    0.94
   2   1  -2    2.38    0.18
  -2   1   2    2.69    0.20
  -2  -1  -2    2.35    0.16
   2  -1   2    2.57    0.19
   2   1  -2    2.71    0.16
  -2   1   2    2.72    0.16
   2  -1   2    2.94    0.18
   2  -1   2    2.60    0.19
  -2   1  -2    2.70    0.18
  -2  -1   2    2.58    0.17
   2   1   2    2.44    0.19
   2   1   2    2.48    0.19
   2  -1  -2    2.55    0.17
  -2  -1   2    2.64    0.21
   2   1   2    2.49    0.19
   2  -1   3   52.45    2.65
   2   1  -3   52.41    2.66
   2  -1   3   50.52    2.62
   2  -1   3   53.56    2.62
  -2   1   3   54.60    2.67
  -2  -1  -3   52.53    2.62
  -2   1   3   48.20    2.56
   2   1   3   55.86    2.64
   2   1   3   53.96    2.62
  -2   1  -3   54.16    2.64
  -2  -1   3   51.90    2.58
   2  -1  -3   53.60    2.60
  -2  -1   3   53.95    2.68
   2  -1  -3   55.72    2.69
   2   1   3   51.32    2.67
   2  -1   4    5.81    0.36
   2  -1   4    4.43    0.21
   2  -1   4    5.35    0.35
  -2   1   4    3.93    0.20
   2  -1   4    4.37    0.21
   2   1  -4    4.34    0.31
  -2   1   4    3.81    0.21
  -2   1   4    4.44    0.20
   2  -1   4    4.20    0.21
   2  -1   4    4.80    0.20
  -2   1   4    4.16    0.20
  -2   1   4    4.17    0.20
  -2   1   4    3.94    0.20
  -2   1   4    4.66    0.36
   2  -1   4    4.60    0.20
   2  -1   4    4.57    0.22
  -2   1   4    4.51    0.20
  -2  -1  -4    4.66    0.32
  -2   1  -4    4.82    0.33
  -2  -1   4    4.47    0.22
   2   1   4    3.91    0.19
   2   1   4    4.36    0.20
   2   1   4    4.76    0.34
   2   1   4    4.13    0.21
  -2  -1   4    4.31    0.31
   2   1   4    4.29    0.20
   2   1   4    4.17    0.19
   2   1   4    4.66    0.20
  -2  -1   4    4.04    0.20
  -2  -1   4    4.38    0.21
   2  -1  -4    4.96    0.35
   2   1   4    5.19    0.35
  -2  -1   4    4.04    0.20
  -2  -1   4    4.39    0.36
  -2  -1   4    4.55    0.21
  -2  -1   4    4.31    0.20
  -2  -1   4    4.48    0.20
   2   1   4    4.99    0.35
  -2   1   5   17.83    0.68
   2  -1   5   18.76    0.67
   2  -1   5   16.99    1.01
   2  -1   5   17.09    0.69
  -2   1   5   17.28    1.05
  -2   1   5   17.15    0.69
  -2   1   5   17.21    0.69
   2  -1   5   18.65    0.69
  -2   1   5   17.52    0.67
   2  -1   5   17.55    1.02
   2  -1   5   17.68    0.71
   2  -1   5   18.59    0.68
  -2   1   5   16.48    0.72
   2  -1   5   18.10    0.73
  -2   1   5   17.18    0.70
  -2  -1   5   16.79    0.68
   2   1   5   17.74    0.73
   2   1   5   18.54    0.68
   2   1   5   17.71    1.01
   2   1   5   18.41    0.69
  -2  -1   5   18.59    0.71
  -2  -1   5   17.32    1.06
   2   1   5   18.18    0.67
   2   1   5   16.13    1.01
   2   1   5   17.05    0.69
   2   1   5   17.72    0.69
  -2  -1   5   17.42    0.67
  -2  -1   5   17.67    0.73
  -2  -1   5   17.93    0.70
  -2  -1   5   18.74    0.68
   2  -1   6    4.96    0.24
   2  -1   6    4.73    0.25
  -2   1   6    4.47    0.22
  -2   1   6    4.25    0.22
   2  -1   6    4.79    0.23
   2  -1   6    4.75    0.22
   2   1   6    4.36    0.23
  -2  -1   6    4.69    0.24
   2   1   6    4.81    0.22
  -2  -1   6    4.57    0.22
  -2  -1   6    4.46    0.23
  -2  -1   6    4.55    0.23
   2   1   6    4.91    0.22
   2  -1   7   10.90    0.42
   2  -1   7   10.34    0.42
   3  -1   0  112.81    5.88
   3  -1   0  106.19    5.43
  -3  -1   0  115.03    5.77
   3   1   0  109.88    5.59
  -3   1   0  117.25    5.66
   3  -1   0  110.74    5.59
   3   1   0  119.60    5.79
  -3  -1   0  114.26    5.53
   3  -1   1   14.56    0.76
   3  -1   1   14.04    0.74
   3   1  -1   14.46    0.71
  -3  -1  -1   14.23    0.73
  -3   1   1   15.65    0.77
   3   1  -1   13.71    0.76
   3  -1   1   15.35    0.76
  -3   1  -1   14.81    0.75
   3   1   1   14.73    0.77
   3  -1  -1   14.64    0.77
   3   1   1   14.38    0.74
   3   1   1   15.00    0.75
   3  -1  -1   14.46    0.73
  -3  -1   1   13.75    0.72
  -3  -1   1   14.44    0.76
   3  -1   2   60.35    2.81
  -3   1   2   50.79    2.74
  -3  -1  -2   58.45    2.80
   3  -1   2   57.33    2.85
  -3   1   2   62.91    2.86
   3  -1   2   55.62    2.82
   3   1  -2   57.19    2.86
   3   1   2   60.46    2.83
  -3   1  -2   55.46    2.82
   3  -1  -2   60.01    2.88
   3   1   2   60.32    2.80
  -3  -1   2   55.10    2.76
   3  -1  -2   55.23    2.78
  -3  -1   2   63.22    2.87
   3   1   2   49.18    2.86
  -3  -1  -3    4.77    0.29
   3  -1   3    4.83    0.34
   3   1  -3    4.82    0.32
  -3   1   3    5.05    0.36
   3  -1   3    4.74    0.33
   3  -1   3    4.70    0.31
  -3  -1   3    4.31    0.29
   3   1   3    4.83    0.34
   3  -1  -3    4.58    0.30
  -3   1  -3    4.82    0.31
   3  -1  -3    5.62    0.35
   3   1   3    4.67    0.33
  -3  -1   3    4.60    0.35
   3   1   3    4.84    0.33
   3  -1   4   18.41    0.99
   3  -1   4   18.08    0.68
   3   1  -4   17.14    0.96
  -3   1   4   17.66    0.66
   3  -1   4   18.31    0.98
   3  -1   4   18.08    0.66
   3  -1   4   16.15    0.67
   3  -1   4   17.30    0.71
  -3   1   4   18.01    1.02
  -3   1   4   17.43    0.68
  -3   1   4   17.51    0.66
  -3   1   4   17.88    0.68
  -3   1   4   16.31    0.66
   3  -1   4   17.45    0.66
   3  -1   4   17.85    0.67
  -3   1   4   15.73    0.70
  -3   1   4   16.97    0.69
   3  -1   4   17.17    0.68
  -3  -1   4   18.06    1.02
  -3  -1   4   16.22    0.69
   3   1   4   17.62    0.68
  -3  -1   4   16.56    0.71
   3   1   4   17.90    0.66
  -3  -1   4   16.40    0.67
   3   1   4   17.95    1.00
   3   1   4   17.10    0.65
   3   1   4   16.23    0.71
   3   1   4   16.96    0.67
  -3  -1   4   17.92    0.68
  -3   1  -4   17.29    0.95
   3  -1  -4   18.75    1.00
  -3  -1   4   17.45    0.66
   3   1   4   17.69    0.97
   3   1   4   17.57    0.67
   3   1   4   17.90    0.98
  -3  -1   4   17.56    0.66
  -3   1   5    8.19    0.35
  -3   1   5    7.62    0.58
  -3   1   5    8.00    0.35
  -3   1   5    8.17    0.36
   3  -1   5    8.47    0.34
   3  -1   5    8.35    0.35
   3  -1   5    8.39    0.38
   3  -1   5    8.07    0.57
   3  -1   5    8.04    0.35
   3  -1   5    7.73    0.35
   3  -1   5    8.12    0.35
   3  -1   5    6.95    0.54
  -3   1   5    8.69    0.36
  -3   1   5    7.93    0.35
   3   1   5    7.96    0.37
  -3  -1   5    7.86    0.60
   3   1   5    7.69    0.35
  -3  -1   5    8.14    0.36
  -3  -1   5    7.70    0.34
   3   1   5    8.01    0.57
   3   1   5    7.99    0.34
  -3  -1   5    8.48    0.35
   3   1   5    8.40    0.34
  -3  -1   5    8.06    0.34
  -3  -1   5    8.30    0.38
   3   1   5    8.20    0.35
   3   1   5    8.64    0.35
   3   1   5    8.12    0.56
  -3  -1   5    8.41    0.37
   3  -1   6   10.30    0.46
   3  -1   6   10.69    0.42
  -3   1   6    9.90    0.42
  -3   1   6    9.96    0.43
   3  -1   6   10.70    0.43
  -3   1   6    9.95    0.43
   3  -1   6   10.57    0.42
  -3   1   6    9.62    0.41
  -3  -1   6    9.99    0.45
  -3  -1   6   10.80    0.44
  -3  -1   6   10.08    0.43
   3   1   6   10.66    0.42
   3   1   6    9.07    0.42
  -3  -1   6   10.56    0.42
  -3  -1   6    9.67    0.41
   3   1   6    9.91    0.43
   3   1   6   10.72    0.42
   3  -1   7    0.97    0.09
   3  -1   7    0.91    0.08
   3  -1   7    1.13    0.08
   3   1   7    1.11    0.08
  -3  -1   7    1.00    0.09
  -3  -1   7    1.16    0.10
   3   1   7    1.07    0.08
   4  -1   0    2.17    0.17
  -4   1   0    2.14    0.17
  -4  -1   0    2.10    0.15
  -4  -1   0    2.21    0.16
   4  -1   0    2.13    0.16
   4   1   0    2.31    0.15
  -4   1   0    1.96    0.14
   4   1   0    1.88    0.17
  -4  -1  -1   53.39    2.68
   4   1  -1   54.97    2.74
   4   1  -1   53.93    2.64
   4  -1   1   57.03    2.67
   4  -1   1   55.58    2.74
   4  -1   1   57.78    2.69
  -4   1   1   54.70    2.72
  -4  -1   1   52.25    2.64
  -4   1  -1   55.17    2.70
   4  -1  -1   54.53    2.66
  -4  -1   1   53.63    2.72
   4  -1  -1   55.57    2.75
   4   1   1   52.32    2.74
   4   1   1   56.61    2.69
   4   1  -2   13.75    0.77
   4  -1   2   14.23    0.76
  -4   1   2   14.53    0.79
   4  -1   2   13.65    0.76
   4  -1   2   13.96    0.75
  -4  -1  -2   13.20    0.71
  -4   1  -2   13.97    0.74
   4  -1  -2   13.08    0.71
  -4  -1   2   15.36    0.79
   4  -1  -2   13.72    0.77
   4   1   2   13.97    0.75
  -4  -1   2   12.38    0.70
   4   1   2   15.13    0.78
   4   1   2   14.60    0.77
  -4   1   3   25.10    0.97
   4   1  -3   27.04    1.38
   4  -1   3   27.85    1.36
   4  -1   3   26.31    1.36
  -4   1   3   25.09    0.95
   4  -1   3   24.95    0.95
   4  -1   3   27.85    1.38
   4  -1   3   24.42    0.97
   4  -1   3   25.16    0.94
  -4   1   3   25.03    0.98
  -4   1   3   28.05    1.41
   4  -1   3   25.46    1.03
   4  -1   3   25.75    0.96
  -4   1   3   25.72    0.94
   4   1   3   25.41    0.97
  -4   1  -3   27.38    1.34
   4   1   3   25.36    0.96
  -4  -1   3   24.29    0.99
  -4  -1   3   28.43    1.41
  -4  -1   3   24.47    0.94
   4   1   3   24.41    0.94
   4   1   3   28.02    1.36
  -4  -1   3   24.72    0.95
  -4  -1   3   26.08    0.97
   4   1   3   25.17    0.95
   4  -1  -3   26.52    1.39
   4   1   3   25.56    1.37
   4   1   3   27.23    1.38
   4  -1   4    9.40    0.64
   4  -1   4   10.18    0.44
  -4   1   4   10.05    0.42
  -4   1   4    9.98    0.40
   4  -1   4   10.17    0.41
  -4   1   4   10.03    0.41
   4   1  -4    9.47    0.62
   4  -1   4   10.80    0.64
  -4   1   4    8.54    0.42
   4  -1   4    9.83    0.41
   4  -1   4    9.96    0.40
   4  -1   4    9.87    0.41
   4  -1   4   10.01    0.40
  -4   1   4    9.57    0.66
   4  -1   4    9.65    0.41
  -4   1   4   10.10    0.41
  -4   1   4   10.36    0.41
  -4   1   4   10.18    0.42
   4   1   4   10.25    0.40
  -4  -1   4   10.33    0.42
   4   1   4    9.45    0.62
  -4  -1   4    9.83    0.41
   4   1   4    9.47    0.43
   4   1   4    9.90    0.41
   4   1   4   10.30    0.63
   4   1   4   10.12    0.41
  -4  -1   4    9.28    0.65
  -4  -1   4   10.22    0.42
  -4  -1   4    9.46    0.43
   4   1   4    9.72    0.41
   4   1   4    9.65    0.40
  -4  -1   4   10.59    0.41
   4  -1  -4   10.37    0.64
  -4  -1   4   10.61    0.41
   4  -1   5    1.16    0.10
  -4   1   5    1.21    0.11
   4  -1   5    1.11    0.10
   4  -1   5    1.19    0.11
  -4   1   5    1.43    0.12
  -4   1   5    1.08    0.21
   4  -1   5    1.18    0.19
  -4   1   5    1.38    0.10
   4  -1   5    1.01    0.19
  -4   1   5    1.13    0.10
   4  -1   5    1.29    0.10
   4  -1   5    1.25    0.10
  -4   1   5    1.28    0.11
   4  -1   5    1.38    0.11
   4   1   5    1.18    0.11
  -4  -1   5    1.06    0.10
  -4  -1   5    1.15    0.10
   4   1   5    1.21    0.10
   4   1   5    0.94    0.19
   4   1   5    1.21    0.10
  -4  -1   5    1.36    0.11
   4   1   5    1.23    0.10
  -4  -1   5    1.05    0.09
   4   1   5    1.07    0.11
  -4  -1   5    1.20    0.11
  -4  -1   5    1.19    0.11
   4   1   5    1.33    0.12
  -4  -1   5    0.98    0.21
   4  -1   6    2.13    0.13
  -4   1   6    2.06    0.14
   4  -1   6    2.24    0.14
   4  -1   6    2.05    0.15
  -4   1   6    2.16    0.14
  -4   1   6    2.11    0.14
  -4   1   6    2.19    0.15
   4  -1   6    2.20    0.13
   4   1   6    2.12    0.14
   4   1   6    2.58    0.14
   4   1   6    1.94    0.14
   4   1   6    2.34    0.14
  -4  -1   6    2.30    0.14
   4   1   6    2.53    0.14
  -4  -1   6    1.77    0.14
  -4  -1   6    2.26    0.15
  -4  -1   6    2.28    0.14
  -4  -1   6    2.16    0.15
  -4   1   7    4.06    0.19
  -4   1   7    4.10    0.20
   4  -1   7    4.34    0.19
   4  -1   7    4.33    0.19
   4  -1   7    4.22    0.20
   4   1   7    4.29    0.19
   4   1   7    4.19    0.19
  -4  -1   7    4.11    0.20
  -4  -1   7    4.54    0.20
  -4  -1   7    3.93    0.19
   4   1   7    4.37    0.19
   5  -1   0   26.72    1.33
   5   1   0   26.81    1.37
  -5  -1   0   26.90    1.34
   5   1   0   25.81    1.31
  -5   1   0   24.62    1.29
  -5   1   0   25.89    1.35
   5  -1   0   27.41    1.38
  -5  -1   0   26.18    1.31
   5  -1   1   46.97    2.23
   5   1  -1   45.67    2.31
  -5  -1  -1   44.40    2.23
  -5  -1  -1   43.99    2.24
   5  -1   1   46.87    2.26
  -5   1   1   43.65    2.28
   5   1  -1   41.88    2.20
   5  -1   1   48.46    2.31
   5  -1  -1   43.23    2.22
  -5  -1   1   48.29    2.29
   5   1   1   47.17    2.31
  -5   1  -1   44.32    2.26
   5  -1  -1   44.86    2.31
   5   1   1   45.80    2.25
  -5   1   2   13.21    0.78
   5  -1   2   14.21    0.77
   5  -1   2   13.98    0.77
   5  -1   2   12.98    0.74
   5   1  -2   13.91    0.78
   5   1   2   13.40    0.76
  -5  -1   2   13.62    0.78
   5   1   2   14.36    0.79
  -5   1  -2   12.89    0.73
   5  -1  -2   13.14    0.78
   5   1   2   14.22    0.76
  -5   1   3    8.63    0.35
  -5   1   3    7.97    0.37
  -5   1   3    8.66    0.36
   5  -1   3    8.75    0.35
   5  -1   3    9.30    0.57
   5  -1   3    9.13    0.36
  -5   1   3    8.42    0.37
   5  -1   3    8.88    0.38
   5  -1   3    8.24    0.36
  -5   1   3    8.48    0.36
   5  -1   3    9.17    0.54
   5  -1   3    9.49    0.56
   5  -1   3    7.67    0.36
  -5   1   3    9.34    0.59
   5  -1   3    8.50    0.35
   5  -1   3    8.73    0.36
  -5   1   3    8.49    0.35
   5   1  -3    9.20    0.56
  -5   1   3    8.32    0.35
  -5  -1   3    8.20    0.38
   5   1   3    8.68    0.38
   5  -1  -3   10.05    0.58
  -5  -1   3   10.30    0.60
  -5  -1   3    8.21    0.35
  -5  -1   3    8.63    0.37
  -5  -1   3    8.79    0.36
   5   1   3    8.78    0.35
  -5  -1   3    8.39    0.35
   5   1   3    8.88    0.56
   5   1   3    8.25    0.36
   5   1   3    7.86    0.35
   5   1   3    9.38    0.55
   5   1   3    8.81    0.56
   5   1   3    8.66    0.35
   5   1   3    8.34    0.36
  -5  -1   3    8.61    0.36
  -5  -1   3    8.68    0.35
   5   1   3    8.76    0.36
  -5   1   4    4.34    0.21
  -5   1   4    4.47    0.22
   5  -1   4    4.41    0.22
   5  -1   4    4.16    0.21
   5  -1   4    3.86    0.20
   5  -1   4    4.44    0.23
  -5   1   4    4.19    0.22
  -5   1   4    4.05    0.38
   5  -1   4    4.26    0.21
   5  -1   4    4.58    0.38
   5   1  -4    3.85    0.34
   5  -1   4    4.26    0.22
  -5   1   4    4.50    0.22
  -5   1   4    4.57    0.22
   5  -1   4    4.77    0.21
  -5   1   4    4.27    0.21
   5  -1   4    4.30    0.36
  -5   1   4    4.18    0.22
  -5  -1   4    4.44    0.21
  -5  -1   4    4.52    0.40
   5   1   4    4.14    0.22
   5   1   4    4.31    0.37
   5   1   4    3.77    0.20
  -5  -1   4    4.38    0.21
   5  -1  -4    4.29    0.36
   5   1   4    4.43    0.21
  -5  -1   4    4.51    0.22
   5   1   4    4.35    0.21
   5   1   4    4.19    0.21
  -5  -1   4    4.35    0.22
  -5  -1   4    4.29    0.23
   5   1   4    4.37    0.22
   5   1   4    4.49    0.36
  -5  -1   4    4.44    0.22
  -5   1   5    4.29    0.22
   5  -1   5    4.31    0.21
  -5   1   5    3.89    0.40
   5  -1   5    4.43    0.24
   5  -1   5    3.91    0.21
  -5   1   5    4.38    0.22
   5  -1   5    3.51    0.37
  -5   1   5    4.38    0.23
   5  -1   5    4.32    0.22
   5  -1   5    3.82    0.37
  -5   1   5    4.48    0.22
   5  -1   5    4.11    0.21
  -5   1   5    4.51    0.22
  -5  -1  -5    4.17    0.40
   5  -1   5    4.25    0.21
   5  -1   5    4.55    0.23
  -5  -1   5    4.38    0.23
  -5  -1   5    4.12    0.22
   5   1   5    4.18    0.23
   5   1   5    4.55    0.22
  -5  -1   5    4.42    0.22
   5   1   5    4.21    0.21
  -5  -1   5    4.45    0.21
   5   1   5    4.54    0.23
  -5  -1   5    3.95    0.41
   5   1   5    3.55    0.37
   5   1   5    3.89    0.21
  -5  -1   5    4.15    0.23
   5   1   5    4.40    0.22
  -5  -1   5    4.38    0.22
   5  -1   6    6.62    0.29
  -5   1   6    6.86    0.30
  -5   1   6    6.32    0.30
   5  -1   6    6.31    0.29
  -5   1   6    6.54    0.29
  -5   1   6    6.50    0.29
   5  -1   6    6.64    0.29
   5  -1   6    6.36    0.31
   5  -1   6    6.78    0.30
  -5   1   6    6.73    0.30
   5   1   6    6.13    0.30
   5   1   6    6.75    0.29
   5   1   6    6.72    0.29
  -5  -1   6    6.54    0.30
   5   1   6    6.41    0.30
  -5  -1   6    6.36    0.30
  -5  -1   6    6.49    0.29
   5   1   6    6.72    0.30
  -5  -1   6    6.57    0.31
   5  -1   7    5.26    0.22
   5  -1   7    5.42    0.22
  -5   1   7    4.96    0.22
  -5   1   7    5.05    0.23
   5  -1   7    5.02    0.23
   5   1   7    5.52    0.22
  -5  -1   7    5.57    0.23
   5   1   7    4.81    0.22
  -5  -1   7    4.81    0.22
   5   1   7    5.34    0.22
   5   1   7    4.73    0.22
  -6   1   0  343.71   17.81
   6  -1   0  385.46   19.17
   6   1   0  378.34   18.40
  -6  -1   0  361.84   18.13
   6  -1   0  372.73   18.16
  -6   1   0  372.00   18.42
   6   1   0  388.18   19.41
  -6  -1   0  354.43   18.08
  -6  -1  -1   75.65    3.65
   6   1  -1   80.07    3.78
  -6   1   1   75.25    3.73
   6  -1   1   78.49    3.68
   6  -1   1   78.06    3.77
  -6  -1  -1   71.72    3.67
  -6  -1   1   69.39    3.71
   6   1   1   75.19    3.77
  -6   1  -1   71.61    3.69
   6   1   1   75.21    3.68
   6  -1  -1   76.49    3.77
   6  -1  -1   73.39    3.64
  -6   1  -1   73.00    3.64
   6   1  -2    9.19    0.57
   6  -1   2    9.27    0.56
   6  -1   2    8.71    0.38
  -6   1   2    8.71    0.35
  -6   1   2    8.46    0.37
   6  -1   2    9.58    0.56
   6  -1   2    9.46    0.54
  -6   1   2    8.54    0.35
  -6   1   2    8.58    0.36
   6  -1   2    8.45    0.36
  -6   1   2    8.94    0.36
   6  -1   2    8.53    0.36
   6  -1   2    8.85    0.36
  -6   1   2    9.33    0.57
  -6   1   2    8.48    0.36
  -6   1  -2    8.67    0.51
   6  -1  -2    8.97    0.57
   6   1   2    8.72    0.38
   6   1   2    9.88    0.57
  -6  -1   2    8.86    0.36
   6   1   2    8.30    0.36
   6   1   2    9.50    0.57
  -6  -1   2    9.69    0.58
  -6  -1   2    8.83    0.38
  -6  -1   2    8.75    0.37
  -6  -1   2    8.40    0.36
   6   1   2    8.68    0.36
   6   1   2    8.43    0.35
   6   1   2    8.30    0.36
  -6  -1   2    8.56    0.35
   6  -1   3    0.78    0.07
  -6   1   3    0.96    0.09
   6  -1   3    0.74    0.08
   6  -1   3    0.83    0.07
   6  -1   3    0.76    0.08
  -6   1   3    0.91    0.18
  -6   1   3    0.72    0.08
   6  -1   3    0.64    0.14
  -6  -1  -3    0.72    0.15
  -6   1   3    0.81    0.08
  -6   1   3    0.67    0.08
   6  -1   3    0.90    0.09
   6  -1   3    0.81    0.16
   6  -1   3    0.92    0.08
  -6   1   3    0.82    0.08
   6   1  -3    0.80    0.15
  -6   1   3    0.86    0.08
  -6   1   3    0.72    0.07
   6   1   3    0.95    0.08
   6   1   3    0.78    0.07
   6  -1  -3    0.76    0.16
   6   1   3    0.78    0.15
   6   1   3    0.77    0.07
  -6  -1   3    0.84    0.08
  -6  -1   3    0.83    0.08
  -6  -1   3    0.91    0.08
  -6  -1   3    0.73    0.08
   6   1   3    0.81    0.08
   6   1   3    0.90    0.09
   6   1   3    1.02    0.08
  -6   1  -3    0.97    0.09
  -6  -1   3    0.84    0.17
  -6  -1   3    0.86    0.08
   6   1   3    1.01    0.09
  -6  -1   3    0.97    0.08
   6   1   3    0.80    0.15
  -6  -1   3    0.79    0.08
   6  -1   4    3.59    0.18
  -6   1   4    3.52    0.19
   6  -1   4    3.61    0.19
  -6   1   4    3.12    0.20
  -6   1   4    3.97    0.19
   6  -1   4    3.31    0.18
   6  -1   4    3.34    0.34
  -6  -1  -4    3.42    0.34
  -6   1   4    3.52    0.19
   6  -1   4    3.55    0.19
   6  -1   4    3.31    0.32
  -6   1   4    3.67    0.19
  -6   1   4    3.40    0.36
   6  -1   4    3.26    0.18
   6   1  -4    3.47    0.33
  -6   1   4    3.60    0.20
  -6   1   4    3.34    0.18
   6  -1   4    3.67    0.21
  -6  -1   4    3.38    0.19
  -6  -1   4    3.64    0.20
   6   1   4    3.38    0.34
  -6  -1   4    3.66    0.19
  -6  -1   4    3.60    0.20
   6   1   4    3.42    0.20
   6   1   4    3.44    0.19
  -6  -1   4    3.11    0.18
   6   1   4    3.79    0.19
   6   1   4    3.29    0.18
  -6  -1   4    3.26    0.34
  -6  -1   4    3.62    0.19
   6   1   4    3.50    0.19
  -6  -1   4    3.48    0.19
   6   1   4    3.43    0.18
   6  -1  -4    3.16    0.33
   6  -1   5    5.37    0.27
  -6   1   5    5.14    0.26
   6  -1   5    5.68    0.27
   6  -1   5    4.95    0.45
   6  -1   5    5.32    0.26
   6  -1   5    5.23    0.25
  -6   1   5    4.99    0.47
  -6   1   5    5.01    0.25
  -6   1   5    5.16    0.26
  -6   1   5    5.17    0.26
   6  -1   5    5.43    0.25
  -6   1   5    5.76    0.27
   6  -1   5    4.94    0.25
  -6  -1  -5    4.84    0.45
  -6   1  -5    4.41    0.44
  -6  -1   5    5.05    0.25
   6   1   5    5.37    0.25
  -6  -1   5    5.63    0.27
  -6  -1   5    5.89    0.27
   6   1   5    4.83    0.26
   6   1   5    5.59    0.25
   6   1   5    5.45    0.26
   6   1   5    5.70    0.26
  -6  -1   5    5.36    0.27
   6   1   5    4.81    0.45
  -6  -1   5    5.52    0.26
   6   1   5    5.51    0.26
  -6  -1   5    4.65    0.46
  -6  -1   5    5.35    0.26
  -6   1   6    1.54    0.12
  -6   1   6    1.35    0.11
   6  -1   6    1.64    0.11
  -6   1   6    1.73    0.12
  -6   1   6    1.58    0.12
  -6   1   6    1.59    0.12
   6  -1   6    1.80    0.12
   6  -1   6    1.42    0.12
   6  -1   6    1.54    0.11
  -6  -1   6    1.39    0.10
   6   1   6    1.70    0.13
  -6  -1   6    1.50    0.11
   6   1   6    1.51    0.11
   6   1   6    1.62    0.12
  -6  -1   6    1.54    0.12
   6   1   6    1.70    0.11
  -6  -1   6    1.59    0.12
   6  -1   7    5.27    0.21
  -6   1   7    4.84    0.22
   6  -1   7    5.15    0.21
   6  -1   7    4.92    0.22
  -6  -1   7    4.95    0.21
   6   1   7    5.12    0.21
  -6  -1   7    5.20    0.22
   6   1   7    4.97    0.21
   7   1   0    1.80    0.10
   7  -1   0    1.52    0.10
  -7   1   0    1.60    0.11
   7   1   0    1.82    0.19
   7  -1   0    1.82    0.20
  -7  -1   0    1.80    0.17
  -7   1   0    1.92    0.19
  -7  -1   0    1.67    0.12
  -7   1   0    1.73    0.11
  -7  -1   0    1.73    0.18
   7   1   0    1.71    0.17
   7  -1   0    1.69    0.17
   7  -1   0    1.68    0.10
   7  -1   1   14.29    0.55
  -7   1   1   13.95    0.56
  -7  -1  -1   13.93    0.59
   7  -1   1   13.20    0.56
  -7   1   1   14.68    0.57
   7  -1   1   15.33    0.85
   7  -1   1   15.24    0.82
  -7   1   1   15.54    0.84
  -7  -1  -1   14.21    0.79
  -7   1   1   14.16    0.59
   7   1  -1   15.74    0.86
   7   1  -1   13.76    0.55
  -7   1   1   13.75    0.56
   7   1   1   15.13    0.85
   7   1   1   13.67    0.55
  -7  -1   1   14.19    0.57
  -7  -1   1   13.77    0.56
  -7  -1   1   15.09    0.83
  -7   1  -1   13.99    0.57
   7  -1  -1   14.27    0.55
   7  -1  -1   15.67    0.86
  -7  -1   1   14.14    0.59
   7  -1  -1   12.72    0.55
  -7   1  -1   13.85    0.59
  -7   1  -1   15.18    0.81
   7   1   1   16.81    0.83
   7   1   1   14.33    0.55
  -7   1  -1   13.69    0.78
   7   1   1   13.27    0.56
  -7  -1  -2   24.03    0.98
   7  -1   2   27.90    1.40
   7   1  -2   27.67    1.43
  -7   1   2   25.79    0.94
  -7   1   2   26.04    0.98
  -7   1   2   26.04    0.94
   7  -1   2   28.55    1.42
   7  -1   2   24.52    0.94
  -7   1   2   27.00    0.96
   7  -1   2   25.03    0.96
  -7   1   2   25.72    1.02
  -7   1   2   26.86    1.42
   7  -1   2   24.67    0.94
  -7  -1  -2   27.24    1.37
  -7   1   2   25.53    0.97
   7  -1   2   25.00    0.97
   7  -1   2   25.23    0.97
   7  -1   2   26.27    1.03
   7  -1   2   24.54    0.95
   7   1  -2   24.98    0.95
  -7   1   2   25.15    0.99
   7   1   2   23.99    0.97
  -7  -1   2   25.85    0.98
  -7  -1   2   24.96    0.94
   7   1   2   24.56    0.94
   7   1   2   24.66    0.97
  -7  -1   2   27.46    1.42
  -7  -1   2   25.36    0.94
   7   1   2   27.11    1.39
  -7  -1   2   25.32    0.97
   7  -1  -2   23.18    0.96
   7   1   2   25.57    0.96
   7   1   2   27.87    1.42
  -7   1  -2   24.90    0.99
  -7  -1   2   24.77    1.02
  -7   1  -2   25.20    1.35
   7   1   2   25.06    0.95
   7  -1  -2   26.61    1.43
  -7  -1   2   24.09    0.99
   7   1   2   24.96    0.94
   7   1  -3   10.26    0.68
  -7   1   3    9.84    0.44
  -7   1   3    9.92    0.43
   7  -1   3   10.19    0.41
   7  -1   3   10.08    0.45
   7  -1   3    9.97    0.67
  -7   1   3   10.27    0.42
  -7   1   3   10.63    0.43
  -7   1   3    9.83    0.42
   7   1  -3    9.97    0.41
   7  -1   3   10.59    0.68
   7  -1   3   10.34    0.43
   7  -1   3   10.14    0.43
  -7   1   3    9.99    0.69
  -7  -1  -3   10.47    0.67
  -7   1   3   10.24    0.45
   7  -1   3   10.38    0.43
   7  -1   3   10.04    0.41
  -7   1   3   10.17    0.43
   7   1   3    9.84    0.67
  -7  -1   3   10.08    0.42
   7   1   3   10.55    0.43
   7   1   3    9.96    0.42
   7   1   3   10.43    0.43
  -7  -1   3   10.35    0.44
   7   1   3   10.38    0.41
  -7  -1   3   10.51    0.43
  -7  -1   3   10.13    0.69
   7   1   3   10.31    0.42
  -7   1  -3   10.13    0.43
  -7  -1   3   10.87    0.43
   7   1   3   10.82    0.69
  -7  -1   3   10.17    0.42
   7  -1  -3    9.63    0.67
  -7  -1   3   10.61    0.46
   7   1   3    9.80    0.41
   7   1   3   10.26    0.45
   7   1  -4   67.72    2.45
  -7   1   4   67.70    2.56
  -7   1   4   70.17    2.52
  -7   1   4   66.66    2.50
   7  -1   4   71.72    2.52
  -7  -1  -4   64.09    3.43
  -7   1   4   61.94    3.50
   7   1  -4   61.53    3.48
  -7   1   4   69.37    2.46
   7  -1   4   70.42    2.63
   7  -1   4   67.89    2.43
  -7   1   4   69.89    2.43
   7  -1   4   69.18    2.51
   7  -1   4   67.71    2.44
  -7   1   4   62.54    2.62
   7  -1   4   64.65    3.46
  -7   1   4   68.71    2.43
  -7  -1   4   69.74    2.63
   7   1   4   70.74    2.52
   7   1   4   69.88    2.51
   7   1   4   69.71    2.48
  -7  -1   4   70.93    2.44
   7  -1  -4   61.41    3.50
   7   1   4   66.46    2.63
  -7  -1   4   69.45    2.42
  -7  -1   4   71.49    2.56
  -7   1  -4   62.13    3.43
   7   1   4   68.30    2.43
   7   1   4   68.72    2.44
  -7   1  -4   67.25    2.55
  -7  -1   4   64.72    3.51
  -7  -1   4   69.26    2.51
  -7  -1   4   66.53    2.49
   7  -1   5   32.61    1.32
  -7   1   5   34.02    1.26
  -7   1   5   34.59    1.29
  -7   1   5   32.49    1.26
   7  -1   5   32.17    1.22
   7  -1   5   33.02    1.22
   7  -1   5   33.62    1.26
   7  -1   5   34.30    1.26
  -7   1   5   33.85    1.22
  -7   1   5   34.46    1.23
  -7  -1   5   32.50    1.22
  -7  -1   5   32.05    1.32
   7   1   5   33.45    1.26
   7   1   5   32.21    1.22
  -7  -1   5   33.10    1.26
   7   1   5   31.95    1.32
   7  -1  -5   30.46    1.22
  -7  -1   5   34.04    1.29
  -7  -1   5   30.48    1.25
  -7  -1   5   33.26    1.22
   7   1   5   34.93    1.26
   7   1   5   32.78    1.22
   7  -1   6    0.35    0.07
  -7   1   6    0.19    0.05
  -7  -1  -6    0.27    0.07
   7  -1   6    0.24    0.05
  -7   1   6    0.29    0.06
   7  -1   6    0.15    0.05
  -7   1   6    0.23    0.05
  -7   1   6    0.20    0.06
  -7   1   6    0.19    0.06
   7  -1   6    0.39    0.06
   7   1   6    0.20    0.06
  -7  -1   6    0.21    0.06
   7   1   6    0.25    0.05
  -7  -1   6    0.23    0.06
   7   1   6    0.24    0.05
   7   1   6    0.30    0.05
   7   1   6    0.22    0.06
  -7  -1   6    0.30    0.07
  -7  -1   6    0.29    0.06
  -8   1   0   69.24    2.69
  -8  -1   0   68.14    2.67
  -8   1   0   79.22    3.72
   8  -1   0   76.09    3.78
  -8  -1   0   75.83    2.77
   8  -1   0   73.10    2.67
   8  -1   0   68.43    2.71
   8   1   0   69.05    2.71
   8  -1   0   74.83    3.65
  -8   1   0   74.47    2.77
  -8   1   0   73.45    2.85
   8  -1   0   74.63    2.73
   8   1   0   75.81    2.67
   8   1   0   81.72    3.80
   8   1   0   73.99    2.73
  -8  -1   0   75.32    2.85
  -8  -1   0   75.09    3.69
   8  -1   1    3.08    0.16
  -8   1   1    3.63    0.31
   8   1  -1    3.39    0.17
  -8  -1  -1    3.04    0.17
  -8  -1  -1    2.96    0.26
   8  -1   1    2.71    0.28
  -8  -1  -1    3.15    0.18
  -8   1   1    3.08    0.17
  -8   1   1    3.21    0.17
   8  -1   1    3.28    0.16
   8   1  -1    3.20    0.30
   8  -1   1    2.88    0.16
   8  -1   1    3.07    0.16
   8   1  -1    2.78    0.15
   8  -1   1    3.24    0.29
  -8   1   1    3.99    0.17
  -8   1   1    3.15    0.18
  -8  -1   1    3.23    0.30
   8  -1  -1    3.44    0.16
   8  -1  -1    3.08    0.16
   8  -1  -1    3.12    0.30
   8   1   1    3.38    0.17
  -8   1  -1    3.19    0.18
   8   1   1    3.43    0.29
  -8  -1   1    2.92    0.16
  -8  -1   1    3.41    0.17
   8   1   1    3.14    0.16
  -8  -1   1    2.96    0.18
   8   1   1    2.84    0.29
  -8  -1   1    2.75    0.15
  -8  -1   1    3.17    0.17
  -8  -1   1    2.86    0.16
   8   1   1    2.87    0.16
  -8   1  -1    3.00    0.17
   8   1   1    3.12    0.16
  -8   1   2    5.46    0.43
   8  -1   2    4.91    0.23
  -8  -1  -2    4.76    0.24
   8   1  -2    5.18    0.41
   8   1  -2    4.96    0.23
  -8  -1  -2    5.21    0.27
  -8   1   2    5.30    0.24
   8  -1   2    5.02    0.24
   8  -1   2    4.98    0.41
  -8   1   2    5.30    0.24
  -8   1   2    5.06    0.23
   8  -1   2    5.12    0.24
   8  -1   2    5.11    0.41
  -8   1   2    4.92    0.25
  -8   1   2    4.96    0.25
   8  -1   2    4.54    0.22
  -8  -1  -2    4.84    0.39
   8  -1   2    5.04    0.23
   8  -1   2    4.63    0.22
  -8   1   2    5.26    0.24
   8  -1  -2    4.64    0.23
  -8   1  -2    5.31    0.27
   8   1   2    4.48    0.39
  -8  -1   2    5.41    0.43
  -8  -1   2    5.39    0.24
  -8  -1   2    4.89    0.23
   8   1   2    5.12    0.42
   8   1   2    5.00    0.23
   8  -1  -2    5.10    0.24
  -8  -1   2    5.13    0.24
   8   1   2    5.38    0.24
  -8   1  -2    4.56    0.37
  -8  -1   2    5.23    0.24
  -8  -1   2    5.44    0.25
   8   1   2    5.19    0.24
   8   1   2    5.13    0.23
   8   1   2    4.73    0.22
  -8   1  -2    5.01    0.24
   8  -1  -2    4.92    0.42
  -8  -1   2    5.04    0.26
   8   1   2    5.21    0.24
   8  -1   3    1.22    0.11
  -8  -1  -3    1.27    0.20
   8  -1   3    1.17    0.11
   8   1  -3    1.25    0.10
  -8   1   3    1.22    0.11
   8   1  -3    1.11    0.20
  -8   1   3    1.21    0.11
  -8  -1  -3    1.44    0.13
   8  -1   3    1.07    0.10
   8  -1   3    1.28    0.10
   8  -1   3    0.99    0.19
  -8   1   3    1.04    0.21
  -8   1   3    1.40    0.11
  -8   1   3    1.11    0.11
   8  -1   3    1.13    0.09
  -8   1   3    1.03    0.09
   8  -1   3    1.27    0.22
  -8   1   3    1.03    0.10
   8  -1   3    1.29    0.10
   8   1   3    1.06    0.10
   8   1   3    1.12    0.10
  -8  -1   3    1.29    0.11
   8  -1  -3    1.05    0.20
  -8  -1   3    1.18    0.10
   8  -1  -3    1.09    0.10
   8   1   3    1.21    0.11
  -8  -1   3    1.20    0.11
   8   1   3    1.08    0.09
   8   1   3    1.15    0.10
  -8  -1   3    1.15    0.11
  -8  -1   3    1.35    0.23
   8   1   3    1.33    0.11
  -8   1  -3    0.91    0.18
   8   1   3    1.19    0.20
  -8  -1   3    1.11    0.10
  -8   1  -3    0.95    0.10
  -8  -1   3    1.38    0.11
   8   1   3    1.02    0.20
  -8   1   4   10.49    0.43
  -8   1   4   10.36    0.43
   8   1  -4    9.46    0.42
   8  -1   4   10.88    0.44
  -8   1   4   10.36    0.45
  -8  -1  -4    9.40    0.70
   8  -1   4   11.47    0.48
  -8   1   4    9.73    0.73
  -8  -1  -4   10.65    0.47
   8  -1   4   10.45    0.44
   8  -1   4   10.16    0.42
  -8   1   4   10.29    0.46
   8  -1   4   10.59    0.42
   8  -1   4   10.07    0.72
  -8   1   4   10.45    0.44
   8  -1   4   10.96    0.44
  -8   1   4   10.53    0.45
   8   1   4   10.09    0.42
  -8  -1   4   10.40    0.43
  -8  -1   4    8.35    0.70
  -8  -1   4   10.76    0.44
  -8  -1   4   10.89    0.45
   8   1   4    9.42    0.70
   8  -1  -4    9.07    0.70
  -8  -1   4   10.60    0.47
   8   1   4   10.59    0.44
   8  -1  -4    9.93    0.43
  -8  -1   4   10.71    0.45
   8   1   4   10.21    0.44
  -8   1  -4    8.90    0.68
  -8   1  -4    9.90    0.44
   8   1   4   10.70    0.44
   8   1   4   10.16    0.42
  -8  -1   4   10.70    0.44
  -8   1   5   39.73    1.49
   8  -1   5   38.88    1.42
  -8   1   5   38.18    1.46
   8  -1   5   37.86    1.41
  -8   1   5   38.39    1.46
  -8   1   5   37.08    1.41
  -8   1   5   39.85    1.42
   8  -1   5   38.46    1.46
  -8  -1  -5   38.73    1.54
   8  -1   5   38.66    1.44
  -8  -1   5   36.75    1.52
  -8  -1   5   38.71    1.42
  -8  -1   5   37.07    1.46
   8   1   5   39.46    1.44
   8   1   5   39.71    1.42
   8   1   5   40.65    1.47
   8  -1  -5   35.61    1.42
   8   1   5   39.71    1.47
  -8  -1   5   41.02    1.50
  -8  -1   5   38.99    1.46
  -8  -1   5   39.48    1.42
   8   1   5   38.52    1.42
  -8   1   6   15.30    0.62
   8   1  -6   15.35    0.61
  -8  -1  -6   14.11    0.64
   8  -1   6   15.83    0.60
   8  -1   6   16.13    0.61
  -8   1   6   16.50    0.62
  -8   1   6   15.26    0.60
   8  -1   6   15.47    0.60
  -8   1   6   16.23    0.60
   8  -1   6   15.86    0.62
  -8  -1   6   16.21    0.60
   8   1   6   16.06    0.60
  -8  -1   6   16.12    0.62
  -8  -1   6   15.63    0.60
   8   1   6   15.47    0.60
   8   1   6   16.65    0.62
  -8  -1   6   16.23    0.63
   8   1   6   15.20    0.61
  -8   1  -6   15.73    0.65
   8   1   6   16.11    0.61
   9   1   0   15.78    0.95
  -9  -1   0   14.85    0.61
   9  -1   0   14.85    0.60
  -9   1   0   15.58    0.64
   9   1   0   15.29    0.60
  -9  -1   0   15.64    0.64
   9   1   0   13.95    0.59
   9  -1   0   13.86    0.59
   9  -1   0   15.34    0.59
  -9   1   0   15.26    0.89
   9   1   0   15.36    0.59
   9  -1   0   16.21    0.95
  -9   1   0   15.16    0.61
  -9  -1   0   14.61    0.59
  -9  -1  -1    2.97    0.17
   9  -1   1    2.79    0.28
   9   1  -1    3.31    0.17
   9   1  -1    2.99    0.31
   9  -1   1    3.07    0.16
  -9   1   1    3.16    0.31
  -9  -1  -1    3.28    0.19
  -9   1   1    2.86    0.17
  -9   1   1    3.24    0.18
   9  -1   1    2.91    0.16
   9  -1   1    2.98    0.16
  -9   1   1    3.21    0.19
   9   1  -1    3.00    0.17
   9   1  -1    3.09    0.16
  -9   1   1    2.85    0.17
   9  -1   1    3.15    0.31
  -9  -1  -1    3.07    0.18
   9   1   1    2.65    0.16
   9   1   1    2.82    0.16
   9   1   1    2.97    0.29
   9  -1  -1    3.01    0.32
  -9   1  -1    3.00    0.17
   9  -1  -1    3.04    0.16
  -9  -1   1    3.11    0.19
   9   1   1    3.01    0.31
  -9   1  -1    2.95    0.19
  -9  -1   1    2.91    0.17
   9   1   1    3.15    0.16
   9  -1  -1    2.89    0.17
  -9  -1   1    3.03    0.32
  -9  -1   1    2.81    0.16
  -9   1   2  105.83    3.70
   9  -1   2  105.93    3.76
  -9  -1  -2   95.85    5.13
  -9   1   2  103.40    3.91
  -9  -1  -2  106.19    4.02
  -9   1   2  108.79    3.84
   9  -1   2  116.82    3.86
   9  -1   2  105.34    3.77
  -9   1   2   94.62    5.24
  -9   1   2   99.88    3.68
  -9   1   2  104.78    3.81
  -9   1   2  102.60    4.01
   9  -1   2  105.72    3.82
   9  -1   2  101.57    5.19
  -9  -1  -2  101.57    3.90
   9   1  -2   95.00    5.29
   9   1  -2  106.49    3.77
   9  -1   2   95.89    5.27
   9  -1  -2  106.25    5.32
  -9  -1   2  107.40    4.02
  -9   1  -2  108.24    4.03
   9   1   2  101.68    5.30
   9   1   2  103.78    3.82
  -9  -1   2  105.90    3.91
   9   1   2  106.03    3.72
   9   1   2  101.60    5.18
  -9   1  -2  103.40    3.90
  -9  -1   2  105.29    3.80
  -9  -1   2  104.80    5.25
   9  -1  -2  108.27    3.77
   9   1   2  106.38    3.85
  -9  -1   2  110.89    3.85
   9  -1  -2  100.38    3.84
   9   1   2  104.42    3.76
  -9  -1   2  107.69    3.70
   9   1   2  109.86    3.78
  -9  -1   2  103.07    3.68
  -9   1   3    4.32    0.23
   9   1  -3    4.08    0.40
   9  -1   3    4.60    0.23
   9  -1   3    4.71    0.23
   9  -1   3    4.52    0.21
   9   1  -3    4.62    0.22
  -9  -1  -3    4.69    0.25
   9  -1   3    4.32    0.21
  -9   1   3    4.49    0.23
  -9   1   3    4.28    0.23
  -9   1   3    4.31    0.24
  -9   1   3    4.38    0.22
   9  -1   3    4.43    0.22
  -9  -1  -3    3.84    0.38
  -9   1   3    4.03    0.42
   9  -1   3    4.30    0.21
   9  -1   3    3.78    0.39
  -9   1   3    4.36    0.22
   9   1   3    4.01    0.39
  -9  -1   3    4.10    0.23
   9   1   3    4.74    0.21
  -9  -1   3    4.44    0.25
   9   1   3    4.34    0.21
   9   1   3    4.48    0.23
  -9   1  -3    4.25    0.23
   9   1   3    4.33    0.22
   9   1   3    4.46    0.23
  -9   1  -3    3.51    0.38
   9  -1  -3    4.37    0.22
  -9  -1   3    3.85    0.40
   9  -1  -3    4.31    0.42
   9   1   3    3.70    0.38
  -9  -1   3    4.37    0.23
  -9   1  -3    5.06    0.26
  -9  -1   3    4.69    0.23
  -9  -1   3    4.27    0.22
   9   1   3    4.23    0.22
  -9  -1   3    4.34    0.22
  -9  -1  -4   16.46    0.68
   9  -1   4   15.53    0.61
   9  -1   4   15.94    0.64
   9  -1   4   16.16    0.64
  -9   1   4   15.61    0.62
   9  -1   4   15.53    0.61
  -9   1   4   16.21    0.65
   9  -1   4   16.51    0.63
  -9   1   4   16.61    0.64
  -9   1   4   15.37    0.62
  -9   1   4   15.95    0.64
   9   1  -4   14.67    0.61
   9   1   4   15.67    0.64
  -9  -1   4   15.63    0.62
   9   1   4   14.79    0.61
   9  -1  -4   15.00    0.62
  -9   1  -4   16.29    0.68
   9   1   4   14.89    0.61
  -9  -1   4   16.28    0.65
  -9  -1   4   14.92    0.63
  -9  -1   4   14.99    0.61
  -9  -1   4   15.91    0.67
  -9  -1   4   16.08    0.64
   9   1   4   16.16    0.63
   9   1   4   16.27    0.64
  -9   1   5    5.13    0.25
   9  -1   5    5.36    0.25
  -9   1   5    5.29    0.24
  -9   1   5    5.30    0.25
   9  -1   5    5.20    0.23
   9  -1   5    5.26    0.24
   9  -1   5    4.98    0.23
  -9   1   5    5.36    0.24
   9  -1   5    5.12    0.24
  -9   1   5    5.01    0.24
  -9  -1  -5    5.07    0.26
   9   1  -5    5.37    0.24
  -9  -1   5    4.94    0.24
   9   1   5    4.94    0.23
  -9  -1   5    5.02    0.25
   9  -1  -5    4.35    0.22
  -9   1  -5    5.43    0.27
  -9  -1   5    5.17    0.25
  -9  -1   5    4.34    0.24
   9   1   5    5.22    0.24
   9   1   5    5.01    0.24
  -9  -1   5    5.01    0.24
   9   1   5    5.38    0.24
   9   1   5    4.95    0.24
  -9   1   6    2.10    0.12
  -9   1   6    2.09    0.12
  -9   1   6    1.76    0.11
   9  -1   6    2.03    0.11
  -9   1   6    2.24    0.12
   9  -1   6    2.05    0.11
   9  -1   6    2.14    0.12
   9  -1   6    2.17    0.11
  -9  -1   6    1.91    0.11
  -9  -1   6    2.07    0.11
   9   1   6    2.19    0.11
  -9  -1   6    2.04    0.11
   9  -1  -6    1.97    0.11
  -9   1  -6    1.98    0.12
   9   1   6    2.08    0.12
  -9  -1   6    1.98    0.11
   9   1   6    2.07    0.11
 -10   1   0   13.81    0.57
  10  -1   0   14.25    0.56
  10   1   0   14.41    0.56
  10  -1   0   12.62    0.54
  10   1   0   14.25    0.56
  10  -1   0   13.60    0.89
 -10  -1   0   14.49    0.57
  10   1   0   13.59    0.89
 -10  -1   0   13.85    0.60
  10  -1   0   14.39    0.56
 -10   1   0   14.41    0.60
 -10  -1   0   12.54    0.54
  10   1   0   13.14    0.55
  10  -1   1   25.50    0.98
 -10   1   1   24.62    0.96
  10   1  -1   25.26    0.97
  10   1  -1   25.83    0.97
 -10   1   1   26.59    1.00
 -10  -1  -1   26.29    1.04
 -10  -1  -1   25.03    0.96
  10   1  -1   24.07    1.46
  10  -1   1   24.89    0.96
  10  -1   1   24.01    1.45
  10   1  -1   25.84    0.96
 -10   1   1   25.57    1.03
 -10   1   1   24.32    1.42
 -10  -1  -1   25.21    0.99
  10  -1   1   26.32    0.96
  10  -1  -1   22.55    1.44
  10   1   1   23.99    1.44
 -10  -1   1   26.13    1.00
  10  -1  -1   25.25    0.96
  10   1   1   25.51    0.96
  10  -1  -1   25.26    0.97
 -10   1  -1   22.79    0.95
 -10   1  -1   25.53    0.99
  10   1   1   26.79    0.98
 -10   1  -1   25.08    1.03
 -10  -1   1   25.60    1.03
 -10  -1  -2   92.89    3.39
  10  -1   2   79.60    4.37
  10  -1   2   93.37    3.21
  10  -1   2   89.36    3.16
  10   1  -2   91.18    3.22
 -10   1   2   87.22    4.45
 -10   1   2   84.56    3.28
 -10   1   2   86.51    3.37
 -10  -1  -2   90.38    3.18
  10   1  -2   81.75    4.49
 -10   1   2   89.69    3.20
  10  -1   2   90.53    3.23
 -10  -1  -2   85.64    3.27
 -10   1   2   84.69    3.10
  10   1  -2   94.60    3.17
  10  -1   2   78.47    4.46
 -10   1  -2   93.18    3.39
  10   1   2   89.39    3.23
  10  -1  -2   86.02    3.22
 -10  -1   2   85.82    3.28
  10  -1  -2   85.57    4.51
 -10  -1   2   88.31    3.10
  10   1   2   90.49    3.16
  10   1   2   77.39    4.36
  10   1   2   87.39    3.20
  10  -1  -2   90.22    3.16
  10   1   2   82.57    4.49
 -10  -1   2   90.75    3.38
 -10   1  -2   90.00    3.28
 -10  -1   2   88.11    3.19
 -10  -1   2   77.29    4.41
  10  -1   3   43.69    1.59
  10  -1   3   40.40    1.52
 -10   1   3   43.30    1.59
  10  -1   3   41.80    1.56
  10   1  -3   43.23    1.55
 -10   1   3   42.32    1.53
  10  -1   3   42.27    1.58
 -10   1   3   42.36    1.57
 -10   1   3   41.24    1.65
  10  -1   3   39.88    1.52
 -10   1   3   42.08    1.61
 -10   1   3   40.84    1.52
  10   1  -3   42.88    1.58
 -10  -1  -3   43.06    1.67
 -10   1  -3   42.59    1.67
  10   1   3   41.77    1.57
  10   1   3   42.44    1.59
 -10  -1   3   41.85    1.66
  10   1   3   41.11    1.55
  10   1   3   40.65    1.52
 -10  -1   3   40.59    1.52
 -10  -1   3   41.86    1.53
 -10   1  -3   39.62    1.60
 -10  -1   3   42.18    1.61
  10  -1  -3   42.73    1.55
  10   1   3   42.02    1.53
 -10  -1   3   42.62    1.57
  10   1  -4    8.73    0.38
 -10   1   4    9.41    0.40
 -10   1   4    8.44    0.38
  10  -1   4    9.05    0.37
  10  -1   4    9.43    0.40
 -10   1   4    9.34    0.40
 -10   1   4    9.05    0.40
  10   1  -4    9.65    0.40
  10  -1   4    9.33    0.39
  10  -1   4    9.39    0.38
 -10  -1  -4    9.46    0.43
  10  -1   4    9.43    0.39
 -10   1   4    9.22    0.39
 -10  -1   4    9.16    0.41
  10   1   4    9.45    0.40
  10  -1  -4    9.38    0.39
 -10  -1   4    8.83    0.38
 -10   1  -4    9.36    0.43
  10   1   4    9.44    0.40
 -10  -1   4    9.18    0.39
  10   1   4    9.39    0.40
  10   1   4    8.74    0.37
 -10  -1   4    9.25    0.39
  10   1   4    9.05    0.38
 -10  -1   4    9.22    0.40
  10  -1   5    8.19    0.34
  10   1  -5    8.61    0.35
 -10  -1  -5    8.18    0.37
  10  -1   5    7.99    0.33
 -10   1   5    8.52    0.36
  10  -1   5    8.53    0.35
 -10   1   5    8.58    0.35
 -10   1   5    8.59    0.34
 -10   1   5    8.15    0.34
  10  -1   5    8.26    0.33
  10  -1   5    8.22    0.35
 -10  -1   5    8.56    0.36
 -10  -1   5    8.02    0.34
 -10   1  -5    8.89    0.38
 -10  -1   5    7.89    0.34
  10   1   5    7.84    0.33
 -10  -1   5    8.44    0.35
  10   1   5    8.31    0.35
  10   1   5    8.48    0.35
  10  -1  -5    8.93    0.35
  10   1   5    8.37    0.34
  11  -1   0    2.30    0.14
  11   1   0    2.09    0.30
 -11   1   0    2.15    0.16
 -11   1   0    2.21    0.15
  11   1   0    2.10    0.13
 -11  -1   0    2.09    0.16
 -11  -1   0    2.19    0.15
  11   1   0    2.44    0.15
  11  -1   0    2.35    0.15
  11  -1   0    2.00    0.29
  11   1   0    2.34    0.14
  11   1  -1   16.07    0.65
  11  -1   1   16.78    0.66
 -11  -1  -1   17.48    0.71
  11   1  -1   16.82    0.66
 -11  -1  -1   16.48    0.67
  11  -1   1   16.40    0.65
 -11   1   1   16.61    0.68
 -11  -1  -1   15.70    0.65
 -11   1   1   15.75    0.65
 -11   1   1   16.33    0.70
  11   1  -1   16.38    0.65
 -11   1  -1   16.85    0.71
 -11  -1   1   16.89    0.68
  11  -1  -1   16.62    0.66
  11   1   1   17.21    0.66
 -11  -1   1   16.65    0.70
  11   1   1   16.86    0.65
 -11   1  -1   15.91    0.67
  11  -1  -1   15.30    0.65
  11  -1  -1   17.40    0.66
 -11   1   2    5.21    0.25
 -11  -1  -2    4.78    0.24
 -11  -1  -2    4.89    0.25
  11  -1   2    4.47    0.23
 -11  -1  -2    5.63    0.29
 -11   1   2    4.80    0.26
 -11   1   2    5.17    0.26
  11   1  -2    5.30    0.25
  11  -1   2    5.20    0.25
  11  -1   2    5.15    0.25
  11   1  -2    5.13    0.25
  11   1   2    5.06    0.24
  11  -1  -2    5.45    0.25
  11   1   2    5.02    0.24
 -11   1  -2    4.96    0.24
  11  -1  -2    5.00    0.24
 -11   1  -2    4.76    0.25
 -11  -1   2    5.01    0.26
 -11  -1   2    5.09    0.24
 -11  -1   2    5.03    0.25
  11   1   2    5.36    0.25
 -11   1  -2    5.01    0.27
 -11   1   3    0.70    0.08
  11   1  -3    0.76    0.08
 -11  -1  -3    0.82    0.10
  11  -1   3    0.69    0.08
 -11  -1  -3    0.64    0.08
 -11   1   3    0.67    0.08
 -11   1   3    0.66    0.08
 -11   1   3    0.67    0.08
  11  -1   3    1.01    0.09
  11   1  -3    0.77    0.08
 -11  -1   3    0.62    0.09
 -11   1  -3    0.54    0.07
 -11  -1   3    0.87    0.09
 -11   1  -3    0.68    0.10
 -11  -1   3    0.77    0.08
  11  -1  -3    0.72    0.08
 -11   1  -3    0.60    0.08
 -11  -1   3    0.87    0.09
  11   1   3    0.80    0.08
  11   1   3    0.79    0.08
  11   1   3    0.98    0.09
  11  -1  -3    0.82    0.08
 -11   1   4    4.84    0.23
  11  -1   4    4.92    0.24
  11  -1   4    4.60    0.22
 -11   1   4    5.29    0.24
  11  -1   4    5.14    0.23
 -11  -1  -4    5.33    0.24
 -11   1   4    5.30    0.23
  11   1  -4    4.98    0.23
  11   1  -4    5.37    0.24
 -11   1   4    5.35    0.25
 -11  -1  -4    5.22    0.26
 -11   1  -4    5.34    0.26
  11   1   4    5.11    0.24
 -11  -1   4    4.92    0.24
 -11  -1   4    4.84    0.22
 -11  -1   4    5.21    0.23
  11  -1  -4    5.15    0.23
 -11   1  -4    5.08    0.24
  11   1   4    5.41    0.24
  11   1   4    4.90    0.22
 -11  -1   4    4.66    0.24
 -11  -1   4    5.37    0.25
  11   1   4    4.63    0.22
  11  -1  -4    5.51    0.24
  11  -1   5    6.79    0.29
 -11  -1  -5    7.01    0.29
  11   1  -5    7.10    0.29
 -11   1   5    6.41    0.29
 -11  -1   5    7.01    0.28
 -11  -1   5    7.20    0.29
  11   1   5    6.86    0.28
 -11   1  -5    6.84    0.30
  11  -1  -5    7.09    0.29
  11   1   5    7.01    0.29
 -11   1  -5    6.78    0.29
 -12  -1   0    0.01    0.05
 -12  -1   0   -0.05    0.05
 -12   1   0    0.09    0.06
  12   1   0    0.05    0.04
  12   1   0   -0.04    0.04
 -12   1   0   -0.03    0.04
  12  -1   0   -0.02    0.04
  12  -1   0   -0.08    0.04
 -12  -1  -1    5.81    0.29
 -12  -1  -1    5.10    0.25
 -12  -1  -1    5.29    0.25
  12  -1   1    5.67    0.26
  12  -1   1    5.77    0.26
  12   1  -1    4.96    0.25
  12   1  -1    5.78    0.26
 -12   1   1    5.32    0.27
 -12   1   1    5.40    0.26
  12   1   1    5.59    0.25
  12   1   1    5.35    0.25
 -12   1  -1    5.62    0.26
 -12  -1   1    5.45    0.26
 -12   1  -1    5.58    0.28
  12  -1  -1    5.20    0.24
 -12  -1   1    5.18    0.27
  12  -1  -1    5.69    0.26
  12  -1  -1    5.25    0.25
 -12   1   2    4.75    0.23
 -12  -1  -2    5.28    0.26
 -12   1   2    4.68    0.24
  12  -1   2    5.18    0.24
  12   1  -2    5.02    0.24
 -12  -1  -2    4.87    0.23
 -12   1   2    5.31    0.25
  12   1  -2    5.17    0.23
  12  -1   2    5.07    0.23
 -12  -1   2    4.85    0.25
  12   1   2    4.69    0.23
 -12  -1   2    4.90    0.24
  12   1   2    5.17    0.24
 -12   1  -2    4.93    0.26
  12  -1  -2    5.14    0.24
 -12   1  -2    4.62    0.23
  12  -1  -2    4.87    0.23
 -12  -1  -3    1.06    0.11
  12   1  -3    1.24    0.10
 -12   1   3    1.02    0.09
  12   1  -3    1.28    0.09
 -12  -1  -3    1.33    0.10
  12  -1   3    1.20    0.09
 -12   1   3    1.07    0.10
  12  -1   3    1.32    0.10
 -12   1   3    1.17    0.10
  12   1   3    1.08    0.09
 -12   1  -3    1.18    0.11
 -12  -1   3    1.11    0.09
 -12   1  -3    1.30    0.10
  12   1   3    1.17    0.09
  12  -1  -3    1.01    0.09
 -12  -1   3    1.13    0.10
 -12  -1   3    1.13    0.10
  12  -1  -3    1.28    0.09
 -12   1   4   14.28    0.56
  12   1  -4   14.52    0.54
  12  -1   4   13.69    0.54
 -12  -1  -4   13.83    0.54
 -12  -1  -4   14.17    0.57
  12  -1   4   14.06    0.54
  12   1   4   14.57    0.55
  12  -1  -4   13.52    0.53
  12  -1  -4   14.63    0.54
  12   1   4   13.28    0.54
 -12  -1   4   14.55    0.56
 -12   1  -4   12.03    0.53
 -12   1  -4   14.07    0.58
 -13  -1   0    1.60    0.12
  13  -1   0    1.45    0.11
  13  -1   0    1.25    0.10
 -13   1   0    1.45    0.11
  13   1   0    1.37    0.10
 -13  -1   0    1.36    0.10
  13   1   0    1.38    0.10
 -13   1   0    1.44    0.11
 -13  -1  -1    1.38    0.10
  13  -1   1    1.50    0.10
 -13   1   1    1.33    0.11
 -13   1   1    1.42    0.11
  13   1  -1    1.22    0.09
 -13  -1  -1    1.64    0.13
  13  -1   1    1.51    0.10
  13   1  -1    1.47    0.10
 -13  -1   1    1.38    0.11
  13  -1  -1    1.52    0.11
 -13  -1   1    1.31    0.11
  13   1   1    1.42    0.10
  13   1   1    1.52    0.10
  13  -1  -1    1.31    0.09
 -13   1  -1    1.43    0.11
 -13   1  -1    1.26    0.10
 -13  -1  -2    1.94    0.12
 -13   1   2    1.92    0.13
  13  -1   2    1.98    0.12
 -13  -1  -2    2.13    0.14
 -13   1   2    2.15    0.13
  13   1  -2    2.03    0.12
  13   1  -2    2.41    0.13
  13  -1   2    2.25    0.13
 -13   1  -2    2.20    0.14
  13  -1  -2    2.01    0.12
 -13  -1   2    2.05    0.13
  13  -1  -2    2.36    0.13
  13   1   2    2.03    0.12
  13   1   2    2.18    0.12
 -13  -1   2    2.15    0.13
 -13  -1  -3    0.14    0.05
 -13  -1  -3    0.07    0.05
 -13   1   3    0.16    0.05
  13   1  -3    0.15    0.04
  13  -1   3    0.08    0.04
  13   1  -3    0.13    0.04
  13  -1  -3    0.14    0.05
 -13  -1   3    0.11    0.05
 -13  -1   3    0.06    0.04
  13  -1  -3    0.10    0.04
 -13   1  -3    0.11    0.05
 -14  -1   0    0.09    0.05
  14  -1   0   -0.03    0.03
  14   1   0   -0.02    0.04
 -14  -1   0    0.00    0.04
 -14   1   0    0.00    0.04
 -14   1   0   -0.02    0.04
  14  -1   0   -0.02    0.04
 -14   1   1    2.65    0.15
  14   1  -1    3.02    0.14
 -14   1   1    2.96    0.15
  14  -1   1    2.93    0.14
  14  -1   1    2.80    0.14
 -14  -1  -1    2.94    0.16
  14   1   1    2.85    0.14
  14   1   1    2.65    0.14
 -14   1  -1    2.85    0.15
 -14  -1   1    2.77    0.14
  14  -1  -1    2.91    0.14
 -14  -1   1    2.81    0.15
 -14  -1  -2    1.41    0.09
 -14   1   2    1.34    0.09
  14  -1   2    1.27    0.08
  14   1  -2    1.27    0.08
 -14   1  -2    1.18    0.09
  14  -1  -2    1.28    0.09
   0  -2   0    3.73    0.20
   0  -2   0    3.68    0.20
   0   2   0    4.04    0.20
   0   2   0    3.97    0.21
   0  -2   1   10.13    0.50
   0  -2   1    9.76    0.52
   0  -2   1    9.53    0.50
   0   2   1   10.29    0.52
   0   2   1   10.20    0.51
   0   2   1    9.71    0.50
   0   2   1    9.62    0.50
   0   2   2    5.79    0.35
   0  -2   2    6.07    0.35
   0  -2   2    6.15    0.34
   0   2   2    6.55    0.37
   0  -2   2    6.22    0.37
   0   2   2    6.12    0.34
   0  -2   2    5.96    0.33
   0   2   2    6.17    0.36
   0   2   3   43.82    2.17
   0   2   3   43.27    2.10
   0   2   3   41.97    2.14
   0  -2   3   37.21    2.10
   0   2   3   43.84    2.12
   0  -2   3   41.29    2.12
   0  -2   3   43.68    2.16
   0  -2   3   45.97    2.12
   0  -2   4    7.77    0.33
   0   2   4    6.85    0.49
   0  -2   4    8.12    0.36
   0  -2   4    9.13    0.52
   0  -2   4    8.05    0.34
   0  -2   4    7.89    0.33
   0   2   4    8.21    0.51
   0   2   4    8.56    0.52
   0  -2   4    7.20    0.32
   0   2  -4    8.60    0.53
   0  -2   4    8.39    0.49
   0   2   4    8.35    0.49
   0   2  -5   31.78    1.77
   0  -2   5   33.39    1.31
   0   2   5   30.39    1.71
   0  -2   5   31.76    1.72
   0  -2   5   33.26    1.24
   0  -2   5   33.09    1.21
   0  -2   5   34.45    1.23
   0  -2   5   34.36    1.27
   0  -2   6    0.27    0.06
   0  -2   6    0.37    0.07
   0  -2   6    0.37    0.07
   0  -2   6    0.28    0.06
   0  -2   6    0.38    0.06
   0  -2   7    5.39    0.26
  -1  -2   0   61.16    3.05
  -1   2   0   62.76    2.98
   1  -2   0   59.90    2.96
   1   2   0   60.96    2.94
  -1  -2   0   62.48    3.02
   1  -2   0   62.37    3.04
   1  -2   0   58.18    3.12
   1   2   0   62.29    3.08
   1  -2   1  128.10    6.62
   1  -2   1  123.76    6.59
   1   2  -1  132.71    6.58
  -1   2   1  142.83    6.96
  -1   2   1  132.02    6.71
   1  -2   1  137.34    6.63
  -1   2  -1  136.66    6.72
   1   2   1  139.84    6.62
   1   2   1  138.49    6.62
   1  -2  -1  130.83    6.44
   1  -2  -1  129.98    6.47
  -1  -2   1  130.33    6.46
  -1  -2   1  128.71    6.55
   1   2   1  127.77    6.53
  -1  -2   1  128.65    6.53
   1   2   1  133.70    6.82
   1  -2   2   41.19    2.28
   1  -2   2   47.21    2.26
  -1   2   2   48.08    2.32
   1  -2   2   45.69    2.26
  -1   2   2   47.21    2.23
  -1   2   2   45.01    2.26
  -1   2   2   45.60    2.29
   1   2  -2   47.87    2.29
  -1   2  -2   44.02    2.28
  -1  -2   2   42.70    2.23
  -1  -2   2   47.01    2.25
   1   2   2   49.24    2.32
  -1  -2   2   47.92    2.30
   1   2   2   46.45    2.27
   1   2   2   46.01    2.27
   1   2   2   48.33    2.25
   1   2  -3  172.94    8.40
  -1   2   3  158.95    8.36
   1  -2   3  165.94    8.39
   1  -2   3  180.53    8.63
  -1   2   3  182.54    8.45
   1  -2   3  174.15    8.60
  -1   2   3  168.60    8.74
  -1   2   3  171.67    8.26
  -1   2  -3  183.55    8.36
  -1  -2   3  164.60    8.48
   1   2   3  172.22    8.28
   1   2   3  174.18    8.23
  -1  -2   3  159.93    8.35
   1   2   3  173.94    8.76
   1   2   3  170.83    8.33
  -1  -2   3  170.25    8.37
   1  -2   4  155.86    5.83
  -1  -2  -4  161.55    7.68
  -1   2   4  173.67    7.62
   1  -2   4  151.74    5.58
  -1   2   4  152.70    5.51
   1  -2   4  172.27    7.62
   1  -2   4  152.42    5.68
   1  -2   4  139.70    7.60
  -1   2   4  162.12    7.72
  -1   2   4  176.74    7.80
   1  -2   4  158.71    5.63
   1  -2   4  154.33    5.55
  -1   2   4  154.37    5.73
  -1   2   4  146.91    5.68
   1  -2   4  154.25    5.99
  -1   2   4  148.19    5.62
  -1   2   4  151.34    5.52
  -1   2   4  160.98    7.57
   1   2   4  156.43    5.57
   1   2   4  166.60    5.56
   1   2   4  165.29    7.79
  -1  -2   4  141.91    5.57
  -1  -2   4  142.53    7.57
   1   2   4  155.31    5.70
   1   2   4  167.76    7.60
   1   2   4  151.95    5.63
  -1  -2   4  153.29    5.63
  -1  -2   4  169.96    7.75
  -1  -2   4  153.03    5.99
   1   2   4  149.86    5.75
  -1  -2   4  158.83    5.68
  -1  -2   4  153.70    5.83
  -1   2  -4  166.82    7.72
   1   2   4  173.69    7.65
   1   2  -5    7.96    0.56
  -1   2   5    7.45    0.32
  -1   2   5    7.70    0.32
   1  -2   5    7.99    0.34
   1  -2   5    7.96    0.34
  -1   2   5    7.10    0.32
   1  -2   5    7.57    0.33
  -1   2   5    7.39    0.54
   1  -2   5    8.06    0.36
   1  -2   5    7.79    0.32
  -1   2   5    7.19    0.33
   1  -2   5    7.96    0.53
   1  -2   5    7.52    0.32
  -1  -2   5    7.89    0.34
   1   2   5    7.66    0.33
  -1  -2   5    7.40    0.31
  -1  -2   5    6.78    0.49
   1   2   5    8.05    0.32
  -1  -2   5    7.93    0.33
  -1   2  -5    7.49    0.53
   1   2   5    7.40    0.52
  -1  -2   5    7.48    0.33
  -1  -2   5    8.15    0.34
  -1  -2   5    7.93    0.36
   1   2   5    7.37    0.32
   1   2   5    7.39    0.32
   1   2   5    7.24    0.33
   1  -2   6    4.47    0.21
   1  -2   6    4.20    0.22
   1  -2   6    4.37    0.24
   1  -2   6    4.15    0.21
  -1  -2   6    4.37    0.22
  -1  -2   6    4.31    0.22
  -1  -2   6    4.33    0.23
  -1  -2   6    4.36    0.21
   1  -2   7    0.63    0.07
   1  -2   7    0.73    0.08
  -1  -2   7    0.46    0.07
  -1  -2   7    0.62    0.07
  -2  -2   0    0.59    0.07
   2   2   0    0.54    0.07
   2  -2   0    0.58    0.07
   2   2   0    0.67    0.06
  -2   2   0    0.56    0.07
   2  -2   0    0.57    0.07
  -2   2   1  228.36   11.20
   2  -2   1  222.82   11.02
   2  -2   1  222.61   11.02
   2   2  -1  229.72   11.24
   2  -2   1  210.69   11.07
  -2  -2   1  220.90   10.95
   2   2   1  238.22   11.10
  -2  -2   1  224.10   11.06
   2   2   1  219.68   11.33
   2  -2  -1  195.38   11.34
   2  -2  -1  216.13   11.00
  -2   2  -1  233.45   11.09
  -2   2   2  187.36    9.51
   2  -2   2  182.89    9.16
  -2  -2  -2  171.84    8.94
  -2   2   2  178.83    8.88
   2  -2   2  179.54    9.24
  -2   2   2  175.21    9.40
   2  -2   2  187.76    9.34
   2   2  -2  181.69    9.29
   2  -2  -2  181.65    8.91
  -2  -2   2  189.48    9.66
  -2   2  -2  192.03    9.08
   2   2   2  190.65    9.36
   2   2   2  185.61    9.62
   2   2   2  180.96    9.09
  -2  -2   2  177.24    8.90
  -2   2   3    1.21    0.12
  -2   2   3    1.72    0.17
   2  -2   3    1.47    0.16
  -2  -2  -3    1.36    0.13
  -2   2   3    1.51    0.16
   2  -2   3    1.35    0.13
   2   2  -3    1.43    0.14
   2  -2   3    1.52    0.16
   2   2   3    1.54    0.16
  -2  -2   3    1.73    0.14
  -2   2  -3    1.52    0.15
   2   2   3    1.70    0.16
   2  -2  -3    1.72    0.15
  -2  -2   3    1.43    0.17
   2   2   3    1.44    0.16
   2  -2   4   35.16    1.38
  -2   2   4   39.99    1.39
   2  -2   4   32.88    1.38
   2  -2   4   38.66    1.47
  -2   2   4   34.05    1.41
   2  -2   4   39.23    1.36
   2  -2   4   42.45    1.94
  -2   2   4   36.91    1.35
   2  -2   4   37.64    1.38
  -2   2   4   36.77    1.37
  -2   2   4   34.46    1.39
   2  -2   4   35.54    1.42
  -2   2   4   36.63    1.34
  -2   2   4   40.52    1.97
   2  -2   4   38.38    1.35
   2  -2   4   40.36    1.93
   2   2   4   40.02    1.96
  -2  -2   4   39.10    1.89
   2   2   4   36.59    1.36
  -2  -2   4   37.51    1.35
   2   2   4   35.95    1.39
   2   2   4   38.60    1.92
   2   2   4   39.59    1.94
  -2  -2   4   37.06    1.46
   2  -2  -4   39.58    1.90
  -2   2  -4   37.84    1.93
  -2  -2   4   35.41    1.35
   2   2   4   36.10    1.37
   2   2   4   35.66    1.39
  -2  -2   4   38.27    1.42
  -2  -2   4   38.18    1.39
  -2  -2   4   40.61    1.99
   2   2   4   33.61    1.36
   2   2   4   36.61    1.35
  -2  -2   4   36.35    1.37
   2   2   4   35.51    1.45
  -2   2   5    7.35    0.33
   2  -2   5    7.26    0.33
   2  -2   5    7.15    0.33
   2  -2   5    8.15    0.36
   2  -2   5    7.62    0.32
  -2   2   5    7.64    0.33
  -2   2   5    7.50    0.32
   2  -2   5    7.96    0.34
   2  -2   5    8.18    0.33
  -2   2   5    7.26    0.33
  -2   2   5    7.08    0.54
  -2   2   5    7.61    0.32
   2  -2   5    7.80    0.53
   2  -2   5    6.68    0.51
   2   2   5    7.61    0.32
  -2  -2   5    7.24    0.33
   2   2   5    7.44    0.33
   2   2   5    7.87    0.32
   2   2   5    9.23    0.34
  -2  -2   5    7.96    0.34
  -2  -2   5    7.63    0.32
  -2  -2   5    7.45    0.34
   2   2   5    7.13    0.32
   2   2   5    7.13    0.53
   2   2   5    7.21    0.34
  -2  -2   5    7.33    0.35
  -2  -2   5    7.84    0.33
   2  -2   6   45.46    1.76
   2  -2   6   47.44    1.66
   2  -2   6   45.33    1.70
   2  -2   6   45.63    1.62
   2  -2   6   47.92    1.63
  -2   2   6   42.25    1.61
   2   2   6   41.06    1.66
   2   2   6   44.18    1.62
  -2  -2   6   45.95    1.71
  -2  -2   6   43.93    1.61
  -2  -2   6   45.05    1.67
   2   2   6   42.88    1.64
   2   2   6   43.38    1.62
  -2  -2   6   43.97    1.75
   2  -2   7   11.02    0.43
   2  -2   7   10.83    0.46
   2  -2   7   11.26    0.44
  -2  -2   7   10.63    0.44
  -2  -2   7   10.77    0.45
  -3  -2   0    2.74    0.18
  -3  -2   0    2.44    0.17
   3  -2   0    2.59    0.18
   3   2   0    2.49    0.18
   3  -2   0    3.14    0.19
   3  -2   0    2.70    0.16
   3   2   0    2.73    0.17
  -3   2   0    2.68    0.18
   3  -2   1    9.12    0.45
  -3   2   1    8.40    0.47
   3  -2   1    8.00    0.46
  -3  -2  -1    7.88    0.45
   3  -2   1    7.93    0.45
   3   2  -1    8.29    0.46
   3  -2  -1    7.92    0.44
   3   2   1    8.93    0.46
  -3  -2   1    7.92    0.44
   3   2   1    8.08    0.47
   3  -2  -1    8.16    0.47
  -3  -2   1    8.56    0.47
  -3   2  -1    8.80    0.46
   3   2  -2   31.68    1.64
   3  -2   2   30.95    1.63
   3  -2   2   34.25    1.62
   3  -2   2   30.80    1.62
  -3   2   2   33.23    1.65
   3   2   2   32.65    1.62
   3   2   2   32.30    1.66
  -3  -2   2   31.26    1.65
   3   2   2   31.78    1.63
   3  -2  -2   34.13    1.67
   3  -2  -2   31.42    1.60
  -3  -2   2   31.15    1.58
  -3   2  -2   34.15    1.63
  -3   2   3   10.21    0.61
   3  -2   3   10.13    0.59
   3  -2   3    9.49    0.55
   3   2  -3    9.48    0.57
   3  -2   3   10.15    0.59
   3   2   3   10.46    0.60
   3   2   3   10.10    0.58
  -3   2  -3    9.69    0.57
   3  -2  -3   10.21    0.60
  -3  -2   3    9.23    0.54
   3  -2  -3    9.95    0.55
   3   2   3    9.87    0.59
  -3  -2   3    9.76    0.61
  -3   2   4    2.63    0.14
   3  -2   4    2.45    0.13
   3  -2   4    2.76    0.16
  -3   2   4    2.61    0.14
   3  -2   4    2.64    0.24
  -3   2   4    2.42    0.14
   3  -2   4    2.63    0.14
  -3   2   4    2.40    0.14
   3  -2   4    2.42    0.14
   3  -2   4    2.48    0.14
  -3   2   4    2.56    0.14
   3  -2   4    2.70    0.25
   3  -2   4    2.39    0.14
  -3   2   4    2.33    0.14
  -3   2   4    2.97    0.27
  -3  -2   4    2.30    0.14
  -3  -2   4    2.46    0.14
   3  -2  -4    2.42    0.25
  -3  -2   4    2.21    0.13
  -3  -2   4    2.29    0.13
   3   2   4    2.69    0.25
  -3   2  -4    2.59    0.24
   3   2   4    2.11    0.13
   3   2   4    2.47    0.13
  -3  -2   4    2.33    0.14
   3   2   4    2.51    0.13
  -3  -2   4    2.29    0.15
   3   2   4    2.50    0.24
   3   2   4    2.32    0.14
  -3  -2   4    2.49    0.27
   3   2   4    2.38    0.25
   3   2   4    2.48    0.14
   3   2   4    2.51    0.13
   3   2   4    2.28    0.15
  -3  -2   4    2.33    0.14
   3  -2   5    5.75    0.27
   3  -2   5    5.97    0.26
  -3   2   5    5.81    0.27
  -3   2   5    6.36    0.28
  -3   2   5    5.36    0.47
   3  -2   5    5.71    0.27
   3  -2   5    6.18    0.26
  -3   2   5    6.12    0.27
  -3  -2  -5    5.62    0.45
  -3   2   5    5.85    0.26
   3  -2   5    6.08    0.29
   3  -2   5    5.57    0.44
  -3   2   5    6.17    0.27
   3  -2   5    5.30    0.27
  -3   2   5    5.95    0.27
   3  -2   5    5.39    0.44
   3   2   5    5.58    0.28
  -3  -2   5    4.83    0.45
   3   2   5    5.80    0.27
   3   2   5    5.63    0.26
  -3  -2   5    5.75    0.27
  -3  -2   5    5.78    0.28
  -3  -2   5    5.35    0.26
   3   2   5    5.70    0.27
   3   2   5    5.81    0.26
  -3  -2   5    5.64    0.28
  -3  -2   5    5.84    0.26
   3   2   5    5.91    0.46
   3   2   5    5.65    0.26
  -3  -2   5    5.89    0.28
  -3   2   6   52.47    1.84
  -3   2   6   48.15    1.83
   3  -2   6   53.31    1.88
   3  -2   6   50.00    1.99
   3  -2   6   52.33    1.85
   3  -2   6   48.19    1.93
  -3   2   6   51.33    1.89
   3  -2   6   52.05    1.86
   3   2   6   47.86    1.87
   3   2   6   50.62    1.85
  -3  -2   6   51.87    1.94
  -3  -2   6   52.34    1.84
  -3  -2   6   51.24    2.00
   3   2   6   50.28    1.90
  -3  -2   6   51.78    1.90
   3   2   6   52.40    1.85
   3  -2   7    6.77    0.29
   3  -2   7    7.25    0.28
   3  -2   7    6.43    0.30
   3  -2   7    6.80    0.28
   3   2   7    6.61    0.28
  -3  -2   7    7.06    0.29
  -3  -2   7    6.66    0.29
   3   2   7    6.75    0.28
   4  -2   0   63.20    3.14
  -4   2   0   64.22    3.22
   4  -2   0   67.18    3.26
   4   2   0   67.24    3.26
  -4  -2   0   62.23    3.20
   4   2   0   66.62    3.17
   4  -2   0   68.35    3.19
  -4  -2   0   64.97    3.16
   4  -2   1   45.55    2.38
  -4  -2  -1   46.48    2.37
   4   2  -1   48.53    2.43
  -4  -2  -1   47.15    2.36
   4  -2   1   50.99    2.43
   4  -2   1   49.99    2.36
  -4   2   1   48.60    2.42
  -4   2  -1   49.09    2.40
   4  -2  -1   47.16    2.36
   4  -2  -1   47.60    2.44
   4   2   1   48.05    2.44
  -4  -2   1   50.72    2.41
   4   2   1   49.42    2.38
   4  -2   2    3.15    0.24
   4   2  -2    3.13    0.24
   4  -2   2    3.33    0.25
   4  -2   2    3.23    0.23
  -4   2   2    3.04    0.25
  -4   2  -2    3.09    0.23
   4  -2  -2    3.31    0.25
   4  -2  -2    3.17    0.21
  -4  -2   2    3.01    0.20
  -4  -2   2    3.28    0.25
   4   2   2    3.43    0.25
   4   2   2    3.30    0.25
   4  -2   3   23.72    1.27
   4  -2   3   24.22    0.90
   4   2  -3   25.61    1.30
  -4   2   3   22.90    0.89
   4  -2   3   23.17    0.92
   4  -2   3   27.26    1.32
   4  -2   3   24.07    0.97
  -4   2   3   23.98    0.93
  -4   2   3   23.95    0.92
  -4   2   3   26.67    1.34
   4  -2   3   24.02    0.91
   4  -2   3   25.69    1.29
   4  -2   3   23.41    0.89
  -4   2   3   24.17    0.90
   4   2   3   25.89    1.32
   4   2   3   27.30    1.30
  -4  -2   3   23.95    0.90
   4   2   3   23.41    0.92
  -4  -2   3   24.03    0.89
   4   2   3   24.79    1.31
  -4  -2   3   26.42    1.34
  -4  -2   3   24.24    0.92
  -4  -2   3   22.00    0.97
   4   2   3   23.84    0.91
  -4   2  -3   25.62    1.28
   4  -2  -3   26.25    1.33
   4   2   3   23.35    0.89
   4   2   3   23.41    0.92
   4   2   3   24.72    0.90
  -4  -2   3   23.37    0.94
   4  -2   4   12.58    0.49
  -4   2   4   13.12    0.49
  -4   2   4   12.20    0.49
  -4   2   4   12.63    0.50
   4  -2   4   12.08    0.50
   4  -2   4   12.02    0.48
  -4   2   4   12.13    0.51
  -4   2   4   12.44    0.50
   4  -2   4   12.66    0.75
   4  -2   4   11.88    0.76
  -4   2   4   12.85    0.49
  -4   2   4   12.99    0.80
   4  -2   4   12.90    0.50
   4  -2   4   12.00    0.53
   4  -2   4   12.85    0.51
   4  -2   4   12.17    0.49
  -4  -2   4   12.66    0.51
   4   2   4   11.98    0.52
   4   2   4   12.33    0.50
   4   2   4   12.13    0.48
   4   2   4   11.28    0.48
  -4  -2   4   12.44    0.50
   4   2   4   12.34    0.77
  -4  -2   4   11.26    0.48
   4   2   4   12.09    0.50
   4   2   4   12.55    0.76
   4   2   4   12.77    0.50
  -4  -2   4   12.28    0.53
  -4  -2   4   12.76    0.49
  -4  -2   4   12.38    0.50
   4  -2  -4   12.13    0.76
  -4  -2   4   12.77    0.49
   4   2   4   12.37    0.49
  -4  -2   4   12.73    0.79
  -4   2   5    5.84    0.26
   4  -2   5    5.40    0.25
  -4   2   5    5.45    0.26
   4  -2   5    5.34    0.28
  -4   2   5    4.81    0.45
  -4   2   5    5.42    0.25
   4  -2   5    5.14    0.44
   4  -2   5    5.45    0.25
   4  -2   5    5.33    0.43
  -4   2   5    5.28    0.25
  -4  -2  -5    4.77    0.43
  -4   2   5    5.29    0.26
   4  -2   5    5.36    0.26
   4  -2   5    5.18    0.25
   4  -2   5    5.20    0.26
  -4   2   5    5.41    0.25
   4   2   5    5.73    0.26
   4   2   5    5.30    0.25
   4   2   5    5.05    0.44
  -4  -2   5    4.94    0.46
  -4  -2   5    5.46    0.25
  -4  -2   5    5.50    0.28
   4   2   5    5.85    0.27
  -4  -2   5    5.72    0.27
   4   2   5    5.63    0.25
  -4  -2   5    5.93    0.27
  -4  -2   5    5.13    0.25
   4   2   5    4.74    0.26
   4   2   5    5.55    0.25
  -4  -2   5    5.77    0.26
   4  -2   6    5.14    0.24
   4  -2   6    5.10    0.26
   4  -2   6    5.12    0.24
  -4   2   6    4.90    0.24
  -4   2   6    5.00    0.24
  -4   2   6    5.60    0.25
  -4   2   6    4.93    0.24
   4  -2   6    4.95    0.24
   4  -2   6    5.14    0.25
  -4  -2   6    4.71    0.25
  -4  -2   6    4.83    0.24
  -4  -2   6    5.04    0.25
   4   2   6    4.93    0.25
   4   2   6    5.06    0.24
  -4  -2   6    5.05    0.25
   4   2   6    5.03    0.24
  -4  -2   6    4.51    0.23
   4   2   6    5.17    0.23
   4  -2   7    3.07    0.15
   4  -2   7    3.26    0.15
  -4   2   7    2.81    0.15
   4  -2   7    2.88    0.16
   4  -2   7    2.99    0.15
  -4  -2   7    2.80    0.15
  -4  -2   7    2.59    0.15
   4   2   7    2.84    0.14
   4   2   7    3.10    0.14
  -4  -2   7    2.97    0.15
  -5   2   0  171.62    8.57
   5   2   0  173.50    8.46
  -5   2   0  156.94    8.24
   5  -2   0  168.76    8.41
  -5  -2   0  171.34    8.12
  -5  -2   0  172.47    8.40
   5   2   0  168.09    8.70
   5  -2   0  176.07    8.74
  -5  -2  -1  139.44    6.75
  -5  -2  -1  133.94    6.80
   5  -2   1  145.36    6.92
   5  -2   1  135.62    6.73
   5  -2   1  142.97    6.79
  -5   2   1  140.79    6.86
   5   2  -1  136.29    6.92
   5   2   1  148.20    6.94
  -5   2  -1  143.24    6.84
   5  -2  -1  133.11    6.76
   5   2   1  147.49    6.78
   5  -2  -1  134.44    6.93
  -5  -2   1  144.85    6.86
   5  -2   2    0.22    0.07
   5  -2   2    0.13    0.06
  -5   2   2    0.05    0.07
   5  -2   2    0.06    0.06
  -5  -2  -2    0.10    0.07
   5   2  -2    0.12    0.07
   5   2   2    0.18    0.08
  -5  -2   2    0.07    0.07
   5  -2  -2    0.10    0.05
   5  -2  -2    0.06    0.07
  -5   2  -2    0.06    0.06
   5   2   2    0.13    0.06
   5  -2   3   19.55    0.77
  -5   2   3   19.63    0.73
   5  -2   3   17.57    0.71
  -5   2   3   20.96    1.10
   5  -2   3   19.50    1.07
  -5   2   3   20.23    0.72
   5  -2   3   18.85    0.72
   5  -2   3   18.07    1.03
   5  -2   3   18.93    0.74
  -5  -2  -3   19.92    1.06
  -5   2   3   18.20    0.74
   5  -2   3   18.42    0.71
   5   2  -3   18.82    1.05
   5  -2   3   19.97    1.05
   5  -2   3   18.69    0.73
  -5   2   3   18.60    0.71
   5  -2   3   17.57    0.73
  -5   2   3   19.07    0.73
  -5   2   3   18.60    0.72
  -5  -2   3   20.52    1.10
  -5  -2   3   18.29    0.73
  -5  -2   3   17.96    0.77
  -5  -2   3   17.83    0.71
  -5  -2   3   19.18    0.73
   5   2   3   18.83    0.71
   5   2   3   18.48    0.73
  -5  -2   3   19.22    0.71
   5   2   3   21.25    1.08
   5   2   3   19.82    1.06
   5   2   3   18.75    0.71
   5   2   3   17.19    0.71
  -5  -2   3   18.93    0.75
   5   2   3   18.56    0.73
   5   2   3   18.25    0.76
   5  -2  -3   20.83    1.09
   5   2   3   19.09    0.72
  -5   2  -3   19.46    1.03
   5  -2   4    7.45    0.33
   5  -2   4    6.84    0.31
  -5   2   4    6.58    0.31
   5  -2   4    6.51    0.30
   5  -2   4    6.52    0.30
   5  -2   4    6.57    0.29
   5  -2   4    7.30    0.52
  -5   2   4    6.97    0.30
  -5   2   4    6.74    0.52
  -5   2   4    7.29    0.31
   5  -2   4    6.91    0.30
  -5   2   4    6.69    0.31
  -5  -2  -4    7.63    0.52
  -5   2   4    7.17    0.30
   5  -2   4    6.76    0.49
   5  -2   4    6.49    0.30
  -5   2   4    7.04    0.30
  -5  -2   4    6.48    0.31
   5   2   4    6.28    0.29
  -5  -2   4    6.92    0.30
   5   2   4    6.85    0.31
  -5  -2   4    6.64    0.30
   5   2   4    5.66    0.29
   5   2   4    7.01    0.30
   5   2   4    6.75    0.32
   5   2   4    7.07    0.51
  -5  -2   4    6.97    0.31
  -5  -2   4    6.33    0.51
  -5  -2   4    6.64    0.30
   5   2   4    7.56    0.30
   5   2   4    6.99    0.31
  -5  -2   4    7.00    0.32
   5   2   4    6.63    0.50
   5  -2  -4    6.76    0.50
  -5   2   5   10.46    0.45
  -5   2   5   11.56    0.46
  -5   2   5   10.91    0.76
   5  -2   5   11.41    0.45
   5  -2   5   10.94    0.45
  -5   2   5   11.26    0.47
  -5   2   5   11.45    0.47
  -5   2   5   10.77    0.45
   5  -2   5   11.30    0.49
   5  -2   5   10.00    0.71
   5  -2   5   10.86    0.46
   5  -2   5   10.38    0.46
   5  -2   5   10.17    0.73
   5  -2   5   11.38    0.47
  -5   2   5   10.70    0.46
  -5  -2  -5   10.49    0.73
   5   2   5    9.99    0.48
  -5  -2   5   11.27    0.46
   5   2   5    9.98    0.73
  -5  -2   5   11.25    0.49
   5   2   5   11.09    0.45
  -5  -2   5   11.44    0.46
   5   2   5   11.55    0.47
   5   2   5   11.11    0.46
   5   2   5   11.32    0.45
  -5  -2   5   10.20    0.76
  -5  -2   5   10.72    0.45
   5   2   5   11.28    0.46
  -5  -2   5   10.87    0.47
  -5  -2   5   11.31    0.47
   5  -2   6   17.46    0.66
   5  -2   6   17.41    0.66
  -5   2   6   17.99    0.66
  -5   2   6   16.38    0.68
  -5   2   6   17.70    0.66
  -5   2   6   17.36    0.68
   5  -2   6   16.95    0.71
  -5   2   6   15.86    0.67
   5  -2   6   17.60    0.68
  -5  -2   6   17.15    0.69
  -5  -2   6   17.30    0.68
   5   2   6   17.27    0.66
  -5  -2   6   16.46    0.71
   5   2   6   17.29    0.65
  -5  -2   6   16.55    0.66
   5   2   6   16.80    0.68
   5   2   6   16.30    0.67
   5   2   6   16.61    0.66
  -5  -2   6   16.99    0.66
  -5   2   7    0.73    0.07
  -5   2   7    0.80    0.07
   5  -2   7    0.85    0.07
   5  -2   7    0.67    0.07
   5  -2   7    0.83    0.07
  -5   2   7    0.82    0.07
   5  -2   7    0.94    0.08
   5   2   7    0.86    0.07
  -5  -2   7    0.71    0.07
   5   2   7    0.62    0.06
   5   2   7    0.92    0.07
   5   2   7    0.77    0.07
  -5  -2   7    0.72    0.07
  -5  -2   7    0.91    0.08
   6  -2   0  120.63    5.94
   6   2   0  123.58    5.92
  -6   2   0  107.42    5.86
   6   2   0  130.79    6.09
   6  -2   0  130.26    6.09
  -6   2   0  123.25    6.01
  -6  -2   0  119.55    5.89
  -6  -2   0  125.69    5.98
   6  -2   1   34.27    1.74
  -6   2   1   35.35    1.74
  -6  -2  -1   32.76    1.69
   6  -2   1   33.38    1.71
   6  -2   1   34.04    1.66
   6   2  -1   33.69    1.74
   6   2   1   33.66    1.75
   6  -2  -1   30.85    1.66
  -6  -2   1   33.45    1.72
   6  -2  -1   33.89    1.75
  -6   2  -1   31.46    1.70
   6   2   1   32.77    1.69
   6  -2   2   87.64    3.86
   6  -2   2   72.58    2.81
  -6   2   2   70.98    2.78
  -6   2   2   80.09    3.85
  -6   2   2   77.17    2.76
  -6   2   2   79.23    2.81
  -6   2   2   74.73    2.70
   6  -2   2   75.00    2.76
  -6   2   2   76.06    2.71
   6  -2   2   79.16    3.75
   6   2  -2   77.29    3.86
  -6  -2  -2   81.79    3.78
   6  -2   2   75.88    2.94
   6  -2   2   75.93    2.80
  -6   2   2   74.10    2.86
   6  -2   2   80.40    3.80
  -6  -2   2   73.99    2.78
   6   2   2   75.10    2.76
   6   2   2   84.55    3.89
  -6  -2   2   69.11    2.85
   6   2   2   75.21    2.73
   6  -2  -2   83.12    3.89
  -6  -2   2   73.78    2.94
   6   2   2   78.97    3.80
  -6   2  -2   72.44    2.86
   6   2   2   73.93    2.75
   6   2   2   73.48    2.94
   6   2   2   72.52    2.81
  -6  -2   2   76.52    2.81
  -6  -2   2   83.72    3.85
   6   2   2   72.85    2.79
  -6  -2   2   75.19    2.71
  -6   2  -2   75.98    3.79
   6  -2   3    2.32    0.23
  -6   2   3    2.13    0.13
   6  -2   3    2.08    0.12
  -6   2   3    1.97    0.13
  -6   2   3    2.23    0.25
   6  -2   3    2.18    0.24
   6  -2   3    1.97    0.14
   6  -2   3    1.94    0.12
   6  -2   3    2.16    0.22
   6  -2   3    1.93    0.13
  -6   2   3    1.89    0.13
  -6   2   3    2.18    0.13
   6  -2   3    1.95    0.13
   6  -2   3    2.13    0.13
  -6   2   3    1.93    0.13
  -6  -2  -3    2.07    0.23
  -6   2   3    1.96    0.13
  -6   2   3    1.92    0.13
   6   2  -3    2.02    0.22
   6  -2  -3    2.14    0.24
  -6  -2   3    2.17    0.13
   6   2   3    2.02    0.23
   6   2   3    2.09    0.12
  -6  -2   3    2.10    0.14
   6   2   3    2.13    0.13
   6   2   3    1.89    0.13
   6   2   3    1.86    0.12
   6   2   3    2.12    0.13
  -6  -2   3    2.21    0.13
   6  -2  -3    1.63    0.11
   6   2   3    1.92    0.12
   6   2   3    2.05    0.12
  -6  -2   3    1.96    0.13
   6   2   3    2.23    0.24
  -6  -2   3    2.07    0.13
  -6  -2   3    2.17    0.13
  -6  -2   3    2.11    0.25
   6  -2   4    9.49    0.39
  -6   2   4    9.60    0.40
   6  -2   4    9.88    0.41
  -6  -2  -4    8.84    0.64
  -6   2   4    9.86    0.40
  -6   2   4    9.80    0.68
   6  -2   4    9.22    0.65
   6  -2   4    9.66    0.40
  -6   2   4    8.94    0.39
  -6   2   4    9.70    0.41
  -6   2   4    9.77    0.41
   6  -2   4    9.93    0.41
  -6   2   4    9.60    0.41
   6  -2   4    9.04    0.63
   6  -2   4    9.54    0.43
   6  -2   4    9.71    0.39
  -6  -2   4    9.76    0.40
   6   2   4    8.48    0.39
  -6  -2   4    9.41    0.41
  -6  -2   4    9.23    0.43
  -6  -2   4    9.46    0.40
   6   2   4    9.55    0.40
   6   2   4    9.31    0.39
   6   2   4    9.44    0.43
   6   2   4    9.51    0.41
   6   2   4    9.48    0.39
  -6  -2   4    8.96    0.66
   6   2   4    8.87    0.65
   6   2   4    9.31    0.64
   6  -2  -4    8.56    0.64
   6   2   4    9.40    0.40
  -6  -2   4    9.77    0.41
  -6  -2   4    9.64    0.40
   6  -2   5   16.18    0.67
  -6   2   5   15.27    0.63
  -6   2   5   16.56    0.65
  -6   2   5   14.41    0.61
  -6   2   5   16.13    0.62
  -6   2   5   16.37    0.64
  -6   2   5   14.27    0.99
   6  -2   5   13.45    0.96
   6  -2   5   15.77    0.63
   6  -2   5   16.65    0.64
   6  -2   5   15.85    0.63
   6  -2   5   15.97    0.62
   6  -2   5   16.13    0.62
  -6  -2  -5   13.89    0.97
  -6   2   5   15.47    0.62
  -6  -2   5   16.31    0.67
  -6  -2   5   16.70    0.65
  -6  -2   5   16.42    0.62
  -6   2  -5   15.80    0.64
  -6  -2   5   15.69    0.62
   6   2   5   14.30    0.97
  -6  -2   5   13.58    0.62
   6   2   5   16.66    0.64
   6   2   5   16.33    0.62
  -6  -2   5   16.33    0.64
   6   2   5   16.80    0.64
   6   2   5   15.93    0.62
  -6  -2   5   13.55    0.98
   6   2   5   14.82    0.66
   6  -2   6    3.38    0.17
   6  -2   6    3.12    0.18
  -6   2   6    3.41    0.19
   6  -2   6    3.34    0.17
  -6   2   6    2.81    0.17
   6  -2   6    3.48    0.19
   6  -2   6    3.39    0.19
  -6   2   6    3.26    0.18
  -6   2   6    3.16    0.18
  -6   2   6    3.28    0.17
  -6  -2   6    3.15    0.17
   6   2   6    3.56    0.19
  -6  -2   6    3.50    0.18
   6   2   6    3.48    0.18
  -6  -2   6    3.40    0.19
   6   2   6    3.51    0.17
  -6  -2   6    3.42    0.18
   6   2   6    3.61    0.18
   6   2   6    3.19    0.17
  -6  -2   6    3.51    0.19
   6  -2   7    1.07    0.07
  -6   2   7    1.03    0.08
   6  -2   7    0.98    0.08
   6  -2   7    1.10    0.07
   6   2   7    1.04    0.07
   6   2   7    1.07    0.07
  -6  -2   7    1.00    0.08
  -6  -2   7    1.02    0.08
  -7  -2   0    0.53    0.10
   7  -2   0    0.62    0.06
  -7   2   0    0.57    0.12
   7   2   0    0.62    0.06
   7  -2   0    0.52    0.05
  -7  -2   0    0.55    0.06
  -7   2   0    0.55    0.07
   7   2   0    0.65    0.11
  -7  -2   0    0.57    0.07
  -7  -2   0    0.54    0.10
   7  -2   0    0.59    0.12
  -7   2   0    0.64    0.07
   7   2   0    0.53    0.06
   7   2   0    0.71    0.13
   7  -2   1    7.29    0.32
  -7   2   1    7.63    0.35
  -7   2   1    7.77    0.33
   7  -2   1    7.57    0.33
  -7   2   1    7.89    0.34
   7  -2   1    8.45    0.53
  -7   2   1    8.62    0.54
   7   2  -1    7.69    0.32
   7   2  -1    8.30    0.53
  -7  -2  -1    8.28    0.50
  -7   2   1    7.60    0.33
  -7  -2  -1    7.72    0.35
   7  -2   1    8.79    0.52
   7  -2   1    7.67    0.33
   7   2   1    9.19    0.55
  -7  -2   1    7.83    0.33
  -7   2  -1    7.31    0.35
   7   2   1    7.81    0.33
   7   2   1    8.08    0.33
   7  -2  -1    7.45    0.32
   7   2   1    7.72    0.33
   7  -2  -1    8.67    0.55
  -7   2  -1    7.63    0.34
  -7   2  -1    7.42    0.47
  -7  -2   1    8.70    0.52
  -7   2  -1    8.15    0.50
   7  -2  -1    8.68    0.48
  -7  -2   1    7.58    0.35
  -7  -2   1    7.36    0.33
  -7   2   2   14.13    0.57
  -7   2   2   14.02    0.54
   7  -2   2   14.04    0.55
   7  -2   2   15.06    0.84
  -7   2   2   14.68    0.86
  -7   2   2   13.47    0.58
  -7  -2  -2   14.29    0.82
   7  -2   2   13.20    0.53
  -7   2   2   14.42    0.55
  -7   2   2   13.90    0.54
   7  -2   2   14.49    0.59
  -7  -2  -2   13.35    0.58
  -7   2   2   14.10    0.56
   7  -2   2   13.21    0.55
   7   2  -2   13.85    0.54
   7  -2   2   13.06    0.54
  -7   2   2   13.41    0.55
   7  -2   2   13.86    0.55
   7  -2   2   14.49    0.83
   7   2  -2   14.96    0.85
   7  -2   2   13.41    0.53
  -7  -2   2   13.66    0.54
  -7  -2   2   14.54    0.55
   7   2   2   13.92    0.55
  -7  -2   2   13.53    0.53
  -7  -2   2   13.26    0.56
  -7  -2   2   15.69    0.86
   7   2   2   14.01    0.55
   7  -2  -2   15.40    0.87
  -7  -2   2   14.04    0.59
   7   2   2   13.94    0.82
   7   2   2   13.04    0.53
  -7  -2   2   12.39    0.54
   7   2   2   13.72    0.53
   7  -2  -2   13.42    0.55
  -7   2  -2   13.82    0.56
   7   2   2   14.06    0.54
   7   2   2   13.84    0.55
  -7  -2   2   14.58    0.56
   7   2   2   15.07    0.86
   7   2  -3   34.65    1.84
   7  -2   3   34.28    1.27
   7  -2   3   34.30    1.35
  -7   2   3   34.02    1.27
   7  -2   3   34.10    1.25
   7  -2   3   34.63    1.24
   7  -2   3   33.25    1.82
  -7   2   3   34.79    1.25
   7  -2   3   33.42    1.28
  -7  -2  -3   34.29    1.81
   7  -2   3   34.74    1.79
   7   2  -3   33.61    1.25
  -7   2   3   31.84    1.34
   7  -2   3   34.72    1.29
  -7   2   3   32.48    1.24
  -7   2   3   34.95    1.87
  -7   2   3   30.12    1.28
  -7   2   3   35.39    1.31
  -7   2   3   34.98    1.28
  -7  -2   3   35.04    1.25
   7   2   3   33.52    1.82
   7  -2  -3   33.93    1.86
  -7  -2   3   29.27    1.30
   7   2   3   33.43    1.28
   7   2   3   33.77    1.27
   7   2   3   33.33    1.29
  -7   2  -3   33.93    1.31
   7   2   3   34.34    1.24
  -7  -2   3   34.87    1.86
  -7  -2   3   33.05    1.24
   7   2   3   34.89    1.26
   7   2   3   35.09    1.25
  -7  -2   3   34.66    1.29
  -7  -2   3   36.02    1.36
   7   2   3   34.24    1.85
  -7  -2   3   34.67    1.28
  -7   2   4    5.99    0.29
   7  -2   4    5.93    0.49
   7  -2   4    6.19    0.28
   7  -2   4    6.28    0.28
   7   2  -4    5.87    0.27
  -7  -2  -4    5.92    0.49
   7  -2   4    6.38    0.29
  -7   2   4    6.07    0.28
   7  -2   4    6.36    0.31
  -7   2   4    6.44    0.29
  -7   2   4    5.88    0.51
   7  -2   4    6.16    0.29
  -7   2   4    6.09    0.29
  -7   2   4    6.07    0.29
  -7   2   4    6.74    0.30
   7  -2   4    6.45    0.29
  -7  -2   4    5.60    0.50
   7  -2  -4    5.47    0.48
  -7  -2   4    6.59    0.30
   7   2   4    6.08    0.28
   7   2   4    6.40    0.29
   7   2   4    5.38    0.48
  -7  -2   4    6.04    0.29
  -7   2  -4    5.89    0.29
  -7  -2   4    6.48    0.29
   7   2   4    6.20    0.28
  -7  -2   4    6.37    0.29
  -7  -2   4    6.23    0.31
   7   2   4    5.99    0.28
   7   2   4    6.18    0.29
   7   2   4    6.05    0.29
  -7  -2   4    5.92    0.28
   7  -2   5   19.94    0.76
   7  -2   5   19.41    0.76
  -7   2   5   19.84    0.77
   7  -2   5   19.97    0.75
   7  -2   5   19.12    0.74
  -7   2   5   19.51    0.75
  -7   2   5   19.75    0.75
  -7   2   5   19.47    0.77
  -7   2   5   20.00    0.78
   7  -2   5   19.05    0.77
  -7  -2  -5   18.97    0.80
   7  -2   5   19.06    0.81
   7   2   5   19.25    0.76
  -7   2  -5   17.89    0.77
  -7  -2   5   17.85    0.76
   7   2   5   19.85    0.75
  -7  -2   5   19.57    0.75
  -7  -2   5   19.63    0.75
  -7  -2   5   19.34    0.78
   7   2   5   19.95    0.77
   7   2   5   19.38    0.77
   7   2   5   18.81    0.74
  -7  -2   5   19.16    0.80
  -7  -2   5   18.96    0.76
   7  -2   6    2.86    0.14
  -7   2   6    2.79    0.15
   7  -2   6    2.75    0.16
  -7   2   6    2.80    0.16
  -7   2   6    2.69    0.15
   7  -2   6    2.72    0.16
   7   2  -6    2.54    0.14
  -7   2   6    2.64    0.15
   7  -2   6    2.91    0.15
   7  -2   6    2.61    0.15
  -7   2   6    2.58    0.14
  -7  -2   6    2.06    0.15
  -7  -2   6    2.62    0.16
   7   2   6    2.72    0.15
   7   2   6    2.68    0.15
   7   2   6    2.74    0.15
  -7  -2   6    2.68    0.16
   7   2   6    2.73    0.16
   7   2   6    2.91    0.15
  -7  -2   6    2.75    0.15
  -7  -2   6    2.62    0.15
   8   2   0    0.47    0.05
   8  -2   0    0.49    0.06
  -8   2   0    0.59    0.07
   8   2   0    0.53    0.13
   8   2   0    0.44    0.06
   8   2   0    0.54    0.06
   8  -2   0    0.45    0.11
   8  -2   0    0.56    0.14
   8  -2   0    0.50    0.06
  -8   2   0    0.69    0.07
  -8  -2   0    0.51    0.06
  -8   2   0    0.77    0.16
  -8  -2   0    0.51    0.06
  -8   2   0    0.50    0.07
  -8  -2   0    0.56    0.07
  -8  -2  -1   22.10    0.90
  -8   2   1   22.19    0.85
   8  -2   1   22.14    0.85
   8  -2   1   24.39    1.27
   8  -2   1   22.87    1.22
   8  -2   1   21.68    0.85
  -8   2   1   22.49    0.90
  -8  -2  -1   21.85    1.19
  -8   2   1   22.17    1.24
   8   2  -1   21.11    0.84
  -8   2   1   21.92    0.85
   8   2  -1   23.46    1.27
  -8   2   1   22.64    0.87
   8  -2   1   22.76    0.84
   8   2  -1   21.76    0.85
  -8  -2  -1   20.65    0.86
   8  -2   1   21.35    0.83
   8   2  -1   22.25    0.83
   8   2   1   20.45    0.84
  -8  -2   1   21.26    0.82
  -8  -2   1   20.84    0.84
  -8  -2   1   23.45    1.23
   8  -2  -1   21.63    0.85
  -8   2  -1   21.92    0.90
  -8   2  -1   21.90    1.21
  -8   2  -1   22.70    0.87
   8   2   1   23.04    1.21
  -8  -2   1   22.02    0.90
  -8  -2   1   22.12    0.84
   8   2   1   20.30    0.84
   8   2   1   22.75    0.84
   8   2   1   22.29    0.85
   8   2   1   24.12    1.28
   8  -2  -1   23.78    1.28
  -8  -2   1   21.66    0.87
   8  -2  -1   22.39    0.84
  -8   2   2    9.32    0.38
   8  -2   2    8.99    0.61
  -8   2   2    9.10    0.63
   8  -2   2    8.44    0.36
  -8   2   2    9.65    0.39
  -8   2   2    8.96    0.39
   8   2  -2    9.17    0.62
   8  -2   2    9.11    0.38
   8  -2   2    9.53    0.39
   8  -2   2    9.04    0.38
  -8   2   2    9.14    0.41
   8   2  -2    8.63    0.37
  -8  -2  -2    9.51    0.42
  -8   2   2    9.07    0.37
  -8   2   2    8.32    0.38
   8  -2   2    9.52    0.62
  -8  -2  -2    7.19    0.57
   8  -2   2    9.11    0.37
   8  -2   2    9.05    0.37
  -8   2  -2    9.18    0.39
  -8  -2   2    8.93    0.38
  -8  -2   2    9.62    0.64
   8  -2  -2    8.61    0.37
   8   2   2    9.77    0.39
   8   2   2    9.14    0.37
   8   2   2    8.75    0.36
   8   2   2    9.26    0.63
   8   2   2    8.93    0.38
   8   2   2    8.77    0.38
  -8  -2   2    9.76    0.40
  -8  -2   2    9.70    0.42
  -8   2  -2    8.44    0.57
   8  -2  -2   10.04    0.65
   8   2   2    8.91    0.60
  -8  -2   2    8.85    0.37
  -8   2  -2    9.49    0.42
   8   2   2    8.98    0.38
  -8  -2   2    9.00    0.38
  -8  -2   2    9.63    0.39
   8   2  -3    7.11    0.31
  -8   2   3    7.02    0.34
  -8   2   3    7.34    0.33
   8   2  -3    6.90    0.53
  -8  -2  -3    7.31    0.35
  -8  -2  -3    6.97    0.53
   8  -2   3    7.55    0.35
   8  -2   3    6.94    0.31
   8  -2   3    7.07    0.31
   8  -2   3    7.38    0.33
  -8   2   3    7.08    0.56
   8  -2   3    7.04    0.32
  -8   2   3    7.45    0.33
   8  -2   3    6.94    0.32
  -8   2   3    7.17    0.32
  -8   2   3    7.16    0.33
   8  -2   3    7.00    0.54
  -8   2   3    7.35    0.32
  -8  -2   3    7.27    0.33
   8   2   3    7.10    0.32
  -8  -2   3    7.04    0.32
   8   2   3    7.26    0.32
   8   2   3    7.31    0.55
   8   2   3    7.16    0.31
  -8  -2   3    7.24    0.35
  -8  -2   3    7.40    0.33
   8   2   3    6.68    0.52
   8   2   3    7.32    0.33
   8   2   3    7.15    0.31
  -8  -2   3    7.14    0.32
   8  -2  -3    6.76    0.55
  -8   2  -3    7.19    0.33
  -8   2  -3    6.49    0.51
  -8  -2   3    6.85    0.55
  -8  -2   3    7.40    0.33
   8   2   3    7.88    0.33
  -8   2   4    5.44    0.26
   8  -2   4    5.37    0.25
  -8   2   4    5.64    0.27
  -8   2   4    5.43    0.26
  -8  -2  -4    4.76    0.45
   8  -2   4    5.60    0.27
  -8  -2  -4    5.82    0.29
  -8   2   4    5.57    0.27
   8  -2   4    5.24    0.47
   8  -2   4    5.40    0.26
  -8   2   4    5.87    0.28
   8  -2   4    5.40    0.25
   8  -2   4    5.94    0.29
   8  -2   4    5.51    0.27
   8   2  -4    4.94    0.25
  -8   2   4    4.97    0.48
   8   2   4    5.65    0.26
  -8  -2   4    5.59    0.29
   8   2   4    5.59    0.26
  -8   2  -4    4.51    0.43
  -8  -2   4    4.69    0.47
  -8   2  -4    5.33    0.27
   8   2   4    5.73    0.26
   8   2   4    5.94    0.27
   8   2   4    5.46    0.27
  -8  -2   4    5.95    0.28
  -8  -2   4    5.48    0.26
   8  -2  -4    4.55    0.46
  -8  -2   4    5.30    0.27
   8   2   4    5.17    0.25
  -8  -2   4    5.42    0.26
  -8  -2   4    5.43    0.26
   8   2   4    4.81    0.45
   8  -2   5   22.74    0.89
   8  -2   5   23.17    0.87
  -8   2   5   23.06    0.90
   8  -2   5   22.73    0.90
  -8  -2  -5   22.84    0.94
  -8   2   5   23.80    0.92
   8  -2   5   23.10    0.89
  -8   2   5   23.30    0.87
  -8   2   5   22.97    0.90
  -8   2   5   22.28    0.87
   8  -2   5   22.78    0.87
   8  -2  -5   21.91    0.87
  -8  -2   5   23.15    0.94
  -8  -2   5   23.15    0.89
  -8  -2   5   23.33    0.87
  -8  -2   5   23.57    0.88
   8   2   5   23.75    0.87
  -8  -2   5   22.83    0.91
   8   2   5   23.33    0.87
   8   2   5   22.86    0.90
   8   2   5   22.64    0.89
   8   2   5   23.42    0.90
   8  -2   6    3.94    0.18
  -8   2   6    4.08    0.19
  -8   2   6    4.23    0.20
  -8   2   6    4.03    0.19
   8  -2   6    4.26    0.20
   8  -2   6    3.82    0.18
   8  -2   6    3.80    0.19
  -8   2   6    3.67    0.19
  -8   2   6    3.64    0.18
  -8  -2   6    3.89    0.19
   8   2   6    3.89    0.18
   8   2   6    4.04    0.18
   8   2   6    4.08    0.20
  -8  -2   6    4.09    0.19
   8   2   6    4.07    0.19
  -8  -2   6    4.22    0.20
  -8   2  -6    3.95    0.21
  -8  -2   6    4.04    0.19
   8   2   6    3.87    0.19
   9  -2   0   95.91    5.07
  -9  -2   0  102.55    3.85
  -9  -2   0   96.32    3.61
   9   2   0   97.38    5.07
  -9   2   0  102.54    3.74
   9   2   0  102.61    3.67
  -9   2   0  101.06    5.00
   9   2   0   99.10    3.68
  -9  -2   0  102.93    3.74
  -9   2   0  101.90    3.85
   9  -2   0  102.44    3.68
   9   2   0  100.00    3.60
  -9   2   0   95.29    3.63
   9  -2   0   99.90    3.60
  -9   2   1   47.73    1.76
  -9  -2  -1   44.20    1.81
  -9   2   1   45.84    1.71
  -9   2   1   46.26    1.81
   9   2  -1   45.67    1.72
  -9   2   1   47.93    1.72
   9  -2   1   46.15    2.44
   9  -2   1   46.78    1.69
   9   2  -1   48.89    1.69
   9  -2   1   46.47    2.39
   9   2  -1   44.76    1.71
   9  -2   1   45.58    1.71
  -9  -2  -1   46.92    1.70
  -9   2   1   47.98    2.43
   9   2  -1   45.76    2.46
  -9  -2  -1   45.79    1.75
   9  -2   1   46.55    1.73
  -9   2  -1   48.82    1.76
  -9   2  -1   46.01    1.81
   9   2   1   47.49    1.69
   9  -2  -1   46.72    2.47
  -9  -2   1   44.61    1.81
  -9  -2   1   45.38    1.75
   9   2   1   41.54    1.70
   9   2   1   44.94    2.45
   9  -2  -1   46.43    1.69
   9  -2  -1   44.94    1.72
  -9  -2   1   42.30    1.68
   9   2   1   45.86    1.72
  -9   2   2    1.97    0.13
  -9   2   2    1.38    0.12
  -9   2   2    1.45    0.13
  -9   2   2    1.56    0.13
   9  -2   2    1.41    0.22
   9   2  -2    1.40    0.23
  -9   2   2    2.05    0.27
   9  -2   2    1.33    0.22
  -9  -2  -2    1.71    0.22
   9  -2   2    1.45    0.11
   9   2  -2    1.52    0.12
   9  -2   2    1.49    0.12
   9  -2   2    1.49    0.12
  -9  -2  -2    1.56    0.14
  -9   2   2    1.51    0.12
  -9   2   2    1.36    0.12
   9  -2   2    1.56    0.13
  -9  -2   2    1.62    0.13
  -9  -2   2    1.46    0.13
   9   2   2    1.29    0.21
   9  -2  -2    1.44    0.11
   9  -2  -2    1.71    0.12
   9   2   2    1.39    0.23
   9  -2  -2    1.76    0.26
   9   2   2    1.65    0.12
   9   2   2    1.44    0.11
  -9  -2   2    1.63    0.24
   9   2   2    1.52    0.11
   9   2   2    1.75    0.12
  -9  -2   2    1.68    0.13
   9   2   2    1.65    0.13
  -9   2  -2    1.48    0.12
  -9  -2   2    1.64    0.12
  -9   2  -2    1.64    0.14
  -9  -2   2    1.80    0.13
   9  -2   3   32.98    1.19
   9  -2   3   31.74    1.19
   9   2  -3   30.62    1.16
   9  -2   3   32.11    1.18
   9  -2   3   31.86    1.15
   9  -2   3   31.05    1.15
   9  -2   3   26.28    1.69
  -9   2   3   32.15    1.22
  -9   2   3   31.25    1.15
   9   2  -3   26.27    1.71
  -9   2   3   30.37    1.24
  -9  -2  -3   32.70    1.26
  -9  -2  -3   29.30    1.70
  -9   2   3   32.00    1.19
  -9   2   3   28.21    1.74
  -9   2   3   30.48    1.15
  -9   2   3   34.03    1.20
   9   2   3   32.02    1.16
   9  -2  -3   30.13    1.76
  -9  -2   3   30.58    1.18
   9   2   3   31.55    1.17
   9   2   3   31.26    1.19
  -9  -2   3   32.32    1.16
  -9   2  -3   32.78    1.21
  -9  -2   3   31.02    1.25
   9  -2  -3   32.35    1.17
   9   2   3   31.01    1.15
  -9  -2   3   32.20    1.22
  -9  -2   3   28.52    1.73
   9   2   3   32.64    1.18
   9   2   3   29.84    1.71
   9   2   3   27.78    1.73
  -9  -2   3   31.24    1.15
  -9   2  -3   32.39    1.27
   9   2   3   31.46    1.19
   9  -2   4   39.76    1.53
  -9  -2  -4   41.77    1.61
  -9   2   4   40.15    1.53
   9   2  -4   38.41    1.49
  -9   2   4   41.89    1.54
   9  -2   4   40.94    1.51
   9  -2   4   39.55    1.48
  -9   2   4   43.59    1.57
   9  -2   4   41.37    1.54
  -9   2   4   40.39    1.48
  -9   2   4   41.51    1.49
   9  -2   4   39.89    1.49
   9   2   4   41.88    1.52
  -9  -2   4   40.04    1.48
   9   2   4   41.30    1.54
   9  -2  -4   40.14    1.50
  -9  -2   4   40.18    1.52
  -9  -2   4   41.67    1.49
  -9  -2   4   39.81    1.56
   9   2   4   40.33    1.48
  -9   2  -4   38.68    1.55
  -9   2  -4   42.52    1.62
   9   2   4   38.18    1.49
   9   2   4   41.05    1.49
   9   2   4   39.93    1.53
  -9  -2   4   40.77    1.61
   9  -2   5    0.84    0.08
  -9  -2  -5    0.83    0.09
   9  -2   5    0.84    0.09
  -9   2   5    0.81    0.08
  -9   2   5    0.90    0.08
   9   2  -5    0.88    0.08
   9  -2   5    0.70    0.08
  -9   2   5    0.75    0.09
   9  -2   5    0.82    0.08
   9  -2   5    0.84    0.08
  -9   2   5    0.85    0.09
  -9   2   5    0.81    0.08
   9   2   5    0.78    0.08
   9   2   5    0.84    0.08
  -9  -2   5    0.87    0.09
   9   2   5    0.72    0.08
  -9   2  -5    0.86    0.10
  -9  -2   5    0.93    0.09
   9   2   5    0.99    0.09
  -9  -2   5    0.72    0.09
  -9  -2   5    0.83    0.09
  -9  -2   5    0.81    0.08
   9   2   5    0.77    0.07
   9  -2  -5    0.79    0.07
   9  -2   6    1.20    0.08
   9  -2   6    1.26    0.09
  -9   2   6    1.25    0.08
  -9   2   6    1.17    0.08
  -9  -2  -6    1.21    0.09
   9  -2   6    1.14    0.08
  -9   2   6    1.17    0.09
   9  -2   6    1.19    0.08
  -9  -2   6    1.14    0.08
   9   2   6    1.04    0.07
   9  -2  -6    1.18    0.08
   9   2   6    1.17    0.08
  -9   2  -6    1.06    0.09
  -9  -2   6    1.07    0.08
  -9  -2   6    1.12    0.08
  -9  -2   6    1.23    0.08
   9   2   6    1.11    0.08
 -10   2   0    0.10    0.05
 -10   2   0    0.07    0.06
  10  -2   0    0.06    0.05
  10   2   0    0.08    0.04
  10   2   0    0.16    0.05
 -10  -2   0    0.18    0.06
  10  -2   0    0.09    0.11
 -10  -2   0    0.19    0.05
  10   2   0    0.07    0.12
 -10  -2   0    0.09    0.05
  10   2   0    0.14    0.05
  10  -2   0    0.13    0.05
 -10   2   1    4.17    0.22
 -10   2   1    3.67    0.22
  10  -2   1    3.70    0.20
  10  -2   1    3.69    0.38
  10   2  -1    4.19    0.20
  10  -2   1    3.29    0.36
 -10  -2  -1    4.07    0.21
 -10   2   1    3.07    0.36
  10  -2   1    3.92    0.21
 -10  -2  -1    3.96    0.23
 -10  -2  -1    3.97    0.21
  10   2  -1    3.65    0.37
 -10   2   1    3.99    0.20
  10   2  -1    4.24    0.21
  10   2  -1    3.76    0.19
  10  -2   1    3.78    0.20
 -10  -2   1    3.67    0.20
  10  -2  -1    4.01    0.39
  10   2   1    3.68    0.38
 -10   2  -1    4.11    0.23
 -10   2  -1    4.31    0.22
  10  -2  -1    4.12    0.20
  10   2   1    4.13    0.20
  10  -2  -1    4.32    0.21
 -10  -2   1    4.59    0.23
 -10   2  -1    3.48    0.20
  10  -2  -1    4.12    0.20
  10   2   1    3.92    0.20
 -10  -2   1    4.34    0.21
 -10   2   2   58.77    2.18
  10  -2   2   62.44    2.28
  10  -2   2   62.30    2.26
 -10   2   2   62.62    2.26
 -10   2   2   61.19    2.37
 -10  -2  -2   59.76    2.24
  10   2  -2   57.58    3.21
 -10   2   2   64.80    2.28
 -10   2   2   64.89    2.32
  10   2  -2   64.01    2.27
  10  -2   2   59.66    2.22
  10   2  -2   62.87    2.23
  10  -2   2   54.78    3.12
 -10   2   2   58.92    2.17
 -10  -2  -2   63.20    2.39
 -10   2   2   56.66    3.18
 -10   2  -2   62.52    2.31
 -10   2  -2   65.30    2.39
  10   2   2   60.70    2.25
 -10  -2   2   62.95    2.31
  10   2   2   61.79    2.23
  10   2   2   59.45    2.19
 -10  -2   2   59.56    2.18
 -10  -2   2   59.10    2.24
  10  -2  -2   60.57    2.26
  10  -2  -2   62.09    2.23
 -10  -2   2   62.29    2.38
  10   2   2   57.38    3.20
  10  -2  -2   57.72    3.21
  10   2   2   60.96    2.27
  10   2  -3   26.09    1.00
 -10   2   3   27.56    1.03
 -10   2   3   24.53    1.06
  10  -2   3   27.34    1.01
  10   2  -3   27.66    1.03
  10  -2   3   24.55    0.98
  10  -2   3   25.98    1.02
  10  -2   3   26.10    0.98
 -10   2   3   27.50    1.05
 -10   2   3   25.78    1.02
 -10  -2  -3   26.36    1.08
  10  -2   3   25.89    1.02
 -10   2   3   25.17    0.98
 -10   2   3   26.74    0.99
 -10  -2   3   25.60    0.98
  10   2   3   26.83    1.02
  10   2   3   26.04    0.98
  10  -2  -3   26.24    1.00
  10   2   3   26.73    1.00
 -10  -2   3   26.24    1.08
  10   2   3   26.84    1.02
 -10  -2   3   27.72    1.05
 -10  -2   3   26.49    0.99
  10   2   3   26.40    0.99
 -10   2  -3   25.61    1.03
 -10  -2   3   27.64    1.02
 -10   2  -3   27.87    1.09
 -10  -2  -4    4.39    0.24
 -10   2   4    4.60    0.22
  10  -2   4    4.64    0.22
 -10   2   4    4.49    0.23
 -10   2   4    4.29    0.22
  10  -2   4    4.38    0.21
 -10   2   4    4.77    0.23
 -10   2   4    4.76    0.22
  10   2  -4    4.55    0.22
  10   2  -4    4.13    0.21
  10  -2   4    4.13    0.20
  10  -2   4    4.32    0.22
  10  -2   4    4.44    0.23
 -10   2  -4    4.58    0.25
  10   2   4    4.38    0.20
 -10  -2   4    4.12    0.22
 -10  -2   4    4.50    0.22
 -10  -2   4    4.44    0.24
  10   2   4    4.52    0.22
 -10   2  -4    3.78    0.21
  10  -2  -4    4.38    0.21
 -10  -2   4    4.60    0.23
  10   2   4    4.70    0.22
 -10  -2   4    4.46    0.22
  10   2   4    4.21    0.21
 -10   2   5   12.87    0.49
  10  -2   5   12.88    0.48
  10  -2   5   11.99    0.49
 -10   2   5   12.22    0.47
 -10   2   5   12.24    0.47
  10  -2   5   11.96    0.48
  10   2  -5   12.64    0.48
  10  -2   5   12.16    0.46
 -10   2   5   12.10    0.48
  10  -2   5   11.91    0.46
 -10  -2  -5   11.53    0.51
 -10  -2  -5   12.73    0.49
  10   2   5   12.16    0.49
 -10  -2   5   10.76    0.50
 -10  -2   5   12.52    0.49
 -10  -2   5   11.77    0.47
  10   2   5   12.34    0.48
  10   2   5   11.83    0.46
 -10   2  -5   12.40    0.52
  10  -2  -5   11.11    0.46
 -10  -2   5   11.87    0.48
  10   2   5   12.27    0.47
 -10  -2   5   12.07    0.47
  11  -2   0    1.77    0.27
  11   2   0    2.19    0.14
  11   2   0    1.79    0.12
  11   2   0    1.99    0.13
 -11  -2   0    2.00    0.13
  11  -2   0    2.01    0.13
  11  -2   0    2.13    0.13
 -11  -2   0    1.87    0.15
 -11   2   0    2.11    0.15
 -11   2   0    1.79    0.14
 -11  -2   0    1.81    0.13
  11   2   0    1.42    0.25
 -11   2   1    1.38    0.13
  11   2  -1    1.75    0.12
  11  -2   1    1.61    0.12
 -11   2   1    1.39    0.12
 -11  -2  -1    1.69    0.12
 -11  -2  -1    1.47    0.12
  11  -2   1    1.51    0.11
 -11  -2  -1    1.46    0.14
  11   2  -1    1.70    0.12
 -11   2   1    1.62    0.14
  11  -2  -1    1.41    0.12
  11   2   1    1.46    0.12
 -11  -2   1    1.58    0.12
  11  -2  -1    1.46    0.11
 -11   2  -1    1.44    0.13
  11  -2  -1    1.38    0.11
  11   2   1    1.81    0.12
 -11   2  -1    1.60    0.12
 -11  -2   1    1.48    0.13
  11   2  -2    0.08    0.05
  11  -2   2    0.02    0.05
 -11   2   2   -0.03    0.05
 -11  -2  -2    0.11    0.06
 -11   2   2    0.06    0.06
  11  -2   2    0.04    0.04
 -11   2   2    0.08    0.05
  11   2  -2    0.07    0.04
  11  -2   2    0.05    0.05
  11  -2  -2    0.08    0.05
 -11   2  -2    0.17    0.07
 -11  -2   2    0.04    0.06
  11   2   2    0.03    0.04
 -11   2  -2    0.17    0.06
 -11   2  -2    0.08    0.06
  11  -2  -2    0.02    0.05
 -11  -2   2    0.01    0.05
  11  -2  -2    0.00    0.04
  11   2   2    0.06    0.04
  11  -2   3    1.88    0.12
  11   2  -3    1.72    0.12
  11  -2   3    1.60    0.12
 -11   2   3    1.60    0.12
  11   2  -3    1.72    0.12
 -11   2   3    1.74    0.12
 -11  -2  -3    1.72    0.13
 -11  -2  -3    1.81    0.14
 -11   2   3    1.73    0.13
 -11   2   3    1.58    0.11
  11   2   3    1.52    0.11
 -11  -2   3    1.86    0.13
  11  -2  -3    1.79    0.12
 -11   2  -3    1.97    0.15
  11  -2  -3    1.88    0.13
 -11   2  -3    1.59    0.12
 -11  -2   3    1.52    0.12
 -11   2  -3    1.80    0.13
 -11  -2   3    1.39    0.12
  11   2   3    1.39    0.11
  11   2   3    1.75    0.12
  11   2   3    1.62    0.12
 -11  -2   3    1.68    0.12
  11  -2   4    0.36    0.06
 -11  -2  -4    0.29    0.07
  11   2  -4    0.31    0.05
 -11   2   4    0.40    0.07
 -11   2   4    0.38    0.06
 -11   2   4    0.35    0.06
  11   2  -4    0.26    0.05
  11  -2   4    0.32    0.05
  11  -2   4    0.25    0.05
 -11  -2  -4    0.36    0.07
 -11   2   4    0.24    0.06
 -11  -2   4    0.33    0.05
  11  -2  -4    0.33    0.06
  11   2   4    0.33    0.06
 -11  -2   4    0.37    0.06
  11   2   4    0.40    0.06
 -11  -2   4    0.31    0.06
  11   2   4    0.24    0.05
 -11   2  -4    0.37    0.08
 -11  -2   4    0.35    0.06
  11  -2  -4    0.43    0.06
 -11   2  -4    0.24    0.06
 -11  -2   4    0.31    0.06
  11  -2   5    4.28    0.20
 -11  -2  -5    4.40    0.20
  11   2  -5    4.43    0.19
 -11  -2   5    4.55    0.20
  11  -2  -5    4.58    0.20
  11   2   5    4.15    0.19
 -11   2  -5    4.27    0.21
  11   2   5    4.23    0.19
 -12  -2   0    1.60    0.12
  12   2   0    1.43    0.12
  12   2   0    1.72    0.11
 -12   2   0    1.66    0.13
 -12   2   0    1.55    0.13
 -12  -2   0    1.67    0.13
  12  -2   0    1.52    0.11
  12  -2   0    1.59    0.11
 -12  -2  -1    1.15    0.12
 -12  -2  -1    1.11    0.10
  12  -2   1    1.03    0.10
 -12   2   1    1.33    0.11
  12   2  -1    1.06    0.10
 -12  -2  -1    1.16    0.10
  12  -2   1    1.25    0.10
  12   2  -1    1.26    0.11
 -12   2   1    1.17    0.11
  12   2   1    1.31    0.11
 -12  -2   1    1.10    0.11
  12  -2  -1    1.20    0.10
 -12   2  -1    1.15    0.12
  12   2   1    1.27    0.10
 -12  -2   1    1.28    0.11
 -12   2  -1    1.19    0.11
  12  -2  -1    1.31    0.11
 -12  -2  -2    0.76    0.08
 -12   2   2    0.55    0.08
 -12   2   2    0.73    0.08
 -12   2   2    0.66    0.09
  12   2  -2    0.88    0.09
  12  -2   2    0.70    0.08
 -12  -2  -2    0.88    0.10
  12  -2   2    0.86    0.08
  12   2  -2    0.73    0.07
  12  -2   2    0.73    0.08
  12   2   2    0.73    0.07
 -12   2  -2    0.61    0.07
  12  -2  -2    0.83    0.09
 -12  -2   2    0.87    0.09
  12  -2  -2    0.84    0.08
 -12   2  -2    0.78    0.09
  12   2   2    0.70    0.08
  12   2  -3    1.07    0.09
 -12   2   3    1.07    0.10
  12  -2   3    1.15    0.09
 -12   2   3    1.14    0.09
 -12  -2  -3    1.25    0.10
  12   2  -3    1.15    0.09
  12  -2   3    0.99    0.09
 -12  -2  -3    1.12    0.10
 -12   2  -3    0.90    0.08
 -12   2  -3    0.97    0.09
 -12   2  -3    1.10    0.10
  12   2   3    0.95    0.09
  12  -2  -3    1.03    0.09
 -12  -2   3    1.16    0.10
 -12  -2   3    0.94    0.09
  12  -2  -3    1.16    0.10
  12   2   3    0.96    0.09
 -12   2   4    0.19    0.05
 -12  -2  -4    0.12    0.06
 -12   2   4    0.20    0.05
  12  -2   4    0.23    0.05
  12   2  -4    0.09    0.04
  12  -2   4    0.19    0.04
  12   2  -4    0.15    0.04
 -12  -2  -4    0.19    0.05
  12   2   4    0.14    0.04
 -12  -2   4    0.11    0.05
  12  -2  -4    0.24    0.04
 -12   2  -4    0.20    0.05
  12   2   4    0.16    0.04
 -12   2  -4    0.21    0.06
  12  -2  -4    0.15    0.04
 -13   2   0    1.18    0.11
 -13  -2   0    1.12    0.11
  13  -2   0    1.04    0.09
 -13   2   0    1.04    0.10
  13   2   0    0.89    0.08
  13   2   0    1.13    0.09
  13  -2   0    0.90    0.08
 -13  -2   0    1.00    0.09
  13   2  -1    1.14    0.09
  13  -2   1    1.15    0.09
 -13   2   1    1.05    0.10
 -13   2   1    1.16    0.09
  13  -2   1    1.19    0.09
  13   2  -1    1.18    0.10
 -13  -2  -1    1.23    0.10
 -13  -2   1    1.13    0.09
  13  -2  -1    1.12    0.09
  13   2   1    1.09    0.09
  13  -2  -1    1.23    0.10
  13   2   1    1.16    0.09
 -13  -2   1    1.16    0.11
 -13   2  -1    1.21    0.11
 -13   2  -1    1.15    0.10
  13  -2   2    1.14    0.09
  13   2  -2    1.31    0.09
 -13  -2  -2    1.36    0.09
 -13   2   2    1.33    0.10
 -13  -2  -2    1.40    0.11
  13   2  -2    1.47    0.10
  13  -2   2    1.37    0.09
 -13   2   2    1.00    0.09
 -13  -2   2    1.19    0.09
 -13   2  -2    1.30    0.10
 -13  -2   2    1.30    0.10
  13  -2  -2    1.16    0.09
 -13   2  -2    1.41    0.11
  13   2   2    1.29    0.09
  13   2   2    1.37    0.09
  13  -2  -2    1.23    0.09
  13   2  -3    4.85    0.20
 -13  -2  -3    4.06    0.20
 -13   2   3    4.66    0.21
 -13  -2  -3    4.44    0.21
  13  -2   3    4.60    0.20
 -13  -2   3    4.75    0.21
  13  -2  -3    4.55    0.20
  13   2   3    4.60    0.20
 -13   2  -3    4.54    0.22
 -13  -2   3    4.14    0.21
  13  -2  -3    4.13    0.19
 -14   2   0    5.64    0.26
  14  -2   0    5.80    0.25
 -14   2   0    5.91    0.26
  14   2   0    6.24    0.25
  14  -2   0    5.57    0.25
 -14  -2   0    6.20    0.27
  14  -2   1    1.44    0.09
  14   2  -1    1.42    0.09
 -14   2   1    1.30    0.09
 -14   2   1    1.22    0.10
 -14  -2  -1    1.35    0.10
 -14   2  -1    1.37    0.10
  14   2   1    1.27    0.09
 -14   2  -1    1.33    0.09
 -14  -2   1    1.29    0.10
  14  -2  -1    1.26    0.09
   0  -3   0    0.01    0.03
   0  -3   0    0.03    0.03
   0   3   0    0.04    0.02
   0   3   0    0.05    0.03
   0  -3   1  269.44   13.75
   0   3   1  271.52   13.88
   0  -3  -1  284.25   13.75
   0   3   1  285.24   13.82
   0   3  -1  278.26   13.94
   0  -3   1  279.40   13.67
   0   3   1  298.86   14.30
   0  -3   2    0.33    0.06
   0   3   2    0.34    0.06
   0   3   2    0.28    0.06
   0   3  -2    0.27    0.04
   0  -3   2    0.37    0.07
   0   3   2    0.25    0.05
   0   3   2    0.24    0.07
   0  -3   2    0.31    0.07
   0  -3   3   15.41    0.87
   0   3   3   15.98    0.88
   0   3   3   16.58    0.91
   0   3   3   16.75    0.88
   0  -3   3   16.74    0.86
   0   3   3   16.97    0.86
   0   3   4   24.56    0.99
   0   3   4   25.68    1.00
   0  -3   4   27.77    1.41
   0  -3   4   25.79    1.00
   0  -3   4   28.53    1.06
   0   3   4   29.93    1.49
   0  -3   4   28.66    1.03
   0   3   4   29.60    1.46
   0   3   4   28.46    1.45
   0   3   4   27.04    1.03
   0  -3   4   26.65    1.03
   0  -3   4   24.98    1.00
   0  -3   4   30.11    1.45
   0   3   4   27.04    1.02
   0   3   4   26.96    1.04
   0   3  -4   29.10    1.48
   0  -3   4   28.58    1.09
   0  -3   4   27.89    1.01
   0   3   4   26.94    1.03
   0  -3   5   33.88    1.77
   0   3   5   29.15    1.78
   0  -3   5   36.07    1.34
   0  -3   5   34.32    1.26
   0  -3   5   34.88    1.29
   0   3   5   32.10    1.24
   0   3   5   33.11    1.26
   0  -3   5   34.75    1.25
   0   3   5   31.67    1.26
   0  -3   5   33.50    1.23
   0   3  -5   36.93    1.83
   0  -3   5   31.83    1.22
   0  -3   6   17.57    0.72
   0  -3   6   16.24    0.67
   0  -3   6   17.25    0.66
   0  -3   6   17.40    0.69
   0  -3   6   17.26    0.67
   0  -3   7    9.22    0.39
   0  -3   7    8.62    0.37
   0  -3   7    8.92    0.37
   1   3   0  375.81   18.15
  -1   3   0  391.17   18.59
   1   3   0  366.07   18.62
  -1   3   0  391.13   18.52
   1  -3   0  366.90   18.29
   1  -3   0  381.45   18.12
  -1  -3   0  362.76   18.21
   1   3   0  363.36   18.31
  -1  -3  -1  392.09   19.19
   1  -3   1  397.61   19.23
   1  -3   1  397.55   19.30
   1   3  -1  392.67   19.41
  -1   3   1  405.13   19.50
  -1   3   1  413.43   19.75
  -1  -3   1  399.85   19.47
   1  -3  -1  391.09   18.99
   1   3   1  399.85   19.34
   1  -3  -1  381.86   19.28
  -1   3  -1  387.89   19.50
  -1  -3   1  389.92   19.00
   1   3   1  357.99   19.15
  -1  -3   1  407.28   19.22
   1   3   1  391.16   19.76
  -1   3   2   14.75    0.77
   1  -3   2   13.46    0.71
   1  -3   2   15.02    0.74
  -1   3   2   14.22    0.75
  -1   3   2   14.31    0.74
   1   3  -2   13.54    0.72
   1  -3   2   14.46    0.74
  -1  -3   2   15.20    0.77
  -1   3  -2   14.45    0.75
   1   3   2   14.74    0.75
  -1  -3   2   12.59    0.70
   1   3   2   14.06    0.76
  -1  -3   2   13.99    0.73
   1   3   2   13.86    0.73
   1   3   2   13.84    0.72
   1  -3   3  123.08    5.94
   1  -3   3  118.97    5.95
  -1   3   3  128.88    6.10
   1   3  -3  118.29    6.03
  -1   3   3  117.67    5.95
  -1   3   3  121.27    5.91
  -1  -3   3  120.66    5.92
  -1   3  -3  125.04    6.03
  -1  -3   3  121.83    5.93
   1   3   3  110.93    5.99
   1   3   3  125.14    5.98
   1   3   3  130.14    5.94
  -1  -3   3  132.47    6.06
   1   3   3  130.09    6.10
  -1   3   4    4.95    0.23
   1  -3   4    5.53    0.25
  -1   3   4    5.17    0.23
   1  -3   4    5.24    0.24
   1  -3   4    5.05    0.22
  -1   3   4    5.04    0.23
  -1   3   4    4.81    0.22
   1  -3   4    5.73    0.37
  -1   3   4    4.38    0.23
   1  -3   4    5.04    0.23
   1  -3   4    5.44    0.38
   1  -3   4    5.17    0.24
  -1   3   4    5.65    0.39
  -1   3   4    4.82    0.23
  -1   3   4    5.25    0.37
  -1   3   4    5.31    0.23
   1  -3   4    5.45    0.23
  -1  -3   4    5.36    0.23
  -1  -3   4    5.17    0.22
   1   3   4    5.86    0.39
  -1  -3   4    5.81    0.24
   1  -3  -4    5.62    0.36
  -1  -3   4    5.41    0.36
   1   3   4    5.03    0.22
  -1  -3   4    5.11    0.24
   1   3   4    5.08    0.23
   1   3   4    5.35    0.23
  -1  -3   4    4.58    0.22
   1   3   4    4.85    0.23
  -1   3  -4    5.59    0.39
   1   3   4    4.64    0.23
  -1  -3   4    4.94    0.23
  -1  -3   4    5.01    0.25
   1   3   4    5.38    0.22
   1   3   4    5.65    0.39
   1  -3   5    5.44    0.42
  -1   3   5    5.43    0.26
  -1   3   5    5.39    0.25
   1  -3   5    5.65    0.26
   1  -3   5    5.56    0.26
  -1   3   5    5.48    0.26
   1  -3   5    5.74    0.28
   1  -3   5    5.52    0.27
  -1  -3  -5    5.74    0.44
   1   3  -5    6.12    0.47
   1  -3   5    5.86    0.25
   1  -3   5    5.39    0.25
  -1   3   5    5.35    0.25
   1   3   5    5.64    0.25
   1   3   5    5.74    0.26
   1   3   5    5.62    0.26
   1   3   5    5.74    0.25
  -1  -3   5    6.10    0.27
  -1  -3   5    5.97    0.28
  -1  -3   5    5.99    0.26
   1   3   5    5.36    0.25
  -1  -3   5    5.58    0.41
   1   3   5    5.55    0.43
  -1   3  -5    5.69    0.44
  -1  -3   5    5.78    0.27
  -1  -3   5    6.16    0.26
   1  -3  -5    5.42    0.44
   1   3   5    5.21    0.43
  -1  -3   5    5.44    0.25
   1  -3   6    1.96    0.12
   1  -3   6    1.86    0.14
   1  -3   6    1.94    0.13
   1  -3   6    1.98    0.13
  -1  -3   6    1.79    0.13
  -1  -3   6    1.75    0.13
  -1  -3   6    1.75    0.14
  -1  -3   6    1.87    0.13
   1  -3   7    4.15    0.21
   1  -3   7    4.49    0.22
   1  -3   7    4.55    0.21
  -1  -3   7    4.40    0.21
  -1  -3   7    4.59    0.23
   2   3   0   60.73    2.96
  -2  -3   0   59.63    2.92
   2   3   0   60.92    2.89
  -2   3   0   64.73    2.94
   2  -3   0   58.90    2.96
   2  -3   0   57.42    2.94
   2  -3   0   60.93    2.91
  -2  -3   0   56.65    2.89
  -2   3   1   22.73    1.14
   2  -3   1   23.03    1.11
   2  -3   1   22.06    1.12
   2  -3   1   20.77    1.12
  -2  -3  -1   21.86    1.12
  -2   3   1   24.64    1.15
   2   3  -1   24.19    1.13
   2   3   1   22.85    1.15
   2   3   1   20.61    1.12
  -2  -3   1   22.04    1.11
  -2   3  -1   21.77    1.13
  -2  -3   1   22.18    1.14
   2  -3  -1   21.92    1.12
  -2   3   2   27.66    1.42
   2  -3   2   28.52    1.40
   2  -3   2   28.05    1.39
   2   3  -2   27.73    1.40
  -2   3   2   28.66    1.44
  -2  -3  -2   25.88    1.35
   2  -3   2   26.00    1.38
   2  -3  -2   25.34    1.34
  -2  -3   2   27.78    1.38
   2   3   2   29.08    1.41
  -2   3  -2   29.13    1.41
   2   3   2   27.15    1.43
   2  -3  -2   28.21    1.39
  -2  -3   2   29.19    1.43
   2  -3   3  147.68    6.70
   2   3  -3  133.45    6.81
  -2   3   3  132.26    6.79
  -2   3   3  141.47    6.87
  -2  -3  -3  138.55    6.73
   2  -3   3  141.95    6.72
   2  -3  -3  140.16    6.71
  -2   3  -3  131.41    6.78
   2   3   3  139.10    6.69
   2  -3  -3  136.58    6.64
   2   3   3  136.99    6.86
  -2  -3   3  140.56    6.82
  -2  -3   3  137.61    6.67
   2   3   3  145.91    6.74
   2  -3   4   14.28    0.58
  -2   3   4   14.70    0.56
  -2   3   4   13.50    0.56
  -2   3   4   14.46    0.57
   2  -3   4   14.20    0.55
   2  -3   4   13.21    0.56
  -2   3   4   13.90    0.55
  -2   3   4   13.40    0.55
   2  -3   4   14.32    0.60
   2  -3   4   16.03    0.84
   2  -3   4   13.81    0.56
   2  -3   4   14.08    0.56
  -2   3   4   15.11    0.85
   2  -3   4   14.19    0.55
  -2   3   4   14.19    0.56
   2  -3   4   14.74    0.83
   2  -3  -4   16.22    0.89
   2   3   4   14.78    0.55
   2   3   4   15.24    0.84
  -2  -3   4   14.64    0.57
  -2  -3   4   14.65    0.80
  -2   3  -4   15.55    0.84
  -2  -3   4   13.80    0.55
   2   3   4   13.91    0.56
  -2  -3   4   13.95    0.56
   2  -3  -4   15.77    0.82
   2   3   4   13.95    0.57
   2   3   4   14.32    0.55
  -2  -3   4   13.82    0.60
   2   3   4   13.78    0.56
   2   3   4   15.04    0.85
  -2  -3   4   15.42    0.88
  -2  -3   4   14.10    0.55
   2   3   4   13.72    0.55
  -2  -3   4   14.19    0.58
   2  -3   5   24.30    0.99
  -2  -3  -5   26.45    1.44
   2  -3   5   25.85    1.02
   2  -3   5   26.33    0.98
  -2   3   5   25.75    0.97
   2  -3   5   27.52    1.00
  -2   3   5   25.42    1.00
   2  -3   5   25.92    1.06
   2  -3   5   27.50    0.98
   2  -3   5   26.50    1.43
  -2   3   5   26.44    0.99
  -2   3   5   26.46    0.97
  -2   3   5   23.89    1.45
   2   3  -5   25.14    1.47
  -2   3   5   26.34    1.00
  -2  -3   5   26.62    1.06
   2   3   5   24.69    1.43
  -2   3  -5   25.35    1.44
   2   3   5   25.83    1.00
  -2  -3   5   26.23    1.00
  -2  -3   5   26.00    0.99
   2   3   5   27.67    0.98
   2   3   5   27.15    0.97
   2  -3  -5   25.57    1.46
  -2  -3   5   25.50    0.97
  -2  -3   5   27.17    0.98
  -2  -3   5   27.01    1.03
   2   3   5   27.56    1.01
   2   3   5   26.24    0.99
   2  -3   6    1.22    0.10
   2  -3   6    0.96    0.09
   2  -3   6    1.24    0.11
   2  -3   6    1.41    0.12
   2  -3   6    1.33    0.11
  -2  -3   6    1.47    0.11
   2   3   6    1.14    0.10
  -2  -3   6    1.41    0.12
  -2  -3   6    1.12    0.11
  -2  -3   6    1.05    0.10
   2   3   6    1.39    0.10
  -2  -3   6    1.25    0.11
   2   3   6    1.12    0.11
   2  -3   7    8.10    0.37
   2  -3   7    8.37    0.35
   2  -3   7    8.26    0.34
  -2  -3   7    8.50    0.37
  -2  -3   7    8.03    0.35
   3  -3   0   71.72    3.55
   3  -3   0   70.88    3.59
  -3  -3   0   76.06    3.61
  -3  -3   0   73.70    3.58
  -3   3   0   75.41    3.64
   3   3   0   77.07    3.67
   3   3   0   75.60    3.58
   3  -3   0   73.60    3.67
   3  -3   1   88.17    4.48
   3   3  -1   89.49    4.32
  -3  -3  -1   85.28    4.22
  -3   3   1   88.48    4.29
   3  -3   1   84.13    4.24
   3  -3   1   88.87    4.21
   3  -3  -1   86.35    4.33
   3   3   1   88.76    4.24
   3   3   1   86.17    4.33
  -3   3  -1   88.84    4.28
   3  -3  -1   88.29    4.23
  -3  -3   1   87.31    4.21
  -3  -3   1   88.14    4.28
   3  -3   2   68.67    3.34
   3  -3   2   64.93    3.31
  -3   3   2   71.32    3.38
   3   3  -2   65.13    3.37
  -3  -3  -2   70.89    3.33
   3  -3   2   66.87    3.36
   3   3   2   74.47    3.35
  -3   3  -2   66.10    3.36
   3  -3  -2   66.28    3.32
   3   3   2   69.14    3.40
  -3  -3   2   70.54    3.38
  -3  -3   2   63.05    3.29
   3   3  -3    7.71    0.47
  -3   3   3    7.69    0.51
   3  -3   3    7.89    0.50
   3  -3   3    8.13    0.51
   3   3   3    8.34    0.51
  -3  -3   3    8.03    0.47
  -3   3  -3    8.40    0.50
  -3  -3   3    8.44    0.53
   3  -3  -3    7.84    0.48
   3   3   3    8.69    0.52
   3  -3   4   39.50    1.52
   3  -3   4   40.91    1.45
  -3   3   4   40.51    1.44
   3  -3   4   43.13    2.09
  -3  -3  -4   42.79    2.08
  -3   3   4   39.81    1.47
   3  -3   4   40.89    1.57
  -3   3   4   42.06    2.12
   3  -3   4   39.99    1.48
  -3   3   4   36.92    1.49
   3  -3   4   38.53    1.49
   3  -3   4   40.77    2.07
   3  -3   4   40.71    1.46
  -3   3   4   38.46    1.48
   3  -3   4   36.93    1.48
  -3   3   4   40.62    1.45
  -3   3   4   36.79    1.51
  -3   3   4   40.76    1.50
   3  -3  -4   40.58    2.12
  -3  -3   4   40.44    1.49
   3   3   4   44.47    2.12
  -3  -3   4   37.60    1.49
  -3  -3   4   40.40    1.57
   3   3   4   35.96    1.55
   3   3   4   41.12    2.08
   3   3   4   40.64    1.45
   3   3   4   39.62    1.47
   3   3   4   42.03    1.50
  -3  -3   4   37.99    1.47
  -3  -3   4   41.10    1.45
  -3  -3   4   41.78    1.53
   3   3   4   37.24    1.46
   3   3   4   39.92    1.50
  -3  -3   4   39.99    1.45
  -3  -3   4   41.57    2.13
  -3  -3   4   37.74    2.00
  -3   3  -4   41.35    2.07
   3   3   4   40.62    1.45
   3  -3   5    7.69    0.34
   3  -3   5    8.12    0.37
  -3   3   5    6.89    0.55
   3  -3   5    7.18    0.33
   3  -3   5    8.11    0.56
   3  -3   5    7.72    0.33
  -3   3   5    7.32    0.33
   3  -3   5    6.97    0.53
  -3   3   5    8.42    0.34
  -3   3   5    7.72    0.33
  -3   3   5    7.49    0.33
  -3  -3  -5    8.15    0.56
   3  -3   5    8.00    0.33
   3  -3   5    7.89    0.34
  -3   3   5    7.60    0.34
  -3   3   5    7.07    0.33
  -3  -3   5    7.94    0.36
  -3  -3   5    7.57    0.33
   3   3   5    7.81    0.34
   3   3   5    7.82    0.34
  -3  -3   5    7.38    0.33
  -3  -3   5    8.11    0.34
   3   3   5    6.89    0.54
   3  -3  -5    7.19    0.54
  -3  -3   5    7.61    0.34
  -3  -3   5    7.94    0.35
   3   3   5    7.88    0.33
   3   3   5    8.02    0.33
   3   3   5    6.45    0.33
  -3   3   6    2.65    0.16
   3  -3   6    2.38    0.15
   3  -3   6    2.77    0.15
   3  -3   6    2.81    0.15
   3  -3   6    2.74    0.16
  -3   3   6    2.42    0.15
   3  -3   6    2.54    0.17
  -3   3   6    2.41    0.15
  -3   3   6    2.48    0.15
   3   3   6    2.26    0.15
   3   3   6    2.52    0.15
   3   3   6    2.82    0.16
  -3  -3   6    2.61    0.16
  -3  -3   6    2.75    0.16
   3   3   6    2.45    0.14
  -3  -3   6    2.59    0.17
  -3  -3   6    2.61    0.16
   3  -3   7    2.58    0.14
   3  -3   7    2.40    0.14
   3  -3   7    2.55    0.13
  -3  -3   7    2.33    0.13
   3   3   7    2.20    0.12
  -3  -3   7    2.12    0.14
  -3  -3   7    2.12    0.12
  -3  -3   7    2.31    0.13
   4   3   0    0.17    0.06
  -4  -3   0    0.19    0.05
   4  -3   0    0.18    0.04
   4  -3   0    0.20    0.06
  -4  -3   0    0.15    0.05
  -4   3   0    0.15    0.06
   4   3   0    0.17    0.05
   4  -3   0    0.16    0.06
   4  -3   1   43.07    2.16
  -4  -3  -1   45.97    2.13
   4  -3   1   45.04    2.14
   4   3  -1   41.39    2.17
   4  -3   1   43.93    2.11
  -4   3   1   44.15    2.17
   4   3   1   42.77    2.13
  -4  -3   1   42.76    2.15
   4   3   1   42.42    2.18
  -4  -3   1   43.38    2.11
   4  -3  -1   42.92    2.18
   4  -3  -1   39.26    2.12
  -4   3  -1   42.91    2.15
   4  -3   2    7.24    0.45
  -4   3   2    7.63    0.47
   4  -3   2    7.13    0.43
  -4  -3  -2    6.77    0.44
   4  -3   2    7.40    0.43
   4   3  -2    7.07    0.44
  -4   3  -2    7.06    0.43
   4  -3  -2    6.78    0.41
   4   3   2    7.50    0.45
   4  -3  -2    7.35    0.46
  -4  -3   2    7.02    0.41
  -4  -3   2    7.28    0.46
   4   3   2    7.82    0.46
   4  -3   3    8.26    0.34
   4  -3   3    8.08    0.36
   4  -3   3    8.01    0.34
   4  -3   3    8.69    0.52
  -4   3   3    7.96    0.33
   4   3  -3    8.03    0.49
   4  -3   3    7.74    0.32
  -4  -3  -3    8.38    0.53
   4  -3   3    8.64    0.53
   4  -3   3    8.19    0.33
  -4   3   3    7.93    0.34
  -4   3   3    8.15    0.33
  -4   3   3    7.84    0.34
   4  -3   3    7.93    0.33
  -4   3   3    9.24    0.55
  -4   3   3    7.78    0.33
   4   3   3    8.13    0.32
   4   3   3    7.46    0.33
  -4  -3   3    8.26    0.33
  -4  -3   3    9.13    0.55
  -4  -3   3    7.82    0.46
  -4  -3   3    7.71    0.36
   4   3   3    7.80    0.33
   4   3   3    7.86    0.33
   4   3   3    9.78    0.55
   4   3   3    8.46    0.53
   4  -3  -3    8.78    0.54
  -4  -3   3    8.11    0.34
  -4  -3   3    7.78    0.33
   4   3   3    7.91    0.33
   4  -3  -3    7.88    0.48
  -4   3  -3    8.62    0.50
  -4  -3   3    7.88    0.34
   4  -3   4    3.15    0.18
   4  -3   4    3.27    0.17
  -4   3   4    3.32    0.17
   4  -3   4    3.11    0.16
  -4  -3  -4    2.84    0.29
  -4   3   4    3.33    0.32
   4  -3   4    3.01    0.17
  -4   3   4    3.50    0.17
  -4   3   4    3.14    0.17
   4  -3   4    3.11    0.16
   4  -3   4    3.10    0.17
  -4   3   4    3.04    0.17
  -4   3   4    3.15    0.17
  -4   3   4    2.82    0.16
   4  -3   4    3.13    0.28
   4  -3   4    2.99    0.29
   4   3   4    3.01    0.16
   4   3   4    3.25    0.17
   4   3   4    2.99    0.16
   4   3   4    3.14    0.17
  -4  -3   4    3.08    0.17
   4   3   4    3.11    0.17
  -4  -3   4    2.96    0.16
  -4   3  -4    3.06    0.28
  -4  -3   4    2.93    0.16
  -4  -3   4    3.29    0.18
  -4  -3   4    3.09    0.32
  -4  -3   4    3.27    0.17
  -4  -3   4    3.21    0.17
   4   3   4    2.92    0.16
   4   3   4    3.11    0.17
   4   3   4    3.25    0.31
  -4  -3   4    3.29    0.18
   4   3   4    3.35    0.30
   4  -3   5    0.55    0.07
  -4   3   5    0.93    0.09
  -4   3   5    0.55    0.17
   4  -3   5    0.85    0.09
  -4   3   5    0.80    0.09
   4  -3   5    0.75    0.17
   4  -3   5    0.90    0.08
   4  -3   5    0.68    0.17
  -4   3   5    0.93    0.09
   4  -3   5    0.95    0.09
  -4   3   5    0.71    0.08
  -4  -3  -5    0.80    0.18
   4  -3   5    0.94    0.09
  -4   3   5    0.82    0.09
  -4   3   5    0.82    0.08
   4  -3   5    0.86    0.09
  -4  -3   5    0.89    0.09
   4   3   5    0.87    0.09
  -4  -3   5    0.98    0.09
   4   3   5    0.77    0.08
  -4  -3   5    0.96    0.10
  -4  -3   5    0.90    0.09
   4  -3  -5    0.60    0.16
   4   3   5    0.77    0.08
   4   3   5    0.82    0.09
  -4  -3   5    0.91    0.09
  -4  -3   5    0.86    0.20
  -4  -3   5    0.61    0.08
   4   3   5    0.66    0.17
   4   3   5    0.75    0.08
   4  -3   6    4.62    0.23
   4  -3   6    4.58    0.23
   4  -3   6    5.08    0.24
   4  -3   6    5.13    0.24
  -4   3   6    4.82    0.23
  -4   3   6    4.82    0.23
   4  -3   6    4.96    0.26
   4  -3   6    5.18    0.24
  -4   3   6    5.15    0.24
  -4   3   6    4.66    0.24
   4   3   6    5.06    0.24
   4   3   6    5.04    0.23
   4   3   6    4.57    0.23
  -4  -3   6    5.21    0.25
   4   3   6    4.81    0.23
   4   3   6    4.94    0.23
  -4  -3   6    4.77    0.23
  -4  -3   6    4.94    0.24
  -4  -3   6    5.06    0.24
  -4  -3   6    5.36    0.26
   4  -3   7    6.64    0.27
   4  -3   7    6.35    0.26
   4  -3   7    6.55    0.27
   4  -3   7    6.11    0.29
  -4  -3   7    6.03    0.26
  -4  -3   7    6.69    0.28
  -4  -3   7    6.76    0.28
   4   3   7    6.28    0.26
   4   3   7    6.21    0.26
   4   3   7    5.93    0.27
  -5  -3   0   48.24    2.36
   5   3   0   49.07    2.33
   5  -3   0   47.41    2.36
   5   3   0   47.85    2.42
   5  -3   0   47.49    2.41
  -5  -3   0   46.22    2.34
  -5   3   0   47.10    2.39
   5   3  -1   98.49    4.90
   5  -3   1   95.82    4.75
   5  -3   1   98.71    4.90
  -5   3   1   96.81    4.87
  -5  -3  -1   99.10    4.78
   5  -3   1  101.63    4.81
   5   3   1   98.53    4.91
  -5  -3   1  103.83    4.86
   5   3   1   99.31    4.80
   5  -3  -1   93.91    4.78
   5  -3  -1   95.97    4.91
  -5   3  -1   98.87    4.85
  -5  -3   1  102.76    4.76
  -5   3   2   19.58    1.04
   5  -3   2   17.99    0.99
   5  -3   2   18.55    1.02
   5   3  -2   18.06    1.01
  -5  -3  -2   18.91    1.01
   5  -3   2   18.40    1.00
   5  -3  -2   19.06    1.04
   5  -3  -2   17.95    0.97
  -5   3  -2   17.11    0.99
  -5  -3   2   18.15    0.95
   5   3   2   19.48    1.04
  -5  -3   2   19.95    1.04
   5   3   2   19.62    1.02
  -5   3   3    7.32    0.32
  -5   3   3    6.92    0.31
   5  -3   3    7.36    0.48
   5  -3   3    7.01    0.31
  -5   3   3    7.09    0.31
   5   3  -3    7.34    0.48
  -5   3   3    6.72    0.30
   5  -3   3    7.03    0.30
  -5   3   3    7.86    0.53
   5  -3   3    7.80    0.31
   5  -3   3    7.11    0.30
   5  -3   3    7.66    0.51
  -5  -3  -3    7.85    0.50
   5  -3   3    7.37    0.33
  -5   3   3    7.24    0.31
  -5   3   3    7.39    0.32
  -5   3   3    7.21    0.31
   5  -3   3    7.33    0.31
   5  -3   3    6.97    0.31
  -5  -3   3    6.89    0.30
  -5  -3   3    7.39    0.30
  -5  -3   3    7.14    0.32
  -5  -3   3    7.17    0.31
   5   3   3    7.62    0.50
   5   3   3    6.97    0.32
   5   3   3    7.52    0.31
   5   3   3    7.52    0.31
   5   3   3    7.25    0.30
  -5  -3   3    7.34    0.31
  -5  -3   3    7.35    0.31
  -5  -3   3    7.23    0.33
   5   3   3    8.21    0.52
  -5  -3   3    7.90    0.53
   5   3   3    7.27    0.31
   5   3   3    7.20    0.31
   5   3   3    7.24    0.31
  -5   3  -3    7.13    0.47
   5  -3  -3    7.21    0.50
  -5   3   4    7.53    0.32
  -5   3   4    7.73    0.33
   5  -3   4    7.41    0.32
   5  -3   4    7.02    0.33
  -5   3   4    7.66    0.33
  -5   3   4    7.36    0.33
  -5   3   4    7.33    0.56
   5  -3   4    7.47    0.54
   5  -3   4    7.66    0.33
   5  -3   4    7.39    0.53
  -5  -3  -4    7.41    0.54
   5  -3   4    7.35    0.32
  -5   3   4    7.72    0.33
   5  -3   4    7.73    0.33
  -5   3   4    7.32    0.32
   5  -3   4    7.75    0.36
   5  -3   4    7.24    0.32
  -5  -3   4    7.57    0.33
  -5  -3   4    7.46    0.57
   5  -3  -4    7.68    0.55
  -5  -3   4    7.42    0.34
   5   3   4    7.71    0.32
  -5  -3   4    7.55    0.33
   5   3   4    8.12    0.55
  -5  -3   4    7.36    0.32
   5   3   4    7.29    0.32
   5   3   4    7.16    0.34
   5   3   4    7.98    0.34
   5   3   4    6.98    0.31
  -5  -3   4    7.72    0.35
   5   3   4    8.06    0.55
   5   3   4    7.58    0.33
   5   3   4    7.32    0.33
  -5  -3   4    6.74    0.32
  -5  -3   4    7.62    0.33
   5  -3   5    2.83    0.16
  -5  -3  -5    2.63    0.31
   5  -3   5    2.83    0.16
  -5   3   5    2.99    0.18
   5  -3   5    3.07    0.17
   5  -3   5    2.79    0.17
  -5   3   5    2.74    0.16
  -5   3   5    2.68    0.32
   5  -3   5    2.90    0.18
   5  -3   5    2.84    0.16
  -5   3   5    2.90    0.18
   5  -3   5    2.43    0.30
  -5   3   5    2.58    0.16
  -5   3   5    3.00    0.17
   5  -3   5    2.56    0.29
  -5   3   5    2.97    0.17
  -5  -3   5    2.85    0.18
   5   3   5    2.31    0.16
   5  -3  -5    2.47    0.30
  -5  -3   5    3.21    0.18
  -5  -3   5    2.21    0.31
   5   3   5    2.81    0.16
   5   3   5    2.35    0.29
   5   3   5    3.11    0.17
   5   3   5    2.68    0.17
   5   3   5    2.91    0.17
  -5  -3   5    2.40    0.15
   5   3   5    2.95    0.16
  -5  -3   5    2.79    0.17
  -5  -3   5    2.97    0.17
  -5  -3   5    2.86    0.16
  -5   3   6    2.64    0.15
  -5   3   6    2.60    0.16
   5  -3   6    2.58    0.16
   5  -3   6    2.56    0.15
  -5   3   6    2.53    0.16
  -5   3   6    2.54    0.15
   5  -3   6    2.49    0.14
   5  -3   6    2.45    0.15
   5  -3   6    2.43    0.16
   5   3   6    2.34    0.14
   5   3   6    2.49    0.16
  -5  -3   6    2.36    0.16
   5   3   6    2.59    0.15
  -5  -3   6    2.57    0.15
   5   3   6    2.44    0.14
   5   3   6    2.49    0.14
  -5  -3   6    2.59    0.16
  -5  -3   6    2.21    0.14
  -5  -3   6    2.61    0.16
   5  -3   7    6.42    0.26
   5  -3   7    5.75    0.27
   5  -3   7    6.38    0.25
   5  -3   7    6.31    0.26
  -5  -3   7    6.24    0.26
  -5  -3   7    6.34    0.26
   5   3   7    6.17    0.25
  -5  -3   7    6.01    0.25
   5   3   7    5.80    0.26
   5   3   7    5.67    0.25
  -6   3   0    3.13    0.25
   6  -3   0    2.74    0.23
  -6  -3   0    3.15    0.23
   6   3   0    2.93    0.21
  -6  -3   0    2.82    0.23
   6   3   0    2.83    0.25
   6  -3   0    3.09    0.25
   6  -3   1   36.92    1.87
   6   3  -1   36.23    1.96
   6  -3   1   39.40    1.96
  -6  -3  -1   39.15    1.91
   6  -3   1   37.14    1.92
  -6   3   1   36.89    1.95
   6  -3  -1   39.91    1.99
   6   3   1   38.43    1.98
   6  -3  -1   36.38    1.89
  -6  -3   1   38.30    1.94
   6   3   1   37.98    1.91
  -6   3  -1   37.18    1.93
  -6   3   2    5.97    0.26
   6  -3   2    5.81    0.26
   6  -3   2    6.69    0.42
  -6   3   2    6.00    0.27
   6  -3   2    5.61    0.26
   6  -3   2    6.63    0.44
   6  -3   2    6.26    0.40
  -6   3   2    6.37    0.28
  -6   3   2    5.95    0.27
   6   3  -2    6.48    0.43
  -6  -3  -2    5.89    0.28
   6  -3   2    6.03    0.26
   6  -3   2    6.28    0.29
  -6   3   2    6.18    0.26
   6  -3   2    5.99    0.25
  -6   3   2    6.55    0.27
  -6   3   2    6.39    0.45
  -6  -3  -2    6.44    0.43
   6   3   2    5.99    0.26
   6  -3  -2    6.41    0.45
   6   3   2    6.58    0.43
   6   3   2    6.48    0.45
  -6  -3   2    5.95    0.27
  -6  -3   2    5.78    0.26
   6   3   2    5.78    0.26
  -6  -3   2    5.72    0.26
  -6   3  -2    6.54    0.42
  -6  -3   2    6.03    0.29
   6  -3  -2    5.90    0.38
   6   3   2    5.49    0.26
   6   3   2    6.25    0.27
   6   3   2    6.04    0.25
   6  -3  -2    5.90    0.26
  -6  -3   2    6.66    0.27
  -6   3  -2    6.02    0.27
   6   3   2    6.20    0.26
  -6  -3   2    6.82    0.45
  -6  -3   2    6.18    0.26
   6  -3   3    6.18    0.28
  -6   3   3    6.67    0.28
   6  -3   3    6.66    0.45
  -6   3   3    6.41    0.49
  -6   3   3    6.45    0.29
  -6   3   3    6.37    0.28
   6  -3   3    6.42    0.30
   6  -3   3    5.99    0.27
  -6  -3  -3    6.42    0.47
   6  -3   3    5.81    0.45
   6  -3   3    6.30    0.28
   6   3  -3    5.77    0.27
   6  -3   3    5.92    0.27
  -6   3   3    6.22    0.29
  -6   3   3    6.46    0.29
  -6   3   3    6.48    0.28
   6  -3   3    6.52    0.27
   6   3  -3    6.19    0.45
   6   3   3    6.41    0.27
   6   3   3    7.37    0.49
   6   3   3    6.28    0.28
   6   3   3    6.49    0.46
  -6  -3   3    6.21    0.28
  -6  -3   3    5.78    0.27
  -6  -3   3    6.35    0.28
   6   3   3    6.46    0.27
   6   3   3    6.40    0.28
   6   3   3    5.74    0.29
   6   3   3    6.51    0.28
   6  -3  -3    6.51    0.47
  -6  -3   3    6.32    0.29
  -6  -3   3    6.43    0.30
  -6  -3   3    6.36    0.28
   6   3   3    6.14    0.28
  -6  -3   3    6.70    0.49
  -6  -3   3    6.33    0.28
   6  -3   4   14.34    0.56
   6  -3   4   13.96    0.57
   6  -3   4   13.86    0.89
  -6   3   4   15.52    0.56
   6  -3   4   13.64    0.56
   6  -3   4   14.37    0.57
  -6  -3  -4   13.66    0.88
   6  -3   4   13.77    0.86
  -6   3   4   13.48    0.56
  -6   3   4   14.48    0.58
  -6   3   4   14.89    0.58
  -6   3   4   13.32    0.90
   6  -3   4   14.55    0.56
  -6   3   4   13.66    0.57
  -6   3   4   14.56    0.56
   6  -3   4   14.53    0.61
   6  -3   4   13.79    0.58
  -6  -3   4   13.98    0.56
   6   3   4   13.32    0.87
   6   3   4   14.46    0.57
  -6  -3   4   14.12    0.91
  -6  -3   4   14.30    0.56
   6   3   4   12.74    0.59
   6   3   4   13.86    0.55
  -6  -3   4   14.29    0.57
   6   3   4   14.58    0.56
   6  -3  -4   13.28    0.88
  -6  -3   4   14.25    0.58
  -6  -3   4   14.49    0.61
   6   3   4   13.74    0.89
   6   3   4   13.85    0.55
   6   3   4   13.88    0.57
  -6  -3   4   13.30    0.57
   6   3   4   14.07    0.57
   6  -3   5    7.15    0.32
   6  -3   5    7.17    0.32
   6  -3   5    7.56    0.35
  -6   3   5    7.24    0.33
  -6   3   5    7.51    0.33
  -6   3   5    6.93    0.32
  -6   3   5    7.47    0.33
   6  -3   5    7.09    0.33
  -6   3   5    7.12    0.33
  -6   3   5    7.39    0.33
   6   3   5    7.48    0.33
  -6  -3   5    7.44    0.34
   6   3   5    7.27    0.32
  -6  -3   5    7.19    0.35
   6   3   5    7.35    0.33
  -6  -3   5    6.68    0.32
  -6  -3   5    7.35    0.33
   6   3   5    6.78    0.33
   6   3   5    7.13    0.32
  -6  -3   5    7.51    0.33
  -6  -3   5    7.32    0.32
   6  -3   6    9.47    0.40
  -6   3   6    9.60    0.39
   6  -3   6    8.99    0.42
   6  -3   6    9.38    0.38
  -6   3   6    8.74    0.38
   6  -3   6    9.25    0.39
  -6   3   6    9.35    0.40
   6  -3   6    9.05    0.38
  -6   3   6    8.74    0.39
  -6  -3   6    9.32    0.41
   6   3   6    9.54    0.40
   6   3   6    9.32    0.38
  -6  -3   6    9.58    0.40
   6   3   6    9.60    0.39
   6   3   6    9.08    0.39
   6   3   6    9.32    0.38
  -6  -3   6    9.45    0.40
  -6  -3   6    9.18    0.38
  -6  -3   6    9.08    0.38
   6  -3   7    1.56    0.09
   6  -3   7    1.34    0.09
   6  -3   7    1.39    0.08
   6   3   7    1.28    0.08
  -6  -3   7    1.46    0.09
  -6  -3   7    1.49    0.09
   6   3   7    1.38    0.08
   7   3   0    0.48    0.05
   7   3   0    0.52    0.12
   7   3   0    0.48    0.09
  -7  -3   0    0.63    0.11
  -7  -3   0    0.36    0.09
   7  -3   0    0.39    0.11
  -7  -3   0    0.52    0.06
  -7   3   0    0.53    0.06
   7  -3   0    0.45    0.05
  -7  -3   0    0.56    0.07
  -7   3   0    0.52    0.07
   7   3   0    0.47    0.06
   7  -3   0    0.47    0.05
  -7   3   0    0.54    0.12
   7  -3   0    0.66    0.12
   7  -3   1    3.87    0.19
   7  -3   1    4.28    0.33
   7  -3   1    3.69    0.18
  -7   3   1    3.76    0.19
   7   3  -1    3.80    0.18
   7  -3   1    4.23    0.19
  -7  -3  -1    4.39    0.31
  -7   3   1    3.87    0.19
  -7  -3  -1    3.86    0.20
   7   3  -1    4.21    0.33
  -7   3   1    3.87    0.20
  -7   3   1    3.76    0.19
  -7   3   1    4.31    0.34
  -7   3   1    3.58    0.19
   7  -3   1    4.26    0.33
  -7   3  -1    3.69    0.28
   7   3   1    4.03    0.18
   7  -3  -1    4.18    0.34
   7   3   1    3.87    0.19
  -7   3  -1    4.04    0.20
  -7  -3   1    4.21    0.32
  -7  -3   1    3.72    0.19
   7   3   1    3.63    0.18
   7  -3  -1    3.93    0.18
   7  -3  -1    4.03    0.29
   7   3   1    3.70    0.18
   7   3   1    4.20    0.31
  -7   3  -1    4.52    0.33
  -7  -3   1    3.77    0.18
  -7  -3   1    3.94    0.20
  -7  -3   1    4.08    0.19
  -7   3  -1    3.89    0.20
   7   3   1    4.18    0.33
  -7   3   2   26.86    0.98
   7  -3   2   26.02    1.00
   7  -3   2   23.66    0.98
  -7   3   2   26.37    1.01
   7  -3   2   26.26    1.01
   7   3  -2   25.57    0.99
  -7   3   2   30.09    1.49
  -7   3   2   25.93    1.06
   7  -3   2   25.84    1.01
   7  -3   2   26.65    1.44
   7  -3   2   26.16    0.97
  -7  -3  -2   28.44    1.44
   7  -3   2   26.08    0.98
   7  -3   2   26.46    1.39
   7  -3   2   28.67    1.45
  -7   3   2   26.60    1.01
  -7   3   2   25.44    1.03
  -7  -3  -2   27.48    1.07
  -7   3   2   25.87    0.98
   7   3  -2   28.19    1.47
  -7   3   2   26.14    1.00
   7  -3   2   29.01    1.07
  -7  -3   2   26.88    1.01
   7   3   2   26.81    0.98
  -7  -3   2   25.84    1.06
  -7  -3   2   25.44    1.00
  -7  -3   2   26.54    1.03
  -7  -3   2   27.20    1.46
   7   3   2   25.60    0.97
  -7  -3   2   25.48    0.99
   7   3   2   25.65    1.00
   7   3   2   26.40    0.99
   7   3   2   26.18    1.01
  -7  -3   2   27.43    0.98
   7   3   2   28.89    1.49
   7   3   2   27.59    1.44
  -7  -3   2   26.29    0.97
  -7   3  -2   26.92    1.03
   7  -3  -2   25.11    1.00
   7   3   2   27.31    1.00
  -7   3  -2   25.86    1.41
   7  -3  -2   28.01    1.49
  -7   3   3    4.26    0.40
  -7   3   3    4.45    0.22
  -7  -3  -3    3.91    0.23
   7   3  -3    3.74    0.35
  -7  -3  -3    4.21    0.37
   7  -3   3    4.95    0.22
   7  -3   3    3.97    0.23
   7  -3   3    4.24    0.35
   7  -3   3    4.07    0.20
  -7   3   3    4.42    0.21
   7  -3   3    4.08    0.20
   7  -3   3    4.03    0.36
   7  -3   3    4.25    0.20
   7   3  -3    3.80    0.19
  -7   3   3    4.29    0.22
  -7   3   3    4.33    0.21
  -7   3   3    3.98    0.22
   7  -3   3    3.97    0.21
  -7   3   3    4.20    0.21
   7   3   3    4.16    0.21
  -7  -3   3    4.05    0.22
   7   3   3    4.27    0.21
  -7  -3   3    3.76    0.20
  -7  -3   3    4.33    0.21
  -7  -3   3    4.28    0.23
   7   3   3    4.24    0.38
   7   3   3    4.29    0.22
   7   3   3    4.24    0.20
  -7  -3   3    4.14    0.38
  -7  -3   3    4.41    0.21
  -7  -3   3    4.28    0.21
  -7   3  -3    4.35    0.22
  -7  -3   3    3.79    0.21
   7   3   3    4.18    0.22
   7   3   3    4.23    0.20
   7   3   3    4.19    0.37
   7  -3  -3    4.42    0.39
   7  -3  -3    4.12    0.20
   7  -3   4  134.25    7.30
  -7   3   4  156.16    5.53
   7  -3   4  158.87    5.45
  -7   3   4  153.49    5.44
  -7  -3  -4  152.88    5.68
   7  -3   4  154.94    5.69
   7  -3   4  140.02    7.24
  -7   3   4  157.17    5.25
  -7   3   4  146.46    5.23
  -7   3   4  132.90    7.39
  -7   3   4  148.14    5.33
   7  -3   4  152.28    5.41
   7  -3   4  149.33    5.27
  -7   3   4  147.25    5.39
   7  -3   4  148.35    5.28
  -7  -3  -4  138.13    7.28
  -7  -3   4  151.32    5.23
   7  -3  -4  142.79    7.45
  -7  -3   4  154.49    5.68
   7   3   4  149.59    5.45
   7   3   4  133.13    7.29
  -7  -3   4  154.75    5.43
  -7  -3   4  149.35    5.53
  -7  -3   4  155.72    5.25
  -7   3  -4  150.18    5.52
   7   3   4  153.84    5.41
  -7  -3   4  142.33    7.40
   7   3   4  145.14    5.26
   7   3   4  151.65    5.32
   7   3   4  141.92    7.44
   7  -3   5   17.99    0.70
   7  -3   5   17.92    0.76
  -7   3   5   17.97    0.73
  -7   3   5   17.82    0.70
  -7  -3  -5   17.69    0.75
  -7   3   5   18.60    0.71
  -7   3   5   18.36    0.74
   7  -3   5   18.06    0.70
   7  -3   5   17.95    0.72
   7  -3   5   18.54    0.72
  -7   3   5   18.43    0.72
  -7   3   5   16.86    0.70
  -7  -3   5   19.09    0.74
   7   3   5   18.18    0.71
   7   3   5   17.89    0.70
  -7   3  -5   17.62    0.73
  -7  -3   5   17.81    0.72
   7   3   5   17.97    0.73
  -7  -3   5   18.06    0.70
   7   3   5   18.87    0.70
  -7  -3   5   17.86    0.70
  -7  -3   5   18.86    0.77
   7   3   5   18.44    0.72
  -7   3   6    4.09    0.20
  -7   3   6    3.48    0.19
  -7   3   6    3.81    0.19
   7  -3   6    4.01    0.18
  -7   3   6    4.04    0.20
   7  -3   6    3.64    0.19
   7  -3   6    3.69    0.20
  -7   3   6    3.79    0.19
   7  -3   6    3.84    0.19
   7  -3   6    4.09    0.20
  -7  -3   6    3.79    0.19
  -7  -3   6    3.87    0.19
  -7  -3   6    3.82    0.20
   7   3   6    3.83    0.20
  -7  -3   6    3.87    0.20
  -7  -3   6    3.75    0.20
   7   3   6    3.93    0.19
   7   3   6    3.64    0.19
   7   3   6    3.83    0.18
   7   3   6    3.95    0.19
   8   3   0   19.48    1.07
  -8   3   0   17.90    0.70
   8   3   0   17.93    0.70
   8   3   0   17.97    0.70
   8  -3   0   17.96    0.70
  -8  -3   0   17.31    0.70
  -8  -3   0   17.21    0.71
   8  -3   0   16.72    0.69
   8   3   0   17.84    0.69
  -8   3   0   18.22    0.72
   8  -3   0   17.78    0.69
   8  -3   0   18.09    1.05
  -8  -3   0   18.08    0.75
  -8   3   0   18.13    0.74
   8  -3   0   20.23    1.02
  -8   3   0   19.36    1.04
   8   3  -1   23.43    0.87
   8  -3   1   22.61    0.87
   8   3  -1   24.99    1.33
  -8  -3  -1   23.25    0.88
   8  -3   1   24.19    1.30
  -8   3   1   23.40    0.89
   8  -3   1   22.72    0.88
   8   3  -1   23.23    0.89
  -8   3   1   22.84    1.30
  -8   3   1   24.15    0.91
  -8  -3  -1   24.28    0.94
  -8   3   1   21.96    0.85
  -8   3   1   21.99    0.88
   8  -3   1   22.48    0.87
  -8  -3  -1   24.76    1.25
  -8  -3  -1   21.15    0.89
   8  -3   1   24.23    0.89
  -8   3   1   22.60    0.93
   8  -3   1   23.94    1.27
   8   3   1   23.26    0.87
  -8   3  -1   24.47    1.28
   8  -3  -1   23.80    1.32
   8  -3  -1   24.29    0.88
  -8   3  -1   24.34    0.91
  -8  -3   1   22.63    0.86
   8  -3  -1   22.35    0.89
  -8  -3   1   22.34    0.87
   8   3   1   23.04    0.89
  -8  -3   1   22.36    0.94
   8   3   1   23.04    1.31
   8   3   1   23.20    0.86
   8   3   1   21.69    0.88
  -8   3  -1   23.35    0.94
   8   3   1   23.62    1.25
  -8  -3   1   23.63    1.27
  -8   3  -1   21.08    0.87
  -8  -3   1   23.11    0.90
  -8   3   2    3.71    0.18
  -8   3   2    3.67    0.20
  -8   3   2    3.62    0.19
   8   3  -2    3.47    0.18
   8  -3   2    3.72    0.34
  -8   3   2    3.58    0.19
  -8   3   2    3.78    0.20
   8  -3   2    3.11    0.31
   8  -3   2    3.65    0.19
  -8   3   2    4.00    0.36
  -8  -3  -2    4.33    0.22
   8  -3   2    3.44    0.18
  -8  -3  -2    4.00    0.34
   8  -3   2    3.74    0.19
  -8   3   2    3.35    0.20
   8  -3   2    3.34    0.17
  -8   3   2    3.77    0.20
   8  -3   2    3.36    0.17
   8  -3   2    3.77    0.19
   8   3  -2    3.44    0.33
  -8   3  -2    3.33    0.31
   8   3   2    3.53    0.18
   8  -3  -2    3.81    0.18
   8   3   2    3.94    0.20
   8   3   2    3.65    0.19
  -8   3  -2    3.64    0.20
   8  -3  -2    3.19    0.34
   8   3   2    3.55    0.18
  -8  -3   2    3.48    0.19
   8   3   2    3.61    0.32
  -8  -3   2    3.76    0.19
   8   3   2    4.12    0.36
  -8  -3   2    3.61    0.20
   8   3   2    3.68    0.18
  -8  -3   2    3.92    0.35
  -8  -3   2    3.65    0.18
  -8  -3   2    3.57    0.19
  -8  -3   2    3.57    0.19
   8   3   2    3.64    0.17
   8  -3   3   18.59    0.77
   8  -3   3   18.58    0.73
  -8   3   3   18.21    0.74
   8  -3   3   17.40    1.09
   8  -3   3   18.38    0.72
  -8   3   3   18.80    0.73
   8  -3   3   18.73    0.70
  -8   3   3   19.47    0.71
   8  -3   3   17.99    0.70
  -8   3   3   19.80    0.74
   8  -3   3   18.37    0.73
  -8   3   3   18.35    1.13
  -8  -3  -3   17.23    1.08
  -8  -3  -3   19.37    0.78
   8   3  -3   15.68    1.07
   8   3  -3   17.69    0.70
  -8   3   3   18.31    0.71
  -8   3   3   18.98    0.72
  -8  -3   3   17.71    1.10
  -8  -3   3   18.66    0.77
  -8  -3   3   18.94    0.71
   8   3   3   18.60    0.71
   8   3   3   17.91    0.73
  -8   3  -3   16.51    1.05
  -8  -3   3   18.86    0.71
  -8  -3   3   18.99    0.73
   8   3   3   20.13    0.73
   8  -3  -3   16.71    0.71
  -8  -3   3   18.79    0.75
   8   3   3   18.90    0.72
   8   3   3   17.29    1.08
   8  -3  -3   17.81    1.12
   8   3   3   18.32    0.70
  -8  -3   3   17.83    0.72
   8   3   3   18.63    0.73
   8   3   3   17.60    1.11
  -8   3  -3   18.95    0.75
   8  -3   4    1.26    0.12
  -8   3   4    0.92    0.23
  -8   3   4    1.42    0.12
  -8   3   4    1.36    0.12
   8  -3   4    1.05    0.22
  -8  -3  -4    1.64    0.25
  -8   3   4    1.28    0.12
  -8   3   4    1.25    0.11
  -8   3   4    1.54    0.12
   8  -3   4    1.24    0.12
  -8   3   4    1.29    0.12
   8  -3   4    1.27    0.12
   8  -3   4    1.38    0.10
  -8  -3  -4    1.15    0.11
   8  -3   4    1.30    0.10
   8  -3   4    1.23    0.10
   8   3   4    1.33    0.11
   8   3   4    1.25    0.11
  -8  -3   4    1.11    0.10
  -8  -3   4    1.26    0.11
  -8   3  -4    1.26    0.11
   8  -3  -4    1.10    0.24
   8   3   4    1.41    0.12
   8   3   4    1.05    0.22
  -8  -3   4    1.19    0.11
  -8  -3   4    1.39    0.12
  -8  -3   4    1.39    0.13
   8   3   4    1.34    0.12
  -8   3  -4    1.17    0.22
   8   3   4    1.40    0.11
  -8  -3   4    1.37    0.25
   8   3   4    1.19    0.11
   8  -3   5    5.43    0.25
   8  -3   5    5.57    0.28
   8  -3   5    5.67    0.26
  -8   3   5    5.35    0.26
  -8   3   5    5.47    0.26
  -8  -3  -5    4.91    0.27
  -8   3   5    5.60    0.27
   8  -3   5    5.33    0.26
   8  -3   5    5.39    0.25
   8   3  -5    5.37    0.25
  -8   3   5    5.25    0.26
  -8   3   5    5.43    0.26
   8  -3   5    5.57    0.25
   8   3   5    5.15    0.25
  -8  -3   5    5.42    0.28
  -8  -3   5    5.37    0.26
   8   3   5    5.31    0.25
   8   3   5    5.43    0.26
  -8  -3   5    5.24    0.26
  -8  -3   5    5.64    0.27
   8   3   5    5.30    0.26
  -8  -3   5    5.28    0.25
   8  -3  -5    5.26    0.24
  -8   3  -5    5.32    0.26
   8   3   5    5.64    0.25
   8  -3   6   10.28    0.40
   8  -3   6   10.30    0.39
   8  -3   6   10.33    0.39
   8  -3   6    9.67    0.40
  -8   3   6    9.40    0.40
  -8   3   6    9.35    0.39
  -8   3   6   10.09    0.40
  -8   3   6    9.61    0.39
   8   3   6   10.33    0.39
  -8  -3   6   10.26    0.41
  -8  -3   6    9.08    0.41
  -8  -3   6    9.94    0.39
  -8  -3   6    9.50    0.39
  -8   3  -6    9.85    0.43
   8   3   6    9.67    0.40
   8   3   6    9.65    0.39
   8   3   6   10.10    0.40
  -8  -3   6    9.87    0.40
  -9  -3   0   10.71    0.44
   9  -3   0   10.47    0.44
   9   3   0   10.70    0.44
   9   3   0   11.02    0.44
   9   3   0   11.36    0.74
   9  -3   0   10.32    0.67
  -9  -3   0   11.24    0.48
  -9  -3   0   11.09    0.45
  -9   3   0   10.20    0.44
   9  -3   0   10.79    0.44
   9   3   0   11.05    0.44
  -9   3   0   10.37    0.47
  -9   3   0   10.58    0.70
   9  -3   0   10.24    0.70
  -9   3   0   11.28    0.46
  -9   3   1   62.59    2.29
   9   3  -1   63.89    2.26
  -9  -3  -1   61.55    2.27
  -9   3   1   61.61    2.28
   9  -3   1   61.90    2.25
   9  -3   1   58.61    3.14
  -9  -3  -1   62.46    2.41
   9  -3   1   61.00    2.28
  -9  -3  -1   58.93    2.33
  -9   3   1   60.84    3.19
   9   3  -1   62.08    2.30
   9   3  -1   61.38    3.23
   9  -3   1   64.67    2.31
  -9   3   1   61.05    2.40
   9  -3   1   61.06    3.21
  -9   3   1   62.10    2.34
   9   3   1   60.13    3.23
  -9   3  -1   63.62    2.34
  -9   3  -1   60.43    2.41
  -9  -3   1   60.16    2.25
   9   3   1   59.27    2.29
  -9  -3   1   58.83    2.21
   9  -3  -1   65.32    2.30
  -9  -3   1   64.85    2.34
   9  -3  -1   63.33    3.24
   9   3   1   61.38    2.30
  -9  -3   1   62.33    2.41
   9   3   1   64.82    2.26
   9  -3  -1   64.49    2.26
   9   3  -2    6.00    0.27
   9  -3   2    5.67    0.25
   9  -3   2    5.34    0.46
  -9   3   2    5.73    0.26
   9   3  -2    5.65    0.26
  -9   3   2    6.15    0.50
   9  -3   2    5.41    0.26
  -9   3   2    6.08    0.28
  -9  -3  -2    5.79    0.30
   9  -3   2    5.80    0.27
   9  -3   2    5.94    0.47
   9  -3   2    5.82    0.27
   9  -3   2    5.73    0.27
  -9  -3  -2    5.12    0.44
  -9   3   2    5.75    0.27
  -9   3   2    5.43    0.28
   9   3  -2    5.02    0.46
  -9   3   2    6.43    0.29
  -9   3   2    6.02    0.26
  -9   3  -2    5.86    0.28
   9   3   2    5.90    0.26
  -9  -3   2    6.06    0.30
   9  -3  -2    5.91    0.27
   9   3   2    5.96    0.27
   9   3   2    5.51    0.45
   9   3   2    5.53    0.27
  -9  -3   2    5.50    0.27
  -9  -3   2    5.68    0.27
   9  -3  -2    5.80    0.49
  -9  -3   2    6.02    0.27
  -9  -3   2    5.79    0.27
  -9   3  -2    5.56    0.30
  -9  -3   2    5.42    0.47
   9   3   2    6.00    0.27
   9   3   2    5.65    0.48
   9  -3  -2    6.03    0.27
  -9  -3   2    5.43    0.26
   9   3  -3    8.26    0.34
   9  -3   3    7.83    0.33
  -9   3   3    8.68    0.37
  -9   3   3    8.38    0.36
  -9  -3  -3    6.90    0.56
  -9   3   3    7.98    0.34
  -9   3   3    8.02    0.34
   9  -3   3    8.55    0.36
  -9   3   3    7.57    0.61
   9   3  -3    6.92    0.58
  -9   3   3    8.08    0.35
   9  -3   3    7.74    0.59
   9  -3   3    7.59    0.33
   9  -3   3    7.86    0.35
   9  -3   3    8.03    0.35
   9   3  -3    7.92    0.35
  -9  -3  -3    7.69    0.38
   9   3   3    8.04    0.35
  -9  -3   3    8.00    0.34
   9  -3  -3    7.42    0.33
  -9  -3   3    6.64    0.58
  -9   3  -3    7.78    0.38
  -9  -3   3    8.24    0.38
   9   3   3    8.04    0.35
   9   3   3    7.58    0.33
   9   3   3    7.83    0.35
   9   3   3    6.78    0.56
   9   3   3    7.96    0.36
  -9   3  -3    8.14    0.36
  -9  -3   3    7.83    0.36
   9   3   3    8.15    0.34
  -9  -3   3    7.84    0.34
  -9  -3   3    7.70    0.35
   9  -3  -3    7.16    0.59
   9  -3  -3    8.21    0.35
   9   3   3    6.86    0.58
   9   3  -4    2.25    0.15
  -9   3   4    2.21    0.16
  -9  -3  -4    2.19    0.17
   9  -3   4    2.26    0.16
  -9   3   4    2.29    0.15
  -9   3   4    2.14    0.15
  -9   3   4    2.38    0.15
  -9   3   4    2.31    0.16
   9  -3   4    2.07    0.13
   9  -3   4    2.23    0.14
   9  -3   4    2.37    0.15
   9  -3   4    2.11    0.14
  -9  -3   4    2.18    0.14
   9   3   4    2.30    0.15
   9   3   4    2.24    0.15
  -9   3  -4    2.02    0.15
   9   3   4    2.14    0.13
  -9  -3   4    2.40    0.15
   9   3   4    2.28    0.14
  -9  -3   4    2.19    0.15
  -9  -3   4    2.24    0.16
   9  -3  -4    2.29    0.15
  -9  -3   4    2.12    0.15
   9   3   4    2.34    0.15
  -9   3  -4    2.44    0.17
   9   3   4    2.20    0.14
   9   3  -5    1.60    0.10
  -9   3   5    1.37    0.11
  -9   3   5    1.32    0.11
   9  -3   5    1.39    0.10
   9  -3   5    1.39    0.10
  -9  -3  -5    1.24    0.12
   9  -3   5    1.14    0.10
   9  -3   5    1.60    0.11
   9  -3   5    1.51    0.12
  -9   3   5    1.21    0.11
  -9   3   5    1.31    0.11
  -9   3   5    1.37    0.11
  -9   3  -5    1.49    0.14
  -9  -3   5    1.32    0.11
  -9  -3   5    1.45    0.11
  -9  -3   5    1.58    0.12
   9   3   5    1.56    0.10
   9  -3  -5    1.42    0.10
   9   3   5    1.46    0.11
   9   3   5    1.48    0.11
  -9  -3   5    1.24    0.11
  -9  -3   5    1.51    0.11
   9   3   5    1.50    0.11
  -9   3   6    6.24    0.26
   9  -3   6    6.17    0.26
   9  -3   6    6.24    0.27
  -9  -3  -6    6.42    0.27
  -9   3   6    6.44    0.27
  -9   3   6    6.19    0.26
   9  -3   6    6.39    0.26
   9   3   6    6.52    0.26
   9  -3  -6    6.54    0.26
   9   3   6    6.39    0.26
  -9  -3   6    6.44    0.27
   9   3   6    6.47    0.27
  -9   3  -6    6.34    0.28
 -10  -3   0    7.64    0.37
 -10  -3   0    7.81    0.34
 -10   3   0    7.20    0.33
 -10  -3   0    7.71    0.33
  10   3   0    7.28    0.32
 -10   3   0    8.19    0.35
  10   3   0    7.71    0.33
  10   3   0    7.34    0.33
  10  -3   0    7.68    0.33
  10   3   0    7.20    0.58
  10  -3   0    7.54    0.33
  10  -3   0    6.59    0.56
 -10   3   0    7.30    0.36
 -10   3   1    8.23    0.62
  10  -3   1    8.86    0.38
  10  -3   1    9.28    0.38
 -10  -3  -1    9.35    0.39
  10  -3   1    8.15    0.61
  10  -3   1    8.28    0.37
 -10   3   1    9.46    0.40
 -10  -3  -1    8.39    0.38
 -10   3   1    8.96    0.38
  10  -3   1    7.90    0.62
  10   3  -1    8.79    0.38
  10   3  -1    8.51    0.64
 -10  -3  -1    9.22    0.42
 -10   3   1    8.77    0.41
  10   3  -1    9.34    0.38
 -10  -3   1    9.41    0.42
  10   3   1    9.05    0.38
 -10  -3   1    9.02    0.39
  10   3   1    7.64    0.36
  10   3   1    8.91    0.65
 -10   3  -1    8.38    0.41
 -10   3  -1    8.96    0.39
 -10  -3   1    8.21    0.37
  10  -3  -1    9.50    0.38
  10  -3  -1    9.63    0.67
  10  -3  -1    8.83    0.38
  10   3   1    8.83    0.38
  10  -3   2   15.21    0.61
  10  -3   2   13.92    0.93
 -10   3   2   15.41    0.63
  10   3  -2   15.98    0.62
  10   3  -2   15.77    0.60
 -10   3   2   15.03    0.58
 -10   3   2   14.59    0.58
  10  -3   2   15.42    0.61
 -10  -3  -2   15.87    0.65
 -10   3   2   13.41    0.95
  10  -3   2   14.27    0.59
 -10   3   2   15.58    0.61
 -10   3   2   13.94    0.63
  10   3  -2   14.13    0.96
 -10   3   2   15.26    0.61
 -10  -3  -2   15.34    0.61
 -10  -3   2   15.17    0.62
  10   3   2   15.42    0.61
 -10  -3   2   15.62    0.65
  10  -3  -2   15.52    0.61
  10   3   2   13.36    0.95
  10  -3  -2   15.12    0.60
  10  -3  -2   14.39    0.97
 -10   3  -2   15.36    0.62
  10   3   2   14.40    0.60
  10   3   2   15.06    0.60
  10   3   2   14.99    0.58
 -10  -3   2   14.86    0.60
 -10   3  -2   16.04    0.66
 -10  -3   2   15.23    0.59
 -10   3   3    6.31    0.29
  10  -3   3    5.45    0.26
 -10   3   3    5.93    0.28
  10   3  -3    5.88    0.27
 -10   3   3    6.12    0.30
  10   3  -3    5.93    0.28
  10  -3   3    5.86    0.28
  10  -3   3    6.20    0.29
  10  -3   3    5.96    0.28
 -10   3   3    6.14    0.29
 -10  -3  -3    6.41    0.30
 -10  -3  -3    6.32    0.31
 -10   3   3    6.08    0.28
 -10   3  -3    6.26    0.32
  10   3   3    6.27    0.28
  10   3   3    6.09    0.28
 -10  -3   3    6.02    0.29
 -10  -3   3    6.65    0.31
 -10  -3   3    6.27    0.28
 -10   3  -3    5.86    0.29
  10   3   3    5.55    0.26
  10   3   3    5.81    0.28
 -10  -3   3    6.14    0.28
  10   3   3    6.33    0.27
  10  -3  -3    6.12    0.28
 -10  -3   3    5.84    0.27
 -10   3   4    1.84    0.13
  10   3  -4    1.90    0.13
  10  -3   4    1.71    0.13
  10  -3   4    1.84    0.11
  10  -3   4    1.80    0.13
  10  -3   4    1.57    0.11
 -10  -3  -4    2.00    0.14
 -10   3   4    1.70    0.13
 -10   3   4    1.64    0.12
 -10  -3  -4    2.03    0.14
 -10   3   4    1.91    0.14
 -10   3   4    1.86    0.13
  10  -3   4    1.64    0.12
  10   3   4    1.85    0.12
 -10  -3   4    1.75    0.12
 -10  -3   4    1.66    0.12
  10   3   4    1.77    0.12
 -10  -3   4    1.87    0.13
  10   3   4    1.53    0.12
 -10   3  -4    1.79    0.15
 -10  -3   4    1.86    0.14
  10  -3  -4    1.91    0.13
 -10   3  -4    1.73    0.12
 -10  -3   4    1.69    0.13
  10   3   4    1.67    0.11
  10   3   4    1.67    0.12
 -10   3   5    7.46    0.31
  10  -3   5    7.62    0.32
 -10   3   5    7.43    0.32
 -10  -3  -5    7.42    0.32
 -10   3   5    7.65    0.32
  10  -3   5    7.19    0.31
  10  -3   5    6.82    0.30
  10  -3   5    7.20    0.30
  10   3  -5    7.49    0.31
  10  -3   5    7.06    0.30
 -10   3   5    6.92    0.30
 -10  -3  -5    7.12    0.33
 -10  -3   5    7.46    0.31
  10   3   5    7.89    0.30
 -10  -3   5    7.56    0.32
  10   3   5    7.65    0.32
 -10   3  -5    7.63    0.34
 -10  -3   5    7.13    0.33
 -10  -3   5    7.46    0.31
 -10  -3   5    7.34    0.30
  10  -3  -5    7.11    0.30
  10   3   5    7.19    0.30
  10   3   5    7.70    0.31
 -11  -3   0   11.42    0.48
  11   3   0   10.56    0.46
 -11  -3   0   10.47    0.46
  11   3   0   11.61    0.47
 -11  -3   0   11.39    0.51
  11   3   0   11.10    0.46
 -11   3   0   11.26    0.50
  11  -3   0   11.80    0.47
 -11   3   0   11.86    0.49
  11  -3   0   11.20    0.46
 -11  -3  -1    5.34    0.27
  11   3  -1    5.63    0.26
 -11  -3  -1    5.68    0.29
  11   3  -1    5.98    0.27
  11  -3   1    5.25    0.26
 -11   3   1    5.68    0.28
  11  -3   1    5.27    0.26
 -11   3   1    5.67    0.28
 -11   3   1    5.81    0.27
  11  -3   1    5.63    0.26
  11  -3  -1    4.97    0.25
  11   3   1    5.36    0.26
 -11  -3   1    5.22    0.26
  11   3   1    5.66    0.27
  11  -3  -1    5.64    0.26
 -11  -3   1    5.98    0.29
  11  -3  -1    6.44    0.27
 -11   3  -1    5.64    0.29
 -11   3  -1    5.78    0.28
  11   3  -2    4.00    0.21
 -11   3   2    3.85    0.20
  11  -3   2    3.50    0.19
  11   3  -2    3.90    0.20
  11  -3   2    3.92    0.20
 -11  -3  -2    3.73    0.20
 -11   3   2    3.54    0.21
  11  -3   2    3.53    0.19
 -11   3   2    3.92    0.21
 -11  -3  -2    3.88    0.22
  11   3   2    3.71    0.20
 -11  -3   2    3.61    0.21
 -11   3  -2    3.80    0.23
  11   3   2    3.78    0.20
  11  -3  -2    3.76    0.19
  11  -3  -2    3.80    0.19
 -11   3  -2    3.68    0.20
  11  -3  -2    3.94    0.20
 -11  -3   2    3.83    0.20
  11   3  -3    1.09    0.10
 -11   3   3    1.17    0.11
  11   3  -3    1.36    0.10
  11  -3   3    1.15    0.11
 -11   3   3    1.08    0.09
 -11   3   3    1.18    0.10
  11  -3   3    1.20    0.10
 -11  -3  -3    1.08    0.11
 -11  -3  -3    1.24    0.11
 -11   3   3    1.29    0.11
 -11  -3   3    1.06    0.09
 -11   3  -3    1.19    0.12
 -11  -3   3    0.98    0.09
 -11   3  -3    0.92    0.09
 -11  -3   3    1.29    0.12
  11  -3  -3    1.20    0.11
 -11  -3   3    0.90    0.09
 -11   3  -3    1.04    0.10
  11   3   3    1.10    0.10
  11   3   3    1.13    0.10
  11   3   3    1.07    0.10
  11   3   3    1.23    0.09
  11  -3   4    1.07    0.09
 -11   3   4    1.56    0.11
 -11   3   4    1.43    0.10
 -11  -3  -4    1.42    0.11
  11  -3   4    1.34    0.10
  11   3  -4    1.40    0.10
 -11   3   4    1.22    0.09
 -11   3   4    1.33    0.11
 -11  -3  -4    1.42    0.11
  11  -3   4    1.31    0.10
 -11  -3   4    1.30    0.11
  11   3   4    1.29    0.10
  11   3   4    1.04    0.09
 -11  -3   4    1.46    0.10
 -11  -3   4    1.20    0.09
 -11  -3   4    1.36    0.10
 -11   3  -4    1.41    0.10
  11  -3  -4    1.56    0.10
 -11   3  -4    1.49    0.11
  11   3   4    1.31    0.09
  11   3   4    1.17    0.10
 -11  -3   4    1.25    0.10
  11  -3  -4    1.46    0.10
 -11  -3  -5    2.03    0.11
  11   3  -5    2.05    0.11
 -11   3   5    1.97    0.11
  11  -3   5    2.04    0.11
 -11   3  -5    2.03    0.12
  11  -3  -5    2.17    0.11
  11   3   5    2.03    0.11
 -11  -3   5    2.01    0.11
 -12   3   0    0.72    0.08
  12  -3   0    0.74    0.08
  12   3   0    0.64    0.07
  12  -3   0    0.78    0.08
 -12  -3   0    0.71    0.09
 -12   3   0    0.76    0.09
  12   3   0    0.75    0.08
  12   3   0    0.56    0.07
 -12  -3   0    0.84    0.08
 -12  -3   0    0.92    0.08
 -12   3   1    2.48    0.15
 -12  -3  -1    2.48    0.15
 -12   3   1    3.14    0.17
  12  -3   1    2.63    0.15
 -12   3   1    2.36    0.16
  12   3  -1    2.54    0.15
  12  -3   1    2.73    0.16
 -12  -3  -1    2.84    0.17
  12   3  -1    2.68    0.15
  12  -3  -1    2.61    0.15
 -12   3  -1    2.63    0.17
  12  -3  -1    2.78    0.16
  12   3   1    2.68    0.15
 -12   3  -1    2.53    0.16
  12   3   1    2.77    0.15
 -12  -3   1    2.66    0.17
 -12  -3   1    2.35    0.15
 -12   3   2    1.24    0.11
  12  -3   2    1.16    0.10
  12  -3   2    1.11    0.10
  12   3  -2    1.23    0.10
 -12   3   2    1.20    0.11
  12   3  -2    1.19    0.10
 -12  -3  -2    1.22    0.12
 -12  -3  -2    1.04    0.10
  12   3   2    1.07    0.10
  12   3   2    1.06    0.10
  12  -3  -2    1.20    0.09
 -12   3  -2    1.09    0.10
  12  -3  -2    1.19    0.09
 -12  -3   2    1.40    0.11
 -12  -3   2    1.27    0.11
  12  -3  -2    1.24    0.11
 -12   3   3    2.40    0.14
  12   3  -3    2.35    0.13
 -12   3   3    2.26    0.13
  12   3  -3    2.30    0.13
  12  -3   3    2.25    0.13
 -12  -3  -3    2.18    0.14
  12  -3   3    2.14    0.13
 -12  -3  -3    2.37    0.15
  12   3   3    2.17    0.13
  12  -3  -3    2.27    0.13
 -12   3  -3    2.28    0.15
 -12  -3   3    2.25    0.14
 -12  -3   3    2.27    0.14
  12   3   3    2.17    0.12
  12  -3  -3    2.28    0.13
 -12   3  -3    2.01    0.13
 -12  -3  -4   10.76    0.43
 -12   3   4   10.81    0.43
  12   3  -4   11.42    0.43
  12  -3   4   10.53    0.42
  12  -3  -4   11.03    0.42
 -12  -3   4   10.55    0.43
 -12   3  -4   10.55    0.45
  12  -3  -4   10.46    0.42
  12   3   4   10.49    0.42
  13   3   0    0.04    0.05
  13  -3   0    0.05    0.05
 -13   3   0    0.05    0.04
 -13  -3   0    0.00    0.05
 -13   3   0    0.05    0.05
  13  -3   0    0.08    0.04
 -13  -3  -1    0.89    0.08
 -13   3   1    0.88    0.09
  13  -3   1    0.97    0.08
 -13  -3  -1    1.12    0.11
  13   3  -1    1.03    0.08
 -13   3   1    1.12    0.09
  13  -3   1    1.16    0.08
  13   3  -1    0.96    0.08
 -13   3  -1    0.96    0.09
  13  -3  -1    1.06    0.09
  13   3   1    1.10    0.09
 -13   3  -1    1.06    0.10
  13  -3  -1    0.98    0.08
 -13  -3   1    1.11    0.11
 -13  -3   1    1.16    0.09
  13   3   1    1.09    0.09
 -13  -3  -2    0.56    0.08
 -13   3   2    0.59    0.07
  13   3  -2    0.54    0.06
  13  -3   2    0.66    0.07
 -13  -3  -2    0.58    0.07
  13   3  -2    0.61    0.06
 -13  -3   2    0.52    0.07
 -13  -3   2    0.46    0.06
 -13   3  -2    0.63    0.07
 -13   3  -2    0.57    0.08
  13   3   2    0.55    0.06
  13   3   2    0.57    0.06
  13  -3  -2    0.54    0.06
  13   3  -3    2.61    0.13
 -13  -3  -3    2.27    0.13
 -13   3   3    2.43    0.13
  13  -3   3    2.32    0.13
 -13  -3  -3    2.40    0.14
 -13  -3   3    2.35    0.13
  13   3   3    2.36    0.13
  13  -3  -3    2.60    0.13
 -13   3  -3    2.58    0.14
 -14   3   0    2.25    0.13
 -14   3   0    2.31    0.13
  14   3   0    2.55    0.13
  14  -3   0    2.20    0.12
 -14  -3   0    2.43    0.14
  14  -3   0    2.45    0.12
  14  -3   1    3.77    0.17
 -14  -3  -1    3.83    0.19
 -14   3   1    3.62    0.18
  14   3  -1    3.80    0.17
 -14  -3   1    3.96    0.19
  14   3   1    3.93    0.17
  14  -3  -1    3.87    0.17
 -14   3  -1    3.60    0.19
   0   4   1 1000.00   49.38
   0   4   2    3.55    0.24
   0  -4   2    3.70    0.23
   0  -4   2    3.28    0.21
   0  -4  -2    3.45    0.22
   0   4  -2    3.13    0.24
   0   4   2    3.44    0.22
   0   4   2    3.30    0.24
   0  -4   3   57.38    2.73
   0   4   3   57.18    2.82
   0   4  -3   57.90    2.79
   0  -4  -3   59.78    2.73
   0  -4   3   53.45    2.71
   0   4   3   49.38    2.74
   0   4   3   52.79    2.74
   0  -4   4  101.28    3.98
   0   4   4  103.38    3.82
   0  -4   4  103.83    3.77
   0  -4   4  106.43    3.74
   0   4   4  101.16    3.73
   0   4   4   96.47    3.66
   0  -4   4  104.28    3.70
   0   4   4  100.93    5.12
   0   4   4  100.55    3.78
   0   4   4  109.96    5.22
   0  -4  -4  114.07    5.07
   0   4   4   96.83    3.68
   0  -4   4  100.21    3.66
   0   4  -4  110.19    5.18
   0   4   4  110.58    5.11
   0  -4   4  109.89    5.09
   0   4   4  100.58    3.80
   0  -4   4  108.58    3.88
   0  -4   4   98.57    3.68
   0   4   5    3.18    0.17
   0  -4   5    3.23    0.18
   0  -4   5    3.36    0.18
   0   4   5    3.15    0.17
   0  -4   5    3.43    0.18
   0  -4   5    3.10    0.17
   0   4   5    3.13    0.17
   0   4   5    3.14    0.17
   0  -4   5    3.47    0.17
   0  -4   5    3.21    0.30
   0   4  -5    3.47    0.33
   0  -4   5    3.43    0.19
   0  -4  -5    3.07    0.30
   0   4   5    2.90    0.16
   0   4   5    2.70    0.30
   0  -4   6   30.88    1.20
   0  -4   6   31.49    1.23
   0  -4   6   32.36    1.19
   0  -4   6   33.15    1.27
   0  -4   6   30.47    1.17
   0  -4   7   39.04    1.42
   0  -4   7   38.00    1.47
   0  -4   7   38.83    1.51
  -1  -4   0   11.42    0.60
  -1  -4   0   11.69    0.61
  -1   4   0   12.15    0.62
  -1   4   0   12.16    0.61
   1   4   0   11.58    0.61
   1  -4   0   12.24    0.61
   1   4   0   11.34    0.60
   1  -4   0   11.81    0.59
  -1   4   1  381.74   19.10
  -1   4   1  395.51   19.51
   1  -4   1  379.74   18.91
   1   4  -1  383.14   19.09
  -1  -4  -1  405.15   19.06
   1  -4   1  404.91   19.09
  -1   4  -1  390.49   19.27
  -1  -4   1  397.55   19.35
  -1  -4   1  398.25   18.94
  -1  -4   1  379.76   18.73
   1  -4  -1  384.59   18.70
   1   4   1  347.81   18.99
   1   4   1  392.10   19.50
   1  -4  -1  376.77   19.07
  -1   4   2   54.94    2.77
   1  -4   2   57.16    2.74
   1  -4   2   59.54    2.75
  -1   4   2   57.13    2.82
   1   4  -2   54.35    2.75
  -1  -4  -2   58.05    2.74
   1   4   2   54.96    2.81
   1  -4  -2   56.25    2.71
  -1  -4   2   52.35    2.71
  -1  -4   2   54.88    2.73
   1   4   2   55.45    2.75
   1  -4  -2   58.64    2.75
  -1  -4   2   57.36    2.79
   1   4   2   51.91    2.73
  -1   4  -2   58.79    2.78
  -1  -4  -3   25.67    1.28
   1  -4   3   24.56    1.27
   1  -4   3   25.48    1.28
  -1   4   3   24.32    1.32
  -1   4   3   23.72    1.29
   1   4   3   23.71    1.25
   1   4   3   24.29    1.29
  -1  -4   3   26.57    1.33
   1  -4  -3   25.14    1.25
  -1  -4   3   25.24    1.28
   1   4   3   25.19    1.32
  -1  -4   3   21.82    1.23
  -1   4  -3   25.72    1.31
   1  -4   4   35.56    1.78
  -1  -4  -4   36.82    1.80
   1  -4   4   34.99    1.29
   1  -4   4   34.92    1.27
   1  -4   4   34.85    1.29
  -1   4   4   34.83    1.81
   1  -4   4   36.92    1.81
  -1   4   4   34.26    1.26
  -1   4   4   34.15    1.30
   1  -4   4   35.81    1.37
   1  -4   4   35.45    1.26
   1   4  -4   37.31    1.85
   1  -4   4   34.42    1.33
  -1   4   4   34.08    1.28
  -1   4   4   32.99    1.30
  -1   4   4   32.65    1.29
  -1   4   4   35.15    1.85
  -1   4   4   33.31    1.25
  -1  -4   4   34.11    1.30
  -1  -4   4   35.73    1.29
  -1  -4   4   35.69    1.33
   1   4   4   34.70    1.28
   1   4   4   33.58    1.30
   1   4   4   33.26    1.26
  -1   4  -4   38.71    1.85
   1   4   4   33.62    1.80
  -1  -4   4   38.00    1.80
   1  -4  -4   34.19    1.76
  -1  -4   4   32.64    1.26
   1   4   4   34.79    1.30
   1  -4  -4   37.17    1.81
   1   4   4   32.09    1.29
  -1  -4   4   35.64    1.37
   1   4   4   33.06    1.84
  -1  -4   4   34.00    1.26
   1   4   4   33.57    1.26
   1  -4   5    0.88    0.17
  -1   4   5    0.91    0.09
   1   4  -5    1.19    0.20
   1  -4   5    1.06    0.10
  -1   4   5    1.07    0.09
   1  -4   5    1.16    0.10
   1  -4   5    1.11    0.10
  -1   4   5    1.40    0.10
   1  -4   5    1.02    0.09
  -1   4   5    0.89    0.08
   1  -4   5    0.94    0.09
   1  -4   5    1.55    0.12
  -1  -4  -5    0.92    0.17
  -1   4   5    0.93    0.09
   1   4   5    1.00    0.09
  -1  -4   5    1.12    0.10
  -1  -4   5    1.06    0.10
   1  -4  -5    1.10    0.20
  -1  -4   5    0.97    0.10
  -1  -4   5    1.07    0.10
   1   4   5    0.90    0.19
  -1  -4   5    0.91    0.09
   1   4   5    1.00    0.09
   1   4   5    1.00    0.18
  -1  -4   5    0.73    0.15
   1   4   5    1.04    0.08
   1   4   5    0.93    0.09
   1   4   5    1.04    0.09
  -1  -4   5    1.09    0.10
  -1   4  -5    1.00    0.18
   1  -4   6   22.31    0.84
   1  -4   6   21.78    0.82
   1  -4   6   21.80    0.86
   1  -4   6   21.74    0.89
   1  -4   6   20.51    0.83
  -1  -4   6   22.30    0.84
  -1  -4   6   21.62    0.89
  -1  -4   6   22.11    0.83
  -1  -4   6   22.48    0.86
   1   4   6   18.73    0.83
   1  -4   7    4.45    0.22
   1  -4   7    4.92    0.24
   1  -4   7    4.52    0.22
  -1  -4   7    4.80    0.22
  -1  -4   7    4.68    0.22
  -1  -4   7    4.63    0.22
  -1  -4   7    4.68    0.24
   2   4   0   73.42    3.71
  -2  -4   0   71.65    3.63
   2  -4   0   69.47    3.60
   2  -4   0   72.21    3.70
  -2   4   0   79.59    3.69
   2   4   0   79.93    3.63
   2  -4   0   81.06    3.65
  -2   4   1    5.55    0.34
   2  -4   1    5.91    0.33
   2   4  -1    5.62    0.32
   2  -4   1    5.22    0.31
   2  -4   1    5.80    0.34
  -2  -4  -1    5.51    0.33
   2  -4  -1    5.18    0.33
  -2   4  -1    5.97    0.34
  -2  -4   1    5.75    0.33
  -2  -4   1    6.22    0.34
   2   4   1    5.83    0.34
   2  -4   2  257.97   12.49
   2   4  -2  247.27   12.48
   2  -4   2  256.45   12.50
   2  -4   2  221.12   12.29
  -2   4   2  245.71   12.48
  -2   4   2  250.57   12.81
  -2  -4  -2  249.58   12.62
   2  -4  -2  254.74   12.42
  -2  -4   2  258.74   13.01
  -2   4  -2  255.01   12.05
   2   4   2  245.88   12.25
  -2  -4   2  251.88   12.49
   2  -4  -2  240.00   12.10
   2   4   2  252.70   13.02
   2  -4   3    9.53    0.56
  -2   4   3    9.48    0.59
  -2  -4  -3   10.34    0.58
   2  -4   3    9.53    0.57
  -2   4   3    9.44    0.57
   2  -4  -3    8.60    0.51
  -2  -4   3    8.96    0.54
   2  -4  -3    9.86    0.56
   2   4   3    9.88    0.58
  -2  -4   3   10.14    0.60
  -2   4  -3    9.84    0.57
   2   4   3    9.00    0.57
  -2   4   4   59.22    2.25
   2  -4   4   61.59    2.30
   2  -4   4   60.91    2.24
   2  -4   4   62.45    2.37
  -2   4   4   61.66    2.18
  -2   4   4   57.32    2.23
   2  -4   4   58.85    2.18
  -2   4   4   59.74    2.17
  -2   4   4   63.79    2.22
   2  -4   4   65.05    3.07
   2  -4   4   54.85    2.24
  -2   4   4   61.54    2.26
   2  -4   4   60.71    2.22
   2  -4   4   61.91    2.20
  -2   4   4   62.14    3.11
   2  -4   4   63.02    3.07
  -2  -4  -4   65.16    3.07
  -2  -4   4   63.08    3.14
   2   4   4   55.45    2.21
   2   4   4   60.98    2.19
  -2  -4   4   59.57    2.36
   2   4   4   61.49    2.25
   2   4   4   66.03    2.22
  -2  -4   4   54.77    2.18
  -2  -4   4   59.99    2.17
   2   4   4   60.32    3.08
  -2  -4   4   59.77    2.22
  -2  -4   4   62.14    2.18
  -2  -4   4   62.89    3.03
  -2   4  -4   65.69    3.11
   2   4   4   55.56    2.24
  -2  -4   4   62.65    2.30
   2   4   4   58.93    2.26
   2  -4  -4   62.45    3.06
  -2  -4   4   63.87    2.24
   2   4   4   64.51    3.14
   2   4   4   62.02    2.19
   2  -4   5   28.39    1.02
  -2   4   5   27.48    1.00
   2  -4   5   28.85    1.06
   2   4  -5   26.77    1.52
  -2   4   5   25.64    1.02
   2  -4   5   28.05    1.01
  -2   4   5   25.38    1.03
   2  -4   5   27.16    1.48
  -2   4   5   27.78    1.02
   2  -4   5   28.42    1.03
  -2   4   5   24.67    1.00
   2  -4   5   29.63    1.10
   2  -4   5   26.22    1.03
  -2  -4  -5   26.95    1.48
   2   4   5   24.51    1.47
   2   4   5   26.44    1.02
   2   4   5   27.26    1.04
   2   4   5   25.58    1.01
  -2   4  -5   27.07    1.50
   2   4   5   27.53    1.04
  -2  -4   5   25.29    1.00
  -2  -4   5   27.27    1.04
   2   4   5   26.10    1.51
  -2  -4   5   27.85    1.01
   2   4   5   27.41    1.00
   2   4   5   27.43    1.01
  -2  -4   5   28.10    1.06
  -2  -4   5   28.09    1.03
  -2  -4   5   28.79    1.10
   2  -4  -5   25.74    1.51
  -2   4   6   15.51    0.64
   2  -4   6   17.45    0.66
   2  -4   6   17.26    0.65
   2  -4   6   16.74    0.67
   2  -4   6   16.81    0.70
   2  -4   6   16.53    0.64
  -2  -4   6   16.45    0.65
   2   4   6   16.77    0.64
  -2  -4   6   16.69    0.64
  -2  -4   6   17.60    0.68
   2   4   6   16.18    0.66
   2   4   6   15.96    0.63
  -2  -4   6   17.23    0.70
  -2  -4   6   16.95    0.67
   2   4   6   15.84    0.66
   2  -4   7    3.04    0.15
   2  -4   7    2.61    0.15
   2  -4   7    3.03    0.17
   2  -4   7    3.02    0.16
  -2  -4   7    2.86    0.16
  -2  -4   7    2.81    0.15
  -2  -4   7    2.80    0.15
   3  -4   0   19.45    0.96
   3  -4   0   20.29    1.00
   3   4   0   19.56    0.97
  -3  -4   0   19.62    0.98
  -3   4   0   18.25    1.01
   3   4   0   19.72    1.01
   3  -4   0   19.52    1.01
  -3  -4   0   19.46    0.99
   3   4  -1   46.06    2.33
   3  -4   1   48.59    2.31
   3  -4   1   46.51    2.28
  -3  -4  -1   47.25    2.30
  -3   4   1   47.21    2.34
   3  -4   1   45.82    2.33
   3   4   1   47.35    2.35
   3   4   1   47.78    2.30
   3  -4  -1   45.78    2.30
  -3  -4   1   47.35    2.33
  -3   4  -1   46.43    2.33
  -3  -4   1   45.25    2.28
  -3  -4  -2   27.79    1.37
   3  -4   2   26.20    1.36
   3  -4   2   24.30    1.34
   3  -4   2   25.77    1.37
  -3   4   2   27.85    1.40
   3   4  -2   25.99    1.36
   3   4   2   26.68    1.38
  -3  -4   2   27.77    1.35
   3   4   2   27.12    1.40
   3  -4  -2   27.69    1.36
  -3  -4   2   27.19    1.39
  -3   4  -2   26.55    1.38
  -3   4   3    3.84    0.31
   3  -4   3    3.98    0.19
   3   4  -3    3.39    0.25
  -3   4   3    3.67    0.17
   3  -4   3    3.87    0.29
   3  -4   3    3.86    0.29
   3  -4   3    3.56    0.17
   3  -4   3    3.62    0.17
  -3  -4  -3    4.03    0.30
  -3   4  -3    4.24    0.30
   3  -4  -3    4.07    0.29
   3   4   3    4.08    0.31
  -3  -4   3    3.53    0.18
   3   4   3    3.52    0.17
   3  -4  -3    4.04    0.32
  -3  -4   3    3.91    0.32
   3   4   3    3.56    0.18
  -3  -4   3    3.72    0.27
  -3  -4   3    3.38    0.19
  -3  -4   3    3.72    0.17
  -3  -4   3    3.55    0.18
   3   4   3    4.16    0.31
  -3   4   4    4.87    0.39
   3  -4   4    5.01    0.22
   3  -4   4    5.07    0.25
  -3   4   4    4.80    0.23
  -3   4   4    4.73    0.22
   3  -4   4    4.52    0.23
  -3   4   4    4.62    0.23
  -3   4   4    4.91    0.23
   3  -4   4    4.80    0.22
  -3   4   4    4.81    0.22
  -3   4   4    4.79    0.23
   3  -4   4    5.03    0.38
   3  -4   4    4.70    0.23
   3  -4   4    5.16    0.24
   3  -4   4    4.84    0.23
  -3  -4  -4    5.04    0.39
   3  -4   4    4.72    0.38
   3   4   4    4.67    0.23
   3  -4  -4    5.52    0.41
  -3  -4   4    4.73    0.35
  -3  -4   4    4.95    0.23
  -3  -4   4    5.19    0.25
   3   4   4    4.58    0.22
   3   4   4    4.54    0.38
   3   4   4    5.16    0.23
  -3   4  -4    5.49    0.39
   3   4   4    4.74    0.22
  -3  -4   4    4.93    0.24
   3   4   4    5.13    0.22
  -3  -4   4    4.92    0.41
  -3  -4   4    5.12    0.24
   3   4   4    5.08    0.22
  -3  -4   4    4.48    0.22
  -3  -4   4    4.94    0.23
   3   4   4    5.03    0.39
   3  -4   5    4.48    0.23
  -3   4   5    4.35    0.22
  -3   4   5    4.06    0.38
   3  -4   5    4.43    0.21
   3  -4   5    3.89    0.21
   3  -4   5    4.64    0.38
  -3   4   5    4.72    0.22
   3   4  -5    3.89    0.37
   3  -4   5    5.05    0.25
  -3  -4  -5    3.95    0.38
  -3   4   5    4.28    0.22
  -3   4   5    4.27    0.21
   3  -4   5    4.41    0.22
  -3   4   5    4.63    0.22
   3  -4   5    3.96    0.21
   3  -4   5    4.36    0.21
   3  -4   5    3.75    0.35
  -3  -4   5    4.69    0.23
   3  -4  -5    3.87    0.39
   3   4   5    4.16    0.21
  -3  -4   5    4.27    0.23
  -3  -4   5    4.36    0.24
   3   4   5    4.17    0.21
   3   4   5    3.97    0.38
   3   4   5    4.40    0.21
   3   4   5    4.21    0.21
  -3  -4   5    4.12    0.21
  -3  -4   5    4.51    0.22
   3   4   5    4.04    0.38
  -3  -4   5    4.56    0.22
   3   4   5    4.43    0.21
   3   4   5    4.14    0.22
   3  -4   6   14.73    0.67
   3  -4   6   18.05    0.67
   3  -4   6   17.16    0.65
   3  -4   6   17.48    0.64
  -3   4   6   16.75    0.64
  -3   4   6   16.18    0.64
   3  -4   6   17.27    0.71
  -3   4   6   16.32    0.66
  -3  -4   6   16.59    0.65
   3   4   6   16.42    0.66
  -3  -4   6   16.14    0.65
   3   4   6   16.42    0.64
   3   4   6   17.04    0.64
   3   4   6   15.38    0.65
  -3  -4   6   16.83    0.68
  -3  -4   6   17.28    0.70
  -3  -4   6   17.31    0.67
   3  -4   7    3.46    0.18
   3  -4   7    3.48    0.17
   3  -4   7    3.63    0.18
  -3  -4   7    3.52    0.18
  -3  -4   7    3.36    0.18
  -3  -4   7    3.26    0.16
  -3  -4   7    3.72    0.18
   3   4   7    3.35    0.16
  -4   4   0   65.59    3.14
  -4  -4   0   63.67    3.09
   4   4   0   65.11    3.16
   4  -4   0   61.56    3.09
   4   4   0   65.36    3.07
   4  -4   0   61.34    3.15
  -4  -4   0   58.57    3.07
   4  -4   0   64.27    3.04
   4  -4   1  126.32    6.51
   4   4  -1  131.68    6.28
   4  -4   1  126.76    6.33
  -4  -4  -1  132.56    6.14
  -4   4   1  122.97    6.23
   4  -4   1  121.10    6.16
  -4  -4   1  127.59    6.12
   4  -4  -1  125.19    6.15
   4  -4  -1  129.71    6.29
   4   4   1  127.52    6.29
  -4  -4   1  122.07    6.21
  -4   4  -1  131.51    6.22
   4   4   1  131.50    6.16
   4  -4   2   28.32    1.56
  -4   4   2   31.21    1.61
   4  -4   2   29.84    1.58
   4  -4   2   30.69    1.56
   4   4  -2   30.89    1.58
  -4  -4  -2   30.33    1.57
  -4  -4   2   31.53    1.54
   4  -4  -2   30.91    1.55
  -4  -4   2   30.86    1.60
   4   4   2   32.71    1.59
  -4   4  -2   30.70    1.58
   4   4   2   30.95    1.61
   4  -4  -2   30.44    1.61
   4  -4   3   23.31    0.88
   4  -4   3   24.13    1.25
   4  -4   3   23.48    0.87
  -4   4   3   21.82    0.89
  -4   4   3   23.22    0.88
  -4   4   3   23.80    0.90
   4   4  -3   22.79    1.24
   4  -4   3   23.77    0.91
  -4  -4  -3   25.71    1.28
   4  -4   3   23.90    0.94
   4  -4   3   24.57    1.28
   4  -4   3   23.66    0.87
  -4   4   3   22.96    0.89
  -4   4   3   22.98    0.86
  -4   4   3   23.71    0.87
  -4   4   3   24.03    1.29
   4  -4   3   23.28    0.89
  -4  -4   3   25.78    1.31
   4   4   3   23.48    0.90
  -4  -4   3   24.00    0.89
   4   4   3   23.39    0.87
  -4  -4   3   23.48    1.21
   4  -4  -3   22.78    1.23
   4  -4  -3   25.31    1.31
   4   4   3   23.53    1.27
  -4  -4   3   23.22    0.94
  -4  -4   3   23.37    0.87
  -4  -4   3   23.06    0.91
  -4  -4   3   21.61    0.89
  -4  -4   3   21.90    0.88
  -4   4  -3   23.95    1.26
   4   4   3   23.13    0.88
   4   4   3   23.16    0.88
   4   4   3   23.85    0.87
  -4  -4   3   23.77    0.87
   4   4   3   23.18    0.89
   4   4   3   25.19    1.30
   4  -4   4    8.24    0.36
   4  -4   4    8.36    0.57
  -4   4   4    8.77    0.36
   4  -4   4    8.62    0.35
  -4  -4  -4    8.96    0.58
  -4   4   4    8.74    0.36
   4  -4   4    8.80    0.36
  -4   4   4    7.66    0.36
   4  -4   4    9.09    0.59
  -4   4   4    8.67    0.60
  -4   4   4    7.81    0.35
  -4   4   4    8.73    0.36
   4  -4   4    8.60    0.39
   4  -4   4    8.74    0.35
  -4   4   4    8.30    0.35
   4  -4   4    8.58    0.36
  -4   4   4    8.82    0.36
   4  -4  -4    8.71    0.59
  -4   4  -4    8.79    0.56
  -4  -4   4    8.23    0.35
  -4  -4   4    7.86    0.35
   4   4   4    8.32    0.36
   4   4   4    9.07    0.59
   4   4   4    8.36    0.35
   4   4   4    7.46    0.56
  -4  -4   4    8.20    0.35
  -4  -4   4    8.10    0.38
   4   4   4    8.26    0.36
   4   4   4    8.41    0.35
  -4  -4   4    9.01    0.61
  -4  -4   4    8.37    0.37
   4   4   4    8.24    0.36
  -4  -4   4    8.28    0.36
  -4  -4   4    8.08    0.35
   4  -4   5    1.99    0.27
   4  -4   5    2.39    0.28
   4  -4   5    2.73    0.15
  -4   4   5    2.60    0.16
   4  -4   5    2.84    0.17
  -4   4   5    2.77    0.16
   4  -4   5    2.77    0.16
  -4   4   5    2.51    0.16
   4  -4   5    2.54    0.16
   4  -4   5    2.68    0.16
   4  -4   5    2.59    0.15
  -4  -4  -5    2.42    0.29
  -4   4   5    2.87    0.16
  -4   4   5    2.50    0.15
  -4   4   5    2.60    0.30
  -4  -4   5    2.56    0.15
   4   4   5    2.13    0.28
   4   4   5    2.23    0.15
   4   4   5    2.52    0.15
   4   4   5    2.51    0.15
  -4  -4   5    2.36    0.15
   4   4   5    2.04    0.15
   4  -4  -5    2.28    0.29
  -4  -4   5    2.38    0.17
   4   4   5    2.65    0.15
  -4  -4   5    2.60    0.16
   4   4   5    2.43    0.15
  -4  -4   5    2.42    0.17
  -4  -4   5    2.44    0.15
   4  -4   6    3.80    0.20
   4  -4   6    3.79    0.20
  -4   4   6    3.95    0.20
  -4   4   6    3.84    0.20
  -4   4   6    3.79    0.20
   4  -4   6    3.85    0.21
   4  -4   6    4.01    0.19
  -4   4   6    3.60    0.19
   4  -4   6    3.90    0.20
  -4  -4   6    3.73    0.20
   4   4   6    3.71    0.20
   4   4   6    3.69    0.19
  -4  -4   6    3.77    0.22
  -4  -4   6    3.70    0.20
   4   4   6    3.71    0.19
  -4  -4   6    3.79    0.19
   4   4   6    3.86    0.19
   4   4   6    3.65    0.19
  -4  -4   6    3.86    0.20
   4  -4   7    2.48    0.13
   4  -4   7    2.22    0.12
   4  -4   7    2.31    0.14
   4  -4   7    2.50    0.13
  -4  -4   7    2.47    0.13
  -4  -4   7    2.15    0.14
  -4  -4   7    2.40    0.13
   4   4   7    2.29    0.12
   4   4   7    2.50    0.13
   4   4   7    2.44    0.12
  -4  -4   7    2.55    0.13
  -5   4   0    0.90    0.13
   5   4   0    0.84    0.12
  -5  -4   0    0.78    0.11
   5  -4   0    0.78    0.09
   5  -4   0    1.06    0.13
   5   4   0    0.76    0.09
   5  -4   0    0.95    0.12
  -5  -4   0    0.79    0.10
  -5  -4  -1    3.22    0.25
   5  -4   1    3.23    0.25
  -5   4   1    3.45    0.27
   5  -4   1    3.13    0.22
   5  -4   1    3.25    0.24
   5   4  -1    3.18    0.24
  -5   4  -1    3.27    0.25
  -5  -4   1    3.20    0.23
   5   4   1    3.01    0.25
   5  -4  -1    3.01    0.23
   5  -4  -1    3.06    0.25
   5   4   1    3.21    0.24
  -5  -4   1    3.18    0.24
   5  -4   2   11.68    0.65
  -5  -4  -2   11.55    0.67
  -5   4   2   11.33    0.69
   5  -4   2   10.71    0.64
   5   4  -2   11.53    0.67
   5  -4   2   11.43    0.68
  -5  -4   2   12.03    0.69
   5   4   2   11.57    0.67
   5  -4  -2   12.01    0.70
  -5   4  -2   10.98    0.66
   5   4   2   11.92    0.70
  -5  -4   2   11.29    0.63
   5  -4  -2   11.08    0.64
   5  -4   3    7.20    0.31
  -5   4   3    8.12    0.33
  -5   4   3    7.83    0.33
  -5   4   3    7.88    0.32
   5   4  -3    7.78    0.49
   5  -4   3    7.54    0.32
  -5   4   3    7.47    0.32
   5  -4   3    7.61    0.32
   5  -4   3    8.04    0.51
   5  -4   3    7.51    0.33
   5  -4   3    7.87    0.35
  -5  -4  -3    8.14    0.53
  -5   4   3    7.33    0.33
  -5   4   3    7.83    0.33
   5  -4   3    8.51    0.53
  -5   4   3    7.65    0.32
  -5   4   3    8.89    0.56
   5  -4   3    7.79    0.33
   5  -4   3    7.74    0.33
  -5  -4   3    8.01    0.33
   5   4   3    7.31    0.32
   5   4   3    7.89    0.32
   5   4   3    7.62    0.32
   5   4   3    7.40    0.33
   5   4   3    6.91    0.34
  -5  -4   3    7.82    0.33
  -5  -4   3    7.91    0.32
  -5   4  -3    7.38    0.50
   5   4   3    7.68    0.33
   5  -4  -3    7.83    0.54
  -5   4  -3    6.80    0.32
  -5  -4   3    7.61    0.35
   5   4   3    8.17    0.53
  -5  -4   3    7.65    0.32
  -5  -4   3    7.28    0.33
   5   4   3    8.26    0.54
  -5  -4   3    8.17    0.54
   5   4   3    7.72    0.32
  -5  -4   3    7.93    0.33
  -5   4   4    1.30    0.11
  -5   4   4    1.04    0.10
   5  -4   4    1.32    0.10
   5  -4   4    1.16    0.18
  -5   4   4    1.06    0.10
  -5   4   4    1.05    0.10
   5  -4   4    1.18    0.10
   5  -4   4    1.12    0.09
  -5   4   4    1.17    0.10
  -5   4   4    1.23    0.20
   5  -4   4    1.26    0.20
   5  -4   4    1.13    0.09
  -5   4   4    1.26    0.10
   5  -4   4    1.36    0.11
   5  -4   4    1.22    0.12
  -5   4   4    1.07    0.10
   5  -4   4    1.18    0.10
  -5  -4  -4    1.25    0.20
   5   4   4    1.01    0.09
   5   4   4    1.16    0.10
  -5  -4   4    1.15    0.10
   5  -4  -4    1.06    0.19
   5   4   4    1.19    0.11
  -5  -4   4    1.19    0.11
   5   4   4    1.08    0.10
  -5  -4   4    1.13    0.10
  -5  -4   4    0.96    0.09
   5   4   4    1.06    0.10
  -5  -4   4    1.00    0.20
   5   4   4    1.11    0.19
   5   4   4    1.20    0.10
   5   4   4    0.89    0.18
  -5  -4   4    1.14    0.10
  -5  -4   4    1.00    0.10
   5   4   4    1.22    0.10
  -5  -4   4    1.11    0.10
   5  -4   5    6.98    0.32
   5  -4   5    7.56    0.33
   5  -4   5    7.17    0.31
   5  -4   5    6.37    0.54
   5  -4   5    6.70    0.53
  -5  -4  -5    6.52    0.54
  -5   4   5    7.05    0.31
   5  -4   5    7.43    0.32
   5  -4   5    7.67    0.35
  -5   4   5    7.50    0.32
  -5   4   5    6.72    0.32
  -5   4   5    6.41    0.55
  -5   4   5    7.11    0.32
  -5   4   5    6.90    0.32
  -5   4   5    7.50    0.32
   5  -4   5    7.28    0.33
  -5  -4   5    7.47    0.35
   5   4   5    7.07    0.32
  -5  -4   5    6.54    0.31
  -5  -4   5    7.27    0.33
   5   4   5    6.94    0.33
   5   4   5    6.96    0.31
  -5  -4   5    6.21    0.56
  -5  -4   5    7.67    0.33
  -5  -4   5    6.87    0.31
   5  -4  -5    5.87    0.53
   5   4   5    7.20    0.31
  -5  -4   5    7.36    0.32
   5   4   5    7.25    0.32
   5   4   5    6.42    0.53
  -5  -4   5    7.51    0.32
   5   4   5    7.22    0.31
   5  -4   6    4.16    0.20
  -5   4   6    4.21    0.20
   5  -4   6    3.84    0.20
  -5   4   6    3.72    0.20
   5  -4   6    3.89    0.22
   5  -4   6    3.96    0.20
  -5   4   6    3.78    0.20
   5  -4   6    3.89    0.21
  -5   4   6    3.83    0.20
   5   4   6    3.78    0.20
  -5  -4   6    4.41    0.21
  -5  -4   6    3.92    0.20
   5   4   6    3.83    0.20
  -5  -4   6    4.09    0.21
  -5  -4   6    4.25    0.21
   5   4   6    4.03    0.21
  -5  -4   6    4.28    0.22
   5   4   6    4.12    0.20
   5   4   6    3.84    0.19
   5  -4   7    6.43    0.26
   5  -4   7    6.15    0.25
   5  -4   7    5.80    0.27
   5  -4   7    6.36    0.25
  -5  -4   7    5.78    0.25
   5   4   7    5.79    0.24
   5   4   7    5.78    0.24
   5   4   7    5.69    0.25
  -5  -4   7    6.47    0.26
   6  -4   0  130.03    6.22
  -6  -4   0  121.77    6.18
  -6  -4   0  125.91    6.24
   6  -4   0  130.87    6.36
   6   4   0  129.72    6.18
   6   4   0  130.51    6.36
  -6   4   0  128.09    6.30
   6  -4   1  126.25    5.91
  -6  -4  -1  127.00    5.95
   6  -4   1  125.68    6.09
   6  -4   1  121.16    5.99
   6   4  -1  113.75    4.47
  -6   4   1  124.07    6.06
   6   4  -1  127.64    6.10
  -6   4  -1  119.82    6.03
   6   4   1  113.73    4.39
   6   4   1  120.60    6.11
  -6  -4   1  127.01    6.03
  -6  -4   1  119.68    5.92
   6  -4  -1  128.68    6.12
   6  -4  -1  123.26    5.96
   6   4   1  124.37    5.96
   6  -4   2    7.95    0.33
   6   4  -2    8.94    0.54
   6  -4   2    8.02    0.34
  -6   4   2    8.58    0.34
  -6   4   2    9.09    0.57
  -6   4   2    8.66    0.35
   6  -4   2    8.26    0.37
   6  -4   2    8.62    0.35
  -6   4   2    8.32    0.34
   6  -4   2    7.93    0.34
  -6   4   2    8.40    0.35
  -6  -4  -2    8.23    0.37
  -6  -4  -2    8.69    0.54
   6  -4   2    8.72    0.55
   6  -4   2    8.58    0.51
   6   4  -2    7.74    0.33
   6  -4   2    8.82    0.53
  -6   4   2    7.79    0.35
  -6   4   2    8.34    0.35
   6  -4   2    8.17    0.33
   6   4   2    8.52    0.53
  -6  -4   2    8.37    0.34
   6   4   2    8.11    0.33
   6   4   2    8.22    0.34
  -6  -4   2    8.28    0.54
  -6   4  -2    8.76    0.54
   6   4   2    8.14    0.34
  -6   4  -2    8.20    0.36
   6   4   2    7.96    0.33
   6  -4  -2    8.12    0.50
  -6  -4   2    8.45    0.35
   6  -4  -2    8.65    0.56
   6   4   2    8.68    0.56
  -6  -4   2    8.16    0.34
  -6  -4   2    8.27    0.35
   6   4   2    8.26    0.34
  -6  -4   2    8.25    0.34
   6   4   2    8.30    0.34
  -6  -4   2    8.01    0.37
  -6  -4   2    7.65    0.34
   6  -4   3   31.87    1.69
  -6   4   3   32.22    1.76
  -6  -4  -3   32.46    1.72
  -6   4   3   32.27    1.18
   6   4  -3   30.13    1.70
  -6   4   3   32.51    1.22
  -6   4   3   31.72    1.17
   6  -4   3   30.28    1.71
   6  -4   3   31.88    1.20
  -6   4   3   32.51    1.23
   6  -4   3   30.75    1.21
   6  -4   3   31.42    1.17
  -6   4   3   30.63    1.21
   6  -4   3   32.62    1.23
   6  -4   3   32.14    1.21
  -6   4   3   32.35    1.20
  -6   4   3   32.88    1.21
   6  -4   3   31.70    1.18
   6  -4   3   32.57    1.27
  -6  -4   3   32.27    1.28
   6   4   3   32.12    1.19
  -6  -4   3   32.76    1.24
  -6   4  -3   31.70    1.70
   6   4   3   30.34    1.74
  -6  -4   3   33.21    1.75
   6   4   3   31.97    1.21
  -6  -4   3   32.51    1.17
   6  -4  -3   31.80    1.76
  -6  -4   3   33.26    1.22
  -6  -4   3   33.19    1.18
  -6  -4   3   31.34    1.19
   6   4   3   31.84    1.18
  -6  -4   3   30.90    1.20
   6   4   3   32.48    1.21
   6   4   3   34.08    1.72
   6   4   3   32.95    1.20
   6   4   3   31.11    1.17
  -6   4   4   15.35    0.67
  -6   4   4   17.20    0.67
  -6  -4  -4   17.10    1.04
   6  -4   4   17.27    0.67
  -6   4   4   17.57    0.70
   6  -4   4   18.10    0.69
   6  -4   4   16.97    0.69
  -6   4   4   17.68    1.08
  -6   4   4   17.80    0.68
   6  -4   4   17.64    0.73
   6  -4   4   17.38    0.68
  -6   4   4   17.68    0.70
   6  -4   4   16.40    0.70
   6  -4   4   17.23    0.67
   6  -4   4   15.52    1.00
  -6   4   4   17.29    0.69
   6  -4   4   15.67    1.03
  -6   4   4   17.03    0.68
   6   4   4   18.36    0.68
  -6  -4   4   17.10    0.67
  -6  -4   4   18.18    0.73
  -6  -4   4   17.50    0.67
   6   4   4   17.74    0.69
   6   4   4   17.55    0.67
   6   4   4   17.41    0.68
   6  -4  -4   17.54    1.07
   6   4   4   17.28    0.67
  -6  -4   4   18.14    0.71
   6   4   4   17.08    1.06
  -6  -4   4   17.61    0.69
   6   4   4   17.64    0.69
  -6  -4   4   16.81    1.06
  -6  -4   4   16.97    0.68
   6   4   4   16.72    1.04
  -6  -4   4   18.16    0.68
   6  -4   5   28.72    1.09
  -6   4   5   27.49    1.10
   6  -4   5   28.19    1.06
   6  -4   5   28.12    1.09
  -6   4   5   28.64    1.10
   6  -4   5   28.22    1.06
  -6   4   5   28.37    1.06
  -6   4   5   28.57    1.07
  -6   4   5   27.31    1.07
  -6   4   5   27.74    1.09
   6  -4   5   27.86    1.15
   6   4   5   29.05    1.10
  -6  -4   5   27.95    1.09
   6   4   5   27.11    1.06
   6   4   5   28.83    1.10
  -6  -4   5   29.20    1.12
  -6  -4   5   29.44    1.15
  -6  -4   5   28.40    1.06
   6   4   5   29.11    1.06
   6   4   5   27.65    1.08
  -6  -4   5   29.82    1.07
   6   4   5   28.75    1.06
  -6   4   6    1.10    0.09
   6  -4   6    1.22    0.11
   6  -4   6    1.09    0.10
   6  -4   6    1.12    0.10
   6  -4   6    1.02    0.10
   6  -4   6    1.00    0.09
  -6   4   6    0.98    0.09
  -6   4   6    1.18    0.10
  -6   4   6    1.10    0.10
  -6  -4   6    0.99    0.10
  -6  -4   6    0.94    0.09
   6   4   6    1.08    0.09
  -6   4  -6    0.93    0.09
  -6  -4   6    1.04    0.09
   6   4   6    1.03    0.09
   6   4   6    1.06    0.09
  -6  -4   6    1.10    0.10
   6   4   6    0.97    0.09
  -6  -4   6    0.92    0.09
   6   4   6    1.11    0.10
   6  -4   7    1.03    0.07
   6  -4   7    0.94    0.07
  -6  -4   7    1.06    0.08
   6   4   7    0.99    0.07
   7  -4   0    3.66    0.18
   7  -4   0    3.70    0.17
   7   4   0    3.64    0.17
   7   4   0    4.09    0.32
  -7   4   0    3.78    0.31
   7  -4   0    3.95    0.30
  -7  -4   0    3.56    0.18
  -7  -4   0    3.59    0.19
   7  -4   0    3.26    0.17
   7  -4   0    3.85    0.31
  -7   4   0    3.38    0.17
  -7  -4   0    3.58    0.27
  -7   4   0    3.41    0.19
   7   4   0    3.64    0.17
  -7   4   0    3.46    0.18
  -7   4   1   54.96    2.07
   7  -4   1   53.73    2.08
  -7   4   1   54.81    2.11
  -7  -4  -1   57.12    2.81
  -7   4   1   60.53    2.88
  -7  -4  -1   55.10    2.04
   7  -4   1   51.71    2.03
   7   4  -1   57.96    2.89
  -7   4   1   51.79    2.16
   7   4  -1   54.91    2.07
   7  -4   1   55.69    2.06
   7  -4   1   59.45    2.84
  -7   4   1   55.67    2.06
  -7   4   1   58.68    2.04
   7  -4   1   56.68    2.87
   7   4  -1   53.42    2.03
  -7   4   1   55.20    1.99
  -7  -4  -1   55.02    2.17
  -7  -4   1   53.44    2.10
  -7  -4   1   59.95    2.84
  -7   4  -1   56.40    2.11
  -7   4  -1   52.46    2.05
   7   4   1   54.96    2.07
   7  -4  -1   56.50    2.08
   7  -4  -1   60.07    2.91
  -7  -4   1   54.69    2.17
   7   4   1   58.66    2.80
   7   4   1   54.73    2.01
  -7  -4   1   56.11    2.00
   7  -4  -1   60.51    2.81
   7   4   1   61.37    2.91
   7   4   1   54.94    2.07
   7   4   1   57.22    2.04
  -7  -4   1   54.96    2.04
  -7   4  -1   56.48    2.85
   7  -4   2    5.03    0.23
   7   4  -2    4.71    0.22
   7  -4   2    4.86    0.35
  -7   4   2    4.85    0.22
  -7   4   2    5.08    0.23
   7  -4   2    4.70    0.22
  -7  -4  -2    4.77    0.38
  -7   4   2    4.80    0.22
   7   4  -2    5.11    0.38
   7  -4   2    5.01    0.25
  -7  -4  -2    4.90    0.25
  -7   4   2    4.84    0.23
   7  -4   2    4.82    0.21
   7  -4   2    4.67    0.21
   7  -4   2    4.99    0.39
   7  -4   2    4.79    0.23
   7  -4   2    4.90    0.37
  -7   4   2    4.81    0.23
  -7   4   2    4.73    0.23
  -7   4   2    4.74    0.40
  -7  -4   2    4.56    0.22
  -7  -4   2    4.90    0.39
   7  -4  -2    4.94    0.40
   7   4   2    4.68    0.22
  -7  -4   2    4.78    0.25
  -7   4  -2    4.80    0.23
   7   4   2    4.69    0.22
   7   4   2    5.16    0.22
   7  -4  -2    4.79    0.22
  -7  -4   2    4.74    0.22
  -7   4  -2    4.20    0.21
   7   4   2    4.72    0.23
   7   4   2    4.86    0.21
   7   4   2    5.18    0.41
   7   4   2    4.75    0.22
  -7  -4   2    4.73    0.23
  -7  -4   2    4.90    0.23
   7   4   2    4.80    0.22
  -7  -4   2    4.93    0.23
   7   4   2    5.06    0.38
  -7   4  -2    4.83    0.37
  -7   4   3   58.44    2.07
   7  -4   3   59.08    2.15
  -7   4   3   57.55    2.07
   7   4  -3   54.72    2.09
   7  -4   3   57.09    2.11
  -7  -4  -3   57.76    2.95
   7  -4   3   54.17    2.90
  -7   4   3   57.64    3.02
  -7   4   3   61.79    2.12
   7  -4   3   57.87    2.08
   7  -4   3   57.45    2.14
  -7   4   3   56.77    2.13
  -7  -4  -3   58.26    2.25
   7  -4   3   55.31    2.25
   7  -4   3   59.39    2.98
  -7   4   3   58.27    2.18
  -7   4   3   60.62    2.15
   7  -4   3   58.61    2.08
   7   4  -3   56.43    2.98
  -7  -4   3   53.44    2.18
   7   4   3   59.18    2.09
   7   4   3   56.60    2.95
  -7  -4   3   56.95    2.07
   7  -4  -3   55.07    2.14
  -7  -4   3   59.70    2.25
   7   4   3   59.59    2.12
  -7  -4   3   55.04    2.98
  -7  -4   3   53.11    2.10
  -7  -4   3   60.47    2.08
  -7  -4   3   58.02    2.13
  -7   4  -3   57.34    2.18
   7   4   3   59.17    2.14
   7   4   3   57.25    2.07
   7   4   3   60.78    2.11
  -7  -4   3   58.33    2.15
   7   4   3   56.69    2.15
   7  -4  -3   57.87    3.04
   7   4   3   57.82    3.02
   7  -4   4   21.48    0.84
   7  -4   4   21.69    0.90
   7  -4   4   21.51    0.85
  -7  -4  -4   20.76    0.89
  -7  -4  -4   20.64    1.26
  -7   4   4   20.36    1.29
   7  -4   4   21.32    0.85
  -7   4   4   22.19    0.85
   7  -4   4   19.82    1.26
  -7   4   4   22.86    0.83
  -7   4   4   22.62    0.86
  -7   4   4   21.69    0.83
   7  -4   4   21.41    0.83
   7  -4   4   19.16    1.22
   7  -4   4   21.40    0.82
  -7   4   4   22.05    0.84
  -7   4   4   22.42    0.87
   7   4   4   23.14    0.83
   7   4   4   21.21    1.29
  -7  -4   4   21.95    0.85
  -7  -4   4   21.78    0.87
   7   4   4   21.80    0.83
  -7  -4   4   22.73    0.83
  -7   4  -4   21.86    0.87
  -7  -4   4   21.17    0.85
  -7  -4   4   20.72    1.28
   7   4   4   22.89    0.84
   7   4   4   22.56    0.85
   7   4   4   22.25    0.86
   7   4   4   20.20    1.25
   7   4   4   21.79    0.84
   7  -4  -4   18.95    1.27
  -7  -4   4   22.94    0.90
  -7  -4   4   21.73    0.83
  -7   4   5    1.85    0.13
   7  -4   5    2.11    0.15
  -7   4   5    1.98    0.13
  -7   4   5    1.88    0.14
  -7   4   5    1.97    0.14
   7  -4   5    2.06    0.13
   7  -4   5    1.98    0.15
   7  -4   5    1.89    0.13
   7  -4   5    1.94    0.13
  -7   4   5    1.78    0.14
   7   4  -5    1.81    0.13
  -7   4   5    1.95    0.14
  -7  -4   5    1.91    0.14
  -7  -4   5    1.74    0.13
   7   4   5    1.97    0.14
   7   4   5    1.88    0.14
  -7  -4   5    2.06    0.14
  -7   4  -5    1.74    0.14
  -7  -4   5    1.91    0.14
  -7  -4   5    2.04    0.16
   7   4   5    2.14    0.14
   7   4   5    2.05    0.14
   7   4   5    1.86    0.14
  -7   4   6    4.17    0.20
  -7   4   6    3.91    0.20
   7  -4   6    4.15    0.19
   7  -4   6    3.88    0.20
  -7   4   6    4.34    0.21
   7  -4   6    4.01    0.20
  -7   4   6    4.01    0.20
   7  -4   6    4.16    0.19
   7  -4   6    3.92    0.21
   7   4   6    4.22    0.20
  -7  -4   6    4.17    0.20
  -7  -4   6    4.11    0.21
  -7  -4   6    4.20    0.20
   7   4   6    4.38    0.20
   7   4   6    4.14    0.19
   7   4   6    3.91    0.19
  -7  -4   6    3.94    0.21
  -7  -4   6    4.20    0.20
   7   4   6    4.31    0.19
   8  -4   0   14.18    0.57
  -8  -4   0   13.83    0.82
  -8  -4   0   15.28    0.62
  -8  -4   0   14.49    0.59
   8   4   0   14.72    0.57
  -8   4   0   14.86    0.60
   8   4   0   14.16    0.58
  -8  -4   0   15.00    0.58
  -8   4   0   13.76    0.61
   8   4   0   14.25    0.57
  -8   4   0   14.73    0.58
   8  -4   0   14.93    0.89
   8   4   0   15.53    0.90
   8  -4   0   14.55    0.57
   8  -4   0   14.33    0.58
   8  -4   0   15.70    0.86
  -8   4   0   15.01    0.88
  -8  -4  -1   14.97    0.60
  -8   4   1   14.48    0.63
   8  -4   1   16.24    0.91
  -8   4   1   15.16    0.60
  -8   4   1   15.48    0.62
  -8   4   1   14.56    0.60
   8  -4   1   15.13    0.60
   8  -4   1   14.62    0.90
   8   4  -1   15.94    0.92
   8   4  -1   14.92    0.59
  -8  -4  -1   16.30    0.64
  -8   4   1   14.43    0.57
   8  -4   1   14.93    0.60
   8  -4   1   14.85    0.59
   8   4  -1   15.05    0.60
  -8   4   1   15.52    0.93
  -8  -4  -1   15.21    0.88
   8   4   1   14.85    0.58
  -8   4  -1   15.46    0.62
   8  -4  -1   15.50    0.59
   8   4   1   14.63    0.59
  -8  -4   1   14.67    0.59
   8   4   1   15.09    0.59
  -8   4  -1   15.04    0.64
  -8  -4   1   14.69    0.58
   8   4   1   15.19    0.60
  -8  -4   1   14.57    0.61
  -8   4  -1   14.67    0.59
  -8   4  -1   14.73    0.89
  -8  -4   1   15.57    0.64
   8  -4  -1   15.36    0.60
   8   4   1   14.96    0.86
   8   4   1   15.32    0.93
   8  -4  -1   15.62    0.86
   8  -4  -1   16.37    0.94
  -8   4   2    1.77    0.13
   8   4  -2    1.80    0.12
  -8   4   2    1.65    0.12
   8  -4   2    1.62    0.12
   8  -4   2    1.30    0.19
  -8   4   2    1.88    0.12
   8   4  -2    1.82    0.23
   8  -4   2    1.58    0.11
   8  -4   2    1.81    0.12
  -8   4   2    1.41    0.12
  -8  -4  -2    1.73    0.22
  -8   4   2    1.54    0.24
  -8   4   2    1.70    0.12
   8  -4   2    1.70    0.11
  -8   4   2    1.76    0.13
  -8  -4  -2    1.69    0.13
   8  -4   2    1.82    0.23
  -8   4   2    1.62    0.13
   8   4  -2    1.80    0.12
   8   4   2    1.83    0.11
   8   4   2    1.66    0.22
   8  -4  -2    1.68    0.11
   8   4   2    1.71    0.24
  -8   4  -2    1.92    0.13
  -8  -4   2    1.62    0.14
   8   4   2    1.52    0.11
  -8  -4   2    1.49    0.23
   8   4   2    1.71    0.12
   8   4   2    1.71    0.11
   8   4   2    1.74    0.13
  -8  -4   2    1.77    0.13
  -8  -4   2    1.64    0.12
  -8  -4   2    1.82    0.12
  -8  -4   2    1.57    0.12
   8  -4  -2    1.69    0.24
   8   4   2    1.74    0.12
  -8  -4   2    1.68    0.12
   8   4   2    1.79    0.12
   8  -4   3   35.91    1.31
   8   4  -3   31.57    1.88
  -8   4   3   34.98    1.31
   8  -4   3   36.76    1.40
  -8   4   3   36.29    1.33
   8   4  -3   33.63    1.29
  -8   4   3   37.15    1.36
  -8   4   3   35.99    1.29
  -8   4   3   33.61    1.93
   8  -4   3   36.32    1.33
  -8  -4  -3   32.06    1.87
  -8   4   3   36.42    1.33
   8  -4   3   31.91    1.88
   8  -4   3   34.78    1.28
   8  -4   3   35.46    1.33
  -8  -4  -3   33.98    1.39
   8  -4   3   35.93    1.29
  -8   4   3   35.77    1.28
   8   4   3   35.28    1.32
   8  -4  -3   32.45    1.93
  -8  -4   3   35.00    1.28
   8   4   3   36.26    1.29
  -8  -4   3   35.53    1.40
   8  -4  -3   35.25    1.32
   8   4   3   34.49    1.28
  -8   4  -3   35.63    1.35
  -8  -4   3   34.63    1.35
  -8  -4   3   34.28    1.32
   8   4   3   33.00    1.87
  -8  -4   3   32.20    1.30
   8   4   3   37.10    1.31
  -8  -4   3   36.10    1.29
   8   4   3   35.35    1.94
  -8  -4   3   31.50    1.89
   8   4   3   34.60    1.33
   8   4   3   36.19    1.31
  -8   4   4    5.33    0.26
  -8   4   4    5.36    0.26
   8  -4   4    5.29    0.28
   8   4  -4    5.32    0.25
   8  -4   4    5.18    0.26
   8  -4   4    5.43    0.26
   8  -4   4    4.81    0.25
  -8   4   4    5.10    0.26
  -8   4   4    5.41    0.26
  -8  -4  -4    5.19    0.27
  -8   4   4    5.28    0.25
   8  -4   4    5.18    0.25
  -8   4   4    5.53    0.27
   8  -4   4    4.81    0.24
  -8  -4   4    5.36    0.26
  -8  -4   4    5.31    0.26
   8   4   4    5.35    0.26
   8   4   4    5.22    0.25
  -8   4  -4    4.88    0.26
   8   4   4    5.18    0.24
  -8  -4   4    5.06    0.25
  -8  -4   4    5.41    0.27
  -8  -4   4    5.12    0.27
   8   4   4    4.56    0.24
   8   4   4    5.08    0.26
   8   4   4    5.42    0.25
  -8   4   5   19.31    0.77
   8   4  -5   18.88    0.75
   8  -4   5   19.31    0.76
  -8   4   5   19.31    0.74
  -8   4   5   19.63    0.74
   8  -4   5   18.73    0.80
   8  -4   5   18.44    0.73
  -8   4   5   19.14    0.76
   8  -4   5   19.28    0.73
   8  -4   5   19.11    0.75
  -8   4   5   18.98    0.76
   8   4   5   19.62    0.75
  -8  -4   5   19.39    0.75
   8  -4  -5   19.13    0.74
  -8   4  -5   17.90    0.76
   8   4   5   19.75    0.76
   8   4   5   18.80    0.73
   8   4   5   19.46    0.76
  -8  -4   5   19.93    0.77
   8   4   5   19.20    0.73
  -8  -4   5   19.22    0.73
  -8  -4   5   19.55    0.80
  -8  -4   5   19.16    0.73
   8  -4   6    6.04    0.25
  -8   4   6    5.73    0.25
  -8   4   6    6.02    0.25
  -8  -4  -6    5.75    0.25
   8  -4   6    5.74    0.25
  -8   4   6    6.26    0.26
   8  -4   6    5.92    0.25
   8  -4   6    6.05    0.26
  -8   4   6    5.32    0.25
  -8  -4   6    5.91    0.25
  -8   4  -6    5.78    0.28
  -8  -4   6    5.81    0.26
   8   4   6    5.86    0.25
   8   4   6    5.92    0.25
  -8  -4   6    5.38    0.26
  -8  -4   6    5.75    0.25
   8   4   6    5.95    0.26
   8   4   6    5.80    0.24
  -8  -4   6    5.77    0.26
   9  -4   0   25.33    1.42
  -9  -4   0   25.31    1.02
  -9   4   0   28.47    1.04
  -9   4   0   26.80    1.00
   9  -4   0   25.13    1.00
   9   4   0   26.14    1.00
  -9   4   0   25.71    1.06
   9   4   0   26.19    0.99
   9  -4   0   27.19    1.50
   9  -4   0   27.30    1.01
  -9  -4   0   26.20    1.00
   9   4   0   24.51    1.48
  -9  -4   0   26.89    1.07
  -9   4   0   25.50    1.46
   9   4   0   26.66    1.00
   9  -4   0   26.35    0.99
  -9   4   1   78.86    2.85
  -9  -4  -1   71.45    3.85
  -9  -4  -1   79.38    3.01
   9  -4   1   75.78    2.81
  -9   4   1   73.26    3.96
   9   4  -1   79.42    4.00
   9   4  -1   80.70    2.82
   9  -4   1   80.15    2.88
  -9   4   1   78.84    2.93
  -9  -4  -1   80.47    2.83
  -9   4   1   75.74    2.86
   9  -4   1   75.82    3.98
   9   4  -1   77.77    2.87
  -9   4   1   77.69    3.00
   9  -4   1   79.68    2.86
   9  -4   1   78.55    3.91
  -9   4  -1   68.95    3.91
  -9  -4   1   74.90    2.76
   9  -4  -1   79.93    4.02
  -9  -4   1   81.32    2.82
   9  -4  -1   81.54    2.88
  -9   4  -1   79.00    3.01
  -9  -4   1   78.95    3.01
  -9  -4   1   78.67    2.92
   9   4   1   74.90    2.86
   9   4   1   74.99    2.78
   9   4   1   74.58    4.00
   9  -4  -1   81.20    2.82
   9   4   1   81.36    2.82
  -9   4  -1   80.79    2.93
  -9   4  -1   73.22    2.83
   9   4   1   78.24    2.87
   9   4  -2   27.23    1.63
  -9   4   2   29.34    1.15
  -9  -4  -2   29.15    1.12
   9  -4   2   28.53    1.07
  -9   4   2   27.74    1.16
   9  -4   2   30.48    1.12
  -9  -4  -2   30.42    1.19
   9  -4   2   29.73    1.12
   9  -4   2   28.84    1.62
   9   4  -2   30.72    1.13
  -9   4   2   29.56    1.08
  -9   4   2   29.82    1.12
  -9  -4  -2   27.93    1.58
  -9   4   2   27.77    1.64
  -9   4   2   29.54    1.12
   9   4  -2   29.49    1.10
  -9   4   2   30.05    1.08
   9  -4   2   27.49    1.09
   9  -4   2   29.88    1.10
  -9  -4   2   30.57    1.19
   9  -4  -2   29.55    1.11
   9   4   2   29.46    1.12
  -9   4  -2   30.72    1.19
   9  -4  -2   30.24    1.12
  -9  -4   2   28.64    1.14
   9   4   2   28.81    1.11
   9   4   2   28.47    1.66
  -9  -4   2   29.25    1.11
  -9   4  -2   29.85    1.15
  -9  -4   2   27.69    1.10
   9   4   2   30.43    1.11
   9   4   2   27.58    1.58
   9   4   2   29.64    1.09
  -9  -4   2   30.14    1.09
   9  -4  -2   27.92    1.66
   9  -4   3   69.79    2.66
  -9  -4  -3   68.45    3.74
  -9   4   3   77.39    2.73
  -9   4   3   69.96    3.83
  -9   4   3   73.82    2.64
  -9   4   3   77.19    2.75
  -9  -4  -3   75.88    2.88
  -9   4   3   74.56    2.65
   9  -4   3   74.64    2.74
   9  -4   3   75.13    2.75
   9   4  -3   72.09    2.68
   9  -4   3   68.18    3.77
   9  -4   3   76.14    2.70
  -9   4   3   74.32    2.80
   9  -4   3   74.23    2.65
   9   4  -3   80.08    2.75
   9  -4  -3   68.84    3.85
   9   4   3   65.93    3.83
   9   4   3   74.99    2.73
  -9  -4   3   74.92    2.79
   9   4   3   66.04    3.73
   9   4   3   75.62    2.65
  -9  -4   3   76.58    2.88
  -9  -4   3   75.84    2.65
   9  -4  -3   81.12    2.70
  -9  -4   3   73.74    2.64
   9   4   3   77.21    2.70
  -9  -4   3   75.79    2.72
  -9   4  -3   75.33    2.80
  -9  -4   3   66.57    3.79
   9   4   3   76.48    2.75
   9  -4  -3   73.62    2.74
  -9   4  -3   75.82    2.88
   9   4   3   77.63    2.67
  -9   4   4    6.46    0.31
  -9   4   4    7.13    0.32
   9  -4   4    6.62    0.30
  -9   4   4    6.70    0.31
  -9  -4  -4    6.59    0.32
   9  -4   4    7.33    0.31
  -9   4   4    6.97    0.31
   9  -4   4    6.61    0.31
   9   4  -4    6.87    0.31
   9  -4   4    6.49    0.29
   9  -4   4    6.96    0.30
  -9   4   4    6.69    0.30
  -9  -4   4    6.42    0.30
   9   4   4    6.68    0.30
   9   4   4    7.05    0.31
  -9  -4   4    6.41    0.30
  -9  -4   4    6.61    0.31
  -9   4  -4    7.21    0.35
   9   4   4    6.19    0.29
   9   4   4    6.91    0.30
   9   4   4    6.54    0.31
  -9  -4   4    6.68    0.32
  -9  -4   4    6.68    0.33
   9  -4  -4    7.26    0.31
  -9   4  -4    6.70    0.31
  -9   4   5   16.63    0.63
  -9   4   5   15.73    0.62
  -9   4   5   15.69    0.63
   9  -4   5   15.41    0.60
  -9  -4  -5   15.91    0.62
   9   4  -5   15.43    0.61
   9  -4   5   13.81    0.61
   9  -4   5   15.78    0.60
  -9   4   5   15.04    0.60
   9  -4   5   16.04    0.61
  -9   4   5   15.31    0.60
   9  -4   5   16.06    0.62
  -9   4  -5   14.72    0.62
  -9  -4   5   15.91    0.60
   9   4   5   16.07    0.60
  -9  -4   5   15.90    0.63
   9   4   5   16.23    0.62
  -9  -4   5   16.03    0.60
  -9  -4   5   15.53    0.62
   9   4   5   15.77    0.60
   9  -4  -5   15.38    0.60
   9   4   5   15.27    0.62
  -9  -4   5   15.54    0.65
  -9   4  -5   16.98    0.67
   9  -4   6    0.35    0.05
   9  -4   6    0.40    0.05
   9  -4   6    0.31    0.05
  -9   4   6    0.29    0.05
  -9   4   6    0.31    0.05
  -9   4   6    0.38    0.05
   9   4  -6    0.35    0.05
   9   4   6    0.26    0.04
  -9  -4   6    0.33    0.05
  -9  -4   6    0.29    0.05
  -9  -4   6    0.27    0.05
   9   4   6    0.32    0.05
   9   4   6    0.32    0.05
  -9   4  -6    0.29    0.06
 -10   4   0   29.15    1.09
 -10  -4   0   29.24    1.09
  10  -4   0   28.96    1.08
  10   4   0   29.42    1.09
  10   4   0   25.84    1.61
  10  -4   0   25.99    1.61
  10  -4   0   30.03    1.10
  10   4   0   28.05    1.09
 -10   4   0   28.93    1.15
 -10  -4   0   28.30    1.16
 -10  -4   0   29.60    1.11
 -10   4   0   30.18    1.12
  10   4   0   28.69    1.08
 -10   4   0   26.00    1.58
  10  -4   1   44.32    1.64
  10  -4   1   39.64    2.33
  10  -4   1   40.82    2.38
 -10  -4  -1   46.13    1.66
  10  -4   1   47.57    1.69
 -10   4   1   41.23    2.38
  10   4  -1   42.94    2.42
  10   4  -1   47.05    1.66
 -10  -4  -1   47.07    1.77
  10  -4   1   45.52    1.67
  10   4  -1   44.10    1.68
 -10   4   1   44.19    1.76
 -10   4   1   45.77    1.67
 -10   4   1   46.25    1.72
 -10   4  -1   44.94    1.77
  10  -4  -1   46.49    1.66
  10  -4  -1   45.17    2.43
  10  -4  -1   45.85    1.69
  10   4   1   43.29    1.67
  10   4   1   44.26    2.43
 -10  -4   1   45.50    1.71
  10   4   1   45.05    1.65
 -10   4  -1   45.66    1.72
 -10  -4   1   45.16    1.77
 -10  -4   1   42.31    1.65
  10   4   1   45.65    1.68
  10   4  -2    5.08    0.24
  10  -4   2    4.50    0.43
 -10   4   2    5.15    0.26
  10   4  -2    4.82    0.24
 -10   4   2    4.76    0.23
  10  -4   2    4.97    0.24
  10  -4   2    4.92    0.24
 -10  -4  -2    5.25    0.27
  10   4  -2    4.29    0.42
 -10  -4  -2    5.40    0.26
 -10   4   2    4.60    0.45
 -10   4   2    4.80    0.25
 -10   4   2    5.23    0.25
  10   4   2    5.13    0.23
  10  -4  -2    5.16    0.47
  10   4   2    5.14    0.24
 -10   4  -2    5.04    0.26
  10   4   2    4.92    0.24
 -10   4  -2    5.12    0.27
  10  -4  -2    5.26    0.25
 -10  -4   2    4.85    0.24
 -10  -4   2    5.01    0.25
  10   4   2    4.50    0.44
 -10  -4   2    5.15    0.27
  10  -4  -2    4.65    0.24
 -10  -4   2    4.37    0.23
  10   4   2    5.02    0.24
  10   4  -3   29.41    1.11
  10  -4   3   27.75    1.06
  10  -4   3   29.60    1.09
 -10  -4  -3   28.57    1.10
  10  -4   3   28.48    1.11
  10  -4   3   28.11    1.10
 -10   4   3   29.55    1.11
 -10   4   3   29.18    1.11
 -10  -4  -3   28.93    1.17
 -10   4   3   29.43    1.13
  10   4  -3   27.34    1.08
 -10   4   3   28.73    1.07
 -10   4   3   29.50    1.07
  10   4   3   29.39    1.07
  10  -4  -3   27.73    1.09
  10   4   3   28.33    1.10
 -10  -4   3   29.56    1.07
 -10  -4   3   30.40    1.17
 -10  -4   3   28.06    1.09
  10   4   3   28.65    1.09
 -10   4  -3   29.48    1.18
 -10  -4   3   27.22    1.06
 -10  -4   3   30.10    1.13
 -10   4  -3   27.84    1.13
  10  -4  -3   30.28    1.10
  10   4   3   29.00    1.11
  10   4   3   28.00    1.06
 -10   4   4    4.60    0.23
 -10  -4  -4    4.63    0.24
 -10   4   4    4.72    0.23
  10  -4   4    4.36    0.21
  10  -4   4    4.76    0.23
  10  -4   4    4.91    0.23
 -10   4   4    4.66    0.22
  10  -4   4    4.16    0.21
  10  -4   4    4.99    0.22
 -10   4   4    4.62    0.22
  10   4  -4    4.67    0.22
 -10  -4  -4    4.59    0.23
 -10   4   4    4.63    0.23
  10   4   4    4.43    0.21
  10   4   4    4.29    0.22
  10  -4  -4    4.69    0.22
 -10  -4   4    4.72    0.22
  10   4   4    4.40    0.21
 -10  -4   4    4.92    0.23
 -10  -4   4    4.73    0.23
 -10  -4   4    4.46    0.22
 -10   4  -4    4.86    0.25
  10   4   4    4.21    0.22
 -10   4  -4    4.20    0.22
 -10  -4   4    4.53    0.24
  10   4   4    4.80    0.23
  10  -4   5    3.65    0.17
 -10   4   5    3.25    0.16
 -10   4   5    3.13    0.17
 -10   4   5    3.61    0.17
  10  -4   5    3.44    0.17
 -10   4   5    3.75    0.17
 -10   4   5    3.63    0.17
  10   4  -5    3.24    0.16
  10  -4   5    3.09    0.15
  10  -4   5    3.26    0.16
 -10  -4  -5    3.66    0.17
  10  -4  -5    3.15    0.16
  10   4   5    3.33    0.17
 -10  -4   5    3.27    0.17
 -10  -4   5    3.49    0.17
 -10   4  -5    3.68    0.19
  10   4   5    3.22    0.16
 -10  -4   5    3.21    0.16
  10   4   5    3.57    0.17
  10   4   5    3.67    0.16
 -10  -4   5    3.29    0.18
 -11   4   0    5.10    0.25
  11   4   0    4.65    0.23
 -11  -4   0    5.33    0.27
  11   4   0    4.77    0.23
 -11   4   0    4.64    0.25
 -11   4   0    4.68    0.23
  11  -4   0    5.11    0.24
 -11  -4   0    4.49    0.23
  11   4   0    4.93    0.24
  11  -4   0    4.89    0.24
 -11  -4   0    4.57    0.23
 -11   4   1   31.34    1.15
  11  -4   1   30.27    1.13
  11   4  -1   29.56    1.12
  11  -4   1   28.46    1.11
 -11  -4  -1   28.06    1.11
 -11   4   1   26.58    1.16
 -11   4   1   28.36    1.11
  11   4  -1   30.34    1.11
  11  -4   1   29.07    1.10
 -11  -4  -1   30.22    1.19
 -11   4  -1   28.49    1.18
  11  -4  -1   29.60    1.11
 -11  -4   1   29.33    1.14
 -11  -4   1   26.57    1.09
 -11  -4   1   30.36    1.19
  11   4   1   29.34    1.12
 -11   4  -1   29.37    1.15
  11   4   1   29.32    1.10
  11  -4  -1   30.79    1.13
 -11  -4  -2   14.23    0.58
  11  -4   2   13.80    0.57
 -11   4   2   14.38    0.59
  11   4  -2   14.19    0.57
 -11   4   2   14.36    0.58
  11  -4   2   14.88    0.58
 -11  -4  -2   14.33    0.62
  11   4  -2   14.61    0.58
  11  -4  -2   13.63    0.57
  11   4   2   13.99    0.57
 -11   4  -2   13.88    0.59
  11   4   2   14.18    0.57
 -11  -4   2   14.36    0.59
 -11   4  -2   14.06    0.62
 -11  -4   2   13.82    0.61
  11  -4  -2   14.99    0.58
 -11   4   3    3.60    0.19
 -11   4   3    4.06    0.21
 -11   4   3    3.73    0.19
 -11  -4  -3    4.08    0.22
  11  -4   3    3.82    0.20
  11   4  -3    3.57    0.19
 -11   4   3    4.18    0.21
  11   4  -3    4.08    0.20
  11  -4   3    3.88    0.19
 -11  -4  -3    3.85    0.20
  11   4   3    3.82    0.19
 -11   4  -3    4.11    0.23
  11   4   3    3.69    0.19
 -11  -4   3    4.18    0.22
 -11   4  -3    3.87    0.20
 -11  -4   3    3.82    0.20
  11   4   3    4.05    0.20
  11   4   3    3.97    0.19
  11  -4  -3    3.90    0.20
 -11   4  -3    3.38    0.19
  11   4  -4    2.56    0.14
  11  -4   4    2.47    0.14
 -11  -4  -4    2.48    0.15
 -11   4   4    2.30    0.13
 -11   4   4    2.42    0.13
 -11  -4  -4    2.34    0.14
 -11   4   4    2.49    0.14
 -11   4   4    2.38    0.14
  11  -4   4    2.27    0.12
  11  -4   4    2.29    0.14
  11   4   4    2.23    0.13
  11   4   4    2.39    0.13
 -11  -4   4    2.26    0.13
  11   4   4    2.57    0.13
 -11   4  -4    2.43    0.14
  11  -4  -4    2.67    0.14
 -11   4  -4    2.38    0.13
 -11   4  -4    2.66    0.16
  11   4   4    2.36    0.13
 -11  -4   4    2.29    0.14
 -11  -4   4    2.36    0.15
 -11  -4   4    2.13    0.13
 -12   4   0    3.31    0.18
  12   4   0    3.13    0.17
 -12  -4   0    2.95    0.17
 -12  -4   0    3.07    0.19
 -12   4   0    3.00    0.18
  12  -4   0    2.77    0.16
  12  -4   0    3.04    0.16
  12   4   0    2.86    0.16
 -12  -4  -1    7.09    0.32
  12   4  -1    7.21    0.32
 -12  -4  -1    7.06    0.34
  12  -4   1    7.35    0.31
  12  -4   1    7.32    0.32
 -12   4   1    6.61    0.33
 -12   4   1    6.74    0.31
 -12   4   1    7.21    0.33
  12   4  -1    7.13    0.31
  12  -4  -1    7.26    0.31
 -12   4  -1    6.74    0.34
  12   4   1    7.02    0.31
 -12  -4   1    7.38    0.35
 -12   4  -1    7.43    0.33
  12  -4  -1    7.06    0.32
 -12  -4   1    7.03    0.32
  12   4   1    7.27    0.31
 -12   4   2    0.73    0.09
  12   4  -2    0.82    0.08
  12   4  -2    0.87    0.08
  12  -4   2    0.82    0.08
 -12  -4  -2    0.73    0.09
 -12   4   2    0.77    0.08
 -12  -4  -2    0.87    0.10
  12  -4   2    0.66    0.08
 -12  -4   2    0.82    0.08
  12   4   2    1.04    0.09
 -12   4  -2    0.85    0.10
 -12   4  -2    0.99    0.09
  12  -4  -2    0.71    0.07
  12  -4  -2    0.90    0.09
 -12  -4   2    0.79    0.09
  12  -4  -2    0.88    0.08
  12   4   2    0.86    0.08
  12  -4   3    4.87    0.22
 -12   4   3    4.72    0.23
  12   4  -3    4.31    0.20
 -12  -4  -3    4.73    0.23
  12   4  -3    4.59    0.21
 -12  -4  -3    4.79    0.22
  12   4  -3    4.94    0.22
 -12   4   3    4.72    0.22
  12  -4   3    4.60    0.21
  12  -4  -3    4.52    0.21
 -12  -4   3    4.54    0.22
 -12   4  -3    4.79    0.24
 -12   4  -3    4.45    0.22
  12   4   3    4.72    0.21
  12  -4  -3    4.68    0.22
  12   4   3    4.37    0.21
 -12  -4   3    4.73    0.23
  12   4  -4    2.64    0.13
  12  -4   4    2.40    0.12
 -12   4   4    2.49    0.13
 -12  -4  -4    2.48    0.13
  12  -4   4    2.41    0.13
 -12   4   4    2.39    0.13
 -12   4  -4    2.60    0.15
 -12  -4   4    2.24    0.13
  12  -4  -4    2.53    0.13
  12  -4  -4    2.39    0.12
 -12  -4   4    2.54    0.13
  12   4   4    2.51    0.13
  13  -4   0    7.04    0.29
 -13   4   0    6.63    0.31
 -13  -4   0    7.00    0.32
 -13   4   0    6.15    0.30
  13   4   0    6.99    0.30
  13  -4   0    7.37    0.30
 -13   4   1    0.78    0.08
  13   4  -1    0.87    0.08
  13  -4   1    0.89    0.08
  13   4  -1    1.04    0.09
 -13  -4  -1    1.06    0.10
 -13  -4  -1    0.96    0.08
  13  -4   1    1.15    0.09
 -13   4   1    1.09    0.09
 -13  -4   1    1.04    0.09
 -13  -4   1    1.08    0.09
  13   4   1    1.01    0.08
 -13   4  -1    1.22    0.10
  13  -4  -1    1.12    0.08
  13   4   1    1.06    0.09
 -13   4  -1    1.09    0.10
  13  -4  -1    1.05    0.08
 -13   4   2    0.50    0.06
 -13  -4  -2    0.54    0.07
 -13   4   2    0.45    0.06
  13  -4   2    0.54    0.06
  13   4  -2    0.62    0.06
  13   4  -2    0.49    0.06
  13   4   2    0.57    0.06
 -13   4  -2    0.56    0.07
  13   4   2    0.48    0.06
 -13   4  -2    0.51    0.06
 -13  -4   2    0.50    0.07
 -13  -4   2    0.48    0.06
  13  -4  -2    0.61    0.07
  13  -4   3    0.13    0.04
 -13   4   3    0.13    0.04
 -13  -4  -3    0.10    0.05
 -13  -4  -3    0.10    0.05
  13   4  -3    0.07    0.04
 -13  -4   3    0.04    0.04
 -13   4  -3    0.13    0.05
  13  -4  -3    0.12    0.04
  13   4   3    0.08    0.04
 -13  -4   3    0.15    0.05
  14   4   0   10.02    0.40
 -14   4   0   10.34    0.41
 -14  -4   0    9.97    0.43
 -14   4   1    2.11    0.12
  14  -4   1    2.10    0.11
  14   4  -1    2.09    0.11
 -14  -4  -1    2.01    0.13
 -14   4  -1    1.95    0.11
  14  -4  -1    2.18    0.11
  14   4   1    2.06    0.11
 -14  -4   1    2.12    0.12
   0   5   0   -0.01    0.04
   0  -5   0   -0.03    0.04
   0  -5   0    0.03    0.04
   0   5   0    0.00    0.03
   0  -5   2    0.17    0.05
   0   5   2    0.23    0.07
   0   5  -2    0.28    0.07
   0   5   2    0.22    0.07
   0  -5   2    0.17    0.05
   0  -5  -2    0.19    0.06
   0   5   2    0.18    0.05
   0   5   3   16.21    0.88
   0  -5   3   14.21    0.80
   0   5   3   15.79    0.85
   0   5  -3   14.74    0.85
   0  -5  -3   15.84    0.82
   0   5   3   14.61    0.82
   0  -5   3   15.53    0.84
   0  -5   4    3.90    0.19
   0   5   4    3.61    0.17
   0   5   4    3.99    0.19
   0  -5   4    3.87    0.18
   0  -5   4    3.81    0.19
   0   5   4    3.63    0.18
   0  -5  -4    3.94    0.30
   0   5   4    3.42    0.18
   0  -5   4    3.84    0.19
   0  -5   4    4.08    0.32
   0  -5   4    3.99    0.21
   0   5   4    4.23    0.34
   0   5   4    3.81    0.19
   0  -5   4    3.82    0.19
   0  -5   4    3.51    0.17
   0   5  -4    4.23    0.34
   0  -5   5    5.91    0.26
   0   5   5    6.10    0.27
   0   5  -5    5.89    0.48
   0   5   5    5.98    0.47
   0   5   5    5.75    0.27
   0  -5   5    5.35    0.43
   0   5   5    5.75    0.25
   0  -5   5    6.22    0.29
   0  -5  -5    6.02    0.48
   0  -5   5    6.02    0.28
   0  -5   5    6.11    0.30
   0  -5   5    5.95    0.28
   0   5   5    5.88    0.27
   0   5   5    5.79    0.27
   0  -5   5    6.09    0.27
   0  -5   6   16.00    0.65
   0  -5   6   15.65    0.63
   0  -5   6   15.99    0.62
   0  -5   6   16.85    0.68
   0  -5   6   15.32    0.63
   0  -5   7    2.38    0.14
   0  -5   7    2.32    0.14
   0  -5   7    2.54    0.15
  -1   5   0   89.48    4.52
   1  -5   0   76.75    4.32
  -1  -5   0   89.73    4.32
   1   5   0   90.93    4.45
  -1  -5   0   92.15    4.31
  -1   5   0   93.71    4.37
   1  -5   0   92.15    4.42
   1   5   0   92.63    4.54
   1   5  -1  139.88    7.08
  -1  -5  -1  142.64    6.63
  -1   5   1  138.17    6.91
   1   5  -1  135.38    6.87
  -1   5   1  143.63    7.24
   1  -5   1  139.58    7.14
   1  -5   1  147.99    6.89
   1  -5  -1  142.43    6.69
   1  -5  -1  135.85    6.93
   1   5   1  137.36    6.82
   1   5   1  134.29    7.00
  -1  -5   1  136.94    6.82
  -1  -5   1  129.46    6.82
  -1   5  -1  130.58    6.92
   1   5   1  141.95    7.08
  -1   5   2  241.33   12.03
   1  -5   2  236.09   12.15
  -1   5   2  244.63   12.39
  -1  -5  -2  257.83   11.89
   1  -5   2  236.49   11.86
  -1  -5   2  230.87   12.07
   1   5   2  216.64   11.67
   1  -5  -2  247.86   11.83
   1   5   2  239.48   11.98
  -1  -5   2  224.69   11.75
  -1   5  -2  246.90   12.15
   1   5   2  236.67   12.51
   1  -5  -2  241.05   11.73
   1  -5   3  140.41    6.57
   1   5  -3  135.52    6.66
  -1   5   3  126.94    6.63
   1  -5   3  139.12    6.57
  -1   5   3  134.14    6.74
  -1  -5  -3  137.79    6.56
  -1  -5   3  136.74    6.56
   1   5   3  134.65    6.73
  -1   5  -3  140.31    6.67
   1   5   3  136.24    6.60
   1  -5  -3  133.31    6.59
   1  -5  -3  134.78    6.52
  -1  -5  -4   16.82    0.89
  -1   5   4   15.42    0.60
  -1   5   4   14.82    0.88
   1  -5   4   14.81    0.59
   1  -5   4   14.11    0.58
   1  -5   4   15.72    0.59
  -1   5   4   15.14    0.61
   1   5  -4   15.79    0.92
   1  -5   4   15.96    0.65
   1  -5   4   16.34    0.90
  -1   5   4   15.47    0.61
  -1   5   4   14.92    0.59
  -1   5   4   15.23    0.61
   1  -5   4   16.07    0.61
   1  -5   4   15.88    0.62
  -1   5   4   15.42    0.59
   1  -5   4   15.74    0.86
  -1   5   4   16.68    0.93
   1  -5   4   15.15    0.61
   1   5   4   16.01    0.92
   1  -5  -4   16.08    0.91
   1   5   4   14.71    0.60
  -1  -5   4   15.02    0.62
  -1  -5   4   16.00    0.88
  -1  -5   4   15.54    0.65
  -1   5  -4   16.76    0.92
  -1  -5   4   15.11    0.61
   1   5   4   15.10    0.61
   1   5   4   16.56    0.59
   1   5   4   15.59    0.90
  -1  -5   4   16.14    0.61
   1   5   4   15.10    0.60
   1   5   4   14.38    0.58
  -1  -5   4   15.29    0.59
  -1  -5   4   15.18    0.59
   1   5   4   15.84    0.61
   1  -5   5  125.49    4.45
  -1   5   5  120.19    4.35
  -1   5   5  122.59    4.43
   1  -5   5  127.75    4.61
   1  -5   5  122.71    4.73
  -1  -5  -5  118.70    6.04
  -1   5   5  121.76    4.53
  -1   5   5  123.13    4.52
  -1   5   5  117.55    4.49
   1  -5   5  118.64    6.05
   1  -5   5  127.04    4.40
   1  -5   5  123.24    4.38
   1   5  -5  124.32    6.17
   1  -5   5  124.55    4.48
   1  -5  -5  116.93    6.07
  -1  -5   5  120.03    6.04
   1   5   5  127.68    4.43
   1   5   5  123.68    4.38
   1   5   5  121.25    4.39
   1   5   5  128.80    4.50
  -1  -5   5  124.80    4.45
  -1  -5   5  127.33    4.40
   1   5   5  116.89    6.20
  -1  -5   5  126.71    4.35
  -1  -5   5  129.48    4.74
  -1   5  -5  122.62    6.15
   1   5   5  118.46    4.51
  -1  -5   5  128.74    4.61
   1   5   5  126.14    4.53
   1  -5   6    8.44    0.36
   1  -5   6    8.87    0.40
   1  -5   6    8.58    0.37
   1  -5   6    8.63    0.38
   1  -5   6    8.71    0.36
   1   5   6    7.69    0.36
  -1  -5   6    8.95    0.38
  -1  -5   6    8.73    0.39
  -1  -5   6    7.91    0.35
  -1  -5   6    8.38    0.37
   1   5   6    7.67    0.36
  -1  -5   6    8.89    0.37
   1  -5   7    1.36    0.10
   1  -5   7    1.43    0.10
   1  -5   7    1.41    0.11
   1  -5   7    1.59    0.12
  -1  -5   7    1.52    0.11
  -1  -5   7    1.41    0.10
  -1  -5   7    1.55    0.11
  -1  -5   7    1.53    0.10
   2  -5   0   94.80    4.34
   2   5   0   88.76    4.41
   2  -5   0   88.48    4.41
  -2   5   0   91.82    4.38
  -2  -5   0   87.35    4.31
   2   5   0   85.98    4.34
   2  -5   1   92.77    4.49
   2   5  -1   91.10    4.58
  -2   5   1   96.88    4.61
  -2   5   1   90.43    4.56
  -2  -5  -1   95.07    4.50
   2  -5   1   94.43    4.52
   2  -5   1   88.96    4.57
   2  -5  -1   96.22    4.52
   2   5   1   94.73    4.61
   2  -5  -1   85.86    4.45
  -2  -5   1   92.55    4.49
  -2  -5   1   93.00    4.56
  -2  -5   1   89.80    4.47
  -2   5  -1  100.11    4.57
   2   5   1   97.36    4.52
  -2  -5  -2    9.24    0.53
   2  -5   2    9.57    0.53
  -2   5   2    9.22    0.54
  -2   5   2   10.00    0.56
   2   5  -2    8.96    0.49
   2  -5   2    9.53    0.53
   2  -5  -2    8.17    0.48
   2   5   2    9.82    0.55
   2   5   2    9.16    0.53
  -2   5  -2    9.90    0.55
   2  -5  -2    8.94    0.53
  -2  -5   2    9.23    0.55
  -2  -5   2    9.21    0.52
   2  -5   3    4.34    0.32
  -2   5   3    4.31    0.33
   2  -5   3    4.75    0.33
  -2   5   3    4.41    0.35
  -2  -5  -3    4.80    0.33
   2   5   3    4.67    0.34
  -2  -5   3    4.47    0.32
  -2   5  -3    4.78    0.34
  -2  -5   3    4.66    0.35
   2   5   3    4.90    0.35
   2  -5  -3    4.81    0.33
   2  -5   4    0.71    0.07
  -2   5   4    0.79    0.08
  -2   5   4    0.72    0.07
  -2   5   4    0.63    0.07
  -2   5   4    1.00    0.08
   2  -5   4    0.68    0.07
   2  -5   4    0.72    0.08
  -2   5   4    0.86    0.15
  -2   5   4    0.70    0.15
   2  -5   4    0.92    0.09
   2  -5   4    0.79    0.07
   2  -5   4    0.75    0.14
   2  -5   4    0.64    0.14
  -2   5   4    0.67    0.07
  -2   5   4    0.80    0.07
   2  -5   4    0.76    0.08
  -2  -5  -4    0.95    0.16
   2  -5   4    0.66    0.07
  -2   5   4    0.76    0.07
  -2  -5   4    0.79    0.08
   2   5   4    0.80    0.07
  -2  -5   4    0.72    0.07
   2   5   4    0.69    0.07
  -2  -5   4    0.81    0.13
  -2   5  -4    0.90    0.16
  -2  -5   4    0.74    0.08
   2   5   4    0.82    0.08
   2   5   4    0.76    0.08
   2   5   4    0.88    0.15
   2   5   4    0.73    0.14
   2   5   4    0.71    0.07
  -2  -5   4    0.94    0.08
  -2  -5   4    0.82    0.08
   2   5   4    0.79    0.07
   2  -5  -4    0.90    0.15
  -2  -5   4    0.75    0.08
   2   5   4    0.86    0.08
  -2  -5   4    0.80    0.07
   2  -5   5   19.12    0.76
  -2   5   5   20.51    0.77
   2  -5   5   19.77    0.75
   2  -5   5   19.58    0.81
  -2   5   5   21.25    0.76
   2  -5   5   20.33    0.74
  -2   5   5   18.77    0.74
   2  -5   5   19.11    1.13
  -2   5   5   19.55    0.74
   2  -5   5   19.06    0.78
   2  -5   5   20.16    0.76
  -2  -5  -5   18.34    1.11
  -2   5   5   18.98    0.76
   2   5  -5   17.65    1.15
   2   5   5   19.76    0.77
  -2  -5   5   20.25    0.75
   2   5   5   18.79    1.13
  -2  -5   5   19.43    0.81
   2   5   5   19.07    0.75
  -2  -5   5   18.47    0.73
   2   5   5   20.09    0.74
   2   5   5   18.32    1.15
  -2   5  -5   17.88    1.12
   2  -5  -5   18.63    1.16
   2   5   5   19.92    0.76
  -2  -5   5   18.67    0.73
  -2  -5   5   20.61    0.79
   2   5   5   19.20    0.74
  -2  -5   5   20.42    0.76
  -2  -5   5   20.08    0.77
   2  -5   6    0.24    0.05
   2  -5   6    0.40    0.07
   2  -5   6    0.30    0.06
  -2   5   6    0.19    0.06
   2  -5   6    0.24    0.07
   2  -5   6    0.31    0.06
  -2   5   6    0.12    0.05
  -2   5   6    0.31    0.07
  -2  -5   6    0.32    0.07
  -2  -5   6    0.38    0.07
   2   5   6    0.25    0.06
  -2  -5   6    0.42    0.07
   2   5   6    0.30    0.05
   2   5   6    0.29    0.07
  -2  -5   6    0.35    0.07
  -2  -5   6    0.49    0.07
   2  -5   7    4.30    0.21
   2  -5   7    4.57    0.21
   2  -5   7    4.44    0.22
   2  -5   7    4.48    0.20
  -2  -5   7    4.47    0.22
  -2  -5   7    4.46    0.21
  -2  -5   7    4.22    0.20
   3  -5   0    0.21    0.06
  -3   5   0    0.08    0.05
  -3  -5   0    0.47    0.07
   3   5   0    0.08    0.04
   3  -5   0    0.18    0.04
   3  -5   0    0.05    0.04
   3   5   0    0.08    0.05
  -3   5   1   63.73    3.17
   3  -5   1   63.78    3.13
  -3  -5  -1   66.82    3.12
   3  -5   1   64.87    3.10
   3  -5   1   62.87    3.16
   3   5  -1   62.60    3.17
  -3  -5   1   64.77    3.16
  -3  -5   1   64.14    3.11
   3   5   1   63.38    3.19
  -3   5  -1   64.03    3.16
   3   5   1   62.56    3.12
   3  -5  -1   63.62    3.13
   3  -5   2   41.87    2.05
  -3   5   2   39.78    2.09
   3   5  -2   39.70    2.06
  -3  -5  -2   41.90    2.06
   3  -5   2   42.27    2.07
  -3  -5   2   41.07    2.04
   3  -5  -2   41.07    2.06
   3   5   2   42.13    2.07
  -3   5  -2   40.69    2.08
  -3  -5   2   41.14    2.09
   3   5   2   39.81    2.10
   3  -5   3   18.57    0.71
  -3   5   3   18.87    0.71
   3  -5   3   18.69    0.77
  -3   5   3   18.64    0.72
   3  -5   3   19.38    1.04
  -3   5   3   19.62    1.07
   3  -5   3   20.49    1.06
  -3   5   3   18.65    0.71
   3  -5   3   18.10    0.72
  -3   5   3   19.01    0.74
   3  -5   3   19.46    0.72
   3  -5   3   19.00    0.75
  -3  -5  -3   21.88    1.07
  -3   5   3   19.21    0.74
  -3  -5   3   17.95    0.72
   3   5   3   18.41    0.73
  -3  -5   3   20.33    1.03
   3   5   3   19.39    0.71
   3   5   3   20.84    1.07
  -3  -5   3   18.69    0.71
  -3  -5   3   18.23    0.73
   3   5   3   17.76    0.72
   3  -5  -3   20.51    1.11
  -3  -5   3   18.69    0.75
  -3   5  -3   20.88    1.06
   3   5   3   19.95    1.08
   3  -5  -3   20.66    1.05
  -3  -5   3   18.97    0.71
   3   5   3   18.69    0.74
  -3  -5   3   20.55    1.09
  -3  -5   3   18.52    0.77
   3   5   3   18.14    0.71
   3  -5   4    7.78    0.32
   3  -5   4    7.75    0.32
   3  -5   4    7.84    0.33
  -3   5   4    7.50    0.32
  -3   5   4    7.88    0.32
   3  -5   4    7.29    0.32
  -3  -5  -4    7.44    0.52
   3  -5   4    7.34    0.35
  -3   5   4    7.56    0.32
  -3   5   4    7.08    0.32
  -3   5   4    7.73    0.33
   3  -5   4    7.87    0.52
  -3   5   4    7.68    0.54
  -3   5   4    7.95    0.32
   3  -5   4    7.86    0.34
   3  -5   4    7.63    0.33
   3   5   4    7.22    0.32
   3   5   4    7.32    0.31
  -3  -5   4    7.99    0.33
   3  -5  -4    8.03    0.56
   3   5   4    6.79    0.32
   3   5   4    7.52    0.32
   3   5   4    7.23    0.32
  -3  -5   4    7.61    0.33
  -3  -5   4    7.19    0.32
   3   5   4    7.24    0.52
   3   5   4    7.60    0.53
  -3  -5   4    7.40    0.49
  -3  -5   4    7.59    0.35
   3   5   4    7.39    0.32
   3  -5  -4    7.93    0.51
  -3   5  -4    7.97    0.53
   3   5   4    7.23    0.33
  -3  -5   4    7.18    0.33
  -3  -5   4    7.74    0.33
  -3  -5   4    8.23    0.57
  -3   5   5    5.48    0.26
  -3   5   5    4.87    0.25
  -3  -5  -5    5.20    0.45
   3  -5   5    5.49    0.25
   3   5  -5    5.10    0.45
   3  -5   5    5.18    0.25
  -3   5   5    4.64    0.43
   3  -5   5    4.84    0.24
   3  -5   5    5.28    0.26
   3  -5   5    5.18    0.26
  -3   5   5    5.38    0.26
  -3   5   5    5.23    0.25
  -3   5   5    5.22    0.25
  -3   5   5    5.27    0.25
   3  -5   5    5.37    0.25
   3  -5   5    5.44    0.28
   3  -5   5    5.11    0.43
  -3  -5   5    5.68    0.28
   3  -5  -5    4.95    0.44
   3   5   5    5.24    0.45
   3   5   5    5.79    0.26
  -3  -5   5    5.87    0.27
   3   5   5    5.41    0.25
  -3  -5   5    5.78    0.26
   3   5   5    5.44    0.25
  -3   5  -5    5.18    0.43
  -3  -5   5    5.22    0.25
   3   5   5    5.61    0.26
   3   5   5    5.03    0.25
   3   5   5    4.68    0.43
  -3  -5   5    5.61    0.27
   3   5   5    5.20    0.25
  -3  -5   5    5.49    0.26
   3  -5   6    5.23    0.27
   3  -5   6    5.42    0.24
  -3   5   6    4.61    0.24
   3  -5   6    5.30    0.25
  -3   5   6    4.93    0.24
  -3   5   6    5.30    0.25
  -3   5   6    5.20    0.24
   3  -5   6    5.48    0.26
   3  -5   6    5.02    0.25
   3   5   6    5.07    0.25
  -3  -5   6    5.11    0.27
  -3  -5   6    5.22    0.25
   3   5   6    5.13    0.24
  -3  -5   6    5.67    0.26
   3   5   6    5.14    0.24
  -3  -5   6    5.20    0.25
  -3  -5   6    5.27    0.25
   3   5   6    4.90    0.24
   3  -5   7    1.60    0.10
   3  -5   7    1.58    0.11
   3  -5   7    1.33    0.10
   3  -5   7    1.61    0.11
  -3  -5   7    1.49    0.10
  -3  -5   7    1.67    0.11
   3   5   7    1.46    0.09
  -3  -5   7    1.51    0.10
  -3  -5   7    1.42    0.10
  -4  -5   0    9.55    0.51
   4  -5   0    9.33    0.54
   4   5   0    9.52    0.55
   4  -5   0    9.66    0.50
  -4   5   0    9.65    0.56
  -4  -5   0    9.45    0.54
   4  -5   0    9.91    0.55
   4   5   0    9.32    0.51
   4  -5   1   51.11    2.59
  -4   5   1   49.66    2.62
   4  -5   1   52.80    2.56
   4   5  -1   50.49    2.62
  -4  -5  -1   52.08    2.58
   4   5   1   52.58    2.65
   4  -5  -1   53.42    2.59
  -4   5  -1   51.54    2.62
   4  -5  -1   52.66    2.65
  -4  -5   1   52.15    2.61
  -4  -5   1   54.53    2.57
   4   5   1   55.06    2.59
   4  -5   2   43.28    2.07
  -4  -5  -2   42.00    2.09
  -4   5   2   41.86    2.13
   4  -5   2   42.13    2.10
   4   5  -2   39.76    2.09
   4  -5   2   37.89    2.07
   4  -5  -2   41.53    2.08
   4   5   2   41.67    2.09
  -4  -5   2   42.60    2.12
  -4   5  -2   40.57    2.10
   4   5   2   42.36    2.14
   4  -5  -2   42.05    2.15
  -4  -5   2   40.36    2.05
   4  -5   3    6.17    0.41
   4  -5   3    5.59    0.27
  -4  -5  -3    6.14    0.42
   4  -5   3    5.69    0.26
  -4   5   3    5.61    0.25
   4  -5   3    5.47    0.25
  -4   5   3    5.35    0.25
  -4   5   3    5.90    0.26
   4  -5   3    5.77    0.25
  -4   5   3    5.85    0.25
   4  -5   3    5.59    0.25
  -4   5   3    5.54    0.25
  -4   5   3    5.92    0.43
   4  -5   3    6.39    0.43
   4  -5   3    5.47    0.25
   4  -5   3    5.38    0.24
  -4   5   3    5.65    0.25
   4   5   3    6.20    0.42
   4   5   3    5.69    0.25
   4  -5  -3    6.37    0.44
   4   5   3    5.66    0.26
   4   5   3    5.31    0.25
  -4  -5   3    5.98    0.26
  -4  -5   3    5.82    0.25
   4   5   3    6.45    0.44
  -4  -5   3    5.49    0.25
  -4  -5   3    5.59    0.26
   4  -5  -3    5.84    0.39
  -4  -5   3    5.44    0.27
  -4  -5   3    5.79    0.25
   4   5   3    5.84    0.25
   4   5   3    5.79    0.25
  -4  -5   3    5.69    0.25
  -4   5  -3    6.55    0.42
   4   5   3    5.34    0.25
   4   5   3    5.62    0.24
  -4  -5   3    5.43    0.42
  -4  -5   3    5.97    0.38
  -4   5   4    3.35    0.18
   4  -5   4    3.37    0.32
  -4   5   4    3.64    0.19
  -4   5   4    3.71    0.19
  -4  -5  -4    3.85    0.35
  -4   5   4    3.93    0.19
   4  -5   4    3.91    0.34
   4  -5   4    3.73    0.19
   4  -5   4    3.73    0.18
   4  -5   4    3.86    0.19
  -4   5   4    4.05    0.20
  -4   5   4    4.00    0.36
   4  -5   4    3.17    0.20
   4  -5   4    3.59    0.19
   4  -5   4    3.48    0.19
  -4   5   4    3.62    0.19
   4  -5   4    3.42    0.19
  -4  -5   4    3.78    0.19
   4   5   4    3.66    0.19
   4   5   4    3.82    0.19
  -4  -5   4    3.61    0.20
  -4  -5   4    3.69    0.19
  -4   5  -4    3.85    0.34
   4   5   4    3.88    0.19
  -4  -5   4    3.74    0.19
   4   5   4    4.01    0.34
  -4  -5   4    3.42    0.18
   4   5   4    3.57    0.19
   4  -5  -4    3.69    0.34
   4   5   4    3.93    0.19
   4   5   4    3.88    0.35
  -4  -5   4    3.69    0.20
  -4  -5   4    3.59    0.21
   4   5   4    3.55    0.19
  -4  -5   4    3.87    0.36
  -4   5   5    0.70    0.07
  -4   5   5    0.85    0.09
   4  -5   5    0.65    0.17
   4  -5   5    0.83    0.10
   4  -5   5    0.90    0.09
   4  -5   5    0.50    0.18
  -4   5   5    0.53    0.17
  -4   5   5    0.74    0.09
   4  -5   5    0.77    0.08
   4   5  -5    0.66    0.18
  -4   5   5    0.77    0.09
  -4  -5  -5    0.75    0.19
   4  -5   5    0.79    0.09
   4  -5   5    0.83    0.08
   4  -5   5    0.96    0.09
  -4   5   5    0.69    0.08
  -4   5   5    0.86    0.09
  -4  -5   5    0.82    0.09
   4   5   5    0.60    0.18
  -4  -5   5    0.87    0.09
   4   5   5    0.82    0.08
   4   5   5    0.56    0.16
  -4  -5   5    0.79    0.10
   4   5   5    0.78    0.08
  -4  -5   5    0.83    0.09
   4   5   5    0.71    0.09
  -4  -5   5    0.80    0.09
   4  -5  -5    0.69    0.18
  -4  -5   5    0.73    0.09
   4   5   5    0.83    0.09
   4   5   5    0.81    0.08
   4   5   5    0.99    0.09
  -4   5   6    3.98    0.20
  -4   5   6    3.80    0.19
   4  -5   6    3.96    0.20
  -4   5   6    3.90    0.20
   4  -5   6    3.77    0.20
  -4   5   6    3.84    0.20
   4  -5   6    3.93    0.21
   4  -5   6    3.79    0.20
   4  -5   6    4.00    0.22
  -4  -5   6    3.85    0.19
  -4  -5   6    4.02    0.21
   4   5   6    3.94    0.21
   4   5   6    3.76    0.20
   4   5   6    3.93    0.19
  -4  -5   6    3.98    0.22
   4   5   6    3.88    0.19
  -4  -5   6    3.75    0.20
  -4  -5   6    4.30    0.21
   4  -5   7    1.36    0.09
   4  -5   7    1.49    0.10
   4  -5   7    1.65    0.11
   4  -5   7    1.60    0.10
  -4  -5   7    1.50    0.09
  -4  -5   7    1.50    0.11
   4   5   7    1.40    0.09
  -4  -5   7    1.66    0.10
   4   5   7    1.47    0.10
  -4  -5   7    1.57    0.10
  -5  -5   0   85.55    4.00
  -5   5   0   83.55    4.07
   5  -5   0   83.50    4.02
   5  -5   0   81.03    4.09
   5   5   0   84.68    4.10
  -5  -5   0   81.57    4.01
   5  -5   0   77.42    3.93
   5   5   0   79.40    3.97
  -5   5   1   70.38    3.53
  -5  -5  -1   69.64    3.46
   5  -5   1   70.87    3.48
   5   5  -1   67.87    3.53
   5  -5   1   70.40    3.42
  -5  -5   1   70.84    3.44
  -5   5  -1   70.32    3.51
   5   5   1   71.74    3.55
  -5  -5   1   69.44    3.49
   5   5   1   72.22    3.46
   5  -5  -1   70.94    3.47
   5  -5  -1   71.40    3.55
   5  -5   2   16.09    0.88
   5  -5   2   15.34    0.60
   5  -5   2   16.88    0.89
  -5   5   2   16.10    0.63
  -5   5   2   15.80    0.63
   5  -5   2   16.08    0.64
  -5  -5  -2   16.86    0.92
  -5   5   2   16.04    0.62
  -5   5   2   15.36    0.61
   5  -5   2   16.10    0.66
   5  -5   2   17.05    0.92
   5   5  -2   15.53    0.89
  -5   5   2   17.13    0.94
  -5   5   2   15.59    0.63
   5  -5   2   15.09    0.63
   5   5   2   17.71    0.94
  -5  -5   2   17.82    0.93
  -5  -5   2   16.78    0.87
  -5  -5   2   15.93    0.66
   5  -5  -2   17.34    0.94
   5   5   2   15.53    0.61
  -5  -5   2   16.58    0.63
   5   5   2   17.03    0.91
   5   5   2   15.14    0.62
   5  -5  -2   16.58    0.89
   5   5   2   16.61    0.62
  -5   5  -2   17.26    0.92
  -5  -5   2   16.04    0.61
  -5  -5   2   16.08    0.62
   5   5   2   15.26    0.61
  -5   5   3    3.80    0.19
  -5  -5  -3    4.08    0.34
   5  -5   3    3.65    0.18
  -5   5   3    3.73    0.18
   5  -5   3    3.72    0.19
   5  -5   3    3.93    0.31
   5  -5   3    3.44    0.17
   5  -5   3    3.77    0.18
  -5   5   3    3.56    0.18
  -5   5   3    3.77    0.18
  -5   5   3    3.65    0.18
   5  -5   3    3.47    0.31
  -5   5   3    3.55    0.33
   5  -5   3    3.48    0.17
  -5   5   3    3.64    0.18
  -5   5   3    3.38    0.18
   5  -5   3    3.72    0.19
   5  -5   3    3.59    0.19
   5  -5  -3    3.59    0.33
   5   5   3    3.30    0.17
  -5   5  -3    3.48    0.30
   5   5   3    3.66    0.18
  -5  -5   3    3.94    0.34
  -5  -5   3    3.32    0.18
   5   5   3    3.71    0.18
   5   5   3    3.44    0.18
  -5  -5   3    3.46    0.20
   5   5   3    3.55    0.18
  -5   5  -3    3.20    0.17
  -5  -5   3    3.53    0.18
   5   5   3    3.52    0.18
  -5  -5   3    3.52    0.18
   5  -5  -3    3.69    0.29
   5   5   3    3.46    0.17
  -5  -5   3    3.56    0.18
   5   5   3    3.52    0.32
  -5  -5   3    3.64    0.18
  -5  -5   3    3.32    0.18
   5   5   3    4.06    0.33
   5  -5   4   11.64    0.46
   5  -5   4   11.45    0.75
   5  -5   4   11.15    0.46
   5  -5   4   11.43    0.47
  -5   5   4   11.94    0.47
  -5   5   4   12.18    0.48
   5  -5   4   11.84    0.48
  -5   5   4   11.90    0.47
  -5   5   4   11.74    0.48
  -5   5   4   11.00    0.47
   5  -5   4   10.83    0.72
   5  -5   4   11.66    0.51
  -5   5   4   10.62    0.76
  -5   5   4   10.36    0.47
  -5  -5  -4   11.96    0.76
   5  -5   4   11.40    0.48
  -5   5   4   11.75    0.47
   5   5   4   11.66    0.48
   5   5   4   11.49    0.47
  -5  -5   4   11.21    0.48
  -5   5  -4   10.84    0.72
  -5  -5   4   11.79    0.51
   5   5   4   11.30    0.76
   5  -5  -4   11.73    0.77
   5   5   4   11.30    0.47
  -5  -5   4   11.17    0.47
   5   5   4   10.90    0.46
   5   5   4   11.64    0.74
  -5  -5   4   11.83    0.49
   5   5   4   11.38    0.46
  -5  -5   4   11.98    0.47
   5   5   4   12.04    0.46
  -5  -5   4   11.78    0.47
  -5  -5   4   11.59    0.78
  -5   5  -4   10.54    0.46
  -5  -5   4   10.82    0.47
   5  -5   5    4.07    0.21
  -5   5   5    3.70    0.21
   5  -5   5    3.64    0.37
  -5  -5  -5    3.46    0.37
   5  -5   5    4.04    0.23
  -5   5   5    4.04    0.21
   5  -5   5    3.90    0.20
  -5   5   5    3.89    0.21
   5  -5   5    4.04    0.21
   5  -5   5    4.22    0.21
  -5   5   5    3.90    0.21
  -5   5   5    3.85    0.40
   5  -5   5    3.09    0.34
  -5   5   5    3.77    0.20
   5  -5   5    3.95    0.20
  -5  -5   5    4.48    0.24
  -5  -5   5    4.18    0.22
   5   5   5    3.85    0.20
  -5  -5   5    4.35    0.21
   5  -5  -5    3.42    0.37
   5   5   5    3.59    0.37
  -5  -5   5    3.84    0.21
  -5  -5   5    3.92    0.21
   5   5   5    4.29    0.22
   5   5   5    3.84    0.20
   5   5   5    4.38    0.21
   5   5   5    3.80    0.20
   5   5   5    4.00    0.21
  -5  -5   5    3.77    0.20
   5  -5   6    3.06    0.16
  -5   5   6    2.83    0.16
   5  -5   6    2.89    0.17
   5  -5   6    2.92    0.17
  -5   5   6    3.13    0.17
  -5   5   6    2.83    0.15
   5  -5   6    2.90    0.16
   5  -5   6    2.57    0.16
  -5   5   6    2.99    0.16
   5  -5   6    3.10    0.16
  -5   5   6    2.95    0.16
  -5  -5   6    3.02    0.17
   5   5   6    2.49    0.15
  -5  -5   6    2.73    0.17
   5   5   6    2.89    0.16
  -5  -5   6    2.75    0.16
   5   5   6    2.75    0.16
  -5  -5   6    2.83    0.16
   5   5   6    2.79    0.15
  -5  -5   6    3.11    0.17
   5   5   6    2.72    0.15
   5  -5   7    5.76    0.26
   5  -5   7    6.06    0.24
   5  -5   7    6.12    0.25
  -5  -5   7    5.80    0.25
   5   5   7    5.76    0.25
  -5  -5   7    5.95    0.25
  -5  -5   7    5.74    0.24
   5   5   7    5.79    0.24
   6   5   0  232.84   11.37
   6  -5   0  238.21   11.87
  -6  -5   0  239.80   11.37
   6   5   0  247.12   12.16
   6  -5   0  240.95   11.66
  -6   5   0  246.67   11.56
   6  -5   0  215.54    8.83
   6  -5   1   69.30    3.38
  -6   5   1   73.16    3.51
   6   5  -1   67.25    2.55
  -6   5   1   69.55    2.51
   6  -5   1   64.75    2.56
  -6   5   1   64.54    2.60
   6  -5   1   74.51    3.47
  -6   5   1   66.68    2.53
   6  -5   1   66.74    2.54
  -6  -5  -1   74.05    3.44
   6   5  -1   72.05    3.51
   6  -5   1   76.62    3.51
   6   5   1   72.41    3.53
  -6  -5   1   71.66    3.46
  -6  -5   1   71.58    3.41
  -6   5  -1   72.66    3.50
   6  -5  -1   73.10    3.44
   6  -5  -1   72.85    3.53
  -6   5  -1   67.63    2.60
  -6  -5   1   68.69    2.51
   6   5   1   71.64    3.43
   6  -5  -1   64.36    2.56
   6   5   1   63.95    2.50
  -6  -5   1   61.19    2.67
   6  -5   2    2.00    0.12
   6  -5   2    2.12    0.21
   6   5  -2    2.29    0.22
  -6   5   2    2.33    0.13
   6  -5   2    1.97    0.13
  -6   5   2    2.12    0.12
   6  -5   2    2.10    0.12
   6  -5   2    2.57    0.25
   6  -5   2    2.32    0.21
   6   5  -2    2.04    0.12
  -6   5   2    2.21    0.13
  -6   5   2    2.11    0.13
   6  -5   2    2.13    0.14
  -6   5   2    2.09    0.13
  -6   5   2    2.22    0.13
  -6   5   2    2.18    0.13
   6  -5   2    1.99    0.11
  -6  -5  -2    1.91    0.13
  -6   5   2    2.53    0.26
   6  -5   2    2.18    0.13
  -6  -5   2    2.17    0.13
   6   5   2    2.08    0.12
   6   5   2    2.09    0.13
  -6  -5   2    2.25    0.13
  -6   5  -2    2.23    0.13
   6   5   2    2.04    0.12
  -6   5  -2    2.61    0.24
   6   5   2    2.63    0.25
   6   5   2    2.19    0.13
  -6  -5   2    2.08    0.12
  -6  -5   2    2.36    0.23
   6   5   2    2.23    0.23
  -6   5  -2    2.24    0.13
  -6  -5   2    2.04    0.14
  -6  -5   2    2.11    0.19
  -6  -5   2    2.24    0.13
  -6  -5   2    1.97    0.12
   6   5   2    2.13    0.13
   6   5   2    2.11    0.12
   6  -5  -2    2.35    0.24
   6  -5  -2    2.25    0.21
   6   5   2    2.11    0.13
   6  -5   3   12.37    0.50
   6  -5   3   13.25    0.81
   6  -5   3   12.80    0.52
  -6   5   3   13.04    0.51
  -6  -5  -3   13.29    0.81
   6  -5   3   12.62    0.77
  -6   5   3   12.43    0.51
  -6   5   3   13.43    0.53
  -6   5   3   12.94    0.53
  -6   5   3   13.75    0.52
   6  -5   3   13.17    0.53
   6  -5   3   13.36    0.56
  -6   5   3   13.00    0.52
   6  -5   3   13.03    0.53
  -6  -5  -3   12.24    0.54
  -6   5   3   12.88    0.52
  -6   5   3   12.87    0.82
   6  -5   3   12.79    0.50
   6  -5   3   13.14    0.52
  -6  -5   3   12.15    0.55
  -6  -5   3   12.86    0.52
  -6  -5   3   13.91    0.83
   6   5   3   13.33    0.83
  -6  -5   3   12.65    0.52
   6   5   3   12.36    0.52
  -6  -5   3   12.80    0.51
   6   5   3   12.98    0.52
   6   5   3   13.25    0.53
  -6   5  -3   11.81    0.51
  -6  -5   3   12.85    0.52
   6   5   3   12.60    0.79
  -6   5  -3   12.41    0.78
   6   5   3   13.49    0.52
  -6  -5   3   12.42    0.53
   6  -5  -3   13.24    0.83
  -6  -5   3   12.79    0.51
   6   5   3   13.32    0.51
   6   5   3   13.18    0.51
  -6   5   4   13.81    0.54
   6  -5   4   13.66    0.55
   6  -5   4   13.51    0.53
   6  -5   4   12.96    0.82
  -6   5   4   13.88    0.55
  -6   5   4   12.73    0.55
   6  -5   4   11.84    0.84
  -6  -5  -4   11.74    0.83
  -6  -5  -4   12.73    0.57
   6  -5   4   13.66    0.55
  -6   5   4   13.15    0.55
  -6   5   4   13.13    0.88
  -6   5   4   12.32    0.53
   6  -5   4   13.69    0.58
  -6   5   4   13.38    0.53
  -6   5   4   13.36    0.53
   6  -5   4   13.71    0.53
   6  -5   4   13.71    0.54
   6  -5   4   13.21    0.53
   6   5   4   12.61    0.86
  -6  -5   4   13.59    0.55
   6   5   4   13.39    0.53
   6   5   4   14.08    0.55
  -6  -5   4   13.22    0.56
   6   5   4   12.61    0.84
  -6  -5   4   13.22    0.53
  -6  -5   4   13.62    0.58
   6   5   4   13.48    0.55
  -6  -5   4   13.35    0.54
   6   5   4   13.65    0.53
   6  -5  -4   13.77    0.88
  -6  -5   4   12.93    0.53
  -6  -5   4   11.77    0.85
   6   5   4   13.20    0.54
   6   5   4   13.49    0.54
   6   5  -5    4.97    0.25
  -6   5   5    5.17    0.26
  -6   5   5    5.32    0.26
  -6   5   5    5.64    0.27
  -6   5   5    5.49    0.26
   6  -5   5    5.46    0.27
   6  -5   5    5.38    0.27
   6  -5   5    5.92    0.26
  -6   5   5    5.49    0.26
   6  -5   5    5.21    0.28
   6  -5   5    5.16    0.25
   6   5   5    5.60    0.27
   6   5   5    5.48    0.25
   6   5   5    5.35    0.26
  -6  -5   5    5.76    0.27
   6   5   5    5.27    0.25
  -6  -5   5    5.23    0.26
  -6  -5   5    5.62    0.27
  -6  -5   5    5.42    0.28
  -6  -5   5    5.27    0.26
   6   5   5    5.10    0.26
   6   5   5    5.46    0.26
  -6   5   6   18.57    0.69
   6  -5   6   18.38    0.71
   6  -5   6   18.22    0.69
  -6   5   6   17.16    0.71
   6  -5   6   17.82    0.70
   6  -5   6   19.02    0.69
  -6   5   6   18.16    0.69
   6  -5   6   18.43    0.75
  -6   5   6   19.14    0.71
  -6   5   6   16.37    0.69
   6   5   6   16.83    0.69
  -6   5  -6   17.35    0.72
  -6  -5   6   17.34    0.68
  -6  -5   6   18.53    0.73
   6   5   6   19.01    0.71
  -6  -5   6   18.33    0.71
   6   5   6   17.90    0.71
   6   5   6   18.57    0.69
   6   5   6   17.62    0.69
  -6  -5   6   19.68    0.75
  -6  -5   6   18.22    0.69
   7  -5   0   31.60    1.19
  -7  -5   0   31.81    1.63
   7   5   0   31.33    1.18
   7  -5   0   32.98    1.66
  -7  -5   0   30.89    1.17
  -7   5   0   33.37    1.69
   7  -5   0   34.45    1.70
   7  -5   0   29.79    1.16
  -7  -5   0   31.38    1.25
   7   5   0   35.73    1.72
  -7   5   0   29.48    1.24
   7   5   0   31.36    1.16
  -7   5   0   31.45    1.18
   7  -5   0   29.35    1.18
  -7   5   0   30.24    1.21
   7  -5   1    8.41    0.33
  -7  -5  -1    8.21    0.37
  -7   5   1    8.46    0.35
  -7   5   1    8.06    0.34
  -7   5   1    7.92    0.33
   7  -5   1    9.78    0.55
  -7  -5  -1    8.57    0.53
  -7   5   1    9.11    0.57
   7   5  -1    7.71    0.33
   7   5  -1    8.16    0.55
   7  -5   1    7.86    0.34
   7  -5   1    7.13    0.32
   7   5  -1    7.98    0.34
  -7   5   1    8.57    0.34
  -7  -5  -1    8.07    0.35
  -7   5   1    7.70    0.34
   7  -5   1    8.41    0.55
   7  -5   1    7.96    0.34
  -7  -5   1    8.46    0.52
   7  -5  -1    8.93    0.57
   7  -5  -1    7.38    0.33
  -7   5  -1    8.86    0.55
   7   5   1    7.97    0.34
  -7  -5   1    8.07    0.36
  -7  -5   1    8.05    0.33
   7   5   1    8.08    0.33
  -7  -5   1    7.79    0.49
  -7  -5   1    7.85    0.34
   7   5   1    7.91    0.34
  -7  -5   1    8.10    0.35
   7   5   1    8.58    0.56
   7   5   1    8.54    0.51
  -7   5  -1    8.43    0.36
   7   5   1    8.18    0.34
   7  -5  -1    8.19    0.52
  -7   5  -1    7.92    0.34
   7  -5  -1    7.77    0.34
  -7   5   2   28.25    1.04
  -7   5   2   26.41    0.98
   7  -5   2   26.81    1.41
   7  -5   2   26.31    1.00
   7  -5   2   24.99    0.98
  -7  -5  -2   26.05    1.07
  -7   5   2   27.39    1.02
   7   5  -2   26.25    1.02
   7  -5   2   25.88    0.98
  -7   5   2   27.47    1.50
   7  -5   2   27.17    1.02
  -7  -5  -2   28.50    1.46
   7  -5   2   26.32    1.02
   7  -5   2   27.26    1.07
  -7   5   2   26.28    1.02
   7  -5   2   28.33    1.47
  -7   5   2   27.61    1.01
   7   5  -2   25.05    1.45
  -7   5   2   25.51    0.98
   7   5  -2   24.87    0.99
  -7  -5   2   26.78    1.01
  -7  -5   2   25.59    1.03
   7   5   2   27.00    0.99
  -7  -5   2   26.91    1.46
   7   5   2   26.93    1.00
   7   5   2   27.57    1.45
   7   5   2   27.33    1.01
   7  -5  -2   26.87    1.02
   7   5   2   27.91    1.01
  -7  -5   2   26.07    0.98
  -7  -5   2   26.86    1.07
  -7   5  -2   25.64    1.00
  -7   5  -2   28.13    1.05
  -7  -5   2   26.46    1.01
   7   5   2   25.29    1.49
   7   5   2   26.90    1.01
  -7   5  -2   27.84    1.46
   7   5   2   26.53    0.98
  -7  -5   2   27.20    0.99
   7  -5  -2   26.48    1.50
   7   5   2   26.51    1.02
  -7   5   3   41.92    1.54
   7  -5   3   41.51    1.52
   7   5  -3   41.57    1.54
   7  -5   3   39.53    2.12
  -7   5   3   41.21    1.49
   7  -5   3   38.96    1.49
  -7   5   3   41.35    1.52
  -7  -5  -3   40.16    1.61
   7  -5   3   40.50    1.54
  -7   5   3   40.76    1.49
  -7   5   3   40.27    1.53
   7  -5   3   39.91    2.17
  -7   5   3   42.02    2.22
   7  -5   3   39.77    1.49
  -7   5   3   39.47    1.56
   7  -5   3   41.70    1.54
   7  -5   3   41.31    1.62
  -7  -5  -3   39.86    2.16
  -7  -5   3   41.48    1.49
  -7  -5   3   40.50    1.53
   7   5   3   42.41    1.50
   7   5   3   39.84    1.53
   7  -5  -3   39.92    1.53
   7   5   3   39.66    1.54
  -7  -5   3   39.76    1.51
   7   5   3   42.40    1.52
   7   5   3   43.07    1.52
   7   5   3   42.59    1.49
  -7  -5   3   39.95    2.19
   7  -5  -3   40.76    2.22
  -7   5  -3   41.03    1.57
  -7  -5   3   42.79    1.62
   7   5   3   39.33    2.15
  -7  -5   3   41.96    1.49
  -7  -5   3   39.37    1.56
   7   5   3   42.66    2.23
  -7  -5  -4    8.03    0.38
   7  -5   4    8.53    0.36
   7  -5   4    7.68    0.61
  -7   5   4    8.54    0.37
  -7  -5  -4    6.78    0.59
   7  -5   4    8.86    0.37
  -7   5   4    8.50    0.37
   7  -5   4    8.58    0.36
   7  -5   4    8.70    0.36
   7  -5   4    8.79    0.40
   7   5  -4    8.23    0.36
   7  -5   4    8.70    0.37
  -7   5   4    8.53    0.37
  -7   5   4    7.95    0.63
  -7   5   4    8.38    0.36
  -7   5   4    8.88    0.38
   7  -5   4    6.94    0.56
  -7   5   4    8.45    0.36
   7   5   4    8.53    0.37
  -7  -5   4    7.77    0.35
  -7  -5   4    8.13    0.39
  -7  -5   4    8.46    0.36
   7   5   4    8.41    0.37
  -7  -5   4    8.45    0.37
   7   5   4    8.51    0.61
   7   5   4    8.31    0.37
   7   5   4    7.54    0.61
   7  -5  -4    7.34    0.61
   7   5   4    8.51    0.35
  -7  -5   4    8.23    0.36
   7   5   4    8.25    0.36
  -7   5  -4    8.09    0.38
   7   5   4    8.20    0.36
   7  -5  -4    7.82    0.35
  -7  -5   4    8.40    0.38
  -7  -5   4    7.73    0.62
  -7   5   5    0.70    0.09
  -7   5   5    1.16    0.11
  -7   5   5    1.15    0.11
   7   5  -5    1.14    0.10
  -7   5   5    1.02    0.10
   7  -5   5    1.02    0.09
  -7   5   5    1.20    0.11
   7  -5   5    1.10    0.10
   7  -5   5    1.21    0.11
   7  -5   5    1.16    0.11
   7  -5   5    1.20    0.12
  -7   5   5    1.04    0.09
   7   5   5    0.98    0.10
   7   5   5    1.04    0.10
  -7  -5   5    1.01    0.10
   7   5   5    1.13    0.10
   7   5   5    1.01    0.10
   7   5   5    1.04    0.10
  -7  -5   5    1.15    0.11
  -7  -5   5    1.02    0.11
  -7  -5   5    1.12    0.10
  -7   5  -5    1.08    0.11
   7   5   5    1.44    0.11
  -7  -5   5    0.91    0.09
  -7   5   6    7.18    0.31
   7  -5   6    7.31    0.31
  -7   5   6    7.39    0.31
  -7   5   6    7.60    0.31
   7  -5   6    7.39    0.31
  -7  -5  -6    6.94    0.31
   7  -5   6    7.04    0.33
   7  -5   6    7.35    0.30
  -7   5   6    7.58    0.32
   7  -5   6    7.45    0.30
   7   5   6    7.23    0.30
  -7  -5   6    7.37    0.31
  -7  -5   6    7.02    0.30
  -7  -5   6    7.46    0.32
   7   5   6    7.00    0.30
   7   5   6    7.15    0.31
  -7  -5   6    7.43    0.31
   7  -5  -6    6.54    0.29
  -7  -5   6    7.38    0.33
  -7   5  -6    6.66    0.31
   7   5   6    7.52    0.31
   8   5   0   11.26    0.45
   8  -5   0   12.13    0.73
  -8  -5   0   10.31    0.45
  -8   5   0   11.23    0.47
   8  -5   0   11.45    0.46
   8   5   0   12.05    0.74
  -8  -5   0   11.11    0.46
  -8  -5   0   10.08    0.65
  -8   5   0   11.25    0.72
   8   5   0   11.25    0.45
   8  -5   0   10.69    0.45
  -8   5   0   11.36    0.46
   8  -5   0   11.89    0.70
   8  -5   0   11.26    0.45
   8   5   0   10.58    0.44
  -8  -5   0   11.42    0.49
  -8   5   0   10.71    0.48
  -8   5   1   13.07    0.58
  -8  -5  -1   14.27    0.59
  -8   5   1   13.76    0.55
   8   5  -1   13.82    0.54
  -8  -5  -1   14.05    0.83
   8  -5   1   13.96    0.56
  -8   5   1   14.46    0.88
   8  -5   1   13.81    0.84
   8   5  -1   14.15    0.86
  -8   5   1   14.59    0.57
   8   5  -1   14.36    0.56
  -8   5   1   13.63    0.53
   8  -5   1   13.30    0.54
  -8  -5  -1   13.85    0.56
   8  -5   1   13.86    0.56
   8  -5   1   14.33    0.85
  -8   5   1   14.28    0.56
   8  -5  -1   14.33    0.56
  -8  -5   1   13.67    0.54
  -8  -5   1   13.77    0.59
   8   5   1   13.59    0.55
   8   5   1   13.20    0.55
  -8   5  -1   14.20    0.57
   8   5   1   14.02    0.86
   8  -5  -1   14.58    0.88
  -8   5  -1   13.36    0.84
   8   5   1   13.91    0.55
   8   5   1   13.95    0.54
   8  -5  -1   14.18    0.82
  -8  -5   1   13.95    0.56
  -8  -5   1   13.76    0.55
  -8   5  -1   12.93    0.59
  -8   5  -1   13.76    0.55
  -8   5   2   58.53    2.09
   8   5  -2   51.78    2.91
  -8  -5  -2   57.62    2.19
  -8   5   2   56.80    2.01
  -8  -5  -2   58.43    2.87
   8  -5   2   55.64    2.09
   8  -5   2   55.16    2.01
  -8  -5  -2   58.34    2.06
  -8   5   2   57.88    2.07
   8   5  -2   54.71    2.04
   8  -5   2   52.45    2.87
  -8   5   2   57.40    2.13
  -8   5   2   56.07    2.01
   8  -5   2   54.97    2.08
  -8   5   2   55.34    2.93
   8   5  -2   56.13    2.08
   8  -5   2   55.95    2.05
  -8   5   2   60.07    2.06
  -8  -5   2   55.65    2.05
  -8  -5   2   55.26    2.88
  -8   5  -2   53.42    2.12
  -8  -5   2   54.17    2.00
  -8  -5   2   54.24    2.06
   8   5   2   55.24    2.05
   8  -5  -2   53.79    2.94
   8   5   2   56.11    2.86
   8   5   2   54.38    2.07
  -8   5  -2   51.40    2.86
   8   5   2   57.21    2.09
   8  -5  -2   57.73    2.09
   8   5   2   59.23    2.03
  -8  -5   2   56.14    2.19
   8   5   2   54.85    2.07
  -8  -5   2   59.48    2.12
   8   5   2   56.40    2.01
   8   5   2   56.62    2.95
  -8   5  -2   52.42    2.06
  -8  -5   2   59.57    2.02
   8  -5   3   52.19    1.94
  -8   5   3   52.03    1.92
  -8   5   3   55.07    1.95
   8  -5   3   54.64    2.05
  -8  -5  -3   48.30    2.69
  -8   5   3   49.60    2.76
  -8   5   3   51.77    1.88
   8  -5   3   52.52    1.88
   8  -5   3   52.99    1.91
  -8   5   3   54.96    1.94
   8  -5   3   51.83    1.88
   8  -5   3   45.92    2.63
  -8  -5  -3   51.44    2.03
   8   5  -3   52.03    1.94
  -8   5   3   50.57    1.98
   8  -5   3   52.15    1.95
   8   5  -3   49.52    1.89
  -8   5   3   52.64    1.88
   8  -5   3   49.00    2.71
   8   5   3   52.97    1.92
  -8  -5   3   51.42    1.93
  -8  -5   3   52.74    1.89
  -8  -5   3   47.96    2.72
   8   5   3   54.01    1.94
   8  -5  -3   52.73    2.79
   8  -5  -3   52.06    1.94
  -8   5  -3   53.11    1.98
  -8  -5   3   51.03    1.98
   8   5   3   52.30    1.89
  -8  -5   3   53.59    1.88
  -8  -5   3   52.03    1.91
   8   5   3   53.52    1.95
   8   5   3   50.72    2.70
   8   5   3   50.17    2.77
   8   5   3   52.06    1.88
   8   5   3   54.99    1.92
  -8  -5   3   54.90    2.05
  -8  -5  -4   16.67    0.73
   8  -5   4   17.76    0.68
  -8   5   4   18.16    0.72
   8  -5   4   18.49    0.71
   8  -5   4   17.45    0.70
  -8   5   4   17.47    0.69
   8   5  -4   17.26    0.70
   8  -5   4   18.79    0.75
  -8   5   4   17.07    0.69
   8  -5   4   17.25    0.70
  -8   5   4   17.72    0.71
  -8   5   4   17.61    0.71
   8  -5   4   17.53    0.68
  -8   5   4   18.47    0.70
   8   5   4   17.31    0.69
  -8  -5   4   16.88    0.68
  -8  -5   4   18.81    0.72
   8  -5  -4   15.93    0.69
  -8  -5   4   18.25    0.75
   8   5   4   18.12    0.70
   8   5   4   17.52    0.71
   8   5   4   17.00    0.68
  -8  -5   4   17.71    0.69
  -8   5  -4   17.28    0.72
   8   5   4   18.25    0.69
   8   5   4   18.00    0.71
  -8  -5   4   17.74    0.70
  -8   5   5   10.67    0.45
   8  -5   5   10.64    0.48
   8   5  -5   10.42    0.44
   8  -5   5   10.75    0.44
  -8   5   5   11.28    0.46
  -8   5   5   10.64    0.44
   8  -5   5   10.48    0.43
  -8   5   5   10.16    0.45
   8  -5   5   10.83    0.45
  -8   5   5   10.95    0.44
   8  -5   5   10.55    0.45
   8   5   5   10.48    0.43
  -8  -5   5   10.94    0.44
  -8  -5   5   10.83    0.45
  -8  -5   5   10.53    0.44
  -8   5  -5   10.68    0.45
   8   5   5   11.08    0.45
   8   5   5   11.04    0.44
   8   5   5   10.83    0.43
  -8  -5   5   11.08    0.46
  -8  -5   5   11.25    0.48
   8   5   5   10.48    0.45
   8   5  -6   12.66    0.47
  -8  -5  -6   11.74    0.48
   8  -5   6   12.49    0.47
   8  -5   6   12.21    0.48
  -8   5   6   12.76    0.48
   8  -5   6   11.95    0.47
  -8   5   6   12.37    0.47
  -8   5   6   12.40    0.47
  -8   5   6   11.67    0.48
   8  -5   6   12.35    0.48
  -8  -5   6   12.50    0.47
  -8  -5   6   12.00    0.48
   8   5   6   12.22    0.47
   8   5   6   12.44    0.48
  -8  -5   6   11.79    0.51
   8   5   6   12.47    0.47
   8   5   6   12.39    0.49
  -8   5  -6   12.24    0.51
  -8  -5   6   12.02    0.49
  -9   5   0   41.98    1.55
   9   5   0   40.19    2.23
   9  -5   0   41.42    1.53
   9  -5   0   40.08    2.16
   9   5   0   43.14    1.53
  -9   5   0   39.47    2.20
   9   5   0   42.89    1.56
   9  -5   0   41.76    1.55
  -9  -5   0   41.05    1.54
  -9   5   0   42.03    1.59
  -9  -5   0   42.73    1.64
   9  -5   0   42.49    2.24
  -9   5   0   40.51    1.63
   9   5   0   40.65    1.55
   9  -5   0   43.12    1.56
  -9  -5   0   39.10    1.57
   9  -5   1   11.86    0.78
   9   5  -1   12.82    0.50
   9  -5   1   12.92    0.51
   9   5  -1   12.87    0.51
  -9   5   1   12.13    0.52
  -9   5   1   12.82    0.51
   9  -5   1   11.96    0.49
  -9  -5  -1   11.11    0.74
  -9  -5  -1   12.76    0.54
   9   5  -1   10.99    0.79
   9  -5   1   13.01    0.51
  -9  -5  -1   12.26    0.51
  -9   5   1   11.10    0.52
  -9   5   1   11.94    0.50
   9  -5   1   12.34    0.78
  -9   5   1   12.28    0.81
   9  -5  -1   12.97    0.51
  -9   5  -1   11.95    0.53
  -9  -5   1   12.31    0.51
   9   5   1   12.44    0.50
   9   5   1   11.13    0.80
   9  -5  -1   11.94    0.81
   9   5   1   12.54    0.50
   9   5   1   12.18    0.48
  -9  -5   1   13.18    0.54
  -9  -5   1   11.90    0.50
   9   5   1   12.45    0.50
   9  -5  -1   12.46    0.50
  -9   5  -1   12.99    0.52
  -9   5  -1   11.87    0.50
  -9   5  -1   11.87    0.78
  -9  -5  -2    9.20    0.69
   9   5  -2   11.44    0.46
   9  -5   2   10.75    0.45
  -9   5   2   10.84    0.44
   9  -5   2   11.13    0.46
  -9   5   2   10.93    0.46
   9  -5   2   10.65    0.43
  -9   5   2   11.13    0.45
  -9   5   2   11.73    0.48
   9   5  -2   10.16    0.72
  -9  -5  -2   10.97    0.49
  -9   5   2    9.86    0.74
   9   5  -2   10.87    0.45
  -9   5   2   11.14    0.46
   9  -5   2   11.09    0.46
   9  -5   2   10.54    0.73
  -9  -5  -2   11.03    0.47
   9  -5  -2   11.14    0.46
  -9   5  -2   10.70    0.47
   9   5   2   10.79    0.45
   9   5   2   10.89    0.45
  -9  -5   2   10.68    0.45
  -9  -5   2   11.61    0.50
   9   5   2   11.11    0.76
  -9   5  -2   11.37    0.50
   9  -5  -2   10.64    0.76
  -9  -5   2   10.76    0.47
   9  -5  -2   11.76    0.46
   9   5   2   10.49    0.45
   9   5   2   11.06    0.45
   9   5   2   11.37    0.44
  -9  -5   2   10.97    0.45
  -9   5   3   24.07    0.90
   9  -5   3   24.61    0.94
   9  -5   3   23.88    0.93
   9   5  -3   25.34    0.94
  -9   5   3   25.12    0.94
  -9  -5  -3   25.41    0.94
  -9   5   3   23.97    0.91
   9  -5   3   24.22    0.90
  -9  -5  -3   25.28    0.99
  -9   5   3   21.66    1.40
   9  -5   3   23.87    0.90
   9  -5   3   22.45    1.38
  -9   5   3   23.14    0.94
   9   5  -3   23.07    0.90
  -9  -5  -3   21.51    1.35
   9  -5   3   23.87    0.92
  -9   5   3   23.66    0.95
  -9  -5   3   24.58    0.92
   9   5   3   23.74    0.93
   9   5   3   19.44    1.32
   9   5   3   24.65    0.94
   9   5   3   23.32    1.42
   9  -5  -3   22.90    1.42
   9  -5  -3   24.10    0.93
  -9  -5   3   23.40    0.90
   9   5   3   24.90    0.91
  -9  -5   3   22.99    0.91
  -9   5  -3   25.81    1.00
   9   5   3   23.61    0.90
  -9  -5   3   26.12    0.92
   9   5   3   25.00    0.92
  -9  -5   3   24.54    0.95
  -9   5  -3   23.55    0.95
  -9  -5   3   25.09    0.99
  -9  -5  -4    3.82    0.21
  -9   5   4    3.90    0.21
   9   5  -4    3.84    0.20
  -9  -5  -4    3.60    0.21
   9  -5   4    3.63    0.19
  -9   5   4    3.69    0.20
  -9   5   4    3.79    0.21
  -9   5   4    3.63    0.20
  -9   5   4    3.92    0.20
   9  -5   4    3.58    0.19
   9  -5   4    3.74    0.20
   9  -5   4    3.71    0.20
   9  -5   4    3.69    0.18
  -9  -5   4    3.62    0.19
   9   5   4    3.69    0.20
   9   5   4    3.66    0.20
   9   5   4    3.79    0.20
  -9   5  -4    3.93    0.22
  -9  -5   4    3.73    0.20
   9   5   4    3.32    0.18
  -9  -5   4    3.76    0.20
  -9  -5   4    4.08    0.22
   9  -5  -4    3.91    0.20
  -9   5  -4    3.68    0.20
   9   5   4    4.01    0.19
  -9  -5   4    3.79    0.20
   9  -5   5    6.85    0.30
   9  -5   5    7.38    0.32
   9  -5   5    7.24    0.31
   9  -5   5    6.95    0.29
  -9   5   5    7.19    0.31
   9   5  -5    7.15    0.30
  -9  -5  -5    7.15    0.31
  -9   5   5    7.15    0.30
  -9   5   5    7.39    0.32
  -9   5   5    6.88    0.30
   9   5   5    6.77    0.30
  -9  -5   5    6.70    0.31
   9   5   5    7.14    0.31
  -9  -5   5    7.02    0.30
   9  -5  -5    6.84    0.30
  -9  -5   5    7.56    0.32
  -9  -5   5    7.38    0.33
  -9   5  -5    7.20    0.34
  -9  -5   5    7.30    0.30
   9   5   5    7.24    0.30
  -9   5  -5    6.63    0.31
  10  -5   0    0.06    0.11
 -10   5   0    0.24    0.14
  10  -5   0    0.21    0.06
  10   5   0    0.06    0.04
 -10  -5   0    0.03    0.05
  10   5   0    0.10    0.05
  10   5   0    0.12    0.05
 -10  -5   0    0.03    0.05
  10  -5   0    0.26    0.05
 -10   5   0    0.08    0.05
 -10  -5   0    0.15    0.06
  10   5   0   -0.02    0.11
  10  -5   0    0.12    0.05
 -10   5   0    0.15    0.06
 -10   5   0    0.14    0.07
  10   5  -1   11.97    0.84
  10  -5   1   13.34    0.53
  10  -5   1   11.54    0.81
  10  -5   1   12.38    0.51
 -10   5   1   11.83    0.83
  10  -5   1   13.12    0.53
  10  -5   1   11.30    0.81
  10   5  -1   13.73    0.52
 -10  -5  -1   13.19    0.53
 -10   5   1   13.41    0.54
 -10   5   1   12.00    0.55
  10   5  -1   12.88    0.53
 -10   5   1   12.53    0.52
 -10  -5  -1   13.71    0.57
  10  -5  -1   13.73    0.53
  10   5   1   12.28    0.85
 -10   5  -1   13.46    0.55
  10   5   1   13.47    0.52
 -10  -5   1   12.33    0.52
  10  -5  -1   12.37    0.85
  10   5   1   13.16    0.52
 -10  -5   1   12.45    0.53
  10  -5  -1   13.25    0.52
  10   5   1   12.23    0.52
 -10   5  -1   11.71    0.51
 -10   5  -1   12.67    0.56
 -10  -5   1   12.97    0.56
 -10   5   2   64.51    2.37
 -10   5   2   65.05    2.31
 -10  -5  -2   63.86    2.44
  10   5  -2   61.13    2.28
 -10   5   2   63.64    2.32
  10  -5   2   63.94    2.33
 -10   5   2   59.85    2.23
 -10   5   2   53.60    3.24
  10  -5   2   53.90    3.19
  10  -5   2   65.65    2.32
 -10  -5  -2   63.63    2.30
  10   5  -2   65.96    2.33
  10   5   2   62.32    2.25
  10   5   2   56.47    3.28
 -10  -5   2   62.54    2.37
  10  -5  -2   66.45    2.29
 -10   5  -2   65.06    2.44
  10  -5  -2   63.26    2.33
 -10  -5   2   59.78    2.28
 -10  -5   2   64.22    2.44
 -10   5  -2   65.00    2.37
  10   5   2   64.01    2.33
  10  -5  -2   58.63    3.29
  10   5   2   65.07    2.29
  10   5  -3   21.73    0.85
  10  -5   3   22.77    0.86
  10  -5   3   23.06    0.84
 -10  -5  -3   22.87    0.92
 -10   5   3   21.64    0.84
 -10   5   3   21.51    0.84
 -10  -5  -3   24.04    0.88
  10  -5   3   23.22    0.88
 -10   5   3   23.08    0.88
  10   5  -3   23.43    0.88
 -10   5   3   23.63    0.88
 -10   5   3   23.46    0.90
  10  -5   3   22.93    0.88
  10   5   3   23.09    0.85
 -10   5  -3   21.82    0.90
  10  -5  -3   22.54    0.86
 -10  -5   3   22.14    0.89
 -10   5  -3   22.44    0.93
 -10  -5   3   20.90    0.84
  10   5   3   22.81    0.88
  10   5   3   20.73    0.83
 -10  -5   3   22.47    0.85
 -10  -5   3   21.07    0.86
  10  -5  -3   22.22    0.87
  10   5   3   22.29    0.87
  10   5   3   22.13    0.86
 -10  -5   3   23.68    0.93
  10  -5   4   20.48    0.83
  10  -5   4   22.48    0.86
  10   5  -4   24.13    0.87
  10  -5   4   22.27    0.87
  10  -5   4   21.07    0.83
 -10   5   4   23.44    0.88
 -10   5   4   22.91    0.87
 -10  -5  -4   23.02    0.87
 -10   5   4   22.06    0.87
  10  -5   4   22.93    0.85
 -10  -5  -4   21.49    0.90
 -10   5   4   22.77    0.84
 -10   5   4   23.39    0.84
  10   5   4   23.00    0.87
 -10  -5   4   22.23    0.91
  10   5   4   22.87    0.83
 -10   5  -4   22.24    0.88
 -10  -5   4   21.16    0.83
 -10  -5   4   21.00    0.86
  10   5   4   22.75    0.87
  10  -5  -4   23.21    0.86
 -10  -5   4   23.63    0.85
 -10   5  -4   22.53    0.92
 -10  -5   4   22.82    0.88
  10   5   4   22.54    0.84
  10   5   4   21.23    0.85
 -10   5   5    1.51    0.10
  10   5  -5    1.85    0.11
 -10  -5  -5    1.86    0.12
  10   5  -5    1.76    0.11
 -10   5   5    1.96    0.11
 -10   5   5    1.71    0.11
 -10   5   5    1.82    0.11
  10  -5   5    1.69    0.10
  10  -5   5    1.78    0.11
 -10   5   5    1.71    0.11
  10  -5   5    1.80    0.11
  10  -5  -5    1.79    0.11
  10   5   5    1.85    0.11
 -10  -5   5    1.69    0.11
 -10  -5   5    1.69    0.11
  10   5   5    1.68    0.11
 -10   5  -5    1.88    0.13
 -10  -5   5    1.81    0.10
  10   5   5    1.79    0.11
 -10  -5   5    1.75    0.11
  10   5   5    1.78    0.10
 -11  -5   0    0.23    0.08
 -11   5   0    0.05    0.06
 -11   5   0    0.21    0.06
  11   5   0    0.10    0.05
 -11  -5   0    0.16    0.05
  11  -5   0    0.17    0.06
  11  -5   0    0.16    0.06
 -11   5   0    0.30    0.07
  11   5   0    0.15    0.05
 -11   5   1    3.33    0.19
  11  -5   1    2.87    0.17
 -11  -5  -1    3.43    0.20
  11   5  -1    3.26    0.17
 -11   5   1    2.48    0.17
 -11   5   1    3.18    0.18
 -11  -5  -1    3.23    0.19
  11  -5   1    3.40    0.18
  11  -5   1    2.81    0.17
  11   5  -1    3.20    0.17
  11   5   1    3.31    0.18
 -11  -5   1    3.01    0.19
 -11  -5   1    3.27    0.18
 -11   5  -1    3.37    0.19
  11   5   1    2.94    0.17
  11  -5  -1    3.44    0.18
  11  -5  -1    3.37    0.18
 -11   5  -1    3.08    0.20
  11   5   1    2.90    0.16
 -11  -5   1    3.06    0.17
  11   5  -2    5.45    0.25
  11  -5   2    4.93    0.25
  11   5  -2    5.23    0.24
  11  -5   2    5.28    0.25
 -11  -5  -2    5.05    0.26
 -11   5   2    5.53    0.26
 -11   5   2    5.31    0.26
 -11  -5  -2    5.11    0.27
 -11   5  -2    5.05    0.27
  11   5   2    5.13    0.25
  11   5   2    4.88    0.25
 -11  -5   2    4.94    0.27
 -11  -5   2    5.30    0.25
  11  -5  -2    5.39    0.25
  11  -5  -2    5.18    0.25
 -11   5  -2    5.15    0.26
  11   5  -3    8.45    0.35
  11  -5   3    7.78    0.35
 -11  -5  -3    8.22    0.36
 -11   5   3    8.80    0.36
  11  -5   3    8.41    0.36
 -11   5   3    7.93    0.34
 -11  -5  -3    8.20    0.37
 -11   5   3    8.16    0.36
  11   5  -3    7.57    0.33
  11   5  -3    7.56    0.33
 -11   5   3    8.38    0.35
 -11   5  -3    8.26    0.38
  11  -5  -3    8.77    0.35
  11   5   3    7.63    0.34
 -11  -5   3    8.46    0.38
 -11  -5   3    8.15    0.35
  11   5   3    7.76    0.34
 -11   5  -3    8.00    0.36
  11   5   3    8.31    0.35
  11  -5  -3    7.79    0.34
 -11  -5  -4    0.59    0.08
  11  -5   4    0.65    0.07
 -11   5   4    0.68    0.07
  11   5  -4    0.76    0.07
 -11   5   4    0.71    0.07
 -11  -5  -4    0.80    0.08
  11  -5   4    0.66    0.07
 -11   5   4    0.63    0.07
  11   5  -4    0.74    0.07
 -11   5   4    0.67    0.07
 -11  -5   4    0.81    0.08
  11  -5  -4    0.84    0.08
 -11   5  -4    0.57    0.07
 -11   5  -4    0.75    0.09
 -11  -5   4    0.72    0.07
  11   5   4    0.61    0.06
  11   5   4    0.63    0.07
  11   5   4    0.72    0.07
  11   5   4    0.69    0.07
 -11   5  -4    0.58    0.07
 -12   5   0    1.85    0.14
 -12  -5   0    2.04    0.15
  12   5   0    2.01    0.13
  12   5   0    1.99    0.12
 -12   5   0    1.82    0.14
  12  -5   0    2.03    0.12
  12  -5   0    1.90    0.12
 -12  -5   0    1.73    0.12
 -12   5   1    4.77    0.23
 -12  -5  -1    4.90    0.23
 -12  -5  -1    4.97    0.25
  12   5  -1    5.23    0.23
  12  -5   1    4.81    0.23
  12   5  -1    4.93    0.23
  12  -5   1    4.56    0.22
 -12   5   1    5.25    0.25
 -12   5  -1    4.79    0.25
 -12  -5   1    4.98    0.25
  12  -5  -1    4.98    0.23
  12   5   1    5.10    0.24
  12  -5  -1    4.85    0.23
  12   5   1    4.68    0.22
 -12  -5   1    4.10    0.22
 -12  -5   1    4.47    0.23
 -12   5  -1    4.76    0.24
  12   5  -2    9.16    0.38
  12  -5   2    9.85    0.39
  12   5  -2    9.91    0.39
 -12   5   2    8.75    0.39
 -12  -5  -2    9.19    0.39
  12  -5   2    9.03    0.38
 -12   5   2    9.01    0.38
 -12  -5  -2    9.65    0.42
 -12  -5   2    8.91    0.39
 -12   5  -2    8.98    0.41
 -12  -5   2    9.22    0.41
  12  -5  -2    8.91    0.38
 -12   5  -2    9.25    0.40
  12  -5  -2    9.77    0.39
  12   5   2    8.81    0.38
  12   5   2    8.96    0.38
  12  -5   3    0.75    0.07
  12  -5   3    0.73    0.07
 -12  -5  -3    0.77    0.08
 -12  -5  -3    0.78    0.08
 -12   5   3    0.84    0.08
 -12   5   3    0.73    0.08
  12   5  -3    0.69    0.06
  12   5  -3    0.85    0.08
 -12  -5   3    0.92    0.08
  12  -5  -3    0.74    0.07
 -12   5  -3    0.82    0.08
  12  -5  -3    0.87    0.08
 -12   5  -3    0.91    0.09
 -12  -5   3    0.88    0.08
  12   5   3    0.69    0.07
 -12  -5  -4    7.23    0.29
  12  -5   4    6.96    0.29
  12   5  -4    7.30    0.29
  12   5   4    6.91    0.29
 -12  -5   4    6.69    0.30
  12  -5  -4    6.91    0.28
 -12   5  -4    7.15    0.31
  13   5   0    0.34    0.05
 -13   5   0    0.44    0.07
  13  -5   0    0.46    0.06
 -13  -5   0    0.55    0.08
  13  -5   0    0.53    0.06
  13   5   0    0.46    0.06
 -13   5   0    0.42    0.07
 -13  -5   0    0.46    0.06
 -13  -5  -1    0.75    0.08
 -13  -5  -1    0.68    0.07
  13  -5   1    0.78    0.07
  13   5  -1    0.70    0.07
  13   5  -1    0.56    0.07
 -13   5   1    0.68    0.08
 -13  -5   1    0.69    0.08
 -13   5  -1    0.80    0.07
 -13   5  -1    0.63    0.07
  13  -5  -1    0.59    0.07
  13   5   1    0.73    0.07
  13  -5  -1    0.72    0.07
  13   5  -2    0.81    0.07
  13  -5   2    0.79    0.07
  13   5  -2    0.76    0.07
 -13   5   2    0.86    0.08
 -13  -5  -2    0.80    0.08
 -13  -5  -2    0.71    0.07
 -13   5   2    0.68    0.07
  13  -5  -2    0.62    0.06
  13   5   2    0.81    0.07
 -13   5  -2    0.83    0.08
  13   5   2    0.84    0.07
 -13  -5   2    0.82    0.08
 -13   5  -2    0.96    0.08
 -13  -5   2    0.76    0.07
  13  -5  -2    0.86    0.08
  13   5  -3    4.88    0.20
 -13  -5  -3    4.36    0.19
 -13  -5   3    4.16    0.21
  13  -5  -3    4.56    0.20
 -13   5  -3    4.29    0.21
 -14  -5   0    8.12    0.35
  14   5   0    8.33    0.33
 -14   5   0    8.03    0.34
 -14   5   1    7.69    0.31
  14  -5   1    7.52    0.30
  14   5   1    7.43    0.30
 -14  -5   1    7.36    0.32
   0  -6   0   35.99    1.79
   0   6   0   37.13    1.81
   0   6   0   36.95    1.80
   0  -6   0   34.94    1.78
   0  -6  -1    1.39    0.14
   0  -6   1    1.15    0.13
   0  -6   1    1.45    0.12
   0   6   1    1.99    0.15
   0  -6  -1    1.70    0.14
   0   6  -1    1.36    0.13
   0   6   1    1.38    0.12
   0  -6   2  311.31   17.92
   0   6   2  362.89   17.94
   0  -6   2  383.10   18.41
   0  -6  -2  389.01   18.19
   0  -6  -2  374.47   18.44
   0   6  -2  365.63   18.48
   0   6   2  375.70   18.94
   0  -6   3   37.48    1.94
   0   6  -3   40.17    1.99
   0   6   3   34.77    1.92
   0   6   3   40.21    2.01
   0  -6   3   38.04    1.90
   0  -6  -3   39.29    1.92
   0   6   4    9.94    0.42
   0   6   4   10.35    0.42
   0  -6   4   10.35    0.42
   0   6   4   10.11    0.40
   0   6   4   10.82    0.68
   0  -6  -4   11.09    0.63
   0   6   4   10.29    0.42
   0  -6   4   10.20    0.41
   0  -6   4   10.22    0.45
   0  -6  -4   10.51    0.66
   0  -6   4   10.28    0.41
   0   6  -4   10.53    0.67
   0  -6   4   10.09    0.43
   0  -6   4   10.21    0.40
   0  -6   4   10.73    0.43
   0   6   4   10.04    0.42
   0   6   4    9.74    0.41
   0  -6   4   10.75    0.64
   0   6  -5    3.54    0.35
   0  -6   5    3.79    0.19
   0  -6  -5    3.36    0.34
   0  -6   5    3.85    0.34
   0  -6   5    3.68    0.20
   0   6   5    3.41    0.17
   0   6   5    3.72    0.19
   0  -6   5    3.76    0.21
   0   6   5    3.51    0.19
   0  -6   5    3.81    0.20
   0   6   5    3.63    0.19
   0   6   5    3.50    0.35
   0  -6   5    3.55    0.19
   0   6   5    3.27    0.18
   0  -6   5    3.58    0.19
   0  -6   6    0.28    0.06
   0  -6   6    0.23    0.07
   0   6   6    0.19    0.06
   0  -6   6    0.28    0.07
   0   6   6    0.25    0.05
   0  -6   6    0.27    0.06
   0  -6   6    0.33    0.06
   0  -6   7    2.49    0.14
   0  -6   7    2.63    0.14
   0  -6   7    2.31    0.13
   0  -6   7    2.63    0.15
   1  -6   0  160.44    8.20
  -1  -6   0  167.76    8.06
  -1  -6   0  153.42    8.06
  -1   6   0  159.61    8.28
   1   6   0  158.74    8.21
   1  -6   0  168.61    8.11
   1   6   0  161.44    8.11
  -1   6   0  170.52    7.96
   1   6  -1   13.21    0.67
   1  -6   1   13.27    0.69
  -1   6   1   13.77    0.72
  -1   6   1   12.58    0.70
  -1  -6  -1   13.80    0.70
   1  -6   1   12.82    0.69
   1   6  -1   12.11    0.70
   1  -6  -1   13.93    0.71
   1  -6  -1   12.75    0.67
   1   6   1   12.80    0.71
  -1  -6   1   13.29    0.68
  -1  -6   1   13.86    0.70
   1   6   1   12.51    0.67
  -1   6  -1   13.08    0.71
  -1  -6  -2    9.73    0.55
  -1   6   2    9.70    0.57
   1   6  -2    9.88    0.56
   1  -6   2    9.75    0.55
  -1   6   2   10.02    0.55
   1  -6   2   10.05    0.54
  -1  -6   2    9.48    0.55
  -1   6  -2    9.74    0.56
  -1  -6   2    9.25    0.51
   1   6   2    9.89    0.57
   1   6   2    9.71    0.56
   1  -6  -2    9.62    0.56
   1   6   2    8.81    0.50
   1  -6   3   60.66    2.33
  -1   6   3   64.85    3.24
   1   6  -3   64.76    3.27
   1  -6   3   67.66    3.21
  -1  -6  -3   68.65    3.21
   1  -6   3   59.88    2.43
   1  -6   3   70.29    3.23
  -1   6   3   70.18    3.32
   1   6   3   67.29    3.31
   1   6   3   61.25    2.40
  -1   6  -3   68.13    3.27
   1  -6  -3   64.23    3.17
   1   6   3   67.78    3.24
  -1  -6   3   59.43    2.37
   1  -6  -3   64.99    3.24
  -1  -6   3   60.21    2.35
  -1  -6   3   68.75    3.22
   1  -6   4    6.81    0.32
  -1   6   4    7.14    0.50
  -1  -6  -4    7.41    0.47
   1  -6   4    6.09    0.28
  -1   6   4    6.74    0.29
  -1   6   4    6.66    0.29
   1  -6   4    7.10    0.31
  -1   6   4    6.88    0.30
   1   6  -4    6.93    0.49
   1  -6   4    6.79    0.30
   1  -6   4    7.58    0.49
   1  -6   4    6.76    0.28
   1  -6   4    6.72    0.30
  -1   6   4    6.19    0.28
   1  -6   4    6.59    0.29
  -1   6   4    6.63    0.29
  -1   6   4    6.49    0.29
  -1  -6   4    6.86    0.30
   1   6   4    6.33    0.28
   1   6   4    6.84    0.28
  -1  -6   4    6.58    0.30
   1   6   4    6.56    0.30
  -1  -6   4    6.75    0.30
   1   6   4    6.95    0.49
   1   6   4    6.55    0.29
   1   6   4    7.13    0.48
  -1  -6   4    6.64    0.29
   1   6   4    6.82    0.29
  -1  -6   4    7.06    0.32
   1   6   4    6.11    0.28
   1   6   4    6.69    0.29
  -1  -6   4    6.80    0.29
  -1   6  -4    6.48    0.48
   1  -6  -4    7.03    0.48
  -1  -6   4    7.20    0.47
   1  -6   5   19.71    0.81
   1  -6   5   20.43    0.78
   1  -6   5   18.86    0.73
   1  -6   5   18.93    0.76
  -1   6   5   19.24    0.74
   1  -6   5   19.29    0.76
   1  -6   5   18.86    1.11
   1  -6   5   20.81    0.75
   1   6  -5   18.82    1.15
  -1   6   5   20.10    0.75
  -1   6   5   17.82    0.75
  -1   6   5   19.32    0.76
  -1  -6  -5   18.47    1.13
  -1   6  -5   18.47    1.14
  -1  -6   5   19.34    0.76
   1   6   5   19.68    0.76
  -1  -6   5   20.60    0.81
  -1  -6   5   19.43    0.74
  -1  -6   5   18.80    1.11
   1   6   5   19.27    0.75
   1   6   5   18.99    0.76
   1   6   5   20.15    0.77
  -1  -6   5   20.26    0.76
   1   6   5   18.14    1.15
  -1  -6   5   19.72    0.74
   1   6   5   19.12    0.73
   1  -6  -5   18.67    1.13
  -1  -6   5   20.74    0.79
   1  -6   6   12.85    0.52
  -1   6   6   12.51    0.52
   1  -6   6   13.94    0.52
   1  -6   6   13.14    0.56
  -1   6   6   12.35    0.52
   1  -6   6   13.00    0.54
   1  -6   6   13.44    0.53
   1   6   6   12.50    0.51
  -1  -6   6   12.06    0.50
   1   6   6   12.39    0.52
  -1  -6   6   13.64    0.57
  -1  -6   6   13.03    0.53
   1   6   6   12.31    0.52
  -1  -6   6   12.79    0.51
  -1  -6   6   13.61    0.54
  -1  -6   6   13.25    0.53
   1  -6   7    4.37    0.22
   1  -6   7    4.29    0.19
   1  -6   7    4.23    0.20
   1  -6   7    4.28    0.20
  -1  -6   7    4.16    0.20
  -1  -6   7    4.28    0.20
  -1  -6   7    4.21    0.21
  -1  -6   7    4.06    0.19
  -2   6   0    1.53    0.14
   2  -6   0    1.68    0.14
   2   6   0    1.39    0.12
  -2  -6   0    1.23    0.12
   2   6   0    1.49    0.13
  -2  -6   0    1.60    0.14
   2  -6   0    1.55    0.12
   2   6  -1   22.21    1.18
  -2   6   1   23.38    1.21
   2  -6   1   23.64    1.17
   2  -6   1   21.97    1.15
  -2  -6  -1   21.99    1.17
   2   6  -1   24.38    1.17
  -2   6   1   23.41    1.20
   2   6   1   22.94    1.18
  -2  -6   1   22.25    1.14
   2  -6  -1   21.69    1.13
  -2  -6   1   23.46    1.17
   2  -6  -1   24.55    1.19
  -2   6  -1   22.60    1.19
   2   6   1   24.45    1.21
   2  -6   2   38.58    1.93
  -2   6   2   39.10    2.00
  -2   6   2   36.74    1.96
   2  -6   2   38.47    1.94
  -2  -6  -2   39.08    1.94
  -2   6  -2   40.39    1.97
  -2  -6   2   38.80    1.93
   2  -6  -2   35.11    1.88
   2   6   2   38.09    1.99
   2   6   2   40.98    1.96
   2  -6  -2   39.98    1.95
   2  -6   3    2.74    0.15
   2  -6   3    3.63    0.25
   2  -6   3    2.27    0.13
  -2  -6  -3    2.85    0.25
   2  -6   3    2.49    0.14
   2  -6   3    2.69    0.14
   2  -6   3    2.51    0.13
  -2   6   3    2.61    0.24
   2  -6   3    2.57    0.14
   2  -6   3    2.46    0.23
  -2   6   3    3.38    0.27
  -2   6   3    2.58    0.14
  -2   6   3    3.04    0.15
  -2   6   3    2.71    0.14
  -2   6   3    2.52    0.14
   2   6   3    2.45    0.14
  -2  -6   3    2.77    0.23
   2   6   3    2.58    0.14
   2   6   3    2.61    0.13
   2  -6  -3    3.11    0.26
  -2  -6   3    2.56    0.14
   2   6   3    2.83    0.14
  -2  -6   3    2.53    0.14
  -2  -6   3    2.58    0.14
   2   6   3    2.85    0.26
  -2  -6   3    2.54    0.15
  -2   6  -3    3.04    0.25
   2   6   3    2.93    0.25
  -2  -6   3    2.52    0.14
   2  -6   4   14.17    0.83
   2   6  -4   15.20    0.87
   2  -6   4   13.94    0.54
  -2   6   4   14.03    0.56
  -2   6   4   13.76    0.54
   2  -6   4   13.74    0.56
  -2   6   4   13.95    0.55
  -2   6   4   13.50    0.83
  -2   6   4   14.69    0.55
   2  -6   4   14.52    0.82
   2  -6   4   14.39    0.55
  -2   6   4   14.24    0.56
   2  -6   4   13.92    0.56
  -2  -6  -4   14.64    0.84
  -2   6   4   13.29    0.55
   2  -6   4   14.50    0.59
   2  -6   4   13.98    0.57
  -2   6   4   14.02    0.86
  -2  -6   4   13.75    0.54
  -2  -6   4   13.88    0.57
  -2  -6   4   14.60    0.56
   2  -6  -4   14.89    0.84
  -2  -6   4   14.79    0.82
  -2  -6   4   13.88    0.56
   2   6   4   14.01    0.56
   2   6   4   11.63    0.53
   2   6   4   13.81    0.55
  -2  -6   4   13.63    0.54
  -2  -6   4   13.81    0.54
  -2   6  -4   15.42    0.86
   2   6   4   13.21    0.83
   2   6   4   14.44    0.56
   2   6   4   11.93    0.83
   2   6   4   13.82    0.54
  -2  -6   4   13.97    0.59
   2   6   4   13.54    0.55
  -2   6   5  103.87    3.58
  -2   6   5  100.62    3.72
  -2   6   5  103.22    3.64
   2  -6   5  106.52    3.62
  -2   6   5   99.52    3.57
   2  -6   5  102.85    3.60
   2  -6   5  104.45    3.68
   2  -6   5  102.75    3.78
   2  -6   5  103.27    3.89
   2  -6   5  100.01    5.01
   2  -6   5  103.06    3.65
   2   6  -5  102.34    5.11
  -2  -6  -5   96.20    4.99
  -2   6   5  102.90    3.71
  -2  -6   5   93.06    4.97
   2   6   5  102.45    3.72
  -2  -6   5  102.01    3.57
  -2  -6   5  103.30    3.78
   2   6   5   98.01    3.70
   2   6   5   95.16    5.12
  -2  -6   5   94.34    3.57
   2   6   5  100.85    3.59
  -2  -6   5   95.98    3.60
  -2   6  -5   96.52    5.07
  -2  -6   5  104.38    3.65
  -2  -6   5  104.88    3.89
   2   6   5  101.13    3.64
  -2  -6   5  105.14    3.69
   2  -6  -5   92.74    5.14
   2   6   5  101.32    3.60
   2   6   5  103.25    3.70
   2  -6   6    6.18    0.29
  -2   6   6    5.87    0.28
  -2   6   6    5.93    0.28
   2  -6   6    6.37    0.27
   2  -6   6    6.74    0.31
  -2   6   6    6.09    0.28
   2  -6   6    6.82    0.29
   2  -6   6    6.62    0.30
   2  -6   6    6.04    0.28
  -2  -6   6    6.82    0.32
  -2  -6   6    6.01    0.29
   2   6   6    5.93    0.28
  -2  -6   6    6.24    0.29
  -2  -6   6    6.28    0.30
   2   6   6    6.11    0.27
  -2  -6   6    6.30    0.28
   2   6   6    6.37    0.29
   2  -6   7    4.63    0.22
   2  -6   7    4.43    0.20
   2  -6   7    4.13    0.19
   2  -6   7    4.30    0.20
  -2  -6   7    4.24    0.20
  -2  -6   7    4.13    0.20
  -2  -6   7    4.18    0.21
  -2  -6   7    4.30    0.21
   3  -6   0   51.51    2.66
   3  -6   0   55.39    2.63
   3   6   0   51.53    2.60
  -3  -6   0   53.34    2.61
   3   6   0   53.68    2.67
   3  -6   0   55.18    2.58
  -3   6   0   52.27    2.66
   3  -6   1   12.84    0.72
  -3   6   1   13.55    0.73
  -3  -6  -1   12.81    0.71
   3  -6   1   13.18    0.69
   3  -6   1   13.24    0.69
   3   6  -1   13.03    0.70
   3   6   1   12.89    0.73
  -3  -6   1   12.63    0.70
  -3  -6   1   12.80    0.71
   3   6   1   13.64    0.71
  -3   6  -1   12.41    0.72
   3  -6  -1   12.59    0.71
   3   6  -2    8.03    0.47
   3  -6   2    8.15    0.50
  -3   6   2    8.27    0.52
   3  -6   2    8.89    0.53
  -3  -6  -2    8.54    0.52
   3   6   2    8.54    0.53
   3  -6  -2    8.86    0.52
  -3  -6   2    8.87    0.51
   3   6   2    9.04    0.52
  -3  -6   2    8.07    0.52
  -3   6  -2    9.01    0.53
   3  -6   3    2.98    0.15
   3  -6   3    3.02    0.15
   3  -6   3    2.81    0.26
  -3   6   3    2.96    0.15
  -3   6   3    2.61    0.15
  -3   6   3    2.87    0.15
   3  -6   3    3.14    0.16
  -3   6   3    2.93    0.15
  -3   6   3    2.92    0.15
   3  -6   3    2.78    0.14
  -3  -6  -3    3.26    0.27
   3  -6   3    2.87    0.15
   3  -6   3    2.91    0.17
  -3   6   3    3.00    0.27
   3  -6   3    3.03    0.15
  -3   6   3    2.73    0.15
   3  -6   3    2.88    0.26
  -3  -6   3    2.64    0.15
   3   6   3    2.70    0.15
  -3  -6   3    2.80    0.16
  -3  -6   3    2.93    0.15
  -3  -6   3    2.72    0.15
   3   6   3    2.88    0.14
  -3   6  -3    3.44    0.28
   3   6   3    3.35    0.28
  -3  -6   3    2.88    0.15
  -3  -6   3    2.93    0.15
  -3  -6   3    3.00    0.28
  -3  -6   3    3.20    0.25
   3   6   3    3.41    0.28
   3   6   3    2.65    0.14
   3   6   3    2.94    0.15
   3   6   3    2.90    0.14
   3  -6  -3    2.97    0.26
   3   6   3    2.97    0.16
   3  -6   4   28.83    1.09
  -3   6   4   28.30    1.04
   3  -6   4   28.70    1.13
  -3   6   4   30.38    1.06
  -3   6   4   27.56    1.54
  -3   6   4   28.94    1.08
  -3   6   4   28.47    1.04
   3  -6   4   28.00    1.06
   3  -6   4   27.21    1.52
   3  -6   4   28.20    1.04
  -3   6   4   26.97    1.06
   3  -6   4   27.83    1.07
   3  -6   4   29.08    1.53
   3   6  -4   28.57    1.55
  -3   6   4   27.81    1.07
   3  -6   4   28.51    1.05
   3  -6   4   28.40    1.06
  -3  -6  -4   30.74    1.54
   3  -6  -4   29.05    1.52
   3   6   4   25.95    1.05
   3   6   4   27.48    1.04
   3   6   4   26.94    1.06
  -3  -6   4   28.24    1.04
   3   6   4   28.19    1.07
   3   6   4   26.64    1.55
   3   6   4   28.47    1.05
   3   6   4   28.33    1.04
  -3  -6   4   27.53    1.04
   3   6   4   28.59    1.54
  -3  -6   4   27.24    1.48
  -3  -6   4   28.89    1.13
  -3  -6   4   27.54    1.06
  -3  -6   4   26.08    1.03
   3   6   4   28.60    1.08
  -3  -6   4   29.13    1.07
  -3  -6   4   27.91    1.09
  -3   6  -4   28.01    1.54
   3  -6   5   46.70    1.76
  -3   6   5   47.46    1.67
   3  -6   5   48.14    1.69
  -3   6   5   44.64    1.71
  -3   6   5   43.93    1.72
   3  -6   5   48.71    1.82
  -3   6   5   47.97    1.68
  -3   6   5   45.94    1.70
   3  -6   5   47.92    1.71
   3   6  -5   42.76    2.45
   3  -6   5   45.82    1.71
   3  -6   5   49.09    1.68
   3  -6   5   44.97    2.40
  -3   6   5   49.33    1.74
  -3  -6  -5   44.49    2.41
  -3   6  -5   41.14    2.42
   3  -6  -5   42.69    2.46
   3   6   5   47.47    1.70
  -3  -6   5   44.33    1.66
   3   6   5   46.91    1.68
  -3  -6   5   47.06    1.68
   3   6   5   46.61    1.68
  -3  -6   5   46.20    1.82
   3   6   5   42.83    2.41
   3   6   5   42.38    2.46
  -3  -6   5   46.79    1.72
  -3  -6   5   47.83    1.71
   3   6   5   46.62    1.73
   3   6   5   43.40    1.72
  -3  -6   5   48.73    1.77
   3  -6   6    1.63    0.11
   3  -6   6    1.47    0.11
  -3   6   6    1.51    0.12
  -3   6   6    1.54    0.11
   3  -6   6    1.64    0.11
   3  -6   6    1.60    0.14
  -3   6   6    1.73    0.12
  -3   6   6    1.43    0.11
   3  -6   6    1.51    0.13
   3   6   6    1.67    0.12
  -3  -6   6    1.39    0.12
  -3  -6   6    1.63    0.13
  -3  -6   6    1.72    0.13
  -3  -6   6    1.64    0.12
   3   6   6    1.54    0.11
   3   6   6    1.60    0.12
  -3  -6   6    1.47    0.12
   3  -6   7    1.76    0.10
   3  -6   7    1.56    0.10
   3  -6   7    1.39    0.10
   3  -6   7    1.50    0.11
  -3  -6   7    1.74    0.11
  -3  -6   7    1.48    0.10
  -3  -6   7    1.69    0.11
  -3  -6   7    1.49    0.10
   3   6   7    1.36    0.10
   4   6   0   78.27    3.91
   4  -6   0   78.07    3.90
   4   6   0   69.80    3.82
  -4  -6   0   80.79    3.82
   4  -6   0   82.95    3.85
   4  -6   0   80.62    3.77
  -4   6   0   82.43    3.90
   4   6   0   75.40    3.80
  -4   6   1   73.37    3.65
   4  -6   1   72.08    3.60
   4  -6   1   75.74    3.56
   4  -6   1   70.59    3.63
   4   6  -1   73.60    3.65
  -4  -6  -1   73.64    3.59
   4   6   1   72.75    3.58
   4   6   1   72.85    3.67
  -4  -6   1   72.37    3.62
  -4  -6   1   75.14    3.58
   4  -6  -1   74.71    3.60
   4  -6  -1   74.01    3.67
  -4   6  -1   71.20    3.63
   4  -6   2   25.34    1.37
  -4   6   2   27.74    1.43
   4  -6   2   27.03    1.41
   4   6  -2   24.72    1.37
  -4  -6  -2   27.96    1.40
  -4   6  -2   27.04    1.41
   4  -6  -2   26.93    1.44
  -4  -6   2   26.50    1.37
   4   6   2   26.21    1.43
   4  -6  -2   26.78    1.39
  -4  -6   2   26.60    1.42
   4   6   2   27.31    1.40
   4  -6   3    1.63    0.10
   4  -6   3    1.90    0.21
   4  -6   3    1.71    0.12
  -4   6   3    1.93    0.22
  -4   6   3    2.19    0.12
  -4   6   3    1.40    0.11
   4  -6   3    1.86    0.11
  -4   6   3    1.78    0.11
   4  -6   3    1.75    0.11
   4  -6   3    1.66    0.11
  -4   6   3    1.72    0.11
   4  -6   3    1.80    0.13
   4  -6   3    1.77    0.11
  -4   6   3    1.69    0.11
  -4   6   3    1.76    0.11
  -4  -6  -3    1.91    0.22
   4  -6   3    1.99    0.21
  -4   6   3    1.76    0.11
  -4  -6   3    1.65    0.12
   4   6   3    1.89    0.11
   4   6   3    1.71    0.20
  -4  -6   3    1.71    0.11
   4  -6  -3    2.00    0.23
  -4  -6   3    1.84    0.21
   4  -6  -3    1.90    0.20
  -4  -6   3    2.07    0.20
   4   6   3    1.90    0.11
   4   6   3    1.84    0.12
   4   6   3    1.72    0.21
  -4  -6   3    1.64    0.12
   4   6   3    1.65    0.11
  -4  -6   3    1.68    0.11
  -4  -6   3    1.77    0.12
   4   6   3    1.82    0.11
   4   6   3    1.70    0.11
   4   6   3    1.82    0.11
  -4   6  -3    1.70    0.20
  -4  -6   3    1.80    0.12
   4  -6   4   28.27    1.08
   4  -6   4   28.65    1.05
   4  -6   4   29.17    1.14
   4  -6   4   27.17    1.07
  -4   6   4   27.84    1.58
  -4   6   4   28.33    1.08
   4  -6   4   28.61    1.06
  -4   6   4   28.64    1.09
   4  -6   4   28.11    1.07
   4  -6   4   28.84    1.56
   4   6  -4   26.44    1.07
  -4  -6  -4   28.32    1.55
   4  -6   4   26.67    1.53
  -4   6   4   27.67    1.05
   4  -6   4   29.87    1.11
  -4   6   4   27.48    1.05
  -4   6   4   28.69    1.08
  -4   6   4   28.79    1.07
   4   6   4   26.97    1.55
   4   6   4   28.20    1.06
   4   6   4   29.02    1.05
   4  -6  -4   29.44    1.60
   4   6   4   28.49    1.05
  -4   6  -4   27.75    1.55
  -4  -6   4   28.12    1.05
  -4  -6   4   29.24    1.14
   4   6   4   28.95    1.60
   4   6   4   28.02    1.08
   4   6   4   28.35    1.06
  -4  -6   4   29.26    1.08
  -4  -6   4   27.15    1.10
  -4  -6   4   28.69    1.05
   4   6   4   29.17    1.09
   4   6   4   27.01    1.07
  -4  -6   4   29.41    1.07
   4  -6   5    2.30    0.15
   4  -6   5    2.02    0.26
  -4   6   5    1.95    0.14
  -4   6   5    2.17    0.14
   4  -6   5    2.10    0.14
   4  -6   5    2.13    0.13
   4   6  -5    2.06    0.28
  -4   6   5    2.11    0.14
  -4   6   5    2.02    0.13
  -4   6   5    2.23    0.14
  -4  -6  -5    1.89    0.27
  -4   6   5    2.23    0.15
   4  -6   5    2.26    0.16
   4  -6   5    2.23    0.14
   4  -6   5    2.33    0.14
  -4  -6   5    2.13    0.15
   4   6   5    2.27    0.14
  -4  -6   5    2.07    0.14
  -4  -6   5    2.17    0.14
   4   6   5    2.11    0.14
   4   6   5    1.56    0.24
   4   6   5    1.79    0.13
  -4   6  -5    1.85    0.13
  -4  -6   5    2.01    0.16
   4   6   5    1.91    0.29
   4   6   5    1.95    0.13
   4   6   5    2.34    0.14
   4   6   5    2.18    0.13
   4  -6  -5    1.95    0.27
  -4  -6   5    2.18    0.15
  -4  -6   5    2.05    0.14
   4  -6   6    0.87    0.08
   4  -6   6    0.66    0.08
  -4   6   6    0.56    0.07
  -4   6   6    0.77    0.08
  -4   6   6    0.59    0.08
   4  -6   6    0.72    0.07
  -4   6   6    0.68    0.07
   4  -6   6    0.66    0.07
   4  -6   6    0.78    0.10
   4   6   6    0.83    0.08
   4   6   6    0.58    0.06
   4   6   6    0.79    0.07
  -4  -6   6    0.77    0.08
  -4  -6   6    0.85    0.08
  -4  -6   6    0.75    0.08
   4   6   6    0.72    0.08
  -4  -6   6    0.68    0.09
  -4  -6   6    0.71    0.08
   4  -6   7    1.10    0.08
   4  -6   7    1.02    0.09
   4  -6   7    1.02    0.08
   4  -6   7    0.89    0.07
  -4  -6   7    1.10    0.08
   4   6   7    0.97    0.07
  -4  -6   7    1.02    0.08
  -4  -6   7    1.01    0.09
  -4  -6   7    1.05    0.07
  -4   6  -7    0.86    0.08
  -5   6   0    0.11    0.08
   5   6   0    0.01    0.04
   5  -6   0    0.06    0.06
   5   6   0    0.23    0.07
  -5  -6   0    0.08    0.07
   5  -6   0    0.06    0.07
   5  -6   1   10.06    0.56
  -5  -6  -1    9.63    0.58
   5  -6   1    9.49    0.57
   5  -6   1    9.31    0.59
  -5   6   1    9.74    0.61
   5   6  -1    8.56    0.57
   5   6   1   10.65    0.61
   5  -6  -1    9.92    0.58
  -5  -6   1    9.99    0.58
  -5   6  -1   10.18    0.60
   5   6   1   10.67    0.58
   5  -6  -1    9.88    0.60
  -5  -6   1    9.36    0.57
  -5   6   2    9.46    0.38
  -5   6   2    9.75    0.40
  -5   6   2    9.11    0.39
   5  -6   2    9.50    0.40
   5  -6   2   10.14    0.62
   5  -6   2    9.33    0.38
  -5   6   2    9.92    0.39
  -5   6   2    9.55    0.38
  -5   6   2    9.66    0.39
   5  -6   2    9.97    0.40
   5   6  -2    9.20    0.39
   5   6  -2    9.83    0.58
  -5   6   2    9.62    0.62
  -5  -6  -2    9.89    0.61
   5  -6   2    9.77    0.42
   5  -6   2   10.31    0.59
  -5  -6   2    9.33    0.38
   5   6   2    9.48    0.39
   5   6   2   10.13    0.60
   5   6   2    9.64    0.38
   5   6   2    9.27    0.39
  -5  -6   2   10.52    0.58
   5   6   2    9.32    0.39
   5   6   2    9.75    0.62
  -5  -6   2    9.25    0.40
   5  -6  -2    9.95    0.59
  -5  -6   2    9.69    0.42
   5   6   2    9.37    0.39
   5  -6  -2   10.62    0.63
  -5  -6   2   10.19    0.61
   5   6   2    9.80    0.39
  -5   6  -2   10.23    0.61
  -5  -6   2    9.68    0.39
   5   6   2    9.79    0.38
  -5   6  -2    9.08    0.39
  -5  -6   2    9.84    0.39
  -5   6   3    3.56    0.19
   5  -6   3    3.82    0.20
  -5   6   3    3.80    0.19
  -5   6   3    3.38    0.19
   5  -6   3    3.58    0.18
  -5   6   3    3.79    0.19
  -5  -6  -3    4.10    0.35
  -5   6   3    4.01    0.35
   5  -6   3    3.87    0.19
   5  -6   3    4.01    0.32
   5  -6   3    3.79    0.21
  -5   6   3    3.60    0.19
   5  -6   3    3.90    0.19
   5  -6   3    3.46    0.18
  -5   6   3    3.93    0.20
  -5   6   3    4.04    0.19
   5  -6   3    3.45    0.33
   5  -6   3    3.71    0.18
  -5   6  -3    3.91    0.19
  -5  -6   3    3.95    0.19
   5   6   3    3.86    0.19
   5   6   3    4.05    0.19
   5  -6  -3    3.89    0.31
   5  -6  -3    4.07    0.35
  -5  -6   3    3.85    0.35
  -5  -6   3    3.63    0.19
   5   6   3    3.69    0.33
   5   6   3    3.81    0.19
   5   6   3    3.69    0.18
   5   6   3    3.61    0.18
   5   6   3    3.59    0.19
  -5  -6   3    3.77    0.21
  -5   6  -3    4.16    0.34
   5   6   3    3.80    0.19
   5   6   3    4.00    0.34
  -5  -6   3    4.02    0.19
  -5  -6   3    3.59    0.19
  -5  -6   3    3.78    0.19
  -5  -6   3    3.88    0.30
  -5   6   4    6.14    0.52
   5  -6   4    7.04    0.32
  -5   6   4    6.83    0.31
   5  -6   4    6.79    0.30
   5  -6   4    6.54    0.52
   5  -6   4    6.95    0.33
   5   6  -4    6.68    0.30
  -5   6   4    7.22    0.31
  -5   6   4    6.76    0.31
  -5  -6  -4    7.21    0.53
   5  -6   4    5.78    0.48
  -5   6   4    6.55    0.31
   5  -6   4    6.59    0.31
  -5   6   4    6.98    0.31
  -5   6   4    6.78    0.30
   5  -6   4    6.68    0.30
   5  -6   4    6.63    0.31
   5   6   4    6.98    0.31
   5   6   4    6.80    0.30
   5   6   4    6.99    0.30
  -5   6  -4    5.88    0.48
   5   6   4    6.90    0.53
  -5   6  -4    6.30    0.30
  -5  -6   4    6.82    0.31
   5   6   4    7.21    0.30
  -5  -6   4    7.18    0.34
   5   6   4    7.25    0.31
  -5  -6   4    6.87    0.54
   5   6   4    6.77    0.52
  -5  -6   4    6.69    0.30
   5   6   4    6.78    0.31
   5  -6  -4    6.89    0.53
  -5  -6   4    6.55    0.30
  -5  -6   4    7.12    0.32
  -5  -6   4    7.09    0.31
   5  -6   5   16.52    0.68
   5  -6   5   16.46    0.67
  -5   6   5   16.92    0.66
   5  -6   5   16.82    0.65
  -5   6   5   15.98    0.67
  -5   6   5   16.55    0.68
   5  -6   5   18.03    0.68
   5  -6   5   17.43    0.72
  -5   6   5   17.11    0.66
   5  -6   5   16.51    0.65
  -5   6   5   15.85    0.66
  -5  -6   5   16.43    0.67
  -5  -6   5   16.59    0.65
   5   6   5   16.04    0.66
   5   6   5   17.10    0.65
   5   6   5   16.61    0.68
  -5  -6   5   17.02    0.69
  -5  -6   5   17.24    0.66
   5   6   5   16.32    0.65
  -5  -6   5   17.58    0.72
   5   6   5   16.49    0.66
  -5  -6   5   17.20    0.67
   5   6   5   17.26    0.68
  -5   6   6    1.89    0.13
   5  -6   6    1.68    0.13
   5  -6   6    1.62    0.12
   5  -6   6    1.68    0.13
  -5   6   6    1.53    0.12
   5  -6   6    1.72    0.12
  -5   6   6    1.65    0.12
  -5   6   6    1.69    0.11
   5  -6   6    1.73    0.12
  -5   6   6    1.73    0.12
   5   6   6    1.66    0.11
   5   6   6    1.70    0.11
  -5  -6   6    1.95    0.14
   5   6   6    1.97    0.13
  -5  -6   6    1.72    0.12
  -5  -6   6    1.84    0.13
  -5  -6   6    1.66    0.12
   5   6   6    1.73    0.11
   5  -6   7    0.52    0.05
   5  -6   7    0.41    0.06
   5  -6   7    0.47    0.06
   5   6   7    0.48    0.05
  -5  -6   7    0.58    0.06
  -5  -6   7    0.59    0.06
  -5  -6   7    0.37    0.05
  -6   6   0  195.12    9.33
  -6   6   0  189.81    6.88
   6  -6   0  208.31    9.24
   6  -6   0  201.96    9.41
   6   6   0  183.87    7.02
  -6  -6   0  190.03    6.82
   6  -6   0  176.53    7.04
   6   6   0  194.73    9.41
  -6   6   0  180.50    7.06
   6  -6   0  185.49    6.90
  -6  -6   0  201.51    9.18
   6   6   0  183.71    6.87
  -6  -6   0  188.57    7.25
  -6  -6  -1   41.65    1.74
  -6  -6  -1   50.39    2.29
  -6   6   1   42.41    1.60
   6   6  -1   46.64    2.33
  -6   6   1   43.38    1.64
   6  -6   1   46.66    2.30
   6  -6   1   42.08    1.67
  -6  -6  -1   46.43    1.65
  -6   6   1   43.05    1.70
  -6   6   1   44.53    1.66
   6  -6   1   47.46    2.31
  -6   6   1   45.17    2.34
   6  -6   1   42.85    1.66
   6  -6   1   43.74    1.74
   6  -6   1   44.30    2.22
   6   6  -1   44.01    1.67
  -6   6  -1   44.26    1.65
   6   6   1   48.99    2.27
  -6  -6   1   43.09    1.75
   6   6   1   42.79    1.63
   6  -6  -1   48.61    2.35
  -6  -6   1   45.22    1.61
   6   6   1   46.01    2.35
   6   6   1   42.92    1.66
  -6   6  -1   46.54    2.32
   6  -6  -1   43.11    1.67
  -6  -6   1   47.93    2.29
   6   6   1   42.36    1.67
   6  -6  -1   47.86    2.29
  -6  -6   1   43.42    1.64
   6   6   1   45.84    1.62
  -6   6  -1   44.18    1.70
  -6  -6   1   48.51    2.26
   6  -6   2    1.04    0.08
  -6   6   2    1.12    0.09
  -6   6   2    1.19    0.10
   6  -6   2    1.23    0.16
  -6   6   2    1.23    0.09
  -6   6   2    1.16    0.19
   6  -6   2    1.06    0.08
  -6  -6  -2    1.00    0.09
  -6   6   2    1.13    0.09
   6  -6   2    1.16    0.09
   6  -6   2    2.01    0.21
   6   6  -2    0.90    0.09
   6   6  -2    0.97    0.15
   6  -6   2    0.96    0.10
   6  -6   2    1.11    0.09
  -6   6   2    1.09    0.09
  -6   6   2    1.10    0.09
  -6  -6  -2    1.61    0.20
   6   6  -2    1.22    0.09
  -6   6   2    1.12    0.10
   6  -6  -2    0.93    0.09
   6   6   2    1.23    0.18
  -6  -6   2    1.02    0.09
   6   6   2    1.08    0.09
  -6  -6   2    1.11    0.15
   6  -6  -2    1.34    0.19
  -6   6  -2    1.12    0.09
  -6  -6   2    1.10    0.09
  -6  -6   2    1.10    0.09
  -6  -6   2    1.17    0.10
   6   6   2    0.96    0.09
  -6  -6   2    1.07    0.10
   6   6   2    1.19    0.08
   6   6   2    1.25    0.09
   6   6   2    1.24    0.09
   6   6   2    1.09    0.08
  -6  -6   2    1.99    0.22
  -6   6  -2    1.06    0.17
  -6   6  -2    1.03    0.09
   6   6   2    1.09    0.17
   6  -6  -2    1.36    0.17
  -6   6   3    2.58    0.15
   6  -6   3    2.56    0.16
  -6   6   3    2.56    0.15
  -6   6   3    2.75    0.29
   6  -6   3    2.41    0.15
   6  -6   3    2.45    0.14
  -6   6   3    2.51    0.15
  -6   6   3    2.42    0.15
   6  -6   3    2.60    0.16
   6   6  -3    2.52    0.15
   6  -6   3    2.62    0.15
  -6  -6  -3    2.30    0.16
   6  -6   3    2.37    0.14
   6  -6   3    2.47    0.14
  -6  -6  -3    2.71    0.29
  -6   6   3    2.49    0.16
   6  -6   3    2.24    0.24
  -6   6   3    2.65    0.15
   6  -6   3    2.67    0.28
  -6   6   3    2.51    0.15
   6   6   3    2.45    0.27
  -6  -6   3    2.58    0.15
  -6   6  -3    2.41    0.27
  -6  -6   3    2.85    0.16
  -6  -6   3    2.36    0.15
   6   6   3    2.66    0.15
   6   6   3    2.44    0.14
  -6  -6   3    2.41    0.16
  -6   6  -3    2.48    0.15
   6  -6  -3    2.57    0.29
   6   6   3    2.73    0.16
  -6  -6   3    2.58    0.15
   6   6   3    2.62    0.29
   6   6   3    2.64    0.15
   6   6   3    2.64    0.14
  -6  -6   3    2.52    0.29
   6   6   3    2.48    0.14
   6   6   3    2.62    0.15
  -6  -6   3    2.36    0.15
  -6   6   4    2.63    0.17
   6  -6   4    2.98    0.18
   6  -6   4    2.93    0.17
   6  -6   4    2.80    0.16
  -6   6   4    2.88    0.17
  -6   6   4    3.03    0.17
  -6  -6  -4    2.71    0.32
  -6   6   4    3.04    0.17
   6   6  -4    2.67    0.16
  -6   6   4    3.03    0.18
   6  -6   4    2.99    0.19
   6  -6   4    2.88    0.17
   6  -6   4    2.96    0.16
   6  -6   4    3.35    0.34
   6  -6   4    2.77    0.30
  -6   6   4    2.96    0.17
  -6   6   4    2.81    0.33
  -6   6   4    2.62    0.16
  -6  -6   4    3.17    0.18
   6   6   4    2.98    0.17
   6   6   4    3.13    0.18
   6   6   4    2.96    0.17
   6   6   4    3.02    0.17
  -6  -6   4    3.09    0.20
   6   6   4    3.10    0.33
   6   6   4    2.81    0.17
  -6  -6   4    2.83    0.33
   6   6   4    3.01    0.17
  -6  -6   4    3.00    0.18
  -6  -6   4    3.00    0.17
  -6  -6   4    3.03    0.18
  -6  -6   4    3.02    0.17
   6  -6  -4    3.11    0.34
   6   6   4    2.98    0.33
   6  -6   5    2.11    0.14
  -6   6   5    2.01    0.14
  -6   6   5    2.06    0.15
   6  -6   5    2.09    0.13
   6  -6   5    2.24    0.16
  -6   6   5    2.26    0.15
   6  -6   5    1.92    0.13
  -6   6   5    2.15    0.14
   6   6  -5    1.80    0.12
   6  -6   5    2.32    0.14
  -6   6   5    2.09    0.14
  -6  -6   5    1.91    0.14
  -6  -6   5    2.13    0.14
   6   6   5    2.14    0.14
   6   6   5    2.09    0.13
  -6  -6   5    2.16    0.14
  -6  -6   5    1.92    0.15
  -6  -6   5    2.16    0.16
  -6  -6   5    2.24    0.15
   6   6   5    2.09    0.14
   6   6   5    2.12    0.15
   6   6   5    2.00    0.14
   6   6   5    2.08    0.13
   6  -6   6    7.24    0.31
  -6   6   6    7.60    0.31
   6  -6   6    6.93    0.33
   6  -6   6    7.22    0.31
  -6   6   6    6.58    0.30
  -6  -6  -6    7.00    0.31
  -6   6   6    7.20    0.31
   6  -6   6    7.36    0.31
   6  -6   6    7.06    0.31
  -6   6   6    7.84    0.32
  -6   6   6    7.03    0.31
   6   6   6    6.91    0.30
   6   6   6    7.47    0.32
   6   6   6    7.33    0.30
  -6  -6   6    7.34    0.34
  -6  -6   6    7.27    0.32
  -6  -6   6    7.24    0.31
  -6   6  -6    7.04    0.32
   6   6   6    7.44    0.32
  -6  -6   6    7.69    0.32
   7   6   0    7.83    0.50
   7  -6   0    6.85    0.30
   7   6   0    6.24    0.28
   7  -6   0    6.96    0.30
   7  -6   0    6.99    0.29
   7   6   0    6.64    0.29
   7  -6   0    7.25    0.48
  -7  -6   0    7.13    0.30
  -7   6   0    6.20    0.31
  -7  -6   0    6.70    0.32
  -7   6   0    7.23    0.31
   7   6   0    6.77    0.29
  -7  -6   0    6.38    0.29
  -7   6   0    8.00    0.51
   7  -6   0    7.31    0.49
  -7   6   0    7.03    0.30
  -7  -6   0    6.85    0.46
  -7   6   1    3.87    0.19
  -7   6   1    3.45    0.17
   7  -6   1    3.57    0.18
   7  -6   1    3.54    0.32
  -7  -6  -1    3.58    0.19
   7  -6   1    3.62    0.30
   7   6  -1    3.75    0.18
  -7  -6  -1    4.01    0.32
  -7  -6  -1    3.85    0.19
   7  -6   1    3.67    0.18
   7  -6   1    3.35    0.16
   7   6  -1    3.58    0.18
  -7   6   1    3.52    0.19
  -7   6   1    3.81    0.19
   7   6  -1    3.73    0.32
  -7   6   1    3.88    0.34
  -7   6   1    3.32    0.18
   7   6   1    3.61    0.18
  -7  -6   1    3.30    0.18
   7   6   1    3.51    0.28
   7  -6  -1    3.89    0.18
  -7  -6   1    3.46    0.28
  -7   6  -1    4.00    0.33
   7   6   1    3.66    0.18
   7  -6  -1    3.97    0.34
  -7   6  -1    3.75    0.19
  -7  -6   1    3.67    0.20
  -7  -6   1    3.48    0.19
  -7  -6   1    3.73    0.18
   7   6   1    3.44    0.17
   7  -6  -1    3.73    0.30
  -7   6  -1    3.77    0.19
   7  -6  -1    3.32    0.18
   7   6   1    3.51    0.17
   7   6   1    3.63    0.33
   7  -6   2    1.28    0.11
   7  -6   2    1.32    0.17
  -7   6   2    1.43    0.11
   7   6  -2    1.25    0.09
   7  -6   2    1.04    0.09
  -7   6   2    1.16    0.11
   7  -6   2    1.25    0.11
   7  -6   2    1.34    0.20
   7   6  -2    1.18    0.17
  -7   6   2    1.21    0.10
  -7  -6  -2    1.32    0.20
  -7  -6  -2    1.35    0.11
   7  -6   2    1.36    0.11
  -7   6   2    1.26    0.11
  -7   6   2    1.18    0.10
   7  -6   2    1.62    0.10
   7  -6   2    1.25    0.10
  -7   6   2    1.39    0.11
  -7   6   2    1.49    0.22
   7   6  -2    1.27    0.10
  -7  -6   2    1.20    0.10
   7   6   2    1.32    0.10
   7   6   2    1.09    0.10
   7   6   2    1.21    0.09
   7   6   2    1.28    0.19
   7  -6  -2    1.35    0.18
   7  -6  -2    1.28    0.10
   7  -6  -2    1.19    0.20
  -7  -6   2    1.11    0.10
  -7  -6   2    1.25    0.11
  -7  -6   2    1.10    0.18
  -7  -6   2    1.20    0.10
  -7  -6   2    1.35    0.11
  -7  -6   2    1.31    0.11
   7   6   2    1.33    0.10
  -7   6  -2    1.66    0.22
  -7   6  -2    1.23    0.11
   7   6   2    1.29    0.10
   7   6   2    1.32    0.21
   7   6   2    1.34    0.10
  -7   6  -2    1.75    0.12
  -7   6   3   31.75    1.79
  -7  -6  -3   31.71    1.28
   7   6  -3   32.46    1.23
  -7   6   3   33.26    1.22
   7  -6   3   30.86    1.19
   7  -6   3   32.56    1.23
  -7  -6  -3   31.85    1.76
  -7   6   3   32.35    1.19
   7  -6   3   33.55    1.78
   7  -6   3   31.38    1.19
  -7   6   3   33.97    1.23
   7  -6   3   30.86    1.71
   7  -6   3   33.33    1.30
  -7   6   3   33.67    1.20
  -7   6   3   32.53    1.24
   7  -6   3   30.85    1.23
  -7   6   3   33.20    1.25
   7  -6   3   33.06    1.21
   7   6   3   33.60    1.20
   7   6   3   29.36    1.73
   7   6   3   32.97    1.21
   7   6   3   33.18    1.19
   7   6   3   32.33    1.80
   7   6   3   32.81    1.22
   7   6   3   32.35    1.23
  -7   6  -3   29.62    1.75
  -7  -6   3   34.16    1.20
  -7  -6   3   31.65    1.30
   7   6   3   31.22    1.22
  -7  -6   3   30.55    1.77
  -7  -6   3   33.27    1.22
  -7  -6   3   32.49    1.22
   7  -6  -3   32.82    1.23
   7  -6  -3   33.31    1.82
  -7  -6   3   32.85    1.25
  -7   6  -3   30.05    1.21
   7   6   3   33.22    1.23
  -7  -6   3   31.57    1.19
  -7   6  -3   32.81    1.26
   7  -6   4    1.26    0.11
   7   6  -4    1.23    0.10
   7  -6   4    1.18    0.11
  -7   6   4    1.36    0.11
   7  -6   4    1.34    0.11
  -7   6   4    1.30    0.12
   7  -6   4    1.16    0.22
  -7   6   4    1.34    0.11
   7  -6   4    1.42    0.12
   7  -6   4    1.30    0.12
  -7   6   4    1.63    0.12
  -7  -6  -4    1.20    0.22
   7  -6   4    1.32    0.22
  -7   6   4    1.14    0.24
  -7   6   4    1.20    0.11
  -7   6   4    1.28    0.12
   7  -6   4    1.28    0.11
  -7  -6   4    1.31    0.11
  -7  -6   4    1.22    0.10
  -7  -6   4    1.37    0.11
   7   6   4    1.28    0.11
   7   6   4    1.16    0.10
  -7  -6   4    1.14    0.23
   7   6   4    1.30    0.11
   7   6   4    1.25    0.11
   7   6   4    1.26    0.11
  -7   6  -4    1.32    0.12
  -7  -6   4    1.16    0.11
   7  -6  -4    1.48    0.25
   7   6   4    1.08    0.23
   7  -6  -4    1.30    0.11
   7   6   4    1.54    0.13
  -7  -6   4    1.49    0.14
   7   6   4    0.96    0.21
  -7  -6   4    1.13    0.11
   7  -6   5   24.89    0.99
   7  -6   5   24.13    0.90
   7  -6   5   23.65    0.90
  -7   6   5   24.07    0.93
  -7   6   5   24.82    0.93
   7   6  -5   22.22    0.91
   7  -6   5   24.07    0.92
  -7   6   5   23.77    0.91
  -7   6   5   22.83    0.91
  -7   6   5   23.82    0.90
   7  -6   5   24.95    0.94
   7   6   5   23.35    0.90
   7   6   5   23.81    0.92
  -7   6  -5   24.02    0.95
   7   6   5   23.92    0.93
  -7  -6   5   24.64    0.95
  -7  -6   5   24.66    0.91
   7   6   5   24.89    0.91
  -7  -6   5   23.28    0.93
  -7  -6   5   24.48    0.98
   7   6   5   23.70    0.91
  -7  -6   5   24.17    0.90
   7   6   5   24.08    0.93
  -7   6   6    7.49    0.31
   7  -6   6    7.68    0.32
   7  -6   6    7.49    0.32
   7   6  -6    7.89    0.31
  -7   6   6    7.46    0.32
  -7  -6  -6    7.01    0.31
   7  -6   6    7.63    0.34
  -7   6   6    7.64    0.32
  -7   6   6    7.56    0.31
   7  -6   6    7.89    0.31
   7  -6   6    7.38    0.31
  -7  -6   6    7.45    0.34
   7   6   6    7.40    0.31
   7   6   6    7.92    0.32
  -7  -6   6    7.88    0.32
   7   6   6    7.20    0.32
  -7   6  -6    6.88    0.32
  -7  -6   6    7.59    0.33
   7   6   6    7.44    0.31
  -7  -6   6    7.49    0.32
  -8  -6   0   10.16    0.42
   8   6   0   10.09    0.41
   8  -6   0   10.99    0.66
   8   6   0   10.10    0.66
  -8   6   0    9.84    0.41
  -8  -6   0   10.24    0.44
   8  -6   0   10.33    0.66
  -8   6   0   10.37    0.68
  -8  -6   0    9.48    0.61
   8  -6   0   10.08    0.41
   8   6   0   10.32    0.41
  -8  -6   0    8.55    0.39
   8  -6   0    9.57    0.40
  -8   6   0    8.94    0.43
  -8   6   0   10.32    0.43
   8  -6   0   10.26    0.42
   8   6  -1   19.82    0.75
   8   6  -1   17.26    0.76
   8   6  -1   20.27    1.15
   8  -6   1   17.91    0.74
  -8   6   1   20.49    1.17
   8  -6   1   20.38    1.14
   8  -6   1   18.83    1.12
  -8   6   1   20.09    0.78
  -8   6   1   20.28    0.77
  -8  -6  -1   20.16    0.76
  -8  -6  -1   19.99    1.11
  -8  -6  -1   19.76    0.81
  -8   6   1   19.67    0.74
   8  -6   1   19.08    0.76
   8  -6   1   19.33    0.77
  -8   6   1   20.19    0.76
  -8   6  -1   19.29    0.81
   8   6   1   19.35    0.74
  -8   6  -1   20.22    1.14
  -8  -6   1   19.07    0.77
   8  -6  -1   19.95    1.16
   8   6   1   19.76    0.76
  -8   6  -1   19.05    0.78
   8  -6  -1   18.68    0.75
   8  -6  -1   19.00    1.09
   8   6   1   19.79    0.76
   8  -6  -1   20.47    0.77
  -8  -6   1   20.58    0.81
   8   6   1   20.04    0.76
  -8  -6   1   19.45    0.76
   8   6   1   20.48    1.16
  -8   6  -1   19.88    0.76
   8  -6   2   14.91    0.59
  -8   6   2   14.36    0.57
  -8  -6  -2   14.96    0.62
   8   6  -2   15.26    0.59
   8  -6   2   13.80    0.89
  -8   6   2   14.77    0.57
  -8  -6  -2   14.50    0.59
   8   6  -2   14.52    0.89
  -8  -6  -2   14.29    0.88
  -8   6   2   14.38    0.60
   8   6  -2   14.34    0.57
  -8   6   2   14.90    0.59
   8  -6   2   14.64    0.58
  -8   6   2   14.64    0.93
   8  -6   2   14.47    0.56
   8  -6   2   14.00    0.57
  -8   6   2   14.67    0.58
  -8   6   2   14.85    0.59
   8   6   2   14.79    0.93
  -8  -6   2   14.58    0.56
   8   6   2   14.57    0.58
  -8   6  -2   13.63    0.87
   8   6   2   14.25    0.58
  -8  -6   2   14.80    0.57
  -8  -6   2   14.04    0.57
  -8  -6   2   14.87    0.58
   8   6   2   14.81    0.58
   8   6   2   14.68    0.57
  -8  -6   2   14.51    0.59
   8   6   2   14.29    0.58
  -8  -6   2   14.85    0.62
   8   6   2   14.01    0.56
   8  -6  -2   14.34    0.92
   8  -6  -2   14.15    0.58
  -8   6  -2   15.02    0.60
  -8   6  -2   13.26    0.57
   8   6   2   13.49    0.86
  -8   6   3   13.99    0.55
  -8  -6  -3   12.72    0.84
  -8   6   3   13.25    0.89
   8  -6   3   11.08    0.78
  -8   6   3   13.35    0.53
   8  -6   3   13.65    0.53
  -8  -6  -3   12.79    0.56
   8  -6   3   13.53    0.58
   8  -6   3   12.41    0.85
  -8   6   3   13.09    0.53
  -8   6   3   13.66    0.54
   8  -6   3   13.68    0.55
  -8   6   3   13.77    0.55
   8  -6   3   12.68    0.52
   8  -6   3   13.68    0.54
  -8   6   3   13.15    0.55
   8  -6   3   13.07    0.52
   8   6  -3   13.25    0.54
   8   6   3   13.25    0.54
   8   6   3   12.13    0.82
   8   6   3   13.12    0.54
  -8  -6   3   13.41    0.53
  -8  -6   3   13.14    0.58
   8   6   3   12.80    0.86
  -8  -6   3   12.58    0.53
   8   6   3   12.79    0.53
  -8  -6   3   13.11    0.55
   8   6   3   13.52    0.52
  -8  -6   3   12.15    0.53
   8  -6  -3   13.06    0.88
  -8   6  -3   12.96    0.55
   8  -6  -3   13.06    0.53
  -8  -6   3   11.24    0.82
  -8  -6   3   13.14    0.52
   8   6   3   13.18    0.52
  -8   6   4    9.69    0.42
  -8   6   4   10.12    0.44
  -8   6   4    9.75    0.42
  -8   6   4    9.98    0.43
   8  -6   4   10.48    0.43
   8  -6   4    9.63    0.41
  -8   6   4    9.57    0.43
  -8   6   4    9.59    0.42
   8  -6   4   10.25    0.46
   8  -6   4   10.60    0.44
   8   6  -4    9.87    0.42
   8  -6   4    9.71    0.41
   8  -6   4    9.61    0.42
  -8  -6   4   10.02    0.42
   8   6   4   10.18    0.42
  -8   6  -4   10.12    0.44
  -8  -6   4   10.26    0.46
  -8  -6   4    9.22    0.43
   8   6   4   10.48    0.44
  -8  -6   4   10.23    0.42
   8   6   4   10.14    0.43
   8   6   4   10.47    0.42
  -8  -6   4   10.01    0.43
   8   6   4   10.19    0.41
  -8  -6   4    9.49    0.41
   8  -6  -4    9.56    0.41
   8   6  -5   20.52    0.79
  -8   6   5   20.44    0.78
  -8   6   5   20.99    0.78
   8  -6   5   19.57    0.77
   8  -6   5   19.87    0.78
   8  -6   5   21.23    0.81
  -8   6   5   20.42    0.81
  -8  -6  -5   21.04    0.80
  -8   6   5   21.13    0.80
   8  -6   5   20.83    0.85
  -8   6   5   19.54    0.79
   8  -6   5   21.09    0.79
  -8  -6   5   20.15    0.82
  -8  -6   5   20.87    0.78
  -8  -6   5   21.58    0.85
   8   6   5   20.57    0.80
   8   6   5   19.98    0.78
   8   6   5   20.63    0.78
  -8  -6   5   20.67    0.78
   8   6   5   20.84    0.80
   8   6   5   20.46    0.78
  -8   6  -5   20.65    0.82
  -8  -6   5   20.68    0.80
  -8   6   6    4.84    0.21
  -8   6   6    4.96    0.21
   8  -6   6    4.89    0.21
  -8   6   6    4.53    0.21
  -8   6   6    4.74    0.21
   8  -6   6    4.78    0.20
   8  -6   6    4.66    0.21
   8  -6   6    4.70    0.20
   8   6  -6    4.93    0.20
   8   6   6    4.57    0.20
   8   6   6    4.76    0.21
  -8   6  -6    4.66    0.23
  -8  -6   6    4.44    0.21
   8   6   6    4.54    0.21
  -8  -6   6    4.54    0.21
  -8  -6   6    4.62    0.21
  -8  -6   6    4.55    0.22
   8   6   6    4.74    0.20
   9   6   0   61.13    2.26
  -9  -6   0   61.96    2.37
  -9   6   0   61.27    2.31
   9  -6   0   59.97    2.21
  -9   6   0   58.30    2.36
   9   6   0   58.36    3.18
  -9  -6   0   59.23    2.23
   9   6   0   65.47    2.23
   9  -6   0   64.24    2.27
  -9   6   0   59.85    3.15
   9  -6   0   59.85    2.25
   9  -6   0   63.74    3.19
  -9   6   0   60.58    2.24
   9  -6   0   57.68    3.09
  -9   6   1   48.56    1.81
  -9   6   1   46.85    2.52
   9   6  -1   48.91    1.74
  -9  -6  -1   50.68    1.87
   9   6  -1   51.01    1.78
  -9   6   1   47.93    1.77
   9  -6   1   45.35    2.50
   9   6  -1   44.62    1.70
  -9  -6  -1   43.81    2.43
  -9   6   1   44.74    1.76
   9  -6   1   44.37    1.73
   9  -6   1   44.35    2.46
  -9   6   1   46.67    1.70
   9  -6   1   49.28    1.77
   9   6  -1   44.87    2.51
  -9  -6  -1   49.57    1.76
   9  -6   1   49.55    1.78
   9  -6  -1   50.31    1.78
   9   6   1   48.78    1.74
  -9   6  -1   45.84    1.76
   9  -6  -1   47.01    2.54
  -9   6  -1   49.10    1.81
   9  -6  -1   46.05    1.74
   9   6   1   46.84    1.77
  -9   6  -1   47.16    1.86
  -9  -6   1   48.00    1.80
  -9  -6   1   46.76    1.75
   9   6   1   47.36    2.55
   9   6   1   47.20    1.77
  -9  -6   1   50.44    1.87
  -9   6  -1   43.97    2.49
   9   6  -2    4.37    0.22
   9  -6   2    4.97    0.42
  -9  -6  -2    4.54    0.24
  -9   6   2    4.16    0.41
   9   6  -2    4.75    0.23
  -9   6   2    4.51    0.24
   9   6  -2    3.79    0.39
  -9   6   2    3.94    0.21
   9  -6   2    4.18    0.20
  -9   6   2    4.66    0.22
   9  -6   2    4.67    0.22
  -9  -6  -2    3.85    0.38
  -9  -6  -2    4.55    0.24
   9  -6   2    4.78    0.23
  -9   6   2    4.24    0.22
  -9   6   2    4.60    0.23
  -9  -6   2    4.23    0.22
  -9  -6   2    4.45    0.22
  -9  -6   2    4.44    0.24
   9   6   2    4.71    0.22
   9   6   2    4.40    0.22
  -9   6  -2    4.20    0.24
  -9   6  -2    3.99    0.21
  -9   6  -2    4.33    0.24
   9   6   2    4.27    0.42
  -9  -6   2    4.25    0.22
   9   6   2    4.29    0.22
   9  -6  -2    4.08    0.41
   9  -6  -2    4.36    0.22
   9   6   2    4.33    0.22
   9   6   2    4.31    0.22
  -9   6   3   51.32    1.87
   9  -6   3   51.97    1.87
  -9   6   3   49.39    1.81
   9  -6   3   50.18    1.87
  -9   6   3   49.83    1.80
   9  -6   3   47.11    1.83
  -9   6   3   50.56    1.88
  -9   6   3   50.30    1.90
  -9  -6  -3   48.23    1.95
  -9  -6  -3   50.56    1.85
   9  -6   3   48.57    1.81
   9   6  -3   50.83    1.87
   9   6   3   51.38    1.82
   9   6   3   50.58    1.84
  -9   6  -3   50.54    1.97
  -9  -6   3   50.41    1.97
  -9  -6   3   48.13    1.84
   9  -6  -3   52.00    1.87
   9   6   3   51.85    1.88
  -9  -6   3   48.13    1.90
  -9  -6   3   47.53    1.85
  -9  -6   3   50.81    1.81
   9   6   3   49.31    1.80
   9   6   3   48.30    1.86
  -9   6  -3   50.77    1.91
  -9  -6   3   49.34    1.80
   9   6  -4   11.46    0.46
  -9   6   4   10.96    0.46
  -9   6   4   11.08    0.45
  -9   6   4   10.47    0.46
   9  -6   4   11.14    0.47
  -9   6   4   11.01    0.45
  -9   6   4   11.01    0.46
   9  -6   4   10.26    0.44
   9  -6   4   11.04    0.45
  -9  -6  -4   11.58    0.47
   9  -6   4   10.62    0.45
   9  -6   4   11.13    0.44
  -9  -6   4   10.32    0.46
   9   6   4   10.75    0.45
   9  -6  -4   10.23    0.44
   9   6   4   10.95    0.45
  -9  -6   4   12.06    0.49
  -9  -6   4   10.70    0.45
  -9   6  -4   11.18    0.47
  -9   6  -4   10.92    0.49
   9   6   4   10.97    0.46
  -9  -6   4   11.30    0.45
  -9  -6   4   11.22    0.45
   9   6   4   11.45    0.44
   9   6   4   11.00    0.46
  -9  -6  -5    0.66    0.08
   9  -6   5    0.57    0.06
  -9   6   5    0.58    0.07
  -9   6   5    0.50    0.07
   9   6  -5    0.70    0.07
   9  -6   5    0.52    0.07
  -9   6   5    0.62    0.07
   9  -6   5    0.58    0.07
   9  -6   5    0.61    0.07
   9   6   5    0.59    0.07
  -9  -6   5    0.62    0.08
   9   6   5    0.71    0.07
   9   6   5    0.48    0.07
  -9  -6   5    0.59    0.07
  -9   6  -5    0.49    0.09
  -9  -6   5    0.55    0.07
   9   6   5    0.64    0.07
   9   6   5    0.62    0.07
  -9   6  -5    0.56    0.07
  -9  -6   5    0.45    0.06
   9  -6  -5    0.62    0.07
 -10   6   0    0.04    0.06
  10  -6   0    0.15    0.13
 -10  -6   0    0.12    0.07
 -10   6   0    0.13    0.17
  10  -6   0    0.11    0.05
  10  -6   0    0.16    0.06
  10   6   0    0.01    0.11
  10  -6   0    0.22    0.06
 -10  -6   0    0.18    0.07
 -10   6   0    0.16    0.06
  10   6   0    0.16    0.05
 -10   6   0    0.23    0.07
  10   6   0    0.08    0.05
  10   6  -1    1.01    0.21
  10  -6   1    1.55    0.12
 -10  -6  -1    1.67    0.13
 -10   6   1    1.47    0.13
 -10  -6  -1    1.50    0.14
  10  -6   1    1.38    0.23
 -10   6   1    1.32    0.24
  10  -6   1    1.38    0.11
  10  -6   1    1.49    0.12
  10   6  -1    1.71    0.12
 -10   6   1    1.38    0.12
  10   6  -1    1.50    0.12
  10   6   1    1.17    0.23
  10   6   1    1.06    0.10
 -10  -6   1    1.64    0.13
  10  -6  -1    1.48    0.11
 -10   6  -1    1.51    0.13
  10   6   1    1.42    0.11
 -10   6  -1    1.62    0.13
 -10   6  -1    1.40    0.12
 -10  -6   1    1.47    0.12
  10   6   1    1.55    0.11
  10  -6  -1    1.48    0.11
  10  -6  -1    1.13    0.23
 -10  -6   1    1.53    0.12
 -10  -6  -2    3.30    0.20
 -10   6   2    3.21    0.19
 -10   6   2    2.96    0.17
  10  -6   2    3.02    0.18
  10   6  -2    3.23    0.18
 -10  -6  -2    3.43    0.19
  10  -6   2    3.46    0.18
  10   6  -2    3.21    0.18
  10   6  -2    2.91    0.17
 -10   6   2    3.07    0.19
 -10   6   2    3.51    0.18
 -10  -6   2    3.11    0.18
  10  -6  -2    3.10    0.18
 -10   6  -2    3.28    0.19
 -10  -6   2    3.19    0.20
  10   6   2    3.06    0.18
  10  -6  -2    3.64    0.18
  10   6   2    3.27    0.17
  10   6   2    3.37    0.18
 -10   6  -2    3.16    0.20
 -10  -6   2    2.96    0.17
 -10  -6  -3   20.61    0.78
 -10  -6  -3   19.28    0.81
 -10   6   3   20.12    0.79
  10  -6   3   19.08    0.75
  10   6  -3   21.00    0.78
 -10   6   3   19.80    0.75
 -10   6   3   19.78    0.78
 -10   6   3   20.18    0.78
 -10   6   3   19.41    0.75
  10  -6   3   19.25    0.74
  10  -6   3   20.16    0.78
  10  -6   3   20.61    0.78
 -10   6  -3   19.82    0.79
 -10  -6   3   18.21    0.74
 -10   6  -3   19.42    0.82
 -10  -6   3   19.70    0.79
  10   6   3   18.50    0.74
  10  -6  -3   20.79    0.77
 -10  -6   3   19.03    0.82
  10   6   3   19.63    0.77
  10   6   3   18.81    0.76
  10  -6  -3   19.43    0.77
  10   6   3   19.76    0.76
  10   6   3   20.19    0.75
  10  -6   4    2.37    0.13
  10   6  -4    2.50    0.14
 -10   6   4    2.41    0.14
  10  -6   4    2.49    0.15
 -10   6   4    2.41    0.15
 -10  -6  -4    2.35    0.15
 -10   6   4    2.39    0.14
  10  -6   4    2.34    0.13
 -10   6   4    2.47    0.14
  10  -6   4    2.40    0.14
 -10   6   4    2.54    0.15
  10   6  -4    2.71    0.14
 -10  -6   4    2.30    0.15
 -10  -6   4    2.44    0.14
  10   6   4    2.43    0.14
  10   6   4    2.36    0.14
 -10   6  -4    2.33    0.15
 -10  -6   4    2.22    0.16
  10   6   4    2.47    0.14
  10  -6  -4    2.43    0.14
 -10   6  -4    2.65    0.17
  10   6   4    2.28    0.13
  10   6   4    2.33    0.14
 -10  -6   4    2.05    0.13
  10  -6   5   10.45    0.40
 -10   6   5   10.02    0.40
 -10  -6  -5   10.78    0.42
 -10   6   5   10.73    0.42
  10   6  -5   10.79    0.41
 -10   6   5   10.66    0.42
  10   6  -5   10.32    0.41
 -10   6   5   10.56    0.41
  10  -6   5   10.53    0.42
  10  -6  -5   10.28    0.41
  10   6   5   10.27    0.42
 -10  -6   5   10.32    0.44
 -10   6  -5   10.49    0.45
 -10  -6   5   10.33    0.43
  10   6   5   10.43    0.40
  10   6   5   10.94    0.42
  10   6   5   10.08    0.40
 -11  -6   0    3.16    0.19
  11   6   0    3.14    0.17
 -11   6   0    3.07    0.18
 -11   6   0    2.67    0.18
  11   6   0    3.25    0.18
  11  -6   0    2.86    0.17
  11  -6   0    3.25    0.18
 -11  -6   0    3.31    0.18
 -11   6   0    3.34    0.19
  11  -6   1   17.99    0.70
  11  -6   1   16.32    0.67
  11  -6   1   17.24    0.69
  11   6  -1   17.65    0.69
 -11  -6  -1   18.76    0.75
  11   6  -1   17.26    0.70
 -11   6   1   16.83    0.71
 -11   6   1   17.24    0.69
 -11  -6  -1   18.35    0.70
  11  -6  -1   18.16    0.69
 -11  -6   1   18.33    0.74
  11   6   1   17.27    0.69
 -11   6  -1   18.19    0.72
 -11  -6   1   17.19    0.69
 -11  -6   1   16.17    0.70
 -11   6  -1   17.04    0.73
  11  -6  -1   18.79    0.70
  11   6   1   18.28    0.69
  11   6   1   16.81    0.69
  11  -6   2    6.35    0.29
 -11   6   2    6.53    0.30
 -11  -6  -2    6.71    0.32
  11   6  -2    6.68    0.29
 -11   6   2    6.99    0.31
  11   6  -2    6.14    0.28
 -11  -6  -2    6.22    0.30
  11   6  -2    6.34    0.29
  11  -6   2    6.78    0.30
 -11  -6   2    6.96    0.32
  11  -6  -2    6.88    0.29
 -11   6  -2    6.40    0.32
  11   6   2    6.56    0.29
  11  -6  -2    6.37    0.29
 -11   6  -2    6.67    0.31
 -11  -6   2    6.27    0.30
  11   6   2    6.84    0.30
 -11  -6   2    5.79    0.28
 -11  -6  -3    1.52    0.11
 -11   6   3    1.40    0.11
  11   6  -3    1.69    0.11
 -11   6   3    1.46    0.11
  11  -6   3    1.58    0.11
  11   6  -3    1.50    0.10
 -11  -6  -3    1.53    0.13
 -11  -6  -3    1.61    0.13
 -11   6   3    1.61    0.11
  11  -6   3    1.70    0.11
 -11   6   3    1.54    0.11
 -11  -6   3    1.75    0.12
  11  -6  -3    1.67    0.11
 -11   6  -3    1.63    0.12
 -11   6  -3    1.70    0.13
 -11  -6   3    1.90    0.13
  11  -6  -3    1.49    0.11
  11   6   3    1.73    0.12
  11   6   3    1.72    0.12
  11  -6   4    1.51    0.10
  11   6  -4    1.74    0.11
 -11   6   4    1.63    0.11
 -11  -6  -4    1.70    0.10
  11   6  -4    1.58    0.10
 -11   6   4    1.59    0.10
 -11   6   4    1.62    0.10
 -11   6   4    1.48    0.10
  11  -6   4    1.74    0.11
 -11  -6  -4    1.75    0.12
  11   6   4    1.81    0.11
 -11  -6   4    1.61    0.12
  11   6   4    1.59    0.10
 -11   6  -4    1.81    0.11
 -11  -6   4    1.75    0.11
  11  -6  -4    1.75    0.11
 -11   6  -4    1.72    0.12
  12  -6   0    1.71    0.11
 -12   6   0    1.53    0.12
 -12  -6   0    1.94    0.14
 -12  -6   0    1.69    0.12
 -12   6   0    1.98    0.13
  12   6   0    1.90    0.13
 -12   6   0    1.64    0.12
  12  -6   0    1.88    0.12
  12   6   0    1.70    0.11
 -12   6   1    2.28    0.14
  12  -6   1    2.24    0.14
  12  -6   1    2.17    0.13
 -12  -6  -1    2.11    0.14
 -12   6   1    2.22    0.14
  12   6  -1    2.34    0.14
  12   6  -1    2.44    0.14
 -12  -6  -1    2.23    0.15
 -12  -6   1    2.36    0.15
  12   6   1    2.44    0.14
 -12   6  -1    2.22    0.15
  12   6   1    2.15    0.13
 -12  -6   1    2.01    0.13
 -12   6  -1    2.24    0.14
  12  -6  -1    2.46    0.14
  12   6  -2    1.62    0.11
 -12  -6  -2    1.99    0.12
 -12   6   2    1.80    0.12
  12  -6   2    1.98    0.12
  12   6  -2    1.91    0.12
  12  -6   2    1.92    0.12
 -12  -6  -2    1.73    0.13
 -12   6   2    1.92    0.13
  12   6   2    1.84    0.11
 -12  -6   2    1.86    0.11
 -12   6  -2    1.72    0.12
 -12  -6   2    1.77    0.13
  12   6   2    1.73    0.12
 -12   6  -2    1.85    0.13
  12  -6  -2    1.87    0.12
  12  -6  -2    1.96    0.12
  12  -6   3    0.11    0.05
 -12   6   3    0.23    0.05
 -12  -6  -3    0.17    0.05
  12   6  -3    0.15    0.04
  12   6  -3    0.15    0.04
 -12   6   3    0.19    0.05
 -12  -6  -3    0.26    0.06
  12  -6   3    0.10    0.04
 -12   6  -3    0.10    0.05
  12  -6  -3    0.24    0.04
 -12  -6   3    0.12    0.04
  12   6   3    0.15    0.04
 -12  -6   3    0.13    0.05
 -12   6  -3    0.15    0.06
  12   6   3    0.13    0.04
  12  -6  -3    0.12    0.05
  13   6   0    0.71    0.07
 -13  -6   0    0.81    0.08
  13  -6   0    0.88    0.08
 -13  -6   0    0.93    0.09
  13  -6   0    0.77    0.07
 -13   6   0    1.04    0.08
  13   6   0    0.86    0.07
 -13   6   1    5.93    0.26
  13  -6   1    5.44    0.24
  13   6  -1    5.59    0.24
  13   6  -1    5.35    0.24
 -13  -6  -1    5.61    0.26
 -13  -6  -1    5.65    0.24
  13  -6  -1    5.55    0.24
  13   6   1    5.72    0.24
 -13   6  -1    4.82    0.25
 -13  -6   1    5.39    0.26
  13  -6  -1    5.57    0.24
 -13   6  -1    5.29    0.25
  13  -6   2    2.14    0.12
 -13  -6  -2    2.07    0.12
 -13   6   2    2.01    0.12
  13   6  -2    2.27    0.12
 -13  -6  -2    2.05    0.12
 -13   6   2    2.09    0.12
  13  -6  -2    2.06    0.12
 -13   6  -2    1.96    0.13
 -13  -6   2    2.09    0.13
 -13   6  -2    2.10    0.12
  13   6   2    2.00    0.12
 -14   6   0   11.94    0.47
   0  -7   0   -0.03    0.04
   0  -7   0    0.06    0.04
   0   7   0    0.00    0.04
   0   7   0    0.01    0.04
   0   7  -1   12.15    0.66
   0  -7   1   12.10    0.65
   0   7  -1   10.75    0.60
   0  -7  -1   11.85    0.66
   0  -7   1   12.25    0.64
   0   7   1   12.78    0.65
   0   7   1   12.42    0.67
   0  -7  -1   11.95    0.64
   0   7   2   10.76    0.62
   0   7  -2   10.68    0.61
   0  -7   2   10.02    0.57
   0   7   2    9.87    0.57
   0  -7  -2   11.16    0.62
   0  -7   2   10.46    0.60
   0  -7  -2   10.17    0.58
   0  -7   3    0.04    0.04
   0   7   3    0.28    0.05
   0  -7   3    0.05    0.04
   0  -7   3    0.17    0.04
   0   7   3    0.01    0.03
   0   7   3    0.02    0.03
   0  -7   3    0.09    0.03
   0   7   3    0.03    0.08
   0   7   3    0.04    0.04
   0  -7  -3   -0.02    0.06
   0   7  -3    0.76    0.13
   0  -7   3    0.03    0.06
   0  -7   3   -0.02    0.05
   0  -7  -3    0.26    0.10
   0  -7   4    0.74    0.08
   0  -7   4    0.74    0.15
   0   7   4    0.78    0.07
   0  -7   4    0.79    0.08
   0   7   4    0.77    0.07
   0  -7   4    0.72    0.07
   0  -7   4    0.91    0.09
   0  -7  -4    0.72    0.14
   0   7   4    0.89    0.08
   0   7   4    0.81    0.17
   0   7   4    0.74    0.08
   0  -7   4    0.81    0.08
   0  -7  -4    0.94    0.17
   0   7  -4    0.77    0.15
   0   7   4    1.30    0.09
   0   7   4    0.91    0.08
   0  -7   4    0.90    0.08
   0  -7   5   26.21    0.94
   0  -7   5   26.46    0.97
   0   7   5   24.51    0.97
   0  -7   5   26.48    1.04
   0  -7  -5   23.11    1.41
   0  -7   5   25.12    1.00
   0   7   5   23.24    1.44
   0   7  -5   25.83    1.46
   0  -7   5   26.25    0.98
   0   7   5   25.45    0.98
   0   7   5   24.99    0.94
   0  -7   5   24.72    1.41
   0   7   5   24.37    0.94
   0   7   5   25.28    0.96
   0   7   5   25.80    0.98
   0  -7   5   26.72    0.96
   0  -7   6   16.37    0.61
   0   7   6   14.64    0.62
   0  -7   6   15.71    0.64
   0  -7   6   16.76    0.67
   0  -7   6   15.95    0.63
   0   7   6   14.51    0.62
   0  -7   6   15.77    0.63
   0   7   6   15.57    0.61
   0  -7   7   27.63    1.03
   0  -7   7   27.26    1.06
   0  -7   7   24.65    1.00
   0  -7   7   27.66    1.00
   1   7   0    4.36    0.26
  -1   7   0    4.02    0.27
  -1   7   0    4.06    0.26
  -1  -7   0    4.03    0.26
   1  -7   0    4.24    0.26
   1   7   0    4.07    0.25
   1  -7   0    3.86    0.27
  -1   7   1  137.33    6.53
   1   7  -1  124.43    6.52
   1  -7   1  133.71    6.43
   1   7  -1  131.38    6.55
  -1   7   1  137.88    6.60
  -1  -7  -1  133.42    6.83
  -1  -7  -1  133.63    6.44
   1  -7   1  138.83    6.77
  -1  -7   1  133.39    6.44
   1  -7  -1  139.12    6.48
   1   7   1  139.61    6.60
  -1  -7   1  135.26    6.44
   1   7   1  131.36    6.49
  -1   7  -1  130.49    6.53
   1  -7  -1  130.08    6.42
   1  -7   2   31.88    1.56
  -1   7   2   31.67    1.61
   1  -7   2   28.92    1.54
  -1  -7  -2   29.54    1.55
  -1   7   2   27.93    1.55
   1   7  -2   31.26    1.58
   1  -7  -2   29.94    1.52
  -1  -7   2   30.94    1.52
  -1  -7   2   31.93    1.56
   1  -7  -2   30.79    1.57
   1   7   2   30.75    1.61
  -1   7  -2   31.04    1.58
   1  -7   3    1.34    0.09
  -1   7   3    1.09    0.09
  -1   7   3    1.37    0.18
   1  -7   3    1.14    0.08
  -1   7   3    1.10    0.08
   1  -7   3    1.05    0.08
   1  -7   3    1.06    0.14
   1  -7   3    1.23    0.08
   1  -7   3    1.06    0.09
   1  -7   3    1.19    0.15
   1  -7   3    1.12    0.10
   1   7  -3    1.06    0.16
  -1   7   3    1.11    0.09
  -1   7   3    1.08    0.09
  -1   7   3    0.99    0.08
  -1   7   3    1.05    0.14
  -1  -7  -3    1.26    0.15
   1  -7  -3    1.07    0.13
  -1   7  -3    1.09    0.16
   1   7   3    1.02    0.09
  -1  -7   3    1.06    0.09
   1   7   3    1.02    0.08
   1   7   3    1.08    0.16
  -1  -7   3    1.09    0.08
  -1  -7   3    0.96    0.08
  -1  -7   3    0.94    0.09
   1  -7  -3    1.11    0.16
   1   7   3    1.21    0.16
   1   7   3    1.03    0.08
   1   7   3    0.98    0.08
  -1  -7   3    1.03    0.15
  -1  -7   3    1.07    0.08
   1   7   3    1.16    0.08
  -1  -7   3    1.03    0.09
   1  -7   4   30.91    1.12
   1  -7   4   30.47    1.14
   1  -7   4   28.57    1.10
   1  -7   4   30.43    1.14
  -1   7   4   30.71    1.11
  -1   7   4   30.51    1.67
   1  -7   4   30.45    1.11
  -1   7   4   29.54    1.15
   1  -7   4   31.15    1.17
  -1  -7  -4   31.31    1.60
   1   7  -4   30.83    1.66
   1  -7   4   30.13    1.21
  -1   7   4   31.56    1.13
  -1   7   4   30.78    1.15
  -1   7   4   26.89    1.10
   1  -7   4   31.47    1.62
  -1   7   4   29.58    1.14
  -1   7   4   27.68    1.10
   1   7   4   30.24    1.15
   1  -7  -4   31.34    1.64
  -1  -7   4   30.92    1.61
   1   7   4   30.34    1.13
   1   7   4   30.31    1.15
  -1  -7   4   30.55    1.11
  -1  -7   4   31.18    1.12
   1   7   4   30.12    1.15
   1   7   4   29.88    1.66
  -1  -7   4   30.47    1.14
  -1  -7   4   31.91    1.15
   1   7   4   27.57    1.10
   1   7   4   28.03    1.10
   1   7   4   30.55    1.11
  -1  -7   4   31.23    1.17
  -1   7  -4   32.88    1.66
  -1  -7   4   30.54    1.21
   1  -7   5    1.36    0.12
  -1  -7  -5    1.57    0.24
   1  -7   5    1.25    0.12
   1  -7   5    1.26    0.21
  -1   7   5    1.25    0.11
   1  -7   5    1.50    0.12
  -1   7   5    1.82    0.12
  -1   7   5    1.36    0.12
   1  -7   5    1.68    0.11
   1  -7   5    1.37    0.12
  -1   7   5    1.35    0.11
  -1   7   5    1.56    0.12
   1   7  -5    1.58    0.24
   1  -7   5    1.42    0.13
   1   7   5    1.41    0.11
   1   7   5    1.31    0.12
   1  -7  -5    1.44    0.22
  -1  -7   5    1.37    0.13
  -1   7  -5    1.27    0.22
   1   7   5    1.51    0.10
  -1  -7   5    1.34    0.10
  -1  -7   5    1.42    0.12
  -1  -7   5    1.65    0.12
  -1  -7   5    1.36    0.21
  -1  -7   5    1.29    0.11
  -1  -7   5    1.24    0.11
   1   7   5    1.45    0.24
   1   7   5    1.40    0.11
   1   7   5    1.33    0.11
  -1   7   6    3.71    0.19
  -1   7   6    3.59    0.19
   1  -7   6    3.56    0.19
   1  -7   6    3.82    0.20
  -1   7   6    3.80    0.20
   1  -7   6    3.77    0.20
   1  -7   6    3.87    0.22
   1  -7   6    4.21    0.20
  -1  -7   6    3.87    0.20
   1   7   6    3.46    0.19
  -1  -7   6    3.97    0.21
   1   7   6    3.68    0.19
  -1  -7   6    3.45    0.19
  -1  -7   6    3.76    0.19
   1   7   6    3.85    0.19
  -1  -7   6    3.74    0.21
  -1  -7   6    3.87    0.20
   1  -7   7    6.37    0.26
   1  -7   7    5.74    0.25
   1  -7   7    5.70    0.26
   1  -7   7    5.93    0.28
  -1  -7   7    6.09    0.26
  -1  -7   7    5.85    0.27
  -1  -7   7    5.59    0.25
  -1  -7   7    5.82    0.26
  -2   7   0    1.99    0.18
   2   7   0    1.80    0.14
   2  -7   0    2.24    0.17
   2   7   0    2.11    0.17
   2  -7   0    1.91    0.15
  -2  -7   0    1.90    0.16
  -2  -7   0    2.12    0.18
   2  -7   0    1.87    0.16
   2  -7   1   41.26    2.03
   2   7  -1   38.66    2.03
  -2   7   1   44.16    2.08
  -2   7   1   41.15    2.05
   2   7  -1   41.52    2.04
   2  -7   1   40.43    2.01
  -2  -7  -1   40.73    2.03
   2  -7   1   38.66    2.01
  -2  -7   1   41.10    1.99
   2   7   1   43.54    2.08
   2  -7  -1   38.69    1.98
  -2   7  -1   38.77    2.05
   2  -7  -1   40.38    2.04
  -2  -7   1   40.97    2.02
  -2  -7  -2   47.65    2.46
   2  -7   2   49.72    2.46
   2  -7   2   49.89    2.47
   2   7  -2   50.33    2.50
  -2   7   2   50.41    2.54
  -2   7   2   49.10    2.49
   2  -7  -2   51.56    2.49
  -2   7  -2   49.58    2.50
   2   7   2   49.08    2.53
   2   7   2   49.87    2.48
   2  -7  -2   46.93    2.40
  -2  -7   2   50.42    2.46
  -2  -7  -3    8.17    0.50
  -2   7   3    7.53    0.31
   2  -7   3    7.44    0.32
  -2   7   3    7.97    0.32
   2  -7   3    7.55    0.49
  -2   7   3    7.56    0.32
  -2   7   3    8.36    0.53
  -2   7   3    7.80    0.32
   2  -7   3    7.55    0.31
   2  -7   3    7.53    0.48
   2  -7   3    7.59    0.31
   2   7  -3    7.97    0.51
   2  -7   3    7.47    0.34
   2  -7   3    7.10    0.32
  -2   7   3    7.27    0.48
  -2   7   3    6.94    0.32
  -2   7   3    7.34    0.31
   2  -7   3    7.51    0.33
   2   7   3    8.78    0.52
   2   7   3    6.83    0.30
  -2  -7   3    7.68    0.33
   2  -7  -3    7.62    0.50
   2   7   3    7.43    0.31
   2   7   3    6.99    0.31
   2   7   3    7.16    0.31
  -2  -7   3    7.53    0.32
   2   7   3    7.90    0.53
  -2  -7   3    7.35    0.31
   2   7   3    8.13    0.32
  -2   7  -3    8.54    0.52
  -2  -7   3    7.13    0.31
  -2  -7   3    7.39    0.32
  -2  -7   3    7.80    0.34
   2   7   3    7.37    0.32
  -2  -7   3    7.27    0.31
  -2  -7   3    8.58    0.50
  -2   7   4    8.17    0.35
  -2   7   4    8.21    0.35
  -2   7   4    7.83    0.35
   2  -7   4    8.30    0.56
   2  -7   4    8.12    0.36
   2   7  -4    8.38    0.57
  -2   7   4    8.13    0.34
  -2  -7  -4    8.22    0.55
   2  -7   4    7.99    0.35
  -2   7   4    8.91    0.59
   2  -7   4    7.79    0.34
  -2   7   4    7.71    0.54
  -2   7   4    7.78    0.34
  -2   7   4    7.78    0.33
   2  -7   4    8.15    0.37
   2  -7   4    7.76    0.53
   2  -7   4    8.09    0.35
   2  -7   4    7.98    0.33
   2   7   4    7.97    0.33
  -2  -7   4    8.50    0.34
  -2  -7   4    8.41    0.38
  -2  -7   4    8.04    0.35
  -2  -7   4    8.38    0.36
   2   7   4    7.89    0.34
   2   7   4    7.86    0.56
   2  -7  -4    8.52    0.56
  -2  -7   4    8.19    0.35
   2   7   4    7.74    0.57
   2   7   4    8.30    0.35
  -2  -7   4    7.32    0.33
   2   7   4    7.96    0.35
  -2  -7   4    8.07    0.34
   2   7   4    7.77    0.33
   2   7   4    7.87    0.35
  -2  -7   4    8.59    0.55
  -2   7  -4    7.54    0.56
   2  -7   5   22.37    0.89
   2  -7   5   22.82    0.84
   2  -7   5   23.13    0.85
  -2   7   5   22.05    0.86
  -2  -7  -5   20.38    1.24
   2  -7   5   24.02    0.92
  -2   7   5   22.43    0.87
  -2   7   5   19.52    0.85
   2   7  -5   21.63    1.30
  -2   7   5   22.48    0.84
  -2   7   5   22.63    0.84
   2  -7   5   21.59    1.26
   2  -7   5   22.73    0.86
  -2  -7  -5   20.65    1.28
   2  -7   5   23.23    0.86
  -2   7   5   23.29    0.86
   2   7   5   22.88    0.84
  -2   7  -5   21.43    1.29
   2  -7  -5   22.03    1.33
  -2  -7   5   20.31    1.23
  -2  -7   5   22.72    0.92
   2   7   5   23.10    0.86
   2   7   5   22.36    0.87
  -2  -7   5   22.87    0.86
   2   7   5   21.56    0.83
   2   7   5   22.17    0.87
   2   7   5   19.18    1.29
  -2  -7   5   22.87    0.87
  -2  -7   5   22.58    0.84
   2   7   5   22.14    0.86
  -2  -7   5   22.79    0.89
  -2  -7   5   22.19    0.84
   2  -7   6    1.76    0.12
   2  -7   6    1.89    0.13
   2  -7   6    1.88    0.13
   2  -7   6    1.78    0.12
  -2   7   6    1.87    0.13
  -2   7   6    1.76    0.12
  -2   7   6    1.85    0.13
   2  -7   6    1.79    0.12
   2  -7   6    1.91    0.14
   2   7   6    1.98    0.13
   2   7   6    1.89    0.12
  -2  -7   6    1.66    0.12
  -2  -7   6    1.92    0.13
  -2  -7   6    1.95    0.15
  -2  -7   6    1.96    0.13
   2   7   6    1.93    0.13
  -2  -7   6    1.97    0.14
   2   7   6    1.85    0.12
   2  -7   7   14.10    0.57
   2  -7   7   13.19    0.54
   2  -7   7   13.87    0.52
   2  -7   7   14.02    0.54
  -2  -7   7   13.87    0.55
  -2  -7   7   13.35    0.53
  -2  -7   7   13.60    0.57
  -2  -7   7   13.57    0.53
  -3  -7   0   83.56    4.33
   3  -7   0   90.41    4.38
   3  -7   0   93.12    4.31
   3   7   0   94.88    4.45
   3   7   0   85.63    4.36
  -3   7   0   91.60    4.43
   3  -7   0   85.85    4.43
  -3  -7   0   92.41    4.35
  -3   7   1  150.48    7.23
   3  -7   1  154.77    7.17
   3   7  -1  143.80    7.26
   3  -7   1  142.14    7.24
   3  -7   1  144.71    7.10
   3   7  -1  148.13    7.20
  -3  -7  -1  146.64    7.13
   3  -7  -1  140.10    7.06
  -3  -7   1  153.58    7.13
   3   7   1  150.59    7.15
   3  -7  -1  148.45    7.16
  -3   7  -1  142.98    7.23
   3   7   1  158.05    7.31
   3  -7   2   25.45    1.31
  -3   7   2   22.91    1.31
  -3  -7  -2   24.45    1.30
   3  -7   2   25.47    1.29
  -3  -7   2   23.69    1.28
   3  -7  -2   25.40    1.31
  -3   7  -2   24.67    1.32
   3   7   2   25.15    1.31
   3   7   2   25.09    1.33
   3  -7   3   22.98    0.88
   3  -7   3   21.47    0.83
   3  -7   3   22.35    0.90
  -3   7   3   23.12    0.86
   3  -7   3   22.77    0.85
  -3   7   3   22.47    0.83
   3   7  -3   22.34    1.24
  -3   7   3   24.44    1.25
  -3   7   3   21.76    0.83
  -3   7   3   20.62    0.85
   3  -7   3   23.75    1.23
   3  -7   3   22.83    1.22
  -3   7   3   21.04    0.85
  -3   7   3   22.61    0.86
  -3  -7  -3   23.35    1.23
   3  -7   3   22.31    0.84
   3  -7   3   21.74    0.85
  -3   7   3   23.00    0.85
   3   7   3   23.71    1.24
   3   7   3   22.20    0.83
   3   7   3   21.11    0.84
  -3   7  -3   23.64    1.25
  -3  -7   3   24.98    1.22
   3   7   3   21.58    0.86
   3   7   3   21.83    0.83
  -3  -7   3   22.58    0.87
  -3  -7   3   21.87    0.85
   3   7   3   22.02    0.85
  -3  -7   3   22.92    0.86
  -3  -7   3   22.07    0.83
   3   7   3   21.68    0.86
   3   7   3   21.52    0.84
  -3  -7   3   22.42    0.83
   3  -7  -3   24.02    1.23
   3   7   3   24.15    1.27
  -3  -7   3   21.48    0.90
  -3  -7   3   21.68    0.83
   3  -7   4   38.78    1.88
   3  -7   4   36.07    1.33
   3  -7   4   33.32    1.86
   3   7  -4   35.28    1.91
   3  -7   4   36.45    1.29
   3  -7   4   34.53    1.32
  -3   7   4   32.08    1.32
  -3   7   4   36.92    1.29
  -3   7   4   35.52    1.34
  -3   7   4   32.43    1.31
   3  -7   4   34.74    1.40
   3  -7   4   37.25    1.36
  -3   7   4   34.55    1.29
   3  -7   4   36.34    1.32
   3  -7   4   35.53    1.30
  -3   7   4   33.59    1.88
  -3  -7  -4   34.59    1.87
  -3   7   4   35.36    1.31
  -3   7   4   36.17    1.34
  -3  -7   4   35.54    1.29
  -3  -7   4   33.84    1.29
   3   7   4   34.15    1.33
   3  -7  -4   34.88    1.95
  -3  -7   4   36.79    1.33
   3   7   4   36.27    1.29
  -3  -7   4   34.42    1.40
   3   7   4   35.63    1.92
  -3  -7   4   36.15    1.36
   3   7   4   36.92    1.34
  -3  -7   4   35.25    1.84
   3   7   4   31.67    1.30
   3   7   4   35.98    1.31
   3   7   4   35.44    1.34
   3  -7  -4   34.72    1.87
  -3  -7   4   36.15    1.29
   3   7   4   35.94    1.29
  -3   7  -4   35.43    1.90
  -3  -7   4   36.18    1.32
   3   7   4   34.33    1.88
   3  -7   5    6.24    0.31
   3  -7   5    6.10    0.29
   3  -7   5    6.34    0.49
   3   7  -5    5.59    0.50
  -3   7   5    6.15    0.28
  -3  -7  -5    6.04    0.50
   3  -7   5    6.29    0.28
  -3   7   5    6.19    0.28
   3  -7   5    6.23    0.28
  -3   7   5    6.39    0.29
  -3   7   5    6.48    0.29
   3  -7   5    6.39    0.30
   3  -7   5    5.77    0.28
  -3   7   5    6.43    0.28
   3   7   5    5.58    0.27
   3   7   5    6.24    0.29
   3   7   5    6.37    0.28
  -3   7  -5    5.40    0.49
  -3  -7   5    6.57    0.32
[truncated: 523,975 more chars]
