# Supplementary material for: Use of intensity quotients and differences in absolute structure refinement
Source: Acta Crystallogr B Struct Sci Cryst Eng Mater. 2013 May 17;69(Pt 3):249–59. doi: 10.1107/S2052519213010014 (PMC3661305; doi:10.1107/S2052519213010014)
Supplement: Supplementary file 3 [file b-69-00249-sup3.zip › A0030a_B.fcf]

#
# h,k,l, Fc-squared, Fo-squared, sigma(Fo-squared), status flag
#
data_A0030a_B
_shelx_title ' A0030a in P2(1)2(1)2(1) [#0030] [BA013832A-NX-1] [THF]'
_shelx_refln_list_code          4
_shelx_F_calc_maximum      156.07
_exptl_crystal_F_000       760.00
_reflns_d_resolution_high  0.8296

loop_
 _space_group_symop_operation_xyz
 'x, y, z'
 '-x+1/2, -y, z+1/2'
 '-x, y+1/2, -z+1/2'
 'x+1/2, -y+1/2, -z'

_cell_length_a     7.6330
_cell_length_b    14.4550
_cell_length_c    16.5040
_cell_angle_alpha  90.000
_cell_angle_beta   90.000
_cell_angle_gamma  90.000

_shelx_F_squared_multiplier     1.000

loop_
 _refln_index_h
 _refln_index_k
 _refln_index_l
 _refln_F_squared_calc
 _refln_F_squared_meas
 _refln_F_squared_sigma
 _refln_observed_status
   2   0   0      24357.48      23474.29       578.47 o
   4   0   0       1590.24       1614.63        41.57 o
   6   0   0        737.68        762.76        13.30 o
   8   0   0        182.46        182.76         5.73 o
   1   1   0       7568.13       6870.89       119.99 o
   2   1   0        126.82        111.89         3.55 o
   3   1   0       3786.68       3832.98        66.60 o
   4   1   0        314.11        341.44         7.63 o
   5   1   0        312.56        311.91         4.11 o
   6   1   0        798.84        760.85         9.39 o
   7   1   0        563.41        523.75         7.38 o
   8   1   0         14.22         14.54         1.54 o
   9   1   0         13.76         10.83         1.63 o
   0   2   0        417.72        386.31         9.89 o
   1   2   0       5454.72       5307.77        98.10 o
   2   2   0       1650.84       1793.90        31.43 o
   3   2   0        285.09        258.44         5.79 o
   4   2   0        377.64        386.82         8.49 o
   5   2   0          0.42          0.90         0.76 o
   6   2   0        194.16        193.00         3.28 o
   7   2   0          5.23          5.14         1.16 o
   8   2   0        126.18        118.84         3.16 o
   9   2   0        153.02        156.73         4.52 o
   1   3   0         29.02         34.69         1.57 o
   2   3   0        793.47        848.88        15.47 o
   3   3   0        695.64        769.55        16.10 o
   4   3   0       1660.19       1712.95        28.08 o
   5   3   0         11.25         12.21         0.90 o
   6   3   0       1269.23       1267.61        14.42 o
   7   3   0        788.69        795.51        10.53 o
   8   3   0         14.15         13.07         1.42 o
   9   3   0        140.43        136.38         4.12 o
   0   4   0       4152.18       4051.00       114.79 o
   1   4   0       1571.63       1626.94        33.39 o
   2   4   0         53.95         50.53         2.20 o
   3   4   0       8607.68       9338.54       185.71 o
   4   4   0        458.89        480.53         6.19 o
   5   4   0        658.25        665.75         7.82 o
   6   4   0         32.85         34.70         1.36 o
   7   4   0         32.10         44.53         1.86 o
   8   4   0         43.42         44.07         1.82 o
   1   5   0          1.14          2.14         1.07 o
   2   5   0       2493.19       2861.40        58.34 o
   3   5   0        768.76        884.90        18.14 o
   4   5   0        777.95        774.61         8.46 o
   5   5   0         29.12         31.61         1.36 o
   6   5   0        575.08        572.91         7.61 o
   7   5   0         44.25         48.87         2.05 o
   8   5   0        122.16        119.21         3.21 o
   0   6   0        326.68        348.55        12.05 o
   1   6   0       1620.54       1587.13        33.11 o
   2   6   0        355.79        384.03        10.58 o
   3   6   0         95.37         97.56         3.46 o
   4   6   0         20.31         18.42         0.93 o
   5   6   0          9.13         11.06         1.08 o
   6   6   0         56.31         46.50         1.68 o
   7   6   0          3.17          2.42         1.28 o
   8   6   0          0.00          0.58         1.26 o
   1   7   0       1323.49       1444.69        33.93 o
   2   7   0       1048.88       1100.42        24.22 o
   3   7   0       3394.62       3516.66        34.44 o
   4   7   0        237.59        229.23         3.22 o
   5   7   0         66.24         79.12         1.96 o
   6   7   0         39.93         42.73         1.58 o
   7   7   0         67.00         53.17         1.91 o
   8   7   0        174.86        187.73         3.99 o
   0   8   0        481.50        537.26        25.22 o
   1   8   0       2723.59       2903.39        36.12 o
   2   8   0       1488.58       1443.65        15.41 o
   3   8   0        279.66        302.59         3.85 o
   4   8   0        105.10         92.17         2.23 o
   5   8   0        217.81        227.79         3.81 o
   6   8   0         16.88         15.01         1.29 o
   7   8   0        152.63        146.54         3.09 o
   8   8   0          9.32         12.88         1.96 o
   1   9   0         75.27         72.34         2.00 o
   2   9   0        423.96        417.80         4.78 o
   3   9   0       1272.54       1291.76        14.05 o
   4   9   0        616.56        639.06         8.00 o
   5   9   0       1070.65       1035.50        14.03 o
   6   9   0        237.82        244.80         4.50 o
   7   9   0        161.19        143.98         4.63 o
   0  10   0        151.51        147.96         3.67 o
   1  10   0         95.47        111.43         2.34 o
   2  10   0        256.41        224.63         3.23 o
   3  10   0        132.93        142.98         2.66 o
   4  10   0        462.83        424.60         5.74 o
   5  10   0          9.55          5.09         1.18 o
   6  10   0          4.53          2.46         1.29 o
   7  10   0          5.65          9.10         1.39 o
   1  11   0         72.87         73.83         1.95 o
   2  11   0        411.35        416.92         5.35 o
   3  11   0          2.14          1.19         1.10 o
   4  11   0        922.70        878.35        10.89 o
   5  11   0        241.46        266.80         4.39 o
   6  11   0         38.12         31.82         1.65 o
   7  11   0          0.69          2.71         1.17 o
   0  12   0        493.95        535.31         9.37 o
   1  12   0         75.98         68.31         1.86 o
   2  12   0        272.38        297.42         5.29 o
   3  12   0         15.22         23.31         1.43 o
   4  12   0         90.74        101.59         2.58 o
   5  12   0         29.51         39.38         1.66 o
   6  12   0          7.63          8.96         1.17 o
   1  13   0          0.15         -1.08         1.08 o
   2  13   0       1012.41       1002.16        12.58 o
   3  13   0         45.02         37.89         1.70 o
   4  13   0        123.77        108.71         2.44 o
   5  13   0          7.06          9.89         1.55 o
   6  13   0          0.54         -0.26         1.17 o
   0  14   0        373.65        368.72         8.14 o
   1  14   0        187.80        179.66         3.82 o
   2  14   0        268.74        276.01         4.33 o
   3  14   0        111.44        126.50         2.79 o
   4  14   0        114.34        116.62         2.62 o
   5  14   0         60.94         54.83         1.90 o
   1  15   0         98.47        107.92         2.70 o
   2  15   0          4.71          7.36         1.27 o
   3  15   0          3.38          3.07         1.20 o
   4  15   0         12.36         11.42         1.21 o
   0  16   0         74.73         83.37         2.98 o
   1  16   0         39.87         38.27         1.57 o
   2  16   0         71.90         77.08         2.00 o
   3  16   0         95.17        105.28         2.44 o
   1  17   0         11.84          9.35         1.16 o
   2  17   0         10.68         14.26         1.57 o
   1   0   1      12764.65      11516.13       200.68 o
   2   0   1       3464.83       3548.31        65.53 o
   3   0   1        783.45        809.72        15.11 o
   4   0   1        258.52        274.37         6.51 o
   5   0   1        109.70        107.38         2.00 o
   6   0   1         43.85         42.50         1.60 o
   7   0   1         19.97         14.20         1.39 o
   8   0   1         40.02         42.91         2.13 o
   9   0   1        157.02        156.29         4.17 o
  -9   1   1         51.33         50.45         2.48 o
  -8   1   1         41.40         41.86         2.21 o
  -7   1   1        638.99        620.21        12.05 o
  -6   1   1        280.51        264.68         4.19 o
  -5   1   1        649.75        618.69         7.29 o
  -4   1   1        718.33        730.55        14.23 o
  -3   1   1       4092.38       4284.98        74.14 o
  -2   1   1       3911.57       3980.18        65.24 o
  -1   1   1       5125.38       4714.42        80.13 o
   0   1   1       5931.34       5096.40        88.99 o
   1   1   1       5115.16       4535.58        80.07 o
   2   1   1       3923.67       4059.02        74.01 o
   3   1   1       4088.02       4263.09        74.11 o
   4   1   1        717.92        716.21        14.21 o
   5   1   1        649.06        617.34         6.98 o
   6   1   1        279.85        260.89         3.99 o
   7   1   1        638.32        621.41         8.48 o
   8   1   1         41.83         43.05         2.23 o
   9   1   1         52.07         50.28         2.23 o
  -9   2   1         15.93         16.21         1.76 o
  -8   2   1        174.72        187.29         4.02 o
  -7   2   1         78.79         78.97         2.32 o
  -6   2   1        130.00        136.11         2.78 o
  -5   2   1       1178.04       1142.69        12.92 o
  -4   2   1       1132.02       1138.48        21.12 o
  -3   2   1        216.64        217.93         5.09 o
  -2   2   1       3352.83       3445.54        58.94 o
  -1   2   1       8474.87       8107.00       163.71 o
   0   2   1       4038.14       3499.50        60.41 o
   1   2   1       8476.86       8111.64       142.40 o
   2   2   1       3348.24       3358.61        62.93 o
   3   2   1        217.65        215.26         5.09 o
   4   2   1       1126.61       1114.12        21.07 o
   5   2   1       1173.31       1133.85        11.98 o
   6   2   1        129.42        134.47         2.75 o
   7   2   1         78.96         77.47         2.11 o
   8   2   1        174.24        177.04         3.97 o
   9   2   1         16.45         20.50         1.84 o
  -9   3   1        169.20        168.56         4.69 o
  -8   3   1        169.77        169.05         3.56 o
  -7   3   1         14.00         19.53         1.73 o
  -6   3   1        453.58        445.77         6.29 o
  -5   3   1        352.31        327.81         4.34 o
  -4   3   1        157.59        169.03         4.96 o
  -3   3   1       1148.33       1129.59        20.73 o
  -2   3   1        784.78        800.52        13.76 o
  -1   3   1       1738.52       1720.68        32.07 o
   0   3   1       1179.62       1170.94        23.79 o
   1   3   1       1737.33       1721.21        32.17 o
   2   3   1        784.43        787.80        15.64 o
   3   3   1       1147.17       1131.90        20.70 o
   4   3   1        157.69        174.20         4.52 o
   5   3   1        349.92        335.67         4.24 o
   6   3   1        457.47        447.70         5.54 o
   7   3   1         13.95         17.18         1.30 o
   8   3   1        170.38        172.35         4.71 o
   9   3   1        169.68        165.66         4.69 o
  -8   4   1          9.32         11.51         1.42 o
  -7   4   1        215.04        206.81         4.54 o
  -6   4   1         23.77         21.72         1.39 o
  -5   4   1        252.60        246.92         3.32 o
  -4   4   1        518.40        538.83         7.07 o
  -3   4   1       1526.15       1638.78        39.35 o
  -2   4   1        619.42        709.15        14.52 o
  -1   4   1        461.61        452.24         9.28 o
   0   4   1        143.50        167.26         4.06 o
   1   4   1        456.45        463.91         9.81 o
   2   4   1        618.51        722.23        14.41 o
   3   4   1       1522.46       1621.15        31.44 o
   4   4   1        518.54        554.99         6.61 o
   5   4   1        254.65        264.10         3.77 o
   6   4   1         24.83         24.71         1.32 o
   7   4   1        215.78        211.72         3.86 o
   8   4   1          9.62          9.57         1.50 o
  -8   5   1         67.37         67.28         2.19 o
  -7   5   1         10.78          7.89         1.42 o
  -6   5   1          1.56          2.57         1.15 o
  -5   5   1        607.73        614.83         7.46 o
  -4   5   1        748.75        748.21         8.07 o
  -3   5   1       1350.54       1534.32        30.19 o
  -2   5   1       2108.04       2243.17        45.83 o
  -1   5   1        463.32        440.91        10.18 o
   0   5   1        235.35        264.35         5.97 o
   1   5   1        463.40        459.10         9.68 o
   2   5   1       2116.06       2259.06        46.23 o
   3   5   1       1349.67       1535.68        30.00 o
   4   5   1        749.48        750.74         8.15 o
   5   5   1        608.95        604.66         7.72 o
   6   5   1          1.53          2.03         1.04 o
   7   5   1         10.98         11.84         1.25 o
   8   5   1         67.78         66.38         2.33 o
  -8   6   1         23.83         23.70         1.51 o
  -7   6   1         28.28         23.85         1.53 o
  -6   6   1         32.90         32.98         1.56 o
  -5   6   1          0.71         -0.62         0.89 o
  -4   6   1        157.00        177.03         2.57 o
  -3   6   1        215.90        211.26         3.61 o
  -2   6   1        175.71        182.40         7.33 o
  -1   6   1        161.47        174.16         5.61 o
   0   6   1        103.68        110.43         3.74 o
   1   6   1        164.16        181.22         5.23 o
   2   6   1        176.88        194.16         5.43 o
   3   6   1        216.10        217.50         3.34 o
   4   6   1        157.56        175.43         2.69 o
   5   6   1          0.81          2.10         0.97 o
   6   6   1         32.88         33.99         1.47 o
   7   6   1         28.72         23.09         1.43 o
   8   6   1         23.24         26.93         1.64 o
  -8   7   1         10.07         13.19         1.31 o
  -7   7   1         63.09         66.14         2.09 o
  -6   7   1          5.97          6.50         1.28 o
  -5   7   1         47.37         49.68         1.86 o
  -4   7   1        446.43        423.70         4.87 o
  -3   7   1        230.74        258.53         3.36 o
  -2   7   1        179.07        197.94         6.38 o
  -1   7   1         23.42         32.50         2.63 o
   0   7   1          8.89         10.80         1.59 o
   1   7   1         24.07         30.11         2.60 o
   2   7   1        180.81        206.79         6.34 o
   3   7   1        231.49        247.28         3.37 o
   4   7   1        447.26        413.62         5.14 o
   5   7   1         48.47         52.85         1.65 o
   6   7   1          5.81          3.70         1.09 o
   7   7   1         63.27         66.71         2.36 o
   8   7   1          9.72         13.22         1.48 o
  -8   8   1        201.98        192.08         4.72 o
  -7   8   1         23.52         21.63         1.50 o
  -6   8   1        129.16        137.80         2.86 o
  -5   8   1         11.08          9.90         1.11 o
  -4   8   1        252.14        237.55         3.60 o
  -3   8   1          0.52          2.21         0.82 o
  -2   8   1        112.33        126.65         2.17 o
  -1   8   1         57.02         63.01         1.79 o
   0   8   1         82.83         94.95         5.26 o
   1   8   1         56.85         62.03         1.88 o
   2   8   1        110.08        122.46         2.20 o
   3   8   1          0.54          1.14         0.80 o
   4   8   1        248.84        235.57         3.63 o
   5   8   1         10.95         11.48         1.14 o
   6   8   1        129.72        133.57         2.74 o
   7   8   1         23.28         25.33         1.43 o
   8   8   1        203.21        207.89         5.35 o
  -7   9   1        155.88        160.64         3.81 o
  -6   9   1          1.45          4.55         1.29 o
  -5   9   1        234.31        240.73         4.11 o
  -4   9   1         34.28         44.52         1.71 o
  -3   9   1         55.77         51.46         1.48 o
  -2   9   1         61.85         71.46         1.59 o
  -1   9   1         38.98         37.68         1.25 o
   0   9   1         63.14         68.60         1.59 o
   1   9   1         38.08         36.98         1.26 o
   2   9   1         62.22         69.55         1.57 o
   3   9   1         55.53         51.46         1.44 o
   4   9   1         34.00         42.70         1.52 o
   5   9   1        235.02        243.31         4.18 o
   6   9   1          1.56          6.48         1.16 o
   7   9   1        158.41        164.01         3.40 o
  -7  10   1        100.14        100.53         3.53 o
  -6  10   1        102.19         98.19         3.77 o
  -5  10   1        365.08        371.68         5.41 o
  -4  10   1        463.52        477.39         6.22 o
  -3  10   1        831.21        879.64         9.70 o
  -2  10   1        732.53        721.05         7.99 o
  -1  10   1         79.66         79.39         1.99 o
   0  10   1         27.42         24.60         1.15 o
   1  10   1         79.17         81.06         1.92 o
   2  10   1        728.55        708.22         7.82 o
   3  10   1        830.42        870.69         9.84 o
   4  10   1        459.33        464.16         6.39 o
   5  10   1        368.11        375.75         5.92 o
   6  10   1        103.23         90.63         2.36 o
   7  10   1        100.60         98.66         2.75 o
  -7  11   1         42.48         44.89         1.83 o
  -6  11   1         42.75         33.89         1.68 o
  -5  11   1        280.26        250.20         4.04 o
  -4  11   1        189.68        179.09         3.40 o
  -3  11   1        238.78        222.48         3.41 o
  -2  11   1         15.37         10.94         1.20 o
  -1  11   1        133.60        120.81         2.54 o
   0  11   1        132.68        132.69         2.43 o
   1  11   1        134.27        118.98         2.39 o
   2  11   1         15.37         13.71         1.16 o
   3  11   1        241.07        230.04         3.57 o
   4  11   1        189.66        187.51         3.51 o
   5  11   1        283.38        256.70         4.63 o
   6  11   1         42.95         37.73         1.50 o
   7  11   1         42.95         43.56         1.98 o
  -6  12   1         25.20         26.51         1.63 o
  -5  12   1        126.20        131.17         2.76 o
  -4  12   1        139.29        144.83         2.89 o
  -3  12   1        551.19        542.72         7.37 o
  -2  12   1        223.84        233.07         3.90 o
  -1  12   1        151.27        143.99         2.69 o
   0  12   1         82.12         73.61         2.02 o
   1  12   1        152.62        141.68         2.73 o
   2  12   1        224.84        230.90         3.83 o
   3  12   1        551.82        554.74         7.22 o
   4  12   1        140.14        142.50         3.04 o
   5  12   1        126.19        139.13         2.94 o
   6  12   1         25.17         25.62         1.44 o
  -6  13   1         12.42         15.05         1.74 o
  -5  13   1         19.36         17.44         1.31 o
  -4  13   1         41.02         43.95         1.74 o
  -3  13   1         87.38         87.20         2.51 o
  -2  13   1        559.06        543.16         7.19 o
  -1  13   1        329.44        339.03         4.89 o
   0  13   1         62.22         57.25         1.92 o
   1  13   1        331.21        347.87         4.80 o
   2  13   1        559.86        555.02         8.17 o
   3  13   1         88.14         90.68         2.40 o
   4  13   1         40.71         47.58         1.70 o
   5  13   1         19.79         17.76         1.67 o
   6  13   1         12.49         15.22         1.42 o
  -5  14   1        128.50        137.80         5.24 o
  -4  14   1        118.37        111.96         2.47 o
  -3  14   1         68.68         69.34         2.12 o
  -2  14   1        128.44        116.87         2.61 o
  -1  14   1        496.49        502.49         7.22 o
   0  14   1        142.17        146.07         3.17 o
   1  14   1        497.24        496.27         6.63 o
   2  14   1        126.93        116.93         2.77 o
   3  14   1         69.51         69.53         2.14 o
   4  14   1        118.83        118.65         2.89 o
   5  14   1        128.25        137.93         3.29 o
  -4  15   1         60.24         54.05         2.27 o
  -3  15   1        213.56        215.58         3.69 o
  -2  15   1        244.68        234.96         4.09 o
  -1  15   1        351.60        354.71         5.36 o
   0  15   1          1.18          2.94         1.20 o
   1  15   1        350.94        350.71         5.58 o
   2  15   1        245.54        232.00         3.73 o
   3  15   1        211.62        216.80         3.93 o
   4  15   1         59.17         54.18         1.78 o
  -3  16   1          6.73          5.04         1.01 o
  -2  16   1        220.98        218.03         3.67 o
  -1  16   1          0.35         -0.54         1.02 o
   0  16   1        264.87        273.92         4.46 o
   1  16   1          0.32         -0.13         1.12 o
   2  16   1        221.88        222.58         3.69 o
   3  16   1          7.26          7.74         1.15 o
  -1  17   1        189.20        172.74         3.27 o
   0  17   1         31.81         40.93         1.49 o
   1  17   1        187.17        174.90         3.29 o
   0   0   2       5981.15       5462.74       135.22 o
   1   0   2        818.67        734.93        14.05 o
   2   0   2       7262.45       7132.42       132.21 o
   3   0   2       1729.24       1759.57        33.66 o
   4   0   2        166.26        161.89         4.99 o
   5   0   2        284.91        293.89         4.02 o
   6   0   2        202.70        195.37         3.42 o
   7   0   2        649.75        675.90        11.30 o
   8   0   2          0.81          0.30         1.28 o
   9   0   2         44.17         43.86         2.21 o
  -9   1   2          9.59         10.41         2.06 o
  -8   1   2         47.09         42.75         1.95 o
  -7   1   2        182.93        185.12         4.24 o
  -6   1   2        783.79        772.17        10.37 o
  -5   1   2          8.70          7.26         0.86 o
  -4   1   2        139.19        138.46         4.58 o
  -3   1   2        372.15        416.15         8.33 o
  -2   1   2       2386.61       2402.60        41.19 o
  -1   1   2       2697.22       2630.19        56.94 o
   0   1   2       4145.85       3858.96        67.61 o
   1   1   2       2694.46       2593.82        42.42 o
   2   1   2       2368.92       2339.49        41.18 o
   3   1   2        365.30        396.31         8.82 o
   4   1   2        140.63        145.76         5.29 o
   5   1   2          8.62          5.92         0.78 o
   6   1   2        786.94        773.06         8.77 o
   7   1   2        183.13        183.31         4.01 o
   8   1   2         47.41         43.28         1.95 o
   9   1   2          9.69          9.11         1.63 o
  -9   2   2         15.80         14.89         1.67 o
  -8   2   2         55.71         52.86         2.10 o
  -7   2   2        166.26        181.70         3.95 o
  -6   2   2        856.96        858.81        11.35 o
  -5   2   2        176.92        185.45         3.14 o
  -4   2   2        506.30        511.69        11.58 o
  -3   2   2       6296.12       6647.64       120.76 o
  -2   2   2       5314.49       5383.13        99.22 o
  -1   2   2       5412.07       5516.06       109.88 o
   0   2   2       1327.01       1345.30        23.49 o
   1   2   2       5414.88       5438.66        94.75 o
   2   2   2       5329.27       5401.17        87.34 o
   3   2   2       6290.30       6442.08       130.01 o
   4   2   2        505.08        509.39        12.50 o
   5   2   2        178.23        184.77         2.68 o
   6   2   2        862.04        850.86         9.30 o
   7   2   2        167.48        180.07         4.02 o
   8   2   2         56.34         55.34         2.22 o
   9   2   2         16.08         12.91         1.66 o
  -9   3   2         73.54         69.53         4.78 o
  -8   3   2         21.72         22.11         1.51 o
  -7   3   2         92.18        101.34         3.05 o
  -6   3   2        407.73        419.23         6.24 o
  -5   3   2        532.10        551.30         6.60 o
  -4   3   2       1802.11       1854.29        24.61 o
  -3   3   2        473.58        513.31        10.24 o
  -2   3   2         83.10         82.39         3.10 o
  -1   3   2        490.62        436.89         9.66 o
   0   3   2      12670.27      11664.05       203.20 o
   1   3   2        487.92        446.20         8.40 o
   2   3   2         80.85         78.53         2.65 o
   3   3   2        478.78        507.91        10.16 o
   4   3   2       1808.69       1815.53        23.39 o
   5   3   2        537.07        553.32         6.14 o
   6   3   2        408.40        417.18         5.10 o
   7   3   2         89.33         95.75         2.43 o
   8   3   2         20.98         20.58         1.57 o
   9   3   2         72.81         67.85         2.78 o
  -8   4   2         37.89         33.39         1.84 o
  -7   4   2        505.58        503.24         8.62 o
  -6   4   2         52.06         52.26         2.04 o
  -5   4   2         75.25         73.07         1.71 o
  -4   4   2        551.25        587.17         7.57 o
  -3   4   2       1125.93       1240.62        25.86 o
  -2   4   2        502.31        486.84        10.27 o
  -1   4   2        476.06        504.13        11.10 o
   0   4   2        559.28        515.43        11.15 o
   1   4   2        474.03        490.50        10.29 o
   2   4   2        505.38        485.46         9.54 o
   3   4   2       1123.99       1170.05        20.63 o
   4   4   2        555.77        581.54         7.17 o
   5   4   2         77.40         79.97         1.78 o
   6   4   2         51.38         52.34         1.59 o
   7   4   2        503.65        485.47         6.97 o
   8   4   2         38.26         35.03         1.75 o
  -8   5   2         64.32         62.92         2.12 o
  -7   5   2        361.71        390.58         7.61 o
  -6   5   2        532.03        534.67         8.12 o
  -5   5   2        250.81        240.61         3.72 o
  -4   5   2        764.82        770.26         8.05 o
  -3   5   2        271.88        267.52         7.58 o
  -2   5   2        501.54        545.16        12.72 o
  -1   5   2        815.70        817.97        16.38 o
   0   5   2         83.23         84.05         2.78 o
   1   5   2        820.63        846.04        16.70 o
   2   5   2        502.05        559.68        11.85 o
   3   5   2        268.92        267.65         6.34 o
   4   5   2        767.61        777.03         8.67 o
   5   5   2        247.82        250.17         3.68 o
   6   5   2        527.60        525.99         7.48 o
   7   5   2        361.51        390.53         6.06 o
   8   5   2         63.99         61.47         2.43 o
  -8   6   2         52.30         49.57         1.86 o
  -7   6   2        236.48        253.58         5.43 o
  -6   6   2        119.10        111.26         2.78 o
  -5   6   2         21.85         19.14         1.18 o
  -4   6   2        342.50        323.45         3.98 o
  -3   6   2       1359.94       1404.48        17.06 o
  -2   6   2        438.49        461.01        12.42 o
  -1   6   2        152.85        143.12         5.83 o
   0   6   2        231.61        214.72         6.42 o
   1   6   2        152.42        143.56         4.54 o
   2   6   2        439.99        457.66        10.40 o
   3   6   2       1354.98       1383.66        16.62 o
   4   6   2        339.66        314.84         4.23 o
   5   6   2         21.73         19.43         1.21 o
   6   6   2        120.91        114.70         2.43 o
   7   6   2        236.84        248.03         4.32 o
   8   6   2         51.85         54.21         2.60 o
  -8   7   2         56.50         61.37         2.00 o
  -7   7   2        104.65        101.22         3.12 o
  -6   7   2        227.37        232.77         4.34 o
  -5   7   2        136.46        127.10         2.39 o
  -4   7   2         73.07         72.51         1.63 o
  -3   7   2        271.33        254.20         3.27 o
  -2   7   2       1069.69       1121.68        21.16 o
  -1   7   2        110.55        113.77         4.32 o
   0   7   2        707.48        864.93        21.03 o
   1   7   2        108.25        118.19         4.86 o
   2   7   2       1077.24       1100.82        15.62 o
   3   7   2        270.47        253.13         3.41 o
   4   7   2         73.17         70.22         1.69 o
   5   7   2        136.32        125.93         2.51 o
   6   7   2        227.85        231.68         3.69 o
   7   7   2        104.28        100.20         2.52 o
   8   7   2         55.36         56.82         2.21 o
  -8   8   2          3.72          0.68         1.32 o
  -7   8   2          4.29          2.31         1.29 o
  -6   8   2         43.21         38.89         1.74 o
  -5   8   2        136.78        133.67         2.47 o
  -4   8   2        112.28        108.21         2.08 o
  -3   8   2         44.85         43.50         1.31 o
  -2   8   2         38.26         41.42         1.21 o
  -1   8   2         43.23         45.54         1.37 o
   0   8   2        211.40        199.83         4.15 o
   1   8   2         41.28         42.84         1.70 o
   2   8   2         36.27         37.21         1.19 o
   3   8   2         44.12         42.89         1.28 o
   4   8   2        112.73        107.36         2.37 o
   5   8   2        137.31        136.92         2.74 o
   6   8   2         43.28         44.27         1.64 o
   7   8   2          4.41          2.21         1.10 o
   8   8   2          3.61          0.89         1.47 o
  -7   9   2         89.10         91.17         2.69 o
  -6   9   2        137.89        137.88         3.13 o
  -5   9   2        307.99        318.96         5.52 o
  -4   9   2         28.57         31.11         1.33 o
  -3   9   2        113.77        111.93         2.18 o
  -2   9   2        124.95        123.32         2.16 o
  -1   9   2       1124.05       1153.16        12.45 o
   0   9   2        451.39        476.68         5.52 o
   1   9   2       1122.99       1147.06        12.52 o
   2   9   2        125.38        118.66         2.21 o
   3   9   2        114.94        108.40         2.08 o
   4   9   2         29.28         27.70         1.43 o
   5   9   2        311.00        327.94         5.53 o
   6   9   2        136.19        135.86         3.02 o
   7   9   2         89.02         86.19         2.29 o
  -7  10   2        147.34        147.35         4.93 o
  -6  10   2         53.78         51.83         2.04 o
  -5  10   2         93.93        103.36         2.36 o
  -4  10   2          5.59          5.63         1.04 o
  -3  10   2        305.27        291.63         4.03 o
  -2  10   2         37.79         38.80         1.34 o
  -1  10   2        121.01        116.67         2.28 o
   0  10   2          0.17          3.84         1.22 o
   1  10   2        122.06        116.99         2.29 o
   2  10   2         36.55         37.98         1.47 o
   3  10   2        307.03        294.11         4.28 o
   4  10   2          5.91          6.76         1.17 o
   5  10   2         95.15        105.06         2.82 o
   6  10   2         53.44         52.40         1.75 o
   7  10   2        146.76        145.96         3.11 o
  -7  11   2         21.57         18.21         1.91 o
  -6  11   2         31.22         34.07         1.77 o
  -5  11   2        121.26        135.24         2.76 o
  -4  11   2        183.48        185.58         3.40 o
  -3  11   2        138.03        130.47         3.06 o
  -2  11   2         60.73         63.05         1.84 o
  -1  11   2        164.55        164.95         3.03 o
   0  11   2        186.48        194.98         3.06 o
   1  11   2        165.20        168.72         2.87 o
   2  11   2         62.72         63.03         1.98 o
   3  11   2        138.61        130.43         2.61 o
   4  11   2        183.92        184.06         3.68 o
   5  11   2        123.20        137.54         3.00 o
   6  11   2         31.01         35.11         1.56 o
   7  11   2         22.54         21.76         1.75 o
  -6  12   2         23.59         24.04         1.48 o
  -5  12   2         44.23         45.11         1.79 o
  -4  12   2         76.40         74.76         2.01 o
  -3  12   2        130.96        125.56         2.79 o
  -2  12   2        669.49        658.58         8.06 o
  -1  12   2         48.79         52.01         1.74 o
   0  12   2        591.98        579.59         7.25 o
   1  12   2         48.81         49.31         1.67 o
   2  12   2        663.84        645.97         8.45 o
   3  12   2        131.21        128.26         2.70 o
   4  12   2         74.45         74.10         2.23 o
   5  12   2         42.87         45.76         1.74 o
   6  12   2         23.65         24.86         1.56 o
  -6  13   2          3.63          1.41         1.44 o
  -5  13   2          4.72          2.05         1.14 o
  -4  13   2         99.49        107.49         2.52 o
  -3  13   2          7.10          5.58         1.23 o
  -2  13   2        119.26        124.00         2.76 o
  -1  13   2         24.33         27.43         1.54 o
   0  13   2         66.38         67.07         2.03 o
   1  13   2         24.60         27.73         1.44 o
   2  13   2        120.08        125.22         3.05 o
   3  13   2          7.07          4.70         1.26 o
   4  13   2        100.49        109.24         2.64 o
   5  13   2          4.87          0.48         1.10 o
   6  13   2          3.86          0.23         1.95 o
  -5  14   2         77.98         73.67         2.47 o
  -4  14   2        128.79        143.34         2.76 o
  -3  14   2        137.77        140.48         2.78 o
  -2  14   2        153.02        152.18         3.08 o
  -1  14   2        213.80        227.71         4.06 o
   0  14   2        144.12        148.98         3.19 o
   1  14   2        214.53        229.33         3.60 o
   2  14   2        153.10        151.65         3.22 o
   3  14   2        136.31        142.55         3.20 o
   4  14   2        129.03        148.67         3.24 o
   5  14   2         76.83         71.72         2.55 o
  -4  15   2         38.39         35.42         1.84 o
  -3  15   2         77.67         73.94         2.12 o
  -2  15   2          5.22          7.58         1.22 o
  -1  15   2        198.97        205.11         3.83 o
   0  15   2         55.03         52.30         1.82 o
   1  15   2        195.13        208.67         4.05 o
   2  15   2          4.85          5.22         1.14 o
   3  15   2         77.18         80.46         2.21 o
   4  15   2         38.55         38.45         1.58 o
  -3  16   2         47.93         38.33         1.89 o
  -2  16   2        214.19        220.43         3.78 o
  -1  16   2         91.67         98.22         2.23 o
   0  16   2          0.02          0.06         1.12 o
   1  16   2         92.87         97.44         2.48 o
   2  16   2        212.85        228.42         4.10 o
   3  16   2         48.23         44.14         1.77 o
  -1  17   2         76.25         76.78         2.50 o
   0  17   2          0.30          1.20         1.02 o
   1  17   2         77.68         79.55         2.06 o
   1   0   3       1287.45       1315.28        24.78 o
   2   0   3        704.88        733.73        14.52 o
   3   0   3         16.21         14.63         1.48 o
   4   0   3          3.39         10.54         1.99 o
   5   0   3         16.27         13.62         0.91 o
   6   0   3        110.54        107.63         2.67 o
   7   0   3         98.46        113.84         3.26 o
   8   0   3        262.58        269.44         5.26 o
   9   0   3         70.47         72.58         2.53 o
  -9   1   3         32.94         28.12         1.84 o
  -8   1   3        294.39        304.13         5.77 o
  -7   1   3        206.69        217.99         4.69 o
  -6   1   3        534.90        513.77         7.44 o
  -5   1   3         74.48         68.02         1.60 o
  -4   1   3        404.84        435.63        11.04 o
  -3   1   3        325.79        311.44         7.38 o
  -2   1   3       2845.63       2992.73        58.82 o
  -1   1   3       5412.34       5433.88       118.70 o
   0   1   3        104.82        139.56         3.12 o
   1   1   3       5413.38       5430.32        84.38 o
   2   1   3       2841.19       2877.06        54.56 o
   3   1   3        326.78        318.47         8.13 o
   4   1   3        402.73        423.47        10.98 o
   5   1   3         75.58         72.69         1.63 o
   6   1   3        533.35        503.53         6.34 o
   7   1   3        207.29        209.86         4.12 o
   8   1   3        294.18        311.38         5.79 o
   9   1   3         33.06         31.77         2.00 o
  -9   2   3         24.11         22.45         2.03 o
  -8   2   3        169.26        169.77         3.55 o
  -7   2   3         68.64         66.98         2.49 o
  -6   2   3        325.39        320.37         5.22 o
  -5   2   3        310.09        289.83         4.03 o
  -4   2   3        536.25        516.24         9.34 o
  -3   2   3       1056.50       1197.75        25.62 o
  -2   2   3       3431.03       3591.05        69.94 o
  -1   2   3       7932.47       7915.74       158.16 o
   0   2   3         35.90         42.88         2.49 o
   1   2   3       7942.89       7810.18       122.72 o
   2   2   3       3428.39       3444.82        59.10 o
   3   2   3       1064.00       1221.00        28.26 o
   4   2   3        536.60        514.04         9.05 o
   5   2   3        310.90        294.28         3.86 o
   6   2   3        327.61        329.15         4.66 o
   7   2   3         68.70         66.68         1.97 o
   8   2   3        170.05        166.55         3.77 o
   9   2   3         24.89         27.50         1.84 o
  -8   3   3         32.34         31.87         1.62 o
  -7   3   3         85.06         79.85         2.48 o
  -6   3   3        265.34        282.34         4.86 o
  -5   3   3        525.78        531.60         6.52 o
  -4   3   3         20.27         19.09         1.19 o
  -3   3   3       3528.48       3917.82        72.91 o
  -2   3   3        126.49        101.41         3.47 o
  -1   3   3         99.93         94.40         3.62 o
   0   3   3          1.09          2.13         0.85 o
   1   3   3         97.96         93.48         2.34 o
   2   3   3        126.95        106.47         3.25 o
   3   3   3       3529.05       3924.66        73.04 o
   4   3   3         21.18         18.82         0.98 o
   5   3   3        527.00        523.88         6.12 o
   6   3   3        269.55        280.94         4.08 o
   7   3   3         84.95         81.43         2.07 o
   8   3   3         32.11         32.52         1.85 o
  -8   4   3         22.84         25.47         2.04 o
  -7   4   3          9.67          8.46         1.40 o
  -6   4   3          2.23          3.86         1.17 o
  -5   4   3        153.98        146.60         2.56 o
  -4   4   3        219.44        221.13         3.19 o
  -3   4   3        551.17        605.04        13.95 o
  -2   4   3        608.90        640.82        14.24 o
  -1   4   3        825.70        770.07        16.81 o
   0   4   3       1095.18       1067.79        19.24 o
   1   4   3        825.72        800.88        13.00 o
   2   4   3        603.37        632.42        12.15 o
   3   4   3        551.76        592.73        11.90 o
   4   4   3        218.64        221.04         3.13 o
   5   4   3        156.87        153.32         2.58 o
   6   4   3          2.16          2.28         1.02 o
   7   4   3          9.25         11.76         1.27 o
   8   4   3         22.13         21.44         1.55 o
  -8   5   3         49.64         48.31         1.87 o
  -7   5   3         15.54         14.28         1.68 o
  -6   5   3         20.40         22.64         1.67 o
  -5   5   3        840.55        842.88        10.55 o
  -4   5   3        206.62        205.88         2.82 o
  -3   5   3        212.45        229.15         7.53 o
  -2   5   3        240.15        259.21         6.40 o
  -1   5   3        980.33       1063.80        22.42 o
   0   5   3        947.20        996.94        23.23 o
   1   5   3        977.32       1045.21        19.35 o
   2   5   3        237.82        251.39         6.37 o
   3   5   3        211.22        220.30         6.65 o
   4   5   3        206.69        208.91         2.90 o
   5   5   3        839.79        870.98         9.92 o
   6   5   3         20.30         21.78         1.39 o
   7   5   3         15.72         18.45         1.59 o
   8   5   3         49.53         44.87         1.85 o
  -8   6   3         22.77         23.27         1.45 o
  -7   6   3         26.05         27.94         1.88 o
  -6   6   3         32.17         27.97         1.57 o
  -5   6   3        149.16        143.24         2.54 o
  -4   6   3          5.63          4.28         0.83 o
  -3   6   3        157.62        137.76         2.46 o
  -2   6   3       1647.68       1842.24        38.08 o
  -1   6   3        131.73        141.47         4.16 o
   0   6   3       5462.08       5874.70       108.82 o
   1   6   3        131.68        143.88         4.57 o
   2   6   3       1639.52       1805.24        35.39 o
   3   6   3        158.35        146.30         2.51 o
   4   6   3          5.65          4.90         0.82 o
   5   6   3        148.44        141.05         2.63 o
   6   6   3         32.52         28.67         1.52 o
   7   6   3         25.92         26.00         1.48 o
   8   6   3         22.54         23.48         1.61 o
  -8   7   3          5.67          8.45         1.17 o
  -7   7   3        397.00        411.85         7.80 o
  -6   7   3         12.28         18.71         1.58 o
  -5   7   3        264.04        262.34         3.57 o
  -4   7   3        482.40        454.15         5.48 o
  -3   7   3        217.51        210.74         2.90 o
  -2   7   3        241.39        226.46         3.50 o
  -1   7   3          6.20          6.02         1.67 o
   0   7   3       1070.05       1081.83        23.47 o
   1   7   3          5.54          7.06         1.76 o
   2   7   3        241.70        222.21         3.89 o
   3   7   3        215.27        210.89         3.08 o
   4   7   3        482.52        459.14         5.64 o
   5   7   3        263.19        259.65         3.87 o
   6   7   3         12.35         19.49         1.33 o
   7   7   3        397.94        414.49         6.53 o
   8   7   3          5.69         10.76         1.76 o
  -8   8   3          2.09          0.14         1.67 o
  -7   8   3         19.47         25.57         1.64 o
  -6   8   3        221.84        225.16         4.74 o
  -5   8   3        461.22        460.25         5.51 o
  -4   8   3        439.79        451.91         5.42 o
  -3   8   3         18.54         16.24         1.03 o
  -2   8   3        132.14        122.58         2.07 o
  -1   8   3        364.33        377.82         4.82 o
   0   8   3          2.68          4.45         0.88 o
   1   8   3        362.16        372.14         6.09 o
   2   8   3        134.38        121.27         2.12 o
   3   8   3         18.33         13.73         1.02 o
   4   8   3        439.59        451.91         6.21 o
   5   8   3        459.05        462.70         6.31 o
   6   8   3        222.55        227.10         3.78 o
   7   8   3         18.86         25.36         1.59 o
   8   8   3          1.92          0.48         1.42 o
  -7   9   3        278.63        298.45         7.05 o
  -6   9   3         98.23        102.09         3.11 o
  -5   9   3         14.20         14.41         1.19 o
  -4   9   3        158.45        154.53         2.64 o
  -3   9   3        344.69        352.73         4.55 o
  -2   9   3        342.41        340.42         4.33 o
  -1   9   3         38.39         38.23         1.26 o
   0   9   3         98.32        105.39         2.00 o
   1   9   3         37.83         35.61         1.23 o
   2   9   3        344.25        333.39         4.36 o
   3   9   3        344.68        351.72         4.81 o
   4   9   3        160.06        151.08         3.05 o
   5   9   3         14.54         15.91         1.39 o
   6   9   3         99.35        105.17         2.60 o
   7   9   3        280.52        304.63         5.63 o
  -7  10   3         57.03         58.66         3.19 o
  -6  10   3         22.39         23.62         1.92 o
  -5  10   3         44.75         47.76         1.78 o
  -4  10   3        851.72        868.40        10.35 o
  -3  10   3        186.92        179.50         2.96 o
  -2  10   3          0.66          1.32         0.93 o
  -1  10   3        347.38        338.88         4.47 o
   0  10   3        311.86        281.86         3.77 o
   1  10   3        346.32        332.01         4.40 o
   2  10   3          0.58          0.78         0.91 o
   3  10   3        185.95        179.31         3.09 o
   4  10   3        854.85        865.13        11.10 o
   5  10   3         42.76         45.10         1.83 o
   6  10   3         21.78         23.17         1.51 o
   7  10   3         56.05         57.90         1.82 o
  -7  11   3         88.83         73.22         5.83 o
  -6  11   3         62.66         65.12         2.32 o
  -5  11   3        122.28        118.73         2.55 o
  -4  11   3        423.78        414.85         5.91 o
  -3  11   3        466.05        471.72         6.09 o
  -2  11   3         14.14         14.55         1.15 o
  -1  11   3        159.47        164.59         2.88 o
   0  11   3         85.82         82.49         1.98 o
   1  11   3        159.91        165.65         2.95 o
   2  11   3         13.95         15.00         1.36 o
   3  11   3        466.34        459.05         5.99 o
   4  11   3        421.98        415.31         6.42 o
   5  11   3        122.99        122.70         2.84 o
   6  11   3         61.76         66.52         1.91 o
   7  11   3         90.11         82.29         5.93 o
  -6  12   3        104.45        106.73         3.43 o
  -5  12   3          7.03          9.98         1.20 o
  -4  12   3        120.82        117.73         2.49 o
  -3  12   3         22.55         23.54         1.43 o
  -2  12   3        217.25        205.32         3.30 o
  -1  12   3         39.41         40.00         1.65 o
   0  12   3         32.05         31.41         1.42 o
   1  12   3         40.73         40.63         1.57 o
   2  12   3        217.00        205.64         3.62 o
   3  12   3         22.97         23.04         1.48 o
   4  12   3        120.83        120.62         2.82 o
   5  12   3          7.16          7.66         1.41 o
   6  12   3        104.66        108.11         2.29 o
  -5  13   3          5.89          2.41         1.41 o
  -4  13   3         70.17         70.42         2.55 o
  -3  13   3        230.78        240.29         4.14 o
  -2  13   3         94.55         92.12         2.35 o
  -1  13   3          9.08          9.63         1.35 o
   0  13   3         66.38         64.56         2.00 o
   1  13   3          9.39          8.60         1.33 o
   2  13   3         96.39         96.63         2.61 o
   3  13   3        230.45        239.60         4.54 o
   4  13   3         71.35         67.68         2.18 o
   5  13   3          5.88          3.30         1.20 o
  -5  14   3          3.93          4.02         1.57 o
  -4  14   3        142.96        154.67         2.98 o
  -3  14   3        189.08        203.60         3.54 o
  -2  14   3        328.09        358.98         5.45 o
  -1  14   3        474.85        513.36         7.44 o
   0  14   3         25.24         22.79         1.54 o
   1  14   3        473.03        505.27         6.95 o
   2  14   3        325.58        355.53         5.42 o
   3  14   3        190.08        210.50         4.21 o
   4  14   3        141.19        156.47         3.31 o
   5  14   3          3.90          2.12         1.29 o
  -4  15   3          6.88          5.73         1.20 o
  -3  15   3         54.63         59.20         2.54 o
  -2  15   3         31.04         35.32         1.52 o
  -1  15   3        285.44        287.68         4.53 o
   0  15   3        100.67         98.26         2.65 o
   1  15   3        286.11        283.86         5.99 o
   2  15   3         31.41         36.69         1.56 o
   3  15   3         55.65         56.62         1.94 o
   4  15   3          7.16          5.22         1.25 o
  -3  16   3          1.16          1.16         1.20 o
  -2  16   3         51.06         42.19         2.05 o
  -1  16   3          6.46          5.63         1.11 o
   0  16   3          0.12         -1.06         1.06 o
   1  16   3          6.48          2.40         1.20 o
   2  16   3         51.65         46.70         2.18 o
   3  16   3          1.01          1.86         1.22 o
  -1  17   3         76.43         78.94         2.49 o
   0  17   3         12.22          8.47         1.20 o
   1  17   3         75.72         74.63         2.30 o
   0   0   4        238.99        255.59         7.39 o
   1   0   4       2857.41       2698.33        50.03 o
   2   0   4        644.67        639.86        14.13 o
   3   0   4        824.13        820.60        18.27 o
   4   0   4       1284.14       1284.17        17.67 o
   5   0   4        208.93        204.27         2.87 o
   6   0   4        462.47        462.08         6.10 o
   7   0   4        278.16        263.70         4.75 o
   8   0   4          6.42          8.47         1.43 o
  -8   1   4         41.80         41.79         1.94 o
  -7   1   4         33.84         26.00         1.68 o
  -6   1   4        235.76        217.87         3.76 o
  -5   1   4        301.23        289.56         3.79 o
  -4   1   4        355.07        349.74         6.00 o
  -3   1   4        207.92        226.47         6.36 o
  -2   1   4        592.31        585.77        13.13 o
  -1   1   4         81.50         82.52         3.04 o
   0   1   4       3181.21       3366.54        66.93 o
   1   1   4         82.04         80.10         2.64 o
   2   1   4        594.42        588.90        12.07 o
   3   1   4        204.64        209.71         5.67 o
   4   1   4        353.56        346.47         5.81 o
   5   1   4        299.69        285.28         3.81 o
   6   1   4        237.26        220.04         3.30 o
   7   1   4         34.10         29.85         1.83 o
   8   1   4         41.93         41.29         1.90 o
  -8   2   4         25.28         25.03         1.57 o
  -7   2   4         39.02         42.22         1.88 o
  -6   2   4        465.64        437.10         6.19 o
  -5   2   4        761.26        745.10         8.78 o
  -4   2   4        220.54        198.82         3.26 o
  -3   2   4         14.62         11.86         1.76 o
  -2   2   4        249.05        270.00         6.81 o
  -1   2   4        936.31        878.83        19.99 o
   0   2   4       2912.46       2721.60        47.23 o
   1   2   4        939.98        858.20        13.97 o
   2   2   4        246.74        261.39         6.16 o
   3   2   4         15.52         13.66         1.57 o
   4   2   4        221.10        194.01         3.91 o
   5   2   4        763.17        746.76         8.38 o
   6   2   4        465.31        433.72         5.45 o
   7   2   4         38.73         37.43         1.56 o
   8   2   4         25.62         26.88         1.65 o
  -8   3   4          2.73          0.31         1.26 o
  -7   3   4          5.54          7.26         1.36 o
  -6   3   4        308.45        310.29         4.95 o
  -5   3   4        665.36        672.66         7.99 o
  -4   3   4         51.90         49.95         1.35 o
  -3   3   4       2901.57       3050.71        62.39 o
  -2   3   4         15.93         23.55         1.77 o
  -1   3   4        543.91        518.32        11.55 o
   0   3   4       4010.22       4202.26        72.61 o
   1   3   4        544.16        517.13         8.83 o
   2   3   4         15.07         18.37         1.29 o
   3   3   4       2891.28       3100.07        62.75 o
   4   3   4         52.57         44.60         1.29 o
   5   3   4        663.34        660.25         7.74 o
   6   3   4        310.29        303.88         4.24 o
   7   3   4          5.43          4.71         1.10 o
   8   3   4          2.71          3.02         1.51 o
  -8   4   4         28.22         26.51         1.97 o
  -7   4   4        237.61        214.00         4.67 o
  -6   4   4        505.30        527.99         9.77 o
  -5   4   4        164.82        159.36         2.62 o
  -4   4   4       1540.36       1500.98        15.45 o
  -3   4   4        226.80        242.36         7.10 o
  -2   4   4         69.41         72.65         2.85 o
  -1   4   4        143.45        144.72         4.38 o
   0   4   4        101.40        101.07         3.17 o
   1   4   4        142.79        146.68         3.30 o
   2   4   4         69.56         76.50         2.71 o
   3   4   4        225.37        241.21         6.99 o
   4   4   4       1542.39       1493.69        15.62 o
   5   4   4        167.20        173.36         2.92 o
   6   4   4        503.49        524.37         9.82 o
   7   4   4        239.92        228.83         4.02 o
   8   4   4         28.37         28.07         1.62 o
  -8   5   4        184.11        178.05         6.35 o
  -7   5   4        156.90        172.50         4.60 o
  -6   5   4        540.42        568.27         8.59 o
  -5   5   4        212.46        211.68         3.39 o
  -4   5   4         18.15         19.38         1.02 o
  -3   5   4       2793.35       2841.63        36.77 o
  -2   5   4        123.85        125.20         4.46 o
  -1   5   4        462.15        467.43        12.26 o
   0   5   4        275.63        294.97         6.40 o
   1   5   4        460.42        481.57         9.01 o
   2   5   4        124.57        118.94         3.90 o
   3   5   4       2790.46       2845.97        35.72 o
   4   5   4         18.62         16.37         0.98 o
   5   5   4        212.00        215.86         3.35 o
   6   5   4        540.99        564.83         7.76 o
   7   5   4        156.11        167.76         3.37 o
   8   5   4        186.37        180.88         4.78 o
  -8   6   4          5.77          8.16         1.24 o
  -7   6   4          6.96          8.95         1.51 o
  -6   6   4        164.26        164.58         4.47 o
  -5   6   4         14.65         11.46         1.09 o
  -4   6   4         47.34         44.92         1.36 o
  -3   6   4        103.27        103.64         2.00 o
  -2   6   4        228.14        243.50         7.14 o
  -1   6   4       1011.35       1085.72        23.20 o
   0   6   4         38.56         61.84         2.65 o
   1   6   4       1015.17       1061.69        19.92 o
   2   6   4        228.49        238.65         7.02 o
   3   6   4        103.04         96.24         2.99 o
   4   6   4         46.02         46.60         1.39 o
   5   6   4         14.05         10.84         1.08 o
   6   6   4        162.08        169.12         3.17 o
   7   6   4          7.03          7.09         1.24 o
   8   6   4          5.94          3.85         1.17 o
  -8   7   4         83.07         81.69         2.71 o
  -7   7   4         14.02         11.45         1.73 o
  -6   7   4         27.89         34.99         1.81 o
  -5   7   4        145.71        142.66         2.76 o
  -4   7   4        305.01        317.84         4.21 o
  -3   7   4       1478.05       1469.61        14.62 o
  -2   7   4        101.85         97.16         1.99 o
  -1   7   4        534.40        593.68        14.08 o
   0   7   4          1.79          4.93         1.42 o
   1   7   4        535.78        604.32        15.66 o
   2   7   4        100.88         94.19         2.18 o
   3   7   4       1485.15       1453.35        15.59 o
   4   7   4        304.61        309.33         4.36 o
   5   7   4        145.86        145.96         2.82 o
   6   7   4         27.76         32.86         1.50 o
   7   7   4         14.32         12.65         1.29 o
   8   7   4         83.62         79.93         2.50 o
  -7   8   4         51.90         48.76         2.02 o
  -6   8   4        155.70        150.48         3.28 o
  -5   8   4        443.21        452.35         5.75 o
  -4   8   4       1178.45       1140.73        12.09 o
  -3   8   4        183.03        181.25         2.76 o
  -2   8   4         45.42         46.40         1.33 o
  -1   8   4         71.87         71.08         1.67 o
   0   8   4          4.94          3.54         0.82 o
   1   8   4         72.03         70.01         1.78 o
   2   8   4         46.33         46.79         1.37 o
   3   8   4        184.85        178.91         3.01 o
   4   8   4       1180.77       1146.15        16.93 o
   5   8   4        443.07        449.87         7.43 o
   6   8   4        156.76        155.48         3.14 o
   7   8   4         52.09         53.52         1.91 o
  -7   9   4          7.38          7.67         1.38 o
  -6   9   4         71.08         81.09         2.43 o
  -5   9   4         58.26         60.60         1.83 o
  -4   9   4        123.53        109.47         2.38 o
  -3   9   4         63.43         68.60         1.72 o
  -2   9   4         63.10         66.32         1.58 o
  -1   9   4        188.79        166.31         2.96 o
   0   9   4          0.14         -0.04         0.80 o
   1   9   4        187.43        164.85         2.59 o
   2   9   4         63.86         65.55         1.65 o
   3   9   4         62.35         62.67         1.81 o
   4   9   4        124.59        108.36         2.57 o
   5   9   4         57.38         62.90         2.05 o
   6   9   4         72.25         82.36         2.15 o
   7   9   4          7.02          7.51         1.28 o
  -7  10   4         53.79         62.32         2.69 o
  -6  10   4         29.02         30.44         1.98 o
  -5  10   4          9.54          9.09         1.24 o
  -4  10   4          4.17          5.03         1.11 o
  -3  10   4         63.98         65.56         1.78 o
  -2  10   4         83.24         87.99         1.92 o
  -1  10   4         95.21         90.90         1.99 o
   0  10   4          4.27          3.17         0.94 o
   1  10   4         96.40         88.95         2.02 o
   2  10   4         80.50         85.81         2.02 o
   3  10   4         63.63         61.70         1.76 o
   4  10   4          3.90          5.75         1.14 o
   5  10   4          9.71         10.18         1.43 o
   6  10   4         28.83         32.31         1.56 o
   7  10   4         53.40         59.52         1.99 o
  -6  11   4         34.77         34.79         1.95 o
  -5  11   4         38.03         36.93         1.60 o
  -4  11   4        347.39        353.62         5.19 o
  -3  11   4        135.02        123.85         2.55 o
  -2  11   4        228.64        236.31         3.47 o
  -1  11   4         27.59         27.65         1.41 o
   0  11   4          8.98          8.21         1.01 o
   1  11   4         27.48         28.21         1.42 o
   2  11   4        228.98        236.92         4.06 o
   3  11   4        134.40        126.76         2.70 o
   4  11   4        346.47        351.54         5.39 o
   5  11   4         38.58         38.15         1.96 o
   6  11   4         35.81         36.95         1.54 o
  -6  12   4          1.06          0.70         1.35 o
  -5  12   4        120.49        113.58         2.47 o
  -4  12   4         40.85         46.16         1.66 o
  -3  12   4         83.83         95.37         2.34 o
  -2  12   4         36.01         37.17         1.50 o
  -1  12   4        653.92        624.94         8.81 o
   0  12   4        818.54        793.93         9.12 o
   1  12   4        648.17        620.46         7.82 o
   2  12   4         36.33         37.58         1.75 o
   3  12   4         83.66         96.62         2.70 o
   4  12   4         40.89         45.90         1.72 o
   5  12   4        118.54        116.33         2.77 o
   6  12   4          1.10          0.23         1.01 o
  -5  13   4         41.11         38.52         2.15 o
  -4  13   4        151.76        143.92         2.97 o
  -3  13   4        202.03        208.54         3.73 o
  -2  13   4        112.21        115.00         2.75 o
  -1  13   4        508.16        507.05         7.59 o
   0  13   4          0.06          2.25         1.15 o
   1  13   4        509.50        497.61         7.19 o
   2  13   4        111.22        113.76         3.02 o
   3  13   4        204.05        215.22         4.13 o
   4  13   4        149.58        147.30         3.51 o
   5  13   4         40.60         38.57         1.66 o
  -5  14   4         24.23         23.60         1.84 o
  -4  14   4          1.90          3.46         2.34 o
  -3  14   4        109.55        109.68         2.36 o
  -2  14   4          8.31          6.61         1.21 o
  -1  14   4        544.06        537.52         7.26 o
   0  14   4        117.20        125.01         2.86 o
   1  14   4        547.62        540.21         7.57 o
   2  14   4          8.69          9.36         1.29 o
   3  14   4        110.15        113.34         2.78 o
   4  14   4          2.01          2.44         1.24 o
   5  14   4         23.48         23.26         1.59 o
  -4  15   4          5.01          3.97         1.24 o
  -3  15   4         25.68         22.43         1.60 o
  -2  15   4        104.93        108.49         2.69 o
  -1  15   4        171.74        174.98         3.33 o
   0  15   4         96.29        103.24         2.71 o
   1  15   4        170.72        166.44         3.65 o
   2  15   4        105.54        108.43         2.52 o
   3  15   4         26.11         26.46         1.54 o
   4  15   4          5.42          5.46         1.17 o
  -3  16   4          8.27          7.96         1.48 o
  -2  16   4        111.08        111.62         2.55 o
  -1  16   4         32.69         36.94         1.68 o
   0  16   4          0.45         -1.17         1.17 o
   1  16   4         32.12         36.03         1.62 o
   2  16   4        109.40        108.79         2.51 o
   3  16   4          7.96          8.36         1.75 o
   0  17   4         18.86         16.01         1.60 o
   1   0   5       3440.74       3503.64        64.96 o
   2   0   5         29.38         33.21         2.17 o
   3   0   5         40.96         41.79         2.68 o
   4   0   5        302.64        290.23         4.10 o
   5   0   5         15.62         16.42         0.98 o
   6   0   5        225.97        206.08         3.24 o
   7   0   5          0.01         -0.58         1.18 o
   8   0   5         33.29         38.52         1.81 o
  -8   1   5         54.00         54.65         2.07 o
  -7   1   5         19.73         22.08         1.59 o
  -6   1   5        146.17        145.98         2.84 o
  -5   1   5        168.99        165.28         2.78 o
  -4   1   5        212.60        214.94         3.45 o
  -3   1   5        572.81        635.71        14.79 o
  -2   1   5       1471.18       1507.50        31.46 o
  -1   1   5        254.10        251.06         5.34 o
   0   1   5        735.64        816.27        14.90 o
   1   1   5        255.69        255.22         5.41 o
   2   1   5       1468.60       1516.55        29.14 o
   3   1   5        576.14        631.39        14.82 o
   4   1   5        211.31        205.24         3.04 o
   5   1   5        169.77        172.71         2.72 o
   6   1   5        145.74        140.58         2.50 o
   7   1   5         20.12         20.02         1.49 o
   8   1   5         53.81         54.13         2.05 o
  -8   2   5         32.92         34.66         2.53 o
  -7   2   5        283.52        285.71         5.24 o
  -6   2   5        448.93        457.95         6.25 o
  -5   2   5        463.85        456.26         5.79 o
  -4   2   5        661.90        649.47         7.57 o
  -3   2   5        498.50        518.93        12.62 o
  -2   2   5        183.41        200.19         5.78 o
  -1   2   5        472.83        447.28        11.50 o
   0   2   5        960.93       1029.08        19.95 o
   1   2   5        478.07        467.02         8.47 o
   2   2   5        185.30        202.75         5.29 o
   3   2   5        493.46        531.93        12.81 o
   4   2   5        667.35        645.43         7.56 o
   5   2   5        463.71        457.10         5.54 o
   6   2   5        451.50        463.75         6.08 o
   7   2   5        284.07        273.62         4.28 o
   8   2   5         31.69         32.00         1.69 o
  -8   3   5        123.03        127.81         3.40 o
  -7   3   5         44.19         41.63         1.84 o
  -6   3   5        680.62        666.30         8.79 o
  -5   3   5        228.26        215.52         3.25 o
  -4   3   5        956.82        952.18         9.59 o
  -3   3   5          5.57          6.08         1.68 o
  -2   3   5        522.16        554.41        12.61 o
  -1   3   5       3298.16       3504.48        69.08 o
   0   3   5      11294.65      11366.39       199.01 o
   1   3   5       3289.73       3389.73        53.35 o
   2   3   5        522.02        542.50        10.10 o
   3   3   5          5.85          8.78         1.99 o
   4   3   5        954.77        954.40        11.19 o
   5   3   5        232.46        227.31         3.85 o
   6   3   5        679.80        666.02         8.05 o
   7   3   5         43.18         38.30         1.50 o
   8   3   5        122.76        127.67         3.35 o
  -8   4   5        322.29        304.18         5.79 o
  -7   4   5        100.91         91.37         2.89 o
  -6   4   5       1550.04       1513.78        21.77 o
  -5   4   5        207.79        198.53         3.00 o
  -4   4   5        610.24        612.62         7.09 o
  -3   4   5        578.92        579.15        10.81 o
  -2   4   5        575.00        586.18        14.19 o
  -1   4   5       2264.36       2339.87        47.69 o
   0   4   5        387.41        361.98         7.52 o
   1   4   5       2268.89       2334.55        36.81 o
   2   4   5        571.93        571.74        10.76 o
   3   4   5        579.87        579.66         8.97 o
   4   4   5        613.95        613.45         7.31 o
   5   4   5        206.37        202.38         3.32 o
   6   4   5       1546.74       1534.45        17.79 o
   7   4   5        100.00         94.35         2.51 o
   8   4   5        320.11        295.94         5.12 o
  -8   5   5         61.58         57.54         2.80 o
  -7   5   5         69.55         67.24         2.54 o
  -6   5   5        199.36        199.85         3.92 o
  -5   5   5        139.04        138.97         3.51 o
  -4   5   5          2.66          2.10         0.86 o
  -3   5   5        822.32        771.82         8.97 o
  -2   5   5        610.12        673.63        15.37 o
  -1   5   5        620.90        616.11        13.91 o
   0   5   5         22.82         24.79         1.65 o
   1   5   5        625.33        604.07        10.59 o
   2   5   5        609.15        653.08        13.03 o
   3   5   5        826.51        769.03        10.35 o
   4   5   5          2.72          3.03         0.83 o
   5   5   5        140.63        147.35         2.61 o
   6   5   5        197.95        204.96         3.66 o
   7   5   5         70.56         68.41         2.07 o
   8   5   5         61.66         58.48         1.96 o
  -8   6   5          9.03         12.76         1.55 o
  -7   6   5         74.68         73.49         2.60 o
  -6   6   5        155.75        148.17         3.30 o
  -5   6   5        129.86        123.67         2.58 o
  -4   6   5        272.17        279.54         4.01 o
  -3   6   5         39.44         41.90         1.23 o
  -2   6   5        269.89        288.94         4.52 o
  -1   6   5        896.42        944.44        22.82 o
   0   6   5         86.47         72.06         2.95 o
   1   6   5        893.82        933.22        16.76 o
   2   6   5        273.24        298.63         5.47 o
   3   6   5         38.62         41.03         1.47 o
   4   6   5        273.14        266.69         3.84 o
   5   6   5        127.02        125.52         2.88 o
   6   6   5        156.27        156.43         3.06 o
   7   6   5         74.43         75.17         2.10 o
   8   6   5          9.45          9.11         1.13 o
  -8   7   5        144.89        151.37         4.34 o
  -7   7   5         88.08         83.13         2.76 o
  -6   7   5         51.14         50.57         1.86 o
  -5   7   5        298.97        285.04         4.32 o
  -4   7   5       1320.12       1294.11        14.29 o
  -3   7   5         33.68         37.25         1.22 o
  -2   7   5       1374.98       1376.68        15.12 o
  -1   7   5        344.01        343.77         4.85 o
   0   7   5        679.26        749.74        16.51 o
   1   7   5        345.11        343.52         6.68 o
   2   7   5       1374.65       1354.51        15.54 o
   3   7   5         32.63         35.65         1.40 o
   4   7   5       1319.99       1272.71        14.21 o
   5   7   5        300.81        294.81         4.21 o
   6   7   5         51.25         49.81         1.69 o
   7   7   5         88.13         84.54         2.23 o
   8   7   5        146.68        149.43         3.55 o
  -7   8   5        225.11        234.30         6.33 o
  -6   8   5         65.85         68.95         2.04 o
  -5   8   5       1283.46       1239.47        15.78 o
  -4   8   5        153.31        167.33         3.15 o
  -3   8   5        105.88        107.81         2.16 o
  -2   8   5        462.96        441.57         5.09 o
  -1   8   5        656.10        646.10         8.59 o
   0   8   5          2.86          3.31         0.78 o
   1   8   5        656.04        631.82         7.28 o
   2   8   5        464.01        439.07         5.46 o
   3   8   5        105.30        102.82         2.32 o
   4   8   5        153.35        170.29         3.15 o
   5   8   5       1287.60       1246.03        14.63 o
   6   8   5         67.64         71.47         2.13 o
   7   8   5        228.39        245.94         4.16 o
  -7   9   5          2.93          4.61         1.59 o
  -6   9   5        197.65        190.46         4.91 o
  -5   9   5         97.07         98.26         2.43 o
  -4   9   5        968.37        938.69        11.17 o
  -3   9   5        165.57        170.75         2.95 o
  -2   9   5        132.21        134.02         2.51 o
  -1   9   5         12.39         10.86         0.99 o
   0   9   5          0.00          0.85         0.83 o
   1   9   5         12.51         13.45         1.29 o
   2   9   5        130.95        130.44         2.54 o
   3   9   5        164.40        170.85         3.10 o
   4   9   5        978.01        963.23        12.50 o
   5   9   5         97.52         95.72         2.53 o
   6   9   5        199.49        200.10         3.62 o
   7   9   5          3.10          3.71         1.28 o
  -7  10   5        138.33        146.59         4.25 o
  -6  10   5         14.69         13.47         1.68 o
  -5  10   5         26.92         28.82         1.54 o
  -4  10   5         21.99         19.61         1.35 o
  -3  10   5        298.33        293.25         4.16 o
  -2  10   5       1649.31       1645.37        16.89 o
  -1  10   5        437.46        420.36         5.43 o
   0  10   5          0.31          0.55         0.92 o
   1  10   5        433.49        408.99         5.69 o
   2  10   5       1650.25       1613.26        18.83 o
   3  10   5        298.01        291.05         4.40 o
   4  10   5         21.35         23.13         1.47 o
   5  10   5         27.65         28.35         1.58 o
   6  10   5         14.38         14.54         1.32 o
   7  10   5        139.51        140.07         3.04 o
  -6  11   5        125.46        125.06         3.44 o
  -5  11   5         30.85         24.80         1.63 o
  -4  11   5        327.25        333.82         5.13 o
  -3  11   5         20.39         18.14         1.25 o
  -2  11   5         93.04        101.55         2.19 o
  -1  11   5       1802.82       1803.75        20.33 o
   0  11   5        231.38        216.81         3.29 o
   1  11   5       1804.04       1796.20        20.78 o
   2  11   5         92.49        104.18         2.60 o
   3  11   5         20.30         17.75         1.38 o
   4  11   5        327.41        330.29         5.13 o
   5  11   5         31.95         24.62         1.63 o
   6  11   5        127.57        128.76         2.72 o
  -6  12   5         84.92         88.51         3.22 o
  -5  12   5        124.39        122.17         2.88 o
  -4  12   5         81.39         78.18         2.55 o
  -3  12   5        197.60        212.74         3.65 o
  -2  12   5        561.34        536.70         7.02 o
  -1  12   5        194.97        175.39         3.16 o
   0  12   5          5.76          6.74         1.19 o
   1  12   5        195.15        173.59         3.28 o
   2  12   5        564.58        527.54         9.94 o
   3  12   5        196.18        209.41         5.00 o
   4  12   5         80.97         76.55         2.17 o
   5  12   5        124.91        128.63         2.98 o
   6  12   5         85.00         85.35         2.04 o
  -5  13   5         39.77         41.59         1.85 o
  -4  13   5        107.94        116.06         2.87 o
  -3  13   5         20.64         20.05         1.86 o
  -2  13   5        380.93        389.29         6.08 o
  -1  13   5         48.13         52.45         1.89 o
   0  13   5        172.16        157.50         3.59 o
   1  13   5         49.00         50.85         2.40 o
   2  13   5        381.88        379.53         6.01 o
   3  13   5         20.44         19.90         1.57 o
   4  13   5        107.74        115.75         2.78 o
   5  13   5         39.64         42.09         1.75 o
  -4  14   5         45.55         48.00         1.74 o
  -3  14   5          7.64          8.64         1.38 o
  -2  14   5        152.11        152.79         3.32 o
  -1  14   5         97.95        102.07         2.59 o
   0  14   5         94.12         95.39         2.78 o
   1  14   5         99.12        102.38         2.88 o
   2  14   5        154.14        153.40         3.46 o
   3  14   5          7.59          8.19         1.48 o
   4  14   5         46.64         50.16         2.19 o
  -4  15   5         57.62         59.09         2.29 o
  -3  15   5         21.03         22.96         1.75 o
  -2  15   5         19.76         21.92         1.41 o
  -1  15   5         66.48         75.42         2.83 o
   0  15   5        458.07        471.28         7.65 o
   1  15   5         65.79         77.10         3.20 o
   2  15   5         19.81         20.24         1.49 o
   3  15   5         21.52         24.44         1.46 o
   4  15   5         57.07         57.06         2.13 o
  -2  16   5         58.21         52.30         1.94 o
  -1  16   5          7.03          6.71         1.26 o
   0  16   5         67.72         72.66         2.08 o
   1  16   5          7.15          4.17         1.19 o
   2  16   5         58.57         55.97         2.14 o
   0   0   6         96.58        116.23         5.60 o
   1   0   6          6.27          5.66         1.03 o
   2   0   6        218.66        225.69         6.45 o
   3   0   6         48.61         60.53         3.35 o
   4   0   6        164.31        150.86         2.23 o
   5   0   6        388.40        394.14         4.92 o
   6   0   6         73.84         82.09         1.97 o
   7   0   6          5.44          7.10         1.19 o
   8   0   6         24.54         27.92         1.63 o
  -8   1   6         64.10         62.25         2.11 o
  -7   1   6         84.50         88.76         2.50 o
  -6   1   6        120.68        127.10         2.53 o
  -5   1   6        122.87        117.54         2.54 o
  -4   1   6         53.87         55.21         1.31 o
  -3   1   6        844.17        902.89        20.17 o
  -2   1   6        213.45        233.00         6.55 o
  -1   1   6       1285.16       1267.81        26.58 o
   0   1   6         97.32         97.05         2.91 o
   1   1   6       1282.62       1269.52        24.58 o
   2   1   6        213.48        230.65         6.58 o
   3   1   6        845.39        881.55        20.14 o
   4   1   6         53.68         53.14         1.27 o
   5   1   6        122.07        111.95         2.18 o
   6   1   6        119.33        123.11         2.69 o
   7   1   6         84.40         92.91         2.39 o
   8   1   6         63.92         60.90         1.98 o
  -8   2   6         52.83         54.79         2.01 o
  -7   2   6        239.57        248.10         4.59 o
  -6   2   6        556.16        525.42         7.86 o
  -5   2   6         40.88         43.92         1.68 o
  -4   2   6        172.98        158.34         2.62 o
  -3   2   6        470.86        481.66        11.93 o
  -2   2   6        161.46        159.73         5.12 o
  -1   2   6        940.63        972.42        19.19 o
   0   2   6          0.03          2.73         1.02 o
   1   2   6        942.54        976.68        17.96 o
   2   2   6        159.68        156.86         4.62 o
   3   2   6        468.05        474.85        12.05 o
   4   2   6        172.72        156.50         2.87 o
   5   2   6         40.69         42.82         1.39 o
   6   2   6        555.14        536.41         6.34 o
   7   2   6        239.66        249.15         3.91 o
   8   2   6         52.93         55.01         2.02 o
  -8   3   6         57.95         56.05         2.63 o
  -7   3   6        110.71         97.13         2.70 o
  -6   3   6        304.88        307.07         4.76 o
  -5   3   6        196.13        203.02         3.03 o
  -4   3   6         55.99         56.37         1.39 o
  -3   3   6        416.59        401.86         6.39 o
  -2   3   6        199.57        217.89         6.34 o
  -1   3   6       1400.43       1503.13        33.65 o
   0   3   6       8042.51       8949.51       154.63 o
   1   3   6       1399.41       1451.37        23.58 o
   2   3   6        197.69        217.74         5.83 o
   3   3   6        417.73        425.00         7.72 o
   4   3   6         55.33         51.78         1.37 o
   5   3   6        196.51        205.87         3.17 o
   6   3   6        303.79        296.12         5.46 o
   7   3   6        110.92         97.18         2.38 o
   8   3   6         57.63         51.75         2.12 o
  -8   4   6        260.64        259.13         6.84 o
  -7   4   6        351.63        334.54         7.12 o
  -6   4   6        850.83        774.01        10.62 o
  -5   4   6        111.91        111.24         2.24 o
  -4   4   6        203.56        205.15         2.86 o
  -3   4   6        106.10        100.73         1.95 o
  -2   4   6        477.44        528.74        12.50 o
  -1   4   6        460.49        461.97        11.83 o
   0   4   6        811.71        882.86        16.61 o
   1   4   6        460.25        444.69        12.32 o
   2   4   6        477.43        520.92        10.75 o
   3   4   6        105.43        100.61         1.97 o
   4   4   6        203.20        202.60         2.98 o
   5   4   6        110.49        122.28         2.72 o
   6   4   6        851.81        793.21        13.07 o
   7   4   6        352.31        344.14         5.38 o
   8   4   6        261.49        255.53         5.01 o
  -8   5   6        202.29        189.34         4.73 o
  -7   5   6        151.55        140.96         3.30 o
  -6   5   6         18.02         17.57         1.44 o
  -5   5   6         63.58         64.93         1.80 o
  -4   5   6         41.42         35.32         1.41 o
  -3   5   6         24.22         28.17         1.04 o
  -2   5   6        393.09        405.27         6.51 o
  -1   5   6       3794.43       4282.03        84.39 o
   0   5   6        555.63        540.29        10.89 o
   1   5   6       3788.63       4116.08        68.58 o
   2   5   6        395.20        414.04         9.71 o
   3   5   6         23.61         26.68         1.10 o
   4   5   6         41.57         41.38         1.30 o
   5   5   6         63.07         61.48         1.72 o
   6   5   6         18.57         20.42         1.39 o
   7   5   6        152.46        149.24         3.02 o
   8   5   6        200.99        179.78         3.44 o
  -8   6   6         25.04         24.84         1.74 o
  -7   6   6        144.98        149.35         4.55 o
  -6   6   6        395.20        398.78         6.48 o
  -5   6   6         78.10         80.76         2.08 o
  -4   6   6         30.40         34.32         1.51 o
  -3   6   6        761.19        785.55         8.81 o
  -2   6   6        158.97        181.42         2.74 o
  -1   6   6        369.25        400.94         8.76 o
   0   6   6        158.62        155.19         5.22 o
   1   6   6        369.61        399.87         7.97 o
   2   6   6        158.09        172.30         3.00 o
   3   6   6        763.47        777.53         9.38 o
   4   6   6         31.08         33.23         1.28 o
   5   6   6         76.90         79.80         1.94 o
   6   6   6        393.41        412.76         6.30 o
   7   6   6        143.57        145.97         2.98 o
   8   6   6         25.77         22.12         1.40 o
  -7   7   6          0.77          1.82         1.48 o
  -6   7   6        244.37        248.41         4.80 o
  -5   7   6         86.93         92.15         2.20 o
  -4   7   6        456.85        460.17         6.60 o
  -3   7   6       1094.32       1036.98        11.23 o
  -2   7   6        360.01        323.24         4.05 o
  -1   7   6         69.10         73.64         1.75 o
   0   7   6        980.34        936.31        12.00 o
   1   7   6         68.07         71.12         1.79 o
   2   7   6        356.61        319.99         4.53 o
   3   7   6       1099.60       1014.62        11.88 o
   4   7   6        456.26        460.25         5.84 o
   5   7   6         85.80         86.58         2.07 o
   6   7   6        244.82        256.04         4.17 o
   7   7   6          0.73          0.42         1.07 o
  -7   8   6          5.54          7.22         1.79 o
  -6   8   6         84.61         84.83         2.49 o
  -5   8   6        106.92        113.53         2.92 o
  -4   8   6        698.45        684.19         9.38 o
  -3   8   6       2066.09       2007.13        21.81 o
  -2   8   6        129.42        124.66         2.27 o
  -1   8   6        217.16        201.27         2.93 o
   0   8   6         98.72        101.50         2.09 o
   1   8   6        216.02        197.28         3.56 o
   2   8   6        128.12        117.24         2.42 o
   3   8   6       2073.01       2018.19        23.27 o
   4   8   6        700.01        672.67         8.58 o
   5   8   6        106.06        114.18         2.63 o
   6   8   6         83.66         85.13         2.20 o
   7   8   6          5.56          7.50         1.21 o
  -7   9   6         24.19         24.44         2.11 o
  -6   9   6          8.58          9.07         1.46 o
  -5   9   6          3.99          3.64         1.26 o
  -4   9   6        179.84        199.39         3.61 o
  -3   9   6        262.53        258.46         4.10 o
  -2   9   6        783.12        730.11         8.43 o
  -1   9   6         14.40         13.00         1.03 o
   0   9   6         15.57         11.98         1.07 o
   1   9   6         14.94         10.67         1.10 o
   2   9   6        786.50        725.04         9.33 o
   3   9   6        262.57        257.98         4.21 o
   4   9   6        178.88        191.48         3.73 o
   5   9   6          3.81         -0.10         1.14 o
   6   9   6          8.18          9.81         1.21 o
   7   9   6         24.09         22.02         1.44 o
  -7  10   6         24.24         25.77         2.65 o
  -6  10   6        137.98        126.58         4.36 o
  -5  10   6         31.63         31.72         1.76 o
  -4  10   6         18.94         18.42         1.54 o
  -3  10   6       1542.05       1570.20        18.61 o
  -2  10   6         74.22         79.80         2.01 o
  -1  10   6        322.88        310.85         4.52 o
   0  10   6        181.10        177.22         3.15 o
   1  10   6        323.85        311.45         6.17 o
   2  10   6         75.41         73.94         3.13 o
   3  10   6       1538.10       1538.76        19.51 o
   4  10   6         18.49         18.57         1.44 o
   5  10   6         31.14         34.23         1.71 o
   6  10   6        136.54        130.86         2.82 o
   7  10   6         24.40         24.90         3.85 o
  -6  11   6         99.69         90.23         3.98 o
  -5  11   6         34.54         33.83         1.83 o
  -4  11   6         34.56         34.49         1.84 o
  -3  11   6        298.61        325.46         5.33 o
  -2  11   6        712.43        670.76        10.35 o
  -1  11   6         56.10         53.42         1.69 o
   0  11   6       1081.50        976.92        12.33 o
   1  11   6         56.69         53.47         1.84 o
   2  11   6        711.69        652.11         9.28 o
   3  11   6        297.36        320.80         5.55 o
   4  11   6         34.38         33.82         1.61 o
   5  11   6         34.68         34.97         1.76 o
   6  11   6         98.47         95.42         2.27 o
  -6  12   6        404.25        382.70        18.17 o
  -5  12   6         38.34         41.35         1.82 o
  -4  12   6        570.39        591.15         9.20 o
  -3  12   6         25.36         26.01         1.56 o
  -2  12   6        290.05        283.08         4.83 o
  -1  12   6        237.96        225.19         3.61 o
   0  12   6        120.18        104.59         3.39 o
   1  12   6        237.56        219.27         4.12 o
   2  12   6        290.02        273.51         5.29 o
   3  12   6         25.53         26.80         1.71 o
   4  12   6        568.78        578.37         8.47 o
   5  12   6         38.62         42.86         1.78 o
   6  12   6        404.56        403.44         9.38 o
  -5  13   6        214.27        226.14         4.98 o
  -4  13   6         97.22        104.02         2.82 o
  -3  13   6        181.27        193.09         3.78 o
  -2  13   6         87.00         95.42         2.51 o
  -1  13   6        407.75        383.98         5.83 o
   0  13   6        107.34        114.80         3.13 o
   1  13   6        407.95        397.82         6.42 o
   2  13   6         85.16         90.39         2.56 o
   3  13   6        180.49        187.98         4.00 o
   4  13   6         96.43        104.80         3.22 o
   5  13   6        215.26        231.45         4.32 o
  -4  14   6         41.13         39.52         1.53 o
  -3  14   6         80.72         84.01         2.53 o
  -2  14   6        334.55        364.89         5.88 o
  -1  14   6        104.76        111.04         3.01 o
   0  14   6         24.09         20.44         1.51 o
   1  14   6        106.17        114.31         3.01 o
   2  14   6        335.55        357.52         6.20 o
   3  14   6         80.40         81.41         3.27 o
   4  14   6         41.03         39.23         1.72 o
  -3  15   6         96.61         96.50         2.64 o
  -2  15   6         60.98         55.04         2.02 o
  -1  15   6         28.55         27.23         1.67 o
   0  15   6        259.93        265.90         4.80 o
   1  15   6         28.38         26.31         1.42 o
   2  15   6         60.65         57.04         1.92 o
   3  15   6         95.48         93.17         2.34 o
  -2  16   6         23.49         25.83         1.61 o
  -1  16   6         46.88         47.07         1.86 o
   0  16   6         27.85         24.41         1.73 o
   1  16   6         46.41         41.86         2.02 o
   2  16   6         23.88         23.33         1.82 o
   1   0   7       1587.67       1596.02        28.60 o
   2   0   7         72.36         53.60         2.93 o
   3   0   7        302.49        299.54         5.41 o
   4   0   7          0.02          2.16         0.78 o
   5   0   7        301.46        289.55         3.70 o
   6   0   7         48.47         50.94         1.62 o
   7   0   7         46.12         49.48         2.67 o
   8   0   7        379.12        398.92         7.36 o
  -8   1   7         75.20         76.30         2.50 o
  -7   1   7          2.95          4.24         1.23 o
  -6   1   7        144.03        139.43         2.69 o
  -5   1   7        132.81        134.94         2.49 o
  -4   1   7        148.41        149.63         2.34 o
  -3   1   7        395.02        403.28         5.50 o
  -2   1   7       1203.23       1221.72        26.43 o
  -1   1   7       1606.11       1630.61        30.97 o
   0   1   7        318.77        331.98         7.13 o
   1   1   7       1598.88       1594.44        31.06 o
   2   1   7       1203.73       1225.32        26.45 o
   3   1   7        393.64        402.40         7.14 o
   4   1   7        147.41        150.87         2.51 o
   5   1   7        131.91        133.95         2.41 o
   6   1   7        142.37        139.41         3.46 o
   7   1   7          2.73          0.65         1.16 o
   8   1   7         74.98         71.45         2.43 o
  -8   2   7        278.59        290.90         6.11 o
  -7   2   7        188.95        186.80         4.11 o
  -6   2   7        243.74        234.86         3.70 o
  -5   2   7        450.26        442.41         5.70 o
  -4   2   7        471.98        463.08         5.44 o
  -3   2   7       1002.94        978.31        10.42 o
  -2   2   7        558.14        531.18        12.97 o
  -1   2   7         68.50         67.75         2.81 o
   0   2   7        626.08        619.13        12.07 o
   1   2   7         68.60         68.76         2.61 o
   2   2   7        554.34        549.64        13.08 o
   3   2   7       1004.06        974.05        11.98 o
   4   2   7        471.83        460.66         5.71 o
   5   2   7        452.13        430.98         5.42 o
   6   2   7        244.45        240.70         3.58 o
   7   2   7        190.15        175.54         3.17 o
   8   2   7        277.55        289.14         8.55 o
  -8   3   7         94.82         91.86         4.11 o
  -7   3   7        102.71        104.57         2.83 o
  -6   3   7        297.78        288.54         5.32 o
  -5   3   7         34.49         37.81         1.47 o
  -4   3   7        120.15        126.48         2.13 o
  -3   3   7        506.56        476.52         5.56 o
  -2   3   7        957.51       1019.64        22.39 o
  -1   3   7       3101.96       3357.52        68.54 o
   0   3   7       5508.66       6182.36       114.27 o
   1   3   7       3113.26       3411.52        59.40 o
   2   3   7        957.17       1006.88        20.65 o
   3   3   7        506.79        484.66         6.41 o
   4   3   7        120.12        123.41         2.25 o
   5   3   7         34.47         37.40         1.43 o
   6   3   7        294.95        288.26         4.75 o
   7   3   7        101.98        103.79         2.92 o
   8   3   7         93.09         89.29         2.88 o
  -8   4   7         35.60         33.22         2.24 o
  -7   4   7        253.78        243.73         4.68 o
  -6   4   7        123.47        118.09         3.33 o
  -5   4   7        305.96        309.82         4.43 o
  -4   4   7        115.85        115.82         2.04 o
  -3   4   7         11.79         13.93         0.87 o
  -2   4   7        428.60        400.48         5.96 o
  -1   4   7       2927.73       3129.86        69.76 o
   0   4   7         28.32         25.51         1.99 o
   1   4   7       2925.20       3117.44        49.09 o
   2   4   7        427.15        414.92         8.66 o
   3   4   7         11.79         13.94         0.93 o
   4   4   7        114.78        117.16         2.20 o
   5   4   7        312.68        314.57         4.55 o
   6   4   7        122.55        118.63         2.69 o
   7   4   7        254.71        257.74         5.14 o
   8   4   7         35.31         30.70         3.26 o
  -8   5   7        113.68        120.32         3.88 o
  -7   5   7        116.83        109.14         3.20 o
  -6   5   7        193.19        188.67         4.27 o
  -5   5   7        472.45        473.40         6.67 o
  -4   5   7         68.31         70.26         1.74 o
  -3   5   7        122.95        116.64         2.06 o
  -2   5   7        589.43        571.04         7.35 o
  -1   5   7         31.93         29.13         2.27 o
   0   5   7       1209.51       1420.69        26.12 o
   1   5   7         31.19         32.40         1.99 o
   2   5   7        594.92        578.82         8.78 o
   3   5   7        120.38        109.73         2.17 o
   4   5   7         67.44         73.16         1.76 o
   5   5   7        473.21        480.92         5.90 o
   6   5   7        195.01        198.93         3.54 o
   7   5   7        116.38        103.45         2.38 o
   8   5   7        115.83        113.84         3.42 o
  -8   6   7        102.13         87.83         4.79 o
  -7   6   7        450.43        437.27         8.05 o
  -6   6   7        417.88        421.96         7.56 o
  -5   6   7        465.26        458.58         6.95 o
  -4   6   7        466.12        455.20         6.01 o
  -3   6   7        437.77        431.64         5.23 o
  -2   6   7         85.24         83.75         1.76 o
  -1   6   7        451.51        430.11         6.34 o
   0   6   7         59.69         43.69         1.81 o
   1   6   7        446.92        432.29         6.59 o
   2   6   7         86.12         82.45         1.83 o
   3   6   7        439.20        437.97         5.86 o
   4   6   7        466.17        447.87         5.73 o
   5   6   7        465.50        464.45         6.97 o
   6   6   7        416.72        428.85         6.24 o
   7   6   7        453.13        440.48         6.16 o
   8   6   7        101.50         87.86         6.44 o
  -7   7   7          7.28          7.47         1.59 o
  -6   7   7         75.71         83.61         2.49 o
  -5   7   7        556.68        558.74         9.44 o
  -4   7   7        478.42        471.12         6.38 o
  -3   7   7        304.18        289.11         4.10 o
  -2   7   7       1008.61        957.04        10.52 o
  -1   7   7        280.74        269.88         3.62 o
   0   7   7       1064.60       1011.55        11.13 o
   1   7   7        281.38        269.97         5.08 o
   2   7   7       1000.45        943.57        11.46 o
   3   7   7        305.37        296.67         4.37 o
   4   7   7        478.15        443.77         5.92 o
   5   7   7        555.60        554.66         9.63 o
   6   7   7         74.63         82.53         2.27 o
   7   7   7          7.29          8.93         1.15 o
  -7   8   7          9.65          7.30         1.41 o
  -6   8   7         28.43         27.75         2.00 o
  -5   8   7        126.51        119.57         2.99 o
  -4   8   7        423.04        431.45         6.84 o
  -3   8   7        231.22        250.17         3.72 o
  -2   8   7        895.60        841.93         9.76 o
  -1   8   7         26.33         25.46         1.18 o
   0   8   7        487.87        493.93         7.05 o
   1   8   7         26.85         26.07         1.29 o
   2   8   7        894.46        860.29        10.69 o
   3   8   7        229.73        243.63         4.10 o
   4   8   7        418.49        423.77         6.09 o
   5   8   7        126.56        120.15         2.71 o
   6   8   7         28.58         27.86         1.42 o
   7   8   7          9.41          6.87         1.18 o
  -7   9   7        122.95        121.66         3.78 o
  -6   9   7        136.18        131.86         3.01 o
  -5   9   7         81.33         79.32         2.56 o
  -4   9   7         33.14         30.07         1.55 o
  -3   9   7        580.87        559.86         7.64 o
  -2   9   7        434.19        396.30         5.46 o
  -1   9   7        488.50        479.61         6.15 o
   0   9   7         99.90         79.58         1.99 o
   1   9   7        484.28        467.74         6.11 o
   2   9   7        432.74        388.33         5.73 o
   3   9   7        578.54        556.50         7.56 o
   4   9   7         32.62         32.71         1.67 o
   5   9   7         80.92         83.51         2.40 o
   6   9   7        136.49        133.00         3.01 o
   7   9   7        120.42        115.03         3.18 o
  -6  10   7        229.57        250.03         5.02 o
  -5  10   7        174.52        185.82         3.85 o
  -4  10   7        517.14        544.91         8.70 o
  -3  10   7        127.13        134.25         3.22 o
  -2  10   7       1984.41       1920.36        22.02 o
  -1  10   7        278.85        262.84         4.02 o
   0  10   7        324.39        316.68         4.85 o
   1  10   7        281.13        269.40         4.29 o
   2  10   7       1987.12       1912.82        25.14 o
   3  10   7        126.98        124.49         2.65 o
   4  10   7        519.47        524.96         8.17 o
   5  10   7        174.71        188.50         4.41 o
   6  10   7        230.08        250.23         4.22 o
  -6  11   7         71.87         70.97         3.37 o
  -5  11   7         79.70         75.11         2.37 o
  -4  11   7        213.17        214.05         4.31 o
  -3  11   7        304.81        310.12         5.10 o
  -2  11   7        476.75        468.87         6.36 o
  -1  11   7       1040.75       1000.80        12.14 o
   0  11   7         53.00         57.97         2.10 o
   1  11   7       1045.90       1009.45        12.93 o
   2  11   7        474.16        465.50         7.82 o
   3  11   7        306.85        303.08         5.07 o
   4  11   7        214.15        216.49         4.35 o
   5  11   7         78.83         72.55         2.13 o
   6  11   7         70.95         71.97         1.92 o
  -5  12   7        166.31        173.33         3.58 o
  -4  12   7        125.07        131.03         3.80 o
  -3  12   7        121.10        124.71         2.87 o
  -2  12   7         53.53         60.23         2.18 o
  -1  12   7        687.88        674.98         9.58 o
   0  12   7        644.30        655.68         9.30 o
   1  12   7        684.35        685.47        10.64 o
   2  12   7         52.37         51.56         2.28 o
   3  12   7        122.33        122.88         3.09 o
   4  12   7        126.36        128.80         3.29 o
   5  12   7        168.19        169.78         3.63 o
  -5  13   7         26.20         25.08         1.74 o
  -4  13   7         10.05         10.92         1.30 o
  -3  13   7         36.92         38.13         1.77 o
  -2  13   7        419.17        443.12         7.34 o
  -1  13   7         97.32         94.33         2.59 o
   0  13   7        229.12        208.31         4.04 o
   1  13   7         99.00         97.90         2.76 o
   2  13   7        421.13        440.64         7.82 o
   3  13   7         37.74         37.97         1.97 o
   4  13   7         10.34          9.42         1.70 o
   5  13   7         26.69         27.40         1.59 o
  -4  14   7         26.45         25.69         1.51 o
  -3  14   7         42.37         40.83         2.03 o
  -2  14   7         35.40         42.00         1.84 o
  -1  14   7         37.63         36.42         1.91 o
   0  14   7         83.62         78.76         2.86 o
   1  14   7         37.49         35.84         1.91 o
   2  14   7         35.65         39.25         1.90 o
   3  14   7         42.27         39.24         1.68 o
   4  14   7         27.11         25.41         2.04 o
  -3  15   7          9.02          9.36         1.27 o
  -2  15   7        120.13        110.75         2.62 o
  -1  15   7        101.98         95.13         2.60 o
   0  15   7          4.55          4.36         1.35 o
   1  15   7        101.36         93.97         2.60 o
   2  15   7        120.87        116.08         3.02 o
   3  15   7          9.25          8.37         1.62 o
  -1  16   7          4.80          4.02         1.33 o
   0  16   7         12.59         11.37         1.64 o
   1  16   7          4.57          2.80         1.62 o
   0   0   8       1271.87       1367.15        35.37 o
   1   0   8          2.74          1.52         1.32 o
   2   0   8         75.07         74.13         3.68 o
   3   0   8         51.01         52.23         1.23 o
   4   0   8         52.69         50.63         1.41 o
   5   0   8         16.81         15.32         1.10 o
   6   0   8        203.07        222.18         3.93 o
   7   0   8         17.87         15.79         1.46 o
   8   0   8        192.64        200.38         4.24 o
  -8   1   8         90.85         93.22         2.86 o
  -7   1   8         68.24         68.44         2.58 o
  -6   1   8         78.87         73.51         2.26 o
  -5   1   8        191.52        186.27         2.99 o
  -4   1   8         50.06         50.72         1.35 o
  -3   1   8          6.38          7.02         0.71 o
  -2   1   8         17.46         31.99         2.60 o
  -1   1   8        145.67        151.94         4.57 o
   0   1   8       2045.86       2384.06        42.27 o
   1   1   8        145.76        146.41         4.19 o
   2   1   8         16.89         29.10         2.56 o
   3   1   8          6.32          7.10         0.80 o
   4   1   8         49.20         47.92         1.41 o
   5   1   8        191.67        185.82         3.00 o
   6   1   8         78.99         74.45         2.08 o
   7   1   8         68.86         70.62         2.15 o
   8   1   8         90.02         93.39         3.17 o
  -8   2   8         55.78         55.41         2.61 o
  -7   2   8          7.31          5.36         1.88 o
  -6   2   8        670.19        687.97        10.20 o
  -5   2   8        333.88        332.58         4.25 o
  -4   2   8         86.94         84.83         1.82 o
  -3   2   8        268.01        260.65         3.26 o
  -2   2   8         65.81         70.78         2.20 o
  -1   2   8        612.51        615.40        13.05 o
   0   2   8        657.18        663.34        13.04 o
   1   2   8        610.82        600.81        12.16 o
   2   2   8         66.27         68.14         2.09 o
   3   2   8        269.86        264.49         3.46 o
   4   2   8         86.99         86.03         1.93 o
   5   2   8        335.58        340.58         4.81 o
   6   2   8        672.20        690.68         9.35 o
   7   2   8          7.57          6.19         1.47 o
   8   2   8         55.82         54.50         2.41 o
  -8   3   8        165.99        161.26         4.71 o
  -7   3   8         82.40         91.53         2.93 o
  -6   3   8          4.31          6.89         1.34 o
  -5   3   8         15.28         12.47         1.16 o
  -4   3   8        123.21        125.02         2.44 o
  -3   3   8         65.96         55.57         1.27 o
  -2   3   8        319.17        315.25         4.32 o
  -1   3   8       1203.50       1278.49        27.43 o
   0   3   8       1258.43       1349.74        24.78 o
   1   3   8       1207.17       1277.95        22.36 o
   2   3   8        319.70        311.82         4.97 o
   3   3   8         65.44         56.44         1.48 o
   4   3   8        123.50        130.01         2.42 o
   5   3   8         15.23         11.20         1.13 o
   6   3   8          4.26          5.25         1.08 o
   7   3   8         83.29         84.06         2.38 o
   8   3   8        165.68        154.30         4.20 o
  -8   4   8         88.02         87.31         3.22 o
  -7   4   8         76.82         77.18         2.33 o
  -6   4   8        114.63        103.45         3.09 o
  -5   4   8        222.89        227.52         3.61 o
  -4   4   8        246.50        248.22         3.42 o
  -3   4   8        319.25        305.65         3.65 o
  -2   4   8        107.06        101.48         1.79 o
  -1   4   8        199.33        189.12         3.75 o
   0   4   8       1939.05       2132.40        38.27 o
   1   4   8        199.22        196.46         4.12 o
   2   4   8        105.50        103.86         2.09 o
   3   4   8        320.69        300.66         4.20 o
   4   4   8        246.07        247.23         3.89 o
   5   4   8        221.69        229.57         3.58 o
   6   4   8        114.88        111.19         2.58 o
   7   4   8         76.64         78.49         2.24 o
   8   4   8         88.04         83.97         2.89 o
  -7   5   8        210.88        208.62         4.60 o
  -6   5   8         96.48         88.09         2.49 o
  -5   5   8        141.28        136.71         2.85 o
  -4   5   8        163.56        163.82         2.78 o
  -3   5   8        374.49        350.25         4.35 o
  -2   5   8        382.40        366.55         4.29 o
  -1   5   8        717.12        723.93         8.98 o
   0   5   8          0.58          2.21         0.93 o
   1   5   8        720.27        727.56        10.41 o
   2   5   8        382.70        364.20         4.60 o
   3   5   8        374.40        341.97         4.77 o
   4   5   8        165.16        158.56         2.74 o
   5   5   8        140.09        141.71         2.79 o
   6   5   8         97.32         96.99         2.37 o
   7   5   8        210.28        210.10         3.66 o
  -7   6   8         66.18         66.72         2.35 o
  -6   6   8         25.76         25.14         1.66 o
  -5   6   8         94.75         92.86         2.54 o
  -4   6   8         98.16         93.88         2.26 o
  -3   6   8        326.75        324.21         4.29 o
  -2   6   8        138.27        149.55         2.64 o
  -1   6   8         98.98         99.90         1.93 o
   0   6   8         59.13         54.33         1.38 o
   1   6   8         98.36         95.09         1.97 o
   2   6   8        138.77        144.13         2.53 o
   3   6   8        325.83        307.85         4.42 o
   4   6   8         98.65         91.85         2.03 o
   5   6   8         94.15         91.98         2.05 o
   6   6   8         24.98         24.31         1.39 o
   7   6   8         66.61         65.86         1.86 o
  -7   7   8        152.57        140.45         3.42 o
  -6   7   8         44.32         43.29         2.04 o
  -5   7   8        152.27        153.17         3.57 o
  -4   7   8        193.97        194.73         3.29 o
  -3   7   8        433.97        427.71         5.70 o
  -2   7   8        133.86        144.46         2.58 o
  -1   7   8        406.75        406.25         5.48 o
   0   7   8          1.37          1.10         0.78 o
   1   7   8        407.31        396.43         6.29 o
   2   7   8        134.65        138.06         2.55 o
   3   7   8        432.49        423.94         6.25 o
   4   7   8        193.30        189.76         3.20 o
   5   7   8        154.52        158.96         3.13 o
   6   7   8         44.94         46.17         1.81 o
   7   7   8        151.57        146.90         2.91 o
  -7   8   8         20.65         20.79         1.71 o
  -6   8   8         39.52         45.02         1.75 o
  -5   8   8        242.06        241.31         4.68 o
  -4   8   8        284.09        284.84         4.48 o
  -3   8   8       1181.49       1185.86        13.33 o
  -2   8   8        236.63        226.78         3.55 o
  -1   8   8         10.87         14.04         1.08 o
   0   8   8        549.72        502.34         6.37 o
   1   8   8         10.93         11.49         1.26 o
   2   8   8        235.86        218.14         3.60 o
   3   8   8       1185.38       1184.59        14.59 o
   4   8   8        285.30        279.99         4.49 o
   5   8   8        242.11        236.32         4.20 o
   6   8   8         39.10         46.20         1.93 o
   7   8   8         20.05         19.86         1.90 o
  -6   9   8        159.70        161.27         3.31 o
  -5   9   8         62.79         62.47         2.16 o
  -4   9   8        245.71        249.80         4.38 o
  -3   9   8         31.41         28.25         1.50 o
  -2   9   8        783.91        766.72         9.83 o
  -1   9   8         11.99          6.97         1.17 o
   0   9   8         25.78         22.05         1.46 o
   1   9   8         11.37          9.30         1.44 o
   2   9   8        785.40        751.97         9.77 o
   3   9   8         32.39         30.16         1.62 o
   4   9   8        246.42        249.85         4.59 o
   5   9   8         62.34         60.28         2.08 o
   6   9   8        159.40        164.24         3.56 o
  -6  10   8        220.36        206.87         4.52 o
  -5  10   8        228.48        215.11         4.43 o
  -4  10   8        444.35        448.17         7.49 o
  -3  10   8         74.28         78.07         2.25 o
  -2  10   8        175.11        160.44         3.95 o
  -1  10   8         73.98         75.66         1.99 o
   0  10   8         50.93         51.21         1.85 o
   1  10   8         75.05         73.82         2.28 o
   2  10   8        174.21        163.19         3.12 o
   3  10   8         74.13         75.30         2.44 o
   4  10   8        449.07        450.77         7.06 o
   5  10   8        228.91        212.85         3.96 o
   6  10   8        223.13        211.74         4.59 o
  -6  11   8         24.13         19.10         2.06 o
  -5  11   8        249.96        256.97         4.81 o
  -4  11   8         36.16         34.09         1.74 o
  -3  11   8         18.74         19.38         1.52 o
  -2  11   8        234.17        227.98         4.10 o
  -1  11   8        354.30        337.44         5.43 o
   0  11   8         76.15         73.17         2.07 o
   1  11   8        353.03        339.10         6.18 o
   2  11   8        233.48        225.90         4.56 o
   3  11   8         19.12         22.39         1.56 o
   4  11   8         36.16         34.82         2.23 o
   5  11   8        248.50        253.62         4.12 o
   6  11   8         24.03         24.31         1.58 o
  -5  12   8         22.86         23.53         1.52 o
  -4  12   8          4.66          5.92         1.28 o
  -3  12   8         11.59         17.64         1.45 o
  -2  12   8         83.84         87.98         2.64 o
  -1  12   8        526.79        521.10         7.98 o
   0  12   8        202.69        195.37         4.12 o
   1  12   8        530.04        523.92         9.61 o
   2  12   8         84.13         92.53         4.80 o
   3  12   8         11.28         14.82         1.53 o
   4  12   8          4.42          3.83         1.29 o
   5  12   8         23.48         25.07         1.40 o
  -4  13   8        121.12        124.96         2.88 o
  -3  13   8         62.65         67.54         2.21 o
  -2  13   8        175.38        170.93         3.72 o
  -1  13   8         19.42         20.51         1.50 o
   0  13   8         17.92         15.74         1.48 o
   1  13   8         19.23         23.59         2.09 o
   2  13   8        177.68        177.08         4.23 o
   3  13   8         62.08         61.28         2.22 o
   4  13   8        121.91        121.57         3.35 o
  -4  14   8         58.86         57.10         2.51 o
  -3  14   8         45.37         45.36         1.74 o
  -2  14   8          3.26          2.97         1.19 o
  -1  14   8         30.20         28.98         1.75 o
   0  14   8         12.77         14.03         1.51 o
   1  14   8         29.72         29.40         1.73 o
   2  14   8          3.54          2.44         1.41 o
   3  14   8         46.24         41.62         1.72 o
   4  14   8         59.45         57.74         3.42 o
  -2  15   8         39.75         32.16         1.82 o
  -1  15   8         21.31         20.69         1.57 o
   0  15   8         93.37         94.11         4.89 o
   1  15   8         21.56         20.41         3.15 o
   2  15   8         39.53         29.69         2.03 o
   1   0   9        389.86        459.62        10.21 o
   2   0   9       1068.18       1038.39        11.57 o
   3   0   9         86.84         74.37         1.51 o
   4   0   9         18.60         17.62         1.03 o
   5   0   9         72.65         68.39         1.98 o
   6   0   9        297.98        318.01         5.21 o
   7   0   9        178.46        180.59         3.74 o
   8   0   9          1.31          1.63         1.25 o
  -8   1   9         26.15         26.06         1.58 o
  -7   1   9         42.85         45.81         2.14 o
  -6   1   9        123.60        115.76         3.41 o
  -5   1   9          7.02          5.66         1.01 o
  -4   1   9         57.20         54.83         1.43 o
  -3   1   9         14.93         17.12         0.88 o
  -2   1   9        106.28        101.42         1.73 o
  -1   1   9        572.83        566.81         9.16 o
   0   1   9        294.21        305.74         7.16 o
   1   1   9        569.30        561.00         8.35 o
   2   1   9        106.67         98.59         1.88 o
   3   1   9         14.15         13.90         0.88 o
   4   1   9         56.70         53.60         1.54 o
   5   1   9          6.92          6.97         1.06 o
   6   1   9        120.71        117.55         2.82 o
   7   1   9         43.48         44.89         1.78 o
   8   1   9         26.65         25.82         1.81 o
  -8   2   9         39.96         34.71         3.42 o
  -7   2   9        254.39        271.74         5.50 o
  -6   2   9        187.89        189.03         3.60 o
  -5   2   9        219.61        231.74         3.40 o
  -4   2   9        164.03        172.11         2.70 o
  -3   2   9        157.08        152.38         2.32 o
  -2   2   9        261.68        265.55         3.49 o
  -1   2   9        255.03        261.48         3.83 o
   0   2   9        848.05        875.94        16.80 o
   1   2   9        252.54        252.98         3.88 o
   2   2   9        263.68        272.95         3.75 o
   3   2   9        153.81        151.63         2.36 o
   4   2   9        162.77        158.46         2.69 o
   5   2   9        219.63        227.66         4.04 o
   6   2   9        185.73        189.36         3.48 o
   7   2   9        252.49        257.20         4.33 o
   8   2   9         39.25         34.88         2.68 o
  -8   3   9        137.46        131.57         4.00 o
  -7   3   9        126.84        127.92         3.43 o
  -6   3   9          4.41          3.57         1.28 o
  -5   3   9         44.56         42.45         1.45 o
  -4   3   9         42.59         39.57         1.39 o
  -3   3   9        178.33        178.52         2.60 o
  -2   3   9        186.47        179.84         3.24 o
  -1   3   9         96.99         96.69         2.03 o
   0   3   9        149.23        151.92         2.72 o
   1   3   9         99.17        101.05         2.08 o
   2   3   9        187.43        185.48         3.15 o
   3   3   9        176.88        175.73         2.70 o
   4   3   9         41.33         39.61         1.52 o
   5   3   9         43.90         42.05         1.93 o
   6   3   9          4.95          3.66         1.27 o
   7   3   9        126.59        126.30         2.84 o
   8   3   9        138.05        133.62         4.03 o
  -7   4   9         96.82         91.91         2.51 o
  -6   4   9        209.90        206.47         4.36 o
  -5   4   9        362.44        375.23         4.98 o
  -4   4   9         15.62         12.78         1.11 o
  -3   4   9        101.92         91.51         1.77 o
  -2   4   9        452.58        433.89         4.98 o
  -1   4   9        497.70        488.73         5.83 o
   0   4   9        387.34        380.57         5.29 o
   1   4   9        501.50        490.96         5.78 o
   2   4   9        447.31        423.13         5.26 o
   3   4   9        102.82         87.54         2.01 o
   4   4   9         15.56         15.13         1.25 o
   5   4   9        361.13        377.85         5.49 o
   6   4   9        209.15        209.65         3.87 o
   7   4   9         96.34         95.09         2.41 o
  -7   5   9        102.09        102.58         2.93 o
  -6   5   9          5.72          6.17         1.40 o
  -5   5   9        220.92        214.34         3.67 o
  -4   5   9         58.32         55.30         1.63 o
  -3   5   9        274.93        259.16         3.44 o
  -2   5   9        445.66        427.86         5.08 o
  -1   5   9         75.09         68.43         1.86 o
   0   5   9        102.74         82.14         1.74 o
   1   5   9         76.58         69.56         1.92 o
   2   5   9        443.24        418.07         5.35 o
   3   5   9        269.28        256.22         3.92 o
   4   5   9         57.70         57.64         1.89 o
   5   5   9        220.91        211.75         4.06 o
   6   5   9          5.61          7.18         1.32 o
   7   5   9        100.41        104.07         2.50 o
  -7   6   9        112.62        114.28         2.99 o
  -6   6   9         18.34         16.47         1.68 o
  -5   6   9        122.04        115.78         2.99 o
  -4   6   9        113.85        115.58         2.48 o
  -3   6   9        865.13        903.20        10.30 o
  -2   6   9        246.23        242.00         3.45 o
  -1   6   9         83.17         84.80         1.76 o
   0   6   9          1.81          2.84         0.79 o
   1   6   9         83.10         84.95         1.91 o
   2   6   9        245.43        239.15         3.53 o
   3   6   9        864.18        886.54        10.98 o
   4   6   9        114.50        113.78         2.64 o
   5   6   9        123.86        134.29         3.41 o
   6   6   9         17.63         16.01         1.39 o
   7   6   9        112.18        117.90         2.53 o
  -7   7   9         45.23         38.09         1.73 o
  -6   7   9         31.56         40.13         1.80 o
  -5   7   9        581.78        582.66         9.25 o
  -4   7   9         64.04         67.77         2.21 o
  -3   7   9        723.50        727.10         8.85 o
  -2   7   9         77.97         74.75         1.87 o
  -1   7   9         91.80         89.07         2.03 o
   0   7   9        343.24        333.17         4.48 o
   1   7   9         91.54         87.31         3.96 o
   2   7   9         77.64         74.75         2.00 o
   3   7   9        725.70        704.22         9.66 o
   4   7   9         64.81         63.32         2.52 o
   5   7   9        584.82        582.80         7.99 o
   6   7   9         30.80         37.66         1.74 o
   7   7   9         46.21         41.18         1.54 o
  -7   8   9         76.75         79.22         4.07 o
  -6   8   9         12.54         10.85         1.25 o
  -5   8   9        466.72        524.03         8.40 o
  -4   8   9        453.13        446.22         6.40 o
  -3   8   9        479.75        475.44         6.27 o
  -2   8   9         92.87         94.85         2.26 o
  -1   8   9        318.88        305.23         4.63 o
   0   8   9        354.62        329.92         4.75 o
   1   8   9        316.83        297.13         5.90 o
   2   8   9         91.79         94.82         2.33 o
   3   8   9        476.31        467.79         6.31 o
   4   8   9        455.33        435.50         7.17 o
   5   8   9        466.91        517.38         7.92 o
   6   8   9         12.77         14.07         1.56 o
   7   8   9         76.63         77.70         2.73 o
  -6   9   9         11.52         10.44         1.56 o
  -5   9   9         29.42         26.46         1.72 o
  -4   9   9        123.37        124.42         2.88 o
  -3   9   9        165.32        144.34         2.90 o
  -2   9   9         42.34         45.87         1.95 o
  -1   9   9        343.79        340.94         5.16 o
   0   9   9        144.25        123.62         2.80 o
   1   9   9        341.67        331.61         5.73 o
   2   9   9         41.66         45.54         2.28 o
   3   9   9        164.45        143.17         3.13 o
   4   9   9        121.15        121.56         2.99 o
   5   9   9         30.03         28.83         2.12 o
   6   9   9         12.04         11.70         1.46 o
  -6  10   9         36.63         37.48         1.88 o
  -5  10   9         47.28         56.00         2.08 o
  -4  10   9        316.83        321.90         5.32 o
  -3  10   9        181.14        186.12         3.74 o
  -2  10   9        309.74        308.88         4.85 o
  -1  10   9        196.98        202.06         3.65 o
   0  10   9        340.33        308.61         5.06 o
   1  10   9        198.14        199.79         4.49 o
   2  10   9        308.49        297.65         5.66 o
   3  10   9        178.75        181.58         3.96 o
   4  10   9        313.57        309.13         5.25 o
   5  10   9         47.64         53.93         1.94 o
   6  10   9         37.23         41.24         1.96 o
  -5  11   9         37.62         44.02         1.91 o
  -4  11   9         15.55         19.23         1.39 o
  -3  11   9        149.14        146.71         3.37 o
  -2  11   9         24.07         27.58         1.53 o
  -1  11   9        154.67        172.12         3.77 o
   0  11   9        297.93        273.77         5.15 o
   1  11   9        154.86        161.23         5.67 o
   2  11   9         22.87         24.71         2.06 o
   3  11   9        147.93        142.97         3.39 o
   4  11   9         16.41         22.25         1.58 o
   5  11   9         37.54         46.25         1.71 o
  -5  12   9         35.51         28.29         1.51 o
  -4  12   9         53.09         49.72         1.92 o
  -3  12   9        121.95        114.28         2.89 o
  -2  12   9         78.29         84.09         2.41 o
  -1  12   9        197.11        201.55         4.11 o
   0  12   9         76.27         68.31         2.29 o
   1  12   9        193.68        193.97         5.68 o
   2  12   9         78.97         85.48         3.12 o
   3  12   9        121.14        109.75         3.03 o
   4  12   9         52.93         52.15         2.13 o
   5  12   9         34.95         28.63         2.36 o
  -4  13   9         52.06         61.44         2.45 o
  -3  13   9         55.60         58.62         2.00 o
  -2  13   9        222.89        223.91         4.23 o
  -1  13   9         12.74         13.82         1.42 o
   0  13   9        235.31        228.69         5.44 o
   1  13   9         12.75          8.20         1.73 o
   2  13   9        223.09        226.85         5.27 o
   3  13   9         56.01         53.66         3.00 o
   4  13   9         53.19         64.42         3.77 o
  -3  14   9          2.07          0.36         1.26 o
  -2  14   9         64.87         62.29         2.20 o
  -1  14   9          5.62          6.10         1.50 o
   0  14   9         16.22         19.51         1.75 o
   1  14   9          6.05          6.37         1.45 o
   2  14   9         65.35         62.34         2.75 o
   3  14   9          2.09          3.05         1.94 o
  -2  15   9          0.64         -0.76         1.75 o
  -1  15   9         55.24         57.52         3.38 o
   0  15   9         16.08         18.67         1.97 o
   1  15   9         54.96         56.09         2.83 o
   0   0  10        776.26        713.65        10.39 o
   1   0  10        144.48        142.67         2.35 o
   2   0  10          3.53          4.94         0.83 o
   3   0  10        312.38        322.86         4.08 o
   4   0  10         39.62         37.39         1.73 o
   5   0  10       1009.98       1032.01        11.61 o
   6   0  10         70.66         70.57         2.14 o
   7   0  10         73.02         73.62         2.22 o
  -7   1  10         47.08         50.03         2.40 o
  -6   1  10        430.08        444.01         7.12 o
  -5   1  10        132.52        132.63         2.55 o
  -4   1  10        241.18        229.23         3.28 o
  -3   1  10         77.40         83.63         1.70 o
  -2   1  10       1420.84       1487.35        14.59 o
  -1   1  10        118.78        110.03         1.83 o
   0   1  10        131.47        145.03         2.23 o
   1   1  10        117.99        108.08         1.93 o
   2   1  10       1421.54       1459.10        15.45 o
   3   1  10         77.86         82.51         1.72 o
   4   1  10        239.80        236.59         3.70 o
   5   1  10        132.00        132.78         3.20 o
   6   1  10        429.15        459.90         6.85 o
   7   1  10         47.05         47.56         1.88 o
  -7   2  10        107.92        114.00         3.16 o
  -6   2  10        124.42        126.30         2.74 o
  -5   2  10        444.32        445.27         5.36 o
  -4   2  10        311.58        317.51         4.19 o
  -3   2  10        159.76        158.35         2.43 o
  -2   2  10        214.38        212.76         2.88 o
  -1   2  10         20.61         26.95         0.99 o
   0   2  10         64.48         63.48         1.45 o
   1   2  10         20.54         23.49         0.99 o
   2   2  10        212.79        196.34         2.87 o
   3   2  10        159.81        153.89         2.42 o
   4   2  10        312.29        313.88         4.25 o
   5   2  10        443.38        447.60         6.04 o
   6   2  10        125.03        130.50         2.79 o
   7   2  10        106.03        110.24         2.60 o
  -7   3  10         53.89         57.05         2.22 o
  -6   3  10        611.99        640.06         9.13 o
  -5   3  10        137.48        131.28         2.75 o
  -4   3  10         47.84         51.76         1.48 o
  -3   3  10         97.22         93.57         1.94 o
  -2   3  10         77.54         80.30         1.75 o
  -1   3  10        248.35        223.14         2.87 o
   0   3  10        411.59        406.89         4.78 o
   1   3  10        250.56        224.17         3.07 o
   2   3  10         76.24         70.77         1.64 o
   3   3  10         97.49         87.50         1.90 o
   4   3  10         47.13         48.63         1.53 o
   5   3  10        136.37        137.08         3.29 o
   6   3  10        612.01        657.42         9.64 o
   7   3  10         53.16         56.71         1.82 o
  -7   4  10          8.34          6.05         1.41 o
  -6   4  10         19.22         22.36         1.62 o
  -5   4  10        239.35        237.55         3.83 o
  -4   4  10        224.09        234.78         3.61 o
  -3   4  10        214.06        214.80         3.52 o
  -2   4  10        577.49        537.87         6.11 o
  -1   4  10        128.90        131.25         2.19 o
   0   4  10         37.26         32.40         1.07 o
   1   4  10        128.19        129.93         2.22 o
   2   4  10        581.38        554.23         6.78 o
   3   4  10        212.55        202.62         3.25 o
   4   4  10        224.02        235.15         3.87 o
   5   4  10        237.27        227.88         4.17 o
   6   4  10         19.67         26.10         1.50 o
   7   4  10          8.40          5.69         1.20 o
  -7   5  10        242.45        236.33         4.83 o
  -6   5  10         45.88         45.52         1.90 o
  -5   5  10         92.69         91.48         2.33 o
  -4   5  10         95.90         92.44         2.11 o
  -3   5  10         82.02         83.56         1.87 o
  -2   5  10        186.16        180.40         2.76 o
  -1   5  10       1024.91        967.82        10.88 o
   0   5  10         83.66         88.00         1.84 o
   1   5  10       1023.70        965.42        10.54 o
   2   5  10        186.01        177.29         2.91 o
   3   5  10         81.61         84.66         2.10 o
   4   5  10         96.44         91.73         2.25 o
   5   5  10         92.85         92.43         2.34 o
   6   5  10         46.30         49.03         1.87 o
   7   5  10        241.74        247.56         4.08 o
  -7   6  10         36.61         33.13         1.63 o
  -6   6  10         35.39         36.94         2.34 o
  -5   6  10         24.36         21.40         1.54 o
  -4   6  10        108.09        113.89         2.83 o
  -3   6  10        164.50        166.44         2.92 o
  -2   6  10        215.54        216.75         3.30 o
  -1   6  10        406.41        375.71         4.85 o
   0   6  10        363.43        359.11         4.65 o
   1   6  10        406.98        368.84         5.24 o
   2   6  10        214.75        214.62         3.82 o
   3   6  10        164.68        158.01         3.04 o
   4   6  10        111.01        117.26         2.52 o
   5   6  10         25.13         24.38         1.52 o
   6   6  10         36.43         38.70         1.67 o
   7   6  10         36.64         34.47         1.60 o
  -7   7  10         30.82         25.85         3.91 o
  -6   7  10        133.18        142.41         3.32 o
  -5   7  10        126.29        130.51         3.17 o
  -4   7  10        298.03        300.49         5.00 o
  -3   7  10        220.15        218.90         4.45 o
  -2   7  10        132.07        121.17         2.64 o
  -1   7  10        677.77        632.99         7.73 o
   0   7  10        159.39        158.43         2.94 o
   1   7  10        676.71        614.13         8.28 o
   2   7  10        130.51        118.53         2.68 o
   3   7  10        219.29        218.65         3.90 o
   4   7  10        300.23        303.99         5.20 o
   5   7  10        127.49        128.26         3.01 o
   6   7  10        131.91        143.86         3.16 o
   7   7  10         32.07         30.08         1.60 o
  -6   8  10         45.91         41.76         1.81 o
  -5   8  10        125.71        133.14         3.12 o
  -4   8  10        446.63        429.64         6.32 o
  -3   8  10        158.61        149.84         2.99 o
  -2   8  10        621.47        607.55         8.89 o
  -1   8  10        267.35        268.23         4.23 o
   0   8  10        478.67        439.41         6.35 o
   1   8  10        269.82        259.71         5.37 o
   2   8  10        620.14        595.24         9.40 o
   3   8  10        158.70        147.72         3.27 o
   4   8  10        444.52        431.24         7.20 o
   5   8  10        127.01        137.94         3.94 o
   6   8  10         46.03         48.62         1.99 o
  -6   9  10         85.90         74.62         2.31 o
  -5   9  10        148.02        148.59         3.24 o
  -4   9  10        222.32        222.30         4.15 o
  -3   9  10          4.25          3.34         1.21 o
  -2   9  10        119.61        118.86         2.96 o
  -1   9  10        409.15        382.65         5.92 o
   0   9  10        287.80        295.32         5.15 o
   1   9  10        408.82        386.23        10.63 o
   2   9  10        121.01        113.72         3.97 o
   3   9  10          3.87          2.10         1.39 o
   4   9  10        221.40        220.45         4.60 o
   5   9  10        148.52        148.84         3.27 o
   6   9  10         84.24         86.20         2.47 o
  -5  10  10         48.39         42.30         1.87 o
  -4  10  10          6.70          5.72         1.33 o
  -3  10  10         23.98         23.77         1.63 o
  -2  10  10         24.85         23.78         1.63 o
  -1  10  10         23.92         24.25         1.52 o
   0  10  10         90.74         86.10         2.48 o
   1  10  10         24.90         23.19         2.20 o
   2  10  10         25.13         23.15         2.07 o
   3  10  10         24.42         25.77         1.79 o
   4  10  10          6.36          4.10         1.71 o
   5  10  10         48.53         37.62         1.69 o
  -5  11  10         10.89          9.53         1.44 o
  -4  11  10         93.85         99.31         2.79 o
  -3  11  10         38.99         45.82         1.91 o
  -2  11  10         21.24         19.39         1.67 o
  -1  11  10          6.72          5.79         1.36 o
   0  11  10          3.65          1.52         1.27 o
   1  11  10          6.72          6.01         2.35 o
   2  11  10         20.70         16.28         1.90 o
   3  11  10         39.41         46.61         2.77 o
   4  11  10         92.49         95.06         2.89 o
   5  11  10         11.07         10.32         1.27 o
  -4  12  10         66.36         75.96         2.44 o
  -3  12  10          7.89          8.87         2.15 o
  -2  12  10         87.77         83.69         2.61 o
  -1  12  10        236.11        228.89         4.67 o
   0  12  10          7.34          8.22         1.51 o
   1  12  10        237.14        233.58         6.61 o
   2  12  10         87.60         82.54         3.56 o
   3  12  10          8.30          4.21         1.58 o
   4  12  10         67.23         73.66         2.80 o
  -4  13  10          2.29          4.70         1.34 o
  -3  13  10        101.39        109.71         2.93 o
  -2  13  10         75.60         77.94         2.57 o
  -1  13  10          1.80          2.13         1.48 o
   0  13  10        240.97        229.59         5.34 o
   1  13  10          1.90          3.89         1.73 o
   2  13  10         74.94         73.38         4.21 o
   3  13  10        100.89        121.48         5.42 o
   4  13  10          2.45          5.66         1.76 o
  -2  14  10         76.58         75.36         2.91 o
  -1  14  10          5.07          4.94         1.38 o
   0  14  10         89.33         95.07         3.70 o
   1  14  10          5.00          4.09         1.79 o
   2  14  10         76.20         75.38         3.92 o
   0  15  10         81.30         81.54         8.83 o
   1   0  11       1714.84       1709.64        16.78 o
   2   0  11          0.39         -0.07         0.77 o
   3   0  11         46.22         54.28         1.52 o
   4   0  11         48.19         49.60         1.50 o
   5   0  11         39.16         41.30         1.71 o
   6   0  11          2.74          1.29         1.17 o
   7   0  11        232.86        240.53         4.31 o
  -7   1  11        378.27        374.59         6.46 o
  -6   1  11         32.01         32.87         1.65 o
  -5   1  11         17.03         14.23         1.22 o
  -4   1  11        176.19        168.34         2.78 o
  -3   1  11         20.55         20.31         1.17 o
  -2   1  11        776.41        743.32         7.85 o
  -1   1  11        791.57        777.05         8.04 o
   0   1  11         16.86         14.50         0.93 o
   1   1  11        789.93        760.65         8.50 o
   2   1  11        775.26        736.66         8.32 o
   3   1  11         21.13         18.60         1.09 o
   4   1  11        176.97        170.66         2.69 o
   5   1  11         16.69         20.06         1.36 o
   6   1  11         31.99         31.74         1.59 o
   7   1  11        380.84        373.84         5.77 o
  -7   2  11         32.81         32.59         1.75 o
  -6   2  11         13.68         14.92         1.29 o
  -5   2  11        222.08        226.80         3.49 o
  -4   2  11        147.60        143.81         2.66 o
  -3   2  11        528.24        531.52         6.12 o
  -2   2  11        287.06        290.45         3.76 o
  -1   2  11        381.72        380.39         4.48 o
   0   2  11         24.91         19.10         0.96 o
   1   2  11        382.25        375.88         4.53 o
   2   2  11        285.55        284.99         3.73 o
   3   2  11        524.53        520.14         6.11 o
   4   2  11        146.53        142.25         2.60 o
   5   2  11        221.38        230.29         3.95 o
   6   2  11         13.86         15.00         1.34 o
   7   2  11         32.98         33.13         1.51 o
  -7   3  11        235.52        225.77         4.63 o
  -6   3  11        189.77        187.99         3.52 o
  -5   3  11         83.14         85.36         2.12 o
  -4   3  11         49.17         49.92         1.50 o
  -3   3  11        136.23        146.75         2.53 o
  -2   3  11        313.19        313.41         3.91 o
  -1   3  11        224.78        207.70         2.81 o
   0   3  11         57.20         57.44         1.46 o
   1   3  11        223.48        212.91         3.04 o
   2   3  11        311.72        314.29         4.00 o
   3   3  11        136.12        138.43         2.61 o
   4   3  11         48.57         50.52         1.61 o
   5   3  11         82.36         82.05         2.20 o
   6   3  11        186.97        201.42         3.63 o
   7   3  11        235.47        232.04         4.13 o
  -7   4  11         80.05         72.81         2.32 o
  -6   4  11         99.36         93.92         2.50 o
  -5   4  11        616.20        617.63         8.50 o
  -4   4  11        849.81        838.91         9.20 o
  -3   4  11        711.89        702.85         8.20 o
  -2   4  11        299.78        279.88         3.81 o
  -1   4  11        143.63        143.11         2.38 o
   0   4  11          2.05          2.04         0.82 o
   1   4  11        141.41        138.06         2.33 o
   2   4  11        299.89        284.70         4.09 o
   3   4  11        710.00        690.70         8.38 o
   4   4  11        852.37        827.80        10.49 o
   5   4  11        615.27        634.65         8.98 o
   6   4  11         99.80        103.08         2.46 o
   7   4  11         79.40         77.77         2.09 o
  -7   5  11          5.57          3.93         1.41 o
  -6   5  11         82.60         78.01         2.33 o
  -5   5  11        374.23        378.80         5.63 o
  -4   5  11         72.61         68.09         2.14 o
  -3   5  11         72.61         67.10         1.82 o
  -2   5  11        654.07        632.18         7.42 o
  -1   5  11         33.01         36.85         1.31 o
   0   5  11        191.00        197.85         3.01 o
   1   5  11         32.99         35.80         1.37 o
   2   5  11        652.30        621.32         7.59 o
   3   5  11         73.67         69.45         1.97 o
   4   5  11         73.53         71.17         2.01 o
   5   5  11        374.79        387.11         5.69 o
   6   5  11         83.20         83.80         2.22 o
   7   5  11          5.35          5.72         1.10 o
  -6   6  11        104.16        107.49         2.80 o
  -5   6  11         34.44         33.99         1.57 o
  -4   6  11         37.65         36.96         1.76 o
  -3   6  11        146.50        149.23         2.83 o
  -2   6  11        701.64        727.33         8.38 o
  -1   6  11         15.05         18.10         1.14 o
   0   6  11        777.44        756.71         9.43 o
   1   6  11         14.83         14.49         1.27 o
   2   6  11        699.56        710.76         8.93 o
   3   6  11        146.52        146.67         3.07 o
   4   6  11         37.66         36.97         1.48 o
   5   6  11         34.89         35.42         1.61 o
   6   6  11        102.34        111.75         2.47 o
  -6   7  11          3.39          3.74         1.27 o
  -5   7  11         57.73         64.54         2.14 o
  -4   7  11         20.93         22.40         1.51 o
  -3   7  11        197.05        202.88         3.72 o
  -2   7  11         32.18         32.84         1.54 o
  -1   7  11        190.36        188.72         3.30 o
   0   7  11         19.37         16.93         1.36 o
   1   7  11        189.19        184.24         3.35 o
   2   7  11         31.83         35.73         1.68 o
   3   7  11        193.93        195.13         4.35 o
   4   7  11         20.86         22.53         1.43 o
   5   7  11         56.57         63.48         2.40 o
   6   7  11          3.41          7.47         1.25 o
  -6   8  11        144.36        142.08         4.93 o
  -5   8  11         54.62         57.19         2.07 o
  -4   8  11         39.48         41.91         1.79 o
  -3   8  11          4.89          5.33         1.22 o
  -2   8  11        269.96        265.78         4.55 o
  -1   8  11         22.29         30.08         1.45 o
   0   8  11         91.45         72.74         2.39 o
   1   8  11         21.73         31.42         1.93 o
   2   8  11        269.38        254.82         4.89 o
   3   8  11          5.09          6.73         1.45 o
   4   8  11         40.27         42.22         1.99 o
   5   8  11         54.30         59.05         2.06 o
   6   8  11        141.98        148.36         3.51 o
  -6   9  11          3.66          0.81         2.03 o
  -5   9  11         22.33         24.13         1.56 o
  -4   9  11         56.98         61.74         2.12 o
  -3   9  11        115.25        112.95         2.99 o
  -2   9  11        136.09        122.72         3.00 o
  -1   9  11         54.56         48.10         1.81 o
   0   9  11        496.33        470.83         9.20 o
   1   9  11         53.31         46.69         2.43 o
   2   9  11        135.13        119.75         5.10 o
   3   9  11        114.09        106.24         3.74 o
   4   9  11         57.10         56.08         2.06 o
   5   9  11         22.19         23.26         1.46 o
   6   9  11          3.79          4.06         1.26 o
  -5  10  11        103.88        102.85         2.71 o
  -4  10  11         99.52        109.74         3.42 o
  -3  10  11         86.12         85.19         2.48 o
  -2  10  11        146.10        159.07         3.58 o
  -1  10  11         94.35         88.30         2.45 o
   0  10  11         78.93         98.65         3.06 o
   1  10  11         95.76         92.32         3.44 o
   2  10  11        147.59        157.22         5.24 o
   3  10  11         88.03         81.33         3.81 o
   4  10  11        100.50        106.14         2.70 o
   5  10  11        104.95         98.85         3.29 o
  -5  11  11        102.29        100.81         3.84 o
  -4  11  11          8.65         11.70         1.46 o
  -3  11  11        130.87        136.31         3.30 o
  -2  11  11         55.92         55.08         2.03 o
  -1  11  11        184.21        180.82         4.01 o
   0  11  11        207.24        187.07         5.38 o
   1  11  11        183.29        186.51         6.05 o
   2  11  11         57.16         57.97         2.98 o
   3  11  11        130.45        138.86         5.19 o
   4  11  11          8.76          9.92         1.41 o
  -4  12  11         30.38         33.31         1.73 o
  -3  12  11          4.14          7.70         1.48 o
  -2  12  11        151.13        137.14         3.28 o
  -1  12  11         28.85         24.99         1.62 o
   0  12  11          1.60          4.09         1.67 o
   1  12  11         28.82         21.06         2.17 o
   2  12  11        150.44        145.64         5.39 o
   3  12  11          3.97         13.84         7.34 o
   4  12  11         30.64         33.16         2.33 o
  -3  13  11        169.18        178.92         4.44 o
  -2  13  11         75.98         74.04         2.94 o
  -1  13  11         75.35         81.40         3.11 o
   0  13  11        109.06        103.86         4.32 o
   1  13  11         75.37         82.05         3.82 o
   2  13  11         76.52         78.73         3.61 o
   3  13  11        168.48        176.14         6.81 o
  -2  14  11         98.81        107.52         6.94 o
  -1  14  11        124.79        129.63         6.80 o
   0  14  11         38.87         48.12         2.74 o
   1  14  11        124.06        134.76         5.69 o
   2  14  11         98.70        106.69         6.51 o
   0   0  12       3988.12       3957.20        60.43 o
   1   0  12        277.18        275.69         3.65 o
   2   0  12        722.36        691.99         7.70 o
   3   0  12        172.86        168.13         2.79 o
   4   0  12         20.39         24.51         1.32 o
   5   0  12         27.22         22.96         1.47 o
   6   0  12        205.64        217.54         3.83 o
   7   0  12        148.97        130.50         3.15 o
  -7   1  12         28.06         25.67         1.52 o
  -6   1  12        680.08        711.73        10.20 o
  -5   1  12        806.18        832.82         9.85 o
  -4   1  12         96.50         92.77         2.13 o
  -3   1  12        961.05        970.36        10.71 o
  -2   1  12         43.00         48.77         1.42 o
  -1   1  12        547.10        542.00         6.49 o
   0   1  12        422.96        465.01         5.85 o
   1   1  12        546.30        542.09         6.29 o
   2   1  12         42.78         44.11         1.47 o
   3   1  12        962.02        965.37        10.39 o
   4   1  12         97.73         91.86         2.02 o
   5   1  12        808.26        848.52        11.06 o
   6   1  12        679.62        699.70         9.32 o
   7   1  12         28.83         27.78         1.48 o
  -7   2  12         10.23         10.02         1.42 o
  -6   2  12          7.60          7.82         1.75 o
  -5   2  12        162.75        167.38         2.88 o
  -4   2  12          7.25          5.44         1.13 o
  -3   2  12        147.96        150.13         2.60 o
  -2   2  12        595.18        606.32         6.83 o
  -1   2  12         58.16         54.34         1.41 o
   0   2  12        511.47        498.99         6.17 o
   1   2  12         58.15         54.21         1.49 o
   2   2  12        598.29        592.75         6.77 o
   3   2  12        147.63        145.78         2.89 o
   4   2  12          7.16          5.67         1.02 o
   5   2  12        161.98        173.52         4.10 o
   6   2  12          7.46          6.04         1.19 o
   7   2  12          9.77          8.00         1.19 o
  -7   3  12         34.32         34.74         2.70 o
  -6   3  12        155.98        155.49         3.01 o
  -5   3  12         44.98         44.37         1.59 o
  -4   3  12        187.12        197.28         3.79 o
  -3   3  12        330.28        316.48         4.25 o
  -2   3  12         19.28         24.08         1.15 o
  -1   3  12         68.15         63.94         1.49 o
   0   3  12          0.03          1.03         0.89 o
   1   3  12         67.32         59.51         1.56 o
   2   3  12         19.82         22.26         1.18 o
   3   3  12        331.55        315.27         5.52 o
   4   3  12        188.76        196.28         3.79 o
   5   3  12         43.57         42.14         1.84 o
   6   3  12        154.89        157.02         3.04 o
   7   3  12         33.39         31.19         1.56 o
  -7   4  12          8.50          4.67         1.53 o
  -6   4  12         86.35         82.52         3.29 o
  -5   4  12        254.87        252.35         4.37 o
  -4   4  12        666.33        656.49         8.53 o
  -3   4  12        496.89        473.66         5.95 o
  -2   4  12         65.01         70.01         1.71 o
  -1   4  12         93.24         90.35         1.89 o
   0   4  12        287.61        285.35         4.06 o
   1   4  12         94.62         93.84         1.96 o
   2   4  12         63.96         61.30         1.81 o
   3   4  12        500.45        468.77         6.09 o
   4   4  12        663.49        645.91         9.72 o
   5   4  12        255.86        259.13         4.20 o
   6   4  12         85.89         89.28         2.20 o
   7   4  12          8.44          6.90         1.54 o
  -6   5  12         55.36         54.56         2.13 o
  -5   5  12         24.31         30.49         1.59 o
  -4   5  12         97.00        109.19         2.69 o
  -3   5  12        135.35        133.91         2.62 o
  -2   5  12         35.66         30.95         1.30 o
  -1   5  12        103.40        116.50         2.25 o
   0   5  12         36.56         34.67         1.39 o
   1   5  12        103.95        112.88         2.37 o
   2   5  12         35.59         31.75         1.67 o
   3   5  12        136.19        127.75         3.33 o
   4   5  12         98.17        107.22         2.80 o
   5   5  12         24.39         30.53         1.55 o
   6   5  12         56.10         57.02         1.74 o
  -6   6  12          1.62          0.09         1.25 o
  -5   6  12        121.63        113.19         2.98 o
  -4   6  12        175.61        188.02         4.01 o
  -3   6  12        155.51        148.67         2.98 o
  -2   6  12        338.97        313.03         4.47 o
  -1   6  12         46.96         40.46         1.49 o
   0   6  12          4.77          5.70         1.12 o
   1   6  12         44.54         34.83         1.62 o
   2   6  12        338.12        307.13         4.73 o
   3   6  12        154.15        147.25         3.07 o
   4   6  12        176.09        190.39         4.32 o
   5   6  12        122.02        112.80         2.59 o
   6   6  12          1.55          1.93         1.03 o
  -6   7  12         12.87         14.59         2.18 o
  -5   7  12         40.86         44.71         1.87 o
  -4   7  12        217.06        221.53         4.37 o
  -3   7  12        113.83        107.36         2.92 o
  -2   7  12        116.96        108.70         2.52 o
  -1   7  12        378.96        371.24         6.48 o
   0   7  12          1.72         -0.11         1.10 o
   1   7  12        377.84        372.13         6.50 o
   2   7  12        117.44        108.19         2.80 o
   3   7  12        113.08        100.42         2.65 o
   4   7  12        217.07        220.62         4.34 o
   5   7  12         41.18         41.58         1.68 o
   6   7  12         12.34         12.33         1.38 o
  -5   8  12          1.58          0.08         1.20 o
  -4   8  12          8.50          7.96         1.33 o
  -3   8  12        185.42        182.24         4.30 o
  -2   8  12        249.29        237.34         4.60 o
  -1   8  12          9.37          7.37         1.18 o
   0   8  12        905.33        825.48        12.09 o
   1   8  12          9.75          9.33         1.48 o
   2   8  12        248.01        230.67         6.01 o
   3   8  12        183.69        174.03         4.90 o
   4   8  12          8.46          9.11         1.45 o
   5   8  12          1.71          1.05         1.25 o
  -5   9  12         94.98         95.20         2.67 o
  -4   9  12         86.49         86.50         2.46 o
  -3   9  12         14.12         13.44         1.41 o
  -2   9  12         35.97         38.31         1.82 o
  -1   9  12        163.93        148.85         3.42 o
   0   9  12         22.23         17.27         1.69 o
   1   9  12        163.83        154.66         5.17 o
   2   9  12         36.41         41.31         2.47 o
   3   9  12         13.64         11.66         1.76 o
   4   9  12         88.30         86.06         2.52 o
   5   9  12         96.01         96.77         2.86 o
  -5  10  12         41.39         38.14         1.91 o
  -4  10  12         11.28         13.41         1.58 o
  -3  10  12        114.69        112.58         2.96 o
  -2  10  12         11.33         15.99         1.45 o
  -1  10  12        164.16        168.79         5.92 o
   0  10  12        184.65        212.28         6.27 o
   1  10  12        163.62        163.93         4.80 o
   2  10  12         10.78         18.66         2.06 o
   3  10  12        114.02        113.87         4.85 o
   4  10  12         11.58         13.57         1.67 o
   5  10  12         41.62         39.68         3.87 o
  -4  11  12         13.31         11.22         1.46 o
  -3  11  12         40.31         43.59         1.96 o
  -2  11  12         41.37         40.58         2.56 o
  -1  11  12         72.55         79.47         2.84 o
   0  11  12          1.59         -1.59         1.59 o
   1  11  12         72.31         77.41         3.37 o
   2  11  12         41.75         36.26         2.51 o
   3  11  12         39.85         44.15         3.84 o
   4  11  12         13.26          9.65         1.67 o
  -3  12  12         84.83         85.43         2.66 o
  -2  12  12         70.83         78.04         2.68 o
  -1  12  12         13.14          9.21         1.51 o
   0  12  12        137.10        129.37         5.15 o
   1  12  12         12.82          9.96         1.91 o
   2  12  12         70.01         81.04         3.83 o
   3  12  12         86.04         93.84         8.63 o
  -2  13  12        120.38        122.45         4.56 o
  -1  13  12         45.20         49.63         2.74 o
   0  13  12         41.61         47.57         4.72 o
   1  13  12         45.83         56.65         3.60 o
   2  13  12        120.23        128.09         5.36 o
   1   0  13       1899.97       1853.23        21.28 o
   2   0  13        376.96        376.41         4.74 o
   3   0  13          1.70          1.37         0.99 o
   4   0  13         47.11         49.79         1.81 o
   5   0  13        372.72        389.20         6.00 o
   6   0  13        324.66        333.37         5.34 o
  -6   1  13         40.94         47.76         1.78 o
  -5   1  13        216.44        225.38         3.66 o
  -4   1  13         78.85         79.70         2.27 o
  -3   1  13        330.48        343.74         5.29 o
  -2   1  13        146.56        158.27         2.70 o
  -1   1  13         98.31         98.96         2.30 o
   0   1  13       1747.72       1750.97        19.65 o
   1   1  13         98.47        101.63         2.09 o
   2   1  13        145.48        142.55         2.57 o
   3   1  13        328.96        341.74         4.88 o
   4   1  13         79.22         85.11         2.32 o
   5   1  13        215.47        227.58         4.61 o
   6   1  13         40.57         48.42         1.66 o
  -6   2  13        147.35        151.96         3.62 o
  -5   2  13         72.74         79.32         2.03 o
  -4   2  13        134.70        139.77         3.24 o
  -3   2  13        951.93        943.30        10.33 o
  -2   2  13        300.08        309.41         4.12 o
  -1   2  13        755.12        740.52         9.15 o
   0   2  13        821.62        846.42         9.49 o
   1   2  13        757.81        730.09         8.48 o
   2   2  13        300.93        304.91         4.24 o
   3   2  13        953.90        929.08        10.41 o
   4   2  13        133.36        131.79         2.88 o
   5   2  13         73.19         81.14         2.20 o
   6   2  13        146.78        147.10         3.05 o
  -6   3  13         72.11         67.79         3.03 o
  -5   3  13        117.47        119.08         2.74 o
  -4   3  13        320.21        343.67         5.24 o
  -3   3  13        111.91        117.34         2.35 o
  -2   3  13        218.68        205.29         3.06 o
  -1   3  13        246.34        242.32         3.56 o
   0   3  13         82.76         80.90         2.08 o
   1   3  13        247.40        243.12         3.58 o
   2   3  13        218.96        204.36         3.38 o
   3   3  13        110.47        111.03         2.60 o
   4   3  13        319.55        338.21         5.47 o
   5   3  13        118.01        125.44         2.90 o
   6   3  13         71.45         68.57         1.87 o
  -6   4  13         62.78         60.82         3.34 o
  -5   4  13         19.94         18.20         1.83 o
  -4   4  13        146.65        148.26         2.97 o
  -3   4  13        237.05        241.65         3.67 o
  -2   4  13          3.31          3.21         0.94 o
  -1   4  13         84.64         88.88         2.10 o
   0   4  13          0.98          3.48         1.00 o
   1   4  13         84.76         83.02         1.93 o
   2   4  13          3.23          2.92         1.12 o
   3   4  13        235.95        231.97         5.01 o
   4   4  13        145.86        143.79         3.24 o
   5   4  13         19.48         19.90         1.37 o
   6   4  13         61.97         59.82         1.78 o
  -6   5  13         32.81         35.71         2.04 o
  -5   5  13         26.44         30.75         1.63 o
  -4   5  13         37.18         36.95         1.75 o
  -3   5  13        478.76        467.19         6.68 o
  -2   5  13         66.02         69.09         2.04 o
  -1   5  13        158.62        141.64         2.60 o
   0   5  13        399.74        373.19         5.33 o
   1   5  13        159.59        146.72         2.91 o
   2   5  13         65.99         68.09         2.60 o
   3   5  13        479.46        462.35         6.91 o
   4   5  13         37.27         38.36         1.92 o
   5   5  13         26.54         31.81         1.57 o
   6   5  13         32.76         34.70         1.43 o
  -6   6  13         15.00         12.72         1.90 o
  -5   6  13         57.54         64.01         2.68 o
  -4   6  13        307.79        308.10         5.45 o
  -3   6  13          3.68          1.85         1.09 o
  -2   6  13        482.57        440.67         6.39 o
  -1   6  13        167.62        159.50         3.62 o
   0   6  13        607.54        550.81         7.96 o
   1   6  13        167.49        157.43         3.26 o
   2   6  13        480.87        443.85         6.63 o
   3   6  13          3.98         -0.67         1.14 o
   4   6  13        306.70        296.57         4.84 o
   5   6  13         57.35         62.72         2.01 o
   6   6  13         15.11         14.57         1.48 o
  -5   7  13         28.20         30.40         1.89 o
  -4   7  13         29.58         26.64         1.69 o
  -3   7  13         61.51         66.42         2.23 o
  -2   7  13        312.18        292.21         4.82 o
  -1   7  13        108.10         80.46         2.62 o
   0   7  13        400.02        378.26         6.92 o
   1   7  13        108.95         81.33         2.60 o
   2   7  13        313.16        289.39         5.59 o
   3   7  13         62.48         66.52         2.72 o
   4   7  13         30.31         23.73         1.82 o
   5   7  13         28.59         29.15         1.60 o
  -5   8  13         12.62         11.44         1.58 o
  -4   8  13          5.32          3.13         1.24 o
  -3   8  13         91.40         90.25         2.54 o
  -2   8  13        168.46        183.46         3.86 o
  -1   8  13         47.07         44.47         1.85 o
   0   8  13         19.22          8.40         1.34 o
   1   8  13         46.70         45.37         2.83 o
   2   8  13        169.96        177.67         5.71 o
   3   8  13         90.38         89.35         2.87 o
   4   8  13          5.41          5.07         1.25 o
   5   8  13         12.47         13.61         1.22 o
  -5   9  13          3.34          4.21         1.43 o
  -4   9  13         20.54         22.66         1.40 o
  -3   9  13         72.20         70.47         2.23 o
  -2   9  13         27.09         27.32         1.61 o
  -1   9  13         59.75         67.94         2.51 o
   0   9  13          0.03          1.22         1.31 o
   1   9  13         60.82         78.32         3.51 o
   2   9  13         27.52         23.12         2.15 o
   3   9  13         73.49         75.61         3.30 o
   4   9  13         20.77         19.17         1.54 o
   5   9  13          3.11          2.88         1.76 o
  -4  10  13         36.00         38.86         1.73 o
  -3  10  13         14.29         13.44         1.38 o
  -2  10  13         60.94         57.61         2.12 o
  -1  10  13        275.05        257.03         4.93 o
   0  10  13         77.71         94.46         3.84 o
   1  10  13        275.68        261.71         7.02 o
   2  10  13         60.87         56.88         2.89 o
   3  10  13         14.40         20.00         5.44 o
   4  10  13         36.03         36.22         2.55 o
  -3  11  13         90.06         88.79         2.59 o
  -2  11  13        236.41        251.65         4.69 o
  -1  11  13         51.18         62.80         2.43 o
   0  11  13         43.55         45.67         2.55 o
   1  11  13         50.51         66.55         3.59 o
   2  11  13        237.55        249.65        10.30 o
   3  11  13         88.97         90.35         5.11 o
  -2  12  13         37.21         44.26         2.52 o
  -1  12  13         65.25         62.39         3.18 o
   0  12  13         15.37         18.24         1.87 o
   1  12  13         64.94         66.44         3.59 o
   2  12  13         38.11         54.76         4.61 o
  -1  13  13         65.91         84.24         6.17 o
   0  13  13        111.58        132.47         6.48 o
   1  13  13         65.85         74.52         5.53 o
   0   0  14        823.13        825.90        14.05 o
   1   0  14         22.11         14.73         1.19 o
   2   0  14        371.12        362.03         5.00 o
   3   0  14         20.06         21.73         1.31 o
   4   0  14        424.08        453.09         6.47 o
   5   0  14        110.40        120.13         2.83 o
   6   0  14         29.10         26.09         1.49 o
  -6   1  14         39.08         39.28         1.83 o
  -5   1  14        265.51        287.72         4.64 o
  -4   1  14          8.09          7.65         1.18 o
  -3   1  14         58.13         59.01         1.76 o
  -2   1  14         67.58         72.69         1.83 o
  -1   1  14       1185.60       1186.83        13.71 o
   0   1  14         86.20         92.63         2.10 o
   1   1  14       1184.65       1165.25        13.20 o
   2   1  14         65.82         70.54         2.30 o
   3   1  14         57.37         57.03         1.76 o
   4   1  14          7.91          8.51         1.31 o
   5   1  14        265.47        287.39         4.65 o
   6   1  14         39.91         43.24         1.76 o
  -6   2  14         51.61         56.13         2.51 o
  -5   2  14         70.86         74.66         2.05 o
  -4   2  14         79.42         85.44         2.21 o
  -3   2  14         39.21         40.89         1.61 o
  -2   2  14        530.08        543.19         8.19 o
  -1   2  14        118.33        111.79         2.44 o
   0   2  14        708.58        712.80         8.64 o
   1   2  14        120.89        116.59         2.42 o
   2   2  14        534.41        527.41         8.83 o
   3   2  14         39.42         38.64         1.59 o
   4   2  14         80.49         83.34         2.29 o
   5   2  14         69.74         77.63         2.22 o
   6   2  14         52.59         55.93         1.91 o
  -6   3  14        100.24         90.56         2.93 o
  -5   3  14         16.76         16.09         1.27 o
  -4   3  14        276.50        284.14         4.34 o
  -3   3  14        153.21        153.47         3.10 o
  -2   3  14        922.24        910.23        10.31 o
  -1   3  14         87.85         83.70         2.12 o
   0   3  14         12.69         13.79         1.19 o
   1   3  14         87.12         90.46         2.52 o
   2   3  14        926.11        890.15        11.96 o
   3   3  14        153.79        160.89         3.45 o
   4   3  14        278.40        284.79         4.97 o
   5   3  14         16.53         14.73         1.31 o
   6   3  14        100.29         94.01         2.59 o
  -6   4  14         47.42         44.32         2.73 o
  -5   4  14          6.07          5.41         1.26 o
  -4   4  14        140.28        137.59         2.78 o
  -3   4  14         75.48         83.76         2.20 o
  -2   4  14         25.81         26.08         1.31 o
  -1   4  14        862.30        861.38        10.53 o
   0   4  14          3.28          6.72         1.11 o
   1   4  14        860.97        852.92        10.32 o
   2   4  14         25.32         29.61         1.64 o
   3   4  14         75.87         86.24         2.59 o
   4   4  14        141.26        139.42         3.11 o
   5   4  14          6.09          3.90         1.25 o
   6   4  14         47.20         46.21         1.68 o
  -5   5  14        123.53        121.44         3.17 o
  -4   5  14        302.88        317.23         5.57 o
  -3   5  14        531.24        546.42         7.59 o
  -2   5  14        107.43        104.16         2.43 o
  -1   5  14        191.56        189.15         3.32 o
   0   5  14        225.30        235.30         4.74 o
   1   5  14        189.23        193.18         3.62 o
   2   5  14        105.71        106.79         2.85 o
   3   5  14        529.13        551.02         9.31 o
   4   5  14        300.02        319.45         6.69 o
   5   5  14        123.32        125.13         2.85 o
  -5   6  14         34.73         39.98         1.74 o
  -4   6  14         20.23         20.82         1.59 o
  -3   6  14        255.29        249.01         4.24 o
  -2   6  14         17.32         12.93         1.29 o
  -1   6  14        408.92        413.70         6.56 o
   0   6  14         73.99         72.45         2.49 o
   1   6  14        407.38        401.34         6.47 o
   2   6  14         17.39         12.79         1.42 o
   3   6  14        253.78        249.03         4.64 o
   4   6  14         20.35         21.23         1.52 o
   5   6  14         35.20         44.22         2.43 o
  -5   7  14          9.36          8.34         1.59 o
  -4   7  14         17.34         16.37         1.48 o
  -3   7  14         35.07         32.65         1.81 o
  -2   7  14        141.14        130.07         2.85 o
  -1   7  14         70.01         59.94         2.13 o
   0   7  14        296.54        243.28         4.93 o
   1   7  14         69.74         58.71         2.35 o
   2   7  14        142.19        131.44         3.52 o
   3   7  14         35.53         36.05         1.94 o
   4   7  14         16.74         13.53         1.69 o
   5   7  14          9.72          8.33         1.31 o
  -4   8  14         28.65         33.76         1.77 o
  -3   8  14         96.35         89.40         2.49 o
  -2   8  14         16.25         16.57         1.43 o
  -1   8  14        136.38        126.30         3.03 o
   0   8  14          0.62         -0.22         1.36 o
   1   8  14        136.37        123.31         6.88 o
   2   8  14         15.57         16.40         2.85 o
   3   8  14         97.26         88.28         3.00 o
   4   8  14         27.63         35.97         1.91 o
  -4   9  14          3.23          2.57         1.47 o
  -3   9  14         11.85         17.80         1.37 o
  -2   9  14         29.13         28.43         1.63 o
  -1   9  14        103.66         89.26         3.34 o
   0   9  14         22.99         28.44         2.41 o
   1   9  14        104.58         88.67         3.67 o
   2   9  14         28.66         30.31         2.58 o
   3   9  14         11.90         18.19         2.36 o
   4   9  14          3.22          3.11         1.83 o
  -3  10  14        218.44        218.20         4.11 o
  -2  10  14          2.37          2.73         1.32 o
  -1  10  14         52.56         52.66         2.11 o
   0  10  14        111.55        128.34         8.56 o
   1  10  14         51.99         53.63         2.73 o
   2  10  14          2.35          4.23         1.92 o
   3  10  14        217.26        222.91         6.59 o
  -3  11  14         66.36         72.63         5.89 o
  -2  11  14         32.91         33.85         1.79 o
  -1  11  14          5.52          1.79         1.54 o
   0  11  14         18.37         24.66         4.45 o
   1  11  14          5.74          5.99         2.09 o
   2  11  14         32.77         35.64         4.33 o
  -1  12  14          0.55          0.10         2.09 o
   0  12  14        123.25        112.74         5.11 o
   1  12  14          0.54          1.78         2.07 o
   1   0  15          0.19          1.71         1.07 o
   2   0  15         93.74         85.72         2.22 o
   3   0  15         66.94         70.01         1.90 o
   4   0  15        205.27        210.24         3.60 o
   5   0  15         11.56         10.84         1.32 o
   6   0  15         29.34         33.87         1.83 o
  -6   1  15         22.24         17.50         1.72 o
  -5   1  15        108.06        113.78         2.74 o
  -4   1  15         30.49         26.59         1.48 o
  -3   1  15        280.66        295.83         4.35 o
  -2   1  15        140.58        139.92         2.78 o
  -1   1  15        209.32        202.25         4.43 o
   0   1  15        514.91        508.39         6.52 o
   1   1  15        209.70        199.49         4.13 o
   2   1  15        139.24        130.36         2.87 o
   3   1  15        281.05        299.90         4.49 o
   4   1  15         29.81         29.16         1.54 o
   5   1  15        107.42        113.68         2.58 o
   6   1  15         21.92         17.03         1.40 o
  -5   2  15         42.16         43.27         1.72 o
  -4   2  15         72.59         81.52         2.11 o
  -3   2  15         17.60         19.67         1.35 o
  -2   2  15        143.26        134.69         2.86 o
  -1   2  15        311.39        326.46         5.09 o
   0   2  15          2.81          2.82         1.03 o
   1   2  15        312.77        327.58         4.86 o
   2   2  15        143.44        133.70         2.73 o
   3   2  15         17.42         16.19         1.22 o
   4   2  15         72.37         78.80         2.16 o
   5   2  15         42.08         41.46         1.60 o
  -5   3  15         80.21         85.26         2.61 o
  -4   3  15        107.47        116.69         2.40 o
  -3   3  15        549.71        573.78         7.85 o
  -2   3  15         56.83         62.76         1.84 o
  -1   3  15         25.50         26.45         1.49 o
   0   3  15         40.29         40.03         1.61 o
   1   3  15         25.79         28.00         1.37 o
   2   3  15         57.43         63.64         1.84 o
   3   3  15        550.56        565.46         7.80 o
   4   3  15        108.54        116.53         2.91 o
   5   3  15         80.86         89.83         2.33 o
  -5   4  15        204.98        213.89         4.16 o
  -4   4  15         51.60         45.71         1.64 o
  -3   4  15         47.17         46.39         1.63 o
  -2   4  15         62.73         57.95         1.84 o
  -1   4  15        172.21        171.60         3.10 o
   0   4  15        640.12        629.55         8.23 o
   1   4  15        172.31        165.92         3.21 o
   2   4  15         63.74         67.02         2.09 o
   3   4  15         47.32         48.66         1.85 o
   4   4  15         52.10         49.82         1.78 o
   5   4  15        205.45        223.68         3.98 o
  -5   5  15        248.62        231.02         4.58 o
  -4   5  15         39.29         43.42         1.90 o
  -3   5  15         39.21         38.70         1.63 o
  -2   5  15        116.55        114.61         2.59 o
  -1   5  15         51.73         50.46         1.82 o
   0   5  15          2.33          2.71         1.09 o
   1   5  15         51.40         45.19         1.75 o
   2   5  15        116.56        116.07         2.83 o
   3   5  15         39.89         38.53         2.44 o
   4   5  15         39.70         44.49         1.68 o
   5   5  15        248.91        239.36         4.87 o
  -5   6  15         43.83         41.78         2.17 o
  -4   6  15         31.88         32.13         1.67 o
  -3   6  15         25.03         23.52         1.46 o
  -2   6  15        223.12        241.33         4.26 o
  -1   6  15         48.20         51.35         2.09 o
   0   6  15        255.68        300.73         5.77 o
   1   6  15         48.24         44.90         1.94 o
   2   6  15        223.92        228.34         5.01 o
   3   6  15         25.40         23.79         1.56 o
   4   6  15         31.67         32.25         1.53 o
   5   6  15         43.96         40.48         2.03 o
  -4   7  15         25.52         22.85         1.47 o
  -3   7  15        145.24        167.60         3.63 o
  -2   7  15         57.57         61.25         1.95 o
  -1   7  15         17.81         26.94         1.74 o
   0   7  15        295.94        341.23         6.24 o
   1   7  15         18.26         34.48         2.99 o
   2   7  15         57.64         60.88         2.30 o
   3   7  15        145.97        157.32         3.46 o
   4   7  15         25.87         23.53         1.58 o
  -4   8  15         16.53         12.65         1.35 o
  -3   8  15         88.09        100.80         2.60 o
  -2   8  15         77.22         84.00         2.53 o
  -1   8  15        107.49        101.00         2.83 o
   0   8  15         31.74         28.75         2.27 o
   1   8  15        108.47        105.96         3.55 o
   2   8  15         78.29         90.00         4.04 o
   3   8  15         88.57         89.52         4.00 o
   4   8  15         16.27         12.96         1.78 o
  -3   9  15        107.44        108.64         3.03 o
  -2   9  15         65.27         57.51         2.32 o
  -1   9  15        102.69        100.55         2.91 o
   0   9  15         36.53         28.16         2.08 o
   1   9  15        102.82        108.39         3.82 o
   2   9  15         64.64         60.43         3.24 o
   3   9  15        108.51        109.26         5.36 o
  -2  10  15          1.62          0.70         1.49 o
  -1  10  15        140.64        145.20         6.23 o
   0  10  15          7.84         11.68         2.14 o
   1  10  15        139.53        149.29         5.51 o
   2  10  15          1.49         -0.86         1.86 o
  -1  11  15         13.49         13.72         2.38 o
   0  11  15         14.34         14.48         2.39 o
   1  11  15         13.50         16.90         7.43 o
   0   0  16        342.26        347.75         6.89 o
   1   0  16         67.95         76.54         2.09 o
   2   0  16        395.56        412.67         6.04 o
   3   0  16         93.31        101.94         2.36 o
   4   0  16          0.86          1.40         1.09 o
   5   0  16         25.95         22.81         1.28 o
  -5   1  16         81.25         84.57         2.43 o
  -4   1  16         86.18         85.07         2.10 o
  -3   1  16         82.69         85.12         2.35 o
  -2   1  16         63.15         67.02         1.98 o
  -1   1  16        166.30        167.98         3.36 o
   0   1  16         15.22         15.64         1.32 o
   1   1  16        166.37        160.97         3.15 o
   2   1  16         62.26         71.48         2.07 o
   3   1  16         83.33         83.36         2.13 o
   4   1  16         85.85         85.03         2.19 o
   5   1  16         80.83         84.26         2.21 o
  -5   2  16          1.19          0.61         1.31 o
  -4   2  16         54.15         53.28         1.63 o
  -3   2  16          9.99          9.53         1.35 o
  -2   2  16         77.39         81.14         2.07 o
  -1   2  16         82.14         86.25         2.30 o
   0   2  16         41.25         39.14         1.73 o
   1   2  16         81.65         86.60         2.25 o
   2   2  16         78.10         80.65         2.22 o
   3   2  16          9.43          7.99         1.32 o
   4   2  16         53.48         52.03         2.51 o
   5   2  16          1.07          0.55         1.06 o
  -5   3  16         23.63         20.82         1.45 o
  -4   3  16         10.20          7.35         1.10 o
  -3   3  16        103.66        110.61         2.79 o
  -2   3  16        148.12        155.10         3.15 o
  -1   3  16        162.04        164.20         3.12 o
   0   3  16         93.32         96.39         2.41 o
   1   3  16        161.32        159.12         3.58 o
   2   3  16        148.97        152.20         3.23 o
   3   3  16        104.17        106.62         2.67 o
   4   3  16         10.06         10.28         1.31 o
   5   3  16         23.37         24.64         1.42 o
  -5   4  16        142.15        129.82         8.25 o
  -4   4  16        385.02        389.06         5.96 o
  -3   4  16         96.36         97.56         2.17 o
  -2   4  16         67.28         77.19         2.16 o
  -1   4  16        121.54        126.38         2.68 o
   0   4  16        319.91        334.30         5.06 o
   1   4  16        120.07        117.37         2.74 o
   2   4  16         67.21         74.12         2.46 o
   3   4  16         97.10        100.44         2.50 o
   4   4  16        385.00        394.27         6.67 o
   5   4  16        142.14        134.97         3.31 o
  -4   5  16         34.95         36.51         1.55 o
  -3   5  16         86.97         84.44         2.85 o
  -2   5  16        148.26        142.55         3.22 o
  -1   5  16         78.08         79.08         2.61 o
   0   5  16          8.67          9.59         1.21 o
   1   5  16         78.25         76.06         2.20 o
   2   5  16        147.58        136.21         3.15 o
   3   5  16         87.69         89.57         2.42 o
   4   5  16         35.14         37.20         1.55 o
  -4   6  16         32.20         28.62         1.57 o
  -3   6  16         52.20         56.31         2.00 o
  -2   6  16        302.33        304.42         5.26 o
  -1   6  16         30.05         30.16         2.10 o
   0   6  16         45.12         46.30         2.79 o
   1   6  16         29.93         30.43         1.74 o
   2   6  16        300.79        298.78         5.51 o
   3   6  16         52.04         56.42         1.97 o
   4   6  16         32.16         30.29         2.97 o
  -4   7  16         47.63         44.71         2.67 o
  -3   7  16        129.11        136.10         4.87 o
  -2   7  16         21.78         26.53         1.81 o
  -1   7  16         26.54         23.03         1.59 o
   0   7  16         18.69         24.98         1.66 o
   1   7  16         26.56         20.47         1.72 o
   2   7  16         21.92         22.30         1.99 o
   3   7  16        130.85        137.48         5.40 o
   4   7  16         47.76         43.31         4.85 o
  -3   8  16         22.60         22.80         1.50 o
  -2   8  16         82.36         86.19         2.84 o
  -1   8  16         90.85         82.60         2.58 o
   0   8  16        214.84        182.09         5.51 o
   1   8  16         91.09         82.75         3.40 o
   2   8  16         81.78         87.51         3.76 o
   3   8  16         22.98         24.56         2.78 o
  -2   9  16         28.20         30.46         3.24 o
  -1   9  16          7.41          6.58         1.60 o
   0   9  16        119.36        118.81         4.55 o
   1   9  16          7.12          5.48         1.73 o
   2   9  16         28.81         31.13         2.30 o
  -1  10  16         11.81         16.16         2.37 o
   0  10  16          2.21          3.53         2.04 o
   1  10  16         12.22         14.04         2.38 o
   1   0  17         22.17         22.15         1.36 o
   2   0  17        175.52        184.08         3.26 o
   3   0  17        105.94        109.69         2.44 o
   4   0  17          0.15         -1.06         1.06 o
  -4   1  17         88.42         84.82         2.02 o
  -3   1  17        129.63        140.88         3.06 o
  -2   1  17         78.22         76.29         1.99 o
  -1   1  17         88.35         90.22         2.34 o
   0   1  17         36.45         30.67         1.49 o
   1   1  17         89.24         89.31         2.23 o
   2   1  17         78.79         79.44         2.05 o
   3   1  17        129.91        134.96         2.57 o
   4   1  17         87.64         87.62         2.51 o
  -4   2  17         25.38         21.85         1.59 o
  -3   2  17        116.84        128.12         2.89 o
  -2   2  17         23.44         26.29         1.38 o
  -1   2  17         93.56         97.11         2.43 o
   0   2  17          0.28         -0.99         0.99 o
   1   2  17         95.29         96.64         2.43 o
   2   2  17         23.86         25.08         1.42 o
   3   2  17        116.91        124.96         2.85 o
   4   2  17         24.97         27.71         1.68 o
  -4   3  17        206.15        198.56         4.05 o
  -3   3  17          7.37          7.08         1.17 o
  -2   3  17         68.46         75.03         2.14 o
  -1   3  17         42.57         43.83         1.59 o
   0   3  17         46.94         50.50         1.71 o
   1   3  17         42.30         43.30         1.58 o
   2   3  17         69.01         73.03         2.36 o
   3   3  17          7.48          6.34         1.28 o
   4   3  17        205.57        199.41         4.41 o
  -4   4  17         26.68         31.87         2.62 o
  -3   4  17        129.73        133.65         3.43 o
  -2   4  17         26.26         28.09         1.37 o
  -1   4  17        101.98        103.67         2.54 o
   0   4  17         27.25         27.12         1.47 o
   1   4  17        101.12         98.52         2.51 o
   2   4  17         25.66         25.24         1.63 o
   3   4  17        130.47        134.28         3.06 o
   4   4  17         26.59         28.65         1.44 o
  -3   5  17          1.39          0.93         1.20 o
  -2   5  17         21.11         18.52         1.43 o
  -1   5  17         25.54         22.27         1.49 o
   0   5  17         47.09         47.80         1.85 o
   1   5  17         25.65         23.25         1.65 o
   2   5  17         20.57         15.89         1.47 o
   3   5  17          1.18          0.87         1.22 o
  -3   6  17          9.39         13.42         1.49 o
  -2   6  17         37.67         39.00         1.65 o
  -1   6  17         63.79         75.13         2.25 o
   0   6  17         44.83         41.37         1.81 o
   1   6  17         63.65         73.55         2.42 o
   2   6  17         38.36         41.59         2.06 o
   3   6  17          9.53          8.88         1.57 o
  -3   7  17         57.25         53.84         2.22 o
  -2   7  17          9.13          8.29         1.49 o
  -1   7  17         38.00         35.88         1.82 o
   0   7  17         40.65         52.53         4.33 o
   1   7  17         37.96         37.39         2.63 o
   2   7  17          9.34          8.84         1.49 o
   3   7  17         56.69         57.13         4.72 o
  -2   8  17        103.97        102.50         3.46 o
  -1   8  17        123.72        128.83         3.58 o
   0   8  17          3.05          1.81         1.50 o
   1   8  17        123.56        123.74         5.20 o
   2   8  17        104.89        106.13         5.35 o
   0   9  17        103.82        127.53         7.35 o
   0   0  18        258.43        239.12         6.62 o
   1   0  18          5.79          7.06         1.09 o
   2   0  18         99.53        103.16         2.41 o
   3   0  18         67.34         65.88         1.77 o
  -3   1  18         14.80         16.88         1.18 o
  -2   1  18          2.00          3.11         1.00 o
  -1   1  18          8.54          7.07         1.09 o
   0   1  18         10.20          5.61         1.14 o
   1   1  18          8.57         11.06         1.25 o
   2   1  18          2.06          2.35         1.08 o
   3   1  18         14.68         15.46         1.32 o
  -3   2  18         52.80         50.05         1.55 o
  -2   2  18          9.66          9.31         1.19 o
  -1   2  18         82.84         85.43         1.96 o
   0   2  18         34.72         31.75         1.37 o
   1   2  18         82.54         82.27         2.22 o
   2   2  18          9.98          8.94         1.15 o
   3   2  18         52.92         55.63         1.94 o
  -3   3  18         23.81         27.03         1.39 o
  -2   3  18         14.35         13.09         1.22 o
  -1   3  18         60.61         66.52         1.85 o
   0   3  18         92.40         93.76         2.11 o
   1   3  18         60.82         67.10         2.06 o
   2   3  18         14.21         16.13         1.94 o
   3   3  18         23.83         27.51         1.65 o
  -3   4  18         10.46          8.20         1.52 o
  -2   4  18         25.60         23.56         1.59 o
  -1   4  18        126.77        135.29         2.95 o
   0   4  18          0.52          1.09         1.11 o
   1   4  18        126.44        137.76         2.93 o
   2   4  18         25.08         20.64         1.35 o
   3   4  18         10.22          7.12         1.36 o
  -2   5  18         48.36         60.21         2.06 o
  -1   5  18         32.55         37.31         1.65 o
   0   5  18         87.54         86.77         2.71 o
   1   5  18         33.24         39.28         1.87 o
   2   5  18         48.76         56.68         1.98 o
  -2   6  18         72.16         77.32         2.66 o
  -1   6  18         69.07         76.87         2.52 o
   0   6  18        195.18        195.23         4.41 o
   1   6  18         69.36         79.75         4.20 o
   2   6  18         72.43         74.93         6.15 o
  -1   7  18         23.35         24.66         3.47 o
   0   7  18         38.56         42.53         3.11 o
   1   7  18         23.23         21.10         3.09 o
   1   0  19          1.89          4.15         1.16 o
   2   0  19          1.34          3.27         1.06 o
  -2   1  19          0.50          0.46         1.00 o
  -1   1  19         56.43         53.38         1.56 o
   0   1  19          0.98          1.59         1.01 o
   1   1  19         55.98         52.44         1.65 o
   2   1  19          0.46          1.14         1.13 o
  -2   2  19         68.90         68.13         2.02 o
  -1   2  19         37.09         35.49         1.37 o
   0   2  19         51.18         59.26         1.84 o
   1   2  19         37.43         35.78         2.05 o
   2   2  19         69.56         70.03         2.14 o
  -2   3  19         44.70         40.26         1.63 o
  -1   3  19         71.78         63.67         2.00 o
   0   3  19         31.31         32.88         1.64 o
   1   3  19         72.07         67.32         2.02 o
   2   3  19         45.77         40.46         2.71 o
  -1   4  19        186.00        197.43         3.97 o
   0   4  19        305.40        293.72         7.24 o
   1   4  19        185.31        198.95         4.73 o
   0   5  19         21.49         23.67         1.87 o
                                                
