# Supplementary material for: Use of intensity quotients and differences in absolute structure refinement
Source: Acta Crystallogr B Struct Sci Cryst Eng Mater. 2013 May 17;69(Pt 3):249–59. doi: 10.1107/S2052519213010014 (PMC3661305; doi:10.1107/S2052519213010014)
Supplement: Supplementary file 3 [file b-69-00249-sup3.zip › A0034a_B.fcf]

#
# h,k,l, Fc-squared, Fo-squared, sigma(Fo-squared), status flag
#
data_A0034a_B
_shelx_title ' A0034a in P2(1)2(1)2 [#0034] [BA003205-NX-1] [ACN]'
_shelx_refln_list_code          4
_shelx_F_calc_maximum      126.85
_exptl_crystal_F_000       612.00
_reflns_d_resolution_high  0.8304

loop_
 _space_group_symop_operation_xyz
 'x, y, z'
 '-x, -y, z'
 '-x+1/2, y+1/2, -z'
 'x+1/2, -y+1/2, -z'

_cell_length_a    12.0520
_cell_length_b    19.2270
_cell_length_c     6.5210
_cell_angle_alpha  90.000
_cell_angle_beta   90.000
_cell_angle_gamma  90.000

_shelx_F_squared_multiplier     1.000

loop_
 _refln_index_h
 _refln_index_k
 _refln_index_l
 _refln_F_squared_calc
 _refln_F_squared_meas
 _refln_F_squared_sigma
 _refln_observed_status
   2   0   0       2331.94       2010.04        49.89 o
   4   0   0       1751.30       1685.43        41.31 o
   6   0   0       1408.26       1471.99        35.82 o
   8   0   0        711.48        692.52         9.39 o
  10   0   0        507.23        456.37         8.25 o
  12   0   0         12.22         11.19         0.57 o
  14   0   0         20.03         21.94         0.93 o
   1   1   0         11.23         11.37         0.28 o
   2   1   0        945.16        856.27        14.97 o
   3   1   0       1582.20       1476.06        26.04 o
   4   1   0         29.74         27.63         0.73 o
   5   1   0        314.19        342.68         6.15 o
   6   1   0       4592.36       4815.82        84.92 o
   7   1   0         24.01         22.22         0.48 o
   8   1   0        974.28        959.33         9.30 o
   9   1   0        209.65        196.06         2.25 o
  10   1   0        199.18        180.21         2.14 o
  11   1   0         30.37         29.17         0.62 o
  12   1   0          0.05         -0.17         0.21 o
  13   1   0         19.27         18.35         0.49 o
  14   1   0          0.07         -0.05         0.19 o
   0   2   0         57.04         50.30         1.32 o
   1   2   0        934.80        799.20        13.93 o
   2   2   0          8.00          7.73         0.36 o
   3   2   0         34.36         35.12         0.81 o
   4   2   0        854.48        854.37        14.74 o
   5   2   0       2244.64       2214.89        38.93 o
   6   2   0       1447.17       1601.72        27.52 o
   7   2   0          6.94          7.54         0.26 o
   8   2   0          6.47          6.90         0.23 o
   9   2   0       1323.48       1306.30        13.56 o
  10   2   0          1.08          1.54         0.20 o
  11   2   0         28.43         25.53         0.65 o
  12   2   0         14.03         20.81         0.55 o
  13   2   0         13.15         13.40         0.42 o
  14   2   0         68.03         76.91         1.36 o
   1   3   0       5919.93       4889.37        84.56 o
   2   3   0        826.04        783.05        13.48 o
   3   3   0       1020.44        968.33        16.64 o
   4   3   0          2.07          2.26         0.24 o
   5   3   0        636.54        621.04        11.69 o
   6   3   0         31.26         38.57         1.15 o
   7   3   0          6.50          6.51         0.24 o
   8   3   0        231.00        234.36         2.48 o
   9   3   0        157.03        140.65         1.64 o
  10   3   0         98.22         98.39         1.29 o
  11   3   0        164.91        146.90         1.96 o
  12   3   0         12.98          9.74         0.33 o
  13   3   0          1.38          0.61         0.24 o
  14   3   0         33.17         30.86         0.68 o
   1   4   0        165.81        153.86         2.79 o
   2   4   0       1018.15        985.12        22.35 o
   3   4   0        263.28        254.20         4.57 o
   4   4   0        869.97        824.59        14.29 o
   5   4   0         11.58         11.02         0.50 o
   6   4   0       1590.10       1670.63        30.85 o
   7   4   0         47.87         46.72         0.67 o
   8   4   0        192.26        190.41         2.02 o
   9   4   0        355.28        343.35         3.54 o
  10   4   0        396.43        375.71         4.08 o
  11   4   0         85.15         62.92         0.94 o
  12   4   0         29.74         39.28         0.78 o
  13   4   0         77.54         89.77         1.79 o
  14   4   0        125.69        131.86         3.11 o
   1   5   0       1296.86       1172.12        20.30 o
   2   5   0       1202.80       1168.31        23.23 o
   3   5   0          1.85          2.35         0.57 o
   4   5   0        118.00        124.47         2.45 o
   5   5   0        964.48       1070.53        18.54 o
   6   5   0       2930.06       3072.02        54.60 o
   7   5   0        421.44        408.69         4.41 o
   8   5   0        162.04        144.96         1.59 o
   9   5   0        531.41        541.89         5.45 o
  10   5   0          1.50          1.59         0.22 o
  11   5   0          3.15          2.22         0.25 o
  12   5   0         26.89         25.10         0.59 o
  13   5   0          5.97          5.95         0.29 o
  14   5   0        100.30        106.45         2.56 o
   0   6   0        491.05        472.70        11.70 o
   1   6   0       2273.72       2122.38        37.43 o
   2   6   0         25.64         19.48         0.64 o
   3   6   0        735.57        695.11        12.95 o
   4   6   0        931.09       1026.25        17.72 o
   5   6   0          1.12          1.09         0.32 o
   6   6   0       2506.24       2466.83        27.66 o
   7   6   0         92.80         89.52         1.19 o
   8   6   0        140.72        129.43         1.54 o
   9   6   0        793.67        795.95         8.52 o
  10   6   0          1.48          1.81         0.23 o
  11   6   0         64.86         40.73         0.78 o
  12   6   0         12.08         23.10         0.62 o
  13   6   0         11.04         11.18         0.43 o
  14   6   0        141.99        155.64         6.13 o
   1   7   0         54.22         53.44         1.29 o
   2   7   0         26.37         25.87         0.75 o
   3   7   0       1114.92       1170.96        20.18 o
   4   7   0        137.41        132.09         2.63 o
   5   7   0        383.53        439.39        10.20 o
   6   7   0        562.72        516.25         5.44 o
   7   7   0        554.98        532.28         5.19 o
   8   7   0         43.27         37.43         0.57 o
   9   7   0       3230.78       3045.79        33.27 o
  10   7   0        138.86        127.83         2.00 o
  11   7   0        252.22        223.04         2.96 o
  12   7   0          2.45          0.35         0.20 o
  13   7   0         95.76         97.88         2.37 o
   0   8   0        153.05        139.37         3.85 o
   1   8   0        457.27        468.97         8.32 o
   2   8   0        696.99        701.94        12.30 o
   3   8   0       1217.35       1284.79        22.16 o
   4   8   0        212.33        234.12         4.76 o
   5   8   0         60.39         55.73         1.15 o
   6   8   0         87.94         89.11         1.10 o
   7   8   0         41.47         45.00         0.63 o
   8   8   0          2.27          4.06         0.27 o
   9   8   0         13.94         14.81         0.56 o
  10   8   0        131.74        144.10         2.03 o
  11   8   0          0.74          1.24         0.22 o
  12   8   0          2.20          3.35         0.26 o
  13   8   0        117.88        129.24         2.13 o
   1   9   0        310.00        331.86         6.05 o
   2   9   0        114.43        120.58         2.64 o
   3   9   0         37.12         46.04         1.20 o
   4   9   0         24.26         25.41         0.62 o
   5   9   0        434.05        446.53         4.75 o
   6   9   0        293.81        294.20         2.87 o
   7   9   0        405.40        384.93         3.82 o
   8   9   0        819.00        752.95         7.23 o
   9   9   0        418.34        407.02         5.85 o
  10   9   0        596.67        587.54         7.36 o
  11   9   0         76.83         75.53         1.25 o
  12   9   0         91.62         98.70         1.60 o
  13   9   0         14.18         17.43         0.48 o
   0  10   0       1279.87       1359.94        33.22 o
   1  10   0        123.16        134.78         2.75 o
   2  10   0          0.17          0.49         0.25 o
   3  10   0        267.11        261.69         4.13 o
   4  10   0         90.02         92.89         1.08 o
   5  10   0          4.59          3.68         0.28 o
   6  10   0         49.71         48.98         0.66 o
   7  10   0        170.17        160.31         1.86 o
   8  10   0        382.70        350.02         3.77 o
   9  10   0        108.99         97.35         1.37 o
  10  10   0          0.01          0.38         0.24 o
  11  10   0        125.57        142.83         2.09 o
  12  10   0          5.34          8.10         0.34 o
  13  10   0          2.84          2.69         0.32 o
   1  11   0       1334.98       1275.22        17.06 o
   2  11   0        145.42        142.52         1.59 o
   3  11   0       2306.79       2200.40        19.89 o
   4  11   0        506.61        486.92         4.87 o
   5  11   0         51.99         51.95         0.69 o
   6  11   0         19.34         17.93         0.38 o
   7  11   0          2.10          4.66         0.36 o
   8  11   0         26.71         29.22         0.59 o
   9  11   0        510.83        494.96         5.87 o
  10  11   0         59.59         54.09         1.02 o
  11  11   0        214.23        198.31         2.78 o
  12  11   0          3.20          4.89         0.28 o
   0  12   0       1573.30       1520.44        20.37 o
   1  12   0        156.56        151.32         1.66 o
   2  12   0        193.65        152.16         1.47 o
   3  12   0       1206.79       1168.23        10.81 o
   4  12   0         51.50         55.55         0.75 o
   5  12   0        185.45        199.14         2.11 o
   6  12   0         12.72         13.91         0.34 o
   7  12   0         22.50         18.78         0.48 o
   8  12   0        239.03        201.59         2.83 o
   9  12   0          4.08          3.80         0.25 o
  10  12   0         31.11         35.77         0.68 o
  11  12   0         74.96         74.35         1.32 o
  12  12   0          4.20          3.97         0.30 o
   1  13   0          0.11          0.25         0.13 o
   2  13   0        211.77        215.55         2.11 o
   3  13   0         33.71         39.16         0.58 o
   4  13   0         19.52         22.69         0.44 o
   5  13   0         20.95         26.51         0.52 o
   6  13   0         11.91         11.86         0.34 o
   7  13   0         11.89         11.71         0.33 o
   8  13   0        117.63        111.30         1.52 o
   9  13   0        144.65        143.87         1.97 o
  10  13   0        448.32        465.71         6.46 o
  11  13   0         92.56         91.50         1.65 o
   0  14   0         85.74         74.51         1.24 o
   1  14   0        102.27        104.51         1.22 o
   2  14   0        978.22        969.06         9.35 o
   3  14   0        464.52        475.53         4.97 o
   4  14   0         32.99         36.99         0.58 o
   5  14   0          0.15          0.27         0.18 o
   6  14   0          6.53          8.60         0.31 o
   7  14   0         55.92         48.39         0.84 o
   8  14   0         43.17         42.16         0.98 o
   9  14   0         27.32         22.69         0.59 o
  10  14   0         61.77         57.05         1.22 o
  11  14   0         82.55         77.15         1.48 o
   1  15   0          4.08          4.53         0.29 o
   2  15   0         29.15         26.79         0.49 o
   3  15   0         46.85         53.37         0.77 o
   4  15   0        220.98        213.36         2.28 o
   5  15   0        133.91        123.32         1.55 o
   6  15   0         61.99         62.24         1.02 o
   7  15   0         41.49         39.62         0.74 o
   8  15   0         87.02         90.81         1.42 o
   9  15   0         39.86         37.69         1.00 o
  10  15   0          0.01          0.27         0.24 o
  11  15   0          7.59          5.15         0.38 o
   0  16   0       1001.88       1001.57        14.56 o
   1  16   0        263.17        268.05         2.74 o
   2  16   0         18.88         16.78         0.39 o
   3  16   0        258.84        250.54         3.29 o
   4  16   0         60.03         54.70         0.79 o
   5  16   0         90.73         97.16         1.34 o
   6  16   0         13.82         13.44         0.41 o
   7  16   0        135.14        145.31         1.98 o
   8  16   0         39.28         35.39         0.70 o
   9  16   0          1.67          2.69         0.24 o
  10  16   0         60.11         61.85         1.37 o
   1  17   0         52.39         57.17         0.82 o
   2  17   0         77.81         84.78         1.16 o
   3  17   0         31.60         31.63         0.59 o
   4  17   0          1.40          1.60         0.19 o
   5  17   0          4.19          4.34         0.27 o
   6  17   0          3.57          4.19         0.29 o
   7  17   0        128.63        121.34         1.77 o
   8  17   0         24.77         26.67         0.59 o
   9  17   0         92.55         85.18         1.62 o
   0  18   0        300.38        313.61         5.29 o
   1  18   0         57.74         60.87         0.98 o
   2  18   0          0.02          0.24         0.18 o
   3  18   0         41.73         39.70         0.69 o
   4  18   0         62.20         57.81         0.95 o
   5  18   0        718.77        752.50         9.66 o
   6  18   0        539.08        542.17         7.04 o
   7  18   0         48.87         54.28         0.99 o
   8  18   0         72.10         77.52         1.25 o
   9  18   0          6.34          8.00         0.45 o
   1  19   0         20.69         21.33         0.50 o
   2  19   0         13.89         12.66         0.41 o
   3  19   0          4.03          3.09         0.23 o
   4  19   0         15.34         12.24         0.40 o
   5  19   0          3.87          5.72         0.29 o
   6  19   0        227.71        254.28         3.64 o
   7  19   0         51.50         46.67         0.91 o
   8  19   0        149.43        136.19         3.08 o
   0  20   0        381.51        403.93         7.43 o
   1  20   0          0.43          0.35         0.21 o
   2  20   0        117.07        107.77         1.58 o
   3  20   0          4.83          3.34         0.26 o
   4  20   0         96.66         96.17         1.61 o
   5  20   0         91.45         93.24         1.51 o
   6  20   0         17.08         21.02         0.50 o
   7  20   0        110.65        115.58         2.63 o
   1  21   0         63.10         62.99         1.17 o
   2  21   0          0.00          0.02         0.18 o
   3  21   0         11.14         10.13         0.39 o
   4  21   0         52.59         55.88         1.04 o
   5  21   0         25.21         22.84         0.59 o
   6  21   0         61.33         54.51         1.67 o
   0  22   0        444.93        459.83         9.58 o
   1  22   0         60.08         53.40         1.10 o
   2  22   0          8.65          8.40         0.33 o
   3  22   0         21.61         22.72         0.53 o
   4  22   0         31.80         32.41         0.81 o
   1  23   0         16.22         13.11         0.46 o
   1   0   1         11.82         12.65         0.45 o
   2   0   1          4.74          5.91         0.34 o
   3   0   1          6.97          6.70         0.32 o
   4   0   1          3.42          2.24         0.23 o
   5   0   1       2452.82       2525.47        46.85 o
   6   0   1        276.10        298.66         5.92 o
   7   0   1        330.97        340.80         4.82 o
   8   0   1        472.20        445.94         4.28 o
   9   0   1        167.99        156.92         1.82 o
  10   0   1         34.14         41.68         0.70 o
  11   0   1        527.42        481.15         6.39 o
  12   0   1          0.44          1.18         0.23 o
  13   0   1        156.35        173.59         2.66 o
  14   0   1        104.53        104.07         1.75 o
 -14   1   1         32.20         37.67         0.78 o
 -13   1   1         16.14         18.62         0.48 o
 -12   1   1         65.59         71.12         1.24 o
 -11   1   1        260.36        214.19         2.62 o
 -10   1   1        319.76        331.58         3.49 o
  -9   1   1         42.16         39.87         0.59 o
  -8   1   1         39.92         41.51         0.69 o
  -7   1   1        176.40        185.97         2.35 o
  -6   1   1        866.41        998.39        19.76 o
  -5   1   1        559.44        590.33        10.40 o
  -4   1   1        709.44        721.84        13.29 o
  -3   1   1        203.65        190.12         3.68 o
  -2   1   1        269.12        252.08         5.05 o
  -1   1   1       6777.66       5802.85       106.88 o
   0   1   1         36.66         38.47         0.79 o
   1   1   1       6770.43       5761.65       106.67 o
   2   1   1        268.28        241.58         4.65 o
   3   1   1        201.14        189.33         3.45 o
   4   1   1        707.72        708.25        13.30 o
   5   1   1        563.70        594.98        12.09 o
   6   1   1        864.03        958.26        18.22 o
   7   1   1        174.71        184.74         2.43 o
   8   1   1         39.50         40.46         0.55 o
   9   1   1         40.92         38.34         0.65 o
  10   1   1        320.88        328.08         4.07 o
  11   1   1        259.37        217.02         2.91 o
  12   1   1         65.10         70.85         1.12 o
  13   1   1         15.85         18.19         0.47 o
  14   1   1         30.64         36.60         0.76 o
 -14   2   1         18.29         17.67         0.55 o
 -13   2   1         18.15         15.12         0.46 o
 -12   2   1         17.77         15.27         0.46 o
 -11   2   1         28.60         20.48         0.51 o
 -10   2   1         59.84         50.99         0.82 o
  -9   2   1        619.48        605.55         5.82 o
  -8   2   1        303.73        288.05         2.84 o
  -7   2   1        110.03        101.87         1.31 o
  -6   2   1        401.11        442.18         9.11 o
  -5   2   1       1668.73       1815.53        33.62 o
  -4   2   1        632.58        628.69        11.79 o
  -3   2   1        113.15        108.09         2.43 o
  -2   2   1       3240.19       2906.52        64.76 o
  -1   2   1       1926.28       1732.31        35.54 o
   0   2   1        134.94        128.98         2.50 o
   1   2   1       1926.88       1727.74        27.09 o
   2   2   1       3236.51       2893.83        54.79 o
   3   2   1        113.59        108.81         2.26 o
   4   2   1        631.93        634.86        12.80 o
   5   2   1       1669.77       1852.58        36.46 o
   6   2   1        395.10        426.02         9.10 o
   7   2   1        108.45        102.26         1.60 o
   8   2   1        306.28        286.51         2.84 o
   9   2   1        616.79        592.41         6.81 o
  10   2   1         61.12         53.33         0.87 o
  11   2   1         28.19         19.83         0.52 o
  12   2   1         18.34         16.06         0.50 o
  13   2   1         18.19         15.03         0.44 o
  14   2   1         18.03         16.99         0.55 o
 -14   3   1         44.95         48.97         1.15 o
 -13   3   1         14.85         13.30         0.45 o
 -12   3   1         28.51         34.61         0.80 o
 -11   3   1         79.42         72.95         1.11 o
 -10   3   1        122.50        115.87         1.49 o
  -9   3   1        829.83        805.58         8.02 o
  -8   3   1        309.31        301.85         2.86 o
  -7   3   1         54.06         50.92         0.78 o
  -6   3   1        454.36        490.87        10.26 o
  -5   3   1       1215.57       1283.40        25.72 o
  -4   3   1        545.63        573.41        11.42 o
  -3   3   1       1117.70       1139.51        22.83 o
  -2   3   1        304.27        297.27         5.55 o
  -1   3   1       5672.47       5210.92       103.21 o
   0   3   1       4154.37       3664.39        68.33 o
   1   3   1       5686.55       5084.38        83.85 o
   2   3   1        303.84        285.55         6.00 o
   3   3   1       1118.61       1143.43        21.04 o
   4   3   1        543.78        552.40        10.57 o
   5   3   1       1212.62       1292.32        23.83 o
   6   3   1        456.35        495.69        10.32 o
   7   3   1         54.86         51.15         0.66 o
   8   3   1        310.47        299.93         2.95 o
   9   3   1        832.60        812.55         8.66 o
  10   3   1        121.39        115.04         1.62 o
  11   3   1         78.37         73.50         1.37 o
  12   3   1         28.42         34.29         0.72 o
  13   3   1         15.02         13.87         0.42 o
  14   3   1         44.43         50.20         1.17 o
 -14   4   1         28.08         27.14         0.76 o
 -13   4   1         10.91         12.78         0.52 o
 -12   4   1         86.08         92.42         1.39 o
 -11   4   1        409.74        381.60         4.87 o
 -10   4   1        603.92        587.95         7.26 o
  -9   4   1       1078.23       1018.38        10.16 o
  -8   4   1        190.05        196.81         2.08 o
  -7   4   1        722.98        721.94         6.82 o
  -6   4   1       1530.22       1601.28        28.06 o
  -5   4   1         41.54         42.18         1.30 o
  -4   4   1       1587.46       1656.01        33.37 o
  -3   4   1        581.49        611.71        12.32 o
  -2   4   1         74.43         73.01         1.74 o
  -1   4   1       5553.46       5108.96       101.77 o
   0   4   1      16090.91      13035.21       643.68 o
   1   4   1       5553.69       5004.05        87.85 o
   2   4   1         76.61         75.64         1.96 o
   3   4   1        583.83        608.27        12.32 o
   4   4   1       1582.40       1667.75        30.57 o
   5   4   1         40.85         40.89         1.19 o
   6   4   1       1534.59       1583.59        26.32 o
   7   4   1        726.43        732.53         7.16 o
   8   4   1        189.84        196.53         2.00 o
   9   4   1       1081.96       1017.55         9.93 o
  10   4   1        602.47        586.35         6.67 o
  11   4   1        407.57        381.42         4.92 o
  12   4   1         86.75         93.26         1.49 o
  13   4   1         11.63         14.09         0.40 o
  14   4   1         27.92         27.10         0.73 o
 -14   5   1         98.35         99.11         2.81 o
 -13   5   1          7.35          9.09         0.39 o
 -12   5   1         65.87         64.20         1.07 o
 -11   5   1         33.01         40.75         1.03 o
 -10   5   1        160.52        167.67         2.54 o
  -9   5   1        163.23        160.73         1.84 o
  -8   5   1        199.37        181.71         1.93 o
  -7   5   1        121.40        105.88         1.28 o
  -6   5   1        881.92        901.20        13.43 o
  -5   5   1        861.26        910.63        20.31 o
  -4   5   1        612.46        668.34        15.12 o
  -3   5   1        785.22        836.34        16.72 o
  -2   5   1       1177.96       1210.75        22.40 o
  -1   5   1       1930.47       1839.88        34.28 o
   1   5   1       1927.85       1776.19        31.72 o
   2   5   1       1177.33       1223.07        20.84 o
   3   5   1        779.23        831.06        16.73 o
   4   5   1        613.30        693.19        12.86 o
   5   5   1        862.81        925.42        17.22 o
   6   5   1        876.51        893.15        14.21 o
   7   5   1        121.02        105.26         1.15 o
   8   5   1        198.28        179.89         1.96 o
   9   5   1        162.72        161.26         1.82 o
  10   5   1        161.56        167.37         2.01 o
  11   5   1         32.97         41.41         0.77 o
  12   5   1         64.73         61.89         1.02 o
  13   5   1          7.37          9.13         0.38 o
  14   5   1         96.63         96.43         2.85 o
 -13   6   1         64.09         72.89         1.31 o
 -12   6   1         28.00         29.41         0.64 o
 -11   6   1        244.30        228.31         3.04 o
 -10   6   1         18.30         19.55         0.51 o
  -9   6   1        656.82        619.59         7.17 o
  -8   6   1        274.78        254.73         2.73 o
  -7   6   1         51.55         47.25         0.64 o
  -6   6   1        572.35        577.76         6.00 o
  -5   6   1        117.80        123.67         3.08 o
  -4   6   1        857.21        954.42        19.23 o
  -3   6   1        149.24        170.92         3.76 o
  -2   6   1        306.86        300.08         5.80 o
  -1   6   1        159.05        170.77         3.43 o
   0   6   1         23.49         19.58         1.11 o
   1   6   1        158.60        171.80         3.41 o
   2   6   1        310.79        301.64         5.77 o
   3   6   1        149.06        167.36         3.80 o
   4   6   1        863.29        955.74        17.84 o
   5   6   1        120.86        131.67         2.90 o
   6   6   1        572.76        585.52         6.61 o
   7   6   1         50.92         47.10         0.63 o
   8   6   1        274.90        256.30         2.69 o
   9   6   1        656.07        621.44         6.58 o
  10   6   1         18.26         18.99         0.50 o
  11   6   1        244.95        230.10         3.16 o
  12   6   1         28.13         29.59         0.69 o
  13   6   1         64.95         70.58         1.31 o
 -13   7   1          1.77          2.40         0.22 o
 -12   7   1          5.42          5.95         0.31 o
 -11   7   1         40.21         32.68         0.72 o
 -10   7   1          7.91          7.82         0.30 o
  -9   7   1        351.70        331.08         3.55 o
  -8   7   1         96.31         90.90         1.19 o
  -7   7   1          3.62          3.54         0.20 o
  -6   7   1        319.42        286.87         2.92 o
  -5   7   1         40.17         39.01         0.74 o
  -4   7   1       1105.09       1168.92        23.77 o
  -3   7   1       1913.72       1920.83        35.42 o
  -2   7   1        478.23        532.59         9.38 o
  -1   7   1       1680.05       1745.57        30.32 o
   0   7   1        154.04        156.81         2.97 o
   1   7   1       1683.42       1750.07        31.95 o
   2   7   1        478.61        529.37        10.78 o
   3   7   1       1915.48       1943.91        38.17 o
   4   7   1       1106.01       1205.75        23.86 o
   5   7   1         40.94         39.37         0.64 o
   6   7   1        318.26        291.46         2.97 o
   7   7   1          3.54          3.59         0.23 o
   8   7   1         96.23         89.46         1.15 o
   9   7   1        352.22        333.06         3.52 o
  10   7   1          8.30          8.78         0.32 o
  11   7   1         39.68         31.20         0.62 o
  12   7   1          5.33          5.51         0.31 o
  13   7   1          1.78          2.23         0.29 o
 -13   8   1         50.08         54.23         1.13 o
 -12   8   1         15.34         16.90         0.46 o
 -11   8   1         52.52         58.31         1.03 o
 -10   8   1        218.61        216.18         3.00 o
  -9   8   1        166.12        163.86         1.88 o
  -8   8   1         64.20         59.10         0.80 o
  -7   8   1        208.79        188.32         1.96 o
  -6   8   1       1289.01       1259.17        11.41 o
  -5   8   1         24.94         24.63         0.41 o
  -4   8   1        455.72        489.93        10.21 o
  -3   8   1        803.23        869.09        17.56 o
  -2   8   1       1932.33       2061.73        35.64 o
  -1   8   1        958.67       1082.03        18.70 o
   0   8   1        848.01        888.88        16.48 o
   1   8   1        956.30       1076.95        19.94 o
   2   8   1       1935.90       2041.41        40.91 o
   3   8   1        802.98        872.67        19.22 o
   4   8   1        450.37        492.45        10.31 o
   5   8   1         24.60         23.86         0.43 o
   6   8   1       1290.78       1265.98        12.55 o
   7   8   1        208.14        191.32         1.94 o
   8   8   1         64.41         58.85         1.19 o
   9   8   1        166.85        161.95         1.93 o
  10   8   1        218.35        212.49         2.73 o
  11   8   1         52.50         56.43         1.02 o
  12   8   1         15.05         15.85         0.48 o
  13   8   1         49.62         53.31         1.19 o
 -13   9   1         19.18         19.86         0.62 o
 -12   9   1         10.49         13.85         0.40 o
 -11   9   1         76.37         77.21         1.27 o
 -10   9   1        127.60        128.84         1.73 o
  -9   9   1        248.71        255.04         2.82 o
  -8   9   1        267.83        254.74         2.65 o
  -7   9   1        333.22        317.07         3.13 o
  -6   9   1        525.03        502.79         4.79 o
  -5   9   1        568.07        571.19         5.32 o
  -4   9   1        494.81        509.37         6.35 o
  -3   9   1        428.20        448.85         8.82 o
  -2   9   1        949.36        999.00        17.39 o
  -1   9   1        186.13        184.92         3.88 o
   0   9   1       1003.29       1076.49        19.97 o
   1   9   1        184.21        187.92         4.19 o
   2   9   1        948.74        998.07        20.02 o
   3   9   1        436.27        469.60        11.83 o
   4   9   1        494.96        513.13         6.18 o
   5   9   1        565.69        564.73         5.15 o
   6   9   1        522.93        496.60         4.72 o
   7   9   1        331.28        314.51         3.32 o
   8   9   1        269.04        250.89         2.83 o
   9   9   1        248.08        251.36         2.96 o
  10   9   1        128.29        130.08         1.84 o
  11   9   1         76.74         77.18         1.26 o
  12   9   1         10.25         13.50         0.52 o
  13   9   1         18.76         19.39         0.63 o
 -12  10   1         36.65         38.03         0.70 o
 -11  10   1        164.24        160.54         2.31 o
 -10  10   1          3.40          2.73         0.28 o
  -9  10   1        130.43        125.81         1.53 o
  -8  10   1         34.13         31.28         0.54 o
  -7  10   1         49.17         49.80         0.70 o
  -6  10   1        172.73        180.67         1.94 o
  -5  10   1        216.24        212.11         2.07 o
  -4  10   1        414.96        403.54         3.68 o
  -3  10   1         13.74         12.79         0.32 o
  -2  10   1        263.33        247.51         3.91 o
  -1  10   1         79.22         73.44         1.86 o
   0  10   1        640.48        701.78        13.25 o
   1  10   1         79.54         71.47         1.82 o
   2  10   1        264.70        253.34         5.14 o
   3  10   1         13.43         12.78         0.39 o
   4  10   1        412.83        399.44         4.38 o
   5  10   1        214.89        210.99         2.11 o
   6  10   1        175.21        180.79         1.79 o
   7  10   1         49.12         49.70         0.70 o
   8  10   1         35.15         32.47         0.63 o
   9  10   1        130.57        126.88         2.12 o
  10  10   1          3.71          2.83         0.24 o
  11  10   1        164.42        160.69         2.31 o
  12  10   1         37.23         37.93         1.03 o
 -12  11   1         65.74         66.19         1.29 o
 -11  11   1         19.51         21.87         0.62 o
 -10  11   1        120.71        117.31         2.18 o
  -9  11   1        181.24        181.49         2.31 o
  -8  11   1        358.06        346.13         3.71 o
  -7  11   1        152.91        139.64         1.65 o
  -6  11   1        300.53        279.61         2.82 o
  -5  11   1         79.04         84.09         1.02 o
  -4  11   1        143.52        139.34         1.54 o
  -3  11   1        341.59        351.56         3.12 o
  -2  11   1        112.59        119.39         1.31 o
  -1  11   1        161.41        146.93         2.24 o
   0  11   1        626.00        603.37         6.44 o
   1  11   1        160.83        148.37         2.00 o
   2  11   1        112.80        121.32         1.43 o
   3  11   1        340.79        358.40         3.54 o
   4  11   1        145.02        140.08         1.42 o
   5  11   1         78.90         83.89         1.00 o
   6  11   1        301.34        279.72         2.85 o
   7  11   1        152.33        135.93         1.53 o
   8  11   1        356.84        343.45         4.51 o
   9  11   1        180.65        181.01         2.48 o
  10  11   1        119.54        119.18         1.69 o
  11  11   1         19.86         21.34         0.53 o
  12  11   1         67.39         66.26         1.20 o
 -12  12   1         44.05         47.64         1.11 o
 -11  12   1        420.48        415.62         7.80 o
 -10  12   1        124.95        124.73         1.84 o
  -9  12   1        429.28        439.09         5.46 o
  -8  12   1        162.59        153.49         1.88 o
  -7  12   1        160.79        159.54         1.86 o
  -6  12   1         68.41         71.99         0.93 o
  -5  12   1        158.54        162.07         1.72 o
  -4  12   1         12.65         11.85         0.29 o
  -3  12   1        222.68        221.92         2.08 o
  -2  12   1         40.72         42.02         0.53 o
  -1  12   1        157.69        157.68         1.69 o
   0  12   1          6.50          6.10         0.19 o
   1  12   1        157.62        155.97         1.61 o
   2  12   1         40.65         41.51         0.52 o
   3  12   1        221.22        218.68         2.17 o
   4  12   1         12.44         11.70         0.29 o
   5  12   1        158.95        162.94         1.74 o
   6  12   1         69.55         73.14         0.92 o
   7  12   1        159.16        158.98         1.77 o
   8  12   1        161.71        154.41         2.09 o
   9  12   1        428.09        433.76         5.53 o
  10  12   1        123.75        123.37         1.86 o
  11  12   1        422.35        438.81         6.09 o
  12  12   1         43.40         47.18         1.28 o
 -11  13   1         13.46         12.66         0.57 o
 -10  13   1         76.46         72.28         1.27 o
  -9  13   1         17.01         20.40         0.53 o
  -8  13   1        475.23        464.34         5.81 o
  -7  13   1        361.91        356.47         4.64 o
  -6  13   1        550.15        541.02         5.42 o
  -5  13   1         98.78         98.68         1.24 o
  -4  13   1         19.38         20.32         0.42 o
  -3  13   1        166.05        155.04         1.60 o
  -2  13   1        771.20        767.69         6.75 o
  -1  13   1        415.10        413.60         3.75 o
   0  13   1        272.17        277.43         2.56 o
   1  13   1        415.27        407.86         3.68 o
   2  13   1        770.82        766.02         7.17 o
   3  13   1        167.22        157.13         1.67 o
   4  13   1         19.69         21.30         0.40 o
   5  13   1         96.97         99.61         1.23 o
   6  13   1        549.84        539.72         5.81 o
   7  13   1        364.26        358.14         4.14 o
   8  13   1        477.76        470.61         5.90 o
   9  13   1         17.42         19.78         0.50 o
  10  13   1         75.21         72.37         1.17 o
  11  13   1         13.89         13.52         0.50 o
 -11  14   1         16.40         18.54         0.66 o
 -10  14   1          6.92          5.85         0.32 o
  -9  14   1         27.01         26.50         0.60 o
  -8  14   1        109.34         98.72         1.53 o
  -7  14   1        251.21        240.70         3.24 o
  -6  14   1        246.22        240.26         3.64 o
  -5  14   1        321.10        327.46         3.77 o
  -4  14   1        275.69        259.83         2.71 o
  -3  14   1        153.34        153.84         1.59 o
  -2  14   1         31.27         28.84         0.46 o
  -1  14   1        165.45        163.00         1.73 o
   0  14   1        141.84        145.90         1.44 o
   1  14   1        165.11        159.62         1.60 o
   2  14   1         32.49         28.78         0.46 o
   3  14   1        153.24        153.58         1.75 o
   4  14   1        273.42        255.74         2.77 o
   5  14   1        320.53        325.53         3.60 o
   6  14   1        248.30        244.18         3.69 o
   7  14   1        252.91        245.10         3.00 o
   8  14   1        108.46        100.63         1.56 o
   9  14   1         27.30         27.51         0.61 o
  10  14   1          7.08          6.49         0.32 o
  11  14   1         16.04         17.15         0.59 o
 -10  15   1         91.33         86.09         1.89 o
  -9  15   1         17.87         15.43         0.43 o
  -8  15   1        373.88        363.40         4.58 o
  -7  15   1         19.46         18.06         0.51 o
  -6  15   1         74.05         79.34         1.15 o
  -5  15   1         54.33         56.17         1.00 o
  -4  15   1        194.32        189.78         2.47 o
  -3  15   1        413.97        420.11         4.13 o
  -2  15   1         84.92         84.64         1.06 o
  -1  15   1        165.50        166.82         1.79 o
   0  15   1          6.64         10.33         0.28 o
   1  15   1        163.24        166.41         1.89 o
   2  15   1         85.17         84.53         1.04 o
   3  15   1        412.96        418.81         4.42 o
   4  15   1        194.92        188.11         2.23 o
   5  15   1         55.84         58.23         1.06 o
   6  15   1         74.86         81.45         1.24 o
   7  15   1         19.21         18.56         0.46 o
   8  15   1        371.83        370.23         5.35 o
   9  15   1         17.73         15.39         0.57 o
  10  15   1         91.25         86.11         1.50 o
 -10  16   1        100.47        101.22         2.36 o
  -9  16   1        105.52        111.80         1.72 o
  -8  16   1          7.98          8.94         0.42 o
  -7  16   1         95.29        101.19         1.54 o
  -6  16   1         43.52         43.28         0.74 o
  -5  16   1         50.45         53.96         0.82 o
  -4  16   1        165.65        160.60         2.12 o
  -3  16   1        186.25        175.79         2.15 o
  -2  16   1        230.57        227.24         2.87 o
  -1  16   1        109.64        102.37         1.34 o
   0  16   1        610.07        609.08         8.37 o
   1  16   1        109.51        103.54         1.30 o
   2  16   1        234.02        229.18         2.42 o
   3  16   1        185.34        177.73         2.12 o
   4  16   1        165.34        155.89         2.30 o
   5  16   1         51.47         56.92         0.94 o
   6  16   1         42.98         42.95         0.78 o
   7  16   1         94.22        100.05         1.55 o
   8  16   1          7.99          8.87         0.40 o
   9  16   1        105.98        112.20         1.89 o
  10  16   1        100.18         97.60         2.33 o
  -9  17   1         21.61         20.33         0.53 o
  -8  17   1         36.47         37.06         0.74 o
  -7  17   1          1.67          0.72         0.21 o
  -6  17   1         81.24         76.40         1.14 o
  -5  17   1         12.33         12.24         0.37 o
  -4  17   1         21.35         23.02         0.50 o
  -3  17   1          1.85          2.32         0.22 o
  -2  17   1        122.84        127.26         1.62 o
  -1  17   1        149.97        145.49         3.00 o
   0  17   1        248.26        248.94         2.97 o
   1  17   1        147.11        145.55         1.81 o
   2  17   1        122.60        128.53         1.64 o
   3  17   1          1.68          2.14         0.23 o
   4  17   1         20.79         22.99         0.55 o
   5  17   1         12.46         13.47         0.46 o
   6  17   1         81.36         75.68         1.23 o
   7  17   1          1.63          0.60         0.21 o
   8  17   1         36.79         34.93         0.71 o
   9  17   1         21.68         21.19         0.52 o
  -8  18   1         13.64         15.76         0.58 o
  -7  18   1         30.98         30.86         0.66 o
  -6  18   1         81.46         80.95         1.24 o
  -5  18   1        160.56        166.60         3.08 o
  -4  18   1         20.12         18.40         0.50 o
  -3  18   1         27.72         27.83         0.63 o
  -2  18   1        181.23        187.72         2.35 o
  -1  18   1        259.87        265.44         3.21 o
   0  18   1         85.04         89.60         1.25 o
   1  18   1        259.92        266.72         3.21 o
   2  18   1        182.72        191.56         2.36 o
   3  18   1         27.95         27.78         0.63 o
   4  18   1         19.37         17.35         0.47 o
   5  18   1        161.60        168.47         2.23 o
   6  18   1         80.96         79.65         1.27 o
   7  18   1         30.66         30.61         0.64 o
   8  18   1         13.70         16.02         0.47 o
  -8  19   1         45.43         45.10         2.09 o
  -7  19   1         33.68         32.16         0.63 o
  -6  19   1        348.09        359.35         6.31 o
  -5  19   1        180.98        185.29         3.95 o
  -4  19   1        131.63        125.59         1.82 o
  -3  19   1          7.70          8.80         0.34 o
  -2  19   1          7.98          9.14         0.34 o
  -1  19   1         14.72         16.51         0.44 o
   0  19   1        116.97        110.25         1.47 o
   1  19   1         14.76         15.17         0.43 o
   2  19   1          8.02          9.24         0.47 o
   3  19   1          8.21         10.06         0.36 o
   4  19   1        131.58        128.68         1.85 o
   5  19   1        181.83        185.64         2.56 o
   6  19   1        347.22        365.18         5.61 o
   7  19   1         34.09         32.20         0.65 o
   8  19   1         45.59         43.69         1.43 o
  -7  20   1         78.41         76.37         2.26 o
  -6  20   1          9.34          9.97         0.41 o
  -5  20   1         68.79         72.77         1.27 o
  -4  20   1        121.91        116.09         1.65 o
  -3  20   1         65.52         65.07         1.33 o
  -2  20   1        124.35        123.08         1.89 o
  -1  20   1          7.47          7.98         0.33 o
   0  20   1         33.17         35.74         0.80 o
   1  20   1          7.47          7.55         0.30 o
   2  20   1        124.58        122.65         1.91 o
   3  20   1         65.40         64.99         1.06 o
   4  20   1        120.89        114.50         1.66 o
   5  20   1         69.07         70.41         1.18 o
   6  20   1          9.21         10.03         0.38 o
   7  20   1         78.55         75.79         2.80 o
  -5  21   1         18.49         16.60         0.50 o
  -4  21   1        108.10        107.83         1.74 o
  -3  21   1        104.96        102.82         1.57 o
  -2  21   1         50.15         53.55         0.94 o
  -1  21   1         10.65         12.20         0.41 o
   0  21   1         72.88         68.51         1.07 o
   1  21   1         10.51         11.88         0.36 o
   2  21   1         50.23         54.47         1.03 o
   3  21   1        105.87        103.95         1.59 o
   4  21   1        107.45        104.54         1.63 o
   5  21   1         18.78         17.55         0.55 o
  -3  22   1         89.87         86.86         1.76 o
  -2  22   1          8.56          8.75         0.36 o
  -1  22   1        178.08        168.10         2.62 o
   0  22   1          2.64          1.96         0.22 o
   1  22   1        178.19        171.55         2.88 o
   2  22   1          8.54          9.35         0.35 o
   3  22   1         90.26         87.23         1.59 o
   4  22   1         75.04         71.82         3.00 o
   0   0   2       7032.26       6241.23       153.81 o
   1   0   2         31.73         32.13         0.80 o
   2   0   2         65.02         70.87         1.47 o
   3   0   2        952.90       1059.70        18.28 o
   4   0   2        479.19        543.10        11.15 o
   5   0   2         86.34        104.94         2.61 o
   6   0   2        218.76        200.06         2.85 o
   7   0   2         97.01         86.54         0.99 o
   8   0   2         50.79         49.00         0.62 o
   9   0   2        459.25        441.92         4.19 o
  10   0   2         23.60         19.57         0.59 o
  11   0   2        302.74        279.34         3.32 o
  12   0   2         21.40         21.49         0.50 o
  13   0   2         18.58         19.81         0.66 o
  14   0   2          0.61          0.09         0.21 o
 -14   1   2         16.64         17.19         0.55 o
 -13   1   2         29.92         27.44         0.66 o
 -12   1   2         64.19         65.65         1.04 o
 -11   1   2         81.76         65.95         1.00 o
 -10   1   2       1169.51       1153.71        13.37 o
  -9   1   2       1355.30       1359.90        13.26 o
  -8   1   2         62.50         65.29         0.76 o
  -7   1   2        339.67        334.69         2.94 o
  -6   1   2        115.60        114.25         1.35 o
  -5   1   2        167.94        178.12         4.47 o
  -4   1   2        172.70        180.88         4.02 o
  -3   1   2        729.32        751.73        14.03 o
  -2   1   2         36.36         34.28         0.81 o
  -1   1   2        174.99        163.69         3.28 o
   0   1   2         13.85         11.99         0.56 o
   1   1   2        172.90        167.94         3.28 o
   2   1   2         35.99         33.34         0.91 o
   3   1   2        727.69        751.40        17.88 o
   4   1   2        173.54        182.73         3.70 o
   5   1   2        169.01        177.41         4.08 o
   6   1   2        115.50        113.69         1.36 o
   7   1   2        337.17        327.67         3.11 o
   8   1   2         63.16         66.35         0.74 o
   9   1   2       1361.19       1379.26        12.05 o
  10   1   2       1171.94       1144.93        11.74 o
  11   1   2         82.52         66.14         0.97 o
  12   1   2         62.70         63.84         1.10 o
  13   1   2         29.79         27.90         0.62 o
  14   1   2         16.20         16.06         0.83 o
 -13   2   2         17.07         17.00         0.54 o
 -12   2   2          9.18          9.82         0.34 o
 -11   2   2          0.77          0.68         0.21 o
 -10   2   2        856.93        800.53         8.37 o
  -9   2   2         18.73         20.04         0.44 o
  -8   2   2        115.85        117.75         1.25 o
  -7   2   2        188.45        180.79         1.69 o
  -6   2   2        986.91       1000.53        10.01 o
  -5   2   2          2.33          1.48         0.35 o
  -4   2   2         47.93         41.45         1.41 o
  -3   2   2        400.88        420.21         9.51 o
  -2   2   2       2551.42       2354.88        42.46 o
  -1   2   2        595.51        600.58        10.48 o
   0   2   2         76.87         79.85         1.62 o
   1   2   2        593.71        606.44        10.47 o
   2   2   2       2560.95       2415.88        45.41 o
   3   2   2        402.07        422.00         7.51 o
   4   2   2         48.20         41.87         1.14 o
   5   2   2          2.19          1.28         0.33 o
   6   2   2        989.91        980.88         9.87 o
   7   2   2        189.25        180.82         1.75 o
   8   2   2        117.03        119.48         1.22 o
   9   2   2         17.88         20.85         0.41 o
  10   2   2        853.04        796.85         8.20 o
  11   2   2          0.70          0.77         0.20 o
  12   2   2          9.24          9.93         0.39 o
  13   2   2         17.13         16.68         0.43 o
 -13   3   2          6.05          7.72         0.36 o
 -12   3   2         16.53         15.29         0.48 o
 -11   3   2         54.15         49.23         0.83 o
 -10   3   2        191.21        196.88         2.18 o
  -9   3   2         76.01         75.34         0.89 o
  -8   3   2         44.05         47.35         0.62 o
  -7   3   2        360.13        345.68         3.02 o
  -6   3   2         77.61         79.88         0.92 o
  -5   3   2        226.45        242.23         5.38 o
  -4   3   2         87.80         93.96         2.36 o
  -3   3   2        819.57        887.10        17.82 o
  -2   3   2        344.90        358.58         6.88 o
  -1   3   2        173.33        185.77         3.64 o
   0   3   2          3.48          3.87         0.26 o
   1   3   2        171.70        183.68         3.40 o
   2   3   2        344.13        365.03         6.89 o
   3   3   2        817.22        891.80        18.19 o
   4   3   2         86.96         94.46         2.16 o
   5   3   2        228.70        244.53         4.95 o
   6   3   2         77.06         79.13         0.85 o
   7   3   2        359.60        344.80         3.13 o
   8   3   2         44.71         47.57         0.62 o
   9   3   2         76.19         75.47         0.91 o
  10   3   2        191.08        197.41         2.22 o
  11   3   2         54.28         49.15         0.87 o
  12   3   2         16.83         15.54         0.46 o
  13   3   2          5.99          7.16         0.32 o
 -13   4   2          6.50          6.89         0.33 o
 -12   4   2         10.43         10.28         0.39 o
 -11   4   2        206.20        187.06         2.69 o
 -10   4   2         60.09         65.00         0.99 o
  -9   4   2        402.10        382.15         3.54 o
  -8   4   2         21.35         22.15         0.40 o
  -7   4   2         57.89         63.13         0.73 o
  -6   4   2         96.56        108.33         1.11 o
  -5   4   2        134.71        148.26         3.54 o
  -4   4   2        372.17        394.07         8.39 o
  -3   4   2        320.84        343.44         7.27 o
  -2   4   2       3161.67       3224.02        61.69 o
  -1   4   2        653.19        741.98        14.69 o
   0   4   2         49.81         44.53         1.12 o
   1   4   2        655.84        725.95        11.95 o
   2   4   2       3153.80       3274.82        61.39 o
   3   4   2        322.19        354.32         7.32 o
   4   4   2        366.94        406.40         7.80 o
   5   4   2        135.46        150.44         3.29 o
   6   4   2         95.48        107.16         1.10 o
   7   4   2         56.95         62.32         0.69 o
   8   4   2         21.07         22.35         0.39 o
   9   4   2        399.32        384.07         3.86 o
  10   4   2         60.39         64.72         0.90 o
  11   4   2        205.45        184.15         2.70 o
  12   4   2         10.74         11.35         0.37 o
  13   4   2          6.63          6.92         0.31 o
 -13   5   2          8.59         10.07         0.36 o
 -12   5   2        118.98        121.56         1.80 o
 -11   5   2         68.37         68.35         1.17 o
 -10   5   2        824.33        820.20        11.81 o
  -9   5   2        142.62        142.59         1.56 o
  -8   5   2        747.36        737.23         6.73 o
  -7   5   2        345.43        346.20         3.16 o
  -6   5   2         29.25         27.78         0.40 o
  -5   5   2        214.77        207.78         2.37 o
  -4   5   2        462.16        537.35        11.13 o
  -3   5   2        487.72        536.29        12.04 o
  -2   5   2        103.22        122.66         2.81 o
  -1   5   2       3022.75       3175.13        70.30 o
   0   5   2          1.65          2.63         0.29 o
   1   5   2       3041.99       3073.91        55.09 o
   2   5   2        102.70        119.82         2.60 o
   3   5   2        490.61        534.48        11.03 o
   4   5   2        462.48        542.11        10.36 o
   5   5   2        217.23        212.52         2.51 o
   6   5   2         29.13         28.18         0.40 o
   7   5   2        347.80        349.50         3.07 o
   8   5   2        745.60        728.59         6.43 o
   9   5   2        142.96        143.88         1.62 o
  10   5   2        827.90        824.77         9.18 o
  11   5   2         68.12         66.97         1.18 o
  12   5   2        116.64        118.69         1.81 o
  13   5   2          8.78         10.53         0.33 o
 -13   6   2         28.33         27.48         0.64 o
 -12   6   2         20.19         24.28         0.56 o
 -11   6   2         85.00         85.04         1.29 o
 -10   6   2         46.03         41.89         0.72 o
  -9   6   2         55.42         58.08         0.97 o
  -8   6   2        197.03        190.41         1.92 o
  -7   6   2         16.42         16.90         0.33 o
  -6   6   2         13.09         14.73         0.41 o
  -5   6   2        126.44        125.57         1.41 o
  -4   6   2        278.67        346.53         8.13 o
  -3   6   2        102.56        109.04         2.95 o
  -2   6   2        498.88        500.71        11.39 o
  -1   6   2        107.89        128.53         2.94 o
   0   6   2       5024.95       4786.19        90.27 o
   1   6   2        107.83        123.58         2.67 o
   2   6   2        502.15        507.61        10.35 o
   3   6   2        101.87        113.99         2.78 o
   4   6   2        275.80        348.98         6.94 o
   5   6   2        127.30        125.72         1.28 o
   6   6   2         13.01         14.76         0.37 o
   7   6   2         16.13         16.82         0.33 o
   8   6   2        195.77        187.84         1.85 o
   9   6   2         55.35         56.41         0.79 o
  10   6   2         45.86         42.01         0.75 o
  11   6   2         85.90         85.13         1.31 o
  12   6   2         20.39         23.85         0.55 o
  13   6   2         27.25         26.65         0.72 o
 -13   7   2         12.44         11.82         0.40 o
 -12   7   2         12.45          9.19         0.34 o
 -11   7   2         51.49         51.67         0.88 o
 -10   7   2         77.66         80.73         1.07 o
  -9   7   2         76.67         70.76         0.91 o
  -8   7   2         14.39         12.50         0.32 o
  -7   7   2        469.34        468.00         4.19 o
  -6   7   2         92.02         88.51         0.95 o
  -5   7   2         48.75         43.37         0.58 o
  -4   7   2        294.41        299.12         3.62 o
  -3   7   2        326.27        320.93         8.49 o
  -2   7   2        554.97        645.53        13.23 o
  -1   7   2        370.86        394.21         8.33 o
   0   7   2        129.92        136.02         2.93 o
   1   7   2        376.80        402.82         8.30 o
   2   7   2        552.77        646.39        13.17 o
   3   7   2        325.28        323.32         7.63 o
   4   7   2        294.81        299.55         3.47 o
   5   7   2         48.60         44.14         0.55 o
   6   7   2         91.88         89.56         0.93 o
   7   7   2        471.47        467.15         4.01 o
   8   7   2         14.01         12.50         0.40 o
   9   7   2         76.71         70.54         1.00 o
  10   7   2         78.44         79.17         1.19 o
  11   7   2         51.14         50.51         0.87 o
  12   7   2         11.80          8.63         0.36 o
  13   7   2         12.71         12.87         0.59 o
 -13   8   2          8.28          6.81         0.37 o
 -12   8   2         57.27         55.16         1.06 o
 -11   8   2         65.76         65.69         1.00 o
 -10   8   2         16.23         17.85         0.42 o
  -9   8   2         17.24         18.41         0.41 o
  -8   8   2        175.81        178.26         1.84 o
  -7   8   2         77.61         78.87         0.96 o
  -6   8   2        439.11        432.83         4.11 o
  -5   8   2         92.71         96.32         0.98 o
  -4   8   2        180.28        175.79         1.72 o
  -3   8   2        249.69        245.69         3.27 o
  -2   8   2       1974.86       2156.22        43.37 o
  -1   8   2       3389.87       3664.59        68.91 o
   0   8   2       1365.83       1528.01        28.13 o
   1   8   2       3390.22       3589.21        72.48 o
   2   8   2       1979.43       2224.52        47.47 o
   3   8   2        247.71        239.42         3.67 o
   4   8   2        178.05        177.02         1.73 o
   5   8   2         92.31         96.62         1.01 o
   6   8   2        441.31        443.14         3.78 o
   7   8   2         76.81         77.35         0.90 o
   8   8   2        174.98        176.34         1.91 o
   9   8   2         17.97         19.62         0.49 o
  10   8   2         16.32         16.93         0.43 o
  11   8   2         66.62         68.85         1.39 o
  12   8   2         56.79         54.25         0.92 o
  13   8   2          8.21          7.34         0.39 o
 -12   9   2         42.44         44.43         0.90 o
 -11   9   2          8.60          7.90         0.33 o
 -10   9   2        128.48        128.83         1.72 o
  -9   9   2        124.14        114.92         1.42 o
  -8   9   2        829.25        817.83         8.05 o
  -7   9   2       2182.38       2193.11        20.44 o
  -6   9   2         85.20         79.57         0.87 o
  -5   9   2        108.46        100.10         1.09 o
  -4   9   2         82.15         85.80         0.88 o
  -3   9   2        229.30        208.77         2.12 o
  -2   9   2          9.17          8.28         0.26 o
  -1   9   2       1252.62       1293.58        21.13 o
   0   9   2         40.36         33.85         1.21 o
   1   9   2       1250.82       1269.44        16.75 o
   2   9   2          9.48          9.18         0.38 o
   3   9   2        226.22        206.07         2.24 o
   4   9   2         82.13         84.84         1.02 o
   5   9   2        108.62        100.64         1.06 o
   6   9   2         84.69         78.37         0.87 o
   7   9   2       2185.09       2152.96        19.87 o
   8   9   2        825.72        805.56         7.36 o
   9   9   2        122.63        112.04         1.58 o
  10   9   2        129.96        129.52         1.74 o
  11   9   2          8.91          8.27         0.32 o
  12   9   2         43.05         45.23         0.92 o
 -12  10   2         39.09         43.75         1.01 o
 -11  10   2         76.27         76.53         1.42 o
 -10  10   2          9.74         10.61         0.37 o
  -9  10   2          3.31          3.70         0.24 o
  -8  10   2        355.29        350.20         3.48 o
  -7  10   2        437.44        453.17         4.47 o
  -6  10   2         17.67         15.98         0.35 o
  -5  10   2        165.04        160.08         1.57 o
  -4  10   2        742.22        716.98         6.36 o
  -3  10   2        180.43        174.12         1.82 o
  -2  10   2          3.22          2.84         0.16 o
  -1  10   2        126.66        113.10         1.16 o
   0  10   2       1567.75       1622.48        16.18 o
   1  10   2        126.27        112.75         1.23 o
   2  10   2          3.26          3.37         0.16 o
   3  10   2        181.53        179.44         1.69 o
   4  10   2        741.41        715.03         6.27 o
   5  10   2        164.43        158.09         1.50 o
   6  10   2         18.61         17.28         0.37 o
   7  10   2        439.75        453.12         4.41 o
   8  10   2        350.78        345.99         3.83 o
   9  10   2          3.05          3.26         0.29 o
  10  10   2          9.99         10.45         0.37 o
  11  10   2         76.14         78.51         1.33 o
  12  10   2         39.35         43.69         1.07 o
 -12  11   2          3.72          3.10         0.30 o
 -11  11   2          1.98          2.56         0.24 o
 -10  11   2          7.42          7.79         0.31 o
  -9  11   2          3.69          3.73         0.29 o
  -8  11   2        142.33        128.98         1.57 o
  -7  11   2        402.22        417.44         4.11 o
  -6  11   2        147.98        150.54         1.65 o
  -5  11   2        113.93        114.12         1.24 o
  -4  11   2        201.64        198.45         1.92 o
  -3  11   2        159.42        170.11         1.65 o
  -2  11   2        389.22        406.54         3.64 o
  -1  11   2         47.56         45.31         0.55 o
   0  11   2          1.46          2.44         0.15 o
   1  11   2         48.50         45.87         0.61 o
   2  11   2        388.18        406.82         3.69 o
   3  11   2        159.28        167.30         1.62 o
   4  11   2        201.16        198.76         2.00 o
   5  11   2        114.86        117.35         1.27 o
   6  11   2        149.79        153.72         1.68 o
   7  11   2        402.96        411.96         4.06 o
   8  11   2        142.32        129.71         1.75 o
   9  11   2          3.30          3.29         0.24 o
  10  11   2          7.36          7.63         0.34 o
  11  11   2          1.97          1.76         0.22 o
  12  11   2          4.10          3.26         0.28 o
 -11  12   2         30.99         29.49         0.62 o
 -10  12   2          7.05          8.10         0.34 o
  -9  12   2         47.91         49.14         0.84 o
  -8  12   2        424.05        412.76         4.73 o
  -7  12   2        186.31        198.43         2.40 o
  -6  12   2        383.35        381.45         3.91 o
  -5  12   2         82.23         83.82         0.98 o
  -4  12   2         66.61         65.09         0.81 o
  -3  12   2        122.44        122.22         1.30 o
  -2  12   2         35.00         40.72         0.53 o
  -1  12   2        823.05        851.62         7.43 o
   0  12   2          1.90          3.41         0.17 o
   1  12   2        824.54        839.61         7.49 o
   2  12   2         35.26         40.33         0.58 o
   3  12   2        121.24        121.60         1.27 o
   4  12   2         67.17         65.04         0.78 o
   5  12   2         81.55         81.81         0.98 o
   6  12   2        382.19        377.89         3.66 o
   7  12   2        185.71        202.99         2.60 o
   8  12   2        428.42        427.85         5.06 o
   9  12   2         48.55         49.42         0.86 o
  10  12   2          7.43          9.32         0.35 o
  11  12   2         31.59         30.88         0.63 o
 -11  13   2         66.08         70.89         1.50 o
 -10  13   2         46.41         48.26         0.83 o
  -9  13   2        119.22        120.77         1.75 o
  -8  13   2        104.34        100.42         1.40 o
  -7  13   2        570.81        557.31         5.94 o
  -6  13   2         90.74         90.77         1.12 o
  -5  13   2        321.89        316.92         3.01 o
  -4  13   2         22.09         23.62         0.43 o
  -3  13   2        119.01        113.99         1.19 o
  -2  13   2        130.81        134.71         1.36 o
  -1  13   2         13.58         17.01         0.35 o
   0  13   2        148.58        149.02         1.50 o
   1  13   2         13.38         17.47         0.35 o
   2  13   2        131.66        135.35         1.45 o
   3  13   2        121.30        114.48         1.21 o
   4  13   2         21.71         23.01         0.42 o
   5  13   2        321.03        315.67         3.09 o
   6  13   2         91.55         88.82         1.06 o
   7  13   2        566.50        558.70         6.31 o
   8  13   2        103.00         99.90         1.40 o
   9  13   2        120.01        117.57         1.67 o
  10  13   2         45.98         48.57         0.85 o
  11  13   2         65.88         67.28         1.73 o
 -10  14   2          3.35          4.73         0.27 o
  -9  14   2         16.72         15.99         0.61 o
  -8  14   2         64.24         61.27         0.98 o
  -7  14   2        193.76        207.55         2.59 o
  -6  14   2         25.57         31.38         0.55 o
  -5  14   2        212.80        217.58         2.18 o
  -4  14   2        102.81         94.83         1.09 o
  -3  14   2        296.80        284.03         2.81 o
  -2  14   2        209.69        198.50         2.01 o
  -1  14   2        314.48        323.09         3.23 o
   0  14   2        419.01        427.66         4.04 o
   1  14   2        314.17        325.56         3.07 o
   2  14   2        206.76        200.20         2.05 o
   3  14   2        298.30        282.48         2.77 o
   4  14   2        102.87         96.27         1.10 o
   5  14   2        212.44        218.29         2.22 o
   6  14   2         26.07         31.37         0.55 o
   7  14   2        194.80        207.46         2.78 o
   8  14   2         64.30         61.58         1.01 o
   9  14   2         15.97         15.69         0.45 o
  10  14   2          3.25          4.62         0.27 o
 -10  15   2        233.58        221.85         4.24 o
  -9  15   2          7.17          6.90         0.32 o
  -8  15   2         19.29         16.34         0.43 o
  -7  15   2         43.02         39.21         0.65 o
  -6  15   2        341.24        365.85         3.98 o
  -5  15   2         37.34         34.84         0.60 o
  -4  15   2        120.46        121.69         1.41 o
  -3  15   2        251.93        245.73         3.27 o
  -2  15   2         17.98         19.52         0.42 o
  -1  15   2        117.76        107.83         1.20 o
   0  15   2        238.44        234.18         2.36 o
   1  15   2        120.25        109.11         1.22 o
   2  15   2         18.02         20.10         0.44 o
   3  15   2        249.70        243.91         2.35 o
   4  15   2        120.83        120.19         1.45 o
   5  15   2         38.42         35.37         0.65 o
   6  15   2        342.67        369.22         4.40 o
   7  15   2         42.95         39.87         0.78 o
   8  15   2         19.78         17.15         0.47 o
   9  15   2          7.19          7.20         0.33 o
  10  15   2        233.52        223.45         4.25 o
  -9  16   2         25.99         23.29         0.53 o
  -8  16   2         30.64         33.99         0.65 o
  -7  16   2         74.54         77.05         1.15 o
  -6  16   2         21.63         19.96         0.44 o
  -5  16   2         37.43         41.83         0.72 o
  -4  16   2         89.38         87.17         1.13 o
  -3  16   2          3.78          3.59         0.22 o
  -2  16   2        472.81        464.65         5.86 o
  -1  16   2         78.08         77.32         0.95 o
   0  16   2        201.34        207.77         2.24 o
   1  16   2         77.73         76.68         1.09 o
   2  16   2        469.84        461.14         5.58 o
   3  16   2          3.87          3.80         0.22 o
   4  16   2         90.28         88.64         1.26 o
   5  16   2         36.89         41.72         0.78 o
   6  16   2         21.32         20.05         0.61 o
   7  16   2         73.94         76.98         1.24 o
   8  16   2         30.85         33.25         0.70 o
   9  16   2         26.00         24.23         0.79 o
  -9  17   2        117.62        109.10         3.09 o
  -8  17   2          8.16          8.65         0.33 o
  -7  17   2         20.04         16.51         0.61 o
  -6  17   2        148.49        143.43         1.91 o
  -5  17   2        120.30        121.99         1.78 o
  -4  17   2        205.38        210.21         2.54 o
  -3  17   2        153.89        154.15         1.80 o
  -2  17   2        120.12        123.40         1.56 o
  -1  17   2        182.85        179.07         2.08 o
   0  17   2          3.91          4.48         0.24 o
   1  17   2        185.93        183.22         1.94 o
   2  17   2        120.47        125.54         1.52 o
   3  17   2        152.36        154.33         1.89 o
   4  17   2        204.76        211.20         2.62 o
   5  17   2        120.43        120.25         1.69 o
   6  17   2        148.93        142.68         1.93 o
   7  17   2         19.81         15.70         0.46 o
   8  17   2          8.14          8.56         0.35 o
   9  17   2        117.77        107.82         2.48 o
  -8  18   2         38.93         38.60         0.91 o
  -7  18   2          9.56          5.16         0.28 o
  -6  18   2         14.19         16.94         0.40 o
  -5  18   2         14.22         14.78         0.43 o
  -4  18   2        150.46        160.44         2.22 o
  -3  18   2        108.07        118.12         1.53 o
  -2  18   2        217.99        227.88         2.79 o
  -1  18   2        399.38        397.14         4.69 o
   0  18   2          2.45          3.61         0.23 o
   1  18   2        398.99        404.78         5.29 o
   2  18   2        220.83        231.48         2.69 o
   3  18   2        108.84        115.22         1.76 o
   4  18   2        151.17        157.08         2.22 o
   5  18   2         13.94         14.14         0.41 o
   6  18   2         14.47         17.30         0.62 o
   7  18   2          9.43          5.75         0.30 o
   8  18   2         38.61         37.46         0.83 o
  -7  19   2         30.91         30.96         0.78 o
  -6  19   2        100.31        101.25         1.67 o
  -5  19   2         66.39         60.19         1.26 o
  -4  19   2         45.85         50.37         0.86 o
  -3  19   2        323.05        328.51         4.05 o
  -2  19   2         97.38         98.99         1.27 o
  -1  19   2        240.09        249.61         3.01 o
   0  19   2        237.43        242.81         3.09 o
   1  19   2        237.35        248.52         3.38 o
   2  19   2         97.69        100.26         1.50 o
   3  19   2        322.57        326.33         4.10 o
   4  19   2         45.67         49.42         0.81 o
   5  19   2         66.61         60.12         0.98 o
   6  19   2        100.45         99.36         2.16 o
   7  19   2         30.80         28.74         0.70 o
  -6  20   2         93.68         88.30         2.03 o
  -5  20   2        135.36        136.13         2.56 o
  -4  20   2        141.12        140.62         2.07 o
  -3  20   2         27.77         28.55         0.61 o
  -2  20   2        103.30        101.79         1.40 o
  -1  20   2          5.39          5.79         0.28 o
   0  20   2          9.75          9.91         0.35 o
   1  20   2          5.32          5.85         0.29 o
   2  20   2        103.44        102.96         1.50 o
   3  20   2         27.79         28.27         0.63 o
   4  20   2        140.27        141.09         2.29 o
   5  20   2        135.62        133.06         2.24 o
   6  20   2         93.39         87.98         2.08 o
  -4  21   2        144.63        137.10         2.66 o
  -3  21   2        123.17        116.75         1.89 o
  -2  21   2          5.12          6.41         0.29 o
  -1  21   2         27.91         30.50         0.59 o
   0  21   2        116.71        123.27         2.00 o
   1  21   2         28.14         29.98         0.67 o
   2  21   2          5.20          6.12         0.26 o
   3  21   2        124.51        119.55         2.11 o
   4  21   2        144.02        138.03         3.08 o
  -2  22   2         95.30         90.59         3.52 o
  -1  22   2        101.42        101.30         1.97 o
   0  22   2         64.27         61.16         1.32 o
   1  22   2        101.48         98.92         3.31 o
   2  22   2         95.42         88.60         2.06 o
   0   0   3       5636.24       5605.78       139.80 o
   1   0   3       2005.29       2039.46        37.89 o
   2   0   3       2645.08       2703.50        47.28 o
   3   0   3         35.36         41.40         1.41 o
   4   0   3          3.11          5.47         0.29 o
   5   0   3         15.82         15.01         0.30 o
   6   0   3          8.94          8.98         0.23 o
   7   0   3         14.98         16.99         0.34 o
   8   0   3        325.71        347.30         3.27 o
   9   0   3         40.31         40.08         0.57 o
  10   0   3        129.22        140.07         1.57 o
  11   0   3         11.06          9.84         0.32 o
  12   0   3          0.33          0.57         0.19 o
  13   0   3         53.98         55.98         1.27 o
 -13   1   3          1.42          1.61         0.24 o
 -12   1   3         13.14         15.62         0.44 o
 -11   1   3          8.45          9.69         0.35 o
 -10   1   3        540.61        548.73         5.48 o
  -9   1   3         54.89         57.53         0.75 o
  -8   1   3         16.41         15.60         0.35 o
  -7   1   3        133.62        132.48         1.39 o
  -6   1   3          9.97         10.50         0.27 o
  -5   1   3        113.70        112.29         1.19 o
  -4   1   3        318.30        335.05         3.72 o
  -3   1   3         62.39         62.70         1.72 o
  -2   1   3        621.17        678.75        12.95 o
  -1   1   3        912.48        948.21        16.46 o
   0   1   3         32.21         29.15         0.84 o
   1   1   3        922.22        945.30        16.42 o
   2   1   3        623.47        701.76        12.16 o
   3   1   3         62.15         62.29         1.49 o
   4   1   3        318.17        334.07         4.01 o
   5   1   3        114.46        112.52         1.19 o
   6   1   3         10.33         11.37         0.26 o
   7   1   3        134.43        134.18         1.41 o
   8   1   3         15.81         15.12         0.34 o
   9   1   3         54.86         57.14         0.74 o
  10   1   3        540.47        543.56         5.69 o
  11   1   3          8.57          9.99         0.40 o
  12   1   3         13.47         15.09         0.41 o
  13   1   3          1.40          1.33         0.26 o
 -13   2   3         59.45         59.14         1.40 o
 -12   2   3         14.35         14.60         0.43 o
 -11   2   3         20.48         22.28         0.50 o
 -10   2   3        340.12        342.25         3.54 o
  -9   2   3        412.71        408.33         5.19 o
  -8   2   3         92.16         93.58         1.08 o
  -7   2   3        458.73        441.99         4.11 o
  -6   2   3         23.75         26.39         0.44 o
  -5   2   3        252.63        246.67         2.38 o
  -4   2   3        289.55        315.87         3.52 o
  -3   2   3        114.42        128.81         3.39 o
  -2   2   3         16.67         18.62         0.66 o
  -1   2   3       2113.46       2243.89        39.06 o
   0   2   3        564.33        557.26         9.81 o
   1   2   3       2113.12       2234.77        38.67 o
   2   2   3         18.03         20.88         0.76 o
   3   2   3        114.43        129.09         2.67 o
   4   2   3        288.68        316.18         3.77 o
   5   2   3        253.71        245.41         2.49 o
   6   2   3         23.67         26.51         0.42 o
   7   2   3        454.15        443.80         4.31 o
   8   2   3         91.71         94.12         1.10 o
   9   2   3        413.54        410.42         3.89 o
  10   2   3        340.21        347.11         3.68 o
  11   2   3         19.81         21.79         0.59 o
  12   2   3         14.08         13.24         0.40 o
  13   2   3         59.53         58.08         1.22 o
 -13   3   3         29.41         31.44         0.77 o
 -12   3   3         28.95         29.73         0.62 o
 -11   3   3         16.87         15.49         0.43 o
 -10   3   3         75.62         78.68         1.03 o
  -9   3   3         99.35        104.25         1.20 o
  -8   3   3        241.95        241.29         2.38 o
  -7   3   3         57.95         54.63         0.70 o
  -6   3   3         80.71         82.03         0.95 o
  -5   3   3        112.25         94.32         1.01 o
  -4   3   3        102.92        105.43         1.21 o
  -3   3   3         98.28        102.37         3.24 o
  -2   3   3       1710.83       1818.01        36.02 o
  -1   3   3       1510.61       1582.88        31.82 o
   0   3   3        224.13        214.10         4.66 o
   1   3   3       1509.09       1627.01        27.62 o
   2   3   3       1707.05       1807.35        31.05 o
   3   3   3         99.06        107.92         2.66 o
   4   3   3        103.18        105.23         1.39 o
   5   3   3        112.46         95.13         1.01 o
   6   3   3         81.92         82.41         0.93 o
   7   3   3         58.62         54.63         0.68 o
   8   3   3        240.65        240.48         2.35 o
   9   3   3         98.15        102.10         1.13 o
  10   3   3         78.03         79.37         1.02 o
  11   3   3         16.31         14.20         0.38 o
  12   3   3         28.40         28.82         0.61 o
  13   3   3         29.55         32.25         0.88 o
 -13   4   3          1.33          1.40         0.25 o
 -12   4   3         61.10         61.16         0.94 o
 -11   4   3         54.49         50.57         0.82 o
 -10   4   3        364.70        375.67         3.98 o
  -9   4   3        956.61        970.29         9.29 o
  -8   4   3        455.58        460.15         4.37 o
  -7   4   3        751.68        754.77         6.82 o
  -6   4   3        422.72        415.98         3.87 o
  -5   4   3        104.53        100.98         1.06 o
  -4   4   3        312.10        306.24         3.04 o
  -3   4   3         47.62         48.57         0.94 o
  -2   4   3        119.73        126.08         3.34 o
  -1   4   3        298.72        323.00         7.51 o
   0   4   3        688.82        724.60        15.99 o
   1   4   3        299.34        322.33         5.90 o
   2   4   3        118.43        123.25         2.82 o
   3   4   3         47.76         48.26         0.95 o
   4   4   3        312.04        305.31         2.85 o
   5   4   3        103.88         99.48         1.04 o
   6   4   3        424.71        420.07         3.99 o
   7   4   3        756.21        751.60         6.73 o
   8   4   3        451.99        455.94         4.30 o
   9   4   3        954.95        978.09         9.26 o
  10   4   3        367.93        376.23         3.84 o
  11   4   3         55.04         50.49         0.82 o
  12   4   3         60.24         59.92         1.01 o
  13   4   3          1.33          1.31         0.25 o
 -13   5   3         53.79         60.24         3.39 o
 -12   5   3         12.11          9.94         0.34 o
 -11   5   3        102.54        105.98         1.38 o
 -10   5   3        288.98        298.17         3.15 o
  -9   5   3        306.11        313.65         3.08 o
  -8   5   3        663.32        677.43         6.10 o
  -7   5   3        534.64        530.60         4.99 o
  -6   5   3        172.40        169.02         1.67 o
  -5   5   3         45.62         47.53         0.60 o
  -4   5   3         75.33         73.85         0.86 o
  -3   5   3        225.27        248.79         2.75 o
  -2   5   3         66.67         59.08         1.93 o
  -1   5   3       1594.71       1770.69        35.23 o
   0   5   3        195.99        199.18         4.12 o
   1   5   3       1596.41       1773.18        35.18 o
   2   5   3         67.43         61.44         1.80 o
   3   5   3        225.11        247.75         3.00 o
   4   5   3         75.73         74.71         0.81 o
   5   5   3         44.95         45.74         0.57 o
   6   5   3        170.85        167.35         1.69 o
   7   5   3        541.26        536.78         4.99 o
   8   5   3        659.92        685.96         6.30 o
   9   5   3        306.83        315.96         3.43 o
  10   5   3        289.08        288.94         3.04 o
  11   5   3        103.84        105.92         1.54 o
  12   5   3         12.35         10.81         0.38 o
  13   5   3         54.01         56.71         1.55 o
 -12   6   3          2.41          2.24         0.21 o
 -11   6   3         20.66         20.35         0.44 o
 -10   6   3        259.99        259.98         2.90 o
  -9   6   3        622.67        650.83         6.99 o
  -8   6   3        170.05        173.13         1.78 o
  -7   6   3        411.28        423.23         4.00 o
  -6   6   3         35.01         32.70         0.47 o
  -5   6   3         54.95         48.86         0.63 o
  -4   6   3         22.00         23.06         0.37 o
  -3   6   3         34.53         37.99         0.52 o
  -2   6   3         31.86         34.86         0.86 o
  -1   6   3        775.28        848.95        16.40 o
   0   6   3        465.19        500.18        10.35 o
   1   6   3        771.54        832.60        14.68 o
   2   6   3         32.95         34.43         0.63 o
   3   6   3         34.55         37.67         0.56 o
   4   6   3         22.16         23.18         0.38 o
   5   6   3         55.11         49.72         0.61 o
   6   6   3         34.06         33.34         0.50 o
   7   6   3        409.11        422.45         3.72 o
   8   6   3        166.09        168.99         1.83 o
   9   6   3        623.55        651.27         6.49 o
  10   6   3        256.42        253.61         2.91 o
  11   6   3         20.86         22.11         0.55 o
  12   6   3          2.26          2.03         0.21 o
 -12   7   3          5.55          6.52         0.29 o
 -11   7   3         71.75         77.41         1.11 o
 -10   7   3         28.72         31.30         0.61 o
  -9   7   3         81.63         80.15         1.08 o
  -8   7   3        427.39        425.02         4.06 o
  -7   7   3       1383.38       1429.89        13.31 o
  -6   7   3        175.63        173.05         1.71 o
  -5   7   3         67.42         62.32         0.78 o
  -4   7   3          7.63          8.27         0.23 o
  -3   7   3        294.90        291.69         2.83 o
  -2   7   3         99.29         98.38         1.09 o
  -1   7   3         13.24         14.73         0.31 o
   0   7   3          0.91          1.46         0.48 o
   1   7   3         12.75         13.64         0.30 o
   2   7   3         98.44         97.99         1.34 o
   3   7   3        295.57        290.34         2.73 o
   4   7   3          7.71          8.09         0.22 o
   5   7   3         66.07         60.79         0.70 o
   6   7   3        175.03        173.50         1.74 o
   7   7   3       1383.53       1436.99        12.36 o
   8   7   3        426.24        416.93         3.86 o
   9   7   3         83.08         82.54         1.05 o
  10   7   3         28.90         29.59         0.55 o
  11   7   3         72.94         78.63         1.26 o
  12   7   3          5.30          6.83         0.40 o
 -12   8   3         56.45         60.70         1.11 o
 -11   8   3         46.21         48.42         0.75 o
 -10   8   3         17.50         18.16         0.43 o
  -9   8   3        419.02        426.43         4.60 o
  -8   8   3        266.51        259.48         2.61 o
  -7   8   3        430.17        402.97         3.84 o
  -6   8   3         84.06         81.06         0.96 o
  -5   8   3        120.23        119.88         1.31 o
  -4   8   3         37.32         35.66         0.53 o
  -3   8   3        101.09        104.02         1.11 o
  -2   8   3        120.43        101.80         1.11 o
  -1   8   3        231.84        235.78         2.18 o
   0   8   3        170.45        161.49         1.65 o
   1   8   3        231.82        236.14         2.32 o
   2   8   3        120.95        105.25         1.31 o
   3   8   3        101.31        104.40         1.12 o
   4   8   3         37.05         36.40         0.50 o
   5   8   3        120.13        120.37         1.22 o
   6   8   3         85.36         83.25         1.00 o
   7   8   3        432.04        408.41         3.85 o
   8   8   3        268.58        261.36         2.60 o
   9   8   3        419.75        420.31         4.65 o
  10   8   3         17.03         17.05         0.46 o
  11   8   3         45.48         47.56         0.80 o
  12   8   3         57.07         61.60         1.38 o
 -12   9   3          5.42          5.72         0.34 o
 -11   9   3          7.37          7.17         0.29 o
 -10   9   3         56.80         58.70         0.92 o
  -9   9   3        223.88        231.07         2.59 o
  -8   9   3        527.11        541.64         5.54 o
  -7   9   3        136.63        128.03         2.06 o
  -6   9   3        317.64        312.24         3.09 o
  -5   9   3         70.36         70.91         0.84 o
  -4   9   3         78.67         81.37         0.90 o
  -3   9   3         99.61         99.99         1.08 o
  -2   9   3        868.11        870.05         7.38 o
  -1   9   3        482.40        464.18         4.18 o
   0   9   3          2.03          3.41         0.20 o
   1   9   3        480.40        462.39         4.31 o
   2   9   3        866.82        876.85         7.95 o
   3   9   3        101.57        100.40         1.17 o
   4   9   3         78.49         81.99         0.95 o
   5   9   3         69.98         71.30         0.84 o
   6   9   3        319.85        310.02         3.05 o
   7   9   3        136.06        127.82         1.43 o
   8   9   3        524.85        526.97         5.35 o
   9   9   3        223.22        226.40         2.51 o
  10   9   3         58.28         60.17         0.98 o
  11   9   3          7.18          6.94         0.30 o
  12   9   3          5.58          6.23         0.34 o
 -11  10   3         31.02         29.00         0.57 o
 -10  10   3         17.34         16.22         0.45 o
  -9  10   3         76.37         75.20         1.19 o
  -8  10   3         51.65         52.24         0.86 o
  -7  10   3        125.21        120.32         1.43 o
  -6  10   3        127.15        126.86         1.35 o
  -5  10   3         92.76         94.81         1.02 o
  -4  10   3        155.39        152.23         1.50 o
  -3  10   3         20.35         25.59         0.41 o
  -2  10   3         33.52         40.06         0.57 o
  -1  10   3        117.46        116.19         1.22 o
   0  10   3        574.09        591.43         5.37 o
   1  10   3        118.53        116.52         1.20 o
   2  10   3         32.42         39.99         0.82 o
   3  10   3         20.24         24.51         0.41 o
   4  10   3        155.75        153.65         1.56 o
   5  10   3         92.17         91.98         1.05 o
   6  10   3        126.98        128.70         1.38 o
   7  10   3        123.78        117.95         1.37 o
   8  10   3         51.22         51.06         0.78 o
   9  10   3         77.84         76.32         0.98 o
  10  10   3         17.54         17.94         0.60 o
  11  10   3         30.61         29.25         0.60 o
 -11  11   3          2.65          3.28         0.30 o
 -10  11   3          4.56          5.65         0.27 o
  -9  11   3         97.00        100.23         1.36 o
  -8  11   3          5.66          8.23         0.32 o
  -7  11   3        309.84        325.12         3.60 o
  -6  11   3         52.65         50.51         0.68 o
  -5  11   3        138.20        135.57         1.41 o
  -4  11   3         39.30         39.12         0.57 o
  -3  11   3        529.19        537.00         4.98 o
  -2  11   3        319.98        326.94         3.14 o
  -1  11   3        421.84        411.16         3.80 o
   0  11   3        974.82        995.67         8.60 o
   1  11   3        427.19        410.63         3.86 o
   2  11   3        319.15        329.41         3.13 o
   3  11   3        527.65        535.50         4.91 o
   4  11   3         39.39         39.74         0.55 o
   5  11   3        138.29        138.39         1.44 o
   6  11   3         52.93         51.32         0.67 o
   7  11   3        309.95        326.20         3.36 o
   8  11   3          5.55          8.01         0.40 o
   9  11   3         96.09         98.85         1.39 o
  10  11   3          4.57          5.29         0.28 o
  11  11   3          2.70          3.02         0.25 o
 -11  12   3         11.42         11.45         0.46 o
 -10  12   3         35.31         33.95         0.68 o
  -9  12   3         12.46         11.35         0.34 o
  -8  12   3        288.19        272.25         3.02 o
  -7  12   3         27.65         24.63         0.47 o
  -6  12   3         72.81         70.20         0.86 o
  -5  12   3         99.05         96.02         1.28 o
  -4  12   3        119.65        118.86         1.57 o
  -3  12   3          5.37          2.94         0.20 o
  -2  12   3        230.39        221.96         2.17 o
  -1  12   3        378.57        411.85         3.60 o
   0  12   3        182.63        182.58         1.78 o
   1  12   3        380.48        413.81         4.02 o
   2  12   3        231.29        223.86         2.20 o
   3  12   3          5.46          3.67         0.18 o
   4  12   3        120.34        119.53         1.29 o
   5  12   3         99.67         96.43         1.12 o
   6  12   3         72.93         70.48         0.87 o
   7  12   3         27.14         24.70         0.50 o
   8  12   3        288.73        275.37         3.38 o
   9  12   3         12.29         11.23         0.35 o
  10  12   3         34.98         31.96         0.71 o
  11  12   3         11.39         11.74         0.47 o
 -10  13   3         11.71         11.41         0.37 o
  -9  13   3         71.05         68.50         1.03 o
  -8  13   3        122.51        122.21         1.47 o
  -7  13   3        204.52        201.27         2.29 o
  -6  13   3          4.05          4.21         0.22 o
  -5  13   3         10.75          9.64         0.30 o
  -4  13   3        309.95        313.26         3.03 o
  -3  13   3         44.90         48.39         0.63 o
  -2  13   3       1285.45       1360.06        12.15 o
  -1  13   3        150.82        163.30         1.60 o
   0  13   3          0.65          0.85         0.16 o
   1  13   3        148.57        162.41         1.68 o
   2  13   3       1285.42       1354.43        11.84 o
   3  13   3         43.98         47.45         0.65 o
   4  13   3        310.24        317.83         3.74 o
   5  13   3         10.77         10.36         0.32 o
   6  13   3          4.21          4.34         0.26 o
   7  13   3        204.16        200.23         2.43 o
   8  13   3        121.78        124.16         1.74 o
   9  13   3         71.48         68.39         1.13 o
  10  13   3         11.64         10.86         0.43 o
 -10  14   3         42.56         42.10         0.98 o
  -9  14   3         79.91         78.60         1.19 o
  -8  14   3        277.69        273.53         2.99 o
  -7  14   3         31.70         37.46         0.61 o
  -6  14   3         52.72         52.42         0.80 o
  -5  14   3         47.98         50.73         0.76 o
  -4  14   3        353.60        350.73         3.76 o
  -3  14   3        118.21        126.82         1.61 o
  -2  14   3        710.68        674.75         6.68 o
  -1  14   3        698.07        724.35         6.71 o
   0  14   3          0.03          0.11         0.16 o
   1  14   3        698.03        744.85         6.73 o
   2  14   3        713.67        673.07         6.08 o
   3  14   3        117.94        128.84         1.62 o
   4  14   3        351.27        343.90         4.58 o
   5  14   3         47.76         49.33         0.73 o
   6  14   3         52.35         51.88         0.82 o
   7  14   3         32.69         38.25         0.64 o
   8  14   3        276.76        275.77         4.24 o
   9  14   3         80.21         78.96         1.22 o
  10  14   3         42.97         42.52         1.01 o
  -9  15   3         23.71         21.95         0.64 o
  -8  15   3        102.22        111.46         1.98 o
  -7  15   3         13.05         14.14         0.38 o
  -6  15   3         17.28         18.09         0.44 o
  -5  15   3         23.79         24.38         0.50 o
  -4  15   3        236.35        241.00         2.78 o
  -3  15   3         29.13         31.20         0.58 o
  -2  15   3        105.37        124.49         1.47 o
  -1  15   3        121.44        121.70         1.47 o
   0  15   3        252.09        255.86         2.66 o
   1  15   3        121.82        124.43         1.41 o
   2  15   3        105.65        123.17         1.51 o
   3  15   3         29.70         30.91         0.52 o
   4  15   3        236.33        233.63         2.48 o
   5  15   3         24.07         24.05         0.49 o
   6  15   3         17.13         17.66         0.41 o
   7  15   3         13.44         14.33         0.39 o
   8  15   3        101.93        111.56         1.65 o
   9  15   3         22.97         21.16         0.49 o
  -8  16   3        128.73        123.29         2.57 o
  -7  16   3         40.06         38.24         0.63 o
  -6  16   3         76.32         77.36         1.09 o
  -5  16   3        118.06        128.78         1.57 o
  -4  16   3         56.59         54.47         0.82 o
  -3  16   3         94.35         95.10         1.25 o
  -2  16   3        120.17        123.85         1.51 o
  -1  16   3         40.37         43.15         0.63 o
   0  16   3         36.02         39.12         0.67 o
   1  16   3         40.84         42.81         0.71 o
   2  16   3        120.76        125.82         1.68 o
   3  16   3         94.47         93.21         1.21 o
   4  16   3         56.63         54.34         0.83 o
   5  16   3        117.88        124.73         1.67 o
   6  16   3         77.35         78.54         1.11 o
   7  16   3         40.79         39.10         0.73 o
   8  16   3        130.40        125.33         2.52 o
  -8  17   3         25.78         25.21         1.12 o
  -7  17   3         61.45         58.58         1.22 o
  -6  17   3         14.71         13.91         0.37 o
  -5  17   3         38.85         38.70         0.60 o
  -4  17   3         73.07         74.56         1.02 o
  -3  17   3         46.92         43.64         0.69 o
  -2  17   3        381.41        395.97         4.26 o
  -1  17   3        226.58        215.07         2.51 o
   0  17   3         31.58         37.71         0.65 o
   1  17   3        224.42        213.24         2.53 o
   2  17   3        382.53        396.14         4.49 o
   3  17   3         46.83         43.28         0.69 o
   4  17   3         73.42         73.85         1.07 o
   5  17   3         38.06         36.92         0.62 o
   6  17   3         14.40         14.19         0.41 o
   7  17   3         59.69         57.73         1.07 o
   8  17   3         25.77         23.42         0.68 o
  -7  18   3          7.47          6.69         0.35 o
  -6  18   3         12.78         13.38         0.37 o
  -5  18   3         97.84         98.56         1.42 o
  -4  18   3        667.56        667.28         7.98 o
  -3  18   3         21.27         18.18         0.41 o
  -2  18   3        214.82        202.70         2.52 o
  -1  18   3        117.86        111.75         1.53 o
   0  18   3         35.04         35.44         0.67 o
   1  18   3        117.40        112.79         1.37 o
   2  18   3        215.64        203.79         2.39 o
   3  18   3         21.29         18.82         0.43 o
   4  18   3        666.25        666.06         8.19 o
   5  18   3         97.75         96.42         1.48 o
   6  18   3         12.34         12.34         0.40 o
   7  18   3          7.26          5.84         0.35 o
  -6  19   3         22.64         23.20         0.63 o
  -5  19   3        118.06        121.15         1.92 o
  -4  19   3         70.26         66.87         1.09 o
  -3  19   3        164.01        161.01         2.22 o
  -2  19   3         45.44         43.00         0.68 o
  -1  19   3         71.22         75.69         1.01 o
   0  19   3         71.45         67.67         0.97 o
   1  19   3         71.04         75.42         1.05 o
   2  19   3         45.46         42.73         0.81 o
   3  19   3        164.93        162.80         2.40 o
   4  19   3         70.10         65.16         1.04 o
   5  19   3        118.96        121.21         2.00 o
   6  19   3         22.97         23.14         0.78 o
  -4  20   3          3.83          3.06         0.24 o
  -3  20   3         54.29         52.58         0.96 o
  -2  20   3         14.99         17.40         0.52 o
  -1  20   3         40.61         34.74         0.64 o
   0  20   3          8.50          8.55         0.33 o
   1  20   3         40.75         35.46         0.65 o
   2  20   3         14.85         16.64         0.45 o
   3  20   3         54.24         51.91         0.98 o
   4  20   3          3.69          3.38         0.35 o
  -2  21   3         21.62         19.93         0.59 o
  -1  21   3        175.47        175.55         4.70 o
   0  21   3         21.03         20.52         0.56 o
   1  21   3        176.30        177.03         3.36 o
   2  21   3         21.75         20.01         0.60 o
   0   0   4       1055.90       1034.98        20.66 o
   1   0   4        786.49        770.77        10.42 o
   2   0   4         29.80         26.80         0.51 o
   3   0   4        105.66        111.24         1.20 o
   4   0   4          3.00          3.16         0.17 o
   5   0   4         54.88         57.93         0.75 o
   6   0   4        658.67        650.68         6.13 o
   7   0   4        114.88        104.46         1.39 o
   8   0   4         14.14         15.07         0.38 o
   9   0   4          2.71          3.65         0.25 o
  10   0   4        144.59        153.22         1.82 o
  11   0   4          3.36          3.12         0.21 o
  12   0   4          0.01          0.86         0.20 o
 -12   1   4        171.91        183.71         2.92 o
 -11   1   4         67.64         66.75         0.93 o
 -10   1   4        112.55        120.24         1.42 o
  -9   1   4        187.85        206.92         2.38 o
  -8   1   4        127.72        136.22         1.48 o
  -7   1   4        863.66        884.18         8.38 o
  -6   1   4         47.96         45.77         0.65 o
  -5   1   4         59.54         56.39         0.72 o
  -4   1   4        130.51        129.45         1.36 o
  -3   1   4        227.16        226.48         2.21 o
  -2   1   4         61.35         57.49         1.07 o
  -1   1   4        113.36        112.88         1.64 o
   0   1   4        245.75        265.79         3.62 o
   1   1   4        113.10        112.72         1.62 o
   2   1   4         60.98         57.08         0.80 o
   3   1   4        225.22        225.72         2.29 o
   4   1   4        130.59        130.53         1.45 o
   5   1   4         60.41         56.27         0.77 o
   6   1   4         46.68         45.32         0.66 o
   7   1   4        867.01        893.34         8.56 o
   8   1   4        126.88        134.16         1.84 o
   9   1   4        186.94        203.34         2.29 o
  10   1   4        112.64        119.90         1.48 o
  11   1   4         67.39         66.29         0.86 o
  12   1   4        172.87        180.36         3.92 o
 -12   2   4          3.14          2.27         0.21 o
 -11   2   4          4.16          4.19         0.23 o
 -10   2   4         58.14         58.04         0.80 o
  -9   2   4        497.14        531.42         5.72 o
  -8   2   4         70.38         71.55         0.93 o
  -7   2   4         76.91         81.01         1.00 o
  -6   2   4        118.38        125.08         1.43 o
  -5   2   4         92.75         89.67         1.04 o
  -4   2   4        171.12        162.63         1.72 o
  -3   2   4         31.85         32.94         0.51 o
  -2   2   4        507.44        485.76         7.33 o
  -1   2   4       2051.48       2033.80        22.54 o
   0   2   4        113.72        104.38         1.86 o
   1   2   4       2051.35       2047.73        26.32 o
   2   2   4        509.30        483.26         4.55 o
   3   2   4         31.06         30.97         0.45 o
   4   2   4        169.82        160.06         1.64 o
   5   2   4         93.05         88.13         1.04 o
   6   2   4        118.30        122.21         1.38 o
   7   2   4         75.82         80.04         1.00 o
   8   2   4         69.68         71.30         1.09 o
   9   2   4        496.66        527.62         5.31 o
  10   2   4         58.64         57.23         0.83 o
  11   2   4          4.39          4.42         0.22 o
  12   2   4          3.31          2.34         0.22 o
 -12   3   4        127.64        141.90         2.79 o
 -11   3   4         15.74         17.56         0.42 o
 -10   3   4         24.46         23.44         0.46 o
  -9   3   4         27.15         29.10         0.56 o
  -8   3   4         13.08         17.03         0.41 o
  -7   3   4       1931.10       1954.06        21.20 o
  -6   3   4        180.62        185.60         1.94 o
  -5   3   4         99.70         97.62         1.12 o
  -4   3   4         34.92         40.93         0.60 o
  -3   3   4        513.13        519.03         4.83 o
  -2   3   4        186.00        184.51         1.93 o
  -1   3   4         68.50         66.87         0.85 o
   0   3   4        365.74        356.31         4.15 o
   1   3   4         68.64         67.57         0.99 o
   2   3   4        187.05        187.44         1.96 o
   3   3   4        517.51        521.54         4.69 o
   4   3   4         34.94         40.60         0.56 o
   5   3   4        100.89         97.39         1.09 o
   6   3   4        180.61        182.20         1.94 o
   7   3   4       1928.78       1951.88        20.22 o
   8   3   4         13.24         16.73         0.41 o
   9   3   4         26.65         29.20         0.51 o
  10   3   4         24.48         22.79         0.45 o
  11   3   4         16.16         17.43         0.44 o
  12   3   4        127.70        138.47         2.49 o
 -12   4   4         30.87         32.19         0.68 o
 -11   4   4         30.02         31.25         0.56 o
 -10   4   4         58.75         60.48         0.81 o
  -9   4   4         83.23         88.51         1.16 o
  -8   4   4         76.53         68.17         0.90 o
  -7   4   4        286.39        281.69         2.88 o
  -6   4   4        226.95        223.50         2.25 o
  -5   4   4         16.89         15.39         0.34 o
  -4   4   4        120.65        111.25         1.23 o
  -3   4   4         68.63         63.06         0.79 o
  -2   4   4        808.69        794.13         7.49 o
  -1   4   4        487.69        452.45         4.34 o
   0   4   4       1431.96       1347.27        13.14 o
   1   4   4        487.36        450.02         4.45 o
   2   4   4        811.41        794.01         7.44 o
   3   4   4         68.71         64.33         0.79 o
   4   4   4        118.82        107.98         1.25 o
   5   4   4         16.19         14.44         0.33 o
   6   4   4        230.03        229.34         2.33 o
   7   4   4        288.48        286.77         2.88 o
   8   4   4         76.48         67.34         0.96 o
   9   4   4         83.35         87.55         1.12 o
  10   4   4         58.17         59.39         0.81 o
  11   4   4         30.79         31.21         0.51 o
  12   4   4         31.24         32.15         0.70 o
 -12   5   4         90.09         93.41         2.18 o
 -11   5   4          9.55          9.04         0.30 o
 -10   5   4        277.89        293.61         3.11 o
  -9   5   4         45.81         48.66         0.72 o
  -8   5   4        229.04        230.74         2.45 o
  -7   5   4        101.00        110.12         1.28 o
  -6   5   4        177.45        173.27         1.74 o
  -5   5   4        148.78        150.12         1.62 o
  -4   5   4         46.74         47.73         0.66 o
  -3   5   4        100.01         99.60         1.13 o
  -2   5   4         11.60          9.93         0.25 o
  -1   5   4        213.35        201.50         1.98 o
   0   5   4         57.18         49.50         0.66 o
   1   5   4        211.07        201.64         2.09 o
   2   5   4         11.61         10.32         0.25 o
   3   5   4         98.48         97.18         1.07 o
   4   5   4         46.83         48.37         0.66 o
   5   5   4        148.84        148.96         1.54 o
   6   5   4        174.80        174.08         1.92 o
   7   5   4         99.88        107.12         1.21 o
   8   5   4        228.46        229.54         2.54 o
   9   5   4         45.47         49.05         0.72 o
  10   5   4        276.55        292.29         3.12 o
  11   5   4          9.61          9.00         0.33 o
  12   5   4         89.53         90.13         1.92 o
 -11   6   4         22.27         21.26         0.43 o
 -10   6   4         29.63         31.94         0.53 o
  -9   6   4        134.32        143.18         1.71 o
  -8   6   4        134.15        129.16         1.54 o
  -7   6   4         14.47         17.11         0.39 o
  -6   6   4         34.34         37.64         0.57 o
  -5   6   4         90.88         88.26         1.06 o
  -4   6   4        371.46        368.12         3.51 o
  -3   6   4        362.64        371.06         3.54 o
  -2   6   4        195.64        183.75         1.90 o
  -1   6   4         84.72         87.53         1.01 o
   0   6   4        133.99        133.95         1.40 o
   1   6   4         84.52         87.33         0.99 o
   2   6   4        193.90        180.17         1.89 o
   3   6   4        360.92        362.80         3.41 o
   4   6   4        373.25        371.01         3.63 o
   5   6   4         92.73         89.65         1.04 o
   6   6   4         35.09         39.31         0.63 o
   7   6   4         13.99         16.68         0.38 o
   8   6   4        134.74        130.80         1.54 o
   9   6   4        134.17        143.52         1.65 o
  10   6   4         29.53         30.71         0.54 o
  11   6   4         23.10         22.46         0.55 o
 -11   7   4          2.13          1.73         0.18 o
 -10   7   4        100.58        104.67         1.28 o
  -9   7   4          6.60          6.74         0.27 o
  -8   7   4        115.91        112.96         1.37 o
  -7   7   4         58.08         54.22         0.96 o
  -6   7   4        146.65        147.22         1.62 o
  -5   7   4         62.12         57.02         0.76 o
  -4   7   4        280.68        285.12         2.92 o
  -3   7   4        448.46        460.42         4.25 o
  -2   7   4        112.19        104.72         1.19 o
  -1   7   4        392.13        392.13         3.70 o
   0   7   4         11.65         11.15         0.33 o
   1   7   4        395.14        396.08         3.84 o
   2   7   4        112.95        104.97         1.17 o
   3   7   4        450.56        461.07         4.18 o
   4   7   4        281.81        286.95         2.87 o
   5   7   4         63.15         57.63         0.74 o
   6   7   4        146.81        149.78         1.65 o
   7   7   4         57.06         54.50         0.77 o
   8   7   4        115.50        111.62         1.35 o
   9   7   4          6.64          6.64         0.27 o
  10   7   4        101.54        107.49         1.31 o
  11   7   4          2.01          2.06         0.24 o
 -11   8   4         18.88         18.19         0.46 o
 -10   8   4          4.43          4.68         0.27 o
  -9   8   4        114.99        120.90         1.52 o
  -8   8   4         43.43         48.24         0.74 o
  -7   8   4        389.69        401.82         4.39 o
  -6   8   4        260.92        253.87         2.55 o
  -5   8   4        214.84        211.20         2.19 o
  -4   8   4         98.48         90.54         1.06 o
  -3   8   4        163.52        159.47         1.62 o
  -2   8   4       1316.56       1367.78        13.62 o
  -1   8   4         89.42         93.08         1.06 o
   0   8   4         25.56         24.54         0.44 o
   1   8   4         89.45         95.93         1.09 o
   2   8   4       1310.95       1351.55        12.25 o
   3   8   4        162.04        159.67         1.65 o
   4   8   4        100.04         90.69         1.01 o
   5   8   4        215.09        217.55         2.16 o
   6   8   4        260.91        254.94         2.63 o
   7   8   4        389.59        400.84         4.08 o
   8   8   4         42.89         47.31         0.74 o
   9   8   4        114.93        119.38         1.41 o
  10   8   4          4.28          4.74         0.24 o
  11   8   4         18.73         18.01         0.46 o
 -11   9   4         27.59         31.81         0.98 o
 -10   9   4        264.24        262.81         3.11 o
  -9   9   4        378.53        402.10         4.90 o
  -8   9   4        786.42        814.50         8.27 o
  -7   9   4        122.19        123.34         1.46 o
  -6   9   4         45.61         44.39         0.65 o
  -5   9   4        133.60        147.67         1.62 o
  -4   9   4        108.54         98.13         1.13 o
  -3   9   4         40.84         36.20         0.56 o
  -2   9   4        211.03        212.73         2.15 o
  -1   9   4        176.79        177.44         1.86 o
   0   9   4          2.23          1.68         0.17 o
   1   9   4        177.77        176.88         1.86 o
   2   9   4        211.64        209.96         2.10 o
   3   9   4         38.95         34.99         0.58 o
   4   9   4        107.72         97.55         1.13 o
   5   9   4        133.56        147.62         1.68 o
   6   9   4         45.75         46.26         0.69 o
   7   9   4        121.86        122.16         1.47 o
   8   9   4        786.51        816.19         8.69 o
   9   9   4        379.78        387.44         4.31 o
  10   9   4        264.21        260.09         3.38 o
  11   9   4         28.22         31.13         0.83 o
 -10  10   4         95.48         96.00         1.24 o
  -9  10   4         64.56         71.09         1.02 o
  -8  10   4         55.68         61.07         0.82 o
  -7  10   4         55.56         56.08         0.79 o
  -6  10   4        180.80        177.21         2.02 o
  -5  10   4         19.78         19.36         0.39 o
  -4  10   4        716.66        697.42         6.49 o
  -3  10   4        647.88        653.30         6.03 o
  -2  10   4       1508.43       1540.09        14.76 o
  -1  10   4        170.71        166.18         1.78 o
   0  10   4        108.26        117.08         1.37 o
   1  10   4        170.95        168.00         1.77 o
   2  10   4       1515.39       1538.82        13.81 o
   3  10   4        648.47        654.72         6.36 o
   4  10   4        711.79        695.04         6.51 o
   5  10   4         20.31         19.83         0.43 o
   6  10   4        182.46        181.82         2.12 o
   7  10   4         55.34         56.04         0.77 o
   8  10   4         55.99         61.20         0.83 o
   9  10   4         64.55         71.88         0.99 o
  10  10   4         94.37         93.01         2.03 o
 -10  11   4        168.62        170.60         2.91 o
  -9  11   4        149.41        154.24         1.80 o
  -8  11   4         13.85         12.47         0.34 o
  -7  11   4         13.35         12.98         0.36 o
  -6  11   4         10.44         10.29         0.36 o
  -5  11   4        102.46        101.90         1.25 o
  -4  11   4        110.79        109.70         1.30 o
  -3  11   4         83.07         75.89         0.99 o
  -2  11   4        267.42        280.84         2.81 o
  -1  11   4         78.73         87.06         1.05 o
   0  11   4         43.37         47.21         0.67 o
   1  11   4         78.37         86.81         1.01 o
   2  11   4        267.43        281.21         2.73 o
   3  11   4         82.87         75.68         0.93 o
   4  11   4        111.46        109.22         1.42 o
   5  11   4        102.92        100.66         1.20 o
   6  11   4         10.91         11.33         0.34 o
   7  11   4         13.12         13.27         0.36 o
   8  11   4         14.05         12.22         0.35 o
   9  11   4        148.54        149.70         2.12 o
  10  11   4        169.92        168.82         3.35 o
  -9  12   4         56.58         55.39         0.79 o
  -8  12   4         38.80         44.77         0.68 o
  -7  12   4        290.11        295.80         3.23 o
  -6  12   4         59.79         58.23         0.80 o
  -5  12   4         14.97         16.50         0.41 o
  -4  12   4         54.32         46.67         0.74 o
  -3  12   4         70.52         81.57         1.11 o
  -2  12   4        149.37        144.22         1.55 o
  -1  12   4         70.41         67.55         0.84 o
   0  12   4        127.94        118.96         1.35 o
   1  12   4         70.19         68.33         0.87 o
   2  12   4        149.77        145.54         1.63 o
   3  12   4         69.89         82.21         1.25 o
   4  12   4         55.15         47.59         0.75 o
   5  12   4         15.49         17.11         0.40 o
   6  12   4         60.05         57.90         0.81 o
   7  12   4        287.92        291.49         3.27 o
   8  12   4         39.39         44.08         0.69 o
   9  12   4         56.34         54.22         1.08 o
  -9  13   4        259.63        251.59         4.68 o
  -8  13   4        226.26        230.21         2.73 o
  -7  13   4        219.32        227.67         2.55 o
  -6  13   4          0.87          0.96         0.18 o
  -5  13   4         24.66         25.97         0.50 o
  -4  13   4        339.15        356.70         3.90 o
  -3  13   4          2.48          3.45         0.23 o
  -2  13   4         84.55         87.57         1.07 o
  -1  13   4        120.04        126.73         1.56 o
   0  13   4         67.60         73.94         0.92 o
   1  13   4        119.48        125.85         1.50 o
   2  13   4         84.20         88.85         1.11 o
   3  13   4          2.79          4.15         0.23 o
   4  13   4        337.56        354.08         3.94 o
   5  13   4         25.14         26.09         0.51 o
   6  13   4          0.94          0.84         0.19 o
   7  13   4        220.89        230.62         2.85 o
   8  13   4        226.52        224.76         2.78 o
   9  13   4        258.44        250.38         4.76 o
  -8  14   4         35.38         30.60         0.60 o
  -7  14   4         11.63         14.20         0.37 o
  -6  14   4        123.57        125.22         1.61 o
  -5  14   4         62.95         59.86         0.87 o
  -4  14   4        295.57        301.19         3.29 o
  -3  14   4        566.60        603.30         6.16 o
  -2  14   4         69.24         66.84         0.93 o
  -1  14   4         80.52         81.83         1.14 o
   0  14   4        103.23        110.75         1.39 o
   1  14   4         80.45         81.32         1.04 o
   2  14   4         71.11         69.15         0.88 o
   3  14   4        568.98        601.93         6.21 o
   4  14   4        292.64        295.88         3.34 o
   5  14   4         62.96         58.77         0.80 o
   6  14   4        122.27        123.21         1.57 o
   7  14   4         11.52         13.84         0.37 o
   8  14   4         34.89         30.14         0.62 o
  -8  15   4          8.50          7.50         0.32 o
  -7  15   4         47.64         45.17         0.73 o
  -6  15   4          2.96          2.11         0.20 o
  -5  15   4         72.16         87.04         1.24 o
  -4  15   4         38.95         36.49         0.65 o
  -3  15   4        164.87        152.04         1.72 o
  -2  15   4         61.31         71.88         0.93 o
  -1  15   4         63.72         59.37         0.85 o
   0  15   4         35.09         36.81         0.61 o
   1  15   4         62.98         59.14         0.82 o
   2  15   4         61.39         72.01         0.98 o
   3  15   4        166.64        153.43         1.67 o
   4  15   4         39.48         36.90         0.62 o
   5  15   4         71.29         84.26         1.10 o
   6  15   4          2.76          2.05         0.20 o
   7  15   4         48.56         45.25         0.74 o
   8  15   4          8.72          8.38         0.36 o
  -7  16   4         32.33         31.22         0.55 o
  -6  16   4         54.44         56.84         0.83 o
  -5  16   4         15.15         13.95         0.36 o
  -4  16   4         75.61         72.71         0.97 o
  -3  16   4         36.60         34.31         0.57 o
  -2  16   4        135.80        142.49         1.75 o
  -1  16   4         99.10        104.92         1.30 o
   0  16   4         11.11         13.88         0.36 o
   1  16   4         99.13        104.35         1.50 o
   2  16   4        136.89        143.89         1.86 o
   3  16   4         36.74         34.07         0.62 o
   4  16   4         74.52         71.07         1.04 o
   5  16   4         14.70         12.69         0.37 o
   6  16   4         53.90         53.39         0.89 o
   7  16   4         32.74         31.23         0.75 o
  -6  17   4          2.73          2.49         0.19 o
  -5  17   4          6.46          8.66         0.27 o
  -4  17   4         45.09         52.11         0.77 o
  -3  17   4         16.03         16.71         0.38 o
  -2  17   4         94.76         96.91         1.29 o
  -1  17   4         60.99         56.07         0.81 o
   0  17   4        106.93        103.86         1.32 o
   1  17   4         60.02         54.98         0.85 o
   2  17   4         94.65         96.06         1.31 o
   3  17   4         16.18         16.95         0.41 o
   4  17   4         44.64         52.53         0.83 o
   5  17   4          6.75          8.62         0.28 o
   6  17   4          2.75          3.11         0.26 o
  -5  18   4         69.85         68.80         1.45 o
  -4  18   4         16.15         16.95         0.41 o
  -3  18   4         39.38         43.00         0.72 o
  -2  18   4        112.80        117.35         1.58 o
  -1  18   4         44.01         41.60         0.70 o
   0  18   4         76.01         77.42         1.05 o
   1  18   4         43.87         42.25         0.64 o
   2  18   4        112.87        115.90         1.50 o
   3  18   4         39.83         43.41         0.71 o
   4  18   4         16.81         17.07         0.42 o
   5  18   4         70.41         69.71         1.70 o
  -3  19   4         84.83         78.09         1.61 o
  -2  19   4        110.97        106.21         1.50 o
  -1  19   4         21.75         18.94         0.46 o
   0  19   4         34.79         36.04         0.61 o
   1  19   4         21.92         18.83         0.44 o
   2  19   4        111.60        107.89         2.20 o
   3  19   4         85.41         77.81         1.64 o
   0   0   5        208.97        188.71         3.10 o
   1   0   5        263.24        224.56         2.79 o
   2   0   5          5.29          6.45         0.38 o
   3   0   5         96.68         91.78         1.18 o
   4   0   5         97.80         94.16         1.16 o
   5   0   5         60.64         54.57         0.79 o
   6   0   5        207.40        188.18         2.10 o
   7   0   5        143.66        130.24         1.67 o
   8   0   5        235.27        245.67         2.92 o
   9   0   5        202.01        223.79         2.78 o
  10   0   5         27.54         27.81         0.53 o
  11   0   5        150.92        148.25         2.60 o
 -11   1   5         85.44         89.13         1.89 o
 -10   1   5        102.29        108.82         1.36 o
  -9   1   5         67.01         67.87         0.91 o
  -8   1   5        471.80        502.97         5.97 o
  -7   1   5        411.91        437.09         5.16 o
  -6   1   5         72.48         68.63         0.98 o
  -5   1   5         53.19         55.82         0.78 o
  -4   1   5         16.79         16.26         0.40 o
  -3   1   5        110.06        106.05         1.32 o
  -2   1   5        264.73        230.48         2.47 o
  -1   1   5        843.59        783.75         8.58 o
   0   1   5          8.29          6.81         0.30 o
   1   1   5        846.08        801.49         8.57 o
   2   1   5        263.79        232.49         2.47 o
   3   1   5        110.32        106.31         1.27 o
   4   1   5         16.62         15.35         0.38 o
   5   1   5         53.61         55.87         0.81 o
   6   1   5         72.67         70.28         1.13 o
   7   1   5        410.16        425.47         4.72 o
   8   1   5        472.59        506.54         5.46 o
   9   1   5         65.18         64.94         0.91 o
  10   1   5        101.77        109.08         1.44 o
  11   1   5         85.94         90.90         1.42 o
 -11   2   5         56.90         57.00         1.48 o
 -10   2   5        155.31        160.11         1.80 o
  -9   2   5          9.08         10.77         0.31 o
  -8   2   5        277.07        299.55         3.51 o
  -7   2   5        237.95        254.47         2.89 o
  -6   2   5        192.85        205.06         2.71 o
  -5   2   5        151.44        143.02         1.63 o
  -4   2   5         71.15         69.79         0.91 o
  -3   2   5         79.50         76.92         0.96 o
  -2   2   5        106.96         98.73         1.23 o
  -1   2   5        106.48         99.66         1.29 o
   0   2   5        447.46        432.45         6.36 o
   1   2   5        106.92         99.55         1.23 o
   2   2   5        106.28        100.07         1.48 o
   3   2   5         78.87         74.15         0.98 o
   4   2   5         72.56         71.82         1.05 o
   5   2   5        151.55        144.18         1.69 o
   6   2   5        196.21        206.86         3.10 o
   7   2   5        236.23        249.76         2.87 o
   8   2   5        278.99        301.08         3.50 o
   9   2   5          9.63         10.75         0.31 o
  10   2   5        154.02        155.55         1.89 o
  11   2   5         56.48         56.80         1.15 o
 -11   3   5         25.33         26.37         0.72 o
 -10   3   5         94.82         94.91         1.17 o
  -9   3   5         18.08         18.06         0.43 o
  -8   3   5         65.46         70.62         0.94 o
  -7   3   5        222.38        234.94         2.71 o
  -6   3   5         92.43         94.66         1.35 o
  -5   3   5         38.29         37.07         0.60 o
  -4   3   5         12.38         10.85         0.32 o
  -3   3   5        104.27        100.06         1.25 o
  -2   3   5        343.44        340.32         3.61 o
  -1   3   5         75.80         72.46         1.01 o
   0   3   5        465.71        437.76         6.38 o
   1   3   5         76.81         74.79         0.94 o
   2   3   5        342.23        345.32         3.69 o
   3   3   5        105.01         99.85         1.38 o
   4   3   5         12.72         10.86         0.36 o
   5   3   5         37.46         36.48         0.85 o
   6   3   5         92.48         94.28         1.29 o
   7   3   5        220.44        237.79         2.83 o
   8   3   5         64.93         69.91         0.97 o
   9   3   5         18.62         19.03         0.43 o
  10   3   5         97.00         97.38         1.23 o
  11   3   5         25.51         26.90         0.73 o
 -10   4   5         44.95         44.71         0.88 o
  -9   4   5        202.78        203.18         2.30 o
  -8   4   5        233.52        249.09         2.96 o
  -7   4   5         25.62         25.22         0.51 o
  -6   4   5        362.28        366.58         4.26 o
  -5   4   5         99.87         93.46         1.20 o
  -4   4   5         33.24         34.49         0.59 o
  -3   4   5         65.79         56.85         0.90 o
  -2   4   5        369.53        356.04         4.08 o
  -1   4   5         15.05         14.17         0.55 o
   0   4   5         42.57         41.92         0.64 o
   1   4   5         14.99         13.21         0.34 o
   2   4   5        365.94        352.94         3.60 o
   3   4   5         65.69         56.18         0.79 o
   4   4   5         32.34         31.66         0.56 o
   5   4   5         99.49         92.74         1.28 o
   6   4   5        364.38        373.73         4.27 o
   7   4   5         25.22         25.28         0.55 o
   8   4   5        232.10        251.12         2.82 o
   9   4   5        200.86        205.74         2.33 o
  10   4   5         45.20         44.19         0.75 o
 -10   5   5         21.96         23.05         0.43 o
  -9   5   5         89.36         92.92         1.26 o
  -8   5   5        140.15        139.14         1.76 o
  -7   5   5         13.93         14.23         0.38 o
  -6   5   5         74.74         70.26         1.03 o
  -5   5   5         53.37         51.04         0.78 o
  -4   5   5         10.49         10.35         0.32 o
  -3   5   5         72.64         68.14         0.87 o
  -2   5   5        265.09        255.76         2.82 o
  -1   5   5       1605.15       1602.97        16.45 o
   0   5   5         78.70         77.40         1.01 o
   1   5   5       1615.04       1625.90        16.10 o
   2   5   5        265.65        254.37         2.66 o
   3   5   5         73.92         71.20         0.93 o
   4   5   5         10.46         10.57         0.32 o
   5   5   5         53.86         52.53         0.97 o
   6   5   5         74.60         70.59         1.03 o
   7   5   5         13.84         14.11         0.38 o
   8   5   5        140.50        141.24         1.76 o
   9   5   5         89.36         92.20         1.22 o
  10   5   5         22.20         23.09         0.45 o
 -10   6   5        140.56        137.35         1.79 o
  -9   6   5          5.92          7.77         0.30 o
  -8   6   5        260.09        268.00         2.99 o
  -7   6   5        299.21        311.95         3.62 o
  -6   6   5         25.62         27.24         0.55 o
  -5   6   5        217.04        218.36         2.63 o
  -4   6   5         32.84         28.16         0.51 o
  -3   6   5        626.99        610.92         6.09 o
  -2   6   5       1334.39       1337.44        13.49 o
  -1   6   5        254.13        252.70         2.93 o
   0   6   5         45.90         46.95         0.71 o
   1   6   5        255.51        255.28         2.77 o
   2   6   5       1334.46       1309.06        12.30 o
   3   6   5        623.36        599.18         6.86 o
   4   6   5         32.33         27.04         0.50 o
   5   6   5        218.07        219.27         2.52 o
   6   6   5         25.88         27.23         0.53 o
   7   6   5        299.10        313.99         3.48 o
   8   6   5        260.42        269.05         3.14 o
   9   6   5          5.93          7.62         0.27 o
  10   6   5        140.34        135.48         1.94 o
 -10   7   5          9.20         11.62         0.34 o
  -9   7   5         61.44         58.18         0.82 o
  -8   7   5         73.33         76.56         1.01 o
  -7   7   5          1.89          1.71         0.20 o
  -6   7   5        116.97        120.25         1.64 o
  -5   7   5        174.77        183.66         2.15 o
  -4   7   5          8.32          6.81         0.27 o
  -3   7   5         76.48         81.15         1.08 o
  -2   7   5        298.39        291.96         3.02 o
  -1   7   5         19.84         19.12         0.52 o
   0   7   5        345.18        332.01         3.40 o
   1   7   5         18.98         18.17         0.42 o
   2   7   5        300.01        290.76         3.02 o
   3   7   5         75.02         79.11         1.10 o
   4   7   5          8.43          7.16         0.31 o
   5   7   5        175.15        183.42         2.07 o
   6   7   5        116.78        118.61         1.55 o
   7   7   5          1.95          1.94         0.20 o
   8   7   5         72.40         77.89         1.11 o
   9   7   5         62.05         59.24         0.79 o
  10   7   5          9.36         11.64         0.34 o
 -10   8   5        112.11        111.32         2.61 o
  -9   8   5         63.32         61.29         0.92 o
  -8   8   5         46.32         47.89         0.70 o
  -7   8   5         31.71         31.19         0.58 o
  -6   8   5        130.13        131.05         1.68 o
  -5   8   5          4.88          4.19         0.24 o
  -4   8   5         59.16         56.55         0.93 o
  -3   8   5          0.06          1.24         0.21 o
  -2   8   5        313.30        334.38         3.49 o
  -1   8   5         26.08         23.76         0.49 o
   0   8   5        392.84        399.42         4.30 o
   1   8   5         25.96         23.92         0.48 o
   2   8   5        314.80        335.04         3.89 o
   3   8   5          0.10          1.28         0.20 o
   4   8   5         60.21         58.49         0.89 o
   5   8   5          4.86          4.54         0.26 o
   6   8   5        130.95        132.25         1.77 o
   7   8   5         32.19         31.81         0.55 o
   8   8   5         45.73         48.92         0.78 o
   9   8   5         63.63         59.80         0.80 o
  10   8   5        111.67        114.70         3.26 o
  -9   9   5         82.93         92.67         1.34 o
  -8   9   5        104.21        110.29         1.38 o
  -7   9   5         60.97         62.17         0.85 o
  -6   9   5         47.34         49.77         0.74 o
  -5   9   5         73.69         78.10         1.02 o
  -4   9   5         12.74         14.73         0.40 o
  -3   9   5        512.79        520.13         6.18 o
  -2   9   5         38.73         37.19         0.61 o
  -1   9   5         15.16         15.02         0.39 o
   0   9   5         80.88         73.26         0.95 o
   1   9   5         15.22         14.96         0.41 o
   2   9   5         38.03         36.74         0.80 o
   3   9   5        509.76        506.16         5.55 o
   4   9   5         12.90         15.53         0.43 o
   5   9   5         73.85         80.57         1.12 o
   6   9   5         47.55         50.25         0.76 o
   7   9   5         60.51         61.15         0.86 o
   8   9   5        102.69        108.18         1.38 o
   9   9   5         82.96         90.63         1.22 o
  -9  10   5         99.98        104.59         1.58 o
  -8  10   5        203.87        200.73         2.29 o
  -7  10   5         35.27         35.92         0.60 o
  -6  10   5         21.98         21.57         0.47 o
  -5  10   5         17.92         16.18         0.43 o
  -4  10   5        232.18        229.60         2.73 o
  -3  10   5        347.04        336.44         3.69 o
  -2  10   5        354.70        384.60         4.21 o
  -1  10   5        128.89        146.81         1.86 o
   0  10   5          0.72          1.14         0.26 o
   1  10   5        129.66        147.97         1.77 o
   2  10   5        356.05        381.39         4.41 o
   3  10   5        347.35        331.94         3.71 o
   4  10   5        232.23        228.67         2.62 o
   5  10   5         18.03         16.95         0.42 o
   6  10   5         21.07         20.31         0.47 o
   7  10   5         35.34         35.90         0.58 o
   8  10   5        203.33        194.35         2.32 o
   9  10   5         99.89        104.69         1.78 o
  -8  11   5         16.39         19.14         0.42 o
  -7  11   5        108.41        105.38         1.28 o
  -6  11   5         26.14         27.72         0.54 o
  -5  11   5          2.07          3.01         0.22 o
  -4  11   5         40.85         42.51         0.70 o
  -3  11   5         32.40         34.52         0.65 o
  -2  11   5         23.65         20.60         0.48 o
  -1  11   5          2.11          2.58         0.22 o
   0  11   5         22.06         23.19         0.47 o
   1  11   5          2.10          2.36         0.21 o
   2  11   5         24.29         22.78         0.68 o
   3  11   5         32.38         35.11         0.62 o
   4  11   5         40.75         41.52         0.67 o
   5  11   5          2.17          3.18         0.24 o
   6  11   5         26.06         28.19         0.54 o
   7  11   5        111.21        109.88         1.37 o
   8  11   5         16.38         19.52         0.41 o
  -8  12   5        364.08        381.67         6.21 o
  -7  12   5         61.62         59.74         0.81 o
  -6  12   5         86.79         89.76         1.21 o
  -5  12   5          0.30          0.44         0.18 o
  -4  12   5        171.26        162.59         1.89 o
  -3  12   5          2.01          0.89         0.18 o
  -2  12   5        114.64        110.58         1.46 o
  -1  12   5          7.58         11.04         0.32 o
   0  12   5          6.59          6.93         0.26 o
   1  12   5          7.50         10.55         0.33 o
   2  12   5        114.98        114.23         1.56 o
   3  12   5          2.03          0.70         0.19 o
   4  12   5        171.56        161.51         1.91 o
   5  12   5          0.34          0.35         0.20 o
   6  12   5         84.92         88.47         1.18 o
   7  12   5         61.73         59.24         0.86 o
  -7  13   5        218.16        227.61         3.00 o
  -6  13   5         10.52         14.37         0.34 o
  -5  13   5         10.01          9.24         0.28 o
  -4  13   5          5.95          6.08         0.24 o
  -3  13   5         73.53         67.33         0.97 o
  -2  13   5        118.49        134.05         1.69 o
  -1  13   5         32.90         26.52         0.53 o
   0  13   5          1.14          0.31         0.19 o
   1  13   5         33.14         26.76         0.52 o
   2  13   5        118.18        135.27         1.71 o
   3  13   5         74.17         70.33         1.05 o
   4  13   5          5.84          6.15         0.25 o
   5  13   5         10.05          9.26         0.29 o
   6  13   5         10.48         13.87         0.35 o
   7  13   5        217.67        226.52         3.31 o
  -6  14   5         53.56         58.53         0.92 o
  -5  14   5         74.51         76.47         1.05 o
  -4  14   5         29.64         28.13         0.47 o
  -3  14   5         60.58         58.42         0.85 o
  -2  14   5         59.64         62.66         0.90 o
  -1  14   5         32.88         31.60         0.53 o
   0  14   5          1.61          1.44         0.20 o
   1  14   5         32.58         31.41         0.56 o
   2  14   5         60.20         63.16         0.92 o
   3  14   5         61.42         59.03         0.82 o
   4  14   5         28.89         26.69         0.52 o
   5  14   5         74.53         76.58         1.01 o
   6  14   5         54.70         60.89         0.96 o
  -6  15   5         49.88         49.97         1.11 o
  -5  15   5        168.04        173.43         2.50 o
  -4  15   5         39.38         38.94         0.71 o
  -3  15   5          7.21          6.80         0.26 o
  -2  15   5         92.10         92.08         1.20 o
  -1  15   5          9.71         10.47         0.30 o
   0  15   5          0.25         -0.13         0.16 o
   1  15   5          9.71         10.66         0.31 o
   2  15   5         92.90         94.19         1.28 o
   3  15   5          6.88          6.69         0.26 o
   4  15   5         38.94         37.04         0.59 o
   5  15   5        167.30        174.44         2.58 o
   6  15   5         49.94         48.73         1.57 o
  -4  16   5         15.86         14.28         0.36 o
  -3  16   5         36.93         40.77         0.63 o
  -2  16   5        200.04        193.08         2.34 o
  -1  16   5          3.09          3.03         0.20 o
   0  16   5         14.26         19.55         0.40 o
   1  16   5          3.07          3.05         0.23 o
   2  16   5        200.36        194.19         2.50 o
   3  16   5         36.49         39.91         0.65 o
   4  16   5         15.56         13.76         0.41 o
  -3  17   5         34.16         33.77         0.63 o
  -2  17   5         90.58         84.67         1.32 o
  -1  17   5         89.45         84.12         1.32 o
   0  17   5         20.24         26.16         0.53 o
   1  17   5         88.87         84.01         1.26 o
   2  17   5         90.53         85.22         1.34 o
   3  17   5         34.75         34.94         0.71 o
   0   0   6        895.82        888.05        23.56 o
   1   0   6        481.70        489.92         8.00 o
   2   0   6          3.12          5.33         0.33 o
   3   0   6        191.94        183.75         2.46 o
   4   0   6        108.66        111.16         1.61 o
   5   0   6          0.03          0.30         0.18 o
   6   0   6         44.73         45.72         0.97 o
   7   0   6          9.34         10.92         0.33 o
   8   0   6         62.02         65.18         0.93 o
   9   0   6        221.74        227.23         3.49 o
  -9   1   6         32.21         27.05         0.53 o
  -8   1   6        210.74        203.89         2.52 o
  -7   1   6          3.13          3.39         0.27 o
  -6   1   6         20.84         20.64         0.51 o
  -5   1   6         86.50         85.65         1.22 o
  -4   1   6         32.48         27.97         0.64 o
  -3   1   6        132.08        133.23         1.97 o
  -2   1   6         66.82         60.70         1.22 o
  -1   1   6        206.61        193.17         3.91 o
   0   1   6        140.70        142.68         3.48 o
   1   1   6        208.00        196.26         3.51 o
   2   1   6         67.08         60.40         1.12 o
   3   1   6        134.80        132.79         2.15 o
   4   1   6         32.84         29.38         0.78 o
   5   1   6         86.61         85.11         1.29 o
   6   1   6         20.10         20.39         0.53 o
   7   1   6          3.14          3.32         0.25 o
   8   1   6        210.69        207.88         2.53 o
   9   1   6         31.77         26.53         0.49 o
  -9   2   6         16.64         15.63         0.38 o
  -8   2   6         49.72         51.37         0.86 o
  -7   2   6         33.04         35.44         0.59 o
  -6   2   6         42.06         42.57         0.74 o
  -5   2   6        241.12        224.52         2.92 o
  -4   2   6         71.51         66.48         1.06 o
  -3   2   6        665.40        665.76         8.67 o
  -2   2   6        620.72        596.13         8.84 o
  -1   2   6         61.68         56.04         1.43 o
   0   2   6          3.67          4.39         0.37 o
   1   2   6         62.22         56.62         1.43 o
   2   2   6        617.89        571.21         7.64 o
   3   2   6        665.34        665.91         8.72 o
   4   2   6         70.93         64.29         1.05 o
   5   2   6        239.88        220.09         2.77 o
   6   2   6         42.51         44.74         0.74 o
   7   2   6         32.26         34.77         0.63 o
   8   2   6         49.39         52.32         0.79 o
   9   2   6         16.03         14.68         0.35 o
  -9   3   6         81.32         82.10         1.30 o
  -8   3   6        134.69        128.98         1.83 o
  -7   3   6         49.33         50.25         0.79 o
  -6   3   6        118.33        119.69         1.70 o
  -5   3   6         32.80         33.06         0.66 o
  -4   3   6         70.19         63.90         0.98 o
  -3   3   6         29.26         33.70         0.68 o
  -2   3   6         20.12         15.95         0.75 o
  -1   3   6         28.54         25.28         0.84 o
   0   3   6        224.05        223.46         3.97 o
   1   3   6         28.55         23.37         0.86 o
   2   3   6         19.95         16.36         0.68 o
   3   3   6         28.84         33.58         0.72 o
   4   3   6         69.52         64.80         0.98 o
   5   3   6         33.35         32.17         0.62 o
   6   3   6        119.19        121.82         1.61 o
   7   3   6         48.91         49.93         0.79 o
   8   3   6        135.89        128.26         1.65 o
   9   3   6         82.79         84.12         1.42 o
  -9   4   6          5.23          4.50         0.25 o
  -8   4   6         73.22         76.60         1.10 o
  -7   4   6         53.38         53.01         0.87 o
  -6   4   6         15.54         14.18         0.42 o
  -5   4   6         52.98         51.19         0.88 o
  -4   4   6         44.03         50.04         0.86 o
  -3   4   6        227.48        218.89         3.68 o
  -2   4   6        206.07        218.04         3.51 o
  -1   4   6        290.56        282.04         4.94 o
   0   4   6        397.93        412.68         7.06 o
   1   4   6        288.97        280.49         6.81 o
   2   4   6        207.25        216.73         2.86 o
   3   4   6        228.25        216.45         2.86 o
   4   4   6         44.75         48.85         0.81 o
   5   4   6         53.76         52.83         0.84 o
   6   4   6         15.07         13.26         0.36 o
   7   4   6         53.76         54.28         0.82 o
   8   4   6         74.11         75.60         1.05 o
   9   4   6          4.93          3.87         0.24 o
  -8   5   6        156.53        159.97         1.96 o
  -7   5   6         93.33         95.57         1.28 o
  -6   5   6        240.41        236.68         2.90 o
  -5   5   6         38.27         38.18         0.63 o
  -4   5   6         53.83         50.62         0.88 o
  -3   5   6         75.85         67.40         1.08 o
  -2   5   6          5.67          3.55         0.33 o
  -1   5   6         99.87        112.63         2.18 o
   0   5   6        207.49        207.93         3.74 o
   1   5   6        100.77        108.48         2.55 o
   2   5   6          5.46          4.64         0.30 o
   3   5   6         76.20         67.66         1.08 o
   4   5   6         54.02         51.27         0.88 o
   5   5   6         37.72         36.58         0.66 o
   6   5   6        238.08        236.34         2.77 o
   7   5   6         93.67         93.34         1.21 o
   8   5   6        157.91        159.58         2.11 o
  -8   6   6         68.45         62.38         0.90 o
  -7   6   6         97.12         98.58         1.24 o
  -6   6   6         91.66         93.82         1.22 o
  -5   6   6         25.78         22.08         0.50 o
  -4   6   6          7.33          9.15         0.35 o
  -3   6   6         21.30         20.40         0.51 o
  -2   6   6         93.98         82.07         1.40 o
  -1   6   6        167.48        170.09         2.61 o
   0   6   6          4.48          3.49         0.30 o
   1   6   6        168.28        167.26         2.28 o
   2   6   6         93.94         81.46         1.33 o
   3   6   6         21.19         20.65         0.56 o
   4   6   6          7.39          9.68         0.33 o
   5   6   6         25.38         23.07         0.55 o
   6   6   6         92.39         95.20         1.37 o
   7   6   6         95.71         97.54         1.39 o
   8   6   6         66.81         60.03         0.92 o
  -8   7   6        241.26        257.57         4.71 o
  -7   7   6         80.72         79.59         1.08 o
  -6   7   6         28.00         26.07         0.49 o
  -5   7   6          4.25          4.07         0.26 o
  -4   7   6        103.05         96.36         1.33 o
  -3   7   6         34.06         35.06         0.67 o
  -2   7   6         22.73         23.83         0.55 o
  -1   7   6         46.15         49.43         0.91 o
   0   7   6        193.23        204.31         2.89 o
   1   7   6         46.37         48.74         0.85 o
   2   7   6         22.97         24.74         0.56 o
   3   7   6         34.16         34.49         0.68 o
   4   7   6        102.79         96.93         1.34 o
   5   7   6          4.47          3.65         0.28 o
   6   7   6         28.61         27.58         0.56 o
   7   7   6         82.17         80.69         1.16 o
   8   7   6        239.70        256.29         3.66 o
  -7   8   6         14.49         13.65         0.38 o
  -6   8   6         63.10         68.54         1.03 o
  -5   8   6         26.87         28.14         0.58 o
  -4   8   6         34.22         33.46         0.65 o
  -3   8   6         31.75         25.75         0.56 o
  -2   8   6         19.42         22.37         0.50 o
  -1   8   6         38.72         37.33         0.76 o
   0   8   6          5.51          3.74         0.27 o
   1   8   6         38.80         37.82         0.72 o
   2   8   6         20.04         23.52         0.54 o
   3   8   6         31.80         25.67         0.54 o
   4   8   6         34.15         35.09         0.63 o
   5   8   6         27.36         29.04         0.55 o
   6   8   6         62.09         69.54         1.05 o
   7   8   6         14.47         14.28         0.37 o
  -7   9   6          3.98          3.90         0.21 o
  -6   9   6         92.53         98.17         1.36 o
  -5   9   6        145.85        148.78         2.07 o
  -4   9   6          6.61          5.37         0.26 o
  -3   9   6         17.56         16.38         0.43 o
  -2   9   6        183.69        180.74         2.42 o
  -1   9   6        241.25        278.62         3.58 o
   0   9   6          1.01          1.39         0.22 o
   1   9   6        241.95        277.85         3.61 o
   2   9   6        183.58        182.25         2.43 o
   3   9   6         18.34         16.83         0.43 o
   4   9   6          6.80          5.29         0.25 o
   5   9   6        145.95        150.18         1.90 o
   6   9   6         91.98         98.21         1.38 o
   7   9   6          3.86          4.05         0.25 o
  -6  10   6          9.90          9.05         0.27 o
  -5  10   6          2.45          2.14         0.20 o
  -4  10   6         62.24         56.68         0.89 o
  -3  10   6          8.64          9.21         0.33 o
  -2  10   6         68.28         72.23         1.04 o
  -1  10   6        164.43        159.00         2.05 o
   0  10   6         38.44         44.05         0.74 o
   1  10   6        165.44        160.35         2.17 o
   2  10   6         68.58         70.39         1.04 o
   3  10   6          8.72         10.01         0.34 o
   4  10   6         61.15         55.11         0.85 o
   5  10   6          2.48          1.97         0.20 o
   6  10   6          9.73          9.15         0.34 o
  -6  11   6          3.37          4.32         0.22 o
  -5  11   6         15.85         14.09         0.34 o
  -4  11   6         34.49         32.85         0.63 o
  -3  11   6         85.94         87.66         1.19 o
  -2  11   6        175.66        183.41         2.28 o
  -1  11   6         10.35         11.00         0.34 o
   0  11   6         23.62         22.58         0.48 o
   1  11   6         10.52         11.69         0.37 o
   2  11   6        175.66        182.62         2.19 o
   3  11   6         86.81         86.38         1.27 o
   4  11   6         34.64         33.09         0.61 o
   5  11   6         15.57         14.18         0.35 o
   6  11   6          3.44          4.94         0.25 o
  -5  12   6          4.24          4.71         0.23 o
  -4  12   6         27.62         28.63         0.52 o
  -3  12   6          8.97          8.28         0.28 o
  -2  12   6         34.30         36.02         0.64 o
  -1  12   6         21.43         21.07         0.49 o
   0  12   6        736.93        777.28         9.77 o
   1  12   6         21.36         21.30         0.50 o
   2  12   6         33.38         34.86         0.61 o
   3  12   6          8.92          8.64         0.30 o
   4  12   6         27.88         29.15         0.55 o
   5  12   6          4.43          5.24         0.23 o
  -4  13   6         44.53         42.95         0.81 o
  -3  13   6        187.29        182.60         2.37 o
  -2  13   6         56.91         62.32         0.88 o
  -1  13   6         18.59         24.27         0.57 o
   0  13   6          2.31          1.17         0.20 o
   1  13   6         17.72         23.68         0.49 o
   2  13   6         57.16         62.64         0.90 o
   3  13   6        187.60        187.05         2.55 o
   4  13   6         44.29         41.90         0.71 o
  -3  14   6         21.19         16.94         0.47 o
  -2  14   6         65.66         66.17         1.26 o
  -1  14   6         24.28         28.95         0.52 o
   0  14   6         17.41         14.03         0.36 o
   1  14   6         24.29         29.36         0.50 o
   2  14   6         64.58         63.48         1.29 o
   3  14   6         21.26         17.91         0.48 o
   2   0   7         80.23         49.01         2.35 o
   3   0   7         74.51         69.54         2.12 o
   4   0   7         70.79         68.90         1.35 o
   5   0   7         14.50         16.41         0.52 o
   6   0   7         79.61         82.26         1.90 o
  -6   1   7         72.76         65.94         1.40 o
  -5   1   7         72.97         67.15         1.30 o
  -4   1   7         63.29         54.95         1.13 o
  -3   1   7          9.03         13.23         0.81 o
  -2   1   7        144.09        138.53         3.87 o
   3   1   7          9.40         14.14         0.56 o
   4   1   7         64.45         55.32         1.03 o
   5   1   7         73.99         67.11         2.02 o
   6   1   7         72.34         65.94         1.38 o
  -6   2   7         12.95         13.72         0.49 o
  -5   2   7          9.31         10.54         0.35 o
  -4   2   7         39.09         39.28         0.89 o
  -3   2   7         93.88         89.14         1.87 o
  -2   2   7        163.70        143.97         3.33 o
  -1   2   7         10.47          8.82         0.69 o
   0   2   7         72.12         70.26         3.39 o
   1   2   7         10.22          7.19         1.04 o
   2   2   7        164.70        139.46         4.10 o
   3   2   7         94.72         88.26         1.86 o
   4   2   7         38.75         37.49         0.93 o
   5   2   7          9.19         10.29         0.50 o
   6   2   7         13.19         13.51         0.49 o
  -6   3   7         17.02         18.67         0.81 o
  -5   3   7         93.67         81.31         1.69 o
  -4   3   7         89.95         83.78         1.77 o
  -3   3   7         27.42         32.78         1.03 o
  -2   3   7         96.46        107.54         2.65 o
  -1   3   7         53.13         57.37         1.60 o
   0   3   7        116.02        116.23         2.83 o
   1   3   7         53.39         58.51         2.02 o
   2   3   7         96.46        107.65         3.31 o
   3   3   7         26.22         28.92         0.74 o
   4   3   7         88.74         82.34         1.59 o
   5   3   7         92.44         78.79         1.36 o
   6   3   7         17.38         18.23         0.55 o
  -6   4   7         15.10         12.87         0.65 o
  -5   4   7         76.18         80.87         1.68 o
  -4   4   7         29.84         31.01         0.85 o
  -3   4   7         44.48         45.93         1.33 o
  -2   4   7         30.55         38.16         1.18 o
  -1   4   7         55.50         60.25         1.76 o
   0   4   7        460.93        503.61        11.03 o
   1   4   7         55.08         61.25         1.46 o
   2   4   7         31.37         36.79         1.15 o
   3   4   7         45.43         44.79         1.00 o
   4   4   7         30.67         31.41         0.63 o
   5   4   7         74.95         76.94         1.48 o
   6   4   7         15.62         13.32         0.69 o
  -5   5   7         73.91         78.10         1.88 o
  -4   5   7         18.47         19.80         0.75 o
  -3   5   7         21.47         19.99         0.74 o
  -2   5   7         59.67         58.01         1.37 o
  -1   5   7         21.49         18.79         0.69 o
   0   5   7         32.16         31.43         1.08 o
   1   5   7         21.69         19.57         0.68 o
   2   5   7         59.95         57.07         1.58 o
   3   5   7         21.42         19.64         0.58 o
   4   5   7         18.92         19.77         0.52 o
   5   5   7         73.75         75.70         1.43 o
  -5   6   7          8.57          6.23         0.42 o
  -4   6   7         14.76         13.09         0.52 o
  -3   6   7         19.50         20.43         0.84 o
  -2   6   7         55.06         56.86         1.31 o
  -1   6   7         51.53         55.92         1.31 o
   0   6   7         37.83         32.72         0.91 o
   1   6   7         51.36         54.42         1.30 o
   2   6   7         54.34         54.91         1.33 o
   3   6   7         19.30         20.24         0.85 o
   4   6   7         14.45         13.13         0.41 o
   5   6   7          8.56          6.61         0.60 o
  -4   7   7         48.10         47.12         1.27 o
  -3   7   7         62.67         61.74         1.37 o
  -2   7   7        175.08        179.86         3.53 o
  -1   7   7         75.15         77.47         1.71 o
   0   7   7        338.64        349.80         7.96 o
   1   7   7         74.74         76.10         1.69 o
   2   7   7        175.21        177.21         3.55 o
   3   7   7         64.04         60.75         1.90 o
   4   7   7         47.95         45.60         1.27 o
  -4   8   7        111.48        108.12         3.13 o
  -3   8   7          2.82          2.42         0.29 o
  -2   8   7        104.19        106.92         2.18 o
  -1   8   7         40.32         42.94         1.23 o
   0   8   7         71.14         62.14         1.43 o
   1   8   7         40.12         41.14         1.45 o
   2   8   7        105.52        104.15         2.56 o
   3   8   7          2.66          2.41         0.54 o
   4   8   7        112.22        104.67         4.56 o
  -3   9   7          6.14          6.15         0.40 o
  -2   9   7         79.09         83.22         1.76 o
  -1   9   7        119.06        126.41         2.96 o
   0   9   7         95.94        103.99         2.50 o
   1   9   7        117.71        124.46         2.70 o
   2   9   7         79.81         83.73         2.08 o
   3   9   7          6.55          6.57         0.45 o
  -2  10   7         12.01         14.92         0.62 o
  -1  10   7         39.25         39.71         1.15 o
   0  10   7        116.22        128.25         3.01 o
   1  10   7         39.35         40.12         1.15 o
   2  10   7         12.10         14.65         0.60 o
                                                
