# Supplementary material for: Use of intensity quotients and differences in absolute structure refinement
Source: Acta Crystallogr B Struct Sci Cryst Eng Mater. 2013 May 17;69(Pt 3):249–59. doi: 10.1107/S2052519213010014 (PMC3661305; doi:10.1107/S2052519213010014)
Supplement: Supplementary file 3 [file b-69-00249-sup3.zip › A0034B_B.fcf]

#
# h,k,l, Fc-squared, Fo-squared, sigma(Fo-squared), status flag
#
data_A0034B_B
_shelx_title ' A0034b in P2(1)2(1)2 [#0034] [BA003205-NX-1] [ACN]'
_shelx_refln_list_code          4
_shelx_F_calc_maximum      138.27
_exptl_crystal_F_000       612.00
_reflns_d_resolution_high  0.8401

loop_
 _space_group_symop_operation_xyz
 'x, y, z'
 '-x, -y, z'
 '-x+1/2, y+1/2, -z'
 'x+1/2, -y+1/2, -z'

_cell_length_a    12.0560
_cell_length_b    19.2250
_cell_length_c     6.5190
_cell_angle_alpha  90.000
_cell_angle_beta   90.000
_cell_angle_gamma  90.000

_shelx_F_squared_multiplier     1.000

loop_
 _refln_index_h
 _refln_index_k
 _refln_index_l
 _refln_F_squared_calc
 _refln_F_squared_meas
 _refln_F_squared_sigma
 _refln_observed_status
   2   0   0       2306.97       2054.24        31.67 o
   4   0   0       1765.23       1793.28        28.67 o
   6   0   0       1509.49       1692.44        38.39 o
   8   0   0        789.86        784.92        11.58 o
  10   0   0        434.21        388.92         4.97 o
  12   0   0         13.60         11.27         0.39 o
  14   0   0         18.65         21.93         0.63 o
   1   1   0         10.34         10.43         0.21 o
   2   1   0        971.00        907.84         9.45 o
   3   1   0       1566.30       1519.75        16.22 o
   4   1   0         28.45         26.63         0.60 o
   5   1   0        348.92        390.35         6.15 o
   6   1   0       4398.90       4862.27        55.92 o
   7   1   0         24.94         22.92         0.33 o
   8   1   0        907.12        909.31         5.51 o
   9   1   0        159.34        157.06         2.30 o
  10   1   0        202.85        194.99         1.71 o
  11   1   0         32.40         31.08         0.47 o
  12   1   0          0.08          0.23         0.21 o
  13   1   0         16.49         15.97         0.34 o
  14   1   0          0.09          0.53         0.22 o
   0   2   0         59.26         52.55         0.88 o
   1   2   0        936.71        834.71         8.45 o
   2   2   0         10.48         10.74         0.40 o
   3   2   0         36.93         36.42         0.61 o
   4   2   0        846.58        850.97         9.23 o
   5   2   0       2187.29       2247.47        24.40 o
   6   2   0       1328.48       1511.55        18.78 o
   7   2   0          6.91          7.33         0.20 o
   8   2   0          7.41          7.29         0.19 o
   9   2   0       1301.10       1283.84         7.75 o
  10   2   0          0.87          1.37         0.19 o
  11   2   0         28.64         25.47         0.43 o
  12   2   0         14.01         20.63         0.41 o
  13   2   0         10.15         11.19         0.33 o
  14   2   0         62.80         72.40         0.82 o
   1   3   0       5923.89       5233.43        54.86 o
   2   3   0        814.73        777.41         7.92 o
   3   3   0        996.64        957.00         9.77 o
   4   3   0          1.17          1.67         0.27 o
   5   3   0        615.00        604.44         6.91 o
   6   3   0         14.10         26.82         1.63 o
   7   3   0          6.99          7.60         0.20 o
   8   3   0        222.92        229.22         1.56 o
   9   3   0        154.79        146.27         1.13 o
  10   3   0        106.55        110.31         1.17 o
  11   3   0        159.79        143.96         1.19 o
  12   3   0         12.02          9.20         0.30 o
  13   3   0          0.43          0.51         0.22 o
  14   3   0         20.78         19.44         0.86 o
   1   4   0        175.14        164.54         1.88 o
   2   4   0       1020.51       1017.59        10.58 o
   3   4   0        277.09        268.90         3.17 o
   4   4   0        860.92        814.29         8.68 o
   5   4   0          8.31          7.44         0.47 o
   6   4   0       1629.48       1728.06        20.24 o
   7   4   0         39.85         39.30         0.60 o
   8   4   0        181.13        179.54         1.31 o
   9   4   0        396.19        390.56         4.48 o
  10   4   0        360.08        348.04         2.45 o
  11   4   0         69.02         53.88         0.86 o
  12   4   0         33.13         44.13         0.85 o
  13   4   0         76.30         90.24         0.93 o
  14   4   0        105.76        116.83         1.77 o
   1   5   0       1289.83       1247.02        12.87 o
   2   5   0       1207.16       1199.97        12.73 o
   3   5   0          1.02          0.97         0.25 o
   4   5   0        101.95        103.29         2.29 o
   5   5   0        942.07       1067.56        11.37 o
   6   5   0       2909.28       2979.64        26.73 o
   7   5   0        399.17        387.16         2.78 o
   8   5   0        141.84        129.09         1.34 o
   9   5   0        452.19        469.74         5.00 o
  10   5   0          0.63          1.00         0.21 o
  11   5   0          4.48          3.49         0.26 o
  12   5   0         22.16         20.33         0.55 o
  13   5   0          4.88          4.90         0.26 o
  14   5   0         83.55         89.08         1.45 o
   0   6   0        490.11        443.46         6.62 o
   1   6   0       2269.99       2228.01        23.50 o
   2   6   0         22.68         17.07         0.49 o
   3   6   0        749.55        726.08         7.90 o
   4   6   0        927.73       1019.23        11.01 o
   5   6   0          2.98          3.17         0.38 o
   6   6   0       2309.39       2296.18        19.64 o
   7   6   0         94.29         89.63         0.73 o
   8   6   0        139.62        133.84         1.12 o
   9   6   0        700.60        709.00         5.41 o
  10   6   0          2.86          3.15         0.28 o
  11   6   0         71.44         44.91         0.79 o
  12   6   0          9.70         21.60         0.44 o
  13   6   0         12.77         12.86         0.38 o
   1   7   0         57.14         54.25         0.89 o
   2   7   0         27.73         28.74         0.67 o
   3   7   0       1064.21       1098.21        11.80 o
   4   7   0        128.00        128.38         1.83 o
   5   7   0        372.02        402.47         4.57 o
   6   7   0        576.35        530.61         4.16 o
   7   7   0        556.48        526.56         3.44 o
   8   7   0         41.94         37.89         0.45 o
   9   7   0       3096.70       3006.92        20.58 o
  10   7   0        121.45        115.10         1.06 o
  11   7   0        227.95        205.09         1.81 o
  12   7   0          3.20          0.83         0.24 o
  13   7   0         76.76         82.30         1.45 o
   0   8   0        145.76        133.93         2.76 o
   1   8   0        463.97        463.98         5.11 o
   2   8   0        699.30        724.47         7.95 o
   3   8   0       1223.29       1325.55        14.65 o
   4   8   0        213.54        231.03         3.00 o
   5   8   0         54.80         50.32         0.57 o
   6   8   0         86.73         87.12         0.71 o
   7   8   0         27.89         32.22         0.79 o
   8   8   0          5.26          7.89         0.49 o
   9   8   0         29.68         29.74         1.56 o
  10   8   0        118.03        128.95         1.22 o
  11   8   0          2.03          3.15         0.36 o
  12   8   0          2.74          4.09         0.26 o
  13   8   0        108.47        122.54         1.28 o
   1   9   0        301.57        315.95         3.93 o
   2   9   0        114.86        121.93         1.79 o
   3   9   0         41.13         48.74         1.05 o
   4   9   0         23.98         25.31         0.54 o
   5   9   0        432.25        434.53         2.77 o
   6   9   0        296.38        296.70         1.99 o
   7   9   0        389.97        372.61         2.63 o
   8   9   0        753.28        692.16         4.82 o
   9   9   0        375.97        364.92         2.89 o
  10   9   0        567.80        569.89         4.74 o
  11   9   0         65.93         67.00         0.81 o
  12   9   0         82.98         88.90         0.97 o
  13   9   0          8.92         12.83         0.50 o
   0  10   0       1277.74       1356.70        22.90 o
   1  10   0        122.99        134.56         1.97 o
   2  10   0          0.40          0.42         0.33 o
   3  10   0        238.56        234.42         2.49 o
   4  10   0         92.84         96.00         1.02 o
   5  10   0          3.96          3.24         0.16 o
   6  10   0         41.19         41.23         0.65 o
   7  10   0        151.59        143.24         1.12 o
   8  10   0        373.78        353.35         2.61 o
   9  10   0         94.27         86.87         0.89 o
  10  10   0          1.75          4.29         0.57 o
  11  10   0        111.84        128.98         1.30 o
  12  10   0          2.86          5.75         0.29 o
   1  11   0       1325.82       1260.60         8.25 o
   2  11   0        147.97        144.47         1.08 o
   3  11   0       2255.36       2182.20        12.89 o
   4  11   0        495.87        469.86         2.89 o
   5  11   0         52.65         51.91         0.50 o
   6  11   0         17.14         15.10         0.29 o
   7  11   0          0.87          2.53         0.22 o
   8  11   0         31.33         33.92         0.76 o
   9  11   0        481.12        471.45         4.00 o
  10  11   0         54.59         49.68         0.71 o
  11  11   0        206.94        192.37         1.85 o
  12  11   0          2.50          4.27         0.27 o
   0  12   0       1557.41       1503.09        12.79 o
   1  12   0        150.64        145.51         1.01 o
   2  12   0        182.79        145.23         1.03 o
   3  12   0       1174.61       1139.23         6.74 o
   4  12   0         53.86         57.94         0.71 o
   5  12   0        176.16        184.13         1.32 o
   6  12   0         14.66         16.29         0.37 o
   7  12   0         19.37         15.52         0.33 o
   8  12   0        212.17        177.47         2.04 o
   9  12   0          8.27          7.64         0.46 o
  10  12   0         19.96         26.84         0.92 o
  11  12   0         80.58         80.12         1.44 o
  12  12   0          2.14          2.10         0.25 o
   1  13   0          0.15          0.39         0.15 o
   2  13   0        204.65        209.35         1.43 o
   3  13   0         39.72         45.56         0.73 o
   4  13   0         17.51         20.08         0.33 o
   5  13   0         22.76         27.92         0.49 o
   6  13   0         11.44         11.29         0.28 o
   7  13   0          8.58          8.27         0.30 o
   8  13   0        120.20        111.90         1.32 o
   9  13   0        133.89        131.48         1.37 o
  10  13   0        425.77        444.51         4.14 o
  11  13   0         69.25         69.11         1.95 o
   0  14   0         82.47         71.92         0.90 o
   1  14   0        102.60        102.24         0.81 o
   2  14   0        956.78        944.27         5.91 o
   3  14   0        454.18        450.34         2.93 o
   4  14   0         29.97         32.23         0.44 o
   5  14   0          0.29          0.54         0.19 o
   6  14   0          5.52          7.11         0.28 o
   7  14   0         55.78         49.53         0.64 o
   8  14   0         39.41         39.53         0.62 o
   9  14   0         25.01         19.99         0.46 o
  10  14   0         50.59         46.55         0.94 o
  11  14   0         78.82         72.01         0.90 o
   1  15   0          4.26          4.69         0.23 o
   2  15   0         33.28         31.46         0.50 o
   3  15   0         46.16         52.53         0.59 o
   4  15   0        213.06        205.63         1.59 o
   5  15   0        122.27        110.97         1.21 o
   6  15   0         61.91         58.49         0.87 o
   7  15   0         40.43         38.00         0.62 o
   8  15   0         81.93         86.88         1.08 o
   9  15   0         37.69         35.71         0.62 o
  10  15   0          0.02          0.19         0.26 o
   0  16   0        977.62        990.68         8.90 o
   1  16   0        254.52        265.93         1.88 o
   2  16   0         17.61         17.01         0.33 o
   3  16   0        244.12        239.51         1.93 o
   4  16   0         55.90         52.50         0.68 o
   5  16   0         90.75         98.97         1.24 o
   6  16   0         13.27         13.81         0.43 o
   7  16   0        129.99        139.97         1.78 o
   8  16   0         34.10         31.05         1.23 o
   9  16   0          1.56          2.42         0.30 o
  10  16   0         49.80         50.58         1.93 o
   1  17   0         53.61         56.04         0.63 o
   2  17   0         73.93         78.60         0.84 o
   3  17   0         31.83         31.18         0.49 o
   4  17   0          1.51          1.61         0.22 o
   5  17   0          3.69          2.67         0.26 o
   6  17   0          3.88          4.69         0.34 o
   7  17   0        114.11        109.32         1.51 o
   8  17   0         24.03         28.20         0.71 o
   9  17   0         82.40         73.54         1.27 o
   0  18   0        290.78        305.49         3.49 o
   1  18   0         55.37         58.00         0.68 o
   2  18   0          0.02         -0.09         0.22 o
   3  18   0         39.02         38.20         0.57 o
   4  18   0         59.17         56.15         0.79 o
   5  18   0        685.37        725.01         7.45 o
   6  18   0        509.41        513.12         5.17 o
   7  18   0         41.91         45.44         1.15 o
   8  18   0         70.42         74.00         1.19 o
   1  19   0         20.55         21.56         0.43 o
   2  19   0         14.00         13.33         0.36 o
   3  19   0          3.45          2.69         0.25 o
   4  19   0         14.88         12.11         0.40 o
   5  19   0          6.18         10.40         0.81 o
   6  19   0        194.95        217.10         3.97 o
   7  19   0         52.12         48.28         1.03 o
   8  19   0        126.86        114.80         2.53 o
   0  20   0        371.49        382.25         4.43 o
   1  20   0          0.40          0.38         0.23 o
   2  20   0        111.59        101.12         1.03 o
   3  20   0          3.96          2.56         0.25 o
   4  20   0         93.65         93.21         1.21 o
   5  20   0         86.62         93.18         1.19 o
   6  20   0         19.37         23.33         0.70 o
   1  21   0         60.80         61.54         0.71 o
   2  21   0          0.00         -0.12         0.23 o
   3  21   0         10.07          9.26         0.31 o
   4  21   0         48.98         52.69         0.80 o
   5  21   0         25.15         23.28         0.52 o
   0  22   0        414.19        430.96         5.27 o
   1  22   0         57.80         49.39         0.60 o
   2  22   0          7.08          7.93         0.28 o
   3  22   0         18.81         19.51         0.67 o
   1   0   1         15.87         17.07         0.62 o
   2   0   1          5.49          7.35         0.28 o
   3   0   1          6.69          6.63         0.30 o
   4   0   1          3.72          1.92         0.29 o
   5   0   1       2271.89       2580.15        29.75 o
   6   0   1        285.49        319.72         4.41 o
   7   0   1        314.22        324.85         2.15 o
   8   0   1        441.03        423.54         2.59 o
   9   0   1        158.50        149.09         1.07 o
  10   0   1         35.42         43.82         0.50 o
  11   0   1        521.95        482.25         4.11 o
  12   0   1          0.62          1.33         0.22 o
  13   0   1        146.12        163.33         1.54 o
  14   0   1         89.17         90.90         1.14 o
 -14   1   1         30.44         38.51         0.54 o
 -13   1   1         12.40         15.18         0.34 o
 -12   1   1         53.34         61.35         0.84 o
 -11   1   1        225.84        187.91         1.77 o
 -10   1   1        306.86        312.97         2.08 o
  -9   1   1         44.36         43.80         0.62 o
  -8   1   1         47.77         47.55         0.72 o
  -7   1   1        180.53        187.10         1.46 o
  -6   1   1        855.05        984.52        12.54 o
  -5   1   1        591.36        625.42         9.17 o
  -4   1   1        736.04        745.38         8.38 o
  -3   1   1        199.33        186.18         2.16 o
  -2   1   1        263.92        242.21         2.67 o
  -1   1   1       6759.21       5935.09        64.33 o
   0   1   1         38.87         39.29         0.58 o
   1   1   1       6751.90       5918.30        61.89 o
   2   1   1        263.04        241.98         2.68 o
   3   1   1        196.86        185.03         2.21 o
   4   1   1        734.27        744.44         8.31 o
   5   1   1        595.73        637.92         7.24 o
   6   1   1        852.53        974.59        11.74 o
   7   1   1        178.85        184.48         1.27 o
   8   1   1         47.33         48.64         0.77 o
   9   1   1         43.14         42.41         0.54 o
  10   1   1        307.94        312.07         2.09 o
  11   1   1        224.94        185.68         1.86 o
  12   1   1         52.89         60.21         0.97 o
  13   1   1         12.14         15.59         0.35 o
  14   1   1         29.02         38.01         0.58 o
 -14   2   1         18.83         19.01         0.44 o
 -13   2   1         16.37         13.75         0.32 o
 -12   2   1         21.00         19.44         0.53 o
 -11   2   1         32.32         23.96         0.55 o
 -10   2   1         70.86         64.73         1.20 o
  -9   2   1        573.96        560.86         3.57 o
  -8   2   1        282.54        267.77         1.77 o
  -7   2   1        108.04         98.64         0.80 o
  -6   2   1        392.26        431.63         5.86 o
  -5   2   1       1618.27       1803.04        20.51 o
  -4   2   1        604.54        586.67         6.69 o
  -3   2   1        114.67        103.58         1.37 o
  -2   2   1       3223.80       2937.92        31.37 o
  -1   2   1       1926.89       1788.01        18.89 o
   0   2   1        131.70        121.62         1.45 o
   1   2   1       1927.52       1796.64        18.61 o
   2   2   1       3220.17       2917.22        31.77 o
   3   2   1        115.14        103.30         1.31 o
   4   2   1        603.96        588.96         6.42 o
   5   2   1       1619.38       1822.74        19.85 o
   6   2   1        386.41        421.79         5.31 o
   7   2   1        106.45         97.26         0.76 o
   8   2   1        284.95        267.46         1.73 o
   9   2   1        571.29        560.34         3.51 o
  10   2   1         72.19         64.99         1.14 o
  11   2   1         31.85         22.88         0.53 o
  12   2   1         21.55         19.82         0.55 o
  13   2   1         16.45         13.51         0.32 o
  14   2   1         18.52         18.11         0.44 o
 -14   3   1         38.21         42.95         0.64 o
 -13   3   1         12.72         12.97         0.32 o
 -12   3   1         28.54         35.54         0.53 o
 -11   3   1         60.25         56.59         1.39 o
 -10   3   1         98.75         96.74         1.23 o
  -9   3   1        786.17        771.78         5.04 o
  -8   3   1        308.89        305.19         2.06 o
  -7   3   1         41.77         39.41         0.71 o
  -6   3   1        413.97        452.04         6.32 o
  -5   3   1       1199.03       1248.72        13.94 o
  -4   3   1        544.67        556.97         6.40 o
  -3   3   1       1114.81       1096.91        11.25 o
  -2   3   1        294.60        280.68         3.31 o
  -1   3   1       5633.80       5149.48        54.30 o
   0   3   1       4155.10       3702.06        40.30 o
   1   3   1       5647.88       5154.69        58.76 o
   2   3   1        294.19        280.01         3.15 o
   3   3   1       1115.66       1091.47        11.60 o
   4   3   1        542.84        555.61         6.11 o
   5   3   1       1196.15       1255.36        14.17 o
   6   3   1        415.90        455.90         5.44 o
   7   3   1         42.45         40.39         0.79 o
   8   3   1        310.14        306.88         2.00 o
   9   3   1        788.76        777.07         4.99 o
  10   3   1         97.78         97.21         1.22 o
  11   3   1         59.41         58.20         1.17 o
  12   3   1         28.42         35.22         0.52 o
  13   3   1         12.82         12.73         0.32 o
  14   3   1         37.77         42.00         0.80 o
 -14   4   1         20.86         21.04         0.43 o
 -13   4   1         10.51         14.55         0.34 o
 -12   4   1         85.29         94.39         0.96 o
 -11   4   1        382.72        362.15         2.91 o
 -10   4   1        553.69        544.67         3.81 o
  -9   4   1       1052.42       1013.84         6.61 o
  -8   4   1        172.68        180.37         1.28 o
  -7   4   1        707.64        708.46         4.68 o
  -6   4   1       1484.02       1474.23        12.42 o
  -5   4   1         39.00         39.05         0.85 o
  -4   4   1       1536.01       1602.13        16.74 o
  -3   4   1        572.82        586.49         6.16 o
  -2   4   1         69.53         67.89         0.96 o
  -1   4   1       5506.59       5165.58        57.40 o
   0   4   1      16072.83      14769.25       161.22 o
   1   4   1       5506.74       5185.10        62.51 o
   2   4   1         71.66         70.72         1.05 o
   3   4   1        575.22        594.69         6.58 o
   4   4   1       1530.92       1593.56        16.46 o
   5   4   1         38.30         38.62         0.85 o
   6   4   1       1488.47       1489.58        12.32 o
   7   4   1        711.05        713.43         4.48 o
   8   4   1        172.38        179.24         1.28 o
   9   4   1       1056.14       1026.90         6.72 o
  10   4   1        552.15        545.74         3.79 o
  11   4   1        380.61        360.48         2.95 o
  12   4   1         85.93         94.62         0.94 o
  13   4   1         11.20         14.65         0.33 o
  14   4   1         20.82         20.42         0.56 o
 -13   5   1          8.75         11.02         0.37 o
 -12   5   1         58.14         57.81         0.70 o
 -11   5   1         33.97         42.42         0.59 o
 -10   5   1        157.81        169.34         1.37 o
  -9   5   1        142.92        145.75         1.18 o
  -8   5   1        193.68        179.77         1.33 o
  -7   5   1        108.52         95.47         0.82 o
  -6   5   1        868.67        878.61         6.21 o
  -5   5   1        854.64        902.51        10.87 o
  -4   5   1        617.44        664.61         7.37 o
  -3   5   1        782.63        807.29         8.55 o
  -2   5   1       1175.42       1205.10        11.59 o
  -1   5   1       1949.82       1868.13        19.02 o
   0   5   1      19119.61      18151.56       209.22 o
   1   5   1       1947.16       1889.88        22.35 o
   2   5   1       1174.84       1201.10        13.79 o
   3   5   1        776.64        819.25         9.19 o
   4   5   1        618.22        667.31         7.41 o
   5   5   1        856.25        902.39        10.30 o
   6   5   1        863.26        875.89         6.32 o
   7   5   1        108.22         94.34         0.78 o
   8   5   1        192.63        179.87         1.32 o
   9   5   1        142.60        146.33         1.18 o
  10   5   1        158.76        170.58         1.42 o
  11   5   1         33.87         42.13         0.60 o
  12   5   1         57.09         55.84         0.69 o
  13   5   1          8.80         10.61         0.42 o
 -13   6   1         54.68         63.78         0.82 o
 -12   6   1         24.62         26.41         0.48 o
 -11   6   1        233.84        223.00         1.95 o
 -10   6   1         20.29         22.05         0.40 o
  -9   6   1        613.46        587.25         4.04 o
  -8   6   1        272.49        259.04         1.91 o
  -7   6   1         48.29         45.46         0.48 o
  -6   6   1        548.78        551.56         3.81 o
  -5   6   1        118.42        124.89         1.94 o
  -4   6   1        849.77        913.73         9.85 o
  -3   6   1        142.63        157.97         1.91 o
  -2   6   1        312.39        290.93         3.14 o
  -1   6   1        156.49        169.35         2.00 o
   0   6   1         21.86         17.65         0.50 o
   1   6   1        156.03        167.51         2.32 o
   2   6   1        316.36        299.29         3.81 o
   3   6   1        142.49        155.27         2.31 o
   4   6   1        855.89        932.28        10.50 o
   5   6   1        121.48        124.52         1.85 o
   6   6   1        549.18        555.08         3.71 o
   7   6   1         47.64         44.78         0.47 o
   8   6   1        272.69        260.79         1.89 o
   9   6   1        612.71        590.39         4.02 o
  10   6   1         20.23         21.76         0.40 o
  11   6   1        234.41        225.40         1.98 o
  12   6   1         24.77         26.78         0.50 o
  13   6   1         55.42         63.56         0.72 o
 -13   7   1          2.56          3.94         0.31 o
 -12   7   1          3.07          4.16         0.26 o
 -11   7   1         41.42         34.94         0.63 o
 -10   7   1          6.45          7.92         0.28 o
  -9   7   1        332.79        320.52         2.36 o
  -8   7   1         88.74         81.19         0.74 o
  -7   7   1          4.70          4.51         0.19 o
  -6   7   1        314.43        283.46         1.95 o
  -5   7   1         40.59         39.00         0.54 o
  -4   7   1       1123.27       1190.82        13.20 o
  -3   7   1       1891.39       1927.35        18.64 o
  -2   7   1        490.22        530.01         5.47 o
  -1   7   1       1679.02       1793.43        19.04 o
   0   7   1        155.59        155.47         2.00 o
   1   7   1       1682.24       1786.96        21.12 o
   2   7   1        490.55        537.07         6.81 o
   3   7   1       1893.02       1968.56        23.46 o
   4   7   1       1124.10       1216.96        14.43 o
   5   7   1         41.28         39.67         0.50 o
   6   7   1        313.29        282.49         1.88 o
   7   7   1          4.59          4.35         0.19 o
   8   7   1         88.64         82.08         0.73 o
   9   7   1        333.27        323.86         2.40 o
  10   7   1          6.83          8.18         0.30 o
  11   7   1         40.94         35.02         0.64 o
  12   7   1          3.00          3.83         0.28 o
  13   7   1          2.58          4.01         0.24 o
 -13   8   1         45.83         49.62         0.64 o
 -12   8   1         15.73         17.09         0.38 o
 -11   8   1         45.36         50.05         0.65 o
 -10   8   1        212.05        214.42         1.85 o
  -9   8   1        174.14        175.13         1.98 o
  -8   8   1         61.06         55.99         0.61 o
  -7   8   1        196.30        181.79         1.39 o
  -6   8   1       1233.81       1197.48         7.61 o
  -5   8   1         28.37         28.08         0.57 o
  -4   8   1        430.41        453.38         4.83 o
  -3   8   1        779.81        829.30         8.61 o
  -2   8   1       1885.78       2001.27        19.96 o
  -1   8   1        949.71       1048.79        11.67 o
   0   8   1        843.23        913.80        10.14 o
   1   8   1        947.28       1055.54        12.34 o
   2   8   1       1889.27       2010.52        24.97 o
   3   8   1        779.62        839.61        10.79 o
   4   8   1        425.20        443.67         4.94 o
   5   8   1         28.00         27.93         0.46 o
   6   8   1       1235.45       1208.72         7.34 o
   7   8   1        195.61        181.74         1.36 o
   8   8   1         61.32         57.14         0.60 o
   9   8   1        174.86        178.97         2.15 o
  10   8   1        211.86        216.57         1.93 o
  11   8   1         45.34         50.59         0.65 o
  12   8   1         15.43         16.39         0.37 o
  13   8   1         45.44         48.61         0.63 o
 -13   9   1         17.56         18.43         0.41 o
 -12   9   1          8.96         13.32         0.35 o
 -11   9   1         64.62         67.79         0.89 o
 -10   9   1        114.46        115.68         1.15 o
  -9   9   1        219.29        221.65         2.08 o
  -8   9   1        247.73        234.83         1.84 o
  -7   9   1        322.21        301.34         2.23 o
  -6   9   1        510.77        483.82         3.27 o
  -5   9   1        540.55        524.13         3.80 o
  -4   9   1        487.66        501.05         3.89 o
  -3   9   1        431.89        448.09         4.62 o
  -2   9   1        951.06        994.09        10.48 o
  -1   9   1        187.11        186.60         2.55 o
   0   9   1        996.44       1071.58        12.21 o
   1   9   1        185.25        182.29         2.63 o
   2   9   1        950.48       1003.41        12.81 o
   3   9   1        439.87        454.55         5.70 o
   4   9   1        487.81        495.60         3.34 o
   5   9   1        538.28        529.46         3.21 o
   6   9   1        508.80        488.16         3.13 o
   7   9   1        320.33        301.09         2.11 o
   8   9   1        248.90        236.45         1.75 o
   9   9   1        218.76        222.86         2.22 o
  10   9   1        115.13        117.97         1.18 o
  11   9   1         64.93         68.74         0.90 o
  12   9   1          8.74         12.71         0.35 o
  13   9   1         17.23         17.93         0.41 o
 -12  10   1         27.61         30.26         0.78 o
 -11  10   1        153.62        147.90         1.43 o
 -10  10   1          3.49          2.54         0.25 o
  -9  10   1        119.68        113.71         1.12 o
  -8  10   1         24.61         23.30         0.56 o
  -7  10   1         41.84         40.84         0.53 o
  -6  10   1        167.62        174.59         1.31 o
  -5  10   1        215.73        207.17         1.41 o
  -4  10   1        406.06        393.03         2.76 o
  -3  10   1         12.17         11.42         0.26 o
  -2  10   1        260.87        244.85         2.10 o
  -1  10   1         75.36         69.43         1.36 o
   0  10   1        630.38        677.94         8.49 o
   1  10   1         75.66         73.67         1.52 o
   2  10   1        262.22        244.22         1.89 o
   3  10   1         11.87         11.01         0.22 o
   4  10   1        403.98        398.68         2.50 o
   5  10   1        214.36        208.68         1.38 o
   6  10   1        169.94        178.69         1.26 o
   7  10   1         41.78         42.04         0.60 o
   8  10   1         25.45         24.84         0.61 o
   9  10   1        119.80        115.82         1.10 o
  10  10   1          3.77          3.07         0.25 o
  11  10   1        153.73        150.14         1.50 o
  12  10   1         28.08         30.81         0.69 o
 -12  11   1         65.37         66.22         0.87 o
 -11  11   1         16.45         18.59         0.40 o
 -10  11   1        110.39        109.81         1.18 o
  -9  11   1        176.12        176.21         1.70 o
  -8  11   1        346.39        337.15         2.58 o
  -7  11   1        149.72        133.24         1.15 o
  -6  11   1        296.11        277.92         1.99 o
  -5  11   1         71.61         71.99         0.62 o
  -4  11   1        137.53        129.78         0.94 o
  -3  11   1        335.34        341.73         2.25 o
  -2  11   1        113.31        121.36         0.97 o
  -1  11   1        163.61        147.96         1.09 o
   0  11   1        617.19        591.22         3.72 o
   1  11   1        163.03        150.00         1.10 o
   2  11   1        113.52        123.17         0.89 o
   3  11   1        334.58        343.22         2.17 o
   4  11   1        139.07        134.45         0.96 o
   5  11   1         71.44         73.09         0.67 o
   6  11   1        296.96        281.07         1.87 o
   7  11   1        149.24        135.50         1.13 o
   8  11   1        345.18        339.79         2.68 o
   9  11   1        175.61        177.65         1.67 o
  10  11   1        109.29        110.45         1.17 o
  11  11   1         16.74         17.96         0.42 o
  12  11   1         66.90         68.77         1.04 o
 -12  12   1         37.88         41.66         0.65 o
 -11  12   1        385.04        382.74         3.53 o
 -10  12   1        110.79        110.46         1.19 o
  -9  12   1        403.09        404.11         3.57 o
  -8  12   1        144.02        133.87         1.42 o
  -7  12   1        163.12        158.10         1.42 o
  -6  12   1         65.84         67.97         0.67 o
  -5  12   1        156.52        155.94         1.17 o
  -4  12   1         13.03         12.12         0.25 o
  -3  12   1        215.26        215.38         1.44 o
  -2  12   1         40.80         41.77         0.42 o
  -1  12   1        153.05        152.11         1.05 o
   0  12   1          6.47          6.47         0.19 o
   1  12   1        153.00        152.39         1.06 o
   2  12   1         40.72         41.87         0.43 o
   3  12   1        213.77        215.07         1.45 o
   4  12   1         12.80         12.26         0.25 o
   5  12   1        156.95        161.39         1.17 o
   6  12   1         66.93         70.92         0.64 o
   7  12   1        161.50        160.76         1.43 o
   8  12   1        143.20        135.36         1.43 o
   9  12   1        401.92        407.36         3.51 o
  10  12   1        109.71        110.24         1.19 o
  11  12   1        386.82        390.12         3.64 o
  12  12   1         37.30         41.35         0.65 o
 -11  13   1         14.23         14.88         0.60 o
 -10  13   1         76.48         73.09         0.90 o
  -9  13   1         11.85         14.04         0.46 o
  -8  13   1        456.43        438.99         3.86 o
  -7  13   1        328.07        318.24         3.31 o
  -6  13   1        530.19        506.73         3.63 o
  -5  13   1         92.15         89.09         0.86 o
  -4  13   1         18.05         19.00         0.33 o
  -3  13   1        159.58        148.47         1.11 o
  -2  13   1        752.72        742.83         4.53 o
  -1  13   1        409.23        405.50         2.56 o
   0  13   1        271.65        281.53         1.87 o
   1  13   1        409.37        406.48         2.56 o
   2  13   1        752.36        749.27         4.50 o
   3  13   1        160.73        151.22         1.08 o
   4  13   1         18.35         19.11         0.32 o
   5  13   1         90.47         90.19         0.78 o
   6  13   1        529.86        514.14         3.40 o
   7  13   1        330.26        326.10         2.82 o
   8  13   1        458.89        447.48         3.72 o
   9  13   1         12.16         14.69         0.40 o
  10  13   1         75.27         71.63         0.85 o
  11  13   1         14.67         16.04         0.66 o
 -11  14   1         12.96         15.29         0.58 o
 -10  14   1          9.77          8.28         0.40 o
  -9  14   1         26.53         27.67         0.59 o
  -8  14   1         87.08         79.86         1.68 o
  -7  14   1        239.45        229.88         2.43 o
  -6  14   1        216.86        211.85         3.27 o
  -5  14   1        314.84        321.62         2.96 o
  -4  14   1        268.49        247.50         1.92 o
  -3  14   1        149.56        148.28         1.16 o
  -2  14   1         29.73         26.33         0.39 o
  -1  14   1        161.37        159.78         1.15 o
   0  14   1        138.64        143.87         1.07 o
   1  14   1        160.99        159.63         1.17 o
   2  14   1         30.90         27.31         0.38 o
   3  14   1        149.45        151.41         1.14 o
   4  14   1        266.32        248.53         1.74 o
   5  14   1        314.27        319.82         2.27 o
   6  14   1        218.72        215.23         2.33 o
   7  14   1        241.11        234.43         2.01 o
   8  14   1         86.31         78.88         1.79 o
   9  14   1         26.84         26.64         0.51 o
  10  14   1          9.94          8.94         0.45 o
  11  14   1         12.64         13.74         0.41 o
 -10  15   1         78.88         71.62         1.16 o
  -9  15   1         20.42         16.49         0.46 o
  -8  15   1        353.64        350.10         4.33 o
  -7  15   1         17.39         16.20         0.58 o
  -6  15   1         70.96         77.60         1.04 o
  -5  15   1         45.48         48.22         1.07 o
  -4  15   1        185.54        178.09         1.59 o
  -3  15   1        403.25        406.94         3.02 o
  -2  15   1         85.60         84.02         0.76 o
  -1  15   1        165.29        167.56         1.25 o
   0  15   1          6.29          9.95         0.26 o
   1  15   1        163.07        167.01         1.24 o
   2  15   1         85.86         84.09         0.74 o
   3  15   1        402.35        407.54         2.73 o
   4  15   1        186.16        180.26         1.38 o
   5  15   1         46.80         48.18         0.70 o
   6  15   1         71.76         77.76         0.81 o
   7  15   1         17.21         15.12         0.36 o
   8  15   1        351.72        348.21         3.22 o
   9  15   1         20.25         17.97         0.44 o
  10  15   1         78.74         73.60         0.91 o
 -10  16   1         93.44         89.33         1.67 o
  -9  16   1         94.09        100.95         1.61 o
  -8  16   1          5.38          6.85         0.41 o
  -7  16   1         90.35         95.47         1.40 o
  -6  16   1         43.19         45.40         0.78 o
  -5  16   1         50.61         57.04         0.87 o
  -4  16   1        161.95        154.75         1.93 o
  -3  16   1        177.53        169.10         1.44 o
  -2  16   1        220.74        222.51         1.70 o
  -1  16   1        107.27        100.18         0.88 o
   0  16   1        598.75        599.91         3.91 o
   1  16   1        107.15        100.51         0.85 o
   2  16   1        224.07        225.43         1.64 o
   3  16   1        176.64        169.84         1.33 o
   4  16   1        161.73        154.24         1.26 o
   5  16   1         51.64         57.29         0.67 o
   6  16   1         42.67         45.34         0.58 o
   7  16   1         89.32         94.49         0.99 o
   8  16   1          5.40          6.12         0.30 o
   9  16   1         94.53         97.67         1.14 o
  10  16   1         93.23         87.44         1.35 o
  -9  17   1         23.12         23.89         1.19 o
  -8  17   1         34.66         34.60         0.72 o
  -7  17   1          1.05          0.37         0.33 o
  -6  17   1         77.94         74.03         1.01 o
  -5  17   1         12.42         12.53         0.43 o
  -4  17   1         20.87         24.05         0.57 o
  -3  17   1          1.61          1.48         0.23 o
  -2  17   1        121.10        125.31         1.08 o
  -1  17   1        147.49        147.71         1.38 o
   0  17   1        241.31        244.01         1.90 o
   1  17   1        144.70        143.24         1.16 o
   2  17   1        120.84        124.75         1.06 o
   3  17   1          1.44          1.50         0.22 o
   4  17   1         20.30         22.79         0.42 o
   5  17   1         12.53         12.49         0.34 o
   6  17   1         78.02         74.44         0.81 o
   7  17   1          1.02          0.29         0.24 o
   8  17   1         34.96         34.05         0.57 o
   9  17   1         23.20         22.80         0.85 o
  -8  18   1         13.71         16.67         0.59 o
  -7  18   1         28.29         28.07         0.67 o
  -6  18   1         78.60         78.63         1.21 o
  -5  18   1        158.20        166.80         1.89 o
  -4  18   1         18.45         17.72         0.48 o
  -3  18   1         27.18         27.17         0.52 o
  -2  18   1        174.89        184.88         1.65 o
  -1  18   1        245.76        255.77         2.11 o
   0  18   1         82.44         87.89         0.88 o
   1  18   1        245.80        254.57         2.07 o
   2  18   1        176.36        187.46         1.57 o
   3  18   1         27.41         27.80         0.47 o
   4  18   1         17.76         15.76         0.38 o
   5  18   1        159.22        165.71         1.54 o
   6  18   1         78.10         77.92         0.88 o
   7  18   1         28.00         26.28         0.50 o
   8  18   1         13.76         15.49         0.46 o
  -7  19   1         33.35         35.40         0.72 o
  -6  19   1        319.19        321.36         3.97 o
  -5  19   1        164.91        171.99         1.99 o
  -4  19   1        121.71        121.33         1.61 o
  -3  19   1          7.11          9.23         0.37 o
  -2  19   1          8.65          9.11         0.34 o
  -1  19   1         13.96         14.47         0.37 o
   0  19   1        114.57        111.87         1.07 o
   1  19   1         14.01         14.58         0.35 o
   2  19   1          8.69          8.97         0.31 o
   3  19   1          7.61          9.43         0.30 o
   4  19   1        121.70        118.40         1.18 o
   5  19   1        165.66        170.28         1.62 o
   6  19   1        318.33        314.64         3.30 o
   7  19   1         33.76         32.34         0.65 o
  -6  20   1          9.97         11.62         0.63 o
  -5  20   1         66.50         69.94         0.98 o
  -4  20   1        115.36        115.23         1.44 o
  -3  20   1         62.03         61.00         0.81 o
  -2  20   1        117.96        116.88         1.20 o
  -1  20   1          6.88          6.82         0.31 o
   0  20   1         32.95         35.62         0.60 o
   1  20   1          6.89          6.74         0.32 o
   2  20   1        118.18        119.35         1.16 o
   3  20   1         61.92         62.41         0.72 o
   4  20   1        114.43        110.57         1.09 o
   5  20   1         66.79         70.62         0.90 o
   6  20   1          9.90         10.89         0.43 o
  -5  21   1         16.46         14.65         0.41 o
  -4  21   1        102.75        101.78         1.28 o
  -3  21   1         95.84         95.23         1.11 o
  -2  21   1         45.64         47.93         0.62 o
  -1  21   1          9.95         11.48         0.33 o
   0  21   1         69.20         64.61         0.75 o
   1  21   1          9.82         11.15         0.31 o
   2  21   1         45.72         48.60         0.58 o
   3  21   1         96.67         97.58         0.97 o
   4  21   1        102.09         97.70         1.06 o
   5  21   1         16.71         15.80         0.46 o
  -3  22   1         83.41         78.74         1.14 o
  -2  22   1          8.52          8.57         0.34 o
  -1  22   1        172.51        156.13         1.62 o
   0  22   1          2.39          2.37         0.24 o
   1  22   1        172.59        159.87         1.45 o
   2  22   1          8.49          8.62         0.28 o
   3  22   1         83.80         78.97         0.99 o
   0   0   2       6977.73       6477.64        99.17 o
   1   0   2         31.02         30.64         0.61 o
   2   0   2         63.58         68.78         1.01 o
   3   0   2        984.81       1100.32        12.02 o
   4   0   2        485.30        534.86         6.46 o
   5   0   2         78.14         96.88         1.64 o
   6   0   2        217.23        195.89         1.54 o
   7   0   2         76.27         69.28         1.09 o
   8   0   2         53.14         51.98         0.49 o
   9   0   2        388.42        373.61         2.94 o
  10   0   2         10.69         12.24         0.47 o
  11   0   2        287.50        270.63         2.18 o
  12   0   2         21.25         22.72         0.42 o
  13   0   2         17.51         17.69         0.39 o
 -13   1   2         28.31         25.73         0.44 o
 -12   1   2         58.65         61.31         0.67 o
 -11   1   2         72.64         58.35         0.67 o
 -10   1   2       1063.03       1053.76         7.35 o
  -9   1   2       1301.17       1313.82         8.06 o
  -8   1   2         55.88         58.23         0.55 o
  -7   1   2        339.74        323.02         2.07 o
  -6   1   2        122.66        119.02         1.10 o
  -5   1   2        164.01        170.57         2.58 o
  -4   1   2        172.03        185.44         2.38 o
  -3   1   2        705.56        731.40         8.17 o
  -2   1   2         32.29         30.16         0.63 o
  -1   1   2        175.43        165.22         2.02 o
   0   1   2         14.10         11.91         0.39 o
   1   1   2        173.40        164.20         1.95 o
   2   1   2         31.90         30.36         0.65 o
   3   1   2        703.92        729.32         8.30 o
   4   1   2        172.86        186.99         2.49 o
   5   1   2        164.98        169.81         2.57 o
   6   1   2        122.60        119.00         1.15 o
   7   1   2        337.21        317.93         1.99 o
   8   1   2         56.49         58.03         0.53 o
   9   1   2       1306.73       1308.26         7.81 o
  10   1   2       1065.41       1046.51         6.62 o
  11   1   2         73.22         57.77         0.63 o
  12   1   2         57.31         60.43         0.71 o
  13   1   2         28.24         25.60         0.44 o
 -13   2   2         16.39         16.36         0.33 o
 -12   2   2          5.83          7.17         0.30 o
 -11   2   2          2.11          1.63         0.23 o
 -10   2   2        855.21        809.22         5.99 o
  -9   2   2         14.90         18.30         0.33 o
  -8   2   2        107.71        109.85         0.87 o
  -7   2   2        186.32        178.11         1.26 o
  -6   2   2        952.47        934.04         6.10 o
  -5   2   2          2.79          1.53         0.38 o
  -4   2   2         45.55         39.04         0.85 o
  -3   2   2        413.39        425.63         5.10 o
  -2   2   2       2552.90       2493.79        26.41 o
  -1   2   2        592.06        618.70         6.67 o
   0   2   2         72.63         74.51         1.09 o
   1   2   2        590.26        613.55         6.52 o
   2   2   2       2562.31       2522.12        26.87 o
   3   2   2        414.62        429.69         4.91 o
   4   2   2         45.85         40.42         0.88 o
   5   2   2          2.63          1.85         0.37 o
   6   2   2        955.43        934.06         6.11 o
   7   2   2        187.11        178.47         1.19 o
   8   2   2        108.84        110.34         0.83 o
   9   2   2         14.19         17.23         0.31 o
  10   2   2        851.55        803.28         5.79 o
  11   2   2          1.95          1.12         0.21 o
  12   2   2          5.89          7.31         0.29 o
  13   2   2         16.46         16.68         0.37 o
 -13   3   2          5.40          6.37         0.27 o
 -12   3   2         15.18         14.35         0.36 o
 -11   3   2         45.17         40.88         0.67 o
 -10   3   2        184.82        194.28         1.54 o
  -9   3   2         78.22         77.84         0.83 o
  -8   3   2         42.22         45.96         0.50 o
  -7   3   2        340.48        322.60         2.24 o
  -6   3   2         78.45         80.89         0.71 o
  -5   3   2        226.58        237.82         3.34 o
  -4   3   2         88.26         94.22         1.51 o
  -3   3   2        801.92        859.46         9.77 o
  -2   3   2        348.74        363.69         4.20 o
  -1   3   2        165.09        176.76         2.29 o
   0   3   2          4.82          4.43         0.31 o
   1   3   2        163.50        178.05         2.25 o
   2   3   2        347.94        366.99         4.24 o
   3   3   2        799.62        843.96         8.97 o
   4   3   2         87.39         91.99         1.40 o
   5   3   2        228.72        237.45         3.22 o
   6   3   2         77.90         80.16         0.66 o
   7   3   2        339.99        323.33         2.12 o
   8   3   2         42.82         45.64         0.47 o
   9   3   2         78.38         78.10         0.72 o
  10   3   2        184.49        190.99         1.50 o
  11   3   2         45.36         41.38         0.57 o
  12   3   2         15.45         13.70         0.33 o
  13   3   2          5.36          6.46         0.30 o
 -13   4   2          5.50          6.22         0.26 o
 -12   4   2         10.51         11.30         0.33 o
 -11   4   2        186.23        172.38         1.54 o
 -10   4   2         52.48         60.93         0.69 o
  -9   4   2        377.30        364.40         2.56 o
  -8   4   2         23.47         24.95         0.39 o
  -7   4   2         57.36         61.00         0.58 o
  -6   4   2         96.44        105.96         0.84 o
  -5   4   2        119.48        125.57         1.24 o
  -4   4   2        358.19        375.64         4.40 o
  -3   4   2        331.02        358.31         4.28 o
  -2   4   2       3135.34       3282.41        34.69 o
  -1   4   2        671.14        744.81         8.50 o
   0   4   2         48.57         43.23         0.89 o
   1   4   2        673.77        753.42         8.39 o
   2   4   2       3127.56       3348.92        39.02 o
   3   4   2        332.51        358.54         4.25 o
   4   4   2        353.12        373.96         4.58 o
   5   4   2        120.22        127.65         1.52 o
   6   4   2         95.40        104.21         0.80 o
   7   4   2         56.43         61.31         0.56 o
   8   4   2         23.22         25.87         0.51 o
   9   4   2        374.75        359.34         2.52 o
  10   4   2         52.83         60.79         0.79 o
  11   4   2        185.59        171.50         1.55 o
  12   4   2         10.76         11.58         0.33 o
  13   4   2          5.56          6.47         0.27 o
 -13   5   2          6.94          9.38         0.28 o
 -12   5   2        104.48        105.50         1.03 o
 -11   5   2         75.79         76.14         1.26 o
 -10   5   2        758.74        757.91         6.00 o
  -9   5   2        134.78        136.83         1.12 o
  -8   5   2        705.83        695.79         4.60 o
  -7   5   2        335.55        330.06         2.25 o
  -6   5   2         23.84         22.30         0.40 o
  -5   5   2        209.05        199.16         1.60 o
  -4   5   2        462.07        520.23         6.10 o
  -3   5   2        486.76        517.31         6.15 o
  -2   5   2         89.89        107.36         1.84 o
  -1   5   2       2974.38       3176.35        35.75 o
   0   5   2          1.87          3.06         0.33 o
   1   5   2       2993.23       3191.13        35.91 o
   2   5   2         89.41        104.34         1.94 o
   3   5   2        489.56        517.84         5.97 o
   4   5   2        462.38        524.69         6.05 o
   5   5   2        211.43        202.99         1.57 o
   6   5   2         23.73         22.98         0.42 o
   7   5   2        337.73        334.57         2.26 o
   8   5   2        704.20        703.06         4.77 o
   9   5   2        134.97        137.95         1.16 o
  10   5   2        762.07        764.46         5.55 o
  11   5   2         75.56         75.90         1.36 o
  12   5   2        102.38        103.07         1.12 o
  13   5   2          7.10          9.29         0.27 o
 -13   6   2         26.21         26.33         0.42 o
 -12   6   2         21.70         26.45         0.52 o
 -11   6   2         81.29         80.76         0.88 o
 -10   6   2         53.80         50.05         1.06 o
  -9   6   2         46.22         48.08         0.58 o
  -8   6   2        173.51        168.72         1.33 o
  -7   6   2         19.22         19.50         0.41 o
  -6   6   2         14.10         15.90         0.27 o
  -5   6   2        126.09        123.69         1.02 o
  -4   6   2        275.25        327.08         4.25 o
  -3   6   2         98.87        108.30         1.68 o
  -2   6   2        491.35        483.18         5.77 o
  -1   6   2        108.96        126.62         1.91 o
   0   6   2       4952.04       5038.87        58.06 o
   1   6   2        108.91        126.65         1.93 o
   2   6   2        494.60        488.83         6.19 o
   3   6   2         98.13        105.81         1.79 o
   4   6   2        272.43        322.31         4.24 o
   5   6   2        127.01        125.63         0.96 o
   6   6   2         14.00         15.76         0.26 o
   7   6   2         18.94         19.09         0.52 o
   8   6   2        172.48        168.21         1.35 o
   9   6   2         46.16         48.88         0.63 o
  10   6   2         53.73         49.60         1.14 o
  11   6   2         82.11         81.53         0.92 o
  12   6   2         21.89         25.87         0.55 o
  13   6   2         25.21         24.37         0.42 o
 -13   7   2         13.29         13.65         0.35 o
 -12   7   2         12.62          9.65         0.30 o
 -11   7   2         43.93         45.39         0.60 o
 -10   7   2         70.15         72.44         0.81 o
  -9   7   2         74.36         69.72         0.71 o
  -8   7   2         18.04         15.68         0.50 o
  -7   7   2        434.67        428.76         2.93 o
  -6   7   2         94.36         88.44         0.75 o
  -5   7   2         49.42         41.86         0.43 o
  -4   7   2        295.36        292.47         2.25 o
  -3   7   2        320.54        310.43         4.02 o
  -2   7   2        563.51        642.50         7.55 o
  -1   7   2        366.36        384.62         4.90 o
   0   7   2        130.16        139.06         2.10 o
   1   7   2        372.20        393.83         5.27 o
   2   7   2        561.25        648.54         8.12 o
   3   7   2        319.56        307.81         4.12 o
   4   7   2        295.77        295.10         2.22 o
   5   7   2         49.27         42.26         0.41 o
   6   7   2         94.24         90.01         0.77 o
   7   7   2        436.65        433.01         2.94 o
   8   7   2         17.58         16.12         0.52 o
   9   7   2         74.51         70.36         0.75 o
  10   7   2         70.86         73.55         0.83 o
  11   7   2         43.55         45.11         0.63 o
  12   7   2         12.01          9.22         0.29 o
  13   7   2         13.52         13.11         0.33 o
 -12   8   2         47.48         47.42         0.67 o
 -11   8   2         62.95         64.76         0.77 o
 -10   8   2         18.29         20.61         0.47 o
  -9   8   2         13.07         14.95         0.33 o
  -8   8   2        185.05        185.95         1.57 o
  -7   8   2         80.42         81.53         1.01 o
  -6   8   2        425.62        415.66         2.94 o
  -5   8   2         88.10         91.61         0.73 o
  -4   8   2        172.02        165.41         1.24 o
  -3   8   2        241.93        232.43         2.13 o
  -2   8   2       1945.14       2093.63        24.66 o
  -1   8   2       3370.40       3768.80        42.91 o
   0   8   2       1354.87       1513.07        17.58 o
   1   8   2       3370.85       3747.35        45.92 o
   2   8   2       1949.56       2145.88        26.08 o
   3   8   2        239.94        230.26         1.72 o
   4   8   2        169.77        163.73         1.07 o
   5   8   2         87.72         91.15         0.68 o
   6   8   2        427.81        419.01         2.74 o
   7   8   2         79.74         81.39         1.00 o
   8   8   2        184.16        189.37         1.95 o
   9   8   2         13.69         15.46         0.38 o
  10   8   2         18.46         20.62         0.56 o
  11   8   2         63.79         64.78         0.79 o
  12   8   2         47.02         46.32         0.75 o
 -12   9   2         38.58         40.57         0.58 o
 -11   9   2          8.97          8.99         0.31 o
 -10   9   2        121.44        122.36         1.25 o
  -9   9   2        119.42        111.39         1.11 o
  -8   9   2        787.85        759.49         5.33 o
  -7   9   2       2098.43       2064.98        14.10 o
  -6   9   2         79.74         74.90         0.70 o
  -5   9   2        100.90         88.03         0.73 o
  -4   9   2         78.93         79.14         0.62 o
  -3   9   2        218.42        193.91         1.30 o
  -2   9   2          9.16          7.96         0.22 o
  -1   9   2       1234.78       1239.53        10.09 o
   0   9   2         36.33         29.50         0.40 o
   1   9   2       1232.99       1241.41         7.92 o
   2   9   2          9.49          8.09         0.20 o
   3   9   2        215.41        194.17         1.26 o
   4   9   2         78.90         80.26         0.62 o
   5   9   2        101.02         90.57         0.71 o
   6   9   2         79.23         73.82         0.65 o
   7   9   2       2101.07       2087.31        13.84 o
   8   9   2        784.38        763.31         5.35 o
   9   9   2        117.97        113.96         1.14 o
  10   9   2        122.83        126.30         1.30 o
  11   9   2          9.26          8.94         0.32 o
  12   9   2         39.12         40.97         0.57 o
 -12  10   2         38.58         43.04         0.60 o
 -11  10   2         71.09         72.26         0.81 o
 -10  10   2          6.80          8.01         0.31 o
  -9  10   2          2.35          1.75         0.23 o
  -8  10   2        307.70        301.67         2.61 o
  -7  10   2        395.81        402.20         3.02 o
  -6  10   2         14.63         12.85         0.29 o
  -5  10   2        163.13        155.34         1.14 o
  -4  10   2        713.42        670.36         4.22 o
  -3  10   2        175.24        167.18         1.13 o
  -2  10   2          2.88          2.68         0.16 o
  -1  10   2        122.54        109.04         0.81 o
   0  10   2       1547.96       1585.64         9.64 o
   1  10   2        122.13        108.82         0.80 o
   2  10   2          2.92          3.12         0.16 o
   3  10   2        176.37        170.09         1.11 o
   4  10   2        712.70        687.41         4.09 o
   5  10   2        162.52        159.54         1.09 o
   6  10   2         15.47         14.42         0.28 o
   7  10   2        398.02        407.70         2.82 o
   8  10   2        303.68        299.97         3.66 o
   9  10   2          2.14          2.14         0.24 o
  10  10   2          6.98          8.29         0.31 o
  11  10   2         70.93         72.89         0.87 o
  12  10   2         38.77         43.82         0.60 o
 -12  11   2          4.23          3.11         0.25 o
 -11  11   2          1.26          1.78         0.24 o
 -10  11   2          6.21          6.95         0.33 o
  -9  11   2          4.02          3.66         0.26 o
  -8  11   2        147.09        131.91         1.81 o
  -7  11   2        355.12        358.38         3.39 o
  -6  11   2        147.41        146.82         1.25 o
  -5  11   2        104.09        103.46         0.85 o
  -4  11   2        206.11        196.61         1.39 o
  -3  11   2        157.46        163.67         1.18 o
  -2  11   2        389.27        405.12         2.54 o
  -1  11   2         45.67         44.74         0.44 o
   0  11   2          1.58          2.68         0.17 o
   1  11   2         46.54         46.30         0.44 o
   2  11   2        388.25        404.33         2.46 o
   3  11   2        157.34        165.57         1.11 o
   4  11   2        205.62        200.00         1.33 o
   5  11   2        104.98        104.72         0.79 o
   6  11   2        149.26        151.93         1.10 o
   7  11   2        355.75        365.63         3.33 o
   8  11   2        147.06        136.67         1.85 o
   9  11   2          3.63          3.13         0.26 o
  10  11   2          6.16          6.74         0.30 o
  11  11   2          1.23          1.53         0.24 o
  12  11   2          4.62          3.47         0.25 o
 -11  12   2         26.66         26.08         0.48 o
 -10  12   2          6.15          7.21         0.31 o
  -9  12   2         41.87         42.23         0.60 o
  -8  12   2        404.41        392.02         3.45 o
  -7  12   2        199.08        210.78         2.82 o
  -6  12   2        368.68        354.31         2.65 o
  -5  12   2         77.18         78.70         0.71 o
  -4  12   2         66.70         64.20         0.61 o
  -3  12   2        121.57        117.84         0.89 o
  -2  12   2         34.25         37.87         0.44 o
  -1  12   2        812.86        823.97         5.02 o
   0  12   2          1.96          2.86         0.18 o
   1  12   2        814.34        827.84         4.85 o
   2  12   2         34.51         38.38         0.43 o
   3  12   2        120.40        117.79         0.87 o
   4  12   2         67.25         65.32         0.59 o
   5  12   2         76.53         79.02         0.68 o
   6  12   2        367.45        358.55         2.33 o
   7  12   2        198.45        215.23         2.50 o
   8  12   2        408.52        400.78         3.30 o
   9  12   2         42.43         44.06         0.62 o
  10  12   2          6.48          7.98         0.31 o
  11  12   2         27.18         27.09         0.47 o
 -11  13   2         58.12         59.01         0.82 o
 -10  13   2         40.03         41.35         0.60 o
  -9  13   2        111.19        112.79         1.20 o
  -8  13   2         96.66         90.74         1.03 o
  -7  13   2        540.53        527.39         4.76 o
  -6  13   2         84.17         80.67         0.83 o
  -5  13   2        312.10        296.52         2.11 o
  -4  13   2         22.11         22.80         0.37 o
  -3  13   2        117.01        108.87         0.87 o
  -2  13   2        125.28        129.78         0.98 o
  -1  13   2         13.71         17.06         0.30 o
   0  13   2        141.40        140.39         1.03 o
   1  13   2         13.51         16.25         0.28 o
   2  13   2        126.10        129.60         0.96 o
   3  13   2        119.24        112.17         0.87 o
   4  13   2         21.73         23.59         0.36 o
   5  13   2        311.34        301.11         2.02 o
   6  13   2         84.96         83.69         0.76 o
   7  13   2        536.49        525.82         3.99 o
   8  13   2         95.38         90.55         0.96 o
   9  13   2        111.93        113.10         1.15 o
  10  13   2         39.66         43.17         0.65 o
  11  13   2         58.00         59.43         0.74 o
 -10  14   2          4.72          6.38         0.39 o
  -9  14   2         15.04         14.67         0.37 o
  -8  14   2         54.62         49.90         0.84 o
  -7  14   2        178.02        189.31         2.00 o
  -6  14   2         21.41         25.28         0.52 o
  -5  14   2        207.57        211.26         1.75 o
  -4  14   2         96.97         89.72         0.82 o
  -3  14   2        286.91        271.17         1.89 o
  -2  14   2        205.06        192.30         1.41 o
  -1  14   2        302.39        311.79         2.09 o
   0  14   2        413.90        423.70         2.80 o
   1  14   2        302.06        308.81         2.06 o
   2  14   2        202.21        191.88         1.38 o
   3  14   2        288.39        275.62         1.83 o
   4  14   2         97.03         90.72         0.77 o
   5  14   2        207.20        214.89         1.62 o
   6  14   2         21.80         26.77         0.42 o
   7  14   2        178.98        192.00         1.65 o
   8  14   2         54.67         51.28         0.67 o
   9  14   2         14.36         14.63         0.35 o
  10  14   2          4.62          6.31         0.31 o
 -10  15   2        208.36        196.79         4.66 o
  -9  15   2          5.32          5.12         0.31 o
  -8  15   2         20.41         17.43         0.48 o
  -7  15   2         36.35         34.20         1.06 o
  -6  15   2        324.78        343.14         3.56 o
  -5  15   2         34.95         32.25         0.54 o
  -4  15   2        118.98        117.86         1.21 o
  -3  15   2        243.38        242.98         1.82 o
  -2  15   2         19.35         21.38         0.37 o
  -1  15   2        114.76        104.83         0.88 o
   0  15   2        236.69        234.36         1.63 o
   1  15   2        117.20        106.35         0.85 o
   2  15   2         19.38         21.44         0.35 o
   3  15   2        241.26        242.88         1.70 o
   4  15   2        119.37        121.27         0.97 o
   5  15   2         35.97         33.97         0.47 o
   6  15   2        326.19        350.78         2.64 o
   7  15   2         36.30         33.56         0.50 o
   8  15   2         20.90         18.64         0.39 o
   9  15   2          5.35          5.93         0.29 o
  10  15   2        208.34        194.58         2.17 o
  -9  16   2         22.47         20.25         0.62 o
  -8  16   2         29.02         31.56         0.73 o
  -7  16   2         76.10         81.51         1.60 o
  -6  16   2         19.31         19.34         0.55 o
  -5  16   2         36.90         41.26         0.70 o
  -4  16   2         88.11         85.46         0.96 o
  -3  16   2          3.92          3.47         0.25 o
  -2  16   2        450.13        445.07         3.19 o
  -1  16   2         73.90         73.67         0.73 o
   0  16   2        194.46        202.34         1.52 o
   1  16   2         73.54         73.50         0.70 o
   2  16   2        447.26        445.35         3.00 o
   3  16   2          4.00          4.27         0.25 o
   4  16   2         88.96         87.05         0.83 o
   5  16   2         36.37         41.98         0.55 o
   6  16   2         19.02         18.63         0.36 o
   7  16   2         75.52         77.72         0.86 o
   8  16   2         29.19         31.51         0.49 o
   9  16   2         22.48         20.07         0.41 o
  -8  17   2          8.14          9.17         0.45 o
  -7  17   2         17.62         14.83         0.50 o
  -6  17   2        138.30        134.30         1.76 o
  -5  17   2        111.03        110.76         1.37 o
  -4  17   2        189.53        193.77         1.88 o
  -3  17   2        142.95        147.05         1.38 o
  -2  17   2        115.71        121.36         1.16 o
  -1  17   2        178.97        179.97         1.54 o
   0  17   2          3.48          3.35         0.24 o
   1  17   2        181.94        183.00         1.51 o
   2  17   2        116.07        121.97         1.12 o
   3  17   2        141.51        147.32         1.23 o
   4  17   2        188.86        197.66         1.57 o
   5  17   2        111.15        111.54         1.01 o
   6  17   2        138.75        135.71         1.24 o
   7  17   2         17.42         14.70         0.33 o
   8  17   2          8.12          8.78         0.30 o
  -8  18   2         36.07         35.68         0.81 o
  -7  18   2          8.38          5.05         0.41 o
  -6  18   2         12.69         15.29         0.54 o
  -5  18   2         11.78         12.69         0.41 o
  -4  18   2        142.95        150.19         1.69 o
  -3  18   2         98.90        108.00         1.09 o
  -2  18   2        207.20        218.94         1.90 o
  -1  18   2        380.66        391.47         3.14 o
   0  18   2          1.94          2.48         0.24 o
   1  18   2        380.28        391.15         2.90 o
   2  18   2        209.88        223.96         1.77 o
   3  18   2         99.63        111.10         1.02 o
   4  18   2        143.63        153.87         1.31 o
   5  18   2         11.54         12.15         0.32 o
   6  18   2         12.93         16.16         0.33 o
   7  18   2          8.25          4.48         0.27 o
   8  18   2         35.78         34.71         0.62 o
  -7  19   2         29.31         27.35         0.74 o
  -6  19   2         94.06         95.16         1.49 o
  -5  19   2         64.26         59.37         0.86 o
  -4  19   2         42.27         47.87         0.81 o
  -3  19   2        312.12        316.30         2.90 o
  -2  19   2         94.21         96.93         1.00 o
  -1  19   2        231.64        243.78         2.04 o
   0  19   2        230.45        237.63         1.98 o
   1  19   2        229.05        240.10         1.97 o
   2  19   2         94.53         97.74         0.93 o
   3  19   2        311.61        321.09         2.52 o
   4  19   2         42.10         47.95         0.58 o
   5  19   2         64.47         60.17         0.66 o
   6  19   2         94.23         94.50         0.89 o
   7  19   2         29.22         27.17         0.56 o
  -5  20   2        124.48        123.99         2.08 o
  -4  20   2        131.26        132.85         1.64 o
  -3  20   2         28.01         28.33         0.52 o
  -2  20   2         97.23         97.28         1.03 o
  -1  20   2          5.10          5.51         0.28 o
   0  20   2          8.86          9.23         0.30 o
   1  20   2          5.04          5.54         0.27 o
   2  20   2         97.35         98.89         0.94 o
   3  20   2         28.03         29.31         0.45 o
   4  20   2        130.50        131.23         1.18 o
   5  20   2        124.70        122.60         1.13 o
  -4  21   2        135.16        124.45         1.81 o
  -3  21   2        111.71        106.87         1.32 o
  -2  21   2          5.35          7.31         0.32 o
  -1  21   2         27.02         28.33         0.46 o
   0  21   2        110.53        111.24         1.09 o
   1  21   2         27.25         28.48         0.44 o
   2  21   2          5.43          6.84         0.26 o
   3  21   2        112.93        108.85         1.02 o
   4  21   2        134.57        125.99         1.30 o
  -1  22   2         97.29         91.53         1.02 o
   0  22   2         59.29         55.97         0.68 o
   1  22   2         97.37         94.34         0.96 o
   0   0   3       5591.46       5738.90        88.18 o
   1   0   3       2020.84       2191.62        22.57 o
   2   0   3       2576.94       2790.50        28.60 o
   3   0   3         38.01         40.63         0.93 o
   4   0   3          2.12          3.62         0.24 o
   5   0   3         17.06         15.45         0.25 o
   6   0   3          7.33          7.40         0.19 o
   7   0   3         16.31         17.92         0.29 o
   8   0   3        296.28        309.69         2.08 o
   9   0   3         36.92         38.80         0.49 o
  10   0   3        150.85        166.04         2.92 o
  11   0   3          9.70          8.96         0.30 o
  12   0   3          0.40          0.29         0.22 o
  13   0   3         46.81         46.92         0.64 o
 -13   1   3          1.24          1.64         0.23 o
 -12   1   3         10.36         12.60         0.31 o
 -11   1   3          5.60          7.18         0.29 o
 -10   1   3        487.90        494.04         3.85 o
  -9   1   3         39.81         44.49         0.86 o
  -8   1   3         11.91         11.85         0.28 o
  -7   1   3        126.27        123.01         0.97 o
  -6   1   3         10.23         10.80         0.22 o
  -5   1   3        121.13        116.52         1.04 o
  -4   1   3        320.42        330.30         2.61 o
  -3   1   3         58.16         57.33         1.11 o
  -2   1   3        639.98        695.66         7.93 o
  -1   1   3        894.81        940.65        10.21 o
   0   1   3         27.98         24.31         0.63 o
   1   1   3        904.46        950.93        10.05 o
   2   1   3        642.41        705.15         7.91 o
   3   1   3         57.94         58.28         1.14 o
   4   1   3        320.26        330.72         2.65 o
   5   1   3        121.89        116.66         0.94 o
   6   1   3         10.60         11.28         0.21 o
   7   1   3        126.92        125.40         0.90 o
   8   1   3         11.42         11.49         0.28 o
   9   1   3         39.81         43.59         0.78 o
  10   1   3        487.81        487.86         3.67 o
  11   1   3          5.70          7.33         0.30 o
  12   1   3         10.65         12.74         0.35 o
  13   1   3          1.22          1.84         0.23 o
 -13   2   3         53.96         52.39         0.69 o
 -12   2   3         15.35         14.79         0.33 o
 -11   2   3         20.28         23.17         0.42 o
 -10   2   3        335.47        339.42         2.74 o
  -9   2   3        405.70        394.24         2.87 o
  -8   2   3         93.60         92.80         0.82 o
  -7   2   3        418.55        400.87         2.60 o
  -6   2   3         21.78         23.83         0.33 o
  -5   2   3        245.10        228.13         1.55 o
  -4   2   3        273.71        293.95         2.17 o
  -3   2   3        114.91        125.89         1.98 o
  -2   2   3         18.47         21.15         0.62 o
  -1   2   3       2114.51       2366.41        24.82 o
   0   2   3        566.05        591.11         6.57 o
   1   2   3       2113.97       2353.54        25.03 o
   2   2   3         19.88         22.43         0.65 o
   3   2   3        114.93        124.37         1.86 o
   4   2   3        272.89        294.67         2.96 o
   5   2   3        246.14        226.15         1.49 o
   6   2   3         21.75         23.63         0.31 o
   7   2   3        414.12        394.71         2.46 o
   8   2   3         93.18         91.32         0.76 o
   9   2   3        406.40        393.61         2.99 o
  10   2   3        335.76        333.76         2.57 o
  11   2   3         19.64         22.27         0.44 o
  12   2   3         15.06         15.60         0.42 o
  13   2   3         54.05         52.64         0.70 o
 -13   3   3         25.23         27.89         0.49 o
 -12   3   3         28.68         28.32         0.44 o
 -11   3   3         14.91         14.52         0.34 o
 -10   3   3         72.09         72.70         0.77 o
  -9   3   3         96.09         97.62         0.88 o
  -8   3   3        247.72        243.28         1.77 o
  -7   3   3         62.10         61.32         0.87 o
  -6   3   3         83.84         83.57         0.69 o
  -5   3   3        104.37         86.89         0.68 o
  -4   3   3        103.36        101.09         0.82 o
  -3   3   3         98.02        102.56         1.74 o
  -2   3   3       1708.04       1840.33        20.25 o
  -1   3   3       1500.88       1631.79        17.53 o
   0   3   3        220.26        215.31         2.92 o
   1   3   3       1499.35       1650.94        18.35 o
   2   3   3       1704.20       1842.06        20.47 o
   3   3   3         98.80        104.01         1.74 o
   4   3   3        103.60        102.42         0.92 o
   5   3   3        104.53         85.46         0.66 o
   6   3   3         85.04         83.70         0.67 o
   7   3   3         63.01         61.76         0.91 o
   8   3   3        246.27        244.58         2.11 o
   9   3   3         94.89         95.31         0.85 o
  10   3   3         74.42         74.54         0.78 o
  11   3   3         14.39         13.37         0.33 o
  12   3   3         28.13         27.76         0.48 o
  13   3   3         25.34         28.62         0.52 o
 -12   4   3         52.57         52.76         0.60 o
 -11   4   3         54.89         52.44         0.63 o
 -10   4   3        328.57        342.56         2.74 o
  -9   4   3        923.96        932.04         7.89 o
  -8   4   3        430.29        428.25         2.94 o
  -7   4   3        719.91        705.95         4.65 o
  -6   4   3        407.21        388.55         2.55 o
  -5   4   3         98.51         93.13         0.73 o
  -4   4   3        290.33        278.98         2.02 o
  -3   4   3         46.14         46.04         0.56 o
  -2   4   3        115.06        117.69         1.93 o
  -1   4   3        294.72        317.19         4.04 o
   0   4   3        680.19        713.85         8.54 o
   1   4   3        295.39        326.98         4.19 o
   2   4   3        113.80        116.90         1.88 o
   3   4   3         46.30         46.31         0.57 o
   4   4   3        290.22        279.49         2.06 o
   5   4   3         97.88         91.60         0.71 o
   6   4   3        408.99        390.33         2.62 o
   7   4   3        724.39        711.98         4.67 o
   8   4   3        426.90        420.76         3.00 o
   9   4   3        922.49        931.41         6.59 o
  10   4   3        331.48        342.99         2.90 o
  11   4   3         55.48         51.62         0.67 o
  12   4   3         51.81         51.80         0.67 o
 -12   5   3         11.52          9.29         0.28 o
 -11   5   3         92.25         95.98         1.00 o
 -10   5   3        268.34        276.03         2.27 o
  -9   5   3        240.08        250.72         3.44 o
  -8   5   3        622.61        619.29         4.17 o
  -7   5   3        518.71        498.34         3.37 o
  -6   5   3        159.64        152.71         1.11 o
  -5   5   3         43.69         44.12         0.45 o
  -4   5   3         78.16         73.53         0.67 o
  -3   5   3        227.31        244.98         2.09 o
  -2   5   3         67.00         58.26         0.88 o
  -1   5   3       1586.30       1750.32        20.68 o
   0   5   3        204.43        209.06         2.94 o
   1   5   3       1587.93       1752.57        19.80 o
   2   5   3         67.78         58.94         0.84 o
   3   5   3        227.13        244.21         1.71 o
   4   5   3         78.55         73.76         0.70 o
   5   5   3         43.04         43.91         0.45 o
   6   5   3        158.13        153.90         1.17 o
   7   5   3        524.95        506.93         3.40 o
   8   5   3        619.38        619.45         4.34 o
   9   5   3        240.68        249.58         3.72 o
  10   5   3        268.32        272.71         2.39 o
  11   5   3         93.39         94.94         1.04 o
  12   5   3         11.74          9.42         0.29 o
 -12   6   3          2.43          2.02         0.24 o
 -11   6   3         19.68         20.20         0.41 o
 -10   6   3        253.32        255.70         2.15 o
  -9   6   3        597.02        603.74         4.50 o
  -8   6   3        140.36        141.39         1.68 o
  -7   6   3        389.96        393.90         2.67 o
  -6   6   3         30.55         26.75         0.37 o
  -5   6   3         52.03         46.15         0.48 o
  -4   6   3         21.76         21.60         0.32 o
  -3   6   3         30.43         32.69         0.44 o
  -2   6   3         33.21         34.63         0.51 o
  -1   6   3        765.28        808.84         8.04 o
   0   6   3        460.59        473.78         5.08 o
   1   6   3        761.47        812.14         6.94 o
   2   6   3         34.31         36.19         0.41 o
   3   6   3         30.45         33.20         0.39 o
   4   6   3         21.92         21.77         0.29 o
   5   6   3         52.21         47.31         0.46 o
   6   6   3         29.70         26.98         0.42 o
   7   6   3        387.83        394.89         2.72 o
   8   6   3        136.84        138.05         1.71 o
   9   6   3        597.76        614.32         4.58 o
  10   6   3        250.14        248.28         2.21 o
  11   6   3         19.88         20.35         0.41 o
  12   6   3          2.28          2.03         0.25 o
 -12   7   3          5.10          7.29         0.26 o
 -11   7   3         64.42         72.83         0.80 o
 -10   7   3         24.79         26.27         0.47 o
  -9   7   3         73.47         73.32         0.81 o
  -8   7   3        415.60        406.39         3.00 o
  -7   7   3       1334.48       1353.87         8.83 o
  -6   7   3        174.40        164.65         1.25 o
  -5   7   3         66.37         57.85         0.56 o
  -4   7   3          7.28          7.74         0.21 o
  -3   7   3        289.04        278.44         1.83 o
  -2   7   3         97.73         93.60         0.81 o
  -1   7   3         13.24         14.04         0.25 o
   0   7   3          0.52          0.39         0.14 o
   1   7   3         12.73         13.54         0.22 o
   2   7   3         96.87         94.30         0.68 o
   3   7   3        289.69        282.56         1.72 o
   4   7   3          7.36          7.75         0.19 o
   5   7   3         65.06         57.85         0.54 o
   6   7   3        173.74        164.85         1.23 o
   7   7   3       1334.66       1357.09         9.32 o
   8   7   3        414.32        405.60         3.06 o
   9   7   3         74.77         74.43         0.84 o
  10   7   3         24.90         25.93         0.49 o
  11   7   3         65.52         71.16         0.82 o
  12   7   3          4.88          6.71         0.26 o
 -12   8   3         49.05         54.03         0.66 o
 -11   8   3         44.91         48.74         0.61 o
 -10   8   3         15.20         16.13         0.38 o
  -9   8   3        404.64        413.29         3.37 o
  -8   8   3        240.20        233.83         1.86 o
  -7   8   3        385.07        350.09         2.58 o
  -6   8   3         69.80         65.34         0.86 o
  -5   8   3        113.16        109.33         0.91 o
  -4   8   3         36.20         33.70         0.42 o
  -3   8   3         97.03         96.42         0.74 o
  -2   8   3        111.11         93.10         0.74 o
  -1   8   3        233.61        232.24         1.47 o
   0   8   3        165.13        155.19         1.04 o
   1   8   3        233.63        234.71         1.48 o
   2   8   3        111.59         96.10         0.70 o
   3   8   3         97.27         99.29         0.71 o
   4   8   3         35.96         34.36         0.37 o
   5   8   3        113.06        111.15         0.84 o
   6   8   3         70.96         67.09         0.94 o
   7   8   3        386.94        357.91         3.31 o
   8   8   3        242.20        238.39         1.96 o
   9   8   3        405.49        413.44         3.51 o
  10   8   3         14.75         15.64         0.36 o
  11   8   3         44.28         47.66         0.61 o
  12   8   3         49.58         53.81         0.68 o
 -11   9   3          5.98          6.01         0.26 o
 -10   9   3         55.81         57.24         0.71 o
  -9   9   3        211.70        217.99         1.97 o
  -8   9   3        523.15        524.18         4.16 o
  -7   9   3        134.23        123.48         1.04 o
  -6   9   3        301.92        286.99         2.11 o
  -5   9   3         69.54         68.34         0.67 o
  -4   9   3         75.58         77.17         0.68 o
  -3   9   3         96.35         92.51         0.73 o
  -2   9   3        847.92        842.98         5.06 o
  -1   9   3        474.08        452.85         2.75 o
   0   9   3          2.30          3.55         0.18 o
   1   9   3        472.10        455.17         2.73 o
   2   9   3        846.58        865.09         4.94 o
   3   9   3         98.26         96.62         0.72 o
   4   9   3         75.42         78.25         0.63 o
   5   9   3         69.18         69.06         0.60 o
   6   9   3        304.06        291.76         2.02 o
   7   9   3        133.58        125.93         1.11 o
   8   9   3        520.98        526.33         4.30 o
   9   9   3        211.07        219.69         2.08 o
  10   9   3         57.20         58.75         0.74 o
  11   9   3          5.81          6.22         0.28 o
 -11  10   3         28.69         27.71         0.46 o
 -10  10   3         15.52         15.03         0.36 o
  -9  10   3         67.22         67.18         0.78 o
  -8  10   3         38.53         40.58         0.96 o
  -7  10   3        124.85        117.20         1.28 o
  -6  10   3        127.16        126.13         1.10 o
  -5  10   3         85.43         82.99         0.77 o
  -4  10   3        152.92        145.99         1.10 o
  -3  10   3         17.05         21.21         0.33 o
  -2  10   3         31.01         37.32         0.41 o
  -1  10   3        113.41        111.17         0.83 o
   0  10   3        564.84        574.34         3.46 o
   1  10   3        114.49        114.50         0.83 o
   2  10   3         30.00         35.99         0.40 o
   3  10   3         16.94         21.09         0.31 o
   4  10   3        153.28        148.98         1.06 o
   5  10   3         84.89         84.10         0.70 o
   6  10   3        127.08        127.57         1.16 o
   7  10   3        123.47        117.41         1.41 o
   8  10   3         38.15         39.18         0.98 o
   9  10   3         68.47         68.02         0.81 o
  10  10   3         15.70         15.55         0.36 o
  11  10   3         28.31         26.97         0.47 o
 -11  11   3          2.77          4.06         0.25 o
 -10  11   3          4.31          4.52         0.28 o
  -9  11   3         92.15         96.59         1.00 o
  -8  11   3          5.00          7.55         0.30 o
  -7  11   3        290.99        303.48         2.57 o
  -6  11   3         53.84         50.19         0.61 o
  -5  11   3        139.49        135.55         1.12 o
  -4  11   3         40.47         37.61         0.47 o
  -3  11   3        518.23        509.06         3.31 o
  -2  11   3        321.42        323.56         2.12 o
  -1  11   3        407.05        385.55         2.46 o
   0  11   3        958.68        974.73         5.87 o
   1  11   3        412.16        392.59         2.43 o
   2  11   3        320.52        326.88         2.04 o
   3  11   3        516.76        517.35         3.20 o
   4  11   3         40.58         39.48         0.44 o
   5  11   3        139.58        139.50         1.04 o
   6  11   3         54.09         51.19         0.56 o
   7  11   3        291.03        304.32         2.47 o
   8  11   3          4.90          7.26         0.29 o
   9  11   3         91.44         95.02         1.05 o
  10  11   3          4.33          4.89         0.26 o
  11  11   3          2.79          3.59         0.25 o
 -10  12   3         33.34         31.58         0.49 o
  -9  12   3         10.85          9.49         0.32 o
  -8  12   3        253.91        237.13         2.43 o
  -7  12   3         21.80         20.49         0.59 o
  -6  12   3         64.97         62.15         0.74 o
  -5  12   3         94.84         90.21         0.86 o
  -4  12   3        116.65        113.07         0.91 o
  -3  12   3          5.19          2.79         0.21 o
  -2  12   3        211.11        206.78         1.49 o
  -1  12   3        370.95        396.30         2.60 o
   0  12   3        173.05        178.06         1.27 o
   1  12   3        372.88        401.44         2.49 o
   2  12   3        212.00        209.33         1.42 o
   3  12   3          5.28          2.83         0.21 o
   4  12   3        117.27        116.06         0.90 o
   5  12   3         95.43         92.92         0.78 o
   6  12   3         65.07         61.87         0.70 o
   7  12   3         21.37         19.53         0.42 o
   8  12   3        254.41        238.29         2.15 o
   9  12   3         10.66          9.49         0.32 o
  10  12   3         33.02         31.27         0.49 o
 -10  13   3         11.78         10.35         0.31 o
  -9  13   3         64.40         61.44         0.76 o
  -8  13   3        129.24        127.35         1.77 o
  -7  13   3        200.82        195.46         1.86 o
  -6  13   3          4.24          4.59         0.28 o
  -5  13   3         10.27          9.47         0.30 o
  -4  13   3        292.25        296.08         2.10 o
  -3  13   3         43.93         44.45         0.51 o
  -2  13   3       1246.03       1298.64         8.20 o
  -1  13   3        147.32        158.99         1.21 o
   0  13   3          0.48          0.51         0.19 o
   1  13   3        145.17        156.73         1.15 o
   2  13   3       1246.15       1311.37         7.71 o
   3  13   3         43.02         45.31         0.51 o
   4  13   3        292.49        302.44         1.99 o
   5  13   3         10.30          9.94         0.27 o
   6  13   3          4.39          4.65         0.24 o
   7  13   3        200.45        197.28         1.70 o
   8  13   3        128.58        132.11         1.76 o
   9  13   3         64.83         63.09         0.75 o
  10  13   3         11.73         10.81         0.31 o
  -9  14   3         77.19         76.34         1.01 o
  -8  14   3        263.10        261.42         2.57 o
  -7  14   3         28.11         32.66         0.53 o
  -6  14   3         46.63         46.12         0.67 o
  -5  14   3         47.54         47.21         0.62 o
  -4  14   3        339.70        331.77         2.65 o
  -3  14   3        115.13        125.36         1.04 o
  -2  14   3        690.57        653.35         4.26 o
  -1  14   3        681.64        718.51         4.66 o
   0  14   3          0.05          0.07         0.20 o
   1  14   3        681.51        716.90         4.53 o
   2  14   3        693.44        665.99         4.15 o
   3  14   3        114.85        127.60         1.01 o
   4  14   3        337.53        335.52         2.44 o
   5  14   3         47.30         47.52         0.56 o
   6  14   3         46.28         45.60         0.54 o
   7  14   3         29.05         34.95         0.52 o
   8  14   3        262.12        263.26         2.39 o
   9  14   3         77.45         78.91         0.93 o
  -9  15   3         21.18         19.12         0.50 o
  -8  15   3         94.49         99.05         1.13 o
  -7  15   3         12.85         14.08         0.38 o
  -6  15   3         16.58         18.25         0.45 o
  -5  15   3         19.80         21.03         0.44 o
  -4  15   3        221.32        221.74         1.77 o
  -3  15   3         27.11         28.18         0.46 o
  -2  15   3        107.21        123.17         1.03 o
  -1  15   3        118.93        120.45         1.05 o
   0  15   3        241.28        251.06         1.81 o
   1  15   3        119.31        121.42         0.99 o
   2  15   3        107.51        125.07         1.09 o
   3  15   3         27.64         29.86         0.46 o
   4  15   3        221.29        228.30         1.78 o
   5  15   3         20.06         21.33         0.38 o
   6  15   3         16.45         18.47         0.34 o
   7  15   3         13.21         14.91         0.35 o
   8  15   3         94.29        103.58         1.09 o
   9  15   3         20.52         19.20         0.40 o
  -8  16   3        115.79        108.64         2.05 o
  -7  16   3         35.56         32.78         0.57 o
  -6  16   3         71.53         71.46         0.94 o
  -5  16   3        111.38        119.65         1.28 o
  -4  16   3         52.72         49.77         0.65 o
  -3  16   3         91.82         91.43         0.91 o
  -2  16   3        112.85        115.46         1.03 o
  -1  16   3         37.90         40.23         0.54 o
   0  16   3         35.67         39.75         0.54 o
   1  16   3         38.35         41.44         0.54 o
   2  16   3        113.41        118.59         1.04 o
   3  16   3         91.97         92.82         0.87 o
   4  16   3         52.75         50.97         0.60 o
   5  16   3        111.23        120.65         1.06 o
   6  16   3         72.46         73.56         0.72 o
   7  16   3         36.24         35.08         0.50 o
   8  16   3        117.30        112.37         1.16 o
  -7  17   3         60.54         55.64         1.00 o
  -6  17   3         13.06         12.91         0.39 o
  -5  17   3         32.85         33.82         0.60 o
  -4  17   3         64.85         65.09         0.74 o
  -3  17   3         46.04         42.41         0.56 o
  -2  17   3        364.03        373.83         2.99 o
  -1  17   3        219.75        208.37         1.71 o
   0  17   3         29.56         34.75         0.50 o
   1  17   3        217.66        209.44         1.70 o
   2  17   3        365.13        381.09         2.84 o
   3  17   3         45.93         42.99         0.55 o
   4  17   3         65.17         67.55         0.70 o
   5  17   3         32.16         32.87         0.47 o
   6  17   3         12.77         12.34         0.31 o
   7  17   3         58.89         54.01         0.65 o
  -6  18   3         11.09         11.64         0.45 o
  -5  18   3         96.75         93.09         1.38 o
  -4  18   3        636.27        624.06         5.28 o
  -3  18   3         21.93         19.26         0.39 o
  -2  18   3        206.18        199.65         1.69 o
  -1  18   3        116.74        111.90         1.03 o
   0  18   3         33.37         34.12         0.50 o
   1  18   3        116.28        111.70         1.03 o
   2  18   3        206.96        201.61         1.63 o
   3  18   3         21.95         20.10         0.38 o
   4  18   3        635.04        639.58         4.66 o
   5  18   3         96.66         98.10         0.90 o
   6  18   3         10.69         11.00         0.29 o
  -5  19   3        107.77        111.86         1.88 o
  -4  19   3         62.39         56.34         0.88 o
  -3  19   3        155.89        148.86         1.37 o
  -2  19   3         42.06         40.86         0.53 o
  -1  19   3         68.51         73.70         0.75 o
   0  19   3         66.37         63.50         0.69 o
   1  19   3         68.35         74.53         0.78 o
   2  19   3         42.09         41.47         0.54 o
   3  19   3        156.75        154.50         1.28 o
   4  19   3         62.24         58.34         0.64 o
   5  19   3        108.60        111.15         1.01 o
  -4  20   3          3.19          3.09         0.37 o
  -3  20   3         54.64         49.62         0.63 o
  -2  20   3         15.40         17.06         0.35 o
  -1  20   3         38.53         32.48         0.47 o
   0  20   3          7.73          7.91         0.28 o
   1  20   3         38.67         34.22         0.49 o
   2  20   3         15.27         17.03         0.34 o
   3  20   3         54.59         52.16         0.58 o
   4  20   3          3.06          2.67         0.22 o
  -1  21   3        167.17        162.39         1.73 o
   0  21   3         19.05         18.33         0.36 o
   1  21   3        167.95        165.82         1.55 o
   0   0   4       1055.33       1075.50         9.90 o
   1   0   4        783.76        785.02         5.03 o
   2   0   4         27.03         25.47         0.33 o
   3   0   4        106.59        112.57         0.82 o
   4   0   4          2.19          2.00         0.16 o
   5   0   4         46.82         49.46         0.49 o
   6   0   4        629.16        609.65         3.89 o
   7   0   4        134.58        120.64         2.20 o
   8   0   4         16.91         18.35         0.44 o
   9   0   4          4.11          6.47         0.36 o
  10   0   4        131.11        139.57         1.31 o
  11   0   4          3.67          3.24         0.27 o
  12   0   4          0.50          1.08         0.23 o
 -12   1   4        154.45        159.07         1.94 o
 -11   1   4         64.40         62.47         0.75 o
 -10   1   4         99.02        103.62         1.01 o
  -9   1   4        170.53        180.57         1.49 o
  -8   1   4        116.69        119.74         1.02 o
  -7   1   4        807.71        815.74         5.39 o
  -6   1   4         39.28         37.08         0.58 o
  -5   1   4         58.43         54.53         0.52 o
  -4   1   4        134.79        128.69         0.93 o
  -3   1   4        214.54        213.22         1.38 o
  -2   1   4         62.55         58.27         0.50 o
  -1   1   4        110.01        109.20         0.85 o
   0   1   4        241.65        257.66         1.77 o
   1   1   4        109.78        109.11         0.87 o
   2   1   4         62.16         57.95         0.52 o
   3   1   4        212.64        210.35         1.44 o
   4   1   4        134.88        126.82         0.95 o
   5   1   4         59.28         54.39         0.53 o
   6   1   4         38.10         35.55         0.55 o
   7   1   4        810.74        811.50         5.35 o
   8   1   4        115.86        118.62         1.04 o
   9   1   4        169.65        178.48         1.55 o
  10   1   4         99.09        104.06         1.12 o
  11   1   4         64.10         62.35         0.76 o
  12   1   4        155.47        160.72         1.78 o
 -12   2   4          5.18          6.40         0.49 o
 -11   2   4          2.50          2.52         0.23 o
 -10   2   4         59.77         59.69         0.77 o
  -9   2   4        484.35        507.61         3.81 o
  -8   2   4         75.91         73.63         0.94 o
  -7   2   4         81.76         88.29         1.17 o
  -6   2   4        115.71        120.44         0.94 o
  -5   2   4         92.25         85.43         0.71 o
  -4   2   4        158.10        146.65         1.03 o
  -3   2   4         34.03         33.08         0.37 o
  -2   2   4        487.88        469.61         2.91 o
  -1   2   4       2055.97       2085.95        12.52 o
   0   2   4        106.79        104.83         0.82 o
   1   2   4       2055.86       2090.00        12.99 o
   2   2   4        489.68        466.90         3.11 o
   3   2   4         33.19         32.05         0.37 o
   4   2   4        156.79        143.07         1.06 o
   5   2   4         92.57         84.50         0.73 o
   6   2   4        115.69        120.97         0.99 o
   7   2   4         80.61         85.60         1.30 o
   8   2   4         75.19         73.47         1.18 o
   9   2   4        483.92        501.20         4.18 o
  10   2   4         60.31         59.98         0.91 o
  11   2   4          2.68          2.92         0.26 o
  12   2   4          5.41          5.71         0.54 o
 -12   3   4        117.01        125.75         1.45 o
 -11   3   4         13.68         14.84         0.32 o
 -10   3   4         22.88         22.35         0.40 o
  -9   3   4         23.05         24.68         0.44 o
  -8   3   4         11.55         15.28         0.32 o
  -7   3   4       1806.33       1809.90        11.52 o
  -6   3   4        178.70        177.73         1.31 o
  -5   3   4         91.69         88.69         0.73 o
  -4   3   4         34.69         40.09         0.41 o
  -3   3   4        492.84        492.08         3.05 o
  -2   3   4        184.16        185.74         1.24 o
  -1   3   4         68.30         69.23         0.57 o
   0   3   4        359.61        360.05         2.23 o
   1   3   4         68.41         69.38         0.57 o
   2   3   4        185.23        186.51         1.28 o
   3   3   4        497.15        486.61         3.10 o
   4   3   4         34.73         39.89         0.43 o
   5   3   4         92.76         88.77         0.74 o
   6   3   4        178.64        173.55         1.30 o
   7   3   4       1804.37       1768.34        11.68 o
   8   3   4         11.69         15.35         0.35 o
   9   3   4         22.59         23.10         0.46 o
  10   3   4         22.90         22.27         0.48 o
  11   3   4         14.01         15.26         0.38 o
  12   3   4        116.97        123.10         1.54 o
 -12   4   4         25.98         28.81         0.48 o
 -11   4   4         30.81         31.33         0.45 o
 -10   4   4         45.98         49.11         0.83 o
  -9   4   4         75.15         78.57         0.81 o
  -8   4   4         68.07         59.41         0.64 o
  -7   4   4        286.10        277.02         2.24 o
  -6   4   4        211.29        205.88         1.46 o
  -5   4   4         14.92         14.06         0.26 o
  -4   4   4        117.07        108.44         0.82 o
  -3   4   4         68.55         63.58         0.56 o
  -2   4   4        802.89        788.51         4.67 o
  -1   4   4        472.42        446.74         2.75 o
   0   4   4       1418.72       1358.11         7.81 o
   1   4   4        472.05        446.72         2.63 o
   2   4   4        805.69        778.21         4.63 o
   3   4   4         68.66         62.50         0.54 o
   4   4   4        115.20        104.27         0.82 o
   5   4   4         14.25         13.09         0.27 o
   6   4   4        214.20        204.30         1.54 o
   7   4   4        288.15        272.76         2.26 o
   8   4   4         68.03         57.90         0.64 o
   9   4   4         75.27         76.62         0.82 o
  10   4   4         45.50         47.88         0.95 o
  11   4   4         31.57         31.50         0.52 o
  12   4   4         26.24         29.66         0.54 o
 -11   5   4          8.58          8.67         0.28 o
 -10   5   4        267.03        281.32         2.36 o
  -9   5   4         38.73         41.99         0.73 o
  -8   5   4        214.50        209.83         1.69 o
  -7   5   4         95.71         99.66         0.86 o
  -6   5   4        165.50        158.01         1.19 o
  -5   5   4        151.48        149.14         1.11 o
  -4   5   4         45.61         45.51         0.47 o
  -3   5   4         98.55         96.82         0.76 o
  -2   5   4         10.73          9.61         0.23 o
  -1   5   4        209.96        199.07         1.36 o
   0   5   4         58.42         50.80         0.47 o
   1   5   4        207.65        196.09         1.28 o
   2   5   4         10.74          9.25         0.20 o
   3   5   4         97.00         94.96         0.73 o
   4   5   4         45.72         45.56         0.47 o
   5   5   4        151.56        147.38         1.15 o
   6   5   4        162.91        155.64         1.23 o
   7   5   4         94.58         96.59         0.91 o
   8   5   4        213.95        206.53         1.80 o
   9   5   4         38.41         39.63         0.67 o
  10   5   4        265.70        276.20         2.67 o
  11   5   4          8.64          8.48         0.34 o
 -11   6   4         21.55         20.81         0.39 o
 -10   6   4         23.89         26.28         0.48 o
  -9   6   4        136.11        143.66         1.28 o
  -8   6   4        135.15        129.10         1.15 o
  -7   6   4         15.22         17.78         0.33 o
  -6   6   4         28.30         32.22         0.44 o
  -5   6   4         89.19         85.25         0.74 o
  -4   6   4        372.70        362.89         2.39 o
  -3   6   4        352.12        350.25         2.28 o
  -2   6   4        186.59        172.18         1.20 o
  -1   6   4         86.01         87.36         0.70 o
   0   6   4        137.05        132.85         0.93 o
   1   6   4         85.78         86.56         0.65 o
   2   6   4        184.88        170.92         1.11 o
   3   6   4        350.44        343.73         2.13 o
   4   6   4        374.51        366.04         2.40 o
   5   6   4         91.02         87.05         0.76 o
   6   6   4         29.06         33.95         0.45 o
   7   6   4         14.72         16.92         0.34 o
   8   6   4        135.74        130.09         1.25 o
   9   6   4        135.95        142.99         1.36 o
  10   6   4         23.80         24.53         0.53 o
  11   6   4         22.34         21.70         0.50 o
 -11   7   4          2.57          2.64         0.22 o
 -10   7   4         89.31         93.03         0.96 o
  -9   7   4          6.00          5.72         0.28 o
  -8   7   4        116.78        110.40         1.02 o
  -7   7   4         54.49         50.19         0.57 o
  -6   7   4        153.88        153.13         1.71 o
  -5   7   4         61.52         55.42         0.57 o
  -4   7   4        271.41        265.48         1.83 o
  -3   7   4        449.20        448.69         2.93 o
  -2   7   4        111.16        102.09         0.82 o
  -1   7   4        390.38        391.13         2.52 o
   0   7   4         12.37         12.31         0.25 o
   1   7   4        393.36        393.69         2.38 o
   2   7   4        111.91        102.75         0.75 o
   3   7   4        451.24        452.22         2.74 o
   4   7   4        272.50        268.77         1.79 o
   5   7   4         62.49         57.42         0.58 o
   6   7   4        154.05        154.91         1.80 o
   7   7   4         53.48         49.03         0.61 o
   8   7   4        116.34        109.96         1.11 o
   9   7   4          6.04          5.90         0.29 o
  10   7   4         90.21         92.43         0.96 o
  11   7   4          2.47          2.43         0.24 o
 -11   8   4         15.50         14.86         0.34 o
 -10   8   4          3.40          4.09         0.25 o
  -9   8   4        116.12        121.05         1.16 o
  -8   8   4         32.48         38.39         0.75 o
  -7   8   4        367.97        367.87         2.95 o
  -6   8   4        243.12        229.44         1.74 o
  -5   8   4        208.28        206.60         1.53 o
  -4   8   4         87.80         80.93         0.73 o
  -3   8   4        154.42        148.78         1.11 o
  -2   8   4       1298.61       1314.69         8.05 o
  -1   8   4         87.07         91.68         0.73 o
   0   8   4         23.61         23.71         0.34 o
   1   8   4         87.06         92.33         0.71 o
   2   8   4       1292.99       1309.28         7.55 o
   3   8   4        152.97        148.25         1.04 o
   4   8   4         89.30         82.21         0.67 o
   5   8   4        208.53        208.19         1.56 o
   6   8   4        243.10        229.74         1.77 o
   7   8   4        367.86        369.98         3.08 o
   8   8   4         32.02         37.41         0.88 o
   9   8   4        116.08        120.85         1.23 o
  10   8   4          3.25          3.77         0.25 o
  11   8   4         15.33         14.65         0.40 o
 -10   9   4        238.39        234.76         2.13 o
  -9   9   4        347.81        353.73         3.03 o
  -8   9   4        748.50        766.32         6.00 o
  -7   9   4        118.10        120.17         1.15 o
  -6   9   4         49.26         48.82         0.63 o
  -5   9   4        122.55        133.63         1.09 o
  -4   9   4         99.72         89.73         0.81 o
  -3   9   4         37.74         32.90         0.43 o
  -2   9   4        200.77        197.81         1.41 o
  -1   9   4        175.33        174.06         1.20 o
   0   9   4          1.52          1.08         0.18 o
   1   9   4        176.24        175.86         1.20 o
   2   9   4        201.41        200.80         1.34 o
   3   9   4         36.01         31.42         0.40 o
   4   9   4         98.89         89.20         0.73 o
   5   9   4        122.46        131.60         1.06 o
   6   9   4         49.41         48.82         0.71 o
   7   9   4        117.81        118.91         1.15 o
   8   9   4        748.64        764.07         6.36 o
   9   9   4        349.02        355.46         3.11 o
  10   9   4        238.34        232.63         2.25 o
 -10  10   4        105.37        104.94         1.61 o
  -9  10   4         63.84         71.20         0.79 o
  -8  10   4         56.72         62.20         0.71 o
  -7  10   4         50.41         48.93         0.62 o
  -6  10   4        167.23        162.85         1.44 o
  -5  10   4         19.14         18.86         0.36 o
  -4  10   4        690.20        676.73         4.77 o
  -3  10   4        627.91        620.46         4.07 o
  -2  10   4       1472.21       1469.30         9.03 o
  -1  10   4        168.83        164.00         1.17 o
   0  10   4        108.09        114.23         0.88 o
   1  10   4        169.03        162.28         1.16 o
   2  10   4       1478.97       1489.21         8.78 o
   3  10   4        628.52        630.01         3.83 o
   4  10   4        685.61        669.70         4.21 o
   5  10   4         19.66         18.99         0.34 o
   6  10   4        168.71        163.79         1.41 o
   7  10   4         50.20         48.56         0.63 o
   8  10   4         57.02         62.82         0.75 o
   9  10   4         63.81         70.68         0.80 o
  10  10   4        104.28        103.41         2.07 o
 -10  11   4        149.52        147.13         1.53 o
  -9  11   4        135.43        141.21         1.35 o
  -8  11   4         13.16         11.16         0.33 o
  -7  11   4         10.05         10.27         0.31 o
  -6  11   4         11.38         11.86         0.33 o
  -5  11   4         93.49         92.84         0.93 o
  -4  11   4        105.39        104.36         0.98 o
  -3  11   4         80.80         72.83         0.71 o
  -2  11   4        259.63        264.57         1.83 o
  -1  11   4         77.83         83.71         0.74 o
   0  11   4         41.01         44.27         0.50 o
   1  11   4         77.51         84.25         0.71 o
   2  11   4        259.65        269.49         1.80 o
   3  11   4         80.60         73.24         0.68 o
   4  11   4        106.02        106.22         0.85 o
   5  11   4         93.90         92.39         0.95 o
   6  11   4         11.88         12.17         0.31 o
   7  11   4          9.86          9.89         0.32 o
   8  11   4         13.36         11.51         0.32 o
   9  11   4        134.61        138.42         1.33 o
  10  11   4        150.71        147.80         1.79 o
  -9  12   4         51.79         52.36         0.63 o
  -8  12   4         36.49         41.21         0.57 o
  -7  12   4        281.79        285.36         2.42 o
  -6  12   4         56.40         55.52         0.66 o
  -5  12   4         15.34         17.55         0.37 o
  -4  12   4         53.18         47.48         0.61 o
  -3  12   4         69.43         78.75         0.74 o
  -2  12   4        145.61        141.66         1.09 o
  -1  12   4         66.86         66.10         0.65 o
   0  12   4        124.13        118.14         0.94 o
   1  12   4         66.63         66.06         0.63 o
   2  12   4        145.97        142.08         1.10 o
   3  12   4         68.79         79.33         0.71 o
   4  12   4         53.96         48.82         0.55 o
   5  12   4         15.86         18.87         0.34 o
   6  12   4         56.62         55.28         0.65 o
   7  12   4        279.66        288.42         2.55 o
   8  12   4         37.04         41.80         0.59 o
   9  12   4         51.58         52.00         0.66 o
  -9  13   4        246.49        226.90         2.57 o
  -8  13   4        211.23        206.03         1.90 o
  -7  13   4        204.01        207.48         1.86 o
  -6  13   4          0.86          0.54         0.23 o
  -5  13   4         22.87         24.14         0.44 o
  -4  13   4        323.34        335.60         2.70 o
  -3  13   4          2.44          3.39         0.24 o
  -2  13   4         80.75         82.24         0.90 o
  -1  13   4        116.68        120.46         0.99 o
   0  13   4         61.87         70.00         0.68 o
   1  13   4        116.14        121.15         0.97 o
   2  13   4         80.43         82.33         0.75 o
   3  13   4          2.76          3.83         0.23 o
   4  13   4        321.82        335.77         2.44 o
   5  13   4         23.32         24.52         0.40 o
   6  13   4          0.94          0.52         0.22 o
   7  13   4        205.47        209.87         1.93 o
   8  13   4        211.53        207.79         1.99 o
   9  13   4        245.37        229.47         2.57 o
  -8  14   4         36.66         31.24         0.47 o
  -7  14   4         10.01         12.13         0.32 o
  -6  14   4        117.36        116.99         1.15 o
  -5  14   4         59.68         56.06         0.68 o
  -4  14   4        279.16        277.66         2.29 o
  -3  14   4        544.78        574.42         4.32 o
  -2  14   4         68.99         63.79         0.68 o
  -1  14   4         79.70         78.37         0.77 o
   0  14   4         99.68        103.98         0.92 o
   1  14   4         79.61         78.03         0.77 o
   2  14   4         70.80         67.53         0.69 o
   3  14   4        547.08        583.39         4.14 o
   4  14   4        276.31        277.80         2.11 o
   5  14   4         59.71         55.83         0.60 o
   6  14   4        116.20        115.11         1.11 o
   7  14   4          9.91         12.49         0.34 o
   8  14   4         36.20         31.54         0.50 o
  -7  15   4         40.07         38.36         0.72 o
  -6  15   4          3.63          2.64         0.25 o
  -5  15   4         67.16         80.49         0.88 o
  -4  15   4         38.35         35.21         0.55 o
  -3  15   4        163.78        148.40         1.30 o
  -2  15   4         60.80         68.84         0.69 o
  -1  15   4         61.07         57.82         0.63 o
   0  15   4         32.51         34.76         0.50 o
   1  15   4         60.35         58.15         0.65 o
   2  15   4         60.89         68.67         0.70 o
   3  15   4        165.48        151.59         1.26 o
   4  15   4         38.87         36.14         0.49 o
   5  15   4         66.33         79.99         0.76 o
   6  15   4          3.42          2.43         0.23 o
   7  15   4         40.90         38.99         0.62 o
  -7  16   4         35.30         33.94         0.77 o
  -6  16   4         50.89         52.70         0.68 o
  -5  16   4         15.82         14.38         0.33 o
  -4  16   4         71.75         68.14         0.77 o
  -3  16   4         34.80         32.80         0.47 o
  -2  16   4        130.69        134.53         1.14 o
  -1  16   4         96.70        101.98         0.92 o
   0  16   4         10.61         12.55         0.30 o
   1  16   4         96.74        102.66         0.94 o
   2  16   4        131.74        137.75         1.18 o
   3  16   4         34.95         33.24         0.47 o
   4  16   4         70.73         66.26         0.68 o
   5  16   4         15.36         13.74         0.31 o
   6  16   4         50.34         52.76         0.64 o
   7  16   4         35.73         36.08         0.85 o
  -6  17   4          3.03          2.87         0.29 o
  -5  17   4          5.58          7.84         0.29 o
  -4  17   4         42.02         48.90         0.63 o
  -3  17   4         15.76         17.22         0.36 o
  -2  17   4         91.65         90.50         0.83 o
  -1  17   4         59.99         54.84         0.59 o
   0  17   4        102.72         98.11         0.89 o
   1  17   4         59.03         54.56         0.60 o
   2  17   4         91.56         92.01         0.86 o
   3  17   4         15.89         17.50         0.34 o
   4  17   4         41.59         49.80         0.54 o
   5  17   4          5.86          7.93         0.26 o
   6  17   4          3.06          3.28         0.24 o
  -4  18   4         15.45         16.41         0.37 o
  -3  18   4         39.03         44.13         0.59 o
  -2  18   4        110.46        110.46         0.98 o
  -1  18   4         41.86         38.96         0.49 o
   0  18   4         73.40         77.61         0.76 o
   1  18   4         41.71         39.40         0.50 o
   2  18   4        110.52        110.85         0.97 o
   3  18   4         39.45         43.94         0.52 o
   4  18   4         16.09         17.35         0.33 o
  -3  19   4         78.67         69.66         0.87 o
  -2  19   4        106.34         98.72         1.02 o
  -1  19   4         21.42         17.20         0.32 o
   0  19   4         30.62         31.80         0.44 o
   1  19   4         21.58         17.72         0.32 o
   2  19   4        106.95        102.01         0.93 o
   3  19   4         79.18         71.80         0.72 o
   0   0   5        193.62        183.01         1.98 o
   1   0   5        262.47        236.86         1.69 o
   2   0   5          6.48          8.07         0.25 o
   3   0   5         89.64         84.87         0.77 o
   4   0   5         94.18         90.65         0.81 o
   5   0   5         57.89         52.96         0.60 o
   6   0   5        191.12        169.58         1.41 o
   7   0   5        148.77        137.31         2.06 o
   8   0   5        197.49        196.83         2.83 o
   9   0   5        196.81        211.05         1.98 o
  10   0   5         29.02         30.52         0.65 o
 -10   1   5         84.56         89.22         1.31 o
  -9   1   5         56.66         56.88         0.70 o
  -8   1   5        448.34        463.05         3.80 o
  -7   1   5        390.37        393.21         3.00 o
  -6   1   5         71.63         64.90         0.64 o
  -5   1   5         56.73         57.43         0.58 o
  -4   1   5         16.14         15.39         0.30 o
  -3   1   5        109.96        107.08         0.86 o
  -2   1   5        263.72        238.32         1.70 o
  -1   1   5        817.77        803.94         5.19 o
   0   1   5          8.60          7.03         0.24 o
   1   1   5        820.11        807.25         5.53 o
   2   1   5        262.76        237.77         1.78 o
   3   1   5        110.17        105.49         0.93 o
   4   1   5         15.97         15.48         0.32 o
   5   1   5         57.12         57.83         0.75 o
   6   1   5         71.82         64.90         0.73 o
   7   1   5        388.81        391.18         3.33 o
   8   1   5        449.01        464.50         4.02 o
   9   1   5         55.07         55.97         0.72 o
  10   1   5         84.10         88.83         1.42 o
 -10   2   5        160.04        160.88         1.92 o
  -9   2   5          7.65          8.88         0.29 o
  -8   2   5        268.28        280.89         2.25 o
  -7   2   5        216.59        228.29         1.82 o
  -6   2   5        182.09        189.08         1.42 o
  -5   2   5        145.73        135.80         1.07 o
  -4   2   5         72.19         69.67         0.63 o
  -3   2   5         74.78         71.00         0.62 o
  -2   2   5         99.71         92.65         0.75 o
  -1   2   5        109.15        104.23         0.85 o
   0   2   5        449.36        437.26         2.99 o
   1   2   5        109.60        104.31         0.89 o
   2   2   5         99.06         91.18         0.85 o
   3   2   5         74.16         70.81         0.73 o
   4   2   5         73.58         70.48         0.72 o
   5   2   5        145.85        135.14         1.22 o
   6   2   5        185.33        192.75         1.74 o
   7   2   5        214.98        229.81         2.14 o
   8   2   5        270.16        284.31         2.68 o
   9   2   5          8.11          9.77         0.32 o
  10   2   5        158.84        161.63         2.01 o
 -10   3   5         81.52         82.41         1.11 o
  -9   3   5         16.72         16.75         0.34 o
  -8   3   5         71.76         79.12         1.42 o
  -7   3   5        225.54        232.11         1.86 o
  -6   3   5         87.41         89.86         0.80 o
  -5   3   5         36.87         35.19         0.46 o
  -4   3   5         12.19         10.51         0.25 o
  -3   3   5        102.84         97.10         0.77 o
  -2   3   5        347.17        349.09         2.29 o
  -1   3   5         74.26         73.41         0.64 o
   0   3   5        462.43        450.63         3.01 o
   1   3   5         75.28         74.03         0.70 o
   2   3   5        345.94        346.79         2.50 o
   3   3   5        103.53         97.34         0.87 o
   4   3   5         12.53         10.61         0.29 o
   5   3   5         36.06         34.51         0.51 o
   6   3   5         87.48         87.56         1.15 o
   7   3   5        223.61        228.62         2.23 o
   8   3   5         71.26         78.37         1.74 o
   9   3   5         17.25         17.48         0.41 o
  10   3   5         83.48         84.83         1.25 o
 -10   4   5         44.35         43.43         0.58 o
  -9   4   5        190.35        187.72         1.62 o
  -8   4   5        204.55        212.22         2.11 o
  -7   4   5         25.98         25.59         0.44 o
  -6   4   5        338.10        335.02         2.52 o
  -5   4   5         94.98         89.23         0.78 o
  -4   4   5         31.68         33.46         0.43 o
  -3   4   5         59.98         53.47         0.53 o
  -2   4   5        358.88        345.93         2.24 o
  -1   4   5         16.81         16.15         0.29 o
   0   4   5         46.01         46.94         0.53 o
   1   4   5         16.74         15.54         0.31 o
   2   4   5        355.40        340.43         2.45 o
   3   4   5         59.88         53.65         0.60 o
   4   4   5         30.83         32.67         0.48 o
   5   4   5         94.57         88.73         0.89 o
   6   4   5        340.10        333.54         2.90 o
   7   4   5         25.59         25.23         0.51 o
   8   4   5        203.21        209.43         2.34 o
   9   4   5        188.55        184.71         1.88 o
  10   4   5         44.61         43.95         0.67 o
 -10   5   5         18.55         18.60         0.40 o
  -9   5   5         93.23         93.48         1.02 o
  -8   5   5        133.18        130.26         1.17 o
  -7   5   5         13.50         12.89         0.32 o
  -6   5   5         73.34         69.22         0.72 o
  -5   5   5         45.74         44.06         0.65 o
  -4   5   5         10.89         10.85         0.27 o
  -3   5   5         70.67         68.22         0.65 o
  -2   5   5        270.81        261.54         1.82 o
  -1   5   5       1568.65       1597.41         9.84 o
   0   5   5         75.27         74.97         0.65 o
   1   5   5       1578.30       1594.82         9.94 o
   2   5   5        271.37        261.16         1.85 o
   3   5   5         71.89         67.64         0.69 o
   4   5   5         10.86         10.52         0.29 o
   5   5   5         46.21         43.05         0.59 o
   6   5   5         73.23         69.67         0.82 o
   7   5   5         13.48         12.88         0.37 o
   8   5   5        133.45        129.31         1.38 o
   9   5   5         93.31         93.52         1.32 o
  10   5   5         18.77         18.95         0.49 o
 -10   6   5        137.96        132.08         1.34 o
  -9   6   5          6.46          9.22         0.33 o
  -8   6   5        243.84        250.08         2.12 o
  -7   6   5        279.57        288.51         2.30 o
  -6   6   5         25.47         26.38         0.44 o
  -5   6   5        210.57        207.24         1.60 o
  -4   6   5         33.44         28.24         0.42 o
  -3   6   5        607.10        596.22         3.91 o
  -2   6   5       1283.13       1271.71         7.99 o
  -1   6   5        255.25        255.94         1.79 o
   0   6   5         50.41         49.43         0.51 o
   1   6   5        256.65        254.68         1.71 o
   2   6   5       1283.15       1267.67         8.16 o
   3   6   5        603.48        581.52         3.98 o
   4   6   5         32.98         27.66         0.44 o
   5   6   5        211.63        206.34         1.69 o
   6   6   5         25.69         26.56         0.47 o
   7   6   5        279.46        285.26         2.64 o
   8   6   5        244.24        248.30         2.41 o
   9   6   5          6.44          8.87         0.31 o
  10   6   5        137.84        133.50         1.54 o
 -10   7   5          6.91          8.82         0.30 o
  -9   7   5         49.87         47.18         0.82 o
  -8   7   5         66.07         72.13         0.75 o
  -7   7   5          1.15          1.08         0.21 o
  -6   7   5        110.14        112.19         1.03 o
  -5   7   5        167.29        175.42         1.44 o
  -4   7   5          8.12          7.71         0.26 o
  -3   7   5         78.88         83.14         0.82 o
  -2   7   5        296.14        291.67         2.04 o
  -1   7   5         21.18         19.80         0.33 o
   0   7   5        331.91        330.78         2.19 o
   1   7   5         20.32         20.24         0.33 o
   2   7   5        297.77        288.77         1.91 o
   3   7   5         77.52         79.57         0.77 o
   4   7   5          8.20          7.07         0.26 o
   5   7   5        167.61        173.07         1.50 o
   6   7   5        109.93        108.14         1.06 o
   7   7   5          1.15          1.26         0.24 o
   8   7   5         65.23         71.14         0.86 o
   9   7   5         50.45         46.67         1.16 o
  10   7   5          6.96          9.15         0.36 o
  -9   8   5         63.77         59.73         0.66 o
  -8   8   5         42.58         46.48         0.57 o
  -7   8   5         32.36         31.39         0.48 o
  -6   8   5        125.58        126.52         1.16 o
  -5   8   5          4.70          4.68         0.25 o
  -4   8   5         54.24         52.94         0.61 o
  -3   8   5          0.05          0.95         0.21 o
  -2   8   5        312.91        325.96         2.28 o
  -1   8   5         24.73         24.53         0.40 o
   0   8   5        386.00        393.58         2.63 o
   1   8   5         24.61         24.39         0.37 o
   2   8   5        314.37        323.73         2.12 o
   3   8   5          0.07          0.64         0.19 o
   4   8   5         55.24         53.64         0.60 o
   5   8   5          4.69          4.27         0.24 o
   6   8   5        126.40        125.42         1.17 o
   7   8   5         32.84         32.01         0.50 o
   8   8   5         42.02         44.63         0.63 o
   9   8   5         64.09         60.54         0.81 o
  -9   9   5         77.50         84.70         0.85 o
  -8   9   5         99.77        101.35         0.94 o
  -7   9   5         60.05         58.74         0.65 o
  -6   9   5         42.72         44.25         0.57 o
  -5   9   5         73.01         77.14         0.79 o
  -4   9   5         11.20         13.34         0.32 o
  -3   9   5        497.14        495.78         3.64 o
  -2   9   5         37.17         37.71         0.49 o
  -1   9   5         12.84         13.91         0.31 o
   0   9   5         78.60         70.94         0.67 o
   1   9   5         12.89         13.77         0.29 o
   2   9   5         36.49         36.05         0.44 o
   3   9   5        494.20        481.93         3.29 o
   4   9   5         11.37         13.32         0.31 o
   5   9   5         73.18         74.83         0.81 o
   6   9   5         42.91         43.97         0.56 o
   7   9   5         59.60         56.60         0.69 o
   8   9   5         98.29         97.03         1.02 o
   9   9   5         77.48         81.95         0.96 o
  -9  10   5         89.87         91.36         0.98 o
  -8  10   5        196.18        191.01         1.66 o
  -7  10   5         32.41         33.37         0.49 o
  -6  10   5         23.37         22.04         0.41 o
  -5  10   5         15.40         14.67         0.34 o
  -4  10   5        222.75        216.79         1.77 o
  -3  10   5        335.15        324.21         2.52 o
  -2  10   5        345.63        368.47         2.82 o
  -1  10   5        127.42        140.92         1.13 o
   0  10   5          0.92          0.63         0.20 o
   1  10   5        128.22        142.78         1.09 o
   2  10   5        346.95        363.62         2.52 o
   3  10   5        335.47        317.21         2.33 o
   4  10   5        222.81        213.12         1.74 o
   5  10   5         15.49         14.54         0.33 o
   6  10   5         22.44         20.00         0.42 o
   7  10   5         32.50         32.87         0.49 o
   8  10   5        195.68        185.29         1.82 o
   9  10   5         89.78         88.86         1.27 o
  -8  11   5         13.31         16.83         0.34 o
  -7  11   5        101.02         98.05         0.99 o
  -6  11   5         24.49         27.63         0.46 o
  -5  11   5          1.99          2.91         0.24 o
  -4  11   5         41.23         44.70         0.56 o
  -3  11   5         34.59         36.37         0.52 o
  -2  11   5         23.07         20.60         0.38 o
  -1  11   5          1.79          1.94         0.22 o
   0  11   5         23.05         23.58         0.40 o
   1  11   5          1.78          1.63         0.20 o
   2  11   5         23.71         20.87         0.36 o
   3  11   5         34.58         34.95         0.46 o
   4  11   5         41.15         43.36         0.56 o
   5  11   5          2.05          3.13         0.24 o
   6  11   5         24.44         26.93         0.46 o
   7  11   5        103.61         98.70         1.03 o
   8  11   5         13.30         16.52         0.44 o
  -7  12   5         56.49         53.37         0.61 o
  -6  12   5         81.16         85.18         0.85 o
  -5  12   5          0.20          0.24         0.22 o
  -4  12   5        165.90        163.31         1.42 o
  -3  12   5          2.17          0.69         0.23 o
  -2  12   5        109.21        106.48         1.02 o
  -1  12   5          7.60         10.44         0.30 o
   0  12   5          7.07          6.95         0.25 o
   1  12   5          7.50         10.14         0.27 o
   2  12   5        109.53        105.38         0.90 o
   3  12   5          2.20          0.62         0.20 o
   4  12   5        166.20        158.27         1.38 o
   5  12   5          0.22          0.30         0.21 o
   6  12   5         79.40         82.20         0.88 o
   7  12   5         56.59         53.07         0.65 o
  -7  13   5        208.82        214.39         2.25 o
  -6  13   5          8.91         13.02         0.32 o
  -5  13   5         10.62          9.69         0.31 o
  -4  13   5          5.61          6.00         0.28 o
  -3  13   5         72.56         66.60         0.74 o
  -2  13   5        116.86        129.91         1.17 o
  -1  13   5         32.25         25.77         0.44 o
   0  13   5          1.06          0.51         0.20 o
   1  13   5         32.47         26.49         0.40 o
   2  13   5        116.55        129.30         1.07 o
   3  13   5         73.20         66.07         0.66 o
   4  13   5          5.49          5.32         0.25 o
   5  13   5         10.65          9.64         0.28 o
   6  13   5          8.87         12.25         0.32 o
   7  13   5        208.40        207.15         2.26 o
  -6  14   5         49.12         55.07         0.63 o
  -5  14   5         70.19         74.14         0.75 o
  -4  14   5         28.81         27.37         0.43 o
  -3  14   5         58.44         56.80         0.63 o
  -2  14   5         58.13         60.32         0.68 o
  -1  14   5         31.28         30.37         0.46 o
   0  14   5          1.63          1.30         0.21 o
   1  14   5         30.98         29.41         0.44 o
   2  14   5         58.68         59.10         0.62 o
   3  14   5         59.27         56.32         0.59 o
   4  14   5         28.08         26.02         0.41 o
   5  14   5         70.19         72.09         0.79 o
   6  14   5         50.19         53.17         0.66 o
  -5  15   5        155.94        162.90         1.48 o
  -4  15   5         36.63         37.08         0.50 o
  -3  15   5          7.77          7.24         0.26 o
  -2  15   5         90.68         92.77         0.92 o
  -1  15   5          9.05          9.89         0.29 o
   0  15   5          0.46          0.22         0.20 o
   1  15   5          9.07         10.25         0.27 o
   2  15   5         91.51         90.46         0.82 o
   3  15   5          7.43          6.69         0.24 o
   4  15   5         36.19         35.53         0.47 o
   5  15   5        155.24        158.40         1.67 o
  -4  16   5         13.41         11.70         0.29 o
  -3  16   5         38.04         42.19         0.53 o
  -2  16   5        187.94        184.91         1.56 o
  -1  16   5          2.55          2.38         0.23 o
   0  16   5         13.16         18.58         0.34 o
   1  16   5          2.51          2.33         0.21 o
   2  16   5        188.25        178.94         1.44 o
   3  16   5         37.60         40.85         0.56 o
   4  16   5         13.15         11.46         0.29 o
  -2  17   5         88.24         83.86         0.89 o
  -1  17   5         82.70         78.44         0.80 o
   0  17   5         19.15         24.70         0.38 o
   1  17   5         82.21         77.02         0.79 o
   2  17   5         88.22         80.39         0.79 o
   0   0   6        882.61        929.51         9.70 o
   1   0   6        500.55        534.53         4.17 o
   2   0   6          4.65          6.57         0.29 o
   3   0   6        178.78        176.67         1.64 o
   4   0   6        101.82        107.17         1.07 o
   5   0   6          0.00          0.19         0.22 o
   6   0   6         44.67         44.07         0.62 o
   7   0   6          7.62          9.38         0.32 o
   8   0   6         50.46         53.38         1.02 o
   9   0   6        215.75        218.14         3.01 o
  -9   1   6         28.13         22.52         0.62 o
  -8   1   6        208.90        197.04         2.06 o
  -7   1   6          2.63          3.02         0.26 o
  -6   1   6         19.53         19.78         0.43 o
  -5   1   6         78.57         77.42         0.84 o
  -4   1   6         32.81         28.84         0.48 o
  -3   1   6        135.05        137.17         1.32 o
  -2   1   6         67.58         61.72         0.72 o
  -1   1   6        198.52        189.15         1.79 o
   0   1   6        135.76        143.92         1.40 o
   1   1   6        199.88        189.62         1.77 o
   2   1   6         67.84         62.01         0.73 o
   3   1   6        137.74        141.84         1.36 o
   4   1   6         33.16         29.93         0.50 o
   5   1   6         78.60         77.25         0.85 o
   6   1   6         18.83         18.66         0.41 o
   7   1   6          2.66          3.04         0.26 o
   8   1   6        208.82        197.48         2.04 o
   9   1   6         27.76         22.58         0.52 o
  -9   2   6         15.80         14.45         0.38 o
  -8   2   6         39.45         42.00         0.97 o
  -7   2   6         32.38         34.99         0.55 o
  -6   2   6         45.12         46.68         0.83 o
  -5   2   6        231.73        216.41         1.97 o
  -4   2   6         68.18         63.22         0.71 o
  -3   2   6        642.71        656.27         5.15 o
  -2   2   6        603.38        588.78         4.63 o
  -1   2   6         60.93         56.65         0.67 o
   0   2   6          3.24          3.61         0.24 o
   1   2   6         61.48         58.18         0.66 o
   2   2   6        600.67        594.84         4.88 o
   3   2   6        642.58        671.26         5.52 o
   4   2   6         67.61         63.47         0.78 o
   5   2   6        230.58        212.40         1.94 o
   6   2   6         45.57         46.97         0.81 o
   7   2   6         31.60         33.76         0.55 o
   8   2   6         39.09         41.00         0.83 o
   9   2   6         15.24         14.29         0.41 o
  -8   3   6        132.12        122.00         1.33 o
  -7   3   6         40.38         40.83         0.72 o
  -6   3   6        110.52        111.24         1.12 o
  -5   3   6         32.14         31.17         0.49 o
  -4   3   6         65.02         60.62         0.70 o
  -3   3   6         26.69         30.22         0.49 o
  -2   3   6         17.97         15.40         0.35 o
  -1   3   6         28.29         24.61         0.46 o
   0   3   6        222.34        225.44         1.89 o
   1   3   6         28.31         24.48         0.46 o
   2   3   6         17.82         15.54         0.39 o
   3   3   6         26.25         30.50         0.52 o
   4   3   6         64.39         60.79         0.75 o
   5   3   6         32.66         32.52         0.53 o
   6   3   6        111.30        111.85         1.19 o
   7   3   6         40.04         41.20         0.87 o
   8   3   6        133.31        124.78         1.34 o
  -8   4   6         65.56         67.72         0.87 o
  -7   4   6         53.45         53.90         0.63 o
  -6   4   6         14.34         13.35         0.32 o
  -5   4   6         52.49         49.38         0.58 o
  -4   4   6         39.24         43.95         0.53 o
  -3   4   6        221.03        212.64         1.74 o
  -2   4   6        208.45        218.18         1.78 o
  -1   4   6        283.53        285.90         2.33 o
   0   4   6        389.16        406.55         3.22 o
   1   4   6        281.96        286.40         2.40 o
   2   4   6        209.62        221.24         1.97 o
   3   4   6        221.74        214.95         2.00 o
   4   4   6         39.90         45.15         0.63 o
   5   4   6         53.25         49.22         0.65 o
   6   4   6         13.91         13.37         0.36 o
   7   4   6         53.82         54.31         0.74 o
   8   4   6         66.38         68.07         0.84 o
  -8   5   6        146.76        148.45         1.59 o
  -7   5   6         89.60         88.20         0.89 o
  -6   5   6        229.13        224.50         1.89 o
  -5   5   6         35.01         35.16         0.48 o
  -4   5   6         51.36         49.19         0.58 o
  -3   5   6         75.12         67.12         0.69 o
  -2   5   6          5.73          4.09         0.24 o
  -1   5   6         99.39        108.66         0.99 o
   0   5   6        199.08        205.14         1.76 o
   1   5   6        100.29        111.12         1.07 o
   2   5   6          5.49          4.42         0.27 o
   3   5   6         75.46         67.51         0.79 o
   4   5   6         51.55         50.19         0.68 o
   5   5   6         34.53         33.99         0.56 o
   6   5   6        226.88        225.49         2.20 o
   7   5   6         89.90         88.56         1.00 o
   8   5   6        148.03        147.98         1.60 o
  -8   6   6         59.46         52.01         0.95 o
  -7   6   6         91.16         89.74         0.89 o
  -6   6   6         79.44         82.46         0.93 o
  -5   6   6         25.76         22.51         0.43 o
  -4   6   6          7.64         10.25         0.30 o
  -3   6   6         21.57         20.43         0.38 o
  -2   6   6         91.73         79.49         0.78 o
  -1   6   6        170.01        170.63         1.39 o
   0   6   6          5.35          3.96         0.25 o
   1   6   6        170.83        171.01         1.52 o
   2   6   6         91.71         80.12         0.88 o
   3   6   6         21.46         20.30         0.43 o
   4   6   6          7.70         10.43         0.32 o
   5   6   6         25.36         22.17         0.47 o
   6   6   6         80.10         83.41         1.33 o
   7   6   6         89.83         88.92         1.05 o
   8   6   6         58.04         50.56         1.02 o
  -7   7   6         71.14         68.88         0.93 o
  -6   7   6         29.30         26.88         0.42 o
  -5   7   6          3.73          3.70         0.23 o
  -4   7   6         96.90         91.99         0.86 o
  -3   7   6         31.54         34.09         0.47 o
  -2   7   6         23.07         23.87         0.41 o
  -1   7   6         44.81         48.59         0.58 o
   0   7   6        185.48        195.60         1.60 o
   1   7   6         45.01         47.99         0.61 o
   2   7   6         23.32         24.33         0.46 o
   3   7   6         31.63         33.76         0.55 o
   4   7   6         96.67         92.59         1.00 o
   5   7   6          3.90          3.48         0.27 o
   6   7   6         29.92         27.15         0.47 o
   7   7   6         72.46         70.35         0.85 o
  -7   8   6         12.86         13.18         0.32 o
  -6   8   6         60.35         65.24         0.67 o
  -5   8   6         24.17         24.76         0.41 o
  -4   8   6         32.88         32.66         0.47 o
  -3   8   6         29.65         25.39         0.41 o
  -2   8   6         18.74         21.84         0.38 o
  -1   8   6         37.41         36.80         0.49 o
   0   8   6          6.13          3.60         0.23 o
   1   8   6         37.50         36.47         0.52 o
   2   8   6         19.34         22.23         0.44 o
   3   8   6         29.71         26.18         0.48 o
   4   8   6         32.78         31.61         0.53 o
   5   8   6         24.62         25.44         0.48 o
   6   8   6         59.41         64.12         0.75 o
   7   8   6         12.88         12.38         0.34 o
  -7   9   6          5.02          5.39         0.27 o
  -6   9   6         88.74         94.58         0.93 o
  -5   9   6        137.12        141.83         1.26 o
  -4   9   6          6.64          5.67         0.25 o
  -3   9   6         17.24         15.31         0.31 o
  -2   9   6        176.93        176.10         1.44 o
  -1   9   6        233.47        270.62         2.13 o
   0   9   6          1.18          1.40         0.22 o
   1   9   6        234.14        266.33         2.22 o
   2   9   6        176.77        174.58         1.65 o
   3   9   6         17.99         16.11         0.39 o
   4   9   6          6.82          5.64         0.28 o
   5   9   6        137.24        142.67         1.47 o
   6   9   6         88.23         93.23         1.09 o
   7   9   6          4.87          5.51         0.38 o
  -6  10   6          9.99         10.13         0.33 o
  -5  10   6          2.62          2.26         0.23 o
  -4  10   6         61.42         55.44         0.60 o
  -3  10   6          7.43          8.16         0.26 o
  -2  10   6         65.81         69.33         0.73 o
  -1  10   6        165.04        160.72         1.40 o
   0  10   6         35.77         42.41         0.53 o
   1  10   6        166.08        161.72         1.44 o
   2  10   6         66.12         68.88         0.77 o
   3  10   6          7.50          7.98         0.30 o
   4  10   6         60.37         54.07         0.67 o
   5  10   6          2.64          2.21         0.25 o
   6  10   6          9.81          9.47         0.33 o
  -5  11   6         14.98         13.53         0.30 o
  -4  11   6         34.18         33.26         0.46 o
  -3  11   6         81.49         82.07         0.78 o
  -2  11   6        174.17        180.21         1.55 o
  -1  11   6         10.21         11.04         0.30 o
   0  11   6         21.86         21.00         0.38 o
   1  11   6         10.37         11.43         0.30 o
   2  11   6        174.18        176.82         1.64 o
   3  11   6         82.33         82.91         0.90 o
   4  11   6         34.33         33.33         0.54 o
   5  11   6         14.70         13.32         0.35 o
  -5  12   6          4.55          5.08         0.24 o
  -4  12   6         25.41         26.90         0.39 o
  -3  12   6          9.11          8.10         0.26 o
  -2  12   6         32.27         34.49         0.48 o
  -1  12   6         19.29         18.75         0.35 o
   0  12   6        706.72        757.57         6.08 o
   1  12   6         19.22         18.78         0.36 o
   2  12   6         31.39         32.67         0.52 o
   3  12   6          9.05          8.37         0.28 o
   4  12   6         25.64         27.15         0.45 o
   5  12   6          4.74          5.31         0.30 o
  -4  13   6         41.43         40.52         0.52 o
  -3  13   6        178.21        176.55         1.57 o
  -2  13   6         55.73         61.65         0.63 o
  -1  13   6         17.99         23.82         0.40 o
   0  13   6          2.56          1.34         0.24 o
   1  13   6         17.16         22.35         0.40 o
   2  13   6         56.00         60.36         0.70 o
   3  13   6        178.49        173.19         1.89 o
   4  13   6         41.20         39.58         0.64 o
  -2  14   6         63.09         64.16         0.69 o
  -1  14   6         24.15         29.05         0.43 o
   0  14   6         15.11         13.72         0.30 o
   1  14   6         24.16         27.87         0.44 o
   2  14   6         62.07         61.72         0.80 o
   0   0   7         10.47         15.97         0.51 o
   1   0   7         21.25         33.59         0.52 o
   2   0   7         84.83         92.67         1.05 o
   3   0   7         74.84         69.20         0.82 o
   4   0   7         64.28         65.77         0.80 o
   5   0   7         13.85         15.52         0.37 o
   6   0   7         76.79         76.43         1.04 o
  -6   1   7         68.26         62.65         0.86 o
  -5   1   7         73.98         68.82         0.83 o
  -4   1   7         60.82         56.12         0.72 o
  -3   1   7          9.51         14.22         0.35 o
  -2   1   7        137.82        148.78         1.45 o
  -1   1   7         39.99         42.86         0.61 o
   0   1   7         19.88         18.71         0.41 o
   1   1   7         39.94         42.94         0.62 o
   2   1   7        136.76        147.55         1.49 o
   3   1   7          9.87         14.66         0.35 o
   4   1   7         61.95         58.32         0.74 o
   5   1   7         74.95         69.42         0.83 o
   6   1   7         67.88         62.05         0.92 o
  -6   2   7         14.50         15.69         0.57 o
  -5   2   7          8.28         10.29         0.40 o
  -4   2   7         37.10         38.19         0.57 o
  -3   2   7         92.06         91.67         1.04 o
  -2   2   7        153.72        138.55         1.43 o
  -1   2   7         10.17          9.28         0.31 o
   0   2   7         73.26         74.11         0.87 o
   1   2   7          9.93          9.02         0.31 o
   2   2   7        154.67        140.92         1.37 o
   3   2   7         92.91         89.82         0.98 o
   4   2   7         36.82         38.77         0.56 o
   5   2   7          8.14          9.78         0.29 o
   6   2   7         14.69         15.97         0.56 o
  -5   3   7         88.07         78.91         1.02 o
  -4   3   7         90.27         85.77         0.99 o
  -3   3   7         29.22         32.50         0.53 o
  -2   3   7         96.10        107.12         1.17 o
  -1   3   7         51.59         56.55         0.71 o
   0   3   7        117.13        117.85         1.20 o
   1   3   7         51.83         58.13         0.73 o
   2   3   7         96.11        108.06         1.14 o
   3   3   7         28.03         31.36         0.52 o
   4   3   7         89.08         83.15         0.94 o
   5   3   7         86.97         75.56         1.04 o
  -5   4   7         73.03         76.80         0.98 o
  -4   4   7         27.27         28.81         0.57 o
  -3   4   7         41.03         43.97         0.58 o
  -2   4   7         27.72         34.87         0.53 o
  -1   4   7         57.28         64.16         0.81 o
   0   4   7        462.28        494.25         4.46 o
   1   4   7         56.87         63.72         0.80 o
   2   4   7         28.50         35.89         0.53 o
   3   4   7         41.93         44.36         0.60 o
   4   4   7         28.04         29.72         0.48 o
   5   4   7         71.85         75.43         0.92 o
  -5   5   7         76.10         77.27         1.05 o
  -4   5   7         17.93         19.14         0.39 o
  -3   5   7         21.53         20.45         0.41 o
  -2   5   7         58.53         56.56         0.67 o
  -1   5   7         21.52         18.84         0.40 o
   0   5   7         34.90         31.91         0.52 o
   1   5   7         21.72         19.43         0.41 o
   2   5   7         58.82         55.67         0.67 o
   3   5   7         21.49         20.43         0.41 o
   4   5   7         18.36         19.67         0.41 o
   5   5   7         75.91         78.06         1.03 o
  -4   6   7         13.02         12.33         0.32 o
  -3   6   7         19.33         20.15         0.40 o
  -2   6   7         52.40         53.71         0.69 o
  -1   6   7         49.71         52.22         0.63 o
   0   6   7         39.55         35.22         0.51 o
   1   6   7         49.54         52.99         0.69 o
   2   6   7         51.68         51.91         0.69 o
   3   6   7         19.17         19.42         0.39 o
   4   6   7         12.73         11.95         0.32 o
  -4   7   7         46.87         46.44         0.69 o
  -3   7   7         63.24         61.28         0.80 o
  -2   7   7        170.94        174.04         1.72 o
  -1   7   7         70.83         73.60         0.85 o
   0   7   7        333.21        350.73         3.22 o
   1   7   7         70.42         72.27         0.82 o
   2   7   7        171.04        172.46         1.75 o
   3   7   7         64.58         61.59         0.74 o
   4   7   7         46.73         46.16         0.67 o
  -3   8   7          2.82          2.47         0.24 o
  -2   8   7         96.56         97.49         1.03 o
  -1   8   7         38.68         39.64         0.53 o
   0   8   7         67.50         60.83         0.71 o
   1   8   7         38.46         39.59         0.57 o
   2   8   7         97.81         98.13         1.09 o
   3   8   7          2.65          1.89         0.24 o
  -2   9   7         77.73         81.49         1.00 o
  -1   9   7        115.32        122.57         1.33 o
   0   9   7         96.13         96.49         1.07 o
   1   9   7        114.05        121.56         1.32 o
   2   9   7         78.47         81.44         0.94 o
                                                
